# Supplementary material for: Research on computational propagation and identification of mine microseismic signals based on deep learning
Source: PLoS One. 2025 Oct 22;20(10):e0334641. doi: 10.1371/journal.pone.0334641 (PMC12543183; doi:10.1371/journal.pone.0334641)
Supplement: S1 Data — (ZIP) [file pone.0334641.s001.zip]

Archive with 900 entries (900 files):
- 000100500000944.xlsx_0.txt_24.txt.txt
- 000100500000945.xlsx_0.txt_24.txt.txt
- 000100500000946.xlsx_0.txt_24.txt.txt
- 000100500000947.xlsx_0.txt_24.txt.txt
- 000100500000948.xlsx_0.txt_24.txt.txt
- 000100500000949.xlsx_0.txt_24.txt.txt
- 000100500000950.xlsx_0.txt_24.txt.txt
- 000100500000951.xlsx_0.txt_24.txt.txt
- 000100500000952.xlsx_0.txt_24.txt.txt
- 000100500000953.xlsx_0.txt_24.txt.txt
- 000100500000954.xlsx_0.txt_24.txt.txt
- 000100500000955.xlsx_0.txt_24.txt.txt
- 000100500000956.xlsx_0.txt_24.txt.txt
- 000100500000957.xlsx_0.txt_24.txt.txt
- 000100500000958.xlsx_0.txt_24.txt.txt
- 000100500000959.xlsx_0.txt_24.txt.txt
- 000100500000960.xlsx_0.txt_24.txt.txt
- 000100500000961.xlsx_0.txt_24.txt.txt
- 000100500000962.xlsx_0.txt_24.txt.txt
- 000100500000963.xlsx_0.txt_24.txt.txt
- 000100500000964.xlsx_0.txt_24.txt.txt
- 000100500000965.xlsx_0.txt_24.txt.txt
- 000100500000966.xlsx_0.txt_24.txt.txt
- 000100500000967.xlsx_0.txt_24.txt.txt
- 000100500000968.xlsx_0.txt_24.txt.txt
- 000100500000969.xlsx_0.txt_24.txt.txt
- 000100500000970.xlsx_0.txt_24.txt.txt
- 000100500000971.xlsx_0.txt_24.txt.txt
- 000100500000972.xlsx_0.txt_24.txt.txt
- 000100500000973.xlsx_0.txt_24.txt.txt
- 000100500000974.xlsx_0.txt_24.txt.txt
- 000100500000975.xlsx_0.txt_24.txt.txt
- 000100500000976.xlsx_0.txt_24.txt.txt
- 000100500000977.xlsx_0.txt_24.txt.txt
- 000100500000978.xlsx_0.txt_24.txt.txt
- 000100500000979.xlsx_0.txt_24.txt.txt
- 000100500000980.xlsx_0.txt_24.txt.txt
- 000100500000981.xlsx_0.txt_24.txt.txt
- 000100500000982.xlsx_0.txt_24.txt.txt
- 000100500000983.xlsx_0.txt_24.txt.txt
- 000100500000984.xlsx_0.txt_24.txt.txt
- 000100500000985.xlsx_0.txt_24.txt.txt
- 000100500000986.xlsx_0.txt_24.txt.txt
- 000100500000987.xlsx_0.txt_24.txt.txt
- 000100500000988.xlsx_0.txt_24.txt.txt
- 000100500000989.xlsx_0.txt_24.txt.txt
- 000100500000990.xlsx_0.txt_24.txt.txt
- 000100500000991.xlsx_0.txt_24.txt.txt
- 000100500000992.xlsx_0.txt_24.txt.txt
- 000100500000993.xlsx_0.txt_24.txt.txt
- 000100500000994.xlsx_0.txt_24.txt.txt
- 000100500000995.xlsx_0.txt_24.txt.txt
- 000100500000996.xlsx_0.txt_24.txt.txt
- 000100500000997.xlsx_0.txt_24.txt.txt
- 000100500000998.xlsx_0.txt_24.txt.txt
- 000100500000999.xlsx_0.txt_24.txt.txt
- 000100500001000.xlsx_0.txt_24.txt.txt
- 000100500001001.xlsx_0.txt_24.txt.txt
- 000100500001002.xlsx_0.txt_24.txt.txt
- 000100500001003.xlsx_0.txt_24.txt.txt
- 000100500001004.xlsx_0.txt_24.txt.txt
- 000100500001005.xlsx_0.txt_24.txt.txt
- 000100500001006.xlsx_0.txt_24.txt.txt
- 000100500001007.xlsx_0.txt_24.txt.txt
- 000100500001008.xlsx_0.txt_24.txt.txt
- 000100500001009.xlsx_0.txt_24.txt.txt
- 000100500001010.xlsx_0.txt_24.txt.txt
- 000100500001011.xlsx_0.txt_24.txt.txt
- 000100500001012.xlsx_0.txt_24.txt.txt
- 000100500001013.xlsx_0.txt_24.txt.txt
- 000100500001014.xlsx_0.txt_24.txt.txt
- 000100500001015.xlsx_0.txt_24.txt.txt
- 000100500001016.xlsx_0.txt_24.txt.txt
- 000100500001017.xlsx_0.txt_24.txt.txt
- 000100500001018.xlsx_0.txt_24.txt.txt
- 000100500001019.xlsx_0.txt_24.txt.txt
- 000100500001020.xlsx_0.txt_24.txt.txt
- 000100500001021.xlsx_0.txt_24.txt.txt
- 000100500001022.xlsx_0.txt_24.txt.txt
- 000100500001023.xlsx_0.txt_24.txt.txt
- 000100500001024.xlsx_0.txt_24.txt.txt
- 000100500001025.xlsx_0.txt_24.txt.txt
- 000100500001026.xlsx_0.txt_24.txt.txt
- 000100500001027.xlsx_0.txt_24.txt.txt
- 000100500001028.xlsx_0.txt_24.txt.txt
- 000100500001029.xlsx_0.txt_24.txt.txt
- 000100500001030.xlsx_0.txt_24.txt.txt
- 000100500001031.xlsx_0.txt_24.txt.txt
- 000100500001032.xlsx_0.txt_24.txt.txt
- 000100500001033.xlsx_0.txt_24.txt.txt
- 000100500001034.xlsx_0.txt_24.txt.txt
- 000100500001035.xlsx_0.txt_24.txt.txt
- 000100500001036.xlsx_0.txt_24.txt.txt
- 000100500001037.xlsx_0.txt_24.txt.txt
- 000100500001038.xlsx_0.txt_24.txt.txt
- 000100500001039.xlsx_0.txt_24.txt.txt
- 000100500001040.xlsx_0.txt_24.txt.txt
- 000100500001041.xlsx_0.txt_24.txt.txt
- 000100500001042.xlsx_0.txt_24.txt.txt
- 000100500001043.xlsx_0.txt_24.txt.txt
- 000100500001044.xlsx_0.txt_24.txt.txt
- 000100500001045.xlsx_0.txt_24.txt.txt
- 000100500001046.xlsx_0.txt_24.txt.txt
- 000100500001047.xlsx_0.txt_24.txt.txt
- 000100500001048.xlsx_0.txt_24.txt.txt
- 000100500001049.xlsx_0.txt_24.txt.txt
- 000100500001050.xlsx_0.txt_24.txt.txt
- 000100500001051.xlsx_0.txt_24.txt.txt
- 000100500001052.xlsx_0.txt_24.txt.txt
- 000100500001053.xlsx_0.txt_24.txt.txt
- 000100500001054.xlsx_0.txt_24.txt.txt
- 000100500001055.xlsx_0.txt_24.txt.txt
- 000100500001056.xlsx_0.txt_24.txt.txt
- 000100500001057.xlsx_0.txt_24.txt.txt
- 000100500001058.xlsx_0.txt_24.txt.txt
- 000100500001059.xlsx_0.txt_24.txt.txt
- 000100500001060.xlsx_0.txt_24.txt.txt
- 000100500001061.xlsx_0.txt_24.txt.txt
- 000100500001062.xlsx_0.txt_24.txt.txt
- 000100500001063.xlsx_0.txt_24.txt.txt
- 000100500001064.xlsx_0.txt_24.txt.txt
- 000100500001065.xlsx_0.txt_24.txt.txt
- 000100500001066.xlsx_0.txt_24.txt.txt
- 000100500001067.xlsx_0.txt_24.txt.txt
- 000100500001068.xlsx_0.txt_24.txt.txt
- 000100500001069.xlsx_0.txt_24.txt.txt
- 000100500001070.xlsx_0.txt_24.txt.txt
- 000100500001071.xlsx_0.txt_24.txt.txt
- 000100500001072.xlsx_0.txt_24.txt.txt
- 000100500001073.xlsx_0.txt_24.txt.txt
- 000100500001074.xlsx_0.txt_24.txt.txt
- 000100500001075.xlsx_0.txt_24.txt.txt
- 000100500001076.xlsx_0.txt_24.txt.txt
- 000100500001077.xlsx_0.txt_24.txt.txt
- 000100500001078.xlsx_0.txt_24.txt.txt
- 000100500001079.xlsx_0.txt_24.txt.txt
- 000100500001080.xlsx_0.txt_24.txt.txt
- 000100500001081.xlsx_0.txt_24.txt.txt
- 000100500001082.xlsx_0.txt_24.txt.txt
- 000100500001083.xlsx_0.txt_24.txt.txt
- 000100500001084.xlsx_0.txt_24.txt.txt
- 000100500001085.xlsx_0.txt_24.txt.txt
- 000100500001086.xlsx_0.txt_24.txt.txt
- 000100500001087.xlsx_0.txt_24.txt.txt
- 000100500001088.xlsx_0.txt_24.txt.txt
- 000100500001089.xlsx_0.txt_24.txt.txt
- 000100500001090.xlsx_0.txt_24.txt.txt
- 000100500001091.xlsx_0.txt_24.txt.txt
- 000100500001092.xlsx_0.txt_24.txt.txt
- 000100500001093.xlsx_0.txt_24.txt.txt
- 000100500001094.xlsx_0.txt_24.txt.txt
- 000100500001095.xlsx_0.txt_24.txt.txt
- 000100500001096.xlsx_0.txt_24.txt.txt
- 000100500001097.xlsx_0.txt_24.txt.txt
- 000100500001098.xlsx_0.txt_24.txt.txt
- 000100500001099.xlsx_0.txt_24.txt.txt
- 000100500001100.xlsx_0.txt_24.txt.txt
- 000100500001101.xlsx_0.txt_24.txt.txt
- 000100500001102.xlsx_0.txt_24.txt.txt
- 000100500001103.xlsx_0.txt_24.txt.txt
- 000100500001104.xlsx_0.txt_24.txt.txt
- 000100500001105.xlsx_0.txt_24.txt.txt
- 000100500001106.xlsx_0.txt_24.txt.txt
- 000100500001107.xlsx_0.txt_24.txt.txt
- 000100500001108.xlsx_0.txt_24.txt.txt
- 000100500001109.xlsx_0.txt_24.txt.txt
- 000100500001110.xlsx_0.txt_24.txt.txt
- 000100500001111.xlsx_0.txt_24.txt.txt
- 000100500001112.xlsx_0.txt_24.txt.txt
- 000100500001113.xlsx_0.txt_24.txt.txt
- 000100500001114.xlsx_0.txt_24.txt.txt
- 000100500001115.xlsx_0.txt_24.txt.txt
- 000100500001116.xlsx_0.txt_24.txt.txt
- 000100500001117.xlsx_0.txt_24.txt.txt
- 000100500001118.xlsx_0.txt_24.txt.txt
- 000100500001119.xlsx_0.txt_24.txt.txt
- 000100500001120.xlsx_0.txt_24.txt.txt
- 000100500001121.xlsx_0.txt_24.txt.txt
- 000100500001122.xlsx_0.txt_24.txt.txt
- 000100500001123.xlsx_0.txt_24.txt.txt
- 000100500001124.xlsx_0.txt_24.txt.txt
- 000100500001125.xlsx_0.txt_24.txt.txt
- 000100500001126.xlsx_0.txt_24.txt.txt
- 000100500001127.xlsx_0.txt_24.txt.txt
- 000100500001128.xlsx_0.txt_24.txt.txt
- 000100500001129.xlsx_0.txt_24.txt.txt
- 000100500001130.xlsx_0.txt_24.txt.txt
- 000100500001131.xlsx_0.txt_24.txt.txt
- 000100500001132.xlsx_0.txt_24.txt.txt
- 000100500001133.xlsx_0.txt_24.txt.txt
- 000100500001134.xlsx_0.txt_24.txt.txt
- 000100500001135.xlsx_0.txt_24.txt.txt
- 000100500001136.xlsx_0.txt_24.txt.txt
- 000100500001137.xlsx_0.txt_24.txt.txt
- 000100500001138.xlsx_0.txt_24.txt.txt
- 000100500001139.xlsx_0.txt_24.txt.txt
- 000100500001140.xlsx_0.txt_24.txt.txt
- 000100500001141.xlsx_0.txt_24.txt.txt
- 000100500001142.xlsx_0.txt_24.txt.txt
- 000100500001143.xlsx_0.txt_24.txt.txt
- 000100500001144.xlsx_0.txt_24.txt.txt
- 000100500001145.xlsx_0.txt_24.txt.txt
- 000100500001146.xlsx_0.txt_24.txt.txt
- 000100500001147.xlsx_0.txt_24.txt.txt
- 000100500001148.xlsx_0.txt_24.txt.txt
- 000100500001149.xlsx_0.txt_24.txt.txt
- 000100500001150.xlsx_0.txt_24.txt.txt
- 000100500001151.xlsx_0.txt_24.txt.txt
- 000100500001152.xlsx_0.txt_24.txt.txt
- 000100500001153.xlsx_0.txt_24.txt.txt
- 000100500001154.xlsx_0.txt_24.txt.txt
- 000100500001155.xlsx_0.txt_24.txt.txt
- 000100500001156.xlsx_0.txt_24.txt.txt
- 000100500001157.xlsx_0.txt_24.txt.txt
- 000100500001158.xlsx_0.txt_24.txt.txt
- 000100500001159.xlsx_0.txt_24.txt.txt
- 000100500001160.xlsx_0.txt_24.txt.txt
- 000100500001161.xlsx_0.txt_24.txt.txt
- 000100500001162.xlsx_0.txt_24.txt.txt
- 000100500001163.xlsx_0.txt_24.txt.txt
- 000100500001164.xlsx_0.txt_24.txt.txt
- 000100500001165.xlsx_0.txt_24.txt.txt
- 000100500001166.xlsx_0.txt_24.txt.txt
- 000100500001167.xlsx_0.txt_24.txt.txt
- 000100500001168.xlsx_0.txt_24.txt.txt
- 000100500001169.xlsx_0.txt_24.txt.txt
- 000100500001170.xlsx_0.txt_24.txt.txt
- 000100500001171.xlsx_0.txt_24.txt.txt
- 000100500001172.xlsx_0.txt_24.txt.txt
- 000100500001173.xlsx_0.txt_24.txt.txt
- 000100500001174.xlsx_0.txt_24.txt.txt
- 000100500001175.xlsx_0.txt_24.txt.txt
- 000100500001176.xlsx_0.txt_24.txt.txt
- 000100500001177.xlsx_0.txt_24.txt.txt
- 000100500001178.xlsx_0.txt_24.txt.txt
- 000100500001179.xlsx_0.txt_24.txt.txt
- 000100500001180.xlsx_0.txt_24.txt.txt
- 000100500001181.xlsx_0.txt_24.txt.txt
- 000100500001182.xlsx_0.txt_24.txt.txt
- 000100500001183.xlsx_0.txt_24.txt.txt
- 000100500001184.xlsx_0.txt_24.txt.txt
- 000100500001185.xlsx_0.txt_24.txt.txt
- 000100500001186.xlsx_0.txt_24.txt.txt
- 000100500001187.xlsx_0.txt_24.txt.txt
- 000100500001188.xlsx_0.txt_24.txt.txt
- 000100500001189.xlsx_0.txt_24.txt.txt
- 000100500001190.xlsx_0.txt_24.txt.txt
- 000100500001191.xlsx_0.txt_24.txt.txt
- 000100500001192.xlsx_0.txt_24.txt.txt
- 000100500001193.xlsx_0.txt_24.txt.txt
- 000100500001194.xlsx_0.txt_24.txt.txt
- 000100500001195.xlsx_0.txt_24.txt.txt
- 000100500001196.xlsx_0.txt_24.txt.txt
- 000100500001197.xlsx_0.txt_24.txt.txt
- 000100500001198.xlsx_0.txt_24.txt.txt
- 000100500001199.xlsx_0.txt_24.txt.txt
- 000100500001200.xlsx_0.txt_24.txt.txt
- 000100500001201.xlsx_0.txt_24.txt.txt
- 000100500001202.xlsx_0.txt_24.txt.txt
- 000100500001203.xlsx_0.txt_24.txt.txt
- 000100500001204.xlsx_0.txt_24.txt.txt
- 000100500001205.xlsx_0.txt_24.txt.txt
- 000100500001206.xlsx_0.txt_24.txt.txt
- 000100500001207.xlsx_0.txt_24.txt.txt
- 000100500001208.xlsx_0.txt_24.txt.txt
- 000100500001209.xlsx_0.txt_24.txt.txt
- 000100500001210.xlsx_0.txt_24.txt.txt
- 000100500001211.xlsx_0.txt_24.txt.txt
- 000100500001212.xlsx_0.txt_24.txt.txt
- 000100500001213.xlsx_0.txt_24.txt.txt
- 000100500001214.xlsx_0.txt_24.txt.txt
- 000100500001215.xlsx_0.txt_24.txt.txt
- 000100500001216.xlsx_0.txt_24.txt.txt
- 000100500001217.xlsx_0.txt_24.txt.txt
- 000100500001218.xlsx_0.txt_24.txt.txt
- 000100500001219.xlsx_0.txt_24.txt.txt
- 000100500001220.xlsx_0.txt_24.txt.txt
- 000100500001221.xlsx_0.txt_24.txt.txt
- 000100500001222.xlsx_0.txt_24.txt.txt
- 000100500001223.xlsx_0.txt_24.txt.txt
- 000100500001224.xlsx_0.txt_24.txt.txt
- 000100500001225.xlsx_0.txt_24.txt.txt
- 000100500001226.xlsx_0.txt_24.txt.txt
- 000100500001227.xlsx_0.txt_24.txt.txt
- 000100500001228.xlsx_0.txt_24.txt.txt
- 000100500001229.xlsx_0.txt_24.txt.txt
- 000100500001230.xlsx_0.txt_24.txt.txt
- 000100500001231.xlsx_0.txt_24.txt.txt
- 000100500001232.xlsx_0.txt_24.txt.txt
- 000100500001233.xlsx_0.txt_24.txt.txt
- 000100500001234.xlsx_0.txt_24.txt.txt
- 000100500001235.xlsx_0.txt_24.txt.txt
- 000100500001236.xlsx_0.txt_24.txt.txt
- 000100500001237.xlsx_0.txt_24.txt.txt
- 000100500001238.xlsx_0.txt_24.txt.txt
- 000100500001239.xlsx_0.txt_24.txt.txt
- 000100500001240.xlsx_0.txt_24.txt.txt
- 000100500001241.xlsx_0.txt_24.txt.txt
- 000100500001242.xlsx_0.txt_24.txt.txt
- 000100500001243.xlsx_0.txt_24.txt.txt
[truncated: 600 more entries]
