# Supplementary material for: Research on computational propagation and identification of mine microseismic signals based on deep learning
Source: PLoS One. 2025 Oct 22;20(10):e0334641. doi: 10.1371/journal.pone.0334641 (PMC12543183; doi:10.1371/journal.pone.0334641)
Supplement: S1 Data — (ZIP) [file pone.0334641.s001.zip › 000100500000944.xlsx_0.txt_24.txt.txt]

-1.30694650051416e-05
-1.76209455300984e-05
-6.35544516275143e-06
-3.33854745502098e-05
-1.52227511411634e-05
-2.90898415341185e-05
-2.83704120478261e-05
-3.2442856439934e-05
-1.90730755083407e-05
-8.54706674889992e-06
-9.62364706714774e-06
-3.55394519889697e-05
-2.49433394629104e-05
-2.49634057815828e-05
-2.32248756805768e-05
-2.3465000775143e-05
-1.56172210916154e-05
-3.59962599415603e-05
-3.95857730231081e-05
-1.31045006190366e-05
-2.73731091119726e-05
-2.04314969736493e-06
-1.31453983625877e-05
-4.8357010956995e-05
-1.62613438844719e-05
-4.11946639045684e-06
-3.20443557687964e-05
-1.5289442432347e-05
-2.43935744000864e-05
-2.17473061754081e-05
-1.59297116706281e-05
-7.45165434706811e-06
-4.71949126774829e-06
-1.07658651215496e-05
-3.45722025965499e-05
-5.98563391072281e-06
-5.00252132071994e-05
-3.6161925889757e-05
-6.01295453031041e-06
-2.47443661937998e-05
-3.51760596271082e-05
-2.00138636529977e-05
-2.02983908936199e-05
-5.86515997855553e-06
-4.76914038152774e-05
-2.39398039046556e-05
-2.17371193320472e-05
-1.40478618672633e-05
-2.6561615592336e-05
-2.55741428310377e-05
-3.43164080141928e-05
-1.11727391599007e-05
-3.2353618946724e-05
-3.19038622442146e-05
-2.72830673638695e-05
-1.6471568634164e-05
-3.62644546729268e-05
-1.06879176210351e-05
-2.2546640883744e-05
-1.79874264999387e-05
-6.63786964666986e-07
-2.12231846269613e-05
-1.91917152435178e-05
-2.25490643572838e-05
-1.09732677108063e-05
-2.35926349259139e-05
-2.74511325116958e-05
-1.74769728668624e-05
7.1383592965575e-06
-3.19289147123899e-05
-2.71018760487152e-05
-3.64186610558393e-05
-2.91646789332844e-05
-3.02579608036856e-06
6.54492320849834e-06
-1.30030741178653e-05
-1.42231720114539e-05
-7.46356466723092e-06
-1.64230562686144e-05
-1.73762330605182e-05
-3.00337939703361e-06
-3.0726240066629e-05
-1.63462612227592e-05
-1.89187130140131e-05
-1.51480069920398e-05
-2.42167113220604e-05
-2.21272381852896e-06
-2.78786108491454e-05
-3.58495798821336e-05
-4.03492205969256e-05
-4.13282912089202e-05
-1.87705972259586e-05
-2.78497203191882e-05
-1.57165690139406e-05
-3.89153104070614e-06
-1.56874386891224e-05
-2.08024431227754e-05
-1.40104363351469e-05
-9.16858474666305e-06
-1.15522401560875e-05
-2.43306968258851e-05
-2.15189112033748e-05
3.21023405238491e-06
-1.05422480455774e-05
-2.89595303962495e-05
-1.10445018844909e-05
-3.6103534952276e-05
-3.32406089679659e-05
-1.99500806130023e-05
-1.22810386787199e-05
-1.96375639172614e-05
8.47821473521709e-06
-2.15642121650915e-05
-1.8207273392128e-05
-7.9007229405775e-06
-2.08607793351185e-05
-4.13505182197229e-05
-2.41176901183899e-05
-3.49860068999212e-05
-2.82989668841532e-05
-1.42074908165272e-05
-2.38936380849123e-05
-3.6446238960984e-05
-1.74347275465176e-05
-2.76961069604801e-05
-2.4165330076582e-05
-1.28302710928245e-05
-1.62573143261521e-05
-2.86410591673163e-05
-4.50894268778067e-05
-3.35297905086414e-05
-6.08124187455406e-06
9.04321736812291e-06
-3.56097667878928e-05
-1.55009967708651e-05
-2.86449087339824e-05
-2.53979665320656e-06
-1.98644137782944e-05
-1.60932888601347e-05
-3.49486280727462e-05
-3.06653612844665e-05
-2.06526494186469e-05
-3.44625131089848e-05
-1.59872451705617e-06
-2.42867373089541e-05
1.01324288283577e-06
-2.00357237132204e-05
-2.97812366582351e-05
-5.99658656233296e-06
-1.15168104484077e-05
-2.56411466646492e-06
-3.03521644284524e-05
-4.83025199784876e-05
-1.110338259013e-05
-9.56595045576474e-06
-2.37866693510751e-05
-2.5156807578628e-05
1.48850520362828e-06
-1.04051352442779e-05
-4.56913002255284e-05
-3.71078927967579e-05
-1.30964066910267e-05
-1.24204303448919e-05
-2.49710398683674e-05
-2.01616643590984e-05
-1.20629355321951e-05
-3.64836345829046e-05
-1.79640404654078e-05
-1.45744166493906e-05
-2.62967193881967e-05
-2.56419099340516e-05
-4.03589700951401e-05
-3.68938848958029e-05
-2.70943480451924e-05
-3.52135594140165e-05
-9.71400237795441e-06
-1.31064561608564e-05
-8.25370567681679e-06
-2.46612718060145e-05
-1.03745123777878e-05
-1.07936441604262e-05
-1.6843951116564e-05
-3.48844310755214e-05
-2.15810025712475e-05
-3.07302573912918e-05
-3.26496649302095e-05
-5.33834998898394e-06
-9.57962458633173e-06
-1.96321266565842e-05
-1.76272274782513e-05
-2.10634612859174e-05
-9.00949537481877e-06
-5.6376329290101e-05
-1.93169364016105e-05
-2.26226045430164e-05
-9.05965135544923e-06
-2.98842485553846e-05
-3.40606595467621e-05
-1.18589264570969e-05
-6.7094948125754e-06
-1.3247793043973e-05
-2.06207121543793e-05
-1.59925811420059e-05
-2.97176165118964e-05
-1.0797025501396e-05
-1.99038158349159e-05
-3.94734322955005e-05
-2.88389302594374e-05
-3.21141201050334e-05
-3.43947198878264e-05
1.56514642635707e-05
-1.56739198627962e-05
-2.54212841396868e-05
-4.17435824575979e-06
-1.18572814873415e-05
-3.22429932335713e-05
-9.2263102386103e-06
-1.68539446997963e-05
-6.80961011413931e-06
-1.94751578186346e-06
-1.77109181338174e-05
5.58288085933064e-06
-1.65620048775103e-05
-7.18370715652092e-06
-2.25311778638203e-05
-1.39413874233025e-05
-1.47757322126507e-05
-1.26530775026886e-06
-8.50598066832495e-06
-1.20858773108569e-05
-4.90243528884859e-06
-2.67786529632592e-05
-1.08129928814213e-05
-8.76082584852974e-07
-3.8201458559072e-05
-1.22682682598224e-05
-1.13335179723526e-05
-1.05402607772393e-05
-2.42469392645668e-05
-7.4115944765521e-06
-1.79470552207486e-05
-3.47963827741193e-05
-4.12393125547687e-05
-3.62596109130296e-05
-3.26328776152911e-05
-5.35653374779666e-06
-3.3854190777996e-05
-1.29857006040048e-05
-1.48333895243294e-05
-8.36981273657872e-06
2.92978885947988e-06
-2.36047668524783e-05
-2.22359453778294e-05
-2.91719632011703e-05
1.94358517817319e-06
-1.55706474391233e-05
-1.76853733801166e-05
-4.18363857757878e-05
-2.47155434760859e-05
-2.66934757556577e-05
-1.87601846658141e-05
-3.19321803552106e-05
-3.1390685081675e-05
-2.11313719023048e-05
-1.77453866193999e-05
-3.94469236331373e-05
-1.98740749080379e-05
-5.34181116680376e-05
-2.93549452728274e-05
-2.88031867000243e-05
-1.91032059001741e-05
-2.30967444981207e-05
-5.04270828924339e-05
-2.69954513371105e-06
-2.91996492416646e-05
-5.91921724256435e-06
-2.22413170993814e-05
-4.05712629451635e-05
-2.98034592382106e-05
-4.7269172820774e-05
-3.19459140423016e-05
-2.00244614657309e-05
-1.60131494880973e-05
-3.32057684410946e-05
-1.62385398578519e-05
-2.12941837893523e-05
-2.28891424883772e-05
-1.72528059814769e-05
-1.01176909476817e-05
-2.91473208361746e-05
-2.6555344832377e-05
-1.98008144825067e-05
-1.57952184601789e-06
-1.57111197510074e-05
-6.20676144884237e-06
-3.33528380514358e-05
-1.07969029698721e-05
-1.96223606869325e-05
-5.37524412074478e-05
-1.6779666207899e-05
-1.73981008188945e-05
-2.4288356095724e-05
-3.57650288106883e-05
-2.29299306938244e-05
-2.55663443480631e-05
-1.93201449244327e-05
-2.20044260775121e-05
-1.41625370615857e-05
-1.41105874186247e-05
-4.32997052326988e-05
-2.05724356004378e-05
-1.2042646013838e-05
-1.90423885174138e-05
-2.9290697704413e-05
-2.35082625769434e-05
-6.50457572385754e-06
-1.38466371794054e-05
1.07752920496669e-05
-4.14815940960237e-06
-2.49344758409587e-05
-2.30805466373237e-05
5.71146153218242e-06
-1.1803907095764e-05
-2.48880479697727e-05
-1.18749324388284e-05
-1.91791112035517e-06
-3.77199669955948e-06
-2.58164036920589e-05
-2.52208532032677e-05
-3.24483295294887e-05
-1.80404730260419e-05
-1.12221637713689e-05
-5.66991280007268e-06
-1.36471258455169e-05
-3.61193587488143e-05
-4.0601289436983e-05
-2.64362987995035e-05
-2.05817228725719e-05
-2.43943529736881e-05
-2.39019083119367e-05
-3.75742885320225e-05
-8.55635661443756e-06
-2.21686816235046e-05
-2.46456052555925e-05
-1.29021671577409e-05
-8.01128205095846e-06
6.17750609245239e-06
-2.33700418509456e-06
-3.26558201967628e-05
-2.72477799666152e-05
-2.01635547277237e-05
-1.65283423391792e-05
-9.57876335962498e-06
-3.50216721339312e-05
-1.0209496232881e-05
-1.77976856513415e-05
-1.53425160484436e-05
-2.8372535881232e-05
-1.66529061039888e-05
-4.00638841202204e-05
-3.87366646166075e-05
1.44071715985925e-05
-2.03647948973303e-05
-1.76038025184211e-05
-1.67793304363475e-05
-2.64591652274678e-05
-2.96435857543177e-05
-3.17996618823101e-05
-3.11956343434967e-05
-2.05851255098249e-06
-2.10909070550373e-05
-1.76083656576506e-05
-1.63662354967407e-05
-1.78136093071459e-05
7.529179460037e-06
-1.92596427131055e-05
-1.80109939172056e-05
-2.15209381003452e-05
-2.05523651955727e-05
-1.63370045759857e-05
-1.95579171174075e-05
-3.1314215611702e-05
-2.72765635003358e-05
-3.84848032343726e-05
-1.44821397678012e-05
-3.04559581207519e-05
-3.19866553565533e-05
-1.71627359331193e-05
-9.49689783180528e-06
-3.10254618712221e-05
-5.95949288201665e-06
-2.13417921632992e-06
-9.80214787574837e-06
-6.50021613339912e-06
-2.12398062829736e-05
-2.21896141218476e-06
4.88957035293072e-06
-1.8951792926845e-05
-7.30710674052822e-06
-2.91015000536692e-05
-2.30590878587909e-06
-2.56436619942655e-05
-2.33404951494963e-05
-2.05590109462149e-05
-2.41891760300022e-05
-2.63129787785137e-05
-2.33549929285503e-05
-1.18063937372243e-05
-1.42906195650022e-05
-1.21707587759259e-05
-2.832658471413e-05
1.19541558470888e-05
-9.04748875859886e-06
2.28290358055872e-06
-1.70732211334486e-06
-1.01090446584577e-06
-4.87985206963137e-06
-3.87461170840449e-05
-1.52929564595236e-05
-1.63046771216373e-05
-2.88101204747901e-05
-1.69958951687576e-06
-4.06815987930989e-05
-1.79531949138773e-05
-1.98748557286908e-05
-2.56314384294854e-05
-2.67063915482897e-05
-1.29301925227175e-05
-1.19883696520402e-05
-4.30924033356761e-05
-1.7466054529311e-05
-3.63560823945739e-05
-5.05960624792727e-05
-5.30436402873016e-05
-5.70475459170459e-05
-3.65758751477459e-05
-2.84821708589546e-05
-3.42984253600903e-05
-1.23896955664895e-06
-1.04083581484977e-05
-1.85357652871614e-05
-2.42361345704591e-05
-1.29490362555349e-05
-1.59929689357858e-05
-2.38109006641981e-05
-1.12539256377039e-05
-7.692923793654e-06
-3.87428701259058e-05
-2.0860189158424e-05
-2.97791594644372e-05
-2.21130836591359e-06
-8.24220839843961e-06
-1.71370543409026e-05
4.42535161963276e-06
-2.597849097829e-05
-2.03605470426396e-05
-1.7831964947635e-05
-1.12632867516414e-05
-2.38209132786027e-05
-3.06682755586332e-05
-3.3106721749778e-05
-2.99717731631812e-05
1.94523212840983e-05
-8.62834458184154e-06
-3.26381068454879e-05
4.9829397175913e-06
-1.41687913835629e-05
-5.83282107509664e-06
1.92779719006031e-06
-1.45804737374347e-05
-3.72687853065164e-05
-2.41144351613484e-05
-3.1767454796678e-05
-8.08591466151223e-06
-4.0461533525848e-05
-1.87061256750871e-05
-2.59431229795308e-05
-2.38859678952611e-05
-1.89574548145997e-05
-3.70453276169174e-05
-1.53569295563441e-05
-2.56274427997726e-05
-4.88542879949553e-05
-3.36330464050502e-05
-2.15153639252515e-05
-3.73144490547316e-05
-2.22736073171131e-05
-6.94181681968893e-06
-1.66627494431468e-05
-1.42509929664197e-05
-3.50308998932437e-06
-2.04034959960406e-05
-1.52650672361252e-05
-1.07032942827354e-05
-4.14795867816886e-05
-1.75866032889299e-05
-2.43513146176893e-05
-2.70960411778653e-05
1.57490871145915e-06
-2.31960600188281e-05
-1.63678854182392e-05
-1.41403696522581e-05
-3.1101348013367e-05
-1.30501931386648e-05
-2.96193589412662e-05
-9.37404902079142e-06
-1.9965202118344e-05
-3.44870207212842e-05
-2.7405618654079e-05
-1.93592088551915e-05
-1.90579298315507e-05
-2.98254444025319e-05
-2.67373460001374e-05
-3.4646767628643e-05
-1.79820632411444e-05
-3.21729304399719e-05
-6.91527428102456e-06
-4.66147817854868e-06
-9.44772835172647e-06
-2.19726536857763e-05
-3.18596970987255e-05
2.46280773733414e-06
-4.66031382414163e-05
-2.31271085661086e-05
-2.71816407046378e-05
-1.24595850737535e-05
-2.13818655956341e-05
-2.39839980036978e-05
-1.54112931774824e-05
-3.98653727927148e-05
-5.80476406462524e-05
-2.88171359295957e-05
-1.74214101742607e-05
-3.78411856277503e-05
-1.60579521350238e-05
-1.57265091207323e-05
-3.20481561986969e-05
-3.06311449165162e-05
-1.43766305510243e-05
-2.5409538048936e-06
-9.95923078137346e-06
-2.30627944373339e-06
-2.19699877561585e-05
-2.62430666470397e-05
-8.43152023851685e-06
-3.03122882058265e-05
-2.61083173247511e-05
1.18685223919601e-06
-2.06634771286101e-05
-1.95357536978445e-05
-4.11810570591542e-06
-2.20043087454787e-05
1.34253689909344e-05
-3.26703353154819e-05
-4.41613281165467e-07
-2.7286849952681e-05
-7.75077259495122e-06
-1.97087079962319e-05
-2.43611381579993e-05
-1.98758871584588e-06
-1.65424518999438e-05
-3.17849576679568e-05
-2.79502483199964e-05
-1.33132953030777e-05
-3.91328085028219e-05
-2.42131535760223e-05
-1.20649729665631e-05
-1.77922287364261e-05
-1.58943002773452e-05
-1.40114214159969e-05
-1.59588849033551e-05
-2.52549254441232e-05
-1.35589645417158e-05
-2.13124194816129e-05
-2.54203527012846e-05
-2.94299721753851e-05
-3.71235821563334e-05
-3.0696146965452e-05
-1.31054750258655e-05
-1.71460715870617e-05
-4.00692982650582e-05
-4.9132045117505e-05
-4.10424822027936e-05
-2.13488430581764e-05
-2.816331202085e-05
-2.02494264384783e-05
-2.00431766541915e-05
-2.29740093217922e-05
-3.05874824823703e-05
-1.29008172088839e-05
-1.09304068872502e-05
-1.95400794836462e-05
-1.05331377291548e-05
-2.25032672813226e-05
-1.62869149389685e-05
-7.28281077938977e-06
-1.83901400207305e-05
-1.98091448815347e-05
-1.83730727584929e-05
-1.46577365551334e-05
-3.44444812258792e-05
-3.32673097888554e-05
-1.54974075805745e-05
-1.2007863957951e-05
-1.65234569580513e-05
-3.68427874957234e-05
-1.11338013888303e-05
-3.45423584805387e-05
-2.72377472007425e-05
-3.67816031730269e-05
-3.61508225440625e-05
3.47264550413669e-06
-1.51633540811124e-05
-3.10694354804039e-05
-5.78244559172478e-06
-7.14187196015652e-06
-2.66229956555082e-05
3.43379255006204e-06
-9.98666071290226e-06
-2.33186732085726e-05
5.64567840916081e-06
-1.40515903019803e-05
-6.59489508114815e-06
-1.27918320906139e-05
-2.48110924911986e-05
-1.38643211221274e-05
-1.31009895983025e-05
-2.02118208160281e-05
-4.78542890089396e-05
-2.18241064462032e-05
-3.26477482628301e-05
-1.44937757566368e-05
-1.69919352760081e-05
-2.13066035294617e-05
-6.93012639224559e-06
-3.09046305383217e-06
-1.8470762386618e-05
-9.17347644823628e-06
-8.4912724546773e-06
-2.21213336932429e-05
-3.32755399892554e-05
-2.28577434218648e-05
-1.13245517604699e-05
-4.32784733307326e-05
-1.74289459512891e-05
-1.81036844541771e-05
-1.46380142032997e-05
-9.87959185930403e-06
-2.74161440590851e-05
-2.76384109179914e-05
-8.16220002293584e-06
-2.47220675948641e-05
-3.02536893627763e-05
-1.00447223121566e-05
-7.16566059301661e-06
-2.70606712546607e-05
-1.35484561791803e-05
-5.00983594911403e-05
-3.95795770102275e-05
-1.59407536254168e-05
-9.85583937542898e-06
-2.5494482050641e-05
-1.68578021886219e-05
-1.10697968841637e-05
-1.71903002198406e-05
-3.33322679876263e-05
-9.93914620408811e-06
-2.44701084611734e-05
-2.60064615445793e-05
-5.46510642706144e-06
-3.31158559444014e-05
-3.2185018028262e-05
-6.13560180157428e-06
-1.77707590642967e-05
-1.39472430968235e-05
-2.34155607314255e-05
-3.03242607147745e-05
3.30885572283302e-06
-2.38649756288597e-05
-2.12881598833581e-05
-3.56833681228825e-05
-2.66747224861928e-05
-2.81257270429329e-05
-3.95136510332802e-05
-2.47214717515687e-05
-4.92239846879389e-05
-9.63933061768511e-06
-1.72501318092644e-05
-4.57469015294976e-05
-2.95549759887618e-05
-3.37651209965927e-05
-1.93875597417342e-05
-8.69165720668923e-06
-4.06673716478229e-05
-1.48449654411475e-05
-1.2908463158833e-05
-1.77121557692262e-05
-1.73686211841207e-05
-1.79501274566271e-05
-1.24922445553657e-05
-5.46271405386701e-05
-3.14804181385077e-05
-2.0596606310118e-06
-3.54499152702751e-05
-4.27857021369351e-05
-6.41925457896506e-06
-3.71681026539104e-05
-1.90589604791494e-05
-2.72578716683523e-05
-4.54325058667103e-06
-4.09220256076353e-05
-1.90881094851679e-05
-1.3427453419925e-05
-1.98533949025567e-05
-2.28692059983121e-06
-1.86975455197961e-05
-3.26895738405569e-05
-1.49837478633497e-05
-2.94071282416047e-05
-3.33004796129042e-05
-1.93859011623213e-05
-1.00614409499818e-05
-1.43424122247323e-05
-2.3294157843794e-06
-1.31519160427589e-05
-2.41719966598631e-05
-2.95084253654038e-05
-1.30071617888081e-05
-5.57029405091275e-06
-2.3090156472382e-05
-5.91494690743151e-05
-3.67040191129073e-05
-1.4188348765693e-05
-2.49579301311148e-05
-2.05907423425345e-06
-2.30001021158824e-05
-9.3496189268464e-06
-1.05599588181209e-05
-4.15630214380787e-05
-1.24305667460328e-05
-2.51551437844948e-05
-4.76286165433008e-06
-1.5407085248682e-05
-1.76317185719979e-05
-2.25556956356635e-05
-4.43718045602709e-05
-2.13136447089823e-05
-8.97423891289263e-06
8.60145094828549e-06
-1.96998934081765e-05
-9.71822761417799e-06
-3.84442157062569e-05
-3.86237740522716e-05
-4.83572865498065e-05
-4.39402145043949e-05
-2.85185646661876e-05
-2.80241160391282e-05
-1.78174675486258e-05
-9.59101546309458e-06
-2.42944053384805e-05
-3.91971589812628e-05
-5.79702218779127e-05
-2.73377590951068e-05
-3.7284269521324e-05
-2.60978182510397e-05
1.51301580089683e-06
6.5810803180692e-06
-3.78183537708419e-06
-3.93312363038513e-05
-2.37088635207043e-05
-2.88817655946328e-05
-3.57206217963491e-05
-1.42763511951475e-05
-9.1053033283047e-07
-2.90210713697082e-05
-1.52250284734529e-05
-1.48154153648573e-05
-1.43625450684106e-05
-2.6040921917058e-05
-4.27758212184832e-05
-1.17182681526097e-05
-2.02814367501775e-05
-8.57459277287011e-06
-3.83477567752825e-06
-2.52254115116977e-06
-1.90937807829939e-05
-2.94736833313018e-05
5.81732126437276e-06
-2.32202093334319e-05
1.11632250514755e-05
-9.81703080662949e-06
-2.37797398691912e-05
-4.30486559527594e-05
-4.17777378407217e-05
-2.38047270069995e-06
-1.73355677853776e-05
-2.23898598036957e-05
-3.032922595103e-05
-1.0585026922024e-05
-3.30586432589907e-05
-2.00835609091523e-05
-1.22887669994534e-05
-1.42536722468796e-05
-3.13304326769849e-05
-1.94075975670983e-05
-6.97558678652905e-06
-3.06377607294454e-05
-3.04827249649154e-05
-2.73540822260225e-05
-2.0436363243794e-05
-2.68468129006839e-05
6.5500453400868e-06
-2.67873583507701e-05
-1.26081826035999e-05
-1.48610668574512e-05
-1.48587756018931e-05
-9.89526107322392e-06
-1.5696917995758e-05
-2.54511952804645e-05
-2.00676227831204e-06
-5.0455964222404e-05
-1.94383149828536e-05
-1.73646159851534e-05
-1.89828294273064e-05
-3.80294644377893e-05
-1.39542761649647e-05
-2.1419532189232e-06
-5.02483702144625e-05
-1.70499378918568e-05
-2.6774371488894e-05
-3.42333486227753e-05
-2.22444952464231e-05
-7.99921121640866e-06
-1.33664769778501e-05
-3.03802657247397e-05
-3.33336671134189e-05
-2.41835056767279e-05
-4.12189584395345e-05
-4.57779058988823e-05
-9.09480126136022e-06
-1.80258535077922e-05
-2.08533292093084e-06
-8.62987058803358e-07
-2.79328292566388e-06
-2.04860455337241e-05
-9.93764872490039e-06
-1.33633551379528e-05
-7.81737259752819e-06
-3.38006529082737e-05
-3.93442894501477e-05
-1.07799486694716e-05
-4.01991797450575e-05
-2.49073331606526e-05
-5.32426588304134e-06
-1.10706338311016e-05
-1.34188066819222e-05
-9.98567529760576e-06
-2.0863004960314e-05
-2.36476697257058e-05
-2.29196091067608e-05
-2.4408141277276e-05
-1.68731756510673e-05
-1.88975023379156e-05
-1.23137818238591e-05
-1.6923384868612e-05
1.13752022525351e-05
-2.7363793770248e-05
-3.56330701086959e-05
-4.36253296190983e-05
-1.62770312419761e-05
-4.00955637157579e-06
-1.77315922847674e-05
-2.06584612702002e-05
-8.35424456352735e-06
2.35464156436946e-06
-2.13068453032889e-05
-3.21731590728755e-05
-2.32583867690115e-05
-4.24279325830042e-05
-8.70489686962159e-06
-1.3381482428073e-05
-1.1814220852218e-05
-5.06912137779376e-05
-2.39360824707816e-05
-1.64695493643093e-05
-2.33476365185932e-05
-1.43759399108614e-05
-3.79021642498306e-05
-1.62428292811791e-05
-8.63022911541345e-06
-2.96797178213149e-05
-6.65098691237543e-06
-3.08329195627272e-05
-1.71389223732092e-05
-2.70400743793677e-05
-3.20720932351853e-05
-2.14683478887094e-05
-2.38857939717317e-05
-1.28601817497244e-05
-5.089242532223e-05
-5.59299295281126e-06
-1.11207259735841e-05
-1.37150969413584e-05
-3.4095478750189e-05
-1.49754411168316e-05
-4.16807465856724e-05
-3.65791257475527e-05
-2.37524128769226e-05
-3.25743789068837e-05
-7.51218019975564e-06
-1.97426514165728e-05
-5.19992202897451e-05
-2.96405054122254e-05
-2.26227609470763e-05
-1.34447153016989e-05
-3.34834896900517e-05
-6.196113100074e-06
-2.57750503695257e-05
-2.30317064476719e-05
-1.8880754999315e-05
-1.19578559389072e-05
-1.41490234501372e-05
-1.37505484297089e-05
-1.53310916404984e-05
-2.20709654405812e-05
-3.08171822115158e-05
-3.48933400753231e-05
-9.28578240584562e-06
-1.96665006434194e-05
-2.71664997623606e-05
-4.11564738339344e-05
-6.95425040722647e-06
-2.2581661454671e-05
-4.67317064335449e-05
-2.41334323194474e-05
-2.17008114879376e-05
-1.42772084680949e-05
-3.04991215737703e-05
-2.14339498562019e-05
-2.1209283540987e-05
-3.0917214340049e-05
-6.94939473024313e-06
-3.33277546005384e-05
-3.18444583052115e-05
-1.91375959370604e-05
-1.24789833128642e-05
-7.6995511546516e-06
-1.77320504546018e-05
-1.46987526152722e-05
-1.91592009792368e-05
-9.82973307471741e-06
3.79203119154316e-07
-3.93491307231816e-06
-8.38973940840708e-06
-2.94039805974606e-05
2.00009306473572e-08
-3.80137597492754e-05
-2.26900621397803e-05
-1.74531334782175e-05
-3.20053569025012e-05
-2.07343546603e-05
-8.11439267881167e-06
-1.55457123620034e-05
-2.61486541887298e-05
-3.57426646548217e-05
-2.76311196299372e-05
-2.41388729865873e-05
-3.03513001905904e-05
-3.49427678804503e-05
-7.4897208360648e-06
-2.45569280465781e-05
-1.48798613674176e-05
1.40516635856212e-05
-2.52515159644818e-05
-3.59569849931183e-05
-8.70463251197206e-06
-1.37123541583571e-05
-1.78489222130313e-05
-1.38823601678834e-05
-2.59794721717917e-05
-2.13162616558919e-05
-4.20444623860885e-05
-2.02335598843406e-05
-2.40874486859368e-05
-6.40692407279317e-06
-1.35339163707666e-05
-2.69381126965556e-06
1.74979007155849e-06
-3.09973252934965e-05
-1.5577480476924e-05
-3.51210924780404e-05
-2.80738698179708e-05
-3.65732405436854e-05
-3.05158402731137e-05
3.40280858921204e-06
-1.4983558496504e-05
-7.3409172278883e-06
-2.71342423620615e-05
-3.96190502434247e-05
-3.14229175007986e-06
-3.33950873272663e-05
-1.86037824834223e-05
-2.79218216500586e-05
-2.85942839091026e-05
-3.88056885065676e-05
-2.876571109357e-05
-2.26559348143066e-05
-2.53720708369722e-05
-3.61382642391645e-05
-4.4810712276059e-05
-1.89126474119313e-05
-3.20737450864414e-05
-2.21660855003504e-05
-2.04822303504563e-05
-2.01442964319368e-05
-3.61207917952744e-05
-4.00380446458886e-05
-2.03729064512687e-05
-2.01599776970882e-05
5.05895275149251e-06
-3.58549711628982e-05
-2.88536568475976e-05
-2.56978580095812e-05
-3.72120135420252e-06
-7.04796526939376e-06
1.29464599309081e-05
-9.15778722437372e-06
-1.09408980927777e-05
-4.20560006008778e-05
4.47239031150318e-06
-5.24485713981389e-06
-1.57827746479022e-05
-5.06591359163637e-06
-1.7479663783757e-05
1.04859663895005e-06
-5.94687930784411e-06
-4.33692824901144e-05
-6.24453034045783e-06
-5.07467393614958e-06
-5.60680981334915e-06
-1.00047707346513e-05
-3.7903244217107e-05
-5.11221961464006e-06
-1.95238822526391e-05
-2.18758712658701e-05
-3.47659097506744e-05
2.44158111114096e-06
-1.59521241524294e-05
-2.00649911871223e-05
-6.18311516766565e-06
-3.4138018866046e-05
-1.82063534478665e-05
-3.66975137971263e-05
-1.64060343933839e-05
-1.39614314997148e-05
-2.80004129388916e-05
-2.73040120304701e-05
-2.20277103726608e-05
-1.78005222586672e-05
-2.84396511573644e-05
-4.09122312478247e-05
-1.40802638413992e-05
-2.90528402207875e-05
-3.80692692414688e-05
1.03742394121993e-06
-3.15163329706958e-05
-2.81148602361969e-05
-1.05504781390218e-05
-5.53805094408299e-06
-1.38939698663527e-05
-3.00127531615145e-05
-1.6859998522046e-05
-1.60106484737424e-05
-4.37009976831169e-05
-4.08516791591591e-05
-3.55690316040449e-05
-1.98130063654822e-05
-2.38620615218319e-05
-3.51032138221053e-05
-1.52113533183034e-05
-1.9476935150885e-05
-2.70900655377439e-05
-4.48742817216817e-05
-2.211223122393e-06
-1.22865217082412e-05
-1.37677861850405e-05
-2.37655075135426e-05
-2.73346341312568e-05
-2.41033857179269e-05
-3.37888835595809e-05
-3.2050661964284e-05
-1.80244497606792e-05
-2.74584317613175e-06
-1.20125014928934e-05
-4.15043494735918e-05
-2.53905081679073e-05
-1.65697058281177e-05
-3.07593137182838e-05
-2.57375844441548e-05
-3.14498277020936e-05
-2.1629815647031e-05
-2.0899189307767e-06
-3.75139019450053e-05
-3.35476189288914e-05
-2.82168714498558e-05
-3.4211525214841e-05
-3.10039005136457e-05
-5.32052123535423e-06
-2.18085637079196e-06
-1.90122499150619e-05
-1.38985159006949e-05
-2.99322475088286e-05
-2.79704967826041e-05
-8.83746809756878e-06
-6.99925555421695e-06
7.72318860256882e-06
-4.13398916984864e-05
-2.77405073858349e-05
-2.11368651351161e-05
-3.72988000106812e-05
-1.80598268127713e-05
-7.0832520687021e-06
-1.94532102250252e-05
-2.26428748806108e-05
-2.45259184506078e-05
-2.9888365044778e-05
-3.75532293950626e-05
-1.1320234874383e-05
-2.63746981229068e-05
-3.27710947391756e-06
-4.83400507436177e-05
-2.37814740461812e-05
-8.35025960347866e-06
-1.34686898541226e-05
1.90876277608902e-06
1.19433631791708e-05
-2.04198595075621e-05
-3.64769937439387e-05
-6.59696355649836e-06
-2.85170032904725e-05
-3.5875716345705e-05
-2.96605275537045e-05
-2.4284663357397e-05
-2.762642547799e-05
-2.73322652134358e-05
2.47920076683206e-06
-1.77700645159435e-05
-8.27427867240341e-06
-8.04954683744428e-06
-2.71066284546841e-06
-1.36182859290544e-05
-2.89939725176894e-05
-2.78337857373402e-05
-1.87147356168039e-06
-2.86203341470903e-05
-2.19069383944816e-05
-1.51266193069432e-05
-1.45700252138387e-05
-3.15090673616382e-05
-3.04520702985546e-05
6.53668258658807e-06
-2.32374741157581e-05
-6.35428840241354e-06
-1.96012305338004e-05
-2.13846221332185e-05
-2.49278498809328e-05
-3.02863168622086e-05
-6.43179012890913e-06
-3.098763914957e-05
-3.22238001520345e-05
3.98067998543365e-06
-3.06623974584808e-05
-2.29276546315501e-05
7.75883082752854e-06
-4.23089238303113e-05
-4.14247453424237e-05
-2.35491056755666e-05
-1.52511881116545e-05
-3.66256914263558e-05
-1.04783463957131e-06
-2.1980347194958e-05
-2.70320642490488e-05
-4.11865547092157e-05
-1.71426493837315e-05
-3.48464589159772e-05
-1.87988176837338e-05
2.25071040261922e-06
-3.11362377352051e-06
-1.88096377117623e-05
-7.5449387698377e-07
-2.63187989742394e-06
-1.34738691334221e-05
-3.06640811975006e-05
-3.36626339556898e-05
-2.13854467573402e-05
-9.74548374834431e-06
-1.8302767950111e-05
-1.94702956697686e-05
-1.27656478036923e-05
-6.50697693020876e-06
-2.55531210835099e-05
-4.1195336110976e-05
-2.54099458305145e-05
-3.11977948404415e-05
-2.73710633001145e-05
-3.44560197193167e-06
-2.00190225065943e-05
-8.26376658289927e-06
1.88548312385345e-06
-3.40055537385874e-05
-2.75072328519683e-05
-1.19020446971813e-05
-2.37456155560811e-05
-3.22134607459909e-05
-2.61016990247991e-05
-1.83380123362786e-05
2.59997479904722e-06
-1.95501943673192e-05
-1.49461886122052e-05
-3.23227841597853e-05
-3.79680379609292e-05
-1.91322659796451e-05
-1.23191198089008e-05
-3.5172437512857e-05
-2.12912670791975e-05
-2.64949508637991e-05
-4.32910668363354e-05
-5.57379814361282e-05
-2.20663117585513e-05
-2.94146731688338e-05
-2.62885607260097e-05
-3.80847947929122e-05
-1.26290696015314e-05
-4.18701046473884e-05
-3.22577570689514e-05
-1.70056788289412e-05
-1.6434390907918e-05
-1.7581111588172e-06
-1.8873984109367e-05
-2.17016551693243e-05
-1.0270697342561e-05
-3.65387858515278e-05
-3.36532123039968e-05
-1.67015670276566e-05
-3.23073699130618e-05
-3.7116091443077e-05
-3.17154929411614e-05
-1.54688011343184e-05
-8.98428358027394e-06
-4.47002391978207e-05
-2.92640453148101e-05
-2.80926704056226e-05
-4.05380399417639e-05
-3.04606075336389e-05
-1.00881509302299e-05
-3.68014416140167e-05
-3.03541408800526e-05
-2.50656763341421e-05
-2.37381130535105e-05
-2.39101805243838e-05
-1.67711758589307e-05
-3.30255816535105e-05
-1.83390944025889e-05
1.82205670809946e-06
-2.44472003356341e-05
-2.51738899129797e-05
-1.98831010562459e-05
-3.70272326390696e-05
3.03996836827205e-06
-1.53425758529605e-05
-1.96537201233001e-05
-2.98300831361074e-05
-3.84984025963041e-05
-2.95512073786361e-05
-9.09931449772066e-06
-1.08753217430141e-05
-1.42024361937316e-05
-3.67859092393902e-05
-2.29977368385022e-05
-3.25527358962361e-05
-2.20173047110594e-05
-3.84945588984893e-05
-4.33412323345379e-05
-2.62786558991366e-05
-2.01499001771425e-05
8.9459105602353e-06
1.44146415155873e-05
-3.25675617817921e-05
-2.44284812927389e-05
-5.43649169033954e-05
-4.06035256576768e-05
-1.56703827421231e-05
-2.85328910517275e-05
-1.03951276291066e-05
-8.09148229005816e-06
8.16570092911261e-06
-6.58011416153779e-06
-1.5138769460788e-05
-3.16251295444665e-05
-3.06599185933614e-05
-2.96604132979758e-05
-2.12074034737793e-05
-2.9177419620671e-05
-2.90006627384856e-05
-4.68038098373083e-06
-3.99512253081487e-05
-9.31138797345713e-06
-2.43592688423324e-05
-1.1943471481663e-05
-2.13042741969819e-05
-2.61337277959981e-05
-2.38261320671941e-05
-5.31325267012183e-06
5.05929686340866e-06
-2.12084938758171e-05
-1.64009032610071e-05
-2.42294649514865e-05
-1.68304785343486e-05
3.21688303055693e-06
-3.28121560011715e-05
2.20471362060036e-05
-2.1582916072603e-05
-3.35060231678091e-05
-1.88641820474225e-05
-1.3062423265474e-05
-3.16104441559635e-05
-1.19038678530292e-05
-1.64000684763135e-05
-1.75941598113719e-05
-5.06187505541499e-06
4.4576138248652e-06
-3.43866173227595e-05
-1.2928107538802e-05
-2.84045529422809e-06
-9.97452695681121e-06
-2.97415068142261e-05
-2.95782382837012e-05
-2.85947320344995e-05
-2.42618295573129e-05
-8.42492959525793e-06
-1.99441749737139e-05
-4.52615209685769e-05
-2.1768677056618e-05
-4.15932302298267e-05
-2.42348970040232e-05
-1.77426862889937e-05
-1.08705629798287e-05
-3.15509338988444e-05
-1.59755003507057e-05
-1.61750532818526e-05
-3.12014972769138e-05
-1.94784682166259e-05
1.4531994295961e-07
-1.48377320262838e-05
-1.8433458991659e-05
-5.82907915329003e-06
-5.39801851964561e-05
-1.82486259279405e-05
-1.88585595023524e-05
-1.13765454635705e-05
-1.62911811396932e-05
-2.40358408255604e-05
-3.91161857399105e-05
-2.73354722124713e-05
-2.28748957301321e-05
-3.50960250859782e-05
-2.94020820291638e-06
-3.43264963346436e-05
-3.4232785396563e-05
-2.03806933656206e-05
-2.05587214327321e-05
-1.88978598931479e-05
-1.48421101171053e-05
-1.26491327033909e-05
-2.24583069445289e-05
-1.75474144271139e-05
-1.52635533725996e-05
-3.41242315646323e-05
-1.6697650087845e-05
-2.10281366138415e-05
-1.61398566358549e-05
-4.60044500762081e-05
-2.79438746448565e-05
-2.46837048345923e-05
-2.91295279643309e-05
-3.61539331967286e-05
-1.61200391094372e-05
-8.62295740776336e-06
-2.72835875795133e-05
-2.05297010703763e-05
-1.94494509906743e-05
-2.08424479373804e-05
-2.21777586947117e-05
-1.70247101244394e-05
-9.87301322345513e-06
-2.8727037792661e-05
-5.16073582442865e-06
-1.33409341869389e-05
-1.55849252375313e-05
-2.84326416049464e-05
-2.03168491946749e-05
-1.33373065406663e-05
-3.1744742847775e-05
-3.21790183668845e-05
-3.25512307126816e-05
-2.58216203952802e-05
-3.17266074884515e-05
-2.3585132783584e-05
-2.74966582501642e-05
-8.31215873421081e-06
1.41257763862784e-06
-2.15322888288037e-05
-2.56030189483148e-05
-2.60215939795895e-05
-2.42643387987501e-05
-1.80498218970069e-05
4.06501107633844e-06
-3.14826949531866e-05
-1.07431902221959e-05
-2.62882843207054e-05
-3.24831877228986e-05
-2.61828621342757e-05
-1.75754113460761e-05
-3.91702531735899e-06
-3.08478064820572e-05
-2.41060466191426e-05
1.57004518746732e-06
-2.70363280369045e-05
-6.99750832395495e-06
-2.34319568421549e-05
-2.82424050878775e-05
-1.94677986373091e-05
-3.62349777835879e-05
-1.32497107182606e-05
-3.28158530827252e-05
-9.89662173573119e-06
-2.79871239908652e-05
-1.33327271429057e-05
-2.72250868412669e-05
-7.99734432908781e-06
-2.02752499872045e-05
-1.91225987602481e-05
-7.18030289052985e-06
-1.4875678796482e-05
-1.26084150418083e-05
-6.99895697900485e-06
-3.26317037357439e-05
8.73300248922894e-07
-1.32303734927595e-05
-2.3396636079965e-05
-1.72281176080185e-05
-2.21583365117879e-05
-2.03195951584355e-05
-3.11651074440538e-05
-1.6260411238742e-05
-2.05489503384616e-05
-4.21039117500356e-05
-2.61402702359189e-05
-3.26573536850122e-06
-2.91877032599861e-05
-3.23695605807619e-05
-8.18236060159603e-06
-3.46417771924606e-05
-1.28671764697786e-05
-3.75794174472967e-05
-2.99626117344707e-05
2.50845258883908e-06
-5.01007422992549e-06
-3.24599542227877e-05
-2.30025613849929e-05
-8.68003660946783e-06
-4.25334942031064e-06
-1.37988369314097e-05
-1.0595794431744e-06
8.80554935345053e-07
-2.08449146554899e-05
-2.57169558477091e-05
-1.92754853439975e-05
-1.87841723427254e-05
-4.85762194779252e-05
-1.64230572882103e-05
-1.43481443117835e-05
-1.6534401570383e-05
-2.40419969100469e-05
-1.06456872547513e-05
-3.02286219541436e-05
-1.70540500842167e-05
-9.68446538999518e-06
-1.81637343761306e-05
-2.37949710923638e-05
-2.31537487380879e-05
-4.78903320826653e-06
-2.72332058120481e-05
-2.65991549916265e-05
-1.40654266245698e-05
-1.95601666041328e-05
-7.76221808409217e-06
-2.70714516559201e-05
-2.12635752467527e-05
-1.57600444627363e-05
-3.2783946038973e-05
-1.85717921672126e-05
-2.27308873643363e-05
-1.95757750201538e-05
-2.48453759362338e-05
-4.21522269245973e-05
-2.65938506642854e-05
-8.74232540136155e-06
-4.72022750096181e-05
-2.1477405490693e-05
-1.13985909553924e-05
-3.40751226478274e-05
-2.17587835185918e-05
-1.72586986064693e-05
-2.58066282015684e-05
-1.63264784432125e-05
-2.44233229497926e-05
-2.89981721993991e-06
-4.43346470583359e-07
-2.21826154582631e-05
-2.57029025163272e-05
-2.17886835202555e-05
-1.96681198670261e-05
-7.63307588081303e-06
-4.82406808483265e-06
-9.13764741873056e-06
-2.16913322909871e-05
5.81785642863245e-07
-1.8893446100097e-05
-2.9342328226511e-05
-4.67787526199647e-05
-3.19508428090862e-05
-1.4521387906075e-05
-1.2377837420107e-05
-3.30911769168058e-05
-2.78117647841958e-05
-2.5193351283019e-06
-3.45341299563871e-05
-5.53050377826505e-06
-2.17235433899083e-05
-2.49630958825017e-05
-1.056648601817e-05
-2.91437444750877e-05
-1.31286474759359e-05
-2.0819942927013e-06
-2.4365374701876e-06
-1.24515272127873e-05
-4.45552799597378e-06
-2.12846005912396e-05
-2.32758727935382e-05
-3.18504374850293e-05
-3.06699366205599e-05
-2.96345236208132e-05
-1.31554341678567e-05
-4.33662447143949e-05
-2.45517205620788e-05
-8.46444841089118e-06
-3.66627125438749e-05
-4.83771721938375e-05
-3.89767587744086e-05
-3.07423817102461e-05
-2.40138818260048e-05
-2.82678295420956e-05
-2.45154867741466e-05
-2.86858310564126e-05
-2.56324201404157e-05
-3.56721881193274e-05
-2.61419999880016e-05
-1.53242665974193e-05
-2.81899906282267e-05
-1.44812992451487e-05
-7.82417041985697e-06
-3.1455940347157e-05
-3.99658105315481e-05
-5.78004992317953e-06
-1.09626481040942e-05
-2.98996882449269e-05
-1.75229707847539e-05
-1.77648643323581e-05
-1.4393595146918e-05
-2.10372758826714e-05
-6.11305302634108e-05
-3.42163742417567e-05
-6.5071405784317e-06
-3.66103545128149e-05
-3.3238349105006e-05
-9.80771839348999e-06
-2.0130539105936e-05
-9.95286643778122e-07
-1.81376037584611e-05
-7.39824042413782e-06
6.86351847629824e-06
-2.50301020513822e-05
1.07233385784437e-05
-1.13310655609871e-06
-2.19306831408502e-05
-1.47525342370574e-05
-9.38682209597257e-06
-2.38427297198057e-05
-2.42931005358158e-05
-8.64635249112588e-06
-4.36349260678177e-05
-1.22729560084668e-05
-1.35735442928217e-05
-3.61566064048361e-05
-1.09086370247943e-05
-2.17680864260677e-05
-3.05468148866937e-05
-4.34172446982867e-05
-1.73046735108271e-05
-1.09251207314297e-05
-1.71986447796535e-05
-1.86336677676972e-05
-1.68169685262828e-05
-2.67247620503058e-05
-3.94458900590162e-05
-2.44551145255839e-05
-1.4723025815569e-05
-3.43826790456358e-05
-3.77916596785093e-05
-2.06411383812577e-05
-2.56574914197535e-05
-1.5852782569896e-05
-2.45435588775488e-05
-1.38838809776715e-05
-1.11796349872893e-05
-2.43500581687824e-05
-1.70103502613281e-05
-2.35557074002765e-05
-1.23637994848666e-05
-2.38627327580634e-05
-6.06195144078611e-06
-1.54940624101754e-05
-2.48747514036621e-05
-1.41331925302512e-05
-1.19078603227253e-05
-7.45502098593134e-07
-4.99554264783862e-06
-6.92485313882574e-06
9.87822024953337e-06
-4.61249195808929e-05
-2.16229466038669e-05
-5.32273437998072e-06
-2.77116689825767e-05
-2.86610027257547e-05
-3.41236539920174e-05
-2.89759970263084e-06
-1.27655762935477e-05
-3.38799614311164e-05
-9.42783529222243e-06
-9.23319116801747e-06
-3.76872765897354e-05
-1.64679284589866e-05
-1.65317963613539e-05
-3.30129936948501e-05
-1.80791943843708e-05
-1.28751692741239e-05
-2.03039079054969e-05
-6.0259130263985e-06
-1.89497023575727e-05
-2.76986387507615e-05
-2.68296479104136e-05
-1.66614351674181e-05
-3.04709436360108e-05
-1.8685174042732e-05
-5.12420942555414e-08
-2.96071117865536e-05
-2.19090456019111e-05
-2.81559548269718e-05
-7.89161232246495e-06
-1.06448643225912e-05
2.01080114690261e-07
-1.13200192880919e-05
-2.08209103487003e-05
-2.99869546084287e-05
-3.43754721197868e-05
-3.52951735748784e-05
-2.70750664570456e-05
-3.21518135221295e-05
-3.98654865579956e-05
-2.55195231535936e-05
-1.57663410279648e-05
-6.61571304444316e-06
-2.78600999242886e-05
-1.71487167885567e-05
-3.27950086881207e-05
-1.43325373652443e-05
-2.19698644465825e-05
-2.6690617067258e-05
-1.48404863204492e-05
-2.20137968837303e-05
1.93186701204604e-05
-1.49493485745338e-05
-3.11342778455897e-05
-1.47614693810114e-05
-1.19580104177633e-05
-1.25379980902921e-05
-2.07281631656656e-05
-1.89787797634475e-05
-1.76943522298786e-05
-2.01935028423769e-05
-1.3570311743821e-05
-2.42826566291126e-05
-3.19547817011539e-05
-1.44721105431412e-05
-2.0627576758678e-05
-1.87446266555568e-05
1.6106321203096e-05
-2.11132367336085e-05
-3.5291204942791e-05
-2.23757088359142e-05
-2.78335099945612e-05
-4.37863524442127e-05
-1.53498686077763e-05
-1.6444445593873e-05
-3.38863767380794e-05
-2.99359261230908e-05
-2.53755246390157e-05
-2.10349226631391e-05
-2.08146708219264e-05
-2.38887766213238e-05
-2.01922458449444e-05
-6.10766430151357e-06
-7.80662338227427e-06
-1.09623109512058e-05
-3.89183132993625e-05
-4.28490285225026e-05
-2.15327563769975e-05
-9.93455419708391e-06
-2.14030799874917e-06
-1.1911332546107e-05
-2.14559421407827e-05
-1.97636900480628e-05
-2.04527937517111e-05
-2.70931973457853e-05
-1.74689662240238e-05
-1.06409218851676e-05
-2.30950020853294e-05
-3.28640784829158e-05
-2.24645177672392e-05
2.47411969931011e-06
-6.4999077321031e-06
-3.88547949807672e-05
-2.7047461344894e-05
-1.25252255478325e-05
-6.44427271424848e-08
-2.97182782553018e-05
-3.1733492986083e-05
-3.74445046873804e-05
-1.73513946519689e-05
-4.10432818644199e-05
-3.60494148091671e-05
-3.32245821305221e-06
1.52828078352455e-06
-2.98558765342775e-05
-2.32319272934622e-05
-1.69962744263714e-05
-3.6949165498936e-06
-1.27371565921616e-05
-1.99795705406969e-05
-1.18858943645599e-05
-2.75714414534004e-05
-3.59258173215404e-05
-9.4344718413519e-06
-1.75995202222715e-05
-2.15898050694223e-05
3.47545723660717e-07
-5.37578342994248e-06
5.63794993357846e-06
-2.05683405560958e-05
-5.78503074217378e-06
-9.64205134607661e-07
-3.30142924054128e-05
-3.48768485863105e-05
-1.61994391345037e-05
-5.90571266054069e-06
-3.25529712433305e-05
-1.92901464607611e-05
-2.484991845036e-05
-1.95337384176536e-05
-1.43502972239788e-05
-2.04958562108432e-06
-2.38833803252375e-05
-1.20356638075865e-05
-6.04755569563914e-06
-1.38744495360577e-05
-7.99329824170963e-06
-1.14302666802311e-05
-2.30185230879122e-06
-2.81666185760414e-05
-1.28464573946311e-05
-1.38052545422773e-05
-1.69643493430758e-05
-1.46720467417048e-05
-1.2083606654003e-05
-2.57785658521174e-05
-3.14939773657229e-05
-3.20225137736339e-05
-3.04460167210538e-05
-4.30542030238398e-05
-3.27318990284267e-05
-2.3376599838071e-05
-2.15025401008612e-05
-2.50135002585986e-05
-2.57558643066275e-05
-1.31233767390709e-05
-4.64243299937993e-05
-2.07818068813917e-05
-1.82159092601615e-05
3.74929363828822e-06
-2.48114407241516e-06
-3.06901005236205e-05
-1.99203921081506e-05
-3.63641785052648e-05
-1.22630081311548e-05
-2.46086178530341e-05
-2.97906068666619e-06
-2.47316010788918e-05
-2.04373308282496e-06
-1.23461845169497e-05
-1.09263842537887e-05
-2.50373334349191e-05
-3.9708759498151e-05
-2.27783220463185e-05
-2.52717497010999e-05
2.74453015456176e-06
-6.57584089332156e-06
-2.4682385798872e-05
-2.80978915985928e-05
4.20790695353018e-06
-6.21033326399848e-06
-4.05194900073985e-06
-7.21869593478837e-06
-1.17873811077128e-05
-3.17458762626765e-05
-2.06002817601877e-05
-3.33875656585505e-05
-2.99850720550221e-05
-5.38585545464184e-07
-2.28138790466951e-05
-1.77415578111025e-05
-3.78223440377614e-06
-1.13715656190769e-05
-2.91855720487005e-05
-3.22160258313631e-05
-1.18779824336868e-05
-3.81937293766836e-05
-2.57818104226635e-05
-1.59497781174325e-05
-2.15688252499261e-05
-8.7732890955903e-06
-9.40371477164374e-06
-2.63330026117599e-05
-3.08933830229971e-05
-4.0414068449728e-05
-2.60488536905599e-05
-9.75914116214187e-06
-1.75908589606057e-05
-2.18210510212489e-05
-2.6933443994674e-05
-1.03826606845903e-05
-3.60179706761131e-05
-2.82906764563761e-05
-8.16441509319224e-07
-2.04151154284966e-05
-2.91925837961202e-05
-2.1680646393418e-05
-2.23844972449715e-05
-3.29399672332785e-05
-8.98443302277627e-06
-2.9475339509196e-05
-1.5867529145435e-05
-1.12392354709522e-05
-3.66025917885915e-05
-1.66963113898033e-05
-1.43170208323177e-05
5.67006905583739e-06
-2.6130683566646e-05
-7.73746570202611e-06
-1.37265425227402e-05
-3.40558021710899e-05
-2.26760760708738e-05
-3.16833789412627e-05
-2.74197544864697e-05
-1.66361050364303e-05
-2.28480948998801e-05
-3.97453353071702e-05
-2.97889736654978e-05
-1.77859214708935e-05
-2.04412435111467e-05
-8.9622342339499e-06
-2.39073539636018e-05
-1.23419685992677e-05
-2.21130672231409e-06
-1.96488685124847e-05
-3.03357897547202e-05
-1.61512392637657e-05
-2.65867550760827e-05
-3.26214036101899e-05
-4.19241576450896e-06
-2.3950731546026e-05
-1.5712972529202e-05
-8.86353083927546e-06
-2.88471999717875e-05
-1.38755458842598e-05
-2.51374159315063e-05
-2.88880850560366e-05
-3.1490087399673e-06
-9.57902715926442e-06
-1.18540713771074e-05
-1.78028267140788e-05
-2.62644224459822e-05
-5.56400882937801e-05
-1.59224608881775e-05
-3.31605228766774e-05
-2.25128739849937e-05
-7.63930699014698e-06
6.97338208670363e-08
-3.92120197532824e-05
-1.94332506217073e-05
-1.83060315357298e-05
-1.23916504599205e-06
-8.10578360272593e-06
1.53315616239124e-06
-1.88827092874304e-05
-4.48640970433366e-06
-1.31058394450072e-05
-8.39245850552061e-06
-1.50341741493873e-05
-8.01551932372381e-06
-2.74998671584302e-05
-2.11936741951421e-05
-1.25838738089795e-05
-3.17103504749453e-05
-1.87494563180578e-05
-1.79169596975372e-05
-3.21671723093274e-05
-2.56678958459787e-05
-3.32152512650666e-05
-2.98981309767644e-05
-3.01503132071554e-05
-1.32422119863046e-06
-3.60302772197796e-05
-2.18747281145302e-05
-2.19217811874588e-05
-1.97733528204556e-05
-1.30761853537071e-05
-3.30165754891392e-05
-2.37416086981863e-05
-1.74743619351687e-05
-1.38260636931322e-05
-1.03434703415208e-05
-1.35040625213258e-05
-2.76506777776788e-05
-3.73630439747279e-05
-1.89173339327154e-05
-2.30623905468518e-05
-1.91114452696579e-06
-5.81792908884442e-05
-2.4256196255955e-05
-1.94132541725563e-05
-1.86551396184521e-05
-1.80066030250935e-05
-3.46781864576421e-06
-3.62747809046707e-05
-1.01284078806491e-05
-2.23950688656709e-05
-3.46581149608281e-05
-2.63230426836408e-05
-3.69858584408051e-05
-3.03190420130641e-05
-3.33846171003745e-05
-1.99322184969916e-05
-3.44113454790992e-05
-3.95166286340955e-05
-2.55908178775835e-05
-3.71294839595378e-05
-1.84681873927059e-05
-9.05957750541911e-06
-3.63186843091501e-05
-3.17460609121778e-05
-4.4914677798904e-05
-1.84308928850505e-05
-1.87424649789951e-05
-9.25606023338647e-06
-4.41480294473687e-05
-3.23477395412765e-05
-3.5236083260882e-05
1.40051284167897e-06
1.12377058495441e-06
-1.10181825787971e-05
-2.13826815295316e-05
-1.34754078901439e-05
-2.79997357053306e-05
-3.63152340758183e-05
-2.67390158948485e-05
-4.00325780011968e-05
-7.47937584811253e-07
-2.92203943190656e-05
-1.96223396161716e-05
-6.24870195204627e-06
-9.57082534490521e-06
-5.21971187606478e-06
-4.18833506831615e-05
-2.0931642234676e-05
-2.77715595499097e-05
-1.22206374309792e-05
-3.36437831843579e-05
-6.43896893852515e-06
-1.56787502129199e-06
-8.32852247656448e-06
-2.79255609220498e-05
-2.17645596086057e-05
-3.42655340073793e-05
-5.95607354872347e-06
-1.32829249128406e-05
-2.26509622312801e-05
-8.66800909003752e-06
-2.05382886579662e-05
-1.89977572854597e-05
-1.79247093625642e-05
-2.43216268685892e-05
-1.40579942210224e-05
-3.87305717457228e-06
-2.57114673114545e-05
-4.01393315735254e-05
-1.86092742073446e-05
-7.00422517345496e-07
-1.03547039042202e-06
-1.06634753182546e-05
-2.18777778289176e-05
-3.31850951554483e-05
-1.65021677408254e-05
-6.65580395541197e-06
-2.49588510926538e-05
-3.74462664992158e-05
-2.72799549638472e-05
-4.46818140657475e-05
-1.66897417342632e-05
-2.94712970938874e-05
-8.27038549865383e-06
-2.10237657011034e-05
-2.12996885817727e-05
-3.47017200305956e-05
-4.35562976290562e-05
-3.56656950455376e-05
-2.27892631566734e-05
-4.30553532370072e-05
-2.29289428512373e-05
-3.17655109187552e-05
-7.44148687968973e-06
-2.15442074489576e-05
-8.68964072945731e-06
-1.1508196241204e-05
-4.08729020947076e-05
-2.59437198944892e-05
-1.5207405581647e-05
-2.91608914037057e-05
-1.64080766460075e-05
-3.53978908398387e-05
-6.49310475944222e-06
-1.41929403344232e-05
-2.80829213877608e-05
-1.70441520069404e-05
-1.75372939647501e-05
-3.43207411958861e-05
-1.9918512127977e-05
-4.24574872538899e-05
-2.3265918518396e-05
-3.3693134344315e-05
-2.55093126893389e-05
-3.48523215417758e-05
5.60785331073317e-06
-8.5765116862939e-06
-1.52847694370179e-05
-2.39696575028691e-05
-3.01231001870851e-05
-1.68457383956629e-05
-8.14885613274648e-06
-4.21376416229403e-05
-2.04194476156797e-05
-3.14267923413531e-05
-1.13504157957835e-05
-7.18285682853252e-06
-1.97510044033527e-05
-1.07688118923989e-05
-4.56045655417197e-05
-2.08227556035863e-05
-1.27832886977371e-05
-2.0459466961753e-05
-2.23900787513044e-05
-4.1417705871623e-05
-2.06241197752583e-05
-9.08404549242677e-06
-1.74618477329266e-05
-8.36416349260063e-06
-2.07291643314201e-05
-4.47232552732205e-06
-5.88147924453791e-06
-2.05980480762803e-05
-7.30412974489246e-06
-2.57910730072542e-05
-1.72426238992423e-05
-9.43006875584865e-06
-2.51258513881074e-05
-1.798558984396e-05
-3.68996834180662e-05
-7.11930933448899e-06
-1.94004759490043e-05
-2.65397336367911e-05
-1.87521164644397e-05
-3.0723553632384e-05
-2.99883279887242e-05
-2.53880022918351e-05
-3.42363327482761e-05
-2.97724905415209e-05
-3.51648126520447e-05
-3.44508173778712e-05
-6.39885216230418e-06
-2.17744042942897e-05
-2.29887593697361e-05
-1.80706392413287e-05
-1.42435469353974e-05
-1.61273752583436e-05
-1.03197607510589e-05
-2.2019433701174e-05
-1.8700274926051e-05
2.86907489899142e-06
-2.86479516724314e-05
-3.34278601277028e-05
-1.41862281024208e-05
-1.60696690384453e-05
-1.84722049029807e-05
-2.79734174491571e-05
-1.81365520518897e-05
-2.50923510558105e-05
-4.00197372044647e-05
-1.94914200735921e-05
-1.09515747750065e-05
-2.47436551834812e-05
-2.47338785694814e-05
-1.80673845257705e-05
-3.23755739291106e-05
-2.5177105593549e-05
-2.42946670939303e-05
-9.68074673034871e-06
-2.27792877488026e-05
-2.77804111940906e-05
-2.51847917189614e-05
-5.1882654466185e-06
6.49190020429384e-06
-7.70858139373636e-06
-1.98912918868915e-05
-5.12712483856385e-05
-2.13263184496485e-05
-2.22745834628578e-05
-1.03494665625476e-05
-2.09049084307646e-05
-2.46001099681143e-05
-1.79944721540018e-05
-1.71138394209612e-05
3.52879710906967e-07
-4.63993734507121e-06
-1.29624670771433e-06
-2.82471189150329e-05
-2.07540779143838e-05
-6.6773446321239e-06
-3.19233542891149e-05
-2.21960826131059e-05
1.29160255947824e-05
-1.03834768072062e-05
-3.83755054205553e-05
-2.24137781305367e-05
-2.6978954384232e-05
-5.10932713020166e-06
-2.2278026219465e-05
-3.07943655224835e-05
-1.08279935117543e-05
-8.7525322821426e-06
-2.96667746288945e-05
-2.91991042197608e-05
-3.21091641321553e-05
-8.83887368523554e-06
-1.12542634579565e-05
-1.77272311797222e-05
-1.0662682177339e-05
-2.21481715933981e-05
-1.16896339944931e-05
-2.2692932697177e-05
-1.88374223428367e-05
-2.09427091359542e-05
-2.94182825441127e-05
-2.14422374007651e-05
-2.35965905492609e-05
-4.04485440813365e-05
-3.84354273828955e-05
-2.33484375646183e-05
-4.75913370908309e-05
-2.81693793101243e-05
-2.92973915170329e-05
-1.36323420418729e-05
-7.4176861683728e-06
-3.83231972968901e-06
-1.94759754098037e-05
-7.32441733243743e-06
-3.53579395840221e-05
-8.84249858928937e-06
-2.56520342040168e-05
-2.16816734740604e-05
-2.40941399497577e-05
-2.10315148212783e-05
6.68277284655423e-06
-2.81703351442282e-05
-2.76660137479028e-05
-3.88102041631665e-05
-2.45119519350526e-05
-2.02340662157382e-05
-1.48453247682404e-05
-7.6118923306755e-06
-8.8667717560045e-06
-1.12510771449136e-05
-9.17216831454312e-06
-4.51026632787977e-05
-5.01729096179959e-06
-1.9618257431542e-06
-1.61272506469771e-05
-1.22508097917807e-05
-2.25925549707824e-05
-1.65624259686145e-05
-2.05991960513318e-05
-2.92986343231252e-05
-3.19454380404117e-05
3.58520667959245e-06
-1.22349996924215e-05
-3.54376999649535e-05
-1.69596577206805e-05
-1.66490351102346e-05
-3.40107847803282e-05
-2.36409511486021e-06
4.47847233298465e-06
-2.50849484767931e-05
-7.04266876052549e-06
-2.02766181776751e-05
-3.37913802872638e-06
-1.16067731515343e-05
-1.38241401044969e-05
-9.86676715179112e-06
-5.40226142151903e-06
-7.24915374073992e-06
-2.87244750976573e-06
3.82266480907206e-07
-1.32808682849058e-05
-1.23381175837856e-05
-2.47016455596215e-05
-9.40138967989596e-06
-3.51030385634489e-05
-1.63704804674715e-05
2.56592234439101e-06
-2.48774972802462e-05
-2.47672919414944e-05
-3.65026995693421e-05
-4.43555525382119e-05
-2.31334445459653e-05
-2.95875180997895e-05
-1.19310112307102e-05
-2.35864751418326e-05
-2.2827547110161e-05
-1.49821323231695e-05
-1.38805736002347e-05
-1.97174977122675e-05
-3.26297357342635e-06
-2.27336570876382e-05
-3.75086972262783e-05
-2.02879332679783e-05
-3.65225176442511e-05
-2.69308189716121e-05
-2.5071054278291e-05
-9.91544984708213e-06
-1.3097920625649e-05
-4.41487957336965e-05
-1.96387303570932e-05
-1.86558467126161e-05
-2.9796706857178e-05
-3.22187525075087e-05
-2.3936560754102e-05
-2.16228112230458e-05
-1.43702755257942e-05
-3.64311480905099e-05
-3.58050565491139e-06
-1.17875302412488e-05
-1.62942474870954e-05
-3.38026358426298e-05
1.17164723856008e-05
-1.17199582132093e-05
-2.78381079845586e-05
-9.38644099317262e-06
-2.00622007127452e-05
-3.64265047318554e-05
-1.44826545259152e-05
-2.37419395712437e-05
-2.97203282710571e-05
-8.36738486095648e-06
-6.25376458553759e-06
-1.68310737177172e-05
-2.17950182652862e-05
-1.82937863009247e-05
1.48460601850595e-06
-2.0587456952345e-05
-2.47646666068862e-05
-1.55380483496741e-05
-3.76414560746628e-05
-3.20663758576516e-05
-2.90448703760693e-05
-4.05352366336839e-05
1.09603430802716e-05
-3.39088691995561e-05
-2.34726453725504e-06
-2.31054928756665e-05
-1.43697727894193e-05
-1.24960549239453e-05
-2.54146796038521e-05
-9.97507085214052e-06
-2.73277897130742e-05
-1.26479918730032e-05
-2.29528430793955e-05
-1.55886692188051e-05
-2.73800534043256e-05
-2.45040409220553e-05
-1.70353687755887e-05
-1.84447479843619e-05
-1.08717896087538e-05
-2.21635132429507e-05
-1.87570653606493e-05
-7.02719637989841e-06
-4.30460475019327e-05
-5.69155059969826e-05
-3.45837069890821e-05
-1.73209065454652e-05
-2.37819537035536e-05
-3.87761479135865e-05
-2.10334870999039e-05
-1.88275704854398e-05
-3.3417902442679e-05
-1.32841077334533e-05
-3.36097207897539e-05
-1.04579531180475e-05
9.57871736366924e-07
-2.74730918641536e-05
-9.71966482284477e-06
-2.35258958776768e-05
-6.74199926085025e-06
1.29780011689808e-05
-2.19231027613706e-05
-3.90329976428718e-05
-4.18811633591591e-06
-2.19554827361714e-06
-3.22484832158108e-05
-3.57303712625596e-05
-1.48791708984467e-05
-3.92967201970957e-05
-3.21284235936995e-05
-3.02442772666967e-05
-2.37425819674406e-05
-3.17346370498142e-05
-2.45060395699055e-05
-2.12707273220022e-05
-1.75412277634511e-05
-4.80151938293695e-05
-9.25647518373113e-06
-1.98258502443696e-05
-2.11161165122402e-05
-1.13910473057666e-05
-8.54457691641033e-06
3.2663571546665e-06
-1.12296724732955e-05
-2.9849890802682e-05
-2.67866750788626e-05
-7.01828911276626e-06
-2.1295406263227e-05
-2.45682239586726e-05
-3.11516887750167e-05
-2.69416202319381e-05
-1.78820591512433e-05
-3.1754981917483e-05
-4.21747773025876e-05
-2.09020345133744e-05
-1.97434529020883e-05
-3.86588651511252e-05
-9.50931132191095e-06
-2.4215943103682e-05
-3.06302941669591e-05
-2.61808983657851e-05
-1.35190223844952e-06
-1.06143009392471e-05
-9.07325283348217e-06
-1.49210950031114e-05
4.12308518654492e-06
-1.22238865812752e-05
-1.04428567889666e-05
-9.85682498324316e-06
-2.70914759842361e-05
-1.210028503759e-05
-6.27331938875025e-06
-3.13433768731297e-05
-2.03431426482398e-05
-5.78756383551519e-06
-2.32669759037464e-05
-1.87437029337799e-05
-2.41100499014119e-05
-3.06734858574144e-05
-2.10692266894696e-05
-2.5940683445329e-05
-1.26632381623238e-05
-2.93360236691173e-05
-1.64968992997452e-05
-3.65651366375253e-05
-3.75714531065512e-05
-5.54959327960971e-05
-1.50440810555024e-05
-6.87086678598822e-06
-9.85478128499354e-06
-3.47658627743122e-05
1.73239244621064e-06
-2.73565201580707e-05
2.17739226480695e-05
-1.73251400295706e-05
-2.74051183030679e-05
-9.39417238032902e-06
-1.74525303894873e-05
-4.92674194102965e-05
-7.46197946268736e-06
-7.65877543861294e-06
-3.07496082554825e-05
-3.12768388490035e-05
-2.31937257323196e-05
-2.91347483635534e-05
-2.15488628886611e-05
-3.91157050423671e-05
-2.69230164378774e-05
-1.9449349393706e-05
-2.75623450272071e-05
-3.57540020963314e-05
-3.22717324447906e-05
-1.86479132167218e-05
-1.5195974538182e-05
-5.25569319146787e-06
-2.23859977341414e-05
-2.41877913029782e-05
4.27648767563543e-06
-2.95868887365869e-05
-1.4638910042594e-05
-2.32751450359924e-05
-2.48923969916128e-05
-1.90968341673037e-05
-3.1873821513295e-06
-2.77758157022e-05
-3.32297972652329e-05
-1.75149021567776e-05
-1.81737262567662e-05
-2.25084365988816e-05
-1.46361532025931e-05
-3.44089554624612e-05
-2.59248391305486e-05
-3.81388791751693e-05
-1.07983978915991e-05
-7.42552614293441e-06
-2.54354488345784e-05
-1.53326080505861e-05
-2.91624187731465e-05
-1.73546955125676e-05
-2.140059022442e-05
-1.95436333349373e-05
-1.01237699244425e-05
-3.66945680181917e-05
3.34798345772543e-06
-1.75182242607265e-05
-2.17131873623915e-06
-1.49644653977639e-05
8.50477841757106e-07
-8.23753904070153e-06
-1.00854700217976e-05
-4.81940808837317e-06
-5.73684441610542e-06
-3.61202967012003e-05
-2.13352598753184e-05
-1.00227165040821e-05
-2.11114487575802e-05
-8.80561145897355e-06
-3.24483785514178e-05
-2.21043804145242e-05
-1.06203824805903e-05
-4.32938558678693e-05
3.00306205480582e-07
-6.74124243658285e-06
-3.29501980431664e-05
-1.40571649353111e-05
-1.56589178571144e-05
-1.3041166122906e-05
-3.43215630117975e-05
-3.67647617259024e-05
-4.40261237571508e-05
-8.58472152421609e-06
-2.00929977171084e-05
-1.30473652958198e-05
-3.15173035555202e-05
-1.72767967704855e-05
-9.44297757990504e-06
-1.91433702948643e-05
-2.78385647026165e-05
-1.71238265382982e-05
-2.13344150151705e-05
-2.18383077779212e-05
-1.5256092404134e-05
-1.50926618364057e-05
-3.87948760947943e-05
-3.3263454830777e-05
-2.05784986846142e-05
4.30205092309604e-06
-3.22575436189269e-05
-4.60125679745908e-05
-2.55509015933343e-05
-6.12117968500568e-05
-3.01047644964261e-05
-1.87768360352137e-05
-3.7038177954652e-05
-2.35470606797752e-05
-9.2131254975884e-06
-3.43662370857117e-05
-1.03233177055361e-05
-2.03088082809868e-05
-1.66297680328739e-05
-1.54421113434906e-05
-2.15270109484281e-05
-3.69981664308801e-05
-2.258848992462e-05
-9.55002313163336e-07
-9.19172689688479e-06
-7.17219621242558e-06
-7.75903803772835e-06
-2.88436916888663e-05
-1.99732456995174e-05
-2.32108576088949e-05
-3.44863747420803e-05
-1.5223942098426e-05
-3.46595860654935e-05
-1.74823482866153e-05
-1.03085799875334e-05
-1.67682014670018e-05
-3.7081413583007e-05
-9.29292796606581e-06
-1.86724123571693e-05
-1.64757848325743e-05
-9.82343711464652e-06
-2.47652697115371e-05
-1.70431938698694e-05
7.33504285330955e-06
-3.99268339947406e-05
-3.19246216362288e-05
-3.12797860450338e-05
-1.76829713755892e-05
-3.38490578090149e-05
-3.29179810682822e-05
-2.4145958872466e-05
-4.83442081442071e-05
-2.64502454012329e-05
-1.66280922989273e-05
-2.48225658008152e-05
-1.25150229814273e-05
-1.43945687944109e-05
-2.04118374579255e-05
-3.95662361180488e-05
-3.86818633819142e-05
-1.70146914915746e-05
-1.20985519262814e-05
-7.94467929629446e-06
-1.66623665826876e-05
-2.32116018821902e-05
-6.90779071378855e-06
-4.69631668339678e-05
-1.68528472638606e-05
-1.98145108557268e-05
-1.74155919631128e-06
-1.09135522153023e-05
-1.67539909935403e-05
-3.44147087983294e-05
-2.4966113366047e-05
-3.14998458211934e-05
-1.02188130381962e-05
-4.91991676739427e-05
-4.29527092879862e-05
-2.93533060676375e-05
-2.09644538572191e-05
-2.8122452489982e-05
-7.27835955131713e-06
-2.08344551140338e-05
-1.85600004892846e-05
-2.40123508419296e-05
-7.47319183575854e-06
-1.54731702750818e-05
-9.78342631779091e-06
-1.92447200582264e-05
-2.13657794032222e-05
-2.16979903571599e-05
-5.96202873699711e-06
-5.6519696771834e-06
-1.31704870316118e-05
-1.20216139334465e-05
-8.04603144635383e-06
-1.67509165621264e-05
-1.59121494514671e-05
-8.78062642701995e-06
-1.80417903237156e-05
-1.61554961045697e-05
-6.30845248704643e-06
-3.63289596639404e-05
-3.8956368252449e-05
4.79060800842017e-06
-1.64161552031801e-05
-2.59050900850149e-05
-7.99075204574759e-06
-2.33394526034817e-05
-2.02324055660846e-06
-2.38209962210299e-05
-1.9269277920067e-05
-5.86085644841017e-06
-1.68482812810855e-05
5.50971966623498e-06
-8.70411250120653e-07
-7.60270897692543e-07
-1.03872332601937e-05
-1.30224590800234e-05
-3.52520435735026e-05
-9.74213175279392e-06
5.18714219045451e-06
-2.60377593955024e-05
-1.78932907847561e-05
-2.03946628985601e-05
-6.63329382655106e-06
-1.42551552258872e-05
-2.47485771403875e-05
-2.48718324328964e-05
-2.77650669983904e-05
-3.33707458242866e-05
-2.85581147317427e-05
-3.88089867470205e-05
-1.93516469459819e-05
-1.76333856304866e-05
-1.59418101840529e-05
-1.29742366775509e-05
1.80847639426838e-05
-3.63215400642054e-05
-1.07443258943811e-05
-3.56105551033154e-05
-4.56850537186121e-05
-3.1686090376877e-05
-1.92798113058013e-05
-2.69979341460192e-05
-5.42103426664052e-06
-2.52908395656961e-05
-1.06238330349207e-05
-2.93303218269441e-05
-2.47672547500887e-05
-1.4080407095794e-05
-1.99586388685605e-05
-3.45631711624255e-05
-2.68874344177828e-05
-2.8826597698029e-05
-2.29420413467911e-05
-2.91744849480583e-05
-1.78856026511436e-05
-2.56766643974145e-05
5.75916737682786e-06
-1.89000332456954e-05
-6.22850614252209e-06
-1.96310810845362e-05
-2.15185196365697e-05
-2.91356887302688e-05
-2.39292324829978e-05
-5.59133138399304e-06
-9.40428933982333e-06
-9.74710121188249e-06
-5.35100664323809e-05
-4.39483713959956e-05
-4.61182696432165e-05
-2.20141659822912e-05
-3.87324904357413e-05
-2.24689142653699e-05
-2.78699319815606e-05
-1.51622588448254e-05
-4.06512721541673e-05
-2.08776131389244e-05
-1.73205590812278e-05
-2.19796726524588e-05
-1.86688788659814e-05
-1.29342648236421e-05
-9.17220700838595e-06
-2.67123766912009e-05
-4.94945750342911e-06
-1.5240216357692e-05
-3.04776170656661e-05
-2.85409550744572e-05
-2.21379094263483e-05
-3.76588218953512e-05
-3.25774422733587e-06
-2.28967375165919e-05
-2.90859678678828e-05
-3.23619470785383e-05
1.33592614137139e-05
-2.10336586886516e-05
-1.47830736561131e-05
-3.09428706244366e-05
-2.19256177683613e-05
-8.56750813310934e-07
-1.04974849714145e-05
-1.3745740348967e-05
-1.76867936627636e-05
-1.52797302412544e-05
-3.14354221228685e-05
-3.45666756745595e-05
-3.63493102851172e-05
-1.48866433866255e-05
-2.29173753708571e-05
-1.39961466598466e-05
-1.41111628985983e-05
-5.60521909701355e-06
-2.05291141863794e-05
-2.30183252956125e-05
-3.00591292053168e-05
-2.49124302808316e-05
-2.55325490947781e-05
-2.9758734909731e-05
-1.84467314970978e-05
-1.59648877316434e-05
-3.44512264567773e-05
-2.88343877432028e-05
-1.68931168506244e-05
-6.84497781689616e-06
-2.34658262719342e-05
-1.99512924671722e-05
-1.62579920582961e-05
-5.55387994138361e-06
-3.64008228128223e-05
-3.94687160958612e-05
-3.08650733326826e-05
-3.21795997944187e-05
-3.04964468219227e-05
-4.18257216286935e-05
-1.18305043624142e-05
-2.52843694234221e-05
-1.11845396907191e-05
-2.59092772682472e-05
-1.04544509927482e-05
-3.88705932434832e-05
-2.8065793774891e-06
-3.44470528076166e-05
-1.02040175672983e-05
-2.79596499488269e-05
-2.57133283572299e-05
-1.75092853763522e-05
-9.59224143831224e-06
-2.56201749811769e-05
-2.52512392655456e-05
-2.46670096549843e-05
-2.96705606672017e-05
-1.39161119971246e-05
-2.04801789177867e-05
-1.0700579667451e-05
-2.64378533385156e-05
-6.39613231267733e-06
-2.35314937961839e-05
-1.67283085317688e-05
-2.97334960561962e-05
-3.35883573778197e-05
-1.53970626096649e-05
2.95785729033291e-06
-4.49530399649685e-05
-1.31613823119653e-05
-3.60093249829027e-05
-5.19704888553847e-05
-1.19640379052999e-05
-3.8035945120045e-05
-3.17832241819122e-05
-3.69674683203623e-05
-4.34194366688011e-05
-3.55261073967604e-05
-1.27920805725107e-05
-3.16841356160012e-05
-1.58077826296267e-05
-1.56279287707071e-05
-8.22929992527062e-06
2.32634380715763e-06
-2.24810645868967e-05
-2.9953334692866e-05
6.77685913351393e-07
6.45484929022465e-06
-1.19944200060234e-05
-1.64357325895849e-05
-3.36826188002297e-05
-8.71014871541493e-06
-9.06850938545107e-06
-1.29552282664494e-05
-2.57061791720108e-05
-3.42893718753056e-05
-1.6271856442758e-05
-2.34238392523907e-05
-1.69119110638025e-05
-3.96577222149372e-05
-2.81178774640144e-05
-1.49221126473159e-05
-3.01425492174728e-05
-3.18814797553235e-05
-3.26803484894023e-05
-3.02704158363418e-05
-3.55954879273464e-05
-2.713251339028e-05
-3.74556691516866e-05
-7.51382964658326e-06
1.6863855617457e-06
-1.32242766882246e-05
-2.29557507852433e-05
-1.57266819407565e-05
1.91722618124318e-06
-1.11267446765131e-05
-2.95378810205775e-05
-2.38152349899522e-05
-2.07092818542338e-05
-1.61785231532268e-05
-5.0674886916679e-05
-2.2397773146701e-05
-4.66232691431288e-05
-5.07006036693397e-05
-1.00211493267506e-06
-1.07554386393369e-05
-1.2855844936345e-05
-2.05919010989933e-05
-1.52249307913022e-05
-2.0095306930294e-05
-9.30484503568666e-06
-1.39096752378605e-05
-2.742695990394e-05
-2.23142347093365e-05
-1.89782524786567e-05
-6.03583011715918e-06
-1.0199395048472e-05
-4.87304905863207e-05
-2.54701361567459e-05
-2.57176521422678e-05
-3.72541050554117e-05
-6.17707544858958e-06
-5.25742568709438e-06
-3.21504263694853e-06
-2.16762252909316e-05
-1.11133578351527e-05
-9.84013862824477e-06
-1.08137389706008e-05
-1.55701179603408e-05
-2.31239008774008e-05
-2.88981211826186e-05
-7.24059206163793e-06
-3.24271338692421e-05
-2.50677628055227e-05
-2.53241578344089e-05
-9.30914742873292e-07
-1.18554228506836e-05
-3.39696864355204e-05
-4.00590197322243e-05
-4.41742932921174e-05
-2.51947670864755e-05
-1.49281666029607e-05
-5.90684035722558e-06
-2.28929186169038e-05
-1.34760997834761e-05
-5.67255788741906e-06
-7.35978286972472e-06
-3.35055772818712e-05
-1.68084314543675e-05
-2.46942439655592e-05
-3.50886737141144e-05
-3.13458024049574e-05
-2.31572885988528e-05
-3.96645533633292e-05
-1.28643249487704e-05
-1.78258412083085e-05
-1.26809796114559e-05
-7.97529812585664e-06
-4.20078753402137e-05
2.38472459768403e-05
-2.30617888740991e-05
-2.14714902495929e-05
-6.9679119663776e-06
-3.40721372123873e-05
-1.36564921447909e-05
-1.84039347592062e-06
-3.34739678424255e-05
-1.68403415776512e-05
-2.8896933872716e-05
-1.88272922738292e-05
-2.50612995709823e-05
-2.93825904858593e-05
-1.39777864949538e-05
-1.42215514768129e-05
-1.67293541762611e-05
-1.56675499948256e-05
-2.18502313028617e-05
-2.89185840469424e-05
-2.10558562683286e-05
-3.21533847904831e-05
-3.62528111565872e-05
-1.74234264440805e-05
-2.82924363968582e-05
-3.85434437143112e-05
-2.66285285437762e-05
-2.47168294108434e-05
-1.28441780652934e-05
9.80478333845292e-08
-2.21338769215822e-05
-1.60598502388173e-05
1.83355735545511e-05
-1.61011216111537e-05
-1.98611715275091e-05
-4.28030050779847e-05
-6.78333807895631e-06
-1.69991534838523e-05
-3.57505109217855e-05
-2.68435041649011e-05
-2.09786236693546e-05
-3.64435839279682e-05
-4.10782818912208e-06
-1.91094170916417e-05
-1.85261974948849e-05
-1.43144372277302e-05
-3.68578959268996e-05
-2.57100699715036e-05
-4.92935914624322e-05
-3.3504461667933e-05
-2.73612529025031e-05
-1.29656784368099e-05
-2.53328262253738e-05
-2.55871189726033e-05
2.11214425660344e-06
-1.85257260917985e-05
-6.1121161923031e-06
-1.08740421716869e-05
-3.33917736992347e-05
-4.50549797949329e-05
-1.30133541921977e-05
-4.10524624824924e-06
-2.31241074933734e-05
-1.02264145632975e-05
-3.06254073972313e-05
-5.98699998465583e-06
-2.2435242073265e-05
-1.35508628888952e-05
-2.47357852914564e-05
-2.1259256023878e-06
-1.65439726051759e-05
-2.76883153900503e-05
-2.18463845113036e-05
-3.02941696832725e-05
-1.23648591489274e-05
-2.76269060327864e-05
-1.45751926225347e-05
-2.38244365365783e-05
-2.49337928991086e-05
-2.65105103174281e-05
-3.76800049826189e-05
-2.28521955160103e-05
-1.22688561321623e-05
-1.33722891772072e-05
-9.1905085606199e-06
-2.5554428483411e-05
-9.40471122032801e-06
-2.16440183570017e-05
-1.62781750068623e-05
-4.93104851152774e-06
-1.64285643869424e-05
-3.09615847120044e-05
-1.05334185313343e-05
-3.24500492091891e-05
-2.90632908330806e-05
-1.63479203440487e-05
8.73393490105049e-07
-1.90661825764683e-05
4.96555871083765e-07
-2.36043659809084e-05
-2.63150092277012e-05
-4.37679336973414e-05
-1.46261892997835e-05
-2.29372616722313e-05
-2.7286838997355e-05
-1.70581456932167e-05
-1.06100304651933e-05
-2.34816769852372e-05
-3.5102425111605e-05
-2.68027069754244e-05
-6.34312031887693e-07
-3.09242460660057e-05
-8.2212415631458e-07
-2.67875990199724e-05
-2.06042814124125e-05
-4.29032847984535e-06
-5.15750923078968e-05
-1.98894834166192e-05
-9.01349545432795e-06
-1.89162287412069e-05
-2.96007507710637e-05
-4.16484299291665e-05
-3.33694650391782e-05
-8.97867854235825e-06
-4.64423749052273e-05
-1.21612925355459e-05
-2.04068641730524e-05
-2.52049688239391e-05
-2.20144905856466e-05
-2.88651203117519e-05
-2.02853511951861e-05
-3.48706156517166e-05
-1.12366416593974e-05
-7.15974582239422e-06
-1.09131474966255e-05
-6.98049799519496e-06
-2.75611756705737e-05
-2.15019623594801e-05
-1.72139092747779e-05
-2.34331624847099e-05
-3.4031206662541e-05
-2.90014000263596e-05
-2.36151828895106e-05
-2.46958556743966e-05
-1.72181068044597e-05
-1.48834822419795e-05
-2.31321653082218e-05
-3.1103645640597e-05
-3.69268832328904e-05
-1.37059312486485e-05
-9.66435360033849e-06
-2.99716695583649e-05
-6.84764852594859e-07
-1.25349848418236e-05
-3.07948178539284e-05
-2.44859308901268e-05
-4.69388456435065e-05
-2.19425917629498e-05
-2.54828622128467e-05
-2.87120020593522e-05
-5.80164483510908e-06
-2.41858371668417e-05
-1.1487067250374e-05
-1.05625077034891e-05
-2.16480695447783e-05
-1.01499180568556e-05
-3.05552710316549e-05
-5.20151990689869e-06
-3.2260673040094e-05
-2.1360068910198e-05
-5.55219676478451e-06
-2.52151072162192e-05
-3.54519382595501e-05
-4.84755788580334e-05
-1.49522329281884e-05
-4.05970514467409e-05
-2.54888738261014e-05
-2.34186984214771e-05
-2.43678024359388e-06
-2.91006226198235e-05
8.1253862499006e-07
-1.58724489223692e-05
-4.28869184975755e-05
-1.98532125943022e-05
-3.88544852713308e-05
-3.29388184463633e-05
-1.57015114199836e-06
5.60191960248338e-06
-3.339291748205e-05
-2.7116298428476e-05
-1.11224571464785e-05
-2.60945560616459e-05
-3.59898612594716e-05
-1.29906874401505e-05
-1.58647623990496e-05
-2.00275288784123e-05
-4.15075072507974e-05
-2.16462916439681e-05
-3.45414932710113e-05
-1.55426357444306e-05
-1.34975246446225e-05
-3.87398860365094e-05
-4.29427768477984e-06
-2.7083683574928e-05
-2.78242004784515e-05
-1.52401822990585e-05
-2.05104777139624e-05
-2.60036620565677e-05
-4.68550238863311e-05
-1.9758797213533e-05
-2.19610274186631e-05
-2.42890390515937e-05
1.66651242138046e-05
-2.17579126559139e-05
-1.63855499181329e-05
5.00538522640646e-06
-2.04074325712986e-05
-1.10030011959358e-05
-2.64202502406554e-05
-1.27553810380079e-06
-1.41353263184028e-06
-1.96850550170828e-05
-1.77710897684637e-06
-1.52699833780259e-05
-2.65180321824268e-05
-1.29185279254434e-05
-8.77493170856975e-07
-4.27159248835823e-05
-3.45348210998088e-05
-1.84623069200372e-05
-2.08737033159415e-05
-2.6699164260617e-05
-1.26059133629042e-05
-1.68513302549132e-05
-2.01838302563571e-05
-9.06867903238924e-06
-1.19845729033346e-05
-2.49289643541812e-05
1.08172513691977e-06
-3.05423078395924e-05
-1.08070711244631e-05
-2.16539482047838e-05
-2.0044743873763e-06
-3.47025582027021e-05
-2.8575931343153e-05
-1.93710490565666e-05
-3.2035897388163e-05
-1.85589351409104e-05
-3.37298168414466e-06
-3.52564535414213e-05
-1.75301430541685e-05
-4.35747193990493e-05
-1.55019489623244e-05
-2.37269010920239e-05
-3.66988271482459e-05
-2.35873534388152e-05
-1.74707601683024e-05
-7.64680281163075e-06
-8.23175990332527e-06
-4.41693205078697e-05
-9.25929663576569e-06
-2.35576862617383e-05
-2.60452194284542e-05
8.33133576166997e-06
-1.18400235240974e-05
-1.55404651419427e-05
6.37163078925665e-06
-4.04994945362789e-06
-2.60135213503657e-05
-1.5358207686494e-05
-3.13546880094793e-05
-3.50528450965425e-05
-3.35652670334669e-05
-2.05166654413266e-05
-2.35728574603803e-05
-4.60298278936972e-05
-2.84726331544257e-05
-1.5073735658018e-05
-2.08930608909371e-05
-3.08961075512154e-05
-1.60320240428683e-07
-3.00836528227592e-05
-6.13589300972576e-06
-1.21960584378337e-05
-3.58226635492952e-05
-4.1729865874637e-06
-1.18150862051005e-05
-2.71410942952408e-05
-1.57433022295742e-05
-2.55821863063164e-05
-2.58891719140764e-05
-1.42007494256616e-05
7.90846153018996e-06
-2.52854796880211e-05
-3.69444401756891e-05
3.77939934144469e-06
-2.37017066693164e-05
-2.74212997423844e-05
-1.66913533740708e-05
-2.09037927886606e-05
-1.2462267733038e-05
-3.90152131174355e-05
-4.76412452878553e-05
-4.03895665411158e-05
-8.84583639765151e-06
-2.56036152043108e-05
-2.39379123915231e-05
-1.53774248242455e-05
-1.08666334700649e-05
1.43056830218598e-06
-1.43654279245999e-05
-2.36979769751702e-05
-1.6851597336072e-05
-4.72720753072413e-05
-3.13088943953756e-05
-2.10876791404792e-05
-2.99091256674623e-05
-5.28863615202405e-05
-5.98651985513142e-06
-2.38270032467345e-05
-8.92876307387123e-06
-1.15971465813319e-05
-3.12460516537014e-05
-1.94643352965726e-05
-1.40035663688698e-05
-2.55971353412157e-05
-5.44242484889309e-06
-3.19435384673075e-05
-2.19861329613226e-05
-5.03826037990021e-06
-1.37500428703064e-05
-2.15165876386558e-05
-2.53779721934379e-05
-3.14503099811622e-05
-4.9346726424695e-05
-3.37979893534282e-05
-5.10638428595528e-06
-2.91405269528135e-05
-1.01236887952345e-05
-2.77825874127358e-05
-3.76036124025115e-05
-2.15226593168569e-05
-3.99875146949228e-05
-1.10663177820261e-05
-1.76802164872249e-06
-3.67086348395028e-05
-4.57093569625145e-05
-1.50603295667833e-05
-4.54751814854791e-05
-3.93094809081506e-05
-2.79027771571663e-05
-2.11109331191119e-05
-1.61305402663261e-05
-1.0209443315614e-05
-2.05222185691849e-05
-3.91401645169437e-05
-2.05196146156983e-05
-2.11855557899753e-05
-2.98629785205555e-05
-8.92727799797126e-06
-1.16747156226153e-06
-2.77919497604536e-05
-2.98467964413362e-05
-2.43766080575047e-05
7.87941416947625e-06
1.36832973879092e-06
-1.00229860260716e-05
-2.55445704076196e-05
-2.91740778595101e-05
-4.1178023997428e-05
-1.29440208380328e-05
-1.46086819687186e-05
-3.36461648359328e-05
-1.67653917597861e-05
-1.88752424672755e-05
-1.25391652741713e-05
-1.59239496710904e-05
-1.14041242896934e-05
-2.05709481269712e-05
-2.79520039595335e-05
-3.01227562362577e-05
-1.43866234238745e-05
-1.60356115978507e-05
-1.6207586251756e-05
-4.82224626429044e-06
-2.56357192693778e-05
-1.19158961524065e-05
-1.82263098599626e-05
-8.93399711127583e-07
-3.35168125752286e-05
4.36170557624416e-06
-2.24972277726166e-05
-1.1909642269435e-05
-1.22900066146851e-05
-1.19022413233997e-05
3.98632854722665e-06
-2.52304035979994e-05
-3.28792215100202e-05
-1.29393710346512e-05
-2.90673775972876e-05
-1.59845026067579e-05
-7.39425369962882e-06
3.39375197450338e-06
-1.31075980449714e-05
-2.12439074993499e-05
6.0668996795867e-06
-1.04431957930773e-05
-1.54863134101506e-05
-5.34261485383235e-06
-4.51206836433881e-05
-9.79481542906591e-06
-1.65422000343352e-05
-2.38985225965456e-05
-1.41244761506615e-05
-1.95410863626641e-05
-4.3323605414461e-05
-1.71806820041219e-05
-1.15816452466145e-05
-2.72899997092497e-05
-3.52884088030552e-05
-3.08345303963819e-05
-1.6323822779684e-05
-2.88092736687361e-05
-1.58375863197286e-05
-1.9865975487293e-05
2.9767896737359e-06
-2.19947821796175e-05
-2.36390272233489e-06
-1.17091614338728e-05
-1.73468854698078e-05
-8.78648342869775e-06
-1.06597944317625e-05
-2.14910473445538e-05
-3.50372955940074e-05
-2.43811785625564e-05
-1.44511163843674e-05
-3.83851012024174e-05
-2.42971936401951e-05
-5.16970859385113e-06
-2.67165811079282e-05
-7.3338766842326e-06
-3.9284475854654e-05
-1.794937784928e-05
-3.71185517412529e-05
-8.09803421311694e-06
-2.67013483242092e-05
-2.45241086464384e-05
-2.47551153508676e-05
-5.45175954621514e-05
-1.96796131857725e-05
-2.94284509816312e-05
-2.10443162809938e-05
7.4129445280325e-07
-1.2225979139158e-05
-1.28023485005004e-05
-1.4366448436603e-05
-1.36051961753926e-05
-1.51944714038579e-05
-3.17849592906484e-05
-1.73940363517478e-05
-2.66527130217674e-05
-2.06168623799272e-05
-3.30173322842849e-05
-2.40870795334746e-05
-7.15218716719515e-06
-1.37441793350471e-05
-2.12885765820752e-05
-1.36390468724832e-05
3.76062552074126e-06
-2.52630597034461e-05
-8.45020775675947e-06
-4.89014885875972e-05
-1.86727409217896e-06
-1.90240291515549e-05
-1.39756177031143e-05
-2.16377933179921e-05
-7.74503551767269e-06
-3.1126804545131e-06
-1.72598194716113e-05
-2.42117291621778e-05
-1.37770812385326e-05
-1.96260318905416e-05
-2.44515875682935e-05
-2.54890691370034e-05
-4.2951674693107e-05
-1.38119700693415e-05
-1.58524238691419e-05
-2.24714391869235e-05
-3.05697406679724e-05
-2.37698877182047e-05
-2.7658278775911e-05
6.68104953319795e-06
-1.91214633794145e-05
-3.0262083022283e-05
-1.31112114635049e-05
-2.17548354879185e-05
-3.57365670288004e-05
-2.32485219849684e-05
-4.72985337296346e-06
-3.81056378508802e-05
-2.26291572631533e-05
-2.07376428815017e-05
-6.07405404419163e-06
3.11823170416454e-06
-3.76215570478631e-05
-4.14709557476074e-05
-3.78322531124352e-05
-3.92344630535194e-05
-1.62484563431451e-05
-1.16697799996924e-05
-7.02075165146803e-06
-1.69746763963817e-05
-8.67121556471178e-06
-3.21821657321774e-05
-9.20351191619547e-06
-2.43594233948406e-05
-6.04821202763685e-06
-2.26550483486316e-05
-2.49577407820452e-05
-2.54202126412366e-05
-3.81865797605313e-05
-1.95536035452024e-05
-1.21418199701556e-05
-3.11118178352041e-05
-2.13278754056992e-05
-2.46277246400544e-05
-3.33198793307822e-05
-2.92794116036481e-05
-2.35653518372308e-05
-1.44828363649756e-05
-3.51067295931419e-05
-1.162952340152e-05
-9.27707156839553e-06
-9.98900963449768e-06
1.87371729005382e-06
-2.73909043308391e-05
-2.61702116940708e-05
-1.7988987576669e-05
-7.90567003510213e-06
-3.29166021882287e-05
-2.08278045719843e-05
-1.82022503132723e-06
3.30281855968741e-06
-6.23036805345891e-06
-2.90733956846469e-05
-2.66851664171716e-06
-2.47989222585775e-05
-2.96705302738688e-05
-7.15125837104147e-08
-6.12531273626558e-06
1.8448425975473e-06
-3.01524450111371e-05
-3.94386254261394e-05
-1.68342034226609e-05
-2.27405912244339e-05
-1.53636495355958e-05
-1.51995213409355e-05
-1.96754512934737e-05
7.44060003536037e-06
-7.32328459471307e-06
-2.72047454114912e-05
-1.79301622606161e-05
-1.63175376028477e-05
-3.76354245836039e-05
-3.05630407989946e-05
-1.38029084962458e-05
-2.8231359295384e-05
-1.03558858482692e-05
-2.0862102016637e-05
-1.80068919753483e-05
-3.30539946169802e-05
-2.18743005291022e-05
-2.57853433163663e-06
-1.74268026156583e-05
-8.51866304518585e-07
-1.80433426286734e-05
-3.00303798427414e-05
-2.97814395480571e-05
-1.45815611911176e-05
-2.08723112955923e-05
-3.08216126071908e-05
-3.08998863593877e-05
-2.6505310938178e-05
-3.27984239857248e-05
-2.61770109796717e-05
-1.94490764272019e-05
-3.21862441050907e-05
-3.77560024099917e-05
3.81178375370459e-08
-2.90845804821522e-05
-3.12283688411842e-05
-1.42752356755119e-05
-8.88884184670746e-06
-3.55812264933889e-05
-3.95032253866194e-05
-3.51904764746049e-05
-8.30844063054893e-06
-1.48782215022041e-05
-5.66036446841583e-06
-1.00410251600636e-05
-1.61912094726471e-05
-1.87278711369257e-05
-5.53212583449177e-06
-2.03003786981724e-05
-2.65300169522311e-05
-3.46426930383308e-05
-1.84012910560211e-05
-3.12298397222606e-05
-3.84854310999638e-05
-3.33751861928797e-05
-2.09608096715179e-05
-1.42542666032049e-05
-2.31234974450603e-05
-1.68691534851848e-05
-1.65737072611747e-05
-1.05202983551053e-05
-2.18678796359617e-05
-1.58744158362926e-05
-1.98699217558767e-05
-1.79962467834442e-05
-1.04412867972424e-05
-1.0417808615481e-05
-3.00145887238843e-05
-6.55917827682808e-06
-4.01141767008455e-05
-5.37062693850088e-06
-1.72122912565521e-05
-1.37844027131096e-05
-2.319443708809e-05
-5.07157355798375e-05
-1.13041906874685e-05
-2.36928936302157e-05
-1.95641533650118e-05
-2.21659157026992e-05
-1.53308821883501e-05
-1.34710799898313e-05
-8.30694173635338e-06
-2.22001100487394e-05
6.65000234660349e-06
-1.88785449289187e-05
-4.01974039195703e-05
-1.92971741480801e-05
-2.27481373618386e-05
-1.15837039176644e-05
-3.74184333956894e-05
-2.95769797241098e-05
-3.11349798202589e-06
-3.04870127186575e-05
-2.21532344978934e-05
2.32502482407616e-06
-2.06460846096211e-05
-5.69475162469889e-05
-3.49604304217512e-05
-2.8904833856289e-05
-4.13102033814892e-05
-1.54955099085819e-05
-4.79832594082984e-05
-1.02994311760742e-05
-1.62203242098463e-05
-1.99112939312081e-06
-1.74265068384837e-05
-1.25280545379067e-05
-3.36325200693111e-05
-3.06836047622755e-05
-3.59299735302505e-05
-1.17041531002126e-05
-1.45470222977553e-05
-2.85428345889343e-05
-1.07080278212306e-05
-1.99175315092803e-05
-5.27692580111696e-05
-2.72618095402784e-05
-4.50991129990008e-05
-2.53766668364996e-05
-2.77748865000035e-05
-2.69415681393683e-05
-2.92352057631589e-05
-3.45100800592097e-05
-1.62815815207528e-05
-1.03345310429781e-05
-3.6915367237866e-05
-2.1968286262277e-05
3.19429363628453e-06
-1.32436936673086e-05
-3.42480975938391e-05
-2.90444515311573e-05
-1.11620090011822e-05
-3.62749024995091e-05
-1.28432578612832e-05
-1.04291178182679e-05
-2.22462287735907e-05
-1.25534190162279e-05
-2.52995811033199e-05
-1.80043647538888e-05
-2.13254813612221e-05
-3.06807169889963e-05
-2.96396488187813e-05
-1.66188554930579e-05
-4.09551720307868e-05
-7.649701058533e-06
-1.66905862780454e-05
-1.95461759464784e-05
-1.66792416297403e-05
-1.07764921936017e-05
-4.11850862039819e-05
-1.44316340388189e-05
-1.9155795189696e-05
-1.79780133657281e-05
-9.08157236628347e-06
-2.38228774088845e-06
-1.65206941350124e-05
-2.65342102130281e-06
-1.622110540531e-05
-1.69270068774885e-05
-7.94412904595262e-06
-2.33895653872463e-05
-1.47791148287177e-05
-2.51689485437788e-05
-3.09433986616106e-05
5.91159970761508e-06
-2.1734620213201e-05
-1.82041988741633e-05
-7.1854175147053e-06
-4.73335331116524e-05
-2.06065853482628e-05
-3.10673803652785e-05
-3.2933303379267e-05
-3.14399166507754e-05
-3.34153981543072e-05
-2.33073093352007e-06
-1.41390945749188e-05
-1.54699453478192e-05
-2.29911034532229e-05
-3.12747964779477e-05
5.74845680617041e-07
-1.67810986936853e-05
-2.52820090203832e-05
-1.52127098003483e-05
-1.07267460894302e-05
-3.69999720927926e-06
4.26152531315626e-06
-1.68117226009152e-05
-2.64822144847551e-06
-1.33572331072129e-05
-2.40370291430608e-07
-6.63197736596914e-06
-3.46959184604259e-05
-4.52487430580589e-05
-1.48843697837261e-05
-2.37127021445716e-05
-2.19960739660037e-05
-3.15432216875124e-05
-2.8364329948497e-05
-2.87714222599098e-05
-1.95885510877217e-05
-2.50357985613394e-05
-1.64111773493932e-05
-1.85655717801882e-05
-2.32018471882959e-05
-1.58943498661972e-05
-2.77838679917611e-05
-1.27340769202252e-05
-1.89485773669773e-05
-2.82626205080171e-05
-1.17942494087594e-05
-1.58756633214803e-05
-2.21463636918128e-05
-2.40035356276215e-05
-2.16078277304984e-05
-2.97100482044167e-05
-3.58739468291267e-05
-7.81778407876613e-06
-4.90759523801205e-06
4.52776306833437e-06
-1.83635560069017e-05
-4.17318646096657e-05
-4.16578922243507e-06
1.25764897716953e-06
-2.90550704857948e-05
-3.01862764341654e-05
-1.97415250313311e-05
-3.39045875964162e-05
-1.68884537510374e-05
-3.13647139437443e-05
-1.48673081074589e-05
-1.69086925669551e-05
-2.16585555615066e-05
-4.56714210495321e-05
-1.60259269367296e-05
-4.32360850757762e-05
-2.13648339341795e-05
-1.01749672238313e-05
-1.58086684719608e-05
-3.7287691881438e-05
-1.08192398935618e-05
4.25811294151169e-06
7.36705860196239e-07
-7.48370099563666e-06
-2.35958069215201e-05
-1.95142465707348e-05
-2.3449119481911e-05
-1.21354783848774e-05
-2.0442631933026e-05
-1.03892189014836e-05
-2.42409587497639e-05
-3.83445814001157e-05
-3.1068278631264e-05
-2.91021576358652e-05
-2.68708924822459e-05
-1.64419925460712e-05
-1.40390396953967e-05
-3.21595727401411e-05
-2.71792145124357e-05
-4.45660399809891e-05
-2.79059764158164e-05
-3.3875480413782e-05
-3.01967378140982e-05
-3.70218157135517e-05
-2.7299601872451e-06
-1.2966635878083e-06
-8.40190787172444e-06
-2.74758772346681e-05
-1.62886952694457e-05
-2.12188091382541e-05
-4.38453638160903e-05
-2.55322131845943e-05
-4.11948216593324e-05
-4.28008445626061e-05
-2.89652431389724e-05
-3.70880014478521e-05
-4.3381551635969e-05
-1.09976247896732e-05
-1.69444446862202e-05
4.27647801720225e-06
-3.77577156471079e-05
-4.46822100052914e-05
-1.31978916689234e-06
-1.96254369495398e-05
-2.60187765969561e-05
1.46641728096482e-05
-2.27189557314535e-05
1.14727538425838e-06
-1.89411365714262e-05
-1.99898941005571e-05
1.5848727409495e-06
-2.763751783527e-05
-2.09679962872954e-05
-3.56011965440233e-05
-2.72180688933961e-05
-1.9368415696931e-05
-3.6080360171368e-05
-2.13326272557873e-05
-1.61007821105579e-05
-5.94930298743992e-06
-3.19177155426368e-05
-4.02710559632786e-05
-1.38230961063054e-05
-2.65388031118423e-05
-1.88367134420412e-05
-2.74008783623752e-06
-2.5797521794815e-05
-2.79984044355432e-05
-1.97769624515187e-05
-2.28606406241917e-05
-2.39951006230416e-05
-3.69234932746898e-05
-2.96650303264179e-05
-7.63992491963955e-06
-6.30090972050614e-06
-1.17442448968167e-05
-2.69883027324442e-05
-3.94394161850401e-05
-2.25320173060825e-05
-2.25932247729084e-05
-1.13739663950211e-05
-3.03396160768999e-05
-8.74658874439365e-06
-3.45274365988443e-05
-4.47287083541109e-05
-4.5576536059423e-05
-2.15834075458708e-05
-1.95982837615251e-05
-3.42549459748355e-05
-1.27053626773781e-05
-1.51669451768922e-05
-2.03205905624996e-05
-2.73317940095098e-05
-7.04260020384737e-06
-3.34411090360504e-06
-2.24813623583122e-05
-2.70765447277508e-05
-4.13301706239902e-05
-2.88118316057218e-05
-3.68338061016539e-05
-2.17200551042444e-05
-3.95466052137816e-05
-1.21857564507936e-05
-2.73084826170198e-05
-6.74882172274592e-06
-1.32732758187168e-05
-3.14114510547381e-05
-1.39236002070472e-05
-2.82110670353619e-05
-1.63411415108964e-05
-2.18403184004233e-05
-4.23005963193852e-05
-2.17665311253632e-05
-3.19420888749672e-05
2.96285450053324e-06
-8.46710419447502e-06
-2.03978756774285e-05
-1.50299140942347e-05
-1.15297528876988e-05
-2.96532426301881e-05
-1.7899366932347e-05
-1.99039051937381e-05
-2.11698914208866e-05
-3.16582757733047e-05
-1.64319000948815e-05
-4.03327565483983e-06
-3.52251530983739e-05
-3.6061978795943e-05
-2.56584251959766e-05
-2.44887834697154e-05
-1.62536228982262e-05
-5.48942954882721e-07
-3.52339032151412e-05
-1.31401599235102e-05
-2.35539442767801e-05
-1.91019188088291e-05
-2.18281729732322e-05
-2.40738617519574e-05
-3.80618960824633e-05
5.24606835473452e-06
-2.58886040764025e-05
-1.72290067776537e-05
-1.13422741633914e-05
-3.14016371666604e-05
-4.81480496406933e-06
-6.93327008949715e-06
-1.50679304869301e-05
-3.63238414253035e-05
-1.54073588144162e-05
-1.96373949493794e-05
-1.65244361271292e-05
-2.12823510867022e-05
-1.64922858603968e-05
-1.16877110092833e-05
-3.41989139037589e-05
-1.44151557160763e-05
-1.7342411779879e-05
-1.31063286413535e-05
-3.1553171078567e-05
-1.35691961146831e-05
-9.81831327295269e-06
1.01654447293975e-05
-1.49020343451103e-05
-2.74282946427217e-05
-1.83807297320056e-05
-3.04662223128976e-05
-1.96548182173129e-05
-2.10746532003669e-05
-1.24432971266317e-07
-1.75192122549786e-05
-1.41718684768904e-05
-3.26240239634261e-05
-9.64363701818135e-07
-1.17700633321845e-05
-2.49816400018283e-05
-2.17663321072337e-05
-1.87411580564889e-05
-1.88601883192515e-05
-3.00034709574818e-05
-6.04923773663789e-05
-2.39547329653604e-05
-2.52429050128171e-05
-1.58116420152798e-05
-3.61396026011602e-05
-2.15237168874618e-05
-2.43228563387706e-05
-1.5248864488822e-05
-4.0251724923295e-05
-2.56705873573994e-05
-3.67400105833555e-05
-8.99703481673538e-06
-3.25743918159534e-05
-3.2042276740504e-05
-1.18469640376513e-05
-3.78148348956844e-05
-6.516374553086e-06
-2.00281245593969e-05
-1.25804697635574e-05
-2.18522433429157e-05
-2.58979227787442e-05
-2.27804322901482e-05
-6.59267719191452e-06
-2.37814629747806e-05
-2.97831188737415e-06
-1.62438133014857e-05
-2.9909984858631e-05
-1.18924439001119e-05
-3.79012914526462e-06
-1.72826289854279e-05
-4.71564116607518e-06
-1.50229561914532e-05
-4.91002000001953e-05
-2.39368706021332e-05
-2.28108393380009e-05
-2.69459375132487e-05
-3.91027899635373e-05
-3.55464353525284e-05
-1.7021217096869e-05
-1.19819961444906e-05
-1.86946673447816e-05
1.02603843072342e-05
-3.12491651079436e-05
-2.77183217320559e-05
-1.30981178462885e-05
-1.01756850277692e-05
-1.00697580683838e-05
-1.30211443739146e-05
-1.43849045457458e-05
-2.84948360969283e-05
-1.96165143010143e-05
-2.50059416337818e-05
4.39098852046686e-06
-2.39367713147389e-05
-1.71604159311223e-05
-1.29892207184518e-05
-5.23672081789148e-06
-4.02655521221892e-05
-1.52290741340311e-05
-8.05529866032792e-06
-2.56295733161179e-05
-2.5191532132458e-05
-1.64890114209535e-05
-1.01431240878625e-05
-2.18929823284434e-05
-4.9852905103232e-06
-1.37078831786351e-05
-8.11147886060659e-06
-2.15648676231699e-05
-1.17155653905022e-05
-3.94542416060615e-05
-2.69438377923952e-05
-1.70920944879492e-05
-2.00986158424375e-05
-1.7896344474222e-05
-2.74166360019769e-05
-9.71961938353273e-06
-8.76903459032954e-06
-6.03735928446465e-06
-1.82580194577161e-05
-1.41252470564314e-05
-1.6312827401676e-05
-1.42230723523962e-05
-8.16925743885313e-06
-2.36096661221669e-05
-1.65517294533719e-05
-3.99677036047044e-05
-1.52351258099761e-05
-1.99020533386105e-05
-1.83577411314918e-05
-2.95291905483925e-09
-1.65523319063867e-05
-1.60447083437678e-05
-3.04197874617852e-05
-2.00909647712931e-06
-9.4033767995878e-06
-6.49149182806335e-06
-3.47046974174435e-05
-5.0579662895622e-06
-9.23973941257929e-06
-3.95116349619016e-05
-2.67289752458965e-06
-2.64675719713008e-05
-2.77662438930261e-05
-1.25100497040411e-05
-2.64521302823958e-05
-5.00285635793001e-06
-4.12184664169781e-05
-3.61180954420982e-05
-2.54044797283839e-05
-1.99241839243162e-05
-3.35841841759381e-05
-3.38084328366096e-05
-1.95367609890952e-05
-2.18006258559832e-05
-1.2026774919065e-05
-3.13417669311192e-05
-1.62642152679149e-05
-5.704301716324e-06
-2.14578154831185e-05
-3.02719805544443e-05
-2.19259429806352e-05
-1.06684850694769e-05
-1.87447076681183e-05
-4.89073711197524e-05
2.77303411764764e-06
-1.03621054226753e-05
-4.85707532697092e-05
-2.54520225593599e-05
-9.3440788329083e-06
-1.45328316515761e-05
-3.43849659816318e-05
-3.05083005421253e-06
-2.32758687148262e-05
1.21977601551788e-05
-2.30634819404449e-05
-4.17249444096405e-05
-3.47819432197581e-05
-6.00316359809293e-06
-3.72685164545122e-05
-2.90924963885232e-06
-6.18098148690721e-06
-2.03145834951837e-05
-3.10922141880816e-05
-4.02267693098122e-06
-8.45710550306522e-06
-1.32321912713489e-05
-1.89380551576986e-05
-2.3753559409656e-05
-2.69135181373666e-05
-1.41947440207953e-05
-3.88408397787014e-05
-6.13369764777301e-06
-1.98035423058305e-06
-3.56640383699542e-05
-3.62731709107405e-05
-2.03435131541265e-05
-1.45748739651277e-05
-2.90597304472673e-05
-2.69260765602438e-05
1.6069117012117e-06
-2.99385629572955e-05
-2.03784880880791e-05
-3.04129954711437e-05
-1.34315628317984e-05
-1.97027986859841e-05
-1.64127250197587e-05
-1.38296322346985e-05
-1.8751143262659e-05
-2.80143938793616e-05
-1.43795325869371e-05
-8.86754773186963e-06
-4.42254205454329e-05
-4.31219829991913e-05
-1.86956603541309e-05
-3.65425659918782e-05
-1.53532492233065e-05
-1.14981986806086e-05
-3.09557704789919e-05
-1.21773976445804e-05
-1.51333055894004e-05
-2.62209451821013e-05
-2.38174866272048e-05
-3.3184491921709e-05
-8.00001088330803e-06
-2.7848653219669e-05
-2.80067243324899e-05
-3.91088926355521e-05
-1.74359611419031e-07
-3.58517507994229e-05
-3.86302420089566e-05
-4.49873237896282e-05
-2.35277984606801e-05
3.87875032649508e-06
-3.22992530375072e-05
2.56111887786441e-06
-3.28897795883023e-05
-1.42401300902441e-05
-8.52343295497149e-06
-2.53191113408817e-05
-1.10025730120356e-05
-1.52488167623762e-05
-1.06231058081995e-05
-6.18929800084131e-06
-3.35065639205619e-05
-1.61230706517794e-05
-2.33480263916338e-05
-2.58764755335468e-05
-3.77560870816365e-06
-1.83418048325637e-05
-2.45458019156619e-05
-2.61568608557487e-05
-1.59352232311343e-05
-2.26484908579704e-05
-2.46205474116782e-05
-3.11376429458331e-05
-1.08076529398931e-05
-2.45594538940539e-05
-9.2692502005147e-06
-1.30589988690187e-05
-1.74372660351704e-05
-5.27558435702729e-06
-2.76490647878683e-05
-3.32686819476025e-06
-1.70206462966012e-05
-2.37858121229591e-05
-3.22099596902702e-05
-2.40295337577554e-05
-3.56296045049373e-05
-2.07146181281145e-05
-2.21613653597967e-05
-3.74107847941129e-05
-1.59841171777299e-05
-1.08485903871421e-05
-1.95254129604903e-05
-2.04155687561109e-06
-2.52100683513826e-05
-2.64791074238689e-05
-2.59786053666231e-05
-1.03364724168983e-05
-2.37442261635823e-05
-2.42123629754159e-05
-1.11822511550905e-05
-9.77063819324038e-06
-2.57797562892272e-05
-1.78212854328011e-05
-3.00663287038613e-05
-4.43008409625406e-06
-3.82854576729416e-05
-1.97929543797897e-05
-2.35575075328661e-05
-2.97578151557368e-05
-3.01840016682307e-05
-9.39365838008717e-06
-3.51559752222018e-05
-4.53597308951095e-05
-2.25216791166504e-06
-2.23430131308768e-05
-3.43413374046414e-05
-2.72713201380564e-05
-2.1116778810906e-05
-1.81373797728132e-05
-2.60056421915047e-05
-2.53310271415732e-05
-3.224606649753e-05
-2.97025746843117e-05
-1.3868797595261e-05
-2.56870085151136e-05
-2.86461281803349e-05
-9.89809301845464e-06
-3.04495087314031e-05
-2.61134126471253e-05
-1.55835125018815e-05
-3.38919048002885e-05
-3.17278994153671e-06
-2.13546552124951e-05
-2.06773851686885e-05
-2.2920071215579e-05
-9.26564565915373e-06
-4.48996062949531e-05
-1.38614120858295e-05
-2.6670471551372e-05
-2.53033556131907e-05
-8.4368654417287e-06
-2.54049157900376e-05
-4.07380801064346e-05
-1.42874511896765e-05
-2.23282331321881e-05
-1.20416357604125e-05
-2.65951213478513e-05
3.6165469837291e-07
-1.19344067003355e-05
-2.58120536218085e-05
-4.32406799681993e-05
-2.19436017854642e-05
-1.67684001656724e-05
-1.15834402444951e-05
-2.85605116814341e-05
-2.78777900504104e-05
-1.62744303548174e-05
-2.25129177637449e-05
-1.95805583994911e-05
-4.14447768662029e-05
-3.53833828257303e-05
5.05605244917134e-06
-1.94804719630896e-05
-3.82952429233235e-05
-2.30676188985688e-05
-7.65687425701102e-06
-2.72772196442844e-05
-2.83747844208706e-06
-2.15775329959678e-05
-1.29879808817983e-05
2.45632155633956e-07
-2.63829118117531e-05
-3.29268971452463e-05
-2.08369288149946e-05
-3.44325640095685e-05
-7.71996198619584e-06
-1.60691819242732e-05
-3.62935724788049e-05
3.82463404267424e-06
-3.60717671625969e-05
-3.95642862283315e-05
-4.76167342237028e-05
-3.41318867950777e-05
-3.66111618854382e-05
-5.16808157106979e-06
-1.45400900765504e-05
-9.41102809814159e-07
-1.20496213145223e-05
-2.84755431544885e-05
-1.22856321569378e-06
-2.11994030669139e-05
-7.47701000742435e-06
-2.09756431958731e-05
-5.3272696763651e-06
-1.14550998676947e-05
-1.460262271082e-05
-1.81590294274689e-05
-2.84595525323973e-05
-1.21643787803972e-05
-1.57544954419958e-05
-1.82517891966008e-05
-2.80856620875891e-05
-6.78221838980779e-06
5.62072506003404e-06
-2.5407541244606e-05
-1.17835746610614e-05
-2.38980823813134e-05
-2.28510948182059e-05
-1.00005269170287e-05
-4.33423585139138e-05
-3.61825864904305e-05
-2.38932539169015e-05
-2.93331446224119e-05
-1.05667726543632e-05
-2.42135866017558e-05
8.07188860824889e-06
-2.78276783530158e-05
-1.50643725432983e-05
-1.16587859036446e-05
7.44336276947771e-06
1.45992224767563e-05
-3.06058244704941e-05
-3.41506384147984e-05
-2.57657306915552e-05
-2.97242252410919e-05
-2.64324774648577e-05
-1.36982757915751e-05
-4.05988484842571e-05
-1.40194012711436e-05
-1.58564638474329e-05
-1.95671467972159e-05
-7.9011643410024e-06
-2.61526753022965e-05
3.25296115905448e-06
-3.8799536829419e-05
-2.78853690297092e-06
-2.82661788305738e-05
-1.7613377675584e-05
-8.09814216739979e-06
-2.34796666302279e-05
-9.23014823689659e-06
-4.47260753003581e-06
-2.03191221338524e-05
-2.77252809282844e-06
-1.30040159165493e-05
-2.38167893384243e-05
-2.36971745716494e-05
-3.28621877550983e-05
-2.57807963732229e-05
-2.2628859831854e-05
-1.08007018963243e-05
-1.04151262618686e-05
-2.21609188936034e-05
-2.06424682218225e-05
-2.14931701054999e-05
-3.8886725117384e-05
9.74427357165448e-06
-2.05393823564306e-05
-1.18268082149676e-05
5.63686870078031e-06
-1.78184591366928e-05
-3.08754211279167e-05
-1.96649393276305e-05
-4.08422412604461e-05
-3.0520065076207e-05
1.19789188306843e-05
-3.32233838200659e-05
-1.8014930019652e-05
-1.59318784949718e-05
-2.86985806769919e-05
-9.37767381491207e-06
-2.29209027786727e-05
-2.5123925871761e-05
-2.01483453089419e-05
-2.15434965895049e-05
4.73430114868337e-06
-2.39272675746545e-05
-1.53847569368128e-05
-1.6112228862208e-05
-8.0186341815759e-06
-3.05765945955685e-05
-3.62142834259736e-05
-4.3334198977098e-05
-6.95164145743809e-06
8.51388373794879e-06
-1.74088274212187e-05
-2.39689327477645e-05
-1.85796694495399e-05
-4.23505837507902e-05
-2.31869525120477e-05
-1.62566172296082e-05
5.56232001841676e-06
-4.67093231038446e-05
-3.10873639165054e-05
-1.78057932057106e-05
-4.4809030142982e-05
-3.46600026856581e-05
-1.46395746595447e-05
-4.11137548362703e-05
-1.24190437227191e-05
-1.61465740714363e-05
-2.19588113977694e-05
-3.20726622748396e-05
-2.54948591361548e-05
-1.84664952508119e-05
-2.76848838817113e-05
-2.94981894689369e-05
-2.98299284796709e-05
-2.95785762386659e-05
-1.71778460667926e-05
-1.70371136390739e-05
2.56073752675468e-05
-1.05564791598096e-05
-2.30557299539746e-05
-2.07551902989179e-05
-1.63055588961291e-05
-2.23129808100618e-05
-2.06352000649995e-05
-8.22372237088135e-06
-3.03240467239487e-05
-1.93617319079094e-05
-2.26880845643575e-05
-3.82446650548424e-05
-2.32203962801407e-05
-1.78800207846549e-05
-3.40104564394941e-05
-1.23396893504858e-05
-1.45518541574929e-05
-3.62521192099911e-05
-1.67745753459646e-05
-1.12449978751149e-05
-7.78996171804152e-06
-9.52888808870978e-06
-3.44127025430912e-05
-3.76478096389935e-05
-1.95191026635083e-05
-2.42871281260825e-05
-1.76643215142871e-05
-2.4302487064173e-05
-4.61065606739127e-05
-2.36297237954984e-05
-1.81704308350826e-05
-1.12466478404026e-05
-2.20433061705214e-05
-7.66852722841559e-06
-2.10370828412609e-05
-1.17095277766164e-05
-7.59042984316296e-06
-1.76915213039094e-05
-2.06558856089672e-05
-1.27351561205746e-05
-5.32923413251597e-06
-5.1625934819172e-06
-5.82188870104143e-06
-2.89000453963854e-05
-2.61203223498742e-05
-3.48477474554082e-06
-1.36686308847228e-05
-3.18318607456692e-05
-3.75706213985184e-05
-4.28882654254189e-05
-2.68908004446839e-05
-2.45940247455433e-05
-2.96208148526625e-05
-2.14373914030316e-05
-3.79756636146648e-05
-1.20778579868357e-06
-2.01326529870571e-05
-1.55436374756452e-05
-1.56786625257572e-05
-2.75761166065136e-05
-3.61203906545302e-05
-3.63248737509006e-05
-1.45483666841429e-05
-5.08826961495343e-06
-6.09704664670199e-06
-2.63577571216838e-05
-3.85110469328754e-05
-2.45421487317654e-05
-1.16035168333021e-05
-1.04119386205904e-05
-3.40673090925628e-05
-3.41289250746043e-05
-3.2296003960891e-05
-1.41830999956854e-05
-1.74783214274096e-05
-3.14353212806305e-06
-1.78932868836369e-05
-1.58189288372071e-05
-2.12737207041873e-05
-6.80986143587521e-06
-1.07056490202408e-05
-3.03622144549495e-06
-3.73162937385268e-05
-4.65643143578589e-06
-9.35075955779871e-08
-1.83112208614451e-05
-3.53249081884394e-05
5.50023904066291e-07
-4.02885973022892e-06
-2.66742762636649e-05
-3.68301444895621e-05
-2.4609106718319e-05
-1.4010245660112e-05
-2.83944537995648e-05
-7.45574214226914e-06
-1.03064449934141e-05
-3.8765807211495e-05
-3.17299657837629e-05
-3.90899243219375e-05
-2.52584927918721e-05
-1.14618703102487e-05
-2.46126365901259e-05
-1.83254793723778e-05
-4.32803296566988e-05
-3.15632007095694e-05
-1.81452585320816e-05
-3.36201605397564e-05
-3.60984814147294e-05
-5.20815686901343e-05
-2.02211260910597e-05
-1.48145268890983e-05
-8.97954006881615e-06
-1.0591985974299e-05
-1.29497906654559e-05
-8.80978613948375e-06
-1.39837027819974e-05
-9.64415716119747e-06
-3.54901824947278e-05
-1.38931398612997e-05
-1.91284260986652e-05
-1.66242437362569e-05
-2.6473726549394e-05
-3.34964503842105e-05
-2.0408535878689e-05
-5.14147579379887e-06
-2.26851038639763e-05
-2.2735912354754e-05
-4.80661181663396e-05
-3.33169720087156e-05
-1.69266815592215e-05
-3.49200177494001e-05
-3.96456980071032e-05
-1.19992267170816e-05
-3.57754040511037e-05
-2.1849265228824e-05
-3.02337777064612e-05
-3.56373713275924e-05
-2.24413595477409e-05
-8.71178162436864e-06
-1.94433065666473e-05
-2.10315856932489e-05
-4.14437692553279e-05
-1.91377551988368e-05
-2.07384599542372e-06
-2.48076001608901e-05
-1.70107983089474e-05
-2.13647026742933e-05
-1.29348216862626e-05
-1.32995143793813e-05
-4.17524543224826e-05
-1.13209694933028e-05
-2.05748583849049e-05
-1.64756096067922e-05
-4.84399443758426e-05
-7.46163140169092e-06
-6.24676552586209e-06
-1.34360496162629e-05
-3.5745463355588e-05
-3.15075150441513e-05
3.661692462653e-06
-1.4339773279531e-05
-1.98273020279892e-05
-2.2716986680504e-06
-3.09670309470401e-06
-2.14294532191472e-06
-1.09477093081398e-05
-2.02054603804226e-05
-3.18305104522324e-05
-1.95271244360896e-05
-2.54575733006273e-05
-2.39287624803259e-05
-3.23858607071931e-06
-2.63470021952319e-07
-2.79091139037006e-05
-4.80666032972846e-05
-2.34185105291097e-05
-1.33883356501185e-05
-3.25236664080746e-05
-2.74113543048444e-05
-2.37191269123336e-05
-1.01147832770699e-05
-7.59175265156292e-06
-9.68868922243921e-06
-1.73808806369678e-05
-1.02447857374457e-06
-1.24463390611899e-05
-3.84806518754498e-05
-1.64801881171275e-05
-4.53953416425399e-05
-3.03715363649287e-05
-1.1365828769791e-05
-1.67158307554487e-05
-7.06466417175019e-06
-3.60771050066563e-05
-2.85223711032542e-05
-9.53164083442828e-06
-3.65455792059711e-07
-3.09006510890081e-05
-2.65280638666383e-05
-1.33103347398912e-05
-1.7955712339266e-06
-2.75394943519651e-05
-9.5424758602401e-06
-1.4546922751588e-05
-8.01234868805266e-06
-1.46327974481103e-05
-2.54548515536585e-05
-1.95081883517695e-05
-4.25222242898537e-05
-2.64040259582335e-05
-1.93290838297348e-05
-2.71412815263911e-05
-2.10037036068524e-05
-3.56166255584775e-05
-1.83432911157032e-05
-3.21880008846541e-05
-3.32973954708613e-05
-3.29160933717206e-05
-4.02322474369381e-05
-2.25187260374848e-05
-2.61622944128042e-05
-3.36622195689675e-05
-4.97222477005122e-06
-2.85705750899654e-05
-1.51148580352484e-05
-6.78917088207635e-06
-3.25553327419392e-05
-3.20214230493395e-05
-2.02532791490026e-05
-1.06693660890684e-05
-3.24351492969799e-05
-2.2706242952204e-05
-3.83195286628353e-05
-3.250135622359e-06
-1.96262364624431e-05
-3.07381175265128e-05
-1.33791389722254e-05
-2.25422744495754e-05
-1.06653699422549e-05
-1.238151544377e-05
-2.416566997462e-06
-2.19026061046649e-05
-9.8546184095816e-06
-6.92651968569201e-06
-2.62748374344714e-05
-8.98798954165171e-06
-9.00145994270978e-06
-6.73628298179973e-06
-5.67505647442821e-06
-2.98208775355154e-05
1.14214838018274e-05
-2.4999137503696e-05
-2.26103786811233e-05
-1.11422568356706e-05
-3.2819588617419e-05
-1.94796586151805e-05
-3.34727456661812e-05
-2.67853598314099e-05
-2.50234272859801e-05
-3.36563038091805e-05
8.59912402444137e-06
-1.42994941472378e-05
-2.95452396094939e-05
-1.57431726742176e-05
8.29742276263694e-06
-5.89232598772622e-06
-1.50740097225717e-06
-1.36637470227714e-05
-1.99657713996508e-05
-3.24568064737994e-05
-3.37336148387406e-05
-1.40850561207469e-05
-2.15747352462176e-05
-3.22692916425426e-05
-2.96345519948816e-05
-6.6130489017812e-06
-8.44697039984352e-06
-3.04197667101396e-05
-4.13367270490306e-05
5.93224680306962e-07
-3.29437029743812e-05
-2.25779079042436e-05
-3.28330684546407e-05
-1.74172918674953e-05
-3.31714099815996e-05
-4.21505402154988e-05
-1.05274679229787e-05
-2.18247159885881e-05
-2.66838789075103e-05
-2.05300009915904e-05
-3.73816710177591e-05
-3.56883105071793e-05
-1.22274094697353e-05
-3.41934143098419e-05
4.51466402635854e-06
-3.02156041675886e-05
-2.62907308862083e-05
-8.57251124446486e-06
-2.83654247432312e-05
-1.9226538585885e-05
-3.55485252721303e-05
-4.75282655401115e-06
-1.47338796514519e-06
-1.84077641782441e-05
-2.69022936898841e-05
-3.05028964220049e-05
-2.22430411138549e-05
-8.88519527732092e-06
-2.02230574891588e-05
-1.62034651648492e-05
-3.81891562952676e-05
-4.12629124282832e-05
-3.01039308846332e-05
-1.34403582491213e-05
-2.55352085965813e-05
-1.85475067273614e-05
-2.38370057262785e-05
-1.78599492125116e-05
-1.41245528255702e-05
2.90141771111357e-06
-3.26738204372426e-05
-2.22725976857986e-05
-2.87431121856651e-05
-1.86883611468258e-05
-2.5988891245445e-05
-9.26064852926402e-06
-1.68758847087283e-05
-2.96321954837739e-05
-2.9622498988216e-05
-2.53088608089022e-05
-3.05246777281363e-05
-2.4902084687498e-05
-2.85076228323038e-05
-1.00565140443123e-05
-1.23056186420129e-05
-9.43891801151069e-06
1.73564013294227e-06
-3.66697166788288e-05
-1.8008825854023e-05
-2.34560133913077e-05
-1.21950922389394e-05
-1.74356146034816e-05
-2.83899790281615e-05
-7.97538523488709e-06
-3.16491701800046e-05
-1.82816061199285e-05
-2.3003163764308e-05
-2.44215989023075e-05
-1.50120461062974e-05
-1.0830946882103e-05
-2.92876972559041e-05
-3.10684296500052e-05
-1.76707826124308e-05
-2.52549535339546e-05
-8.97457479633221e-06
-2.74967440015494e-05
-1.0725790750186e-05
-5.01768496008025e-05
-9.73682625220595e-06
-5.17343419694139e-05
-8.67554923379618e-06
-1.71910727771e-05
-4.52387179321708e-05
-7.44788138748188e-06
-1.62024658823941e-05
-2.39981461869733e-05
-2.26617022261369e-05
-1.12409811988094e-05
-4.3295884980717e-05
-1.5458019966682e-05
-2.70464989518375e-05
-4.9567553779996e-05
-1.55699994033237e-05
-3.60677157254946e-05
-9.95012196437444e-06
-2.98084560338531e-05
-1.94503986761149e-05
-3.29126915872594e-05
-1.06688806775438e-05
-1.66700214998734e-05
-2.97968898193446e-05
-1.18269796255537e-05
-1.20000759525838e-05
-1.85065075361793e-05
-3.21088723379436e-05
-1.27384609705672e-05
-7.64884996031171e-06
-4.89291642207874e-06
-1.19500899536244e-05
-2.79181049942407e-05
-3.65294059135363e-05
-2.36577035965618e-05
-1.72246372891789e-05
-1.95464877179097e-05
2.02818319439159e-05
-9.4566019513008e-06
-6.96834533383633e-06
-4.84223705595592e-06
-3.0048293444252e-05
-6.39110260742367e-06
-3.64517939754035e-05
-3.48264235565187e-05
-6.24222203147012e-06
-2.10257929475042e-05
-9.14280153206599e-06
-2.45613150384804e-05
-7.72008164782353e-06
-4.37609762147602e-06
-2.7926487389481e-05
-1.21590593026425e-05
-2.27350693923539e-05
-5.84141696903031e-07
-4.40186965294859e-06
-1.93446598219072e-05
-1.76180361183395e-05
-2.09383875661381e-05
6.36102005605604e-06
-8.69942834553152e-06
-1.4198699987823e-05
-1.62158517844679e-05
-1.34057572413114e-05
-2.84115700304096e-05
8.95455464799348e-06
-3.12750986671439e-05
-1.6240605428656e-05
-1.40236825393162e-05
-2.18515934628665e-05
-4.416197264824e-05
-1.76019559530529e-05
-1.53564419705405e-05
-3.72435655957468e-05
-3.98291571147576e-05
-1.89206884637504e-05
-2.72470789634856e-05
-7.19300480785135e-06
-2.43455476582415e-05
-1.22290677504549e-05
-2.84140132322032e-05
-2.80737264103179e-05
-1.95229635565155e-05
-3.35736663115801e-05
-2.09438830990739e-05
-1.15166685084075e-05
-8.93674163828356e-07
-2.93571430642948e-05
-4.28890144563643e-05
-5.4200321514177e-05
-2.39381452980391e-05
-1.6934853588948e-05
-2.16159433089148e-05
-1.14709246436194e-05
-3.29985989991289e-05
-1.40821587571042e-05
-3.02909088376817e-05
-3.57993515441435e-05
-2.66161919245034e-05
-1.16998363628501e-05
-2.2269146320636e-05
-1.83888705261258e-05
-2.46208206865525e-05
-2.27745394746886e-05
-5.02653919999039e-05
2.65405977239708e-06
-4.35358054781697e-05
-1.56785305811095e-05
-1.77966547261295e-05
-3.70351437960475e-05
3.22974480828288e-06
1.20550970939925e-05
-2.66249872098969e-05
3.16922326790435e-06
-1.55853802499857e-05
-2.53565536870377e-05
-3.95867951871123e-05
-2.37094015595856e-05
-3.489128112115e-05
-1.73901479097796e-05
-2.83724416371967e-05
-3.05181708494224e-05
-1.9466969567263e-05
-1.67037296415248e-05
-2.80886538696352e-05
-3.04591166498257e-05
-5.21532402842232e-07
-5.81179934088567e-06
-8.92282295764117e-07
-9.6978395882144e-06
-1.45669135710073e-05
-3.76589554684232e-05
-4.09495359250641e-05
-4.45912698035521e-05
-1.03540782636899e-05
-7.09776899771295e-06
-3.45752454536834e-05
-7.15565388100799e-06
-2.14305234643237e-05
-3.49809689097439e-05
9.27779956909079e-06
-1.16353163404983e-05
1.29840093121286e-06
2.62760972519166e-06
-4.37082073568691e-06
-5.5610245752833e-06
-2.54756270676638e-05
-2.75363856205537e-05
-6.39325156444166e-06
-7.20684940783177e-06
-2.88635821725622e-05
5.3755155646233e-06
-1.38007994951513e-05
-2.35356298469081e-05
-6.08984165714439e-06
-2.26569802196248e-05
-1.67468716214453e-05
-1.5210779057087e-05
-2.49907478536881e-05
-2.11903993425272e-05
-1.53943310282601e-05
-3.11338780027081e-05
-1.43612222341534e-05
-2.19202835474034e-05
-9.87660695881317e-06
-2.53862633145176e-05
-3.20358835139305e-05
-5.10838693758267e-06
-3.9394646389375e-05
-4.81156094375042e-05
1.29831587972338e-06
-1.67889303518284e-05
-3.4480841113327e-05
-3.86159674143975e-05
-2.18211455226338e-05
-1.55848343190224e-05
-3.37741393812625e-05
-2.96465174403337e-05
-1.1801994569522e-05
-1.70756476348179e-05
-2.86041130065921e-05
1.049877269567e-06
-1.01357435545929e-05
-1.58149380764826e-05
-3.30265312075464e-05
-1.55574317569677e-05
-1.83832685825185e-05
-2.54118715139248e-05
-4.16982243642997e-05
-2.33398710450938e-05
-7.58473746159298e-06
-1.26534064598798e-05
-2.21818335334499e-05
-3.81783404522814e-05
-2.4579194410527e-05
-1.14107203754413e-05
1.1902123937766e-06
-1.66364828242336e-05
-1.83796442791009e-05
-2.14319916566533e-05
-2.7368767960223e-05
-3.21419135995325e-05
-1.44190155523188e-05
-2.94022694943834e-05
-1.76575470367728e-05
-3.89968255851073e-05
-9.72455116838293e-06
-1.41748995043636e-05
-3.62573601917672e-05
-5.76541058989033e-06
-2.52255233653793e-05
-4.35136239306131e-05
-1.07266848066866e-05
-3.88999374807151e-05
-2.84818387927737e-05
-2.7534515453786e-05
-5.02966665777837e-06
-8.23027019221078e-06
-1.53596181687003e-05
-1.66051945575241e-05
-3.24313621155363e-05
-1.71984501151698e-05
-4.25790340666511e-05
-3.8405709911487e-05
-3.20535210522924e-05
-1.08525610313656e-06
-2.90341161636026e-05
-1.40614782155851e-05
-2.1080584914507e-05
-2.33225464349466e-05
-3.25866526915731e-05
-7.22076276838736e-06
-7.83201371292082e-06
-2.28622804483834e-05
-2.26684919656914e-05
-1.56667121722272e-05
-1.48939401347806e-05
-2.6591095818536e-05
-9.85859679490373e-06
-3.63284170625974e-05
-1.90692663485913e-05
-2.00343518552369e-05
-1.86424049580869e-05
-7.37877473271762e-06
-2.46954546980942e-05
-3.55072302653768e-05
-3.11385686572567e-05
-4.99563498247924e-07
-9.42060301046166e-06
-2.59420039885579e-05
-3.08852206254508e-05
-1.93206909571306e-05
-1.28637429120193e-05
-8.4084713232225e-06
-2.08571360505099e-05
-1.71860430126704e-05
-1.19950094217933e-05
-2.32664863291925e-05
-2.74506442047335e-05
-1.13008586386264e-05
-2.05611038786033e-05
-3.13131636400971e-05
-3.58176226626587e-05
7.43414333302767e-06
-3.52803187619787e-05
-2.44659314094439e-05
-1.1022021634039e-05
-1.08741827219735e-05
-1.83558862367423e-05
1.19911979615804e-05
3.52923974018524e-06
-3.3641193984751e-05
-1.15803875092031e-05
-9.80856476230189e-06
-2.90718444395897e-05
-8.58694197332136e-06
-1.49348908267565e-05
-1.22222871109562e-05
-2.08375457996625e-05
-7.21831527200574e-06
-2.48819789313758e-05
-1.74618708598661e-05
2.06218556077385e-05
-3.67792133046513e-05
-1.84731027120976e-05
-1.5576449617775e-05
-8.72978442058829e-06
-2.15549807452478e-05
-2.36358837538284e-05
3.41084835223067e-06
-1.34548691254903e-05
4.82313555239423e-06
-1.37600287049992e-05
-2.11664313623787e-05
-2.41626420677176e-05
-1.6862681820541e-05
-2.66109382057101e-05
-1.77233580305674e-05
-1.21888926144823e-05
-2.02354998599777e-05
-1.70948779451801e-05
-1.84039036277342e-05
-3.30777080251945e-06
-2.49569804337035e-05
-2.74022366286277e-05
-3.56219469860496e-05
-1.8491407037744e-05
-2.70641713090056e-05
-3.20917004982854e-05
-3.0766968048246e-05
-1.18283941012546e-05
1.56630226273073e-06
-2.24809356957194e-06
-2.01111023078983e-05
8.43013289290364e-06
-3.38369931002715e-05
-3.2716526974366e-05
-3.73234419422694e-05
-1.05062859693372e-05
-2.25055984112235e-05
-2.70167064691755e-05
-4.81277934982115e-05
-2.30184113032637e-05
-3.49436704343467e-05
-1.07914234275548e-05
-1.44211098411796e-05
-3.28933762579399e-05
-7.97142497876419e-06
-2.73172175450292e-05
-2.54955554600636e-05
-8.3820671067814e-06
