# Supplementary material for: Research on computational propagation and identification of mine microseismic signals based on deep learning
Source: PLoS One. 2025 Oct 22;20(10):e0334641. doi: 10.1371/journal.pone.0334641 (PMC12543183; doi:10.1371/journal.pone.0334641)
Supplement: S1 Data — (ZIP) [file pone.0334641.s001.zip › 000100500000945.xlsx_0.txt_24.txt.txt]

-1.58735925395838e-05
-1.49003282120747e-05
-4.03917232323733e-05
-2.55853787975785e-05
-2.17464020266204e-05
-1.45546147579272e-05
-1.78024034419232e-05
-1.75924984616439e-05
-2.45346504371478e-05
1.26815153213521e-06
-2.58317428902731e-05
-2.24404022437846e-05
-3.97510943224213e-05
-2.13208591602422e-05
-1.31023828761514e-05
-2.93072539030965e-05
-2.3272166226443e-05
-4.47519600222941e-05
-2.63838075168553e-05
-2.1044903462245e-06
-2.21350737726011e-05
5.70828851736837e-06
-1.02760090434216e-05
-2.87809918345147e-05
-3.03105206033017e-05
-3.3501259662923e-05
-1.46526502495654e-05
-5.71214352567314e-06
-1.1162176895231e-05
-3.05683125967126e-05
-2.70384275219931e-05
-1.94447788208472e-05
-1.15880010665915e-05
-3.55670989371099e-05
-2.24015568336611e-06
-1.54679294840877e-05
-3.49570407503825e-05
-1.44618003688587e-05
-2.11477604000441e-05
-2.00889503589046e-05
-1.39823955974179e-05
-2.51001644051244e-05
-2.35195621009339e-05
-1.12829582934375e-05
-2.10825803198956e-05
-2.72702142299701e-05
-2.30411068131672e-05
-2.29438325447507e-05
-1.4172048208605e-05
-2.32398423487175e-05
-4.10444176138372e-05
1.1997214629539e-06
-3.89194382878201e-05
-2.29712264293773e-05
-4.15310611639491e-05
-4.21387523313802e-05
-1.91101461837914e-05
-2.13879638678888e-05
-1.2400120074414e-06
-6.30067636123213e-07
-8.7559586289369e-06
-1.18932859446104e-05
-2.99508536429107e-05
-2.97138975589642e-05
-2.08408366247733e-05
-2.13434999263984e-05
-3.20193419764037e-05
-5.83296161330736e-06
-3.53117754374414e-05
-2.16800161248069e-05
-1.44780960104016e-05
2.24174422011996e-06
-3.20024200013176e-05
-1.72706902998567e-05
-3.57478824171758e-06
-1.44750768523132e-05
-4.6500689336149e-05
-1.52102987515257e-06
-3.88056173906712e-06
-1.51636422183826e-05
-2.43324161647752e-05
-1.71578415445809e-05
-3.21217986965837e-05
1.82339739835692e-06
-9.56504689579963e-06
-2.81643287273877e-05
-3.49289562564088e-06
6.855619159566e-06
-1.76413247270994e-05
-2.29864739560189e-05
-2.85403285844044e-05
-1.21628391611257e-05
-4.41665923001004e-05
-1.26891944027159e-05
-3.16801156885386e-05
-1.46112295580846e-05
-2.44515983069836e-05
-1.72115943032601e-05
-5.72377090327397e-06
-1.19041475869331e-05
-4.89023978727217e-05
-2.606430305307e-05
-3.59051497455922e-05
-2.19824220393445e-05
-3.12547005871459e-05
-4.16528007934931e-05
-1.91302355259658e-05
-4.69732620043001e-06
-8.45304037463322e-06
-2.30813280350317e-05
-8.04906163955997e-06
-4.73688925448701e-05
-3.18167499963381e-05
-2.4844489089436e-05
-1.3584776361981e-05
-7.91087505968077e-06
-4.93617363819469e-05
-4.10781787691814e-05
-1.58868802490692e-05
-5.70109591934155e-05
-3.43501825719327e-05
-1.018846252685e-05
-1.13447158358138e-05
-2.17819795915802e-05
-1.22558632864488e-06
-2.51574079765283e-05
2.08824023361541e-07
-4.02695588454954e-05
-2.78528776868867e-05
-9.5376810576113e-06
-1.47927666340523e-05
-1.96461923126375e-05
-4.41041340227487e-06
-1.91647366292863e-05
-1.35872553825976e-05
-1.54394202600171e-05
-3.60377324511102e-05
-2.69401712331448e-05
-7.12016378195091e-06
-9.74326841373084e-06
-8.95789561859195e-06
-2.18268860194545e-05
-3.64577865085357e-05
-1.49875094501356e-05
-1.59590226143901e-05
-2.93297490662507e-05
7.30246599811139e-06
-3.34298384689919e-05
-7.98010750888262e-06
-2.69539850315307e-05
-2.28456338104978e-05
-3.34040988440692e-05
-1.54631619759324e-05
-9.56276967875204e-06
-1.11861601190237e-05
-2.40362685842946e-05
6.86247448528684e-06
-5.37667855040246e-06
-2.26942595630964e-05
-2.42844240025594e-05
-1.84591789288539e-05
-8.74538160163467e-06
-3.69715059409534e-05
-2.75892841860294e-05
-1.43144261096004e-05
-4.35780228872027e-05
-1.69833042138243e-05
-2.23084100463428e-05
-2.0535678549208e-05
-7.80936853356808e-06
-1.3934699101703e-05
-4.11893356107772e-05
5.22160500105314e-06
6.3366050730249e-06
-3.27660783001939e-05
-9.54230620983588e-06
-2.87396613560116e-05
-3.7750825294613e-06
-2.08131464477391e-05
-2.80849974739031e-05
-1.25087849326137e-05
-1.55439894204755e-05
-3.27111007622034e-05
-3.43891948013662e-05
-1.0545649536149e-05
-2.86132905445079e-05
-1.97889247954432e-05
-3.20200883492507e-05
-7.38157862263252e-06
-1.46455942447277e-06
-2.09705884383247e-05
-2.52451459911188e-05
-1.19987660291032e-05
-2.81946026563647e-05
-4.58554601206978e-06
-1.78293770881151e-05
-2.97922663495094e-05
-2.92996455216432e-05
-5.04939579196255e-05
-1.75486263368675e-05
-1.9387248252422e-05
-2.07625232320672e-05
-3.66146231363241e-05
-2.58553260816467e-05
-2.56141018861122e-05
-2.6285746666849e-05
-1.63801241196751e-05
-2.93626621355126e-05
-1.73218697166815e-05
-2.83549998098231e-05
-1.00251249592965e-05
-2.91649035756905e-05
-2.09983542695083e-05
-4.54368765819048e-05
-2.05708783937236e-05
-1.89584405104403e-05
-2.13640391464846e-05
-1.86485173648351e-05
-1.52038748661718e-05
-1.56087832695476e-05
-2.7750652217988e-05
-1.93891577114564e-05
-2.48873488975568e-05
-3.30923879245898e-05
-9.96479451872571e-06
-5.43685986225552e-06
-3.05818193420096e-05
-3.53397402522082e-05
-1.42518458865584e-05
-2.13023227259659e-05
-2.40766232117896e-05
1.33533083599336e-05
-1.94684090981075e-05
-2.20918590087421e-05
-2.12422272390846e-05
-1.43571395449851e-05
5.05666640204247e-06
-5.5012577301033e-05
-1.53032030215165e-05
-2.05053052691561e-05
-9.98990223111632e-06
-1.78931213462021e-05
5.32119810429765e-06
-2.73789261327616e-05
-1.87697647013438e-05
-2.81293213132631e-05
-1.77703684774453e-05
9.37865059901203e-06
-1.47415647289503e-05
-1.61572931858469e-05
-1.5377997769584e-05
-2.20048874531835e-05
-3.63575116602774e-05
-2.81202333206646e-05
-3.05989135819294e-05
-3.05337596029802e-05
-9.60426541931715e-07
-1.06938671946667e-05
-1.8366661046307e-05
-2.06710972879221e-05
-4.19165045692537e-05
-7.38398114643996e-06
-1.95648890419913e-05
-2.29741092719402e-05
-3.32638027655938e-05
-1.61696292075981e-05
-1.80647747759547e-05
-1.95295339412159e-05
-3.39766179142655e-05
-2.98591868896174e-05
-9.36239186219413e-06
-3.41137636977339e-05
-2.43976849195095e-05
-4.70584866932947e-05
-4.21688359957542e-06
-2.2791483052737e-05
-5.02542531423313e-05
-2.90340913071286e-05
-3.7940461477231e-06
-3.00696358311971e-05
-2.0939219354063e-05
-1.65135017835937e-05
-3.76072114231093e-05
-1.31728611820624e-05
-2.43042312885909e-05
-3.44417669865129e-05
-9.84995508966451e-06
-5.0096289786341e-05
-7.97732369779596e-06
-3.23723022224295e-05
-2.31875381398674e-05
-2.06773045304789e-05
-2.54065499288129e-05
-2.02718678095886e-05
-2.26605460511285e-05
-1.95566822911068e-05
-2.80747837604637e-05
-1.52463972563152e-05
-3.06547015318826e-05
-1.7652748434087e-05
-3.8741309800521e-05
-2.17043941254268e-05
-1.02465574304998e-05
-2.93974259692038e-05
-1.3458437407982e-05
-1.18809030026049e-05
-1.1603823841236e-05
-5.10759484866356e-05
-2.93815116685991e-05
-1.73264014932198e-05
-4.82251698013421e-06
-2.37248939488039e-05
-4.01482399342928e-05
-1.84449346034741e-05
3.85848347021037e-06
-1.16754634331077e-05
-6.87841591396507e-06
-2.26009461731617e-05
-3.88225317691613e-05
-2.88001426724995e-05
-2.5565561948108e-05
-3.85821036154754e-06
-2.68773096681537e-05
-2.49878652269091e-07
-2.54111895153713e-05
-3.66647967129983e-05
-1.84686836860136e-05
5.32342962278995e-07
-2.82527780699507e-05
-3.09035663465016e-05
-2.11451924755287e-05
-1.45852547083586e-05
-1.19737757932707e-05
-1.69550196466649e-05
-1.25427849739282e-05
-2.36606783624703e-05
-6.55288389477198e-06
-3.14793587336543e-05
-2.01098916623137e-05
1.11647819610665e-08
-1.52755728561616e-05
-3.69560545134345e-05
-1.40189505919029e-05
-4.01365156342773e-05
-3.32358442232167e-05
-2.23074118878776e-05
-2.24163610904668e-05
-7.18918692947527e-06
-2.38863303936445e-05
-4.61988626597577e-05
-3.37338643720832e-05
-1.68852284992031e-05
-3.59437498522139e-05
-8.22223936290726e-06
-4.71986468858186e-06
6.78019222719396e-06
-2.05741727423809e-05
-2.57553692566203e-05
-1.09854636884543e-05
-1.90183039641122e-05
-2.22442936804501e-05
-2.73912095542758e-05
-2.74965399464054e-05
-2.50910746001923e-05
-3.16143445887728e-05
-2.38829416691333e-05
-1.48743991254268e-05
-1.83451984794192e-05
-2.37577594282739e-05
-1.8209466849499e-05
-2.00149805247067e-05
-3.39918732762253e-05
-2.04748196088566e-05
-1.50075751924482e-05
-3.96944449758824e-05
-3.26477714358507e-05
-1.97579586933692e-05
-1.58576843645598e-05
-2.24415339801485e-05
-1.88865256997793e-05
-3.48158198678449e-05
-3.07266716400553e-05
-2.60344889816457e-05
-5.61581372947981e-06
-1.59692175529604e-05
-1.811000876031e-05
-7.06637372813263e-06
-2.64545465602668e-07
-1.59751189762362e-05
-3.70229932612839e-05
-2.87401192486417e-05
-3.20865046613311e-05
-2.89369145989427e-05
8.98369566979239e-06
-2.31384193085557e-05
-1.2025713868168e-05
-1.09413578147164e-05
-1.99178864124904e-05
-2.28223890208937e-05
-2.7267337581394e-05
-9.65895807339508e-06
-1.3792403567764e-05
4.35875323381757e-06
-2.57591962290497e-05
-2.45973255740466e-05
-2.29363291042693e-05
-1.43345348203186e-05
-2.11796127649928e-05
-3.09061647264207e-05
-2.49749341884047e-05
-1.73306217730337e-05
-1.95216055208044e-05
-2.75652642629716e-05
2.03920890041697e-06
-2.280216707548e-05
-3.47049332109232e-05
-2.104918113625e-05
-2.99583980022729e-05
-5.09144207097547e-05
-3.77941950036665e-05
-2.39988462693773e-05
-8.73865003236717e-06
-3.16457042160576e-05
-1.25316826566422e-05
-2.16253633381164e-05
-2.17551514177189e-05
-9.56111478935922e-06
-2.28833937366876e-05
-1.75721194811733e-05
-2.29650380304924e-05
-3.59236073430561e-05
-2.5754710759584e-05
-3.02798217759179e-05
-3.09935424211424e-06
-5.17842931359495e-05
-4.4101822762041e-05
-8.57261877480971e-06
-1.26877118079058e-05
-3.91980711291872e-05
-9.31536656501443e-06
-1.5137297008265e-05
-4.39743946939396e-06
-4.64186858023621e-06
-1.24907305838877e-05
-3.11524369255439e-05
-3.86073916498828e-05
-1.8505968030865e-05
-9.78201556619834e-06
-1.76343127289579e-05
-5.22512346558587e-06
-6.27374949824083e-06
-1.09399135914128e-05
-2.55055427908062e-05
-3.72787180121286e-05
-4.07460245083911e-05
-1.84025345492083e-05
-1.42223871175841e-05
-2.10612353643528e-05
-1.73849103718263e-05
-4.96656589473135e-05
-3.8191138288774e-05
-6.38384175369175e-06
-4.5600292296253e-05
-3.0944321000692e-05
-3.75993850643564e-05
-2.80340511829468e-05
-6.88001725519195e-06
-2.74968922449312e-05
-3.77509347010447e-05
-3.65451059758514e-07
-1.8088845836443e-05
-2.41171263884087e-05
-2.356968358274e-05
-4.52018678070553e-06
1.75588848722865e-06
-2.06937901455841e-05
-4.44131336228793e-05
-2.89353524845018e-05
-1.33750695142265e-05
-1.50910617829494e-05
-1.45352924149137e-05
-4.56659563060701e-05
-1.53070738012672e-05
-2.52760499865035e-05
6.58543648244084e-06
-7.69825296458672e-06
-1.03459809469374e-05
-1.55927975996855e-05
-3.25669247388533e-05
-2.0511229366926e-05
-1.72245081870598e-05
-1.46678326136663e-05
-4.05159619142907e-05
-2.34132380379396e-05
-2.31623187190982e-05
-9.81444391116083e-06
-2.61367133655733e-05
-2.01023642220635e-05
-2.22530908885498e-05
-2.25098714840285e-05
-2.40558249942074e-05
-1.3984115393363e-05
-2.27913805514608e-05
-2.42289726956477e-06
-1.31936512578159e-05
-1.88744885693793e-05
-1.92953087795672e-05
-4.96256011525583e-05
-2.24233761535649e-05
-3.4375147229658e-05
-4.13818790097728e-05
-2.04629106941342e-05
-1.76033623296521e-05
-8.75241041763876e-06
-7.65378995029663e-06
-4.26669375434187e-05
-1.33061324619121e-05
-3.21944796357999e-05
-6.02240772991127e-06
-2.74884554302717e-05
-4.63653272325839e-06
-3.76365229777309e-05
-3.17603695745494e-05
-3.04171600802462e-05
-2.03023179091821e-05
-4.43954388917427e-05
-1.67444718838758e-05
-2.9803287718001e-05
-1.07293523857543e-05
-5.24782952266839e-06
-3.0924618327805e-05
-4.25874794005983e-05
-2.99444673001483e-05
-8.89085343359069e-06
-4.32883104914283e-05
-2.5154095117787e-05
-2.75913007718053e-05
-3.88726609452872e-05
-1.03724936608491e-06
9.5099146954622e-07
-5.17628629682938e-05
1.09308996595258e-05
-1.62487820683902e-05
-1.95347336521545e-05
-1.27452009762744e-05
-2.44210011892971e-05
-1.42477969480251e-05
-6.07790219468319e-06
-2.18638716774932e-05
-2.24169440120106e-05
-7.22007740913662e-06
-1.31603236114181e-05
-3.18103381929796e-05
4.09696918830046e-06
-2.51247446765649e-05
-4.36341576707237e-05
-1.74247403116284e-05
-1.6577576538265e-05
-5.53445317629073e-06
-9.36852067818634e-06
1.18829355515262e-06
-2.38486531548478e-05
-4.15798336215866e-05
-6.87388495088861e-06
-2.13866379644119e-05
-1.69991333962046e-05
-7.86975482713864e-06
-3.25160299288365e-05
6.43977679249397e-06
1.53621339684978e-07
-2.84894577387557e-05
-2.70261849186408e-05
-2.77276026730833e-05
-1.26562936465011e-05
-2.18873474314658e-05
-3.45985779857927e-06
-1.31972775052851e-05
-2.24065590834597e-05
-1.00747854131453e-05
-2.69568414651936e-05
-2.53303731417682e-05
-4.56476162704953e-06
-1.8868816125629e-05
-1.38727276814325e-05
-1.80500813239381e-05
-3.46188375769792e-05
-1.60530137878475e-05
-4.49678483402186e-06
-1.9560348803327e-05
-2.73090857047485e-05
-2.79752819736885e-05
-2.80632470578883e-05
-2.35671136146013e-05
-2.51197121474055e-05
-4.81463507938384e-05
-3.48213332188437e-05
-2.26161945801053e-05
-2.26820078493424e-05
-1.79906768569303e-05
-2.99358522789226e-05
-3.03929801441643e-05
-2.06837316981044e-05
-1.98063532600795e-05
7.61631737657699e-06
-3.19261553472157e-05
-2.5611320948106e-05
-2.89783292039244e-05
-2.16296301805966e-07
-2.41574358753714e-05
-2.54410336142671e-05
-2.78401400135248e-05
-1.96130174797015e-05
-1.48186346551435e-05
-2.55542443306843e-05
-1.53412881146051e-05
-2.58956793134333e-05
-2.14534763048314e-05
-2.41865627797264e-05
-1.28992231739237e-05
-2.20669665036058e-05
-9.70847758262918e-06
-2.17934535344737e-05
-7.76801196003183e-06
-4.08038535266829e-05
1.3056392773398e-05
-2.43903698845087e-05
-2.35787443961397e-05
-1.33374793349916e-05
-8.70661260294539e-06
-2.76313357593356e-05
-1.16083052305092e-05
-2.03351935383327e-05
-1.07128371398144e-05
-1.27237504801299e-06
-1.04870863700714e-05
-3.88817289072734e-05
-2.59855819338592e-05
-1.25121989257807e-05
-2.09289974673771e-05
-1.86858074830459e-05
-9.67856689926346e-06
-4.29034543490735e-05
3.91566771971862e-06
-1.94077985269575e-05
-3.27099182326398e-05
-3.12125136023275e-05
-7.3825791779166e-06
-3.50014329868076e-05
-7.18016656890558e-06
-9.3174557737478e-06
-3.10625015490419e-05
-2.47583125100731e-05
-3.73685892935452e-05
-2.65572944653047e-05
-3.51679593806944e-05
-3.89937592570945e-05
-1.66541311330783e-05
-2.15409083783487e-05
-3.58334826888006e-05
-2.80420694390642e-05
-4.60995143291325e-05
-3.16141454623462e-05
-2.6276427771441e-05
-7.51507145627299e-06
-1.2380641823034e-05
-2.67298246817004e-05
-1.90239151826933e-05
-3.49571428371853e-05
1.0870460092265e-06
-1.28345553107007e-05
-1.44773281703358e-05
-2.34977930451191e-05
-3.99679522462466e-05
-2.38156657245385e-05
-3.01768236911707e-05
-2.9491694666316e-05
-3.14124548028349e-05
-2.82306776465131e-05
-1.83908456744148e-05
-3.45979098763698e-05
-2.98467660620387e-05
-2.50990198634098e-05
1.67197810543941e-06
-3.59205244167591e-05
-2.9791704885706e-05
-6.73813780239889e-06
-1.6470464571599e-05
-2.01477937267938e-05
-2.71001930439538e-05
-3.46788934766902e-05
-3.91266610443652e-05
-3.03051341444152e-05
-5.25621966184892e-05
-2.26166010967396e-05
-2.34724583288845e-05
-2.20520723536043e-05
-2.95169818540416e-05
-3.96889613660272e-05
-1.87655238514876e-05
-2.53173432729054e-05
-1.67484188350859e-05
-1.21580513781384e-05
-1.50437338434674e-05
-8.17692883434927e-06
-1.1516785405508e-05
2.09342173552713e-06
-1.68380764144491e-05
-1.85519881039662e-05
-1.41442825351397e-05
-2.59545670944037e-05
-4.41933382737309e-05
-7.68719575559105e-06
-2.31424019217573e-05
-1.23278192570208e-05
-5.77933643990365e-06
-2.83770092423894e-05
-2.84169595389712e-05
-2.90002321379152e-05
-1.3736941317355e-05
-1.31154097417387e-05
-2.11011420702747e-05
-1.27855631147022e-05
-1.18963325219854e-05
-2.81761670679336e-05
-2.1889427031105e-05
-1.4825174857959e-05
-2.08876616620185e-05
-2.76616015398012e-05
-6.32284370511651e-06
-3.89093296126415e-05
-1.02572245371693e-05
-1.54417711731747e-05
1.00516539055692e-07
-2.05325789121913e-05
-1.4819946112844e-05
-2.45442165151773e-05
-2.44218551539165e-05
-3.3444518834047e-05
-3.15985736638536e-05
-3.7519827181468e-05
-2.21491578988743e-05
-2.40092929973692e-05
-3.34784719260404e-05
-1.92269732459183e-05
-1.59121390506464e-05
-3.10234008473211e-05
-2.26716637829658e-05
-3.72404200497527e-05
-2.189799776068e-05
-1.45857420907583e-05
-2.40290330656612e-06
-3.64062758688966e-05
-2.91903207493538e-05
-2.11002536745588e-05
-3.11693558470298e-05
-2.91814705559853e-05
-3.96217194183706e-05
-1.0281393847301e-05
-1.88286544749997e-05
-1.95103002775192e-05
-3.11709600654719e-05
-1.63098203685508e-05
-2.13301972240019e-06
-3.7002777861199e-05
-2.50556959866815e-05
-1.52704703093199e-05
-1.60366727247101e-05
-2.43283072858802e-05
-2.75578547803033e-05
-4.04355447012412e-05
-2.42550356118902e-05
-3.50259871619961e-05
-1.14704660043599e-05
-1.88887072882258e-05
-4.59822235800906e-05
-1.33048825556463e-05
-2.43785104022675e-05
-1.06674647635748e-05
-4.48430517658506e-05
-2.0521647253614e-05
6.67005021924337e-06
-1.03344044346305e-05
-9.07817766366118e-06
-2.8786514349655e-05
-1.81056566602237e-05
-3.09853866799047e-05
-1.85929006439238e-05
-2.45936205362219e-05
-1.8954762506829e-05
-1.98991256586377e-05
-3.88345741701155e-05
-1.27243153916918e-05
-2.84641266892657e-05
-7.70235147001446e-06
-2.29596714938895e-05
-1.55279858580938e-05
2.49885772762201e-05
-2.77629442138647e-05
-1.31844630448099e-05
-6.06372485596723e-06
-2.7599556907123e-05
-1.95529188404664e-05
-7.87180210277167e-06
-1.86502213931928e-05
9.26547762684418e-07
-2.58461343282401e-05
-3.91928342625071e-06
-2.58798953794993e-05
-1.92031050433756e-05
-3.38212093280617e-05
-2.36875394164537e-05
-2.88921693781077e-05
-1.86684751300022e-05
-2.90678457113678e-05
-8.60709528330495e-06
-2.32665937068986e-05
-3.35211350610266e-05
-2.08359894971425e-05
-7.12199015862434e-06
-2.41552088091833e-05
-1.37807720455963e-05
-5.30843586029831e-06
-1.45107599329476e-05
-3.8434697644141e-05
-1.97698699831106e-05
-3.13256366008016e-05
-9.42712653592998e-06
-1.27123386802818e-05
-2.20949772675125e-05
-2.67986675939934e-05
-3.39527783105834e-05
-2.21901680862795e-05
-1.55792454836566e-05
-1.79103325601756e-05
-9.66632438936338e-06
-5.4915385959298e-06
-1.69387577415635e-05
-4.70166794911248e-05
-2.20813310753269e-05
-1.39983543773416e-05
-1.07471685890457e-05
-1.87944483098233e-05
-2.78482276673425e-05
-6.87529617103436e-06
-4.52651193609122e-05
-2.11424616044837e-05
-1.79358720068417e-05
-2.39478766901799e-05
-1.64804089512122e-05
-2.55531609202265e-05
-2.43099792475492e-05
-1.61984360918929e-05
-1.17360391761665e-05
-8.10435227566422e-06
-7.25689411497289e-06
-2.39986000204759e-05
-5.46331387865117e-06
-2.31582704518063e-05
-1.87906477519657e-05
-2.45608361348361e-05
-3.52802122799079e-05
-1.37321239746376e-06
-4.1998751375097e-05
-1.26897713332357e-05
-2.08757231457059e-05
-3.49242103335132e-05
-2.0591334114085e-05
-2.59594147274684e-05
-2.70620858014341e-05
-1.75396796465821e-05
-1.93337354940452e-05
-3.66583437600319e-05
1.38801457423886e-06
-2.00471770769176e-05
-1.2730724461591e-05
-1.67845008779587e-05
-2.54119999889736e-05
-2.41244935818923e-05
-6.31450871460958e-06
-1.35986671549403e-05
5.39979155062503e-06
-2.04271972849414e-05
-7.54000977411369e-06
-2.42266346225016e-05
-2.21448350953062e-05
-3.86315013817202e-05
-3.58329757807951e-06
-3.50371917785651e-05
-2.92391463847621e-05
-3.15153953064063e-05
-1.6416743287343e-05
-9.56276356586139e-06
-2.22929763057429e-05
-2.25528054636441e-05
-2.13246516696563e-05
-1.24609927295904e-05
-4.11988616816915e-05
-1.15605597708423e-05
-2.88116476304305e-05
-1.40421840096072e-05
-2.56235553886894e-06
1.51154497445443e-05
-2.01396143922828e-05
-1.75418786425657e-05
-3.61712784790055e-05
-1.95170632745229e-05
-6.59806854848841e-06
-3.30447444354162e-05
-1.09635551753845e-05
-2.64568327021451e-05
-1.81982036707645e-05
-1.20774177200169e-05
-1.30783107261782e-05
-1.62124004085377e-05
-2.67014486095253e-05
-3.9912612031639e-05
-2.97529248981858e-05
-2.70149852378991e-05
-3.91437315235219e-05
-8.93603744514822e-06
-1.82634518045081e-05
-1.08245092519935e-05
-3.46387722454827e-05
-2.08056310037938e-05
-2.29996602671767e-05
-1.25832204041124e-05
-2.27151533638287e-05
-8.63791102404306e-06
-3.0474536683375e-05
-1.73475640662047e-05
-8.01806350230899e-06
-1.63253072722626e-05
-2.04860006976701e-05
-2.14921471293941e-05
-4.26026432199644e-06
-3.94909071355975e-05
-2.55162717819668e-05
-3.38396708565293e-05
-2.9514129005247e-05
-2.29705507916371e-05
-2.39194852347028e-05
-8.70869754323778e-06
-3.02606757432071e-05
-3.02723054698151e-05
-2.58460496332941e-05
-1.81306093644079e-05
-2.22261446976518e-05
-2.75149370443153e-05
-3.7039677592654e-05
-2.49449588337491e-05
-3.15251521405577e-05
-3.04551389725042e-05
-3.12227479399854e-05
-1.53932854645576e-05
-1.70303036565629e-05
-4.00407811956075e-05
-7.031101861849e-06
-1.07527915791782e-05
-5.47503237901936e-06
-3.10270970380993e-05
-1.78456016356859e-05
9.03464887972615e-07
-2.56951907898228e-05
3.68059862127356e-07
-3.28185634407217e-05
-4.78939222966841e-06
-2.42188483800304e-05
-2.89236317267617e-05
-3.29814389501949e-05
-1.00478409994456e-05
-3.38651817143029e-05
-3.82693480128915e-05
-5.0092612573552e-06
-1.73260237794027e-05
-1.28122570267976e-05
-3.78525376480362e-05
-1.49549170486116e-05
-2.26308956588804e-05
-3.83174624754071e-06
-1.77604757595763e-05
-4.07103794658355e-05
-3.07925557411862e-05
-1.0794647119861e-05
-1.92557530309498e-05
-4.37164306555815e-06
-1.11202103129079e-05
8.34537049808121e-07
-3.82776730027841e-06
-3.75055344723015e-05
-1.30042131550126e-05
-2.43234639258359e-05
-2.01452232097392e-05
-3.05397290286323e-05
-1.07786871941755e-05
-3.04962583159786e-05
-2.07409927486787e-05
-2.42944236872486e-05
-2.28621388096441e-05
-2.37026637863756e-05
-4.70970006089095e-05
-1.94313999115102e-05
-2.00638550449417e-05
-1.85736426536272e-05
5.1413694214473e-06
-1.79393268963403e-05
-4.99848537588433e-06
-1.22540418015555e-05
-3.86139688137296e-05
-2.31868826712127e-05
-2.02495759193009e-05
-1.39605051509862e-05
-4.36450934704972e-05
-3.47700081177915e-05
-1.2220179736826e-05
-1.58019351727543e-05
-1.05058161276695e-05
-3.92852339631996e-05
-1.23660375211769e-05
-2.358215043354e-05
-3.25724529351073e-05
-2.92597191197069e-06
-1.74163252163562e-05
-1.35895684673957e-05
-1.45619592349941e-05
-1.54428098203922e-05
-7.56666201611128e-06
-3.40150713239259e-05
-2.17380312167077e-05
-3.7429042450241e-05
-2.9497226572124e-05
-6.24741137823895e-06
-8.55643171517123e-06
-2.33131199213288e-05
-1.18326588287518e-05
-2.66659443095638e-05
-1.94487018231559e-05
-2.24891033762401e-05
-8.93741783496538e-06
-1.04978472249076e-05
9.43972126997453e-06
-9.38661683883252e-06
-1.33542597052459e-05
-3.95141556072313e-05
-1.77845615435199e-05
-1.46245274303823e-05
-2.07134367027005e-05
-2.79067051862108e-05
-5.34769724341107e-06
-2.18661073718283e-05
-4.13137209076205e-05
-2.29058097975301e-05
-2.20895953802519e-05
-3.08207269340053e-05
-1.90151137741166e-05
-3.95127304102121e-05
-2.43212179300255e-05
-2.15968323107484e-05
-1.72939106161281e-05
-2.58732076595772e-05
-3.27753521939517e-05
-4.3225965671231e-06
-1.81366537629542e-05
-2.00504290108729e-05
-2.41578844579586e-05
-2.00190414944952e-05
-3.22240368942312e-05
-1.98033871996779e-06
-1.05319592257276e-05
-1.80528211639515e-05
-1.63230992520902e-05
-2.7621185018795e-05
-2.38452304322446e-05
-7.48563619997234e-06
-1.31680651461246e-05
-1.2557018901765e-05
-4.11658510145456e-05
-3.88268655090219e-05
6.94453792418035e-06
-3.39751308611467e-05
2.89160944557576e-06
-2.39600411082939e-05
-4.08089929079371e-06
-4.23989276077608e-06
-6.47904334117737e-06
-3.38320506690076e-05
-3.2599017313429e-05
-3.80570361500983e-05
-2.28996448956101e-05
-9.93467533121866e-06
-1.50851261553124e-05
-1.4914706445271e-05
-1.02927217160339e-05
-1.26816583839148e-05
-1.70838036621282e-05
-2.28527677405666e-05
-1.48432885317924e-05
-2.09286967601591e-05
-1.21226686641436e-05
-1.39378095639445e-05
-1.10751987826308e-05
-1.56492884515451e-06
5.47344477478208e-06
-2.61470845080162e-05
-2.41327575846279e-05
-2.83799524874182e-05
-2.1458671746857e-05
-3.17108934190156e-05
-9.61424265711069e-06
-2.2029912986384e-05
-5.53941238753912e-05
-2.50719496315598e-05
-2.78561814869129e-05
-1.60814030722048e-05
-1.60610663491896e-05
-2.72664799374856e-05
-1.00385435179287e-05
-1.59764542791151e-05
-2.9026433071204e-06
-2.68676321569364e-05
-4.47244236029382e-05
-1.45355681545168e-05
-1.63010738419661e-05
1.55183467032068e-06
-1.90461615927219e-05
-1.99637203207499e-05
8.46474812893249e-06
-8.6718866305513e-06
-1.4691323898846e-05
-6.81074982017833e-06
-9.35358261327607e-06
5.21027765235119e-06
-1.69715697118941e-05
-1.8428407673642e-05
-2.03599788150206e-05
5.18958473436737e-06
-3.32206234463081e-05
-1.83325428940812e-05
-2.38152796163794e-05
-1.83666854330668e-05
-1.27892177156864e-05
-2.06764978923796e-05
-1.6465242199589e-05
-3.06254629177144e-05
-2.11213972307293e-06
-7.60182241302954e-06
-1.0484234860738e-05
-3.25329284426622e-05
4.22392518651354e-06
-2.22249774929626e-05
-3.62692720465315e-05
-2.47545826506907e-05
-3.32444655461592e-06
-2.82677126125411e-05
-2.18384767290248e-05
-2.58226788265176e-05
-2.00970285324816e-05
-1.41423997752505e-05
-1.03719134354579e-05
-1.52421857231435e-05
-2.96904881082178e-05
-1.91068250995958e-05
-2.56483875504645e-05
-2.62934471565479e-05
-5.30440439198834e-06
-3.46134867105327e-05
-1.44515447195181e-05
3.5828334570242e-07
-1.87784615857687e-05
-2.10057229637885e-05
-1.53860794019083e-05
-2.7156216190174e-05
-1.83758206332493e-05
-2.41691974710892e-05
-2.24082355537207e-05
-1.94082411131754e-05
-2.98236456487582e-05
-4.60267961282412e-05
-1.10118201134131e-05
-2.3773290409299e-05
-3.31218480628714e-05
-6.82998957894244e-07
-3.48949406053115e-05
-1.54767222853471e-05
-2.08819536826126e-05
-2.96048003170666e-05
-1.61383747492326e-05
-9.85078412089863e-06
-2.57429236553715e-05
-2.00479524576749e-05
-2.60558832860852e-05
-1.22621377691768e-05
-2.67640655612492e-05
-1.81120302287742e-05
-1.36863535213783e-05
-1.38541207093676e-05
-1.92629811212972e-05
-1.32962727984486e-05
-1.07785027678125e-05
-2.77363633873884e-05
-4.26604391591247e-05
-2.18988466436159e-05
-2.55098721453252e-05
-1.69895700181528e-05
-2.48684111833198e-05
-1.4429140947712e-05
-3.24946899429062e-05
-1.47032785416813e-05
-3.68086271137564e-06
-1.91524256911941e-05
-4.92477741933522e-06
-1.11586482522709e-05
-2.54850122068662e-05
-2.14001719867356e-05
-1.25550038183017e-05
-2.44169061572799e-05
-1.95135341762723e-05
-1.19668054732037e-05
-5.69491004220051e-06
-1.40853534945549e-05
-2.80768991911131e-05
-3.43894133184406e-05
-3.40838817876237e-05
-2.90258686214833e-05
-1.72528901234018e-05
-5.10138364913092e-06
-3.35220505482747e-05
-2.61072688738826e-05
-3.33222240209545e-05
-3.24622676824672e-05
-3.36943979778161e-05
-2.99910237161219e-05
-1.80078165431981e-05
-3.93289063112802e-05
-1.49082599087691e-05
-1.08819469619624e-05
-3.16307012843859e-05
-1.68407051363804e-05
-2.68949217797295e-05
-2.4229145619782e-05
-3.29922952201638e-05
-2.21752471990971e-05
-2.29430545836056e-05
-2.00670656065731e-05
-3.0153325109409e-05
-3.17159415244614e-05
-2.51990987950817e-05
-4.98825571304737e-05
-1.75229821515185e-05
-2.18936563514083e-05
-1.5668991704495e-05
-1.79349966976289e-05
-2.71419988306671e-05
-2.93014475668365e-05
-1.55796636981393e-05
1.57226283950825e-06
-3.12636691067596e-05
-4.86911652568784e-05
-1.45664446781402e-05
-1.2519021053843e-05
1.02279985496646e-05
-1.44981613994477e-05
-6.63980775947006e-06
-2.98596761096284e-05
-8.70372793358452e-06
-2.483940990828e-05
-1.58223158487704e-05
-8.8907915400209e-06
-2.24842811316023e-05
5.84401851443229e-06
-1.04353356367904e-05
-1.53014340676942e-05
-2.44513549045872e-05
-2.90916811417468e-05
-3.38575637600891e-05
-2.68150454083169e-05
-8.69176424214018e-06
-1.18808469791383e-05
-1.61628872292255e-05
-1.23808307132658e-05
-2.18329319376472e-05
-3.94535220260313e-05
5.34725388043171e-06
-3.86274611179369e-06
-7.51649426717914e-06
-1.21132066632041e-05
-3.95807701987568e-05
-2.62547979290244e-05
-3.57633560787863e-05
-3.04494353299152e-05
-3.3339088865021e-05
-2.70598497077293e-05
-2.8350966405166e-05
-3.10569509328167e-05
-9.56528788418598e-06
-2.93386645832896e-05
-2.63669856420393e-05
-1.6885884994147e-05
-1.25064194010153e-05
5.4119368485867e-06
-4.8736638382239e-05
-1.99235805303864e-05
-2.08711893741825e-05
-6.37678187382154e-06
-2.19868354680134e-05
-4.01807990939977e-05
7.55707918159774e-06
-2.44550351671046e-05
-1.74425051732406e-05
-3.23210117378306e-05
-1.5753363032262e-05
-2.54141797134721e-05
-1.5136288098762e-05
1.14181266145352e-05
-2.18131462606172e-05
-1.08604204097043e-05
-2.25589151938546e-05
-2.78790002379054e-06
-2.62911016407453e-05
8.77004126305599e-07
-2.41260401506329e-05
-2.44732570235999e-05
-7.49024282677633e-06
-2.10211870122514e-05
-1.34145690900086e-05
-3.27356137095579e-05
-2.8175374530269e-05
-2.37368070958062e-05
-1.91477685849823e-05
-9.33987601279323e-06
-7.30108210529672e-06
-9.23551200368542e-06
-1.06509512241323e-05
7.8251421523118e-07
-3.43353806022209e-05
-3.51595847990881e-06
-3.41553923381531e-05
-1.53859178395146e-05
-3.29638876270407e-06
-2.7711566811317e-05
-1.05532506633047e-05
-2.53645775022015e-05
-1.75773417065702e-05
-2.34452434366206e-05
-1.36825618841413e-05
-3.56902581947678e-05
-1.74286646445792e-05
-2.26901945546831e-05
-1.50460723627066e-05
-3.07057519531601e-05
-1.61856474447748e-05
-5.8621313920498e-06
-1.62185267371332e-05
-1.2685626222958e-05
-3.09285114379257e-06
-2.37023934136087e-05
-1.62875328779485e-06
-1.67112893412365e-05
-4.19956652984127e-05
-2.32963857164555e-05
-1.80835630625087e-05
-1.67926698434413e-05
-2.05237669918355e-05
1.2327904191523e-05
-6.98858507249535e-06
-3.06316613432531e-05
-4.68366128377438e-06
-1.75335037501415e-05
-2.34587213455933e-05
-9.13848020434517e-06
-2.09890473648685e-05
-1.73364936453173e-05
-1.38562963980295e-05
-3.86266956802079e-05
-2.2611491956573e-05
-3.93484800705269e-05
-1.45607671031979e-05
-1.70198243519154e-05
-2.48463842504562e-05
-2.47438374922997e-05
-3.16788696180659e-05
-3.72884199428502e-05
-2.00671943362198e-05
-2.35592030031482e-05
-1.76173791002291e-05
-1.08991371420122e-05
-3.30184137808288e-05
-1.86573057910543e-05
-2.84337382937265e-05
-2.12169360734636e-05
-2.68966918581297e-05
-1.49420504444765e-05
-1.42742867667331e-05
-2.05841896251617e-05
-2.84368580954586e-06
-3.01435177754508e-05
-2.51858385135495e-05
-5.48971386246847e-05
-3.01327852462499e-05
-3.30667515430146e-06
-1.66187228932421e-05
-4.35288641247792e-05
-3.75223420841951e-05
-2.36670129922264e-06
-3.81319707439685e-05
-1.84284948737303e-05
-5.88845384732781e-06
-2.69612548185128e-05
-3.03480961556972e-06
-1.89429942751276e-05
-3.52174945338797e-05
5.99043014827827e-07
-3.25463759228323e-05
-3.97124987793523e-06
-8.88351788384723e-06
-3.63279182684975e-05
-3.50349988577221e-05
-5.6163848912972e-06
3.89931735242353e-06
-3.2988648447464e-05
-1.90345324717283e-05
-1.84429079407175e-05
-5.95830516072899e-06
-1.02604660519977e-05
-6.20689795434721e-06
-1.59587973676582e-05
-1.3582933339899e-05
-3.36811499664442e-05
-1.28342840641266e-05
-3.01521585408743e-05
-2.48241275222596e-05
4.29090238663757e-06
-1.61288586451212e-05
-3.06633982452818e-05
-4.26561904549965e-06
-2.31626602010391e-05
-1.3618053149388e-05
-1.9995025824622e-05
-1.43682152853496e-05
-1.03677869675254e-05
-1.69170218388971e-05
-7.90085021007101e-06
-2.64779787780528e-05
-3.5686730948738e-05
-1.32052244060367e-05
-1.31728807586012e-05
-2.22810305673064e-05
-2.60336152281861e-05
-2.67795015411074e-05
-6.44353761746596e-06
-1.14039853894265e-05
-8.80733252433901e-06
-4.51441156288043e-05
-5.36167041442728e-06
-3.68957092537252e-06
-3.98114317881942e-05
-1.78914293543333e-05
-2.84113331211117e-05
-2.06939804764286e-05
-2.82415407503711e-05
-3.97788406258615e-05
-1.90218717700833e-05
-3.65524815992133e-05
-1.0381768752455e-05
-2.68456046966705e-05
-2.24894437682412e-05
-1.82213470845587e-05
-6.83718565649772e-06
-3.61296754096985e-05
-1.52162657133753e-05
-2.99787080695545e-05
-2.49820901660755e-05
-3.95743852617398e-05
-2.03159514123106e-05
-2.04235721768726e-05
-2.5809587651156e-06
-1.59779751553134e-05
-2.63532580683339e-05
-2.91793256814911e-05
-2.39345544359104e-05
-2.98285276400391e-05
-3.25249223224478e-05
1.73946366906768e-05
-2.81955012401204e-05
-2.78980867169278e-05
-1.71490137831732e-05
-6.49160488839207e-05
-2.4857992010811e-05
-2.85704532359192e-05
-1.4132642234425e-05
-3.76667763864148e-05
-2.3326361591049e-05
-2.01640456783448e-05
-3.42996015691385e-05
-1.95567073323979e-05
-1.62977506793465e-05
-2.16682321693713e-05
-2.09499745366588e-05
-1.52082963834213e-05
-1.31988348842815e-06
-2.16048935503297e-05
7.10424501497256e-06
-9.67871114130307e-06
-5.00192236725679e-06
-3.37144555054748e-05
-3.98553796588436e-05
-1.79923983274811e-05
-4.88221683939611e-06
-1.45734740743423e-05
-3.84220851578323e-06
-3.08009695152391e-05
-3.44703590086836e-05
-3.03780223641575e-05
-1.22493159769884e-05
-2.02185249439449e-05
-1.49610449584579e-05
-2.27827861916578e-05
-4.25634239897125e-05
-3.0788749900061e-05
4.36935720715194e-06
-2.5207648343731e-05
-4.42584761013856e-05
-4.15740197430595e-05
-1.65963305695883e-05
-2.3623807410723e-05
-9.28708283391318e-06
-3.3608734483484e-05
-2.8330135309238e-05
-3.81385391246688e-05
-1.50726067819356e-05
-3.80295429087973e-05
-2.11861280257368e-05
-2.7955132321639e-05
-3.86028441779902e-05
-2.58380668867733e-05
2.67579299185629e-06
-1.26103806209657e-05
-2.35169799699848e-05
-2.19510288448606e-05
-2.84949012928391e-05
-2.72629713445521e-05
4.89130596250621e-06
-3.80361633310328e-06
-3.91260075369998e-06
-2.6029446937233e-05
-3.37660178324348e-05
-1.57592903382506e-05
-2.89571655149211e-05
-1.69875457130234e-05
-2.25950100693443e-05
-2.17204513781647e-05
-2.74252055672253e-05
-3.46018319583213e-05
1.03383593162477e-07
-2.96229015859488e-05
3.20297665773171e-06
-1.13796841298864e-05
-8.07449317816911e-06
5.97610712410338e-07
-2.31206145603036e-05
-7.39181246233469e-06
-3.45672467158943e-05
-1.8118986488249e-05
-3.27723971470827e-05
-1.47667199922899e-05
-2.69352864515574e-05
-2.71605570793429e-05
-2.8995471438901e-05
-1.60173431405778e-07
-2.57018307167983e-05
-1.19580488067538e-05
-2.34356310226928e-05
-1.31647231685963e-05
-2.62492071805273e-05
-1.39287768578307e-05
-1.93045395191648e-05
-2.19496712960542e-06
-3.60339567479667e-05
-2.7559145869373e-06
-2.49681042460912e-05
-2.89571441021009e-05
-2.09450360934259e-05
-1.69124616962264e-05
-2.78336155802666e-05
-4.40695742033671e-05
-1.02913355231443e-05
-2.26959653807357e-05
-1.75840863348741e-05
-3.59680577533469e-06
-8.42537913148118e-06
-3.03815663240528e-05
-3.05124941828268e-05
-2.21723980596725e-06
-1.92713089053155e-05
-3.8381368176413e-05
-2.70065859613854e-05
-2.15042258032306e-05
-1.30424510135128e-05
-1.8964417963638e-05
-1.96027047814756e-05
-1.7088757214321e-05
-1.84480817855343e-05
-1.20774951437946e-05
-2.30060431882326e-05
-2.23296571961661e-05
-2.59430442072427e-05
-2.80855247078689e-06
-2.8501030491675e-05
-2.02706999005943e-05
-3.27567566988482e-05
-2.29240161234605e-05
-2.68732143908811e-05
-8.77217247810365e-06
-3.81395098771248e-05
-4.0654513890206e-05
-3.12650904597585e-05
-4.13430926038593e-05
-4.37672236228399e-05
-1.2939516290287e-05
-3.1102890819242e-05
-3.08483098464173e-05
-2.83610700692731e-05
-1.97105270662876e-05
-2.82598166677708e-06
-4.85114031628077e-06
-1.18748974129399e-05
-2.37443330125246e-05
-3.85805411831737e-05
-1.47421916313242e-05
-1.92426657197152e-05
-1.9224541536367e-05
-2.1411071459549e-05
-4.03359004816168e-06
-2.90578950718783e-05
-2.27832632148968e-05
-3.21188853930474e-05
-2.1567824263026e-05
-4.79708050528127e-05
-1.24618673196867e-05
-4.91059809898027e-06
-1.39727294726915e-05
-1.03869103442385e-05
-2.47605417747712e-05
-3.33182498414971e-05
-2.57923380049058e-05
-1.61221978027781e-05
-1.05186111888966e-05
-4.92224566115978e-05
-3.37112928470232e-05
-2.63914633370878e-05
-1.62539584620801e-05
-2.7209145384545e-05
-3.55257422222774e-05
-1.26645380945379e-05
-3.87704445918944e-05
-2.80962242797149e-05
-1.77267500668306e-05
-3.66869135907555e-05
-2.7265813751598e-05
-3.35224697925188e-05
-1.13428423204212e-05
-3.10106143497315e-05
-5.58031513751715e-06
-3.29209941580211e-05
-3.24211890044163e-05
-2.68019516122481e-05
-4.71889889321772e-05
-5.03716453524201e-06
-6.90607746225141e-06
-5.68033695800877e-07
-2.10844485533314e-05
-3.63389662244703e-05
-3.84199842133926e-05
-3.21707815711871e-07
-3.61361080964122e-05
-2.79861030637554e-05
-2.48539741241003e-05
-3.29563309066966e-05
-1.24791312610128e-05
-1.42348320540208e-06
-3.71609489927666e-06
-1.95253812112456e-05
-4.39828408337872e-07
-1.3984019844265e-05
-3.11108937488585e-05
-5.5113766398396e-06
-8.47663111335864e-06
-4.28770091381017e-05
-1.1489315084347e-05
-1.2694540920761e-05
-3.49870286458351e-05
-5.11544687125428e-06
-2.11800681442115e-05
-3.34414798565719e-05
-9.11128849041294e-06
-2.89533204413228e-05
-2.05862489777316e-05
-2.81904027513957e-05
-2.70347411595066e-05
-7.11677195117059e-06
-2.07151020282159e-05
-1.97127497754311e-05
-1.42478348846571e-05
-2.14069279667559e-05
-1.30537313636985e-05
-2.44262031637343e-05
-1.71274583363201e-05
-2.51741940894255e-05
-3.00527876017261e-05
-8.56133830520476e-06
-9.80967989924389e-06
-2.57193046730721e-05
-1.29642680991676e-05
-2.53836879791206e-05
-8.90846987396537e-06
-3.27872496624025e-05
-5.52897041488417e-05
1.73083108909452e-05
-2.62893409844439e-05
-3.76985121997329e-05
-1.72453012676766e-05
-2.81397047016796e-05
-9.92805154838451e-06
-9.38194632460708e-06
-2.64390159826292e-05
-1.27492628914471e-05
-1.94837095149409e-05
-2.04858888035125e-05
-9.84829376809437e-06
-1.6026505784307e-05
-1.2094819018595e-05
-2.10014222426542e-05
-1.25357203980341e-05
-1.33298333245083e-05
-6.91942111297549e-06
-1.53241073518053e-05
2.83137418939917e-06
-2.4249827394043e-05
-2.82940942135409e-05
-3.04781455476283e-05
-1.03477662279732e-05
-2.00698201356988e-05
-4.67919383470335e-05
-1.6576719334988e-05
-1.82987737141284e-05
-1.40553664285523e-05
-4.60609584779693e-05
-1.75498171952973e-05
-8.8835623224555e-06
-2.71602911634506e-05
-1.38394310409858e-05
-2.10234629240512e-05
-1.08904306029376e-05
-4.90803188257885e-05
-5.38465550470773e-06
-2.6218247003949e-05
-3.31809557905203e-05
-1.78423869687187e-05
-4.04729301077048e-05
-3.44528439396757e-05
-2.06845741406787e-05
-1.25116423356867e-05
-1.48286573057356e-05
-2.76860418920551e-05
-5.1043112665763e-05
-9.4238302354802e-06
-9.23754816575995e-06
-4.03200529503245e-05
-3.16417681406994e-05
-1.38043868484741e-05
-9.3828074753033e-06
-3.38000648594265e-05
-1.838251538229e-05
-2.00020582570434e-05
-3.56700127387119e-05
-3.26770336953341e-05
-1.1933868118175e-05
-1.91823413765561e-05
-1.16944319448482e-05
-2.11637559007997e-05
-2.95710546608292e-05
-9.89361713735232e-06
-4.04831825464335e-05
-3.47199950118343e-05
-2.47656722686513e-05
-7.3891375670932e-06
-7.57056474023355e-06
-2.23095235596982e-05
-2.26310388676629e-05
-4.93407244969032e-05
-2.44143364629575e-05
-3.13443190537158e-05
-1.4599951599876e-05
-1.76761499088744e-05
-2.6074082296438e-05
-2.77768462371104e-05
-3.60727285843428e-05
-2.4372799951826e-05
-3.03433440954385e-05
-2.04544391011617e-05
-3.10220304530944e-05
-2.35572191811756e-05
-1.90028422774e-05
-9.10387883804713e-06
-4.16678675775068e-05
-3.24052415374541e-05
-2.80319912693939e-05
-3.82808547730831e-05
-3.42628503949635e-06
-1.7055748251659e-05
-7.40103722968249e-06
-2.02352056358399e-05
-2.0737870123253e-05
-2.26944042194866e-05
-3.20272560781585e-05
-1.71064358372483e-05
-2.33304529777789e-05
-1.55856484463688e-05
-1.07824335950419e-05
-1.38136099534578e-05
-1.2832342187914e-05
-2.77545054411474e-05
-2.12142599750055e-05
-3.51539439252461e-05
-1.52149759807001e-05
-2.77876488472339e-05
-1.02235957380919e-05
-2.25012057360307e-05
-1.718390101057e-05
-1.56412026888544e-05
-2.92295587170263e-05
-1.45667010134528e-05
2.47637022670948e-06
-4.04202629620887e-05
-2.25313327556534e-05
-4.13484203513359e-06
-2.13288411272808e-05
-1.86335296297636e-05
-2.36456082579133e-05
-2.35488733405991e-05
-2.17830926127409e-05
-3.40012890103931e-05
-4.87118293168581e-05
-3.25987563148268e-05
-3.22400522374809e-05
-1.13174416317739e-05
-3.20615213970702e-05
-8.18045503157133e-06
-8.99978097470242e-06
-2.57085540733383e-05
-2.87744332604051e-05
-3.81731015883627e-05
-9.72299750663129e-06
-1.8920664608891e-05
-2.71763237890499e-06
6.18680916036325e-07
-2.53433859773428e-05
-3.45886034416887e-05
-6.82998503297237e-06
-1.79028534516037e-05
-4.65874828143906e-05
-2.19779926422623e-05
-3.69757588266899e-05
-2.21414420002983e-05
-7.47102697016595e-06
-1.51587767232453e-05
-3.55160535632391e-05
-3.65417869310181e-05
-1.55799729218072e-05
-2.10194109093759e-05
-1.76655708018261e-05
1.81000026146377e-06
-2.85495824734669e-05
-1.74651317810465e-05
7.10775200424534e-07
-4.3302659906353e-05
1.10089235709258e-05
-1.52785373226893e-05
-2.76330105451291e-05
-2.03183108840344e-05
-3.16103908404092e-05
-6.06617693835512e-06
-6.66038150495028e-06
-7.13666125527119e-06
-3.24267337414909e-05
-2.73635678359442e-05
-8.85873689381716e-06
-2.60902171250855e-05
-1.02091842022293e-05
-2.09919140220609e-05
-3.32313859376682e-05
-9.09307465046315e-06
-1.39299583810294e-05
-7.04860425928049e-06
-2.53812385679513e-05
-2.38667143910397e-05
-3.51114082835215e-05
-1.92693257733151e-05
-1.90266009563703e-05
-2.99078249169463e-05
-1.66685315336281e-05
-2.35049701549691e-05
-2.05199094362172e-05
-1.84652222130782e-05
-3.04997350752582e-05
-2.85712286280201e-05
-1.86503933705496e-05
-2.11374375096372e-05
-2.00983657102829e-05
-1.73149580160545e-05
-1.8647819460595e-05
-2.88424239690168e-05
-5.60698729491083e-06
-2.06796184944158e-05
-1.42693096863116e-05
-2.52973727943773e-05
-1.41164765164527e-05
-7.54594499174412e-06
-1.55612943739691e-05
-3.2173057067156e-05
-3.67158679129271e-05
-3.99947703252524e-07
4.90728279438387e-07
-9.2820267069807e-06
-1.44495322171875e-05
-6.26150456318227e-06
-1.58186414622064e-05
-2.39982812091949e-05
-3.01448869538685e-05
-6.11855578237614e-06
-6.90720633351372e-06
-1.96406633008574e-05
-3.25358357963199e-05
-1.36030810867062e-05
-7.41192172936951e-06
-3.42621644116904e-05
-1.06134168844449e-05
-3.61940576063189e-06
-1.95568665987024e-05
-2.12166628503453e-05
-3.01993275638649e-05
-7.27867422465141e-06
-1.65442114829579e-05
-2.26238506734134e-05
-1.71708762212965e-05
-3.47722670902621e-05
-2.37508672852406e-05
-8.80105635908553e-06
-1.08173535765502e-05
4.66700764247772e-06
-1.780487392837e-05
-1.80681208244149e-05
-2.30247039466096e-05
-2.24919771276604e-05
-1.73004469619749e-05
-2.21633768869494e-05
-1.45270169099093e-05
-3.36658494250178e-05
-1.06901092923785e-05
-1.22350417062366e-05
-3.19699744932397e-05
-3.87414391566623e-05
-2.79239711609075e-05
-2.68133044722898e-05
-1.98722113259876e-05
-3.61778730063377e-05
-9.00104905350375e-06
-2.65197185286004e-05
-4.02771178974425e-05
-3.65686018733151e-05
-2.08749656205555e-05
-2.31444056239362e-05
-3.13826793502743e-05
-2.49448261766346e-05
-2.4386154365008e-05
-1.42070345089694e-05
-1.25981543262538e-05
-2.25009185290823e-05
-4.46870054755692e-05
-1.95782718402728e-05
-2.52533064560235e-05
-3.37403129269166e-05
-2.9404828931922e-05
-3.53410825044785e-05
-1.68078389926035e-05
-6.21538208770153e-06
-2.82459765520134e-05
-3.90788501263051e-05
-1.1410455261652e-05
-9.51156631233681e-06
-5.27198605313662e-05
-1.86570793912344e-05
-3.97862836119852e-06
-2.10302467517124e-05
-1.04043636046312e-05
-1.53984305099485e-05
-2.14806984399552e-05
-1.63927971825211e-05
-1.44538655496461e-05
-2.38287255435707e-05
-9.81139659496102e-07
-1.32162378278735e-06
-3.31068615501104e-05
-3.56585407152116e-06
-1.99333071470153e-07
-2.95170855717667e-05
4.18520441317911e-06
-1.34754312270806e-05
-1.41438031123322e-05
-1.77932075567078e-05
-2.7187346450581e-05
-1.75150522790745e-05
-1.3896726922464e-05
-3.15056743537411e-05
-6.68133048161577e-07
-2.21935981796771e-05
-9.0444251620104e-06
-2.62322426733095e-05
-3.21714411864043e-05
-5.86887512840372e-05
-3.36907084509972e-06
-3.79490109495181e-05
-2.9991295383883e-05
-3.34722025499798e-05
-9.9328749501141e-06
-4.78556087928801e-05
-2.1968887136162e-05
3.21867513668905e-06
-3.00942325814424e-05
-2.48864711673267e-05
-2.45029486556915e-05
-2.63323981815376e-05
-1.69602966693946e-05
-2.62514001447442e-05
-1.95325555652586e-05
-2.2077165219509e-05
-3.53989650417e-05
-1.62137313438687e-05
-2.75250517974292e-05
-3.24474315571416e-05
1.47368927617149e-06
-1.10851286073152e-05
-4.74290697498496e-05
-6.36454194528622e-06
-1.91917091622001e-05
-1.71996174368588e-05
-3.56363704292214e-05
-1.7402670803702e-05
-2.10778699791404e-05
-1.16845402467701e-05
-3.59444633323447e-05
-1.59404544495303e-06
-2.8690670666051e-05
-7.10942241125292e-06
-1.34310246184671e-05
-8.87789392011785e-06
-1.5891880349048e-05
-2.43842800756967e-05
-2.19439810231716e-05
-2.76965830422512e-05
-1.87643010815434e-05
-3.72925134226474e-05
-1.97726503594767e-05
-2.39054849640036e-05
-1.83683352443722e-05
-4.950575051328e-05
-1.68794038151106e-05
-2.56757586074611e-05
-1.68893672064663e-05
-5.06488547239807e-05
-4.38227005094173e-06
-1.13147461764244e-05
-6.93834348800559e-06
-3.88581131848406e-05
-2.26592029984474e-05
-2.46543327627439e-05
-2.836576320089e-05
-1.37939317725129e-05
6.90040381502597e-06
-2.89453985586343e-05
-1.46255369343213e-05
1.010208150892e-05
-7.76020959796768e-06
-6.35539576442125e-06
-9.90992131311186e-06
-2.1760231523859e-05
-3.00958635470859e-05
-1.72601427810622e-05
-3.26219550213367e-05
-1.94028919841478e-05
-2.08769890853217e-05
-5.01752018525911e-05
-1.0439005944459e-05
1.59665654463492e-06
-6.59922517523755e-06
-5.67626578754744e-06
-1.01218897606555e-05
-2.14383808190188e-05
-1.90731089683031e-05
-3.77820282426409e-07
-2.14569392883032e-05
-3.62993225596612e-05
-2.85294845222871e-05
-1.15147840452304e-05
-3.14076077078024e-05
-7.36053614142074e-06
-8.50708271860008e-06
-3.58494904422381e-05
7.93790602644532e-06
-1.32559254287377e-05
-2.92123573680177e-06
-2.50930550371165e-05
-3.01690535963041e-05
-3.17726436501133e-05
-1.13809897892918e-05
-8.57970866199761e-06
-3.01082632842527e-05
-1.10495968832592e-05
-2.60551943863436e-05
5.13642488016193e-06
-3.07198474334443e-05
-2.49005432214948e-05
-4.5076961113446e-05
-1.785574315057e-05
-1.6106483902931e-05
-1.75364222237342e-05
-4.79815670004403e-05
-1.28826017371885e-05
-2.60646063140533e-05
-1.92157809699851e-05
-1.61822868167912e-05
-2.12300620069782e-05
1.24180221284582e-05
-2.27173798402862e-05
-2.53938051884047e-05
-7.03002329054404e-06
-2.14708380681209e-05
-3.04341158220363e-05
-2.03133784201727e-05
-1.9213275494874e-05
-4.95802460847092e-05
-1.03424803487123e-05
-2.57271214266636e-05
-2.76827865697406e-05
-3.14871074762976e-05
-2.14756949731162e-05
-2.21145633856639e-05
-2.4916479560167e-05
-8.68165036180442e-06
-2.46275512544383e-05
-2.14090257928782e-05
-2.37673483646275e-05
-9.79884422031426e-06
-3.95658030656151e-05
-3.36985405246171e-05
-2.478615490348e-05
-2.73522779418445e-05
-2.15015637601291e-05
-1.75348095803699e-05
-2.90768660017756e-05
-3.15441838718207e-05
1.06808522928403e-05
-2.45819709790882e-05
-2.5686605077124e-05
2.63092730093797e-06
-1.35176968730158e-05
-2.71579865313485e-05
-9.56528458673382e-06
-2.12100546793725e-05
-2.1038022759853e-05
3.51139353560028e-07
-2.00353424693967e-05
-1.44534280087923e-05
-5.33566908413896e-06
-4.08028216421849e-05
-2.70688279003216e-05
-2.47206099571964e-05
-5.89422542007516e-06
-7.9465746903344e-06
-1.18887169947974e-05
9.66668281146974e-07
-9.5651003630504e-06
-3.14941464260145e-05
-9.03138433279039e-07
-8.84547980556163e-06
-1.00079698771181e-05
7.09783073497094e-08
-3.29307497279996e-05
-2.08201969810409e-05
-3.67038577697353e-05
-2.35484543483012e-05
-3.40277532353782e-05
-2.73793611303088e-05
-3.09684346712685e-06
-1.29783995884685e-05
4.22488699072973e-06
-3.27025594508961e-05
-1.19162567408265e-05
-3.46276316335202e-05
-4.03367472629853e-05
-1.79653796410996e-05
-2.60905275812957e-05
-1.8929121650353e-05
-3.79424103994071e-05
-2.62040584810159e-05
-1.78554291622453e-05
-2.87431091515503e-05
-1.22554791414457e-05
-1.06118589926764e-05
-3.25533906086961e-05
-2.75463018890655e-05
-9.28164550424298e-06
-2.37818790997138e-05
-8.41472325811414e-06
-1.61070038805793e-05
-2.41926304938052e-05
-4.09580942611185e-06
-1.41170027670302e-05
-3.79420648189229e-05
-2.31478319969069e-05
-2.2316353101447e-05
-1.44974440215971e-05
-2.60739022738842e-05
-3.23751598254277e-05
-2.19321445914155e-05
-2.82415403472913e-05
-8.18435100136556e-06
-1.76021452095234e-05
-3.47329522219805e-05
-2.64604245883289e-05
-2.22455686618778e-05
-2.0103671526661e-05
-3.76717920696308e-05
-1.38207764689561e-05
-1.61231497891074e-05
-2.91436243507107e-05
-8.31292031586989e-06
-8.12030003889208e-06
-4.22090896586991e-06
-1.73199139685974e-05
-2.47818739858974e-05
1.88503630531251e-06
5.83758703247166e-06
-5.02563047732417e-06
-1.59840715530291e-05
-2.5135079684351e-05
2.63777658531944e-06
-1.98613344932906e-05
-1.97362242754881e-05
-3.1914639070959e-05
-1.12557294387553e-05
-2.80507892328546e-05
-1.28643999553483e-05
-2.6279940101761e-05
-8.62764723320541e-06
-1.62151325061459e-05
-1.83221893351431e-05
-2.71544010944695e-05
-9.23899263134433e-06
-1.57707224795653e-05
-1.11390215521937e-05
-6.97558080940452e-06
4.08838754317822e-06
-1.33431830509511e-05
-7.16374459231026e-07
-1.0017875800738e-05
-3.26280435525387e-05
-2.55617840846225e-05
-2.11451439965806e-05
-1.94371672319378e-05
-1.54379054825719e-05
-8.453023155381e-06
-1.38002316347261e-05
-4.47726331834985e-05
-1.80364324731476e-05
-5.73830448795847e-07
-2.91477105735307e-05
-2.20473356059675e-05
-1.53493108319011e-05
-1.51176251891026e-05
-2.52718365271604e-05
-4.03179223715381e-05
-3.60790565215966e-05
-2.91309304103579e-05
-4.19051264387685e-05
-3.60242192421668e-05
-2.34567539294716e-05
-2.77101934505872e-05
-1.73531108093553e-05
-4.03037329952803e-05
-1.91612481600038e-05
-4.17631486379071e-06
-2.61969431926601e-05
-2.47695213835529e-05
-1.35553614033605e-05
-2.31894966898499e-05
-1.05416854323016e-05
-3.40929459512175e-05
-4.01308132913396e-05
-1.94931986905678e-05
-3.47046197663295e-05
-3.4364205052779e-05
-2.02917386891542e-05
-1.9953822012763e-05
-5.1159009982972e-05
-1.14459694037272e-05
-1.123666832942e-05
-3.80657858651799e-05
-1.94581354447087e-05
-3.15065214576155e-05
-2.38370717839065e-05
-1.56594975554952e-05
-7.61944259098155e-06
-2.03935388936702e-05
-3.01635489886703e-05
-1.83588031831418e-05
-2.91952032082413e-05
2.8736307865362e-06
-4.07710578688162e-05
-8.10753398182933e-07
-2.56968689486405e-05
-1.09489531544357e-06
-6.63605091451682e-06
-1.40395352060352e-05
-4.15585919346096e-05
-2.00403772808574e-06
-1.33752311287065e-05
-3.66193425175809e-05
1.02397649290995e-05
-2.0066123524441e-05
-1.47721598441547e-05
-3.97504986809754e-05
-3.34806826816796e-05
-1.92796407334555e-05
-3.42123253693454e-05
8.17158505284683e-06
-3.26959275241569e-05
-6.56848736426213e-06
-2.4250741608495e-05
-1.92432994237468e-05
-2.18112206347032e-05
-2.25384545073801e-06
-2.09508439213623e-05
-7.38779586960602e-06
-1.60685809917843e-05
-2.33107497939323e-05
-4.70949938418123e-05
-2.41593611419366e-05
-2.60135188917083e-05
-3.58105662948453e-05
-1.01698277528393e-05
-4.04140260562065e-05
9.11550974737757e-06
-4.23076322265588e-05
-1.37387452563954e-05
-3.76149861806127e-05
-1.00559028220168e-05
-1.24381252355311e-05
-4.36785525204296e-05
-1.82742115836971e-05
-3.21772752872178e-05
-1.82991598458658e-05
-2.40497499066868e-06
-7.72041916214523e-06
-2.74476736254751e-05
-2.23035135747105e-05
-2.85763648460339e-05
-6.69812868082087e-06
-5.19871837008269e-06
-3.1947365873945e-05
4.58995876349377e-08
-2.67690575480246e-05
-1.71426141822062e-05
-2.80078050200919e-05
-1.4767788933253e-05
-1.87889879933855e-05
-2.5709594902434e-05
3.88790580642694e-06
-2.48654798885869e-05
-1.021403740308e-05
-1.24501134684786e-05
6.35607121379088e-06
-1.72605866212353e-05
-1.63471020720885e-05
-1.74855059755907e-05
-2.14732287974324e-05
-1.09002397602295e-05
-1.52282593524109e-05
-2.8249811702793e-05
-1.66336543271512e-05
-1.27836641928804e-05
-2.58224774456008e-05
-7.05925619694084e-06
-2.20479156976759e-05
-7.0153553479379e-06
-1.83237765952966e-05
-2.29908627749234e-05
-2.47846820929317e-05
-1.17164640941779e-05
-1.75709863993386e-05
-1.50806873880974e-05
-5.72785866323694e-06
-2.19762501542506e-05
-2.59848817180852e-05
-2.51032675874197e-05
-5.07987848055498e-05
-2.67826148753974e-05
-3.79353707996726e-05
-1.35244047916569e-05
-4.0036540328559e-06
-9.95699720662594e-06
-1.79442075463141e-05
-1.4760538356343e-05
-1.34859321435465e-05
-1.16248825616236e-05
-7.56273884848774e-06
-5.63876250850459e-06
-2.629871395164e-05
-4.0838357048624e-06
-2.74464347183635e-05
-2.27571593843895e-05
-2.31175086763843e-05
-3.3433837151061e-05
-3.81877170595935e-05
-3.37290857905599e-05
-1.70965969358597e-05
-1.76377401733035e-05
-3.41730783137492e-05
-4.70551683550685e-05
-1.7471585686028e-05
-4.08035584339336e-05
-3.89110369574317e-05
-3.27275282980104e-05
-2.68971319239299e-05
-1.31946434079204e-05
6.0334907953474e-06
-1.53399675495615e-05
-1.2663362855075e-05
-2.64519209527689e-05
-1.28137479927985e-05
-3.11968054284494e-05
1.76926184638772e-06
-1.61641145347999e-05
-7.72239052451666e-06
-1.29890515260479e-05
-2.82791934832975e-05
-2.77853491822683e-05
-4.65430319480014e-05
-1.5429828503835e-05
-1.93829842902238e-05
-2.08362134465303e-05
-3.01878679202871e-05
-4.68622605447017e-06
-2.82639663111488e-05
-1.18184410865573e-05
-3.7148943596125e-05
6.58428218381402e-06
-2.71581610054348e-05
-5.20630439369296e-05
-2.48181710993004e-05
-1.86056265174432e-05
-1.00759309454295e-06
-1.40512595301319e-05
-5.09069993989824e-05
-4.49420473437869e-05
-3.68663320821512e-05
-4.27655709117888e-05
-3.3214902893374e-06
-3.384605218764e-05
-2.99630855553662e-05
-1.97954621221404e-05
-4.79093672852498e-05
-2.12854682980985e-05
-1.48497642808907e-05
-3.18784315010825e-05
-2.63312304542665e-05
-6.62206927124849e-06
-2.86574913658273e-05
-2.38968814288893e-05
-7.70539268366341e-06
-3.14534225250357e-05
-1.82900883066975e-05
-2.39986007414602e-05
-1.28358469862175e-05
-3.20464289612512e-05
-2.84288417350382e-05
-1.15371344297421e-05
-1.35827219942677e-05
-2.29482268431637e-05
-1.62180154919338e-05
-1.00577644610535e-05
-2.00207956298543e-06
-2.44931687679509e-05
1.45357526852041e-05
-4.49158916022344e-05
-2.92493077313355e-05
-2.68609749973839e-05
-2.99696108119864e-05
-3.45941774107916e-05
-8.78363885814178e-06
-1.33832850943764e-05
-2.13853734203671e-05
-2.29981072465926e-05
-4.92038306338211e-05
-1.77456209897261e-05
-2.25439716637933e-05
-3.31091027033788e-05
-3.19484760588646e-05
-2.916693887307e-05
-2.00478826736238e-05
-2.06257001917867e-05
-1.61050013105249e-05
-1.28376815046562e-05
-2.71118229362021e-05
-3.58183251295504e-05
-2.00615330620645e-05
-7.74164151640129e-06
-1.24101061657979e-05
-3.66384632357733e-05
-2.68058194525047e-05
-3.63237209291075e-05
-1.59800185840882e-05
-3.73126436609623e-05
-1.65974558226277e-05
-2.78872537397453e-05
-3.35263694447037e-05
-3.05812709754866e-05
-2.56992389177157e-05
-4.15137073066754e-05
-3.26050615719023e-05
-2.4936657375284e-05
-1.01019602057494e-06
-1.24155590478995e-05
-2.54974405703997e-05
-4.96015514857668e-05
-3.03046389643366e-05
-2.75759345478881e-05
-3.52820745296119e-05
-1.99955429569544e-05
-1.32520299061752e-05
-2.52864851433961e-05
-9.46587600249115e-06
-1.61208468190451e-05
-4.09836906509837e-05
-1.82197432267727e-05
-1.23007240835264e-05
-1.87789250898858e-05
-1.47522603093461e-05
-7.24405077340587e-06
-2.82794249198718e-05
-2.20975764951039e-05
-2.80921299445109e-05
-1.93096289495569e-05
-2.63805802979123e-05
-8.41391828014341e-06
-1.47774021552511e-05
-3.22828330835437e-05
-2.63904234334396e-05
-1.4508310737427e-05
-6.96245024513451e-06
-3.13267308473365e-05
-3.05636423955783e-05
-2.69696437020729e-05
-9.040303459131e-06
2.02469233272621e-06
-4.84989838928523e-05
-3.81966104137558e-05
-5.11129953060144e-06
-2.4199912397431e-07
-4.93943320989332e-05
-1.17786535469294e-06
-4.3725525747196e-05
3.62221525038635e-06
-1.56412695221616e-05
-2.47805798679847e-05
-1.79989430494855e-05
-2.64063825935487e-05
-2.05706708181891e-05
-1.60435067166775e-05
-2.65763115743475e-05
-2.75985432462958e-05
-4.19594082474561e-05
-2.19402782337615e-05
-1.45180905869557e-05
-2.87240237679555e-05
-2.10169718561592e-05
-2.79521641491216e-05
-3.26025332135839e-05
-1.59787247255881e-05
-1.11218227410921e-05
-1.48982592158605e-05
-6.6754133540482e-06
-1.38203003359245e-05
-2.38429097872745e-05
-3.18065546669822e-05
-3.13038199172908e-06
-1.05515180165105e-05
-2.30037861278466e-05
-5.20233867324951e-05
-3.72220921746068e-05
-2.65385318018972e-05
-1.96174328866579e-05
-2.11821546660749e-05
-2.67641642551495e-05
-5.60389070817632e-05
-2.00333654932498e-05
-1.5003292318348e-05
-4.74877953868836e-05
-1.89085714240031e-05
-3.58467417894583e-05
1.13954146662257e-05
-7.57069505688291e-06
-2.10130208165143e-05
-4.10028841132772e-05
-2.73733097238199e-05
-3.75537353312316e-05
-4.04032386607532e-05
-1.39163183208162e-05
1.17839360630845e-06
-8.85234421186667e-06
-1.8402802929121e-05
-1.13725822380251e-05
-2.38157899993256e-06
-2.3408451949359e-05
-2.4234420458506e-05
4.67690880980489e-06
-2.77905950860712e-05
-1.00025368983005e-05
-3.63717321177898e-05
-3.73266738395115e-05
-1.35357613303848e-05
-2.75518393820074e-05
-1.04102141401526e-05
-3.00737259434187e-05
-2.20604620427914e-05
-3.72289510757913e-05
-3.49779358054004e-05
-2.64342012618737e-05
-2.84898003196764e-05
-2.54761251325034e-05
-2.03543246258801e-05
-1.9170739597106e-05
-1.58028921334341e-05
-3.36974667761995e-06
-3.48028209148288e-06
-1.45115226575217e-05
2.36468886397364e-06
-3.00739639205976e-05
-2.96747864199136e-05
-1.28896481334025e-05
-3.30679311660792e-05
3.193683751889e-06
-2.08401945454831e-05
-1.63698857316028e-05
-2.51582209857762e-05
-1.80224934050324e-05
-1.79760814285775e-05
-2.11563716920806e-05
-2.56242832901602e-05
-3.38446645076485e-05
-3.04665454735786e-05
-3.28647457499282e-06
-1.70936613507536e-05
-2.53683447060715e-05
-2.87423689081153e-05
-9.30447899364456e-06
8.719505754183e-06
-1.41954938494416e-05
-7.77334680100378e-06
-6.12834748557207e-06
-2.11237942611277e-05
-1.23649584796021e-05
-2.45152430073941e-05
-2.58199802658349e-05
-1.4889795500943e-05
-2.82753079693057e-05
-4.95370457057711e-05
-2.25943720205288e-05
-2.6261508652895e-05
-3.14400912412763e-05
-4.56602428791288e-05
-2.9051974013346e-05
-1.99966740810931e-05
-8.68170911341265e-06
-2.41684925905339e-05
-1.9790645192438e-05
-3.28746706305647e-05
-1.65503263527523e-05
-4.23529095342568e-05
-4.09185759924466e-05
-5.1641647020728e-05
-1.78168425604962e-05
-1.56717672098648e-05
-2.63257697281005e-05
-3.69833354697603e-05
-1.59562872854608e-05
-2.84906341731222e-05
-3.01429751373945e-05
-1.37898446449032e-05
-2.2438047884054e-05
-5.5205174323004e-05
-1.58006762269288e-05
-3.20202799905154e-05
-4.12233313492899e-05
-1.01564557799466e-06
-1.16087658311193e-05
-1.64991618466231e-05
-3.35808516426284e-05
-2.1282823606834e-05
-1.79958699669033e-05
-1.76124664450838e-05
-2.55120578034342e-05
-9.89745634698194e-06
-1.70292515953757e-05
-3.88409781407394e-06
-8.36174878842843e-06
-2.09574947205734e-05
-2.13151602388323e-05
-2.60753562985264e-05
-2.1150375096179e-05
-2.6219168344955e-05
-1.61305217478086e-05
-9.61234795859671e-06
-2.51045930722654e-05
-2.01589329969864e-05
-1.47235218405416e-06
-2.84884265447151e-05
1.51303250487242e-06
-2.30188524913813e-05
-2.17818014930663e-05
-8.22014734419741e-06
-7.06583750475746e-07
3.74459583227603e-06
-2.48035745194784e-05
-3.83714533604247e-05
-4.75023347676183e-05
9.67128838128266e-07
-1.02800057243925e-05
-2.35057020472669e-05
-1.92142978646823e-05
-4.14682273920567e-05
-3.51856373970006e-05
-1.78395733490499e-05
-8.28732635421613e-06
-4.0219546604639e-05
-1.18270046564668e-05
-3.06558913277613e-05
-2.57698580589832e-05
-2.06838152026317e-05
-2.38737056088928e-05
-6.0466248485545e-06
-1.51249859852359e-05
-1.79416112180817e-05
-2.83292688547918e-05
-1.4212437740947e-05
-1.49887654977622e-05
-2.97133998041626e-05
-1.31471842621031e-05
-1.52750867250744e-05
-2.41281540042632e-05
-1.38235438228598e-05
-1.9017293939774e-05
-2.77666898779959e-05
-1.49682113931392e-05
-3.07668937770991e-05
-2.72373939230411e-05
-1.82280102440007e-05
-2.69313312373646e-05
-2.28280605973479e-05
-6.34316958892949e-06
-2.60842665982712e-06
-3.17098463946423e-05
4.02312632039072e-06
-2.66257878663722e-05
-1.2484751206024e-05
-1.91792780781871e-05
-1.12549167299654e-05
-4.06581262273061e-05
-3.12525880370879e-05
-1.87738558141896e-05
-1.52072459637663e-05
-1.3401270503574e-05
-2.09387133568638e-05
-5.34595944731705e-06
-4.31118106817875e-05
-2.13888234915223e-05
-2.67795470238915e-05
-1.82376172482157e-05
-4.74978156665193e-05
-1.41573504782817e-05
-7.00947875791178e-06
-2.21527272823409e-05
-1.94325290788232e-05
-1.67548364199306e-05
-2.70652335380981e-05
-7.11293223675219e-06
-2.12250945364568e-05
-1.01139070759912e-05
-2.16433746331507e-05
-5.88188278904633e-05
-1.74430582919864e-05
-1.36897312052326e-05
-8.48828807775789e-06
-2.09962330116651e-06
-2.15922901888382e-05
-3.29081276512819e-05
-2.16704196918649e-05
-4.85229275930185e-05
-3.20962904484818e-05
-4.02395652800221e-05
2.8653494406515e-06
-1.71379918743888e-05
-2.96815924469063e-05
-3.7717002929653e-05
-1.09170835533675e-06
-4.0242462653606e-05
-2.09348115157722e-05
-2.81615141225004e-05
-2.53196129606847e-05
-2.90691698773807e-05
-8.2925287529491e-06
-4.55251231770005e-06
-2.72228649696615e-05
-1.77432654994999e-05
-1.75252457772245e-05
-9.48901027343337e-06
-3.19268799701263e-05
-3.38278604751374e-05
-2.9391767718535e-05
-8.86278883038896e-06
-2.73897639907575e-05
-1.4058771439602e-05
-3.44411550033705e-05
-5.83999838314057e-06
-2.72631491117052e-05
-1.20808495687309e-05
-4.91973222220866e-05
-2.51726343738704e-05
-7.74329803535872e-06
-2.74487975817875e-05
-9.25462594037341e-06
-2.19056141626821e-05
-2.09233513542241e-05
-9.90879080552902e-06
-2.16319662885338e-05
-1.95120369679508e-05
-1.69757070735795e-05
-2.9116439103613e-05
-1.22099687561974e-05
-3.38000045205679e-05
-2.72131429517942e-05
-3.39965426898519e-05
-2.6076771613429e-05
-2.73112425966355e-05
-1.0698215826848e-05
-3.42641884563076e-05
-1.25678102464498e-05
-1.35277020601089e-05
-3.08197673896496e-05
-1.98605003618477e-05
-1.91519185431308e-05
-3.0917347024348e-05
-3.1700205027374e-05
-3.0309972110182e-05
-1.66564378149581e-05
-1.58650587854742e-05
-2.08141533370155e-05
-1.19338868520995e-05
-1.45042717096479e-05
-1.43795998703208e-05
-1.6181137499823e-06
-2.1297070121737e-05
-1.31440621386094e-05
-3.21183364428053e-05
-1.14713061829129e-05
-1.67941407141391e-05
-1.51837183953037e-05
-7.37868306646778e-06
-1.32153465204903e-05
-1.71658383615953e-05
-1.01843781585068e-05
-8.52738749872594e-06
-1.4298979582986e-05
-1.03041800656499e-05
3.33084696880112e-06
-3.97512469151795e-05
-1.58917914038445e-05
-2.31390602172812e-05
-1.41360297884294e-05
-1.58613619284615e-05
-3.15020472812935e-06
4.98107984849558e-06
-2.1008380496771e-05
-2.56372431895985e-05
-1.24550774390101e-05
-2.05942379855339e-05
9.4155952965693e-06
-2.86430112312177e-05
-3.21129116901244e-05
-2.35182125961851e-05
-7.84401505828069e-06
-3.5643703867337e-05
-3.63021057505198e-05
-5.32564968150134e-05
-8.9450656031771e-06
-3.73113278710908e-05
-2.45084695863381e-05
-1.9313665137572e-05
-3.85084173376864e-05
-1.55576980237424e-05
-3.55604476833751e-05
-1.56730944256617e-05
-1.96057092795765e-05
-2.99238466671589e-05
-2.31498097914973e-05
-6.73182385325523e-06
-3.85435033837578e-05
-1.62341958238194e-05
-3.18979987056233e-05
-2.4197444676754e-05
-2.17988556080444e-05
-2.61811817454269e-05
-1.53114112358324e-05
-4.48290879027367e-05
-1.92152694622597e-05
-3.41590094695801e-05
-3.01934392663751e-05
-3.47955604112649e-05
-3.53770312263264e-05
-7.45299332129505e-06
-3.97793097088912e-05
-1.78006476370717e-05
-3.13616175461345e-05
-3.75744483560194e-05
-1.73967637947026e-05
-3.01989505324108e-05
-3.21994198767349e-05
-2.24290674352433e-05
9.1967316235492e-06
-1.68003048286887e-05
-4.29023269535368e-05
-5.36154043989083e-06
-3.87189651333554e-05
-2.53178227708584e-05
-2.30651516891855e-05
-2.17421728242636e-05
-1.35946026943258e-05
-9.75871497036646e-06
-8.66627940994211e-06
-1.82204612592065e-05
1.0617632958175e-05
-2.84667457389748e-05
-1.98236142666103e-05
-1.04949839793248e-05
-4.17107153088854e-05
-2.48593637860406e-05
-3.87178180448311e-05
-1.56153799272856e-05
-1.05817728445103e-05
1.01182736279028e-05
-1.26210007912735e-05
-2.42899812817107e-05
7.15010169655967e-06
-7.98801945133518e-06
-3.26178464305899e-05
-1.57214187258802e-05
-1.77335145792015e-05
-1.67084380281284e-05
-1.05241233666857e-05
-2.09241361029939e-05
-2.12252262078189e-05
-1.59178586829329e-05
-2.28052077615805e-05
-2.12140195077989e-05
-1.96343967270168e-05
-5.10071635842601e-06
-3.59301622385909e-05
-2.1148791707527e-05
-3.47140270838986e-05
-5.67748074303048e-06
4.29681555735966e-06
-2.15560564797065e-05
3.76576699930727e-06
-1.5599638170753e-05
-1.34506518074642e-06
-4.64027654405409e-06
-1.52289588984421e-05
-3.73594490204215e-05
-3.09376745999893e-05
-3.1630797139637e-05
-2.82815945377348e-05
-2.66217248470367e-06
-2.02774753053621e-05
-2.90733543845676e-05
-1.21388035645891e-05
-2.48621209934805e-05
-1.91155299764927e-05
-3.22177057106484e-05
-1.99081206970639e-05
-2.64212023991254e-05
-8.13959086070884e-06
-3.48396928414277e-05
-2.1811832052005e-05
-2.94007181309935e-05
-3.61161452148277e-05
-3.5049269568065e-05
-3.17198156073407e-05
-2.29839530259115e-05
-3.56273567656002e-05
6.86562928918169e-06
-2.90582974652372e-05
-1.27454631059357e-05
-1.71068005179631e-05
-3.42957913307504e-05
-1.68158829790267e-05
-2.18813842287439e-05
-3.4404562743783e-05
-1.9738091261582e-05
-8.63059741550138e-06
-2.70437405273523e-05
-2.08796111743335e-05
-1.46125836248532e-05
-2.65739669950441e-05
-3.1011369330017e-05
-1.15725699525147e-05
-2.13367884687563e-05
-2.38872553821462e-05
-1.64834777425998e-05
-3.35308853710746e-05
-3.79101122474803e-05
-2.83748665664058e-05
-1.92590810678082e-06
-1.03854782892293e-05
-1.71227671050672e-05
-1.84800635090082e-05
-2.94469486254408e-05
-1.9982939331662e-06
-3.89206256559336e-05
-1.24834530523375e-05
1.85362178004382e-05
-2.4988464644973e-05
-2.54971910138257e-05
-2.47331392746098e-05
-2.69044272704766e-05
-2.68220038088112e-05
-2.84345129229781e-05
-2.63424666309739e-05
-1.10111420949426e-05
-1.16956954811289e-05
-6.70679528496063e-07
-1.94575996852605e-05
-1.15806215362542e-05
-2.32917247708733e-05
4.98745370045347e-06
-1.40239306265226e-05
-5.60393805096204e-06
-1.24491576925003e-05
-1.03061244812488e-05
-1.61354380265454e-05
-1.73679965749282e-05
1.10232946943204e-05
-4.03184904137226e-05
-3.36908302266937e-05
-3.52962603375491e-05
-2.27774631295608e-05
-3.63730364722443e-05
-3.20827134331503e-05
-2.42001632228282e-05
-3.16354202506648e-05
-1.78556907080398e-05
-5.02533076759157e-05
-2.1177472918516e-05
-2.67251004726107e-05
-2.57959582994336e-05
-2.48072595412179e-05
-1.43160493924832e-05
-3.40424208627702e-05
-6.98059317920803e-06
-1.50391360712367e-05
-2.65146903436856e-05
-3.82836663033494e-05
-2.50529672143492e-05
-3.46684461409202e-05
-3.65395711461244e-05
-2.2464304027012e-05
-1.32492447865162e-05
-3.30169248398346e-05
-5.94193034615885e-06
-7.03253877754377e-06
-2.52497051118939e-05
-3.24719616298058e-05
-1.51538833703588e-05
-7.18919338629481e-06
-2.85688553092542e-05
-2.76998101109978e-05
-3.6261839196564e-05
-3.45926487777886e-05
-3.00643690519114e-05
2.89395910026531e-06
-1.81668645355884e-05
-3.24160907352024e-05
-2.24748013913189e-05
-3.88256809548725e-05
-9.2735088852202e-06
-1.29354568795235e-05
-3.31484636237156e-05
-2.64982564142488e-05
-1.45568873590306e-05
-5.97459520212034e-06
-2.54466065205717e-05
2.86989321999928e-06
1.02546990047096e-06
9.71719889966193e-06
-2.45639683134129e-05
-2.32899613052188e-05
-1.42771156309254e-05
-2.63545356906608e-05
-8.70414456390518e-06
-3.37204257126881e-05
-1.66142605447304e-05
-3.41319427622328e-05
-2.96151109875862e-05
-1.35756482070471e-05
-1.4492894535152e-05
-3.48440815551522e-05
-1.64503256765405e-05
-2.16315893914913e-05
-3.50507680900829e-05
-2.530084146564e-05
-1.29404985080857e-05
-2.59261803509323e-05
-1.81048732106607e-05
-9.19097050536266e-06
-1.85153841934844e-05
-1.78754970313012e-05
-1.43540484576462e-05
-2.34138490744701e-05
-2.39666370429983e-05
-3.48192895548716e-05
-2.79711190584567e-05
-3.78386164874963e-05
-4.76166989091441e-05
-3.35373493823347e-05
-2.09995443633297e-05
-2.07236081915306e-05
-1.38032977500332e-05
1.59527807866007e-05
-1.31323364198868e-06
-6.0679154440302e-06
-2.88404376183716e-05
-2.59787975027666e-05
-2.7628388188249e-05
-3.34173487701007e-06
-4.01262272612881e-05
-1.71719155309234e-05
-1.02096678617546e-05
-3.85767854301875e-05
-2.83749838919597e-05
-2.7360964726893e-05
-3.00878153575664e-05
-3.01363910755311e-05
-4.54805362124523e-05
-3.06817344134358e-05
-2.62593093133978e-05
-2.16435697109733e-06
-2.95730968375187e-05
-3.75432713295753e-05
-1.75965015059483e-05
-2.28000917971477e-05
-1.4124784175444e-05
-3.19202416304007e-05
-2.30101222683454e-05
-2.00515894235923e-05
-1.34313855170673e-05
-1.71234334978042e-05
-3.04434689904771e-05
-1.27664095431492e-05
-3.72634287369565e-05
-9.34805802650275e-06
-3.86190989805361e-06
-1.20356765973795e-05
-2.48209802899076e-05
-2.33821536273576e-05
5.75003684602352e-06
-5.46421708529809e-07
-1.43243856990399e-05
-2.48435463793796e-05
-3.63722736995153e-05
-1.77208818144665e-05
-2.14534139874682e-05
-1.94722523420635e-05
5.05969588792856e-08
-3.13595920102123e-05
-3.59522657156336e-05
-3.04667822554223e-05
-1.71486240995187e-05
-1.72373205701398e-05
-2.31461185208714e-05
-3.45061645378797e-05
-4.94702289994873e-06
-7.13252924735797e-06
-5.6725852199514e-06
-2.9526001462235e-05
-3.22342599073854e-06
-7.04409046554465e-06
-8.49028874880385e-07
-1.22547121461048e-05
-4.70414607822849e-05
-1.88393575532735e-05
-4.32360758973402e-05
-3.96532819639772e-05
-2.25793659548653e-05
-3.4225605399434e-05
-3.12975295163246e-05
-4.60443729986932e-05
-4.1694837153408e-05
-3.7267760609138e-06
-1.77224193605664e-05
-2.85888074999343e-05
-1.03346065871684e-05
-1.47858446803815e-05
-1.72972347858866e-05
-6.24245503823237e-06
-2.30426859080627e-05
-1.79749527241338e-05
-1.41085704645608e-05
-2.2500379899833e-05
-1.53732232890582e-05
-1.70380001700206e-05
-1.72517935002815e-05
3.11775343594151e-07
-3.70254948132663e-05
3.07668529349038e-06
-2.86760593000769e-05
-6.65643655756429e-06
-3.01970818058528e-05
-2.20671671515986e-05
-8.29843641440072e-06
-2.26576196251437e-05
-1.12262025181998e-05
-2.98252308677179e-05
-1.24296591726315e-05
-8.93512897989674e-06
-2.07589893675557e-05
-1.22884885365005e-05
-2.89129405342643e-05
-1.86413203483862e-05
-3.09881809603788e-05
-7.38030409354565e-06
-5.386547205107e-06
-9.79340235838768e-06
-3.59620704422423e-05
-2.46265536094704e-05
-2.25038162116141e-05
-1.05090113198429e-05
-9.38733467262293e-06
-3.55648410950129e-05
-3.09037857557593e-05
-4.2824487516959e-05
-4.55658575108765e-06
-3.08863803800221e-05
-2.63329844189808e-05
-2.34227663677661e-05
-4.98384421477165e-05
-2.18063395486557e-05
-3.95894511279439e-05
-7.96076687072276e-06
-2.07567189578791e-05
-2.16286484252527e-05
-1.82022084969414e-05
-1.47803580200951e-05
-1.90925183083249e-05
-3.17792354714116e-05
-2.05065978565805e-05
-1.48049273249042e-05
-1.08126602244776e-05
-2.46573874277882e-05
-2.27073470774849e-05
-5.48786095669277e-06
-3.08115693634507e-05
-2.76168694199017e-05
-2.72446902108257e-05
-1.36933367196418e-05
-1.2450925633024e-05
-1.68476509665019e-05
-1.16776094784109e-06
-2.31612500636625e-05
1.48778211765986e-05
-2.76704574481995e-05
-1.11758645258504e-05
-3.9679730967474e-05
-2.65265251052249e-05
-2.25744797450813e-05
-1.33889412653249e-05
-2.29372730200745e-05
-1.60109591818633e-05
-1.59946578433793e-05
-2.38698231611463e-05
-2.69436782619318e-05
-7.78521429043511e-06
-2.17706944336002e-05
-2.31865787125826e-05
-3.1991837037367e-05
-2.3689892653888e-05
-3.17786371023977e-05
-2.26087134368082e-05
-1.13572944357413e-05
-3.03530644034528e-05
-2.42693900466578e-05
-4.81781861282785e-05
-3.91912622729773e-05
-2.00567495623173e-05
-4.04360089730759e-05
-2.54746461402752e-05
-9.27608858153093e-06
-1.99690236172279e-05
-2.8237925478871e-05
-2.65070251754046e-05
-2.70199595475741e-05
-7.36201688294125e-07
-1.49813590227463e-05
-3.41366920660872e-05
-1.38101413364549e-05
-1.81181147955126e-05
-7.17864191112899e-06
-3.53994381552515e-05
-9.83482465055996e-06
-3.28073269350888e-05
-1.14622957730185e-05
-8.01064145134738e-06
-3.4474909978491e-05
-2.35923779965187e-05
-1.68168643116293e-05
-2.94970946071147e-05
-1.82768074798737e-05
-6.63091515120119e-06
-6.41657186343408e-06
-2.83694840970831e-05
-9.22635791588496e-06
5.71580090014195e-06
-3.76739760355357e-05
-3.55420176898701e-05
-2.92886838419673e-05
-8.40146069026186e-06
-1.70171595991145e-05
-9.24654457856101e-06
-3.33196896679015e-05
-1.98311734941581e-05
-2.29406821790321e-05
3.39031844849991e-06
-3.58608548078831e-05
-5.50038785702232e-06
-1.36281292547321e-05
-3.65521835035359e-05
3.12913275488831e-06
1.89152454366163e-06
-2.06289834107326e-05
-6.79548276795847e-06
-3.63784424117299e-05
-6.9704293416415e-06
-2.53243946036973e-05
-2.99959570096336e-05
-2.55038442243262e-05
-4.13984746716199e-05
-2.47440799674963e-05
-3.10356311885271e-05
-6.91095682324382e-06
-2.02820774140007e-05
-3.53152938534723e-05
-2.01183833606822e-05
-3.7219536373791e-05
-3.28186275436723e-05
-1.5688490147408e-05
-2.67708009551513e-05
9.00046082146315e-06
-2.82930241557091e-05
-3.56590502405133e-05
1.22742868631533e-06
-2.64316544463921e-05
7.1073682084034e-06
-2.14962906623845e-05
-5.55803821441202e-06
-1.69859002643071e-05
-2.17649654941691e-05
-3.70092976946336e-05
-1.15116690351788e-05
-7.79149387982769e-06
1.63299130423153e-05
-4.27021249716305e-05
-1.3407142943853e-05
-2.66127161290591e-05
-2.55131621397227e-05
-4.19303151126258e-05
-1.03987253798432e-05
-2.49465565405477e-05
-9.4400265028049e-06
-8.27910786040377e-06
-8.01737349874975e-06
-2.81580916128385e-05
-4.06288003653339e-05
-3.01618261935812e-05
-2.42153623269421e-05
-2.78564054688432e-05
-3.43530068939277e-05
-4.73562725310407e-07
-4.01633406922506e-05
-3.34332941544261e-05
-9.65975341786906e-06
2.54339073060706e-06
-2.34975518852402e-05
-1.06569214433572e-05
-2.19306833468729e-05
-2.42596722484916e-05
-5.96547008981558e-06
-2.26199346959091e-05
-1.56179582953267e-05
-1.74223257343488e-05
-1.25713263163539e-05
-2.19508879215764e-05
-1.34965247308818e-05
-3.34325586261773e-05
-1.5587405562325e-05
-2.17708791532233e-05
-1.61382735913398e-05
7.02587709076799e-06
-2.76610312331585e-05
-1.32994248618866e-05
-1.67218371332805e-05
-2.29435051621074e-05
-2.61535759415051e-05
-7.3048787124636e-06
-1.79200335075303e-05
-6.85037996950616e-06
-2.03827390132348e-06
-9.51508848653809e-06
-2.01579928013889e-05
-2.29269758458971e-05
-2.52635267233673e-05
-3.17084404077639e-05
-1.80606863057351e-05
-4.4858444523406e-06
-1.44561699517322e-05
-2.67144923230148e-05
-2.55494523650502e-05
-1.12642862373318e-05
-1.78604290322209e-05
-2.30307773260391e-05
-1.56309616787729e-05
-3.25161379057201e-05
-1.60325048992327e-05
-1.86806372384539e-06
-1.80335138972208e-05
-9.34052000306936e-06
1.23352245988386e-05
-1.2929394811221e-05
-1.92441683212163e-05
-1.87035742788385e-05
-2.48292696955379e-05
-1.62120017808638e-05
-2.97858802606929e-05
-1.66664201891226e-05
-2.3692820912291e-05
-2.81625475098863e-05
-4.91415231616078e-06
-2.76680586551862e-05
-1.91128465351361e-05
-3.66515189147126e-05
-2.73869623117621e-05
-7.48040709259071e-06
-3.43717130167821e-05
-2.67575738654729e-05
-3.06667146014947e-05
-4.56645859457246e-05
-2.73466837943016e-05
-1.73639651495393e-05
-3.42223518016185e-06
-2.09770615241444e-05
-2.43373199476964e-05
-2.76398639044759e-05
-7.35860022264251e-06
-1.61527865238971e-05
6.1956101318999e-06
-1.73631382509651e-05
-2.54634750042206e-05
-2.91002660592126e-05
-3.54161061799107e-05
-2.11717819685428e-05
-3.98299063460624e-05
-2.7679615166635e-05
-7.72812927899585e-06
-3.31058617359417e-05
-2.69801955768524e-05
-2.62635931875039e-05
-2.46080582900143e-05
-1.61570997732987e-05
-3.10812822728501e-06
-3.01526909361686e-05
-2.32662983445385e-05
-2.31045472117132e-05
-2.95245251163269e-05
-9.21336027012382e-06
-2.56353946566421e-05
-2.78467907461281e-06
-3.4446241701742e-05
-2.87311267446686e-05
-3.51340437368086e-05
-2.52576296571221e-05
-1.26399051399552e-05
-1.88253587616795e-05
-1.2607072557585e-05
-5.66691800970279e-06
-1.2670623828427e-05
-2.22701737218109e-05
-6.80009142436364e-06
-3.3317717858978e-06
-1.36351144201552e-05
-9.73328294293859e-06
-4.42004800067598e-05
-3.33159007093716e-05
-3.63013606539631e-05
-1.54749869064251e-05
-1.36525539441584e-05
-4.13366134145454e-07
-1.88316732421206e-05
-1.49981075286574e-05
-7.0647232290479e-06
-2.19810194654194e-05
-1.45970534575888e-06
-2.46202830805586e-05
-2.02265386462656e-05
-1.43241052703371e-05
-8.6933063764687e-06
-2.11692117644531e-05
-1.62871697426452e-05
3.93427362493828e-06
-4.20186274995909e-05
-1.81205709473954e-05
-2.714717486226e-05
-1.81399007352739e-05
-2.69570211653758e-05
-1.36769744843208e-05
-9.86037654653305e-06
-3.36181641330325e-05
-2.25595378021747e-05
-3.49967667802267e-05
-3.13282490221688e-05
2.30274153610559e-06
-1.64902991174342e-05
-1.85989223250966e-05
-1.76818192873663e-05
-1.59933746013328e-05
-2.24209051592282e-05
-2.47654137535694e-05
-2.44375278686988e-05
-2.51425162951762e-05
-3.79307048399557e-06
-2.12116185045972e-05
-9.75350943464211e-06
-1.78326936306444e-05
-2.92072977621007e-05
-2.26134741229401e-05
-9.47548562551101e-06
-2.27475566468096e-05
-1.4437016360469e-05
-3.62431353651615e-05
-5.51526820285344e-05
-2.77864336684387e-05
-6.01700727878021e-05
-2.93239160236259e-05
-1.86822070059637e-05
-3.05322681017951e-05
-2.73469986326579e-05
-3.25328806557419e-05
6.88345934579893e-06
-2.87479263957189e-05
-1.21647916268071e-05
-2.39277957099742e-05
1.84485702609e-06
4.01824379771219e-07
-3.05746247425832e-05
5.26559634896665e-06
-1.40909854246677e-05
-1.87434370107721e-05
1.831343425899e-06
-3.02146116058145e-05
-2.88851765765359e-05
-1.3551923009705e-05
-2.04912020377384e-05
-2.11919899373744e-05
-1.79899659608061e-05
-2.9886262986327e-05
-2.20331848096609e-05
-1.98296015061611e-05
-3.05440290321192e-05
-1.4778220614876e-05
-3.46150625901443e-05
-1.37722478523686e-05
-2.41978335628961e-05
-1.22528445811596e-05
-3.64488776265808e-05
3.81570682749382e-06
-2.83936665398302e-05
-1.56109591963673e-05
-6.40454967918661e-06
-2.85345518261097e-05
-1.65390927345789e-05
-1.51539012903219e-05
-1.07909542593301e-05
-2.91567065369482e-05
-1.54060468961493e-05
-1.743325970008e-05
-2.48200702514454e-05
-1.22802965110478e-05
-1.66934295447401e-05
-3.46079929770415e-05
-1.60836402748071e-05
-2.07548258711385e-05
-3.53003208761933e-06
-3.99985888251294e-05
-5.52610072218708e-05
-4.61560915182953e-05
-1.61963446198159e-05
1.60140269470676e-07
-1.94023514271856e-05
-3.00869655203198e-05
-2.11084810353017e-05
-5.01925814584739e-05
-1.41983868796113e-05
-3.41406016098808e-05
-5.30943283268133e-06
-2.9443195919001e-05
-1.46934518697392e-05
-2.08011748404085e-05
-1.52527097412523e-05
-2.84757328533993e-05
-1.06565190067378e-05
5.71940731879713e-06
-1.3447797644099e-05
-1.85061370381829e-05
-3.38317495511097e-06
-3.19244907365476e-05
-1.91652974259855e-05
-1.28726355757298e-05
-1.30410482429617e-05
-2.45796340045708e-05
-2.26499211740618e-05
-2.45148597071422e-05
-2.9731440498784e-05
-2.43378302197484e-05
-8.42815123345128e-06
-2.24922231837659e-05
-3.1102392098937e-05
-3.61455351781929e-05
-3.15597993641199e-05
-2.47256431911206e-05
-2.2656493950477e-05
-2.67746686638124e-05
-1.16908719757265e-05
-3.11839407560459e-05
-3.49321326772796e-05
2.14775020352481e-06
-3.78289725085452e-05
-2.65068668639417e-05
-3.07450933883028e-05
-6.79934323396681e-06
-2.93939177018928e-05
-2.80705996954965e-05
-1.90661581533798e-05
-1.49137629172191e-05
-2.60829477353304e-06
4.89867057670413e-06
-2.33003641488753e-05
-2.03216470585474e-05
2.24334679018592e-06
3.48480707901034e-06
-2.98749693379483e-05
-1.19951174367363e-05
-8.53202680421947e-06
-1.96970302713317e-05
-1.99087536752905e-05
-2.53395584264198e-05
-1.94320004038237e-05
-1.87580993507553e-05
-1.05526428337874e-05
-3.07028820536257e-05
-3.03868412497677e-05
-2.93674562677011e-05
-1.62609650499168e-05
-9.78405080244944e-06
-1.13448164063118e-05
-4.39741271645698e-05
-1.23590832768189e-05
-3.5162007048457e-06
-7.41919019833557e-06
-3.50828090723185e-05
-2.23411279791242e-05
-2.80411785388987e-05
-4.18714904501001e-05
-1.31876544198436e-05
-2.60615865258019e-05
-3.50320671907681e-05
-4.49066773434692e-05
-1.15930732871303e-05
-3.63004751041469e-05
-2.76331171779283e-05
-2.81020556069796e-05
-1.75256155115953e-05
-2.16261830289184e-05
-2.52758055908028e-06
-2.22251271971099e-05
-3.88255509592946e-05
-3.92506315717477e-05
-4.47429646795053e-06
-4.38753272060658e-05
-1.95747682736741e-05
-1.83307421742752e-05
-4.57634741393725e-05
-1.64990108949768e-05
-2.9971586088242e-05
-1.96500672381157e-05
-3.41966368844084e-05
-2.1820765992726e-05
-2.28912535817273e-05
-1.73278449721183e-05
-2.49635193709142e-05
-2.6827807458704e-05
-5.09624393602155e-05
5.48015048934506e-06
-1.5592191084551e-05
-2.53700074588944e-05
-1.25563878092409e-05
7.25020447561891e-07
9.62272804608075e-07
4.05571523027474e-06
-3.33559938097796e-05
-1.13615577144567e-05
-2.969647137151e-05
-9.50713420167653e-06
-2.14291673249972e-05
-1.9084824262062e-05
-2.16922357746224e-05
-1.87678073791435e-05
-1.92365900758283e-05
-1.16955048092601e-06
-3.28370362895301e-05
-2.53063782065395e-05
-1.58776789964484e-05
-3.76951720765306e-05
-4.21352879585801e-06
-1.4297910499649e-05
-2.85575102413399e-05
-1.41734399812545e-05
-1.94432302715053e-05
-2.26375255136492e-05
-1.0079291969187e-05
-2.03378831569903e-05
-2.84239350131626e-05
-2.17441993177281e-05
-2.80804452526204e-05
-4.29430461034628e-06
-3.59576733832071e-05
-2.69371664212474e-05
-1.28975012045242e-05
-3.21395594280461e-05
-1.00843486605361e-05
-8.70756462644687e-06
-3.47308300193205e-05
-3.65519768252223e-05
-2.54093584405568e-05
-1.66742006444226e-05
-3.22110499321221e-05
-2.11421477736783e-05
-3.76161498421177e-05
-2.30469898483443e-05
-3.28671192769101e-05
-1.05571475295742e-05
-2.17126434103649e-05
-3.3432387028821e-05
-3.38862864294447e-05
-4.56780105279846e-05
-2.12826678797172e-05
-5.05659469768125e-05
-4.07307338566731e-05
-2.30447512371229e-05
-2.88392189134075e-05
-3.38136209090803e-05
-1.66547355847823e-05
-3.00241540399489e-05
-3.32776789987509e-05
-1.59136227255693e-05
-8.16343607454724e-06
-1.61495538584727e-05
-2.48819309336878e-05
-1.74994965840048e-05
-2.5024592767085e-05
-3.96582123990993e-05
-2.69943811918527e-05
-3.16619314589447e-05
-3.18359332233802e-05
-2.48859686169939e-05
-2.8051776849517e-05
-2.15151169379952e-05
-2.62116607273384e-05
-1.79352238849372e-05
-3.43255046088833e-05
-1.32650498371285e-05
-2.66667303416921e-05
-4.61579501627564e-05
-9.74217698560944e-06
-3.1216486932043e-05
-3.90744839661147e-05
-1.92558613448929e-05
-3.28483315201833e-05
-2.35384728173964e-05
7.84488693599772e-06
-2.03326287627624e-05
-3.00134513511821e-05
-2.77329475242396e-05
-1.77188013440738e-05
-1.34884473949378e-05
-8.36026319899928e-06
-2.76644998954787e-05
-4.33712175430444e-05
-1.86160329771435e-05
-1.97437289863006e-05
-3.07076830437902e-05
1.42009248501023e-06
-2.18942890885826e-05
-1.93074176546706e-05
-1.88066501811597e-05
-3.35582329246251e-05
-3.19311759583952e-05
-3.08226234211393e-05
-1.85222856019336e-05
8.7321824562082e-06
1.16017543060002e-05
-1.94344896354069e-05
1.01422890924465e-05
-9.00641815799116e-06
-1.444965205544e-05
3.30639699615478e-06
-2.31238871032796e-05
-3.31937198750973e-05
-2.34001739987708e-05
-3.26429755337779e-05
-1.56610862761036e-05
-2.43937869961597e-05
-2.47690429428877e-05
-2.11683203827129e-05
-1.48180507951616e-05
-3.33113066115814e-05
-9.71841500546535e-06
-3.54601292712509e-05
-2.59534800893121e-05
-3.8505357843007e-05
-2.63933433111171e-05
-1.06570388898178e-05
-9.61830964307189e-06
-1.34812323986302e-05
-1.28078161058433e-05
-6.91921518068055e-06
-3.08536041986713e-05
-7.76016235350077e-07
-3.00822692482965e-05
-1.14374785430346e-05
-4.35416333452269e-05
-3.24643362139943e-05
-3.15209901871412e-05
-2.39912242253003e-05
-4.73517717538029e-06
-1.17609366055499e-05
-2.05639939208317e-05
-3.4879762930695e-05
-1.17690501138292e-05
-2.27194752566355e-05
-2.96525479994418e-05
-3.03186188229691e-05
-1.2276872279764e-05
-1.91088011678035e-05
-3.52049519413427e-05
-3.05102250300549e-05
-1.91149577616235e-05
-2.50083226735593e-05
-2.38860572248226e-05
-2.7661528470836e-05
-3.84772080749828e-05
-2.51543025643024e-05
-2.39188967249293e-05
-2.84253016774936e-05
-1.71221033468381e-05
-3.99113737027829e-05
-1.43277526975735e-05
-2.91760490749446e-05
-3.53267599774402e-05
-2.77388176226819e-05
-2.48166631721586e-05
-2.21819551811297e-05
-1.89448907332866e-06
-2.62718972857723e-05
-6.84319574420397e-06
-2.87158690465403e-05
-2.38544952351382e-05
-2.40834526196719e-05
-2.77221915126739e-05
-1.5373824665456e-05
-1.61178497948177e-05
-2.05298030737665e-05
-3.87626224024081e-06
-1.72226675279218e-05
-4.51569075600626e-05
-2.11732436057765e-05
-4.37073234086576e-06
-1.28798123650795e-05
-2.38371173101313e-05
-2.90699081024944e-05
-2.47621165778194e-05
-1.11320971439853e-05
-6.65718684609403e-06
-2.69845258237985e-05
-1.68500144904899e-05
-3.96275009755746e-05
6.92581015949554e-06
-1.23551395759555e-05
3.24322323156393e-06
-1.92482202750895e-05
-1.16212897118046e-06
-1.19531950593498e-05
-1.42201145127257e-05
-1.29628454721314e-05
-3.07712461630976e-05
-1.12451183948743e-05
-7.71583884520886e-06
2.90410268154453e-06
-2.65510158039991e-05
6.40854910995799e-06
-1.96262673974177e-05
6.23353725692891e-06
-1.14938749599424e-05
-3.27196142532572e-05
-1.37110020501353e-05
-1.63241614028394e-05
4.49920177611193e-07
-3.56340989538243e-06
-2.55801693372969e-05
-2.00420577441142e-05
-2.48218024639546e-05
-2.81327663482705e-05
-1.12007226182365e-05
-1.29208778137984e-06
-2.57334874107807e-05
-2.28778830583936e-05
-2.27124659138408e-05
-2.24751126377769e-05
-1.55975840248545e-05
-2.5972253623111e-05
-2.92694419105033e-05
-3.55225247688188e-05
-2.92598897059224e-05
-1.34443464525357e-05
-3.94146701492314e-05
-3.05948555467033e-05
-3.1359712473791e-05
-3.75197885988017e-05
-9.38393914783293e-06
-2.00733589856339e-05
-1.08145810008348e-05
-4.34313143891386e-05
-2.55794874169726e-05
-2.73397137147035e-05
-1.39873167630196e-05
-2.67350073150753e-05
2.1048474675402e-06
-2.67451276610189e-05
-2.11138347338064e-05
-1.15773964604148e-05
-3.19348541901301e-05
-2.15215367997562e-05
-1.90101278645333e-05
-1.60428696572418e-06
-2.16593487183744e-05
-1.48244966214777e-05
-7.14752854089732e-06
-9.89233465808339e-06
-1.56434308700332e-06
-1.66173220288336e-05
-3.07936364105186e-05
-1.2166167622246e-05
-2.74469641746965e-05
-3.27784420794787e-05
-8.4409420406802e-06
-3.13226158356997e-05
-3.53752776107806e-05
-1.34067283209171e-05
-1.23234504272124e-05
-1.12338874610908e-05
-2.46178367370544e-05
-2.74008866880144e-06
-1.74880760956736e-05
-2.80632789719696e-05
-1.17695118682448e-06
-1.87002182242217e-05
-1.86528374182732e-05
-6.69003817073427e-06
-3.35430827840232e-05
7.04224870022276e-06
-2.69562160984936e-05
-2.21768647986327e-06
-3.81180498044371e-06
-2.73841122857719e-05
-8.47744257571695e-06
-2.29306950650799e-05
-2.72171255586873e-05
-9.25932889981514e-06
-7.45408404046189e-06
-2.65643750249329e-05
-8.76660158438687e-06
9.12556667898658e-06
-9.15312416170517e-06
-2.46260056350348e-05
-2.79235465906179e-06
-1.74125445006615e-05
-2.11327186684873e-05
-2.39919622624214e-05
5.94513181638291e-06
-4.40276834120307e-05
-2.63365603429546e-05
-7.30298256214423e-06
-2.58656996040142e-05
-2.54278441071205e-05
-1.8850381807447e-05
-1.80147337784868e-05
-2.30339494417849e-05
-3.13180624170618e-05
-1.01290140491569e-05
-4.55432932694422e-05
-2.35881666506602e-05
-1.40514899884895e-05
-5.94227705286623e-05
-1.81743592295158e-05
-2.21415116503748e-05
-1.37787332832235e-05
-4.28065807418622e-05
-2.88891016754658e-05
-7.29826697405987e-06
-1.72285758113847e-05
-1.85303553774884e-05
-2.35501048240183e-05
-2.14157613381193e-05
-1.60456840468414e-05
-2.14091062623196e-05
-2.18160598113043e-05
-3.5024211621305e-05
-3.19804025911049e-05
-1.96493956722037e-05
-2.52432233426193e-05
-2.00443132472537e-05
-3.0692687468582e-05
-5.40085287725375e-06
-2.42173514273302e-05
-2.96933018911643e-06
-9.10228117046085e-06
-1.54793982952718e-05
-4.14697219837373e-05
-1.83469717225632e-05
-2.17034773909006e-05
-2.27051443764519e-05
-4.64192384858411e-06
-2.39369226825033e-05
-5.0534783060718e-06
-3.42108551962481e-05
-2.48443963417481e-05
-2.98251073323769e-05
-1.3776806749609e-05
-8.39048843226657e-06
-1.29417214349548e-05
-1.82506917222345e-06
-2.60094452439819e-05
-2.43537896109161e-05
-4.10199863924581e-05
-3.26009495303857e-05
-1.6680708618286e-05
-3.6049806446264e-05
-1.89291098051484e-05
-2.00289337285948e-05
-1.13385501434939e-05
-1.14441094536645e-05
-2.44574248031578e-05
-7.4418896607574e-06
-5.86586121140031e-06
-1.83217533249132e-05
-1.54978789892545e-05
-4.92611685780831e-06
-2.4756956355141e-05
-1.40757988341704e-05
-3.14809447820838e-05
-8.90249315447905e-06
-2.7060672443633e-05
-9.37997187432425e-06
-1.17365261710594e-05
-1.24566738618032e-05
-1.42233323744508e-05
-9.9169386723802e-06
1.01588481162408e-06
-3.62627174282359e-06
-7.29294494381245e-06
-9.11531534704838e-06
-1.37791103857822e-05
-2.16931445194231e-05
-1.81860115315313e-05
-3.38468959040307e-05
-2.95430177442306e-05
-2.38949651327336e-05
-1.26428095646246e-05
-2.68781749737935e-05
-3.83005551310605e-05
-1.79376064758624e-05
-1.47709994821752e-05
-2.74123046157853e-05
-1.8827860148669e-05
-1.29609091377604e-05
-1.44952685064614e-05
-4.21287158288183e-05
-3.25158722806335e-05
2.10409286210959e-06
-6.93696344538223e-06
-1.96567877961508e-05
-5.59405493696356e-06
3.64795932301652e-06
-4.69896405392512e-05
-1.2883934626362e-05
-1.73423275430774e-05
-2.33371547468951e-05
-2.88037718398581e-06
-2.49309743265393e-05
-2.22137541633824e-05
-1.74188666833774e-05
-2.38128522561978e-05
-3.42671931661282e-05
-1.90459229353759e-05
-7.83340041083956e-06
2.99529686063351e-06
-3.12009909957533e-05
-2.56000650861928e-05
-3.23514394934469e-05
-1.47734671785285e-05
-2.73587021962867e-05
-1.8497698128581e-05
-1.16228570321026e-05
-2.50773081593476e-05
-9.54833129366666e-06
-3.70715362186536e-05
-1.39182010782683e-05
-3.84953794329362e-05
-1.17576505633449e-05
-2.1428147947591e-05
-2.80897654274876e-05
1.27764299676919e-05
-1.25753158117504e-05
-1.75514566886577e-06
-2.92117939383109e-05
-9.34804691826821e-06
-1.77935841359081e-05
7.97356762599313e-06
-9.98586989298325e-06
-1.05364348314478e-05
2.17664579741634e-06
-1.89574066214774e-05
-1.07652732354371e-05
-4.00925669199134e-05
-3.10379621023959e-05
-1.37125356391795e-05
4.17817970334884e-07
-4.17653372846445e-05
-2.24801155180132e-05
-1.28124603184747e-05
-2.96690649202009e-05
-1.88278631657887e-05
-5.65471269206436e-05
-1.63431058651987e-05
-8.80104572450346e-06
-3.81978417887196e-05
1.81747678546921e-05
-2.29862639727373e-05
-2.91180963544124e-05
-4.62074850329569e-05
-3.90950619417389e-05
-2.11388276946605e-05
-2.87516747597114e-05
-3.49300512191719e-05
-4.72966821649937e-05
-1.57905149058446e-05
-2.59311086448782e-05
1.95898896050287e-06
-2.61898356204115e-05
-2.57292944283378e-05
-8.25196216059421e-06
-3.22445367701226e-05
-1.6344774648478e-05
-3.1901411560122e-05
-3.44105672929455e-05
-2.25048265273345e-05
-3.92872126501099e-05
-1.76237936436075e-05
-2.94958992117306e-05
9.69290286621445e-06
-1.62861173820977e-05
-1.88867240190089e-05
-2.72358933647681e-05
-3.15384236805939e-05
-2.95132723501791e-05
-3.02575303231792e-05
-6.78695697827101e-06
-8.76602625802083e-06
-3.84083400636083e-05
-3.07419580797961e-05
-5.44331790706946e-05
-2.1683821510009e-05
-4.93021718735375e-08
-2.26993902704175e-05
-2.18288869795156e-05
-1.65475370098519e-05
-5.52044759510882e-06
-2.88314497700164e-05
9.59909020935153e-07
-3.82356042681767e-05
-3.39034442415239e-05
-2.7140342912812e-05
-3.73551955472966e-05
-7.30893621860754e-06
-2.52945607788548e-05
-1.78291368578635e-05
-2.87179588112686e-05
-1.2556873035027e-05
-1.23705411200434e-05
-3.35060255503055e-05
7.13472240334741e-06
5.47512837058712e-06
-1.41520196530981e-05
-1.9671232093695e-05
-3.37689404601696e-05
-3.4629273513166e-05
-1.11369093969465e-05
-7.20770568607958e-06
-4.85096457909554e-05
-1.43214540520731e-05
-2.2908645411324e-05
-3.84675456605954e-05
-8.11136003454638e-06
-2.34765108865313e-05
-4.16809276178587e-05
-2.65057423575517e-05
-3.28455017186804e-05
-1.80941301362137e-05
-4.04792918118894e-05
-3.99107686412147e-05
-1.82294917274623e-05
-3.52587833676651e-05
-5.30908576239321e-06
-1.43130224167111e-05
-2.12275621693928e-05
-1.73794578084077e-05
-2.51176590482663e-05
-6.94877345079642e-06
-2.20524603978972e-05
-3.28053955905206e-05
-3.02595635630415e-05
-1.95100077792483e-05
-1.27214552005523e-05
-1.93185813380266e-05
-1.17561374133622e-05
-2.30434789217322e-05
-2.3452120468156e-05
-2.69502552860404e-05
-3.1140462015996e-05
5.78038330687067e-06
-8.02480137665508e-06
-1.4400391826184e-05
-1.58981802317852e-05
-3.0032788611858e-05
-3.47967174701549e-05
-1.91076328233405e-06
-1.25257008789574e-05
-3.74208891621216e-05
-2.89780811199704e-05
-1.82212064756054e-05
-4.78475782549396e-05
-9.59511567204685e-06
-2.10418865799691e-05
-5.865718292111e-06
-2.57599158406516e-05
-3.63093833777209e-05
-1.98589935552402e-05
-3.25420757929595e-05
-4.57560613085173e-05
-3.57634489372241e-05
-3.91339524178711e-05
-3.30249189674326e-05
-6.53490698520864e-06
-2.86972567025097e-05
-1.14060575019983e-05
-9.46157312922433e-06
-1.8024546794611e-05
1.67323831040238e-06
2.3430707020607e-06
-2.2481458678037e-05
-2.29087526082422e-05
-3.04061594254768e-05
-1.28479954108169e-05
-3.7174879579034e-05
-1.08476714585231e-05
-4.68157074820163e-05
-2.67866249386418e-05
-1.3725135576534e-05
-3.74466021735869e-05
-3.43893353062163e-05
-2.95269295564816e-05
-3.53353361135289e-05
-2.83326025465189e-05
-6.3225763434729e-06
-3.37450676654898e-05
-3.71601153876072e-05
-7.21797454737576e-06
-2.38528654395729e-05
-4.58815306406995e-05
-1.8984755968522e-05
-2.32319077491413e-05
-5.81030357310653e-06
-1.37486273934028e-05
-1.16666340420111e-06
-3.01334978873754e-06
-3.59700462017439e-05
-3.18301520194279e-05
-2.92371975563981e-05
-1.88505444575063e-05
-2.35736615515749e-05
-2.11480246758831e-05
-3.99345827108712e-05
-2.26694231992873e-05
-3.27310801713472e-05
-2.01361793318852e-05
-2.13463052991617e-05
-3.81576532783704e-05
-3.65719049811088e-05
-1.93359072160521e-05
-3.36354813202222e-06
-6.47576077492873e-06
-1.85527773135191e-05
-2.48331017645454e-05
-2.17333505566742e-05
-2.65548493450836e-05
-1.41126226865428e-05
-2.59962519591383e-05
-1.69469372860835e-05
-3.60292641292577e-05
-3.66889818842907e-05
-3.03915065001055e-05
-8.12667300666102e-06
-4.75214354524605e-05
-1.66486734292659e-05
-2.21701815424798e-05
-1.7677907542588e-06
-3.27813753486019e-05
-2.45446348968687e-05
-1.96811393784811e-05
-2.47586909925356e-05
-1.49243712315364e-05
-3.81051821893064e-05
-2.43625185327148e-05
-7.70977035800562e-06
-4.36016633739058e-06
-2.85058772476364e-05
-1.94814002319225e-05
-4.41635863763704e-05
-6.32415579681408e-06
-1.02947721197532e-05
-2.11208888943826e-05
-1.16814485131475e-05
-1.09138194603977e-05
-2.00563305324504e-05
-3.32344248496308e-05
-1.7189508093068e-05
-6.199992320312e-06
1.08143580842765e-06
-2.25028939058763e-05
-5.04361683584158e-05
-2.15096396120033e-05
-2.5085339110051e-05
-2.86816868523015e-05
-1.11166935544276e-05
-1.6689016239866e-05
-1.67682336796803e-05
-1.56049149022633e-05
-3.78694504536641e-05
-1.74691595883268e-05
-2.91437093451615e-06
-1.46545975007553e-05
-1.79785507768276e-05
-1.61084846000874e-05
1.90262249561908e-05
-1.91990100683817e-05
-1.43040236974708e-05
-1.03691364192819e-05
-1.89032921166028e-05
-1.19116107011965e-05
-2.29031728175281e-05
-1.21129638875938e-05
-3.6791767063753e-05
-3.52128430720027e-05
-4.01062389334029e-05
-4.29156125931171e-05
-7.46205119133891e-06
-2.62642783377339e-05
-3.20738406062985e-05
-3.76009694585336e-06
-9.28971983235784e-06
-2.70494624977495e-05
-3.57362914730231e-05
-1.09556366486593e-05
-2.02848608118312e-05
-2.17008666074157e-05
-1.24425109356954e-05
-1.26278475609318e-05
-1.96920262752524e-05
-9.76206433114652e-06
-1.46572077035059e-05
-4.10318955936512e-06
-1.44710715064368e-05
-2.31677736673834e-05
-2.09383625191343e-05
-2.03814717676361e-05
-1.61700689512797e-05
7.90944250092729e-07
-3.21396146146736e-05
-4.14104512958929e-05
-2.39495663444136e-05
-4.37471392188394e-05
-1.83287445823681e-05
-2.97305039255357e-05
-2.15191878052149e-05
-2.04239494536733e-05
-2.23851101448921e-05
-3.42912508729484e-05
-1.12635208723234e-05
-3.91287744603222e-05
-2.64674393114925e-05
-3.30784874616461e-05
-3.4294857479967e-05
-4.4019872290939e-05
-1.7825662190345e-05
-2.5140187835214e-05
-1.17298306024911e-05
-3.47619705528522e-06
-2.25118501553264e-05
-9.56233704228977e-06
-4.45087266400454e-05
-1.32203267809995e-05
-4.57780637434409e-06
-3.02878058618921e-05
-2.46186112397741e-05
-8.94611154806041e-06
-1.86055594340152e-05
-1.82988925028599e-05
-2.50681657821828e-05
-1.56090619091514e-05
-1.85750074736518e-05
-1.27548668974139e-05
-3.26948472912358e-05
1.76201904510081e-05
3.40544219566416e-06
-2.63340876654704e-05
-9.37397574384664e-06
2.74250051586276e-06
-2.23190985256861e-05
-1.5518793200002e-05
-2.58855038273071e-05
-1.59898211800428e-05
-8.91574235938206e-06
-7.24709432833897e-06
-1.07732141544143e-05
-2.24455658978965e-05
-2.86670481711106e-06
-8.52517327446272e-06
-2.11660076658117e-05
-2.28252807413089e-05
-1.71975440120731e-05
-2.51526115760902e-05
-9.83396142368858e-07
3.04564139736644e-06
-7.02160011530615e-06
-1.08021938668876e-05
-2.04873513406287e-05
-3.20118466382396e-05
-4.52799706990565e-05
-1.86292218954815e-06
-3.60780611212137e-05
-1.96101044845232e-05
-1.34531931326651e-05
-4.46194289231264e-05
-1.32367785305799e-05
-1.02584222572489e-05
-4.23290342054615e-05
-1.25457618414408e-05
-1.63815612101955e-05
-7.73197410349381e-06
-2.58008638702622e-05
-4.03229876833355e-06
-2.2433279414267e-05
-9.04388512847841e-06
-1.87123743768383e-05
-1.27252319118766e-05
-2.23617120749501e-05
-3.2578569408414e-05
-3.57444764695071e-05
-1.06376945972824e-05
-2.24567093274687e-05
-2.55037103472464e-05
-1.27823260000834e-05
-1.3690657257024e-05
-1.26144748417718e-05
-1.69802210281376e-05
-3.83500658013275e-06
-1.69283463732717e-05
-2.93338880083956e-05
1.8605138454315e-06
-1.13316126222684e-05
1.03686929429893e-06
5.28288884281502e-06
-6.80162936216271e-06
-1.78404902646348e-05
-3.02679240428884e-05
-3.10208743453496e-05
-2.3511094852219e-05
-2.9073538466263e-07
9.79251199238052e-08
-3.39033781704369e-05
-3.39057814478957e-05
-3.01257715431513e-05
-1.57867391569619e-05
1.38185521274981e-06
-2.77952587878707e-05
-3.28161573326515e-05
-3.49104767410524e-05
-3.48835157582062e-05
-2.4909780161946e-05
-2.48029165346031e-05
-2.77398743196912e-05
-1.82430913763086e-05
-1.97254374415627e-05
-1.67013344282177e-05
-2.88181069449439e-06
-1.18787614866258e-06
-1.4880379858249e-05
-9.46585777270214e-06
-1.91437390708997e-05
-2.38883454878194e-05
-1.58822450571771e-05
-1.68443528786066e-05
-3.73629244470722e-05
-2.69520148828201e-05
-3.47225152470616e-05
-3.47195120294136e-05
-2.92181496572403e-05
-2.16871435200796e-05
-9.95772929414036e-06
-2.10931462225837e-05
-2.31474539218308e-05
-2.86891597473042e-06
-4.60628322596681e-05
-8.31169485188106e-06
-4.10999142790326e-05
-2.33949089491178e-05
-3.68407580951437e-05
-1.71321257329648e-05
-2.74319936202999e-05
-2.60702172747217e-05
-2.53007323085643e-05
-3.15050341267787e-05
-1.14167357699704e-05
-3.08652841204674e-06
-1.77625704140859e-05
-1.32122986790752e-05
-1.34198574746942e-05
-2.78423037708092e-05
-2.59570688008081e-05
-1.88940998204979e-05
-1.45075058325199e-05
-3.64860484138965e-05
-2.01673692554707e-05
-1.48725336304781e-05
-1.00821204296671e-05
-2.95770952957192e-05
-2.62152508279179e-05
-1.99201364697495e-05
-2.37512483254174e-05
-2.30937420751755e-05
-1.02596459846651e-05
-1.12213614929249e-05
-2.0868400841034e-05
-1.42057124946681e-05
-1.85070575485565e-05
-2.76870382325533e-05
-4.15851137899158e-05
-2.16063364677717e-05
-1.6087837924892e-05
-2.26454571956344e-05
-1.58440935106919e-05
-1.31258523409287e-05
-1.80833476743421e-05
-1.34024146702325e-05
-1.52915289963186e-05
3.5636232786543e-06
-3.01007893148408e-05
-2.0868205355694e-05
-2.97444057924213e-05
-3.33836677723638e-05
-1.17494481804843e-05
-1.05904412605368e-05
-2.4322961139567e-05
5.72546224987814e-06
-1.42293085405196e-05
-9.82251827705966e-06
-2.83503242742276e-05
-2.82585478480551e-05
-1.34128154442972e-05
-1.8207879030072e-05
-3.73696014832503e-05
-1.83441205632846e-05
-5.03244053444666e-05
-2.41089544258457e-05
-2.44497593699924e-05
-2.05848718128196e-05
-4.27753593962573e-05
-1.52799767752372e-05
-1.12419119214828e-05
1.80208286141776e-06
-3.21619152694155e-05
-2.64496023674035e-05
-1.09419370594937e-05
-3.14430234515697e-05
-2.624743669851e-05
-3.94108457071311e-05
-1.66542781711387e-05
-1.18851837899815e-05
-1.88646340374378e-05
-3.00470394851222e-05
-1.88734724544641e-05
-1.35911568204261e-05
-1.26629915402059e-05
-1.57090311074233e-05
-1.62867141185126e-05
2.50441680667592e-06
-1.09754989859323e-05
-9.77805556959209e-06
-1.31370637772869e-06
-1.96265029225071e-05
-2.29269055693394e-05
-3.12459511211877e-05
-2.10158598192075e-05
-2.38136523411341e-05
-2.43295675948125e-05
-7.47977156417853e-06
-2.80541303361527e-05
-3.92765978227763e-05
-1.79152783752947e-05
-4.59099882171114e-07
-7.03584878173042e-06
-1.84323474971428e-05
-1.63606152555118e-05
-1.63865639326474e-05
-1.68788044151094e-05
-1.78604630079042e-05
-1.66886672980106e-05
-3.33148752253786e-05
-3.06185452333926e-05
-7.57536651038272e-06
-3.09732527836154e-05
-8.70441439288329e-06
-3.02768139364059e-05
-5.04852789932363e-06
4.02836877553763e-06
-3.24794452676196e-05
-1.67034107202763e-05
-6.2195787483715e-06
-1.42839788599512e-05
-7.94328840335533e-06
-1.80886503633774e-05
-2.88714754360777e-05
-3.79300764291759e-05
-2.18982457864296e-05
-2.04806685993308e-05
-1.87531047809392e-05
-2.49909132117668e-05
-1.61760498838256e-05
-1.91381584275635e-05
-2.12660036342613e-05
-1.77793079614626e-05
-7.08599228857942e-06
-3.63010743782246e-05
-3.34864389256273e-05
-4.76568990936999e-06
-1.97158358325467e-05
-2.75990818366733e-05
-2.86057514521739e-06
-2.30518928690047e-05
-1.73498012484096e-05
-5.76324425712916e-06
-2.99694673815575e-05
-2.38793336284152e-05
-1.12818506251159e-06
-7.17019428171804e-06
-5.3715942689354e-05
-2.27389578848475e-05
-2.03994975588556e-05
-3.64851614269619e-05
-1.65639791479674e-05
-2.586481856996e-05
3.51482105263661e-06
-4.00839943014482e-05
-6.3289957826237e-07
-1.39098726312033e-05
-2.4433914552255e-05
-9.6428377370921e-06
-6.55116693026078e-05
-4.84822746698232e-06
-3.0822192385867e-05
-7.48328780366678e-07
-6.35985046275926e-06
8.61528270655382e-07
-4.9164618217751e-06
1.6017158161026e-05
-6.12308970837285e-06
-2.15859279540579e-05
-5.06306568004201e-05
-5.47723407077062e-05
-4.00921514041468e-05
3.83940307653202e-06
-1.54616037267389e-05
-1.45800214797836e-05
-1.92725830039096e-05
-1.45695223336981e-05
-2.71044063257696e-05
-3.78326843714136e-05
-4.56887804726803e-05
4.62593211883065e-07
-3.15122941475653e-05
-8.42080130398689e-06
-1.50162868108421e-05
-7.95494652936351e-06
7.86256712996018e-06
-2.68645204919258e-05
-1.19489483750145e-05
-2.65625470160052e-05
-1.61037982451103e-05
-3.71790113964133e-05
-3.60122863548146e-05
-4.6894282414776e-05
-1.24355549651286e-05
1.6253502616443e-06
-1.42345234975839e-05
-3.01489120597469e-05
-2.13247086426696e-05
-2.01078467141512e-05
-2.06083721738928e-05
-3.91027990766303e-06
-1.05071934556789e-05
-1.44372606092232e-05
-2.30031307020175e-05
-1.75805354009196e-05
-1.61338349819621e-05
-2.91787599514552e-05
-8.92936474895595e-06
-2.6668159919464e-05
-2.05377923161859e-05
-2.35204969160551e-05
9.50938106968315e-06
-2.21604455615328e-05
-1.7050214339291e-05
-1.37049608451429e-05
-2.27816811357587e-05
-2.70983303845909e-05
-1.53680800344575e-05
7.50315853035629e-07
-2.27256709186022e-05
-1.72337377829013e-05
-2.62729016329378e-05
-3.8682389889803e-05
-2.1873417257999e-05
-4.99597046617959e-06
-3.80598490230993e-05
-4.72499655940907e-06
-3.32857098396961e-05
-1.38773117278709e-05
-2.33600995807131e-05
-2.46278898386748e-05
-5.68337888346406e-06
-1.76673300549192e-05
-1.60081500257539e-05
-1.32771865216652e-05
-1.19706458231441e-05
-2.37841243707413e-05
-3.07399885273683e-06
-1.82473571719365e-05
-2.11606445906761e-05
-4.75016998652554e-05
-2.19937274098689e-05
-3.30770390043212e-05
-3.30260034765869e-05
-6.69354514658179e-06
-4.12946849768674e-06
-1.0834404094221e-05
-6.45667022614177e-06
-2.25378581392689e-05
1.28657766809345e-06
-3.73666722579054e-05
-1.55981016354401e-05
-1.66063705889514e-05
-1.43323424422277e-05
-2.16590356534429e-05
-9.27707418175173e-06
-2.62772025057927e-05
-2.06316029379018e-05
-1.91437672004805e-05
-2.64205100737897e-05
-2.51855435103441e-06
-1.64729912438716e-05
-4.61965342914608e-05
-2.9318020116149e-05
-1.39908467600258e-05
-1.55063926191888e-05
-1.85149645768816e-06
-1.5166551007491e-05
-3.26995102520651e-05
-3.11630089475649e-05
-2.7130166683884e-05
-7.24857544469021e-06
-1.72578756178246e-05
-2.35064902618293e-05
-2.33715055304019e-05
-3.34345747580092e-05
-3.64612635543725e-05
-4.67452425465074e-06
-2.70187674981315e-05
-1.00299924831737e-05
-1.86090764979343e-05
-2.486257081396e-05
-9.31697100502977e-06
-4.39065081836658e-05
-4.80350679796758e-06
-6.73601108979739e-06
-1.32097839254178e-05
-1.79360248207159e-05
-3.05674660967657e-05
-1.6567743285131e-05
-2.06088364825463e-05
-2.5195948530337e-05
-2.75446555138054e-05
-3.51728458275926e-05
-5.84070367832527e-06
3.99492300654825e-06
-1.28906192759397e-05
-3.81130951782665e-05
-1.18192730399518e-05
-1.47089928489067e-06
-2.51044780303939e-05
-1.57362475943588e-05
-3.48735452213888e-05
-9.89560486805168e-06
-3.76786359565418e-05
-2.84171861923857e-05
-3.18217746382101e-05
-3.79673065082279e-05
-4.6433989800742e-05
-1.20369012989571e-05
-3.30335859569824e-06
-2.71755132444052e-05
-2.54549599179428e-05
-1.35029003471644e-05
-1.92163627389769e-05
-2.42933522653237e-05
-3.55547961228395e-05
2.85433209627914e-06
4.41337433204667e-08
5.0298604827024e-06
-2.51909757079529e-05
-3.03425816869578e-05
-2.29187005268622e-05
-1.78437693368036e-05
-2.17195871180407e-05
-3.3182248726639e-05
-2.22100735557946e-06
-2.01745219110089e-05
7.95335203033794e-07
-6.95963275528414e-06
-1.89029585957766e-05
-2.27094132598202e-06
-1.33586087401152e-05
-3.18837675690248e-05
-2.83601048362256e-05
-1.44313138104249e-05
-8.91616469581642e-06
-1.33793143942588e-06
1.46536746209789e-06
2.05595060124045e-06
-3.35264866631658e-05
-1.56239916579273e-05
-3.6746377467706e-05
-6.50013003626054e-06
-3.35707105746709e-05
-3.26744807392273e-05
-2.73583935064134e-05
-1.39883797349214e-05
7.25532168557679e-06
-2.32697945648277e-05
-2.64538297721245e-05
-2.16982834707635e-05
-3.47967516220347e-05
-1.96537883759225e-05
-2.02648889833444e-05
-2.95703612476297e-05
-4.47762228191227e-06
-2.47065270739408e-05
-2.38232644301651e-05
-2.35408206103149e-05
-3.01254518619356e-06
-1.33604309101785e-05
-2.19509583633864e-05
-3.31856169537275e-05
-2.06681587348861e-05
-2.10523248392939e-05
-1.44981858856845e-05
-1.20093214139605e-05
-3.58171216619115e-05
-6.92356609943016e-06
-7.59185785169809e-06
-1.90505703343893e-05
-8.45784469461776e-06
-2.72599213000668e-05
-2.70049020111963e-05
-1.1161395186097e-05
-2.64918747687646e-05
-1.91823985103792e-05
-1.18847930090582e-05
-2.95770274095325e-05
-3.00773007011729e-05
-1.83903331733782e-05
-5.16972519282941e-06
-1.67406601357007e-05
-6.89727900858668e-06
-7.86690974807859e-06
-1.85271531356632e-05
-1.64696271561891e-05
-1.34501946519057e-05
-2.76177810868261e-05
-7.48187436793061e-06
-3.57956898173643e-05
-1.75355227421578e-05
-2.40128938892672e-05
-2.49294261457024e-05
-3.52676669511117e-05
-3.56039308668621e-05
-8.42474335564523e-06
-1.67919853908695e-05
-9.78160404203203e-06
2.06400267165579e-06
-3.91354186280959e-05
-2.46614502434536e-05
-2.76507807129387e-05
-2.70463920085988e-05
-1.5164017587984e-05
-3.32096547988962e-05
-3.32422612042742e-05
-2.81219740960937e-05
-2.00094586312393e-07
-2.63888985009945e-05
-3.19028008329331e-05
9.96851629683537e-07
-2.29755096736068e-05
-1.41822269187584e-05
-1.8723164149253e-05
-2.0424372412841e-05
-9.14728407704394e-07
-3.65481606471575e-05
1.62393968862852e-05
-1.07108273609081e-05
-3.74304087670308e-05
-1.70898815855163e-06
-2.59475327576056e-05
-2.02838200776129e-05
-6.67744703789235e-06
-2.36985181777899e-05
-2.02822852391993e-05
-1.85330180703051e-05
-2.73801011656574e-05
-3.25362435813069e-05
-2.24281853664115e-05
-4.76921628365018e-05
-3.69967788615533e-05
-2.10490394191459e-05
-2.29893013305726e-05
-2.31313439521649e-05
-3.17653275532091e-05
