# Supplementary material for: Research on computational propagation and identification of mine microseismic signals based on deep learning
Source: PLoS One. 2025 Oct 22;20(10):e0334641. doi: 10.1371/journal.pone.0334641 (PMC12543183; doi:10.1371/journal.pone.0334641)
Supplement: S1 Data — (ZIP) [file pone.0334641.s001.zip › 000100500000946.xlsx_0.txt_24.txt.txt]

-4.43765109024293e-05
-1.75406391747023e-05
-2.5133130976125e-05
-1.27321527110932e-05
-1.12414942359487e-05
5.6656505522453e-06
-6.84736960227681e-06
6.34164681164563e-07
-1.22649583464145e-06
-2.09943294123598e-05
-2.8236148627366e-05
-3.86019747497354e-05
-2.72984614665688e-05
1.24070812171421e-05
-2.55088075371706e-05
-3.61251002853318e-05
-2.70702742477301e-05
-1.60721673083813e-05
-2.24034493289249e-05
-2.24125349110862e-05
-2.58531019362404e-05
-6.73548725109379e-06
-1.89549798277692e-05
-7.42835973723854e-06
-1.15566643851773e-05
-2.57255914924828e-05
-1.91480049398762e-05
-2.53872558321939e-05
-1.42227410728242e-05
-1.53036931683199e-05
-1.63107994411643e-05
-6.46028329182555e-06
-3.33627123485005e-05
-4.09280186556078e-05
-8.26727424252035e-06
-2.76570589510476e-05
-2.21442200898126e-05
-1.76692693480544e-05
-1.99756719165238e-05
-2.86135915352955e-05
-2.89790879299699e-05
-2.25640166334153e-05
-3.29560668940214e-05
-3.91214915261628e-05
-2.02548939204608e-05
-1.46471776665329e-05
-1.90550327796455e-05
-1.66918396870247e-05
-3.30992533380637e-06
-2.90362110383805e-05
-2.03335562612707e-05
-2.85289369840112e-05
-2.88727714100144e-05
-2.99600481310622e-05
-1.1526552047791e-05
-2.69463868268696e-05
-1.27839694242928e-06
-3.02932751213798e-05
-2.2037414218393e-05
-8.44277617526681e-06
-2.71272351487755e-05
-3.38038512892467e-05
-2.5681001178992e-05
-2.01921005373742e-05
-5.71019223442554e-05
-3.0531046990719e-05
-3.33234182359434e-06
-1.77113262609349e-05
-2.49734428686417e-05
-1.00091364151961e-05
-2.66456838641115e-05
-3.10378813595785e-05
-3.44253645984961e-05
-2.28576215109264e-05
-1.70630412600559e-05
-9.86260098692337e-06
-1.41452864407476e-05
-3.75531001153169e-05
-1.8693400035383e-06
-1.75157700482074e-05
5.67995681830489e-07
-2.57488199935055e-05
-6.96852835205774e-06
3.99033327114709e-06
-1.83428552691137e-05
-2.32882046610474e-05
-7.1213274115606e-06
-1.53535032996168e-05
-2.30695734541784e-05
-8.69488559356823e-06
-1.53091767441992e-05
-2.07473976484168e-05
-1.82954203661271e-05
-3.41082090943156e-05
-1.65135901090063e-05
-2.05362362405166e-05
-1.38163686163194e-06
-3.20659374658919e-05
-2.09570515058914e-05
-1.64251247370727e-05
-1.49362251259945e-05
-4.8610199022187e-05
-2.90483415024374e-05
-1.86942679754938e-05
-2.22728462130407e-05
-2.61678481278581e-05
-3.35330208484475e-05
-3.20512924512511e-05
-3.08290897602154e-05
-2.40801746118833e-05
-1.55966687046482e-05
-2.63616500442249e-05
-6.72267589270248e-06
-6.41029618728741e-07
-8.40041204913069e-06
-1.08454361001776e-05
-1.06685644300415e-06
-7.51474160266233e-06
-1.89028379060227e-05
-3.56774491813347e-05
-3.73416814142968e-05
-4.67209964796841e-06
-5.40112163957092e-06
-3.04899480964359e-05
-2.89493277784503e-05
-1.39396763700945e-05
4.17204638251471e-06
-2.92939721248096e-05
-2.0111194814167e-05
-2.23982167885922e-05
-1.26296623805731e-05
-1.04421399880887e-05
-3.35372791638548e-05
-2.52803676179731e-05
-2.81892783320872e-05
-1.35235779366221e-05
-2.07363859927367e-05
-1.09537726797092e-05
-2.43567540935168e-05
-1.86722555007659e-05
-2.49946778506419e-05
-1.19220280636559e-05
8.1130325868772e-07
-1.97888085714578e-05
-2.03701351518962e-05
-9.24667978126182e-06
-4.2901463407873e-05
-4.60747144793234e-06
-2.6315427538595e-05
-3.43239775561326e-05
-2.59331477030453e-05
1.77737713324757e-06
-1.00078073179667e-05
-2.78451512728823e-05
-1.46100694711672e-05
-1.84122306089802e-05
-3.59617719335826e-06
-1.48953551112214e-05
-1.69829823635247e-05
-3.70705409917674e-06
-1.51032084386001e-05
-4.68576735719801e-06
-2.44649538985948e-05
-2.49427838293323e-05
-1.16783719269438e-05
-6.70819617883801e-06
-5.36480955307421e-05
-5.56019893892833e-06
-3.36651287700856e-05
-1.88502329616043e-05
-2.64358615212773e-05
-3.61006444827869e-05
-8.81129845204403e-06
-1.26316923571822e-05
-2.10557230278672e-05
-3.73396391821102e-05
-2.4696192989177e-05
-1.32960789141197e-05
-2.22717338269157e-05
-1.57993729712514e-05
-2.19855576293643e-05
-2.564164734514e-05
-1.74262808317428e-05
-2.94351755107895e-05
-4.37671297737913e-05
-2.24094726155089e-05
-3.74894305616551e-05
-1.26787025466426e-05
-3.34809385431602e-05
-1.43997760020817e-05
-3.3369871522339e-05
-3.62758158982793e-05
-3.07967980224492e-05
-4.35503348980324e-05
-5.12434214445104e-05
-2.66586707952547e-05
-1.51777307104359e-05
-3.73375077293898e-05
-4.94557732050769e-05
-5.12429100191506e-06
-2.28439673791078e-05
-4.84702654322323e-06
-4.63918087637052e-06
-1.05194123647866e-05
-2.8280000531731e-05
-2.94034073102395e-05
-4.77393035631899e-05
-1.83857967482331e-05
-1.78921031780895e-05
-2.03834290521622e-05
-1.36699256309694e-05
-3.09166619944586e-05
-9.13316808438359e-07
-3.35326412824106e-05
-1.50753264592683e-05
-4.47142034855661e-05
-4.54888642505682e-05
-1.22630738902551e-05
-1.27270582150947e-06
-3.02408953732999e-05
-1.02969825854999e-05
-2.4480934116814e-05
-3.32427650425214e-05
-4.71281454375919e-05
-1.00088884884448e-05
-2.13172622483734e-05
-2.57332551014496e-05
-2.00760953279058e-05
-4.02977409237358e-06
-1.90387273883979e-06
2.57018770009116e-07
4.44765354942216e-06
-2.21075839992466e-05
-3.98153859012459e-05
-1.96371268095427e-05
-2.2656388647518e-05
-3.09337706847892e-05
-2.50023914608426e-05
-1.82060332002828e-05
-2.750379438695e-05
-2.47416683458629e-05
-1.69032176852402e-05
-2.26691710498019e-05
-1.60110383819446e-05
-4.1261540130769e-05
-2.44189328009562e-05
-7.29785298930278e-06
-4.36067793373649e-05
-1.38179515668836e-05
-3.25213898720285e-05
-4.91126792834529e-06
-3.7689473223191e-05
-1.70629413902897e-05
-3.12624071242621e-05
-1.3619792254994e-05
-3.87392939930783e-05
-4.98778787619176e-06
-1.54701225868758e-05
-1.20992971466978e-05
-3.07672293122391e-05
-1.75381064574551e-05
-2.434297684083e-06
-3.16549851191687e-05
-3.48558890012005e-05
-6.01782288692051e-06
-2.73209140874713e-05
-2.34319435990872e-05
-3.44391831193644e-05
-3.10516170314472e-05
-2.99360387848897e-05
-4.08470478019204e-05
-8.65749318675488e-06
-2.64667494003073e-05
-1.76802129325694e-05
-1.37758773356363e-05
-1.58051291212891e-05
-1.9511709397568e-05
-2.59649454966257e-06
-1.8550034207939e-05
-1.37707937317952e-05
2.5047506841437e-06
-5.95561511718532e-06
2.01255387593235e-06
-3.42274656003942e-05
-3.0940388903341e-05
-4.19911316223034e-06
-1.68236783665553e-05
-3.21596740992084e-05
-3.67600185966156e-05
-3.97301707541774e-05
-3.28460796615994e-05
-1.85423940874239e-05
-3.63978519627948e-05
-1.36588678880827e-05
-3.2252393507279e-05
-6.85339195538678e-06
-2.871435544721e-05
-3.9979064351825e-05
-1.79652104480309e-05
-1.63379802140305e-05
6.26250059798583e-06
-9.79405850164699e-06
-9.67560108670288e-06
-4.89226708976675e-05
-2.93008059125493e-05
-1.29543834697377e-05
-1.45455651497921e-05
2.58866187194931e-06
-2.5183256149396e-05
-3.77450594760839e-05
-3.52683566213966e-05
-4.31262189384511e-05
-1.0522234986139e-05
-2.59301157940742e-05
-2.81638754129388e-05
-2.43089564177412e-05
-1.77711893020151e-05
-1.81629319219336e-05
-1.57441396438632e-05
-1.03173556633667e-05
-4.03631094533505e-05
-2.66706655813376e-05
-2.86626483333853e-05
-2.04044179945016e-05
-1.213489860448e-05
-2.98082774190308e-05
-1.80097471033227e-05
-9.45007296610377e-06
-2.39515062223348e-05
-1.18039382258036e-05
-2.7763582345392e-05
2.11620960314942e-07
-1.43564068332912e-05
-3.7818816050595e-05
-7.18390658888844e-06
-4.46817597260878e-05
-2.27359239764101e-05
-3.14594020014417e-05
4.18301692613879e-06
-4.31693152323479e-05
-3.41786685604598e-05
-3.87505311843877e-05
-1.66018039728986e-05
-1.60258381337463e-05
-2.78142197093668e-05
-2.75621781187049e-05
-2.00877082127241e-05
-3.28270508554291e-05
-1.70005745059049e-05
-4.11301319745462e-05
-4.02598408646353e-05
-4.94435224562349e-05
-2.78586422013597e-05
-1.66873831846424e-05
-3.76100213515372e-05
-2.68488915609698e-05
-2.09344170491464e-05
-1.29197410070212e-05
-2.60612409697556e-05
1.6715323152357e-07
-2.29741668611094e-05
-3.2309362653542e-05
-3.07149180314657e-05
-3.18902956546467e-05
-2.47982391919447e-05
-3.35762345543243e-05
-2.76894039022527e-05
-2.08599140259599e-05
-2.12195014098784e-05
-3.29597904546067e-05
1.48966508393103e-06
-2.41156428669964e-05
-3.23752521970951e-05
-2.5665910945076e-05
-7.73620258442176e-06
-7.17830961849121e-06
-1.52138086207427e-05
-4.05416585163571e-06
-7.12463371596484e-06
-1.69755412636763e-05
-1.78781651452009e-05
-3.50986130433922e-05
-1.6724524080233e-05
-2.11839274199696e-05
-3.18165140901983e-06
-2.07918801361816e-05
-2.70586188237166e-05
7.7986071217422e-06
-3.11613405398724e-06
-1.81128310016968e-05
-1.69913852088927e-05
8.80242882627486e-06
-2.09533164661164e-05
-3.10738533155126e-05
-3.27133354078659e-05
-1.8057014513383e-05
-1.66507906660051e-05
-2.16573806195969e-05
-1.90236259528183e-05
-2.67957241085593e-05
-3.32809227561116e-05
-3.27391357744185e-05
-3.11971174148936e-05
-2.91217498696831e-05
-2.33831806994921e-05
-1.69219563207066e-05
-1.70923309759525e-05
-4.94498097331973e-06
-1.6570132386944e-05
-2.4922281855633e-05
-3.60742997798237e-06
-6.13220719312603e-06
-2.09970146702392e-05
8.09616825616333e-06
-3.61391869036143e-05
-5.12404125214272e-05
-3.08804850058582e-05
8.77749330649772e-06
-1.89732289789825e-05
-3.28791533167365e-05
-2.85523120368019e-05
-8.33094351544948e-06
-1.26135546372981e-05
-1.38929376638416e-05
-2.37350509716188e-05
-1.86935953838602e-05
-2.77325488965815e-05
-2.84266447535251e-05
-3.02056647552479e-05
-1.64888408278828e-05
-2.25018538453997e-05
-6.69559316523273e-06
-3.51975743557558e-06
-1.97539977017595e-05
-6.72508153724126e-06
-1.09574279023117e-05
-1.22542284637111e-05
-1.32589506003407e-05
-2.06444273821917e-05
-2.08882341046211e-05
-1.83719882778725e-05
-1.49291711912367e-05
-4.13025602454532e-05
-3.00353787511898e-05
-3.16085297423821e-05
-7.62534606553322e-06
-2.28338845893439e-05
-2.7000813480669e-05
-4.36724254395393e-05
-1.47197242624997e-05
-1.99090091899391e-05
4.06332559117088e-07
-2.65950933975831e-05
-8.17343600600767e-07
-4.20388208789978e-05
-2.11683148076392e-05
-2.76706260500392e-05
-2.54380763653164e-05
-1.59062201519658e-05
-1.76130370633383e-05
-2.57778496214535e-05
-3.61609769808775e-06
-1.84946061305751e-05
-2.82522507892732e-05
-1.96088930097531e-05
-4.45290756651818e-07
-1.13041739543342e-05
-8.11365615622336e-06
-4.75901785297491e-05
-2.37552229254459e-05
-1.67123119552377e-05
-8.24212684297656e-06
-3.66755824061158e-05
-9.35397918306185e-06
-2.16915506675901e-05
-2.28308211183452e-05
-2.07743481614944e-05
-1.68412587268545e-05
-2.41644937615116e-05
-2.82236487407742e-05
-1.26502202682953e-05
-2.27803481718793e-05
-2.55534902850054e-05
-2.64141674410709e-06
-2.0043892400737e-05
-4.90426255897251e-06
-1.72075891719284e-05
-3.89858435709634e-05
-1.31959722641948e-05
-2.72213041446485e-05
-7.53782290129123e-06
-2.41863182439766e-05
-7.28711127708886e-06
-2.37350827831778e-05
-3.17319641198076e-05
-2.10787032894528e-05
-2.62471813552984e-05
-1.30184877805956e-05
-4.07864297297285e-05
-2.3521276749051e-05
-2.7932359095222e-05
-1.95784084931204e-05
-2.46100913479008e-05
-2.23457994133661e-05
-2.74575663991684e-05
-1.00720694008953e-05
-3.06499699223704e-05
-1.51188601974346e-05
-1.37364259307511e-05
-9.39152233280838e-06
-2.54857020152877e-05
-2.45122271605113e-05
-2.17624322825316e-06
-2.75793248968839e-05
-3.23158237559246e-05
-1.41611087730647e-05
-2.13568797812761e-05
-1.08084567923499e-05
-5.40215156757923e-06
-1.1907082113487e-05
-2.24764598429511e-05
-3.53439833674373e-05
-2.19517291273574e-05
-1.85790377749143e-05
-2.52578724513442e-05
-1.45373597579292e-05
-4.70702933957958e-05
-7.59021573591523e-06
-2.38343542848177e-05
-1.04707109608512e-05
-3.11825220955781e-05
-2.24082661492535e-05
-3.07671736926217e-05
-5.86477397654047e-06
-1.93349657299708e-05
-2.65607708924336e-05
-1.72329395359262e-05
-1.40271769786759e-05
-2.62347283149924e-05
-1.12141775519248e-05
-1.37628772877609e-05
-7.48017476811025e-06
-1.38419339662676e-05
-8.44296111415021e-06
-2.75209355164264e-05
-1.40643542741837e-05
-2.26081002912313e-05
-1.574225942159e-05
-4.7606435490586e-05
-2.21148932095665e-05
-1.66118356019038e-05
-1.19075957299681e-05
-1.75704266849809e-05
-4.57342749754813e-06
-7.73718964289259e-06
-2.74227905743014e-05
-2.53947624737429e-05
-8.35722679161272e-06
-1.76880248088304e-05
2.57267795805955e-07
-1.80805846768144e-05
-1.67657158503165e-05
-2.65543087940763e-05
-1.81039891105999e-05
-3.67826625695107e-06
-4.18049779463962e-05
-2.83241018264351e-05
-2.58322756254674e-05
-1.80575550533108e-05
-1.48808171584353e-05
-1.93915840099133e-05
-2.98080436914854e-05
-2.32126215209324e-05
-2.55310556266049e-05
-2.96087787487467e-06
-2.01015224067755e-05
-1.17503168904064e-05
-9.3185667002342e-06
-2.14649041147333e-05
-3.23797205356078e-05
-1.58495427054307e-05
-2.51524690691976e-05
-3.51220047987495e-05
-4.82794014966396e-05
-1.29284612560203e-05
-2.86118520582923e-05
-1.79739790346725e-05
5.32270312573033e-08
-2.13409257191548e-07
4.90786668511456e-06
-2.69301324705161e-05
-2.14175065949739e-05
-9.88439549203463e-06
7.3085245381996e-06
-3.38013989937733e-05
-3.38803292738609e-05
-3.72081098990624e-05
-2.1912539010815e-05
-4.7260847092236e-05
-2.32747927664722e-05
-2.4337796805855e-05
-2.52192668267977e-05
-2.71741278860062e-05
-4.3673615762616e-05
-3.25686714179028e-05
-2.20577900952597e-05
-3.27701900646807e-05
-2.21206865610176e-05
-2.90338060467531e-05
-2.78332551531399e-05
-2.38049066079862e-05
-1.56422638480386e-05
-2.29929905469952e-05
-4.63477791063489e-05
-1.05872860004771e-05
-1.14611574428406e-05
-1.66118817730276e-05
-2.47658204334772e-05
-1.29472822304567e-05
-2.34782870108174e-05
-2.39606625810216e-05
-1.26173111124962e-05
-1.68989425842004e-05
-1.6411305138205e-05
-7.50718092819829e-06
-4.19887021712392e-05
-2.30695033876593e-05
-1.95156970913209e-05
-1.46431497495407e-05
-1.98423483932009e-05
-5.250409537277e-06
-2.09183055470117e-06
-1.35173322647886e-05
-2.06470966585516e-05
-1.91055037891578e-05
-2.34578859909461e-05
-4.14911822529556e-05
-2.90571943370394e-05
-1.38972137355704e-05
-1.62866881273681e-05
-2.31601164808519e-05
3.11941039783923e-06
-3.79409288458696e-05
-2.91439176805335e-05
-1.82207512755447e-05
-3.47295695246183e-05
-3.56820503529637e-05
-2.44546051734081e-05
-1.86730434527788e-05
-1.44918313747066e-05
-1.96066398943614e-05
-1.13525838595474e-05
-2.18351527466282e-05
-1.65099576283154e-05
-2.6817200819213e-05
-1.26340417697519e-05
-4.30561107797978e-05
1.39997069156479e-06
-1.71199239468417e-05
-1.1204944634063e-05
-3.9420837320388e-06
-2.99583883833785e-05
-7.72355319135632e-06
-2.70444248860683e-05
-2.07167069101046e-05
-2.00046689521682e-05
-2.23621676903952e-05
-3.77137413591553e-06
-2.12325673889422e-05
-2.25712591902804e-05
-2.54182916004647e-05
-3.87059716424449e-05
-1.6172049571656e-05
-3.18385629275313e-05
-1.19503307089778e-05
-5.15822375866694e-05
-5.21783359657619e-05
-2.39629861217663e-05
-1.40168953626215e-05
-3.26466918240335e-05
-3.13865759358361e-05
-2.1461638361357e-05
-2.18312214539839e-05
-3.68268733292676e-05
-2.4331763400347e-05
-2.45758500059275e-05
-4.5705753798993e-06
-1.92847342414158e-05
-1.90958651770124e-05
-7.60504030509346e-06
-1.48759237611824e-05
-1.15339619555062e-05
-1.7592601760715e-05
-3.6353713368731e-06
-1.98454391336833e-05
-1.03003392428384e-05
-6.8614611229264e-06
-1.76781043477736e-05
-9.76516148200831e-06
-2.91429673257341e-05
-5.39753641595528e-06
-2.20133955473863e-05
-2.01804693874618e-05
1.18874528928047e-05
-3.30423950486648e-05
-3.35792851367045e-05
-2.454380696048e-05
-3.41093814267446e-05
-1.32698965660204e-05
-9.09219948680101e-06
9.80165204520674e-07
-2.03866741286749e-05
-2.5680698497299e-05
-2.36837624740021e-05
-2.57517067564284e-05
5.62418313866916e-06
-2.69739679028464e-05
-3.02312476252129e-05
-1.97210052408004e-06
-1.95649589309092e-05
-3.4330277867238e-05
-2.41943465829429e-05
-2.7219844878258e-05
-2.00542802346026e-05
-3.67033538254346e-06
-1.80434376709601e-05
-3.06858011287546e-05
-1.64768987579208e-05
-2.63272119688875e-05
-6.11190268613613e-06
-2.63101417493358e-05
-1.05272987426293e-05
-9.88211865668648e-06
-8.71669233096118e-06
-2.56075832951476e-05
-1.37718563752706e-05
-3.48087660576453e-05
-4.41038967209314e-06
-2.33021322415902e-05
-1.22644695336149e-06
-1.63700450703798e-05
-3.54208920373514e-06
1.20173101682723e-05
-2.05849663442794e-05
-3.0057254957128e-05
-2.34093057838483e-05
-7.05394697034935e-06
-3.85017867501677e-05
-3.19872814838341e-05
-9.86846106991564e-06
-2.93352648675073e-05
-1.4245975773679e-05
-4.34601198527194e-05
-1.39954618150434e-05
-2.18095723081149e-05
-2.30168742150513e-05
-3.4073034520632e-05
-2.04522233107215e-05
-3.14558250930763e-05
-4.88344924646297e-06
-1.44278626624859e-05
-2.02385858386953e-05
-1.89659410385304e-05
-7.43841918194648e-06
-1.36117183723395e-05
-8.7376559817757e-06
-1.60313290944175e-05
-1.63556570057453e-05
-1.89861255900568e-05
-1.67649637761627e-05
-2.53552092314884e-05
-3.00355481621478e-05
-2.11085769606531e-05
-1.08359213594652e-05
-8.57040892878439e-06
-7.52457242079699e-06
-4.07722401697517e-05
-3.70819527764976e-05
-2.64946489542854e-05
-2.68058016194901e-05
-2.53337914505762e-05
-2.14692880628461e-05
-1.14100079603919e-05
-3.08828869109555e-05
6.60872568666742e-06
-1.24219689067979e-05
-3.55841057889221e-05
-7.39227308455878e-06
-2.9604904947819e-05
-9.08982426348781e-06
1.75887550322464e-06
-4.20055696580981e-05
-2.03263838232637e-05
-4.10161331691098e-05
-2.65089981978305e-05
-1.99182212774253e-05
-3.16345842077935e-05
-2.65583295708856e-05
-2.59020946417335e-05
-1.14668084440061e-05
-1.7506730512109e-05
-1.08682015537339e-05
-4.47388860487583e-05
-3.77487793922138e-05
-1.9052269940776e-06
-8.79254063068516e-06
-3.02027587281347e-05
3.60196378465415e-07
-3.45035021745963e-05
-6.98222984086781e-06
-1.87481293791357e-05
-1.10187989629393e-05
-1.57755503333969e-05
-8.00311109664567e-06
-1.41068790280335e-05
-1.72846029155608e-05
2.06786495648624e-06
-2.04544599962989e-05
-1.43899553213968e-05
-3.52694054963532e-06
-3.49293477401302e-05
-2.31984440391551e-05
-2.76841594640021e-05
-1.98624875240005e-05
5.92905784423442e-07
-2.0709410762282e-05
-1.43342590867173e-05
-4.62866588530331e-05
-4.00237966365968e-05
-2.38752695846572e-05
-3.01792074804248e-05
-3.03671890755893e-06
-2.97283338308716e-05
-1.57305745161848e-05
-2.03084968868791e-05
-3.30526760120307e-05
-1.40729087036072e-05
-2.78185963859706e-05
-1.97800062077192e-05
-5.05327355294195e-05
-3.73827397828621e-05
-1.94728816401721e-05
-1.65991171043372e-05
-3.49515724120103e-05
-1.38770054238804e-05
-2.00545354405811e-05
-3.39449467356445e-05
-1.91601784620844e-05
-3.42103612564773e-05
-2.64136574006992e-05
-2.99241291113974e-05
-3.23654498340616e-05
-1.09337081824819e-05
-3.75973222672344e-05
-3.37383400668043e-05
-2.29045963161697e-05
-1.18594220566048e-05
-2.29132169223711e-05
-5.39409547839221e-05
-1.07013500956804e-05
-2.03895745186845e-05
-3.51147570850894e-05
-3.94115193512897e-06
-7.87329131836243e-06
8.47110459005766e-07
-2.95469140548672e-05
-1.59069155890735e-05
-3.94407575407457e-05
-1.74817308342584e-05
-1.40260687602804e-05
-3.48844818041709e-05
-3.63266195236474e-05
-2.67160361405919e-05
-2.21928064948005e-05
-3.53394446238277e-05
-6.7877004000591e-06
-1.4887076767649e-05
-2.53330735555792e-05
-1.43349409526795e-05
-2.66870284044534e-05
-1.61153298152091e-05
6.37020579071691e-06
-1.11282093923129e-05
-1.08518742324849e-05
8.562329303463e-06
-8.32520870066054e-06
-2.41024222407787e-05
-1.31876744305866e-05
-1.72309580205871e-05
-3.5453939278297e-05
-3.96318098459372e-05
-2.50413700029722e-06
-1.44868346271995e-05
-9.15935900832078e-06
-2.47142307367898e-05
-2.74512882439588e-05
-1.24201829267868e-05
-1.2623867425952e-05
-2.80616496721971e-05
-1.91435170966891e-05
-2.05069455838461e-05
-4.85408519376072e-05
-1.48472575587144e-05
1.08531915168991e-05
-3.06133783017717e-05
-1.47792860673317e-05
-3.18763974401551e-05
-1.81817196654454e-05
-2.29832983671424e-05
-4.01920144825853e-05
-2.52278775074356e-05
-3.64836652686797e-05
-2.05305159872164e-05
-2.38050851722836e-05
-1.81840676977168e-05
-2.86121061647482e-05
-2.31199515579799e-05
-9.1611825032995e-06
-3.4470829531032e-05
-1.96996943654651e-05
-1.67325372599132e-05
-1.16879234174103e-05
-1.71674616120066e-05
-1.47623856760447e-05
-2.80483659646274e-05
-4.89381648857094e-05
-2.21091968094399e-05
-2.27422521800399e-05
-1.73465305691204e-05
-3.34983702451018e-05
-5.14870427313042e-06
-3.44057269550653e-05
-7.18637807036216e-06
-3.79172585348114e-05
-5.68827205491933e-05
-1.41731346396537e-05
-2.62860013654543e-05
-1.58442433636097e-05
-1.28695442792294e-05
-3.00140434143993e-07
-2.12086534088087e-05
-2.90571563932432e-05
-1.75930487768625e-05
-4.42899282112145e-05
-2.15871004174484e-05
-2.45070446070637e-05
-2.19632491935873e-05
-3.71451124954945e-05
-2.31102985600529e-05
-1.04582392627462e-05
-8.50910057106473e-07
-7.51308254894782e-06
-1.58499775222728e-05
2.47676600692467e-06
-4.55232699068093e-06
-1.8445702862472e-05
-1.47404286066323e-05
-2.91825941467771e-05
-5.37954230636057e-06
-3.83469336851131e-07
-7.22294837908568e-07
-5.34858026181637e-06
-3.51143997692919e-05
-3.61664396427342e-05
-2.17512383989399e-05
-2.59547892966157e-05
-2.22483577003532e-05
-8.44983156201652e-07
-2.78920159308893e-05
-2.98959253079509e-05
-2.2497120838043e-05
-1.26601991189335e-05
-3.83828993301196e-05
-3.8967970910443e-05
-3.07541901596395e-05
-1.0348399593641e-05
-1.76977781445459e-05
-2.84023673905443e-05
-1.2026361020424e-05
-1.51226147722184e-05
3.81727113867338e-07
-1.82084533592908e-05
-2.0520088442939e-05
-1.66729596289789e-05
-2.3763881142055e-05
1.05348089708257e-05
-9.39312143688399e-06
-3.64345284672379e-05
1.25240887630919e-05
-2.59646567652149e-05
-3.25046639535416e-05
-6.55086119737469e-06
-3.85121734858985e-05
-2.29043463059184e-05
-2.81180145326047e-05
-7.00051193436024e-06
-8.08664875095049e-06
-1.66415129314295e-05
-2.81920133103868e-05
-1.22061386179881e-05
-3.21919616234052e-05
-1.88573766880836e-05
-2.58526205844075e-05
-2.86574916011233e-05
9.29270269836361e-07
-1.73823531354581e-05
-2.3145753904978e-05
-2.00317864223464e-05
-4.18201930329291e-05
-3.7550248737525e-05
-6.2717180625179e-06
-1.08934698540481e-05
-1.57317623631193e-05
-6.26886974334358e-06
-1.83441719728907e-05
-1.82478301674351e-05
-3.33470478461282e-05
-3.91638861131651e-05
-2.39359927149786e-05
-2.13368484148336e-05
-2.25874778179386e-05
-3.13167587688039e-05
-3.35603023536435e-05
-1.0386372544085e-05
-2.37118520357996e-05
-2.60126310067525e-06
-3.97657640013591e-05
-2.17836916100104e-06
-1.25049543846654e-05
-2.45655833534605e-05
-2.61305794364566e-05
-1.89750343092255e-05
-1.91841710122304e-05
-1.03279294687102e-05
-1.83959639062566e-05
-2.81566726519956e-05
-1.4564871155609e-05
-1.18068874606949e-05
-1.83467007634318e-05
-2.27627928418601e-05
-4.94105137695655e-05
-1.91772376552006e-05
-1.85305640036635e-05
-3.41003626049335e-05
-2.73080542896966e-05
-4.2962828354679e-05
-2.93276222678596e-05
-6.36332615249464e-06
-7.57771926514529e-06
-1.74809607288427e-05
-1.11413913308754e-05
-3.48725557462414e-05
5.76298461549335e-07
-4.15609959553673e-05
-8.96569906004189e-06
-1.44737161533108e-05
5.61913325707727e-07
-1.5893990295316e-05
-3.76604457565005e-06
-4.23113198385924e-05
-3.39501644305002e-05
-2.73378986988259e-05
-1.32932855774733e-05
-3.25846997298731e-06
-2.66746135228784e-05
5.34403575493306e-06
-2.4987347177651e-05
-2.02257957152787e-05
-4.36225664401865e-05
-1.04336366775402e-06
-3.3319686997331e-05
-2.85789901900653e-05
-1.16111783554692e-05
-1.52600901599286e-05
-3.14953030171232e-05
-2.76112508212195e-05
-9.31837460037333e-06
-4.04306497591274e-05
-3.7772683638151e-05
-2.18224150495647e-05
-6.29856274501996e-06
-2.82845259630262e-05
3.12579753920215e-06
-2.32024782938699e-05
-1.18322993669806e-05
-3.19712217899914e-05
-1.4536197227945e-05
5.81735318847895e-06
-6.48099280006303e-06
-2.85739299331647e-05
-2.60032646805034e-05
-3.33556385162194e-05
-2.25783645764219e-05
-3.13391182202897e-05
-2.41227675068576e-05
-2.24678455160872e-05
1.57252636233992e-05
-2.08655675865123e-05
-2.85187763461015e-05
-7.6007963793945e-06
-2.87608593127408e-05
-1.06812158648551e-05
-1.55578709700021e-05
9.12937571569953e-07
-1.01018988563741e-05
-1.87775684381726e-05
-3.69121561868373e-05
-2.46541189010517e-05
-5.68797111660695e-06
-8.23272474198147e-06
-3.36698310366538e-05
-1.76302526412623e-05
-3.63089693049899e-05
-3.18701783073484e-05
-1.46545789464665e-05
-1.83945830982635e-05
1.32027884175551e-05
-1.89048096189297e-05
-1.65228872261509e-05
-3.12956347267257e-05
-4.36258392238454e-05
-2.6045308231255e-05
-4.53094485928096e-05
-3.69126232015711e-05
-2.89993261536284e-05
-3.50153281867264e-05
-1.57185351295082e-05
-7.29416479871603e-06
-9.23768194338068e-06
1.5986949752953e-05
7.59599729253676e-07
-1.00296252382166e-05
-3.35713534777625e-05
-2.37664008303867e-05
-2.72211270168418e-05
-2.38691522169512e-05
-1.92907838516721e-05
2.34705172881098e-07
-9.0546375361703e-06
-4.42904794950008e-05
-2.59189394083516e-05
-1.20107802258184e-05
-3.19374405111746e-05
-2.9771117424183e-05
-1.57222687884772e-05
-2.8701709884411e-05
-2.48409418744634e-05
-2.28470806195077e-05
-3.67268472342339e-05
-2.77436561772425e-05
-2.55969418191526e-05
-3.17620453574384e-05
-1.80369436561244e-05
-3.91503885596177e-05
-9.70828421962543e-06
-3.001915438914e-05
-3.51428748664704e-05
-2.76250796677886e-05
-1.25399752290362e-05
-2.95612207198453e-05
-9.81736237472544e-06
-3.15313134515899e-05
-1.68254405131996e-05
-1.69056102100534e-05
-1.35791085033007e-05
-2.10134527352426e-05
-1.61365308887071e-05
-6.80602699372332e-06
-3.34609786597746e-07
-1.77838397581951e-05
-2.07520760995936e-05
-3.53275147751221e-05
-3.19589956983367e-05
-4.3617163238827e-05
-4.5992948902969e-05
-7.07471100108392e-06
-4.32171919077676e-06
-1.89949366464098e-05
-3.05288693370798e-05
-4.14033163135027e-05
-6.22808159620401e-06
-1.99592911792909e-05
-9.81988075777554e-06
-1.56644239186278e-05
-1.51422445961458e-05
-1.67820966511112e-05
-3.13962003505839e-05
-1.37869425645818e-05
-2.26289756965437e-05
-3.48482679918841e-05
-1.64482877812791e-05
-2.65815675455058e-05
-1.00390862533696e-05
-1.51749991328105e-05
-1.01670838233261e-05
-2.95220395749522e-05
-4.33707322788923e-05
-7.73127138638689e-06
7.68436720978845e-06
-2.25067973456009e-05
-2.70845338505038e-05
-1.30456800782775e-05
-9.36935348092544e-06
-4.60847123844658e-05
-9.78799105445184e-06
-1.36692074270352e-05
-3.9538008629225e-05
-2.37169691886444e-05
-1.62350685091275e-05
3.14958648022843e-06
-1.10337938988945e-05
-6.62518929463944e-06
-1.25968226753057e-05
-4.93822545305824e-05
-8.02710243722777e-06
-7.03348044536207e-06
-2.74126578489772e-05
-1.81822064291987e-05
-1.13871893389787e-05
-2.03378072969973e-05
2.5136331122324e-06
-1.55321112358523e-05
-1.88450583604337e-05
-2.64979329351605e-05
-3.20347684278647e-05
-4.09894669095977e-06
-3.05159741708293e-05
-3.90036865777134e-05
-1.6711028019805e-05
-3.38078965603725e-05
-2.29529701666084e-05
-4.94153030670613e-06
-1.22631971221036e-06
-2.3802153010018e-05
-3.52273012793531e-05
-1.33232246063881e-05
-1.93719536755949e-06
-1.2656872570433e-05
-3.91233294266865e-05
-1.16026622991795e-05
-1.62430584516071e-05
-2.93379446940259e-05
-7.66235906470793e-06
-1.49593200050217e-05
7.12074698694666e-06
-1.10956007821562e-05
5.66742996598895e-07
-3.21309451496702e-06
-1.81057494100394e-05
-1.37083556857719e-05
-2.16533589711624e-05
-2.58375759350977e-05
-1.5838524766886e-05
-9.26013682067646e-06
-3.22706433632729e-05
-2.43875171630087e-05
-5.99459542072001e-06
-1.89347584852093e-05
-6.72531824724499e-06
-3.31283863754362e-05
-2.23225198612484e-05
-4.07538734489565e-05
-4.84623890387876e-08
-1.62060510315458e-05
-2.94091514562491e-05
-4.49548240238862e-05
-5.52815964084814e-06
-1.24550810294029e-05
-1.84899534443611e-05
1.0881274378406e-05
-2.2589297765998e-05
-8.18814885379292e-06
2.49434391677497e-07
-7.6007154407304e-06
-1.01573932693402e-05
-1.66855597766489e-05
-2.23110773374046e-05
-2.0446993036359e-05
-1.83193340997063e-05
-2.62634880674402e-05
-2.01362937921844e-05
-1.199291515196e-05
-3.18154990095299e-05
-1.01668703549153e-05
-3.07684704904742e-05
-1.04971115218943e-06
-2.2486983194082e-05
-1.79561522126432e-05
-1.15606192693596e-05
-2.6249641411537e-05
-2.25367919208983e-05
-1.23821647437015e-05
-1.91205879009385e-05
-1.46663170385463e-05
-2.18964031722256e-05
-4.00104749979929e-05
-1.84588881753153e-05
-2.02919541075529e-05
-1.85367479342233e-05
-1.86296327178277e-05
-1.91138071353721e-05
-3.32814030670497e-05
-2.37608276324397e-05
-1.86028821403108e-05
-2.36612367938283e-05
-5.45885776478557e-05
-1.13398648416599e-05
-1.42038060888985e-05
-2.07087937064327e-05
-2.03640428946997e-05
-1.8937856871872e-05
-2.20355333891192e-05
-1.95982612904308e-05
-2.61074108293179e-05
-1.0611819115576e-05
-2.79606632683929e-05
-2.22338645041521e-05
-1.12853685072528e-05
-4.58708646105753e-05
-3.03178931516232e-05
-1.51364814953351e-05
-2.9955355170148e-05
-3.17100303494128e-05
-4.09501504457572e-05
-1.64930596993992e-06
-1.8789537004267e-05
-1.0143376073638e-05
-2.52929231416473e-05
-3.02323367646962e-05
-1.7672972255351e-05
-2.35339572967125e-05
-3.11839128703782e-06
-2.16196458894028e-05
-2.54611102515241e-05
-2.62588457947189e-05
-1.42150869910771e-05
-2.60625533631462e-05
-1.95483732260276e-05
-2.61191222966368e-05
-2.87912804004532e-05
-2.29260562621587e-05
-2.03517329161895e-05
-2.82277371036828e-05
-2.36945415928811e-05
-2.4131087149719e-06
-2.01731069573409e-05
-1.64390090672676e-05
-1.71191833722668e-05
-1.76196693476234e-05
-3.94175752171053e-05
4.21525369491967e-06
-2.11017936272688e-05
-4.79066272648985e-05
-2.63068762788306e-05
-2.5452595139853e-05
-2.80061012981099e-05
-1.38153470524579e-05
-1.57734183015405e-05
-2.23239450958115e-05
7.23202328474619e-07
-3.43409744649478e-06
-2.98698424928812e-05
-3.5766526542595e-05
-1.30600850276417e-05
-1.26129150163262e-06
-1.17080248633839e-05
-2.79533696719706e-05
8.08565172722136e-06
-1.52180484347741e-05
-3.80033299287296e-05
-2.73523024866707e-05
-3.5442305277044e-05
-6.50476637098638e-06
1.12076304283417e-06
-2.7187588667808e-05
-2.14271061484986e-05
-1.79396665013893e-06
-2.4048671779954e-05
-2.7032260320094e-05
-3.57568975490721e-05
-2.72500836125724e-05
-4.85130921905788e-05
-1.88115598021323e-05
-2.47230434216774e-05
-3.46676251457184e-05
-5.08832127920918e-06
-2.10676189668138e-05
-4.14851720500475e-05
-4.52673235830638e-05
-2.76097947705597e-05
-2.0740799071248e-05
-2.22006105756722e-05
-2.1240538075485e-06
-4.01383361104963e-05
-1.16756789106446e-05
-2.06796257881357e-05
-2.03565068469899e-05
-3.56495781483575e-05
-3.28254532643929e-05
-1.67747738647279e-05
-2.32519861080789e-06
-1.99358508682594e-05
-2.61247843998893e-05
-3.73660514157901e-06
-7.30349808744369e-06
-1.45838283150856e-05
-7.31531998254145e-06
-1.85551805625544e-05
-3.05820755408258e-05
-4.02633605207825e-05
-3.19634469398589e-05
-2.29890519559596e-05
-2.55773175523396e-05
-2.83368368339763e-05
-1.75128116930184e-05
-2.82040049421508e-05
-2.68770532232584e-05
-2.13175014496497e-05
-1.88169977629663e-05
-2.99117226126893e-05
-1.9853225572836e-05
-2.82088123488495e-05
-1.39486313831503e-05
-1.72921985332783e-05
-1.19642052100488e-05
-2.40591832327685e-05
-3.18936924721901e-06
3.98965514240418e-06
-2.6783654102997e-05
-2.37678986940585e-05
-2.05231905616943e-05
-2.3404351108128e-05
6.08158430709669e-06
-1.4281348182124e-05
-2.3053850972529e-05
-4.08747930611187e-05
-2.95068297158346e-06
-5.33288696366274e-06
-2.87217376212982e-05
-7.77617468413355e-06
-1.7175605730755e-05
-2.06468179937418e-05
-1.23218607098031e-05
-8.79310478926001e-06
-1.61338333032038e-05
-1.23246580235267e-05
-1.81633475062284e-05
-3.3483312658646e-05
-2.16854887775639e-05
-6.46788363788983e-06
-9.95273946819824e-06
-4.94794210495057e-05
-1.4944788777674e-05
-1.26759427265823e-05
-2.70861351874675e-05
-2.16054877077396e-05
-2.08545513733379e-05
-6.98526598800596e-06
-1.82872462835986e-05
-1.5542556145895e-05
-2.31510764879807e-05
-5.50344722704623e-06
-2.96913456844849e-05
-3.69895349777706e-05
-1.52927953574504e-05
-2.40589002781352e-05
-4.19304803259134e-05
5.4178073235231e-08
-8.46845878610285e-06
-2.93920103231998e-05
-3.6895702664969e-05
-1.66622852568704e-05
-2.2478455601864e-05
-1.38708685507767e-05
-2.15546333438076e-05
-9.30860738548937e-07
-5.82410955498391e-06
-2.43261487519734e-05
-2.97153795242405e-05
-1.91411549160177e-05
-3.03882075340952e-05
-1.31854982996596e-05
-4.83499483413965e-06
-3.65738155668135e-05
-1.14231882511722e-05
-1.97196891036862e-05
-1.67335057663736e-05
-2.89678130663364e-05
-6.61981482683399e-06
-1.11085382364296e-05
-4.55517296186425e-05
-3.03595807297386e-05
-1.29927635815462e-05
-1.77387029684581e-05
-8.02021317585892e-06
-1.62370565450491e-05
-2.0626647659504e-05
-3.14146815894289e-05
-3.08979149500527e-05
-6.09812195855599e-06
-3.29290345749062e-05
-5.7547961670145e-06
-3.28252300876764e-05
-1.96177875229591e-05
-8.01997839321981e-06
-3.41943716924558e-05
-2.92298959834611e-05
-3.41615687879257e-05
-3.4936393172749e-05
-1.97046230642896e-05
-2.10255075505614e-05
-1.58544064622412e-05
-1.16299334450109e-05
7.55302276188259e-06
-2.85428716739245e-05
-1.11865021838051e-05
6.05939448716593e-06
5.28470378575257e-06
9.51819666978297e-07
-9.30187832908125e-06
-2.95121795784941e-05
-2.17036720646126e-05
-2.45985989780921e-05
5.52567694542894e-06
-3.42458165562851e-05
3.55771889288431e-06
-1.26291553497348e-05
-2.14906016360439e-05
-2.46398043807644e-05
-2.61430839372803e-06
-1.18087220023688e-05
-3.87533876596464e-05
-3.66392813586833e-05
-1.00636640854492e-05
-2.36016287674918e-05
-2.67967880875285e-05
-1.22118716257656e-05
-1.63802043117951e-06
-1.33576031416984e-05
-1.39779451398175e-05
-2.54774217313419e-05
-2.31061214774063e-05
-2.78008114197952e-05
-4.4002280621575e-05
-1.2841115133414e-05
-9.24604430945618e-06
-3.40885578654154e-05
-1.37079356312895e-05
-1.57459069074389e-05
-2.76340959250735e-05
-1.95993418746329e-05
-2.09642144302199e-05
2.86647036814078e-06
-3.25603827311049e-05
-5.30169262745215e-06
-2.96522826967893e-05
-6.51331003565081e-06
-1.62075775403865e-05
-1.67407369182472e-05
-1.81496847221382e-05
-1.63959725686478e-05
-5.57309640880412e-05
-2.08429351466916e-05
-2.68517533480176e-05
-2.00889168044654e-05
-2.88474477373311e-05
-2.70872839023548e-05
-2.34437972254186e-05
-1.59620530321635e-05
-1.84507089605602e-05
-2.50001749002662e-05
-2.71165827601599e-05
-3.42504695079071e-05
-1.14000644814301e-05
-1.62063618546163e-05
-1.82546443977677e-05
-2.69748260970042e-05
-1.86923980142683e-05
-8.80537443705721e-07
-4.42607044545087e-05
-1.30892297936097e-05
-9.23403426233307e-06
-2.37419907949656e-05
-1.36254736620875e-05
-5.44212448831446e-06
-4.22585323552894e-05
-2.74343648995842e-05
-2.2432798706854e-05
-3.81393003421572e-05
-1.47547942204034e-05
-3.04906251444819e-05
-1.79579650837937e-05
-1.32183118901612e-05
-9.44068518029393e-06
-1.41790533031954e-05
-4.5100942599003e-06
-1.79631733418491e-05
-1.31235564852721e-05
-1.87570372682e-05
-3.66745830994384e-05
-1.16450021804823e-05
-3.39878853668861e-05
-2.12374912553557e-05
-2.4423750241329e-05
-1.96885458811151e-05
-2.26665540835723e-05
-2.97698995275956e-05
-2.73750912711165e-05
-1.44854593679114e-05
-3.27677696888453e-05
-1.66181509499709e-05
-3.82277621109405e-05
-4.92944402623766e-06
-3.48986150669366e-05
-7.65529264595941e-06
1.01334284219698e-05
-2.16877423305642e-07
-2.37489313031395e-05
-1.58465443923245e-05
-3.29373653717394e-05
-2.86378495171381e-05
-2.00485737778748e-05
-2.55804448606521e-05
2.3534656765973e-06
-2.71773553232206e-06
-3.27796511161356e-05
-2.15639988149602e-05
-2.70680271748191e-05
-1.10181968068574e-05
-1.17382888749101e-05
-2.00974838883863e-05
-2.54100311810336e-05
-2.81086105074512e-05
-2.65986769166495e-05
-2.33511679052136e-05
-3.69823326844465e-05
-1.4153216748644e-05
-2.12052717052467e-05
-1.43231692085307e-05
-1.54337748053111e-05
-3.11727451007087e-05
-1.25846561706085e-05
-1.70355764496511e-05
-1.32437461186715e-05
-1.05460918679562e-05
-6.49681497880241e-06
-5.89721607683079e-05
6.25558940491274e-07
-3.40308952679576e-05
-3.37202032938069e-05
-3.42003519562916e-05
-4.09763295278116e-05
-1.44062667501535e-05
-1.53102368455387e-05
-2.08869851732105e-05
-2.44996236652486e-05
1.16317968003556e-06
-1.02760420172483e-05
-6.41934910889589e-06
-3.15711129726592e-05
-7.36696521994873e-06
-3.15320020658587e-05
-3.05218154325154e-05
-1.54934429051248e-05
-2.52550206500893e-05
-1.92417834514409e-05
-4.28715695997873e-05
-4.35270166698276e-05
-2.1593531906256e-05
-2.51147425646828e-05
2.32619592708563e-06
-3.31245179965537e-05
-3.74082923456538e-05
-2.22575644912073e-05
-1.74007237897992e-05
-1.562453375912e-05
-1.04400018808173e-05
-7.46810231199666e-06
-1.23153048377086e-05
-3.13535697923709e-05
-2.4162296318232e-05
-1.09243367167596e-05
-2.41002134336345e-05
-1.72889505867315e-05
-1.54131014861388e-05
-1.06576077614488e-05
-1.98993153090684e-05
-1.77048820217435e-05
-2.63031147182274e-05
-3.31287536198755e-05
-2.50300828719737e-05
-1.89886825858641e-05
-3.40186253229008e-05
-3.94585735644604e-05
-8.30565042392773e-06
-5.87971119937253e-06
-1.80290701130386e-05
-1.50798459881481e-05
-1.35610989539459e-05
-1.77472892866059e-05
-3.81177600458286e-05
-1.38437283327291e-05
-1.90089228643186e-05
-2.80365902790733e-05
-2.41342119715421e-05
-3.00090612013699e-06
-2.35450669685177e-05
-3.33920548913943e-05
-2.18216957757312e-05
-3.11653360473873e-05
-3.02429494698685e-05
-2.52292804906608e-05
-2.15760070226533e-05
-2.22725170961449e-05
-1.12161024856999e-05
-4.45283850969438e-05
-2.99370269425337e-05
-1.38756680027668e-05
-1.52922984291723e-05
-1.62589591345115e-05
-1.53961610203138e-05
-2.04756481320143e-05
-2.25338122664989e-05
-3.02178763414984e-05
-3.182085366217e-05
-2.49334585595013e-05
-3.16758894890819e-05
-6.90129752445392e-06
-5.35321004711821e-05
-1.58354344625023e-05
-3.51902770819707e-05
-1.81524610996749e-05
-1.41718489011563e-05
-1.78388451341344e-05
-1.63097178987958e-05
-1.61925754549886e-05
-7.15100644419701e-07
-2.26001250045195e-05
-4.5896380627589e-06
-1.3363591203008e-06
-1.48797714139543e-05
7.06298166939629e-06
-1.82734972052357e-05
-2.91030544328214e-05
-1.05364274157683e-05
-9.20559105820982e-06
-1.4324256155073e-05
-1.73959474357835e-05
-1.44014326006748e-05
9.07969182781264e-06
-1.29613387168593e-05
-8.56509796517823e-06
-3.62128055724704e-05
-8.87834520740966e-06
-3.46905942029899e-05
4.03696191432324e-06
-3.70640529660649e-05
-1.36738152471528e-05
-2.51813260875125e-05
-1.38657178440295e-05
-7.70485417568281e-06
-3.39743471505578e-05
-3.70028264768205e-05
-1.40239072181787e-05
-1.87468256586424e-05
-1.59668671909212e-05
-6.74035167278633e-06
-2.4411133540577e-05
-2.27670909825774e-05
-9.75050142464302e-06
-3.16129564586576e-05
-3.70503264482743e-05
-8.41579671241025e-06
-1.85766456916089e-05
-1.34761383960209e-05
-3.15076165846023e-05
-2.92284664893685e-05
-4.90216004125214e-07
2.10496441708823e-06
-2.80406976656147e-05
-2.38837576091819e-05
-8.99188929838459e-06
-8.01358262656749e-06
-1.37042025431512e-05
-1.96378713883239e-05
-8.76033101099327e-06
-1.40420939543571e-05
-9.60870888535912e-06
-2.70785852683847e-05
-1.92236979136538e-05
1.43532940929326e-06
-1.48245573022538e-05
-1.72134705217449e-05
-8.98821227029515e-06
-1.68370482282871e-05
-1.7034985251749e-05
-3.80476400546071e-05
-1.82453998206533e-05
-1.50225257125075e-05
-3.06862665524457e-05
-2.51249317729972e-05
-1.63507375447689e-05
-1.05038639966869e-05
-2.47385567434103e-05
-1.01033033938399e-05
-4.55731005456077e-05
-3.92046715229081e-05
-2.13262359524197e-05
-2.95894003464493e-05
-3.24192638489697e-05
-2.84482796962873e-06
-5.43930558809739e-06
-3.45713348847482e-05
-2.23326478349851e-05
-3.51905370480569e-05
-1.66150352742447e-05
-4.02260816216972e-05
-3.02452480934198e-05
-7.28449164952305e-06
-1.9847574580531e-05
-2.50127019447376e-05
-3.81948084914056e-05
-2.385471676005e-05
-1.99258752342148e-05
-2.15370381585606e-05
-1.44523232662661e-05
-5.91656933211918e-07
-4.14103345252678e-05
-5.45176740505493e-06
-2.46645376660755e-05
-1.42245279752001e-05
-9.19552082120348e-06
-2.4137922792458e-05
-1.444414083249e-06
-3.07500223267722e-05
-3.93485679783424e-05
-5.60044110501693e-06
-2.276237555694e-05
-2.71241501207386e-05
-3.32523435121238e-05
-2.85485092783318e-05
-2.34171066219342e-05
-4.5226716629558e-05
-3.40383126454448e-05
-3.36480847296124e-05
-3.04975443685532e-05
-6.57616150325008e-06
-2.99428710109145e-05
-2.45746012069509e-05
-2.23122840287215e-05
-3.00543519983251e-05
-6.11728787956553e-06
-2.90337728002686e-05
-3.49165408702453e-06
-8.12337433352821e-06
-5.91757142078819e-06
-3.12931943145358e-05
-1.84203067566468e-05
-4.658250104916e-05
-2.2221654414079e-05
-2.10360049028575e-05
-2.66940256660027e-05
-2.43839615535306e-05
-2.16946601236005e-05
-1.29990116222791e-05
-2.12578497952208e-05
-1.17818015357495e-05
-1.70953635428207e-05
-2.13043780537331e-05
-3.39886042325965e-05
-1.03858884698209e-05
1.41541593125466e-06
-2.00190021351317e-05
-3.9899006274705e-05
-2.16971737123153e-06
-3.17268117996825e-05
-2.57243934184157e-05
-3.58042661935966e-05
-2.78224658189672e-05
-9.3077434029683e-06
-1.76808299508186e-05
-1.37695968714578e-05
-2.73529885414817e-05
-3.6704496386118e-05
-1.82601786783264e-05
-5.64418924933867e-06
-2.02187781352985e-05
-2.4804143618356e-05
-2.8763163571314e-05
-1.01418549392537e-05
-2.12149041931494e-05
-2.5346391829746e-05
-3.24413829810947e-05
-2.04834297714024e-05
-6.28115439298386e-06
-1.64003503051554e-05
-2.73937146741618e-05
-1.29376119158187e-05
-2.10175340622655e-05
-3.61610043253435e-06
-2.51579304926581e-05
-1.42040378461687e-05
-1.79604722951706e-05
-2.75894136501387e-05
-5.54542225969562e-06
-7.58836633243169e-06
-1.01551580465136e-05
-2.2673220494474e-05
-2.41929819193193e-05
-1.80466322712454e-05
-2.50783562674677e-05
-2.22200921871712e-05
-1.97293930503889e-05
-5.21010888803018e-05
-2.58416819579117e-05
-2.75652715442358e-06
-1.18167035037562e-05
1.05061576031756e-05
-4.72503193421548e-05
-2.65868447569053e-05
-1.34609750515552e-05
-1.66440874696922e-05
-1.67376809858287e-05
-2.71288090653679e-05
-1.76419936744096e-05
-2.3079633351109e-05
-2.66050111163632e-05
-3.35885116403468e-05
-1.01781253253709e-05
-9.36363261659884e-06
-1.08688967481199e-05
-1.12269387687848e-05
-1.12914713137909e-05
-1.76403132828567e-05
-1.82325849271384e-05
-3.42980047640546e-05
-2.60676290549137e-05
-1.66458039975039e-05
-3.55475181428863e-06
-3.00105528098763e-06
-2.38581340625858e-05
-3.23719970632078e-05
-1.31967155634497e-05
-3.70284715025492e-05
-8.96211612746995e-06
-2.26019589721063e-05
-4.01384562830345e-05
-2.95161956234264e-05
-3.80748492608036e-05
-3.16640189372037e-05
-3.37290435968697e-05
-3.15037140116176e-05
-3.20100157494681e-05
-1.48466591394109e-05
-2.53156420003093e-05
-1.69475121991153e-05
3.32348485149307e-06
-2.99249234553821e-05
-1.86683914266422e-05
-3.82580980802153e-06
-2.59331770011899e-05
-8.18100270615191e-06
-1.90360954395421e-05
-9.07955674934055e-06
-8.36997873982521e-07
-1.78076698829115e-05
-2.46379599721665e-05
-8.05828448134517e-06
-7.00515403942826e-06
-5.13772089637726e-05
-1.47341799940121e-05
-2.11010227076058e-05
-1.47774445997902e-05
-3.81543236566448e-05
-4.8430623550817e-05
-1.61946161035157e-05
-2.73648114262155e-05
-4.32128482862441e-05
-1.08329055587752e-05
-3.56725602291009e-05
-8.83483866351278e-06
-2.18004828155993e-05
-5.5941084545157e-06
-2.66365909053569e-05
-2.61892180782868e-05
-2.99881144898627e-05
-3.59293864714499e-05
-1.89735754655751e-05
-9.65592204925237e-06
-1.55506973474289e-05
-3.47411122765105e-05
-3.34213776576338e-05
-3.20138550071383e-05
-2.56825116209867e-05
-3.89698492965482e-05
-2.53874202130295e-05
-4.88061829668876e-06
-1.79521462245912e-05
-1.85459510241338e-05
-2.05262696491008e-05
-8.73605203974712e-06
-1.32572588884449e-05
-9.05786098153671e-06
-1.80764657261058e-05
-6.94972924435163e-06
-1.22943238395847e-05
-1.4388077404528e-05
-3.16172433302672e-06
7.98444769671427e-06
-1.39757699708993e-05
-8.74738009008468e-06
-1.05375624425861e-05
-1.00124064386854e-07
-2.64315739721556e-05
-1.09408716845529e-05
-2.16108358222805e-05
-3.28270424875631e-05
-3.40181299522853e-05
-3.27999499809514e-05
-1.58985804973677e-05
-3.09871726618779e-05
-2.3963757867344e-05
-3.31192425890535e-05
-3.47925494995849e-05
-1.20727269733052e-05
-1.84895383983057e-05
-1.41258513872345e-05
-2.55144499974268e-05
-4.11996488480039e-06
-1.87162917873674e-05
-2.52044841658558e-05
-9.23242717626085e-06
6.8598574403054e-06
-3.03889869345826e-05
-1.13320495488132e-05
-4.66504352875925e-06
-7.07321451258188e-06
-9.93022263423183e-06
-3.51908382740913e-05
-3.52727221163597e-05
-4.12341326244757e-05
-2.37759276464607e-05
-5.86156675505528e-05
-5.18357989365562e-05
-2.09900770976202e-05
6.53032295606379e-06
-3.10971421211642e-05
-2.89116887881783e-05
-1.72341899422487e-05
-1.37875896962982e-05
-3.96348875876047e-05
-3.06625619169416e-05
-1.81109041680028e-05
2.32112680200078e-06
-2.07377168373959e-06
-4.19355691105275e-06
3.97455040835314e-06
-1.89857829506194e-05
-3.06220338560843e-05
-6.53058955686195e-06
-1.36280267092813e-05
-3.12259286387483e-05
-2.51160651384899e-05
-2.64731353940464e-05
-3.02661243323036e-05
-2.5429656472705e-05
-2.60745162997307e-05
-2.96686698031894e-05
-3.5140088883743e-05
-3.15438459156136e-06
-2.35963578004563e-05
-2.7236179953584e-05
-1.16000702628634e-05
-2.43936395481311e-05
-1.91410891761088e-05
-8.32449215394963e-06
-1.17265729006687e-05
9.8259025102707e-06
-1.41222699445272e-05
-2.12422226313877e-05
-1.65341869652406e-05
-3.9917998424388e-05
-1.44655487092058e-05
-5.32364921428776e-06
-2.6467094823598e-05
-2.78383591642962e-05
-1.89997850908003e-05
-8.35945745334038e-06
-4.75945934828582e-05
-2.71324839044886e-06
-1.68888751910149e-05
-4.64397938577386e-05
-2.54533710279366e-05
-1.14343798310278e-05
-1.61443354364484e-05
-2.29275606121038e-05
-2.63303485001045e-05
-2.61014257647674e-05
-2.0895508263299e-05
1.63738401330462e-05
-4.19256625555535e-06
-2.57481717025016e-05
-3.11483198737861e-05
7.96814622841307e-07
-8.6017559641741e-06
4.18203830060476e-06
-4.21240881144212e-07
-2.3362525856977e-05
-2.94530008114069e-06
-2.35812176633507e-05
-6.34192295060056e-06
-3.42217061530087e-05
-3.37482841748551e-05
-1.12194432073942e-05
-2.28083084896982e-05
-1.62231680652495e-05
-4.4363708478661e-05
-2.56764440678693e-05
-2.07392151860107e-05
-2.87959606727657e-05
-2.86431885859767e-05
-4.58344642586077e-05
-3.7006332312592e-05
-3.71329604848127e-05
3.10362916313684e-05
3.16129402890223e-06
-1.19514460710688e-06
-2.84916447250216e-05
-3.74358178349382e-05
-9.22101078645362e-06
1.00293796473495e-06
1.07904180002947e-05
-3.45778130998657e-05
-1.00481036322435e-05
-2.52138315968317e-05
-2.53906052986639e-05
-2.61665381884443e-05
-1.9068920254365e-05
-1.13450692683148e-05
-2.72233165490411e-07
-1.28446387351376e-05
-4.51852355963216e-05
-3.39854751967129e-06
-4.34867222802842e-05
-2.32998933450783e-05
-2.82598054594982e-05
-1.90840038559341e-05
-1.63561254678694e-05
-1.97519056955593e-06
-2.25780076854606e-05
-2.22931085511233e-05
-1.41879252735784e-05
-2.03891974476083e-05
-2.3424807984758e-05
-1.85811852319611e-05
-6.99866129603868e-06
1.61365696802205e-05
-1.36796971227748e-05
-1.28026319246472e-05
-2.54391134175519e-05
-2.78780743765321e-05
-4.15664297164226e-05
-5.04737963210847e-06
-1.07978805851099e-05
-2.28249048137696e-05
-3.86358892071233e-05
-1.83038762376566e-05
-1.86749975375423e-05
-2.76271848192515e-05
-1.93160796335919e-05
-2.22155088438396e-05
-2.28516997255253e-05
-5.89780154343418e-06
-2.46976197262571e-05
-2.11318498732107e-05
-7.69386140982981e-06
-2.80430532424282e-05
-1.89791073398027e-05
-1.61217233537531e-05
-5.32479237854599e-06
-2.10575933939756e-05
-3.49939069301456e-06
-3.86576796558579e-05
-2.15304349541995e-05
-1.4911707390391e-06
-3.65707699897163e-06
9.52505421628392e-07
-1.3359469942752e-05
-2.66130828573404e-05
-3.15814196633997e-05
-2.24496508085709e-05
-3.212217658139e-05
-1.63103960403824e-05
-2.76422756228854e-05
-2.30359823526844e-05
-2.39481784638522e-05
-1.65157387180536e-05
-3.1393420757817e-05
-1.34288933224537e-05
-2.5469021762301e-05
-3.41313426958908e-05
-2.01849663961629e-05
-1.44407879227893e-05
-2.44418857206657e-05
-1.09606542498207e-05
-1.61043961260381e-05
-2.32552175624508e-05
-3.22263590626631e-05
-3.45027371428299e-05
-1.84282052021877e-05
-1.20336805276485e-05
-1.17629837932551e-05
-1.52200529761687e-05
-2.98248438716244e-05
-1.25345045476144e-05
-1.90924900067416e-05
-2.93385727259753e-05
-1.78739627963101e-05
-3.39599299323233e-05
-2.51933154881169e-05
-3.29058332525676e-05
-7.79660981636116e-06
-2.3382756163783e-05
-3.01049935144622e-05
-2.81484806170654e-05
-1.90566237402208e-05
-3.95527964072573e-05
-1.58357491107404e-05
-3.22462501762562e-05
-9.50821035521297e-06
-2.84532886063097e-05
-1.83753327936595e-06
-9.82782002119992e-06
-3.51367424214343e-05
-1.24588524918864e-05
-1.76325536325141e-05
-1.00481906588743e-05
-3.20256894859022e-06
-2.2356120394941e-05
-9.63761747751212e-06
-1.32747346410255e-05
-1.8515717940559e-05
-1.2762292816164e-05
-3.20711434112363e-05
-2.25857102568697e-05
-1.01399074216111e-05
-2.499535114864e-05
-2.26135794500788e-05
-3.34532770075801e-05
-1.6952327482486e-05
-2.67159074063978e-05
-2.99436060300099e-05
-1.81079702374301e-05
-3.76702804145981e-06
-1.81371152398368e-05
-1.48391787902363e-05
-3.53191475069803e-05
-4.8176690798833e-06
-6.98131858931293e-06
-2.54263586352974e-05
-7.92724807391089e-06
-1.11542101057089e-05
-3.91518244500039e-05
-1.51096776267546e-05
-3.19477777564817e-05
-2.62016211947521e-05
-3.99360932773155e-05
-3.98659012300291e-05
-2.70458034071989e-05
-2.62567766063533e-05
-3.03716088272946e-05
-4.11792618333076e-05
-1.70854082419138e-05
-1.95484652927098e-05
-3.33144191581301e-05
-3.1925136154841e-05
-1.43890126796372e-05
-2.94657493200297e-05
-1.04939406920053e-05
-2.20200031244898e-05
-2.60450801868115e-05
2.55569326455771e-06
4.2083594536839e-06
-7.01166076459404e-07
-3.90222579033294e-05
-2.49435638379326e-05
-2.11009891981915e-05
-1.34478300360794e-05
-2.00810053872927e-05
-2.93528279369943e-05
-1.01494984873264e-05
-1.55049955542861e-05
-3.59983587672448e-05
-2.57530189894412e-05
-2.66521044388026e-05
-1.88793550099429e-05
-2.92783719439963e-05
-2.80932604770573e-05
-3.3886692867902e-05
-2.53386199655252e-05
-8.57837168950022e-06
-2.56460465743338e-05
-3.15092154452856e-05
-2.0114720302137e-05
-1.57084984958591e-05
-8.87205404121124e-06
-6.73589029289258e-06
-1.27091100583481e-05
-2.15029304904666e-05
-7.6843983494537e-06
-4.07229735215242e-05
-2.08876229524724e-05
-1.79215080504213e-05
-1.00509522529292e-05
-2.17764093390734e-05
-1.87082834644143e-06
-3.20292042897633e-05
-1.15554841261512e-05
-2.73891536025432e-05
-3.87819822493611e-06
-1.24666262016743e-05
-1.2147579073316e-05
-3.1101275821538e-05
-3.33877211598366e-05
-3.15414947082856e-05
-1.75724921311197e-05
-8.91339284960148e-06
-4.14707932650206e-05
-7.55934622851535e-06
-1.94406106536147e-05
-4.67235290997628e-06
-2.62105579764821e-05
-3.56910832566482e-05
-2.01669374721846e-05
-1.94570886022146e-05
-1.67720481186484e-05
-2.90197093434598e-05
-2.79609310892094e-05
-1.44348422381156e-05
-1.668383805781e-05
-2.33032343015539e-05
-3.52923731877228e-05
-1.64953286736205e-05
-1.9810371486637e-05
-3.2293004822752e-05
-1.33004855744663e-05
-1.95266712768189e-05
-7.28442119186667e-06
-1.9112098291018e-05
-2.73023011461225e-05
-2.35781724666074e-05
-1.22140547432923e-05
-1.65162139068682e-05
-2.12044865146125e-05
-2.37113488436073e-05
-7.23732767739643e-06
-2.8699488516143e-05
-1.39203811593178e-05
-2.9874441162616e-05
-4.39969786960584e-05
-4.88328270305115e-05
-6.51624165463878e-06
-2.71916069056672e-05
-2.25912695957541e-05
-3.13136822415139e-05
-3.96266838948004e-06
-4.07838670150269e-05
-1.98804505733957e-05
-1.27005309957849e-06
-1.51959723935727e-05
-1.41855728349582e-06
-3.29560397097153e-05
-2.78862978632801e-05
-4.2656295361006e-05
-2.64127551653215e-05
-1.14842963362551e-05
-4.2112282404328e-05
-2.62051746199574e-05
-4.38665983705264e-05
-1.97492266646555e-05
-3.91018212442748e-05
1.09332327198863e-05
-7.90995179306199e-06
-1.50963629326862e-05
-7.74001394554875e-06
-3.98890130349979e-05
-1.08236951615694e-06
-8.48644868568888e-06
-1.60658196657642e-05
-2.9556373328666e-05
-3.34729003129494e-06
-1.58785836224087e-05
-3.49309986036574e-06
-4.29230028741365e-05
8.6887477796001e-06
-3.31090781151819e-05
-8.80199401423366e-06
-2.37196712104475e-05
-7.20995215573422e-06
-3.09447392793407e-05
-1.04928370524396e-06
-2.6486319179211e-05
-2.75024292626581e-05
-2.91418073426643e-05
-1.04386261608895e-05
-7.29362436195094e-06
-1.29816332749042e-05
-2.97770266921673e-05
-2.48123594760347e-05
-2.23516562095782e-05
-4.23123727313395e-05
-2.02378491997252e-05
-1.92342415902927e-05
-7.73259684779406e-06
-2.89698683452001e-05
-3.83760714183131e-06
-3.63386196225202e-06
-1.61843895490695e-05
-1.58505923025697e-05
-1.85300445135279e-05
-4.18308355274349e-05
-3.83107068682262e-05
-2.09703146876958e-05
-3.74417344383574e-05
-2.94769195652037e-05
-6.03239315295715e-06
-4.15973963214e-05
-1.41530913264466e-05
-3.22671179513771e-05
-3.90109530416592e-05
-1.61850057996685e-05
-3.1952455031262e-05
-2.31572038567893e-05
-1.8748935198494e-05
-4.51364375719314e-06
-1.3465486579643e-05
-2.03869923677819e-05
-3.51656703426287e-05
-3.3843556337208e-05
-2.52993703752945e-05
-2.25130929906263e-05
-2.59318996011771e-05
-1.96923310537741e-05
-1.82619910516248e-05
-3.89598869298471e-05
-1.982333168774e-05
-2.36471553616068e-05
-1.06361215203399e-05
-2.05426962337541e-05
-2.67552191525941e-05
-1.77070479889699e-05
-1.34975243621495e-05
-1.16640450159591e-05
-2.17794641081892e-05
-1.74692515974088e-06
-3.67738209115515e-05
-2.24773637564023e-05
-4.51221730805941e-05
-8.71955205729912e-06
-2.35662527328064e-07
-1.87330329766535e-05
-1.02038597403586e-05
-1.48347392365438e-05
-8.07227553917009e-06
-3.25635691216064e-05
-1.74827621965797e-05
-1.04321605598504e-05
8.62336657714604e-08
-1.82967724448576e-05
-7.92117669582138e-06
-6.92090222685603e-06
-4.46565650098561e-05
-2.73672810210678e-05
-2.67627080439411e-05
-2.19403523863196e-05
5.88184204716319e-06
2.06912585769739e-06
-2.06989053288718e-05
-2.60093953335451e-05
-3.81933102320735e-06
-2.36956604295459e-05
-2.81676185662767e-05
-1.38857048928973e-05
-1.31462639267069e-05
-2.57153252037583e-05
-3.0821747521476e-05
-1.09625809161318e-05
-2.51191326303479e-05
2.0290293091783e-06
-2.31015235944658e-05
-1.58190329891424e-05
-1.44286651916604e-05
-6.97290358128988e-06
-2.28491968067264e-05
-8.56248404159219e-06
-2.8372046491057e-05
-1.9309095820382e-05
-1.77385412494022e-05
-2.2771313965505e-05
-3.3523826085699e-05
-1.61623754891135e-05
-3.74891116305594e-05
-2.19590148996946e-05
-1.79192331629586e-05
-1.24530273242211e-05
-3.02756138438021e-05
-4.33504461932684e-05
-2.2881028985729e-05
-2.74209080960572e-05
-1.74101115311364e-05
-2.61431353736393e-05
-1.52943828582896e-05
-1.70830092671786e-05
-3.14359073756837e-05
-2.55522844951082e-05
-2.66774215507861e-05
-2.35979969858909e-06
-2.47057662271382e-05
-3.11562546742028e-05
-1.1730513055624e-05
-1.06240748043999e-05
-1.41313465861767e-05
-5.5454084908684e-06
-3.49831808622989e-05
-3.23714942589412e-05
-1.54916890595023e-05
-3.08364642185586e-05
-2.94692179254869e-05
-8.17879937971863e-06
-2.29267115938179e-05
-2.91356076212365e-05
-1.84789356736267e-06
-2.58559902622595e-05
-1.72474818723002e-05
-3.95082296065136e-06
-1.52083647566336e-05
-8.98266996497035e-06
-2.50313003039609e-05
3.75528928544125e-06
-5.32080851869315e-07
-2.49489220927514e-05
-2.79826269063159e-05
-2.57016377380365e-05
-2.37214344945008e-05
-4.86274007262362e-05
-2.61630728169522e-05
1.12713989954242e-05
-7.53872551808515e-06
-8.0859880249076e-06
-2.84006372397062e-05
-2.8039031041766e-05
-3.12483219840316e-06
-2.226156539225e-05
-2.20762908753739e-05
-3.47810690902725e-05
-2.63482254684667e-05
-4.50314395893111e-05
-1.93701010188858e-05
-1.31294787652343e-05
-3.008643838328e-05
-1.63471535598139e-05
-3.0902905792981e-05
2.5733254861546e-07
-2.00055620668625e-05
-2.84256748262026e-05
-1.52665912650779e-05
-1.50073025518857e-05
-9.05510325911271e-06
-1.83060577808696e-05
-1.86548055685542e-05
-1.50555200230907e-05
-2.1964799489659e-05
-1.54385314424418e-05
-1.42990201037351e-05
-2.67703107260527e-05
-2.5146286935354e-05
-2.09969168027359e-05
-3.15293890848282e-06
-3.31406246524855e-05
-1.30071218946733e-05
-4.29859138924388e-05
-2.37877753212298e-05
-2.15874418827628e-05
-5.38529104681519e-05
-7.75423850339895e-06
-1.29680326742919e-05
-2.66427461656384e-05
-8.49401819581622e-06
-1.06919187561511e-05
-6.83222020905556e-06
-4.2179118469624e-06
-1.85294129144347e-05
2.26743693712164e-06
-1.13152813736238e-05
-2.00827464189006e-05
-3.06418139415536e-05
-2.49057229225253e-05
-2.07786263817505e-05
-3.05657270481223e-05
-1.57765006973903e-05
-2.95798970425648e-05
-1.51419659951721e-05
-4.0561798223461e-05
-2.09031645922911e-05
-2.07801755867043e-06
-3.29651401220421e-05
-8.1187329020806e-06
-7.70644301341627e-06
-3.97273025395723e-06
-1.72422827155057e-05
-2.07639529976066e-05
-3.60782910850764e-05
-3.36108049805892e-05
-3.20747317748847e-05
-2.37508879921593e-05
-2.93406491889257e-05
-2.89028929319394e-05
-1.783652335133e-05
-3.88043124454697e-05
-3.54727602955426e-05
-1.48161380995894e-05
-2.91309196892373e-05
-2.10088054871048e-05
-2.82435248173266e-05
-3.27554886565317e-05
-5.12889995339807e-07
-3.19726549342874e-05
4.99915498081403e-06
-1.61979339005111e-05
7.99604956847319e-07
-2.49957531048564e-05
-2.38702759040742e-05
-1.34024875983188e-05
-2.09473682568566e-05
-2.55828654756547e-05
-2.57227753728315e-05
-1.38791895042915e-05
-8.88183177344026e-06
-1.09743978602457e-05
-2.44267218550081e-05
-8.73182094591224e-06
-1.01563742709804e-05
-2.08926005787483e-05
-3.0271916912497e-05
-3.17930702260392e-06
8.12007057922267e-07
-6.12599990788894e-07
-3.08257688725246e-05
-3.16489387140335e-05
-2.93741949527664e-05
-2.99001195917311e-05
-3.63004688430865e-05
-1.53020431249992e-05
-2.70807902397455e-06
-3.94804695951763e-05
-4.10239353658065e-05
-1.16347704224547e-05
-2.20458245597128e-05
-8.9416499645772e-06
-3.91927363434399e-05
-1.86696014266077e-05
-1.00590572136826e-05
9.32090448899082e-06
-2.10561080477912e-05
-1.98408362332296e-05
-3.02537879871848e-05
-2.21512819257399e-05
-1.15145678502557e-05
-1.48962996748036e-05
-1.70898893832027e-05
-2.41547452633134e-05
-1.15852047498629e-05
-1.08142105436794e-05
-2.03845072110527e-05
-3.77153198402128e-05
-2.36841995978278e-05
-8.48414058173216e-06
-1.66213565317499e-05
-2.65419232199619e-05
-1.41406785802893e-05
-4.05778999776009e-05
-6.33004630388937e-06
-3.42036927049304e-05
-1.79366842162425e-05
-1.96798758932467e-05
-1.61411954730668e-05
-3.55039340512151e-06
-2.57472305907294e-05
-3.04216908589597e-05
-4.03796108876378e-05
-4.50210085687205e-05
-3.36875659730679e-05
-2.85566903640333e-05
-2.28845215527237e-05
-1.50146355798256e-05
-1.22868311123976e-05
-8.69485532067987e-06
-1.21416436966028e-05
-2.19612967534541e-05
-2.94519560469538e-05
-2.31435699951494e-05
-3.50289419168341e-05
1.25866805004049e-06
-2.52485075895088e-05
-2.44430493881876e-05
-1.69581758483467e-05
-3.36743505549825e-05
-1.30236448646441e-05
-1.9604272509829e-05
-1.9733864903757e-05
-2.40022762415985e-06
-2.53094920367978e-05
-1.02206895783607e-05
-2.79130409186992e-05
-1.92843936390748e-05
1.06676637491684e-05
-8.33831949966012e-06
-1.55891737801963e-05
-2.55559345163548e-05
-4.88089836125445e-05
-1.80696997342334e-05
-6.5969283209632e-06
-2.34513907137194e-05
-2.26560391869433e-05
-2.37019376345208e-05
-3.24591070714092e-05
-5.70178690695474e-06
-7.71646577855661e-06
-1.53290330107113e-05
-1.19296633502566e-05
-2.62192790601773e-05
-3.03514989916178e-05
-1.71805517492886e-05
-4.01114258654796e-05
-1.72933368828508e-05
-2.08515816894322e-05
-5.86358046494624e-06
-2.66334846437651e-05
-2.0220179715517e-05
-2.19812848039285e-05
-1.93660163305583e-05
-3.42262770317353e-05
-1.61462340947017e-05
-3.20573659362976e-05
-1.79587365527029e-05
-1.01691276452924e-05
-2.75260295065624e-06
-1.6133021649644e-05
-1.3801022077367e-05
-2.13592048169174e-05
-1.66412646866184e-05
-3.43782065046133e-05
-2.88538733466428e-05
-9.20597839062446e-06
-2.64692813647058e-05
-2.05571723332182e-05
-4.52084753115691e-05
-2.66859081157191e-06
-2.27370381284124e-05
-1.65763132076692e-05
-3.51999431826751e-05
-4.72146991769606e-05
-2.65715498435293e-05
-2.09400847681641e-05
-2.93866171244175e-05
-1.3370607544312e-05
-8.61390871379306e-06
-2.2789877130788e-05
-2.8150965344853e-05
-3.18762729329626e-05
-3.51216045898416e-05
-2.00223114194716e-05
-5.55060306375038e-06
-3.0425361265708e-05
-2.65788968393601e-05
-4.46740836027757e-05
-1.03338731514916e-05
-3.27704076867568e-05
-7.03332195659531e-06
-2.73606933268886e-05
-1.96862716552303e-05
-1.43429365844175e-05
-1.26849220848188e-05
-3.39621710454393e-05
-2.52964978325212e-05
-2.70086432310567e-05
-2.75436430864055e-05
-4.16816857359803e-05
-1.44920314600322e-05
-1.64505302623423e-05
5.85334528388171e-06
-3.05800892587295e-05
-9.9939594049054e-06
-1.98930816344102e-05
-1.62134632545522e-05
-1.46043129611704e-05
-3.13710368305782e-05
-1.67698551361095e-05
-1.4673851372161e-05
-2.84401471823637e-05
-1.60013500036238e-05
-2.74681954645243e-05
-2.50175399319636e-05
-2.38520647738066e-05
7.85244163134016e-06
-2.82852994330789e-06
-4.42279975954833e-05
-2.53986325986079e-05
-2.12906448189206e-05
-2.5132923896301e-05
-1.50171409657513e-05
-1.39243245595053e-05
-2.25219716148289e-05
-1.73706585028283e-05
-1.67051361485589e-05
-3.53946307107913e-06
-3.56471936486291e-05
-1.43339349552123e-06
-1.73260702696444e-05
-2.068689454282e-05
-1.49468904023666e-05
-2.81769458293957e-05
5.04516007238341e-06
-2.16785064258106e-06
-1.33533499110004e-05
-9.36145871819158e-06
-1.30034754330577e-05
-3.24857082289974e-05
-3.19315676288406e-05
-4.39728008783771e-05
-3.76153474950857e-05
-2.81923851785744e-05
-3.15090049921607e-05
-5.27749593393309e-06
-2.53602189963522e-05
-3.04615632560915e-05
-2.73177667693977e-05
-2.97662493315495e-05
-1.16031711941273e-05
-2.7665727890771e-05
-2.71716552052833e-05
-1.31153227694707e-05
-5.10159655078478e-05
-3.53587779298255e-05
-4.66294722712032e-05
-1.33644870507728e-05
-1.72731561070937e-05
-2.55040646060593e-05
6.26145285515484e-06
4.43684380708946e-07
-1.51233853634677e-05
-3.02986261014236e-05
-1.68514130317265e-05
-1.76147615858858e-05
-1.15676311876185e-05
-1.44612982516681e-05
5.87807924708017e-06
-3.19433057459886e-05
-1.64981647963023e-05
-1.78251946631713e-05
-1.84039434515202e-05
-3.31970614157556e-05
-1.13067089572978e-05
-4.61941740038953e-05
-1.67890832906332e-05
-3.74141074958033e-06
-3.09355343960481e-05
-1.73658548034893e-05
-6.99110904805219e-06
-4.27246205675029e-05
-1.12339908354095e-05
-2.21238767178704e-05
-6.40357377438044e-06
-1.97887661015285e-05
-3.24054496218625e-05
-5.02197900944136e-08
-1.76969807974725e-05
-6.59756898653961e-06
9.23823663609889e-07
-1.76769703094252e-05
-1.453136857201e-05
-3.9957645315207e-06
-3.81007452429063e-05
-1.51413856124647e-05
-3.70935147534219e-05
-3.56498149509935e-05
-2.81176768811957e-05
-2.2672896036007e-05
-2.24995037885435e-05
-2.09063571408948e-05
-1.67279908186558e-05
-1.0780868094158e-05
1.92909563158224e-06
-1.61675884476307e-05
-8.72992326966829e-06
-4.3537768063112e-06
-2.14363004293251e-05
-1.4762334034034e-05
-2.59639759030672e-05
-3.02990398468357e-05
-3.06083263363848e-05
-6.24554574936397e-06
-3.1532417660277e-05
-3.35782953869024e-05
-2.16705300543438e-05
-5.54435334902999e-06
-1.23039712513342e-05
-1.59244867340967e-05
-4.98104055891091e-05
-2.6556604473283e-05
-2.95830054657197e-05
-2.91872508780474e-05
-2.44908013985317e-05
-3.25957759517335e-05
-3.08413274707513e-06
-2.82659813234707e-05
-9.60196022360808e-06
-1.0294249504084e-05
-1.54101753198508e-05
-3.38929525043396e-05
-1.38442552138012e-05
-2.45957724331186e-05
-3.11072900084968e-05
-1.31542138971847e-05
-2.5368880722056e-05
-3.66506136764149e-05
-2.82097827024745e-05
-8.54514777157911e-06
-2.94227587325049e-06
-4.02636095514973e-05
-2.85610538134453e-06
-3.81096042769699e-05
-1.77998269632099e-05
-9.93957679462355e-06
-2.94674582963259e-05
-1.43181062010512e-05
-2.1195926694327e-05
-1.11375622083454e-05
-1.82701654567955e-05
-2.96178417640725e-05
-2.91746939078866e-05
-4.80684394793008e-05
-2.47087968800406e-05
-2.04416507215013e-05
-9.73775312152059e-06
-4.86523887305938e-06
-2.18444126097942e-05
-3.26967847252895e-05
-3.14377794636594e-05
-1.93176530552066e-05
-3.11588028191922e-05
-1.03449057574909e-05
3.19723328503883e-07
-1.76706289892601e-05
-1.81958744526645e-05
-4.3089104648203e-05
-2.43614335997731e-05
-4.2817962500462e-05
-4.81276630577541e-06
-1.09217247473561e-05
-1.31236366642716e-05
-3.25214820636311e-05
-2.40915532858096e-05
-5.14516930179676e-06
-8.92799730818502e-06
-8.71902644196654e-07
-2.42551208602571e-05
-2.3444396475076e-05
-7.9815819178217e-06
-3.06386151969275e-05
-1.67058593276661e-05
-1.33844176017902e-05
-4.2294386517603e-05
-3.40483778707363e-05
-2.76559010617865e-05
-1.76620165435341e-05
-1.76951093199295e-05
-1.91242738729754e-05
-1.93512748852335e-05
-3.37898257630499e-05
-6.3932524854986e-06
-1.3735714269122e-05
-1.21075441617329e-05
-1.26555550838393e-05
-1.81352757168977e-05
-1.56153142438829e-05
-8.22962066109857e-06
-1.34199758051328e-05
-1.55763231325612e-05
-1.00505598257797e-05
-2.44476708894798e-06
-7.86374387486632e-06
-4.44898718153464e-05
-4.32150277542106e-05
-2.92550101825674e-05
-2.25446785758396e-05
-2.82668414212157e-05
-1.60850591820186e-05
-2.99178481537004e-05
-3.23775527791449e-05
-1.67764889520947e-05
-1.11246273246062e-05
-3.40589579531764e-05
-2.95991287196583e-05
-2.16523456085221e-05
-2.46295518347712e-05
-2.24868411638268e-05
-3.1655762251935e-05
-9.58179017438272e-06
-2.05591943070659e-05
-1.63230835714813e-05
-2.88913508674062e-05
-2.49947064714771e-05
-1.36584597433022e-05
-1.53843618328634e-05
-1.90258012203696e-05
-3.11822191469932e-05
-3.92041215096797e-05
-2.14047242121417e-05
-2.35878984574122e-05
-2.59011942478862e-05
-1.6925996163224e-05
1.89100849109625e-06
-6.44424657295689e-07
-2.76171455382521e-05
-2.7909802870426e-05
-1.9116100363611e-05
-2.67749557607976e-05
-5.63399934141868e-06
-1.94152944272161e-05
-1.09165500520429e-06
-2.37022560139095e-05
-6.5745524973073e-06
-1.11013145933447e-05
-2.18814466339568e-05
-1.47281673985181e-05
-5.5039839877483e-06
-1.15723884983733e-05
7.52868627269041e-06
-6.06449215683927e-05
-4.29458621984304e-05
-2.87209412946863e-05
-1.22060628925018e-05
-1.94492610954517e-05
-1.99421905030136e-05
-1.31719158544903e-05
-1.38941568058445e-05
-3.08573617776454e-05
-3.99050723065862e-05
-6.56444507776561e-06
-2.96958554077603e-05
-3.04074033979991e-05
-3.26532125170435e-05
-3.1601039762989e-05
-2.51415884376833e-05
-2.34741623730004e-05
-5.51083399563094e-06
-8.53202032624125e-06
-2.11143222733539e-05
-2.79544038418747e-05
-1.11760887454324e-05
-1.19807360343693e-05
-9.6494117163e-06
-2.04009746870828e-05
-1.67249031771021e-05
-1.5285936239261e-05
-1.71705919273776e-05
-4.59850220873337e-05
-2.75225834136022e-05
-3.14239414774997e-05
-2.00972808541223e-05
5.53372482298099e-06
-2.23195590075606e-05
-9.81301409015052e-06
-1.5125159612878e-05
-2.07288243807126e-05
-2.97865028013513e-05
-1.7738134605585e-05
-3.1045092862382e-05
-4.21305541242248e-05
-2.93426614544505e-05
-5.59302953187021e-05
-1.61920894148641e-05
-3.48586137450746e-05
-1.68759040093962e-05
-2.20495995739121e-05
1.45311933886165e-06
-7.1766849984269e-06
-4.02575215644879e-05
-2.06913902194411e-05
-2.57308997924118e-05
-2.94061051801077e-05
-2.12701571807887e-05
-1.58511037629283e-05
-2.56487004786544e-05
-1.01181023219124e-05
-3.86935649868694e-05
-2.35885592438519e-05
-2.06184860037887e-05
-1.12770441677424e-05
-1.34325082013307e-05
-4.24472365225105e-05
-1.45827707540648e-05
-8.55023305836924e-06
-1.82613253577452e-05
-3.82240169156672e-05
-3.14813776588634e-05
-9.87594964171217e-06
-2.26396108170976e-05
-2.22720669732403e-05
-2.20366468384411e-05
-4.66929522362032e-05
-2.37588152420615e-05
-3.41773092885035e-05
-3.25751926219359e-05
-1.49660086680359e-05
-7.9221900105179e-06
-4.64649374404883e-06
-1.74559502909637e-05
-3.1755943563456e-05
-1.06795780526251e-05
8.13431855130335e-06
-1.25569212143218e-05
-2.3299129058279e-05
-1.29474610498468e-05
-3.13768880694936e-05
-1.05246740649957e-05
-9.67293775769287e-06
-3.20247358563495e-06
-4.71694982903353e-06
-1.57034433599807e-05
-1.58800723792371e-05
-2.53796991751281e-05
-3.12972483090631e-05
-5.35724200120513e-06
-3.74135915990991e-05
-2.29415161579649e-05
-1.09226611826779e-05
-2.0221258250569e-05
-2.22972319363116e-05
-4.76114365197152e-05
-2.72620542266712e-05
-1.22729222209513e-05
-3.51435177432368e-05
-1.59096831268205e-05
-7.10691889682739e-06
-9.24391196834511e-06
-2.07415025268837e-05
-1.655609151717e-05
-3.68502509686372e-07
-9.16996957677545e-06
-3.11047820481766e-05
-3.12680315783787e-05
-3.11437929256218e-05
-3.30725883089721e-05
-1.97030620682654e-05
-4.36150394765806e-05
-3.09214768087155e-05
-2.90137885205192e-05
-1.58806890058939e-05
-1.56044862463153e-05
1.495053835595e-07
7.65562247596314e-06
-2.53737240862798e-05
-2.58374409219889e-05
-2.90856783514512e-05
-4.46314352105369e-05
-3.27064833332644e-05
-3.35633103203555e-05
-4.08108860697557e-05
-3.32004596877408e-05
2.95785845350384e-08
-1.78818592782631e-05
-2.93604428868794e-06
-2.35561108920591e-05
-3.00074979875983e-05
-9.95705428585674e-06
-3.30412407529166e-05
-2.85038917416175e-05
-6.75949503398715e-06
-1.75132384367967e-05
1.31063954444894e-05
-2.74123544128049e-05
-3.33095053809525e-05
-4.387390123696e-05
-1.00710379173305e-05
-2.60599979288174e-05
-1.8058887356715e-05
-2.48983531262017e-05
-2.2415119645188e-05
-7.72488142497298e-07
-1.11342238746081e-05
-1.92020858145176e-05
-8.32351830172771e-06
-1.50157751696033e-05
-1.97945019502192e-05
-1.97475769957677e-05
-1.50214414789179e-05
-1.35218356246323e-05
-1.17906865568425e-05
4.01828656447577e-06
-2.52578779340367e-05
-8.73347643167036e-06
-2.05255071262486e-05
-2.28461318696762e-05
-1.30438137461951e-05
-1.9834732548133e-05
-1.7214701805402e-05
-2.71690635405447e-05
-2.51785541079632e-05
-1.65004429554178e-05
7.6684492069505e-07
-2.16329278227248e-05
-1.40057105595598e-05
-1.43749733713296e-05
-5.21823534775897e-05
-5.74871376686042e-07
-2.1689671995065e-05
-1.94963744114882e-05
-3.02909858568865e-05
-2.33778938557304e-05
-3.28402295771091e-05
-3.30305797232603e-05
-2.31683949324913e-05
-2.50910601614482e-05
-1.78717273399784e-05
-2.33697077532882e-05
-2.54028605969752e-05
-1.21858077688574e-05
-2.88062046025615e-05
-1.93968681332282e-05
4.57835095661227e-06
-3.67744922607614e-05
-3.27680906400403e-05
-2.59644613986201e-05
-9.92854284443059e-06
-2.48249294495591e-05
-2.26886957581552e-05
-2.07653204128248e-05
-3.54694150180388e-05
-2.58030222102632e-05
-3.76843320741732e-05
-2.95038162125925e-05
-1.6692655759998e-05
-1.86026376584338e-05
-5.12919178745258e-05
-3.53731907219328e-05
-4.2769960249202e-05
-1.07717027792944e-05
-1.15097197702427e-05
-2.38431258136232e-05
-2.50071096856874e-05
-2.1272038846896e-05
-1.43629329051241e-05
1.04800168914737e-05
-2.98835817739521e-05
-9.89792613412825e-06
-3.60086171335507e-05
-1.87719558737765e-05
-1.13599916633333e-05
-2.07123686282712e-05
-3.63471529800657e-05
-4.46940758443371e-05
-2.98433438506629e-05
-1.31927749350332e-05
-4.01748598946452e-05
-3.00566559162358e-05
-1.72773535195172e-05
-3.12387377381178e-05
-1.95454764325972e-05
-4.93169047320317e-05
1.39880742260354e-05
-8.85181181929154e-06
-2.32942359937913e-05
-1.22879033946824e-05
-2.92231191092924e-05
3.95505688587235e-06
-1.43859607393066e-05
-2.91914928925656e-05
3.42990187589147e-07
-1.47644960365596e-05
-2.08120530291819e-05
-2.35180235625782e-05
-4.89329535666166e-06
-1.46069433069627e-05
-1.77240604522106e-05
-1.61185345820707e-05
-2.44941280812316e-05
-3.13312378287723e-05
-9.5479005718721e-07
-2.10318384855628e-05
-5.66833250618606e-06
-4.45345393055204e-05
-5.56627367014074e-06
-3.37414825294083e-05
-2.23025095935115e-05
-2.99081987596881e-05
-2.4371851469877e-05
-7.45507099528043e-06
-1.4918107771752e-05
-2.54296794865386e-05
-3.85069966555396e-06
-1.41103453529188e-05
-3.51965478544088e-05
-3.39136584312553e-05
-9.45207683482565e-06
-1.91163317110997e-05
-2.04007431006108e-05
-3.6486686434494e-05
-1.34218352683317e-05
-1.49894970591637e-05
-4.50473580610364e-05
-1.56257727077552e-05
-3.33426686546367e-05
-2.79195831833831e-05
-2.22251328363293e-05
-8.24077729890555e-06
-2.98614524821874e-05
-1.6953922530955e-05
-8.02372730972513e-06
-4.27194813929233e-05
-2.960879912172e-05
-3.63344094496458e-05
-2.43674997804985e-05
-2.8855270473079e-05
-1.47603777080122e-05
-1.0737268387622e-05
-1.66438611202629e-05
-3.31467489010419e-05
-1.70699517537016e-05
-3.32084056065221e-06
-4.46866224254123e-06
-2.01448431417148e-05
-1.32023395580868e-05
-2.73936593905187e-05
-8.11092179544113e-06
-2.62664678625661e-05
-2.3612856128789e-05
-1.93308936583748e-05
-3.72186778486331e-05
-2.17580185024474e-05
-3.57728827562839e-05
-2.01899843971918e-05
-2.31510287250969e-05
-4.27568225462208e-06
-2.13274550526569e-05
-8.58174293704979e-06
-1.53546109975281e-05
-1.98164209008516e-05
-9.31830314554825e-06
-1.81190726146855e-05
-1.06534749353377e-05
-2.05375831699535e-05
-3.42640787206288e-05
-2.61113273676709e-05
-3.72595127817977e-05
-1.8302256541705e-05
-3.01471514677709e-06
5.80737342830758e-07
-2.68327806916425e-05
-2.31128756281457e-05
-2.47677816006307e-05
-2.78360394434823e-05
-1.86258302766999e-05
-4.26179138551826e-05
-3.11203537834433e-05
6.13532702461062e-06
-2.04167449041561e-05
-1.96726881713728e-05
-3.11166639450545e-05
-1.34495432067732e-05
-1.82800482888146e-05
-2.40685429995387e-05
-2.66523494762697e-05
-3.25466740230932e-05
-4.01742634064891e-05
-3.77051127631113e-05
-3.9716110190516e-05
-2.33165123814248e-05
-1.46707505759136e-05
-3.94312854375903e-05
-3.66304882343626e-05
-3.55038242924776e-05
-3.30980166856661e-05
-2.39861045888957e-05
-1.29614128986412e-05
-2.12720911066071e-05
-3.89050097667711e-05
-2.58234867189117e-05
-1.5007429450694e-05
-3.0943559011551e-05
-2.24896844396671e-05
-3.26266630228093e-05
-8.51087235391046e-06
-4.02441180978478e-05
-1.93385193925985e-05
-1.67002683181806e-06
-3.23682961880142e-05
-1.97070376580546e-05
-3.86296056422995e-05
-3.05092492304844e-05
-7.31750055589872e-06
1.08632192753843e-06
-2.31164238573731e-05
-1.51023483970135e-05
-2.84379515039542e-05
-2.70040525239546e-05
-2.79111745390994e-05
-2.61085544255143e-05
-9.06158259296181e-06
-8.62556806677819e-06
-2.02941899928797e-06
-3.78521363333616e-05
-3.57396903537676e-05
-3.40969108604205e-05
-2.66375588028572e-05
-3.32372865497893e-05
-2.24722361096601e-05
-3.82022386959728e-05
-1.90882515790011e-05
-2.01881647555018e-05
-2.24234614323574e-05
-1.9450085397744e-05
-2.00899830592712e-05
-2.48505493533114e-05
-3.37684813229249e-05
-1.20816937057329e-05
-2.12431304903244e-05
-2.84199903343562e-05
-3.89976675407498e-05
-3.72941105331256e-05
-6.59929115269891e-06
-1.3341273228116e-06
-2.52403749756501e-05
-1.74025011112663e-05
4.92007336920525e-08
-5.4416321385542e-06
-1.79094397163123e-05
-1.13390062757811e-05
-3.54011195410299e-05
-1.01340814174161e-06
-2.65533601338405e-05
-1.57936356145617e-05
-3.0967201395602e-05
-3.53182239943445e-05
-2.75562999558058e-05
-2.25602610657572e-05
-1.31725184667416e-05
-1.4479605548341e-05
-6.18678993467708e-06
-3.85554277453045e-05
-1.41284344168827e-05
-3.57898449917878e-05
-1.97982813289e-05
-4.4668805894818e-06
-2.85399031178515e-05
-2.36730700391377e-05
-1.36699776398555e-05
-2.66931009636465e-05
2.20162817836403e-06
1.27448966366007e-05
-2.42992143417765e-05
-2.55568512354884e-05
-9.83147042245202e-06
-2.33054731888742e-05
-6.77846331492282e-06
-2.49782738393131e-05
-2.53712014255145e-05
7.20834994363363e-06
-2.89890877380952e-05
-1.9296350198739e-05
-3.45007440206101e-05
-3.80830263169289e-05
-2.08897631176493e-05
-4.10615838115937e-05
-3.36867917379395e-05
-1.46267750307355e-05
-9.83291672119378e-06
-3.3467538933744e-05
-1.43802691973575e-05
-4.21011057035358e-06
-2.73110495972223e-05
-2.19793013805334e-05
7.44032882716948e-06
-8.83916681688084e-06
-2.14485381977016e-05
-3.07392672231404e-05
-1.22498192255105e-05
-1.47958237099665e-05
-2.9031387358063e-05
-4.18281945846289e-05
-4.02740261145058e-05
-3.39399801392089e-05
-2.16108301071938e-05
-8.5491488154858e-06
-1.9516995977933e-05
-8.38558768400422e-06
-1.70775898039807e-05
-8.56000423384838e-06
-2.58098674205456e-05
-6.65682852452312e-06
-1.05847196897515e-05
-1.94655526030704e-05
1.53180809326431e-05
-2.92022264273744e-05
-3.86453478501752e-05
-2.32416183540752e-05
-1.50206754192513e-05
-2.42429066114101e-05
-4.96110247616436e-06
-1.22637873571708e-05
-2.81814613216673e-05
-2.07623433718683e-05
-2.54111503632058e-05
-1.12123267235976e-05
-3.80663208236545e-05
-5.36825997520844e-06
-3.07999097980096e-05
-3.27744575429674e-05
-2.35004812266843e-05
2.20393690085234e-06
-3.01686522643932e-05
-3.2275021036729e-05
-1.43795027808915e-05
-4.54573775990696e-06
-3.26473914305539e-05
-2.23158595738155e-05
-9.53375344286059e-06
-6.40820094182639e-06
-2.52187450417852e-05
-2.53884789508219e-05
3.93267004625209e-06
-1.05579032786008e-05
-2.84845869621525e-05
-1.55867453725205e-05
-3.74518752422073e-05
-1.61194104549786e-05
-2.218662474779e-05
-3.54613576519866e-05
-2.65836566610365e-05
-2.75867422923631e-06
-2.37008863851958e-05
-2.99278427691567e-05
-4.63156922584088e-05
1.7134776172296e-06
5.60030662759366e-06
-3.51535271165165e-06
-3.50213552399945e-05
-1.72822300132226e-05
-2.11110517204376e-05
-3.40246965840142e-06
-2.60141672690638e-05
-2.24496006731528e-05
-2.9817047796907e-05
4.64539820894028e-06
-3.6203058396084e-05
-8.11769082151948e-06
-1.52880663981022e-05
-3.20044601528396e-05
-1.61184006768166e-05
-5.67463294161949e-05
-1.51941202921889e-05
-2.0121229777157e-05
-3.6074469275569e-05
-4.75964507030914e-05
-5.54709136429304e-06
-3.5620419246741e-05
-4.70690885874346e-05
-2.67713410942791e-06
-2.13102912803195e-05
-2.25391020581119e-05
-2.19712382389992e-05
-2.51288206446256e-05
-2.39136230408466e-05
-1.63627667866594e-05
-5.23577374093966e-05
-1.21046651736525e-05
-2.2345955394971e-05
-4.43578672465445e-05
-2.30302565440192e-05
-2.8330848342814e-07
-3.65397191077632e-05
-2.87315841358637e-05
-4.48355686265005e-05
-1.42211421707945e-05
-8.83837546998561e-06
-2.06348429413661e-05
-1.69774239442581e-05
-2.95319887164226e-05
-3.45264182117578e-06
-6.08054864616465e-06
-7.41193004711262e-06
-9.49545054433024e-06
-5.68435780148447e-06
-3.60735447821094e-05
-8.32238090810329e-06
-2.12648573356922e-05
-2.6304616273088e-05
-2.32220972615681e-05
-2.88881174923796e-05
-2.09812237896849e-05
-3.1322672957952e-05
-1.37294621570506e-06
-9.45487720448776e-06
-2.8981851910736e-05
-1.94241209486106e-05
-4.65686257221147e-06
-6.80020816476044e-06
-9.93904319995038e-06
-1.64501266266074e-05
-1.71119423995258e-05
-2.60750645381354e-05
-1.88682761148095e-05
7.1138752591217e-06
-2.55475529011402e-05
-1.59125540997253e-05
-3.24951089993269e-05
-2.53071631567641e-05
-4.30944791355324e-05
-1.95084459370673e-05
-2.96523016450838e-05
-2.00907029800899e-05
-1.99110058629958e-05
-2.507503227373e-05
-3.05224393824519e-05
-1.91726257745602e-06
-2.32910347812164e-06
-7.94653280126154e-06
-1.99319468180109e-05
-1.06169579545957e-05
-2.1524208497527e-05
-2.10716570339249e-05
-5.09252428691687e-05
-2.99657633060454e-05
-4.59879599303556e-05
-2.5551249721783e-05
-3.23424111473961e-05
1.43840958594151e-05
4.15723765555404e-06
-3.27352137594793e-05
-2.74038307573361e-05
-5.87789541849744e-06
-3.57424428988716e-05
-1.45631596842333e-05
-2.7728258913055e-05
-3.79792136594022e-05
-4.7250020098288e-05
-3.50930087218418e-06
-1.10663518652467e-05
-2.71024920028191e-05
-2.64163226255419e-05
-3.39796637538437e-06
-3.77558841207889e-05
-1.12281424499996e-05
-1.57260281069957e-05
-3.04967296028269e-05
-8.82610746396453e-06
-1.61945164294397e-05
-2.31562643381208e-05
-2.07233991591201e-05
-2.38149708240287e-05
-4.61891727554728e-06
-4.02599558560784e-05
-1.83818393037258e-05
-3.30988713864483e-05
-1.30573820705798e-05
-2.87508061146105e-05
-1.12709666191738e-05
-1.62885383581872e-05
-1.25191553234092e-05
-1.30351957029934e-05
-6.20590892844866e-06
-1.65949670062896e-05
-1.20513095654802e-05
-1.15259959297655e-05
-1.43692196861051e-05
-2.30904520716541e-05
-1.34071209860729e-05
-1.63075014841965e-05
-2.25196514341781e-05
-1.27115806128762e-05
-3.55135433882686e-06
-6.44179404331697e-06
-3.2194307326033e-06
-2.17965224288956e-05
-2.44210584490197e-05
-1.74940349923525e-05
-3.33451000151583e-05
-9.10616022779648e-06
-3.01236387623942e-05
-9.37045181666224e-06
-3.63870233366033e-05
-2.90438247455283e-05
-2.93504658020595e-05
-4.64556378578993e-05
-2.03618002734082e-05
-1.49344846464887e-05
-2.37434195553908e-05
-2.85475918330923e-05
-3.76972917013528e-05
-1.23379877117765e-05
-8.67413689828057e-06
-2.08670516109605e-05
-1.43047571017307e-05
-2.32781174146167e-05
-1.38803403546182e-05
-2.31564609316866e-05
-2.57667212626053e-05
-2.5516416276012e-05
-1.19378358128939e-05
-1.15708894757396e-05
-1.45337702025806e-05
-2.50859726462117e-05
-1.1290405108754e-05
-2.23849080161219e-05
-3.69611496286793e-05
-1.39053561582819e-05
-3.29812562880607e-05
-1.9068705545901e-05
-1.82983679061497e-05
-2.28614939772643e-05
-2.15173239713466e-05
-1.51600263452379e-05
-1.97728163850031e-05
-8.37866497913563e-06
-2.74600526875415e-05
-3.16484509542866e-05
-1.45845905896306e-05
-2.73671574054575e-05
-2.29858591906797e-05
-3.30375685261949e-05
-1.07616607601654e-05
-3.63853025090771e-05
-8.30922035359881e-07
-1.02625843146472e-05
-3.4135656257871e-05
-1.22407819077706e-05
-1.21918692894379e-05
5.24018352955745e-06
-2.15904750227355e-05
-2.14220606621087e-05
1.70453519595568e-06
-2.6480043819371e-05
-3.61870485479363e-05
-3.00150733676751e-05
-7.00382806366875e-06
-2.14946908430588e-05
-3.01187515422851e-06
-2.21037441837172e-05
-8.64083519749209e-06
-1.58269486525404e-05
-1.88374241792424e-05
-2.88901535301993e-05
-2.09171449520392e-05
-2.60648572718768e-05
-1.85374245858086e-06
-3.19971207347116e-05
-8.8284066713585e-06
7.7349405101827e-06
-2.92725402316435e-05
-1.13750276932937e-05
-8.47465277648664e-06
-1.80598728868569e-05
-1.94760988977536e-05
-2.99499320303908e-05
-2.56948357871313e-05
-1.81977234355553e-05
-2.7802303087457e-05
-8.30991560182037e-06
-6.87168481996998e-06
-4.94807992135398e-06
-5.62426075200235e-05
-1.01016152104857e-05
-3.84932980172139e-06
-4.06642946053879e-05
-2.40954080158108e-06
-7.09400360996203e-06
-5.81831462933896e-06
-2.60332480389719e-05
-1.7985118528047e-05
-4.50432303197441e-06
-2.91574648874336e-05
-2.7448126821584e-05
-2.25354670104049e-05
-4.23943236975394e-05
-1.19843657808868e-05
-2.02984283479857e-05
-1.43978163865431e-05
-1.59971240908078e-05
-1.34130513196947e-05
-4.872493692052e-05
-3.59718168438828e-05
-5.06662616204202e-05
-2.88260447098151e-05
-2.41340091448563e-05
-2.49759825083255e-05
1.30480051144146e-06
-3.0840554865239e-05
-2.10018484298179e-05
-2.39639058848471e-05
1.97282850201732e-06
-3.16736259782797e-05
-1.61781071927024e-05
-2.74633471528604e-05
-5.93869362115707e-06
2.07732950112794e-06
-3.77107599718932e-05
-1.25609674168908e-05
-1.69003042314865e-05
-3.4765287825118e-05
-2.81976750357626e-05
-3.51738469960052e-05
-9.11717115847726e-06
-6.30159718528555e-06
-3.61411873909627e-05
-1.64836446248657e-05
-1.57252176541962e-05
-2.34543624030017e-05
-1.39236007364427e-05
-2.33763914041424e-05
6.47433196788339e-06
-2.2704547890061e-06
-1.57012688502301e-05
-3.6488707023068e-05
-1.00065525694511e-05
-9.60761541377251e-06
-3.10970840432345e-05
-1.62117216212562e-05
-2.6016478948444e-05
-2.11016879181115e-05
-3.2562929583004e-05
-4.09590397587622e-05
-1.18612383365896e-05
-7.3592551697646e-06
-2.76528434773604e-05
-1.82566810889426e-05
-8.92201493796274e-06
3.61380262351678e-06
-1.58029220057015e-05
-3.21427188012983e-05
-3.25243831885612e-05
-4.01732105797951e-05
-2.14751571662509e-05
-1.86397148669743e-05
2.49015342525813e-06
-2.54420342904791e-05
-1.05904977930428e-05
-9.22099852390324e-06
-1.96914594191631e-05
-4.15955917063234e-06
-1.72297309457289e-05
1.25915213741206e-05
-1.60259704346288e-06
-1.87281755503751e-05
-4.26608212523228e-06
-2.79608839190021e-05
-3.02297703206717e-05
-3.50814444908176e-05
-1.83726371765006e-05
-3.25203465358823e-05
-4.25590460272267e-05
-1.84447523793435e-05
-1.72738554994926e-05
-2.6673896376644e-05
-5.24031854433834e-05
-2.82316652936417e-05
-9.99150549546719e-06
-1.53389608054356e-05
-3.57096258909302e-05
-2.23670773842173e-05
-7.69559906805655e-06
-8.18358350787393e-06
-2.82536417786733e-05
-1.57177005276688e-05
-1.57780919870744e-05
-2.6189753318998e-05
-2.98583428115549e-05
-9.14195973446176e-06
-3.58338206619198e-05
-1.88236338968519e-06
-2.20920920041056e-05
-3.97727334390657e-05
-3.43493872518203e-05
2.03442640754957e-06
-3.6370236994086e-05
-1.49072998876317e-05
-3.97736860008638e-05
-1.70259458888091e-05
-1.82370656595414e-05
-2.87563866837462e-05
-2.1063855733467e-05
-1.95165035581909e-05
-3.70164021968318e-07
-1.5816848741385e-05
-2.61887645632741e-05
-8.06502313965557e-06
-6.91686263387246e-06
1.00794013520464e-05
-2.50815348914034e-05
-7.95847541678412e-06
-1.52821181298334e-05
-1.31231114727214e-05
-1.71886148023355e-05
-3.47711981319376e-05
-2.30104978289187e-05
-3.19836748308526e-05
-2.62928352363441e-05
-1.41524102798854e-05
-1.45807062295785e-05
-1.65448435387358e-05
-2.34141474162369e-05
-2.07765123669386e-05
-2.00966771240765e-05
-3.71736093862488e-05
-2.28717582474623e-05
-1.17178871628744e-05
-2.16271769679502e-05
-2.49925434751444e-05
-1.99427495026393e-05
-2.96774564514139e-05
-3.09604820036607e-06
-2.48211782773756e-05
-3.39187915271239e-05
-3.14354640382176e-05
-2.06720210885384e-05
-2.62449874420288e-05
-1.58326599919757e-05
-1.41851800427801e-05
6.17158315282162e-06
-2.45267365565188e-05
-2.07315492279244e-05
-2.06091035385206e-05
-3.09534517738755e-05
-7.58077137893656e-06
-3.48608093163882e-05
-1.4422232351221e-05
-2.16761578871133e-05
1.22606565208197e-07
-2.42935525156605e-05
-9.31862008194523e-06
-1.30279617681662e-05
-2.57028259715115e-05
-2.35387392249542e-05
1.08674055794115e-05
-3.15381166909078e-05
-4.18495573535133e-05
-2.01864913221803e-05
-2.12239799536626e-05
-7.57736089090129e-07
-3.45584444859496e-05
-1.50134469268074e-05
-1.79887221143697e-05
9.52709387755382e-06
-2.85913731466224e-05
-3.72394891527421e-05
-3.66205580799539e-05
-2.63329759787768e-05
-3.34260034838501e-05
-1.65128772254394e-06
-2.73595286788578e-05
-1.18135466896927e-05
-1.82567803315538e-05
8.76050926887366e-06
-3.06712080341128e-05
-3.52370164337566e-05
-2.88124947740123e-05
-1.47851621046995e-05
-2.5789497441735e-05
-2.37716774558162e-05
-4.36687594146457e-05
-2.50719205821427e-05
-1.26594755348353e-05
5.47933049009018e-06
-1.26484472043546e-05
-2.95102812025938e-05
-2.59142622307347e-05
-6.34609298331994e-06
-1.20620141315152e-05
1.45648724917576e-06
-2.26674717331047e-05
-2.84019464780155e-05
-2.48604199805513e-05
-2.23177588965466e-05
-1.74131647604009e-05
-2.22388316110977e-05
-2.85036838740691e-05
-1.07543008581702e-05
-3.4179055451403e-05
-3.52873904840522e-05
-1.29639900284603e-05
-3.31974612434204e-05
-2.46042063436942e-05
-1.62955535864119e-05
-3.63772037308645e-05
-2.43493556046363e-05
-2.58138053635651e-05
-4.74517913296727e-06
-2.66807215601971e-05
-3.89078184264314e-05
-5.75356411862677e-06
-1.41619425736811e-05
-2.54186877782306e-05
-3.21622831508598e-06
-3.14274876184982e-05
-3.06055404503683e-05
-1.38629573603376e-05
-1.92427700787785e-05
-8.88945039453452e-06
-2.50128771429964e-05
-5.52040337698282e-06
-2.07672081975908e-05
-2.60711406315e-05
-4.32075128444527e-05
-2.35183206521469e-05
-2.2357886170549e-05
-2.64797781441681e-05
-2.59438087934253e-05
-2.70500736730961e-05
2.4187095212012e-06
-3.88254239526019e-06
-5.23753510623778e-07
-1.87908760115699e-05
-1.40426946572619e-05
-4.90120405352074e-06
-2.2908220086003e-05
-1.48558786912366e-05
-1.39315891417026e-05
-2.97007287222141e-05
-5.4979854397052e-05
-2.8680445596701e-05
-9.42017737256529e-06
-4.00802008157867e-06
-2.17279036520116e-05
-4.90878901205178e-05
-2.78403731520606e-05
-2.02625894565151e-05
-6.49480447507467e-06
-9.25993692656687e-06
-1.52732913081211e-05
-1.2371178565009e-05
-1.913439868629e-05
-4.9910714797008e-05
-1.75229824587309e-05
-1.78294097516389e-06
-2.50736838657834e-05
-2.10157981757701e-05
-2.86423131850519e-05
-2.81218610964884e-06
-2.38985180211754e-05
-3.18747135672549e-06
-2.23626966407011e-05
-2.71285538014965e-05
-2.90842594466185e-05
-3.78860534959163e-05
-3.15250365310586e-05
-1.12580077019786e-05
-2.65785477408516e-05
-1.87105979464176e-05
-8.99595151483785e-06
-7.5638081192495e-07
-9.99372335236098e-06
-3.2392073604941e-05
-2.15415466312385e-05
-3.55081828664866e-05
-2.35689626635912e-05
-3.22518942805348e-05
-3.22868023034331e-05
-3.00936912624009e-05
-2.44870671245682e-05
-2.17184646226991e-05
-3.66575726499489e-05
-4.90966892966325e-05
-4.0991576479685e-05
-4.24748037529157e-06
-3.32404593156333e-05
-1.04509700407043e-05
4.33052358782617e-06
-3.57189290655643e-05
-1.38454951289367e-05
-6.96368316939846e-06
-1.79939936964608e-05
-1.66251708354027e-05
-2.95620208582392e-05
-2.85802104559013e-05
-9.12687784356932e-06
-2.09828805978771e-05
-1.52921790855555e-05
-4.69743671018188e-06
-2.17259969665537e-06
-3.10880197236127e-05
-3.01837011448898e-05
-5.60503431326867e-06
-2.37724615021982e-05
-4.29013824862154e-05
-2.67583557696675e-05
-1.38787927564526e-05
3.19967040330757e-06
-1.81637467619074e-05
-2.91562995369613e-05
-2.21701091261519e-05
-2.6870386593387e-05
-3.97741119009328e-05
-4.99640145067991e-06
-1.5095418149092e-05
-2.81716983866374e-05
-5.64716582182563e-06
-2.73434736178322e-05
-2.62709476035169e-05
-2.47636086443461e-05
-1.54880243040754e-05
-1.53775735227802e-05
-1.62408387689548e-05
-8.34336666479874e-06
-3.08159067363421e-05
-3.65603188050686e-05
-2.43158095319286e-05
-1.00249376689739e-05
-2.02554761658229e-05
-1.87016845033845e-05
-4.39561206630206e-06
-1.22824684818983e-05
-1.59409080115688e-05
-1.92261553710169e-05
5.29166343470043e-06
-4.00198989877923e-06
-7.90415966789356e-06
-1.29357271803997e-05
-3.20998855957782e-05
-5.92427058796795e-06
-2.14042018271247e-05
-4.08376192820288e-05
-3.79878259634604e-05
-2.20802447739613e-05
-1.99468563555374e-05
-1.95170076420002e-05
-5.21807090328842e-06
-2.34948118311367e-05
-1.33463754181879e-05
-3.59339371592604e-05
-1.81099534408566e-05
-7.07627028766796e-06
-2.36028296776073e-05
-2.59881635692816e-05
-3.62900826791809e-05
-6.82067103177329e-06
-3.80724026544038e-06
3.83273292653087e-06
-7.13811840170894e-06
-1.30902095407679e-05
-2.07381356509986e-05
-2.69978117532187e-05
-1.46469661732604e-05
-8.88240204751477e-06
-4.46076176014007e-05
-2.50095550085484e-05
-7.96183499592875e-06
-2.16730910713294e-05
-1.60037354957174e-05
-2.70176879168893e-05
-3.39718176001158e-05
1.7315578364309e-06
-2.93860280062256e-05
-1.36226716841089e-05
-4.02579495676527e-06
-2.02894537149668e-05
-1.2071384096241e-05
-4.40732718561937e-05
-1.90331605729836e-05
2.78143664610435e-06
-1.57805715047122e-05
2.29772210614308e-05
-3.78758509721441e-07
4.5884003502945e-06
-3.13520712566999e-05
-1.23487126304107e-05
-1.02436990117493e-05
-2.33014320209006e-05
-5.31910831743784e-05
-2.44615129340226e-05
-2.35362973990226e-05
-1.25056138012086e-05
-1.31855067395006e-05
-1.63217976470627e-05
-2.44707781360903e-05
-5.89365972031241e-05
-2.00961520338326e-05
-1.0061319942099e-05
-2.6697548413476e-05
-2.95198661518311e-05
-1.05787342287101e-05
-6.20073347616496e-06
-1.56823909155546e-05
-1.30468420458582e-05
-7.38357144947035e-06
-1.27318969948461e-05
-2.4543588532729e-05
-1.86139704106436e-05
-3.11771910044733e-05
-2.36579679543711e-05
-5.24713610396172e-05
-1.92635381160847e-05
-1.61657574546088e-05
-4.9563202573533e-06
-3.01516583581521e-05
-3.32151841206233e-05
-4.1048904787842e-05
7.58000751689191e-06
-4.10416669682751e-05
-3.76998776627663e-05
-2.25312900206795e-05
-2.22715835320226e-05
-1.76160571962344e-05
-3.38933463183569e-05
-9.24791801266085e-06
-2.11852070837898e-05
-3.28833485447896e-05
-7.34769493336584e-06
-1.29235907003174e-05
-1.72934500914625e-05
-9.99699683846712e-06
-8.50649283215617e-06
-2.4231332909298e-05
-3.07391550999469e-05
-1.70660007303505e-05
-2.11679874617678e-05
-2.15813077620642e-05
-2.72254507519006e-05
-3.38623040378737e-05
-2.81528539548041e-05
-1.56978524205055e-05
-2.27235436491479e-05
-8.70358863434831e-06
-1.71819937499306e-05
-4.20337768140807e-05
-4.21266560175583e-05
-1.84413350864686e-05
-1.56663474794188e-05
-1.71629986627796e-05
-4.54367035825427e-06
-2.52922528732035e-05
-2.0738611503921e-05
-3.59959984901518e-05
-1.15377946750609e-05
-2.62927205615174e-05
-5.22467270982974e-05
6.5784387121173e-06
-3.44671068462581e-05
-1.79521045363963e-05
-8.16763325066843e-06
-3.5416036052477e-05
-1.79871980133842e-05
-9.60715957332101e-06
-4.41319348251562e-05
-1.93132137116718e-05
-5.06608088422235e-05
-1.76882310429865e-05
-1.86048584329978e-05
-2.27771276922642e-05
-2.7862465211537e-05
-1.41533429284433e-05
-2.09590668331764e-05
-1.53056167908725e-05
-1.66042802375876e-05
-4.92150190725091e-07
-2.46312206029918e-05
-4.32392934991456e-05
5.352935788239e-07
-3.28892812065567e-05
-3.81356350716929e-05
-3.22060590437006e-05
-3.39392006093262e-05
-2.43955094928228e-05
-3.5574965697499e-05
-1.028644144851e-05
-1.07618027641167e-07
-1.6703161552198e-05
-2.55089286959559e-05
-4.34783674609368e-05
-2.53938658088656e-05
-2.14236309796504e-05
-2.49169312306121e-06
-2.75273792099138e-05
-2.10614818417902e-05
-1.1374953756282e-05
-2.47623858518818e-05
-9.05883618794996e-06
-7.14823833624683e-06
-3.97143042659585e-05
-3.48557748108063e-05
-6.87789894203231e-06
-2.44225784140213e-05
-1.46663732031119e-05
-1.26663914969112e-05
-4.45539909821985e-05
-4.04144849441486e-05
-6.91634730711925e-06
2.71491445033694e-06
-2.96879991740938e-05
-2.50982724936064e-05
-2.24610449416554e-05
-4.42070563712734e-05
-2.89329917509987e-05
-1.08318649922465e-05
-3.34101133618885e-05
-2.63227424713815e-05
-2.30473473705951e-06
-1.40136118935421e-05
-1.28723300772799e-05
-1.21934450317396e-05
8.68435409659114e-06
-4.20528068916101e-05
-1.12557361235172e-05
-1.41815757528163e-05
-4.67864882208165e-05
-2.27748877767114e-05
-2.28572129996607e-05
-1.17980845904637e-05
-3.25407627440934e-05
-2.3549632080425e-05
-2.0322550702496e-05
-3.1468359342558e-05
1.07223344865759e-05
-2.3151734912058e-05
-8.62180363015105e-06
3.92307936893061e-06
-1.10007804499931e-05
-1.19238967623935e-05
-1.26350898602141e-05
-2.67304465878139e-05
2.27402539762088e-06
-2.18139884350621e-05
-1.53003137265533e-05
-3.64431959769621e-05
-3.2560107756202e-05
-2.11255207021083e-05
-1.75357521176179e-05
-3.26749749127413e-05
-1.84021955772178e-05
-3.17279278807942e-05
-3.51286122961967e-05
-1.31830922517511e-05
9.22962103121626e-06
-2.17427625696206e-05
-1.03302591201348e-05
-3.24893895198721e-05
-1.54512885015382e-05
-2.18194797452075e-05
-8.47901836089658e-06
-2.19404484502383e-05
-3.37057446927909e-05
-4.62028785538203e-05
-2.89929852143406e-05
2.19573408072332e-06
-8.18130283199898e-06
-4.26594644146338e-05
-1.58098455699645e-05
-3.79098183868551e-05
-1.88347130039146e-05
-1.4808623225529e-05
-3.85567418406051e-05
-1.75824125459052e-05
-2.97182370879775e-05
-2.41298866562887e-05
-2.78212294420759e-05
-1.62954429559847e-05
-3.38025185706627e-05
-1.81751849665839e-05
-1.43746419751952e-05
-3.71973650508886e-05
-1.71692354573059e-05
-2.25735545175197e-05
-2.53741412728606e-05
-4.05906212268006e-05
-1.37422299010345e-05
-4.41443693129671e-05
-4.53738762055044e-05
-1.94256267399076e-05
-2.99676289528894e-05
-3.70417387413835e-05
-3.32933760431446e-05
-4.58297140384127e-06
-2.02936416463869e-05
-9.22803409994406e-06
-1.83783501986408e-05
-3.24747684130457e-05
-2.69934357994302e-05
-1.4804614684325e-05
-2.39626199177338e-05
-2.29861529582114e-05
-1.79363881008151e-05
-2.8969052080835e-05
-2.9769016394922e-05
-3.23818983703715e-05
-3.6965831613346e-05
-2.33657422338349e-05
-4.54301225795578e-05
-2.28214728815852e-05
8.84329304066566e-07
-4.38395094814211e-06
-1.91700234840288e-05
-2.69282654857273e-05
4.81802310856382e-06
-1.27798946739697e-05
-4.12855924731479e-05
-5.20849724955872e-06
-3.75323951722936e-07
-3.34194911759199e-05
-2.28230339852985e-05
-2.99972825706555e-05
-1.68415369475491e-05
-2.36910678894112e-05
-1.21170013691172e-05
-9.39280611823546e-06
-2.68043797819539e-05
2.24391373284582e-06
-2.44509461269175e-05
-2.13483506365463e-05
-2.65178544749546e-05
-4.54305375348852e-05
-3.33335450262816e-05
-1.00971361057199e-05
-1.38424183362809e-05
-1.30276234977301e-05
-9.17014563065607e-06
-1.02702590923943e-05
-2.23343605335179e-05
-7.46993194505452e-07
-1.73830026458482e-05
-1.67010038550481e-05
9.27622986708597e-07
-2.96006387782858e-05
-2.27390421792759e-05
-1.28079861213207e-05
-2.54937685174894e-05
-2.88778567464707e-05
-1.00236314151033e-05
-3.11470324177354e-05
-3.66691888854417e-05
-3.54615311617065e-05
-2.88831600667023e-06
-4.07946150200424e-05
-1.9259782289321e-05
-2.58901985302692e-05
-3.46291277381284e-05
-1.40092005790348e-05
-6.08248301558658e-06
-3.43528235469258e-05
-2.73528486942522e-05
-4.75744579895871e-05
-1.47192061785879e-05
-1.87492543689795e-05
-1.09891846041871e-05
-2.52765620334647e-05
-2.87212077801156e-05
-3.50673973726314e-05
-3.38500330797052e-05
-3.42407432725245e-05
-2.3527147074197e-05
-1.8363646216679e-05
-5.599736826336e-05
-3.22278085892734e-05
-1.69133411856566e-06
-2.63353256222498e-05
-2.34980846081622e-05
-3.57931900592021e-05
-3.48808196276405e-05
-1.63942536439444e-06
9.40670754496807e-07
-8.92675590771484e-06
-1.09733541568486e-05
-2.66895747557623e-05
-7.48568846603855e-06
-3.58931582131505e-05
-3.68296067502338e-05
1.87487166712566e-06
-3.07462846196052e-05
5.68851667354743e-06
-1.82237403535884e-05
-1.92371180369913e-05
-9.15886743585123e-06
-2.52347597330174e-05
-2.79840025249198e-05
-2.13382466672645e-05
-2.55439291452514e-05
-1.71818460734132e-05
-1.50515689719088e-05
-2.11938105167076e-05
-3.40947169910044e-06
-1.50046493734265e-05
-1.51164838893311e-05
-9.76813508136631e-06
-1.94961761715139e-05
-3.03304706277709e-05
-3.26046952967328e-05
-2.44038372333054e-05
-1.49806537485526e-05
-9.74094504502822e-06
-1.13830272064963e-05
-2.43323322065726e-05
-1.10065141304937e-05
-1.49373797540538e-05
-2.87594796938963e-05
-2.31212120055811e-05
1.88742675884228e-06
-3.79192535902388e-05
-2.0369636883665e-05
-1.10755289450533e-05
-1.66535543750151e-05
-1.56160643649024e-05
-2.54797331515854e-05
-4.89381686677286e-05
-5.61954494702948e-06
1.64708928289662e-05
-6.86066435779854e-06
-3.21431324375937e-05
-3.6079123774125e-06
-1.89569830028198e-05
-2.2932446644764e-05
-2.73885241803615e-05
-2.90642109698879e-05
-1.98833030660593e-05
-1.52170890857518e-05
-3.26132603639487e-05
-3.71482811603517e-05
-1.96448320311857e-05
-2.30163943260162e-05
-1.64940912020955e-05
-3.50209500587292e-05
-2.3338777509538e-05
-2.62190088766267e-05
-4.04244973814027e-05
-8.5432854965099e-06
-2.01637416447901e-05
-1.30760568785193e-05
-2.55398663378906e-05
4.03171222966353e-07
-4.28065997953516e-05
-1.91781390736953e-05
-2.18840608025373e-05
-5.88204137817373e-07
-2.62536677633674e-05
-1.65921937503994e-05
-6.41575377790949e-06
-1.44347631489008e-05
-2.65344434189832e-05
-2.04933434303223e-05
-2.48163551613374e-05
-1.63503796009769e-05
-2.69169457929408e-05
-2.10118573531192e-05
-2.42768857568262e-05
-7.89494499783717e-06
-2.67535193184281e-05
-9.24545529299877e-06
-2.15220863873608e-05
4.89487813551581e-06
-2.54372806947389e-05
-2.54943526497798e-05
-3.51439903197107e-05
-3.04126015574006e-05
-4.42965052780973e-05
1.91927124023811e-06
-1.69904908820175e-05
-2.88632942448637e-05
-1.82994926801678e-05
-9.47987215587624e-06
-2.27002840464553e-05
-2.95091921483856e-05
-1.24215789825903e-05
-2.93625205136803e-05
-2.95113045443924e-05
-2.59143997663018e-05
-2.12337745835915e-05
-1.78566040883177e-05
-3.54600783698653e-05
-2.37710815049927e-05
-2.69662570451487e-05
-8.42189341249647e-06
-1.94043522691701e-05
-2.01233824401821e-05
-1.04858574554619e-05
-8.85058070479093e-06
-6.58820783815904e-06
3.97850881808451e-06
-1.96003399934372e-05
-1.95114033647873e-05
-3.27416243211014e-05
-1.78211408211945e-05
-3.15771328762002e-05
-3.46634924833646e-05
-2.7777569512324e-05
-2.66379848628501e-05
-1.24730203851101e-05
-2.52033554125607e-05
-1.03006174224558e-05
-1.88297826527286e-05
-2.51429477612833e-05
-1.74639510262178e-05
-2.42944275795918e-05
-3.04585203901825e-05
-1.91335399638864e-05
-1.88646384634573e-05
-1.58345407662083e-05
-2.16705661142044e-05
-3.90713896387931e-05
-1.76792372604724e-05
-2.22851327810798e-05
-4.87793341098889e-05
-1.37615683618514e-05
-2.96386668471792e-05
-2.03084725174096e-05
1.24329457886697e-06
-2.13888174608534e-05
-3.99159975432858e-05
-1.03741266722624e-05
-1.30492532464017e-05
4.62486562099246e-06
-1.61017827728392e-05
-2.5616738346085e-05
-3.01593558620667e-05
-1.51794179334949e-05
-3.08019470756028e-05
-1.29407839227812e-05
-1.18745675688352e-05
-4.27237079891407e-05
-3.93607684708441e-05
-4.30742428169687e-05
-1.11074655709987e-05
-1.91310769476457e-05
-3.58414428282764e-05
-2.05622510542466e-05
-1.11044262952619e-05
-5.30572299773823e-06
-4.43965422079444e-05
-1.47571641559631e-05
-3.3464926783589e-05
-7.54978529447354e-06
-6.98431813192749e-06
-2.86134720188358e-05
-2.35193599026415e-05
-1.36631015781756e-05
-1.60491371383193e-05
-7.3146186578279e-06
-1.37138217270007e-06
-2.62948246189151e-05
-1.29042616962881e-05
-1.55780038292398e-05
1.43830439061426e-05
-2.69176014130865e-05
-1.68041235406071e-05
-2.58343203265532e-05
-6.79922142348119e-06
-2.65693386010098e-05
-2.64488165489353e-05
-2.2107535632241e-05
-1.41911915005504e-05
-2.55237242111783e-05
-1.38351385308659e-05
-1.98988976526402e-05
-1.99100177353529e-05
-1.03505134905918e-05
-2.49528128304626e-05
-2.37231643699749e-05
-2.1787700384877e-05
-2.3680624191038e-05
-2.75018594202566e-05
1.41595559081555e-06
-2.80608695742723e-05
-2.9725560580024e-05
-5.62695490982659e-06
-1.74931926898366e-05
-1.23550936391426e-05
-1.97918013578628e-05
-3.51251904478545e-05
-2.62649285126239e-05
-2.71761584839718e-05
-3.83457043690219e-05
1.84599550521966e-05
-2.64731985722556e-05
-3.01954465625939e-05
-3.91881734291893e-05
-3.47780463619292e-05
-3.36470190891246e-06
-1.01337834442794e-05
-1.88981255098475e-05
-3.13429438088657e-05
-1.35695863607873e-05
3.59540413438674e-06
-1.6592567863963e-05
-4.0477024537517e-05
-3.535894213646e-05
-1.90430478772495e-05
-3.03235160885368e-05
-2.53286191746405e-05
-2.33792461568066e-05
-6.81250948338201e-06
-2.66104762740242e-05
-3.22888629166024e-05
-1.10033077484719e-05
-1.14828193674061e-05
-2.46308336764094e-05
-6.32282028441993e-06
-1.99905782178165e-05
-6.13012060573488e-06
-1.56721392334548e-05
-1.22564719328792e-05
-2.06858770895207e-05
-1.37488578600399e-05
-1.50893429938849e-05
-3.30176851899007e-05
-3.84611367993144e-05
-2.97690331473506e-05
-2.10360044231277e-05
-3.25157255371348e-05
-1.89058123830452e-05
-3.22877858106978e-05
-2.08284191507033e-05
-2.18009749893105e-05
-3.04014629592054e-05
-1.1801602803926e-05
-1.80520164893098e-05
-2.63369787156802e-05
7.00588358612146e-06
-1.05451053477656e-05
-1.23255134839498e-05
-1.85029141268838e-05
-7.57422702916122e-06
-1.20164729965619e-05
-2.68599962858394e-05
-1.02078695924568e-05
-1.18649949210399e-06
-1.6486054138797e-05
-3.05029920675273e-05
-2.69985977088408e-05
-1.01495256883856e-05
-3.17753378048003e-05
-1.44802849385049e-05
-1.62233394751075e-05
-9.38448421691883e-06
-2.07661970238962e-05
-4.24884111555063e-05
-1.04521481591738e-05
-2.13709813939081e-05
7.57934569415606e-07
-2.89922443949339e-05
-1.06308314008884e-05
-8.12373266270366e-06
-2.73461378495909e-05
-1.13528013657575e-05
-2.75166771622985e-05
-1.22623397209293e-06
-3.00520120745038e-05
-5.27005554645607e-05
-2.64256130506351e-05
-8.55588797254892e-06
-2.51015050073376e-05
-4.16162884998742e-06
-4.19785508559045e-05
-2.14306326588841e-05
-5.64036110052946e-06
-3.39008251392135e-05
-2.54355689332123e-05
-2.37854650345982e-05
-2.1915459286785e-05
-2.15932334111316e-05
-3.51215624919447e-05
-3.07968200260112e-05
-1.43609482784878e-05
-1.46827837273601e-05
-3.1950816708739e-05
-2.60218980462278e-05
-4.41138342451947e-05
-2.18143084061106e-05
-4.02287614810915e-05
-2.32899579940291e-05
5.85505458228462e-06
-2.39926712267039e-05
-7.67159253613645e-06
-1.45451160288647e-05
-3.45830796850545e-05
-5.97345758102652e-06
-2.17470772163849e-05
-1.30935426860883e-05
1.45292939680315e-06
-2.12826996817767e-05
-2.20037004016704e-05
-2.66677624666901e-05
-3.30286289715379e-05
-1.88284913305865e-05
-2.06548152066075e-05
3.07864854961493e-06
-1.75941715007124e-05
-2.81667623824869e-05
-1.61851558723573e-05
-2.20452821016445e-05
-3.62853801488691e-05
-2.40453146865071e-05
-2.83611998359705e-05
-1.49435250191414e-05
-1.51770606684585e-05
-2.53657502821694e-05
-1.58480960985948e-05
-2.27840835224778e-05
-1.18104092235876e-05
-1.67556039712874e-05
2.31863212210035e-05
-2.09645504915507e-05
-1.82175403708666e-05
-4.60611103114784e-05
-1.43755644564972e-05
-1.13600359257152e-05
-2.63093776882263e-05
-6.5177736025258e-06
-2.20584083576988e-05
-7.45045793066162e-06
-2.1839142026577e-05
-1.27753496593675e-05
-3.83090391993855e-05
-4.0913081388346e-05
-2.48118091504907e-05
-1.98251893893348e-05
-3.79268710867949e-05
-1.93981711714783e-05
-2.32298456341181e-05
-3.90299523993434e-05
5.0010446178902e-06
-1.36405179792561e-05
4.39279629983608e-07
-1.61632233166158e-05
-3.449484242545e-05
-6.99473976537267e-06
-2.41797186708351e-05
-8.45727355186739e-06
-3.07348941460662e-05
-2.22910893752048e-05
-3.19429091104707e-05
-4.41562287100021e-05
-2.24044322370466e-05
-1.57021542187015e-05
-2.85584237480332e-05
-2.65852190276437e-05
-4.03401474833174e-05
-3.84216428635744e-05
-1.33207271608338e-05
-3.15416648225112e-05
-1.28475819449447e-05
-3.74464761470851e-05
-1.69419478397423e-05
-3.53535725094834e-05
-2.39842096752656e-05
-2.51527098640608e-05
-3.61775869820032e-05
-5.3240017429986e-05
-1.40509096261307e-05
-5.48974757191244e-05
-3.40612508424181e-05
-2.17832272290181e-05
-2.51286568577881e-05
-2.83920401555429e-06
-2.73124171627095e-05
-3.3248615020956e-05
-1.83968173613392e-05
-1.50190015392839e-05
-1.99176162563184e-05
-2.20883724804574e-05
-2.98244534390076e-05
-2.65288035430607e-05
-1.6468560363224e-05
-1.90478857459226e-05
-2.09108670432243e-05
-1.49171359498551e-06
-2.2490431332777e-05
-1.17084924336923e-05
-2.09021874969216e-05
-2.89054444806663e-06
-2.52025762225116e-05
-2.41781093357047e-05
-6.7684603042476e-06
-1.26211104997721e-05
-2.26778757327631e-05
-1.75778364068743e-05
-2.74126261398329e-05
-9.44807681957656e-06
-1.58732017359049e-05
-1.90187369046801e-05
-3.06984035119099e-05
-2.41374004782521e-06
-2.85756494369685e-05
-1.1665226303022e-05
-2.90590700048423e-05
-1.07758750108413e-05
-1.50485070525221e-05
-3.25742497908263e-05
-1.25899163353417e-05
-2.69470624993327e-05
-4.0882946177556e-05
-8.10237698040433e-06
-3.61406469471139e-05
-8.37582497825493e-06
-1.58369597795037e-05
-2.78725241378832e-05
-3.83624719322189e-05
-2.27799336296971e-05
-3.01460277100852e-05
-2.49030124342436e-05
-1.71635052372865e-05
-1.02500251326048e-05
-7.32929704808653e-06
-1.4131976656364e-05
-1.5227166729558e-05
-1.80011161300709e-05
-1.72573095667137e-05
-1.73942490712704e-05
-4.8072934484496e-05
-2.48754398541779e-05
-8.86602757081488e-06
-2.93355550397642e-05
-1.58427070218376e-05
-1.61246903358478e-05
-4.03747656372696e-05
-2.06326589533834e-05
-1.94886304559168e-05
-3.57112347778313e-05
-4.58388624104558e-05
-2.20097673086612e-05
-1.19166819695046e-05
-1.16775274250592e-05
-2.47462134552103e-05
-1.6666792322818e-05
-2.11260847618186e-05
-3.90024839913431e-05
-3.23498662390411e-05
-1.72679370468148e-05
-3.16509953678143e-05
-3.01844847052289e-05
-1.71741304112595e-05
-2.23542006251874e-05
-2.14842885320027e-05
-1.80924000328738e-05
-5.06651630059843e-07
-4.37090629165695e-05
-2.6104792474696e-05
-3.33352683781003e-05
-3.19554032868387e-05
-3.07761301040231e-05
-2.29681420790664e-05
-2.40854640658549e-05
-5.43848639922778e-06
-2.95600226086227e-05
-2.61732327693965e-05
-3.22883989140184e-05
-1.98942271546284e-05
-1.72499375061815e-05
-2.42782341816738e-05
-3.31646924945476e-05
-2.00830600051214e-05
-1.89124182703484e-05
-3.29041003933152e-05
-3.20338002428415e-05
-8.79671718217809e-06
-1.32878595184415e-05
-2.90126905826242e-06
-3.13821191550657e-06
-5.08514483012227e-05
-1.00579239827006e-05
-3.8981048887056e-05
-4.85551197853509e-06
-1.27240738852313e-05
-2.45692198201938e-05
-6.02476749598849e-06
-1.22425583882516e-05
-3.38017185116917e-05
-3.50187357193725e-05
-1.86919326927971e-05
2.05437856350017e-05
-5.65135007830167e-05
-1.92457185933599e-05
-3.196425457833e-05
-4.19602294382002e-05
-2.08692984067547e-05
-3.94652301553681e-06
-1.26363615486858e-05
-3.86743416325732e-06
-3.0397884086108e-05
-4.54984046395313e-05
-1.81414678203545e-05
-7.740364814584e-06
-7.63605282297236e-06
1.96435769662264e-05
-2.45041862119347e-05
-2.84533235462105e-05
-4.16953541533703e-05
-1.3270284628571e-05
-2.92575193239596e-05
-6.02010569253435e-06
-1.19066803117721e-05
-3.64231952950771e-05
1.41050431998123e-05
-4.33012587915682e-05
-2.255346976175e-05
