# Supplementary material for: Research on computational propagation and identification of mine microseismic signals based on deep learning
Source: PLoS One. 2025 Oct 22;20(10):e0334641. doi: 10.1371/journal.pone.0334641 (PMC12543183; doi:10.1371/journal.pone.0334641)
Supplement: S1 Data — (ZIP) [file pone.0334641.s001.zip › 000100500000947.xlsx_0.txt_24.txt.txt]

-3.52134927089752e-05
-4.925641043609e-05
-3.91174139878748e-05
-1.61390554810111e-05
-1.28216825143916e-05
-3.09386761525434e-05
-1.94303800837082e-05
-3.05191366459814e-05
-2.46323655612164e-05
-2.67546541920572e-05
-1.6263252124676e-05
-2.72664048675507e-05
-8.37450649170198e-06
-1.48782044312249e-05
-3.07528440351524e-05
-3.62953111038094e-05
-1.12036408695715e-05
-2.56756217354942e-05
-1.50874602165764e-05
-2.49906444694825e-05
7.38026636594328e-06
-1.58294508517146e-05
-2.24581758272624e-05
-2.21403766720501e-05
-2.28156868877677e-05
-1.40127333411144e-05
-2.94833441337409e-05
-3.53168707283645e-05
-2.79375996424421e-05
1.11402483911566e-06
-3.59670524268159e-05
-2.47627641433428e-05
-4.87893063311742e-06
-2.54781840208899e-05
-8.76049819842282e-06
-1.29202296612357e-05
-3.03643910110212e-05
-9.31456231317784e-06
-7.18301804990652e-06
-1.21517410284485e-06
-2.45247673687572e-05
-3.10498204571407e-05
-3.04511027718149e-05
-1.328607567675e-05
-3.68117631169036e-05
-4.05783157675009e-05
-1.58658630498911e-05
-3.12180307359368e-05
-1.60734128594017e-05
-5.35930693880346e-05
-1.79833853022175e-05
-1.89072815779089e-05
-1.26905786287904e-05
-1.3425536949946e-05
-1.34563323862881e-05
-1.58869586040554e-05
-2.13402362471692e-05
-2.86092025525743e-05
-2.82622776995558e-05
-1.58022781824064e-05
-1.69271553178781e-05
-2.6272235908935e-05
1.34954495800575e-05
-2.19609643216344e-05
-4.55833966528419e-05
-1.94530313826345e-05
-1.84099528240628e-05
-2.11955069600645e-05
-3.82582587148368e-06
-2.36294107385879e-05
-1.3781822161701e-05
-3.58289475128867e-05
-3.59239951358958e-05
-3.26841284409427e-05
-3.69679317775679e-05
-1.29230065986991e-05
-1.86867496387413e-05
-1.82148792346878e-05
7.04857092953722e-06
-1.56935306966122e-05
-2.40003260348983e-05
-2.57278452901712e-06
-3.27767473082094e-05
-2.29068971528087e-05
-5.2466293059062e-06
-2.23661706310373e-05
-1.77824823449072e-05
-1.09501659909573e-05
-9.33379971644096e-06
-4.92874298512165e-05
-2.75447043841534e-07
-2.1419295385497e-05
-2.38550456101974e-05
-1.04035683996997e-05
-1.56957842579177e-05
-2.41234526823295e-05
-2.14687286107367e-05
-2.42015623449221e-05
-1.18813426376659e-05
-2.14853818394989e-05
-3.08124845524529e-05
-7.250872638117e-06
-2.72792128007736e-05
-1.46836572757596e-05
-2.34269987749713e-05
-7.56253238340318e-06
-3.14960968280547e-05
-1.84751115182917e-05
-3.64214743084483e-06
-2.58287749911575e-05
-3.38069000685824e-05
-3.51174416782941e-05
-1.70896267716314e-05
-1.70779105704575e-05
-1.73546561830874e-05
-7.73174364389176e-07
-1.77738478408757e-05
-2.8553276576374e-05
-4.34585546272194e-05
-2.09986702840514e-05
-3.07350019553187e-05
-1.83836888408723e-05
-3.13103946804146e-05
-3.19198987206093e-05
-3.40211468580649e-05
-3.18013277683896e-06
-8.12826822207626e-06
-2.04342979399088e-05
-9.04333450140105e-06
-2.04975535382032e-05
-1.51305543380875e-05
-2.30875372639093e-05
-1.27297911021965e-05
-5.47209058483958e-05
-1.10053573049801e-05
-1.67852861016647e-05
-2.03759388781295e-05
-1.31211685382341e-05
-1.20483290586659e-05
4.19948003927142e-06
-2.99105411789486e-05
-1.00910580153986e-05
-9.99978047017444e-06
-2.63107554669145e-05
-1.29571060655684e-05
-4.93439815314285e-05
-3.11751621714526e-05
-4.91770069727958e-05
-3.10722349311237e-05
-4.82337794966583e-05
-1.35350417778762e-05
-1.22901853905669e-05
-1.67841317954635e-05
-5.09275974958056e-06
-1.75885181250212e-05
7.92559456851254e-06
-1.64879829673521e-05
-3.46798306195971e-05
-4.56427503854033e-05
-1.37949285618901e-05
-1.67116107727232e-05
-1.80906690211412e-05
-1.03302513391483e-05
-1.68810368253483e-05
-1.93397337709585e-05
-3.55236657741263e-05
-2.66752982601156e-05
-1.545503960355e-05
-2.47222810721621e-05
-1.70041623013397e-05
-9.72651192371454e-06
-1.67597520722192e-05
-3.66407194539523e-05
-1.13079953651677e-05
-3.00425632250755e-05
4.4465204306556e-06
-2.61848853373252e-06
-1.55681203598638e-05
-3.34466215775068e-05
-8.50261918721459e-06
6.35996647241729e-07
-1.89829419426565e-05
-2.20390560430846e-05
-5.61596261485718e-06
-5.64522633046747e-05
-1.94445945767976e-05
1.60220232064094e-05
-1.76029957135082e-05
-5.07546211983499e-05
-3.31307124592708e-05
-1.58683437782475e-05
-3.34915184242635e-05
-9.52786267146341e-06
-9.09414731572787e-06
-3.88673613081467e-05
-3.30447880284969e-05
-2.64310607870071e-05
-2.73572708953633e-05
-1.04047741479132e-05
-1.90281138330706e-05
-2.1833380412984e-05
-1.50177164623491e-05
-4.15183682283359e-05
-1.55660388248919e-05
-1.70307635205795e-05
-2.48815906947725e-05
-2.93144056358915e-05
-4.00774592760184e-05
-1.80414006450655e-05
-4.5570670558609e-06
-3.14813301410952e-05
-5.6937284272995e-06
-3.51144495783272e-05
-2.49445462506448e-05
-3.24232410175743e-05
-3.1969457996505e-05
3.88204101198286e-06
-2.52682383821743e-05
-2.11286801736433e-05
-7.67838690257189e-06
-3.64643981476081e-05
-2.60194686873768e-06
-9.50041147906411e-06
-2.16285675280504e-05
-4.10876699947844e-05
-2.83002068975017e-05
-2.83471678843783e-05
-2.36646362487135e-05
-2.96835486923623e-05
-4.13564326658175e-05
-1.65852138823217e-05
-2.31384481133275e-05
-2.87321932493723e-05
-1.1708427277846e-05
-5.42990795835446e-06
-5.32309515561014e-06
-1.96046689129156e-05
-9.37537361997883e-06
-1.50812251502187e-05
-2.8712740426233e-05
-1.18968870702643e-05
-2.43449659563257e-05
-2.49028503857885e-05
-1.8137538854645e-05
-1.65715349700297e-05
-1.06720444225688e-05
-2.5852194526473e-05
-4.44388478397638e-05
-3.34068940084568e-05
-7.9854497348891e-06
-3.41929448814867e-05
-2.03244624024562e-05
-5.87290037530492e-06
-4.64614279694565e-05
-1.74751501463293e-05
-2.69486685242616e-05
-9.25994451445816e-06
-2.40001328711621e-05
-1.39351188663815e-05
-2.30361500872358e-05
-2.13300612603964e-05
-3.09432441000174e-05
-7.3814821147068e-06
-2.52639513719941e-05
-2.94908422562234e-05
-8.56343247421736e-06
-2.75299985586942e-05
-1.87241288882272e-05
-5.66649686620551e-06
-1.24523239153122e-05
-2.46364506751216e-05
-4.00111913325256e-06
-1.9238993086448e-05
-1.9830900920857e-05
-2.88948781818117e-05
-2.62375149788773e-05
-4.50788371572602e-05
-5.91189622224203e-05
-2.18774494569524e-05
-1.6724650208103e-05
9.14487234897879e-06
-4.18927975932329e-05
-2.80781973826173e-05
-3.34244074956545e-05
-1.15878338690326e-05
-1.68862463973524e-05
-2.81653823976048e-05
-1.6843056617327e-05
-3.74659263794688e-05
-2.90229436346696e-05
-3.20022542447075e-05
-4.0937917650301e-05
-1.02518030802662e-05
2.03045551515588e-06
-2.40636536047438e-05
1.13572591287545e-05
-1.41546506818642e-06
-2.82554642908275e-05
-7.17028013810169e-06
-1.24474027216557e-05
-4.60627446725298e-06
-3.19417718341383e-05
-2.77241186509191e-05
-3.22765286609546e-05
-9.93255092806388e-06
-3.05052024885799e-05
-3.67923342398342e-05
-1.80919083127767e-05
-9.47722376840641e-06
-3.30428809096383e-05
-3.19910908045685e-05
-2.82449757530638e-05
-2.1724763292754e-05
-3.72090790638797e-05
1.32542885655238e-06
-2.79293623994065e-05
-3.19764329914589e-05
-1.60172093258289e-05
-3.45653530627534e-05
-1.01788182075067e-05
-1.53483689504473e-05
-1.36409957641106e-05
-7.66299037644963e-06
-1.91284374397126e-05
-8.11343336350427e-06
-2.68979019595441e-05
-1.81663054114154e-05
-3.38033715404039e-05
-1.39837774446519e-05
-2.61243282070704e-05
-1.82478141491127e-05
-2.30571447505269e-05
-4.25817247804871e-05
-3.07879571895983e-05
-1.10066052206144e-05
-2.38486349071103e-05
-1.40990859429579e-05
-1.15622579984362e-05
-1.92413760173988e-05
-1.32403601908832e-06
-3.40244779226545e-05
-2.78772995883523e-05
-1.3385110779079e-05
-2.10446912391382e-05
-2.98060281864106e-05
-3.58132064504597e-05
-4.03602655068577e-05
-2.98891108874135e-05
-1.09406846342081e-05
-2.79169965822951e-05
-1.80353159105514e-05
-4.05617987595764e-05
-4.4563505347088e-06
-4.37055938185594e-05
-3.4258009000696e-06
-3.90399635214174e-05
-2.23236218439263e-05
-1.30750146492192e-05
-3.5205968719921e-05
-4.77192655740487e-05
-2.87905394779671e-05
-1.22771665760869e-05
-2.11996581195836e-05
-3.16201576686703e-05
-1.47688145580355e-05
-2.1055389535693e-05
-1.93528342186557e-05
-1.03486398930585e-05
-3.42136107848565e-05
-4.003511954989e-05
-2.10514946394934e-05
-8.58982632504541e-06
-9.1964526410934e-06
-2.59504207036733e-05
-2.05641305476589e-05
-1.08520849906767e-05
-2.34282908623945e-05
-2.33165073969946e-05
-2.35715170358792e-05
-2.22668741547721e-05
-6.21477005112318e-06
-9.22607025073515e-06
-2.95292372149743e-05
-1.02827859498142e-05
-2.31744399834177e-05
-2.98794614234214e-05
5.17946815626788e-07
-2.39966558553069e-05
-1.62416181273644e-06
-1.33022208649603e-05
-3.19642135519671e-05
-1.98475689165041e-05
-2.26692393280395e-05
-3.17836808298714e-05
-2.04686828853377e-05
-1.07676870303017e-05
-4.307867079479e-06
-3.48214525785995e-05
-1.95495338797332e-05
-1.05643924215404e-05
-4.27285298099479e-05
-1.2769343880355e-05
-1.87085600522097e-05
3.07546555947562e-06
-2.03024086381119e-05
2.73434091777533e-06
-1.20023014128758e-05
-8.09918951618588e-06
-1.06570134603737e-05
-6.12219379952945e-06
-2.01536557253908e-05
-1.63975328591393e-05
3.54891896240014e-06
-3.41644662262166e-05
-2.97731431167804e-05
-1.41718167099465e-05
-2.5412877690573e-05
-1.19218091976285e-05
-1.23982733593368e-05
-5.01698298875225e-05
-1.8193897139797e-06
-2.64471486030905e-05
-1.38261446349361e-06
-3.37751009411788e-05
4.6880263260615e-07
-2.53786250873191e-06
-3.03284055396544e-05
-1.45396834481593e-05
-3.81649324084094e-05
-2.58290501187313e-05
-2.5434193040519e-05
-2.68501604810656e-05
-1.27970973911016e-05
1.82913661927916e-05
-2.82538193506868e-05
-2.79619065368406e-05
-2.33078849812799e-05
-9.21359850785688e-06
-1.66673028585364e-05
-5.06505681250292e-06
-1.72143453899949e-05
-4.62263814766777e-06
-2.1082895726136e-05
-7.05949266145672e-06
-3.11160910273474e-05
-1.36054890968938e-05
-1.8858137813063e-05
-3.65755154033826e-05
-1.84740183931191e-05
-3.86149429934434e-05
-5.0983822517135e-05
-1.92021210910883e-05
-1.82917480676808e-05
-2.21587937629949e-05
-3.39377519130025e-05
-1.9680728782441e-05
-9.91070586455853e-06
-3.28433232787146e-06
-1.93151886415359e-05
-3.6769180874047e-05
-3.40099628862162e-05
-2.39204505513111e-05
-2.53085957089349e-05
-3.8276061149232e-05
-4.43036763938368e-05
-2.44836744474332e-05
-2.37952544939282e-05
-1.20564490021021e-05
-5.07228873524733e-06
-2.48905658631782e-05
-8.6113754686021e-06
-4.80728850644007e-05
-6.01674191028174e-06
-1.8568832770319e-05
-2.97404552450854e-05
-1.01195311406855e-05
-2.10784159286902e-05
-2.47977521007129e-05
-2.10733716635496e-05
-3.4165382945418e-06
3.76444553937942e-06
-1.82312966617807e-05
-1.1474026848893e-05
-1.89349968920336e-05
-9.76632572988604e-06
-2.60505389495662e-05
-1.54804917994017e-05
-2.74038131851302e-05
-2.57300823042285e-05
-2.70591357305599e-05
-8.71680370230701e-06
-2.00144592648746e-05
-9.00624320611019e-06
-1.54432007093404e-05
-1.57241286101565e-05
-2.73004379392046e-05
-3.48255780001369e-05
-2.63067656465465e-05
-2.21355943646479e-05
-3.97987394919787e-06
-3.86533017479971e-06
1.86368204352104e-06
-2.01911691120375e-05
-1.90552682831639e-05
-2.8349379117695e-05
-1.29891381849764e-05
-2.2849632712286e-05
-2.48123600479886e-05
-3.05514832112132e-05
-1.04632962784087e-05
-4.06175511372808e-06
-2.84363360088176e-05
-1.64423299255573e-05
-1.07408951583919e-05
-1.16433842712495e-05
-2.58703867915335e-06
-1.55377361065456e-05
-1.195694774456e-05
-1.7690701449926e-05
-1.55223525269496e-05
-2.54239238589668e-05
1.73123140702772e-06
-2.24129015184683e-05
-2.5218232643458e-05
-3.11740205034252e-05
-1.86043517304516e-05
-1.89945241595843e-06
-3.63669184467498e-05
-1.60930094648988e-05
-2.92140880370567e-05
-1.67539706735629e-05
-2.1217698203368e-05
-2.5244938389936e-05
-2.56207792541525e-05
-2.67117980053604e-05
-4.02642670164882e-05
-7.94728981541452e-06
-3.28046016262266e-05
-2.31019989540653e-05
-1.99209509724225e-05
-2.29894909531867e-05
-2.21313059969269e-05
-4.9326035370623e-06
-6.41981218387813e-06
1.52746051708522e-06
-1.97991393357996e-05
-1.67217296433753e-05
-1.30148551002938e-05
-1.34628802694489e-05
-2.52097707664725e-05
2.49425058481899e-06
-4.14154856715858e-05
-1.54801720721224e-05
-2.74292451232428e-05
-4.00713097106977e-05
-2.77609313698205e-05
-3.47047680587467e-05
2.43851730380794e-06
-2.99726831066832e-05
-2.85914557271922e-07
-1.37020242541283e-05
-1.11232672444944e-05
-2.05077478531877e-05
-2.06828826805992e-05
-2.3185260548538e-05
-1.95463964394784e-05
-1.14198447713381e-05
-4.80626750081463e-06
-2.94771802802844e-05
-1.94557353497278e-05
-3.69288461585272e-05
-2.33730244629294e-05
2.46850603025331e-06
-1.09524985598846e-05
-2.8402251552888e-06
-3.73633056453942e-05
-3.98723091657218e-05
-2.339261148771e-05
-1.36077364365349e-05
-2.89139430115993e-05
-4.03862190425419e-05
-5.2027138893228e-06
-2.62389409741702e-05
-1.76376140248647e-05
-2.58583549417516e-05
-3.16106484196584e-05
-2.6481693109648e-06
-1.02858649567821e-05
-2.32023831108034e-06
-3.45715831778898e-05
-2.26818365604244e-05
-3.30395115228831e-05
-2.76290840866445e-05
-2.13832427228608e-05
-5.49115715585165e-05
-2.92199070287561e-05
9.76584525572237e-07
-8.38044101479147e-06
-3.47416805368774e-05
-3.05818342627777e-05
-7.42794153499177e-06
-9.65156809607443e-06
-2.78634803094883e-05
-1.54194905767873e-05
-3.35795008514712e-05
-2.05036301457498e-05
-1.83044344393426e-05
-9.69450770274906e-06
-7.77021433270068e-06
-3.24629215755857e-06
-1.53555552604305e-05
-1.90766028600222e-05
-3.52684112160329e-05
-4.29647971832043e-05
-2.76004535872432e-05
-2.49115051165479e-05
-2.72734634787659e-05
-2.47670556264483e-05
-2.20371709655798e-05
-8.7441085721736e-06
-1.82597544803395e-05
-1.65260894376684e-05
-1.51901835809788e-05
-3.30845916333048e-05
-3.05505526630404e-05
-1.68936990271964e-05
-1.49601487857488e-05
-1.65899141255912e-05
-1.87940585968776e-05
-1.49725539430347e-05
-1.84348009002739e-05
-2.94415619687277e-05
-2.75683402430125e-05
-2.15197402455536e-05
-2.24314220531951e-05
-1.32938580977528e-05
-1.65118491424684e-05
-2.40286742530792e-05
-1.24402541758448e-05
-1.47919911908921e-05
-8.49777448980281e-06
-2.22761922136612e-05
-2.34513739144195e-05
-1.79837420930114e-05
9.82065627147995e-06
-7.45693859739102e-06
-2.35055465176099e-05
-3.17813437426079e-05
-2.5553901169098e-05
-3.02880609291483e-05
-2.29459540772856e-05
-3.50636430860273e-05
-1.69131884991535e-05
-4.91657398328088e-05
-7.79496377974867e-06
-1.45190881663035e-05
-2.27644565752526e-05
-2.66076245943524e-05
-1.15763406079251e-05
8.43160004102712e-06
-2.32132258043715e-05
-9.48844178874052e-06
-3.05630235706736e-05
-1.47463063609486e-05
-2.7329469173108e-05
-2.61339231190394e-05
-1.48810127047195e-05
-2.43091112648291e-05
-2.15511449852993e-05
-2.75752741801877e-05
-3.89741588976603e-05
-2.2295096224146e-05
1.61326226368297e-06
-4.5374822228615e-05
1.00921036767126e-06
-2.66973286250801e-05
-1.03538651659251e-05
-1.42149066764025e-05
-2.08949373063445e-05
-1.53124729019023e-05
-1.36730746216575e-05
-3.1902378731987e-05
-1.6925341071838e-05
-3.24258592456292e-05
-1.52245710315498e-05
-1.62002109171823e-05
-1.24745536454326e-05
-1.45482430814644e-05
-1.82335578032431e-05
-1.70495501668116e-05
-1.32656726647352e-05
-3.749480555229e-06
-3.19659528490483e-05
-5.51464863533359e-06
-3.76781134861897e-05
-3.10674355251962e-05
-2.69225480243599e-05
-1.26083111752832e-05
-1.55390638968598e-05
-6.15447881676735e-06
-3.11201653807097e-05
-2.43527859226812e-05
-3.1877970984745e-05
-1.69382328399956e-05
-1.97007138424377e-05
-3.17264533596714e-05
-2.3254883768894e-05
1.61033808670397e-05
-1.14190986240202e-06
7.39738344067372e-06
-3.45123940824363e-05
-2.36226621111635e-05
9.6546463867309e-06
-1.73448752754736e-05
-2.01998194203673e-05
-2.01583593258299e-05
4.98774108958826e-06
1.0960351331942e-05
-1.58558898651423e-05
-2.04718563907819e-05
-2.56850007915122e-05
-8.10062350864045e-06
3.7198382898758e-06
-2.23865724938704e-05
-2.32530680982136e-05
-6.9855892575599e-06
-7.58463443388692e-06
-1.36148039709006e-05
-2.45710561416545e-05
-8.14272093231192e-06
-4.02687456829317e-05
-8.36469477030862e-06
-2.1621308357754e-05
-2.90102843107336e-06
-1.79186013443049e-05
-2.89972388592473e-05
-1.07126110950168e-05
-3.88494999047902e-06
-1.67940935334064e-05
-1.42460900969874e-05
-2.66961185772184e-05
-2.45456073574698e-05
-3.34163862975646e-05
-1.39109221862288e-06
-4.36638703205044e-05
-3.69327561610007e-06
-8.10254861323101e-06
-1.70337036106835e-05
-5.99772679306916e-05
-2.34713897797904e-05
-1.40556790413586e-05
-1.58290700921638e-05
-2.84603347364017e-05
-2.37286596347129e-05
-3.56145022780943e-05
-1.20695687421503e-05
-2.23335541415366e-05
-1.90343070811145e-05
-3.6177646326853e-05
-3.97474040162786e-06
-1.44859405572855e-05
-3.50029286917443e-05
-7.0810145949133e-06
-4.77763850486763e-05
-4.8400710527484e-05
-3.42112993157914e-05
-1.04902551416716e-05
-9.62365038951149e-06
-3.49404031715974e-05
-1.04297000921841e-05
-3.79318820161577e-06
-1.27295612007105e-05
-2.10288084591969e-05
-3.40311147086781e-05
-1.25274148402328e-05
-2.12561198621848e-05
-2.18048591452774e-05
-3.28461208421053e-05
-1.40141387643384e-05
-1.81072644916348e-05
-2.76751320239212e-05
-1.62451967988211e-05
-2.97273297105974e-05
-3.11918504098003e-05
-2.00293676850797e-05
-2.16437003574127e-05
-1.17987867887881e-05
-1.01184749314977e-06
-1.87720802037401e-05
-2.92340777457139e-05
-8.95449145856568e-06
-2.80611973769912e-05
-4.41665458106857e-05
5.53789629269078e-06
-8.40790350682482e-06
-1.6272079441344e-05
-1.37938359006752e-05
-3.27479835994145e-05
-5.67215533764046e-06
-3.87026806416669e-05
-7.87317339385416e-06
-1.48613830695601e-05
-2.88608210107089e-05
-2.50301483457709e-05
-2.44986936321628e-05
-2.34624950979985e-05
-2.47584184205134e-05
-1.85338295241908e-05
-2.12464470364249e-05
-4.23889087256918e-05
-1.42639919260497e-05
-3.30141760765627e-05
-1.66191915057887e-05
-2.22492828877259e-05
-3.74913292745963e-06
-8.16843229032357e-06
-1.48093541547531e-05
-1.50579279091846e-05
-2.01222589784094e-05
-2.00374005203854e-05
-3.08510324678533e-05
-4.05098770648203e-05
-1.9733886313049e-05
-2.63868670333987e-05
-4.72043533664596e-05
-2.78901641829299e-05
-2.53648441442099e-05
-6.39239173420207e-07
-2.30304910575563e-05
-1.98362780603516e-05
-2.21385293102747e-05
-1.79955136888407e-05
-5.11966338720716e-06
-1.29459003076576e-05
-9.22606364562534e-06
1.55715952890907e-05
-3.35409026700709e-05
-2.83179332608273e-05
-2.15285760136237e-05
-1.93496277124063e-05
3.66792543892808e-06
-1.62586685433889e-05
-1.65832773703704e-05
-2.44629073796085e-05
3.54202258145885e-06
-2.33100207904219e-05
-3.82650946508717e-05
-3.61723091548266e-05
-2.96813296666984e-05
-2.81185257153902e-05
-2.29301537156511e-05
-3.93460044007034e-05
4.26040901369485e-06
-1.76522624101569e-05
-2.41993476912275e-05
-2.59665047970686e-05
-1.63982946554289e-05
-1.22540000865737e-05
-2.9177598587688e-05
-1.12312199971093e-05
-2.23248068506328e-05
-1.61766485595992e-05
-4.11588789781384e-05
-4.91814767935181e-06
-1.35859764285618e-05
-2.04014054996006e-05
-2.07901847852757e-06
-3.14222041386652e-05
-3.226884667629e-05
6.50300328933843e-06
4.46089880812952e-06
-2.21439790285395e-06
-6.93581042974501e-06
-3.25861242372279e-05
-7.3208225015004e-06
-1.48423856665474e-05
-2.91282574185897e-07
7.49799601439222e-07
-1.71925769760361e-05
-1.65466268257392e-05
-1.52863693362341e-05
-1.54526345902345e-05
-3.18649187556805e-05
-2.79326621663238e-05
-2.45089638243504e-05
-3.25421390662437e-05
-4.22132261122008e-05
4.92702771736575e-06
-1.37820953852769e-05
-3.62355821820008e-05
-1.86302032664045e-05
-2.18227365677809e-05
-2.53715882664816e-05
-1.37894100485782e-05
-2.76113623574233e-05
-1.25138136740336e-05
-1.60863274165276e-05
-2.48528974371866e-05
-2.44006622267482e-05
-3.05228963610832e-05
-2.27477288397707e-05
-3.46584775222658e-05
-2.7299845688265e-07
-3.42444710683539e-05
-3.47544622384779e-05
-2.0562392068016e-05
-9.76236878220146e-06
-3.64610329103204e-05
-2.62750824810352e-05
-8.69875940543575e-06
-2.09222358024136e-05
-2.75032567682805e-05
-2.60100383153787e-05
-3.12911559162749e-05
-2.46137603247312e-05
-1.96720203889807e-05
-1.4597932147291e-05
-2.68287373336006e-05
-4.24879667262729e-05
-2.87565838907713e-05
-2.49099207408793e-05
-2.01699740427631e-05
-7.93158255694265e-06
-6.70314049346792e-05
-2.02460974693185e-05
-8.66693678544275e-06
-3.36552586422637e-05
-1.8840974840509e-05
-2.57434897031542e-05
-2.45494231969396e-05
-2.82051961875436e-05
-3.05506388731605e-05
6.08870236007768e-07
-8.33779927745674e-06
-3.09209872437431e-05
-1.12552755365294e-05
-2.05255690146681e-05
-1.51818988053278e-05
-2.76821639681716e-05
-4.597235611895e-06
-3.85257979876891e-05
3.71209828518397e-06
-9.68739182724808e-06
-1.32168344266895e-05
-1.39058326395345e-05
-1.51241395394958e-05
-3.84459346649497e-05
-3.82528967670424e-05
-1.24747803314719e-05
-1.55341801195584e-05
-1.38176817294824e-05
-2.4803303839319e-05
-3.2789897841198e-05
1.06951050852669e-06
-3.14212543683425e-05
5.97442261297534e-06
-7.54198230829133e-06
-2.60264882302813e-05
-3.54259154637971e-05
-3.72796380698903e-05
-2.30936280718537e-05
-1.85204606642591e-05
-1.18118583100445e-05
-1.95526326548108e-05
-1.36047549532887e-05
-3.83164594467189e-05
-2.23928288996752e-05
-1.54958195844117e-05
-2.72658172410015e-05
-4.46889104128529e-06
-2.44635259153422e-06
-2.77814079461602e-05
-1.30906205160396e-05
-4.34422053030728e-06
-2.6011572409392e-05
-1.96743086265786e-05
-1.26171289691285e-05
-2.52158890980104e-05
-3.20001194560704e-05
-1.7074698132993e-05
-2.27381095049476e-05
-2.29662341644709e-05
-6.94987780909153e-06
-3.95504162548467e-05
-1.64311498019596e-05
-2.65946628391879e-05
-2.58252765458153e-05
-1.54732381238216e-05
-3.43429627136973e-05
-1.45415252111909e-05
-6.73621280661938e-06
-3.08589349417321e-05
-2.56331953316993e-05
-3.26446682845585e-05
-1.98722036179523e-05
-3.48859404040613e-05
-4.67195941530754e-05
-2.80176419952551e-05
-2.6622635740401e-05
-1.23978407199528e-05
-2.93937006240091e-05
-3.15597656494647e-05
-3.03352853377896e-05
6.88046225056611e-06
-1.40075736482306e-05
-2.38605277612314e-05
-4.8138719231603e-05
-2.65782397021488e-05
-5.95752861422236e-05
1.57860911500079e-06
-1.84827976042617e-05
-4.42879750700211e-05
-2.45879859469444e-05
-3.09628281536756e-05
-3.87783272991355e-05
-3.03607445479693e-05
-1.54909959217074e-05
-8.07540500299156e-06
-2.09713466680244e-05
-9.12264684929466e-06
-2.48612077875314e-05
-2.22953206573821e-05
-2.11221104934067e-05
-1.60955015591698e-05
-1.56792397290701e-05
-1.28476816957551e-05
-1.11160696115789e-05
-2.25946805390718e-05
1.28891869762792e-06
-1.32361960039913e-05
-2.63506779544495e-05
-1.86551714975572e-05
-7.3603761724508e-06
-2.26122434235323e-05
-2.0253776483741e-05
-1.28412120846207e-05
8.87314781861007e-06
-1.83323676197014e-05
-1.16977848271085e-05
-3.34610728928205e-05
-1.30206511480653e-05
-1.56793324989671e-05
-1.59364399122936e-05
-2.79445657360917e-05
-1.96448439888425e-05
-2.21513252127709e-05
-2.47064062388997e-05
-3.06129657878519e-05
-1.83296570200275e-05
-1.73913044260061e-05
-2.37592826532719e-05
-9.91882149471687e-07
-2.88384772058194e-05
-1.6297936077164e-05
-2.86169945085309e-05
-1.94885461019836e-05
-1.07465238085971e-05
-3.92672138850014e-05
-2.29220133729923e-05
8.87051314113986e-07
-4.99598935682418e-09
-2.66431948008207e-05
-2.16873921510617e-05
-4.8060235209847e-05
-2.52193865630202e-05
-2.56964887035975e-05
-3.35159952722103e-05
-4.0514410273315e-05
-1.43140143235224e-05
-4.1545023816562e-05
-2.3696568891135e-05
1.3247211239737e-06
-2.95231793020064e-05
-9.8087320552644e-06
-2.11374827900463e-05
-2.68891151613051e-05
-1.31081105203857e-05
-2.81222213113476e-05
-2.3728174331565e-05
-4.73887846215774e-05
-4.04494154711057e-06
-5.44703204831169e-06
-3.1711484683639e-05
-2.58153736518172e-05
-3.39103247766987e-05
-4.38307392220778e-05
-5.09319517518916e-05
-2.76055894374002e-05
-3.67152540670115e-05
-1.00927630409482e-05
-3.97836482792682e-05
-3.40597326076583e-05
-2.86575321841756e-05
-4.16920843957834e-05
-2.56647207404939e-05
-3.95789235711149e-05
-1.65586078793478e-05
-3.63958101388167e-05
-1.48340289608215e-05
-3.65869667275866e-05
-1.18400696029325e-05
-1.33138467240445e-05
-1.70545116779806e-05
-2.00011206289282e-05
2.15400565310218e-06
-2.34104421461516e-05
-3.16627506895731e-05
-1.52304329880979e-05
-1.01146551664372e-05
-2.89265656957039e-05
-1.36765175216778e-05
-1.76515528521785e-05
-2.68326784416744e-05
-2.10318378511013e-05
-1.00846287990213e-05
-7.29569717820328e-06
-2.21129598974806e-05
-4.03221187094023e-06
-8.54606780224809e-07
-1.31585619067014e-05
-5.69309362300083e-06
-2.32857107422269e-05
-2.02228014734549e-05
-2.35742903506433e-05
-2.03162708810985e-05
-2.33101475642874e-05
-1.16266010377467e-05
1.1260511784313e-05
-2.57229259870615e-05
-2.38801538589023e-05
-3.48583199841892e-05
-2.47817491831095e-05
-2.69657338111043e-05
-2.11885925312414e-05
-2.07738487122459e-05
-2.85176284921414e-05
-3.49451297091319e-05
-2.91637040465411e-05
-1.71060689110774e-05
-3.23162572817007e-05
-1.22474210521499e-05
-2.72123011994825e-05
-2.80495074838654e-05
-4.63970149296136e-05
-1.3762563561292e-06
-5.23665757303517e-06
5.88806171212191e-06
-1.99814979143584e-05
-2.97216353771326e-06
-3.67359270827867e-05
1.31034857008031e-05
-3.5913955696935e-05
-1.59925972040137e-05
-1.79089974351706e-05
-1.51838757347265e-05
-7.15856487629112e-06
-1.52909372228543e-05
-1.44704214375227e-05
-2.32858000424609e-05
-1.2456418552972e-06
-1.43412091655311e-05
-2.35864762983988e-05
-2.84389239578147e-05
-2.16696523830244e-05
-3.12650960185235e-05
-4.65351734393859e-05
-1.57011866664248e-05
-2.48419683199604e-05
-3.92335052509704e-05
-1.28561539678626e-05
-1.30609938578667e-05
-2.23626704851744e-05
-1.63675962481079e-05
-2.49591987003133e-05
-2.61839613857483e-05
-7.90065059679377e-06
-2.19107544988409e-05
-1.759348252799e-05
-2.89704435104701e-05
-2.34618816492502e-06
-1.1021421116436e-05
-2.77747402365829e-05
-2.57796110765527e-05
-8.18797748007932e-06
-9.03877253281596e-06
-1.41549731465101e-05
-1.38770250915583e-05
-2.81118589753807e-05
-1.0251232663483e-05
-3.17514552964387e-05
-1.91976914077174e-06
-3.76994525879727e-05
-2.80102893695499e-05
-1.93830694023146e-05
-1.46187919134292e-05
-6.5153885320308e-06
-3.64002843741226e-05
-2.27807513445893e-05
-1.9975540007633e-05
-3.50078604573259e-05
-2.46720335045075e-05
-1.5150868178637e-05
-1.76136697614382e-05
-5.50980031520232e-06
-1.0479544453068e-05
-1.70590342548079e-05
-3.44394818408018e-09
-5.95189314186023e-06
-5.02782933534628e-05
-2.86625061671731e-05
-4.75218364439088e-05
9.11121722720237e-07
-1.59727015576213e-05
-1.78289760395421e-05
-3.459829931155e-05
-4.11945601885718e-05
-1.88992450256267e-05
-2.72333586222389e-05
-2.96700569821066e-05
-1.77744541119794e-05
-1.38583509527998e-05
-1.26211603808251e-05
-3.91625656756194e-05
-2.01037878889233e-05
-1.50061719354787e-05
-2.18718086294029e-05
-4.27350252007349e-06
-2.42711467308702e-05
-1.16023356470141e-05
-1.20597361086427e-05
-1.89326733330031e-05
2.3700457079174e-06
-2.83693892523875e-05
-2.27048665771798e-05
-2.40779481284209e-05
-3.08325541664741e-05
-2.18703557726195e-05
-4.48995323040889e-05
-2.23221509933528e-05
-3.87576573999383e-05
-5.1985713254909e-05
-4.02155294405819e-05
-3.43047919058024e-05
-1.98811747465586e-05
-3.93731334031278e-05
-2.67864816531826e-05
-1.15753817589948e-05
-4.18598080725258e-05
-1.29255931735758e-05
-9.30692493594093e-06
-1.75049768217365e-05
-3.64798494706789e-08
-1.92784835874433e-05
-1.05401992141909e-05
-1.75251425507255e-05
-2.14281631189484e-05
-1.20017182899273e-05
-3.04906860689525e-05
-1.26983253466747e-05
-5.05187657502201e-06
-3.24305430598055e-05
-2.32484598248356e-06
-1.57457425046338e-05
-1.97559423894251e-05
4.16877223134758e-06
-1.85945811648226e-05
-3.69959081131035e-05
-3.38256539560865e-05
-1.28957427876963e-05
-1.30374831686726e-05
-1.74874866069238e-05
-2.12277801439888e-05
-1.70781516012932e-06
-7.82506119910688e-06
-2.17287204270268e-05
-3.09938133531421e-05
-2.66999708353458e-05
-2.03606748179757e-05
-1.78977802423842e-05
-4.3785607742729e-06
-1.47537237717537e-05
-1.58247132360226e-05
-1.28461615683889e-05
-1.59873303851344e-05
-3.33088030052613e-05
-5.81668513223303e-05
-1.144273990671e-05
-1.88126525096407e-05
-1.66555630990095e-05
-2.80710187833074e-05
-4.7867760484356e-06
-1.02057212568791e-05
-3.09369648249717e-05
-2.6542840353954e-05
-1.21626106929231e-05
-3.83848524562425e-05
-6.16757610097331e-05
-4.18274919083518e-05
-1.55157024872623e-05
3.40808270761597e-06
-2.87833856703524e-05
-2.42527124347359e-05
1.58663438401598e-05
-1.62347438697436e-05
-9.68317984039928e-06
-3.60223497241669e-06
-4.955799132215e-06
-8.35992615165045e-06
-3.05033087132966e-05
-2.53497659466768e-05
-2.91685179142632e-05
-3.55982781006457e-05
-2.67495692028855e-05
-2.47243782870476e-05
-1.74488398752999e-05
-2.59750345591231e-05
-3.54022093339526e-05
-2.33615519804402e-05
-2.91095276315218e-05
-2.13444261587189e-05
-2.17250669967612e-05
-2.12644565009375e-05
-1.78686914392053e-05
-3.47002968112921e-05
-2.74986699201233e-05
1.25540467310335e-05
-3.22307778464654e-05
-3.81384322044901e-05
-1.91379412376904e-05
-2.52280680376328e-05
-4.04078351650108e-06
-2.89556737343235e-05
-9.18641715916661e-06
-2.57861654051148e-05
-2.43444385584235e-05
-5.0320277507867e-06
-2.52724883435372e-05
-1.58715999811508e-06
-3.72308957518457e-05
-9.34449071840371e-06
-1.02853576164508e-05
-3.21276212201516e-05
-1.74189497245e-05
-4.57185106635354e-05
-1.74962855091831e-05
-1.33188593588646e-05
-1.33832942908476e-05
-2.43160744856711e-05
-3.15357961589741e-05
-1.51134113764443e-05
-1.06727024964476e-05
-2.20456420077179e-05
-2.60155033230234e-05
-2.66485732131972e-05
-1.02741803238953e-05
-1.3619321757043e-05
-3.3914153441958e-05
5.38297958640479e-06
-1.84270984097244e-05
-2.12110485707708e-05
-1.39584397496645e-05
-5.47279566434388e-06
-1.81625342587975e-05
-1.7040312303518e-05
-1.5953475890034e-05
4.71527210847818e-06
-2.11524435533346e-05
-4.41992628287705e-05
-2.54985015984051e-05
-3.55870519289616e-05
-2.27722096989174e-05
-2.04756804306988e-05
-4.36578655353463e-05
-7.50889058565282e-06
-2.04222345360357e-05
-4.09458071866022e-05
-1.34117683053555e-05
-1.53507034438791e-05
-1.25206860599597e-05
-1.63955915270771e-06
-1.44004606164352e-05
-3.43205823051671e-05
-1.16128590934852e-05
-3.18630397318234e-05
-3.36026474373326e-05
-2.30876736545733e-05
-2.35085960444337e-05
-3.74218266359553e-05
-2.45040052462401e-05
-2.6437487393235e-05
-2.5930151221318e-05
-1.99472440123172e-05
-2.42302177445226e-05
-2.31766336025898e-05
-4.24125609170229e-05
-2.88842493527475e-05
-1.83454254874838e-05
-2.09796774240781e-05
-3.81632923535719e-05
-5.83227917623017e-05
-1.1336842976885e-05
-1.84111597036319e-05
-1.47761393856785e-05
-3.30107273767341e-05
-2.72762446198642e-05
-3.26078029860941e-05
-1.69176097049362e-05
-3.2006472815592e-06
-3.14619181637019e-05
-2.01303174341044e-05
-1.6434111053292e-05
-5.43806025013581e-06
-1.13152253323123e-05
-1.77372087717921e-05
-2.4501971233958e-05
-2.15790356163547e-05
-1.30489149613871e-05
-1.13904176611134e-05
-1.01341801860554e-05
-2.05788726505076e-05
-1.48317308563092e-05
-2.46978379339254e-05
-3.81100723302677e-05
-2.46187527219314e-05
-3.59928972483148e-05
-1.98090163743574e-05
-2.08140864837931e-05
-2.30620836963648e-05
-1.39508809095666e-05
-2.60287923134399e-05
-2.58056332950529e-05
-6.78931350667204e-06
-1.7282953950809e-05
-1.7285249536577e-05
-1.96841489847861e-05
-1.6150579088074e-05
-3.84482277180304e-05
-1.64419861212694e-05
-8.28201876536805e-06
-3.43542974295996e-05
-2.69688124276239e-05
-1.70742177475681e-06
-2.13090342034822e-05
1.18512079944118e-06
-7.63656451840066e-06
-1.72435629471389e-05
-1.52600376070267e-05
-2.13227761710378e-05
-1.93409267703609e-05
-8.93117268650907e-06
-2.23569617018566e-05
-2.37871885642143e-05
-5.77379715808683e-06
-8.03524412574861e-06
-4.0572124094196e-05
-4.72105135248263e-06
-1.4669192713973e-06
-1.2634601368471e-05
1.82000125565429e-06
-2.70388558802179e-05
-3.77000597297927e-05
-2.62179787520735e-05
-2.58761596760087e-05
2.98910269839854e-07
-2.02731328369102e-05
-2.61109082931304e-05
-2.4250330505453e-05
-9.60800684929825e-06
-3.0321003865797e-05
-3.13538645648539e-05
-3.62907607295144e-05
-1.86806290141392e-05
-2.16784309605071e-05
-3.84789191312572e-05
-2.8244988194715e-05
-4.07263035774901e-05
-1.28627106245188e-05
-1.69082339100399e-05
-9.54171458822167e-06
-2.49935855688377e-05
-8.25582903312234e-06
-2.39071697071694e-05
-3.86845378679803e-05
-9.74198377565606e-06
-1.94541482372337e-05
-1.41079646699776e-05
-3.9319818097133e-05
-2.06426621410418e-05
-2.90959252422637e-05
-3.55315903080886e-05
-1.0748791422136e-05
-1.79179271604909e-05
4.5018669630813e-07
-2.11475936852592e-05
-3.21390476327076e-05
-7.59554860092713e-06
-2.33572182326148e-05
-1.61101635005037e-05
-3.3486080867237e-05
-2.65992189711502e-06
-4.28764092184374e-05
-2.39966979812224e-05
-2.50543569863594e-05
-2.29470753109322e-05
-2.14107057698279e-05
-2.26166596093313e-05
-2.10311862545994e-05
-1.94213991768572e-05
-1.66765667725919e-05
-3.63083988170976e-05
-2.1610889306802e-06
-1.98465228037649e-05
-1.44764789476453e-05
-4.72853105273204e-06
-3.59459998834543e-05
-2.72641899867069e-05
-9.75848033988425e-06
-4.9037069340393e-06
-2.545682480463e-05
-7.18829988594869e-06
-4.76584874656867e-06
-1.61995614523811e-05
-5.62324432007739e-06
-1.27814942781306e-05
-1.87340764605766e-05
-2.80463538572819e-05
-3.48815510102539e-05
-2.97103935841339e-05
-2.74094038855354e-05
-2.25415759879506e-05
-2.74751984756396e-05
-2.51529990565072e-05
-2.3687510215163e-05
-2.65635137253054e-05
-3.09355141443132e-05
-1.01412909862655e-05
-2.68991201585349e-05
-3.05387066172821e-05
-2.50575477532379e-05
-1.68688186058152e-05
-2.17536076313293e-05
-1.07867282104418e-05
-1.59152880535456e-05
-3.22053697313624e-05
-6.40199197861845e-06
-2.26503976235076e-05
-3.4265909926673e-05
-1.55416723339556e-05
-3.44277290968143e-05
-2.95332920822853e-05
-2.10386778949696e-05
-4.611873415381e-05
-2.25386252343887e-05
-8.43300910748096e-06
-1.39556559135424e-05
-2.88782466066693e-05
-5.79006499380976e-06
-2.38077769388118e-05
-2.17412552120639e-05
-4.59425649735107e-05
-1.60343538709955e-05
-2.13888316680005e-05
-1.35190689019972e-05
1.10614292341388e-05
-1.37887051463375e-05
9.11955077504905e-07
-2.59630672321533e-05
-2.29359361400447e-05
-2.78640523982939e-05
-2.38075426640138e-05
-6.42215136362122e-06
-4.46941868929574e-05
-6.29764194357739e-06
-2.17128421217912e-05
-1.02705140086659e-05
-1.64421449629671e-05
-2.48800525628019e-05
-2.51201364323031e-05
-2.09055178132059e-05
7.48133373638942e-06
-1.99213962295476e-05
-4.03082494891621e-05
-4.78065874966349e-06
-8.27927384117587e-06
-4.04977644492129e-05
-2.65044411651884e-05
-2.84465180263753e-05
-2.22628585252085e-05
-1.71235313584318e-05
-2.24911309307931e-05
-8.14089830662902e-07
-1.02705736727768e-05
-7.563409436786e-06
-2.66371325391022e-05
-2.71714015916573e-05
-2.17958485435306e-05
-3.44895446633367e-05
-1.77422803771711e-05
-1.3093791350367e-05
-2.60614892619189e-05
-2.25319492523859e-05
-3.66541279692522e-05
-1.58179193288983e-05
-2.59441649812957e-05
-1.43128398745893e-05
-2.04790576170891e-05
-1.09034920731766e-05
-3.41290684561667e-05
-3.20332700857063e-06
-3.65516614416004e-05
-1.70121186492018e-05
-1.22170348133866e-05
-4.88020560989554e-06
-1.39800951863987e-05
-2.19918512933789e-05
-1.79942757448274e-05
-3.28616737893704e-05
-2.18147579106074e-05
-2.24073946257854e-05
-3.1427379108463e-05
-1.48321395722043e-05
-2.64164401557997e-05
-2.87026550342169e-05
-3.19612919445752e-05
-3.16737706149811e-05
-2.45939443248622e-05
-7.57386629969513e-06
-2.64772717198303e-05
3.3029636022875e-06
-9.39591599716938e-06
-3.38351165453707e-05
-3.94420575301039e-05
-1.61590486983438e-05
-3.96055121863709e-05
-2.83037048138826e-05
-1.49838397739298e-05
-2.52755563505175e-05
-1.53055760228366e-05
-3.12533257156551e-05
-1.82445849585149e-05
-9.55024199159388e-06
-2.32415648354142e-05
-8.08254730668065e-06
-2.87365987283954e-05
-2.22175431174144e-05
-3.09666633947243e-05
-1.7799719926147e-05
-1.20272051817805e-05
-2.12546676714652e-05
-2.26306658260865e-05
-1.60325161155944e-05
-4.01988451160953e-05
-5.91375459248451e-06
-2.01518026183088e-05
-5.41448418098408e-06
-2.74944878709847e-05
-2.63799868597985e-05
-3.35529948479425e-05
-2.80787678025425e-05
-2.23754310482278e-05
-6.4583663025243e-06
-6.42187388709054e-06
-3.49596644232408e-06
-1.39969846928342e-05
3.56248422154197e-07
-8.88644350133304e-06
-7.82733601618987e-06
-6.12761022983059e-06
-9.2530151389202e-06
-2.25478487884444e-05
7.34905949915234e-06
-2.96399068699152e-05
-1.54372819706298e-05
-8.87348556558744e-06
-2.28386427928307e-05
-2.65448115928352e-05
-1.67915121646941e-05
-2.69498752089046e-05
-2.86109616140575e-05
-2.9391566945161e-05
-1.96915425885629e-05
-4.77993640955966e-05
1.73249132118682e-06
-6.72286257290939e-06
-1.64279995552763e-05
-3.78003045313106e-05
-1.28157533913637e-05
-1.92229243780069e-05
-1.66167827529227e-05
-1.14550046622252e-05
-1.10316021870256e-05
1.01115804000361e-05
-2.47831184956555e-06
2.24001217020706e-06
-1.99495276812898e-05
-2.97831381599787e-05
-7.22216241760313e-06
-7.76176222593089e-06
-2.68984979270471e-05
-2.88046541588267e-05
-2.00954048249266e-05
-1.51375854344625e-05
-2.7188837743535e-05
-2.61260217697802e-05
-1.70293797293988e-05
-2.08890816090163e-05
-4.33135307863089e-05
-4.76380415982196e-06
-1.52384897868266e-05
-2.44232066841088e-05
-1.35412108262602e-05
-3.42086752678929e-05
-1.6114421134576e-05
-1.89059566872035e-05
-2.27085575105509e-05
-3.96739680535064e-05
-1.02521426166875e-05
-2.92007920512929e-05
-3.59371971248492e-05
2.92213293001984e-07
-3.43581442634975e-05
-1.99135055399782e-05
-3.26804457324839e-05
-2.10103551331875e-05
-2.14977122783003e-05
-4.85726800738898e-05
-2.78581065386984e-05
-3.45538986935715e-05
-2.67179443439958e-05
-4.72090718054954e-05
6.13410261906946e-06
-2.55986633414997e-05
-1.70932429232581e-05
-2.22725181185035e-05
-6.73936893930932e-06
-1.65608776039042e-05
-1.00392285653495e-05
-1.65916769984779e-05
-2.64804728837602e-06
-2.24912349572608e-05
-4.29880123385894e-05
-2.63936703654989e-05
-2.15662365684239e-05
-3.26745857266601e-05
-8.30721974059564e-06
-3.39550489908032e-05
-8.08635250667924e-06
-1.42114036854259e-05
-2.62360563978276e-05
-3.03882864395954e-05
-5.99847617134868e-06
-4.33211603132846e-05
-2.92291353114327e-05
-4.27298417692469e-06
-1.78843727650907e-05
-1.88798410145498e-05
-1.60886750418237e-05
-9.53466156114806e-06
3.54251439997111e-06
-2.50349105357796e-05
-2.13157169511279e-05
-2.54187018561012e-05
-6.16915743933597e-06
-2.69628241230312e-05
-2.09540188969118e-05
-9.78782350076007e-06
-2.85885267129715e-05
-5.77672174826145e-06
-2.46854726329218e-05
-3.11750775982082e-05
-5.55054365787883e-07
-2.77719166879253e-05
-2.01909427152171e-05
-1.85588022950319e-05
-1.17179722354034e-05
-1.50018164152413e-06
-1.78451095757543e-05
-3.30322783841162e-05
-1.38201550495395e-05
-3.31898749473259e-05
-3.54552873020767e-05
-2.17886135924814e-05
-1.56365098961584e-05
-2.99921632963256e-05
-2.03208219930342e-05
-1.64362032687963e-05
-2.3301669147156e-05
-3.24234973099313e-05
-6.91583563171733e-06
-1.15273433030612e-05
2.341056031832e-06
-9.33132520753305e-06
-3.77920327336829e-05
-1.24117578578108e-05
-1.58929217436495e-05
-2.39935138860552e-05
-2.57473016465304e-05
-3.29002395656036e-05
-3.6811704370778e-06
-4.63768065456961e-05
-8.84445060148391e-06
-3.5817067013748e-05
-2.35263102472444e-05
-2.34281682461987e-05
-1.80036136985183e-05
-1.32071951025192e-05
-1.11629300573311e-05
-2.66715566349651e-05
-1.25054368410662e-05
-7.99110765084402e-06
-1.44216648112963e-05
-1.65526258123681e-05
-2.28198449693651e-05
-9.43498955350594e-06
-1.75221576254755e-05
-3.30413775492836e-05
-1.80739182390898e-05
-1.75007631893864e-05
2.58511007964081e-06
-2.6964542949528e-05
-8.76016914540301e-08
-2.22011156879401e-05
-1.79349543980975e-05
1.4630010226647e-06
-1.37237703503811e-05
-3.04971794370074e-05
-2.23440452150142e-05
-5.2713527609392e-05
4.57525676727268e-06
-7.15265595666028e-06
-3.1963536951581e-05
-2.11530763784269e-05
-1.5187149066355e-05
-9.25623833536907e-06
-3.21368048600725e-05
4.56331845802077e-06
-2.03658244243471e-05
-2.06629165053297e-05
-1.33602161979384e-05
1.41493648795016e-05
3.1118212950716e-06
-1.41091825652501e-05
2.38898373491662e-06
-2.69647138774561e-05
-5.74867023053599e-06
-2.48123210621924e-05
-3.88677742180539e-05
-1.74857018810413e-05
-3.64033147401513e-05
-3.80648396404981e-05
-3.23994538506544e-05
-2.37950727992008e-05
-2.26411821332087e-05
-1.76632000015764e-05
-1.13460459352259e-05
2.27772897833606e-06
-2.24067855421708e-05
-1.84321650001548e-05
-3.45511402841853e-05
-1.79385769473118e-05
-1.48361626013278e-05
-1.96358612626303e-05
-3.63942045755481e-05
-4.06294646478563e-06
-1.38924968435425e-07
-1.68951284057403e-05
-2.22042039851947e-05
-1.29729703487678e-05
-3.46554659452316e-05
-1.42253748507229e-05
-2.80413819108945e-05
-1.61937863163508e-05
-2.66340324646661e-05
-2.32803951389432e-06
-2.88796846228299e-05
-2.969942933935e-05
-2.67098776317132e-05
-9.18249441632449e-06
-6.67014588923231e-06
-1.7694113864356e-05
-1.26575146570276e-05
-2.14369865198449e-05
-5.05620472761891e-05
7.75127602576699e-06
-4.55593074807649e-05
-1.73835046718335e-05
-2.12255114040714e-05
-3.33373018637505e-05
-2.53536487535962e-05
-1.23735054779678e-05
-2.2747408931313e-05
-3.16387535793882e-05
-3.70031374654537e-05
-9.03482913495275e-07
-2.82862013969725e-05
-3.46594462053332e-05
-3.11962927266433e-05
-1.16999142561418e-05
-3.76458308949263e-05
-1.97513251346986e-05
-2.48981687496068e-05
-1.64723207736693e-05
-3.62748652508218e-05
-2.64051828927128e-05
-4.15553112682115e-05
-3.34925934622664e-05
-2.04384895140852e-05
-1.73733044991147e-05
-2.06762380112027e-05
-2.21334527082494e-05
-4.87522745375614e-05
-1.36907446731824e-05
-2.26446524785447e-05
1.09619617372368e-06
-1.29920360964898e-05
-4.65160267411253e-05
-2.93954292316963e-05
-3.50440605948758e-06
-1.31170605824037e-05
-1.39464943496246e-05
1.17452636335822e-06
-2.32736259069271e-05
-2.75629367210401e-05
-2.04707724355709e-07
-2.73790024966007e-06
-1.80557355433646e-05
-3.92514042711278e-05
-2.41498127674649e-05
-2.47287794780328e-05
-2.55322503349031e-05
-4.35962857898083e-05
-4.64969365598247e-05
-1.90904999324908e-05
-3.77101409054609e-05
-2.55000390741917e-05
-1.09910482530021e-05
9.89699095750774e-06
-1.33744388945094e-05
-3.21821272518253e-05
-2.02776850771841e-05
-3.84368124602867e-06
-2.06573419395491e-05
-2.60664871352073e-05
-4.98982577411927e-05
-2.81708449771549e-05
-3.19660831903279e-05
-3.13947080042108e-05
-4.29330751513067e-05
-3.90879657952656e-05
-4.61924918369371e-05
-9.50516644500001e-07
-2.56968477722248e-05
-3.01627465754161e-05
-4.48556626833785e-05
-3.04082376111533e-05
-2.65397739175285e-05
-6.8005220433621e-06
-1.15254777856046e-05
-2.36796802563784e-05
-3.05129683974452e-05
-3.68558522927553e-05
-2.11707664533438e-05
-2.5590162138995e-06
-3.39290127418408e-05
-1.59353424590395e-05
-2.47286590992335e-05
-1.40336776024136e-05
-1.72990354640448e-05
-1.88186972638276e-05
5.64877705402791e-06
-1.0672427831636e-05
-1.29520884808091e-05
-1.82527132335733e-05
-1.64703530242994e-05
-3.7810168163984e-05
-7.10815994917223e-06
-3.7646755441258e-05
-3.82683018803602e-05
-3.37635705529553e-05
-2.79780279345085e-05
-1.70645356365073e-05
-3.26430314174534e-05
-8.68483082872155e-06
-1.65958888643764e-05
-1.2435138283387e-05
-1.63331377478118e-05
-1.7228028754489e-05
-3.48461702617392e-05
-1.53158445348633e-05
-2.54709957222083e-05
-6.55522954722443e-06
-1.08099231660172e-05
-2.72998591417404e-05
-8.51994806354303e-06
7.60228902071621e-06
-2.56691111657931e-05
-3.96237969251575e-05
-1.41466332633309e-05
-2.72037800470336e-05
-1.44050006895039e-05
-1.95641652081822e-05
-2.4687004489585e-05
-2.55155693194633e-05
-2.35097854289553e-05
-2.82016128582784e-05
-2.84984841778732e-05
-1.89247321315085e-05
1.30229461891069e-06
-4.01558587988133e-05
-1.05367015051293e-05
-3.65553470243464e-05
-8.93612913847623e-06
-1.62316101170337e-05
-2.37159055660265e-05
-4.00283150980743e-05
-1.99627913499505e-05
4.88065094433798e-06
1.32022374408287e-08
1.2526099886997e-06
-3.8806514198557e-05
-4.06713319689079e-05
-1.64863483107782e-05
-3.16798213448858e-05
-1.34411296357355e-05
-7.54089521743523e-06
-8.68514840761277e-06
-2.77158470056405e-05
-3.5369483352704e-05
-2.06090983034594e-05
-2.77006274313039e-05
-1.94270653120212e-05
-2.39067897246499e-05
-3.89288358357895e-05
-2.25575481400479e-05
-3.68331578932033e-05
3.02411159284534e-06
-1.42763525445776e-05
-3.37969120551634e-05
-2.44610743408009e-05
-1.34809567321322e-05
-2.78360418821166e-05
-1.32955032617916e-05
-2.71796355036844e-05
-9.61198745157822e-06
-9.42238363062053e-06
-1.06606805988081e-05
-2.90665381457185e-05
-1.23236520084328e-06
1.22376308766971e-06
-3.51967329492224e-05
-2.27503059968864e-05
-1.14598521847764e-05
-6.6677882486333e-06
-2.0588332095119e-05
-4.68335068665296e-05
-4.0871092161313e-05
-2.83999456548329e-05
-2.46089051114424e-05
-1.62738067453955e-05
-2.31363304548951e-05
-3.79053241340427e-05
-1.70353515202612e-05
-1.96926014600207e-05
-5.75894129128747e-06
-2.71242376012175e-05
-2.13808842548913e-05
-2.27592312477926e-05
8.54877099993623e-07
-1.81220180946394e-05
-2.89461617130628e-05
-2.63125109336153e-05
-3.22111465012907e-05
8.8336027621323e-06
-1.8561958322296e-05
-3.44451183142338e-05
-3.08258167978743e-05
-1.84113625124887e-05
-3.22868849695753e-05
-2.51950784012207e-05
-2.7501165023411e-05
-3.28603104135306e-05
-3.54888528431854e-05
-2.62562391606516e-05
-3.82158364415555e-05
-3.89874770609564e-06
-2.60950645474897e-05
-2.9658289571933e-05
-1.89299423130589e-05
-1.43916930710432e-05
-1.19248175355738e-05
-1.31317960143563e-05
-4.99620764501684e-06
-8.15543971239328e-06
-2.51828086730925e-05
-3.13440151854458e-05
-3.22202031164724e-05
-1.03293997319653e-05
-7.96246488687471e-06
-3.11679197912383e-05
-1.89792229263769e-05
-1.94691694676036e-05
-3.26138727416439e-05
-2.42786543544869e-05
-8.24318845769966e-06
-6.51793951230943e-06
-1.33659438983118e-05
-9.09213601228688e-06
-2.64793789805689e-05
-2.88017852461546e-05
-1.46028175215191e-05
-1.86304884824469e-05
-2.51779238661135e-05
-3.84842538062382e-05
1.22855712710911e-05
-3.54666343282887e-05
-1.79378770991249e-05
-1.46515433371721e-05
-3.56859666950307e-05
-2.160283756121e-05
-2.29213842798304e-05
-2.15647690519112e-05
-4.20110463637172e-05
-3.00718181159758e-05
9.75313205049569e-07
1.79640086075407e-06
5.64154213934267e-06
-3.27229971295437e-05
-8.71487484173688e-06
-2.47952938307317e-05
-3.36211580308482e-06
-8.76198655975322e-06
-1.91985525881711e-05
-2.49946075292239e-05
-3.07818861657418e-05
-7.79234097381546e-06
-2.00456825710896e-05
-4.00581762093393e-05
-2.24360067614335e-05
-2.81416616191263e-05
-2.37686015960131e-05
-1.79983196763227e-06
1.69431805277738e-06
-1.97694572832524e-06
-3.04258784847998e-05
-1.28940739596489e-05
-4.24158961912132e-06
-1.06188703613567e-05
-1.40483465155151e-05
-1.58944626814709e-05
-2.70950878316135e-05
1.04827134585851e-07
-1.44272162577421e-05
-9.16638093380906e-06
8.84845985292868e-06
-4.37864997864692e-05
-8.25216092615524e-06
-2.51461887804323e-05
-8.50688747158938e-06
-1.51963498998511e-05
-2.46786524376248e-05
-3.65922734771491e-05
-2.86556336241854e-05
-1.62070374582052e-05
-8.71452533570276e-06
-3.31082702539521e-05
-2.72654807662336e-05
-1.22752244479255e-05
-2.52519793869135e-05
-1.48351958789127e-05
-3.87656963987554e-06
-1.89049867858444e-05
-2.02656427483762e-05
-2.38103965406287e-05
-2.23579197831244e-05
-2.81735299316045e-05
-2.51374135471306e-05
-2.01914598078441e-05
-3.28682218249337e-05
-2.25481635209528e-05
-2.78134974436249e-05
-2.44788027597052e-05
-2.49834033093475e-05
-2.39734045050327e-05
-2.42651352122574e-05
-1.07298308349081e-05
-4.69995052662762e-05
-3.00601203174149e-06
-2.05715934188586e-05
-2.75244435203986e-05
-1.56723499397942e-05
-4.01119935474187e-05
-2.22077163766093e-05
-1.82559391513352e-05
-2.52183408517638e-05
-3.73714475273911e-06
-2.32060065167207e-05
3.68997622039725e-06
-1.73764180118877e-05
-1.85975445351218e-05
-3.13482813474717e-05
-4.34867639666274e-05
-1.43356332606325e-05
-6.26185076196319e-06
-9.39989456056598e-06
-5.44894574966222e-06
-1.19037503338486e-05
-1.4886649946239e-05
-2.82710290515497e-05
-1.37028083661482e-05
-3.33438538275158e-05
-5.27376371064918e-06
-2.51904966060177e-05
-2.89810472844602e-05
-2.57483421068414e-05
-1.99174963815454e-05
-3.07356483516624e-05
-3.33842975698857e-05
-1.75726882876611e-05
-3.05251296842833e-05
-2.10663929689465e-05
-2.16255587758114e-05
-1.87077949240656e-05
-4.0262081476614e-05
-2.14416650756079e-05
-1.74039352844836e-05
-1.66741543533314e-05
-2.36786361114576e-05
3.50400415392238e-06
-9.96483732937907e-06
-6.45230455205534e-06
8.59739944527772e-06
-1.9868077651583e-05
-3.77515018182404e-05
-2.92034169279672e-05
-1.94660790681068e-05
-4.17550990263032e-05
-2.32693564397966e-05
-1.0223363476578e-05
-3.04534307633269e-05
-3.57808328257631e-05
-2.98137888921033e-05
-9.57249675746171e-06
-2.86877654581507e-05
-9.86190263483994e-06
-5.09658445391568e-06
-1.27531210265331e-05
-9.50549330124208e-06
-2.71721475002618e-05
3.43026599399741e-06
-1.17060401442331e-05
-2.18173670777462e-05
-1.44958233300459e-05
-1.47218510149871e-05
-1.24426747684014e-05
-1.36760659991016e-05
-2.30265099270459e-05
8.66813356151328e-06
-2.24153811772945e-05
-7.63090620333959e-06
-2.12083159893725e-05
-4.10531550759552e-05
-1.91447107969172e-05
-3.14028937974905e-05
-2.31873827652907e-05
-2.66421728964731e-05
-2.1343739246608e-05
-2.84332590103523e-05
-1.62606893805913e-05
-1.04418308853849e-05
-1.97921665975976e-05
-2.64307441233675e-05
-3.83537294396894e-05
-1.35266702884433e-05
-5.02465412696516e-06
-3.67811340175203e-05
-3.16015654426997e-05
-1.87239566111289e-05
-2.32728043258003e-05
-3.56144427464948e-05
-3.11514768654976e-05
-3.19113418857016e-05
-1.69813423745291e-05
-2.41421406625313e-05
-3.77172071475975e-05
-2.06959432633481e-05
-2.06338961129371e-05
4.88353162633424e-06
-4.00535573958796e-05
-1.89541388986079e-05
-5.02989245080317e-06
-3.52526276824707e-05
-1.25965936214187e-05
-2.65461345190952e-05
-1.76583036268069e-05
-1.65987168468702e-05
-2.00028426284207e-05
-2.39856910646821e-05
-2.64370437386396e-05
-4.00138320784977e-06
-1.53968923350682e-05
-1.30594574505495e-05
-1.83852918741341e-05
-1.36819596975906e-05
-3.34592769367724e-05
8.78892434226484e-06
-1.69127182537078e-05
-3.03598756849445e-05
-1.88465812485059e-05
-1.46872206352647e-05
-2.3214346696995e-05
-2.66268516870931e-05
-2.07169957769893e-05
-6.12867607932706e-06
-9.69492335632999e-06
-1.7656206736639e-05
-1.5030825156413e-05
-1.63917368995852e-05
-3.65859566849482e-05
-1.74642341619935e-05
-2.77457631585032e-06
-3.33512735383215e-05
-2.36659545323915e-05
-1.39261647717885e-05
-5.2322399821707e-06
-6.17553491792684e-06
-1.80703214339797e-06
-3.04711338911383e-05
-1.68730442143672e-05
5.02024978562022e-06
-1.20121154592314e-05
-1.58681183457657e-05
-2.02532844210872e-05
-2.81720419434692e-05
-3.59849986582021e-05
-3.89852776737883e-05
-3.47979059180723e-05
-3.27409595332704e-05
-3.45662612259224e-05
-5.57372929411163e-05
-6.46653780309585e-06
7.68456699335247e-07
7.19425781089262e-06
-1.82300305173798e-05
-1.09232917222255e-05
-2.94473535406846e-05
-2.86128384203516e-05
-8.15442867823628e-06
-1.69248778434225e-05
-3.38604000263054e-05
-1.02703893584699e-05
-6.9938483062837e-06
-2.51881694926673e-05
-1.82418997881179e-05
-1.35810397576839e-05
-3.08514819836835e-05
-2.59822293866453e-05
-2.02708198917893e-05
-1.12733758857616e-05
-2.4104930078828e-05
-8.61619763479636e-06
-2.71382641035199e-05
-4.77683672321806e-05
-1.49988834025707e-05
-3.08792999541299e-05
-2.11646735604072e-05
-1.59810677037698e-05
-4.17017718109978e-05
-2.79590724712359e-05
-1.38802405644215e-05
-1.47016555081654e-05
-4.68893430791393e-05
-2.50394002896556e-05
-4.16515465859895e-05
4.7066607015613e-06
-4.00020875941263e-05
-2.80707734460432e-05
-2.5219702152581e-05
-5.91667819746719e-06
-1.06322833699374e-05
-1.16265159141122e-05
-6.28323208155339e-05
-2.49828337379668e-05
-2.52816995750301e-05
-8.95317044128466e-06
-3.69634351958512e-05
-2.56572387720798e-05
-2.49647961085716e-05
-3.59361014381008e-05
-3.69328041139368e-05
-3.27541052050532e-05
-8.7010126202182e-06
-1.98967263660416e-05
-3.16840918147367e-05
-8.99077694509243e-06
-2.50974710268743e-05
-9.00639759060844e-06
-2.36868664184679e-05
-2.1023918205107e-05
-1.67266649548594e-05
-1.96650081049864e-05
-2.64222691958482e-05
-1.37846710011343e-06
-1.57770903375402e-05
-3.31623645131177e-05
-1.08941635711579e-05
-3.66338607897688e-05
-2.16665437284835e-05
-1.10504447173536e-06
-2.3091082110507e-06
-1.81317209434095e-05
-3.48500188104676e-05
-1.880316999172e-05
-9.62454292654841e-07
-1.60233799923663e-05
-2.4770455786691e-05
-3.73794365671679e-05
-1.08868778687351e-05
-5.49007242902137e-05
-4.11199608404146e-05
-3.31547517516425e-05
-4.32963618434174e-05
-7.95514725644962e-07
-1.35216117563061e-06
-2.95295799924368e-05
-1.93199693578442e-05
-1.06967393718755e-06
-1.58386095116816e-05
-2.69493994927531e-05
-4.30111770889023e-06
-1.98916970444797e-05
-2.38966054161526e-05
-3.46495039573782e-05
-4.39929648605058e-05
-2.12569876015255e-05
-4.3942234731624e-05
-2.7217072920384e-05
-2.15494825556357e-05
-1.49024806364463e-05
-3.678689316411e-05
-2.32306105805429e-05
-2.80540642472024e-05
-3.03077300618827e-05
-1.35753762976145e-05
-2.22387516524305e-05
-1.20057809883059e-05
-2.15725141767418e-05
-4.46985177189412e-06
-4.66228324379294e-05
-2.60539732380985e-05
-2.98552914147285e-05
-2.78913757853559e-05
-2.49320989703595e-05
-9.49409145793e-06
-2.9630328638991e-05
-1.24636383968171e-05
-3.6442199621017e-05
-1.45105632721006e-05
-2.70175426889377e-05
-3.52284350646135e-05
-3.70766922440981e-05
-2.02603502499156e-05
-9.28663055930067e-06
2.23075953655142e-06
-3.05607676372823e-05
-1.56496283939066e-05
-3.5450207266074e-06
-6.42547434189297e-06
-4.24342611719809e-05
1.1959937125692e-05
-3.90340849420088e-05
-2.68010269674045e-05
-3.28646452150577e-05
-2.80141030954213e-05
-3.23508635272554e-05
-3.32300734396988e-05
-2.01748036511916e-05
1.27040003153669e-06
-2.73452273925267e-05
-7.83609866528642e-07
-1.45115912934592e-05
-9.028526030356e-06
-1.84899495504053e-05
-6.93105161091201e-06
-1.94055357338617e-05
-3.10249909385343e-05
-3.79177566916304e-05
-1.51377524780875e-05
-8.93721218377267e-06
-2.41428081483636e-05
-1.82834469398359e-05
-1.31296610078955e-05
-3.4607902195578e-05
-2.05135571033747e-05
-2.55165821004944e-05
-1.64444896191642e-06
-1.46803418271865e-05
-1.93439762024015e-06
-3.50726769517736e-05
-3.83948953537493e-05
-1.52989435031727e-05
-8.87410507909237e-06
-4.86740508040987e-05
-1.32134286976899e-05
-2.4282327300297e-05
-9.44592824993015e-06
3.31745056129984e-06
-6.17893198858924e-06
-4.2560336212637e-06
-2.23596790545325e-05
-2.10275444476104e-05
2.91618107022471e-06
-3.65955974317809e-05
-2.93350220137012e-05
-8.02643742163287e-06
-1.44495645928405e-05
-4.02127022768263e-05
-3.00775691753616e-05
-2.59547227154179e-05
-4.5088809410707e-05
-1.05318271126816e-05
-1.8552153739288e-05
-2.37895599261115e-05
-2.07227436168287e-05
-7.89263677026745e-06
-2.59634110147053e-05
-2.55337084434676e-05
-3.87254488949035e-05
-1.81939589581472e-05
-2.19912897701625e-05
6.19939141456012e-06
-1.4604164068102e-05
-3.38730066895179e-05
-3.08446398756299e-05
-1.27303330909084e-05
-2.83886756566158e-06
-1.22359403450719e-05
-2.00301704383365e-05
-2.675703419444e-05
-2.22874388239559e-05
-1.95196980373842e-05
-3.25989660241722e-05
-1.43974741578944e-05
-2.0903293424481e-05
-1.73905387891292e-05
-9.38633529962579e-06
-7.462405036052e-06
-1.20393385634009e-05
-1.37912118458383e-05
-2.07913346818899e-05
-8.88396497798058e-07
-9.54862089773965e-06
-2.18552925128812e-05
-1.26263743485222e-05
-1.26828031568059e-05
-2.18263011375573e-05
-9.28167725005701e-06
-7.1912733730269e-06
-1.95051322779639e-05
1.1215039084539e-06
-1.3759288868302e-05
-3.83938075263915e-05
-2.68363914886187e-06
-1.07824365867786e-05
-1.72787115415481e-05
-2.5237492260795e-05
-2.04433850989736e-06
-2.20936145950501e-05
-9.94815395078967e-06
-1.59682221383599e-07
-1.3706968779985e-05
-1.6799765093233e-05
-3.28527960834531e-05
-3.741035666179e-05
-1.60703448771756e-05
-1.40524562610935e-05
-2.84612068433317e-05
-3.7891622777074e-05
-4.02238594230456e-06
-9.37491033286808e-06
-3.66658681629153e-05
-3.14558011799125e-05
-3.69847689916182e-05
-1.1750482703209e-05
-1.29996865693972e-05
-1.18528515833851e-05
-1.40854663392998e-05
-3.71658076594598e-05
-2.90439277169702e-05
2.90996711276062e-06
1.79574324142629e-07
-1.67783803660454e-05
-2.65385714065443e-05
-8.20136303606448e-06
-4.77185625389977e-05
-2.98878774276284e-05
-2.19041284081967e-05
-1.16322286078528e-05
-9.9685634908565e-06
-1.17522469376848e-05
-1.42448351323629e-06
2.244084696519e-06
-1.56626594571369e-05
2.21678793706053e-06
-3.44162130152726e-05
-2.28027420050659e-05
-1.50749339266758e-05
-2.34787299463449e-05
-3.09731978809803e-05
-2.44134850279168e-06
-2.84327139281997e-05
-4.00340806342659e-05
-3.09469915227785e-05
-3.97873856758013e-06
-1.03082283303569e-05
-1.85991395587242e-05
-2.60269746577929e-05
-1.99799274405295e-05
-1.90209500880687e-05
-2.17120032199013e-05
-3.77567661230147e-05
-5.88496767273198e-06
-1.05840554304418e-05
-1.11597510738849e-05
-1.70550425984375e-05
-2.85777962364567e-06
-3.07090007450805e-05
-2.62128724054802e-05
-2.66050471273221e-05
-3.79366295814708e-05
-2.74699998135917e-05
-1.17780398364551e-05
-1.08431581957174e-05
-1.73875884415263e-05
-4.37654355853309e-05
-3.56594772147473e-05
-3.55300193469573e-05
-2.64027154653093e-05
-1.68519073038354e-05
-2.72032045082098e-05
-2.49774288074198e-05
-4.40612995901974e-05
-2.26692646383818e-05
-3.80522285857267e-05
-4.21668125847783e-05
-2.08487177246752e-05
-4.03637274249096e-05
-3.43765244355974e-05
-4.51478867289336e-06
-2.39082404462122e-05
-3.44689856755651e-05
4.5911112971948e-06
-1.71147937479338e-05
-1.31440953928645e-05
-2.13898786884718e-05
-2.28015717896799e-05
-3.67110216808064e-05
-3.72475928500591e-05
-2.59942194333094e-05
-3.50831405298236e-05
-2.3819448663147e-05
-3.62993020123185e-05
-5.88979552895134e-06
-1.3987625162625e-05
-3.33970695074547e-05
-3.2174504580908e-05
-8.92953735431482e-06
-1.08962364515615e-05
-1.33790989370303e-05
-9.6947236330473e-06
1.08855808649238e-05
-3.05490906531817e-05
-1.77291069259198e-05
9.80636089832234e-06
-1.83767902616256e-05
-4.605483712088e-05
-1.52958398658879e-05
-2.57824362083962e-05
-1.57189571278973e-05
-1.54883738280334e-05
-6.89785199048923e-06
-2.42395250195364e-05
1.04965062973673e-06
-3.42493608860132e-05
-1.1004222526516e-05
-1.81013091657739e-05
-2.25269682735632e-05
-2.1664257279171e-05
-2.20001873789534e-05
-2.95668298476948e-05
-9.63571949366748e-06
-3.29103377611672e-05
-7.41558756723772e-06
-2.061556880446e-05
-3.50929418341093e-05
-2.63596980315331e-05
-1.15704991053175e-05
-2.45682938421532e-05
-1.4375267406959e-05
-4.06132752509163e-05
-7.59798433630476e-06
7.91475937997308e-06
-3.40393368526207e-05
-2.26277839699722e-05
-3.54361459948856e-05
-4.13244746653552e-05
-2.06399868074035e-05
-1.79712796839956e-05
-3.02021389531472e-05
-3.92981728323328e-05
-1.33394727730868e-05
-2.75633797971027e-05
-2.23838819622476e-05
-4.17767784419695e-05
-2.82259425435277e-05
-3.13608331698529e-05
-1.24985903360318e-05
-4.13844015855967e-05
-3.1708705734857e-05
-3.76536644112262e-05
-1.86329160025299e-05
-7.72748890549269e-06
1.36989545981219e-06
-4.38026136788903e-05
-4.0634701935448e-05
-2.16327766707816e-05
-3.1811629389786e-05
-1.80520298100769e-05
-2.51699867922287e-05
-1.56569641068046e-05
-1.28730149528247e-05
-1.01306867250196e-05
-1.14148434332225e-05
-1.96434900076908e-05
-3.15084440820788e-05
7.19804384793866e-06
-3.37404072389334e-05
-2.51190077043373e-05
-6.32414812073692e-06
-1.67498877348509e-05
-1.53213910393984e-05
-2.00824506239815e-05
3.81817516132422e-07
-2.79765555135383e-07
-2.68187001956769e-05
-2.6269702933567e-05
-1.8389541645143e-05
-3.28267767656849e-05
-8.14890265423146e-06
-2.6862792900011e-05
-1.17825488719646e-05
-3.70770020097128e-05
-2.79594729708047e-05
-2.11725269597572e-05
-1.54045649378326e-05
-1.8701100601425e-05
-2.39166228734345e-05
-2.84497225484335e-05
-3.77647677568101e-05
-3.40955523757605e-05
-1.15689285402089e-05
-2.69304634907897e-05
-1.64809326769867e-05
-2.59127812694713e-05
-3.10304928323714e-05
-2.4667910423915e-05
-1.37324871807132e-05
-6.37031350961456e-06
-1.89673775372669e-05
-2.40465697770737e-05
-1.47829200884118e-05
-2.05457036517493e-05
-2.97015141807536e-05
-3.19059766356896e-05
-2.91180231019179e-05
-8.72016988550069e-06
3.533324216795e-06
-6.5892727253644e-06
-1.24113923387848e-05
-2.92686534152786e-05
-2.26471615383415e-05
-1.17762140825754e-05
-1.37166219523818e-05
-1.89456237707052e-05
-4.10036008060408e-05
-1.31936440834309e-05
-2.77402582575319e-05
-2.93035817221916e-05
-1.5358061222858e-05
-8.74078620352415e-07
-2.44593684132801e-05
-5.82457594638417e-05
-7.32545502059336e-06
1.19296720833759e-05
-1.78507446147191e-05
-8.59094996298874e-06
-2.85436730694209e-05
5.54922312345021e-06
-3.47420375073066e-06
-2.94097144938011e-05
-1.74444568269915e-05
-1.13309960136217e-05
-4.75366776191234e-06
-2.74930021228139e-06
-3.90071432896744e-05
-2.05974446232556e-05
-3.50765807178265e-05
-1.05319768048562e-05
-3.3538985067295e-05
-1.91628281482851e-05
-1.1650612279161e-05
-1.89182423939263e-05
-2.83943337125152e-05
-2.47431838429458e-05
-4.32350659380807e-05
-2.20446096442814e-05
-2.66610326360846e-05
-1.47662055540113e-05
-1.76570860081679e-05
-2.54035623939479e-05
-2.78682859305773e-05
-2.27711628783602e-05
-2.64639641824865e-05
9.23583721517117e-07
-2.55349043210227e-05
-3.61354587928633e-05
-6.9508074106708e-06
-9.25614020291798e-06
-2.41032276455252e-05
-1.27384451030236e-05
-2.22131553918259e-05
-2.62163008304705e-05
-1.84679982452082e-05
-7.84677302143009e-06
-1.21051772110724e-05
-4.65118935916191e-06
-9.80401280217739e-06
3.44368573732394e-06
-2.97972164850816e-05
-3.21976549684906e-05
-6.04914363116032e-06
-2.17667515715476e-05
-2.97863597961729e-05
-2.99601250600221e-05
-1.23728575272692e-05
-2.57762012126949e-05
-2.68744323960676e-05
-2.70822088103869e-05
-2.29449789676875e-05
-5.00995185801885e-06
-3.79889446750967e-05
-1.80046402270197e-05
-1.61777003492022e-05
-1.8898281573649e-05
-5.70231742882718e-06
-2.69527843643308e-05
-1.60996784298753e-05
9.02317837294325e-07
-2.46885791179719e-05
-2.59953886279662e-05
2.02299296992439e-06
-1.04366644208175e-05
-2.70478123114438e-05
-3.92237015110964e-05
-2.04232750947584e-05
-2.18861551788802e-05
-2.20949343019036e-05
-1.41761133128998e-05
-1.94640458615955e-05
-5.49318524680707e-05
-2.33839682514896e-05
-3.37410151466925e-05
-3.83793048884277e-05
-2.32118167018502e-05
4.37355482516255e-06
-2.49545407663899e-05
-5.69781235463974e-06
-3.38742489256501e-05
-1.27757539401837e-05
-2.57586115010352e-05
-1.04558934273061e-06
-4.76077286413015e-06
-1.38808629311958e-05
-1.39047267577024e-05
-8.67124249433703e-06
-2.29105082333523e-06
-1.50998298513447e-05
-1.7894329074919e-05
-1.15761174616154e-05
-6.96519988910709e-06
-4.83470210604568e-05
-3.64021767620833e-05
-4.0110557367726e-05
-9.57747065809036e-06
-1.493111259946e-05
-1.14393552392249e-06
-3.14379144473106e-05
-1.598533752332e-05
-2.95831495585168e-05
-3.48261650641628e-05
-8.79211621770736e-06
-2.67024379389591e-05
-3.57172248280301e-05
-1.09690633732163e-05
-2.0892000776386e-05
-2.30675055040631e-05
-2.17050076595829e-05
-8.41337485578284e-06
-9.56164946261318e-06
-3.19306503394461e-05
-3.18034394068018e-05
-2.26491261539519e-05
-2.08070036115533e-05
-2.67124196418644e-05
2.19690747074387e-06
-3.93705585643618e-05
-2.6097586657819e-05
-1.74719155756204e-05
-4.37502785081393e-05
-1.9658016737566e-05
-1.28337513029129e-05
-2.76782186154909e-07
-2.53539305645759e-05
-3.60280023003811e-05
1.05092755126433e-05
-1.76640886026526e-05
-2.44720927147402e-05
-2.47311798286545e-05
-4.37917383979398e-05
-6.73384077863751e-06
7.01857284095487e-07
-2.64939906685033e-05
-2.12555582725334e-05
-1.25877640097456e-05
8.18199133791486e-07
-2.20798388439917e-05
-2.47347976841154e-05
-2.0121258653301e-05
-2.26868820852031e-05
2.17278291257762e-05
-3.84339868967444e-05
2.67717882018786e-06
-2.02615151662038e-06
-2.58255992290864e-06
3.23031799260544e-06
-2.01922711235193e-05
-2.93591126402783e-05
-2.31285147389534e-05
-2.06643937158226e-05
-1.41461078597426e-05
-3.37147129509446e-05
-1.36771705388765e-05
-2.30338987688619e-05
-2.13417124962779e-05
-3.67745170498088e-05
-2.57192861414868e-05
-2.19304978632347e-05
-8.80448802845628e-07
-3.45082581162729e-05
-6.9057059529364e-06
-2.58986278018884e-05
-2.80784968219256e-05
-2.88795728528284e-05
-3.03239968988337e-05
-1.61441226274427e-05
-2.55831171829483e-05
-5.51919981902184e-06
-7.69974699882045e-06
-2.52162630441148e-05
-2.16367403179007e-05
-2.55058517153429e-05
-8.02806002863671e-06
-2.05540294662141e-05
-2.820994176118e-05
-6.52917661326975e-06
-1.74781556573177e-05
-1.79072547966146e-05
-1.63691641389684e-05
-3.86464410065056e-05
-1.5886138654484e-05
-8.30007180743855e-06
-1.08612346314751e-05
-4.00756066427255e-05
-1.46733965832721e-05
-3.6095072930149e-05
-4.73927175684896e-05
-2.14502297556683e-05
-2.12207518872056e-05
-1.79035451062553e-05
-1.93333429241502e-05
-1.2628897538418e-05
-2.36025503082779e-05
-2.58850726464863e-05
-1.52778271212036e-05
-2.11605693299205e-05
-1.67409989528639e-05
-7.1874068975926e-06
-3.1440739843592e-05
-3.56339900627552e-06
-1.97005150684336e-05
9.32487356362794e-06
-2.01818030042254e-05
5.95166785616406e-06
-2.0152651563123e-05
7.9264091202201e-07
-9.51604783369798e-06
-2.55022425165714e-05
-1.85008356318574e-05
-1.30433873702783e-05
-1.10025578590038e-05
-1.28703185964263e-05
-2.55192374141411e-05
-1.71179439420388e-05
-3.16590041917971e-05
-3.95660719437311e-05
-3.99774431832854e-05
-2.48950702088262e-05
-1.363011877595e-05
-3.26526006139976e-05
-1.11884414608085e-05
-1.66314689004626e-05
-7.32620705082277e-06
-3.30308001607853e-06
-5.49469856467324e-05
-2.70680683668504e-06
-1.63108653654333e-05
-2.29652330017901e-05
-2.96703566819837e-06
-3.03501128612193e-05
-3.59500398282175e-06
-1.66806444239322e-06
-2.5685168009149e-06
-1.3495316386456e-05
2.34672503491825e-06
-1.64947856524579e-05
-5.93917286677081e-06
-1.6938474648383e-05
-2.73332184982957e-05
-2.56489100198103e-05
-2.41843204129839e-05
-2.50103143766185e-05
-3.53450983482211e-05
-2.16588299388865e-05
8.78171451856398e-06
-2.88026486932537e-05
-9.75849419828458e-06
-1.57029861663062e-05
-3.11771283541149e-05
-1.5744946522602e-05
-2.9656402528235e-05
-2.82871551348089e-05
-2.92596891589985e-05
-2.03388579521434e-06
-1.7982037387296e-05
-3.96785825364664e-05
-3.72977156658739e-05
-1.61649771813939e-05
-2.7120969129929e-05
-1.08958775906219e-05
3.10882968118954e-06
-1.24333169415287e-05
-4.10388934688824e-05
-1.07188120620349e-05
-1.94894966012936e-05
-1.45293159962673e-05
-9.64671821098853e-06
-2.99899189558296e-05
-1.98098288688792e-05
-1.1813091817517e-05
4.6026841527022e-06
-2.15661788464095e-05
-1.06475298457633e-05
-1.92537211418811e-05
-1.3251604939828e-05
-1.57151732131467e-05
-2.55381791971237e-05
-2.11587340069094e-05
-2.89416801748466e-06
-3.12935752200125e-05
-2.27421160013145e-05
-1.9856649784987e-05
-4.16510138496011e-06
-2.33238659130331e-05
-3.63432235804653e-05
-3.19318884295331e-05
-2.06505870767815e-05
-2.15033356359996e-05
-1.93395864271653e-05
-1.60378554309802e-07
-2.86114652258559e-05
-5.39245914897994e-06
-3.03496764697818e-05
-2.60941965027471e-05
-3.71081100819013e-06
-1.45950135549489e-05
-1.5102666199305e-05
-3.02508750154358e-05
-1.11465586281116e-05
-1.00722354643889e-05
-3.26541869224984e-05
-3.93802151298862e-05
-9.93245335123293e-06
-1.47135694891811e-05
-3.9102244475547e-05
-2.1949139682053e-05
-2.14391961353285e-05
-3.09192304764769e-05
-3.03020594232287e-05
-4.1874226747854e-05
-3.29239132936988e-05
-7.08362916101535e-06
-1.22636383369946e-05
-1.41548719037119e-05
1.30642609578826e-06
-3.27147613875534e-05
-9.59215276278476e-06
-1.87278175323841e-05
-2.0923105057801e-05
-4.83367316001334e-05
-1.58987252346668e-05
-2.63453078086697e-05
-1.82560492524637e-05
-8.40733308506052e-06
-5.99017050072197e-06
-3.12619403181736e-05
-2.96123532653905e-05
-8.24706026151373e-06
-1.92622843021857e-05
-2.0716540226688e-05
-2.1291791122884e-05
-3.59088707074918e-05
-4.96186218389426e-05
-3.46251126830585e-05
-5.80241267310113e-05
-3.56110848612656e-05
-1.85210281965833e-05
-3.24017889551689e-05
-1.82999865649148e-05
-2.80295828248825e-05
-4.05256095447884e-06
-3.3414488936416e-05
-1.08036624884229e-05
-1.77484725266918e-05
-3.5573944886488e-06
7.5878714188253e-06
-2.25705030725092e-05
-3.87394864040886e-05
-2.19172079497337e-05
-3.16178870455958e-05
-4.21913111280129e-05
-4.47616357969298e-05
-2.49566461526388e-05
-2.26135873015334e-05
-1.4847839211297e-05
-1.46081926046093e-05
-1.54786461309378e-06
-1.83836628546829e-05
-5.39447826702865e-05
-2.12825300640877e-05
-4.09883514580925e-05
-3.00328171634683e-05
-2.7003781883477e-05
-2.93306331078871e-05
-2.6143783629547e-05
-3.06084976660319e-05
-3.03922828005922e-05
-4.40213232863444e-06
-1.96829163408556e-05
-2.77782247959304e-05
-4.28581861117912e-05
-1.95176355580095e-05
1.15656583498209e-05
-1.75040760759147e-05
-4.25209973221301e-05
-2.1907874359682e-05
-3.05401073662644e-05
-2.14397968288101e-05
-3.75335396740105e-05
-1.48866648444547e-05
-3.34675053985935e-05
-1.16677136465458e-05
-4.3332869921316e-05
-3.44978841616212e-05
-2.873870208559e-06
-2.74774519996374e-05
-4.80995137023754e-06
-2.84788421102165e-05
-1.6053913250355e-05
-2.01943661550321e-05
-1.54865397097333e-06
-2.70787175135547e-05
-3.54933530614562e-05
7.34103922492041e-07
-1.32806117328298e-05
-1.17634582542177e-05
-3.68222377310815e-06
-3.04229959742218e-05
-1.58262943462428e-05
1.45558902493149e-06
-5.73148685457261e-06
-2.87280882200277e-05
-1.26668271623004e-05
-1.62789013925415e-05
-3.74923113922496e-05
1.2997578610731e-05
-1.31873247137965e-05
-3.19618578580687e-05
-1.2983793341468e-05
-3.05067895015466e-05
-1.22608123475884e-05
-3.09258814291298e-05
-2.25485509652227e-05
-1.38353323675032e-05
-2.75055458772582e-05
-3.48656760106236e-06
-8.11458414126072e-06
-1.07839167863175e-05
-1.07934562984198e-05
-2.86221843922714e-05
-1.81751426072472e-05
-3.64333543652191e-05
-3.26086831294399e-05
-2.20734171358368e-05
-3.09844295629782e-05
-7.11085274592424e-06
-2.55144883364911e-05
-3.44791154417731e-05
-9.30648083836536e-06
-2.0634399435855e-05
-2.27720886707196e-05
-1.13229917272013e-05
-5.45644977518817e-06
-3.78821219210457e-05
-1.61141854304014e-05
-2.61370537599164e-05
-1.95515385350953e-05
-1.92744429648363e-05
-3.6156368193592e-05
-4.67442995670905e-05
-2.70161709729538e-05
-1.36677547192151e-05
-1.63143188214071e-05
-4.78306294968217e-06
-2.03700919464873e-05
-2.04489648784744e-05
-1.87252676601032e-05
-1.06906179415835e-06
-3.41205883691078e-05
-2.21368242325652e-05
-2.37379196934542e-05
-1.49849904218678e-05
-2.17445514197545e-05
-1.41123608026713e-05
-4.46727271659694e-05
-3.64182304890103e-05
-2.66639805239081e-05
-2.24929212299358e-05
-1.55573664386095e-05
-1.4907724507967e-05
-5.16821841520891e-06
-2.35871452250279e-05
-1.41969505299405e-05
-6.61709073897195e-06
-8.39831336537768e-06
-2.07564082385527e-05
-1.0099784446113e-05
-4.12742055485287e-05
-1.98433554429049e-05
-2.36318575754117e-05
-3.57706762445263e-05
-3.77851821695307e-06
-1.47700412611985e-05
9.7636272084976e-08
-3.91675210669796e-05
-1.99535709595505e-05
-2.35110358761391e-05
-4.15819473825729e-05
-3.41032525497569e-05
-2.10213513080127e-05
-1.58282752264872e-05
-3.13425422730154e-05
-4.63440565082307e-05
-2.95978660797052e-05
-1.26077590379786e-06
-4.70942299037204e-06
-2.38748159458465e-05
-1.14250854954777e-05
5.54663548647034e-06
-1.37708746101774e-05
-2.51836237189809e-05
-2.06811048493197e-05
-9.52519736948714e-06
-3.99805496508666e-05
-1.9870075961952e-05
-2.40373795804945e-05
-2.71311718708448e-05
-2.02783241986637e-05
-1.21224166902447e-06
-3.16656253797562e-05
-2.5116791697997e-05
-6.70899777917561e-06
-1.28256327199308e-05
-3.87766342280214e-05
1.17854589076227e-06
-2.8130330638192e-05
-1.53762143478182e-05
-1.43551460958856e-05
-2.32718914098893e-05
-3.64075449141819e-05
-2.99474066704391e-05
-1.54585825185393e-05
-2.08828694358188e-05
-1.65746991974407e-05
-2.379644792738e-05
-3.36755624907263e-05
-3.85467917853238e-05
-3.7907053169718e-06
-2.09117599194575e-05
-4.71037567485576e-06
-3.20112655182665e-06
-3.83639360874177e-05
5.41194755780199e-06
-2.71239017203599e-05
-3.30651072857864e-05
-5.9382460599621e-07
-1.66744613373255e-05
-2.85449689626549e-05
-1.40160030665973e-05
-8.11422834534132e-06
-1.07225716570578e-05
-8.56141387044165e-06
-9.94277062624672e-07
-9.27816994223932e-06
-3.34303693234238e-05
-2.04973182265903e-05
-1.51446272435089e-05
-3.76645190560918e-05
-8.77879238611527e-06
-3.1635735844956e-05
-2.34292612383346e-05
-1.24102239256586e-05
-3.17516492151898e-05
-1.45983144193494e-05
-2.1632968044019e-06
-3.46898286983431e-05
-6.38914320867297e-06
-1.93451573646543e-05
-1.8487453578155e-05
-7.8123368314091e-06
-8.67662587309907e-06
-4.83379431593175e-07
-1.0061899671286e-05
-2.09578858773506e-05
-1.33336654792199e-05
-2.54836726000103e-05
-1.78502173382253e-05
-2.97778527831111e-05
-1.4384383785698e-05
-1.86547640036191e-05
-3.13897297755265e-05
-9.86820111855642e-06
-2.32325469694806e-05
-3.21266020986101e-05
-3.07845658209645e-05
-2.6269960892084e-05
-3.14263407638619e-05
-1.73696950624333e-05
-4.14085844647961e-05
-2.55254331147909e-05
-2.11163205196258e-05
4.10242251982957e-06
-1.06434738635541e-05
-1.09596420062065e-05
-1.43501293462793e-05
-2.1184004388426e-05
-1.63783286806551e-05
-1.53872547965334e-06
-3.07799188949655e-05
-2.68599433023888e-05
-2.67208507667506e-05
-3.91223112303792e-05
-3.81111827992978e-06
-2.25769460199262e-05
-1.25072645891715e-05
-2.42498915902144e-05
-2.38834017999112e-05
-9.80037304817929e-06
-6.35084179308796e-06
-2.72806205446849e-05
-2.38640768535315e-05
-1.90757210786001e-05
-2.58127232886147e-05
-2.58686385674009e-05
-2.346916285732e-05
-3.20821383421251e-05
-5.69337719325925e-05
-3.17194648292625e-05
-1.05576013967104e-05
-2.07763796294701e-05
-1.53507496296648e-05
-2.6375268170922e-05
-2.26074108806624e-05
-3.48033293960364e-05
-1.47939041590564e-06
-3.30324586717523e-05
-1.2177020173621e-05
-3.06194692814807e-05
-2.44682007241416e-05
-3.17618419331706e-05
-3.53248948708589e-06
-2.74254962499388e-05
-3.53242578398528e-05
-2.3639522875347e-05
-2.74272462926339e-05
-5.7334448758144e-06
-3.43959361539661e-05
-1.36938655951851e-05
-1.46642802272092e-05
-3.38825426051359e-05
-3.15335406160333e-05
-8.13150458950837e-06
2.08562853992716e-06
-1.5146727717405e-05
2.43982325316546e-06
-1.4519872034233e-05
-1.97545018631817e-05
-2.18149371833467e-05
-1.60807404356077e-05
-1.90810007485531e-05
-4.22698481581939e-05
-2.66329027244006e-05
-2.33801723888093e-05
-4.06229781136841e-05
-1.6921223061976e-05
-7.3316722478886e-06
-3.48473427318262e-05
-3.1208158081646e-05
-2.41450959733539e-05
-1.72572406044224e-05
-1.55437604546451e-05
-2.51299053562785e-05
-1.33850975690698e-05
-1.63111489407662e-06
-7.63708696375878e-06
-2.68257248463413e-05
4.53583232456614e-07
-3.33249799981779e-06
-2.14001978828202e-05
-6.89962230342417e-06
-6.22596087917958e-06
-1.45873348613861e-05
-2.19193117502622e-05
-6.57746986919496e-06
-1.2631089612091e-05
-1.78983479376769e-05
-1.39039367605417e-05
-1.48008687762112e-05
-2.58948702334716e-05
-1.49169194535136e-05
-3.0796245209657e-05
-1.73132892116614e-05
-2.25895726081955e-05
-3.62045877097883e-05
-6.90540359259737e-06
-1.44923582989905e-05
-1.8573034479904e-05
-3.17139779491055e-05
-1.40139158375024e-05
-3.17365811976868e-06
-3.5256777662657e-06
-1.21163373274692e-05
-1.92231952103317e-05
-6.80443288889252e-07
-2.88682470791969e-05
-1.71450553933772e-05
-3.14407633695676e-05
3.96568656022276e-06
-1.88317090785411e-05
-3.41179825262703e-06
-2.842626299576e-05
-2.7753329449303e-05
-3.64953925759577e-05
-4.17735199962151e-05
-4.07344772295557e-05
-2.25368362955687e-06
-1.22832959492492e-05
-1.33818640770524e-05
-3.68591217723994e-05
-8.14826793203693e-06
-9.38732491282125e-06
-1.70817293984834e-05
-1.27004049134203e-05
-2.44174773458693e-05
-1.1370668973016e-05
-3.11582466486048e-05
-2.71447698931245e-05
-8.87930890514419e-06
-1.16288985673919e-05
-2.8942352768381e-05
-1.0651152754338e-05
-1.87955851163132e-05
-1.59491712150992e-06
-2.34034211857486e-05
-2.4295175832422e-05
-2.0928472104757e-05
-1.45662698446515e-05
-3.50089829846308e-05
-4.12621903734204e-05
-1.61584941965831e-05
-2.85425194243672e-05
-3.38686545628403e-05
-2.74865411434049e-05
-1.59923290457241e-05
-8.65019516337123e-06
-1.69797001407598e-05
-2.45202927504987e-05
3.96206976846819e-06
-1.71192155840099e-05
-4.16056846984169e-05
-1.10883355413875e-05
-1.49965297574603e-05
-2.5036182773031e-05
-1.29434138260333e-05
-2.46843107888269e-05
-1.34390819313997e-05
-3.18673207479059e-05
-1.04330460458425e-05
-2.08159264981971e-05
-8.74824942375606e-06
-3.1766175203978e-05
-1.53134981360229e-05
-9.62095433695605e-06
-1.38694574119657e-05
-2.20930237762692e-05
-2.1658584794198e-05
-3.08928416525549e-05
-2.33669435471772e-05
-1.96384057291386e-06
-2.39297461776387e-05
-1.07278101573514e-05
7.6300951073399e-08
-2.57317783428539e-05
-2.87201928571557e-05
-2.30502652020334e-05
-3.05603657745493e-05
-1.18262331831697e-05
-1.72054426264098e-05
-3.77453417510086e-05
-2.8555468108957e-05
-5.03478070716169e-05
-3.24876149896981e-06
-2.70491292195394e-05
-3.54886346059938e-05
-1.93547251798245e-05
-1.8780842867586e-05
-1.76962471454546e-05
-3.38249014682573e-05
-1.8543886511626e-05
-2.15261823350139e-05
-1.94107859817772e-05
-2.79928292897258e-05
-2.0717583374879e-05
-2.03556393038867e-05
-2.84617682914652e-05
-3.96149006748718e-05
-3.4095674616116e-05
-2.47341976239516e-05
-3.11439805385673e-05
-3.61564921767018e-05
-2.60802379753007e-05
-3.12946874820024e-05
-3.82658842469089e-05
-6.77168015372284e-06
-1.96005530932196e-06
-3.47593034627917e-05
-1.43203021463723e-05
-2.50927726466656e-06
-1.29336517047032e-05
-1.21503838577237e-05
-1.13454501791649e-05
-3.91130438567771e-05
-4.47021710998773e-05
-3.44740987866874e-05
-1.58439146821601e-05
-3.15059161232866e-05
-2.52540692143999e-05
-3.95826193899407e-05
-2.1780809031464e-05
-4.69285117832433e-05
-4.65240091541927e-06
-2.23752101317892e-05
-3.79975885143635e-05
-3.62618909636857e-05
1.34051831304786e-05
-1.31296335476179e-05
-1.35395198187903e-05
-2.76222938046563e-05
-1.49642655458576e-05
-9.7350152586281e-07
-1.18588312992057e-05
-1.21096439187847e-05
-1.83474066694853e-05
-6.57223754356396e-06
-2.57080209631918e-05
-1.93148122059824e-05
-5.72759003405262e-07
-3.36406019585852e-06
-2.44462037752836e-05
-2.49395265472563e-05
-7.31038990961992e-06
-2.36235413941124e-05
1.19935158522576e-06
-1.69994000621698e-05
-1.19030551976434e-05
-2.98303698649078e-05
-1.95355468782022e-05
-7.66744219176705e-06
-5.70430384319925e-06
-7.0967120342639e-06
-1.90648772745956e-06
-1.40085862781738e-05
-2.66269725072067e-05
-1.89685205320892e-05
-2.34689556518993e-05
-1.14993611090042e-05
-1.39248402627519e-05
-3.04878900840483e-05
-2.86043692874946e-05
-1.40131436263223e-05
-3.17053876010852e-05
-1.24876976969517e-05
-1.45670375141904e-05
-2.27991174468479e-05
-9.48157527354366e-06
-1.80108382967307e-05
-4.1491567265104e-05
-1.52698828263037e-05
-2.99204809179274e-05
-2.6894062441164e-05
-3.26862582488894e-05
-3.83145800339275e-05
-4.59476843954725e-05
-3.16842410784834e-05
-4.22830161357166e-05
-3.49109356302558e-05
-1.47948172233249e-05
-2.33068939136956e-05
-2.43520324925293e-05
-4.54866830459891e-05
-1.28170364983646e-05
-1.44420441978627e-05
-2.4652646356692e-05
-3.84032320878934e-05
-1.17128641131973e-05
-4.11883186259619e-05
-2.38247783859347e-05
-8.87248819516941e-06
-2.21646591208427e-05
-1.62820504163159e-05
-2.48499838465566e-05
-2.24246278995719e-05
-1.55091579888709e-05
-3.63867464563436e-05
-1.38717220512386e-05
-2.64576808001184e-05
-2.09960580119828e-05
-1.64462834810013e-05
-2.92171793118052e-05
-3.05715255706708e-05
-1.77782031341463e-05
-4.20149071872559e-06
-1.38405710428004e-05
-1.30570736363953e-05
-2.91512432222312e-05
8.98360071845939e-06
-1.18055491323387e-05
9.8323470294686e-06
-2.64342952905961e-06
-3.23328709180826e-05
-2.81232254925603e-05
-2.81404818454855e-05
3.27751013737832e-06
-3.83602294215432e-05
-2.41053021008507e-05
-1.61498379159636e-05
-2.24430870057542e-05
-3.91531643658956e-05
-3.54145574495783e-05
-1.34584141793431e-06
6.83670987491433e-07
-1.59460248994274e-05
-3.52953413341742e-05
-8.25541969835403e-06
-3.08744493015085e-05
-6.60128778868767e-06
-2.54281369547481e-05
-1.33992198697168e-05
-2.03873368100674e-05
-2.62088258168598e-05
-1.59359605971657e-05
-3.37734549530019e-06
-1.71603719241018e-05
-8.03958034602279e-06
-1.09568010113711e-05
-1.0025072415226e-05
-1.96623926757099e-05
-1.18016088612949e-05
-1.99911979783828e-05
-1.17600349895771e-05
-3.44919379300484e-05
-3.17240422608497e-05
-8.30438392921398e-06
-2.77570944931378e-05
-4.08791368138338e-05
-1.23975773546674e-05
-2.80669879747296e-05
-1.65714936256191e-05
-1.53554831053248e-05
-1.93696568349428e-05
-1.57219458430229e-05
-2.49477311437819e-05
-1.49143630771024e-05
-2.54838017516328e-05
-2.14500777104359e-05
-2.09565199465958e-05
-1.05839614373653e-05
-7.89075561016312e-06
-1.7538600659383e-05
-9.59884861530733e-06
-1.35158500453448e-05
-1.87067126240452e-05
-1.37579046020405e-05
-9.25817383093614e-06
-2.04659025887508e-05
-1.39280621046188e-05
-1.36555572831423e-05
-2.29737183485161e-05
-2.19925345520379e-05
-1.08186310327841e-05
-1.58019327942553e-05
-1.63748534311157e-05
-1.91641729653198e-05
-1.51980675488412e-05
2.93155955484518e-06
-1.79297607727392e-05
-1.18187320275329e-05
-1.1967975724212e-05
-2.54964115822998e-05
-1.67822233091883e-05
-6.06956535366866e-06
-2.35383839834727e-05
-3.68682511415562e-05
-1.77456244098323e-05
-1.5473976119947e-05
-2.39279039191176e-05
-3.40318415499579e-05
-2.32542320878952e-05
-1.64091839718729e-05
-1.36875476126524e-05
-1.30855718167044e-05
-6.55146667771843e-06
-1.31965997228254e-05
-7.99203239210513e-07
5.25291674755411e-07
-1.90674309005706e-05
-2.60518090351505e-05
-1.37711834134018e-05
-3.11406198014758e-05
-2.13767443652937e-05
-1.11207334966186e-05
-2.63429462272438e-05
-2.44520867998318e-05
-2.1085358820396e-05
-6.01568216494026e-06
-9.26522020190913e-06
-3.65155557747244e-05
-1.19287308133145e-05
-1.27836037296414e-05
-9.58661599075828e-06
-5.12949322952974e-05
-3.30829721164387e-05
-3.40567736371072e-05
-7.46529501969186e-06
-3.10010799849438e-05
-1.5668876983744e-05
-2.82579629204194e-05
-4.93765545346097e-05
-4.34924337845697e-05
-3.35242146080219e-05
-1.45560427347647e-05
-3.8361893143864e-05
-1.32592463077967e-05
-2.00394059722153e-05
-2.14489555988944e-05
-2.74781329747693e-05
-1.37622835612466e-05
-1.87845018454317e-05
-1.64490295537222e-06
-8.4143791863981e-06
-3.04238654963932e-05
-2.39930362319457e-05
-2.02403558130426e-05
-2.26282032584876e-05
-1.32955051786762e-05
-5.57966429716075e-06
-2.47267378867297e-05
-9.06052842352832e-06
-2.86664859570737e-05
-2.46977433993056e-05
-3.28102447611056e-05
3.86321062777873e-06
-2.72332330966075e-05
-4.0923117346335e-05
-4.05668888271853e-05
-1.24002996742922e-05
-2.3392316909525e-05
-3.50360424755611e-05
-3.12499293165144e-05
-1.04937519165021e-05
-4.65307209079111e-05
-2.93811981719565e-05
3.90613828943593e-06
-1.02660134439077e-05
-3.57641816727012e-05
1.80702988746109e-06
7.32424198219362e-06
-3.94196932822228e-05
-3.47572920686432e-05
-3.23831929757654e-05
-1.66271190118717e-06
-1.04432925059714e-05
-3.78419060195128e-05
-5.47303722835432e-05
-1.60902643604135e-05
-3.10875700504993e-05
-2.00251443086584e-05
-2.78065624731213e-06
-2.49894859706176e-05
-9.31328685938275e-06
-3.94741059311846e-05
-5.93220373910912e-06
-1.34388633544321e-05
-1.78011207693028e-05
-1.5530084475528e-06
-3.41837993050887e-05
-4.02685573201845e-05
2.00196297171223e-05
-1.46962705297353e-05
-3.33811002557157e-05
-1.84236723723175e-05
-2.78052459687343e-06
-1.80689811030792e-05
-1.22742058920315e-06
-1.88359904706056e-05
-1.70366362047947e-05
-5.22127642068095e-06
-2.69874194944763e-05
-1.41299788084301e-05
-4.72039293797537e-05
-1.64989842951369e-05
-2.78198482183836e-05
-3.14107294829263e-05
-1.95508227115959e-05
-1.51122449880865e-05
-2.04537789270254e-05
-3.12914125127839e-05
-3.78321218014505e-05
-2.77011014890719e-05
-1.26746252726499e-05
-2.33503243357453e-05
-3.76018533591212e-05
-7.48135205170577e-06
-2.12537589786574e-05
-8.17937734970789e-06
-2.48690490707581e-05
-1.86064662717534e-05
-1.84157051442054e-05
-3.06263030234423e-05
-2.86038255121656e-05
-7.42363523135319e-06
-1.09061316190929e-05
-2.58373120820161e-05
-2.99512208370139e-05
-1.69693803785419e-05
-2.45642280941648e-05
-3.93390242559952e-06
-2.29505074493133e-05
-3.59388465677667e-05
-3.10341323780515e-05
-8.92901009013498e-06
-3.19548790614872e-05
-1.72662591250906e-05
-1.85271827092256e-05
-1.20911584904043e-05
-1.0413758430285e-05
-2.8761401221842e-05
-1.78452378892594e-05
-2.59992744044206e-05
-6.24477251297639e-06
-3.24614879854828e-05
-2.29799354914417e-05
-2.11836320022012e-05
-3.40499938368297e-05
-3.27395876474307e-05
1.10525764575602e-06
-2.61190920206404e-05
-1.28002185417932e-05
-2.57759187137262e-05
-3.20229830340721e-06
-1.1753071173272e-05
-1.01193690811823e-05
-2.56355082222308e-05
-4.20881940428525e-05
-1.59306694574781e-05
-4.79723124723234e-06
-2.51385773850724e-05
-7.4233389471073e-06
-1.24544181062183e-05
-2.5286093698879e-05
-1.05067039919118e-06
-1.08457609586503e-05
-1.59282802378519e-05
9.28755417010047e-06
-1.47797603284412e-05
-1.89893258255633e-05
-1.74700095075359e-05
-2.92854474899376e-05
-6.93845066063722e-06
-1.34531624026292e-05
-3.37221634758987e-05
-2.49530297122555e-05
-1.93381108029509e-05
-3.93858052658171e-06
-1.78998461811613e-05
-3.83156050362652e-05
-8.93491749336636e-06
8.40983095880893e-06
-1.99692391983027e-05
-1.37481500631485e-05
-2.54187122453012e-05
-1.11476331075117e-05
-2.55275283456469e-05
-2.0189916418198e-06
-3.04171584975797e-05
-2.97096016192475e-06
-1.78525553700448e-05
-1.44284937096513e-05
-2.20479868499816e-05
-2.53357642165556e-05
-2.3469715842104e-05
-2.49909614077218e-05
-3.50388014454913e-05
-8.1212166207251e-06
-3.38867467412037e-05
-3.34831196544397e-05
-7.32458056172652e-07
-1.72482390128616e-05
-1.78320160947503e-05
-3.55427351025999e-05
-2.40057247468648e-05
-1.45692857104324e-05
-4.31172815312837e-05
-2.53365884657747e-05
-2.14862569718266e-05
-1.76529920263407e-05
-2.57549074831847e-05
-2.4394802040212e-05
-2.21798604407631e-05
-1.8039904827358e-05
-2.7255959813756e-06
-2.7303555639591e-05
-4.27626877288532e-05
-2.93452172554728e-05
5.48601393934859e-06
-2.75543160615623e-05
-3.46650311301845e-05
-2.99275585061167e-05
-4.00544625396215e-05
-2.09098772371977e-05
-1.11983354919157e-05
-3.47547500164006e-05
-2.5819822687485e-05
-2.43164373389177e-05
-2.25450269803926e-05
-3.05189688131467e-05
-3.08199718911746e-05
-1.72598288221249e-05
-2.4958372028896e-05
-1.83120193443271e-05
-1.14891263429533e-05
-1.22405874214357e-05
-3.03959490607545e-05
-1.52589759990612e-05
-1.76771783683707e-05
-1.85640671232016e-05
1.16901830813227e-06
6.75025506250562e-06
6.36564180347728e-06
-4.58970493044158e-06
-2.93413987606551e-05
-4.61478706906166e-06
-1.00217905776973e-05
-4.34846876344317e-05
-3.00650540357503e-05
-3.29363990724736e-05
1.26847353387296e-05
-2.35332754849548e-05
-3.93407017676001e-05
-3.50336639984137e-05
-4.22632694231302e-05
-1.74659265813535e-05
-1.39665763400373e-05
-3.26169271851505e-05
-1.16952308168574e-05
-3.65420420802086e-05
-3.67473248450641e-05
-2.16385852991253e-05
-4.26057318931284e-06
-1.88703746474565e-05
-1.2140369590822e-05
-4.35275956093677e-06
-1.32839519112388e-05
-1.47888385301836e-05
-3.79980264733321e-05
-1.73487933141108e-05
-1.82948174565716e-05
-3.67855604380416e-05
9.38006328476535e-06
-8.10187505869059e-07
-1.63508430027165e-05
-6.37024352032781e-06
-1.92012959078593e-05
-2.85771330997707e-05
-3.65157512688328e-05
-2.93044810653915e-05
-2.15387102267143e-05
-4.48082113338721e-05
-2.5021661795414e-05
-2.41548642703447e-05
-1.69036580204737e-05
-4.21172364266008e-05
-1.18763651286989e-05
-2.06860514767855e-05
-1.26477027052084e-05
-4.28237009179638e-05
5.57222447230323e-06
-1.93078993787889e-05
-3.09677554036228e-05
-2.31098143374419e-05
-4.04728597627053e-05
-1.94624874858714e-05
2.98719988108246e-09
-2.33641065785357e-05
-3.92764039567763e-05
-4.73571282927545e-05
-2.78913735767038e-05
-3.16321061287377e-05
-2.76398432518499e-05
-1.14075509149923e-05
-3.52329677544591e-05
-3.13049341920573e-05
-2.67257836316173e-05
-2.71261643060071e-05
-1.80452471787184e-05
-2.36607106231402e-05
-2.63019758622739e-05
-4.35955291587971e-05
-1.71670166521372e-05
-1.7855935012929e-05
-4.45586103797437e-05
-2.53106687428984e-05
-4.02534691158682e-06
-1.2211758210471e-05
1.4943565232504e-06
-3.33106768557479e-05
-5.92797930970254e-06
-3.37067907385246e-05
-3.36937255065869e-06
-3.94160033452763e-05
-1.21259390175886e-05
-2.2396960806332e-05
-3.11545700843823e-05
-2.87566980217151e-05
-1.57250155904604e-05
-1.74429805513313e-05
-2.7184019331977e-05
-3.1949509754494e-05
-1.08702342192261e-05
-2.42151983076134e-05
-9.67761592525919e-06
-3.79213091824221e-05
1.28575977151964e-06
-2.55014415176778e-05
-6.27900547621207e-06
-1.96580346016121e-06
1.18114241985378e-05
-2.30864206287373e-07
-1.65874722747e-05
-3.82673429587261e-06
-7.07233919621409e-06
-3.238677024222e-05
6.60191779608301e-06
-2.57183802648369e-05
-5.38587660936726e-06
-3.15673524028164e-05
-3.98960867826104e-05
-1.39398690116876e-05
-2.765971157959e-05
-2.34043567921079e-05
-1.66076611821871e-05
-1.93297370500879e-05
-4.0202074937106e-05
-2.42572948311455e-05
-2.86102972560881e-05
-2.8552225040011e-05
-1.51359621161633e-05
-2.26148005813454e-05
-1.57966868027572e-05
-1.81077095471718e-05
-2.38632495548494e-05
-3.37137870496668e-05
-4.37447547160685e-05
-1.5211948035645e-05
4.04248873734795e-06
-8.25857222792065e-06
-2.55527587819155e-05
-2.23355101709013e-05
-1.18728752810959e-05
-2.25296168352081e-05
-1.21769179218944e-05
-3.33884424826542e-05
-1.7043329053583e-05
-1.37981495075729e-05
-9.90174633144127e-06
-1.80724732368217e-05
-4.56510745235643e-06
-8.21227028766925e-06
-2.6192093660594e-05
-2.2668670719587e-05
-3.67367650735915e-05
2.51158412037173e-06
-4.27874137268546e-05
-2.47248933219557e-05
-2.56614352130645e-05
-1.63941491252884e-05
2.6629758187071e-06
-3.04803956328606e-05
-1.33846212770522e-05
2.71645461420783e-06
-1.58982966889807e-05
-7.08677001438349e-06
-1.5515446409663e-05
-1.89154596679547e-05
1.08568666413755e-05
-2.4529796675045e-08
-2.6895756839058e-05
-1.72269946063001e-05
-4.1755664195044e-05
-2.8402596785424e-05
-1.51116626704726e-05
-2.0922839540253e-05
-2.68888312287731e-05
-2.80424145725883e-05
-3.97083625885462e-05
-1.1327560337472e-05
-2.01196591678185e-05
-2.0037427344903e-05
-1.31314919001881e-05
-2.2149098571822e-05
-2.50156496101159e-05
8.37605408011573e-07
-2.18154704993976e-05
-6.35721267359791e-06
-1.34619987249333e-05
-2.81254556065315e-05
-4.82855967344362e-06
-3.5782014177018e-05
-1.41264057763997e-05
-1.38711663971692e-05
-2.41739565956493e-05
-1.15871952757417e-05
-2.96004857137145e-05
-2.22770237520072e-05
-2.19914690569339e-05
-2.10400801321931e-05
-4.03837377234498e-05
-4.06401385968536e-05
-1.06290531911235e-06
-3.31119173057368e-05
-2.54466374065415e-05
-1.59803347699695e-05
-2.17726259585353e-05
-1.22260333502203e-05
-2.76709149486067e-05
1.17782967923017e-05
-1.57085204191433e-05
-5.36770080042997e-05
-8.41910648709629e-06
-8.68321320956136e-06
-1.97936485969391e-05
-2.61529874272728e-06
4.10403407925704e-06
-2.46736600646171e-05
-1.39898175444155e-05
-3.06147787841383e-05
-8.11457138181747e-06
-7.75508884340558e-06
-1.62286296392209e-05
-5.17702416422242e-05
-2.99222648302309e-05
-2.55642151787961e-05
-2.35628198261436e-05
-2.45721975719537e-05
-1.00044117969592e-05
-2.56334208587301e-05
-3.92868245330866e-05
-3.39869911542742e-05
-3.49665225873603e-05
-2.73107045800097e-05
-2.09361443097829e-05
-5.24689108050342e-06
-2.33547916621983e-05
-1.54364197671048e-05
-8.73324591654034e-07
-1.61398708393019e-05
-1.1494597190548e-05
-1.2864318962428e-05
-3.73958858786176e-05
9.31908541064998e-07
-1.69797049217067e-05
-1.65202224937163e-06
-3.60874069609454e-05
-3.27157147870127e-05
-2.89483650117158e-05
-3.409785036952e-05
-2.41843406354458e-05
-8.30536838400374e-06
-1.18762410931791e-05
-1.86168346967161e-05
-2.69771586493825e-05
-1.61844683694521e-05
-1.93025013114844e-05
-1.39008711282957e-05
-3.54102932190857e-05
-1.69853065884485e-05
-1.11506405485706e-05
-4.78168748604411e-06
5.75361245494806e-06
3.70765393450241e-06
-1.00311142807314e-05
-2.57085779554083e-05
-4.80389470161758e-06
-4.92306034097091e-06
6.88487072963238e-07
-1.76926110366153e-05
-1.89510371442754e-05
-2.9711038533342e-05
-2.67079828592041e-05
-1.5499628440918e-05
-2.72838027482826e-05
-8.18574646902626e-06
-1.38822598419106e-05
-4.96639001645226e-05
-9.29580595824517e-06
-1.38783755248326e-05
-1.18089095423417e-05
-8.44512247534781e-06
-1.64377486728278e-05
-3.49217442517263e-05
-1.81266580598298e-05
-2.69354792374765e-05
-3.49763551315518e-05
-3.49685886121973e-05
-3.90826748426268e-05
-3.03982154006904e-07
-1.9391152073024e-05
4.7449422745981e-06
-3.08508517103553e-05
-3.87013594201894e-05
-4.45691853185317e-06
-1.28368681190428e-05
-1.68571881112002e-05
-1.2997133338923e-05
-1.68727532254696e-05
-2.93010395323482e-05
-1.81248113168627e-05
-2.43004025751124e-05
-3.13229282310275e-05
-1.61906072269579e-06
-3.52540929979682e-05
-1.43578690409923e-05
-2.18959393977881e-06
-1.44424070963623e-05
-2.68674628007379e-05
-2.29003332538138e-05
-8.0767517077856e-06
-4.85015415514609e-06
-2.21853137711327e-05
-2.05140773738379e-05
-1.93620658568733e-05
-4.57219827774295e-05
-3.55131715319055e-05
-1.09787965797607e-05
-1.72404508065276e-05
-3.7133041615022e-05
-1.65060215786609e-05
-1.34901045420889e-05
-2.03318031375908e-05
-1.70646714019659e-05
-1.79758590548371e-05
-1.55306003827051e-05
-1.87384479126517e-05
3.50269784244832e-06
-2.06877310224892e-05
3.42168481331591e-07
-1.89747180951251e-06
-1.0895624849507e-05
-2.21124986800269e-05
-3.45329450724337e-05
-1.8185158302628e-05
-2.38497743511052e-05
-4.35782995957077e-06
-2.19467360378304e-05
1.73407194356987e-07
8.72541560866444e-06
-2.08198568599754e-05
-2.47930300020146e-05
1.67000739810756e-05
-1.84690571064649e-05
-4.06668598019536e-05
-2.35662804074272e-05
-2.06033112761799e-05
-1.3185946034318e-05
-1.22506281099467e-05
-1.81274583842929e-05
-2.29073338319403e-05
-1.01900865966305e-05
-2.03568368625651e-05
-4.60476744662695e-05
-2.1530747472842e-05
-3.25867446458534e-06
-9.76086433811466e-06
-3.31459126085253e-05
-2.12775314366643e-05
-2.77188156035222e-05
-1.74869475648548e-05
-1.73547635170593e-05
-2.08220302645921e-05
-1.10040105498951e-05
-2.17612690496448e-05
-1.59733198320947e-05
-3.47267243131053e-05
-4.07902159023653e-05
-2.63005202992969e-05
-3.68032464000389e-05
-2.1208700361144e-05
-2.84068820197658e-05
-2.48772673348768e-05
-2.71229628852815e-05
-2.58009108290012e-05
-1.84019696701841e-05
-2.95160320649477e-05
-1.76645676824511e-05
-1.20341168599791e-05
-2.50418533362084e-05
-2.40274702235817e-05
-2.34326294944082e-05
-3.18181560147197e-05
-7.73436820465516e-06
-2.12433419929912e-05
-2.08859523412982e-05
-3.79336647855837e-05
-3.9823845778438e-05
-3.06532789786582e-05
-1.40212446705802e-05
-1.34165351126778e-05
-2.68393248995553e-05
-8.93950581482558e-06
-2.08898863876129e-05
-3.16678887257441e-05
-1.08177315245405e-05
-1.48404735178469e-05
-4.35467456044718e-05
-1.63065706379747e-06
-1.0966080629671e-05
-3.17465121908692e-05
-1.30423545485917e-05
-1.89814304611687e-05
-2.21097887194581e-05
-2.20956742159205e-05
-3.18982596387553e-05
-1.08334408572221e-05
-2.22164385357511e-05
-2.69230451251714e-05
-1.33267296406575e-05
-1.6474558783432e-05
-2.10910380418101e-05
-2.84943226427044e-05
-2.67080022608957e-05
-1.88537107752583e-05
-1.51509957907355e-05
-3.1127451619182e-05
-1.31460929855654e-05
-1.39553755541164e-05
-9.82680417812566e-08
-1.580966164249e-05
-1.46358704009621e-05
-1.12718726668569e-05
-4.17734022695556e-05
-3.1721890212514e-05
-3.37277165714885e-05
-1.98528597418087e-05
-2.47707648086434e-05
-2.68520566735768e-05
-2.21423363296772e-05
-2.24073765449873e-05
-2.51048958387993e-05
-1.71659092055115e-05
-9.90320469472433e-06
-2.67173893476822e-05
3.5818645297452e-06
-2.44409025923165e-05
-3.29831485589265e-05
-9.21420627681764e-06
-3.1372615571445e-05
-2.64593364533199e-05
-1.39256321048133e-05
2.56135676513793e-06
-1.42738367053609e-05
-2.4460194112964e-05
-4.55943798287597e-05
-4.50060731247329e-05
-2.79422203000054e-05
-3.80048855058854e-05
-2.65802997951705e-05
-3.39224037784001e-05
-1.28467424724105e-05
-1.81660671504772e-05
-3.24463958863989e-05
-1.7843981522473e-06
-1.28926510816163e-05
-2.22059503744407e-05
-2.33435830854343e-07
-2.16881018805729e-05
1.15194790224623e-06
-4.16355528121968e-05
-2.96698358946958e-05
-8.88441462840102e-06
-4.08818151794762e-05
-8.39492206294331e-06
-1.98007456467117e-05
-3.93675144083719e-05
-3.30790290388208e-05
-2.4468363995154e-05
-1.13224023170767e-05
-2.7927154957189e-05
-4.17658394907529e-05
-3.76804179603542e-05
-3.69879344241892e-05
-2.70719449969982e-05
-1.92658918617018e-05
-2.53103064160779e-05
-3.08393893968105e-05
-1.94890001073975e-05
-2.50691078011766e-05
-2.78933737445277e-05
-1.36119902908219e-05
-1.81622679811645e-05
-1.33300327483377e-06
-4.09398127948268e-05
-2.26457653999765e-05
-3.8789613218473e-05
-2.32209825377556e-05
8.71226618797538e-07
-3.59831745032615e-05
-1.97591661217021e-05
-2.82621424465923e-05
-2.5170889709964e-05
-1.02176377896708e-05
-2.05512571280137e-05
-1.33445790343584e-05
-3.27606638774004e-05
-5.77240981238922e-05
-7.16433940251974e-06
-2.25708159481776e-05
-3.4816291150077e-05
-2.51915148380736e-05
-1.40972334419378e-05
5.75046945786034e-06
-9.52293835935934e-06
-2.2208274217404e-05
-1.70454767569596e-05
-9.12763212875702e-06
-3.33560216275815e-06
-3.47209808394731e-05
-3.55088164027282e-05
-3.30501677076207e-05
-2.16078404766914e-05
-1.17239523098476e-05
-2.04204559993294e-05
4.99208335276839e-07
-1.49587103356255e-05
-2.05402430102521e-05
-2.09842196624775e-05
-2.06426060870685e-05
-3.27495773147619e-05
-3.95308032832683e-05
-1.5142648577156e-05
-1.92974065006905e-05
-1.2455364194984e-05
-3.12037244077826e-05
-2.3858202419838e-05
-1.79068956238685e-05
-2.89185167958455e-05
-1.94164086143034e-05
-1.31383318076575e-05
-2.99699497352956e-05
-3.24620722811037e-05
-2.46559136494012e-05
1.00421594317767e-05
-1.97595190343169e-05
-1.90467160547446e-05
-6.83459899402237e-06
-3.63790289340393e-05
-3.83646239906914e-05
-3.32769356924846e-05
1.12247807513761e-05
-1.45395469942743e-05
-2.66673393707165e-05
-2.3472049213372e-05
-4.11527868273439e-06
-3.50036471520406e-05
-1.11833211788858e-05
-1.2228704354762e-05
-2.8255953616239e-05
-2.37269677799449e-05
-3.70461030380548e-05
8.2886391076754e-06
-1.51148235725048e-05
-2.90906771494639e-05
-1.99676657096423e-05
-1.61564969141188e-06
-1.42101218481113e-05
-3.83778070786187e-05
-1.28734530158913e-05
-1.92828724675703e-05
-2.01561897017758e-05
-1.81144445108568e-05
-2.842259960821e-05
-2.88856327740001e-05
-1.77541910775473e-05
4.20648003012254e-06
-2.11280435217606e-05
-2.41881908357351e-05
-2.92405703374936e-05
-9.62575080312714e-06
-9.34406300754238e-06
-1.33619051447932e-05
-9.28400459849347e-06
-3.40313892279865e-05
-3.89125473797118e-05
-1.47558110860922e-05
-2.1104532116576e-05
-5.15265695962372e-06
-2.91705563531611e-05
-3.7696510572367e-05
-3.38358434478483e-05
-1.82255976613423e-05
-1.29689056050439e-05
2.50782367953768e-06
-3.24442698482617e-06
-9.53147040089393e-06
-1.74580155035908e-05
-1.78525754653848e-05
-1.54700197595171e-05
-4.30236727979309e-05
-4.02671444276599e-05
-1.07206682749356e-05
-1.92617421113769e-06
-1.34124481876063e-05
-2.95582029760392e-05
-1.79185442729872e-05
-2.57139082652208e-05
-1.33689173167108e-05
-9.15982235102397e-06
-2.7949626429926e-05
-2.47263737689511e-05
-2.38233246524614e-05
-2.08974810838028e-05
-1.39879517121653e-05
-1.04240217980117e-05
-4.96966868979319e-05
2.08340876573393e-06
-3.19709516191723e-05
-2.03380736348087e-05
-2.20611149014259e-05
-1.86140214386e-05
-2.20769942848619e-05
-3.42610920140213e-05
-2.86995794660385e-05
-2.37713890521386e-05
-3.99469369146389e-05
-2.22390725045476e-05
-2.02500997640023e-05
-1.65865760578832e-05
-4.36051578741102e-05
-1.93136543782425e-05
-6.54277041768549e-06
-3.0477441843722e-05
-4.29834260670115e-05
-2.04312875905045e-05
-2.53164456422205e-05
-2.30716926185897e-05
1.57785642519592e-06
-3.97210539306426e-05
-2.98134357774209e-05
9.81120779509861e-06
-3.47915348209336e-05
-2.695319163956e-05
-2.9712615463533e-05
-1.00292639051954e-05
-2.60697796427858e-05
-1.12637603272446e-05
6.2141894601689e-06
-2.18022322727653e-05
-3.11905000597234e-05
-2.02559067097205e-05
-2.24605999278394e-05
-2.87444135533694e-05
-4.02510182318432e-05
-3.58692074775719e-05
-2.8885842048245e-05
-2.96742446859254e-05
-1.28240151927573e-05
-9.43886565511646e-06
-1.71801989355253e-05
-2.37317904656386e-05
-3.57650723058285e-05
-2.98524399750657e-05
-4.1173503051018e-05
-2.88623093372741e-05
-1.86622965411706e-05
-1.07384859691984e-05
-1.60648752512091e-05
-1.50180228577629e-05
-4.24690791788219e-06
-2.77721191794839e-05
-1.61118811728147e-05
-2.29174619065394e-05
-1.95464966280016e-05
4.9879411518896e-06
-2.48766113447959e-05
-3.76799354344575e-05
-2.436503530223e-05
-2.11866603514628e-05
-1.4890673930866e-05
-3.42115610515621e-05
-2.3311371512018e-05
-1.04856862443265e-05
-2.1441247620036e-05
-4.05656340087181e-05
-1.88098812617337e-05
-3.97048105099854e-05
-6.95118437533026e-06
-1.37460414960352e-05
-2.82454432059174e-05
-8.61024258738704e-06
-1.90555082671964e-05
-2.52812996583913e-05
-2.11252351196517e-05
-2.18259308808572e-05
-1.64831661300849e-05
-3.93211811744741e-05
-2.25207968425504e-05
-3.6204767110599e-05
-4.77032555484709e-06
-1.10999511765286e-05
-3.04388804637695e-05
2.38253991541887e-06
-3.05628188477764e-05
-1.02630608624671e-05
-2.31099047126746e-05
-3.74753548905131e-05
-1.31793589457836e-05
-4.39243996196445e-05
-3.69222095528964e-06
-2.15416068354804e-05
-3.69772815396966e-05
-1.22952695264175e-05
-7.91581324184327e-06
-4.07857731374505e-05
-2.46569334406265e-05
-1.42102284837208e-05
-3.93189460038674e-06
-7.23332144325707e-06
-5.66684973266561e-06
-1.50486383080965e-05
-9.020932661943e-06
-1.83048436500777e-05
-2.19693147825026e-05
-2.62526212773367e-05
-1.3745496563326e-05
-1.96057381803311e-05
-1.6498855496818e-05
-2.63727115159014e-05
-1.91577746027439e-05
-3.8218965026408e-05
-1.02098550988999e-05
1.06731438510106e-05
-1.20323070588894e-05
-6.12350536229054e-06
-7.30905395670908e-06
-1.94569027138379e-05
-2.91894841513163e-05
-6.42301518419181e-06
-2.2414340446551e-05
-5.34701911310058e-06
-1.79647520159179e-05
-1.66577840522409e-05
-1.09094626284245e-05
-2.57184620443911e-05
-2.97377716533423e-05
-2.05114299778e-05
-2.37745305103684e-05
-3.65378011977307e-05
-2.32887440795623e-05
-1.44280115611631e-05
-1.43382716533962e-05
-1.19988583035249e-05
-4.95076589484928e-06
-2.66715476486063e-05
-1.00892474748196e-05
-2.23771134678394e-05
-1.84710631511848e-05
-3.21111303941258e-05
-2.92004130725688e-05
-2.79579152861973e-05
-1.94073079653697e-05
-1.31654046838209e-05
-2.34392176858884e-05
-5.55157740716563e-06
8.72243570439265e-06
-1.54317589670424e-05
-3.4373611292578e-05
-2.0188040371502e-05
-3.35661317070676e-05
-2.84443524750036e-05
-1.49634724885474e-05
-4.07021262896418e-05
-2.08902714144399e-05
-1.49102569260737e-05
-2.40973766906296e-05
-3.60865975819616e-05
-2.98966365734749e-05
-3.41505392239593e-05
-1.91960006679675e-05
-6.02048526830849e-06
-3.21991497734352e-05
-4.28841475460191e-05
-3.73296527010539e-05
-4.11680669365002e-05
-5.42839024326098e-05
-1.44349771067972e-05
-1.23316286573929e-05
-2.32777319771551e-05
-2.51527416213211e-05
-3.54962763875762e-05
-4.7694552253624e-05
-3.08057461108289e-06
-3.10222176392289e-05
-3.54527529983902e-05
-1.92412512305883e-05
-1.25252877348921e-05
-3.0694759389934e-05
-2.72353594434294e-05
-2.26126593158015e-05
-2.77351791505249e-05
-4.70933039690301e-05
-2.46875373204633e-05
-1.72080261159433e-05
-5.4441268751945e-05
-3.27713568760314e-05
-3.90230349322766e-06
-1.20922611048449e-05
-3.78841281397295e-05
-2.26386280155386e-05
-2.35925841094573e-05
-3.64842904322985e-05
-1.23430693661544e-05
-2.68041485074193e-05
-3.61312626101317e-05
-2.13088811091897e-05
3.59501954051293e-07
-3.33259841745657e-06
-1.03970809395636e-05
-1.97070159491187e-05
-2.64050329504207e-05
-1.97629047884829e-05
-1.05679275744477e-06
-1.09768904554554e-05
-2.20602125983047e-05
-3.44986097090262e-05
-2.3261038908485e-05
1.5998788893278e-06
-2.77506080847859e-05
-3.15944620309915e-05
-3.13658826649476e-05
-4.07359879851637e-05
-2.72083888951838e-05
-2.04331169489563e-05
-3.23529566819599e-05
-2.60244363408504e-05
-1.89051146306487e-05
-1.17051422394313e-05
-2.39961248603774e-05
-1.52036295089753e-05
-2.37003921391067e-05
-1.8340414180641e-05
-2.67322136288354e-05
-2.2739566102506e-05
-1.60835280242375e-05
-2.57177146550538e-05
-2.54839691766339e-05
-1.19918815432562e-05
1.21203370093008e-05
-1.42017738487711e-05
-1.96551961463101e-05
-2.27350959152231e-05
-3.65737602958974e-05
-2.10357576087376e-05
-8.7503967528403e-06
-1.50215147139538e-05
-2.71819391599118e-05
-3.07273049537443e-05
-3.79339323710826e-06
-1.67784340012384e-05
-2.60993778547173e-05
-2.06283607127275e-05
-2.06906592930391e-05
-1.75131241656139e-05
-8.27650507723902e-06
-2.52493508431133e-05
-4.17462297029329e-05
-6.97179753136997e-06
-2.94354269162243e-05
-1.38801013102225e-05
-2.95426032156219e-05
-1.84972232961699e-05
-1.73463864363926e-05
-3.47239273577518e-05
-2.57896167290509e-05
-1.63038338419955e-05
-2.93748315119444e-05
-2.89410101354807e-05
-2.55196996006562e-05
-3.23812324219161e-05
-6.48211825368197e-06
-3.3832912319178e-05
-2.13277770096706e-05
-5.56786887641504e-05
-3.80914230161078e-05
-7.88832535061118e-06
-3.10782201223824e-05
-1.31210876229589e-06
-2.83907636598035e-05
-1.4596452049585e-05
-9.39810128405316e-06
-3.69682378018198e-05
-1.53496880993625e-05
1.58071132783822e-06
2.03463791960333e-05
-2.01139886956138e-05
-2.82822296764267e-05
-1.15025580125661e-05
-2.1566124841025e-05
-1.40244874376801e-05
-1.19828314885543e-05
-1.50331532313371e-05
-3.2210449207874e-05
8.78418875449083e-06
-2.20936192744541e-05
-1.56914810343865e-05
-1.32144786711124e-05
-4.42860293398292e-05
-2.04981008423635e-05
-3.20245864358695e-05
-2.15623656034666e-05
-8.43065351945101e-06
-4.12205604148267e-05
-4.67902953018559e-06
-2.46726635583794e-05
-9.08755759331142e-06
-1.83033354568405e-05
-5.75138213850097e-06
-8.69519984598382e-06
-1.98806213665913e-05
-1.71839169840991e-05
-1.94424865417098e-05
-3.30467002679558e-05
-4.08282376574348e-05
-1.72280134631296e-06
-3.59359742566638e-06
-2.4399925648787e-05
-3.13694927258656e-05
-4.91879268456081e-05
-3.03892615383248e-05
-2.62048484637933e-05
-7.29272247349512e-06
-1.87050488605247e-05
-4.65174101271751e-05
-3.55209978513787e-05
-2.36118676649009e-05
-2.68538575849643e-07
-1.82327561301821e-05
-3.7114480536756e-05
-2.03265385148098e-05
-3.3880720269723e-05
-2.29120109003795e-05
-2.54030402696848e-05
-3.55123679598675e-05
-4.12832192441061e-05
-2.76343122264222e-05
-4.11115593583968e-06
-2.98412460942159e-05
-1.25669125294352e-05
-2.98394286226054e-05
-4.05253587527105e-05
-1.30442582338844e-05
-2.38090746018824e-05
1.90571006868725e-06
-2.31132518716607e-06
-2.97864640625365e-05
-1.87573389594318e-05
-2.00363848157466e-05
-2.38508575725648e-05
8.79811980851435e-07
-2.29945118748402e-05
-1.46214591675121e-05
-2.64650344426445e-05
-1.79750599271799e-05
-2.23590576182533e-05
-1.09608473869739e-05
-1.5444973478197e-05
-1.59576761474627e-05
-2.86025898044511e-05
-2.79307303186621e-05
-1.5595118046113e-05
-3.31782543508562e-05
-1.45599469679535e-05
-1.41964702359106e-05
-5.78442993269412e-06
-1.25287018555324e-05
-2.24238084895534e-05
-5.24224717908903e-06
-2.11174286482812e-05
-8.14893616127516e-06
-2.8167245652011e-06
-1.25491397037459e-05
-2.85264981290675e-05
-2.67980231516547e-05
-3.1925358926107e-05
-3.04924893470856e-05
-3.37294026274484e-05
-4.67774273953496e-05
-1.35676562229764e-05
-1.22030738087177e-05
-2.52969369379065e-05
-2.29367773411705e-05
-2.99498687108134e-05
-3.22675451417414e-05
-2.12292198893983e-05
-1.63726019436677e-05
-3.84248147272083e-05
-1.39723780579072e-05
-3.39599349198415e-05
-1.11732311140956e-05
-3.17968256401788e-05
-3.21588105759139e-05
-2.61324909871861e-05
-2.74325154446734e-05
-1.24481083912345e-05
-2.22853847218534e-05
-8.37011007115339e-06
-1.94974608617455e-05
-3.92999095805657e-05
-7.53186327507684e-06
-9.47975060388196e-06
-1.55687983056364e-05
-1.42509648406979e-06
-2.5020713944541e-05
-3.99703115255292e-05
-2.48102336119875e-05
-1.71234763015121e-05
-4.98131852881063e-05
-1.90782577423174e-05
-1.53975912070252e-05
-2.39163056306536e-05
-3.73887869502259e-05
-2.31502276915864e-05
-1.42864686091391e-05
-1.91475550217681e-05
