# Supplementary material for: Research on computational propagation and identification of mine microseismic signals based on deep learning
Source: PLoS One. 2025 Oct 22;20(10):e0334641. doi: 10.1371/journal.pone.0334641 (PMC12543183; doi:10.1371/journal.pone.0334641)
Supplement: S1 Data — (ZIP) [file pone.0334641.s001.zip › 000100500000948.xlsx_0.txt_24.txt.txt]

-3.39924654247559e-05
-2.35983368317956e-05
-8.03090393187581e-06
-9.85972250089897e-07
-9.88827521295624e-06
-2.39543913538312e-05
-4.20232522313719e-05
-3.18910269888021e-05
-3.14808450668485e-05
-4.16475635665241e-06
-2.72942440178992e-05
-2.10501350716275e-05
-1.78114922303256e-05
-2.49579977307763e-05
-2.82363153625803e-05
6.56064562244791e-06
-1.03943954883529e-05
-8.29685471163398e-06
-3.10114258954401e-05
-1.28487179605138e-05
-1.71023793360372e-05
-7.80953646655439e-06
-8.6178264905708e-06
-1.08298295240148e-05
-2.9279079923646e-05
-2.73715340454112e-05
-2.71319514093946e-05
-3.0148621092648e-05
-3.05651231108373e-05
-1.3534912299046e-05
-3.52683433634781e-05
-1.86048833341301e-05
-1.50407554045707e-05
-3.07330960801027e-05
-2.5423538247105e-05
-2.26091739523118e-05
-4.24331284409554e-06
-2.30589390062396e-05
-3.46620081091577e-05
-2.42055523977814e-05
-1.61023426568079e-05
-9.28333960898486e-06
-3.79248126359724e-05
-1.74400054660731e-05
-2.17414459147485e-05
-2.67406306479949e-05
-1.7427258633865e-05
-4.15099613016293e-05
-3.135479841281e-05
-2.59532465325157e-05
-2.21690960011471e-05
-1.321475101082e-05
-3.81100626219793e-05
-2.54245358364425e-05
-3.04215432235268e-05
-2.705371609464e-05
-2.32793689334124e-05
-1.98753063733774e-05
-1.10487318220591e-05
6.05098842662941e-06
-1.92882622424487e-05
-5.38761855708416e-06
-1.90934054075428e-05
-2.03842644675623e-05
-4.02151185295883e-06
-3.40485765482093e-05
-3.32986257461116e-05
-3.45757991756742e-05
-1.33647740279495e-05
-2.2559423043511e-05
-2.27825425118731e-05
-3.3598673904872e-05
4.23330082647241e-06
-1.81884240450316e-05
-8.16833215030511e-06
-2.63457921039342e-05
-2.88114136626997e-05
-3.42414883336801e-05
-2.87345366927066e-05
-2.48085257089211e-06
-1.00961151295051e-05
-2.33973935544883e-05
-1.94201836979276e-05
-1.31534916686917e-05
-3.02609190456886e-05
-2.45891796567568e-05
-1.36961921950709e-05
-4.25220391729991e-05
-2.42983263319547e-05
-2.06207819694041e-05
-2.18676000687829e-05
-5.25116471655668e-06
-2.34688820863574e-05
-4.19109750352935e-05
-1.6878077009225e-05
-1.07312651209772e-05
-1.4704750584407e-05
-2.93017477020414e-05
-2.72023764152155e-05
-2.31421663152384e-05
-7.20488291158302e-06
-4.47112971098361e-05
-3.37786972009659e-05
-1.68564604878676e-05
-2.19459472703304e-05
-1.17786037406327e-05
-2.55922073202387e-05
-3.55440165826215e-05
-2.68777678048332e-05
-2.09401980780399e-05
-2.26530966961923e-05
-1.73975991512725e-05
-1.45464009585284e-05
-3.09775413898963e-05
-2.75337384957336e-05
-7.36815854643352e-06
-9.27835835829302e-06
2.59086664390689e-06
-3.1879524116814e-05
-2.091310147258e-05
-1.93203390128783e-05
-3.03523475612183e-05
-1.76659298515348e-05
5.91489468705496e-06
-2.50426001688283e-05
-2.04722556993516e-05
-4.1861315377207e-05
-1.46724317770338e-05
-1.33191103938059e-05
-2.25726848348464e-05
-1.0817421332996e-05
-1.23082583826079e-05
-1.72179869396751e-05
-3.16196852500392e-05
-1.89434912655437e-05
-1.7669202504951e-05
-3.47583551841147e-05
-2.85623246388657e-05
-1.02875890486353e-06
-1.10387441219874e-05
-2.31505000769218e-05
-2.61965430351728e-06
-3.31651120199582e-05
-7.96326439762001e-06
-2.10822792741739e-06
-1.3744476808729e-05
-3.5122431063087e-05
-1.93588304377335e-05
-6.1506349908118e-06
-2.39302734007748e-05
-2.63412569266989e-05
-7.81372864456088e-06
-1.39632179484803e-05
-2.24961047151796e-05
-2.59366856556575e-05
-3.5668275712378e-05
-3.60467510505082e-05
-3.11947085667199e-05
-2.91547186087621e-05
-1.37515886179457e-05
-1.76866833733214e-05
-3.20334751922071e-05
-2.2201557803267e-05
-1.05262031656546e-05
-1.28614938493871e-05
-2.17652902392478e-05
-1.88274780393446e-05
-1.64580546653121e-05
-8.21220947939557e-06
-3.6160075272391e-05
6.77244886201016e-06
-3.62349671660867e-05
-2.15083145079402e-05
-3.50117732986643e-05
-5.74583152211165e-07
-5.18871008379817e-06
-1.26018775677753e-05
-1.32036314782911e-05
-2.65479989585733e-05
-1.36703966855432e-05
-2.82266475815049e-05
-3.48053483897241e-05
-8.20956992177492e-06
-2.11042085303378e-05
-1.73375253571341e-05
-1.46424760249327e-05
-3.50913490239085e-05
-2.8667338045348e-05
-2.18294845936624e-05
-3.41528965301308e-05
-2.714360476725e-05
-2.96411006130285e-05
-1.65730183593226e-05
-3.08069610344499e-05
-3.43899162967595e-06
-4.0631936501155e-05
-1.09217920772051e-05
-2.04728624419191e-05
-8.34145400705682e-06
-9.68235372114863e-06
8.6158215574946e-06
-3.83215735687737e-06
-5.6857919540131e-06
-2.41746080452242e-05
-5.95440160326233e-06
-1.74880198171676e-05
-1.18252437101489e-05
-8.60112743203734e-06
-4.87836053047044e-06
-1.29762242864162e-05
-3.1962258843851e-05
-1.47159014182825e-05
2.24614004161106e-06
-3.01837600123143e-05
-2.10763755365037e-05
-3.55840368613864e-05
-2.73609037065677e-05
-3.34998132563985e-05
-2.24247904148507e-05
-1.17859293451011e-05
-3.3291560936508e-05
-7.37309487734426e-06
-8.81069597578556e-06
-7.27569744646689e-07
-7.83849473686974e-06
-3.26668751692045e-05
-1.90717193542288e-05
-3.2487951615507e-06
-1.71652247992135e-05
-1.07315826476851e-05
-1.51445950005903e-05
-2.17417611894229e-05
-9.62727019354598e-06
-1.46738846528873e-05
-2.57742340588116e-05
-1.14336826582781e-05
-1.92849369599566e-05
-1.30820802369545e-05
-4.7310255189652e-05
-4.38056862966763e-05
-2.79964681566331e-06
5.69049927958829e-06
-1.03204322343594e-05
-4.41523682601597e-05
-1.59460641118412e-05
-1.94742869154446e-06
-1.64320035787929e-05
4.41774535741627e-06
-4.45047646651748e-05
-2.77606147254513e-05
-5.84005561915056e-06
-2.47806089674239e-05
-3.77413625055311e-05
-4.58234950364034e-05
-2.15929010054583e-05
-3.30622811273742e-05
-3.89009028537149e-05
-3.41742177112531e-05
-4.70463651457923e-05
-7.52568369307918e-06
-2.28038223856545e-05
-2.57058596147512e-05
-2.0096028835956e-05
3.20077762767445e-06
-1.91492065040317e-05
-8.8784188052645e-06
-3.93688987910243e-05
2.1222202784158e-06
-1.61961429964124e-05
-1.01914757115151e-05
-3.52169720781555e-06
-9.6998500713037e-06
-1.66732378008089e-05
-8.88215898207814e-06
-1.34442363388705e-05
-1.43037730879111e-05
-3.78926883761621e-05
-5.79332397926788e-06
-1.2366854862511e-05
-2.49822795051738e-05
-3.57066204484985e-05
-1.61205235068744e-05
-2.66314128004178e-05
-2.63964462849881e-05
-6.8292348909887e-06
-9.55630861964365e-06
3.15143346947577e-06
-2.94480654380674e-05
-4.02383971162997e-05
-2.00760690175513e-05
-2.07409981448052e-05
-2.26223930668603e-05
-2.05533302135271e-05
-1.48340133260179e-05
-3.53727891941703e-05
-1.25235255130246e-05
-2.49222533651336e-05
-2.23876874129486e-05
-1.54401619168499e-05
-6.08830110138394e-06
-2.95843979352147e-05
-1.76353675553346e-05
-1.09613207882099e-05
-3.01130401308905e-05
-5.04478976070043e-05
-1.77831155710035e-05
-9.97227226174207e-06
-2.19996858730027e-05
-3.08226868776159e-05
-1.08842951898379e-05
-4.83332619029436e-06
-2.73612482605309e-05
-1.96128636391601e-05
-4.19364161558856e-07
-1.60011840048241e-05
-3.57850819626019e-06
-2.53270868861991e-05
-2.60358767164416e-05
-1.16439550406168e-05
-3.40085906847268e-05
-3.48316591629083e-05
-5.82572275349671e-06
-3.67412991019234e-05
-1.25963921949593e-05
-1.49716019568552e-05
-1.88882058913653e-05
-4.40413044655793e-05
-3.59008809286929e-05
-1.54559236231447e-05
-5.11537918557804e-05
-3.89570477502145e-05
-6.44037333705081e-06
-3.43126794111121e-05
-1.9726775012734e-05
-1.7576141062083e-05
-2.09222997087078e-05
-1.21631609943715e-05
-1.47652417366618e-05
-9.97832234037341e-07
-1.69473632608858e-05
-1.63713792237683e-05
-1.18387509214876e-05
-2.73754958503041e-05
-1.20410506352743e-05
-1.85525704837505e-05
-1.96163349762157e-05
-1.20760459949972e-05
-2.24019769330576e-05
-2.3317220028464e-05
-1.38918152933926e-05
-2.2089070353974e-05
-1.70016660108988e-05
-3.38230356729213e-05
-1.06352112111369e-05
-3.2911839256561e-05
-2.58192141266221e-05
-2.01345612043504e-05
-2.59049077183255e-05
-1.78181564287321e-05
-1.10929349993179e-05
-2.46633056116211e-05
-2.36842737400905e-05
-4.72176232362036e-05
-1.88059300374772e-05
-1.1915037790342e-05
-3.70200332658642e-05
-2.88292709779536e-05
-2.63342403896306e-05
-3.80792671358452e-05
-2.82445900982866e-05
-2.05658094906187e-05
-1.51094159839094e-05
-2.29956696259552e-05
-1.4178215746566e-05
-2.51320591483465e-05
-2.85779977931096e-05
-1.84879862389554e-05
-1.21274049299792e-05
-2.67030270644362e-05
-2.11383345784831e-05
-5.14435249371134e-06
-3.79730531895116e-05
-2.3210618438351e-05
-4.31185360844265e-06
-2.13819798072525e-05
-3.71500272776782e-05
-2.31348732223532e-05
-1.5073848491397e-05
2.34110238679431e-06
-1.61797263963559e-05
-1.80631497385526e-05
-1.19701828162673e-05
-2.77231371721855e-05
-1.48750483625597e-05
-4.11935998575457e-05
-2.03557730857251e-05
-2.71410956346602e-05
-3.09451925948664e-05
-5.61793677507618e-06
-1.24478991682828e-05
-1.79981695559524e-05
-2.4213402046982e-05
-7.61744520953245e-08
-1.202125067155e-05
-2.33559172132206e-05
-3.39526536555585e-06
6.21728771161175e-07
-2.64960354023528e-05
-3.67727096884822e-05
-2.43046946102381e-05
-1.53510074966212e-05
-3.03018811105409e-05
-1.21885345095041e-05
-2.52201052273255e-05
-3.11262320103597e-05
-5.39464395381849e-06
-2.13843245053169e-05
-2.13646949678484e-05
-1.44398584472753e-05
-1.75044280948826e-05
-3.42403771755874e-05
-2.34760876968602e-05
-2.18121096854313e-05
-3.26987245493399e-05
-1.97560760139731e-05
-3.06402024411877e-05
-2.08861852613948e-06
-1.14965530812865e-05
-1.68557940625503e-05
-1.42515772985416e-05
-1.6631163774558e-05
-1.94686718383466e-05
-1.61968699707399e-05
-1.00517882228633e-05
-2.63037320826217e-05
-3.11471451880519e-05
-3.01795257220549e-05
-1.46476632101614e-05
-2.33120182626356e-05
-2.45551984769227e-05
-4.08245613342858e-05
-3.40797602300689e-05
-2.61852291520434e-05
-5.0394197392921e-05
-3.36144904954568e-05
-2.51377367652506e-05
-5.52936132196509e-05
-4.72509707741226e-05
-3.39281943905848e-06
-2.93188668283906e-05
-2.30645745333162e-05
-3.35464709021611e-05
-1.05835801863325e-05
-3.60788474035292e-05
-1.75953883797958e-05
-3.83342618661489e-05
-1.868303836915e-05
-1.00073196478004e-05
-2.09810321961459e-05
-1.45263223568117e-05
-2.70934260844413e-05
-2.26516241930746e-05
-5.80108988888499e-06
-1.90074217735899e-05
-1.10669881285771e-05
-3.56490933741431e-05
3.72247252974976e-06
-4.82951310500587e-05
-1.53716507870575e-05
-1.03618158905927e-05
-1.44630225792455e-05
-8.09662557901998e-06
-2.23530758876855e-05
-2.42269280960733e-05
-1.36241972319729e-05
5.75577812890931e-06
-1.69724123916691e-05
-1.28851035350251e-05
-3.13114259207389e-05
-1.00232491497972e-05
-2.67770968997837e-05
-1.6359794164427e-05
-1.02299116792579e-05
-3.00706124983194e-05
-3.31561821973372e-05
-3.25296425663221e-05
-1.38560229714499e-05
-1.99495987703229e-05
-5.26376400387738e-06
-2.25283545814574e-05
-2.19366436942856e-05
1.92737482195551e-06
-1.98534612310315e-05
-1.97812352482745e-05
-3.56766042683558e-05
-1.79697803458862e-05
-3.8279093394685e-06
-3.11527731635971e-05
-3.50802646190306e-05
-4.19040578662098e-05
-1.00212986878977e-05
-1.11662226669655e-05
6.3550289933984e-06
-1.76473690808742e-05
-2.00919705154027e-05
-2.05620813511914e-05
-2.18920588875278e-05
-9.09575882372558e-06
-2.27862635707853e-05
-2.85615646806977e-05
-1.10027253106902e-05
-2.76500676755156e-05
-2.07107150339713e-05
-7.47935662244906e-06
-2.25827062729661e-05
-3.96269033386232e-05
-2.01772555656358e-05
-3.70544550166501e-06
-2.94098659064787e-05
-2.4335114314518e-05
-1.65119829060348e-05
-2.18860160961276e-05
-2.59394330589419e-05
-9.95846733742174e-06
-6.38373007137428e-06
-3.66537105432115e-05
-3.83984512362542e-05
-3.19418284593798e-05
-1.89380327189445e-05
-1.0106578404478e-05
-1.67365877703338e-05
-1.15990767287583e-05
-1.99777186688434e-05
-1.46437725921025e-05
-1.81936810855251e-05
-3.83868681116282e-05
-4.22621992466333e-05
-2.516041727231e-05
-1.44942150918538e-05
-3.05001917025003e-06
-8.42434678997792e-06
-4.74526904539301e-05
-2.72598033285043e-05
-8.44016487252815e-06
-4.44522553962509e-06
-3.53553513844028e-05
8.10785568052139e-06
-2.98548258178945e-05
-4.1324719730903e-05
-9.78634933189332e-06
-1.89588008349526e-05
-1.4112939957925e-05
-1.40308026923825e-05
-7.17740969473756e-06
-2.44994942147191e-05
-2.82345448655272e-07
-3.44630654189418e-05
-1.19437757835825e-05
-1.735748911155e-05
-6.35924949211378e-06
-3.28045567940324e-05
-7.34355674732694e-06
-2.94256723113096e-05
-1.07449454084815e-05
-1.74719334017375e-05
-4.79974846259931e-05
-1.87592889186553e-06
1.48724238346636e-05
-1.90170355524665e-06
-1.05710975436282e-06
-1.23323328518016e-05
-2.57898866072051e-05
-1.75763113670111e-05
-2.25375863085293e-05
-2.84353906137006e-05
-1.99676214179881e-05
-1.1686119366621e-05
-1.55240173173573e-05
-1.13923511380063e-05
-2.13141285619092e-05
-1.21865230145584e-05
-2.2128012372455e-05
-2.45875061171853e-05
-6.33601851698069e-06
-1.87588357184186e-05
-1.89028959179036e-05
7.62256605339338e-06
-1.88469153525906e-05
-4.15416038684251e-05
-1.79283484580216e-05
-2.03045109545874e-05
-1.68541529231836e-05
-3.16506119559588e-05
-1.38800678847373e-05
-2.1242852401888e-05
-3.30647593122956e-05
-1.58878897163075e-05
-1.80717287616443e-05
-6.00832489822975e-06
-2.88663528745679e-05
-2.39030357421938e-05
-3.55008879771318e-05
-1.82709873602313e-05
-3.97701100193485e-05
-1.1334345209634e-05
-2.31221594941102e-06
-7.93180868524436e-06
-2.539962491323e-05
-2.20554645282325e-05
-3.00393424501921e-07
2.02158929441174e-06
-4.05613328523315e-05
-1.56078646246083e-05
-2.33187874456236e-05
-4.08198258710558e-05
-2.98461634581598e-05
-2.99672347619038e-05
-3.03855529141108e-05
-4.9714186438534e-05
-1.32749128678924e-05
-3.37536691490133e-05
-3.55642275571775e-05
-1.73708813946046e-05
-1.75449430166582e-05
-4.18812956220562e-05
-3.60305640058248e-05
-2.96134719424971e-05
-3.11482323656979e-05
-2.56096788101688e-05
-4.21769873809693e-06
-2.14845193388326e-05
-2.51720579822817e-05
-2.09798058481524e-05
-1.15633163727248e-05
-1.02934756104244e-05
-3.63214309666843e-05
-1.28652711132359e-05
-1.56670738229504e-05
-1.53597235052028e-05
-2.84671229888448e-05
-1.24816829856166e-05
-4.29082848218621e-06
8.89174548646074e-06
-2.58210631061423e-05
-3.78721021698197e-05
-2.88764361936908e-05
-1.48036842067198e-05
8.94535942871714e-06
-3.1491836598741e-05
-4.00789383695996e-05
-1.67102922058396e-05
-5.44934893997802e-05
-2.96316333392495e-05
-2.34237298817692e-07
-4.05644814307455e-06
-2.57432510518938e-05
-1.37901377342728e-05
2.86670928458582e-06
-4.53947226894619e-05
1.28951387106172e-05
-1.48557851872241e-05
-2.15766748732133e-05
-1.24926806427135e-05
-1.92109070850224e-05
-2.20627912248904e-05
-2.99051099997684e-05
-3.08057424142537e-05
-3.02090566253709e-05
-4.78784038176603e-05
-2.4040391005164e-05
-3.29345915507754e-05
-4.3964135177846e-05
-2.52774897375913e-05
-1.25606888826309e-05
-3.16802962498442e-05
-1.68521026346449e-05
-1.65814876652025e-05
-2.92554749970641e-05
-4.24136848150636e-05
-2.54547505690208e-05
-2.85293600966407e-05
-3.10354032593404e-05
-7.06336401499288e-06
-1.7426486769857e-05
-2.43559200505947e-05
-4.03352429813176e-05
-5.70726603881562e-06
-3.38561274266835e-05
-3.8672321994098e-05
-1.77364360663502e-05
-2.95821125428262e-05
-3.14118316196044e-05
-4.91063618385654e-06
-1.1334747185479e-05
-1.57593706546067e-05
-1.09251872720028e-05
-3.48215682058352e-05
-1.62742427111765e-05
-1.98240162894001e-05
-2.51687591271442e-05
-7.9990994144456e-06
-5.50807354665199e-05
-2.60093762858998e-05
-2.31553289878027e-05
-2.6423267004518e-05
-1.49527151153853e-05
-3.85305115552405e-05
-2.35989504521711e-05
-9.47851320997794e-06
-1.52514920883175e-05
-2.34622494458707e-05
-3.01459655598417e-05
-4.92982727039483e-05
-2.84620011901418e-05
-3.26380988441493e-05
-5.05703497171926e-05
-1.97728641490436e-05
-1.32289955149811e-05
-2.02796189350297e-06
-2.52690803235394e-05
-2.54210071244249e-05
-3.98228326234123e-06
-1.58351062667528e-05
-5.08511892649192e-06
-1.57970416120768e-05
-2.3144495362143e-05
-7.44877103641404e-06
-6.20785403837994e-06
-2.29226392123866e-05
-2.42037981377199e-05
1.18493363574037e-05
-1.20311800159836e-05
-7.63678759379643e-06
-6.33717812885407e-06
-1.94428783555903e-05
-1.73677004090535e-05
-3.2687250765072e-05
-2.00065650299966e-05
-2.39699680555194e-05
-2.62080954870502e-05
1.8795719912384e-07
-9.88898530329525e-06
-2.82455352445896e-05
-2.78542215232023e-05
-3.1924956782485e-05
-3.80752279959957e-05
-4.15900977820294e-06
-3.2320474045953e-05
-2.74556820799632e-05
-4.03189780861754e-05
-1.82895839546633e-05
-1.53172070582325e-05
-3.98901205724791e-05
-2.16926390287843e-05
-4.91043914846047e-06
-9.93844516569807e-06
-2.95280574133814e-05
-4.14276722436471e-05
-3.14046938545018e-05
-6.9399647981614e-06
-1.47319488537691e-05
-1.07697853730448e-05
-2.10298180801614e-05
-6.73394591180356e-06
-1.52483246767003e-05
-3.16637747141042e-05
-2.82653101240363e-05
-1.90423038267232e-05
-1.39778934684782e-05
-4.64800151072653e-06
-2.77023543133719e-05
-1.27625440059649e-05
-1.98567794620211e-05
-1.26969023989536e-05
-3.80849948097903e-05
-1.95716845212099e-05
-2.87548205911265e-06
-1.26911148474439e-05
-2.01526799523244e-05
-2.56124736177757e-05
-1.4650939815109e-05
-2.51752475765002e-05
-1.65117048526725e-05
-1.35668400946682e-05
-1.00611598896662e-05
-2.00273905492073e-05
-2.02654724440143e-05
-1.02203945750525e-05
-3.9914213927091e-05
-7.24154092162335e-06
-7.06702248743296e-06
-4.38172375077075e-05
-1.07141188726862e-05
-3.55924766234802e-05
-1.51268432117117e-05
-3.11234747665295e-06
-2.1942020758469e-05
-4.35750179664808e-06
-1.49542654737758e-05
-2.97063026047472e-05
-2.4846262989998e-05
-3.4541411418825e-06
-1.50537198168233e-05
-3.94611721489591e-05
-2.39848455195316e-05
-8.74664124128205e-06
-2.99428762564624e-05
-2.29599428790358e-05
-2.33448243374179e-05
-2.46806124296252e-05
-7.27342705584356e-06
-4.52801537458069e-06
-2.04594865739608e-06
-1.57348435906702e-05
-9.35945334746506e-06
-2.08778559629194e-05
-3.30080672737714e-05
-4.13661623494116e-05
-3.07224076951944e-05
-1.13866914698984e-05
-3.9957269648996e-05
-4.97606837788297e-06
-1.13949378718252e-05
-2.19928171660768e-06
-2.05765048244155e-05
-2.6083563639472e-05
-2.16988139059765e-05
-5.69140325417987e-06
-1.48758182651373e-05
-5.29665954718143e-05
-1.95705605383907e-05
-2.50095124086698e-05
-3.55520620808465e-05
-1.73314905733349e-05
-1.76240273862901e-05
-2.23584128833314e-05
-2.10599625885603e-05
-1.22705495763799e-05
-2.65084116040249e-05
-1.37670059918859e-05
-2.39771651886445e-05
-1.46489524279646e-05
-3.69514595063822e-05
-3.25529231045041e-05
-1.63475071408271e-05
-2.54348313840657e-06
-3.17357789933581e-05
-2.39743555712628e-05
-1.88025699122244e-05
4.73431132571961e-06
-2.47983454947548e-05
-2.81488840804117e-05
-1.9234900272766e-05
-3.58654239345705e-05
-1.20763434433388e-05
-3.38426580503073e-05
1.43584279643657e-05
-1.54033225182147e-05
-3.64263824147773e-05
-3.5163647842543e-05
-1.67328774773568e-05
-2.30852922370275e-05
-4.38764841690131e-05
-2.90060649395283e-05
-5.75430122361388e-06
-4.49770067162599e-06
-2.69370513854238e-05
-4.11713327166628e-05
-2.1018948874573e-05
-2.69757768084379e-05
-2.06095150255469e-05
-1.54310352550446e-05
-2.75055732627987e-05
-1.73519494162191e-05
-1.80081474384936e-05
-1.14532267842386e-05
-3.06795622888237e-05
-7.13404851604204e-07
-2.837071123352e-05
-2.75402289411558e-05
5.91967805028139e-06
-5.7128484821177e-06
-1.30556426944888e-05
-1.87896137789597e-05
-1.60906220314876e-05
-1.8853571665799e-05
-2.02577189727088e-06
-9.52223848600986e-06
-1.80336540053477e-05
-2.11689589310205e-05
-1.48645828180608e-05
-3.07819695842434e-05
-3.64834767551205e-05
-6.2421928054188e-06
-1.47114684768572e-05
-2.91084463607927e-05
-1.76005768706935e-05
-2.5978239564903e-05
-4.52326734818175e-05
-1.91643997846216e-05
-3.40549412574911e-05
-1.37495069851626e-05
-1.76729633895803e-05
-2.00303053139533e-05
-1.85980952577011e-05
7.58791621874831e-10
2.66862217820137e-06
-2.86350652099991e-05
-4.19452184421927e-05
4.06107395403408e-06
-3.85831619621077e-05
-9.80795266482306e-06
-1.03355045208487e-05
-4.06237756424669e-05
-3.61655776820148e-05
-1.7333712986151e-05
-3.75514890917934e-05
-2.13292847808282e-05
-7.29376820830295e-06
2.12891036488825e-07
-2.82330520325588e-05
-4.82389686185622e-05
-2.31282876673032e-05
-4.81749337542144e-05
-5.5246932094121e-06
-2.76151657990633e-05
-3.10234516963241e-05
-8.73236605360754e-06
-1.41534472537709e-05
-2.5249934466599e-05
-2.36508810220016e-05
-1.81421058422488e-05
-4.87478493650582e-05
-1.80441323758453e-05
-3.2489795860415e-07
-4.69446888352009e-05
-3.53065418612539e-05
-2.96067517663685e-05
-3.46550394828171e-05
-4.33923220436918e-05
-3.54584764520353e-05
-1.49323261076249e-05
-3.37284616886508e-05
-4.00443735401014e-05
-1.96165390759802e-05
-1.81084719503415e-05
-1.97461273703521e-05
-2.5421350246199e-05
-2.67176926135928e-05
1.10653830263961e-05
-1.68298262787985e-05
-2.55453056164247e-05
-1.17524597540823e-05
-8.55130401316778e-06
-2.42913427693777e-05
-2.30176161738822e-05
-4.60003695636156e-05
-7.85700992166924e-06
-2.56003132280427e-05
-3.89943740586572e-05
-5.30010937598627e-05
-2.96286167158066e-05
-3.98335224000754e-05
-2.03279353941101e-05
-2.63056432565269e-05
-2.41109610014685e-05
-2.21647553926372e-05
-2.77246905959637e-05
8.21392533793303e-06
-1.7329585730693e-05
-3.84901149896124e-05
-2.80351308684519e-05
-2.43360425379185e-05
-1.48007850980136e-05
-2.81985972139852e-05
-2.05639940124712e-05
-3.75276094011093e-05
-2.07957140823883e-05
-2.69236939001257e-05
-1.6533178800459e-05
-1.40100202540491e-05
-2.53925541330324e-05
-1.62255939851065e-05
-1.74445626562917e-05
-1.873538231061e-05
-4.45897780914065e-05
-2.62144503027958e-05
-6.14628076074154e-06
-8.98786234179338e-06
-1.50941917610956e-05
-1.23295514994968e-05
-1.99021586480723e-05
-1.50787210614196e-05
-2.29859923939882e-05
-3.9435454263662e-05
-1.56993000667687e-05
-2.4436676601625e-05
-3.07129679243312e-05
-1.80143318294466e-07
-3.70436559387033e-05
-3.17196439963815e-05
-2.42917451524473e-05
-2.84423279447439e-05
-6.22107111156992e-06
-4.72921532019057e-05
-1.65385161577349e-05
-2.61032245369837e-05
-2.49478208395401e-05
-3.02425464879801e-05
-2.51973243854735e-05
-4.75243210746071e-05
-1.53320745760074e-05
-2.22430063175801e-05
-4.1841726051184e-05
-2.63775212487564e-05
-9.77136282501052e-06
-3.60069435452509e-05
-9.87592066253198e-06
-2.47352221883746e-05
-3.98682003579707e-05
-3.4525883883887e-05
-7.5233881131401e-06
-2.57519796338246e-05
-1.14284818740533e-06
-1.68113843316657e-05
-1.52894300995347e-05
-3.35762264895507e-05
-2.7367355234717e-05
-6.6923965842271e-06
-3.55673805377829e-05
-3.56258847961465e-05
-2.68301480053601e-05
3.1106480896495e-06
-6.80352266416246e-06
-1.83601528620557e-05
-1.97321734721127e-06
-8.85446874769816e-06
-2.64583487493991e-05
-2.4175956057244e-05
-1.48911427891699e-05
-3.33503986245414e-05
-3.33085057333675e-06
-4.00692290215464e-05
-1.62242823278622e-05
-2.25772708338791e-05
-2.66206673448127e-05
-3.4711519164495e-05
-2.34236239628075e-05
-2.80907347725211e-05
-1.49627455084666e-05
-1.59542583206254e-05
-2.58122650116919e-05
-8.95084223924924e-06
-1.03192921502061e-05
-5.46963304237403e-05
-1.30874631397001e-05
-3.98539301092281e-05
-2.979952276854e-05
-1.15083921204933e-05
1.36529944412155e-05
-2.26453602502739e-05
-3.01919987105296e-05
-2.00471897139066e-05
-5.6204958499924e-06
-2.0510066895067e-05
-2.76432401964973e-05
-4.4951286663556e-05
-3.47445502823675e-05
-2.5922912499396e-05
-3.38055911003239e-05
-4.09239857393388e-06
-2.42235073967925e-05
-2.1571305956841e-05
-2.88157976787455e-05
-7.42017735502904e-06
-1.18911536864355e-05
-8.54480920956162e-06
-2.93775864501133e-05
-3.49287590615691e-05
-2.63628941587387e-05
-2.55482175289061e-05
-2.17031715413438e-05
-2.82606045970895e-06
-1.79777593181028e-05
-1.39440821408224e-05
-4.48341166578293e-06
-1.58273994039446e-05
-1.47473089661168e-05
-4.85816231322112e-05
-1.40474311803381e-05
-1.77116137048567e-05
-1.93309852781278e-05
-3.05847398373363e-05
-3.56408209629223e-05
-3.0589490785931e-05
-7.24437839090822e-06
-4.19433438939532e-05
-1.62358489498584e-05
-2.16666224254639e-05
-2.7977076020821e-05
-7.30706193620593e-06
-7.36490591380127e-06
-1.14468869731096e-05
-2.15961193199707e-05
-3.49719636653695e-05
-3.02437928099887e-05
-2.17128651642543e-05
-9.64687396944545e-06
-2.69092829294623e-05
-3.03318009589746e-05
-2.61615380746038e-05
-6.6816511549082e-06
-2.15774012673451e-05
-2.17261035087443e-05
-1.83351560674141e-05
-1.74796173276163e-05
-3.17796307617824e-05
-3.23337257539584e-05
-2.34705293465783e-05
-1.79112734449334e-05
-2.79976056843879e-05
-1.11191480228016e-05
-1.11172574183795e-05
-2.18999999909452e-05
-2.45713200509231e-05
-2.10024003091089e-05
-1.38255308844805e-05
-1.78066919520164e-05
-5.11320888563891e-06
-7.79889713697705e-06
-2.32237326820777e-05
-7.65905627896575e-06
-3.95138118303048e-05
7.61118492635191e-06
-1.66392064965963e-05
-8.73509683194482e-06
-2.99999212978579e-05
-2.72887228711132e-05
-1.6837231466571e-05
-2.16912576352127e-05
-9.01764640295006e-06
-2.25679373495943e-05
-3.94044171377297e-05
-1.25406852574764e-05
-1.53914063208452e-05
-4.46940211562296e-05
-1.94539019782354e-05
-1.99307936534457e-05
-1.29453928223027e-05
4.02704574235763e-06
-3.45186077975014e-05
-1.4870327317084e-05
-2.58137151119393e-05
-3.18877044200796e-05
-3.1969654680169e-05
-8.42370290149403e-06
-2.52913822295161e-05
-1.40300853189696e-05
-1.87465710378021e-05
-9.87805686853626e-06
-3.51862619009396e-05
-3.75056108265275e-05
1.43193819532561e-06
-2.76222223510119e-05
-1.02920801622589e-05
-2.5657583067263e-05
-2.21992248516184e-05
-2.91190161025786e-05
-4.47013497454056e-05
-2.12604866650031e-05
-2.07492679855462e-05
-3.39440539302921e-05
-2.64998853217875e-05
-2.97797973192447e-05
-2.30618602168439e-05
-2.60824792262665e-05
-1.66499104711848e-05
-2.29301593210886e-05
-3.37737548203485e-05
-4.96025520484059e-06
-2.99168136269385e-05
4.06997679633776e-06
-3.02864162150072e-05
-3.6272703794835e-05
-3.90066319489866e-06
-4.5355549832676e-05
-3.04859671024696e-05
-1.95676077654988e-05
-4.93158303325173e-05
-1.18636805746005e-05
-4.47401124431686e-05
-2.07599338782379e-05
-4.81274616096078e-05
-3.30195874087877e-05
-2.86912795335651e-05
-2.50846694670568e-05
-2.29654943273385e-05
-2.04016625754635e-05
-1.86823220443379e-05
-8.99472671743067e-06
-2.37631449601256e-05
-2.55521160746442e-05
-3.92563479147614e-05
-2.02531818591705e-05
-2.0022111062852e-05
-3.24762565720644e-05
-2.9641041513365e-05
-3.34706524043686e-05
-1.54623619851976e-05
2.34331826254034e-06
-8.45866150090949e-06
-2.69988030861219e-05
4.63661377154228e-06
-1.18881385316749e-05
7.67291922707152e-06
-1.44765709531371e-05
-2.25883048167459e-05
-1.97487859122419e-05
-3.11204410609081e-05
-1.85871867267279e-05
-2.56551098591807e-05
-3.69747949680789e-06
-2.94215272971296e-05
-2.77031261548237e-05
-3.59408321547093e-05
-1.99802243347588e-05
-2.65651520495423e-05
-6.83233428793774e-06
-1.7971506056958e-05
-3.21699782592104e-05
-2.00402703449552e-05
-1.37459924451366e-05
-4.35248852103198e-05
-3.10716469545353e-05
-2.23715852439219e-05
-3.04779760531416e-05
-5.88586839240388e-06
-2.55001202805478e-05
-1.29707405297208e-05
-3.08163815700798e-05
-2.49551747573934e-05
-1.04734259414519e-05
-3.45405662526321e-05
-2.81574516072899e-05
-1.77200873676771e-05
-2.7635861193946e-05
-4.3719427033171e-05
-9.17120760248784e-07
-2.08876223263574e-05
-1.87492577621658e-05
-1.80441757780004e-05
-2.41779577599588e-05
-2.92220425924701e-05
-2.38558893718048e-05
-1.62337692785857e-05
-6.05185518946309e-06
-1.49661391981601e-05
-2.31356104620243e-05
-2.87804648260131e-05
-7.55825127283397e-06
-1.39385652735331e-05
-3.03820598137113e-05
-2.29610733966175e-05
-2.41714728648423e-05
-1.89014497611571e-05
-1.09911819397809e-05
-1.52494600456509e-05
-3.60407195605248e-05
-1.13897981379276e-05
-5.29490220270478e-05
-2.57520779920185e-05
-3.8497746921655e-05
-3.09667660713893e-05
-3.05296830899987e-05
-1.793581421118e-05
-4.66145875524078e-06
-1.9644455067968e-05
-9.05502965526411e-06
-1.40510286238277e-05
-1.04617770807405e-05
-2.13233465296951e-05
-2.41078080152732e-05
-3.16352891894568e-05
-2.85441708713116e-05
-2.67635275282577e-05
-1.08459072100108e-05
8.3675600923618e-06
-1.78059196846425e-05
-1.77839565114383e-05
-2.88521686150751e-05
-1.31185124524223e-05
-2.60790762360816e-05
-2.01547535572834e-05
-2.67445110994183e-05
-3.91932264340578e-07
-1.68443062428101e-05
-1.1391148737418e-05
-1.48857226292415e-05
-2.90116052997014e-05
-5.18306114086871e-06
-3.58522024719551e-05
6.22360753598301e-06
-3.26061386220873e-05
-2.88498140911938e-05
-1.07626741303084e-05
5.89519304353528e-07
-1.02132002405097e-05
-3.7729776305661e-05
-1.49234423106069e-05
2.47339170851334e-06
-3.07619494723475e-05
-2.018292956274e-05
-1.74160542822125e-05
-3.00635483002161e-05
-5.74852652173199e-06
-3.56600095912817e-05
2.94558615447511e-06
-7.87035782626494e-06
-3.95984908269901e-05
-2.37253451422129e-05
-2.47981310897736e-05
-4.29770247304109e-06
-9.56079836724133e-06
-1.63000858506098e-05
-2.15980044659153e-05
-2.79749909778152e-05
-2.22323467288424e-05
-2.44674144660354e-05
-1.70037225071674e-05
-5.58232008083357e-06
2.37037351805276e-06
-5.59232815519316e-06
-2.6905814367268e-05
-2.69702292692185e-05
-2.40113599654836e-05
-8.20237479197355e-06
4.1942065945838e-06
-2.61525084685049e-05
-3.03124284570512e-05
-1.1207070740155e-05
-2.48572519283284e-05
-2.49095373130782e-05
-2.88853455352308e-05
-1.37044915822474e-05
-4.22233853039706e-05
-3.57115561685137e-05
-4.02376440012595e-06
-2.74006565028771e-05
-3.30051944632905e-05
-1.2990704377731e-05
-5.26519497227241e-05
-2.97266279409515e-05
-1.65167485719905e-05
-4.27145122298779e-05
-5.71478229135502e-06
-3.306829431978e-05
-7.61685190843183e-06
-2.09211341499458e-05
-3.01032963993797e-05
-1.42595354372666e-06
6.22999575141074e-06
-5.51316293942965e-06
-1.36685375478327e-05
-5.67099052672885e-06
-2.08575562226366e-05
-3.72019798276775e-06
-2.79896939605057e-06
-3.64679824730617e-05
-3.07634574160486e-05
-1.48869757917196e-05
-7.92076381323002e-06
-2.23842665456326e-05
-3.91506924026962e-05
-3.13820297915174e-06
-2.2111660966994e-05
-4.17354068237379e-05
-3.4374283511718e-05
-1.95856920170818e-05
-3.86067918454136e-05
-2.52534680647453e-05
-2.2968581211928e-05
-2.05986085229357e-05
-9.83230347716461e-06
-9.53543042788743e-06
-1.57332094449827e-05
-3.48784509468898e-05
-3.29404671224729e-05
-2.67485449845289e-05
-2.41144755919419e-05
-2.27149676486299e-05
-1.21869522244175e-05
-1.34878181186019e-05
-3.95123643875173e-05
-3.12515942945606e-05
-2.40388353727672e-05
-2.97375262456607e-05
-3.36823770278043e-05
-4.02886825589503e-05
-4.69306314645243e-05
-2.7219678553743e-05
-1.01916906561053e-05
-1.94444601428208e-05
-3.72519317272767e-05
-2.45962328230795e-05
-1.9000663406866e-05
-4.20162274577388e-05
-3.86068939704569e-05
-3.72398457105511e-05
-2.43532909934984e-05
-1.86127003699733e-05
-1.57805474706948e-05
-3.01556716694222e-05
-2.17510644992932e-05
-1.86635969415784e-05
-2.33487534289574e-05
-2.2744252999741e-05
-3.17887038216738e-05
-2.26448134576329e-05
-4.09544291702543e-06
-6.47758601912118e-06
-9.22031765774072e-06
-3.61327260848253e-05
-2.7417371192931e-05
-2.71216688838458e-05
-5.20298700944049e-06
-1.9798818127579e-05
-1.85047796942532e-05
-2.85781507149607e-05
-3.80002032971217e-05
-2.71622636182531e-05
-2.75686383000662e-05
-1.40068861471465e-05
-1.68435361103237e-05
-1.07337913466386e-05
-2.06590459599686e-05
-2.60091563673744e-05
-2.5637633609422e-05
-1.3967049439657e-05
-1.68797475813358e-05
-1.09066931387205e-05
-2.39631748775345e-05
-3.19775292280803e-06
-2.7360298738414e-06
-3.23902293558106e-05
-2.60334284740537e-05
-1.40717753978617e-05
-1.74774684252767e-05
-1.33102411655455e-05
-3.43598739631521e-05
-2.58624177001224e-05
-2.66159918799874e-05
-4.44301385714321e-05
-2.07908707039765e-05
-3.66036058224098e-05
-2.91490027390966e-05
-8.67878631966948e-06
-3.42510907167023e-06
-3.89476335310581e-05
-2.49858050736756e-05
-1.6499101157761e-05
-4.14585970036889e-05
-1.65619404954485e-05
-3.66659656928293e-05
-2.7352072609146e-05
-1.4460446678354e-05
-2.95501464425373e-05
-1.51125798727466e-05
-3.47401268459926e-05
-1.0879651611066e-05
-1.91159467618297e-05
-1.68548904498936e-05
-1.77520816111081e-05
-2.11546248300802e-05
-3.01019355534898e-05
-2.15004705082599e-05
2.10030962752338e-06
-2.34198819969404e-05
-1.26593088585543e-05
-1.30734638299658e-05
-1.45466550936682e-05
-3.23775757036808e-05
-1.82296698591336e-05
-2.11022919194452e-05
-2.95193388509434e-05
-3.09710140527951e-05
-3.68829316971483e-05
-5.29366654138316e-05
-2.42230251344354e-05
-3.24091454469165e-05
-1.11414983933726e-05
-3.79603575046438e-05
-4.1586395654927e-05
-4.05800906543979e-05
-2.38009923248321e-05
-3.33053658603972e-05
-3.67609859480681e-05
-2.96106252919163e-05
-3.87690029621765e-05
-2.17613892978451e-05
-4.75916562947811e-05
-1.9327767974323e-05
-4.00518891235885e-06
-3.44820657705713e-05
1.92067177263954e-06
-1.57092167894562e-05
-1.75134673383775e-05
-4.42747815157965e-05
-3.83277061884953e-05
-2.47729790794302e-05
-3.98999022011638e-05
-1.36747185497706e-05
-2.25958154535129e-05
-6.21109650675159e-06
-6.51621590357682e-06
-1.35702520826227e-05
-2.50231887812069e-07
-3.13534526029513e-05
-3.16836923945168e-05
-3.91515672065874e-05
-3.89921398400119e-05
-2.46047723636489e-05
-2.61737692563154e-05
-4.35625708773458e-06
-3.88389990146999e-05
-1.15303671102815e-05
-9.21549243496967e-06
-1.59056265377701e-05
7.18399798550209e-06
-1.29009543504497e-05
-2.30919809370473e-05
-1.2195633786557e-05
-1.25776230538898e-05
1.12371472925658e-06
-1.29206800499092e-05
-3.39320762470875e-05
1.35520863751944e-05
-2.51543827603791e-05
-1.52650348026153e-06
-4.27606329470772e-06
-1.01301465797619e-05
-4.09297738406907e-05
-2.26461648889797e-06
-3.0777307534856e-05
-4.09052141969301e-06
-3.0254981188489e-05
-2.83961754748999e-05
-1.8985594382341e-05
-3.97111422182899e-05
-2.43166438163933e-06
-2.63593052676114e-05
-2.31341957030675e-05
-1.23577852111509e-05
-3.17479467169819e-05
8.57370221501884e-06
-4.30485309194294e-05
-1.27219374540988e-05
-1.93227728976415e-05
-1.19748374542916e-05
-2.53124980192986e-05
-3.81635746774322e-06
-2.82795531186321e-05
-1.84358618539756e-05
-3.43337796353414e-05
-1.05608432941245e-05
-2.50712036920076e-05
-2.88108472299359e-05
-1.92119280579029e-05
-3.16062356798464e-05
-1.6019612177191e-05
-3.23754836261783e-05
-3.24894221494705e-05
-4.40223620363312e-05
-1.22638150805415e-05
-4.57769881398742e-05
-3.30493145933306e-05
-1.12615556083913e-06
-1.08846834183664e-05
-2.6446699851969e-05
-8.86793294523031e-06
-3.23284197246038e-05
-4.27602450582499e-06
-1.3416171910084e-05
-6.51645752540519e-07
-2.32358105961333e-05
-8.66056744892817e-06
-1.15424235959333e-05
-3.74164541139014e-05
-4.69543648087158e-05
-2.20502154849303e-05
-2.21665444319998e-05
-1.37647654766089e-05
-2.9508869481049e-05
-2.43271075067463e-05
-4.51412898032811e-05
3.04346524300965e-06
5.07123037717376e-06
-2.23153415168997e-05
-5.87073233305293e-06
-1.24800616969943e-05
-4.13800573649779e-05
-8.74987112347104e-06
-2.57736940029856e-05
-1.90545750093348e-05
-2.33620187236661e-05
-2.7023623813359e-05
-2.43192964608662e-05
-1.71777935053761e-05
-3.58082586075783e-05
-2.69522059431629e-05
-3.35890890385159e-05
-2.34206920026334e-05
-3.06327492941448e-05
7.97338492878837e-07
-7.95750448602172e-06
-4.01243160997845e-05
-1.37508174514648e-06
-3.24552342505886e-05
-5.57651487305402e-08
-7.9799661859722e-06
-3.55936103584836e-05
-1.55305386558869e-05
-2.43624217168506e-05
-2.83183823437753e-05
-5.74912864899195e-06
-3.79933680295893e-05
-1.53946263643566e-05
-3.01132036634963e-06
-2.02015863976913e-05
-4.14339598607498e-05
-1.73502947000275e-05
-2.27292348709164e-05
-2.88957810005747e-05
-1.87585717477917e-05
-5.52644094829544e-05
-6.62377368093943e-05
-3.03260082860802e-05
-1.96056830463036e-05
-1.82914679158352e-05
1.50791423143125e-05
-2.66640826287736e-05
-8.63249655701854e-06
-8.40322418635763e-06
-8.84021605730755e-06
-3.21849854951457e-05
-7.64209792511298e-07
-1.89335277444657e-05
-1.15667222627315e-05
-5.79162957634496e-06
-3.78640288382837e-05
-1.46969908930968e-05
-1.98119218612514e-05
-2.87067622877882e-05
-8.02243900125079e-06
-2.77881301074394e-05
-1.0428101137447e-05
-2.89562553898726e-05
-1.75549414887855e-05
-2.31556709299648e-05
-4.8810920062498e-05
-2.15893625593375e-05
-4.16718463413419e-05
-2.75532337524552e-05
-3.13159262514448e-05
-2.6106979350261e-06
-2.88199543281597e-05
-2.61882032749318e-05
-2.89714472101785e-05
-4.01419168089226e-05
-2.34659082216569e-06
-4.51400707251511e-05
-3.83382800264624e-05
-2.16405924419443e-05
-3.50065454135337e-06
-1.84383331187829e-05
-1.20692561050528e-05
-1.56964931854487e-05
-1.48932643812829e-05
-2.70159200437229e-05
-1.91471384523969e-05
-2.10903581509075e-05
-5.72723148670221e-06
-4.28468680183397e-06
-2.31700854968011e-05
-7.30280330706459e-06
-3.6100514832596e-05
-1.29761672136387e-05
-3.32201858220674e-05
-3.17960131854561e-05
-3.25084441906127e-05
-4.29413284185208e-05
-2.7409013909876e-05
-2.21020696808224e-05
-2.23085414687841e-05
1.69443860983581e-05
2.19399270123596e-06
-2.28463844105721e-05
-1.73487162067586e-05
-1.71686766375473e-05
-3.03478331734044e-05
-3.16658526802291e-05
-1.43237524147196e-05
-3.25809931606513e-05
-1.2754511330189e-05
-3.63556386454053e-05
-2.09621365505881e-05
-9.76427143909032e-06
-3.28531028526611e-05
-5.89658035086144e-06
-1.50518580112943e-05
4.70261308162903e-06
-1.32951486667612e-05
-3.50589869958692e-05
-2.50873851556509e-05
-3.26842353366745e-05
-2.34356612061735e-05
-1.75531792708819e-05
-1.80577747878709e-05
-2.24917783891231e-05
-1.14705192710084e-05
-3.89315984094353e-05
-5.07868370780698e-06
-1.5178926354164e-05
-2.3674455830963e-05
-2.94945065548506e-05
-1.88428643679418e-05
2.43156252827942e-06
-3.95837242958619e-05
-1.90597682666606e-05
-2.72862322299425e-05
-4.0121520115458e-05
-1.88867164425542e-05
-3.06750313452608e-05
-3.43346867842758e-05
-7.93885788086374e-06
-2.41933505071016e-05
-2.91445260475113e-05
-1.94173137933892e-05
-2.80264138008194e-06
-2.35461687583614e-05
-9.02721937400003e-06
-2.44091484440385e-05
-1.09575508029021e-05
-3.03741025787627e-05
-2.07816778250668e-05
1.9099277061547e-05
-8.62210216268826e-06
-2.84871319328139e-05
-1.50641713479485e-05
-2.66926691028824e-05
-1.71433310311926e-05
-4.65642428705944e-05
-3.27918395241567e-05
-1.52919156005139e-05
-2.0865279965835e-05
-1.53139001973101e-05
-2.19292269233379e-05
-3.01523055495151e-05
-1.60400512421997e-05
-2.79185362481594e-05
-3.34592719937731e-05
6.6779812662155e-06
-2.53464345134067e-05
5.78280461148705e-06
-2.52373296328726e-05
-1.10829988241388e-05
-1.694213387908e-05
-1.09989052260364e-05
-2.70118027906985e-05
-4.37467363166179e-05
-1.66871912182743e-05
-1.43130807360682e-05
-4.41806173263057e-05
-5.0099711266052e-05
-2.57006363593567e-05
-2.88638903143328e-05
-1.64131669920443e-05
-2.45350128258041e-05
-1.45564943395792e-05
-4.97377919167107e-05
-1.91746584090564e-05
-2.5417272616877e-05
-2.79723970019304e-06
-1.75773130042174e-05
-2.56626416746806e-05
-2.22327123336525e-05
-3.48248495942937e-05
-4.07148046518848e-05
-4.9421509080627e-05
-2.86318326234367e-05
-3.25147158113268e-06
-1.04048212490931e-05
-2.81444252067899e-05
-3.4943763928898e-06
-3.21751312499187e-05
1.63462696270047e-06
-5.00371785287666e-05
-2.30807970399475e-05
-2.06325509558805e-05
-1.78481366108393e-05
-2.35368808697716e-05
-2.80947150064731e-05
-1.50437409688198e-05
-2.42559328067668e-05
-3.10956853546809e-05
-1.75159186975483e-05
-2.41053775861318e-05
-2.7435599206704e-05
-2.36671944624969e-05
-1.8595990944521e-05
-3.78320149051663e-05
-3.78281090813495e-05
-6.80502893204988e-06
-2.13471497490015e-05
-1.0480991535454e-05
-7.70956962174671e-06
-2.95442883305913e-05
-4.49328529889296e-05
-1.76145424896231e-05
-1.99702460265022e-05
-1.38055305833524e-05
-5.46080112600319e-06
-2.81506342423522e-05
-1.400503785354e-05
-1.00987808766368e-05
-2.49567188895048e-05
-2.56081734829783e-05
-3.44967669897496e-05
-2.78822394469638e-05
-4.41622333988424e-05
-2.33525872336067e-05
-3.78537430529475e-05
-2.26411112771709e-05
-1.4117812567856e-05
-3.97709575611133e-05
-2.21553052922505e-05
-3.54523896877689e-05
-3.418193930719e-05
-1.40610455901079e-06
-1.1105661467652e-05
-2.37797917178051e-05
1.72946885828376e-05
-2.34528512909935e-05
-2.38405477283019e-05
1.67701155038416e-06
-3.14590576201957e-05
-2.43704650948616e-05
-1.84001382218634e-05
-2.3864538011117e-05
-2.67736200724946e-05
2.98225165408086e-06
-9.78208447072313e-06
-2.13300278092648e-05
-4.28793586879688e-05
-2.69317604395387e-05
-2.25841942646146e-05
-1.54750002971191e-05
-6.3535071477864e-06
-2.07727432532713e-05
-1.63228356994989e-05
-9.25956258920666e-06
-3.22752650602552e-05
-1.3323835074391e-05
-2.89844904020478e-05
-1.37197305389196e-05
-2.91661280476192e-05
-1.22945780039309e-05
-2.24553898462776e-05
-1.10459916813284e-05
-4.01147450177145e-06
-2.92908980227296e-05
-2.58489364186737e-05
-3.80969829459031e-05
-2.65653283099861e-05
-3.33824383005639e-05
-1.62502160616504e-05
-2.87747592425709e-05
-7.18955242335474e-06
-3.19025958152639e-05
-2.34408696145624e-05
-2.74293763446594e-05
-2.86951469058423e-05
-2.10301460538448e-05
-5.67386732336965e-06
-3.00042835925876e-05
-2.06755054666109e-05
-2.93077394182681e-05
-5.44700749380307e-05
-2.11979922170026e-05
-2.87232966586513e-05
-2.97716075755099e-05
-1.40010618949209e-05
2.5460757551799e-06
-4.4697000999596e-06
-3.1369330914412e-05
-6.88918744832202e-06
-2.35262396422621e-05
-3.68488546213518e-06
-1.03838210305854e-05
-2.33809599365781e-05
-2.87431484320319e-05
-1.19078911742121e-05
-3.05992502696551e-05
-2.39860212230843e-05
-7.73025344174977e-06
-1.05999897041397e-05
-2.46057832841953e-05
-2.45925857522478e-05
-4.67753724683267e-05
-6.31682939965628e-06
8.08151239033123e-06
-3.41245736758097e-05
-4.35984493053226e-05
-1.60529365743305e-05
-1.36977078589685e-05
-2.90877801026185e-05
-1.73035496345913e-05
-1.69088014640087e-05
-2.05990272212579e-05
-1.57213103704637e-05
-1.24102112363602e-05
-3.06089475788875e-05
-2.81262486002867e-05
-1.40642024880272e-05
-2.34171423166347e-05
-3.01863383205498e-06
-8.59789740996464e-06
-4.45152362545057e-05
-1.95164038427538e-06
-2.06157909803004e-05
-2.68152970774611e-05
-2.61613164294246e-05
-9.42956897206712e-06
-2.79105732607365e-05
-4.26135012874311e-05
-9.43526768833392e-06
1.15424631126958e-05
-1.12837440656225e-05
-1.97670717548479e-05
-9.1164978066382e-06
-2.0955866633727e-05
-6.92656639695719e-06
-3.12892685076284e-05
-5.70642654442982e-06
-2.7868934129273e-05
-2.19080600826753e-05
-1.38050394198213e-05
-2.8337493144511e-05
-2.46803541902374e-05
-1.73385614630112e-05
-7.15392919515974e-06
-3.43099649292394e-05
-4.33881562137353e-05
-3.37975017588482e-05
-1.44819202849993e-05
-6.78338413892913e-06
-4.06106453878918e-05
-3.04899003939937e-05
-2.08122569859732e-05
-4.7193980625684e-05
-3.24666327441694e-05
-2.92154650052744e-05
1.79329590876197e-07
-2.81608199510733e-05
1.52713530152834e-06
-2.74474357440917e-05
-2.731488111801e-06
-3.05099588388892e-05
-1.81593357449599e-05
-1.59376003884538e-05
-2.56695123736704e-06
-2.79539857442575e-05
-3.09762775861678e-05
-2.18398369050316e-05
-2.93682000394236e-05
-1.98503849667915e-05
-3.21686845621573e-05
-4.87044238810935e-06
-2.26010841680745e-05
-3.69424281286885e-07
-3.98932311136281e-05
-1.24844410761304e-06
-3.09415484618975e-06
-3.61945361933334e-05
-3.4897062019194e-05
-3.24312062541581e-05
-1.50182247931218e-05
-2.83061908312355e-06
-1.33112492690146e-05
-7.1886212092735e-06
-3.55640703821753e-05
2.13585938506376e-06
-3.66824581046962e-05
-2.46925996773853e-05
1.31887845896505e-05
-3.58708235279708e-05
-1.48662565607196e-05
-7.49769814384585e-07
-1.52944693474826e-05
-1.29496535088111e-06
-3.07497543125777e-05
-8.30228734983347e-06
-3.41870076906056e-05
-1.16418782898642e-05
-2.51506187138064e-05
-2.94566988922505e-05
-3.03318382814373e-05
-3.73952903530253e-06
-1.52541567938246e-05
-2.5277956210411e-05
-3.10727125137206e-05
-2.45380988083246e-05
-4.58772159437701e-05
-4.09778606506403e-05
-1.77874647943948e-05
-1.52284363249944e-05
-1.00779944077829e-05
-2.12301378320326e-05
-3.45120790529357e-05
-1.57551555271178e-05
-2.91086821141557e-05
-1.62780667360371e-05
-2.90043797834315e-05
-1.20336672717152e-05
-1.8407012842914e-05
-2.93668603829455e-05
-1.51850628302355e-05
-7.85417124670839e-06
-2.13522537891066e-05
-2.41161758096698e-05
-2.39706033244593e-05
-1.24225124331442e-05
-2.70220971458482e-05
-1.85237468520734e-05
-2.72681324728203e-05
-2.02725020975456e-05
-2.892691116059e-05
-1.76572677806722e-05
-2.21769178491903e-05
-4.29317649660016e-05
-2.68255410783668e-05
-2.14684179125402e-05
-2.21352503014721e-05
-2.89448015557187e-05
-4.98655549519826e-06
-3.14813394806091e-05
-2.07133280202838e-05
-2.37843619551683e-05
-3.158861952398e-05
-1.8716723215265e-05
-3.59372716695035e-05
-4.09886346346759e-06
-1.1281439715727e-05
-1.9204364536397e-05
-3.42534391294689e-05
-3.84804539242166e-05
-2.90734463719174e-05
-3.59776699303963e-05
-4.45244823516758e-05
-2.84134851015501e-05
-2.0004211259613e-05
-1.62466437077066e-05
-1.39160098459281e-05
-1.74130274452138e-05
6.26203653020022e-06
-1.22752252050715e-05
-4.40091282697053e-05
-1.77360064775037e-05
-6.12203819324313e-06
-2.07035467717045e-05
-2.33483725888662e-05
-1.21442317154601e-05
-2.35989707008948e-05
-2.3763254616979e-05
-5.81937702953347e-06
-2.45906776563767e-05
-1.08727276149164e-05
-1.64011016253928e-05
-1.8501124911655e-05
-1.05474241376748e-06
-3.69121723313317e-05
-1.03612885522738e-05
-3.44437873559276e-05
-1.74159212447092e-05
-2.7848985491587e-05
-4.34781371103422e-05
-2.29801104298772e-05
-2.39665642903119e-05
-1.45551987027719e-05
-5.30395395092197e-06
-5.88396810843503e-06
-1.57231882535899e-05
-2.70273649507995e-05
-3.45374335822051e-06
-2.21084250187887e-05
-2.30330185795013e-05
-2.05271124616322e-05
-2.79812721134486e-05
-3.08865303850492e-05
-2.02311303031719e-05
-1.77303975700075e-05
-4.30826488158539e-06
-7.27239310020035e-06
-1.42114662032042e-05
-1.07336240132521e-05
-2.91576204052342e-05
-2.3925372916259e-05
-3.50955366639834e-05
-1.18850602151724e-07
-4.25544914086699e-05
-2.74234634134516e-05
-2.15709159250238e-05
-2.56819620484912e-05
-1.81727392642311e-05
-1.2326374830467e-06
-2.61278143540924e-05
-3.00572523458155e-05
-3.87088351318142e-05
1.20228421554574e-06
4.16663203279622e-06
-1.83642755338641e-05
-1.23354378407578e-05
-2.92106899153434e-05
-2.55456342413315e-05
-7.72518378712808e-06
-4.10747289340159e-06
-3.67411941244639e-05
-1.97030160361774e-05
-8.18269353880509e-06
-2.64083772784719e-05
-3.07789619898947e-05
-2.12747570267356e-05
-8.44063383508492e-06
-2.30737624796067e-05
-3.45192744874498e-07
-6.17703544554169e-06
-2.34732496155402e-05
-2.07539762508815e-05
-8.41489100055738e-06
-1.39415249607376e-05
-3.46593436201179e-05
-3.36558438493052e-05
-6.08146398863043e-06
-2.75982906089233e-05
-3.74752936401222e-05
-2.71444486925748e-05
-4.69325695284394e-06
-2.60985500781323e-05
-1.29273460204917e-05
-7.14663183979713e-06
-1.33260300368565e-05
-5.87354909296962e-06
-2.5352361252972e-05
-4.09305011773495e-05
-2.69484825403386e-05
-1.80938175516823e-05
-1.47008096748952e-05
-2.75858036019584e-05
-2.55940830468138e-05
-4.12130513204005e-05
-1.64032679926017e-05
-2.86787111796686e-05
-2.2998307842627e-05
-2.10912730635443e-05
-1.38035159240685e-06
-1.19998661000322e-05
-1.11689166477024e-05
-2.36272600579682e-05
-1.56309097436876e-05
-2.33028694132038e-05
1.48797715587336e-05
-1.49975768755468e-05
-4.05451705177614e-05
-8.15551197174138e-06
-1.79794216146858e-05
-9.11834676407628e-06
-1.40217602286193e-05
-4.04945059513259e-05
-1.52450068918842e-05
-7.39411590340096e-07
-4.45492260819127e-05
-3.18967934437424e-05
-7.07217448732885e-06
-1.1084191494774e-06
-5.43877785941732e-06
-3.58550534532141e-05
-2.20322515175789e-05
-4.95837697386666e-05
-2.86454877587262e-05
-3.2588372087842e-05
-1.95466027709494e-05
-1.57219344445351e-05
-4.18914775030508e-05
-2.28912251239634e-05
-4.17131981463033e-05
-1.48644433150144e-05
-3.2612659020199e-05
-2.90833229072446e-05
-2.0814448229238e-06
-3.17973247082655e-05
-2.36326419119648e-05
-1.33785318769282e-05
-3.75572771169476e-05
-4.21582787407228e-05
-3.38254580991356e-05
-2.06044134056729e-05
-3.72580608468921e-05
-2.36893522607679e-05
-5.16604289168286e-05
-2.77316654426358e-05
-2.29949314344838e-05
-1.20086050426811e-05
-2.93938726128566e-05
-1.83412892591199e-05
-9.62793177506944e-06
-8.60651878826614e-06
-1.1951720608938e-05
-2.68775183352154e-05
-1.90759946121383e-05
-1.2569069167598e-05
-2.63072357353151e-05
-5.1751147391965e-06
-1.44343837337064e-05
-3.80073851744505e-05
-2.94063448563144e-05
-1.1901768586726e-05
-1.0965296831193e-05
-3.19765125193696e-05
-4.88592529859081e-05
-3.98384558731018e-05
-4.10410157333877e-05
-2.49622060629168e-06
-2.97829291569712e-05
-2.04233898900584e-05
-2.11536277188485e-05
-8.58588358028189e-06
-3.78544456943053e-05
-3.3009952158479e-05
-1.74726998793463e-05
-3.1545509950003e-05
-3.82634369262198e-05
-1.40705854839333e-05
9.14337362753007e-06
-1.5950733499441e-05
-2.43009318219902e-05
3.01678178276011e-06
-3.37174544197481e-05
8.58263106878862e-06
-1.79074042625962e-05
-1.2253351516282e-05
-2.60457470850085e-05
-5.81186026519669e-06
1.12201519378093e-05
-3.42465377452854e-05
-3.36645513644171e-05
-8.88682577765585e-06
-3.7700131123709e-05
-2.61368034984747e-05
-1.54823796784195e-05
5.61458061214497e-06
-4.32584326777839e-05
-1.477726640624e-05
-1.77726226206101e-05
-2.28423030202234e-05
-1.90163068126189e-05
-2.49924318577336e-05
-2.72088920623778e-05
-9.48312573123976e-06
-3.06941794367564e-05
-1.7824524778323e-05
-1.02454993834377e-05
-2.37958302456348e-07
-1.62268511949989e-05
-2.88420938729595e-05
-2.35147090276896e-05
-3.39518374882346e-05
-2.26505040688775e-05
-5.69841831438677e-06
-3.09076551787558e-05
-4.63023927604976e-05
-1.56213345857079e-05
-4.07310627984526e-05
-2.69529410296572e-05
4.99706944619495e-06
-2.40252456375467e-05
-8.18755410143132e-06
-2.41347896940068e-05
-1.15448792706762e-05
-2.27350375258195e-05
-2.71667057553845e-05
-2.1357069655306e-05
-2.74813062596138e-05
-3.20403806749237e-05
-6.14105652814548e-06
-3.14532344503015e-05
-1.94948644081961e-05
4.29034880760729e-06
-3.20607376725526e-05
-1.1377564828954e-05
-3.49490305301409e-05
-1.78888441475791e-05
-1.96452116698476e-05
-5.43910102613473e-06
-1.72583806997511e-05
-1.35138538331053e-05
-2.66968559608235e-05
-1.03656635137724e-05
-3.06192336979062e-05
-1.82555417988603e-05
-1.37680833646445e-05
-1.13542277988413e-05
-2.5082965935865e-05
-6.6717770719206e-06
1.59937684442186e-06
-1.50769448696371e-05
-8.97805351845451e-06
-2.74181779467059e-05
-1.65548382673182e-05
-1.28742868463842e-05
-2.10795736041273e-05
-1.27182260463256e-05
-1.50798449008638e-05
-2.9078837902605e-05
2.52746700935961e-06
-1.11820159573481e-05
-3.6806751586816e-06
-2.32143317847524e-05
-3.94636893004434e-05
-2.83849023489582e-05
-1.56844845042636e-05
-1.53661066703184e-05
-1.62919449244532e-05
-1.48661435197621e-05
-2.49334278683657e-05
-2.89121451317626e-05
-7.76941829418151e-06
-3.35743664368208e-05
7.43833385598556e-06
-1.70707915859681e-05
-3.04234747843545e-05
-1.85882513775333e-05
-2.44463214712569e-05
-1.55992807762334e-05
-5.58487450920532e-06
-1.51240148704708e-05
-2.49232284110295e-05
-2.25154481454289e-05
-1.49664404006259e-05
-2.6064197283454e-05
4.07879423587669e-06
-9.76376985934491e-06
-2.04682344478259e-05
-3.05053590538889e-05
-2.01486819374261e-05
-1.86619124571963e-06
-1.78537391278411e-05
-2.47414968142452e-05
-1.72488587392579e-05
-2.56544799004371e-05
-3.83879398747318e-05
-3.38284865657303e-05
-3.83832692874525e-05
-2.33184928469096e-05
-2.28518953239783e-05
-1.45644184660028e-05
-2.39841825916468e-05
-2.89005316721559e-05
-2.73519127163453e-05
-4.30786404488497e-05
-1.4826170739014e-05
-3.0152356744783e-05
-2.53416198826314e-05
-3.79379313842511e-05
-7.91664868906821e-06
-4.97890664231845e-05
-3.52379110300424e-05
1.36527679539406e-05
-1.81250874608542e-05
-3.64453790023803e-05
-2.47896225631933e-05
-1.29005836536955e-05
-3.42420307345454e-05
-1.71387213387356e-05
-2.20844308859163e-05
-3.24069749291985e-05
-2.13507147972062e-05
1.07722668052989e-06
-2.74543196373459e-05
-3.57105902911838e-05
-2.38501398403697e-05
-2.10688870642453e-05
-3.08297554677652e-05
-7.55675314143269e-06
-1.64274275433639e-07
-6.35491408300952e-06
-2.2731125607957e-07
-1.32548635027264e-06
-2.53777251827468e-05
-1.54388652765217e-05
-2.61293106641333e-05
-3.02063729845883e-05
-1.73201684513512e-05
-3.70342384468499e-05
-4.28238742246221e-05
-3.70985400023569e-05
-1.80700107329932e-05
-2.02053923642317e-05
-4.13514888010709e-06
-7.00710605771715e-06
-2.42861472184302e-05
-1.66768675563339e-05
-3.62171794796828e-05
-3.28131745671796e-05
-4.24519520667469e-05
-1.18358051626599e-05
-2.2938578072535e-05
-1.32639540390704e-05
-2.42093733172269e-05
-1.6363444248994e-05
-1.59424211708239e-05
-2.21777220167339e-05
-5.0284452389013e-06
-1.59142304287423e-05
-3.93494862415156e-05
-3.5183707848659e-05
-3.07054719620144e-06
2.83299891720046e-07
-4.14556704383971e-05
-1.42255392206844e-05
-8.36700787018704e-06
-1.61917377897764e-05
-2.32509410746458e-05
-2.02584426710979e-05
-1.30596898896983e-05
-1.49730520065548e-05
-2.75989257164978e-05
-3.00680770190901e-05
-2.42991254387636e-05
-2.31867433594511e-05
-1.86646459500431e-05
-7.45203939293609e-06
-3.31856742153065e-05
-1.7957932284898e-05
-1.27273361759263e-05
-1.77610295287436e-05
-1.89837378883163e-05
-3.76865515689804e-06
-3.36128390196797e-05
-2.03476049114235e-05
-3.18094302817661e-05
-3.83772856612315e-05
-1.89417990669037e-05
-1.18196514317837e-05
-3.59831501326578e-05
-2.59169962258146e-05
-2.59927382304615e-05
-5.90285643060148e-05
-2.96034922007753e-05
-1.51425354283113e-05
-2.02848279468795e-05
-2.29445941083412e-05
-3.88818604464395e-05
-2.24718283897702e-05
-3.21310961540408e-05
-3.18686791262199e-05
-4.26766064733644e-06
-2.73033581070426e-05
-1.37552241417322e-05
-2.47145573485654e-05
-1.663810572487e-05
-2.92489971614403e-06
-2.82612087601514e-05
-8.31448147655341e-06
-1.72167841244205e-05
-2.42040340792805e-05
-7.12418600898416e-07
-1.3968097419203e-06
-2.49211681178205e-05
-3.25772568681297e-05
-1.82076014255549e-05
-2.43427304657015e-05
-2.5698343831116e-05
-2.21828104042703e-05
-3.93522570415661e-05
-1.5139373156527e-05
-2.33291784914505e-05
-2.93598135008103e-05
-1.3196325537553e-05
4.29578142380048e-06
-2.88242219864653e-05
-1.15254497742576e-05
-2.27162869550534e-05
3.84515635213517e-06
-1.78438025019367e-05
-2.12502693754125e-05
-2.44812265444722e-05
-3.35543910183764e-05
-9.70232332471518e-07
-4.14338590658818e-05
-2.79165626540457e-05
-7.65953676317607e-06
-2.55078330646811e-05
-1.36100606533495e-05
-9.01428280947596e-06
-5.17275919645546e-05
-2.19408320850676e-05
-3.32583552363439e-05
-3.7278800102635e-05
-2.26929305248191e-05
-3.42482585155319e-05
-2.42894226856965e-05
-1.43239997540628e-05
-2.94940002347364e-05
-2.82720766376908e-05
-3.55665158891913e-05
-2.16899134129528e-05
-3.24362547736721e-05
-2.96754758109147e-06
-3.18051970052636e-05
-2.83724012392405e-06
-3.52066525332704e-05
-4.78720876511209e-05
-3.35890709924686e-05
-1.10191588519147e-05
-1.11660701371342e-05
-1.76469915892231e-05
-2.39785497941502e-05
-1.84090069271117e-05
-1.99484324670306e-05
-6.03213308341792e-06
-3.20358341020798e-05
-1.3739801632724e-05
-1.83523642761057e-05
-2.42226709424466e-05
-1.05650290955246e-05
-1.81549920044632e-05
-3.65529273775033e-05
-2.93879338505379e-05
-1.52047148673226e-05
-1.79418004433491e-06
-2.35484088457781e-05
-1.12213667124724e-05
-6.13927563807906e-06
-3.64074818134405e-05
-2.27033049667192e-06
2.34552957023311e-07
-6.5024990058623e-06
-2.9757602280446e-05
-1.30484620922997e-06
-2.5557221510231e-05
-1.53551774404348e-05
-1.5283444079194e-05
-1.21881609741365e-05
1.30442394589315e-07
1.24648183275877e-07
-2.78446098001596e-05
-3.56500674905593e-05
-2.64829536983517e-05
-3.73734762337784e-05
-1.08408774285843e-05
-2.86648295561379e-05
3.71031368004587e-06
-1.14672009579545e-05
3.49769131158176e-06
-1.01370060118951e-05
-2.23180700210439e-05
-1.49147164743822e-05
-2.51702204015521e-05
3.3635098046293e-06
-7.70137929091346e-06
-2.96235028781657e-05
-1.12285567055574e-05
-3.24836456953298e-05
-2.43116904369081e-05
-2.15426978316591e-05
-2.07207487673435e-05
-1.12646233169238e-05
-1.91190044813198e-05
-4.0463646432407e-05
-2.05203947837913e-05
-3.98433848042631e-05
-4.35422676550736e-06
-1.09385986346568e-05
-2.71757849656084e-05
-3.3166309318079e-05
-4.5879897295837e-05
-2.61818273290047e-05
-1.60718234702471e-05
-2.39012140383957e-05
-2.51847302646922e-05
-2.75627618986305e-05
-4.38082007186564e-06
-6.5239737022161e-06
-2.32720492971122e-05
-6.07760295849641e-05
-4.36381556323193e-06
-3.92423919977246e-05
-3.36555984786385e-05
-2.78868683524527e-05
-2.41975992330493e-05
-3.76879397584977e-05
-2.29270992706427e-05
-1.94460502949664e-05
-2.1339998104816e-05
-2.04369640544148e-05
-3.52896895765243e-05
-3.2680081503075e-05
-3.68143095501443e-06
-2.06012416193663e-05
-3.13781942735655e-05
-3.28565427202495e-05
-1.12137501974257e-05
-6.80066533640163e-06
-2.1529083179737e-05
-2.45695217205707e-05
-3.92252487759123e-05
-2.33452153660665e-05
-3.29813058379851e-05
-4.05110291864302e-05
-4.53482464322952e-06
-3.38943226714305e-06
-2.66445412650295e-05
6.0854469697732e-08
-3.88729643512237e-05
-7.75519830637767e-06
-3.27099443718818e-05
-1.16259972430301e-05
-5.48697688112812e-06
-2.92863273619213e-05
-2.13081943833041e-05
-2.30942438275801e-06
-3.35410748557814e-05
-2.00569853200472e-05
-2.2364812258347e-05
-9.71051878480574e-06
2.92100762347085e-06
-1.95662416162694e-05
2.71473090047771e-06
1.24880465790323e-06
-2.06477123588468e-05
-3.19658327820053e-05
-3.92874032136711e-05
-4.54023498139606e-07
-2.86707028617546e-05
-3.24470334296318e-05
-8.36590637164282e-06
-1.86858227283079e-05
-4.83727343206311e-06
-8.9963709965625e-06
-5.20705918222761e-05
-2.36287806816069e-05
-1.96525133813664e-05
-1.07438648758495e-05
-9.29540967097636e-06
-1.66420791635187e-05
2.41820804141289e-05
-3.51894963489956e-05
-2.14703901205803e-05
3.78780821401313e-07
-3.17977004155838e-05
-2.11730904947466e-05
-2.38845307538629e-05
-1.07898856748597e-05
-2.83698932329032e-05
-3.6703420902348e-06
-2.16166200555047e-05
-2.05822195457349e-05
-4.11873205208992e-05
-2.37261780791746e-06
-7.41322570657178e-07
-1.09023685720657e-05
-2.6621145602017e-05
-7.28511886737988e-06
-1.53776212263975e-06
-1.34994184837766e-05
-3.37551326603607e-05
-3.4734501537376e-05
-2.49378484693862e-05
-2.51329207408372e-05
-2.50441209508439e-05
-6.94153368303459e-06
-1.11878199923959e-05
-8.50241639981055e-06
-2.93823571254818e-05
-1.71594451431546e-05
-2.49633681060281e-05
-1.15864013068209e-06
-2.51931443965466e-05
-2.40228273284893e-05
-1.14091083990639e-05
-8.79974103797949e-06
-3.36769173455267e-05
-1.28470862081211e-05
-1.91596503873727e-05
-2.47991510208862e-05
-2.22345672073043e-05
-1.900699883952e-05
-3.12630151685265e-05
-1.787257926853e-05
-1.11500730284331e-05
-3.22630364858398e-05
-3.35409450493597e-05
-3.79539676857599e-05
-6.80026175168756e-06
-1.79626594162e-05
-3.72658580150713e-05
-1.17840177943298e-05
-3.98798997508212e-05
-2.50131218466154e-05
-2.46619224574626e-05
-2.57647427892518e-05
-4.51904003553675e-05
1.88251794438285e-06
-1.6788632200902e-05
-3.65999484739437e-05
1.20087887626175e-05
-1.18299703851824e-05
-2.60060942223894e-05
-1.5956447755051e-05
-2.24031042576779e-05
-2.21235805056096e-05
-1.62751338176405e-05
-1.52458417807049e-05
-2.45650936014206e-05
-2.87659436591662e-05
-1.19859650623119e-05
-3.43457643756937e-05
-2.1612389365693e-05
-2.9521799236578e-05
-1.50016921447696e-05
-8.67849479971378e-06
-1.82731947575277e-05
-3.58683644054707e-05
-3.43800077930333e-05
-1.79415267820628e-05
-8.25353346595699e-06
-3.39378428798263e-05
-2.25379886013705e-05
-3.1968848845138e-05
-2.32538974892805e-05
-1.5230730693568e-05
-2.31886067534912e-05
-3.65462727297574e-05
-1.0979955174874e-05
-1.4229784116588e-05
-2.98479680796211e-05
-2.11925642837097e-05
-1.45336525410716e-05
-1.32329312660764e-05
-1.60676302186138e-05
-1.15021358400325e-05
-1.6770074174901e-05
-2.22302347689871e-05
-3.05943647930231e-05
-2.17500610345252e-05
-8.79572263246451e-06
-1.93759935547726e-05
-2.20773083307627e-05
-2.36099852502921e-05
-4.64283614742726e-05
-2.4706673284664e-05
-2.62203594472895e-05
-3.86216478204131e-05
-3.50804096120435e-05
-3.82721250099095e-05
-1.74973701758084e-05
-3.47085991336057e-05
-2.35750169903004e-05
-3.04579965960022e-05
-1.09678039006846e-05
-2.16425284090534e-05
4.69836426285735e-07
-8.54248054908812e-06
-1.28886299889286e-05
-2.47715253548022e-05
-1.64546516542423e-05
-3.38416542399978e-05
-1.40158222644126e-05
-2.83914646525389e-05
-2.39879275818444e-05
-3.1229083040884e-06
-2.6153473604208e-05
-3.06092108610614e-05
-6.33516777257001e-06
-3.40911982643167e-06
-5.53362684789382e-06
-4.43123781003072e-05
-2.15174246764574e-05
1.97445501108522e-07
-1.13867665454879e-05
-1.15699995514556e-05
-3.35868638938847e-05
-3.99853425880626e-05
-3.7707828523617e-05
-2.78343041671979e-05
-1.84054744815598e-05
-3.55619973931529e-05
-3.13534034077308e-06
-1.79867525176917e-05
-1.75147269804464e-05
-2.95154914448898e-06
-3.44271408255254e-05
-1.33161122350335e-05
-2.45245061954273e-05
-2.61912248026798e-05
-1.70274125563843e-05
-1.95556532494534e-05
6.16181947863768e-06
-2.45601337054497e-05
-1.04940632147003e-05
-4.77101696646739e-09
-2.94028835466778e-05
-3.32542216429535e-05
-3.33408775483683e-05
-1.30771457801782e-05
-1.93366305359732e-05
-4.31070483307214e-05
-3.75268271580514e-05
-1.8251180459808e-05
3.28018262006153e-05
-1.17118413850263e-05
-5.65620866311196e-06
-8.55085522950005e-06
-2.7528475895513e-05
-2.28316624822119e-05
-1.55221615584291e-05
-1.66740705714074e-05
-3.74002987578655e-05
-1.59704344815419e-05
-4.21469859464861e-05
-2.12011487107349e-05
-2.85936472441587e-05
-2.35249587967884e-06
-2.59486522215461e-05
-3.74777477862911e-05
-1.30844848301598e-05
-2.24315977345054e-05
-3.88359669208754e-05
-1.59263976072943e-05
-1.8897635099203e-05
-2.60408027027879e-05
-7.43014948088832e-06
-1.36511146769961e-05
-3.40362645037825e-05
-2.57753873172967e-05
-2.2041358547027e-05
-1.42329180750219e-05
-1.90283446354021e-05
-2.80551070587519e-05
-2.34240127196896e-05
-3.0396397566739e-05
-1.96791760754294e-05
-4.74533582779608e-06
-2.35859978423663e-05
-2.56752620509188e-05
-2.34582276104135e-05
-1.57510513021734e-05
-6.80584852212633e-06
-1.95113827454608e-05
-2.15880841105432e-05
-4.02809377751517e-05
-3.96183577685991e-06
-4.60930400938695e-05
-1.438791694958e-05
-9.63147311187641e-06
-1.49138364884941e-05
-2.52641195145899e-05
-2.40844923269718e-05
-2.35851823041788e-05
-2.06822759643666e-05
-2.44070389523952e-05
-1.60759719222891e-05
-1.45087657408739e-05
-3.39076716676604e-05
-1.49536107289051e-05
-1.95186915441892e-05
-4.82703023306065e-06
-2.47007587699914e-05
-1.57675136816812e-06
-1.20972094767912e-05
3.09503702214156e-06
-1.55109945679882e-05
-1.34957261072244e-05
-6.14169789324901e-06
-1.82375212503169e-05
-2.60673774177541e-05
-1.70074558444278e-05
-4.31323290716533e-05
8.59188490275884e-07
-1.22466739100822e-05
-1.59095118507935e-05
-1.14309811623369e-05
-3.02075494981687e-05
-3.34881315945197e-05
-5.62601881148259e-06
-2.62982182230898e-05
-3.11010028378172e-05
4.62001872426408e-06
1.46605180015962e-06
-3.07600965061485e-05
-2.29713489468663e-05
-2.72734664938631e-05
-1.08195300935848e-05
-3.10496903251181e-05
-3.00242517345431e-05
-1.21335647747046e-05
-5.02977443570625e-05
-9.60630598453926e-06
3.85876760831063e-06
-1.2710587290189e-05
-1.32316919711275e-05
-2.92751060280934e-05
-2.33052363313044e-05
-3.59730289439925e-05
-2.82968101902789e-05
-2.45819510828651e-05
-3.0532431737766e-05
-4.5749182627908e-05
-2.05072924992119e-05
3.81663545256896e-07
-8.67839764742811e-07
-2.57981847369896e-05
-2.94849637388139e-05
-2.49348912971263e-05
-1.1758121670341e-05
-1.36776664474741e-05
-6.036107537514e-05
-2.02830929003421e-05
-3.00317087439743e-05
-4.10762480444604e-05
-2.37151702985558e-05
-2.79569435837367e-05
-4.09140133969644e-06
-1.78346233138855e-05
-2.69984250306485e-05
-3.26736249895437e-05
-1.44877521131917e-05
-4.92872081631052e-05
-2.89276044657417e-05
-3.27736123242402e-05
-2.50363133630024e-05
-1.46470223754705e-05
-3.24288694692435e-05
-3.15156280820891e-05
-1.24872729711699e-05
-1.77224662059197e-05
-8.81368146848252e-06
-1.53658673324042e-06
-1.90377108542689e-05
-1.53430137720699e-05
-7.63977934942011e-07
-1.05727753785017e-05
5.50641287624485e-06
1.1814100443957e-05
-4.1831679057374e-06
-5.68684279004246e-06
-1.35178947176191e-05
-3.01287412695062e-05
-4.62440740182215e-06
-2.88964508988236e-05
3.3878731051111e-07
-3.81685079432846e-05
-3.32277570212128e-06
-2.70332187228538e-05
-8.43793475271353e-06
-1.02137883799157e-05
-2.46300113867612e-05
-2.92759452107838e-06
-3.48157876565914e-05
-2.38603211818954e-05
-3.62325955475287e-05
5.67159789136059e-06
8.01365916576854e-06
-1.23280134214847e-05
-2.18507539796142e-05
-1.08313986103915e-05
-3.26948216823137e-05
-1.04093195899076e-05
-2.0982413550645e-05
-2.63616818885405e-05
-6.62623217374357e-06
-2.46316088695748e-05
-1.60569046145928e-05
-2.78125578195885e-05
-2.42206316812916e-05
-2.10570397659947e-05
-3.7263433722309e-05
-2.52921005602274e-05
-1.27144881916524e-05
-3.87545099574248e-05
-6.92070887843943e-06
-4.97833133790408e-06
-3.6184102007178e-05
-4.05388660490589e-05
-2.95416837846599e-05
-1.46480428498371e-05
-1.41990352967186e-05
-1.02389441708663e-05
-2.30418367188417e-05
-3.48485850656623e-05
-1.3001641159535e-05
-1.7091418557209e-05
-2.49466350063727e-05
-2.3249929005344e-05
-3.73244960450755e-05
-1.02787350650001e-05
-4.68778106738729e-05
-3.33411686924688e-05
7.92570914518374e-06
-1.64731586557912e-05
-7.14961751637314e-06
-1.66545862113543e-05
-3.1032290089102e-05
-2.16539509676498e-05
-3.69793735341147e-05
-1.49783553741089e-05
-2.72511756256911e-05
-3.08535463291427e-05
-3.80733947551289e-05
-1.15738638930387e-05
-1.37510517762492e-05
-1.65245364660848e-05
-1.5624450052851e-05
-1.08055717129452e-05
-1.36899854759931e-05
-3.32432036185413e-05
-1.58823578437823e-05
-2.82505750111127e-05
-1.41662139766829e-05
-9.16067952126227e-06
-1.12376723318128e-05
-1.81432462069545e-05
-3.14217059117268e-05
-2.27469003076985e-05
-1.20840771138769e-05
-2.46683083461186e-05
3.77805326465927e-08
-8.71224058483956e-06
-3.61054281686684e-05
-1.89463385359994e-05
-3.11309397290252e-05
-2.09466056335998e-05
-2.05188721156388e-05
-2.28227463711384e-05
-5.09094982648008e-05
-3.53476652317952e-06
-2.78667526264556e-05
-4.80008218262825e-05
-1.12497091116985e-05
-1.27237211114145e-05
-2.08225325343244e-05
-6.10838751734706e-06
-2.20749155272894e-05
-3.5854824969122e-05
-1.41486268906746e-05
-1.52842219814245e-05
-4.08424310589852e-05
-2.17373661673328e-05
-1.55650605842539e-05
-1.89566737692805e-05
-2.80687606710724e-05
-1.84737278247542e-05
-3.9151356608997e-05
-4.00194825407304e-06
-4.03033317745148e-05
-3.55471987585774e-07
-2.96920618771098e-05
-1.75216834915772e-05
-2.83896356144361e-05
-1.78090962231867e-05
-2.74282423262262e-05
-3.36128588446319e-05
-6.68898221491105e-06
-3.35588487370006e-05
-4.50404795299716e-05
-2.02812007147306e-05
-3.16091395111658e-05
-4.04763736680937e-05
-2.14648210080012e-05
3.54627614941035e-06
-3.4430617436393e-05
-1.23951042720485e-05
-3.01976302423572e-05
-2.45444288577047e-05
-4.14551203116573e-06
-6.5944506213577e-06
-2.32114905260941e-05
-3.57787132527234e-05
-2.51752222909089e-05
-2.54964435046785e-05
-1.20067880033713e-05
-3.89780948360762e-05
-3.80798538655452e-05
-2.55967507115897e-05
-2.90946498702199e-05
-1.25362101023147e-05
-2.53901371828659e-05
-3.60523191169333e-05
-8.84333757186264e-06
-1.88495024894557e-05
-3.18343581222967e-06
-1.00612320822598e-05
-1.45792213988576e-06
-3.2351271937355e-05
-2.65099485782868e-05
-3.17535899606695e-05
-4.47361308752461e-05
-2.96533926883095e-05
-1.12536754880296e-05
-1.58901187671588e-05
-2.96095559862804e-05
-2.28888618303294e-05
-4.77406110468343e-05
-3.11120212584379e-05
-1.85733558930275e-05
-3.03380772741222e-07
-1.82343890182714e-05
-3.46573247899539e-05
-1.20258784323281e-05
-2.17157581506775e-05
-8.61797977845171e-06
-2.57711804188306e-05
-4.26483492844353e-05
-2.31628939462634e-05
-9.72042590160426e-06
-2.48253202387828e-05
3.64083666751975e-06
-4.10824526693526e-06
-1.24438966154495e-05
-5.59250416977537e-05
-1.57797619851103e-05
-2.49066437219938e-06
-2.4173888639274e-05
-9.24376607050202e-06
-2.78626326523316e-05
-4.28855470626699e-05
-8.41120230489252e-06
-3.62260663760635e-06
-4.97258498255162e-05
-3.03833527125041e-05
-1.567005675479e-05
-2.88010047919302e-05
-2.94503329380223e-06
2.86217473598023e-06
-3.19887140767761e-05
-2.31533243010282e-05
-1.1765110189516e-05
-1.0598771865677e-05
-3.31127727076801e-05
-2.72617748018911e-05
-2.97154086352159e-05
-3.16852937196276e-05
-3.83981168613991e-05
-3.04286752581619e-05
-3.36102977021655e-05
1.10647338924546e-07
-1.00244613780743e-05
-2.02088023243149e-05
-7.54228359012338e-06
-1.45738040751824e-05
-1.82233802667899e-05
-8.21728085671697e-06
-2.37851291155581e-05
-3.06391785890969e-05
-1.47855516355354e-05
-5.5752482179449e-06
9.4852477006798e-06
-2.07581922067961e-05
-1.28351401446944e-05
-3.03619421022624e-05
-2.34653824743774e-05
-4.19257834041053e-05
-2.53085183345724e-05
7.34061992031165e-06
-1.64452381610376e-05
-5.067503702108e-06
-6.53970342719909e-06
-3.01121400684157e-05
-1.78835897197581e-05
-3.21252389599627e-05
-2.15526457826974e-05
-4.65961350593928e-06
-5.03568086908885e-05
1.33938227916959e-05
-1.0482689538617e-05
-1.2704290072785e-06
-4.68925822040899e-05
7.80875837129802e-06
-1.83248205761037e-05
-3.2664698539193e-05
-1.56868147166527e-05
-3.48314615437183e-05
-1.04595293916347e-05
-4.13976972199425e-05
-1.4241248692835e-05
-2.19314595798613e-05
-2.64343526210888e-05
-4.28969574091075e-05
-2.9760771863795e-05
-2.35359300100766e-05
-2.58853144220219e-05
-5.56986459183618e-06
-2.19370308615239e-05
-1.49875928671103e-05
-4.42641255777591e-06
4.43143835797679e-06
8.01832617379989e-06
-2.73511081202287e-05
1.21517612492885e-06
-1.79058419391825e-05
-4.15100109534006e-05
-1.24914353924878e-08
7.35867996027925e-06
-4.08967288934432e-05
7.98347820298176e-07
-4.96196233888311e-05
-2.2175888763823e-05
-3.23002971081234e-05
-1.55123782771891e-05
-1.51471577552093e-05
-1.92626968001407e-05
-3.25042819184754e-05
-2.81572556274675e-05
-4.01576363595255e-05
-2.68522047733708e-05
-1.1380545084261e-05
-2.34336473031608e-05
-2.7854005579857e-05
-2.98271702057787e-05
-3.42878704950875e-05
-4.0963435795717e-05
-3.76092817711376e-05
-4.40934312082884e-05
-3.49964511851525e-06
-1.34367051186602e-05
-1.00257649472937e-05
-1.49742198238557e-05
-3.06988010983627e-05
-4.60132003708151e-05
-2.60272553739709e-05
-3.10076497444165e-05
-1.19641196043282e-05
-1.96123600117728e-05
-2.08195391678713e-05
-8.36956119794086e-06
-1.5573450076883e-05
-5.8202330818862e-05
-3.58806618168247e-05
-1.77570575410257e-05
-1.10623362031528e-05
-3.16470424595817e-05
-1.69415145871658e-05
-4.42861919784472e-05
-3.94671877600865e-05
-7.88437726841782e-06
-4.0005227312794e-05
-3.73738107930773e-05
-1.26060626076041e-05
-3.23018682652731e-05
-5.2857384169839e-06
-2.05572064315384e-05
-1.63378765532821e-05
-5.67603863172957e-05
-1.18227354970345e-05
-1.22695088810717e-05
-4.14189495064127e-05
-1.91352517339701e-05
-3.88728393632297e-05
-6.37481600719357e-06
-9.58782663773341e-06
-8.80296954823964e-06
-3.01434006231682e-05
-8.45819189982698e-06
-7.23764319500981e-06
-2.40516271136143e-05
-1.02962559465174e-05
-1.6179760091542e-05
6.45164596899344e-07
-3.0699112029773e-06
-3.06771573629411e-05
-6.06294398967225e-06
-8.5358936367269e-06
-3.88735064191791e-05
-5.78684631031025e-06
-2.63731700316571e-05
-1.93604318454405e-05
-2.20146388318763e-05
-1.69954667980303e-05
-1.80802260198666e-05
-2.62770439117812e-05
-4.03025754084091e-05
-1.77881599838718e-05
-3.48274344629618e-05
-3.06416313163356e-05
-2.36127322418632e-05
-2.62105689473565e-05
-2.8583572143637e-05
-1.6136026281713e-05
-3.62402815255152e-05
-3.93909649860684e-05
-2.00151445109589e-05
-1.29414947334251e-05
-1.90088621077613e-05
-1.04722456615649e-05
-1.94146630394105e-05
-1.38702684628208e-05
-1.01356658504198e-05
-1.58929750535389e-05
-1.21950561611613e-05
-1.67485949321968e-05
-1.81894033470654e-05
-3.07616125229806e-05
-2.5474126707269e-05
-2.6598010948983e-05
-1.38332971498404e-05
-4.18293389497588e-05
-4.48495918625799e-05
-2.28982651483896e-05
-2.65299699632915e-05
-4.863839177591e-05
-1.82302811257375e-05
-2.58584967548673e-05
-2.15054837388765e-05
-3.69449604063276e-05
-1.51269384141708e-05
-2.83484405089922e-05
2.86717209156106e-06
-3.67911838139311e-05
-1.91885950352472e-05
-2.64248637482396e-05
-1.92296831852513e-05
-2.36669423029107e-05
-1.63070661922416e-05
-2.08506461619518e-05
-1.90244348161484e-05
-1.25838159295373e-05
-2.28434111104756e-05
-1.69247150542843e-05
-1.00063090583717e-05
-3.9395908512194e-05
-2.1653157049055e-05
-5.82969056025488e-06
-1.47911742409952e-05
-1.41288689083838e-05
-7.08573655274097e-06
-4.92479161649197e-06
-1.70450729159167e-05
-1.31692595417015e-05
-2.24875593771505e-05
-1.76539379311419e-05
-1.18942256517096e-05
-2.15529009179602e-05
-2.18249204626317e-05
-9.64951700557936e-06
-1.86533367736607e-05
-2.45108374847254e-05
-2.23544176321911e-05
-1.11312424674119e-05
-2.98041109537778e-05
-2.27896772076719e-05
-2.83467114653094e-05
-1.70554887927168e-05
-2.75618519349447e-05
-2.29416469275457e-06
-2.79263649912351e-05
-5.51976902884637e-06
-2.02738490215557e-05
-3.8618307994963e-05
-2.27268766436171e-06
-1.50309610099274e-05
-1.7891130528499e-05
-1.55355164476723e-05
-2.05842191796465e-05
-3.83957204054175e-05
-2.91892403289168e-05
-4.02868888659551e-05
-3.90101203529466e-06
-1.82807608977743e-05
-1.54890442869425e-05
-1.07263605499022e-06
9.53566843597584e-06
-3.85698045025555e-05
-1.5497024249255e-05
-3.700608380745e-05
-2.10763952778938e-05
-2.51252359230294e-05
-2.78479192996909e-05
-7.78399502733898e-06
-8.35506240250165e-06
-1.55866090145562e-05
-3.72975965476011e-05
-1.16319715912858e-05
-6.13411105187491e-06
-1.82454702815227e-05
-2.36216404300957e-05
-1.55162002538244e-05
-7.91459841892047e-06
-2.67833118000604e-05
-4.72546135931497e-05
-2.70620570681187e-05
-2.14022023274702e-05
-2.33310007355485e-05
-3.04881886755392e-05
-4.47281315051156e-05
-8.93784336152269e-06
-3.57749673472831e-05
-3.67186021459537e-05
-2.9864688781502e-05
-1.69268086328327e-05
-2.46135166709436e-05
-1.98642139407672e-05
-1.16765727879249e-05
-1.85372729691097e-05
-2.21310092523971e-05
-5.00837854569281e-05
-1.52493225905725e-05
-1.41367812748594e-05
-9.52570172005142e-06
-1.16841240078497e-05
-2.39988749764033e-05
-2.77273487382611e-05
-9.79137287325482e-06
5.64043628089304e-06
-2.03525140413808e-05
-2.34733262413758e-05
-3.21925929252689e-05
-3.47441558104806e-05
-1.72607818094166e-05
-4.96192635520613e-06
-2.07763589797734e-05
-1.64002259245201e-05
-8.26255354978224e-06
-1.98782426328618e-05
-3.32883077794193e-05
-3.07940224536811e-06
-1.0882560651329e-05
-3.2025929320787e-05
-1.23523458478521e-05
-4.87400470383124e-05
-1.5929107934268e-05
-4.12231826062502e-05
4.24445655486768e-07
-8.68831171945945e-06
-1.78913341093363e-05
1.37810678148825e-06
-4.50790113713236e-06
-4.21746702020842e-05
-1.69618384976149e-05
-3.25044517384024e-05
-1.36375222023968e-05
-3.95077283862609e-05
-4.55494324138518e-05
-1.70362721903694e-05
-2.14392941309122e-05
5.10007866775648e-06
-1.80872220021536e-05
-2.93307297239344e-05
-1.922697015979e-05
-2.97312444858018e-05
-2.00106283898025e-05
-1.59582609139066e-05
-3.69604683258249e-05
-1.92298504735806e-05
-1.57416289257671e-05
-3.8232341936931e-06
-1.81402911098645e-05
-4.30021467606561e-05
-3.99233456818921e-05
-9.15872493711345e-06
-3.7163740162828e-05
-2.496672399426e-05
-6.66101685589449e-06
-3.07551770514032e-05
-1.12119166879084e-05
-2.96066160211336e-05
-1.80091786242052e-05
-2.96593368510282e-05
-2.95566860919774e-05
-3.06241142278568e-05
-1.76710264091102e-05
-3.46665224497535e-05
-1.26571289927572e-05
-2.43787974955432e-05
-9.41490069789469e-06
-4.30710296310743e-05
-5.36795635667757e-06
-1.9076383327551e-05
-3.24993525245442e-05
-4.44148647441382e-05
-1.28695930235411e-05
1.03389409535561e-05
-3.93898167899859e-05
-2.35457676354717e-05
-2.59087621851813e-05
-2.86272779146067e-05
8.19810559009545e-06
-1.5586590078936e-05
-1.22275362404813e-05
-2.30582175079573e-05
-1.35672102328271e-05
-1.56198197423897e-05
-1.28909846430328e-05
-1.87331677830828e-05
-1.53291177354659e-05
-4.18297895492369e-05
-2.8073573311903e-05
-2.07400044234118e-05
-2.57174757631278e-05
-2.47912101865202e-05
-3.10561548624538e-05
-2.16977645976698e-05
-2.77196790854104e-05
-3.44183749161712e-05
-2.2527277886276e-05
-2.62703613373213e-05
-1.81418833168609e-05
-3.20684259252596e-05
-4.4384604184076e-05
-1.05904908579653e-05
-2.70622526602253e-05
6.98204548151673e-06
-2.27823698128444e-05
-9.93436989074595e-06
3.37785059244207e-06
-1.81629931523407e-05
-9.25751085893129e-06
-4.01153009488684e-05
-4.07667755579533e-05
-8.11722560891437e-06
-1.69548132033646e-05
-9.69918199084663e-06
-2.85930690550496e-05
-1.99184422505456e-05
-1.94332712973835e-05
-1.76876089015117e-05
-2.59815555428254e-05
-1.34456483475857e-05
-9.99543518075531e-06
-1.67870991728717e-05
1.23207864519505e-06
-2.50165662060991e-05
-3.58238508885676e-05
-4.42118096616118e-05
-2.12361002730764e-05
-1.71350872123543e-05
-2.48531745630041e-05
-1.87566502503672e-05
-1.80130064245958e-05
-1.85091728660231e-05
-4.28754353742181e-06
-3.97237556465465e-05
-1.18911173871728e-05
-3.78261947447716e-05
-4.90591611140356e-05
-1.2536236096528e-05
-1.91919091153571e-05
-2.06971023798164e-05
-3.45134702080747e-05
-1.11229945434806e-05
-2.08297598545148e-05
-1.41178524078227e-05
-3.60476879064191e-05
7.16730802961464e-06
-3.37910581153652e-05
-3.07138095739339e-05
-1.82066328493597e-05
-5.40262457569095e-06
-5.90249638822762e-06
-1.56722756928575e-05
-1.40040662212002e-05
-2.27275345208781e-05
-1.81525121784857e-05
-1.48595474775577e-05
-2.00354594425104e-05
-1.82220135722137e-05
-4.11504591300983e-05
-4.07097428312659e-05
-2.1998978960651e-05
-2.73763243063846e-05
-2.87718191485346e-05
-1.53032170066306e-05
-3.61767576213916e-06
-1.55333161086007e-05
-2.38137293702544e-05
-2.67981097495355e-05
-2.24682858086359e-05
-1.41097500533205e-05
-2.15209534143299e-05
-1.85135348694994e-05
1.92755365942877e-06
-2.31299738652172e-05
-1.8641803704266e-05
-1.07805338361945e-05
-1.1821733614057e-05
-2.53616374072226e-05
-4.15238312806528e-05
-2.36908897060471e-05
-1.38018193454897e-06
-1.30245473656412e-05
-1.20912569819027e-05
-8.41645682386859e-06
-2.51054864928442e-05
-1.71823758248557e-05
-1.9099851197033e-06
-3.85604067595135e-05
-3.27970796876843e-05
-1.84835579098847e-05
-1.69259304907414e-06
-1.61405996880588e-05
-2.63161960044393e-05
-1.89338046871461e-05
-1.94433825987419e-05
-1.52190527896781e-05
-3.82541387045903e-05
-1.64388410126929e-05
-3.1294068437402e-05
-7.31203114689078e-06
-1.44798791445803e-05
-1.84189991857984e-05
-1.22043594904515e-05
-3.75788676769269e-05
-1.40017819703989e-05
-1.00891750341328e-05
-3.103676203964e-05
-9.2065332374437e-06
-2.85170165792891e-05
-2.10278343262789e-05
-5.36381706246015e-05
-3.32634428489433e-05
-1.30489010881918e-05
-2.2379821988625e-07
2.85378716106791e-06
-1.3046453284238e-05
-7.77815150063322e-06
-2.07733316575227e-05
-3.89010498313253e-05
-2.36164417157787e-05
5.87032965590582e-06
-2.4783649645639e-05
-4.49186926555819e-06
-2.82818325094984e-05
-2.13422023999536e-05
-1.40285058798271e-05
-2.85912065359321e-05
-2.27578327763378e-05
-3.76600988371633e-05
-2.3346918275762e-05
-3.22113658103027e-05
-2.53990635601018e-05
-6.7569984537664e-06
-2.62308400635714e-05
-1.55457233433037e-05
-3.20151549073048e-05
-2.63340207923765e-05
-1.96399546047442e-05
-2.03284004781041e-05
-2.03545968591688e-05
-2.01271249095265e-05
-1.68944660726205e-05
-4.23693225636513e-05
-1.13523006564944e-05
-2.63420987717089e-05
-2.82256898250109e-05
-1.77007255951631e-05
-2.07505127639067e-05
-2.0312766752824e-05
-2.14034231950962e-05
-2.4710293521449e-05
-3.06654661553749e-05
1.98713126718566e-07
-1.56260306473861e-05
-1.73168925076327e-05
-1.52192753464112e-05
-3.04078869673008e-05
-1.64887588098535e-05
-3.92765267690218e-05
-2.77742402769235e-05
-2.58568263467798e-05
5.83685250539965e-06
-6.62189600487709e-08
-3.1637324792309e-06
-1.03661965622873e-05
-2.98467500537033e-05
-2.03943913393613e-05
-1.16298302977491e-05
-3.77286554159305e-05
-1.86231939238038e-05
-1.08432738641852e-05
-4.69490060268851e-06
-7.4215412817616e-06
6.41906585476132e-06
-2.2446507797132e-05
-1.30535751600304e-05
-3.6129304028463e-05
-2.05613923356275e-05
-1.77542918460226e-05
-3.32494717274584e-05
-3.13540660539714e-05
-2.50524568021173e-05
-1.73574345898677e-05
-1.94646818535186e-05
-1.41364052615024e-05
-1.19922372077085e-05
-3.35887363453097e-05
-2.24903570950906e-05
-1.6304331213471e-05
-2.08472202724344e-05
-6.89945692042164e-06
-3.05369825493086e-05
-1.80649826964513e-05
-7.33054525427736e-06
-7.23839555505287e-06
-9.57948515050197e-06
-2.82687182755424e-05
-3.36406483282183e-05
-2.19794592128994e-05
-1.84633835592215e-05
-1.85833454737815e-05
1.60323442659248e-05
-3.65959804023877e-05
-3.31996121165703e-05
-2.30487142823779e-05
-1.68427140971655e-05
-3.37756421060474e-05
-8.93525034171173e-06
6.3311195940277e-06
-2.64081008916114e-05
-1.2116360181773e-05
-4.18806747464707e-05
-4.25609157256771e-05
-4.88716522893813e-05
-2.40156194685238e-05
-1.86159776485767e-05
-2.2204496123954e-05
-3.16704398949636e-05
-2.78791202828459e-05
-2.79808955165174e-05
-2.17621960464504e-05
-2.00445813133593e-05
-1.49620029146606e-05
-1.26114969525306e-05
-3.59964755034841e-05
-5.59593210476285e-06
-2.99715962265194e-05
-1.16356849630593e-05
-2.4703225745644e-05
-5.37457039036754e-05
-5.11582086510247e-05
-2.85028589983288e-05
-1.47907633410297e-05
-3.72610871979769e-05
-1.06566571701156e-05
-2.25323492472242e-05
-3.05487551958151e-05
-3.37806388661645e-05
-1.57145199005962e-05
-3.04088816933527e-05
-1.73811843858601e-05
-5.60491361271065e-06
-1.78069317232303e-05
-5.39613091896475e-06
-2.16446590181543e-05
-2.4772763789085e-05
-6.82677325261461e-07
-1.06914118328483e-05
-3.28601859624999e-05
-1.33830463293426e-05
-2.05803398878279e-05
-6.84267126940429e-07
-5.14493337187231e-06
-1.37428118839768e-05
-2.66301354116806e-05
-2.46054186840216e-05
-2.39361074247819e-05
-3.40606681196718e-05
5.88264804726891e-06
2.63907546460041e-06
-3.90793221393414e-05
-4.82070896684436e-06
-2.8877233834314e-05
-2.95552361608451e-05
-3.00105125694676e-05
-2.00953559752271e-05
-2.49161310153072e-05
-2.35216330156814e-05
-1.69338547313149e-05
-3.92938205371235e-05
-3.49562214437112e-05
-1.64178069338269e-06
-8.22012854320388e-06
-1.75219994647115e-05
-1.68574227917211e-05
-4.40816253353198e-05
-4.94516044222429e-05
-2.94012630625523e-05
-8.2084535297348e-06
-2.56650394373815e-05
-1.00207925667997e-05
-2.09178022370692e-05
-6.87972142289854e-06
-1.40246548191574e-05
-2.1756867793765e-05
-3.019763144208e-05
-2.72314478843017e-05
-1.51825450088535e-05
-1.68094330377419e-05
-1.76818395169202e-05
-9.84750885804038e-07
-2.45202234861338e-05
-3.65419787785291e-05
-3.97887793546627e-05
-1.38364050448301e-05
-3.78284249349714e-05
-3.82770118787999e-05
-4.15400138703497e-05
3.96210198881077e-06
-2.27475701060947e-05
-4.0920714352082e-05
-1.46603022588202e-05
-1.52357322236145e-05
-7.69544023905769e-06
-4.11559728489314e-05
-3.64092119537936e-05
-1.98195307593497e-05
-1.6294783049098e-05
-2.73196678429714e-05
-3.71115647503065e-05
-2.51745610061591e-05
-1.79019777017658e-05
-7.86390657512507e-06
-1.0695440510965e-05
-1.44183089283562e-05
-5.49241168211555e-06
-3.08752279974814e-05
-6.25492034132856e-06
-9.98186276710534e-06
-2.5040126734121e-05
-3.15169162787949e-06
-1.56056946339034e-05
-2.78510189294979e-05
-1.45283583126506e-05
-2.05256169099337e-05
-8.68341302866236e-06
-3.35445323371454e-05
-3.58946078934699e-05
-1.13799208659763e-07
-1.58673293547767e-05
-2.43114806381843e-06
-9.51422748290085e-06
1.41410316778225e-06
-3.92772905159124e-05
-1.0995173633773e-05
-1.77536739407634e-05
-9.06911368992174e-06
-4.46668103483233e-05
-4.91485702744973e-05
-1.08075292841195e-05
-2.24100759445211e-05
-3.01353870052251e-05
-5.36912691962462e-06
-1.15268940809881e-05
-1.69316561498698e-05
-2.77712678921677e-05
-9.1709204045729e-06
-8.93204790507591e-06
3.43811942137376e-06
-1.78642210721551e-05
-1.95332921346795e-05
-1.21015149330197e-06
-2.60509805811771e-05
-1.5440914478251e-05
-4.20756500902223e-05
-2.14628250407141e-05
-2.583866358664e-05
-3.33698708689808e-06
-1.8867989465195e-05
-3.30556813486732e-05
-4.09290692355522e-05
-3.52768074202214e-05
-2.39931211501181e-05
-2.43532145152216e-05
-3.51915106793569e-05
-2.68134727687951e-05
-1.73974982489904e-05
-2.25368828022267e-05
-2.10422261363351e-05
-4.01919685266326e-05
-1.05906013242427e-05
-2.00407336840575e-05
-3.66353590563097e-05
-4.05655687119117e-05
-3.0021533212156e-05
-1.39781423683016e-05
-3.83944800626772e-05
-1.8029823823509e-05
-2.32987697101814e-05
-3.9390079634809e-05
-2.27182802205128e-05
-3.58552813000033e-05
-4.49906999993089e-05
-1.28911835136986e-05
-4.22845449861933e-05
-2.6795499407423e-05
-1.5170779169583e-05
-2.49592828731593e-05
-1.46882312433721e-05
-2.12335220080185e-05
-2.03755362645447e-05
-4.03121863626076e-05
-1.95290353370326e-05
-2.28537300678131e-05
-2.99223276555691e-05
-5.36802240623737e-06
-1.78182126268723e-05
-2.83440058300185e-05
-5.41671257740071e-05
-6.21539248016126e-06
-6.76093115288916e-06
-8.12902560231572e-06
-2.19968077776517e-05
-2.07333347003413e-05
1.90424322163449e-06
-1.92960076963135e-05
-1.42759928664422e-05
-2.2041390403726e-05
1.04156653547952e-05
-1.16201501873467e-05
-2.13305534712561e-05
-1.69087167878856e-05
-8.71568310997419e-06
-4.06528972711138e-05
-1.50408138944417e-05
-3.96682399484529e-05
-1.87667550295259e-05
-1.67732315432714e-05
-1.48918106570136e-05
-1.04930857975586e-05
-9.24292316852461e-06
4.25397134408871e-06
-2.73177426803026e-05
-3.35915280437447e-06
-6.61877313921574e-06
-5.49262447739447e-05
-3.73182957125403e-05
-3.82064990505109e-05
-2.32166967803088e-05
-3.52603165052501e-05
-1.98178931676477e-05
-3.45965904177494e-05
-1.96795565889357e-05
-2.85915061348137e-05
-2.49438204270763e-05
-3.24743886450178e-05
-4.02374919504016e-05
-7.18173707190486e-06
-1.31698591568227e-05
-3.67256046304863e-05
-1.34409896966257e-05
-1.75662642728875e-05
-2.33656073072696e-05
-2.94197339903696e-05
-1.6189686311354e-05
-2.62904184821703e-05
-4.97728012961539e-05
-1.95679624636108e-05
-3.66803813505582e-05
-2.23453874332294e-05
-3.55625939526592e-05
-2.68236036986965e-05
-3.98359964101631e-05
-2.55012912087276e-05
-4.83877764449233e-06
-2.98282327024777e-05
-5.23345171350759e-06
5.02031716891583e-06
-1.01148612557414e-05
-5.33046270303706e-05
-2.18725133411968e-05
-1.30410027422479e-05
-4.67402198332099e-06
-9.56564068687562e-06
-3.85936102198784e-05
-1.32365677570884e-05
-4.44701897705086e-05
-2.77540947987567e-05
-3.53197442205262e-05
-3.87819682361863e-05
-1.97770764346803e-05
9.71812540918063e-06
-4.76719223109829e-05
-1.46436339270747e-05
-1.51588985731199e-05
-2.0264296682389e-05
-2.78873373552972e-05
-9.96598084013955e-06
-2.51992968118798e-05
-4.83586491379415e-05
-4.27676291893649e-05
-2.45635693801433e-05
-6.59603585019468e-06
-3.66726075559044e-05
-1.62518407972265e-05
-2.46884760460505e-05
-2.88691237622218e-05
-7.82986769773977e-06
-6.6155494819596e-06
-2.5791031367565e-05
-2.42843999030618e-05
-2.12487623325497e-05
-4.86123184119105e-06
-1.59298172839845e-05
-4.0846910382557e-05
-3.99584885814134e-05
-1.40055378124863e-05
-1.80027268457709e-05
-3.80202429626014e-05
-2.38538086490851e-05
-4.54073396314102e-05
-1.28690444112181e-05
-3.71975773885985e-05
-1.01814341817359e-05
-2.53786454214232e-05
-3.26470506915209e-05
-3.81900509157821e-05
-2.03666595585364e-05
-1.89794141235208e-05
-9.65368360425761e-06
-2.68436553842767e-05
-6.62203085681735e-06
-2.77574164133954e-05
-5.79422281820527e-06
-3.61248867311702e-06
-2.98426323870742e-05
-2.6857847824587e-05
-2.00762807614251e-05
-3.00940486940661e-05
-4.63371387993339e-05
-2.1160124671292e-05
-1.90360217369085e-05
-2.6897305129171e-05
-2.39332001050218e-05
-2.82133521867457e-05
-2.80311743227916e-05
1.25124265763554e-05
-8.04214529541374e-06
-1.18183831807482e-05
-1.14729112680406e-05
-9.3578583716044e-06
-1.92922169111228e-05
-2.75838093099697e-05
-2.32254232508498e-06
-1.21983184380405e-05
-4.2658392206096e-05
-2.70315708241429e-06
-3.18041947133412e-05
-3.15512742344534e-05
-5.53755072918811e-06
-1.47476021834634e-05
-1.61570157480878e-05
-2.59695299286441e-05
-2.84049469001349e-05
-1.69756078941988e-05
-1.92239732937962e-05
-3.26434169592544e-05
-1.86774371956003e-05
-2.99422867844559e-05
-1.4225611430125e-05
-1.97508767099058e-05
-3.1424985754344e-05
-3.87513740999323e-05
-1.53481807360628e-05
-4.66717181058397e-05
-6.43594534208552e-06
-1.46196630892796e-06
-4.35851991478883e-05
-2.9222403331261e-05
-3.1280245230382e-05
-2.93730236138468e-05
-1.01267149203278e-05
-2.84684026379734e-05
-2.22174078419579e-05
-2.1209958794706e-05
-3.15470168912966e-05
-3.627954439931e-05
-5.51360211426305e-06
-2.54686291204063e-05
-3.02935573619043e-05
-2.68141236520481e-05
-3.62296485968976e-05
-2.87562377472305e-05
-6.60392523092691e-06
-1.70055398446171e-05
-2.44322895423619e-05
-2.33729593514903e-05
-3.47317113849495e-05
-2.64197277440867e-05
-1.49273822900345e-05
-4.15202172251813e-05
-2.1182232331993e-05
-7.85843592702088e-06
-5.84649782215444e-06
-3.28928733346298e-05
-2.36794698415723e-05
-3.43986377920405e-05
-2.97115842115655e-05
-3.98060992320343e-05
-2.52561488550673e-05
-2.30291932555456e-05
-2.14476200083699e-05
-3.82807424969332e-05
-3.01172484652157e-05
-6.160001099137e-06
-2.61700892480157e-05
-1.6944798110892e-05
-4.43462171225085e-05
-1.10382216442422e-05
-1.20052553735105e-05
-1.03162360196273e-05
-3.06120748145259e-05
6.83074511259245e-06
-5.91320771188596e-06
-1.66667624947981e-05
-1.26138027541781e-05
-7.91157196305634e-06
-2.84143583117095e-05
-1.56488886062757e-05
-1.0781799148041e-05
-8.94601675443551e-06
-5.91614482311613e-06
-4.17589410885578e-05
-3.97118225262994e-07
-3.77027484674024e-05
-3.9650774778773e-05
-1.94941134597357e-05
8.65819191087921e-06
-1.07398427406103e-05
-4.55261974627592e-05
-1.62780315596972e-05
-2.9358599636778e-05
-1.60255384311133e-05
-2.28726342713792e-05
-1.51342439226842e-07
-1.1981353506231e-06
-3.1129773016465e-05
-1.33807673222394e-05
-2.09362348019863e-05
-2.00819212218776e-05
-2.24036007121838e-05
-3.65858240848375e-05
-3.98346806828622e-07
-1.40493999137365e-05
-1.99671264723846e-05
-3.139773211409e-05
-1.09258340919227e-05
-2.73505143880693e-05
-1.94945942192345e-06
-4.07666946422303e-05
-1.22946883921641e-05
-1.64127886526391e-05
-4.40096698387315e-05
-2.14227565562853e-05
-3.59408598233942e-05
-5.60497482935314e-06
1.62380144834612e-06
-2.78987479237974e-05
-2.87115708420242e-05
-7.51987065684433e-06
-2.77849840654847e-05
-8.91259094761008e-06
-3.58878665175872e-05
-1.73187102720812e-05
-1.43671946683899e-05
-1.99562401911507e-05
-1.24221069888887e-05
-1.87172454885902e-05
-1.05854563156275e-05
-1.51864808753025e-05
-2.93073041997945e-06
-3.12297662600218e-05
-3.70723142971324e-06
-2.71350061977051e-05
-3.60859763764548e-05
-9.71761296122827e-06
-2.37698078116862e-05
-1.31051384900449e-05
-4.58136114509071e-05
-3.02996413643462e-05
-1.62070845143161e-05
-2.35240348850616e-05
-2.5195285152163e-05
-1.61922018630436e-05
-1.55602455439954e-07
-1.00572878823442e-05
-1.36882477119082e-05
-1.16988849819025e-05
-3.02039350693371e-05
-2.73037720659927e-05
-2.14988898973022e-05
-2.63211383125529e-05
-2.79795153418663e-05
-1.14482584733846e-05
5.60057059084374e-06
-1.07827164119885e-05
-3.33667002209158e-05
-2.44154815089407e-05
-2.02633362079139e-05
-1.2033350779303e-05
-2.05443012019358e-05
-1.87273927101248e-05
-2.52882274318637e-05
-3.15800021857942e-05
-2.4077091207056e-05
-2.55752405721246e-05
-2.54129735844727e-05
-2.73696736849946e-05
-2.23217230004326e-05
-2.25839124946955e-05
5.35069354621505e-06
6.45297631827201e-06
-5.89793762042153e-06
-4.67372003024547e-05
-2.48777212418324e-05
-1.65234711347179e-05
-1.81780586337806e-05
-4.14825759894785e-05
-2.19040153718718e-05
-3.31784241334427e-05
-3.10207186180724e-05
-6.39821192289223e-06
-3.95825139090236e-05
-5.83821812826427e-06
-9.01679212763761e-06
-1.51379996389557e-05
-2.36568882684554e-05
-2.62512601941269e-05
-9.9016009718593e-06
-1.75234524109252e-05
-3.27743155221224e-06
-1.0239773370389e-05
-2.18119864106311e-05
-1.78607769153624e-05
-2.69868430147431e-05
-3.70015537912042e-05
-2.19457294259447e-05
-3.13566619454055e-05
-2.26764103455836e-05
-8.90637498075976e-06
-1.43427030274716e-05
-1.70102518549354e-05
-3.03409590989113e-05
-1.34034592435648e-06
-2.95974761444657e-05
-2.44345848837242e-05
-3.23316656923002e-05
1.05122382773484e-05
-4.4101549343844e-05
5.04262104428705e-06
-1.90229013567111e-05
-3.42077046968459e-05
-1.9141126079584e-05
-1.88580769906813e-05
-3.29842803301375e-05
-2.63102476936906e-05
-4.44419853116347e-05
-2.03880616109123e-05
-1.64733115369751e-06
-2.41169039458887e-06
-2.19387936111854e-05
5.60187691566028e-06
-2.63164655589757e-05
-2.76748620523521e-06
-1.62394837677188e-05
-1.82465923020483e-05
-1.97038699842385e-05
-1.26932539220776e-05
-1.08623579222902e-05
-4.69404782099858e-05
-3.21451702480651e-05
-2.24013923814485e-05
-9.64489098760074e-06
-7.09154952581156e-06
-3.26069163403013e-05
-1.5554023821776e-05
-2.26426167900869e-05
-1.99413860504077e-05
-1.74557135088795e-05
-2.22093436851323e-05
-3.02385692080228e-05
-3.21778518257353e-05
-2.21038048458395e-05
-3.10309529129877e-06
-2.84070932562925e-05
-1.41456675536085e-05
-3.40881231559282e-05
-4.27784867462522e-05
-3.74626784642413e-05
-2.97446176263985e-05
-3.41681187922153e-05
-2.23588128231057e-05
4.18535381953514e-07
-3.24437391120367e-05
-5.358457124021e-06
-1.2667995565114e-05
-2.35785919113702e-05
-1.12453354240814e-05
-1.89541828864032e-06
-2.59491812197005e-05
-2.36894641759948e-05
-4.8025166646456e-05
-2.89482589597086e-05
-3.18170195102557e-05
-1.09902672946321e-05
-1.45936993419809e-05
-2.30855388122876e-05
-1.30045744863268e-05
-7.36994567853528e-06
-1.3777532061923e-05
-3.11990067557811e-05
-1.89128488001019e-05
-1.92969907011419e-05
-2.12617188942744e-05
-3.29361340389885e-05
-6.77192381692744e-07
2.58953728562203e-06
-4.20666212208209e-05
-1.59151949217353e-05
-1.72248584334868e-05
-2.80364621809644e-05
-8.90334163886006e-06
-3.43355365440105e-05
-2.80417348729288e-05
-2.02864347672955e-05
-9.9137985515478e-06
-1.99253597717715e-05
-7.61614165240173e-06
-3.17266720365499e-05
-3.87705379079141e-05
-2.32827501753877e-05
-3.61011481853292e-05
-3.0050756993626e-05
-1.91419811156554e-05
-1.40149770983654e-05
-5.2622824702041e-06
-2.50802145217593e-05
-1.21390056664165e-05
-2.25886094600531e-05
-2.72588188655026e-05
-1.41730389383547e-05
-1.93554110242722e-05
-2.18243727807159e-05
-1.4871552658455e-05
-4.33509500298674e-05
-3.19737067295769e-05
-2.935280136703e-05
-3.82045911768919e-05
-1.79412192499497e-05
-1.53111701713345e-05
-1.07515623499302e-06
-2.94191235763524e-05
-2.85781543296342e-05
-2.42002999933666e-05
-3.92374216166563e-05
-2.25246298683336e-05
-2.3351839423583e-05
-2.06886546626434e-05
-4.30365028778231e-05
-4.60624236235686e-05
-2.2852355273766e-05
-1.52159722709857e-05
-1.53816502077305e-05
-4.47294092230982e-05
-1.96298097591908e-05
1.10400817658762e-06
-3.23393894275589e-05
-2.27047253554268e-05
-2.37351968968726e-05
-2.19545432457581e-05
-2.64806458051905e-05
-1.20494167163878e-05
-3.31974839982113e-05
-5.41618066210267e-06
-2.63051497669266e-05
-4.26383807553651e-05
-9.03359130385653e-06
-3.09857310867981e-05
-2.56448063096171e-05
-4.34150424558935e-05
-1.93546881447131e-05
-1.87565585810991e-05
-4.73846946049352e-06
-2.5117432612374e-05
-5.64273385656762e-06
-2.41911869875937e-05
-1.71235965024776e-05
-5.79094537394706e-06
-1.65536118647912e-05
1.30081930472361e-05
9.34484288943552e-06
-2.70712981207076e-05
-1.65510708381392e-05
-9.87870128679426e-06
-1.50504187507302e-05
-3.33451065077811e-05
-2.09290216677567e-05
-3.31913610091516e-05
-2.25345601522593e-05
-1.86097716490931e-05
-1.55693771447777e-05
-1.82640990661564e-05
-4.02834788119132e-05
-1.1992731631076e-05
-1.7516638806927e-05
-3.95945447118388e-06
-1.18518145267309e-05
-2.51588777601292e-05
-1.67161456133382e-05
-1.83012268882345e-05
-1.67688035688286e-05
-1.76945328491556e-05
-1.60819402770207e-06
-2.6593719230451e-05
-4.98224309945159e-06
-8.97407875313375e-06
-2.1095841469825e-06
-2.73122081567351e-05
-1.32289406081552e-05
-1.84967639653226e-05
-2.26374082121404e-05
-1.09109517704909e-05
-2.05384153412629e-05
-3.37729831256774e-05
-2.76997422055327e-05
-4.15693849820343e-05
-2.63844702928747e-05
-7.07981010149577e-06
-3.66498941391093e-05
-1.85448729631702e-05
-2.45182598428791e-05
-3.93186570982344e-05
-5.93429957854951e-06
-2.87521582010544e-05
-2.9832032544789e-05
-3.01404057603907e-05
-1.47155188097008e-05
-2.49501046110544e-05
-2.59631919800496e-05
-1.47727911550582e-05
-2.33667456437975e-05
-9.31157585173221e-06
-1.61121602803569e-05
-9.52124041685528e-06
-2.69756641875023e-05
5.09504210225941e-07
-1.39324061799102e-05
-4.97919264958038e-06
-2.2025208282413e-05
-2.57457101814402e-05
-2.04343318215171e-05
-2.30587509782243e-05
-2.2879969915237e-05
-2.8618648853387e-05
-3.86469073119652e-05
-1.77485866510484e-05
-3.03513982245425e-05
-1.04991878831e-05
-2.16849144043376e-06
-2.36568852365848e-05
-4.84677913106188e-05
-2.99239722210821e-05
-2.06302656898136e-05
-1.93828613812862e-05
-7.60052056564656e-06
-3.0097000234943e-06
-1.02868788390869e-05
-1.79618926040906e-05
-1.86094418284452e-05
-2.76598389094038e-05
-2.0121468015222e-05
-1.09905161951714e-05
-1.54717681031889e-05
6.89441017946913e-07
1.07813767013752e-05
-1.0361099716266e-06
-2.54534014152688e-05
-2.85796962232458e-06
-2.45968395778451e-05
-6.58769933514016e-06
-1.00162675826681e-05
-1.57085964528348e-05
-2.44308687398541e-05
-1.31640367157904e-05
-2.76359964496691e-05
-1.71058561837825e-05
-3.56390308581874e-06
-8.24764932495593e-06
-6.15291159364769e-06
-1.86020331784006e-05
-3.72884565530873e-05
-1.94349095157189e-05
-4.55867871380447e-05
-4.36685696393603e-05
-3.00574122183127e-05
-1.47063384277611e-05
-4.38196264295491e-05
-3.41307847974729e-05
-1.9475894448405e-05
-2.13762157598711e-05
-2.96683079556815e-05
-1.61593204945194e-05
-3.43544601797962e-05
-1.7422158267568e-05
-1.34352999086283e-08
-1.39000878919036e-05
-9.63480827162376e-06
-1.62235832025264e-05
-2.64336227566529e-05
-3.68372119928506e-05
9.58255480257572e-07
-4.68818474097748e-05
-4.05212405793221e-05
-2.65987560372739e-05
-4.04108217485158e-05
-5.10840350831978e-05
-2.46127015206315e-05
2.79316072521708e-06
-1.66441759727495e-05
-4.7448525851415e-05
-2.68355491301862e-05
-2.04509164849826e-05
-2.78937704774274e-05
-4.33119925279744e-05
-1.63520026929515e-05
-2.62342629249419e-05
-1.64747174197195e-05
-1.95185365424465e-06
-2.58683026852098e-05
1.47021763572238e-07
-1.36781967858902e-05
-2.84269532996262e-05
-1.81384414353213e-05
-3.74755277754709e-05
-1.0411008423193e-05
-1.33870050917971e-05
-1.60091653537777e-05
-1.37609109240651e-05
-1.38167751585293e-05
-1.1181816343142e-05
-2.25154554196476e-05
-3.83142500803603e-05
-1.64205888062821e-05
-6.17202719945821e-06
-2.99505017334658e-05
-1.52426563874045e-05
-1.13066818327037e-05
3.0245935028417e-07
-2.29525108310288e-05
-2.16340791770326e-05
-5.50494080473623e-06
-2.60498540214002e-05
-1.74327574354364e-05
-1.96436842937473e-05
-8.94632262356484e-06
-1.31812359763476e-05
-3.45661772895198e-06
-2.28845765484768e-05
-4.09508787427263e-05
-2.28164199047211e-05
-5.64273560572319e-07
-4.34704681143375e-05
-1.08676026655119e-05
-2.31871163316624e-05
-2.78048488233393e-05
-4.22296646164879e-05
-1.14000460526983e-05
-7.55099827387372e-06
-2.57887919244336e-05
-1.04813601677932e-05
-4.11655492444731e-05
-4.11816350152139e-05
-4.6238805788859e-05
-5.37403166794523e-05
-4.89957798723068e-05
-9.14527974707967e-06
-1.84427429368235e-05
-1.53350485498407e-05
-2.31477872834726e-05
-2.05413764884202e-05
-1.21612494491373e-05
-2.21369411938537e-05
-2.44762220313222e-05
-4.65338596236832e-06
-3.03835332934868e-05
-1.66965587390724e-05
-2.76621954846415e-05
-2.87894791033126e-05
-2.28992901784749e-05
-6.13589979867966e-06
-1.65831618575376e-05
-1.17672617888554e-05
-1.21391808420787e-05
-4.10667279946627e-05
-2.43292119177295e-05
-1.65815061329513e-05
-1.29845679464973e-05
-1.69058739907152e-05
-2.32857539725155e-05
-3.83238332259436e-05
-3.6349382264088e-05
-1.04212281915511e-06
-1.65319925863285e-05
-7.57866094169922e-06
-1.15330081652004e-05
-2.39088183254407e-05
-9.8922201472738e-06
-1.30217792275835e-05
-2.0181917661298e-05
-3.05977895532714e-05
-2.83312871793679e-05
-1.04158258342779e-05
-2.27327122131524e-05
-1.94219094867528e-05
-1.77143491306051e-05
5.38628438241906e-06
-9.45670321653124e-06
-3.9777560475797e-05
-4.5737387239862e-06
-3.81070479856102e-05
-8.807850919006e-06
-2.16917543063059e-05
-1.45365107367461e-05
-3.96267177201038e-05
-4.66438382475015e-06
-4.24632102407468e-05
-3.27968176152911e-05
-2.12488991881239e-05
-1.72093792295857e-05
-1.2454266782209e-05
-1.71134604046632e-05
-1.69236602697379e-05
-1.39499955776841e-05
-4.79828819501008e-05
-2.18612731331026e-05
-4.15761848609657e-06
-1.51596334841923e-05
-2.72507786190671e-05
-1.31022783830027e-05
-1.96911636525341e-05
-2.66180893284389e-05
1.47175935822744e-06
-2.80655396077727e-05
-1.49832437564843e-05
-1.97792370955834e-05
-1.1284502340583e-05
-3.90057834576899e-05
-1.23846932801945e-07
-1.67872045272727e-05
-1.97112885780087e-05
-2.61559915180128e-05
-1.48969088433439e-05
-2.42168630826553e-05
-2.12046442002993e-05
-7.69948465158701e-07
-2.4895596078034e-05
-3.56453956651772e-05
-1.87517077218237e-05
5.05069340399071e-06
-2.70110584037437e-05
-2.41829929698772e-05
-6.87325270928749e-06
-2.40183191108301e-05
-3.32220966020623e-05
-3.19466466978389e-05
-2.49800305235794e-05
-1.79900513364695e-05
6.37517230031108e-06
-6.27529276163687e-06
-3.71252738378095e-05
-2.1962569820081e-05
-1.59466647685779e-05
-3.428690093649e-05
-1.75170920503585e-05
-1.98008114045696e-05
-3.74848366924413e-05
-7.02945114856825e-06
-8.8926530677199e-06
-2.17977874786789e-05
7.71039742416343e-06
-2.05839243747688e-05
-4.41571436167254e-05
-2.48714836655175e-05
-1.98116901801733e-05
-2.96404130775854e-05
-2.41721267429625e-05
-2.76360725152085e-05
-2.05974321237281e-05
-1.3578613236267e-05
-2.22791123009114e-05
-1.09002688083734e-05
-1.16844144544408e-05
-1.63186870391171e-05
-4.74058377860491e-05
-1.80161367674488e-05
-2.55716760619896e-05
-8.14294050403347e-06
-1.06977083705461e-05
-1.91084892244933e-05
-2.47778221155526e-05
-4.92669521751161e-05
-1.42255561334848e-05
-1.31262541162635e-05
-1.65296139759246e-05
-2.76335391692767e-05
-5.00627654510104e-06
1.13476519650229e-05
-6.84416100123185e-06
-2.1084986253206e-05
-3.26346611385386e-05
-1.58379465502413e-05
-2.04356946016834e-05
-4.26433300129409e-06
-1.810122040297e-05
-4.92890234234768e-05
-2.65386527747152e-05
-2.89375447810465e-05
-4.12462739988697e-05
-1.17822429841658e-05
-3.23262659429702e-05
2.96469509684218e-06
-2.18381788794369e-05
-4.29985205605584e-05
-3.67161218066514e-05
-1.26881472454802e-05
-2.28590034122658e-05
-1.4834965132084e-05
-3.4953981814523e-05
-1.34426307522844e-05
-5.92829547098724e-06
-2.50023835439583e-05
-5.50017452118599e-06
-1.10372861563972e-05
-3.98992675044188e-05
-3.36499202596312e-05
-1.86033164788461e-05
-1.99578999150098e-05
-2.39382475303632e-05
-3.51580218761146e-05
-3.39399693076542e-05
-3.30128993243401e-05
-2.74755997532592e-05
-4.49348980632146e-05
-2.72538321095249e-05
-1.13295596705611e-05
-1.19299361910345e-05
-1.76301902729728e-05
-2.01599629426477e-05
8.02483887249594e-06
1.23496202800661e-05
-1.69703289896348e-05
-5.53629745199637e-06
-2.3427959483545e-05
-3.77206511290347e-05
-1.33168593156892e-05
-3.01446703329858e-05
-2.86982335069098e-05
-2.85526192474051e-05
-4.97325473094578e-05
-3.09315592227777e-05
-3.63180701190282e-05
-3.13317905513299e-05
-3.32231214032794e-05
-2.9948367185953e-05
-4.48663648711881e-06
-2.04000183516294e-05
-2.38446514078414e-05
-1.37109770590741e-05
-1.05872225481885e-05
-2.95788813757817e-05
-2.31206140852494e-05
-2.05726766805782e-06
-2.76214684075605e-05
-1.07243082735308e-05
2.8304338225287e-06
-3.67596761358072e-05
-1.70089960576176e-05
-2.78089788261016e-06
-1.31870650985074e-05
-1.88187894680012e-05
-1.72577148398088e-05
-1.23987054785939e-05
-3.17950028481525e-06
-3.23229844235474e-05
-4.10480057699612e-05
-1.83805311491748e-05
9.92960459607361e-06
-8.96303512503003e-06
-1.98364666838595e-05
-3.45886279979048e-06
-1.65951239136176e-05
-1.06650987479144e-05
-2.21607015465183e-05
-1.02988007614238e-05
-2.72001191858897e-05
-1.05898504289313e-05
-7.52173935521291e-06
-3.75240058227774e-06
-1.45235830354092e-05
-2.30461027234144e-05
-2.86615321997966e-05
-1.93984134333267e-05
-5.0885844975556e-05
-4.58203920347509e-06
-3.4169655607673e-05
-2.32896002031964e-05
-1.47952385138383e-05
-5.07252317122287e-05
-1.12346662034143e-05
-2.45955285258524e-05
-1.63419540156619e-05
-1.43786480751413e-05
-3.18661407454725e-05
-2.48262106328486e-06
-3.16798325681772e-05
-2.69759658800324e-05
-1.8972610880907e-05
-2.68243223971943e-05
-8.36911816633486e-06
-2.98978816093601e-05
-5.24162105700595e-06
-2.11305752975967e-05
-5.4767301958942e-06
-4.08358110325372e-05
-8.23972723072287e-06
1.68587421620307e-05
-3.82475922241226e-05
-3.24188723835527e-05
-1.26512646447024e-05
-3.13112204587214e-05
-1.180658174901e-05
-2.05054049696853e-05
-2.25897021803604e-05
-3.25923190417872e-05
-1.34941049513525e-05
-2.44877577281427e-05
-2.36714134624582e-05
-2.59119633408255e-05
-1.88981816076471e-05
-3.1577919388873e-05
-8.3028758442572e-06
-3.26241935775127e-05
-2.90876558746727e-05
-3.99409718639529e-05
-4.56052400257556e-06
-2.11146710580214e-05
-1.06181617001677e-05
1.45944010495307e-06
-2.70517682813229e-06
-1.43775544543651e-05
-5.77071148744576e-05
-2.02301269980643e-05
-2.31654258664893e-05
-3.10307285749909e-05
9.34921071626823e-06
-2.57035619033395e-05
-1.4101893754908e-05
-1.79500891261269e-05
-1.82446143719658e-05
-1.0594415823191e-05
-1.7348538226316e-05
-4.06466616033487e-05
-5.82591753650784e-07
-1.27094016203426e-05
-3.36305162687784e-05
-2.8265734415355e-05
-3.28970484666787e-05
-1.51355737182326e-05
-2.26942741064333e-05
-2.22565882351168e-05
-2.54681549657193e-05
-2.95874162168524e-05
-1.4991170057497e-05
-3.4488003626413e-05
-2.27403816231028e-05
-1.6831991470261e-05
2.74477987189034e-07
-1.51525770033219e-05
-2.8612825771523e-05
-1.14433655023752e-05
-2.14216297428468e-05
-2.0726449251129e-05
-2.829411996642e-05
-6.57301072113763e-06
-1.94800383551733e-05
-9.1992868565475e-06
-3.41709513662399e-05
-3.45471976133705e-05
-5.81549230122712e-06
-2.53238562414902e-05
-1.43576815597797e-05
1.56100620113312e-06
-2.51363811528584e-05
-1.66568751256249e-05
-1.8129137105787e-05
-1.26186229633724e-05
-3.60301207059108e-05
-3.37739711818642e-05
-2.1342157410674e-06
-1.56069548297335e-05
-2.67865457290963e-05
-2.70897149652453e-05
-1.43256892187924e-05
-2.64912803498157e-05
4.87233386044788e-06
-2.73594269277158e-05
-1.59700590188647e-05
-2.06465936947581e-05
-1.66128896593986e-05
-3.85619160806019e-05
-2.0621689840784e-05
-8.96815855271215e-06
-3.52819813453383e-05
-2.90388386275164e-05
-3.61032173853288e-05
-2.0205501704823e-05
-9.16903754870123e-06
-3.20639776682472e-05
-2.95115960465514e-05
-2.81845843238918e-05
-1.43723913500049e-05
-7.74121219576484e-06
-1.07938658780458e-05
-1.58306714266679e-05
-2.62895218011859e-05
-3.77049150996741e-05
-1.68802865513632e-05
-2.75483032423249e-05
7.43971186475885e-07
-1.89963400748008e-05
-3.37651817837798e-06
-3.00378625079096e-05
-1.80679999444521e-05
-8.84851227647775e-06
-1.84396904923325e-05
-1.75877793742604e-05
-7.9698953583665e-06
-9.32767217360186e-06
-4.11927191806686e-05
-1.26538439046104e-05
-2.01265866239605e-05
-4.1908051137598e-05
-2.92552380502509e-05
-4.92600014488257e-05
-3.63063232929784e-05
-4.05063997926913e-06
-1.82637812462253e-05
-3.98784778596874e-05
-2.35532244033183e-05
-2.6598306852494e-05
-8.15662810882858e-06
-1.17508709844643e-05
-3.83422531516473e-05
-3.87846015800414e-05
-2.40626447856287e-05
-4.14447555182792e-06
-1.36995337055632e-05
-9.8263064768755e-06
-7.85083907110876e-06
7.88782896589075e-06
-3.50940562375479e-05
-7.38733112644935e-06
-2.89904371212485e-05
-3.67198767919624e-05
-3.46129759352146e-05
-7.3479076531616e-06
-1.80717055757918e-05
-3.79305194463601e-05
-2.11552729860282e-05
-1.61318942655042e-05
2.31774693828139e-06
-2.00650243373638e-05
-2.28230995925327e-05
-4.45713750966021e-06
-2.43738896526804e-05
-4.83818855178364e-06
-2.35268916763139e-05
-3.8081839609877e-05
-2.05911302265911e-05
-9.16970958627123e-06
-1.34871666436013e-05
-2.88347367790399e-05
-4.16053915623029e-05
-4.81383270642498e-05
-3.0909286581618e-05
-2.1567781119117e-05
-2.45063156164514e-05
-2.87456221503863e-06
-1.35186386289993e-05
-4.33541635014247e-06
-2.15205307585742e-05
-2.66019991688757e-05
-3.90775724429004e-05
-3.13066321439772e-05
