# Supplementary material for: Research on computational propagation and identification of mine microseismic signals based on deep learning
Source: PLoS One. 2025 Oct 22;20(10):e0334641. doi: 10.1371/journal.pone.0334641 (PMC12543183; doi:10.1371/journal.pone.0334641)
Supplement: S1 Data — (ZIP) [file pone.0334641.s001.zip › 000100500000949.xlsx_0.txt_24.txt.txt]

-2.3290813220057e-05
-1.84918038877044e-05
-1.94991082738994e-05
3.68421009745039e-06
-2.82891432629954e-05
-2.31004681439339e-05
-1.61610365289952e-05
-5.2347533351775e-06
-2.32967728148065e-05
-2.70872370145976e-05
-3.48362946930893e-05
-3.95559060903864e-05
-1.16323921379745e-05
-3.11511746320676e-05
-1.64484741290746e-05
-8.82868208745832e-06
8.62058599796177e-06
-2.01384914349472e-05
-4.91304566838584e-06
-2.11216657666519e-05
-1.33475029749352e-05
-2.821208037158e-05
-3.62155604324775e-05
-2.06117251107643e-05
-2.19292934695022e-05
-1.21558123188008e-05
-1.54949270247684e-05
-3.6288291117623e-05
-3.52076163008374e-05
-5.64756806220342e-05
-2.700329450846e-05
-2.82317212813054e-05
-2.10138131430895e-05
-2.44643811106235e-05
-3.017557794242e-05
-1.27843541292467e-05
-3.01998155342935e-05
3.00167212461746e-06
-2.29646581774682e-05
1.0266684189569e-05
-1.98398405606357e-05
-1.39797821960033e-05
-1.95383087003831e-05
-1.46704654424241e-05
-1.49286063613876e-05
-2.6402068696428e-05
-1.04545668839401e-05
-1.01332690930182e-05
-1.83799295719809e-05
-2.21194044959854e-05
-2.62052619129955e-05
-3.66868627024593e-05
-2.99683784297142e-05
-2.7999529952605e-05
-2.3768432701911e-05
-1.48017470840314e-05
-2.4721192718789e-05
-1.91621247106809e-05
-9.70948712876887e-06
-3.82490961503793e-05
-2.54468868658118e-05
-4.77146521927569e-05
-1.19610029402906e-05
-3.3513953714297e-05
-3.41490538504622e-05
-2.1103124262418e-05
4.7027872785248e-06
-7.14215818727792e-06
-2.26662991579684e-05
-3.08836516868537e-05
-1.52479376892371e-05
-1.75075905770614e-05
-4.17859800759368e-06
-2.53149777065933e-05
-3.96701270926002e-05
-2.28335275416256e-05
-7.00549063461655e-06
-1.88112434529395e-05
-3.11716275782836e-05
-2.66565526793036e-05
-3.82923021222892e-05
-3.75069482293052e-05
-8.83548862434144e-06
-6.81721604506786e-06
-2.25445104049919e-05
-3.49545779058293e-05
-2.47724046660723e-05
-3.04945417725629e-05
-2.48575248971477e-05
-1.39175781205456e-05
-4.64550702623818e-06
-1.01325197756089e-05
-2.36888086989253e-05
-7.00385025906741e-06
-2.77516415478242e-05
-1.91790658625412e-05
-1.73882011249143e-05
-2.85543216654036e-05
-3.50024575175756e-05
-1.48275027451635e-05
-2.24159115029984e-05
-2.90907460532935e-05
-1.78580784508833e-05
-5.75316372057681e-05
-1.01007733243206e-05
-1.71062956824464e-05
-2.35604736335506e-05
-2.98413772490974e-05
-4.32815971142869e-05
-2.75819414071816e-05
-2.96219485998643e-05
-3.6416483825299e-05
5.9690657188675e-07
-9.7580623395077e-06
-2.50480916948004e-05
-3.04742386446002e-05
-2.20404939547489e-05
-2.70874471689733e-05
-4.30000784589158e-05
-3.20273988849028e-05
-6.80217180082602e-06
-4.58575454734274e-05
-3.21448408189357e-05
-5.07839490176747e-05
-1.28742475382981e-05
-2.01811167285585e-05
-1.27941012758178e-05
-4.13828977337524e-05
-1.02900816429659e-05
-1.01563524107573e-05
-1.28863456101967e-05
-2.90686522564395e-05
-3.42656408883881e-05
-2.71745636207852e-05
-3.72589720712987e-05
-2.75139714903529e-05
-2.44127292147169e-05
-1.00096725423201e-05
-2.11632013350171e-05
-6.05840932668273e-06
-2.94093275188577e-05
-9.52442169499452e-06
-3.18191609764859e-05
-2.53718856312316e-05
-2.82626301806304e-05
-6.38509188540828e-06
-3.96913432134186e-05
-1.32438039418245e-05
-1.98236339928625e-05
-7.34486650936364e-06
-3.1210195712464e-05
-1.80893427692088e-06
-3.05973459071702e-05
-4.06491455602449e-05
-3.06594173262206e-05
-3.26314234408637e-05
-3.5958746588118e-05
-3.71032736103353e-06
-2.43121043572527e-05
-1.0569127856218e-05
-3.73609333970733e-05
-2.38386786184722e-05
-8.39948982490664e-06
-8.5543154689967e-06
-2.31469370530165e-05
-4.46076431360133e-05
-2.80883520886541e-05
-7.8676828721212e-06
-1.53301365429122e-05
-2.43080466299469e-05
-3.44956929962416e-05
4.06602190403035e-06
-3.05541374166272e-05
-1.15796575542468e-05
-9.3722894821207e-06
-5.42054115868959e-06
-4.7375973772919e-05
-2.44604115940291e-05
-7.35641270862843e-06
-2.60310856629129e-05
-4.11599950197698e-05
-3.87613443807174e-05
-6.48205174037888e-06
-2.63238401653477e-05
-3.78353596355422e-05
-1.83881266739056e-06
-2.97312606221605e-05
-1.66784265081455e-05
-2.59160072107988e-05
-1.07451643866317e-06
-1.25415029520152e-05
-2.97503079453769e-05
-8.17571110491457e-06
-1.82584909312617e-05
-2.95905825419243e-05
-1.33879044722547e-06
-3.65115298801722e-05
-2.82111075029879e-05
-2.80996387927178e-05
-2.09405742141085e-05
-1.11085897545728e-05
-3.45746407519349e-05
-3.31045979096374e-05
-1.40855513864488e-05
-2.93002745640039e-05
-2.22574479203638e-05
-1.16221045483972e-05
-5.65801713416345e-05
-4.14019055283362e-05
-2.71521109015435e-05
-2.70310127888796e-06
-2.07917591756534e-05
-2.01543267812336e-05
-8.89135794839335e-06
-2.94109747431894e-05
-2.32059440326569e-05
1.29102406464204e-05
-1.65260559954854e-05
-2.41072214441478e-05
-1.38885508110786e-05
-1.39151704235902e-05
4.11395517360629e-06
-2.36892245685509e-05
-1.04273244019281e-05
-1.58320558966964e-05
-3.46410747497401e-05
-2.17020690257313e-05
-3.4042775420653e-05
-3.31063372285869e-05
-1.17452128046642e-05
-3.81328827145066e-05
-1.07950939137155e-05
-1.92446436301113e-06
-1.24522796236701e-05
-1.94280282366029e-05
-2.47953298527215e-05
-1.83410273097258e-05
-1.52460767398864e-05
-1.21282462112233e-05
-1.74963640023183e-05
-2.6752261676121e-05
7.13107020359192e-06
-1.8908911693838e-05
-1.92577460436308e-05
-5.30027237668994e-06
-7.2149583411797e-06
-1.61923530799351e-06
-1.43981889999123e-05
-1.92501277526089e-05
2.06529001901805e-06
-2.76919837572156e-05
-1.74807348781367e-05
-1.29105081294209e-05
-5.77389013650226e-06
-7.86270835335682e-06
-3.80024308564492e-05
-2.99513833469836e-05
-5.09165571084189e-05
-2.85247452296524e-05
-3.9820666259459e-05
-6.6102337283419e-06
-2.02803254069623e-05
8.39038841563338e-06
-1.25343497656485e-05
-2.41660436955777e-05
-2.5174337902151e-05
-3.36814589535549e-05
-1.45244931812052e-05
-3.45231361636248e-05
-9.14126973365452e-06
7.42594437019559e-06
-2.52177794937566e-05
-1.00562004872039e-05
-1.74855112036639e-05
-1.27699459244293e-05
-1.29577070731743e-05
-3.78701984824876e-05
-4.80336346350721e-05
-3.57349040669102e-05
-2.15934376530824e-05
-2.71817521096362e-05
-2.63338430632987e-05
-3.03415443153902e-05
-3.94015718480154e-05
-4.153256026587e-05
-2.25308764869386e-05
-4.84228802760181e-06
-4.66804658562476e-05
-1.31291863967816e-05
-9.7727427190876e-06
-1.73781751539624e-05
-2.19799955030108e-05
-1.76761395875974e-05
-2.7512896711128e-06
-1.82057039994804e-06
-3.97639461795385e-05
-2.65934640438691e-05
-1.71487308568374e-05
-1.287065923416e-05
-7.91056174348895e-06
-2.80309572228472e-05
-7.35623834558795e-06
-4.05506516238094e-05
-2.90435707639161e-05
-2.97947097579671e-07
-5.71353907341961e-06
-2.79053950114905e-05
-7.50309249675757e-06
-9.15715378205514e-06
-9.82768104710226e-06
-2.33177686506735e-05
-6.87394150705474e-06
-3.33178558934385e-06
-1.96910360568407e-05
-8.658759572636e-06
-3.97381280354217e-05
-2.60352197863125e-05
6.7280104734914e-06
-3.01584941482328e-05
6.5576403759457e-06
-3.11866988722054e-05
-2.68074396764069e-05
-2.0566010922492e-05
-2.36562637413691e-05
1.76036720773275e-06
-4.65858150707776e-05
-3.54185523237851e-05
-1.069712512977e-05
-1.69337502017273e-05
-4.0375938046143e-05
-8.92048535985445e-06
-1.88126117826973e-05
-2.43179185116222e-05
-1.63301564997573e-05
-3.8033669812063e-05
-2.60726905553799e-05
-1.74050365921972e-06
-2.80988430841261e-05
-2.59406624407031e-05
-6.73582461691995e-06
-2.45649252452746e-05
-7.72503484034903e-06
-1.86962715652057e-05
-4.47411176262249e-06
-1.14761776324989e-05
1.1982779479568e-06
-1.62376415283079e-05
-1.50348010902973e-05
-3.50934569238758e-05
-2.78131029990212e-05
-3.52847808190842e-05
-3.2448597864424e-05
-2.42729872554296e-05
-2.72573906830591e-05
-1.60008576537136e-05
-3.28327281709513e-05
-1.53335970695475e-05
-2.9230768179133e-05
-6.04100459300678e-06
-3.36875183846177e-05
-1.99683747806915e-05
-6.08419766799433e-06
-1.29343045748503e-05
1.93013295292221e-07
-1.82195794555936e-05
-1.81153988602987e-05
-2.1561283152152e-05
2.64736608036761e-06
-2.43540646406367e-05
-2.58178753688477e-05
-2.13255700843312e-05
-2.14244963582247e-05
-2.73076672374481e-05
-7.79927994388379e-07
-2.12172285864809e-05
1.39529755692782e-05
-2.02653873891178e-05
-2.98915813427952e-05
-1.11783160910377e-05
-4.18590919047227e-05
-2.63761726592556e-05
-2.66027093819513e-05
-2.48715568342858e-05
-2.52196870907836e-05
-3.16405611108135e-06
-5.54583027959086e-06
-9.44555417561134e-06
-5.35857846081362e-05
-2.61579261582683e-05
-2.88239634740759e-05
-7.86603108033164e-06
-1.75905243381874e-05
-1.16732510078051e-05
-2.12408170016137e-05
-3.16981935514497e-05
-2.4064576160914e-05
-1.87199064372512e-05
-1.24488845400705e-05
-2.11418746679935e-05
-3.8591380143873e-05
-3.49404497162088e-05
-1.63562676245065e-05
-1.87100550884995e-05
-2.44742537992529e-05
-4.6769552469237e-05
-1.58933199494252e-05
-4.02113225779833e-05
-7.01162586446375e-06
-2.24095816887464e-05
-5.89004626182053e-05
-3.22752159721156e-05
-1.23486233378206e-05
-1.43673118178097e-05
-2.31836239838266e-05
-2.5971608922446e-05
-1.26557663966136e-05
-3.49043318088841e-05
-1.71267211796017e-05
-3.18318723723601e-05
-3.05485623763678e-05
-2.0315663380287e-06
-2.36363550428483e-05
-3.94662069520298e-05
-1.00618411992649e-05
-1.23871477017872e-05
2.43051307477208e-06
-4.5566126870769e-06
-2.00243255071088e-05
-2.01774954333436e-05
-2.01061825983868e-05
-2.15831709441141e-05
-3.8908981265626e-05
-2.18740077439443e-05
-1.26489339174213e-05
-3.21839540636565e-05
-2.09755259661863e-05
-4.71521934583856e-05
-3.08804992557558e-05
-3.26212096113792e-05
-3.45683387829768e-05
-4.42650111367961e-05
-1.71145492069428e-05
-4.20443002129242e-05
1.25081064493866e-05
-4.78749922519245e-05
-1.42103544432948e-05
-1.38791101149425e-05
-3.12137656694269e-05
-1.48998981195484e-05
-4.22703724738477e-05
-3.36036373474892e-06
9.63862945964775e-06
-1.61128286226359e-05
-2.9855433592007e-05
-1.84985760348085e-05
-1.95700180637344e-05
-1.10463671018097e-05
-2.45522653910464e-05
-1.01615644642359e-05
-1.64702154637437e-05
-5.49722654618742e-06
-1.47588174860246e-05
-2.06329358082432e-05
-3.85519771458047e-05
-1.63129065850283e-05
-3.20688739686373e-05
-3.00383112676726e-06
-1.77780705960164e-05
-3.82750909913368e-05
-2.06944265626537e-05
-2.15385499952429e-05
-1.99176418946571e-05
2.76673380366629e-06
-1.81824805268256e-05
-2.06838579647292e-05
-1.32768517998769e-05
3.36025195325707e-06
-1.96086440592629e-05
-1.89481884746766e-05
-2.9351443007635e-05
-5.96168882328645e-06
-2.55264416130948e-05
-2.25267026629846e-05
-3.31248183847811e-05
-1.05664468360267e-05
-1.65928481641049e-06
-1.52293853054528e-05
7.24716643478266e-07
-1.72320513737627e-05
-1.47194711565295e-05
-2.2721985369411e-05
-7.54128597594016e-06
-3.38426122869053e-05
-3.37508681405896e-05
-9.43735119974675e-06
-5.18757200616573e-05
-1.22383921395458e-05
4.94956074912932e-06
-3.91223325457569e-05
-4.30310601722237e-05
-2.5823430191434e-05
-1.42121606460659e-05
-2.52699157602964e-05
-1.60500686261876e-05
-1.66652274749074e-05
-2.64106802836278e-06
-1.51119088561986e-05
-2.71920165680791e-07
-2.35482453305977e-05
-3.62742499866793e-05
-7.23679146620005e-06
-2.20122799305155e-05
-3.1250691335528e-05
-3.84477234258443e-05
-1.49046813895154e-05
-2.85158379327893e-05
-4.3437591190529e-05
-3.93901275192557e-05
-2.63318477045088e-05
-1.02054435767141e-05
-2.95998204694051e-05
-9.0179180174382e-06
-2.40310286894044e-05
-1.74470420118109e-05
-2.84611602379471e-05
-3.59657891302796e-05
-2.27993806937391e-05
-4.02541333830858e-05
-2.32479365411937e-05
-4.88041202162885e-06
-1.94805054833629e-05
-9.59985804634117e-06
-2.28295168011438e-05
-3.87495115827582e-05
-6.33569867957581e-06
-1.50327819934313e-05
-1.90736698124843e-05
-1.10453492088495e-05
-4.8364022921813e-05
-2.29279654886246e-05
-1.66494904286992e-05
-2.24588749629685e-05
-3.33046458272412e-05
-2.19923993775287e-05
-1.79869421939662e-05
-4.15012255864614e-05
-2.66712361521261e-05
-2.67888790099285e-05
-2.83570486095544e-05
-1.26337773928534e-05
-1.96701283768041e-05
-1.85923863906257e-05
-2.5669086346227e-05
-2.50177562982525e-05
-1.41395395079296e-05
-4.32104829830448e-07
-2.73480144348975e-05
-2.91194889495701e-05
4.37287116433311e-06
-7.35104518281565e-06
-1.04466921894459e-05
-1.74032644862244e-05
-6.72306733400229e-06
-2.47729552349673e-05
-1.56068107773833e-05
-2.25875623804221e-05
-1.75233940241243e-05
-2.07525017891225e-05
-3.5604562345169e-05
-2.85419564882381e-05
-1.05382247897485e-05
-2.71293615024986e-05
-1.88565819708323e-05
-4.50622235723304e-05
-3.07642534946117e-05
-3.61226510990955e-05
-1.06607147041606e-05
-2.31728982846181e-05
-5.72017475402938e-06
-2.94651030151969e-05
-5.46193471762541e-06
-2.15094256058698e-05
-5.84319130969892e-06
-2.7563177549939e-05
-1.89754121465265e-05
-1.23285448257956e-05
-4.21194234687459e-06
-3.38366386497849e-05
-1.96869093105392e-05
-2.58331797907756e-05
-8.21798384922721e-06
-1.69881740801939e-05
1.43731440274014e-05
-1.75269649322514e-05
-3.60948495291035e-05
-2.749362017178e-05
-2.69157061318794e-05
-1.53592809964233e-05
-2.47187165185471e-05
-1.18220648902497e-05
-4.87980266427919e-05
-2.12240350158876e-05
-3.42540231765397e-05
-3.99820413324738e-05
-1.28168845306746e-05
-2.43941020667495e-05
-1.61072609030798e-05
3.78127727808418e-07
-2.30162169530781e-05
-1.26207265071107e-05
-2.01225122631894e-05
4.328924340339e-06
-2.65998523524786e-05
-4.05895411170517e-05
-2.99540481948576e-05
4.56749137852172e-06
-3.20561264505145e-05
-4.13496181788695e-06
-2.04065818364598e-05
-9.36896778840394e-06
-1.51302298662852e-05
-1.41489109153486e-05
-2.29975721104824e-05
-3.1318081385963e-05
-3.13812580661314e-05
-1.73873642319955e-05
-4.0889199751306e-05
-2.76880846565626e-05
-1.78419518117671e-05
-3.13962691316576e-05
-2.84833157859543e-05
-1.98557192732448e-05
-2.38968427253276e-05
-5.13247822613685e-06
-1.16935640319988e-05
-1.48994584550911e-05
-2.01687022400993e-05
-3.0394687500526e-06
-3.96699624005368e-05
-2.71855218778123e-05
-2.3065472204284e-05
-2.31447999073012e-05
6.57204984651906e-06
-3.25714794108674e-05
-2.62683808175366e-05
-2.71098580281559e-05
-5.43068663055116e-05
-2.43886083845779e-05
-4.4125376102531e-05
-1.30274967255028e-05
-4.128733851181e-05
-1.23343669929165e-05
-3.71922630768435e-05
-2.36403485032837e-05
-1.1011259485381e-05
-9.66129379378127e-06
-2.16704680471894e-05
-1.2809258828973e-05
-1.54353088653453e-05
-3.45210648980612e-05
-2.33772699984084e-05
-1.72744681744569e-05
-3.64437955225512e-05
-2.79448984527002e-05
-9.76412927890227e-06
-2.38296605552139e-05
4.15985653041263e-07
-1.99919186476645e-05
-6.53867070932589e-07
-1.63970797594921e-05
-4.37039684638216e-05
-3.68251700990552e-05
-1.16204856939428e-06
-2.83475463798467e-05
-1.99738462245388e-05
-2.91786303126691e-05
-3.64193239752536e-05
-2.08642341305908e-05
-2.01517142884906e-05
-3.9257324018437e-05
-4.44638539894809e-05
-8.76262825472886e-06
-1.79057247349624e-05
-4.09270761065112e-05
-1.52074767156619e-05
-2.17051406279264e-05
-1.89457450665709e-05
-2.50841352766981e-05
-2.50007367796126e-05
-2.04497829904033e-05
-3.93327584260872e-05
-2.62991400105983e-05
-1.93624263487564e-05
-2.68133852545906e-05
-1.00442349466087e-05
-2.49287804955305e-05
-2.28262439272125e-05
-1.45370149512744e-05
-3.02285685696676e-05
-3.60257957498194e-05
-3.36873473838272e-05
-2.32846597844635e-05
-3.01599645274547e-06
-3.37044449491366e-05
-1.23854340844874e-05
-4.56749814580395e-05
-2.47870801966374e-05
-3.92131565501054e-05
-3.09283121859258e-05
-1.72250707198881e-05
-1.69626253913168e-05
-2.47822363939961e-05
-2.78695703326658e-05
-4.3612504433929e-05
-1.70064242332854e-05
-1.58042798722287e-05
-1.86074277913435e-05
-1.65239303674516e-05
-2.25054656092234e-05
2.11249319501409e-06
6.14554482274274e-06
-8.10592603095492e-06
-1.54846378840931e-05
-1.22964081688552e-05
2.92394135450301e-06
-2.29879196968906e-06
2.31498850422581e-06
-3.92024547873984e-05
-2.58894658082092e-05
-2.3431660750448e-05
-3.7287255081099e-05
-7.26360136243666e-06
-4.81294748694623e-05
-2.08938706328165e-05
-4.13041213271594e-05
-2.98524098247033e-05
-9.24984662577625e-06
-5.11859553553775e-05
-2.42964513776716e-05
-3.82512254223849e-05
-2.33104518949506e-05
-2.88109985778787e-05
-1.5969959267802e-05
-9.32827743320683e-06
-3.02577558168586e-05
-3.02080300127364e-05
-3.18177990624667e-06
-3.13543148276904e-05
-2.05239460704121e-05
9.69448437567747e-06
-3.88322347925208e-05
-2.44741865281909e-05
-2.49485810603328e-05
-2.30288529460664e-05
-9.43978766898656e-07
-2.4777821775985e-05
-1.515347032126e-05
-2.65233739226404e-05
-1.56452481477099e-05
-3.61396561367654e-05
-4.06801781682777e-05
-4.75682107262915e-05
-2.48914415810293e-05
-2.24984579839633e-05
-3.14080433880698e-05
4.09763619906461e-06
-2.95777210421453e-06
-2.30930067085646e-05
-4.75904612388931e-05
-2.14610869110808e-05
4.72310812064227e-06
-3.16937122915209e-05
-1.7058619864093e-05
-3.88516607578719e-05
-2.19176582318938e-05
-3.09269419016259e-05
-1.08798751966659e-05
-2.72264468581003e-05
-2.16551011907773e-05
-2.94010467476499e-05
-4.06808159006422e-06
-2.15736417613311e-05
-2.14642940286917e-05
-1.69232893559453e-05
-2.5537086712482e-05
-1.62415053178415e-05
-2.89388059359099e-05
-1.79850886785806e-05
-1.00360318937022e-05
-2.93232058349348e-05
-1.20973787190933e-05
7.85984502771899e-06
-1.74639005643714e-05
-2.25088998033431e-05
-8.91198325781782e-06
-8.39813312550475e-06
-2.23871192662983e-05
-2.27715166120036e-05
-3.41202501633983e-05
-2.97860634899134e-05
1.10229382147501e-05
4.68384808395467e-06
-2.34884911062609e-05
-2.3783419439842e-05
-1.41984315864605e-05
-2.32193218944852e-06
-1.52788133468538e-05
-2.68241286410232e-05
-7.50383553041547e-06
-7.92750859836718e-06
-1.19472238470294e-05
-2.1500327462093e-05
2.30823441571906e-06
-8.28938438928861e-06
-1.67754884551747e-05
-1.58744864028384e-05
-1.35404488764036e-05
-3.37420507068357e-05
-1.95590779729472e-05
-3.78012208000325e-05
-1.07170200057916e-05
-1.96095817632557e-05
-3.41852592861443e-05
-1.81300119760673e-05
-2.39456790341175e-05
-9.48717638917337e-06
-1.72701719367564e-05
-1.75438530951434e-05
-2.04743641718032e-05
4.08555519462521e-06
-2.5078030795465e-05
-1.72221013158951e-05
-2.34680843737241e-05
-2.39828335367744e-05
-9.45461516043084e-06
-1.77235703194346e-06
-1.74476597614908e-05
-2.80031458574364e-05
-2.94525535042532e-05
-3.54625664838994e-06
-3.94865325709004e-05
-4.22003875594816e-05
-2.63926318668377e-05
-1.97690090513567e-05
-1.51237511307183e-05
-1.41592893703333e-05
-2.19716236183145e-05
-2.17514413617804e-05
-2.86607506698703e-05
-3.84501495481079e-05
-1.6935366602159e-05
-2.74849091331645e-05
-3.1632603421679e-05
-2.79624273459232e-05
-8.87671819414587e-07
-1.0203336491811e-05
-2.10596578745058e-05
-2.23145712117127e-05
-1.27532955451454e-05
-3.1706979883477e-05
-3.01722484636855e-05
-1.93075003303235e-05
-1.12963889232476e-05
-2.85405105305715e-06
-4.27310468546134e-05
-2.79677725657153e-05
-2.50095302719801e-05
-1.94119293668905e-05
-4.27000005296356e-06
-3.58953915403274e-05
5.09791383834217e-06
-2.07628606059073e-05
-2.40131934387518e-05
-2.76258003845345e-05
-1.81283832055005e-05
-5.81390057309595e-06
-8.65786449993477e-06
-2.07330142965608e-05
-1.36252906548161e-05
-4.09790067040879e-05
-1.53893728406521e-05
-3.19688895728717e-05
-3.29592110561365e-05
-3.71101044870886e-05
-4.2268348192745e-05
-2.18766768939552e-05
-3.78628171846416e-05
4.01540569121891e-06
-1.44853636669879e-05
-7.47609625241189e-07
-3.30807196087984e-06
-1.96997767684718e-05
-3.75314624732382e-05
-2.27514186861868e-05
-3.86427194115497e-05
-2.11633310008105e-05
-2.0705099271082e-05
-1.44075197916692e-05
-2.02505247727333e-05
1.68876528372766e-06
-2.80597114052253e-05
-2.0758582386922e-05
-2.71097237410237e-05
-7.41605579777539e-06
-1.93669968394245e-05
-3.09388467812908e-05
-3.14611380043089e-05
-2.30145446705281e-05
-3.060073933721e-05
-1.57986647637477e-05
-3.55691183126429e-05
-6.41184744336771e-06
-8.8775661465083e-06
-2.70840253697236e-05
-1.72431058506221e-05
-2.51118479161163e-05
-1.56707216994696e-05
-2.74983963470262e-05
-9.87511174206186e-06
-1.64069588910649e-05
-8.72027388786237e-06
-3.16231615957107e-05
1.05526630862934e-06
-8.98613002045834e-06
-2.84028776486479e-05
-2.36459396374788e-05
-1.73132332032669e-05
-2.42568420248136e-05
-1.93311266087538e-05
-1.15764871268495e-05
-2.14903224234987e-05
-9.10883927682591e-06
-2.99551621034518e-05
-4.59387320410003e-05
-3.76861223754323e-05
-3.32929763298891e-05
-2.73570588194366e-05
-1.37453830011619e-05
-7.66947496513835e-06
-8.02234081627494e-06
-9.89657642323824e-07
-2.44819650738394e-05
-2.50971719631864e-05
-2.25603383267523e-05
-7.21979336094792e-06
-2.21355414990811e-05
-3.14259216578499e-05
-3.42648030776573e-05
-6.19393364733229e-06
-5.18834809620868e-06
-3.61415142803772e-05
-3.04324264003923e-05
-3.07268796198971e-05
-2.71022938091453e-05
-2.81578415920455e-05
-1.2454215100395e-05
-2.01642149732018e-05
-4.57393931131648e-05
-1.3329992488891e-05
-2.86985468862667e-05
-2.40162764397677e-06
-1.62016925275974e-05
-4.73078905896565e-06
-2.26669377582762e-05
-1.80152257818206e-05
-9.61642379770826e-07
-1.57370215320357e-05
-3.70923908331759e-05
1.11498504179874e-06
-3.42595987432697e-06
-1.20803647480139e-05
-2.35595834360693e-05
-9.66387934051333e-06
-5.02821845600371e-05
-2.57115552177281e-05
-8.48180792860725e-06
-5.53245941307513e-06
-4.35964595366432e-05
-3.16003713786754e-05
-2.86862354882326e-05
2.68980934900585e-06
-1.60000845817273e-05
-1.36271656343459e-05
-2.71831343221142e-05
-3.56754298546682e-05
-2.73977608459681e-05
-3.42984447250467e-05
-1.15933749294497e-05
-1.54798631434394e-05
-8.51064416913817e-06
-1.42559929538329e-05
-3.84773670815578e-05
-1.62949717621249e-05
-5.12321369774628e-06
-2.63684014716783e-05
-1.62372098925443e-05
-6.71183862114139e-06
-1.68053392682209e-05
-1.58688190934442e-05
-2.18283199974527e-05
-2.98011533709604e-05
-1.79876397133032e-05
-1.20127555822739e-05
-4.96594552167837e-05
-1.85082324350817e-05
1.35146588833804e-05
-9.95115863015973e-06
-2.47696417168059e-05
-1.70497210775812e-05
-2.02241754852155e-05
-2.12069841862289e-05
-3.35159221769406e-05
-2.52760112870774e-05
-6.54504377566018e-06
-9.36322089012753e-06
-1.50002449579176e-05
-5.78382054146384e-06
-8.66029453187472e-06
-1.6734195551342e-05
-3.745127133141e-05
-2.35365140325274e-05
-3.97556239348232e-05
-2.48895748928378e-06
-1.05794726326776e-05
-1.73548905525281e-05
-3.64029349088222e-05
-2.51059603265572e-05
-1.67824395946169e-05
-2.20920325452933e-05
-2.20810951538529e-05
-2.55588458652468e-05
-3.62717740549813e-05
-1.64465958315536e-05
-2.60969708326121e-05
-1.41849290906025e-05
-3.24571209657953e-05
-2.3794745065068e-05
-2.13246607411378e-05
-1.19702331686537e-05
-3.54393968476873e-06
-2.70254737090755e-05
-2.62681521901946e-05
-1.31987355502155e-05
-2.02849633552094e-05
-2.85124350420767e-05
-3.70644351585712e-05
-2.52344501806966e-05
-1.12109202481968e-05
-2.84474991385326e-05
-1.8704929052998e-05
-1.87509514543058e-05
-1.37821262885271e-05
-1.75387053758208e-05
-3.0999227077752e-05
-1.34674683191864e-05
-1.02978801285271e-05
1.96339131179741e-06
-1.22690434262225e-05
-5.38860355574467e-06
-3.7413693289982e-05
-3.18667053774972e-05
-2.69448955223719e-05
-2.9766181664018e-05
5.69680705617809e-06
-2.76565199747308e-05
-1.46469584037741e-05
-1.11898103250993e-05
-8.20553605344898e-06
-4.99299744590046e-06
-4.17264321773436e-05
-2.34350507587018e-05
-2.78623535094156e-05
-3.47798423939382e-06
-3.23798124576046e-05
-2.35853018750176e-05
-1.54186855241506e-05
4.71123448882473e-06
-2.57839774052329e-05
-1.72176534422963e-05
-1.15808444775377e-05
-2.26506201311547e-05
-1.82110860860758e-05
-4.66375195651999e-05
-1.34615567998607e-05
-4.08356255445939e-05
-1.07506537394119e-05
-1.65281125439105e-05
-1.61403969606453e-05
-2.75745664421796e-05
-2.42436967748843e-05
-5.23906527787846e-06
-1.55894339101544e-05
-9.07043181012923e-06
-2.45640841551088e-05
-3.10804564833263e-05
-1.30933630448299e-05
-1.14279936470289e-05
-3.46126819606916e-05
-1.21226010828121e-05
-2.11858641265425e-05
-8.93437857042793e-06
-2.02941406978205e-05
-3.05104395963355e-05
-3.22922877919315e-06
-2.72306807194341e-05
-2.25408559548315e-05
-2.58764486714626e-05
-5.30969229033002e-05
-2.06599097184469e-05
-3.30112738822065e-05
-1.247352694704e-05
-3.15281766105687e-05
-1.10232089702244e-05
-3.49983220301652e-05
-2.14811223503799e-05
-3.64661426878388e-05
-1.1388113817675e-05
-1.01085094224059e-05
8.24235928318529e-07
-8.24210224754736e-06
-5.66379250029953e-06
-1.8139021424077e-05
-2.69147632857047e-05
-2.2241030572054e-05
-3.43628621086055e-05
-1.53978478553497e-05
-2.71500822579432e-05
-3.29282918524076e-05
-2.43878962306171e-05
-3.14770697268534e-05
-1.06469279946744e-05
-1.5823857992619e-05
-3.58845008727011e-05
-1.60348719597384e-05
-2.41888790204316e-05
1.20649165454095e-05
3.08762888128893e-06
-2.61864474899789e-05
-3.59119659060912e-05
-4.18623521755195e-05
-2.60297264740879e-05
-2.41792166955499e-05
-1.0152662047001e-05
-7.47738641840925e-06
-2.93045612488252e-05
-1.68503767129481e-05
6.62870356268919e-06
1.14559005929239e-05
-2.32655818944896e-06
-4.4614443112453e-05
-3.34279571454111e-05
-5.15313919538018e-05
-2.51874852100678e-05
-1.65513736690357e-05
-3.21815152304218e-05
-6.28858113574593e-06
-1.91996339341597e-05
-2.64202092586101e-05
-2.14471390919292e-05
-1.84266781674339e-05
-2.36186742234599e-05
-3.33347729477063e-05
-2.65174372732017e-05
-2.55864785157246e-05
-2.70191477345329e-05
-3.49056446859676e-05
-1.62993965696662e-05
-8.93684440149037e-06
-6.90537535632681e-06
1.52491456937145e-06
1.59212417533236e-06
-2.85286049914158e-05
-3.2736293227071e-05
-2.68076789416056e-05
-3.36001692014474e-06
-4.90317437020352e-06
-1.74550666069087e-05
-3.56006060204188e-05
-4.03012037724562e-05
-1.37180376607423e-05
-9.42603546973267e-06
-2.66310703781932e-05
-2.86051113098288e-05
-2.63069456553587e-05
-2.13631559680708e-05
-6.76829549153904e-06
-9.16373060519541e-06
-2.034503306669e-05
-3.69182171480997e-05
-3.73655499324423e-05
-1.37328669664227e-05
-2.92246910693615e-05
-2.34231820087249e-06
-1.9743210940187e-05
-5.93919771829832e-06
-2.94334342501918e-05
1.85106014262059e-06
-1.64079621170482e-05
-9.82468592440239e-06
1.9515545783044e-06
-1.13836630256254e-05
-1.55655801802783e-05
-1.07969731460603e-05
-2.70399869539579e-05
-3.3905671687807e-05
-2.61453608451515e-05
1.62252498710453e-05
-3.80005237758017e-05
-7.53270098201403e-06
-3.33776676296403e-05
-1.36684052644164e-05
-7.1680266561794e-06
-1.87227741939453e-06
-2.1811191441835e-05
-1.06848933962462e-05
-8.63537169274434e-06
-2.14232554062385e-05
-1.13658311939246e-05
-2.75497546554801e-05
2.85049181048119e-06
-2.41874639497385e-05
-2.77843840235999e-05
-1.29811298858637e-05
-9.70800755653688e-06
-1.13784714801665e-05
-1.92716990654759e-05
-2.39406113343071e-05
-2.63615179868386e-05
-3.31122195027417e-05
-4.12357087875693e-05
-1.6761447915516e-05
-2.26801328065077e-05
-5.55592932448185e-06
-3.23888763017203e-05
-6.32960565089793e-06
-5.18726376931569e-05
-4.58873877296294e-05
-3.12611966983261e-05
-1.38273721443456e-05
-2.01530810006763e-05
-4.44116095719366e-05
-3.25778308832719e-05
-2.11886220811813e-05
5.44167737202852e-06
-2.70514085695728e-05
-2.7304566596884e-05
-2.17679344738844e-05
-1.75552253502206e-05
-5.80330325003511e-06
-3.53012638071929e-05
-2.44335550410504e-05
-1.91590484939773e-05
-2.12440258850371e-05
-4.05177801766283e-05
-3.71077574190704e-05
-1.44170166814671e-05
-1.87607047654121e-05
-3.49109476460718e-05
-4.0708528034566e-06
-2.83869068797686e-05
-1.17290312768029e-05
5.49828109834051e-06
-9.18792747865394e-06
-1.69047338914347e-06
-9.48690900748503e-06
-2.62963424866477e-05
-1.6500072603657e-05
-2.17501734149339e-05
-2.22577087397936e-05
-1.80944978870121e-05
-1.12508873365686e-05
-2.61691703500282e-05
-1.90986189444711e-05
6.65279793910199e-06
-1.05348271494786e-05
-1.94992588956527e-05
-1.4888969820039e-05
-3.13347303964452e-05
-2.80140526282203e-05
6.46168548638828e-06
-1.00302734533947e-05
5.14591582583799e-06
-2.17292601416702e-05
-1.42099690861257e-05
-1.63689378674178e-05
-1.41988073228115e-05
-2.67561798367649e-05
-2.5396758284584e-05
-2.78712184198493e-05
-4.33902246004557e-05
-2.16506162224126e-05
-3.06612913197122e-05
-4.39231221618575e-05
-2.52200198019276e-05
-2.99308559026735e-05
-2.92897024990984e-05
-2.48917510821779e-05
-2.23679622637454e-05
-2.88384884703392e-05
-3.57851855196492e-05
-1.72842376546411e-05
-1.01852495491689e-05
-4.73718813705864e-05
-4.66206959100459e-05
-1.20867955442437e-05
-2.47296982623731e-05
-4.95219960558704e-05
-2.32238971977844e-05
-7.01932875493767e-06
-2.59000677363293e-05
-3.95171064924507e-05
-1.41065438337424e-07
-1.08712651772894e-05
-2.54723399127186e-05
-5.54176867769429e-05
-1.8442692901043e-05
-3.05147387543071e-05
-1.2251633214866e-05
-3.66939150407365e-05
-1.8715696388358e-05
-2.2909038731475e-05
-2.26378174588685e-05
-3.61132649593333e-05
-3.29869708089625e-05
4.33707581846648e-07
-3.06923007733411e-05
-3.49333061625865e-05
8.92473764311399e-07
-3.03799210438449e-05
-2.2134099283872e-05
-1.08703605219769e-05
-2.6893801085336e-05
-3.38002589765765e-05
-3.13859517043714e-05
-2.09857773591614e-05
-3.41262519890432e-05
-3.22761640811916e-05
-3.03733445785057e-05
-3.15692476837769e-05
-2.31897266066021e-05
-2.90929199000394e-05
-2.26304679946997e-05
-1.22131002575791e-05
3.01438163930621e-06
-1.25323937101829e-05
-1.9367984175583e-05
-9.35161549200299e-06
-3.18179491530047e-05
-6.09295572117021e-06
-1.45396835850605e-05
-3.21818602239511e-05
-2.47582183269254e-05
-1.0425818040332e-05
-1.33534243719216e-05
-2.47838035324851e-05
-1.81964543076987e-05
-1.48400276017301e-05
-3.13493933586403e-05
-2.77923201868657e-05
-2.07940208327813e-05
-2.12574489934255e-05
-3.0208519248037e-05
-7.15053562559831e-06
-3.83818724323324e-05
-2.13739321978703e-05
-1.15753221724099e-05
-6.46389667183708e-06
-2.65135992993217e-05
-3.30549245181955e-05
-1.8934650625026e-05
-1.8206290478354e-05
-2.66110243958834e-05
-1.16541312806455e-05
-1.63592430348495e-05
-1.2181202954806e-05
-7.37516239715948e-06
-1.93898079292443e-05
-3.0773602730431e-05
-3.09825301359656e-05
-3.05916783859337e-05
-1.40971431734996e-05
-3.24709206760639e-05
-3.30471285113399e-05
-3.90581376361816e-05
-2.26351657699528e-05
-1.65756376070676e-05
-1.70267310133823e-05
-2.35675949596889e-05
5.33662043836679e-06
-2.84940821766083e-05
-3.64893891598735e-05
-2.55983494306147e-05
-1.27503101631181e-05
-3.3864837804031e-05
-3.35841465237123e-05
-2.58239271778473e-05
-4.25629606260162e-05
4.23976775357532e-06
-1.32153788474293e-05
-1.35919192849201e-05
-9.71586098503974e-06
-1.9114265342495e-05
-3.22790555819992e-05
-1.30114604877135e-05
-1.95391987443907e-05
-3.10797762039802e-06
-3.29288150129925e-05
-2.64127343744679e-05
-2.92302530784575e-05
-4.1170057661724e-05
-7.72441656416313e-06
-4.08225800899422e-05
-2.46800422828295e-05
-2.47574992457236e-05
-3.01052638599425e-06
-1.13062069240066e-05
-4.77591736591224e-06
-2.90817402717014e-05
-2.76459078700338e-05
-2.46432429460599e-05
-1.48869260869133e-05
-1.7033764881669e-05
-1.9556408709152e-05
-6.30899370786058e-06
-3.01888377178624e-05
-2.17585766915189e-05
-4.91937459266156e-05
-3.33920651134922e-05
-2.79145904955317e-05
-1.69150670534606e-05
-3.19638611997761e-05
-2.71271892819808e-06
-1.74121477266076e-05
-2.56069822445021e-05
-2.4632716689954e-05
-1.13916889339971e-05
-1.90697206630254e-05
-2.49871304114067e-05
-1.26152494675423e-06
-1.80133809152492e-05
1.72502959053288e-06
-2.99570516644941e-05
-3.85740731823936e-05
-1.27875176211572e-05
-1.60325359698037e-05
-1.50446487765004e-05
-2.96887718576565e-05
-1.94155763794733e-05
-5.68566092162285e-05
2.2028515191971e-06
-2.07875434537147e-05
-2.06309801555928e-05
-1.14507033706331e-05
-3.16059253922315e-05
-1.38448816518354e-05
-2.68207084342376e-05
-3.03767749958498e-05
-1.28142734606449e-05
-3.41456938587876e-05
-1.54468202656832e-05
-1.33498100072751e-05
-1.21745084176531e-05
-2.96071106339905e-05
6.94016393261333e-06
-2.56875604377574e-05
-2.22838270039571e-05
-2.53659263248621e-06
-1.86393037686035e-06
-9.31391899182044e-06
1.97572927334866e-06
-2.87429375742424e-05
-2.78967975359042e-05
-1.63142528329973e-05
-1.57996149266958e-05
-1.08665736652424e-05
-2.17164285385061e-05
-2.51584381223481e-05
-2.77176619618087e-05
5.98530187501739e-06
-5.04255227705265e-06
-2.10161810404752e-05
-2.16035461462744e-05
-2.85994074600707e-05
-2.51820059815449e-05
-3.02129012203977e-05
-2.86080400163786e-05
-1.31999235330899e-05
-2.15625046119678e-05
-7.91476617671466e-06
-1.5395739185467e-05
-1.87947162721269e-05
-6.53911797879579e-06
-8.01998311978402e-06
-3.05073872506647e-05
4.80541737581717e-06
-1.61869028851823e-05
-4.46367285548251e-05
-2.72138159690836e-05
-1.87164546554733e-05
-1.93965871469432e-05
-2.37111735185976e-05
-4.62846023893061e-05
-1.90657708336089e-05
-2.41595778976917e-05
-3.90384166023187e-05
-1.03946775267702e-05
-3.85608034665841e-05
-8.89646663937483e-06
-2.62137998953253e-05
-2.05164797520842e-05
-2.97478570236849e-05
-1.70982915687964e-05
-7.81949006937308e-06
-1.16406657798788e-05
-1.51846738540844e-07
-7.48299661043214e-06
-2.76650996195639e-05
-1.7104945411906e-05
-5.78011909673419e-06
-3.62086778982962e-05
-1.20838810194207e-05
-2.14796055557899e-05
-2.05736610515e-05
-4.60163656495429e-05
-1.98408030260396e-05
-2.80833157549035e-05
-1.30098355790456e-05
-3.94136777558043e-05
-1.48829320199434e-05
-3.02912380088365e-05
-3.98727098315979e-06
4.52040830183607e-06
-2.18870091935736e-05
-2.77285695553179e-05
-6.19222713864772e-06
-1.84325998250584e-05
-1.59361116430733e-05
4.44296020862199e-06
-2.92791635076844e-05
-1.43496752038202e-05
-2.70881257986193e-05
-1.69286966594046e-05
-2.52527897382786e-05
-3.72353422496139e-05
-3.5136102220569e-05
-2.21694542331202e-05
-1.45103724788048e-05
-3.8235928501628e-05
-2.14041489262578e-05
-1.24742424065133e-05
-1.17602638386064e-05
-2.77501136681487e-05
-1.41518483119533e-05
-2.58942157956513e-05
6.80565469834252e-06
-2.15183634459285e-05
-3.08208268023875e-05
4.05666867725838e-06
-1.44424188315227e-05
-2.85282385648736e-05
-2.51822297334008e-05
-1.26232026608413e-05
-8.85040849808007e-06
-3.29506001434165e-05
-2.5307332057367e-05
-9.70369932337308e-06
-4.92244287504361e-05
-2.54753465055452e-05
-1.63983086096634e-05
-2.57886029524195e-05
-4.64132719650527e-05
-1.28670678046451e-05
-1.8966506646449e-05
-2.68157528467686e-05
-3.37770273601529e-05
-2.45731944154158e-05
-1.74468668777318e-05
-3.74858847166796e-05
-3.3915827928246e-05
-2.16781806314626e-05
9.02284913989087e-06
-1.28789617802509e-05
-2.38773800384166e-05
-1.93895136500422e-05
-3.77467907219117e-05
-3.88403197188101e-05
-3.70315781861372e-05
-4.9661145871958e-05
-1.80488245886186e-05
-3.27586510353488e-05
-2.82260685213612e-05
-2.30672478031584e-05
-1.78172341032131e-05
-2.08761519691757e-05
-2.37956917819878e-05
-1.31506389779025e-05
-2.58249710036224e-05
-2.84674562644613e-05
5.33656198748968e-06
-1.47864583835763e-05
-4.83696589522258e-05
-2.99576108125216e-05
1.0176068601464e-07
-3.45931317581567e-06
-1.77121418050275e-05
-2.59616951614087e-05
-5.58908438255902e-06
-1.60348274857603e-05
-1.8356061470269e-05
-3.63364165379964e-05
-1.96156408568875e-05
-3.17898780516087e-05
-2.14571687877487e-05
-4.68514845792456e-06
-2.16452492250008e-05
-2.27197734345685e-05
-1.12042531308564e-05
-1.71763544971326e-05
-1.82323886778579e-05
-3.32056633359322e-05
-1.54439638557553e-05
-1.40400640505905e-06
-1.53770818414649e-05
-1.96116406985518e-05
-3.08890890958558e-05
-4.45005148666707e-05
-3.15982686943909e-05
6.77605304926998e-07
-1.60094168908184e-05
-2.03993242384524e-05
-6.15861498610957e-07
-1.84828445054368e-05
-2.35616984925927e-05
-1.80032901510921e-05
-3.60821240549364e-05
3.17321277916554e-07
-2.38771023718263e-05
-2.81970050034255e-05
-2.78702487147089e-05
-4.17423189534986e-05
-1.9008668773287e-05
-2.79619554239965e-05
-1.16186176383361e-05
-1.42328591580906e-05
-1.28838742402099e-05
-2.98500066948324e-05
-1.69795511969475e-05
-5.05928559400855e-06
-2.53494903172464e-05
-2.3176191017041e-05
-3.24783482993403e-05
-3.71252863955657e-05
-3.33074076598165e-05
-1.8814874562168e-05
-2.5755399803072e-05
-2.34409279092595e-06
-1.38755906879387e-05
-9.53493368775158e-06
-1.54866205262147e-05
-5.6599112028231e-06
-2.00323372312058e-05
-1.50710698347861e-05
-1.03671566797535e-05
-2.8661721560662e-05
8.8285086678991e-06
-1.80984683142559e-05
-3.56386055937697e-06
-1.21347002555882e-05
-1.73883075706719e-05
-5.751682912909e-06
-4.530228783221e-05
-1.82749559807236e-05
-2.6762624396386e-05
-4.41100207870704e-05
-1.26391352258252e-05
-3.47278340043507e-05
-4.24935817189446e-05
3.18474013025949e-06
-1.73527700009696e-05
-1.28648056230755e-05
-6.12376047135161e-06
-2.02510218598475e-05
-7.53070155107012e-06
-1.74741342523243e-05
-1.62160696330531e-05
-7.83650622666401e-06
-1.73982076791319e-05
-1.9007312439767e-05
-4.29873772367152e-05
-3.13632693295165e-05
-2.68479459273397e-05
-2.86446584334331e-05
-4.42116343140355e-05
-3.32200931683234e-05
-1.05113791139047e-05
-2.49780991740096e-05
-4.06004110958895e-05
-2.26579605415208e-05
-2.84763186667502e-05
-2.68883141688878e-05
-1.61443934530726e-05
-2.78045268861648e-05
-3.37228615593853e-05
3.06115775588525e-07
-1.37514268584876e-05
-3.1804447534566e-05
-3.16370177571558e-05
-3.14151303170716e-05
-1.1956822778385e-05
-1.31285229934917e-05
-2.1570001976324e-05
-1.56980958114129e-05
-3.01088932454984e-05
-4.09063580720783e-05
-3.63885730346017e-05
-3.79608097408121e-05
-2.85717221387793e-05
-1.35130458440094e-05
-1.71593821676837e-05
-4.17707950888917e-06
-4.35691353451672e-06
-1.6635285465829e-05
-1.59471857563722e-05
-3.82774211716372e-05
-2.19208359801851e-05
-3.18274053679518e-05
-4.70613772681514e-05
-4.47990571737403e-05
-1.3674110696455e-05
-2.84610422742016e-05
-2.93223097429121e-05
-2.90475249269081e-05
-3.95359722428894e-05
-5.05845400853923e-06
-1.76043996136243e-05
-7.03182102598436e-06
-1.94265076932575e-05
-6.30904452249975e-06
-3.98358416061424e-05
-2.53461989909691e-05
-2.0465275530438e-05
-5.61793395681512e-06
-1.0982467010029e-05
-1.19487681780338e-05
-4.82440448910959e-05
-1.82920918168314e-05
-4.50508745398883e-06
-6.17127006889297e-06
-3.69036737851614e-05
-4.149064463582e-05
-3.93531482966232e-05
-2.86195132159833e-05
-1.45614189137002e-05
-1.96808057761823e-05
-3.75299833346504e-05
-4.23997970087118e-05
-1.90662572043683e-05
-2.73779430660185e-05
-4.12300675333235e-06
-3.25241113976807e-05
-2.50479075704677e-05
-1.27466027708802e-05
-5.63485445276245e-06
-2.75157401353395e-05
-1.0329010753936e-05
-2.82825849241169e-05
-1.64555955875258e-05
-1.20830030813128e-06
-3.26572328482573e-05
-3.06044530297874e-05
-7.77974340531641e-06
-3.13726576185563e-05
-1.68310283321118e-05
-2.86939179152204e-05
-3.92560639195515e-05
-1.69826523321857e-05
-1.73777465108786e-05
-1.95442501948885e-05
-2.57736583662646e-05
-2.36165770650929e-05
-2.48431347787053e-06
-8.67612788524662e-06
-2.30214049170157e-05
-1.33372001142425e-05
-1.92867964078205e-05
-1.32103370922026e-05
-2.3875253792689e-05
-2.26567139302587e-05
-1.84817739919007e-05
-3.93435306672095e-05
-7.48468140170311e-06
-2.14931880324884e-05
-6.90901781499968e-06
-2.8335573249961e-05
-3.43507284479781e-05
-2.3382191652596e-05
1.0868940954616e-05
-2.46334080897189e-05
-1.87333579656275e-05
-3.34905284434166e-05
-2.78974856572757e-05
-3.37295476320933e-05
-3.8874210657852e-05
-2.7607604364339e-05
-1.72845596170486e-05
-3.02530093573452e-05
-1.97557919833418e-05
-2.75695880839261e-05
-3.42550260930015e-06
-2.49509670379804e-05
-3.76926379060992e-05
-8.50505554084776e-06
-3.38942550871182e-05
-2.20238650219725e-05
-1.120180801644e-05
-2.50892421917271e-05
-2.1871728240975e-05
-9.25351550479267e-06
9.22008642144053e-06
-6.09413563686711e-05
-2.49687523012748e-05
-1.77813200688045e-05
-1.11716328425536e-05
-2.82386798336828e-05
-2.1107513587942e-05
-2.5495460229087e-06
-2.87126821503448e-05
-2.27536427462169e-05
-1.63906411134277e-05
1.14932993654061e-06
-2.6167986081782e-05
-2.52575107221913e-05
-1.08207241353978e-05
1.30784771589902e-05
-1.69619073324402e-05
-2.45250799372569e-05
1.88309481905708e-07
4.52852707185658e-06
-1.0965394577568e-06
-2.58394331725463e-05
-2.05684375881603e-05
-3.55635119647109e-05
-4.15054568588461e-05
-1.72355460603319e-05
-1.39497542808699e-05
-1.39622254760084e-05
-2.74643423141687e-05
-4.40868224159837e-05
-1.4329194232367e-05
-5.28836976833594e-05
-4.65631681183764e-05
-3.79473720334265e-05
-1.664558303438e-05
-1.1659978096881e-05
-1.99576575153057e-05
-3.58451253692769e-05
-2.86668418369963e-06
-1.07162160104477e-05
-1.52590628431659e-05
-5.25862951474076e-06
-3.13853855621109e-05
-1.20372048441986e-05
-2.3017125856211e-05
-4.52017758036272e-05
-1.46300251960185e-05
-2.18683878716332e-05
-1.50442678340083e-05
-2.6597288288478e-05
-2.18744533009102e-05
-1.73131668869705e-05
-2.42195951251991e-05
-2.4291930354794e-05
-1.08295177971549e-06
-4.00751215991775e-05
-4.60093049492131e-05
-1.47973942253388e-05
-3.03257734384736e-05
-2.35104656236335e-05
-1.76918711352468e-05
-1.11739930976092e-06
-3.55048728422064e-05
-1.70829218921485e-05
-2.95418136990277e-05
-3.56468351356646e-05
-3.69570842542291e-05
-2.34216501184103e-05
-3.26921183223856e-06
-3.13813169664888e-05
-1.9060700942632e-05
-1.65667386311377e-05
-4.00990351436695e-05
-2.82771557821339e-05
-2.66558949163974e-05
-2.4305146582558e-05
-3.58827941722661e-05
-7.75723429925806e-06
3.64717753742216e-06
-1.85275479442432e-05
-3.04453960996766e-05
-2.7349142717701e-05
-1.92131793119284e-05
-3.87493559748762e-06
-4.63723019269333e-06
-9.71141244955886e-06
-6.76448811913047e-06
-1.33145941168259e-05
-1.81807654060416e-05
-2.87864251230534e-05
-4.71347783253159e-05
-2.89495249072757e-05
-8.93552510166033e-07
-2.82238033158902e-05
-3.52795902539336e-05
-2.95935468716043e-05
-2.26932843666585e-05
-3.12386863439412e-05
-3.48074187810916e-05
-4.18946591526169e-05
-2.55678498173572e-05
3.36871348905917e-06
-1.58791416645493e-05
-1.88079775327248e-05
-1.53987717021501e-05
-2.79184655073037e-05
-1.75161618121444e-05
1.35088535170647e-05
-2.21482588006638e-05
-1.8802254011592e-05
-3.26487716513961e-05
-1.78954749945828e-05
-2.17965524457047e-05
-4.87798941298314e-05
-1.90403510480687e-05
-3.70801975099332e-05
-1.40086760655692e-05
-2.26982793015926e-05
-1.79382942432652e-05
-2.68638932372074e-05
-3.90722928610798e-05
-3.81500671906187e-06
-1.75262226699436e-05
1.79812666761382e-06
-1.01940965091392e-06
-2.3937010827364e-05
-2.72617541339257e-05
-3.25047295626435e-05
-1.41898807493286e-05
-2.35583239162197e-05
-2.17086376168557e-05
-2.15417448364702e-05
-3.1652639315841e-05
-3.02725216543754e-05
-1.73403554617963e-05
-1.19090900503322e-05
-4.01718926494631e-05
-1.32072131037771e-05
-4.15547952466136e-05
-2.83570222671519e-05
1.30169949352737e-06
-3.49830988670372e-05
-2.42864808923358e-05
-1.09022631572584e-05
-3.26639767783509e-06
-1.46717148412395e-05
-2.45704946271028e-05
-2.17703745076549e-05
-1.81599569728742e-05
-3.90096193670103e-05
-1.47393774630287e-05
-2.79941576148331e-06
-5.17079398816951e-05
-4.90022989429108e-05
-3.96296367576811e-05
-2.45529201947788e-05
-1.29840685919074e-05
-1.8430198482125e-05
-8.0921314872467e-06
-1.25369207764418e-05
-2.29471140939111e-05
1.08904325880587e-05
-1.81164185965451e-05
-2.67192377742744e-05
-1.83318776434343e-05
3.01260396059432e-06
-2.70377308762322e-05
-2.44027337640725e-05
-3.41843566465035e-05
-3.12852046813527e-05
-2.76440423550458e-05
-1.92321406294875e-05
-2.84483230383278e-05
-4.07738715128224e-05
-2.94353192733904e-05
-1.55882456088598e-05
-4.26616685581836e-05
-2.9456815726831e-05
-2.63370607510397e-05
-1.78813250961286e-05
-5.77816517979002e-06
-6.60464004705941e-06
-2.75252085039659e-05
-3.30017793635542e-05
-1.8771325141354e-05
-2.87646783127072e-05
-9.26325220562755e-06
-4.11227951861061e-06
-2.55095277401201e-05
-2.48258780977935e-05
-1.21607116196414e-05
-2.2044699081714e-05
-1.81342399270696e-05
-7.91050247354245e-06
-1.6871456992714e-05
-3.44992270277282e-06
-1.2616433329551e-05
-1.64719686343316e-05
-3.7075445218077e-05
-3.37160497649366e-05
-2.20299903874971e-05
-2.36718509807645e-06
-1.24444378049355e-05
-2.27066043055757e-05
-1.85366300968603e-05
-1.44463382122354e-05
-1.20968787522212e-05
-2.19642583498716e-05
-3.15760023326459e-05
-1.68826379126067e-05
7.99133282804194e-06
-1.72357658863826e-05
-2.33744637337827e-05
-1.80355836602553e-05
-3.07962870138572e-05
-2.06004681669934e-05
-3.75436042322821e-05
-3.55962572216963e-05
-4.30721544420621e-05
-3.70837812090181e-05
-1.56599853230389e-05
-2.39904994142693e-05
-3.87242201448294e-05
-3.44706405654883e-05
-2.57184970340063e-05
-2.18391786374071e-05
-1.7224067875122e-05
-2.07891854523198e-06
-2.09193428914266e-05
-7.8249514742869e-06
-9.21782390063571e-07
-2.86961391944464e-05
-2.40254794097296e-05
-4.17345150533106e-05
-2.58004805301071e-05
-1.99486310917317e-05
-1.10076948508929e-05
-1.55438925076586e-05
-1.23653712568099e-05
-1.25749994942872e-05
-1.18296916966122e-05
-1.87079213633385e-05
-1.54380171568812e-05
-9.07825928142749e-06
4.42011719272815e-06
-2.47304627761565e-05
-2.8197539340739e-05
-3.72362856011046e-05
-2.12425114196979e-05
-3.44376601856148e-05
-1.94941359371875e-05
-4.31103621648901e-05
-6.1648020328189e-06
-6.38918138818689e-06
-2.42825341268387e-05
8.27199846381371e-07
-3.22885371134181e-05
-7.42532595422183e-06
-1.82799528843418e-06
-2.49262321087264e-05
-4.49471296763347e-05
-1.94313156083659e-05
-2.58907729063283e-05
-1.88005694573277e-05
-2.62517922937738e-05
-1.61447676751055e-05
-2.51833523674413e-05
-4.40806555832933e-05
6.0107649781609e-06
-2.39241847483206e-05
-1.97164380901191e-05
-3.81558794684619e-05
-1.82708743495322e-05
-2.08843469696145e-05
-2.99678914715907e-07
-9.79662363547961e-06
-1.89284361363396e-05
-1.19567073999244e-05
-5.37669596105156e-05
-3.22508777780659e-05
-3.48005906055157e-05
-1.06045486682079e-05
-2.23834530416338e-05
-2.02900830012273e-05
-2.58934750056714e-05
-3.02164564786588e-05
-1.71760123331119e-05
-1.43689096667758e-05
-1.37564712418884e-05
-3.11497290444683e-06
-2.97555849822071e-05
-1.81004732352778e-05
-2.26434530228599e-05
-4.86516698722369e-05
-3.07576486796847e-05
-1.61731075380725e-05
-3.66089391922397e-05
-2.52999564810162e-05
-8.72532147254608e-06
-1.20284275263368e-05
-2.71897423028482e-05
-5.11202894854451e-05
-4.3969442069581e-05
-3.62404695311154e-05
-2.68028123110561e-05
-3.13322299410794e-05
-1.0849594606399e-05
-3.15161600983866e-05
-2.54225307210013e-05
-1.57079942972138e-05
-2.25032432094555e-05
7.07778480672616e-06
-2.11065848519966e-05
-1.1333740198788e-06
2.68579726878358e-05
-2.33271627439698e-05
-6.31701151015463e-09
-3.12085639908993e-05
-2.04043364304698e-05
-1.24748199767773e-05
-3.71802487204773e-05
-4.02598350395885e-05
-7.54711605370267e-06
-4.67593050820745e-05
-2.56415067929468e-05
-1.64057093021072e-05
-2.57351200417582e-05
-3.07829389412463e-05
-1.18247594953098e-05
-1.10271918320159e-05
-1.71313521384724e-05
5.29228415218097e-08
-1.73999766572741e-05
-1.12609366017459e-05
-3.52152289056937e-05
-3.63940128864269e-06
-3.78923610223875e-05
8.29630904731201e-06
-3.25813523634198e-05
8.9107876544925e-09
-2.92099426953927e-05
-3.34330473236207e-05
-1.49461273601297e-05
-2.74713904551564e-06
-6.78517910736825e-05
-2.64984225073753e-05
-6.93166732567953e-06
-6.0945441625482e-06
-2.82350053920584e-05
-4.45957696780472e-05
-1.38645105713756e-05
-2.68705980436058e-05
-3.63339111307263e-05
-3.87640694545496e-05
-2.9424047345384e-05
-2.83399031627658e-05
-1.37646588491213e-05
-4.29159506530103e-06
-4.26638608908556e-06
-3.80000232291607e-05
-1.43444412092495e-05
-1.86055318061051e-05
-2.44681677787888e-05
-1.60928979266836e-05
-2.11805354350388e-05
-1.91223114361959e-05
-6.93679206069654e-06
-3.05029227933946e-05
-1.30705092098773e-05
-4.54767161207269e-05
-1.68598016380778e-05
-2.6621426316413e-05
-4.33085998982805e-05
-2.05283524124385e-05
-2.80677764923771e-05
-2.59926525578527e-05
-1.84828522442337e-05
-2.09772662027337e-05
-1.48323177988952e-05
-2.19222557042968e-05
-3.85562927645839e-05
-2.37679193951468e-05
-1.26286723971078e-05
-2.72513887714303e-05
-2.77842816917705e-05
-3.48108817043339e-05
-2.5476290865276e-05
-2.47837888496598e-05
-2.70486107938846e-05
-2.53675125992958e-05
-3.37891598270108e-05
-1.60311471841801e-05
-1.94944104317495e-05
-2.03464453752704e-05
-2.89705723438653e-05
-2.42732504658272e-05
-2.29319799617712e-05
-1.65972442444434e-05
-2.09174796324392e-05
-4.25740274658857e-05
-2.59580641518136e-05
-4.15858275772421e-05
-5.98344556655536e-05
-2.09280687589799e-05
-1.97724462556613e-05
-1.37618698026153e-05
-2.68928440104785e-05
-1.33963143917946e-05
-1.59548111046342e-05
4.3702306027473e-06
-1.83282442485542e-05
-1.7981203005837e-05
-1.52739666642485e-05
-1.49541490926755e-05
-1.81077962013637e-05
-8.36840091431845e-06
-4.05384652091452e-06
-2.41050732419866e-05
-2.7843859372426e-05
5.04591919590864e-06
-3.58083647774784e-05
-1.47311661121745e-05
-3.37470928668761e-05
-1.67646745403032e-06
-3.36198693563952e-05
-1.91252925330919e-05
-4.4308917297976e-05
-1.26886736497064e-06
-2.24400202021186e-05
-3.48843359171417e-05
-8.63606144891464e-06
-1.66815876158968e-05
-4.24695849768803e-05
-1.46833811317051e-05
-1.45038224725892e-05
-8.79276464975671e-06
-2.24149650952845e-05
-1.0234557358734e-05
-4.99271241507349e-06
-1.91674921244981e-05
-2.89923842513826e-05
-2.01545761548838e-05
-8.99824071623283e-06
-3.24662595620666e-05
-3.44050299540537e-05
-1.16789583205757e-05
-3.80995893175654e-05
-2.90399361437404e-05
-2.47496915604614e-05
-3.4887917211828e-05
-1.04387391534232e-05
6.37984445136847e-07
-2.41812616595067e-06
-2.73023334437789e-05
-2.72823257681504e-05
-2.84176442981225e-05
-2.24924057901201e-05
-4.20011355580289e-05
-1.84371477908174e-05
-2.48668165447975e-05
-1.08173515211741e-05
-1.16209629778766e-05
-3.56524259911691e-05
-3.17548164941406e-05
-1.72748637019243e-05
-1.51758065283817e-05
-1.43272096639571e-05
-2.00091991600691e-05
-2.71169759363644e-05
-2.18999120666185e-06
-1.24325196391982e-05
-2.45319455901278e-05
-1.7743461860534e-05
-2.49892940871461e-05
-4.38467116127608e-06
-2.23612241102185e-05
-2.89218638687846e-05
-5.82522200360865e-06
-3.12603460064776e-05
-3.5240411195135e-05
-6.21845918392483e-06
-2.86994808251495e-05
-3.18379475983245e-05
-1.57031972794663e-05
-2.24832400508088e-05
-3.69141864428604e-05
-6.41547209816561e-06
-3.55611331707515e-05
-1.52764835621962e-05
-1.98519573811868e-05
-1.02853421880379e-05
-1.38007006605748e-06
-2.35369100984524e-05
-2.87100986753341e-05
-1.80832148236546e-05
-1.45009295477055e-05
5.14119431678392e-06
-2.82034486285139e-05
-3.01798416625926e-05
-2.91124243119072e-05
-1.11259585561893e-05
-2.54373659215051e-05
-2.05627048037616e-05
-1.81252447532177e-05
-1.11921424427353e-05
-4.54757243196332e-06
-2.21959793141683e-05
-6.37653839800539e-06
-9.48278995337359e-06
-2.28408138540311e-05
-1.67738862908083e-05
-1.28139062001349e-05
-1.14463624746334e-05
-2.5721494652969e-05
-3.49995236465242e-05
-1.60567477291353e-05
-1.02459353598059e-05
-1.22337064821992e-05
-7.33753281022499e-06
-5.131620723059e-07
5.35799875567856e-06
-1.36774651371664e-05
-2.27634133600144e-05
-2.01121290243153e-06
-1.91020431911142e-05
-2.60503769865178e-05
-2.4392297367536e-05
-1.55830284656775e-05
-2.25330833155274e-05
-2.4561830117168e-05
-1.47624831203015e-05
-1.6140336300233e-05
-3.20347245104152e-05
-5.040593450688e-06
-3.89471566433617e-05
-2.2852449255498e-05
-1.05858204793347e-05
-2.75872587269761e-05
-3.10626394684566e-05
-2.8589005508353e-05
-3.31714883761798e-05
-1.62456654953418e-05
9.45395794743504e-06
-4.13890929371143e-05
-3.3142315035076e-05
-3.24691457677932e-05
-1.20443895786511e-05
-1.31486334889261e-05
-7.32662754081169e-06
3.01120044638184e-06
-2.10031050174312e-05
-2.53526905845262e-05
-1.99036412491834e-05
-2.00122737041256e-05
-1.48474016033544e-05
-2.70130148110879e-05
-1.89698942838157e-05
-2.79317569869346e-05
-1.48833381814018e-05
-6.74712262233242e-06
-2.41952953582786e-06
-2.7075836630044e-05
-1.72370992019157e-05
-8.11796505351586e-06
-1.02690242049603e-05
-4.60902808163894e-05
-1.49630767070425e-05
-2.98588363782464e-05
-2.94490980786446e-05
-2.00437048556589e-05
-4.09978717827258e-05
-1.33299893826118e-05
-1.61400581024402e-05
-2.01337630634673e-05
-9.66966225793735e-06
-2.77504998551894e-05
-3.05514827791192e-05
-1.30329940845717e-05
-2.81827121752488e-05
-1.68715662640227e-05
-1.89585317154506e-05
-4.56122781834628e-05
-3.01990146823194e-05
-1.18273185094906e-06
-7.33143316466264e-06
-1.87964232011527e-05
-1.08977852471232e-05
9.10242292308577e-06
-1.32762723906906e-05
-1.01027947849945e-05
-3.51073946797687e-05
-7.39897854725898e-07
5.85286054935556e-07
-2.10157242201421e-05
-2.62742908812307e-05
2.85555295741113e-06
-8.56664656677635e-06
-2.65987662401632e-05
-2.68320614484301e-05
-3.78912772135708e-05
-1.87959710772618e-05
-1.50566437215567e-05
-2.4711442427098e-05
-1.20364973065109e-05
-1.79930243869247e-05
-2.78627508978935e-05
-1.28708779651474e-05
-3.80888331876838e-05
-2.48742624049039e-05
-2.60312281711734e-05
-2.20912666319364e-05
-1.48081995077681e-05
-1.8234118551798e-05
-2.97631510813732e-05
-1.23829800765921e-05
-3.23900281264143e-05
-2.68467202816286e-05
-3.63733838655288e-05
-4.13578763309534e-05
-6.64689040181169e-06
-1.2652646086989e-05
-2.24815784507517e-05
-1.14192990532047e-05
-1.52475407038968e-05
-1.97149349120231e-05
-3.14564781476407e-05
-3.30743341213411e-05
-5.920686448615e-05
-2.20034787467498e-05
-2.71682871585524e-05
-3.1953674789525e-05
-4.06255741023953e-05
-1.70976166776145e-05
-2.23921554610747e-05
-2.12274555390918e-05
4.2431457658576e-06
-2.70870338412617e-05
-5.02988362174176e-05
-2.36496350423138e-05
-2.4115330131707e-05
-2.63729030865173e-05
-3.63914183319613e-05
-2.09789992735742e-05
-8.42119791321136e-06
-2.80465152387272e-05
-1.99620297291524e-05
-1.19008750589658e-05
-3.18026465783575e-06
-1.66077901641285e-05
-1.81678951911744e-05
-2.33318149673779e-05
-3.80213258290554e-05
-1.6431905399694e-05
-2.31155705287813e-05
-2.76665219200324e-05
-2.37806194269769e-05
-1.60356797706127e-05
-2.29320009315845e-05
-1.33740963660441e-05
-8.17002833544369e-06
-2.37347468970902e-05
-1.93034633777489e-05
-1.58039235768314e-05
9.66141417673064e-08
-2.60282847533774e-05
2.78854200719108e-06
-2.5821106825004e-05
-2.24782947088581e-05
-1.89263177157006e-05
4.22673670063169e-06
-2.95165851870884e-05
3.16962478838177e-07
-2.34732834971784e-05
-2.40147526300996e-05
-2.29807689771474e-05
-3.11059695222668e-05
-4.09628861162156e-06
-1.97505583260284e-05
-2.88663408714059e-07
-2.54536820539192e-05
-1.67655537798153e-05
-3.45332308443273e-05
-3.56186990841663e-05
-3.24025238366584e-05
-2.04605824230201e-05
-1.81451857926929e-05
-1.97915560108506e-05
-1.98682088346105e-05
-3.86893359637553e-05
-6.81605967952779e-06
-1.09018834724509e-05
-2.69460461577984e-05
-4.47130539584669e-06
-1.52603939782138e-05
-4.98725385537451e-05
-3.51438628607204e-05
-1.49052291613187e-05
-3.47234372359552e-05
-9.97854780053083e-06
-2.98538176908285e-05
-3.05803185591601e-05
-2.35014010572864e-05
-4.46714719737527e-05
-2.65197864512851e-05
-2.24863773924547e-05
-1.58135089960527e-05
-1.32463870240789e-05
-5.05408652973347e-07
-4.11702230405685e-06
-9.15737848355678e-06
-4.42047259117903e-05
-4.10302195929814e-05
-2.67694724385747e-05
-1.82942633946973e-05
-1.50384402222317e-05
-2.06360563664255e-05
-3.54299237878982e-05
-1.07968343858751e-05
-2.0848375719653e-05
-2.61395772765794e-05
-3.92910544098464e-05
-2.45143180784565e-05
-1.3873950744358e-05
-8.80552275044583e-06
-1.60750690645629e-05
-1.35288570845854e-05
-2.95555052143681e-05
-3.78968515212172e-05
-3.19970708290122e-05
-4.32593886716971e-05
-2.77184067752032e-05
-6.8995900996991e-06
-2.50121326378647e-05
-2.5407774449926e-05
-2.56155116860452e-05
-8.46618127540149e-06
-5.73144768297574e-06
-3.3662675022634e-05
-2.04126980899674e-05
-3.1991859745482e-05
-3.18698390474453e-05
-2.88114814051573e-05
-2.81050517753274e-05
-9.20200447501762e-06
-2.364068605273e-05
-1.83165670240075e-05
-2.31513373157326e-05
-2.86362095115258e-05
-3.25109683325237e-05
-3.6953710297246e-05
-9.67150884203826e-06
-3.04310450734956e-05
2.43020216463144e-06
-2.62837207449778e-05
-2.12461398254544e-05
-8.08744745495378e-06
-2.98859066048164e-05
-2.25692707355355e-05
-2.94975108008351e-05
-3.03301186093115e-05
-1.90010311655182e-05
-6.53345026148294e-06
-3.20651348326386e-05
-3.89188275071299e-05
-2.67945283598674e-05
-2.90422091364109e-05
-2.19438446839193e-05
-2.53423152134863e-05
-2.77381700054497e-05
-1.59040663003244e-05
-2.88125211042924e-05
-3.72499226511678e-05
-2.8502884316548e-05
-2.53763552563152e-05
-1.66360248283974e-05
-1.05135370164504e-05
-1.19005127392201e-05
-2.67321486342498e-05
-4.68291625633902e-06
-3.01639708380542e-05
-1.0386789964313e-05
1.07509518069677e-06
-3.20586914472713e-05
-2.65308133315518e-05
4.32338064901181e-06
-1.16687507955365e-05
-1.56399226519921e-05
-1.96755662270121e-05
-1.50553453090875e-05
-2.1710153833537e-05
-3.58676614970269e-05
-2.21475976314576e-05
-2.94950081964573e-05
-1.66228445085042e-05
-3.53099927210191e-05
-2.62697013604153e-05
-2.16370037219569e-05
-4.07348514163366e-05
-2.49096431729694e-05
-3.42050533899937e-05
-1.3229705102606e-05
-4.32815536422495e-06
-2.01347205286295e-05
-1.16314075774115e-05
-2.63515569129977e-05
-1.26862808369312e-05
-1.26628770569972e-05
-1.15335089079503e-05
-3.27262063968802e-05
-2.85304868037896e-05
-3.66019819790225e-05
-3.04580331596283e-05
-7.7824736799008e-06
-1.33649265151007e-05
-1.07003591015046e-05
5.11313357623033e-06
-3.13238091921856e-05
-1.78554134529145e-05
-3.28287584412482e-06
-3.58270319967754e-06
-2.39009358515221e-05
-2.38454524162896e-05
-1.95582729523304e-05
-3.51943612449373e-06
-1.44981680358073e-05
-1.38657209073119e-05
-2.95558339136424e-05
-2.69097107634866e-05
-1.44144134766286e-05
-2.35996167700005e-05
-1.46399614766034e-05
-3.74058356296085e-05
-7.52635171371758e-06
-1.26252389267099e-05
-6.37640630491498e-06
-3.77195585110121e-05
-1.16080497063992e-05
-2.9310040445534e-05
-8.62108011303874e-06
-1.88496386001232e-05
-1.16448886396697e-05
-1.07398277559183e-05
-1.9309251374632e-05
-1.06789433655902e-05
-7.13315109751234e-06
-2.12103716642621e-05
-5.96792315701742e-06
-2.95371095998878e-05
-1.47649513241805e-05
-3.42084746970549e-05
-2.46231413037567e-05
-9.26858456872289e-06
-1.33794416206466e-05
2.50931221757003e-06
-2.55295535110381e-05
-3.3268811454349e-05
-4.38848075522227e-05
-1.97842407424043e-05
-2.46294042225388e-05
4.80714785521549e-07
-2.70768875155044e-06
-2.60218755408821e-05
-1.47592686957334e-05
-2.90862697442411e-05
-2.91127787555755e-05
-3.19283529196553e-05
-1.95997907313973e-05
-7.97235356291046e-06
-9.48045906869372e-06
-1.47362328412513e-05
-9.84583060482486e-06
-2.59269859226534e-05
-1.13553373788106e-05
-3.08149467669736e-05
-2.34816222197723e-06
-2.88132571965708e-05
-1.32987298704794e-05
-1.13860904814139e-05
-2.65010364543782e-05
-8.90581680830178e-06
-1.47544426164807e-05
-1.12833113089987e-05
-2.18859354474735e-05
-1.55023730154524e-05
-1.45523671920408e-05
-1.82019007032042e-05
-2.11664384827988e-05
-2.76682625191689e-05
-1.89013830232008e-05
-1.46114101041747e-05
-1.17290260711214e-05
-2.40105990670817e-05
-4.81840355664681e-05
-7.21712618778705e-06
-1.58144044459739e-05
-2.75016092187835e-05
1.33326851380433e-05
-3.99701364737609e-06
-2.24403121188783e-06
-1.56408640442686e-06
-2.15904930782221e-05
-8.48630635647866e-06
-1.74537033000252e-05
-4.08204435399131e-07
-3.40467705519804e-05
-2.44736926338031e-05
1.31957084142776e-06
-1.86393009093002e-05
-4.48620922395519e-05
-4.43747337159184e-05
-2.33886630702857e-05
-2.02428545423007e-05
-4.48448450811605e-05
-3.21486788680926e-05
-4.41196794810111e-05
-1.72645549878114e-05
-1.9446335423329e-05
-1.98970795648115e-05
-6.6187312904363e-07
-2.83373779254457e-05
-4.12948970261156e-05
2.19292506971553e-07
-1.60744610352406e-05
-3.37743522138402e-05
-1.44337422997696e-05
-2.65893158751638e-05
-4.1117298324963e-06
-1.13488187141878e-05
-1.29074131064981e-05
-2.41234920005804e-05
-7.23198752653954e-06
-1.61964015348201e-05
-3.66750504446518e-05
-3.38534132492131e-06
-1.28854915521588e-05
-1.63625061734333e-05
-2.38516001318108e-05
-4.03126173064522e-05
-2.10115611495161e-05
-2.80748984139774e-05
-3.70389497812905e-05
-1.13314172082452e-05
-2.6491597742643e-05
-2.46075313114826e-05
-1.5475754030272e-05
-3.76536269831119e-05
-3.21730514340958e-05
-2.80336219129862e-05
-1.9805972847888e-05
-4.9178813231812e-06
-1.92881085822581e-05
-1.19061778884708e-05
-2.18046855137302e-05
-6.28108418332786e-06
1.12926699079247e-07
-4.47550497610393e-05
-4.2609452757246e-05
-2.79908604336271e-05
-3.98792748014123e-05
-1.54139218114621e-05
-2.6933174098628e-05
-1.81864293514542e-05
9.44291471293107e-06
-3.2020119957728e-05
-2.69575267012733e-05
-3.05622570689891e-05
-2.5181914107111e-05
-2.7470779475036e-05
1.97706870338663e-06
-2.56185112032421e-05
1.68820818811687e-06
-1.25289544526602e-05
-1.51526819494801e-05
-1.72872035301278e-05
2.91575708053682e-06
-2.31364147786245e-05
-8.54844091155245e-06
-1.95406416365278e-05
-2.00444241673728e-05
-2.5190634102565e-06
-2.94897227579606e-05
-2.42954989880203e-05
-4.03585523127286e-05
-2.39569752601222e-05
-9.27258454921856e-06
-4.52865993733631e-05
-2.74129944056575e-05
-3.58365742225653e-06
-1.1782146073228e-05
-2.1318536376734e-05
-3.55994209928976e-06
-2.0483396734342e-05
-1.21936881445311e-05
-1.27513992214638e-05
-2.87667120008554e-05
-2.36542055826872e-05
-4.55967685038719e-06
-1.10556821316956e-05
-3.56507669525843e-05
2.41193809529474e-07
-1.18848622373197e-06
-1.64533982338286e-05
-7.76067858799286e-06
-1.27363694455546e-05
-7.03126579784144e-06
-3.83470651542839e-05
-1.26504790080212e-05
-2.33409659419401e-05
-3.75818348058027e-05
-3.39793288640791e-05
-2.783896204894e-05
-2.81976135741592e-05
-1.38070526421557e-05
-2.05387584156102e-05
-1.03350318528027e-05
-5.67266071868843e-06
-3.11482003254013e-05
-2.406542873147e-05
-1.71522759751537e-05
-2.95768013994809e-05
-2.21499799533491e-05
-5.19343098832867e-06
-1.89452118290656e-05
-2.0051155635849e-05
-1.20142133335536e-05
-3.44022264857486e-05
-4.65069263777748e-05
-1.69082648415979e-06
-1.64673043747133e-05
-4.14953439119613e-05
-6.00068549418746e-06
-3.03586959864545e-05
-3.24113805930598e-05
-2.27673244041105e-05
-6.97937404864399e-06
-2.86543350129544e-05
-2.67123824387441e-05
-8.6675904389112e-06
-2.30072111215179e-05
-9.63517777618004e-06
-1.46494220794658e-05
-1.80726274772031e-05
-3.30926903088238e-05
-4.22604087174974e-05
-3.73796603633802e-06
-1.51121187846099e-05
-5.1748862698974e-05
-1.62461029125154e-05
-1.55077662161827e-05
-1.77804675073237e-05
6.76240859409935e-06
-2.48240561038524e-05
-3.80395202879785e-05
-3.41632823149399e-05
-6.93439814089464e-06
-1.39075165421615e-05
-3.36898557040557e-06
-1.86405145851718e-05
-2.69913298230071e-05
-3.01860606677852e-05
-2.37795697562947e-05
-1.89962070325541e-05
-1.99442476925959e-05
-1.37388116370573e-06
-3.4941864961031e-05
-3.67603625181029e-06
-1.33907640552039e-05
-1.42703512686604e-05
-2.3808317033047e-05
-5.68288076870829e-06
-6.78931424018717e-06
-1.44493717412186e-05
-2.21088627815834e-07
-2.138183115917e-05
-2.06212082545641e-05
-1.69228874102468e-05
-1.65915347511226e-05
-9.2908440215166e-06
-1.65844840440674e-05
-2.18560376844291e-05
-1.70596797670267e-05
-1.19388499430691e-05
-3.46677824124625e-05
-6.01610224616036e-06
-2.06372741261878e-05
-2.73588272868989e-05
-1.53614371933693e-05
-1.15460913151858e-05
-8.88352254525258e-06
-2.89976556967256e-05
-2.0113839425952e-05
-1.77319206992149e-05
-2.92132371516278e-05
-2.44074733321676e-05
-1.97552935145466e-05
-2.92137952489378e-05
-2.54253196127887e-05
-1.01126161696495e-05
-3.36536642805139e-05
-1.07107556379865e-05
-3.16519059624585e-05
1.74994799309744e-05
5.35027276212207e-07
-2.15746279448515e-05
-3.46484416179451e-05
-2.21885770893734e-05
-2.1281819506009e-05
-3.67610309213687e-05
-2.7566870706406e-05
-7.35603911748175e-06
-2.03048085994654e-05
-2.21240269916377e-05
-3.36103804838574e-05
-2.02189105348385e-05
-3.60316533956102e-05
-1.36985748425457e-05
-3.86383892896538e-05
-4.07027361635022e-05
-2.82751794272891e-05
-2.42245993699445e-05
-9.93464280680254e-06
5.67419986038564e-06
-2.7077934379525e-05
-2.80715220266804e-05
-2.63951428616426e-06
-8.92710012354081e-06
1.50583981263689e-05
-1.35469006717937e-05
-2.34588812611884e-05
-3.09606601453767e-05
-5.31679563883202e-06
-2.72629654926048e-06
-2.11902660314496e-05
-2.4492879392064e-05
-4.28124283082702e-06
-1.26131510241071e-05
-1.1334293824121e-05
-3.9164236601653e-05
-1.62778898577368e-05
-3.19802540093696e-05
-1.82596020116476e-05
-2.75155854746459e-05
-3.90993848559186e-05
-3.69156417785158e-05
-2.27449522066626e-05
-2.01026627957984e-05
-2.2473853865231e-06
8.21938083244865e-06
-8.36133920452357e-06
-1.47431584968488e-05
-2.80120318807865e-05
-2.2492799960604e-05
-2.48603861654425e-06
-1.33197095412367e-05
-9.35556922487834e-06
-7.86842999771796e-07
-1.49371262447616e-05
-2.0685123697656e-05
-1.0715111649771e-05
-1.74641064650004e-05
-4.54992206839865e-05
-2.13005226533323e-05
-3.72829170185063e-05
5.20874530772515e-06
-3.27622218093579e-05
-2.53505318389562e-05
-2.84482364051934e-05
-3.4182158314674e-05
-2.11881148160871e-05
-2.12555859986158e-05
-7.79656555641429e-06
-3.08499371866104e-05
-2.71721810029127e-05
-4.36821121619452e-05
-2.30484747200874e-05
-2.71067326246265e-05
-1.78940082809111e-05
-2.92113820485744e-05
7.96648334667891e-06
7.98137806464363e-06
-9.12131376571493e-06
-2.98949092574591e-05
4.97878629858984e-06
2.73744728857451e-06
-1.0760299326908e-05
-8.53333518863821e-06
-4.10336203340168e-05
-1.41375321837672e-05
-2.19148365491572e-05
-1.40721728161067e-05
-2.06254535942278e-05
-2.9731311121536e-05
1.06185285965793e-06
-2.38750721430485e-05
-8.19464235642563e-06
-3.74829375119289e-05
-1.87901940245453e-05
-1.9185735134225e-05
-2.47032420606194e-05
-2.52830650700395e-05
-1.8726673907108e-05
-2.5863328450711e-05
-1.7925970776358e-05
-7.69867806389292e-06
-1.18907273496502e-05
-3.67852102917337e-05
-1.25511845425846e-05
-3.28184132233107e-05
-1.17940295340001e-05
-3.9233246928916e-05
-2.62027837602409e-05
-2.39662784301432e-05
-3.01434210043037e-05
-9.08638349095805e-06
-1.54797709373519e-05
-2.8034566957253e-05
-9.72886103641909e-06
-2.0115409297208e-05
-2.50782383487847e-05
-4.89115963640505e-06
-1.86443366765279e-05
-1.18227894273621e-05
-3.78990583507621e-05
-1.05799050798055e-05
2.20469603210879e-06
-1.42361593078262e-05
-9.65639016241289e-06
-2.44397400265415e-05
-3.906893863093e-05
-1.99248679398594e-05
-3.20813773680244e-05
-2.56991943600196e-05
-2.06153199045039e-05
-3.35653652272049e-05
-2.66009882629694e-05
-2.26376064863347e-05
-1.61964919538498e-05
-2.78182575047087e-05
-3.33380889600614e-05
-3.2364256130592e-05
-3.55735889831416e-05
-2.76372044944249e-05
-2.78157504167417e-05
-3.90614230675313e-05
-3.38407236545259e-05
-1.49144234638472e-05
-2.73865434890844e-05
-2.44176889827407e-05
-8.94698424340144e-06
-1.91766566608998e-05
6.24913607678879e-07
5.54839342190345e-06
-8.16440191509529e-06
-5.20520215851909e-06
-2.39071176483457e-05
-1.18399874853705e-05
-3.48299445234136e-05
-3.65318452001503e-05
-4.38051822414618e-05
-2.95914012378348e-05
-2.69784954974055e-05
-3.92984030029484e-05
-3.50623831542531e-05
-1.47391259683445e-05
-4.9867337230836e-06
-4.85582215582559e-05
-1.76348913144156e-05
-2.30864864981168e-05
-2.97764284721933e-05
-3.02077507917189e-05
-1.78548313689997e-05
-1.75503770133975e-05
-3.12458669957437e-05
-1.43562213657295e-05
-3.77844650832119e-05
-2.77435375912188e-05
-2.4042757463205e-05
-2.44998983289067e-05
-5.30006559716896e-05
-2.31395661794586e-05
-2.86753624021216e-05
-4.42842873949982e-06
-2.55265536809681e-05
-3.64376205552296e-06
-1.98001412963799e-05
-4.04622063221185e-05
-2.90201023985782e-05
-1.88830381742386e-05
-1.13769728410974e-05
-2.16225467937543e-05
-1.58833359452138e-05
-1.51867869787988e-05
-2.4182718848077e-05
-3.54935351075959e-05
-2.77554851233232e-05
-2.61076721017231e-05
-4.14701559768476e-07
-2.46182335596343e-05
-1.2580957852319e-05
-3.29588247105114e-05
-3.41344124427065e-05
5.39255144218945e-06
-1.09790755954998e-05
-3.44216463085008e-05
-1.40679588687196e-05
-1.3863459654998e-05
-1.89848722160807e-05
-4.47234145602548e-05
-3.37957427115557e-05
-6.04244529597699e-06
-7.99542792990282e-06
-2.05602765228601e-05
-1.22635347784879e-05
-2.27972585133445e-05
-3.57689763500293e-05
-2.92562898031804e-06
-3.76333857615719e-06
-1.12200044293263e-05
-5.1780238015947e-06
-1.82447872529309e-05
-2.10080930170201e-05
-2.85290753994306e-05
-7.55337327732018e-06
-1.92378484559096e-05
-1.86569279471236e-05
-7.23219708973938e-06
-1.1274499798796e-05
-2.69452375751882e-05
-3.47443082072004e-05
-6.44564390787215e-06
-4.87471565058721e-05
-4.91724372400227e-06
-2.80761088323177e-05
-2.04721750916174e-05
-2.25704235374225e-05
-1.09924138487268e-05
-2.46490397542513e-05
-3.15657243725212e-05
-4.74063251973266e-05
-2.58306962630467e-05
-2.38163132788648e-05
-2.0235144626641e-05
-2.78382636552123e-05
-3.58479659024385e-05
-1.64770516752699e-05
-1.48439740434017e-05
-5.82780336646039e-06
-4.32634824055491e-05
-4.4458107055342e-05
-1.25615817811131e-05
-1.20326225544631e-06
-2.54840077093103e-05
-7.52430696616083e-07
-2.04059881137613e-05
-1.50251110757025e-05
-2.08342037019757e-05
-3.08468939537838e-05
-9.1113656012517e-06
-1.91054274924431e-05
-5.07279796248678e-06
-2.74821056943018e-05
-2.64752259439151e-05
-4.04166577563044e-05
-2.10330866367154e-05
-2.24224125579991e-05
-1.76236624825037e-05
-4.43622290750211e-06
1.82918556475564e-05
-1.53422237915057e-05
-2.4294474062644e-05
-1.24457653467847e-05
-2.67660066917317e-05
-1.98598071603646e-05
-2.61444635647968e-05
-1.41013433354949e-05
-6.95014660029122e-06
5.38160468693317e-06
-1.53122555985351e-05
-1.35411336237688e-05
-1.00595229516302e-05
-2.58762227936232e-05
-1.28347306497383e-05
3.77132675731388e-06
-2.47395082314725e-05
-1.54941575034073e-05
-2.40485335220891e-05
-2.45720184358806e-05
-1.87101048379453e-05
-1.28644974461714e-05
-1.6678337061767e-05
-4.20080105381631e-05
-1.23009236413476e-05
-2.88828829893789e-05
-2.84336196193913e-05
1.02617966237459e-05
-4.56741626548625e-05
-6.95529124028348e-06
2.60438393179868e-06
3.7748491487017e-06
-1.92772981178341e-05
-1.67882327927779e-05
-3.93446746751335e-06
2.71095019474546e-06
-2.30883900450884e-06
-2.14866613649992e-05
1.96697958310777e-06
-1.27509538404032e-05
-3.51361609882754e-05
-2.26296651126182e-05
-4.64210977040157e-05
-2.94261355824465e-05
-3.22741870664095e-05
-2.79485598573606e-05
-2.77489637952925e-05
-3.43182870318479e-05
-3.75564417828713e-05
-1.64229088399666e-05
-4.38685732024265e-05
2.11890865241816e-06
-2.91050007326803e-05
-8.98696594161223e-06
-3.64333603732853e-05
-1.63692686034552e-05
-1.74158342629684e-05
-8.01892123445487e-06
-2.13798448090775e-05
-2.93311417560775e-05
-1.45257904190151e-05
-6.28820700908183e-06
-1.20775779901563e-05
-1.93652153458776e-05
-1.27574738243396e-05
-1.13799895186818e-05
-3.42120001646872e-05
-1.47354852642791e-05
-1.43315364855973e-05
-3.18399442901677e-05
-1.69290807333537e-05
-4.20264532721151e-06
-1.78803624631794e-05
-2.31660523547351e-05
-2.72557769859355e-05
-2.01814439256673e-05
-3.00252955645944e-05
-3.15119877792066e-05
-1.99094111759324e-05
-1.58451569921458e-05
-3.0736696412242e-05
-8.69767967030983e-06
-3.78829391623337e-05
-2.67479801647447e-05
7.26702705687556e-06
-1.81504907363682e-05
2.61398695915367e-06
-1.33806805377174e-05
-1.10323186328066e-05
-4.03515676143277e-05
-3.40824162066486e-05
-1.21329082643163e-05
-2.43210416177542e-05
-3.75398309977905e-06
-1.55116099981398e-05
-4.55855301608627e-05
1.89495120196414e-06
-1.83489326636381e-05
-1.50769227614417e-05
-1.78126329731761e-05
-4.03933500613824e-05
-6.08855128516584e-06
-5.0488020489823e-06
-3.63065113415373e-05
-1.04952798715428e-05
-2.24513719381317e-05
-1.62305738922894e-05
-1.35141521043907e-05
-1.06675676706372e-06
-2.16374163705444e-05
-1.32604588893093e-05
-1.22582822225885e-06
-1.04765479734835e-05
-7.29085180544287e-06
-3.24712091649726e-05
-2.83356311285307e-05
-1.99636998828962e-05
-2.63187614218733e-05
-2.64242534922422e-05
-1.25968662461902e-05
-8.54052941154345e-06
-3.89748802667526e-06
-2.38872448650092e-05
-1.97058518812855e-05
-2.53788004791428e-05
-3.10152771902554e-05
-3.47656978650574e-05
-3.36705626737924e-05
-3.53707773831519e-05
-3.7431610749275e-05
-3.01370922388138e-05
-1.80765173950336e-05
-3.35987403197301e-05
-2.33992482113582e-05
-2.5642391766835e-05
-1.41285050145128e-05
-3.59568156506069e-05
-1.91703658256065e-06
-8.81864004381713e-06
-3.60866134339016e-05
-1.6331016306562e-06
-2.62692264374935e-05
-4.03837914286599e-05
-2.76887658081374e-05
-1.19315876124331e-05
-3.16780636969393e-05
-3.47760025356755e-05
-5.03478865962268e-05
-2.39051191525008e-05
-1.48528204452516e-05
-4.8132931246613e-06
-2.30829858933425e-06
-1.50799191307047e-05
-1.85314898907785e-05
-2.55003268787735e-05
-2.00166009616933e-05
-3.24936838077118e-05
-1.33538597917966e-05
-3.14873997714237e-05
-9.2524321613397e-06
-1.84404873388705e-05
-6.01731180548025e-06
-2.61603913016185e-05
2.89022619117894e-07
-1.75305596248552e-05
-1.28785102092487e-05
-2.07259457582702e-05
-1.90966547874759e-05
-3.21717158242664e-05
-3.02594381394885e-06
-1.96420386276076e-05
-6.34246383280593e-05
-6.24513318097417e-06
-7.77016398352043e-06
-1.52704675544572e-05
-4.0511192049116e-05
-3.57131654741189e-05
-2.90958276594277e-05
-2.67658987384182e-05
-1.76267417513825e-05
-3.38937725657904e-05
-2.03710091276315e-05
-2.51426229331743e-05
-3.47937337909737e-05
8.67104277654448e-06
-4.02313915181736e-05
-2.2663458089237e-05
-2.62472247030131e-05
-2.73595796493008e-05
-3.42332305728368e-05
-2.01747435538139e-05
-3.03833052313818e-05
-1.70540880768908e-05
-2.90020604523915e-05
-1.46418701681639e-05
-1.19288865256571e-05
-1.27108148694635e-05
-3.82271487212977e-05
-1.97706545401247e-05
-8.01918517162799e-07
-3.85379574005386e-05
-3.19583388230647e-05
-3.82420573832495e-06
-2.74329267281389e-06
-3.61788331042778e-05
-2.50871809712514e-05
-3.1967275950465e-05
-3.84152341927276e-05
-3.86434477696293e-05
-3.16356236400345e-05
-1.71310654589015e-05
-2.52299105915762e-05
-2.39669023750072e-05
-1.42596942905379e-05
-2.50034527952074e-05
-2.82198225529139e-05
-1.92705610005879e-05
-3.82320192426166e-05
-2.13277482691834e-05
-2.6845147894531e-05
-6.33011386533527e-06
-1.68365493930877e-05
-4.43492295361723e-05
-5.05801360616645e-05
-2.24147658808931e-05
-5.10928412831386e-05
-1.7321448530461e-05
-1.36631663951543e-05
-4.01103023139334e-05
-1.85467498735088e-06
-4.34612762952566e-05
-2.27323452551766e-05
4.56745956714061e-06
-2.54896206325342e-05
-8.17794092369495e-06
-2.0594707087731e-05
-4.04001679755382e-06
-2.72790957270795e-05
-3.62673121365482e-05
-2.40947332512698e-05
-8.04515200119828e-06
-2.24658478819335e-05
-1.58199370425252e-05
-2.6588669639825e-05
-1.92150328041914e-05
-1.18992349661942e-05
-8.58695415373133e-06
-1.76523410834215e-05
-1.96258363728799e-05
-2.56652883200583e-05
-1.1890592435202e-05
-1.76053352825942e-06
-7.33357960880577e-06
-2.99177659579672e-05
-1.58226615622661e-05
-1.16547446400486e-05
-2.73396587477496e-05
-2.74789620295423e-05
-2.51357350150889e-05
-4.88704534535936e-06
-2.97476586052769e-05
7.01344165058461e-06
-6.92463371244034e-06
2.24943406993185e-06
-1.94524824195422e-05
-7.97646202550646e-07
-3.38540540023962e-05
-1.93605663807093e-05
-3.72198810020089e-05
-1.8551783023089e-05
-3.46265959416533e-05
-2.92413436363206e-05
-2.55044981006111e-05
-2.53716244711852e-05
-1.31374431895415e-05
-2.50478602720463e-05
-5.72358092717811e-06
-1.96213525839168e-05
-2.7547640203911e-05
-8.2496508517815e-06
-4.46942655861973e-05
-1.61477133434689e-05
-6.07913678517269e-06
-3.29062740218904e-06
-4.64337012618117e-05
-3.09461604982645e-06
-1.5273743795291e-05
-3.22583545427595e-05
-2.9326549374502e-05
-3.02300033183179e-05
-2.32411338728661e-05
-1.17075688270715e-05
-3.43308839879756e-05
-2.14124112063609e-05
6.71144828939508e-07
-1.61531177812238e-05
-1.36324669981875e-05
-2.3554472682049e-05
-3.16059816326913e-05
-2.92420368511666e-05
-8.61404202991721e-06
-1.59306457071832e-05
-3.74504313029658e-05
-1.76860455398549e-05
-1.06181015738162e-05
-5.03151267385667e-05
-1.13935094650695e-05
-1.18418583206956e-05
-1.65870080363475e-05
-1.06793062435917e-05
-1.57747210906061e-05
-2.73857333968249e-05
-8.09973725255271e-07
-2.2886762558043e-05
-2.64337615602047e-05
-2.12770192259931e-05
-2.10672950748345e-05
-1.81819295790914e-05
-3.29448696838857e-05
-8.17353427926141e-06
-1.26440011619452e-05
1.15024191982953e-06
-3.35061209564748e-05
-1.5530801591647e-05
-1.75216840203602e-05
-2.00863362830438e-05
-3.88008533603897e-05
-2.49934019260244e-05
-3.37598965522525e-05
-1.58456781688537e-05
-4.33290365132038e-05
-3.75709410023733e-05
-4.83672916565359e-07
-7.73122468201454e-06
-1.87091789476255e-05
-9.0543115917026e-06
-1.05240396784347e-05
-2.59115227238778e-05
-3.6047476140439e-05
-3.61188193945277e-05
-3.8932077757362e-05
-2.42913101814737e-05
-1.35750072967084e-06
-1.04628741350988e-05
-3.12257326970962e-05
-4.51615604735223e-05
-8.71286390972772e-06
-7.97846967077835e-06
-1.07511278022767e-05
-3.09813630985587e-05
-1.80074933929226e-05
-9.45640132299382e-06
-4.09264108415361e-05
-1.60080791250266e-05
-1.52752566249921e-05
-4.12060011207011e-05
-3.0768951938282e-05
-1.31260562713164e-05
-2.2076920731108e-05
-2.31156790447372e-05
-2.83002685536371e-05
-2.9547115034599e-05
-1.06053007199584e-05
-1.8534548658361e-05
-4.45024022079167e-05
-3.00065462747559e-05
-2.70631237107782e-05
-4.27393020338165e-05
-1.30437765914909e-05
-2.05713064549463e-05
-4.7826601185706e-05
-2.37743648587535e-05
-6.69970834852473e-06
-1.51370414338396e-05
-3.17068449625849e-05
-8.06736303121136e-06
-1.26683340460583e-05
-9.87840674254148e-06
-2.46264107750311e-05
-2.99947434454869e-05
-1.53688606550178e-05
-6.09763205542785e-06
-6.13417085395666e-05
-2.12619179247972e-05
-2.29877822055609e-05
-3.5563262226438e-05
-3.5208191669867e-05
-2.51766570609779e-05
-4.22668271144011e-05
-5.46445214929686e-05
-4.32610686707128e-05
-1.45745711729523e-05
-2.15230317846796e-05
-3.25795699405902e-05
-1.2616703888227e-05
-1.96433280072925e-05
-2.76313540260264e-05
-1.98693275526714e-05
-2.79404587342414e-05
-1.59681147849639e-05
-2.03223652902466e-05
3.88029299929176e-06
-2.03492175850114e-05
-2.2770654847891e-05
-3.10708129599359e-05
-3.49937093686185e-06
-1.89379371934785e-05
-2.1606720097429e-05
-3.03617001567486e-05
-7.83115417578184e-06
-4.3788002421148e-05
-1.88594711387379e-05
5.61001992432869e-06
-3.22893263534539e-05
-2.69633042824889e-05
-3.18315818204495e-05
-2.00278283072272e-05
-4.01612112094346e-05
-1.01899958325976e-05
-2.33159819145837e-05
-3.37761370674878e-05
-7.05379101069253e-06
-2.06410100385495e-05
-2.19211986788748e-05
-1.57301157895588e-05
-1.32879923337492e-05
-2.86023450163835e-05
-3.67747168592156e-05
-3.05166520338662e-05
3.30721607030121e-06
-1.41906213047284e-05
2.0085355414e-06
-5.44121051137521e-06
-8.121998847904e-06
-2.45097312333507e-05
-3.23983853038208e-05
-3.5949184726425e-05
-4.17065727784841e-05
-3.42453082876664e-05
-3.48707135974961e-05
-2.83561613512063e-05
-7.90959110401704e-06
1.08674630872904e-05
-1.53981788991757e-05
-5.41344808564606e-06
-1.65784278488546e-05
-2.08111733949733e-05
-1.32476946255746e-05
-2.66673559899635e-05
-2.32904813155646e-05
-2.7354368563978e-05
-2.27391950400589e-05
-5.22629029811014e-06
-4.51334528454409e-05
-2.6102280861241e-05
-1.42647932392193e-05
-1.76786496490877e-05
-1.03296503971462e-05
-8.02499077911274e-06
-1.43067495242606e-05
-4.25035268636455e-05
-3.24881021083931e-05
-2.39847430868573e-05
-3.27375779649676e-05
-2.27128806538098e-05
-1.68328014314919e-05
-1.95429438179453e-05
-7.27086996490912e-06
-2.59186760013492e-05
-1.87997523945954e-05
1.82308749838711e-06
-1.91829560715777e-05
-3.51524865077877e-05
-1.80658405776528e-05
-2.44944195232445e-05
-3.17373156926062e-05
2.45136136575058e-06
-3.67410056576869e-05
-2.28158903208998e-05
-1.69916810159756e-06
-1.35540429054164e-05
-2.98426209722215e-05
-1.92329514165127e-05
-2.62953891999809e-05
-1.37060670633725e-05
-4.55153759432619e-05
-3.14372443924895e-05
-3.78949437145121e-05
-1.61110232572637e-05
-1.62525557423335e-05
-2.16048007071115e-05
-1.54210562370108e-06
-4.26646355290564e-06
-2.83522458205901e-05
-2.4412605654474e-05
-4.59765940024565e-05
-2.29165075869803e-06
-3.48571599267278e-05
-1.65323399262463e-05
-1.34240097215205e-05
-2.59833204841943e-05
-3.87844426911876e-05
-1.61198210552588e-06
-5.40669744350006e-06
-2.8907514191675e-05
-1.92263963899472e-05
-2.50154783852357e-05
-4.334387123425e-05
-1.4264894136174e-05
-2.72346272782205e-05
-1.4669690147767e-05
-3.32839396106731e-05
-2.96344954090637e-05
-4.9059070047604e-05
-2.53087770318069e-05
-1.01849717205009e-05
-3.52269195927423e-05
-4.21952900498539e-05
-3.52051102532165e-05
-3.76271171392421e-05
1.08633920899067e-06
-2.431008627136e-05
-2.99660585604739e-05
3.51411302797845e-06
-2.87046470901222e-05
-4.18359300094895e-05
-3.9140759562132e-06
-4.36790963459342e-05
-1.32998025740167e-05
-2.7097764379222e-05
-1.21406804343682e-05
-2.86864134730201e-06
-8.89815668558709e-06
-3.97316614226309e-05
-4.30882885922681e-05
-5.03995196860251e-05
-3.135997602603e-05
-9.63484370434237e-06
-2.31833120756784e-05
-3.80586803868515e-05
-2.78951184573342e-06
-2.25286112012384e-05
-2.73132316058822e-05
-8.46059978372902e-06
-1.0065391267148e-05
-2.18328676275988e-05
-2.6846467412235e-05
-3.07617650064028e-05
-2.22943173933534e-05
-2.21430850019377e-05
-2.09982025743515e-05
-3.12138673520808e-05
-2.54151030082633e-05
-3.71189586134869e-05
-1.75525355129355e-05
-1.3884541587673e-05
-4.01536967956994e-05
-2.20345152568272e-05
-1.57574653263166e-05
-1.22175113929725e-05
-2.99718253419078e-05
-1.90562050496041e-05
-1.87321414410091e-05
-1.91673678821672e-05
-2.73196647364398e-05
-3.15644520996539e-05
-1.89605432486171e-05
-2.80515130051105e-06
-3.75939207270567e-05
-2.86721894443814e-05
-2.33092453541126e-05
-5.46186783087452e-06
-2.20129322297027e-05
-1.22459896278564e-05
-1.84624627105943e-05
-1.18376519707232e-05
-4.07985970370099e-05
-1.78076411909061e-05
-6.67739476531342e-06
-1.91893105779944e-05
-3.8190790344638e-05
-2.50143720222276e-05
-3.78172894490914e-05
-1.7157637402601e-05
-2.02222635341111e-05
-1.72226677097055e-05
-2.04427540294393e-05
-3.3264510116942e-05
-3.26848526929862e-05
-2.64377546905675e-05
-2.8431945962877e-05
-1.89720394202779e-05
-2.20487601572389e-05
-2.91708791428517e-06
-1.92345661663638e-05
-2.8201250340695e-06
-1.68373407865811e-05
-3.92227501818609e-05
-9.84663552130488e-07
-2.65547254257602e-05
-2.51519630663627e-05
-1.93484424460542e-05
-1.23729044940925e-05
-3.41198067218541e-05
-1.08148007867577e-05
-1.60756145965978e-05
-1.06541919614699e-05
-1.10182243778599e-05
-2.86876471747056e-05
-1.38753989556164e-05
-4.23466807024664e-06
-2.80386314920437e-05
-2.10539258649246e-05
-1.80035902377419e-05
-8.29093276486729e-06
-3.86346752959402e-06
-3.97156026971135e-05
-1.97966885476748e-05
-1.61570991230874e-05
-4.32497548533684e-05
-2.12071569853291e-05
-3.0894492343676e-05
-1.32232777944314e-05
-9.09485097013167e-06
-1.29124316151999e-05
-3.35981891475223e-05
-1.7741850477315e-05
-1.22296416333114e-05
-3.14189087889917e-05
-4.45318054650777e-05
-3.95632937807532e-05
-4.69835056014303e-06
-6.8451435082008e-06
-3.91649501842791e-05
-1.58860964187159e-05
-1.07688985645856e-05
-2.628008467732e-05
1.13290929972259e-06
-3.98967336345811e-05
-2.85741970224896e-05
-9.11616235363394e-06
-9.76119349543718e-06
-7.95493652997044e-06
-3.59200795547299e-05
-3.01567078931637e-05
-1.9499838403852e-05
-1.33608502751871e-05
-3.8083232750632e-05
-1.61047072652974e-05
-9.2059304182949e-06
-1.81898707223397e-05
-3.73231902242711e-05
-3.02493023767254e-05
-2.70214725484358e-05
-2.86365565888346e-05
-1.33198647927431e-05
-6.44217183170607e-06
-1.76815757736814e-05
-2.15851255004485e-05
-1.45479432923023e-05
-4.82907465915712e-05
-5.87356524336024e-06
-2.73784726622535e-05
-1.18676810424895e-05
-1.87363396350672e-05
-1.81873398659249e-05
-1.95113107065424e-05
-3.2860167745969e-05
-7.19747871933588e-06
-2.15251353476674e-05
-2.12134248381708e-05
-1.12724351728642e-05
-9.26997243017482e-06
-3.81125972395088e-05
-1.06051098952891e-05
-1.95346190161539e-05
-7.92999419694542e-06
-2.70306044973924e-05
-2.97445854304108e-05
-1.2162051927019e-05
-7.5091921892355e-06
-1.99383790727779e-05
-1.72159958924581e-05
-3.41621172488894e-05
-2.83651684417469e-05
-3.18042066382968e-05
-1.08337338857167e-05
-2.53141881733816e-05
-2.37842567383416e-05
-1.83757590843489e-05
-4.302438898762e-05
-1.36505691547936e-05
-2.3345006910723e-05
-4.96358800023533e-05
-8.95880625074221e-06
-9.76423203531581e-06
-1.60020622831851e-05
-3.49573045600433e-05
-8.54013633780328e-06
-4.18127022090823e-05
-3.0411784383919e-05
-1.48553330594537e-05
-1.5418599182427e-05
-2.38684604510483e-05
-2.45692308431519e-05
-9.06561398168968e-06
-2.11709084245918e-05
-2.07596373635009e-05
-2.62063972353396e-05
-2.45822741620659e-05
-1.81278628504552e-05
-3.08970369712513e-05
-2.63529074085338e-05
-9.07861609507867e-06
-3.64106646379064e-08
-3.58720548234371e-06
-2.5334680597002e-05
-2.71382544163967e-05
-4.50463218989943e-06
-1.83144351467684e-05
-2.73975411570339e-05
-2.12423213463348e-05
-1.04257122825411e-05
-1.14362197014117e-05
-1.20975835221246e-05
-3.58179442653378e-05
-2.50538664056364e-05
-2.74108578098723e-05
-3.8436207749199e-07
-1.09614801996662e-05
-2.70593645355494e-05
-1.44176786059954e-05
-1.46659983467365e-05
-4.28217828792913e-05
-9.96369610071383e-06
-2.54270179129203e-05
-2.42712585953202e-05
-1.92117628951288e-05
-3.28293607161463e-05
-2.57104858790028e-05
-2.91365482466818e-05
-3.14543786110884e-05
-2.77628037377661e-05
-2.71945799749468e-05
-2.93379166344107e-05
-6.28044676034072e-06
-1.18315982472873e-05
-8.16532884863661e-06
-7.40869060168613e-06
-2.27018211602891e-05
-3.69467298470634e-05
-2.60988374944036e-05
-2.12219234672333e-05
-1.71309496863443e-05
-9.04841218056106e-06
-8.87098484141417e-06
-1.97139154062243e-05
1.15589748790932e-05
-2.90969237229791e-05
-2.55914957562315e-05
-1.29097979814529e-05
-4.07046205386311e-05
-3.84616819190676e-05
-2.10815140519625e-05
-8.00393328230561e-06
-2.79642673612985e-05
-2.2632011130895e-05
-1.45170141329631e-05
-1.09508674073559e-05
-2.39136891909429e-05
1.04554591723394e-06
-2.01522451412853e-05
-2.01921445976607e-05
-9.70077262825931e-06
-3.06264544729708e-05
-1.95587596056555e-05
-1.75309004536214e-05
-1.94955765520438e-05
-6.19539936790845e-06
-1.24063013971438e-05
-1.48325627176642e-05
-1.90685928903288e-06
-1.93314665308386e-05
-5.58979687842856e-05
-5.2777672637621e-07
-3.59012132174479e-05
-2.30386278339535e-05
-1.88705201100304e-05
-1.64027026099299e-05
-2.7875645245594e-05
-8.16930497318233e-06
-1.26360418763113e-05
-3.66143462464191e-05
-8.06100916765989e-06
-3.234896274446e-05
-2.54079154651473e-05
-4.46043098562421e-05
-5.85801564653949e-06
1.08268934819282e-05
-6.0415730536496e-06
-2.80992362551613e-05
-4.40582183301543e-05
-2.40150516976712e-05
-4.54825633220616e-05
-4.27414179709489e-05
-1.56463372979037e-05
-6.42279601109058e-06
-3.13831082682937e-05
-1.12248585078267e-05
-1.61762239770355e-05
-2.37303780155034e-05
-2.168803551328e-06
-3.09123168994883e-05
-2.41257571801805e-05
-1.48027518332286e-05
-3.36152694460706e-05
-2.69036337420686e-05
-3.0813844955527e-05
-1.47053709755191e-05
-1.67049105909343e-05
-3.20846032311626e-05
-5.74298592422786e-06
-2.94199721718222e-05
-3.34245146240431e-06
-2.70853369285976e-05
-1.53002818807016e-05
-1.11446707419296e-05
-2.78203316384223e-05
-1.44562492224226e-05
-1.81870113541235e-05
-1.23433023815785e-05
-1.70791353424531e-05
-1.45935520746724e-05
-1.03024349758888e-05
-2.15936472491798e-05
-1.38759203366536e-05
-1.60977406539413e-05
1.65779338810445e-06
-1.89392096950415e-05
-7.5367260797168e-06
-2.84881309771128e-05
-1.54099619600637e-05
-2.88494030202172e-05
-2.58103134057731e-05
-3.44467046554195e-05
-3.4016462791176e-05
-1.33294782608433e-05
-2.67474980834281e-05
-2.96906875046456e-05
-3.60660237284756e-05
-3.37200001623811e-05
-5.73841827495579e-06
-2.6647503697394e-05
-3.08629639858746e-05
-1.94352660172447e-05
-1.99857794967363e-05
-2.39361477524411e-05
-3.8067312878098e-05
-3.19121698253771e-06
-9.72883207459455e-06
-1.34756771918036e-05
-4.50297945980431e-06
-1.13503620012125e-05
-1.09961143252108e-05
-1.23730144968425e-05
-1.28588757339571e-05
-2.10388125213761e-05
-3.12476043508601e-05
-1.84614517107133e-05
-2.61913359390944e-05
-5.36201693490701e-06
-1.30251279860165e-05
-1.34391713721031e-05
-2.04073669974773e-05
-2.00527835966115e-05
-3.73088977992658e-05
-2.71883119772252e-05
-2.91861965555708e-05
-4.09963666087146e-05
-3.69682277448519e-05
-1.86355444333509e-05
-2.42003036570628e-05
-5.49695815570076e-06
-4.46471798796178e-05
-3.11591814839493e-05
-3.30896796718583e-05
5.1068939179521e-07
-1.32524840878741e-05
-6.45751038640843e-06
-2.98930048578964e-05
-1.8056028171833e-07
-4.33145876193383e-05
-2.69843117141667e-05
-3.04456596275553e-05
-3.07186105524999e-05
-3.88982949284306e-06
-2.88355410723297e-05
-2.95776472324177e-05
-2.97725928993527e-05
-4.30823596658798e-05
-2.31135069877004e-05
-1.47713787885234e-06
-1.1504022590182e-05
-2.06508052162915e-05
-1.72146450198987e-05
-3.5547137229696e-05
-1.67656972269093e-05
-5.118582964129e-06
-4.53349357139412e-05
-2.2900317498549e-05
3.28367951936351e-06
-3.02142774519368e-05
-1.38581637694089e-05
-2.8111764093935e-05
-1.00832459177275e-05
-1.64375800563193e-05
-3.04563426545667e-05
-1.41447274693937e-05
8.00882530323596e-06
-1.0641042316991e-05
-1.80076037501835e-05
-7.92814388303751e-06
-1.04513137120003e-05
-1.375753981152e-05
-2.49181542049077e-05
-1.83736049486579e-05
-1.49893419773152e-05
-1.74413661987105e-05
-2.09338540701809e-05
-1.10271726711306e-05
-6.17435678139872e-06
-2.59098060791277e-05
-2.94400095786095e-05
-3.12498530155256e-05
-3.31975076437458e-05
-3.49250290302408e-05
-5.83238222620304e-06
-4.3605736867981e-05
-1.13723144997843e-05
-2.55873099441527e-05
1.78184908631715e-06
-2.56591640383324e-05
-1.18952614647295e-05
-1.11538231932911e-05
-3.45011553061036e-06
-8.81739286910179e-06
-1.91461397900239e-05
-6.49431990065951e-06
-2.14468146268442e-05
-2.77840439324704e-05
-1.07684535066303e-05
-1.60494446487176e-05
3.229231714024e-06
-6.41458353385096e-06
-2.80851761593048e-05
-3.86446894959641e-05
-2.26830792752946e-05
-1.18146335228527e-05
-1.09434301588572e-05
-9.6784890449782e-06
-4.88896171266129e-05
-2.26866982328957e-05
-2.47798509932094e-05
-2.90607271310507e-05
-1.18380210118454e-05
-5.88973565915349e-06
-1.29623078790452e-05
-8.04502948306787e-06
-4.4530124532893e-05
-2.96266773730513e-05
-8.25077072071792e-06
-5.74832630159011e-06
-1.01690734232089e-05
-1.48619644965294e-05
-6.81803717662807e-06
-2.03926344852128e-05
-1.15424061591022e-05
-2.2151317140009e-05
-6.25814736967407e-06
-1.96142038507046e-05
-1.88687660645131e-05
-3.07452179533761e-05
-8.80830901386032e-06
-1.18040073500742e-05
-4.48117625101083e-05
-2.70021265659517e-05
-8.91766993650401e-06
-8.90619793651993e-06
-1.68383009278385e-05
-1.51411143921079e-05
-2.01146586145324e-05
-3.31819945523112e-05
-3.09613892582379e-05
-2.6750276427118e-05
-2.37027643014392e-05
-3.63924833721205e-06
-2.16630976407401e-05
-2.2480165616633e-05
-1.90734681725963e-05
-3.32474987987589e-05
-1.91748954422949e-05
-3.42500830581493e-05
-1.80100892865252e-05
-6.34461901034063e-06
-2.05391161016345e-05
-3.68603022331016e-05
-3.52399619576315e-05
-3.80600752246085e-05
-1.88490097312688e-05
-2.08401048556016e-05
-1.99141772074895e-05
-1.23083568392044e-05
-2.61916057569152e-05
-4.0053564437662e-05
-6.24206316373521e-06
-1.8928216544359e-06
-1.2882353859198e-05
-1.29741573766443e-05
-2.04201126041993e-05
-3.03654564814506e-05
-2.91895582250402e-05
-4.40514205285357e-05
-1.7586317692319e-05
-3.12323110968713e-05
-2.59252126059916e-05
-2.34604645142948e-05
-1.70922819402965e-05
-2.38564607174552e-05
-2.87526834297031e-05
-4.04102589487515e-05
-2.52713921215438e-05
-2.03262674798607e-05
-2.76386716503858e-05
-1.65483232089908e-05
-3.00466834617948e-05
-1.71508322423666e-05
-1.57488607049677e-05
-3.26695414552689e-05
-2.86620791298567e-05
-1.14573281016341e-05
-3.63055694524137e-05
-3.83584320865484e-05
-9.07759480346843e-06
-1.96800691244116e-05
-1.18669607198746e-05
-1.23859508030472e-05
-1.1699130246019e-05
-8.17688897014731e-06
-8.78785158574024e-06
-1.40583176124867e-05
-2.8127242041137e-06
-8.07159082078998e-06
-3.3429386932491e-05
-4.51697781028487e-06
-2.06403950328557e-05
-2.27581366694192e-05
-9.07193626829036e-06
-1.782524889873e-05
-1.48128333351632e-05
-6.31551517136407e-06
-1.14958471192365e-05
-3.49014024747921e-05
-1.52551617866485e-05
1.61196431235844e-06
-7.22347141443671e-06
-2.83049239559592e-05
-2.23313543644116e-05
-7.85705365797075e-06
-1.14983062919773e-05
9.12612806523889e-06
-2.00337931516705e-08
-1.16874267317413e-05
-1.50953634236539e-05
-1.36715723223163e-05
-2.27043901921999e-05
-2.05846606155987e-05
-1.6657544441779e-05
-3.37969795150603e-06
-3.57962659267102e-05
-6.58838862471807e-06
-1.59003588473889e-05
1.07211494223765e-05
-1.81035315782574e-05
-1.86197682071465e-05
-2.66247991030267e-05
-3.98936964307867e-05
-1.45227303857452e-05
-3.99202356894717e-05
-2.61982144198938e-05
-2.15762814651891e-05
-1.28599324594479e-05
-1.54490705285166e-05
-1.6152143560419e-05
-1.45195680325549e-05
-2.49316324126911e-05
-2.3382366839986e-05
-3.59981982761921e-05
-2.11747925968743e-05
-2.72884239604561e-05
-3.16186938180251e-05
-2.4241756444576e-05
-2.62513783108132e-05
-8.90526280942608e-06
-7.94137156990529e-06
-2.19008924110131e-05
-1.0938445893291e-05
-8.76925442832074e-06
-3.69156598000728e-05
-1.5841372246965e-05
9.29704334992995e-06
-1.25075046310661e-05
-2.83191624977021e-05
-6.78148492157451e-06
-6.01646275065254e-06
-3.45798605321646e-06
-1.6537943305138e-05
-2.11121135514834e-05
-1.34327099450131e-05
-2.45914222902238e-05
-8.21555620648094e-06
-3.39991041599376e-05
1.65192142910403e-06
-1.91491480676438e-05
-1.62167932161105e-05
-2.23467465150451e-05
-1.27872555088889e-05
-3.39322019860903e-05
-3.67298456372049e-05
-1.21969197051154e-05
-1.87006817269285e-05
-1.98371830178539e-06
-6.49956707717939e-06
-4.95830797412735e-05
-3.32217650887235e-05
-1.47162838734121e-05
-2.32874051943692e-05
-9.35415362609676e-06
-2.96954976406726e-05
-1.89884142197402e-05
-1.09046749717769e-05
-1.80355497671115e-05
-1.71492052893306e-05
-2.90883356159698e-05
-3.13202677506678e-05
-3.96040655012376e-05
-1.76733654425437e-05
-2.62700897070311e-05
-1.71121993012176e-05
-1.44276054363334e-05
-5.27543488457516e-05
-1.34252994250312e-05
-2.63718189036264e-05
-1.86428271560873e-05
-2.3456032945944e-05
-4.29865754034716e-06
-1.74272467752579e-05
-1.58728531525873e-05
-3.88841947371718e-06
-3.06125296844044e-05
-1.52470802171213e-05
-1.17612020216594e-05
-1.40525245280355e-05
-6.15756921790237e-06
-8.06744687468701e-06
-2.78528387655743e-05
-1.20974673444301e-05
-1.11515186912254e-06
-1.53654475304182e-05
-3.32771769626873e-05
-1.36637369143365e-05
-1.39527361845938e-05
-2.33131335511722e-05
-1.6377357357281e-05
-2.38289665718437e-05
-1.10702324302669e-05
-1.60053049158678e-05
-2.78487618293161e-05
-2.43990317994561e-05
-1.91431812937726e-05
-3.54453868162488e-06
-5.41540941761176e-05
-3.13862485774499e-05
-2.44092369357485e-05
-4.57309508321767e-05
-4.21616176342553e-05
-3.41792385628641e-05
-7.70270521177455e-06
-2.50174852636037e-05
-2.71259565611111e-05
-1.57462290549371e-06
-1.86293910752224e-05
-1.56868918027466e-05
-1.87395619246613e-05
-3.86980341954218e-05
-3.39992580633069e-05
-1.5912377274468e-05
-2.47522070221732e-05
-3.8382932656696e-05
-2.09384044128133e-05
-2.00538360156107e-05
1.23945646074432e-08
-1.81777756982259e-05
-1.24718197504032e-05
-3.87471590269451e-05
-3.05230790845488e-05
-1.89607038443197e-07
-6.19776123826979e-06
-3.21373598264323e-05
-1.88381356480776e-05
-1.77500182269414e-05
-2.85891875958027e-05
-3.16920484186047e-05
-4.09761853506694e-05
-1.61783790425812e-05
-3.43897118639968e-05
-1.89930869614275e-05
-2.31187729466147e-05
-2.33335147438596e-05
-1.31749557898138e-05
-4.13274517986541e-05
-2.34874340428715e-06
-9.03035972095969e-06
-1.21472848548974e-05
-3.47055479374302e-05
-4.35645369619134e-06
-2.35774731270656e-05
-2.54362309629017e-05
-3.60732551967173e-05
-2.03956374752556e-05
-1.79886191921974e-05
-2.62965711535563e-05
1.03172959850211e-05
-7.90213080068841e-06
-2.73143232882197e-06
1.77455994724096e-06
2.8257118764374e-05
-2.75720126514379e-05
-2.06909587738461e-05
-1.73618395214503e-05
-2.97440334345163e-05
-2.69238360790388e-05
-3.19491328306435e-05
-4.00984604212394e-08
-1.45274701731716e-06
-2.1976255318146e-05
-3.49019034930098e-05
-3.26676700322366e-05
-2.90183688959185e-05
-4.70909780143815e-05
-1.84998783825313e-05
-2.22668592232125e-05
-1.18689843829119e-05
-2.44999802873692e-05
-1.62301147154197e-05
-4.78922560255356e-05
-2.78403108259933e-05
-2.41311998871521e-05
-1.31254655365269e-05
-2.11481336606072e-05
-2.08617190249359e-05
-5.98248783448711e-06
-2.46928008570775e-05
-2.19176213306794e-05
-3.22287358641329e-05
-1.78178869794112e-05
-2.88456083769001e-05
-1.52662534907881e-05
-1.18992469782249e-05
-3.68589127232344e-05
-1.2657329646544e-05
-4.36125925479622e-05
-8.58991783174274e-06
-2.11184492740067e-05
-3.13585432788257e-05
-1.55249875498225e-05
-1.95297629103362e-05
-3.52182891318266e-05
-1.72136144118613e-05
-1.54055658364506e-05
-4.42801118628491e-06
-9.42806902542967e-06
-2.86980769511579e-05
-2.62142954179093e-05
-1.13903085702178e-05
-1.94352000029507e-05
-8.25022660677651e-06
-2.36841067327843e-05
-2.98687038021043e-05
-3.34966158281759e-05
-9.31556734654122e-06
-1.67531811029255e-05
-1.36121752088062e-05
-3.19165887959243e-05
-2.20925206322083e-06
-2.27018516077725e-06
-3.83744435126054e-06
-3.72853904599421e-06
-2.40499378700073e-05
-2.13537218618621e-05
-1.63129387971303e-05
-1.09272156672353e-05
-6.26431535054437e-06
-2.47867717452009e-05
-2.29945040641347e-05
-2.71681110839506e-05
-1.51500658318274e-05
-2.25989551577609e-05
-3.40575853348477e-05
-2.21746956122884e-05
-6.83453204460502e-06
-1.61546096561653e-05
-2.40858879916856e-05
-3.93283152507127e-05
-3.23356646145063e-05
-4.51339433100967e-06
-3.18933997464013e-05
-7.11202778727537e-06
-1.72648598300065e-05
-3.46004199097511e-05
-2.97400217424735e-05
-2.82331947779895e-05
-2.10840564308624e-05
-2.30366342565875e-05
-3.02447829897868e-05
-1.32382757125228e-05
-1.78266572085753e-05
2.10120539433099e-06
-2.92000782581391e-05
-3.29842234213899e-05
-2.35573349501903e-05
-4.46906743327272e-05
-1.96780120379588e-05
-1.10846905778367e-05
-2.42299375305068e-06
-1.47749180772366e-05
-2.32199783477369e-05
-2.37719904392935e-05
-2.04795225253976e-05
-2.77493064497533e-05
-3.14162952824796e-05
-8.16315250455715e-07
-3.2931619889414e-05
-3.73652850186848e-05
-3.11280219973223e-06
4.76699740898133e-06
-3.0311309075799e-05
-3.49316205307876e-05
-1.86767717753661e-05
-7.55638934867077e-06
-5.03137700574653e-06
-1.7981525242325e-05
-3.4299978382911e-05
3.50060670181461e-07
-8.94564213418271e-06
-1.50930327315448e-05
-9.55468892684894e-06
-1.67271598159879e-05
6.49589068077294e-06
-2.25779759650788e-05
-1.75568884804938e-05
-2.09080095628063e-05
-1.96357571242954e-05
-6.91477487408195e-06
-1.34826534171156e-05
-2.54959256015773e-05
-3.14250030111478e-05
-9.50266893412594e-06
-3.84808614677304e-07
-1.25921934356408e-05
-2.81611925016362e-05
-1.56850566611927e-05
-1.90424661633813e-05
-3.38778747137113e-05
-1.95222677942054e-05
-1.6461466737886e-05
-9.04008272642611e-06
-6.09596782366207e-06
-1.79501490894154e-05
-3.13885925296207e-05
-1.94844343947656e-05
-3.19911786705659e-05
-8.26505830192529e-06
-1.80114980653644e-05
-3.34852191633288e-05
-9.16117278211813e-07
-3.34988602551524e-05
-2.64600558109528e-05
-3.06685124550647e-05
-2.96940074194658e-05
-3.81933541790362e-06
-5.14930832476486e-06
-2.30691925967276e-05
-2.82636562320421e-05
1.18909656625102e-05
-3.02253628529027e-05
-6.71348368987043e-06
-5.20207927258664e-05
-1.21891457743872e-05
-8.32633883512259e-06
-8.078932908261e-06
-9.67130692275434e-06
-9.13025906927624e-06
-3.62614765546902e-05
-1.8991543102825e-05
-8.65253378901719e-06
5.51073593152325e-06
-3.23092524009939e-05
-2.22386889351966e-05
-2.70674301423428e-05
-3.28086999779595e-05
-3.81930275901349e-05
-1.99570262425925e-05
-2.96464761461818e-05
-2.69204944568685e-05
-4.55912296868386e-05
-2.36775068013281e-05
-2.47647320052967e-05
-2.80835904454452e-05
-1.016235636526e-05
-3.10048116127361e-05
-1.49079065081611e-05
-1.87551229899949e-05
-1.69976057007776e-05
-2.61242213358469e-05
-2.04359931613288e-05
-1.43253541992547e-05
-5.52897667812153e-06
-2.27611139141411e-05
-2.17233859702426e-05
5.34670754080009e-06
-2.44070185314607e-05
-2.90845802333559e-05
-1.78984032606769e-05
-2.11525233744061e-05
-2.06028575468668e-05
-1.49298985821636e-05
-1.00704467636049e-05
-3.23798532095819e-05
-1.42948729994462e-05
-5.23009009975994e-05
-1.07141739419141e-05
-3.25931832986751e-05
-5.52389523340576e-06
-2.82996970408414e-05
-2.10078321027021e-05
-1.896501044573e-05
-5.32732044501801e-06
2.21334924591831e-06
-2.41922771165864e-05
-2.27151456199177e-05
-2.76090566666007e-05
5.22111816814954e-06
-2.67258008234168e-06
-3.28492630281375e-05
-2.56648993282493e-05
-7.93487910257181e-06
-2.17018422584253e-05
-2.87827604443816e-05
-1.88014234782335e-05
-3.24972482558738e-05
-2.10727627646666e-05
5.48140153930532e-06
-2.65795210736817e-05
-3.08204116455323e-05
-1.67375671368267e-05
-1.50977776499858e-05
-2.35455802504302e-05
-5.20352153079287e-05
-2.31555306350541e-05
-3.32861030703117e-05
-5.80883913499316e-06
-3.19467329286276e-05
-2.6287186474124e-05
-1.91949702407478e-05
-2.58569231939538e-05
-4.0794165288433e-05
-1.7208922058595e-05
-3.15764654465877e-05
-2.07381157117379e-05
-4.23418189777633e-05
-3.49938653951633e-05
-2.78599564357774e-05
-1.16502556726872e-05
-3.23198688934568e-05
-1.37520414372343e-05
-2.71572942887308e-05
-1.78398850422842e-05
-7.93146003383637e-06
-4.07749101380322e-05
-1.47421403250067e-05
-2.57069579550675e-05
-2.2094002948827e-05
-2.32198045014939e-05
-6.64295415987351e-06
-3.99327578788406e-05
-2.42437113259811e-05
-2.57027271832905e-07
-1.94010963968988e-05
-1.79487449188789e-05
-9.64075692633324e-06
-1.08982173592082e-05
-4.39707100429479e-05
-1.7165560993595e-05
-1.9991061431449e-05
-1.64933283434813e-05
-1.62822986660352e-05
-2.74929386853019e-05
-8.92985465764396e-06
-2.05288424239703e-05
-1.38209509099426e-05
-3.25673901004234e-05
-3.56989044122242e-06
-1.98492282820806e-05
-5.09523116640713e-05
-6.92755172110548e-06
-5.93278941780017e-06
-4.96174241599725e-06
-1.02624395284674e-05
-4.00276689560479e-05
1.03084812461471e-05
-2.92528242998224e-05
-4.91440186651976e-05
-4.69360520483276e-06
-3.78449228539999e-05
-2.04231026591472e-05
-3.06260874980074e-05
-5.8876036316934e-06
-9.56723201353016e-06
-2.08564552294225e-05
2.26002958054811e-06
-2.7645590641717e-06
-2.85562317548878e-05
-1.37925345026418e-05
-3.70461754958893e-05
-1.07778131516038e-05
-2.04763876060276e-05
-1.41712486733756e-05
-8.6866411084468e-06
-2.43497242131658e-05
-1.6733917731232e-05
-3.58275483695978e-05
-4.43704867263125e-06
3.371328077791e-06
-1.46733856966665e-05
-2.0433944718831e-05
-2.52686883102368e-05
-2.0331818680909e-05
-9.72699640108285e-06
-1.38370796456149e-05
-2.20922397027689e-05
-8.75060688876572e-06
-4.38004840249654e-05
-3.56073702019352e-05
-5.01229651015292e-06
-1.51536114716869e-05
-2.68822109867809e-05
-2.56166915292006e-05
-3.51699683880846e-05
-1.87330596155039e-05
-1.07300540449711e-05
-1.42491248652711e-05
-2.88060082550061e-05
-1.12845511807866e-05
-1.54707774992189e-05
-4.04720403923461e-06
-1.99877836072404e-05
-7.14912702474996e-06
-2.15909780968868e-05
-2.08323732749943e-05
-2.59772912815395e-05
-7.96330874708949e-06
-2.71003337978753e-05
-1.45299014106326e-05
-1.8986655040985e-05
-1.48504602863906e-05
-1.65895275372177e-05
-3.10945406139129e-05
-1.76924290479119e-05
-3.40234662520321e-05
-3.47354527030477e-05
-1.57665760991966e-05
-1.76634351875692e-05
-1.23007719402974e-05
6.23824345394761e-06
-2.7522227459493e-05
-2.53002098802233e-05
-3.5409695772562e-05
-7.4397328817204e-06
-2.15977119812739e-05
-2.0824457095058e-05
-2.71360714132065e-05
-1.24799774778128e-05
1.93983142923596e-05
-1.02985780749294e-05
-3.72992926814865e-05
-2.05527534909261e-05
-4.26712308762281e-06
-2.5669401340712e-05
-2.43949036698192e-05
-2.23612674272824e-05
-1.53665395332665e-05
-1.90605017592119e-05
-8.21398733837811e-06
-2.61013629513559e-05
-5.69854187824238e-06
-8.18771381321831e-06
-3.24183050492714e-06
-3.30686334217769e-05
-1.02897418464872e-05
-2.40797653581063e-05
-2.54792352336873e-05
-4.75521384527106e-06
-2.01910152165569e-05
-2.30467542563711e-05
-1.5332005355309e-06
-3.00561217569023e-05
-2.6893857216969e-05
-4.3197045165908e-06
-3.24752300804833e-05
-1.41366923481717e-05
-8.09113926248529e-06
-3.65762800667328e-06
-3.87526996706223e-05
4.86367096604457e-06
-2.54024235098045e-05
-2.40407319002408e-05
-2.97855482777942e-05
-2.69703220283404e-05
-1.01832146214924e-05
3.71194190400062e-07
-3.16610293808313e-05
2.08821029419902e-06
-1.03536251670564e-05
-1.28459547020261e-05
1.25374046159672e-06
-9.30479821516722e-06
-1.86264430253494e-05
4.89820295262627e-06
-4.92139478938399e-05
-3.11311121467598e-05
-3.08733516276074e-07
-1.25170478876337e-05
-1.98734353664543e-06
-1.79860081724283e-05
-1.9299837395994e-05
-2.30623050692236e-05
-3.56456168160094e-05
-2.83529639488376e-06
-1.82154544044137e-05
-2.82451201501965e-05
-3.46312255366826e-05
-2.64655217047775e-05
-2.94398091309196e-05
-4.04629625074099e-05
-1.74959924655113e-05
-1.86771637573837e-05
-2.27518141206604e-05
-4.66856693495019e-06
2.03966222996907e-06
-3.21512082360052e-05
-1.78912915950379e-05
-4.48561923921881e-05
-3.98840874664973e-05
-2.17589793322639e-05
-3.94641257948079e-05
-2.10305195708734e-05
-2.48267473502905e-05
-4.09951530150158e-05
-4.17703051139433e-06
-3.6505804238878e-05
-2.90886637536618e-06
-2.88248385926646e-05
-3.50858690905141e-05
-2.10474408537381e-06
-1.61231736902429e-05
-3.75104700095626e-05
-6.10475004977928e-06
4.92469737970016e-06
-3.08664476362809e-05
-9.02823923548562e-06
-1.79251273508147e-05
-2.67065069074457e-05
-9.0761703626242e-06
-3.15795007705076e-05
-2.99121541020201e-05
-7.53797855711319e-06
-1.65713740531958e-05
-2.8925334547674e-05
-5.46721036991559e-06
-2.01782137663598e-05
-2.46218541987773e-05
-1.82104982684444e-05
4.28180718392723e-06
-1.55206025082104e-05
-2.58274870412594e-05
-1.04876201469289e-05
-3.9525874365901e-06
-9.35699567342257e-06
-3.27187521155738e-05
-3.26349167559546e-05
-8.46164487359728e-06
-2.32427595854062e-05
-1.59824338172893e-05
-6.98869331709915e-06
-1.91919129105488e-06
-2.30175331779843e-05
-2.81271960151977e-05
-1.95616672909681e-05
-2.58504293224139e-05
-2.07859229181419e-05
-4.45376274601055e-05
-2.66565927373715e-05
-1.41279042535186e-05
-3.08472921663928e-05
-2.84474450942586e-05
6.52863817477853e-06
-4.30566177933051e-05
-2.62148029514473e-05
-3.68200170392114e-05
-2.94787943817538e-05
-2.19163080689477e-05
-2.53196137417603e-05
-2.59323360214338e-05
-1.19390890064819e-05
-3.29816643124975e-05
-1.12005149769136e-05
-6.54058060549987e-05
-1.00608501543497e-05
-2.10490493065925e-05
-1.59726849467341e-05
-3.76373518686722e-05
-3.14821035822443e-05
-3.73967181428061e-05
-5.60884517710102e-06
-3.64752965285973e-05
-5.80145192574621e-06
-1.60685699109342e-05
-3.29777575195124e-05
-1.06077177868205e-05
-1.74205664096838e-05
-1.89999923230601e-05
-1.80987618038104e-05
-2.46099152872374e-05
-1.99088617815615e-05
-8.10447052674416e-06
-3.14599103531249e-05
-1.43492114733361e-05
-2.13060858393838e-05
-2.5294398156416e-05
-3.86682273705014e-05
-2.26190435404114e-05
-2.63219276844812e-06
-2.73078820600803e-05
-4.61985602969572e-05
-3.96978652487678e-05
-1.83830720654396e-05
-1.77385157440302e-05
-2.60870834877899e-05
-3.11662073118581e-05
-8.88235297319805e-06
-3.40650618506873e-05
-2.30555406672642e-05
-1.09957951505967e-05
-8.89734396892906e-06
-1.13475898126525e-05
-3.72544708002587e-05
-2.63186178058347e-05
-3.06963445624656e-05
-1.00372373653667e-05
-2.147956873594e-05
-1.97136263495921e-05
-3.08436613195988e-05
-2.37987912680988e-05
-1.14759176009232e-05
-1.19909004381912e-05
-4.74528670253784e-06
-5.88244274865676e-06
-2.25759958192863e-05
-1.84425766801582e-05
-3.71029368576617e-06
-3.31955401098993e-05
-3.07895872467597e-05
-9.18300395811202e-06
-7.52650444822344e-06
-2.82202558287494e-05
-2.33362660343536e-05
-1.08407900108876e-05
-3.84233263553298e-05
-1.50266017688161e-05
-1.41545301820615e-05
-1.69988167189958e-05
-2.43544825615749e-07
-1.05145684482403e-05
-8.40578894587487e-06
-2.4496828832908e-05
-3.00013342319997e-05
-2.7003226343907e-05
-2.11800815476779e-05
-3.00350994845059e-06
-2.76256015361524e-05
-4.2374521615966e-05
-2.60652913566759e-05
-4.18068656649062e-05
-1.57944500400551e-05
1.40543342158629e-06
-4.20870904362769e-05
-2.16797384491948e-05
-2.4911300603744e-05
-1.82134915936763e-05
-5.26841465746904e-06
-8.15474595724622e-06
-1.4354036066803e-05
1.1815526147457e-05
-3.85622684596842e-05
-3.2200316433047e-05
