# Supplementary material for: Research on computational propagation and identification of mine microseismic signals based on deep learning
Source: PLoS One. 2025 Oct 22;20(10):e0334641. doi: 10.1371/journal.pone.0334641 (PMC12543183; doi:10.1371/journal.pone.0334641)
Supplement: S1 Data — (ZIP) [file pone.0334641.s001.zip › 000100500000950.xlsx_0.txt_24.txt.txt]

-3.74779419020839e-05
-2.30364901580149e-05
-1.28752203620634e-05
2.10125280351825e-07
-1.85742337117592e-05
-9.1728721863981e-06
-1.32904377340253e-05
-2.43269256065588e-05
-3.30836118299599e-05
-2.80681458292201e-05
-2.99002934609701e-05
-3.78591177877769e-05
-2.31066690406548e-05
-2.73954839010918e-05
-7.95507123882526e-06
-2.26683579921145e-05
-9.81700539847719e-06
-1.96601867146437e-06
-1.20758975377789e-05
-8.66440306936211e-06
-2.38882317891207e-05
6.18769236380776e-06
-3.43470598810842e-05
-2.38105266349272e-05
-2.45307527158919e-05
-1.45051881794786e-05
-3.80782077989004e-06
-1.7335590761655e-05
-3.20947578672996e-05
-2.63354244188043e-05
-3.744495206778e-05
-3.14816857588013e-05
-1.71021797807755e-05
-6.75100247760714e-06
-4.69539204446826e-05
-2.42412980435888e-05
-1.83058786290888e-05
-4.32747256730694e-05
-1.22791626194345e-05
-3.85611426996527e-06
-8.79145123306346e-06
-3.81468206665576e-05
-3.6832443240507e-05
-3.8637211404624e-05
1.48543744556069e-05
-3.08532869600526e-05
-1.85185424274667e-05
-3.02250779095233e-05
-7.13871295603865e-06
-2.47675632557459e-07
-9.4297660074893e-06
-1.63033575446839e-06
-1.24148373888247e-05
-1.1869202644877e-05
-3.09112917156565e-05
-2.50716654883334e-05
-3.08364400363562e-05
-3.75987225757531e-05
-4.6922532611288e-06
-3.92444633610404e-05
-3.25045963122291e-05
-1.17394610770247e-05
-1.88118356794181e-05
-1.84220035151499e-05
-2.90723243472388e-05
-6.82056542048965e-06
-7.68379824265591e-06
-9.97533886185891e-06
-1.0416767809955e-05
-1.33717324663134e-05
-3.32520506727917e-05
-9.13952004162346e-06
-2.26532541105454e-05
-4.4276619203144e-05
-1.22406197868953e-05
-2.25349931066632e-05
-1.5341720450083e-05
-2.57666585282675e-05
-1.53845789582792e-05
-1.35169088870023e-05
-8.1262779205032e-06
-3.16130167602787e-05
-1.64849093350773e-05
-2.02921689434254e-05
-2.76170525944522e-05
-2.24508756995491e-05
-2.19340726291744e-05
-1.6480709463808e-05
-4.332304860703e-05
-1.5102916447508e-05
-1.5459125110114e-05
-1.07854329478875e-05
-9.69511480213792e-06
-2.82492397310888e-05
-1.83842103249615e-05
-5.13134020599174e-05
-3.38787885722462e-05
-2.23120049307778e-05
-2.17586229894351e-05
-3.92569160341681e-05
-1.40873235889993e-05
-3.4541869680361e-05
-4.80443981871995e-05
-1.41146862747406e-05
-1.01608172381345e-05
-2.62282593498815e-05
-3.49808638740108e-05
-4.52365089531476e-05
-6.22604643285353e-06
-3.07138537814532e-05
-1.56942595288348e-05
-1.21490824901068e-05
-6.81236871720609e-06
-1.38340181661225e-05
-7.25490075227989e-06
-2.16121829624629e-05
-3.82604155587306e-05
-1.41079561290887e-05
-3.13241310831771e-05
-1.91500511591857e-05
-1.23411214283104e-05
-2.91609354345059e-05
-7.07788729486388e-06
-2.95754142700742e-05
9.50610059653919e-06
-3.62615404581642e-05
-3.11209486162979e-05
3.0957568071261e-07
-2.10684342752847e-05
-1.44463981819222e-05
-2.0430911842778e-05
-2.09814380486294e-05
-2.97762737925716e-05
-1.46749005074291e-05
-3.23729539161418e-05
-1.61136151250656e-05
-1.01790009108735e-05
-1.74536785709014e-05
-1.99529374832251e-05
-3.5733098113535e-05
-2.70979080622738e-05
-2.26251351354809e-05
-1.52352479653479e-05
-2.444268711602e-05
-1.31026837260246e-05
-2.49704522569955e-05
-1.0367298987871e-05
-2.59157649829809e-05
-3.9281959734027e-05
-1.6459091437708e-05
-5.27289083281659e-06
-1.0400944009633e-05
-2.00119263846356e-05
-2.02475233619716e-05
-1.40572648122639e-06
-2.87523705906449e-05
-2.77887031826529e-05
-1.74921571573591e-05
-3.43571568484045e-05
-8.84207942165457e-06
-2.13837095988597e-05
7.2977830459746e-08
-1.63533146450753e-05
-2.67810513741419e-05
-2.73774489700461e-05
-1.23441382500112e-05
-1.53020542838972e-05
-2.26647437429504e-05
-9.84554255787226e-06
-2.03148077943667e-05
-4.8479659656335e-06
-2.84877590405554e-05
-3.37627339832661e-07
-2.22733850332675e-06
-1.21194931315802e-05
-4.85806279050417e-05
-1.73214601723272e-05
-1.73681921057734e-05
8.51474911614286e-07
-1.59433461092971e-05
-2.23417696335846e-06
-2.61465401579534e-05
-1.36483694528596e-05
-1.94549658604614e-05
-1.77960185904598e-06
-1.82667918583141e-05
-3.63973010697993e-05
-3.23059163669292e-05
-2.42239941669784e-05
-1.96123368302878e-05
-3.33411370613086e-05
-1.60911518059895e-05
-9.37184881089574e-07
-2.14113823235656e-05
-2.4339591410466e-05
-5.77083954465936e-06
-2.97691105074364e-05
2.11095204673768e-07
3.12125241649444e-06
-3.12103970755055e-05
-1.73439977909624e-05
-1.93401245884373e-05
-8.03092426181643e-06
-2.33824214865631e-05
-2.90195823836721e-05
-5.38885776083304e-05
-1.03489422787374e-05
-3.48145305566977e-05
-1.73165184729881e-05
-2.94587948084708e-05
-2.26026290786373e-05
-5.90490640860513e-07
-2.34390161203037e-05
-2.74820049788938e-05
-4.48330217689665e-06
-3.69935444955098e-05
-1.84290942538258e-05
-3.4415964607112e-05
-3.57953365171218e-05
-3.52989014844585e-05
-2.8133419513702e-05
-1.91660535597474e-05
-3.38779955799532e-05
-2.81529787986806e-05
-4.2468911127895e-06
-2.58948571169917e-06
-2.67443211519764e-05
-1.80616657065825e-05
-1.60030547779619e-05
-3.00555413008911e-05
-3.23882814436606e-05
-1.97778719009273e-05
-2.30016762480185e-05
-2.54057938418323e-05
-2.0919307774574e-05
-1.80793270873052e-05
-1.96261083359202e-05
-7.3362912479236e-06
-9.85036876071992e-06
-1.80573041381323e-06
-3.16814183432665e-05
-2.1509854718926e-05
-2.09059970683921e-05
-1.09112377247621e-05
-2.1524272383832e-05
-4.36166136737148e-05
-3.46934965447568e-05
-2.60716180725693e-05
7.75352025512263e-06
-2.14758472867224e-05
-1.77089264137141e-05
-2.93717833976574e-05
-3.64979960446732e-05
-2.33493633987165e-05
4.57313447871967e-06
-1.89338829868629e-05
-2.46076475780603e-05
-2.27034373968029e-05
-2.6624178578359e-05
-2.91287918749839e-05
-2.16703660587319e-05
-2.46911008686531e-05
-3.38871495583265e-06
-3.41160540111779e-05
-3.03172782507757e-05
-2.2784782753303e-05
-2.31644849762247e-05
-9.26364391988697e-06
-6.78190913016464e-06
-3.76112960111699e-05
-2.54573193305602e-05
1.88883660243282e-06
-2.22829959523228e-05
-1.84589970459491e-05
-2.65771062783645e-05
-2.49890293238768e-05
-4.32070961004136e-05
-1.09749305990378e-07
-1.84137065913522e-05
-1.76263884735547e-05
-1.37924475017753e-05
-1.65999554753166e-05
-3.13819699295809e-05
-4.31325618024071e-05
-6.58273976612849e-06
-2.21723010072468e-05
-2.0146132372906e-05
-3.08559777251843e-05
7.67532329946885e-07
-3.80666182019344e-05
-2.49563102395611e-05
-1.12198711318793e-05
-1.48038088974877e-05
-3.1638738068744e-05
-7.36461437339506e-06
-1.73625526944152e-05
-1.86382086148651e-05
-2.06549876247407e-05
-1.39237641084948e-05
-1.0210152851951e-05
-2.34341954792294e-05
-3.28085173731756e-05
-1.52553319950319e-05
-3.16034306345886e-05
-1.13819526093739e-05
-2.59131513699041e-05
-1.46996695436325e-05
-6.9713187634279e-06
-1.98731039647919e-05
-2.38956183679517e-05
-1.99936419251674e-05
-4.41209976138927e-06
-3.3020100286402e-06
6.08729695197165e-06
-1.16062127152682e-05
-1.25313595056403e-06
-1.92649998941282e-05
-2.48056412914895e-05
-3.03296657351917e-05
-2.29499558813402e-05
-1.54362776408703e-05
-2.53566125691399e-05
-2.74027502041389e-05
-1.24374267666094e-05
-1.84805342862541e-05
-2.09584361924893e-05
-2.87608125439936e-05
-1.08030546020843e-05
-1.19732993000819e-05
-2.33240525709214e-05
-4.81187851517272e-06
-3.73734434471896e-05
-3.9929042310859e-05
-2.28394223443474e-05
-2.32257846496836e-05
2.70853104223401e-06
-1.93771742911695e-05
-1.78371090532097e-05
-2.71827024560448e-05
-2.24360784797522e-05
3.287288172991e-06
-1.86997171650006e-05
7.00350803941583e-06
-3.94087459288778e-05
-1.94453762661261e-05
-3.96824106274241e-05
-1.09939974200576e-05
-3.96584599616514e-05
-1.34089969810264e-05
-1.85904183470911e-05
-1.65100139381144e-05
-6.18288409348188e-06
-7.51334754105622e-06
-1.73609225331861e-05
-2.79894904868935e-05
-2.82731058344626e-05
-3.95224528459536e-05
-2.62617378084356e-05
-1.22402110399019e-05
-1.24398268962392e-05
-1.85435950276687e-05
-4.00365079148144e-06
-1.47465152658422e-05
-3.34083086453837e-05
-3.24014644840508e-05
-2.80830530187922e-05
-2.91643070510384e-05
-2.32126616702731e-05
-1.24648680005979e-05
-2.09737470046841e-05
-2.47960460564362e-05
-3.53915303092142e-05
2.57823481309291e-06
-3.13663352214891e-05
-1.45085169786177e-05
-2.8834799782914e-05
-1.51161533626453e-05
-2.0079120370098e-05
-2.53562239158015e-05
-1.70400592524929e-05
-6.5661465801606e-06
5.76264804585581e-06
-1.65739119187359e-05
-8.43016610709695e-06
-2.91131258367291e-05
-2.37287308090131e-05
1.14716168964363e-06
-4.38870911096806e-05
-2.76225317092679e-05
-4.42370383424371e-05
-1.9322026233481e-05
-2.34989005477841e-05
-2.05921390994065e-05
-2.18553118762652e-05
-8.36230031798662e-06
-1.07771979154597e-05
-2.82646590846563e-05
-1.92163880942617e-05
-7.83555255792754e-06
-1.47236555433241e-06
7.2373725071177e-06
-1.91132053676427e-05
-1.10195482037103e-05
-4.83635762619389e-05
-1.6441771555443e-05
-7.51794546550385e-06
-2.20670144867466e-05
-1.28979467642043e-05
-4.78398189002834e-05
-3.23319750924778e-06
-5.46583873763144e-05
-1.41509377061963e-05
-7.4808496228532e-06
-3.07526850391852e-05
-1.87984919225664e-05
-2.91997221379109e-05
-3.87030792281549e-05
-3.34853204132946e-05
-1.04284779057404e-05
-1.50452917564519e-05
-6.81895742605231e-06
-4.05152553401423e-05
-7.45833294564024e-06
-1.69807530264802e-05
-3.42546471899886e-05
-2.31231634577505e-05
-3.71713608977247e-05
-5.26132454219922e-06
-1.6396189426227e-05
-3.04513196604359e-05
-3.07967485395954e-06
-1.29007177945404e-05
-2.89065590505897e-05
-1.34027076778066e-05
-1.2723085383538e-05
-1.57955901922196e-05
-1.43628478768115e-05
-2.51334149340793e-05
-1.40695185646087e-05
-2.01452289811616e-05
-1.12492860178965e-05
-1.13907365883468e-05
-9.77169123489868e-06
-1.99525997871164e-05
-2.06133613592312e-05
-4.8252856791104e-05
-3.41910838052083e-05
-2.55357062845585e-05
-7.94203326336683e-06
-3.59644287220073e-07
1.6758125984891e-06
-1.20208858820953e-05
-2.51880252107115e-05
2.46503622085675e-06
-2.1986163773361e-05
-2.11953176272304e-05
-2.51946328157389e-05
-8.70084645131343e-06
-2.54023116690636e-05
-3.66124067897439e-05
6.68952855210615e-07
-4.13100366849528e-05
-3.7270059641367e-05
-1.10770041115512e-05
-1.48732592233167e-05
-2.95987860872331e-05
-2.23391533854646e-05
-2.35798027696039e-05
-5.76201289429997e-06
-1.61868679100247e-05
-1.83565475023714e-05
-1.5856517278073e-06
-8.15257723889012e-06
-2.07734093521279e-05
-4.54288405468975e-05
3.11604901372769e-06
-2.67057854020341e-05
-2.01344132622468e-05
-2.92341348075943e-05
-3.23553429600986e-05
-4.8119168784759e-05
-2.64012561784155e-05
-2.44836611401014e-05
4.07548517997011e-06
-2.13491866861469e-05
-3.41265545124436e-05
-1.49012969002583e-05
-1.69356692574285e-05
-5.5263693366254e-06
-2.29883331677882e-05
-1.03212028812243e-05
-1.17656871144403e-05
-3.34524298021501e-05
-2.90180023625863e-05
-3.10822119868361e-05
-1.20103713392808e-05
-4.33519397618306e-05
-1.12035808262559e-05
-6.26911933372959e-06
-2.50427883264964e-05
-2.52235307352969e-05
-1.14352908983191e-05
3.84001198707052e-06
-4.47376107300853e-05
-2.34500785368656e-05
-9.30666680305275e-06
-2.02199784988573e-05
-1.80270764397264e-05
-1.59615494356581e-05
-2.7349805391525e-05
-7.72959925259569e-06
-2.40565238741056e-06
-2.07262677385304e-05
-4.4917026122518e-05
-1.55534760033736e-05
-3.32913584489261e-05
-1.20674189699292e-05
-2.02929433137267e-05
6.36190292684298e-06
-1.58219939899664e-05
-5.56703132406944e-06
-2.606915248713e-05
1.86692354270208e-05
-1.58807217316329e-05
-3.43372188067407e-05
-4.34582547962201e-05
-3.62325692228863e-05
-1.90696351465578e-05
-9.25084976694202e-06
-2.51898413605212e-05
-2.00969811301304e-05
-1.25558972586609e-05
-1.47111860144267e-05
-3.29461035968642e-05
-1.81879126024526e-06
-2.68913755822988e-05
-2.62587916167167e-05
-2.79839877742631e-05
-3.28832969993028e-05
-2.38771347873648e-05
8.74831022545893e-06
3.70534638426972e-06
-2.53194056040398e-05
-1.57303698173996e-05
-2.18234100165775e-05
-3.27882629659993e-05
-3.35195222179507e-05
-2.26475634081292e-05
-3.09877586569385e-05
-2.00219053415477e-06
-1.17926454082107e-05
-1.25088585509203e-05
-1.20004669509957e-06
-2.23289763501814e-05
-1.79553651184702e-05
-3.10866882206329e-05
-2.35020092205919e-05
-1.06436451107939e-05
-6.99521782786891e-06
-3.73017724921088e-05
-2.17091536770479e-05
-1.50915267483721e-05
7.28323679398334e-06
-1.65113389627788e-05
-1.14300022569336e-05
-2.29595676882673e-06
-1.40888662774192e-05
-2.23122848693212e-05
-1.28770337606444e-05
-4.73416751804268e-05
-8.39020881985243e-06
-2.02478119749217e-05
-7.53085459877711e-06
-3.30628805279938e-05
-3.66889783395386e-05
-3.08299298314724e-06
2.78797040178478e-06
-1.68635548580104e-06
-2.01773147292194e-05
-1.33170272385293e-05
-3.706761001476e-05
-2.09519185683038e-05
-1.09893265419668e-05
-3.62545258744964e-05
-2.98339686395088e-06
-2.96585141199002e-05
-4.55016829164485e-05
-2.89210209727068e-05
-3.10727117331237e-05
-2.47126416206467e-05
-2.74503399289815e-05
1.86605267588438e-06
-1.23097513406068e-06
-1.91042063076504e-05
-9.45632953861892e-06
-1.07521002822271e-05
-2.30220896808028e-05
-3.82768749685403e-05
-1.46588484487197e-05
-9.31312500755358e-06
-2.72918902056428e-05
-8.54424688500853e-06
-2.26390254301519e-05
-4.65384509553217e-05
-1.35936981382462e-05
-1.71340330749537e-05
-1.00349290393671e-05
-3.67124740117577e-06
-4.78603839141683e-05
5.8916804295081e-06
-2.42198910001924e-05
-1.35370112219911e-05
-1.26621475477474e-05
-4.72059004109702e-05
-2.27373430673326e-06
-1.64445926343017e-05
1.31240260584944e-05
-1.17845766723955e-05
-2.52921515402346e-05
-3.08538548236031e-05
-3.33991899439852e-05
-3.16006729244749e-05
-2.71064795563328e-05
-2.55616462706457e-05
-4.00927757141834e-05
-1.60369969387736e-05
-2.07680975759576e-05
-1.90168066946423e-05
-4.21490666624056e-05
-1.87636614449315e-05
-2.57104439288083e-05
-3.45865392090321e-05
-3.6333293425894e-05
-3.44178425162954e-05
-1.0434071717761e-05
-1.93509659322641e-05
-1.25166309331171e-05
-3.48376442778122e-05
-1.84873508090644e-06
-2.67559124986388e-05
-2.58303757416871e-05
-9.89176739417216e-06
-2.44715660379586e-05
-1.78748087274616e-05
-1.7755610753842e-05
-1.33502447657145e-05
-3.28193756864728e-05
-2.02254637742033e-05
-3.31081915629319e-05
1.61629359130148e-06
-9.48186071808429e-06
-2.81857702430591e-05
-2.49094093224053e-05
-2.53994526807792e-05
-8.65958430250493e-06
-2.07699404367859e-05
-2.95653615827854e-05
-4.05720917867814e-05
-2.67461959152809e-05
-1.4698517407701e-05
-3.19352962645549e-05
2.10821542960082e-07
-2.51951722189795e-05
-1.82955918606154e-05
-3.57166907335958e-05
5.61447938542653e-08
-5.75972710642546e-06
-2.5503417871428e-05
-3.40756363285393e-05
-2.4697361863067e-05
-2.18970969480872e-05
-2.70777981928057e-05
-3.66790280018198e-05
-1.34159142376723e-05
-2.35924084521545e-05
-3.0913272139567e-05
-2.80797063520537e-05
-1.08590469739428e-05
-4.66646535605814e-05
-2.8528423483974e-05
-2.38692822771324e-05
-3.68722029365329e-05
-9.08962756438467e-06
-2.11139267932581e-05
-2.78372598476674e-05
-7.42298419893205e-06
-3.9584809228188e-05
-1.53716255229674e-05
-3.04889446673319e-05
-2.12443320723723e-05
-1.04263802325528e-05
-8.97085701122199e-06
-5.81452589146063e-06
-2.99887023914262e-05
-2.76694939456286e-05
-1.49856782814033e-05
-3.34136803986158e-05
-1.35994586000813e-05
-3.62585086584171e-05
-1.18467093319553e-05
-1.15336359057231e-05
-4.532603526242e-05
-1.9020056804388e-05
-8.4279877909862e-06
-1.51411694375458e-05
-1.95071652780847e-05
-2.70487241970457e-05
-3.18093602565062e-05
-2.72936085908384e-05
-2.63900445488416e-07
-4.00874549553129e-05
-3.22007077749516e-05
-2.95209659792163e-05
1.35695003800785e-05
-2.93896841334683e-05
7.30498836945743e-06
-1.61100166290207e-05
-1.3756384811852e-05
-2.37889734353651e-05
-8.98040865426374e-06
-6.52976048324671e-06
-9.74518736143276e-06
-8.2245459569341e-06
-1.64509490171656e-05
-1.70990559847453e-05
-9.47667417701256e-06
-2.70544424634743e-05
-2.64047263435539e-05
-2.66439387513624e-05
-2.40624585814392e-05
-1.82442850838327e-05
-1.81631305743988e-05
-3.25151561776111e-05
-9.78723353744791e-06
-2.10959006848903e-05
-1.83225820609439e-05
-1.53855011293344e-05
-1.44537014318404e-05
-3.12332216434906e-06
-1.67420230424469e-05
-1.18035549485297e-05
-1.07090857154445e-05
-1.53262260226941e-06
-3.980855030532e-05
-2.41757823846498e-05
7.80773379935871e-06
-1.74995151956912e-05
-4.18235950053625e-06
-3.49006324247143e-05
-2.93488632836011e-05
-7.8841882913035e-06
-2.69199535105706e-05
-2.90813572986437e-05
-2.38397817243812e-05
-1.31142976980374e-05
-2.48673279961552e-05
-2.61974089102299e-06
-1.94038402915498e-05
-1.44732540652739e-05
-6.31213747819397e-06
-2.45238511385921e-05
-3.84135864731737e-05
9.94417526279366e-07
-1.71908672899879e-05
-4.49704956929724e-05
-2.48746787741016e-05
-2.61860817393944e-05
-4.00721274881898e-06
5.16141570508554e-06
-4.25332151482278e-05
-3.38953779366832e-05
-2.18613001217999e-05
-2.45162193666135e-05
-1.55905409744014e-05
-1.61092861013638e-05
-3.68322564551576e-05
-1.57401624837254e-05
-1.72043643007917e-05
-1.62212996929551e-05
-3.36182109798207e-05
-1.48717067860729e-05
-1.44600359993376e-05
-2.89841367063283e-05
-1.27128532177961e-05
-2.27341940989241e-05
-1.08332049948216e-05
-2.60491032866292e-05
-1.27202569849286e-05
-2.35815491255213e-05
-1.35271397644457e-05
-3.20174961073422e-05
-2.93287022588845e-05
-3.14112359404949e-05
-7.82947619141683e-06
6.47790903482794e-07
-2.22411666145041e-06
-6.23105786310124e-06
-1.81262334197059e-05
-4.14540202429071e-05
-1.62002141027724e-05
-2.9389131927636e-05
-2.50744068902323e-05
-2.98133942197364e-05
-1.88880730449507e-05
-2.32045592420075e-05
-9.88513778149263e-06
-5.84882446388956e-06
-1.9146796607803e-05
-3.70263323448912e-05
-2.03919557599351e-05
-1.9998923015345e-05
-1.10248981621809e-05
-8.41486613893726e-06
-4.4884863290673e-05
-4.07247324702109e-05
-7.43891581727369e-06
-2.51271250137465e-05
-1.11108574089959e-05
-3.06857699085834e-05
-2.99618099125286e-05
-1.90443636684924e-05
-1.13692208367312e-05
-4.21789954257293e-05
-1.56043637292069e-05
-2.57383752918444e-05
-2.68901960134407e-05
-2.26825912637711e-05
-2.45056763955528e-05
-1.80247800981034e-05
-2.32713079242695e-05
-2.46911292238535e-05
-2.83763812921125e-05
-6.36135961904817e-06
-1.78377483485082e-05
-3.06555432838135e-05
-3.48032733042912e-05
-2.20102360484659e-05
-2.46582344823506e-05
-2.01556054212499e-05
-3.61411172244592e-05
-2.70712939689176e-05
-6.2903849851748e-06
-3.03697049182706e-05
-2.62724949613254e-05
-3.00184201621959e-05
-1.87734035875919e-05
-1.44120835698823e-05
-2.00673207127036e-05
-1.10008683907971e-05
-1.88117759935943e-05
-2.46233019692765e-05
-1.49129161530374e-05
-2.74088548358638e-05
-7.55120989754343e-06
-2.03663111854181e-05
-1.4160979926248e-05
-2.61199985862251e-05
-7.73158246168077e-06
-3.34633439567701e-05
-3.84526381657382e-05
-7.58184639141676e-06
-5.85098153533958e-05
-2.77817175581428e-05
-3.36605160422888e-05
-1.0836709877931e-05
-2.2986302269634e-05
-6.92096454094084e-06
-5.43472054890624e-06
-4.19447170037177e-05
-2.80677625996477e-05
-2.73520021570713e-05
-2.48024692165715e-05
-2.77437357413032e-05
-1.03515254778007e-05
-1.88408635820791e-05
-4.18137428055779e-05
-7.39569349280548e-06
-2.0487893155089e-05
-2.57503795686683e-05
-1.2336907768692e-05
1.11830214496503e-06
2.69127461616098e-06
-3.61305318189746e-05
-4.2612572351456e-05
-1.33735651947811e-05
-2.8118578752944e-05
-1.18586598355458e-05
-7.9859569163952e-06
-1.60333217188319e-06
-1.19684524996279e-05
-3.06527519520637e-05
-2.07227579337824e-05
-2.27538288013851e-05
-1.19501312365545e-05
-1.91869356844433e-05
-2.68498930541093e-05
-2.28497984332164e-05
-2.04115014956947e-05
-1.6221310279806e-05
-2.00328282617756e-05
-3.69581239035149e-05
-1.46747138626848e-05
-4.58745369315784e-06
-1.7517885741849e-05
-8.12642380176904e-06
-2.06882310021036e-05
-3.02499499462746e-05
-1.56447846243285e-05
9.08727725968181e-06
-2.84600383977023e-05
-1.54283548609564e-05
-2.64839603244937e-05
-6.38467414168277e-06
1.82978735487683e-06
-5.3109408677975e-06
-4.49210072588977e-05
-2.58453039746973e-05
-3.10318085443904e-05
-2.64336116479444e-05
-2.16254701224052e-05
-1.23167865055128e-05
-2.40583309925792e-05
-1.30654598739805e-05
-2.73615042724369e-05
-3.99567469748102e-05
-2.35678122601047e-05
-1.24758779589834e-05
-2.34205094526303e-05
-8.96273889978041e-06
-8.21891215788727e-06
-6.43390064546848e-06
-1.41663312414345e-05
4.98307635999985e-07
9.54749659913638e-06
-2.21105617880088e-05
-2.4934530275499e-05
-3.33428138966361e-05
-2.28056122543151e-05
-1.18657408046736e-05
-4.38239482684171e-05
-2.52539391874864e-05
-2.46906664921484e-05
-3.69442404429439e-05
-1.29769772161166e-05
-1.50619859729541e-05
-2.02741279834637e-05
-3.7734993571851e-05
-1.27060088162632e-05
-1.67118688332992e-05
-3.03138892024697e-05
-2.42904121689721e-05
1.31181222207044e-06
-1.71242592111033e-05
3.6187959365941e-06
-1.77561457832413e-05
-9.97143805989895e-06
-3.39317815170291e-05
-1.45658446358867e-05
-1.25930985566682e-05
-1.84452993972065e-05
-2.26972263014523e-05
-2.7845554989234e-05
-1.92429768729088e-05
1.11339970812814e-06
-2.96439169990328e-05
-8.07666710760157e-06
-1.94872916837132e-05
-2.40205984916621e-05
-1.82355595170129e-05
-2.24657047294682e-05
-1.06887909711288e-05
-1.70198475400328e-05
-2.16518776325172e-05
-3.40953122440231e-05
-1.69541361024942e-05
2.14651344350904e-06
-2.16887720401789e-05
-1.89778831425408e-05
-1.39071464203566e-05
3.91841565462343e-06
-1.79792609786607e-05
-1.55444839198466e-05
-2.023476749846e-05
-2.89668581564277e-05
-2.32323661640951e-05
-1.49677136118473e-05
-6.59442149924327e-06
-2.85241346914431e-05
-1.7515603651075e-05
-3.08708124530948e-05
-1.97189830977159e-05
-4.3118005948094e-06
-6.97373760146538e-06
-1.40707548506941e-05
-3.72214411696055e-05
-3.97076711236672e-05
-3.36544642792013e-05
-2.63583030061934e-05
-2.16377248045961e-05
-1.43790920779515e-05
-1.60935956274344e-05
-4.16787744784097e-05
-2.26779368824776e-05
-3.66199680631951e-05
-1.65071162879349e-05
-9.03492970351708e-06
-2.54859168747323e-05
-1.635728988892e-05
-4.87243397569786e-06
-1.5248750920001e-05
-1.59340321411688e-06
-3.29033116144197e-05
-1.46237958650317e-05
-1.98518344131427e-05
-2.64635344139098e-06
-2.19185546308514e-05
-3.05188078675064e-05
-1.32253344951017e-05
-3.13109435028136e-05
-3.95426750979388e-05
-7.32960073993271e-06
-1.50144260125147e-05
-1.60963308172304e-05
-8.50783260634511e-06
3.0173111766138e-06
-1.73175533508005e-05
-2.16784415704233e-05
-2.88082000608029e-05
-1.03034271977859e-05
-1.30197998103529e-06
-2.93790285418388e-05
-1.87704808138539e-05
-1.84090673745359e-05
-3.19491812250962e-05
-2.66208006586868e-05
-7.33129889428613e-06
-1.91661731490671e-05
-1.82103737751672e-05
-1.94211656801548e-05
-1.39706023838417e-05
1.96547374298736e-05
-3.05131973864114e-05
-2.14408327120416e-05
-2.39681952401441e-05
-3.04312965816284e-05
-2.40092564905879e-05
-1.41892092164776e-05
-3.85259520606075e-05
-2.38482881650429e-05
-2.64705821708114e-05
-1.45209130086157e-05
-1.397609424074e-05
-2.76104375778059e-05
-3.25729720253353e-06
-1.78135224093014e-05
-2.04908319767359e-05
-1.38436202868685e-05
-3.38070723190163e-05
1.07593137484967e-05
-1.57417837724072e-05
-5.07129205800487e-06
-3.79207307126155e-06
3.06714447028183e-06
-2.31310138574517e-05
-1.58931267679799e-05
-1.23031156042446e-05
1.2202187888189e-05
-3.49047728272108e-05
-1.35110995546586e-05
-3.57685923586801e-05
-2.56375856502685e-05
-1.83562502499408e-05
-1.41070581193444e-05
-5.58230001643764e-06
-3.15546521540966e-05
-2.00793709782159e-05
-9.88208229148927e-06
-1.25592611790386e-05
-1.94727497509388e-05
-1.89373060993265e-05
-1.63964935488524e-05
1.31978777230869e-05
-2.2439701570353e-05
-1.08977187781499e-05
-1.61571406843008e-05
-3.09836340964421e-05
-2.97423224280727e-05
-3.47458065235381e-05
-3.10913908386002e-05
-3.14006168247833e-05
-1.97839041674678e-05
-3.10345744824308e-05
-1.4516167520243e-05
-3.89749979311114e-05
-4.44095171629153e-05
-9.37725943155047e-06
-7.37139819040177e-06
-3.60214919890229e-06
-2.36105546291218e-05
-1.04488184763886e-05
-1.36246599199747e-05
-3.43755372712979e-05
-1.2411873382152e-05
-2.27769209191469e-05
-8.99454083913797e-06
-2.32125632168155e-05
-1.00787834890026e-05
-2.33847650368484e-05
-1.26247072353801e-05
-2.15983742566885e-05
-2.93789802705769e-05
-5.43691653246783e-05
-1.90599364706202e-05
-1.60280425455766e-05
-2.10377061112901e-05
-3.57593449798645e-06
-2.86587800402666e-05
-3.80119293936813e-05
-2.66488484347542e-05
-1.86946950875114e-05
-1.22117085127345e-05
-2.42221662027857e-05
-9.69781946576856e-06
-1.87519769012088e-05
-3.021024409468e-05
-3.1438742344065e-05
-4.44993184059099e-05
-3.4351357952854e-05
-9.6213071616866e-06
-1.04353084336614e-05
-3.71670243826456e-05
-3.59977412199648e-05
9.43826262646104e-06
-2.50681280295836e-05
-1.39102470275839e-05
-4.03004425949815e-05
-2.70365560526011e-05
-2.81602531232645e-05
-1.91695121469207e-05
-2.78180105156417e-05
-2.15464401947286e-05
4.85291717412511e-07
-2.12558675096352e-05
-2.70738785120765e-05
-1.54757631101528e-05
-2.80086991554465e-05
-1.44858189246398e-05
-1.00828135550248e-05
-3.44006678666185e-05
-1.45832896159688e-05
4.4707636142211e-06
-3.98308197391107e-05
-1.53661946077616e-05
-2.3304102552128e-05
-2.43253620786642e-05
-1.57772674122693e-05
-1.4907370357459e-05
-2.09713750272883e-05
-8.69971292918465e-06
-2.95139483421229e-05
-1.03083993101508e-05
-1.26721434112816e-05
-3.83067330291972e-05
-9.80086476240682e-06
-1.83604142434487e-05
-1.88059687033586e-05
-2.62300279031184e-05
-1.22161253221717e-05
-1.01255572432066e-05
-2.02641860323451e-05
-3.05051758924519e-05
-1.41623045074755e-05
-1.82861714233443e-05
-6.54340786753904e-06
-2.05608429724111e-05
-3.59659882889499e-05
-2.61822728929852e-05
-3.89001857203521e-05
-2.01519830615556e-05
-1.4626390021971e-05
-4.13835629951958e-05
-1.01828506845595e-05
-3.52515335622783e-05
-3.10609681337614e-05
-2.07204952618082e-05
-1.16823900577572e-05
-1.31408228086275e-05
-7.2796854698792e-06
-2.66920325346282e-05
-2.59806561195251e-05
-2.33854473546186e-05
-1.32597664916878e-05
-2.37538171988116e-05
-4.4413795575568e-05
-2.71411364233982e-05
-3.26001678854284e-05
-1.76481759472279e-05
-3.63973044862048e-05
-3.68663455793159e-05
-1.81683615795408e-05
-4.22599309200492e-05
-2.96403318468496e-05
-5.08695694813225e-06
-1.81453075423863e-05
2.67744275137163e-07
-3.26905496423636e-05
-2.32600370041001e-05
-9.01991639238775e-06
-3.70342327758462e-05
-2.85543047060711e-05
-3.27288121715752e-05
-1.7026027138899e-05
-3.79682295208387e-05
-3.61872089833888e-05
3.65805354041145e-06
-2.02592223529077e-05
-2.80835495283581e-05
-4.68117295488597e-05
-1.55998904649632e-05
-3.06877690813373e-06
-3.08805909215326e-06
-4.60405109303609e-05
-1.13749241254916e-05
-3.36978517564457e-05
-3.76190403990853e-05
-1.37427867935875e-05
1.53720461669002e-06
-2.4168542809657e-05
-3.02287915218611e-05
-2.14645161622845e-05
-3.44112326517412e-05
-3.09475406963286e-05
-3.84762932766373e-05
-2.77615406931522e-05
-2.21256741019264e-05
-2.29505653791119e-05
-1.48695685642822e-05
-2.56350486443474e-05
-2.61257147701345e-05
-3.41495461801352e-05
-1.00644632242802e-05
-2.41885161204869e-05
-3.16785507627968e-05
-1.50769768360855e-05
-2.75064557566098e-05
-2.4925676382751e-05
-5.37538762962571e-06
-2.30023245189488e-05
-3.68598699025386e-05
-2.20799129013577e-06
-1.47675804534056e-06
-2.48451606262977e-05
-1.54395126954342e-05
-1.31615099402876e-05
-2.09526438089796e-05
-1.74308169042918e-05
-5.3637826994235e-05
-8.44641087801817e-06
-6.6249439527593e-06
-1.65231394527947e-05
-3.51279165690281e-05
-3.50407156824512e-05
-2.87363367832731e-05
-2.08564843036173e-06
5.74120195279816e-06
-2.5254401508703e-05
1.82312599390355e-06
-3.08514362885778e-05
-9.63347711088245e-06
-1.35062628382745e-05
-1.56436432691613e-05
-6.81151273665863e-06
-1.42974810854679e-05
-2.50277789831202e-06
-1.43839004986351e-05
-7.57024982065346e-06
-1.56378555033912e-05
-1.52836773602259e-05
-4.38114149017154e-05
-9.41461890278096e-06
-3.70159561112035e-05
-3.26504106794842e-05
-3.37082967480712e-05
-1.58962079254518e-05
-2.2861348144907e-05
-2.62790974516551e-05
-2.92659134601038e-05
-3.14284731631239e-05
-3.24857696234931e-06
-2.97649697888104e-06
-3.21915407942596e-05
-2.10406779238503e-05
-1.3322764591635e-05
-2.14166335724231e-05
-2.28001898686736e-05
-3.90991805807826e-06
-1.6776338155432e-05
-2.24421647309368e-05
-3.0982024779116e-05
-2.17945851622412e-05
-3.22797317916834e-05
-5.34522012460524e-06
-5.29312030366334e-06
-4.73323594341029e-05
-1.01263668962505e-05
1.00998207592932e-05
-1.57909453297968e-05
-2.76181735395121e-05
-4.05404107450943e-05
-3.23192900606028e-05
-3.63291269812475e-05
-2.90161214143907e-05
-7.93041782432595e-06
-2.43796241000643e-05
-3.45406071526662e-05
-2.53207833928121e-05
-1.63424042537692e-05
-1.7387880911518e-05
-4.61436459019771e-05
-3.7815239821536e-05
-5.20077928870325e-05
-2.62779916631118e-05
-3.55367482815034e-05
-3.9442098097387e-05
-1.94520815530823e-05
-3.6602529725563e-05
-1.03591950283123e-05
-1.28310091678172e-05
-3.32234284175961e-05
-2.09526685934673e-05
-3.74238490525981e-05
-2.74628909067298e-05
-1.19863298139505e-05
-1.81573972765166e-05
-1.9383043187956e-05
-6.51292300524566e-05
-2.76340663531758e-05
-6.29327514990649e-06
-4.74637440863547e-05
-2.35791741089767e-05
-5.92455643296026e-06
-1.25312052646622e-05
-4.16212063084604e-05
-1.83046845618647e-05
-1.5649179980852e-05
-1.12913045519998e-05
-1.02250002657238e-05
-2.26638053189093e-05
-2.59720865029153e-06
-3.89067054165576e-05
-1.21163710846759e-05
-2.60405585548436e-06
-1.51995729575376e-05
-2.43002225783516e-05
-3.75460048391517e-05
-2.03848372423156e-05
-2.42948014882609e-05
-3.23790056580778e-05
4.62563922634087e-06
-2.23832473034509e-05
-1.32932953466361e-05
-1.78036974308673e-05
-1.33074205650028e-05
-2.37587396236534e-05
-2.84315084183979e-05
-2.27033503515338e-05
-2.90497793245366e-05
-3.22413177431044e-05
-2.81742725773027e-05
-2.21469326674429e-05
-7.31311351747091e-06
-4.09747981197957e-05
-2.72426524342128e-06
-2.00332060255431e-05
-1.58667019528884e-05
1.29163529757929e-05
-1.08082138151753e-05
-1.48788881089816e-05
-2.18474519826712e-05
-2.02223884506133e-05
-2.64008356412194e-05
-1.00960303691602e-05
-3.11378972024345e-05
-9.36842708666203e-06
-8.98070802127871e-06
-2.14589114285188e-05
-2.34022215920097e-05
-2.6053354749604e-05
-3.48059236499566e-05
-2.4455513406526e-05
-2.65361259808499e-06
-2.25312088536742e-05
-2.35262952507154e-05
-2.52652794257693e-05
-2.48240191587197e-05
-2.36452735431244e-05
-1.13543314647001e-05
-2.48519163018735e-05
-3.01276755831199e-05
-2.02353040962091e-05
-9.05858170719152e-06
-1.88719487084092e-05
-1.45748780175014e-05
-3.3305392790326e-05
-1.29365948163798e-05
-1.89584085899677e-05
-1.45408841710247e-05
-1.60282993972557e-05
-3.86370596905566e-06
-3.06458262673313e-05
-6.57352322579077e-06
-1.69428090652977e-05
-4.44160998655677e-05
-2.2551491275456e-05
-6.32904486654803e-06
-2.34651427147435e-05
-2.64063314876414e-05
-1.96005300684045e-05
-3.02755545425925e-05
-4.00545462343681e-05
-1.65550316340472e-05
-9.8742245336406e-06
-1.32270896886134e-05
2.49766994559673e-06
-1.54823814466745e-05
-2.86650645283995e-05
-1.42843009309643e-05
-2.95343016613666e-06
-1.78626629286293e-05
-1.22040762262491e-05
-2.1613223855133e-05
-3.27095013638851e-05
-1.4931341084264e-05
1.76452138767669e-06
-1.34784921481698e-05
-1.15402674050954e-05
-2.81727257292708e-05
-2.06470392317252e-05
-4.88710988231144e-05
-1.56244832702458e-05
-1.87786989252118e-05
-4.69666693894125e-05
-1.04211394427616e-05
-1.97195286428463e-05
-2.28706461278888e-05
-2.08260320467131e-05
-3.73128127034731e-05
-3.86036858730096e-05
-3.22920069882209e-05
-2.89994282337022e-05
1.05517544816272e-06
-9.86212044280247e-06
1.04102476802787e-05
-3.39366083183023e-06
8.74347820636336e-06
-1.7040780951151e-05
1.01059114643578e-06
-1.95197038610799e-05
-2.74292152215796e-05
-1.93605792107171e-05
-1.35955044543708e-05
-2.15723246834878e-05
-9.75878237401542e-06
-1.0266754434421e-05
-1.34698156019451e-05
1.00674150285767e-06
-1.88905017561057e-05
-2.24536779284289e-05
-1.8010190794166e-05
-1.27475182337792e-05
-2.7242664365059e-05
-2.6312989534116e-05
-3.80239113245257e-05
-8.18278445394068e-06
-6.23055039480761e-06
-2.1571162094836e-05
-4.09747271742229e-05
-1.75092749532971e-05
-2.00567400534693e-05
-1.66321359891611e-05
-2.07841497787107e-05
-8.9762308235582e-06
-1.97768281496293e-05
-4.75024899977857e-05
-4.26130254465151e-05
-3.60376850466701e-05
-1.27046608920892e-05
-2.17190300578941e-05
-2.55906039745761e-05
-4.32644242483506e-05
-3.02426823932628e-05
-2.23789624386847e-05
-1.43626274688812e-05
-3.45804631719445e-05
-2.37816580104181e-05
-2.38425167297395e-05
-3.58733723100214e-05
-4.19344360827146e-05
-1.58829565675763e-05
-5.31954272470655e-06
-6.27744085818046e-06
-2.46049335056476e-05
-8.92976375392742e-06
-2.91056474113739e-05
-2.28501579734311e-06
-1.99517757730861e-05
-2.14023396352411e-05
-2.70576641169272e-05
-2.34966274014457e-05
-2.24357805019582e-05
-1.20337798059841e-05
-2.06597642706783e-05
-5.37019555959423e-06
-3.48622899571312e-05
3.0024956506107e-06
-1.62172512969844e-05
-2.22343178731271e-05
-1.90910041010764e-05
-1.64901619089907e-05
-2.80600663651893e-05
1.65455502356143e-06
-4.43702763440863e-05
-1.22447074205081e-05
-1.13988121273349e-05
-1.56299048199529e-05
-1.3016586402343e-05
-5.63324745764191e-05
-2.96000007940676e-06
-9.74566246386917e-06
-3.59475496860709e-05
-3.77823755411943e-05
-2.31034908221586e-05
-1.72536690416754e-05
-5.61264962772524e-06
-1.32000023507214e-05
-1.52985218869269e-05
-4.05087863503521e-05
-3.47810227272572e-06
-9.03501800805794e-06
-2.55107694517305e-05
-2.35133018363689e-05
-1.8331679575682e-05
-1.32801250281585e-05
5.59202208596955e-06
-1.06817120382287e-05
-7.50088689206072e-06
-6.06337567962156e-06
-1.08579393680048e-05
-2.53854162806384e-05
-1.59326340528771e-05
-1.57018679881315e-05
-1.77860322317213e-05
-2.07757251115301e-05
-2.58964388869457e-05
-3.58870387831952e-05
-3.23095159832602e-05
-2.39712028710969e-05
-2.08476800708186e-05
-1.98349871089455e-05
-2.0375828903195e-05
-2.94137455953022e-05
1.51181294282857e-06
-4.1075230333721e-05
-3.03263680040465e-05
-1.17420059788446e-05
-2.73975428831378e-05
-2.25407663950118e-05
-3.22713025375131e-05
-1.21234882828728e-05
-3.72019404869075e-05
-2.83444974428775e-05
-7.62947846490894e-06
-1.32487192132944e-05
-2.39589589454373e-05
-1.80241296896728e-05
-3.65470614145756e-05
-2.4666820861954e-06
-3.00285861085356e-05
-1.18003111921997e-05
-1.38599540300723e-05
-2.13154929955771e-05
-2.91221885492616e-06
-1.43785299660858e-05
-3.49239047847827e-05
-3.80148116474066e-05
-2.12664902677797e-05
-2.4118076344298e-05
-3.90215986739691e-05
-3.77735544366714e-05
-2.53424254097172e-05
-4.40006331553807e-06
-2.54027530236502e-05
-1.95288983171472e-05
-2.33869910341762e-05
-1.53637024226387e-05
-9.07528154571636e-06
-1.31946049018115e-05
-1.25488102786038e-05
-1.42947601508757e-05
-3.42785853159979e-05
-1.39792731241767e-05
-4.3740909483748e-06
-4.77964270898943e-06
-1.55349762196846e-05
-1.89533536269519e-05
-2.77870467648281e-05
-3.61053145709921e-05
-7.37468943774539e-06
-3.11743337609545e-05
-2.36971554502483e-05
-1.68661715147416e-05
2.34416396813498e-06
-4.20265796172229e-06
-1.72893335083486e-05
-8.78985270222391e-06
-9.45020774062125e-06
-1.82521718499803e-05
-1.48180088362651e-05
-2.33883395293587e-05
-2.93408547945432e-05
-1.9509127715225e-05
-2.15744511874136e-05
-4.59156738257658e-05
-1.94117352203929e-05
-2.51184998333083e-05
-2.20115589848115e-05
-1.45255171655091e-05
-3.63340902841394e-06
-3.87325048290578e-05
-2.5687254870941e-05
-1.54248278764467e-05
-3.37633256315042e-05
-3.81555166277873e-05
-2.67584484332767e-05
-2.7099079857485e-05
-1.92875372197689e-05
-2.59408195490584e-05
-2.53437052076411e-05
-1.3125652611513e-05
-3.93029609074679e-05
-3.83604124217812e-05
-2.3829275443017e-05
-3.05460490084705e-06
-2.18751668858026e-05
-1.71266651074624e-05
-9.03110593421661e-06
-2.81605047676784e-05
-2.50736862914086e-05
-2.81424008062766e-05
-3.07941346760441e-05
-1.92656954941495e-05
-3.51640437512482e-05
-2.26153035865174e-05
-4.29540142043636e-05
-1.94045980745451e-05
-3.17987638331202e-05
-9.20671954473179e-06
-4.32737633785816e-05
-3.55379114612094e-05
-1.60030433354867e-05
-4.05905927090606e-05
-4.03433772153218e-05
-4.14069917570328e-05
-9.08047018042304e-07
-1.76558622533038e-05
-2.11207861860997e-05
-8.44370499690077e-06
-1.36665730838446e-05
-1.8547209318438e-05
-4.91143344865595e-06
-3.89274883639925e-05
-9.09636253673309e-06
-1.18030340085158e-05
-3.8293508280888e-05
-1.34449924165089e-05
-2.71963953425037e-05
-1.27765046754197e-05
-1.76196935811632e-05
-3.19681632905426e-05
-2.33358983105726e-05
-1.14007159588532e-05
-1.21899821483863e-05
-2.69421648924277e-05
-1.38630398622861e-05
-2.29318648347425e-05
-1.52582012175523e-05
-1.71861785207452e-05
-3.32731433041516e-05
4.85077516171543e-06
-2.86978072748544e-05
-4.36038947277176e-05
-1.52006439619619e-05
-1.48153807352354e-05
9.79616187607128e-06
-6.14754468995904e-06
-1.19562528719536e-05
8.00284207827257e-06
-2.14343941265639e-05
-3.29350283343543e-05
-2.09266658484913e-05
-2.0757232315539e-05
-1.95917820312048e-05
-3.08567587259824e-05
-1.88039315101438e-05
-2.44605525984387e-05
-3.48574605994578e-05
-2.03805533290836e-05
-3.57835261507028e-05
-3.61023229590994e-05
-5.66917550584547e-06
-1.57006412574444e-05
-2.31622394243644e-05
-2.49674186763668e-05
-2.85609164602083e-05
-3.92025228912199e-05
-2.98246533700868e-05
-2.4869574633235e-05
-9.62487039758124e-06
-1.26403344502775e-05
-3.1626684866496e-05
-2.98831445336554e-05
-5.51409182956902e-05
-2.10766612877864e-05
-2.96457581721589e-05
-1.0602058602395e-05
-3.05567741898008e-05
-2.6370749059781e-05
-1.84288331471032e-05
-2.87112831352604e-05
-8.15878372558299e-06
-3.66720791444763e-05
-2.23213306998783e-05
-7.59093150924759e-06
-2.21038836649929e-05
-1.75632503867351e-05
-2.35361756277922e-05
-3.56269992172432e-05
-1.57678666731471e-05
-2.99120115739465e-05
-1.06412524896537e-05
-7.70396674414988e-06
-2.06190587266628e-05
-2.43490087614733e-05
-5.16208154889579e-07
-3.73402866391514e-06
-2.47847832918175e-05
-4.10211077048705e-05
4.03000504197486e-06
-5.58186367862218e-06
-2.08477203461175e-05
-7.89935766873242e-07
-3.74005697324476e-06
-1.92763977007424e-05
-2.81653927223517e-05
-1.76559941683851e-05
-1.74051822965091e-05
-2.17255729960198e-05
-4.65910738942048e-06
-2.22391131419472e-05
3.1499984664179e-06
-2.32678027835565e-05
-2.00407445850754e-05
-2.54291674782877e-05
-1.1756570831535e-05
-4.04053579010617e-05
-7.7697569709082e-06
-1.3027935057241e-05
-2.41295052530193e-05
-2.58712838674487e-05
-1.0103735375544e-05
-3.39661938311187e-05
-3.34702042546801e-05
-7.2963342925186e-06
-2.94879344962244e-05
-3.9327802247999e-05
-1.61856165479128e-05
-8.30252409704426e-06
-1.85351702993895e-05
-2.35760373363857e-05
-2.36007400647055e-05
-2.65433336215017e-05
-2.37356681783433e-05
-1.86588148835584e-05
-3.41345976840367e-05
-2.42649733312124e-05
-1.54783688386011e-05
-1.82988295240576e-05
-3.78528908600425e-05
-1.74405884382323e-05
-1.46582226301203e-05
-1.05537782947497e-05
-5.26239689918502e-07
1.29010784623762e-06
-9.91771621977239e-06
-1.67045051674878e-05
-1.54758150790983e-05
-4.57569308272352e-05
-8.68358624583202e-06
-3.51464576635226e-05
-3.24936995257978e-05
-6.56160487782114e-06
-2.6918991752816e-05
-2.85704066621836e-05
-2.79300027083184e-06
-1.90814452164604e-05
-1.21578884086408e-05
-2.55262668486064e-05
-8.87462823594354e-06
-3.86586243372071e-05
-4.71150296814827e-05
-1.62477054045977e-05
-1.21527876491299e-05
-3.47372592128176e-05
-2.3982162977118e-05
-2.27185052048193e-05
-2.73710265561957e-05
-3.71366746151595e-05
-2.0174690407596e-05
-7.53439710783597e-06
-2.71889333473236e-05
-4.37847528328693e-05
-7.53769010885035e-06
-3.88740295008455e-05
-8.22814230564997e-06
-2.22057258735913e-05
-3.72249832186498e-05
-3.07246571663824e-05
-8.4288094728004e-06
-5.6542390937151e-06
1.32457442535576e-05
-1.84567736400132e-05
-2.36175009716733e-05
-1.87284428816328e-05
-2.33693795273671e-05
-3.46005955940359e-05
-2.81250517457733e-05
-2.70562636256692e-05
-1.69482844927785e-05
-2.3434273311591e-05
-4.33016146519035e-05
-2.45755232870543e-05
-4.33889338937548e-06
-3.83454874148735e-05
-1.94282832841294e-05
-1.4077017169599e-05
-2.72496052620993e-05
-3.91061677823518e-05
-2.28874297171523e-05
-2.85899521808081e-05
-4.07864088778497e-07
5.10959412976116e-07
-1.86615648631047e-05
-2.29643618823129e-05
-3.26421467230626e-05
1.89428748815605e-07
-3.32610732716927e-06
-3.35931290692116e-05
-2.74315441443255e-05
-1.75489529653872e-05
-3.37672273571185e-05
-3.39519491650554e-05
-1.61664052623457e-05
-3.14177788686136e-05
-1.40703414873468e-05
-2.41899908803545e-05
-1.75276323524356e-05
-2.86187230938439e-05
-1.98568094619326e-05
-4.84848692181353e-05
-2.8613898016635e-05
-2.90090653616039e-05
-1.24013896523554e-05
-3.15029773240947e-05
-5.46147877774382e-05
-6.58284419860022e-07
-4.2762347091367e-05
-1.30855098614133e-05
-2.78691111809979e-05
-4.10740978020367e-05
-1.70112284040812e-05
-1.64899126896533e-05
-4.46865062953878e-05
-2.5663746515792e-05
-1.83694985382327e-05
-2.87021823627141e-05
-3.18203260549189e-05
-1.89022045736034e-05
-3.43536931893847e-05
-5.01747521543151e-05
-2.55418207944613e-05
-1.27724955172415e-05
-2.92143641948649e-05
-2.25151157655096e-05
-1.47596782547122e-05
-2.48761643569193e-05
-2.37617524591389e-05
-1.89700193777869e-05
-3.23701435326296e-05
-6.19469719038873e-06
-3.47806327504498e-05
3.30958772265242e-06
-1.4014183766105e-05
-1.94080939019233e-05
-2.56985708141094e-05
-3.17495205305214e-05
-2.52517438796526e-05
-3.36057241240783e-05
-1.47693546378855e-05
-2.36551193820815e-05
-2.37849905376839e-05
-1.58729016815231e-05
-1.13884869967548e-05
-8.50641633167633e-06
-2.36464316811214e-06
-5.3335988147246e-05
-1.2252107808456e-05
-1.18952732409412e-05
-2.89541851256909e-05
-3.82837474811763e-05
-1.99656508916686e-05
-3.17302093321961e-05
-1.13721739702855e-05
-2.31020872868416e-05
-1.54482039700557e-05
-2.8940554467336e-05
-2.2313634287917e-05
-2.38896845898102e-05
1.02577388097469e-05
-3.02283199502289e-05
-1.19456882856364e-05
-3.33024995340184e-05
-2.24870674507748e-05
-1.00292432943088e-05
-3.77464894759816e-05
-1.96148600124619e-05
-1.45133493365364e-05
-1.42364631531148e-05
-3.47901734206621e-05
-1.89761329157783e-05
-3.16597066841313e-05
-3.86904576851571e-05
-1.59661715466366e-05
-6.86074555843453e-06
-1.41741517384414e-05
-2.67482497105105e-05
-1.9208005619481e-05
-2.53024788775919e-05
-2.7281285443345e-05
-5.02235429653421e-05
-1.81128168587698e-05
-1.0826690363172e-05
-2.00779019208935e-05
-3.63237631297018e-05
-2.18754915720242e-05
-2.11615962518467e-05
-2.67097383864383e-05
-3.25389307974581e-05
-1.03226117291425e-05
-2.60611052940224e-05
-3.45212607715411e-05
-3.55857126582966e-05
-7.13285874646889e-06
-3.81948151371399e-05
-5.38400106736668e-06
-1.54973038416916e-05
-3.80128282452793e-05
-2.71394649842889e-05
-4.96506732714211e-05
-2.97298834372884e-05
-2.89991074014811e-05
1.07879837377429e-05
-2.47280181088979e-05
-3.22365996278715e-05
-2.61192336600349e-05
-2.75067800812296e-05
-2.39389674500982e-05
-1.07673075580127e-05
-3.43554243239316e-05
-2.31817989997618e-05
3.14110092365739e-07
-2.14646196026609e-05
-3.00885270406676e-05
-1.60659717324529e-05
-2.00845617815013e-05
-2.40268891856281e-05
-2.02215616563698e-05
-1.58963580474107e-05
-4.42712055908221e-05
-3.89195179670388e-05
-1.75672777610367e-05
-2.34813189063123e-05
-3.9467277443149e-06
-1.29137785007817e-05
-3.57281478551033e-05
-3.78488353646037e-05
-3.24445866762578e-05
-1.87049629018373e-05
-3.50202046250142e-05
-7.77038825027479e-06
-1.22698991817583e-05
-1.81902691549578e-05
-1.61382694936653e-05
-3.48383327087287e-05
-2.71287265725646e-05
-1.45367287545385e-05
-2.87359632363772e-05
-2.0400794001998e-05
-3.04952806803055e-05
-8.79523512621928e-06
-1.17049700337478e-05
-3.02188128087749e-05
-6.35646973318389e-06
-2.79494094560807e-05
-3.38070574704158e-05
-2.6060269321422e-05
-9.12663318835386e-06
-1.70211529961412e-05
-1.34864805217631e-05
-3.37243254852199e-05
-1.56293871671452e-05
-1.51048876136243e-05
-3.37350467396527e-05
-2.85604956650604e-05
-4.41553838252699e-05
-2.71871326280836e-05
-4.26656515051736e-07
-2.25588574540432e-05
-1.14058136954927e-05
-3.35587448910093e-05
-2.40742932374256e-05
-2.75185590963293e-05
-3.22892632329658e-05
-1.39910076569764e-05
-2.3432603257452e-05
-2.70035829023282e-05
-3.63014721599815e-05
-2.21082812884484e-05
-1.76549021330276e-05
-9.71828907392593e-06
-2.0417309352003e-05
-2.99857519622306e-05
-2.19688908734496e-05
-3.67110102591021e-05
-1.70062699174009e-05
-1.69921873496568e-05
-3.57852602250823e-05
-2.16486360668091e-05
-5.35465552049777e-05
-1.6298235642177e-05
-8.56242902731405e-06
-4.73469540934596e-05
4.42451492559794e-06
-2.10862880524631e-06
-7.79096375840969e-06
-1.00756456150599e-05
-2.55440375392036e-05
2.35667594526139e-06
-2.7164248811753e-05
-1.8789063102138e-05
-1.47575153246343e-05
-3.1561814421126e-05
-3.67227033707021e-05
-2.52967086842746e-05
-2.31194883549179e-05
-2.10020410525693e-05
-1.45891211489298e-05
-4.99248694563472e-05
-2.1593809077339e-05
-4.56320529675233e-05
-8.41915585418221e-06
-2.0024937133304e-05
-1.55295666230243e-05
-2.15917017664048e-05
2.36805021215422e-06
-2.96726104219657e-05
-2.99829339413063e-05
-1.15490879960569e-05
-2.71309285967764e-05
1.07230590885118e-05
-1.19383062687823e-05
-3.17612457437704e-05
-1.56507173336538e-06
-2.0575016576348e-05
-2.16857897059598e-05
-2.04149190179059e-05
-1.76931329568468e-05
-9.21928580357528e-06
-3.89360244966811e-05
-3.33738382020043e-05
-1.51156367952026e-05
-4.0896231929294e-06
4.7850864209223e-06
-3.33239305530524e-05
-1.33042586751723e-05
-3.54053379446372e-06
-3.08257576479109e-05
-2.81529504816447e-05
-4.8251380590371e-05
-2.93462833327114e-05
-8.67915348958669e-06
-2.75204621287896e-05
-1.76186662902439e-06
-3.67782274165643e-05
-1.88592293574628e-05
-8.83654937857063e-06
-4.11275091595863e-05
-1.97448927953017e-05
-9.78250768541813e-06
-1.13007153251719e-05
-2.16734817328185e-05
-1.57542306134079e-05
-2.75214430895398e-05
-5.51841860241719e-05
-3.15858700603749e-05
-2.23367841310818e-05
-1.36622529260791e-05
-3.92321174265054e-05
-4.07807027966789e-06
-2.01031873610324e-05
-3.0002368976698e-05
-2.04504566865829e-05
-2.45532282155294e-05
-3.45612148565524e-05
-2.26433709551133e-05
2.92714132782187e-06
-2.40730476848757e-05
-9.06113869741767e-06
1.31486999802729e-06
-2.14324331901683e-05
-9.07481197642626e-06
-3.64815359747143e-05
-1.76290086676413e-05
-2.62877258665542e-05
-4.20984565912723e-05
-1.63249263628065e-05
-2.04151564425473e-05
-3.84133057077524e-05
-3.39995070247712e-05
-4.08452177989625e-05
-3.55901032187496e-05
-3.04649029920492e-05
-3.54954775538806e-05
-2.28247636214913e-05
-4.32218794442327e-05
-3.03293651241346e-05
-4.08027555469118e-05
-1.89008940528005e-05
-1.68529077994281e-05
-4.81280936932662e-05
-1.61690840106867e-05
-1.74414158598523e-05
-1.15612868763427e-05
-5.57156362638041e-06
-1.23264413399114e-05
-9.97301812509447e-07
-2.2099018402388e-05
-9.25492643444975e-07
-3.81995063180351e-06
-1.06440368533377e-05
-2.7328035215882e-05
-2.66556516355381e-05
-1.02280258030483e-05
-2.15181073042914e-05
-3.2583972788856e-05
-4.82641213788558e-06
-2.09977822429007e-05
-6.83975849925677e-06
-2.49393281539599e-05
-3.85202005333185e-05
-1.90495989396804e-05
-2.16132844088033e-05
-2.06737174810541e-05
-2.28797684392471e-05
-1.9008471658462e-05
-1.47682175350758e-05
-7.12216454226928e-06
-2.06454946604784e-05
-2.86011381920688e-05
-3.2549571964827e-05
-9.09109787092453e-06
-1.93030570334246e-05
-1.62732789696606e-05
-2.62124131383605e-05
-1.60553646804532e-05
-4.45565247017936e-05
-2.19296855708856e-05
-3.38863655196334e-05
-3.74277910628261e-05
-3.00194464326723e-05
-5.02520958692946e-05
-2.87226894669919e-05
-1.12066991992102e-05
-1.46260495461332e-05
-1.61643039198379e-05
-3.58635860010296e-05
-3.48031814074423e-05
-3.69091064002254e-05
-6.08028944988401e-06
-3.48892881960353e-05
-2.61554281753567e-05
-1.23364937994274e-05
-4.64836302121521e-06
-1.27743128391127e-05
-3.37623049814198e-05
5.93610043102815e-06
-2.85661250901747e-05
-1.46102809926445e-05
-1.24089753402587e-05
-3.87375687661782e-05
-1.3878098579102e-05
-2.41380670593718e-05
-4.66140299068494e-05
-9.81670248758935e-06
-3.36065109038462e-05
-2.78174796878296e-05
1.11833540331679e-06
-1.89459222494655e-05
-3.09969599205109e-05
-2.25893955626864e-05
-1.03630688492543e-05
-9.5901532120052e-06
-1.21919153221342e-05
-2.37415046022006e-05
-4.34633961661886e-05
-1.59946152453402e-05
-5.50748541396255e-06
-2.18495860468631e-05
-1.50303006174268e-05
-3.75213632174559e-05
-2.51321272921885e-05
-2.89322351086456e-05
-1.17598215921314e-05
-1.99273607594153e-05
-1.78350549214674e-05
-8.30576624716083e-07
-6.57944119236031e-06
-1.42489471649542e-05
1.92762370514395e-06
-4.59516628949567e-06
-2.2751716038717e-05
-8.20577586561597e-06
-1.5264155480492e-05
-4.05265453633303e-05
-2.90047496723854e-05
4.89770649192059e-06
-1.66627734910424e-05
1.62869356704721e-06
-3.00986793572094e-05
-3.41195061845013e-05
1.09634092356956e-05
-8.78695782397221e-06
-2.49924413526079e-05
-1.7523467189276e-05
-1.1851614176757e-05
-8.79070990048203e-06
-9.81813947205375e-06
-1.0479945332461e-05
-2.03039392665323e-05
1.11862021985053e-05
-2.14860148353276e-05
-3.36873023885109e-05
-3.04349536490157e-05
-1.22607627936138e-05
-4.26603242009367e-05
-3.18787077555305e-05
-2.86488280976172e-05
-1.70894391747491e-05
-1.23920839645035e-05
-1.83961329615866e-05
-3.53540537800337e-05
-2.27831572925425e-05
-1.11330368160602e-05
-2.47089026892544e-06
1.31235482977807e-06
7.76931449643833e-06
-2.70589291926708e-05
-9.1092199311513e-06
-7.67477212904375e-06
-3.16022370735304e-05
-3.1311217904888e-06
-2.12872115934211e-05
4.31298828779024e-06
-3.65525468257872e-05
-1.65606307745392e-05
-7.92277616547352e-06
-2.68821398436187e-05
-4.40560242327533e-05
-2.99051575390307e-05
-3.75793239141424e-05
-1.91951204136444e-05
-5.05936866685131e-05
-4.1049776511746e-05
-1.89867088476332e-05
-1.68892581513675e-05
-2.85705572330824e-05
-2.46610384069016e-05
-1.58095242170428e-05
-2.20117896416029e-05
-2.55915112981626e-05
-3.50102836630916e-05
-2.84734201268271e-05
-1.56673077261367e-05
-1.7066046356722e-05
-2.87850247507737e-05
2.18293368867475e-06
-2.3255353433174e-05
-2.49721331112097e-05
-1.45766250511173e-05
-1.34752559241467e-05
-2.0114749256546e-05
-3.85470637613738e-05
-2.75182057760336e-05
-3.17488964954092e-05
2.01063265789804e-08
-2.20367025543327e-05
-4.02927518019803e-05
-1.84515721466955e-05
-1.60016938824643e-05
-3.90255019545414e-05
-2.59634466341611e-05
-1.75385277466699e-05
-3.88118975054286e-05
-2.70507849092752e-05
-4.19093957944143e-06
-1.93330722637061e-05
-1.909799267929e-05
-1.86828541350911e-05
-2.17779444871157e-05
-1.67674122500793e-05
-1.73268561214891e-05
-1.96617028525332e-05
-1.5709925422921e-05
-1.8320818973715e-05
-3.54169738809203e-05
-1.57862218049007e-05
-1.26551244427713e-05
-2.73679976943257e-05
3.45873052330118e-07
-2.53855395579464e-05
-2.22255195591695e-05
-2.627022418919e-05
-2.36918491658065e-05
-1.15820095712117e-05
-1.94885644607058e-05
-5.75826968473035e-06
-5.66999985324991e-06
-1.5011502631883e-05
-8.38580619487019e-06
-1.78580344964237e-05
-8.75452526911583e-06
-2.18816583608456e-05
-3.42282947580044e-05
-1.65198718813336e-05
-1.13729258326668e-05
-3.12980307422881e-05
-1.54331076633605e-05
-2.79535170481486e-05
-2.79541863477957e-05
-2.83718024864896e-05
-2.34615419859309e-05
-3.36792953892531e-05
-2.22525573373587e-05
-3.26620236997957e-05
-9.83713192298137e-06
-2.66536905055972e-05
-1.52270443380661e-05
-8.22984519007323e-06
-2.09289473226017e-05
2.5832737190444e-07
-4.58035431713994e-05
-5.10552302667772e-06
-2.23433194056172e-05
-2.22296361530346e-05
-4.52002217933332e-05
-1.30133545227064e-05
-9.0041759045519e-06
-2.61522702402901e-05
-1.02135488131367e-05
-1.80507133716611e-05
-8.28466395280508e-06
-2.50278303915195e-05
-4.97681252920246e-05
-2.57976710631184e-05
-2.55053547230431e-05
-2.0836430398562e-05
5.5813394865533e-07
3.65308908226648e-06
-4.10349817920495e-05
-3.23096974290503e-05
-1.78033986207172e-05
-2.09154073033452e-05
-5.17833356854351e-06
-8.91061716369357e-06
-1.54994693902543e-05
-2.75655907047886e-05
-3.08021108229941e-05
-1.18941044623778e-05
-1.37934129067181e-05
-1.43313865558589e-05
-1.83901029334885e-05
-2.91531229552043e-05
-3.00805900377218e-05
-3.32977179918545e-05
-1.68565029032899e-06
-1.10378528609009e-05
-2.26009744171753e-05
-2.17664384334513e-05
-1.52012450314352e-05
-3.55229797283187e-05
-3.62807324624301e-05
-3.67707663854655e-05
6.42641199609853e-06
-3.64052764528175e-05
-2.21605264471237e-05
-2.44910331174843e-05
-2.48177945467963e-05
-1.9556933696571e-05
-5.55288240067802e-06
-1.72882828663324e-05
-1.6777899445814e-05
-2.36298222492655e-05
-4.26871110342475e-05
-1.89869048255904e-05
-1.47710591137617e-05
-3.29538512469446e-05
-3.65935772239239e-05
-4.00806412610111e-05
-3.62528557543514e-05
-2.29096809863534e-05
-2.43117625374788e-05
-8.77843984977748e-06
-1.80627653871029e-05
-3.19276002357423e-05
-2.26626877188905e-05
-1.42167487109976e-05
-3.97314200051957e-05
-1.71694253115239e-05
-1.79924153972096e-05
-4.30911196483537e-05
-3.74157186400298e-06
-3.47270746237597e-05
-1.3125760682849e-05
-1.20124087527882e-05
-9.25283563893566e-06
-4.31804325761007e-05
-2.79004124902205e-05
-1.35336656827263e-05
-4.19790130056263e-06
-2.59595079971054e-05
-7.56591570011792e-06
-1.12167562548785e-06
-2.01797762158757e-05
-1.81327790833482e-05
-2.43646676690857e-05
-2.76401704457549e-05
-1.79116896108182e-05
-2.15533291528722e-05
-2.21322044821473e-05
-2.76988915000228e-05
-2.33083057024831e-05
-1.50538208028546e-05
-1.52660659789632e-05
-9.27228395835047e-06
-9.99685979035015e-06
-1.3499476601589e-05
-7.4418891664817e-06
-3.08563042188332e-05
-1.6953796708974e-05
-3.27188177503765e-05
-1.52587576473186e-05
-1.43836835255928e-05
-8.71204695039165e-06
-3.32955827784117e-05
-3.2562518038441e-05
-1.53730756141389e-05
-1.33249719714581e-07
-4.47910359781526e-06
1.5350489810554e-06
-2.00276332968256e-06
-1.59152059884869e-05
-2.50160048885753e-05
1.33703311773777e-06
1.24663022876094e-05
-3.78734593228736e-05
-3.76341296203666e-06
-1.10270617234269e-05
-8.06952095024672e-06
-3.29361617817292e-05
-1.49254438894138e-05
3.55235167616062e-06
-1.26286547356645e-05
-1.43532815159555e-05
-1.06700762913339e-05
-1.44080280905364e-05
-2.22100815597619e-05
6.60276215486112e-07
-1.70903121369015e-05
-3.36643598746893e-05
-3.85306280527496e-05
-1.95333454552876e-05
-1.95015698125278e-05
-2.50900105769249e-05
-2.74965329926203e-05
-1.8686469676158e-05
-2.29414609435646e-05
-3.79834116653179e-05
-3.47676314589632e-05
-5.6329407184988e-07
-5.24125568763872e-05
-2.20662191312017e-05
-1.79716706534625e-05
-3.10122681530606e-06
-2.17269013516963e-05
-3.47251632384751e-05
-5.64815454339337e-06
-2.56695546092945e-05
-3.83646707750758e-05
-6.98705156878021e-06
-2.46392384732605e-05
-2.0219669531634e-05
1.97411845352762e-06
-8.5077026183578e-07
-4.74175635148702e-05
-1.73845061319719e-05
-1.33447315859505e-05
-3.36854749647514e-05
-3.69740392011021e-05
-5.53575972704429e-05
-2.86518085302026e-05
1.29164126965217e-06
-2.80538030796483e-05
-3.45908840546743e-05
-2.29826548096807e-05
-2.20835307977686e-05
-1.14974440857685e-05
-1.75339702160302e-05
-4.34661856985676e-05
-3.23616568957107e-05
-1.44173374896294e-06
-1.13798159236291e-05
-2.34658140971923e-05
-4.21932198490399e-05
-1.15388186142358e-05
-3.82423965497655e-05
-2.60761623790056e-05
-4.17142436347083e-05
-1.71094943820712e-05
-2.94071705786661e-05
-1.39330284626889e-05
-1.44948505750206e-05
-1.86720201728384e-05
-1.83722396271389e-05
-8.34677513657836e-07
-3.26694902675243e-05
-2.33484659767529e-05
4.45516398353396e-06
-7.82527529175003e-07
-4.09137040487153e-05
-2.52749422423963e-05
-3.28542697607059e-05
-2.84009195733425e-05
-1.95953916994677e-05
-1.87009484186269e-05
5.99752940535175e-06
-8.66359680833593e-06
-4.23393404438385e-06
-2.9535704646453e-05
-2.0821834813735e-05
-2.55297522116084e-05
-1.00979323356057e-05
-8.58243431274943e-06
-1.04355681528251e-06
-2.74304124361664e-05
-1.44768022070747e-05
-5.01895150556789e-05
-2.54346288807046e-05
-2.91320728086193e-05
-2.72831596255955e-05
-1.16084742627965e-05
1.0917419829738e-05
-4.26322674846881e-05
-1.20873449092422e-05
-1.9939691220495e-05
-2.30491961910838e-05
-2.4674696877591e-05
-1.11077946785496e-05
-2.75647340917178e-05
-6.779272783505e-06
-1.52496269865213e-05
-1.40796998978517e-05
1.10172839873018e-05
-2.53102045251698e-05
-4.00489605909533e-05
-1.17304598974839e-05
-1.65561115620814e-05
-3.18917395755741e-05
-2.56539608053316e-05
-2.88644088716812e-05
-2.83977797103572e-05
-1.44036450173237e-05
-3.38994415189903e-05
-1.62527986501376e-05
-3.38061633629804e-05
-1.34490410063673e-05
-1.1229070213216e-05
-1.10803824933128e-05
-2.33378224514576e-05
-7.38672232873336e-06
-9.36657873013825e-06
-1.19435641221268e-05
-3.39491202693015e-05
-2.92491560064744e-05
-1.23852437624111e-05
-2.15759506817316e-05
-2.66187904900977e-05
-1.43556161902186e-05
-2.05939862245909e-05
-6.88311203441336e-06
-2.18719276823252e-05
-6.03938606991956e-06
-7.00583321910073e-06
-1.29237066702008e-05
-1.5280048471276e-05
7.23165529121453e-07
-1.72551274209475e-05
-6.49355299995446e-06
-1.63992438821534e-05
-2.35959664042644e-05
-2.40285640549216e-05
-8.60453580503445e-06
-4.94107261669077e-05
-2.40762940405427e-05
-1.24226527102924e-05
-3.25662693416619e-05
7.08493333650107e-07
-1.70208573105351e-05
-1.37292496202566e-05
-1.27509531531732e-05
-3.14914235679578e-05
-3.50096709851985e-05
-2.17866154824319e-05
-2.10919645529965e-05
-1.54348572563268e-05
-6.62399558942586e-06
4.7572816706434e-06
-1.63684282604068e-05
-1.61323315682139e-05
-3.15640948142775e-05
-2.40390526865291e-05
-3.62864359304895e-06
-1.89121248752303e-05
-4.3849813314153e-05
-3.65218909920152e-05
-4.91309449942547e-06
-1.88255298761607e-05
-2.61983742259531e-05
-5.80455928491688e-06
-3.99844872569351e-05
-3.35267119037358e-05
-3.90272822558078e-05
-1.91397471185197e-05
-3.34700968920683e-05
-3.87951002164183e-05
-1.11039554158301e-05
-3.81648840998016e-05
-2.76721592821338e-05
-8.82962259095156e-06
-2.09561770954298e-05
1.01704773665891e-05
-2.05403919915092e-05
3.95394127390609e-06
-3.53510996481546e-05
-7.90648922376697e-06
-2.30045468457904e-05
-2.19739901003051e-05
-1.23160836561958e-05
-2.34700890644067e-05
-1.99368853929322e-05
-3.67834506128536e-05
-1.41197111801373e-05
-1.75612448143844e-05
1.9030185622793e-06
-5.84067421377973e-07
-1.55288567363218e-05
-1.72824845988108e-05
-3.79859113237279e-05
-1.97235633215015e-05
-2.6617022320844e-05
-2.10114489811008e-05
-3.01227244756619e-05
-4.09794280102971e-05
-1.26545160835811e-05
-3.38012430774691e-05
-1.59203736149347e-05
-2.83584500376999e-05
-3.73199585812745e-06
-1.94722435333767e-05
-4.23116091325226e-05
-3.42478070140489e-05
-1.31015413888769e-05
-3.20290017656846e-05
-1.87770878405086e-05
-4.89691022139368e-05
-2.71460472941732e-05
-1.21551934994365e-05
-2.75919795597885e-05
-3.73234215370735e-05
-2.34496348109014e-05
-2.9381982569497e-05
-1.32760724750535e-05
-5.84331123172148e-06
-1.27968688494099e-05
-1.8154032815448e-05
2.61636429407985e-06
1.53496088547588e-06
-1.55554597577901e-05
-2.97534492585537e-05
-1.23485718292421e-05
-1.52318873604431e-05
-1.63043356751535e-05
-2.17805786978496e-05
-1.7952114208822e-05
-1.79023648853768e-05
-8.49452780956231e-06
-1.92643707553407e-05
-2.28362515031269e-05
2.68741434753601e-07
2.58592996549944e-06
-1.90359237421881e-05
-4.83868598611227e-05
-5.57304136637218e-06
4.21061323443407e-06
-3.95800300485598e-06
-2.02187221893157e-05
-7.64435689090445e-06
-6.92231661809435e-06
-1.68222742297809e-05
-2.03672774829989e-05
-2.16716707039607e-05
-3.60899174940722e-05
-2.07020434303459e-05
-3.41840162751756e-05
-2.01464751289685e-05
-7.19706686633432e-06
-1.20998023876456e-05
-2.60226686631403e-05
-2.70326359496554e-05
-4.35268893835185e-05
-2.33991954431963e-05
-1.63405594210038e-05
-2.38681728722166e-05
-3.08525798036462e-05
-3.25304503636824e-05
-2.58684378647675e-05
-3.19294339094361e-05
-3.23081328955025e-05
-1.56619606116848e-05
-1.65807450360263e-05
-1.82567066154295e-05
-4.33490928756717e-05
-4.65785765815252e-05
-1.25134424156251e-06
-2.46475335946539e-05
-2.85523661878447e-05
-1.37575265137122e-05
-2.08355570107766e-05
-2.63283628510244e-05
-1.67673562637593e-06
-5.24317743406949e-06
-2.04136930132647e-05
-3.97834415200325e-05
-2.51136355271158e-05
-2.8003452836906e-05
-1.23932815739474e-05
-2.59034248573386e-05
-1.85375377145371e-05
-2.63994186862414e-05
-3.5827922735571e-05
-2.2333489622176e-05
-1.03799871958166e-05
-1.10103753421553e-05
-2.10407018343177e-05
-9.04881014990577e-06
-1.56807058631133e-05
-3.20817473527801e-05
-1.74266426502093e-06
-1.18950124236358e-05
7.51172889864866e-07
-5.82953881702263e-06
-3.80769236050637e-05
-7.99580613413827e-06
-2.06423765230883e-06
-2.61892911327158e-05
-1.05765055964373e-05
-2.55314331461685e-05
-1.15450549899565e-05
-1.79572899273839e-05
1.11892399686974e-06
-5.08925308485087e-06
-1.23376340092296e-05
-3.07664824999458e-05
-2.84672736917082e-05
-1.97345606548937e-05
-3.23740877594702e-05
-3.56413650536558e-05
-9.30860198544246e-06
-2.05869793418519e-05
-2.24298346477139e-05
-1.5648822572601e-05
-2.08044831951776e-05
-1.47343120707466e-05
-1.86677351066547e-05
-1.56341253990446e-05
-2.67319147691884e-05
-2.62724521800625e-05
-3.48894794761644e-05
-3.63002487356528e-05
-2.79919157301193e-05
-3.57248892781497e-05
-1.19843259592573e-05
-2.72643503563324e-05
-2.25768011068408e-05
-2.31468420582687e-05
-2.64366222027361e-05
-1.27178458087132e-05
-2.51037696296921e-05
-2.44771096034496e-05
-2.06813328143268e-05
-4.41366063201993e-06
-1.43493899727568e-05
-4.29709547874773e-05
-3.68972277326914e-05
-5.17328403735164e-06
-2.56399636107898e-05
-1.08038359671166e-05
-3.59023238307308e-05
-2.76222077609015e-05
-3.14012703051653e-05
-2.73459352602024e-05
-2.95851824876083e-05
-1.87486079084456e-05
-1.95285218773195e-05
1.56323452962122e-05
-3.61723910592705e-06
-2.36459700388162e-05
-3.69650723410683e-05
-2.67475568125097e-05
-2.71682254853585e-05
-3.55914974069254e-05
-4.34014701551585e-05
-2.2356730123367e-05
-3.5102484812568e-06
-2.30591720737077e-05
-3.62542929867994e-05
-1.49589824776222e-05
-1.23193632818607e-05
-3.04072738597682e-05
-1.32182257580521e-05
-2.35526718968459e-06
2.67886764443134e-06
-1.29135420007646e-05
-3.82223942876677e-05
-1.54638789909101e-05
-2.7550079736598e-05
-1.85263503646621e-05
-2.34922951677545e-05
-5.36081494572421e-06
-2.33306672186076e-05
-1.24703767715305e-05
-2.26518110822482e-05
-5.28536700408179e-05
-2.84871337625904e-05
-1.68357541185835e-05
-7.93432101738122e-06
-1.99319454810849e-06
-3.46106631052099e-05
-2.00782660144748e-05
-3.25266247806336e-05
-1.15260602817775e-05
-2.83285647019634e-05
-4.83573462273347e-05
-1.88267541712611e-05
-1.53604714824246e-05
-2.62107219757255e-05
-1.76086401430944e-05
-1.93421558451203e-05
-1.56090018322065e-05
-3.90046028296339e-05
-9.12488659885627e-06
-2.18074949547259e-06
-3.32231067367292e-05
-2.46479301440947e-05
-9.98735000668615e-06
-2.45624697189277e-05
-7.82007188147801e-06
-1.37250914821777e-05
-1.22647041871046e-05
-5.38603407888594e-06
-3.91241312279426e-05
2.18002364469984e-06
-3.59084818485832e-05
-2.85554555992954e-05
-2.01361256416324e-05
-1.81380915919948e-05
-2.14278142446916e-05
-1.81735069601773e-05
-4.11811497329076e-06
-8.97261834066606e-06
-3.43993908423553e-05
-1.0601730908747e-05
-3.85945957365437e-05
-1.82020652638866e-05
-2.24658704756206e-06
-2.9572603193461e-05
-4.23255076179766e-06
1.65541593073048e-06
-1.99484673375533e-05
-2.37320196822769e-05
-2.19940889058071e-05
-2.24282187244709e-05
-1.5532887225547e-05
-3.13418180040772e-05
-1.37277398726929e-05
-1.77833668310633e-05
-3.54773879198003e-05
-1.14484773085632e-05
-1.12936283093924e-05
-3.20335778824086e-05
-2.64655554072673e-05
-2.26011472594578e-05
-1.0294995720751e-05
-2.97838342901121e-05
-3.68895506334908e-05
-2.64755069049985e-05
-4.35702225271224e-05
-2.46940899075508e-05
-3.35116244419391e-05
-3.34613394397639e-05
-1.25310743821773e-05
-2.59222962564243e-05
-2.2862870892933e-05
-4.6571275029122e-06
-2.12773375048376e-05
-1.57693475491023e-05
-1.80011118260506e-05
-1.33363548086187e-05
-3.13127619676127e-05
-1.19700791143312e-05
-2.92322319786191e-05
-1.29720684772971e-05
-1.73592847635669e-05
-3.75680343340465e-05
-1.3704454060261e-05
-1.42978560653945e-05
-3.93705173274918e-05
-4.18008281433663e-05
-1.64573259957139e-05
-1.94130650585059e-05
-1.80996076142315e-05
-1.07628737392086e-05
-4.34638423246999e-05
-6.50956058242268e-06
-2.18892562690259e-05
-5.77417548845144e-06
-4.7112592354473e-06
-2.18854789119896e-05
-2.45573215502439e-05
-1.86239761635008e-05
-2.57808661192787e-05
-1.63757549456463e-05
-1.92923722658204e-05
-2.88735734675244e-05
5.16184596147326e-06
-5.56980215373293e-06
-1.09580787665009e-05
-2.42283085242469e-05
-3.32889873760382e-05
-2.41214336087199e-05
-3.16927576254751e-05
-4.32784540341666e-05
-2.87585371055004e-05
-2.50950017182643e-05
-1.96915677536913e-05
-3.3420436462739e-05
-4.98807894064508e-05
1.19914014034971e-05
-1.29582863181242e-05
-3.34199855453364e-05
-1.72590975654596e-05
-1.50840067863368e-05
-1.30537006924301e-05
-2.92523093845107e-05
-3.81799143531174e-05
-1.74298094312471e-05
-5.47434072172058e-06
-1.33766160647628e-05
-1.48159426665352e-05
-1.77768850873502e-05
-3.79488584075138e-05
-4.00871792821741e-05
-7.42793105413828e-06
-2.65437309913477e-05
-4.30688665102945e-05
-2.79382696099057e-05
-7.55093397823004e-06
-2.37753346242318e-05
-2.84016475456851e-05
-2.02360084726426e-05
-3.93235722977674e-05
4.10960790598483e-06
-2.01016321077993e-05
-3.55937238296843e-05
-3.29262906228094e-05
-1.70906713002275e-05
-3.51035436019223e-05
-3.04829812660403e-05
2.49820848243696e-06
-2.35822289080856e-05
-1.22659214060361e-05
5.05182115939162e-07
-1.45819590296031e-05
-1.61408418689994e-05
9.11832289162636e-06
-1.39106675140829e-05
-1.17156324418642e-05
1.55437496036167e-05
-2.95374350584068e-05
-3.38673459569867e-05
-2.28897859530791e-05
-1.03771809748463e-05
-2.40034623441316e-05
-1.15233423776661e-05
-3.78355367600139e-05
-5.10965005308861e-05
-2.57424891423992e-05
-1.77509812082558e-05
-2.69554726107481e-05
-2.36785010000766e-05
-4.40699879558646e-06
-2.71763339220132e-05
-1.41905388217884e-05
-4.9206931167626e-05
-1.21026684285663e-05
-1.68890294651491e-05
-2.55054431197837e-05
-9.46143513133958e-06
-4.27520341075592e-05
-3.31997060434343e-05
-1.06940242780568e-05
-1.30379567688222e-05
-1.81183749673614e-05
-2.79076860592669e-05
-1.83949107321962e-05
-3.28986402118068e-05
-3.08372323511347e-05
-6.29323565035687e-06
-1.12668969277538e-05
-2.6570376297901e-05
-3.62656368370248e-06
-7.81396754215411e-06
6.89830990071859e-06
-3.46661986916241e-05
-2.76976553849299e-05
-7.41355820381135e-06
-4.46276131417954e-06
-1.95919928579349e-05
-3.33827921976876e-05
-1.76175651507501e-05
-2.37188545497262e-05
-2.99010724847119e-05
-2.01505443117615e-05
-5.52354628831077e-06
-2.98190345953504e-05
-1.10052160976441e-05
-1.3454897442545e-05
-1.48378442215941e-05
-2.04974314087756e-05
-3.24924513909457e-05
-1.8910966024495e-06
-3.13648577783325e-05
-1.87469449905187e-05
-2.90927158018968e-05
-2.54280773931542e-05
-1.84350837728354e-05
-1.08363095977637e-05
-5.1688516678198e-05
-7.15144845912059e-06
-2.3711891291618e-05
-2.02468812523269e-05
-1.81587726915179e-05
-2.49662762408852e-05
-1.3704571511928e-05
-1.91851121837431e-05
-2.46192697676785e-05
-1.77170191841328e-05
-1.77758008565153e-05
-1.46422008304582e-05
-4.30811232531137e-07
-2.74317803281445e-05
-3.36245108771942e-05
-2.46693273296829e-05
-1.92459359787876e-05
-1.42316977951784e-05
-1.90874129200075e-05
-1.43742039468532e-05
-4.49665615031806e-06
-2.35852461214594e-05
-1.92623100304648e-05
-1.17150307214272e-05
-6.35886678883114e-06
-2.1941617654668e-05
-3.01623175830649e-05
-1.57476466621717e-05
-1.74270485593983e-06
-2.05511163639437e-05
-1.41313086397345e-05
-2.49183232813384e-05
-1.97178830011547e-05
-1.67190329523728e-05
-4.23834855319376e-05
-3.52833844896609e-06
-1.36871382582409e-06
-4.1682397218645e-05
-1.295635337789e-05
-6.30159717499241e-06
-8.59840030346839e-06
-1.63403995384554e-05
-1.30453914303335e-05
-2.22067080995532e-05
-2.432565971544e-05
-4.24670937258929e-05
-1.47519119464279e-05
-1.63654005749827e-05
-2.93766931053196e-05
-1.31249286166247e-05
-2.05520716998929e-05
-3.68911462018401e-05
-2.13085472877637e-05
-2.77946955097067e-05
-3.25013808882138e-05
-1.18544099075835e-05
-1.41808974656189e-05
-2.81795934747428e-05
-2.36786872097271e-05
-6.35772007701542e-06
-8.81119593625059e-06
8.45917136493635e-07
-3.25184751421433e-05
-9.79925702767228e-06
-1.73158837352633e-05
-1.29505270374156e-05
-8.2895729028497e-06
-2.74413255094135e-05
-3.56219899277316e-05
-2.62519488246581e-05
-1.55182302715675e-05
-3.36892776949614e-05
-4.46136038311397e-05
-1.49386811919755e-05
-3.73548126908335e-05
-2.7789404881153e-05
-1.66318185850211e-05
-2.13364228220161e-05
-2.94052185736516e-05
-5.41413652434594e-06
-1.82029534049865e-05
-1.27199587457505e-05
-1.62958297028054e-05
-1.54473732933478e-05
-6.69691007892805e-06
-1.787786969899e-05
-1.35412674252939e-05
-2.01517728850392e-05
-2.33276453259672e-05
-3.25646914927446e-06
-1.55087249577026e-05
-1.29077880470363e-05
-3.24944299714126e-05
-5.33225478850929e-06
-2.16956312122166e-05
-1.99729735787204e-05
-3.33167240755959e-05
-3.04340127414153e-05
1.88645328284036e-06
-7.55126251749862e-06
-4.57773256487695e-05
-5.08481717617715e-06
-5.14738765527503e-05
-1.87911896146704e-05
-3.62985821226033e-05
-2.72213561133095e-05
-9.74296367109691e-06
6.16020397960825e-06
1.1254026498021e-06
-3.06498373551587e-05
1.81366578781709e-06
-2.82557687092141e-05
-2.7393872542446e-05
-5.08131013554526e-06
-9.02337861874032e-06
-3.71144319355891e-06
-2.46107694298655e-05
-3.00396336528504e-05
-3.95737942551515e-05
-1.79995573510027e-05
-1.75849850833856e-05
-5.08275718239901e-05
-5.70776596215212e-05
-2.87565934065688e-05
-3.0470229440862e-05
-2.60562808060598e-05
-2.20921792248974e-05
-2.77613331389178e-05
-2.32368019278936e-05
-4.23686587814484e-05
-8.30854996310962e-06
-1.95090942805506e-06
-1.59581743728662e-05
-2.18896170674012e-05
-2.88873840656621e-05
-2.53486445972487e-05
-2.75277692499072e-05
-4.17942435523953e-05
-5.93371081893175e-05
-1.40159934268211e-05
-3.18451818638274e-05
-3.27810645598064e-05
-2.31295846749237e-05
-1.81169546017212e-05
-1.82947291871873e-05
-6.41160025495929e-07
-2.91687926924155e-05
-2.13625007627283e-05
-3.24980070012243e-05
-8.71598346797428e-06
-1.14477245314542e-05
-1.35710283747769e-05
-3.22249331347201e-05
-3.05033241213327e-05
-3.18856113028239e-05
-2.11489120129636e-05
-3.52311859210303e-05
-3.47695024690479e-05
2.45643131344364e-06
-1.42074927117578e-05
-2.30499658230895e-05
-1.39663195084774e-05
-2.45644806027695e-05
-1.33174221325166e-05
-1.59027408290574e-05
-2.30562246468514e-05
-1.01718066637329e-05
-2.026562955891e-05
-9.36930137653056e-06
-2.3069640324804e-05
-9.79900240558611e-06
-3.6489126408857e-05
-2.03966717418721e-05
-1.48613930421402e-05
-2.85411803989481e-05
-1.61873359738253e-05
-1.08233606869293e-05
-2.48217925575844e-05
-2.08204794655441e-05
-2.46679874736746e-05
-1.45105558190615e-05
-1.84198976992764e-05
-1.6432822856291e-05
-1.4793115745043e-05
-3.27002006824406e-05
-1.2523068238546e-05
-1.13556571509524e-05
-3.41623849475331e-05
-2.2938424333715e-05
-4.36507811589534e-05
-1.97967529667198e-05
-1.91205496477941e-05
-3.87277602140452e-05
-1.66718129083996e-05
-1.78064319726754e-05
-2.48784906678967e-05
-1.092030654333e-05
-3.07942233533868e-05
-2.66001875770151e-05
-1.99800186077355e-05
-3.04253612228006e-05
1.28975574508976e-06
-6.99388473459376e-06
-1.40829757710641e-05
-8.34166216727311e-06
-2.97516200761821e-05
-1.63353192901746e-05
-8.61107424099147e-06
-3.34590618466312e-05
-2.39122279854747e-05
-1.75840660754406e-05
-3.41350886817836e-05
-2.42559889115917e-05
-1.14723960336306e-05
-5.84175892377665e-06
-2.67340553955435e-05
-2.50373090588894e-05
-3.67875204888624e-05
-4.48011990279463e-05
-2.24145833409004e-05
3.66209324285637e-06
-4.43434566775593e-05
-7.98074708247396e-06
-2.09654985666681e-05
-3.80655770692861e-05
-2.8220221270684e-05
-2.48741392808565e-05
-1.46386246805002e-05
-2.91028672653613e-05
-2.45895039247109e-05
-1.11021954156608e-05
-2.20796088465658e-05
-1.88618469628143e-05
-2.1218799165324e-05
-9.88529933868272e-06
-2.27254237532989e-05
-1.46985722898498e-05
-2.7778966508872e-05
-4.12085398344303e-05
-1.62664720945972e-05
-2.25976580739931e-05
-3.25784030168736e-05
-2.37538055196477e-05
-1.43116406125256e-05
-1.74250913935365e-05
-3.68112575704694e-05
-1.34090923172268e-05
-4.87485333176503e-05
-6.84343098785043e-06
-3.76330394310992e-05
-4.55257721635898e-05
-6.45926112801554e-05
-1.17038746162325e-05
-2.29467761164649e-05
-4.3768121189667e-05
-2.0329330305588e-05
-1.9464896843956e-05
-1.64758808608096e-05
-5.42395912232632e-06
-1.71528659615491e-05
-2.12571268942124e-05
6.99964713210396e-07
-1.65852464126635e-05
-4.48890044510133e-05
-3.68617057858095e-05
-2.5871509703797e-05
-1.61618208194105e-05
1.05979797955791e-05
-1.40474790615503e-05
-2.95165347901631e-05
-1.79482153989251e-06
-1.35878429882104e-05
9.0554175060795e-06
-3.95390250680882e-05
-2.44833094441809e-05
-3.24054526598583e-05
-8.23764179208683e-06
-1.68513426405143e-05
-5.8182328972085e-05
-6.78402746942279e-06
-2.21144491709969e-05
-2.49490363769342e-05
-2.31454488361372e-05
-3.88780759090188e-05
-3.0651587263193e-05
-2.69258295173868e-05
-5.40188277156618e-06
-1.80775477365623e-05
-2.57578586687235e-05
-3.52574319827496e-05
-9.55023771561119e-06
-1.39689286313919e-05
-2.16737771628164e-05
-2.5167814320664e-05
-1.91237343905438e-05
-2.33557935726279e-05
-3.52295014796227e-05
-9.95867409437443e-06
-1.44674700860272e-05
-3.72855125614124e-05
-1.63156882940449e-05
-2.8524007235075e-05
-3.48436602830982e-05
-7.26517595530861e-06
-2.62331315465617e-05
-1.30072241302836e-05
-3.08445571433096e-05
-3.12443394031151e-06
-5.14233016096544e-06
-2.02126173402819e-05
4.31187170455929e-06
-3.19369853244132e-05
-2.21603387637042e-05
-2.19967762504047e-05
-4.74868404738685e-06
-1.71313925935592e-05
8.52900908512435e-07
-3.28141985491322e-05
-2.47404542231093e-05
-3.04936304013535e-06
-8.43542943594972e-06
-3.05433790158727e-05
-3.54500010751517e-05
-9.38650681881297e-06
-1.92652117817332e-05
-1.46625670620652e-06
-2.42044296967286e-05
-1.22831145413445e-05
-1.79628237583155e-06
-2.15190996477018e-05
-4.33989806499391e-05
-2.73895132833611e-05
-4.08711552536056e-05
-2.97352194970981e-05
-2.60639389565239e-05
-2.11153396491877e-06
-1.2594759740175e-05
-1.55989834217747e-05
-1.38487734580926e-05
-1.49756916365336e-05
-3.09122328422509e-05
-1.88619142717237e-05
-2.31420658489807e-05
-1.94325255572936e-06
-1.46109645192178e-05
-3.49065083239004e-05
-4.06352404348487e-05
-3.01813134197266e-05
-2.43275284430087e-05
-1.99904323019065e-05
-1.33384209469906e-05
-1.97012866861025e-05
6.31410988207154e-06
-1.71016500270594e-05
4.82537848097288e-06
-1.35449650727652e-05
-1.22540062942063e-05
-6.50596786825364e-06
-3.05817588357709e-05
-2.22880591483423e-05
-7.17967963023014e-06
-2.20879361476086e-05
-2.7557317230159e-05
-3.11536940926983e-05
-1.11587240400608e-05
-2.81982706150023e-05
2.04740184269396e-05
-2.33987810491284e-05
-2.87684655601313e-05
-2.96058964843963e-05
-3.41281148572743e-05
-4.34402017065165e-05
-3.23796430908097e-05
-2.12401487801893e-05
-3.23366831084163e-05
-5.64117788838714e-06
-2.74429395400514e-05
-2.52096507746474e-05
-2.53000069711187e-05
-2.18631306186967e-05
-2.40245084128399e-05
-1.31800333104357e-05
-3.00006970543311e-05
-1.77313156142052e-06
-5.07294420959017e-05
-1.58670667024578e-05
-5.4512253476869e-06
-2.27457740283596e-05
-2.83496826870915e-05
-2.33965661553334e-05
-2.06634291602307e-05
-5.56844112023998e-06
-1.68721723186487e-05
-1.67288702269478e-05
-2.29671084001706e-05
-1.70580927884206e-05
-1.13934635997164e-05
-3.92774774915084e-05
-2.4114821671078e-05
-5.82783560466311e-06
-2.04781635646608e-05
-2.11054327742715e-05
-2.71938507535939e-05
-1.29985754827465e-05
2.73250526634834e-06
-3.56289286479099e-05
-2.39922219144843e-05
-3.01426568162334e-05
-2.75810225963169e-05
-8.90439577224727e-06
-1.36564951920919e-05
-2.37035917789002e-05
-2.98452896354231e-05
-1.04659661460646e-06
1.38231205088645e-07
-1.33971179480145e-05
-2.26387242906736e-05
-2.6732596535684e-05
-1.76195344932083e-05
-1.7686954212146e-05
-2.50064564918641e-05
-4.09011952393477e-05
-3.90622817846508e-05
-5.56969519082936e-06
-5.03866529361625e-06
-9.63931451986648e-07
-6.16094280274453e-06
-1.86523091287828e-05
-2.98383449187438e-05
-5.55227317730963e-06
-8.8693730555746e-06
-3.45555016387175e-05
-4.09411603223713e-05
-8.90946616531385e-06
-2.35530405003195e-05
-1.41163146509876e-05
-3.27352982548408e-05
-3.1091270553603e-05
-3.12324552928842e-05
-2.70783515040527e-05
-7.14808822314319e-06
-2.17340678059518e-05
-3.52080491348736e-06
-2.47348522666823e-05
-3.17514226325081e-05
-1.93660384671018e-05
-8.18325342648037e-06
-3.46697046673527e-05
-2.31342879788296e-05
-4.63607259000477e-06
-1.36505203787786e-05
-2.38542994875726e-05
-2.39275271462326e-05
-3.15579065365097e-05
-1.35589680796031e-05
-1.97225236480576e-06
-2.22417731404436e-05
-6.99724233259933e-06
-2.9417515465664e-05
-5.96338923487196e-06
-7.61781819765126e-06
-2.16184473945335e-05
-3.00894971615499e-05
-2.54339740841143e-05
-2.29736448917675e-05
-3.19111005047819e-05
-3.83105678745765e-05
-1.87943812204848e-05
-1.71690764310113e-05
-1.88920136945354e-05
-2.92526937546608e-05
-2.21804578351029e-05
-1.70001015122228e-05
-3.60670357738142e-05
-3.77946588373737e-05
-1.55272982102918e-05
-2.49347172771525e-05
-3.4236247377185e-05
-7.19041362910942e-06
-2.25090050209926e-05
-3.43062487474274e-05
-1.89840839226485e-05
-1.46891495676197e-05
-9.88733167427864e-06
-8.33257332605648e-06
-2.16254285001016e-05
-1.58784205043606e-05
-2.95826050591506e-05
-2.24190531386e-05
-3.36055433215974e-05
-2.60095326386474e-05
-1.15451709052363e-06
-3.61991125206516e-05
-9.31036136958222e-06
-3.36310555966756e-05
-2.47131583880817e-05
6.26562976798431e-06
3.01544956854896e-07
-2.16900826496285e-05
-3.22585538684366e-05
-2.94472345466857e-05
-3.86845167381341e-05
-2.94888574509872e-05
-1.6164028174567e-05
-3.70464765097952e-05
-1.55494972408735e-05
6.55540292348756e-07
-1.43192401033461e-05
-9.04494057620911e-06
-1.31247902254558e-05
-2.96507957992231e-05
-1.73683742431698e-05
-1.14150581550497e-05
-3.03534845193249e-05
-2.38922090286209e-05
-1.60820962994358e-05
-1.62789986095352e-05
-3.10645399475571e-05
-3.42382453014748e-05
-3.50343302861384e-05
-1.58148788624707e-05
-6.46386022338111e-06
-1.99616687001945e-05
-4.10821257410185e-06
-3.10808510992698e-05
-3.12457481803458e-05
-1.6757343699239e-05
-5.3711097940375e-05
-1.04322472424931e-05
-2.86807211924537e-05
-1.79917097217473e-05
-1.25153429272616e-05
-2.24299227345422e-05
-1.88443865301497e-05
-1.68752097974834e-05
-9.90552675863686e-06
-2.32135729717102e-05
-4.15566496424769e-05
-1.94229894752518e-05
-2.16099797029646e-05
-4.57894887277814e-06
-8.19473200016657e-06
3.93532465412947e-06
-2.18768031856241e-05
-3.42261723176174e-05
-3.20925843190468e-05
-2.37651299560405e-05
-3.06201219589014e-05
-3.34541315449261e-05
-4.46805195044363e-05
-2.28395312507084e-05
-1.54347146673007e-05
-1.71190480819321e-05
-9.58966221834912e-06
-2.67331019272252e-05
-4.94034456937836e-05
-3.18094616148325e-05
-4.86282754853299e-06
-1.13246214962114e-05
-3.54668098306257e-05
-2.47923180232203e-05
-7.44963819801245e-06
-1.07443129709922e-05
-1.45836282807546e-05
-3.61654601388262e-05
-1.46418114563374e-05
-2.59010383734424e-05
-2.2572759541744e-05
-2.3391626113509e-05
-2.01975529747534e-05
-3.14876564402202e-05
-2.95289399543358e-05
-8.77336165212473e-06
-1.48987931979924e-06
-5.95079222622267e-06
2.38868543857702e-07
-9.83405806522429e-06
-2.43119620984804e-05
-2.51380194893375e-06
-3.86768737975503e-05
-1.04480653843423e-05
-1.76897100124496e-05
-3.18896914651471e-05
-3.38834741568394e-05
-2.36318522962526e-05
-4.50227635451986e-06
-2.05614967816515e-05
-1.70734678143058e-05
-4.1936306141625e-05
-8.78118409178981e-06
4.9641201655494e-06
-2.5095048147832e-05
-1.22148343976804e-05
-1.73554629654889e-05
-7.05700370977998e-06
-1.47307673020256e-05
-1.28893623241642e-05
-3.56355645733014e-06
-6.74280360864992e-06
-9.26133882016718e-06
-1.67561484889136e-05
-1.30683137546662e-05
-3.00732584598408e-05
-1.81793583033788e-05
-1.53404923814291e-05
-1.65335736159966e-05
-1.96277708132234e-05
-3.08904631982248e-05
-2.78289538653443e-05
-4.31321475766358e-05
-5.09750653374009e-05
-4.27753970955273e-05
-2.13944436531502e-06
-3.19733933024673e-05
-5.25040814355292e-05
-1.54464034938069e-05
-3.20565587413322e-05
-4.52493353683708e-05
-2.36440915766e-05
-2.18128426473247e-05
-1.52342879374372e-05
-1.43497518987329e-05
-2.68837076773124e-05
-9.84979984056664e-06
-5.25223175391572e-06
-3.46027846888643e-05
-3.70979001318629e-06
-1.99921033286948e-05
-3.31935584069982e-05
-3.16020361650061e-05
-1.61274849323212e-05
-2.35737356462673e-05
-1.24278692442581e-05
-2.22747210482202e-05
-1.55149979859365e-05
-3.21687296300835e-05
-4.08600792926234e-06
-6.46517564202686e-06
-4.20304001369587e-05
-4.17188785421965e-05
-9.17838750268143e-06
-3.1693665728943e-05
-4.1975228442101e-06
-2.51201198058784e-05
-2.62356912440722e-05
-1.50632161455373e-05
-1.98355967818367e-05
-4.01681447783797e-05
-3.20449933998577e-05
-1.30285559432426e-05
-3.46152208921131e-05
-2.54057573252567e-05
-7.38978870900934e-06
-2.70349177579506e-05
-2.15906650964601e-05
-3.01613383421453e-05
3.52540687781226e-06
-3.34456182807303e-05
-1.8210671352031e-05
-1.97639508201778e-05
-1.94090946261963e-05
-2.5964367318649e-05
-4.53928164623604e-05
-1.10543362192824e-06
-1.43806850714433e-05
-2.99356100674637e-05
-2.93175858163122e-05
-2.04188166776485e-05
-2.69665377400946e-05
-1.60156024990004e-05
3.17797344412813e-06
-2.37641077625372e-05
1.58438368105616e-06
-2.52207203410117e-05
-4.2575795152837e-05
-8.39029186004992e-06
-6.69939584437757e-08
-6.31780222595747e-06
-2.26995933168798e-05
-1.53970099788601e-05
5.22176033346816e-06
-2.5890441621632e-05
-3.56498479107121e-05
-2.52127338744367e-05
-1.70709726236412e-06
-2.23285291890954e-05
-1.44363897442464e-05
-3.13517342385395e-05
-2.41608106581749e-07
-3.72106222895012e-05
-2.85211564051505e-05
-3.7586498483986e-05
-2.62862502747891e-05
-2.63668613690362e-05
-1.58252416572099e-05
-6.98103298508753e-06
-1.64531210004447e-05
-1.7546557452881e-05
-2.46214995439047e-05
-2.04150610998014e-05
-3.33890344211658e-05
-2.45673271582123e-05
-1.53558281052285e-05
-1.40891994034354e-05
-3.94021573450157e-05
-3.28523693739812e-06
-2.01679335044073e-05
-4.95407946770378e-06
-1.7370036044827e-05
-4.51230634015578e-06
-1.93100565061293e-05
-4.72237587439498e-05
-2.17610739658558e-05
-1.95364238215091e-05
-1.44745651773306e-05
-3.736423100089e-05
-2.19955362942279e-05
-1.76060114819477e-05
-2.14498638096682e-05
-1.70384205363931e-05
-7.78857454310922e-06
-8.52522025024719e-06
-1.36942568954613e-05
-3.10296191690269e-05
-2.7319342259345e-05
-3.8792950946361e-06
-1.38557230079371e-05
-3.92688425463003e-05
-1.95441957042835e-05
-2.83373047100904e-05
-1.95541647907784e-05
-2.681930412413e-05
-3.55237013234034e-05
3.26495871770677e-06
-4.64698683170715e-06
-2.25938825119111e-05
-4.75937021347638e-05
-1.27449394814481e-05
-2.77780712781169e-05
-1.57187035073312e-05
-5.49727694075914e-06
-3.06963639368774e-05
-6.26204588407058e-06
-2.76237659195051e-05
-1.55649373659317e-05
-6.54593219020444e-06
-1.92289456947122e-05
-1.9365296686578e-05
-3.75209338718428e-05
-1.41323977708e-05
-1.52466141688122e-05
-1.58802498768327e-05
9.28689754379384e-06
-8.49877241237426e-06
-1.70270726482482e-05
-3.68233357169635e-05
-2.14450507605578e-05
-1.2789145415721e-05
-1.42594539822246e-06
-3.81526560977065e-05
-3.74991914522754e-05
-2.32607884550138e-05
-2.16394524592249e-05
-1.02662794931421e-05
-4.22215878670989e-06
-2.99941583936083e-05
-1.2491548780444e-05
-3.78224929510482e-05
-1.47680429048442e-05
-1.85726760665738e-05
1.30156377043606e-06
-1.47295723951587e-05
-2.85096536225198e-05
-1.33441569818634e-05
-1.9549367152348e-05
-5.41075931852054e-09
-3.12946150805184e-05
-2.59371655870638e-05
-1.26938536549189e-05
-1.33927430894948e-05
-4.36425388575073e-05
-2.9686589397023e-05
-1.35973492154759e-05
-2.18671530184562e-05
-2.93020652618426e-05
-4.06883485935822e-05
-5.67651845561574e-05
-2.31029027566995e-05
-2.07669567976761e-05
-1.98184888600898e-05
-1.04979147785186e-05
-2.44941547133307e-05
-3.71621743678489e-05
-8.6677672631989e-06
-2.19294150540645e-05
-9.02066087828946e-06
-3.25134478461518e-05
-4.46121035664857e-05
-2.76676483088373e-05
-2.77664708119832e-06
-1.50703369015215e-05
-1.37696604082142e-07
-2.35462623150122e-06
-3.86484005879592e-06
1.32842067752731e-06
-1.15668855495181e-05
-1.79630769976898e-05
7.33228188394346e-06
-2.55950840854013e-05
-2.13331097581005e-05
-9.77776186120588e-06
-1.21764028070394e-05
-2.52379662613959e-05
-2.45281686239616e-05
-2.51476658135584e-05
-1.97799240632185e-05
-2.16128600438531e-05
-1.99784802579363e-05
-1.46888020158022e-05
-9.54104134809261e-06
-3.50970639476099e-05
-1.87620369674447e-05
-2.31712415025497e-05
-2.61320928850795e-05
-1.00313032462472e-05
-1.63278525639837e-05
-1.03681468265808e-05
2.17385305411419e-06
-1.34637711042224e-05
4.37030786134466e-06
-5.37536209137469e-06
-2.5452148800549e-05
5.23330395117744e-06
-1.91572048683577e-05
-3.6206492279945e-05
-3.49581779979379e-05
-3.77036430005803e-05
-1.0657886160159e-05
-2.67146479494843e-05
-3.37727495225278e-05
-3.62364875972273e-05
-4.85562950322842e-06
1.22833684234933e-06
-2.41151711784399e-05
8.55447996913147e-06
-2.63814860199679e-05
-1.24187186542517e-05
-2.1937395954319e-05
-1.53650427935845e-05
-5.85664270593257e-06
-2.74895986258981e-05
-6.93179403753589e-06
-2.58034879001616e-05
-2.71647922600952e-05
-2.07008178987097e-05
-2.76104639662728e-05
-2.05133058298478e-05
-1.61613353241375e-05
-2.65384417013151e-05
-7.08885865125845e-06
-3.42626148891251e-05
-2.15388036217782e-05
-2.53086934621554e-05
-2.59351000602476e-05
-3.28591284939366e-05
-2.35120965659868e-05
-3.90942315692925e-05
-3.90086017251352e-05
-9.09455474927295e-06
-1.90226665043453e-05
-8.97169315950415e-06
-1.93129344154967e-05
-1.23453458678504e-05
-5.47138145866088e-06
-3.0147573660381e-05
-1.11458547039548e-05
-2.46043783284121e-05
-2.94449756618253e-05
-3.69321795030307e-05
-3.29328445873848e-05
-2.95427026842177e-05
-1.95618232828989e-05
-2.8507862143776e-05
-1.97898023182722e-05
-2.08790706990942e-05
2.42624844162605e-06
-1.43842332291228e-05
-3.73322501225033e-05
-2.3855788773141e-05
-4.41414376458919e-05
-2.83261784572519e-05
-8.60724316561821e-06
-2.39943031911451e-05
-5.63683548159865e-06
-1.36715625451515e-05
-3.70115120146569e-05
-3.648926629067e-05
-2.37608026825043e-05
-4.18838859920969e-05
-1.86862057321502e-05
-4.25597065329971e-06
-4.25106220373374e-05
-1.16772545168627e-05
-9.35865383031862e-06
-3.0147387004873e-05
-1.79112341884364e-05
-1.43154530466903e-05
-2.0915428978642e-05
-1.53074266823632e-05
-1.6627167488842e-05
-1.20247123362405e-05
-1.29330890296713e-05
-9.32022683390404e-06
-3.13052852641957e-05
-1.33389396348745e-05
-2.04945281751549e-05
-9.39253050230653e-06
-1.35088506518299e-05
-1.06443763912814e-05
-6.42828710184618e-06
2.0762800280159e-06
-4.15837008428564e-05
-1.26804510883312e-05
-4.46202677016387e-05
-2.1320739860028e-05
-1.62923046421114e-05
-1.19191047571298e-05
-2.38568452643498e-05
-2.4992101701611e-05
-2.72216055172227e-05
-2.40140397703355e-05
-7.97111028111799e-06
-2.87366409528683e-05
-1.85081781295049e-05
6.71582883793753e-06
5.86443682449464e-09
-1.58219913097771e-05
-3.56620701294736e-05
-1.61286602477959e-05
-2.9496168224729e-05
-2.16146833418814e-05
-8.82216431625475e-06
-2.49759467557554e-05
-1.98506203818576e-05
-4.51467759579158e-05
-2.50501900801238e-05
-9.38672714279118e-06
-2.43857711943337e-05
-1.89196623529386e-05
-1.27991092434016e-05
-2.55334981471823e-05
-7.92805012380602e-06
-4.62363551956463e-05
-2.63708878203269e-05
-1.68764515261931e-05
-1.7753328099636e-05
-2.47877737064551e-05
-1.72417273064221e-05
-1.92838649420618e-05
-1.680806529089e-05
-2.39939889111508e-05
-9.92567619698124e-06
-9.72446632622831e-06
-3.62080498969735e-05
-3.54994315597241e-05
2.29573106623376e-06
-1.59272726356247e-05
-9.06811110583011e-06
-3.20515702735669e-05
-1.95879846205965e-05
-2.00234622843856e-05
-7.12052490553769e-06
-3.19730816223235e-05
-1.61709340363198e-05
-2.24237438354068e-05
-1.46590201759496e-05
-2.49659317139853e-05
-1.6544920191214e-05
-8.69338839288568e-06
-2.65890464643915e-05
-2.31369172806781e-05
-2.30820260774395e-05
-3.81442090895644e-06
-1.02717440638482e-05
-1.84186328153089e-05
-2.96372864380208e-05
-1.60994063878129e-05
-2.21164220240438e-05
-6.91169986960814e-06
-1.40158816757863e-05
-1.14119040276187e-05
-1.86115317765407e-05
-2.15740693627514e-05
-1.38661296296128e-05
-2.48795558496161e-05
-1.59644730464329e-05
-1.75426195243385e-05
-1.45986058228506e-05
-1.36110167480192e-05
-3.35091232643933e-07
-2.60480773398878e-05
-1.48599359926996e-05
-1.24097970283148e-06
3.54850644492806e-07
-2.43792473025637e-05
-1.6320127075041e-05
-2.13737178867864e-05
-1.63201375085607e-05
-6.48950045086389e-06
-2.08812430043123e-06
-1.96105885634103e-05
-1.84445336440444e-05
-2.26113622898237e-05
-1.89261494182123e-05
-1.64281973656134e-05
-3.13136340225919e-05
-4.24340250023196e-05
-1.72989638998508e-05
-2.32233527322409e-05
-1.93653043514126e-05
-4.0713934506371e-05
-4.73281284380836e-05
-1.52553463813193e-05
-2.98576488058781e-05
-3.79649687092466e-05
-2.73132686842133e-05
-2.029005447812e-05
-1.35230304040161e-05
-2.72852168291674e-05
-3.48870956968121e-05
-8.70257797970487e-06
-2.77729884807786e-05
-2.91600819384335e-05
-3.66088674245953e-05
-2.79061951581701e-05
-2.61150146142695e-05
-2.74924583768498e-05
-2.91995513045581e-05
-2.06438125786302e-05
-1.95620414903437e-05
2.02569681515431e-06
-2.30456081252948e-05
-2.78941008762088e-05
-2.57380680236642e-05
4.58041863889873e-06
-1.07904939517564e-05
-9.94045158894168e-06
-7.85295224582721e-06
-1.02518151901049e-05
-2.71015544237559e-05
-1.67996560580315e-05
-2.34901215754251e-05
-6.41083246314903e-06
-1.67628155394358e-05
-6.78270296525482e-06
-1.4827486753404e-05
-1.00038015578663e-05
-1.07916365136014e-06
-5.23192374672046e-05
-2.26169899493373e-05
-3.95944652699804e-06
-1.21089589661481e-05
-3.36773196666793e-06
-1.5249986188471e-05
-6.27310056611715e-06
-2.33658739351132e-05
-1.6212919974822e-05
-1.19501923416357e-05
-9.42989459569473e-06
-2.96032004975795e-05
-2.23259441276558e-06
-6.69163540386128e-06
-3.11825893763177e-05
-9.27927447485082e-06
-3.32421420763555e-05
4.36025846716514e-06
-3.6912588127136e-05
9.10182879267749e-07
-1.6404439248014e-05
-1.62380013804396e-05
-3.16460220130769e-05
-3.08042455735917e-05
-2.3207177669271e-06
-1.73208810685479e-05
-2.82214260765921e-05
-3.25342393477712e-05
-1.86088188298625e-05
-1.81646123561963e-05
-2.41853691788332e-05
-2.5809315909717e-05
-1.32339971163048e-05
-3.78256559019435e-05
-2.39513330609065e-05
-4.36077784557671e-05
-1.60624126573358e-05
-3.52451867311073e-05
-1.77992317979906e-05
-1.63513610572729e-05
-2.97562000725602e-05
-2.67661144146418e-05
-2.92725981897671e-05
-3.58244250276459e-05
-1.11883649938756e-05
-2.68506975822295e-05
-2.78748310350934e-06
-3.29627483396515e-06
-9.97250144155031e-06
-3.23225860574867e-05
-1.94143239856967e-05
-4.12056060116147e-05
-2.72093552034603e-05
-2.13335610873819e-05
-6.26707090017857e-06
-1.19504777817051e-05
-3.18492413436829e-05
-1.46793029271024e-05
-4.80493417595651e-05
-4.19331584286556e-05
-2.11378032301042e-05
-1.49047558447826e-05
-1.74532854365321e-05
-6.71900720042094e-06
-2.04427299698053e-05
-2.79857923503405e-05
-1.14771413157488e-05
-2.48501606152715e-05
-2.16542593213294e-05
-1.55600233095901e-05
-2.34327235946614e-07
-1.77050337166188e-05
-1.94580059401421e-05
-9.9992519315283e-06
-2.92762171890631e-05
-4.39980708977675e-05
-1.37619037690227e-07
-2.97401796675994e-05
-2.75476750511659e-05
-4.46652870324193e-05
-3.56228944344939e-05
-2.16134617462441e-05
-1.67283350610543e-05
-2.16049281778824e-05
-8.36168499767116e-06
-2.21590273265776e-05
-7.46769569297297e-06
-3.00825385335642e-05
-2.86349015830177e-05
2.68960503977898e-06
-1.12061469403697e-05
-7.51096402217397e-06
1.44076924018084e-05
-2.85756368186984e-05
-2.87212349696861e-05
-2.82562347600427e-05
-1.17070718562673e-05
-1.4382980153471e-05
-1.19587639274026e-05
-2.41810231775347e-05
-3.54921057450252e-05
-2.23575727867161e-05
-3.21690094709955e-05
-2.0457246617566e-05
-4.79103389768784e-06
-2.47129736926481e-05
-3.31353982089839e-05
-1.95351897474789e-05
-3.44573867028578e-05
-3.2045161939413e-05
-3.6999490614384e-05
-3.20822279431921e-05
-3.85113214046481e-05
6.22823858476216e-06
-1.4897520133076e-05
-2.27401556927102e-05
-3.89292994247805e-05
-1.86353335953706e-05
-1.95249403094592e-05
-3.14452430236212e-05
-2.41123801081446e-05
2.72573851191897e-07
-2.5458462591781e-05
-1.08266460790559e-05
-1.69743946303436e-05
-2.20719632224307e-05
-3.79451927691174e-05
-3.63302998359063e-05
-4.38197931120273e-05
-3.3536760679265e-05
-2.3151997544674e-05
-3.89974446996638e-05
-3.08313598930686e-05
-2.73600923776718e-05
-1.50568554665972e-05
-2.33013469709202e-05
-1.66513008129293e-05
-3.26405382210649e-05
-3.02226508445621e-05
-3.07261324520486e-05
-1.08293763685065e-05
-2.12780527484822e-05
-3.28581026455883e-05
-1.41081555694412e-05
-1.83163057118817e-05
-2.35681304916112e-05
-4.43874562718995e-06
-1.81414688917773e-06
-3.01245970575034e-05
-2.50104848716148e-05
-2.04418905063072e-05
-6.48920816323873e-06
-2.25338996467388e-05
-1.28345945325187e-05
-1.98554774737776e-05
-4.06049795380604e-05
-2.84463205510585e-06
-3.42525111634158e-05
-1.17159984177296e-05
-2.31018978903985e-05
-9.79182041441736e-06
-3.00211320692358e-05
-4.00537528892702e-05
-1.87428190565439e-05
-3.94212359772208e-05
-1.17507793498452e-05
-1.56979792744287e-05
-1.39433584722933e-05
-2.6926596242979e-05
-2.86641843040599e-05
-1.77888294143048e-05
-5.65079829473979e-06
-2.09293182851138e-05
-2.19180921398686e-05
-4.93129993877913e-05
-1.29308207863538e-05
-1.29194668381223e-05
-4.23466662690552e-05
-1.08502218482582e-05
-1.54672818361518e-06
-4.3497572868188e-05
-2.55757346125103e-05
-1.86760169062359e-05
-4.356495156433e-05
-1.47292585976815e-05
-1.78682154158668e-05
-4.41345844099429e-05
-1.96048848235289e-05
-8.7725727471695e-06
-5.04701267857897e-06
-1.64285755186113e-05
-4.18677503086515e-06
-1.15415729109284e-05
-1.13908153020054e-05
4.55969145723024e-07
-4.03723788654898e-05
-1.71282229860665e-05
-1.18924108286677e-05
-3.4221200452934e-05
-2.53945790503981e-05
-3.86412063058159e-05
-2.01192178263557e-05
-4.47741657021116e-05
-1.99358286581595e-05
-1.05167187137933e-05
-2.33980730561815e-05
-1.47944947549675e-05
-1.40477407348034e-06
-2.67466616640348e-05
-7.8516522120775e-06
-2.60270996665597e-05
-1.58106081649607e-05
-1.84636259145662e-05
-2.40958362301123e-05
-3.12361599380713e-05
-9.17450575744447e-06
-6.36864829787746e-06
-1.54694830999182e-05
-2.13448098523702e-05
-1.19529172255743e-05
-3.2142915996155e-05
-4.06569140594436e-05
-1.10053676158388e-05
-3.85693672529774e-05
-2.03340983641196e-05
-9.88075864719167e-06
-2.65238365833281e-05
-4.74647220438183e-05
-2.09633676392504e-05
-1.82338043512944e-05
-3.51375169627557e-05
-4.57753874627943e-06
-2.23088930642279e-05
-8.62247048658227e-06
-2.15953599095092e-05
-1.20948979465379e-05
-1.87765252357648e-05
-3.75102063549606e-05
-1.40065754819157e-05
-1.266660429342e-05
-2.54848061675824e-05
-1.93810340117959e-05
-1.19092172415998e-05
-2.62440474380423e-06
-3.12190428834549e-05
-1.00697748337925e-05
-2.02076985161842e-05
-1.71996539726878e-05
-2.01724086699492e-06
-5.09130422880283e-05
-2.84546600240297e-05
-2.14484206603607e-05
-3.26136734534472e-05
-1.26210481220962e-05
-4.91094155326626e-06
-2.18781112948498e-05
-1.94641641970222e-05
-2.50768763866988e-05
4.03157670267748e-07
-2.0033505428835e-05
-2.83785540208823e-05
-1.87297012160865e-05
-2.40849640004917e-05
-7.6793338323387e-06
-5.15631790646882e-06
-2.30396586475704e-05
-2.34407199946007e-05
-9.28100772984129e-06
-4.18058652403301e-05
7.37648118275203e-06
-1.3999908704166e-05
-5.38036452076461e-06
-3.60525186725305e-05
-2.48292004947303e-05
-2.18420550377028e-05
-2.68293591269791e-05
-7.78017899362815e-06
-4.33721147456918e-05
-3.05274048757141e-05
-2.38461529096377e-05
-3.17081425967517e-05
-2.1036536118796e-05
-3.32513905140391e-05
-1.01570756682455e-05
-2.77036914003156e-05
-6.61390038370912e-06
-4.88669105517593e-05
-2.5810868619821e-05
-4.33105308574833e-05
-3.62340009114312e-05
-2.88894349571213e-05
-9.14807605509502e-06
-2.9261498520915e-05
-3.90224022876402e-05
-2.25936552701248e-05
-3.80445584458046e-06
-3.5654981294671e-05
-1.28884384798029e-05
-3.13437740336794e-05
-4.60709604194395e-05
-2.55394246192924e-05
-2.74466274889334e-05
-1.10920973305993e-05
-3.30846021621803e-05
-1.41418524035402e-05
8.52338073559762e-06
-1.61565720024345e-05
-2.54767942524704e-05
-3.94935946761917e-05
-3.07212602566486e-05
-1.14049672440346e-05
-1.68130963839219e-05
-7.88466433879259e-06
6.26309317469348e-06
-6.98537814559499e-06
-8.99387566553517e-06
-4.02485731830616e-06
-1.39464085261385e-05
-1.04965857380508e-05
-8.38448303032441e-06
-3.06332801684087e-06
-5.89240719790062e-06
-3.24056240402573e-05
-1.34078494653229e-06
-1.89929081936166e-05
-3.93641882181796e-05
-2.69848043810271e-05
2.33079020243486e-06
-4.07543333062484e-05
-3.6782106518058e-05
-8.25329079499135e-06
5.96971061916111e-06
-1.29065423828576e-05
-1.8598265898857e-05
-5.89205288776861e-06
-2.62785862632258e-05
-1.6920921250672e-05
-2.24691571283131e-05
-1.29590945567273e-05
-1.7808744831454e-05
-1.25087433735246e-05
-1.39930949271319e-05
-1.85294495158917e-05
-1.2031473947912e-05
-2.64755577570902e-05
-2.26110061507465e-05
-1.90603976193229e-05
-2.69968608087583e-05
-2.07114723849422e-05
-2.20015263082434e-05
-2.4526650922929e-05
-4.29861509804069e-05
-1.75351930468334e-05
-2.00822722491054e-05
-4.64963211606179e-05
-1.55335599658249e-05
-4.85423214151025e-06
-4.89161206734046e-05
-4.03617128725722e-05
-2.15415191562076e-05
-3.36455786064308e-05
-7.02480357247882e-06
6.95802906052401e-06
-3.31463717788482e-06
-1.03750847983996e-05
-2.145888984978e-05
-1.49063315418601e-05
-1.49206271702639e-05
1.1716737571066e-05
-1.44395241481096e-05
-3.28024519385171e-05
-1.92130827412214e-05
-2.8235262266241e-05
-2.98032981649057e-05
-2.7742589169948e-05
-2.71301670776558e-06
-2.54475900407758e-05
-2.54869637742356e-05
-2.1071616377627e-05
-1.7205477050987e-05
-2.64935029588867e-05
-4.00404340658884e-05
-1.16090954153285e-05
-2.01734537246623e-05
-3.89655063862286e-05
-6.69631225560973e-06
-2.40574372505683e-05
-1.24440227661122e-05
-2.73498599728856e-05
-1.97125460742165e-05
-8.71342548308885e-06
-1.83731771570703e-05
-3.24437292304661e-05
-2.80288047743423e-05
-2.63264016735481e-05
-1.89884610131688e-05
-2.7635539947076e-05
-2.88535851488725e-05
-1.05886834914905e-05
4.73107980567119e-06
-2.16137271210876e-05
-2.24284288305159e-05
-3.73937566359023e-05
-3.45538096061269e-05
-4.29151768399234e-05
-3.92338613235023e-05
-4.12547255185596e-05
-5.17405131953217e-05
-2.04240580317108e-05
-1.19197192038674e-05
2.44493444614894e-06
-1.18209362407196e-05
-2.32881922667942e-05
-3.29451907375391e-05
6.78759773525171e-06
-2.23583600226186e-05
-6.21072517958414e-06
-7.61930576379812e-06
-1.25206056414108e-05
-6.45244575718549e-06
-1.54425239709905e-05
-2.39106368867653e-05
-1.70819920241684e-05
-2.7689716327077e-05
-1.40137486162549e-05
-2.53194129843924e-05
-2.55011202632097e-05
-1.20348331683846e-05
-2.55998689814184e-05
-3.17863895721636e-05
-4.41800548417134e-06
-2.52933027084962e-05
-6.51194659528327e-06
-3.43293383334579e-05
-1.60998203283045e-05
-3.04141074082135e-05
-1.5142713077344e-05
-3.76268652853772e-05
-3.99088348819133e-06
-5.72823441921046e-06
-4.61054745080758e-05
-6.34499551246897e-06
-1.78984218533802e-05
-3.58878074545711e-05
-3.89044096634046e-05
-2.51025122217246e-05
-3.80894488276148e-06
-3.44290770502586e-05
-1.93784634363306e-05
-3.86771087408901e-05
-2.13551292164636e-05
-1.67830959178935e-05
-4.55599390460791e-05
-2.08781461559612e-05
-3.99932310264089e-05
-7.74010050032322e-06
-3.37136172299535e-05
-3.70510795001927e-05
2.85286729040243e-06
-2.12914958309837e-05
-1.39809765087678e-05
-2.115613062416e-05
-2.09273993814029e-05
-2.96879182688434e-05
-1.78987915972966e-05
-4.75431829667016e-05
-5.87833646179301e-06
6.31321165552938e-07
-1.00111128359791e-05
-8.30557947869675e-06
-7.11810683810668e-06
-5.03291888567411e-05
-4.05448963762611e-05
-1.93573551498708e-05
-3.03862283133004e-05
-2.00184178833445e-05
-9.84446081928458e-06
-4.56097277292521e-05
-3.94649035622592e-05
-3.13788157968053e-05
-1.49216689676378e-05
-1.5701973685126e-05
-3.75003467127344e-05
-8.05193314372502e-06
-1.94671416685938e-05
-2.57702064404555e-05
-2.6151887379601e-06
-1.22400119577358e-05
-1.62658874854122e-05
-2.22836828812578e-05
-1.50466001866408e-05
-2.05902496452988e-05
-1.09076883009099e-05
-3.82588564148455e-07
-8.16197023795576e-06
-3.56260914342651e-05
-2.80942512546784e-05
-1.09455818218481e-05
9.085603187963e-07
-2.12829696609393e-05
6.25465886456552e-06
-2.57446573837316e-05
-2.30036980586121e-05
-1.10555159782475e-05
-2.69180774004316e-05
-1.37556861791311e-05
-2.32935895688969e-05
-1.84616625757921e-05
-1.08017761743359e-05
5.19098799344863e-07
-2.61353204973318e-05
-2.4509191556316e-05
-4.89599223046427e-05
-3.98471484524121e-05
-2.00948080439049e-05
-2.73634874732751e-05
-8.58111432229124e-06
-7.00375852771808e-06
-1.17459312638567e-05
-4.04291236716689e-06
-2.5419408422502e-05
-2.91245506125235e-05
-3.08994239096461e-05
-1.71608007251522e-05
-1.63938883976675e-05
-1.89481286705349e-05
-2.66375397379885e-05
-2.54009433057786e-05
-9.64133981181054e-06
-1.08897820915648e-05
-3.82729605220118e-05
-2.83638320276028e-07
-3.91833093795833e-05
-2.31965448668445e-05
-1.27443113779946e-05
-3.36777261390426e-05
-8.42828825268529e-06
-4.56025894194242e-05
-3.87216813687007e-05
-2.2196434170638e-05
-1.22400867384327e-05
-1.50756988443511e-05
-2.60768953298649e-05
9.35534001682237e-07
-2.02276930435417e-05
-3.58021935846968e-05
-6.22953888588826e-06
-1.25405160266363e-05
-3.60985672882562e-05
-3.84578685649528e-05
6.92793467385352e-06
-2.35556443270846e-05
-3.94906945668263e-05
-1.4050486699682e-05
-2.58394729659292e-05
-2.0012257758167e-05
-1.08016795131922e-05
-3.68370940735021e-05
-2.88443033703405e-05
-2.39360417915842e-05
-1.1126252332848e-05
-2.40402660054963e-05
-2.0353573026054e-05
-2.34647879554156e-05
2.91081153953554e-06
-1.77504911179519e-05
-2.96225044712784e-06
-6.56280621498717e-06
-1.45736496496171e-05
-3.66730366391409e-05
-2.72867443853904e-05
-2.77245833607853e-05
1.96729587774787e-06
-1.33478199693597e-05
-2.67225886179182e-05
-1.45087331299561e-05
-1.5926487906861e-05
-4.10442282480218e-05
-1.76894820628234e-05
-3.11488078902475e-05
-6.68599102673905e-06
2.5022117359569e-07
-1.52104064631899e-05
-1.4330541274678e-05
-9.90577638264054e-06
-2.76853795739595e-05
-2.71775254615672e-05
-1.65105768835984e-05
-1.94250163512338e-05
-1.71930744142911e-05
-3.8049964712445e-05
-2.20406115716108e-05
-1.93601158136158e-05
-1.53145709648242e-06
-2.65546405092626e-05
-5.68197077081608e-07
-1.87190517525953e-05
-7.8826012255987e-07
-3.68253989494873e-05
-2.41863925669426e-05
-2.06577572413479e-05
-2.78484188714119e-05
-2.31457032334331e-05
-2.2268398355873e-05
-2.02128211934044e-05
-2.00312318349203e-06
-1.61512720045976e-05
-3.30126493892004e-05
-4.95685957360691e-06
-4.0313680362939e-05
-3.52660657679972e-05
-1.20989047078449e-05
-3.3443591743779e-06
-2.69714837938156e-05
-2.6444554258372e-05
-1.15825074091813e-05
-2.28005894185712e-05
-2.55771650455751e-05
-4.57984136313043e-05
-1.38013050532022e-05
-2.1101699020846e-05
-4.57290244563224e-05
-2.32561240193925e-05
-2.30311817949729e-05
-8.2952803881887e-06
-1.61677744202824e-05
-3.80230208220366e-05
-3.71537160297299e-05
-2.90847432105491e-05
-2.07033861165681e-05
-1.98896237057543e-05
-1.71994121641349e-05
-3.03071288521239e-05
-2.59143879347005e-05
-3.79030235591691e-05
-5.04697373496785e-05
-2.49323535834723e-05
-1.96074641893193e-05
-8.11491473534907e-07
-5.31611146479975e-06
-3.02463556611935e-05
-3.42101353383458e-05
-1.85595666423268e-05
-6.25724800924816e-06
-1.13438061728241e-05
-1.6973165935043e-05
-2.68933985064296e-05
-2.36845302249494e-05
-2.39174173317936e-05
-7.04762625306961e-06
-1.65290344240158e-05
-2.58017522910054e-05
-2.01672122040895e-05
-2.72695666658136e-05
-1.34796742846009e-05
-2.22307897892554e-05
-6.33484665914362e-06
-2.25785005596169e-06
-2.19847733681503e-05
-1.08183430622894e-05
-2.79852625479296e-05
-2.31019062893573e-05
-8.50066239066483e-06
-1.08440462497315e-05
-8.88732870122244e-06
-1.73689880828312e-05
-1.31200622439275e-05
-8.56683427697395e-06
-2.48310434571972e-05
-5.60939503989146e-06
2.78658514430161e-07
-3.70936510820856e-06
-1.95851318812899e-06
-1.75435425793113e-05
-6.92481283381071e-05
-6.44104605410212e-06
-2.09774607521974e-06
-2.41476163778839e-05
-2.09263605688981e-05
-2.28889510646401e-05
-3.48063963619326e-05
-3.29298370603194e-05
-4.04047397060614e-05
-9.15840423386149e-06
-2.61174558372875e-05
-1.97751366415785e-05
-2.41109297380687e-05
-2.4647055118636e-05
-1.03499275580103e-05
-4.40777199139471e-05
-2.39287527302573e-05
-1.0426203925491e-05
-1.95517080057491e-05
-1.34735001917278e-05
-2.38172367615081e-05
-1.2165331363927e-05
-2.58154490949823e-05
-1.34348728110572e-05
-9.80443889581246e-06
-2.70994700969727e-05
9.41478175461795e-06
-3.29772904454856e-05
-1.29583678781624e-05
-6.72446629575878e-06
-2.99003982373119e-05
-1.73397368278601e-05
-4.15318879232652e-05
-3.15992724744775e-05
-1.30767574660707e-05
-1.57820124174409e-05
-1.95465081070116e-05
-2.18666488258595e-05
-2.63604293234493e-05
-2.57284065975624e-05
-2.00323718527852e-05
-2.90232402004399e-05
-1.36268238380102e-05
-1.60641307059742e-05
-2.71149990838607e-05
-2.62555287969334e-05
-3.07679993842859e-05
-1.74637843375204e-05
-3.38249820934313e-05
-8.78745266791501e-06
4.56068001951891e-06
-1.44147990183544e-05
-1.74490728541897e-08
-2.43883331690274e-05
-1.93595402533055e-05
-2.83951961391384e-05
3.22160945054469e-06
-2.88516393216026e-05
-3.25421431887276e-05
-2.55476622649415e-05
-4.76994027591609e-06
-2.52136298857582e-05
-3.02010028482762e-05
-2.4431174909906e-05
-3.05515408788922e-05
-1.0993186820078e-05
-3.10910297162701e-05
1.76602184528818e-06
-2.59357466318107e-05
-3.91756363967603e-05
1.3087367705873e-06
-2.16999159053037e-05
-2.11988279102748e-05
-3.12878551874489e-05
3.46511035538403e-07
-3.13598557610766e-05
-3.46428773375611e-05
-2.81669759020101e-05
-3.80491410603785e-05
-4.07407156955513e-05
-4.35955826537375e-05
-6.67303234886781e-06
-4.5919118193586e-05
-1.88910440788033e-05
-2.02242742568021e-05
-1.98450336999357e-05
-1.49787757584936e-05
1.16962266996099e-06
3.77925635254059e-06
-3.41175134044831e-05
-3.2393977535801e-05
-1.72506351958619e-05
-1.12607543402859e-05
-4.1854674925749e-06
-4.62859266764236e-05
-1.17494770349597e-05
-3.11409251179684e-05
-2.66969120056776e-05
-8.32274088560712e-06
-2.20779511780473e-05
-2.99006702879228e-05
-2.17386896743407e-05
3.12216810874163e-06
-1.28536362915588e-05
-2.367370952314e-05
-4.1271602863148e-05
-7.14644077427815e-06
-1.78599074990727e-05
-4.38298397223468e-05
-2.55017379914471e-05
-2.36873730078413e-05
-1.81664549445699e-05
-1.7098704141506e-05
-3.53944718184509e-05
-3.41349816405701e-05
-3.36402709196782e-05
-1.58278732776951e-05
-2.72387549442024e-05
-1.9951194114313e-05
-3.77351478205711e-05
-3.17713592961845e-05
-3.94758318363498e-05
-1.0922897751554e-05
-1.24307691384793e-05
-1.17887484832215e-07
-2.40439502603468e-05
-8.30646593850365e-06
-3.31183400720285e-05
-2.94360502693249e-05
-3.85487528769933e-05
-2.32624542232492e-05
-2.55440749814003e-05
-1.37702478475239e-05
-1.56035481758287e-05
4.08780362718138e-06
-7.86723081265962e-06
-2.72984614155911e-05
-1.16189115013985e-05
-3.37416203697969e-05
-1.85019885919281e-05
-1.74540286988561e-05
-2.88773029867511e-05
5.41063342456826e-07
6.2269651646909e-06
-9.92007658386016e-06
-5.94956231251535e-06
-1.0361309864058e-05
-3.3282565926829e-05
-3.23684638695054e-05
-2.34048330234277e-06
-2.60952201462588e-05
-2.09803959389668e-05
-1.21454192177361e-05
-3.11223363219711e-05
-1.01192629357914e-05
-4.57864468883135e-05
-1.57393077992392e-05
-1.80141164798837e-05
-3.34368343789378e-05
-3.81298664206474e-05
-3.01030295886906e-05
-3.58993077220442e-05
-2.22746348421018e-05
-7.06486201231775e-07
-3.64343064289368e-05
-2.53250593733249e-05
-1.78170457361291e-05
-2.7035171464127e-05
-1.32089804553288e-05
-2.16064547294059e-05
-3.71698078648784e-05
-4.33453391428536e-06
-2.14508508406646e-05
-2.18429222064251e-05
-1.44690609259211e-05
-1.44784178197038e-05
-1.48611481044686e-05
-1.3475203907854e-05
1.2924813937751e-07
-3.31431865727891e-05
-8.90570034683668e-06
-3.80220767314884e-05
-3.57728081996379e-05
