# Supplementary material for: Research on computational propagation and identification of mine microseismic signals based on deep learning
Source: PLoS One. 2025 Oct 22;20(10):e0334641. doi: 10.1371/journal.pone.0334641 (PMC12543183; doi:10.1371/journal.pone.0334641)
Supplement: S1 Data — (ZIP) [file pone.0334641.s001.zip › 000100500000951.xlsx_0.txt_24.txt.txt]

-3.03694468633512e-05
-2.77847558449554e-05
-1.4392966078672e-05
-1.02619846336896e-05
-2.43237545580635e-05
-6.02667440502113e-07
-9.14376308547802e-06
6.74727499772438e-06
-1.0458186402379e-05
-5.47046595691776e-07
-2.95992163007734e-05
-2.53086134415764e-05
-1.57227700820093e-05
-3.5236290321522e-05
-1.70581267166723e-05
-2.84612304670985e-06
-1.73751565756876e-05
-2.45432877985154e-05
-3.545403018902e-05
-2.58227123911109e-05
-5.56259257946366e-05
-2.33066201943055e-05
-2.09359744490148e-05
-9.45322453445872e-06
-3.73879666498578e-05
-2.11993436308364e-05
-1.80287402436192e-05
-3.85437215227668e-05
-5.56302009254699e-06
-2.26294891279088e-05
-1.81041950831491e-05
-2.60897824223084e-05
-3.35795271742247e-05
-2.07209614612706e-05
-5.94040570337745e-06
-1.10534103133038e-05
-6.1708048622361e-06
-1.86594490943678e-06
-3.38414449842331e-05
-2.28884196453465e-05
-4.15492568003582e-05
-1.93805228993541e-05
-2.58526501016039e-05
-2.89248546033449e-05
-2.31392706040073e-05
-2.6108882238105e-05
-2.04030962895956e-05
-1.92465216250664e-05
-1.20907935350981e-05
-1.51293202607467e-05
-1.84267775793917e-05
-2.93619059092685e-05
-2.60096613655762e-05
4.44038520088618e-07
-2.24792353374184e-05
-1.860277195232e-05
3.83984352006218e-06
-4.00253258794889e-05
-4.16860761761758e-05
-9.55003783831304e-06
-3.06741304295555e-05
-1.45973787167208e-05
-3.52300869982672e-06
-1.77834715971812e-05
-1.42547731866658e-05
-1.87914019247813e-05
-7.5959062515123e-06
4.90046027787157e-06
-2.27913871193579e-05
-2.19943446483944e-05
-8.39857258472725e-06
-4.43247210351183e-06
-2.10806894331802e-05
-2.09343181467787e-05
-1.47049415016523e-05
-8.99349044796895e-06
-1.35592712286963e-05
-2.80037645148328e-05
-3.0536989204426e-06
1.20296783584524e-05
-1.80719064874686e-05
-2.63069836210336e-05
-1.39980642264807e-05
-1.31046492696034e-05
-2.3185028215279e-05
-3.25468400902193e-05
-1.72140209211232e-05
-3.31035673700901e-05
-1.95346951865738e-05
-2.2481169377333e-05
-1.30512251087453e-05
-2.15314984563738e-05
-1.46124283073632e-05
-2.8628516617306e-05
-2.89369723025053e-05
-2.03297703306136e-06
-4.58590410133297e-07
-2.94082829228194e-05
-3.94383259958022e-05
-2.91692220325511e-05
-3.88202808720844e-06
-1.82832746240137e-05
-2.57660403378198e-05
-4.46679184957833e-05
-2.37896877966978e-05
-1.63809027304585e-05
-3.94784990639295e-05
-1.41786166684231e-05
-1.93994604768305e-05
-1.38203359608024e-05
-1.98594754224248e-05
-8.52298770553479e-06
-3.09770768983817e-05
-3.03023609312802e-05
-3.80972099051688e-06
-3.35964521948302e-05
-2.31258085051305e-05
-4.14345232113728e-05
-4.72595506826095e-05
-6.44532116198346e-05
-2.51057526366051e-05
-1.08489923043002e-05
-2.31586141726744e-05
-2.38520006191794e-05
-3.07266162467075e-05
1.0173839103944e-05
-1.44429402796317e-05
-2.60592573718293e-05
-1.91929694493997e-05
-9.24608652889392e-06
-3.71978837431275e-05
-6.22906806253231e-06
-2.22185138148863e-05
-3.37683924205001e-05
-3.88279972134948e-05
-4.75562882313774e-05
-7.03989423431693e-06
-3.82264374890437e-05
-1.57826489327582e-05
-3.32908551257736e-05
-2.07523241022519e-05
-3.25652955404391e-05
-3.18219055643709e-05
-3.13881514081821e-05
-2.71576742043866e-06
-2.99695408423308e-05
-3.71917250350042e-05
-1.61551510382136e-05
-2.14838807327772e-05
-1.97576154235445e-06
-1.92243267541003e-05
-2.05995394519664e-06
-1.38160185193185e-05
-1.06744166186283e-05
-3.19025297954783e-05
-1.17549172619948e-05
-3.41392396008133e-05
-2.41729367853322e-05
-2.18450439899462e-05
-2.24757526172828e-05
-3.63291067401788e-05
-3.05487432209538e-05
-9.63166783190299e-06
-2.42333724326879e-05
-7.63976919128023e-06
-5.04552194131524e-06
-1.11947919019079e-05
-2.07707095752652e-05
-1.99037997167279e-05
-1.00882971935205e-05
-1.82518557815087e-05
-7.14621112142515e-06
-2.33705188089356e-05
-1.46109108997465e-05
-3.82044748331367e-05
-2.31689658043461e-05
-4.41214282068781e-05
-3.91278894598762e-05
-4.46184136443742e-05
-1.61227904966009e-05
-2.81739270967274e-05
-2.91551801462151e-05
-1.07184236517256e-05
-2.08485927419305e-05
-2.41133035262944e-05
-1.25266414950479e-05
-2.11212220855171e-05
-3.0939339257978e-05
-2.27937703256402e-05
-1.34389418887006e-05
-3.9642479893718e-05
-6.62642935831756e-06
-1.70257492952592e-05
-3.08405971683247e-05
-1.33730350776407e-05
-4.43654981712961e-05
-1.76979446866378e-05
-3.77476420177552e-05
-1.83189884127147e-05
-9.17923422689075e-06
-2.79448430144145e-05
-3.7464782383394e-05
-3.04068798483765e-05
-1.93712152831536e-05
-1.68797831401828e-05
-1.97715659892778e-05
-1.32831914049003e-05
-9.51939465552653e-06
-1.26600593555296e-05
-2.1200661026225e-05
-2.39211909829553e-05
-3.92418100646055e-05
-5.5879510402769e-06
-3.13744942314567e-05
-2.47184084687278e-05
-1.13064286653897e-05
-1.33940848277778e-05
-2.71445729851258e-05
-1.68112626293057e-05
-1.29462529068658e-06
-2.34699745495169e-05
-4.33757980393083e-05
-5.20856713647486e-05
-1.44558218983671e-05
-2.65383782561834e-05
-2.37255874249992e-05
-2.22635993232224e-05
-2.55997757879435e-05
-2.43582448536164e-05
-1.53402869213258e-05
-1.66584878283047e-05
-2.3168434240052e-05
8.76905717608903e-06
-1.69590816843223e-05
-2.21312334213335e-05
-7.62029755560697e-06
-2.98166309446736e-05
-8.00239666856023e-06
-3.03303693607744e-06
8.97625720259177e-06
-1.22672751625092e-05
-2.84014812033533e-05
-1.02010268450463e-05
-9.09927198811158e-06
-4.72585336587289e-05
9.19334890855559e-06
-1.38600997375412e-05
-3.28041074772831e-05
-3.61075372359752e-05
-4.11667264487618e-05
-4.69687796685012e-05
-2.35320121171894e-05
-1.83576622444076e-05
-3.53127059088579e-05
-1.58272885253953e-05
6.5502179764083e-06
-1.65716036455703e-05
-1.05699311451855e-05
-1.80412907692434e-05
-1.66895657674204e-05
-1.70660418169572e-05
-1.49303361564285e-05
-3.19324512371606e-05
-3.16556262736406e-05
-3.0659426133613e-05
-2.37038696180686e-05
-8.00136948346069e-06
-2.647718977839e-05
1.00904307475163e-05
-2.38581654092635e-05
-3.78110187272729e-05
-3.70399661002335e-05
-2.43854759994038e-05
-3.44185074965374e-05
-6.09138399994703e-05
-2.80313243145686e-06
-3.31986974399142e-05
-3.78135726404628e-05
-2.59940701779116e-05
-4.38289025007485e-05
-9.20107677384888e-06
-2.70853182926659e-05
-3.95268389297262e-05
-4.45031279144601e-05
-1.30911945111461e-05
-2.13826515403101e-05
-3.12019352626543e-05
-2.08724236527162e-06
-1.88012576587164e-05
-1.28251123408992e-05
-2.12930675576986e-05
-1.75039603640349e-05
-2.80590849703755e-05
-3.35271217347782e-05
-3.06638677884545e-05
-3.11559136310648e-05
-9.45240793207287e-06
-3.45821587832138e-05
-2.77760638018016e-05
-4.63849572111004e-06
-5.12586053319522e-05
-3.39990216053624e-05
-3.9337334895109e-05
-3.8972577561952e-05
-1.5886721117823e-05
-3.79829092657245e-05
-4.00028363686849e-05
-1.93344815025954e-05
-2.0342595255548e-05
1.18294341344734e-06
-3.36988213921202e-05
-1.40965024444083e-05
-1.16415565709817e-05
-4.18924378909972e-06
-3.44278935905187e-05
-3.38372114908846e-05
-1.29077207966901e-05
-1.12325416642592e-05
-2.5038735891895e-05
-3.45645614658222e-05
-1.38066841547292e-05
-2.1353956202768e-05
-4.22369805701733e-05
-2.91109381409546e-05
-1.78068147560325e-05
-2.83962486122333e-05
-1.10417533566263e-05
-1.379022070206e-05
-1.488917415753e-05
-1.18356447980809e-05
-2.56521760631197e-05
-1.13249383936783e-05
-1.61679889941635e-05
-2.38800531962127e-05
-1.79980935853354e-05
-2.66125460306129e-05
-2.92242582145444e-06
-9.90752405994664e-06
-5.28295018069977e-05
2.06659224201459e-06
-2.24629338262632e-05
-4.1146642690593e-05
-3.3067758029608e-05
-3.44837646617458e-05
-2.45924154281294e-05
-8.68123747327273e-06
-2.1667986788736e-05
-3.898054489667e-05
-4.03788139087972e-05
-5.10999798234025e-05
-2.65027530033988e-05
-4.85204742410603e-05
-3.70460298668482e-05
-3.20342462202508e-05
-3.62282872745841e-05
-1.95637711493581e-05
-3.3690987441298e-05
-3.28650307396161e-05
-8.4810710864204e-06
-1.23450288916343e-05
-1.11004195344256e-05
-3.64207061618425e-05
-2.15158544374915e-05
-1.82673671465963e-05
-1.92886022720116e-05
-2.66925847830288e-05
-2.72354125730005e-05
-2.73217046142998e-05
-2.6019707165097e-05
-4.5105011168882e-05
-1.0476626846406e-05
-8.33808355154609e-06
-3.53035406761104e-05
-2.60326234857194e-05
-9.64523832686939e-06
-4.26322568381209e-05
-1.80702260600524e-05
-4.01413535129963e-05
-2.30666257521135e-05
-1.52814360474334e-05
-1.90086772658836e-05
-4.44933797985055e-05
-2.49843047627581e-05
-5.11459211146765e-06
1.43143137050966e-06
-3.44361986453451e-05
-1.22274253278625e-05
-3.39875384045745e-05
1.52262736217732e-08
-2.22493956672715e-05
-1.9806198614842e-05
-2.78801736798646e-05
6.4898468125444e-06
-5.35851685008921e-06
-2.27422970116271e-05
-2.81911170727689e-05
-8.1302213898118e-06
-2.57902823220349e-05
-2.97035431992093e-05
-5.14340668755277e-05
-4.43439477731751e-05
-2.71660110351271e-05
-1.12780044937908e-05
-4.40599237597914e-05
-2.04675010071703e-05
6.3183946245728e-06
-1.33613562257034e-05
-2.47808918614603e-05
-1.41522139412178e-05
-2.42796727567693e-05
-1.69500959668988e-05
-1.17708489636692e-05
-2.31699541810144e-05
-1.54896855296136e-05
-9.24860185191362e-06
-1.41677904098791e-05
-2.26219950595575e-05
-1.55182308223871e-05
-2.61481968005415e-06
-1.29371938719713e-05
-1.89737088222224e-05
-2.26548623853981e-05
-2.35928226550422e-05
-2.19329405716635e-05
-2.75683407654493e-05
-3.38994995970629e-06
-2.15047039668212e-05
-3.65182610618286e-05
-1.58157446501223e-05
-3.94205687459623e-05
-3.56847071944328e-05
-2.46052910265233e-05
-6.39593874276594e-07
-2.30599753879206e-05
-2.81426769357772e-05
-2.13863761658431e-05
-2.83408598258983e-05
-2.5202256063825e-05
-4.66790675072307e-05
-1.30424500193992e-05
-4.12593245015776e-05
-3.35449214759919e-05
-2.60731994860302e-05
2.39323914408689e-06
-1.88978361833203e-05
-4.45315329928011e-06
-3.36467335311265e-05
-2.37349189235401e-05
-2.69258402543701e-05
-9.35012664505082e-07
-3.69088134974766e-05
-1.17521521571718e-05
-4.20796644310852e-05
-4.7175763345065e-05
-1.95362703427777e-06
-2.39098584679362e-05
-3.03877705197001e-05
-1.56349182264234e-05
-1.48257334076493e-05
-2.75319067262226e-05
-1.02725574583984e-05
-6.56572238590571e-06
-9.11336605081404e-06
-1.51541030615211e-05
-2.56853729062868e-05
-3.35944389926281e-05
-1.24970329976724e-05
-1.80235969406925e-06
3.18623139191396e-07
-1.07761365404864e-05
-1.97564778463036e-05
-4.35151140428741e-05
-9.84528052744844e-06
-1.21772226519469e-05
-2.79396767451784e-05
-3.9155352821119e-05
-1.05663176331293e-05
-1.62483467320071e-05
-3.12794119888783e-05
-1.66311370747302e-05
-2.28941156510446e-05
-1.4829239192688e-05
-1.57777813676751e-05
5.2790306208052e-06
-7.75573705014595e-06
-1.65640538125103e-05
-2.0506140253558e-05
-4.4684181109947e-06
-2.17370200495423e-05
-3.11782867320187e-05
-2.41439026984103e-05
-1.62926904322077e-05
-1.41764209328532e-05
-2.983306430534e-05
-2.59079961021281e-05
-2.68504630102277e-05
-2.03392442992383e-05
-1.70062131435586e-05
-3.48092756975068e-05
-3.78259417382539e-05
-2.11810612696791e-05
-1.0923597311643e-05
-1.52712810853145e-05
-1.41411343632456e-06
-2.34260969368271e-05
-6.22543855825049e-06
-1.67554507503029e-05
-1.76857691465265e-05
-3.36470277058155e-05
-2.81076442502707e-05
-1.32507781469596e-05
-3.00182868361266e-05
-1.87641310653884e-05
-2.27510496440357e-05
-1.08512685714299e-05
-9.09888962208076e-06
-1.84780451533263e-05
-4.13566815022397e-05
-4.00064192774514e-05
-3.40765303090582e-05
-4.63300107488352e-06
-2.46430746370659e-05
-2.41932616815001e-05
1.09451477942219e-07
-1.70163289358321e-05
-1.04924953371396e-05
-2.35494863541678e-05
-3.65713876740832e-05
-2.92146836581117e-05
-1.93185838434062e-05
-7.93620582414041e-06
6.62254574186509e-06
-4.80441658566733e-05
-2.3486073369414e-05
-2.86273447610949e-05
-2.88202950746231e-05
-2.14793400276351e-05
-1.46203072365399e-05
-1.44378970867016e-05
-2.28718064518734e-05
-3.14963712878231e-05
-4.01736288918353e-05
-1.99966899243772e-05
8.50110418283195e-06
-1.43882590009625e-05
1.31894306017928e-05
-1.43471405688041e-05
-2.06453057026336e-05
-1.81730191044948e-05
-1.99278509562113e-06
-3.30335051214187e-06
-2.70201031932143e-05
-4.52006885353101e-06
-2.07562276924796e-05
-4.07035236435886e-05
-9.35770053830827e-06
-4.3379944137294e-05
-2.52435591249516e-05
-1.47799937044891e-05
-3.16966838476696e-05
-2.15483911077205e-07
-4.48656315495367e-05
-1.69533728314732e-05
-7.0274497788939e-06
1.02830976466928e-05
-1.08894883032676e-05
-4.90677781292625e-07
-7.90229137394372e-06
-1.87151848004347e-05
-1.85398051680983e-05
-9.71375318263579e-06
-1.15661799103516e-05
-1.96863446527349e-05
-2.22751866417731e-05
-6.41974715374661e-06
-1.50486698354415e-05
-1.93115249243351e-05
-3.99843373503507e-05
-3.35866753250581e-05
-2.82622843681782e-05
-1.80539500014029e-05
-6.32951868743629e-06
-2.01335363606724e-05
-4.39940999999033e-05
-3.516119683006e-05
-2.36203371505925e-05
-1.10861747749617e-05
-1.7807744233413e-05
-3.3232019903844e-05
-4.27835029095047e-05
-3.32293206093493e-05
-1.44832621608686e-05
-2.67704924821941e-05
-4.68758767569309e-06
-1.14829471489846e-05
-1.83552140863294e-05
-1.64087174595102e-05
-1.62618155744068e-05
-1.74520029998018e-05
-2.92119369399598e-05
-1.61799503097943e-05
-3.46126656222968e-05
-5.08206667789194e-06
-2.76188446336957e-05
-8.33863634835268e-06
-1.52223530629132e-05
-4.45823086637148e-05
-2.61131428768871e-05
-1.73641630248259e-05
-2.3071866463103e-05
-1.63298710424199e-05
-4.4327806730671e-06
-1.13470966355709e-05
-6.56115141332587e-06
-2.08330236295579e-05
-1.22921081256926e-05
-1.10611152397429e-05
-1.23092234519504e-05
-2.3191552406056e-05
-2.42226957082738e-05
-1.35387958590399e-05
-1.94915860524998e-05
-2.1811364530652e-05
-3.0134571552078e-05
-4.08190542718166e-06
-3.18711386764943e-05
-1.40548626331698e-05
-1.13709292141588e-05
-1.51661034551405e-05
-6.47067569420245e-06
-2.80281003717294e-05
-1.28146313263574e-05
-2.37200184527663e-05
-1.10320174144323e-05
-9.876382096468e-07
5.65839597656976e-06
2.22047584123368e-06
-1.95873585157136e-05
-1.08281421322896e-05
-9.64390055344052e-06
7.91161214576385e-06
-7.11288752534728e-06
-2.95857224171332e-05
-2.20638111351207e-05
-1.16167889840909e-05
-1.95161204653734e-05
-3.754875223757e-05
-1.73026548045788e-05
-1.01530994179587e-05
-8.5733798312069e-06
-6.54674689064072e-06
-1.16591697256062e-05
-2.5059657222601e-05
-3.48831355801073e-05
1.11191366156888e-06
-2.2284937980749e-05
-1.5923397226822e-05
-1.15270505926455e-05
-2.65620406427587e-05
-3.25434752584224e-05
-2.25134672387823e-05
-8.30797306004295e-06
-4.56268062178391e-05
-2.76280868985326e-05
-1.87646742164965e-05
-1.57311413865945e-05
-2.31291292663146e-05
-1.84480011303822e-05
-1.178894911748e-05
-1.58616181627199e-05
-5.95285255674081e-06
-3.1436124523671e-05
-2.00455779246219e-05
-3.0774292841072e-05
-7.68504079276472e-06
-2.67400729847652e-05
-1.88211106080819e-05
-2.06338272206324e-05
-1.02124809141168e-05
-2.26923103601341e-05
-3.87792441380129e-05
-1.65418995496982e-05
-1.23502081195323e-05
-2.36042111305814e-05
-1.89366930997689e-05
-3.14647647923902e-05
-3.18230515988477e-05
-2.20742814018805e-05
-1.96674687199801e-06
-1.25676453805812e-05
-1.20288065087872e-05
-1.09813735961188e-05
-1.26958181269211e-05
-2.33420754907095e-05
-1.46166096043226e-05
-1.91754686317261e-05
-3.26843064882204e-05
-4.01039466875575e-05
-6.15175502389449e-06
-2.14684040410888e-05
-3.38041352531116e-05
-2.3772119917838e-05
-1.40203414927981e-05
-1.17475447956949e-05
-2.43988999265852e-05
-8.13410295253154e-06
-2.36950265262818e-05
-1.23298083035318e-05
-1.82507600782687e-05
-1.94756068403752e-05
4.62584513113073e-06
-1.90917525035125e-05
-3.37381193190012e-05
-1.65891737758885e-05
-1.61547431992165e-05
-7.0357282678471e-06
-1.91787387498813e-05
-1.9221866401191e-05
-8.5080299920608e-06
-2.53930200187553e-05
-1.26621084809178e-05
-3.18044174198877e-05
-2.88573937459616e-05
-4.53674754777716e-05
-3.59697705892744e-05
-4.24488334960112e-05
-2.13741569236161e-05
-2.07179993783595e-05
-3.24264734919482e-05
-1.9399777480532e-05
-2.19512087153607e-05
-3.41782335955526e-05
-1.87268276395473e-05
-6.99016492221518e-06
2.5074051577429e-06
-1.80980603150436e-07
-2.30753060862613e-05
1.9754735187568e-06
-1.37201467606348e-05
-1.36402447705235e-05
-1.7071356706309e-05
-2.51215882812158e-05
-2.00150030622774e-05
-1.94227293884538e-05
-1.76595605214754e-05
-2.24149856863793e-05
-1.10741514822278e-05
-3.17877051728139e-05
-5.18677375081141e-05
-2.12500195957964e-05
-1.43475349501784e-05
-3.94927185701719e-05
-5.91775625980396e-05
-3.45004614445363e-05
5.50996693391789e-06
-2.12799703015467e-05
-3.04802282136197e-05
-2.12603426340677e-06
5.44212849862602e-06
-8.91259045676677e-06
-4.91088329180826e-06
-4.51381706763659e-05
-3.176785458493e-05
-7.82596824041972e-06
-3.56360885701455e-05
-2.34789651530685e-05
-2.96306382261068e-05
-2.24457886710695e-05
-3.24666933975431e-05
-2.69650462153914e-05
-3.22840001644254e-05
-3.71355674976799e-05
-4.1237626391341e-05
4.30096028560891e-06
-4.2354122642008e-05
-1.15480006479031e-05
-3.2142777060843e-05
-1.81946450189953e-05
-3.50062643292689e-05
-2.53250820365085e-05
5.28408241487974e-06
-2.91661389428416e-05
-1.3261929887545e-05
-9.45515486030859e-06
-1.60074157633938e-05
-1.20552552579782e-05
-3.40939937452579e-05
-1.64772425939867e-05
-1.92486602233456e-05
-1.45547141775406e-05
-2.10752366891906e-05
1.29918567830589e-05
-1.16339901619974e-05
-1.70049334383866e-05
-1.20542021764555e-05
-1.77387069937074e-05
-4.01044638837998e-06
-3.33229264160192e-05
-5.14364278250355e-05
-2.96465587490483e-05
-3.64665316638744e-05
-3.21154577431876e-05
-2.73181493176863e-05
-2.40223519631607e-05
-2.66612773193347e-05
-7.47779338887222e-06
-1.67003654452595e-05
-1.29385113483465e-05
-1.05103438081711e-05
-2.22305710558919e-05
-8.18965542597363e-06
-9.79156095091406e-06
-2.63457516789869e-05
-1.26316698548483e-05
-3.71179175745885e-05
-2.95370676795149e-05
-2.07746010197858e-05
-2.95785569717307e-06
-2.24705021649932e-05
-6.13841872257429e-06
-1.45381776140331e-05
-2.57158305886999e-05
-3.56651905385887e-05
-2.88241509271756e-05
-1.6880650258058e-05
-2.65420997866066e-05
-1.98575142092112e-05
-2.75758978043059e-05
-2.9043322858707e-05
-2.96184027747771e-05
-1.57333499267216e-05
-1.12022293928946e-05
-1.34695149181172e-05
-2.17767510660852e-05
-1.1646556584647e-05
-1.61694348780428e-05
-4.78038989353879e-06
-3.07076773876578e-05
-9.79881660835724e-06
-2.40593752844897e-05
3.32869041185539e-06
-3.11821634010859e-05
-2.18072545466516e-05
-1.86072482297598e-05
-6.48724712469811e-06
-3.29026601348212e-05
-4.05645579244798e-05
-8.31362250157249e-06
-1.42636789864082e-05
7.49446202039185e-06
-3.88283772236514e-05
-2.84675680575414e-05
-2.40557367945732e-06
-2.96713434392679e-05
-3.82633964027494e-05
-3.04259302662224e-05
-2.75687730426873e-05
7.38734571790568e-07
-2.156623051631e-05
-2.41352970948708e-05
-1.95559818828216e-05
-3.60351220889188e-05
-1.60589113129141e-05
-1.99836847548556e-05
-5.36911708202831e-05
-1.25887411569745e-05
-2.90304381066667e-05
-1.53266193102609e-05
-2.9522032208861e-05
-3.46369387587882e-05
-1.26511277285664e-05
-1.76829251957006e-05
-4.1129155354702e-05
-2.59200082054181e-05
-1.86656881711497e-05
1.9140303294428e-06
-2.09339017335552e-05
4.04931437566303e-06
-1.57564855503327e-05
-3.23224371970841e-05
-2.68706032353885e-05
1.55508302103346e-07
-1.95875785160515e-05
-3.28135225185291e-05
-2.64463059092508e-05
-1.66797588917324e-05
-1.79271795817588e-05
-7.30804099856215e-06
-1.81066917579985e-05
-1.1968482857523e-05
-9.85429407724507e-06
-2.56756186500638e-05
-2.81607631406922e-05
-2.71803836990758e-05
-2.71903456503248e-05
-6.35559399501135e-06
-1.97082567838825e-05
-1.08078129304606e-05
-2.44375622373469e-05
-3.19694268815387e-05
-1.58430209959078e-05
-4.7926936042207e-05
-4.20438248242325e-06
-1.2231550894705e-05
-2.47387206680568e-05
-3.29993262941576e-06
-7.89771494676117e-06
-1.0403445996759e-05
9.52342650920425e-07
-2.18140855226521e-05
-8.15911837748274e-06
-1.53698502604317e-05
3.48478420457917e-06
-4.56869880541654e-05
-1.40749341598355e-05
-2.45159271527532e-05
-2.31954429866226e-05
-1.26826086850499e-06
-1.52169338864478e-05
-2.25880792313957e-05
-1.5224782358428e-05
-4.48280529288841e-05
-1.6631808688082e-05
-1.25425306578687e-05
-4.62994029972366e-05
-9.62986486430271e-06
-1.95911401103479e-05
-3.20099738732227e-07
-2.51448387310648e-05
-2.64937139249159e-05
-2.57818742906495e-06
2.79807213414377e-06
-2.29840377479152e-05
-1.65229200773426e-05
-6.36023404286586e-06
-2.30066921331017e-05
-3.40892753034021e-05
-2.44148532409276e-05
1.44780802810097e-05
-4.08763672089038e-05
-3.87083681366117e-05
3.36032313413621e-06
-1.41089133558509e-05
-8.78813148580419e-06
-2.86887453931407e-05
-1.36288039011547e-05
-1.9876166126625e-05
-3.72259565158224e-05
-2.96440127114208e-05
-1.03453768281641e-05
-1.84207219165945e-05
-2.67353319338817e-05
-1.18409614738308e-05
-2.38168185392331e-06
-1.95814595916284e-05
-1.01510307106365e-05
-1.52489887826395e-05
-1.20179482158491e-05
1.14950507839051e-05
-1.25203823093559e-05
-2.14057215185142e-05
-2.53793551895132e-05
-2.41078877148534e-05
-3.32247284337788e-05
-2.42087534933375e-06
-1.86542931295694e-06
-3.53193832617947e-05
-3.63887057794122e-05
-8.29084288238907e-06
-2.30240349807152e-05
-2.23581863791141e-05
-3.69626221791467e-05
-1.26306530905515e-05
-2.97263887803239e-05
8.30822817211294e-06
-7.90964170759527e-06
-7.95676610917229e-06
-1.38467573942371e-05
-3.74974146314507e-05
-5.5537541897884e-06
-3.11285573319021e-05
-4.95712806100606e-06
-2.72838004664608e-05
-8.19221521234137e-06
-2.36337547441525e-05
-6.45666914861947e-06
-1.46899314429877e-05
-5.17216490283531e-06
-2.35914204232822e-05
-3.14076247316389e-05
-7.05991961793516e-06
-1.45648856115104e-05
-2.55397117008332e-05
-3.80700424715928e-05
-3.78474937178275e-05
-3.89354937761113e-05
-1.63947587541331e-05
-5.67086830178127e-06
-1.66520711662864e-06
-2.69904874965185e-05
-2.35411661182235e-05
-1.38990923039362e-05
-1.28883484619268e-05
1.32567058245097e-06
-1.85060802424092e-05
-3.61236994620071e-05
-2.2144446128502e-05
-2.12152319083986e-05
-2.83877670198429e-05
-1.54601974279688e-05
5.25342702126989e-06
-1.38171901214782e-05
-2.70881384916578e-05
-6.46324308021861e-07
-1.64187172778153e-05
-1.0607836566568e-05
-1.72426875939808e-05
-2.82041673089012e-05
-2.69716684974876e-05
-3.24138662483239e-06
-3.1591440558189e-05
-7.53917718903482e-07
-1.94255624545456e-05
-7.99357679149263e-06
-2.04061894215034e-05
-3.33584605220404e-05
-3.14090310961776e-05
-1.19869663860217e-05
-1.90192860527411e-05
-1.62793058737021e-05
-2.9329191923752e-05
-1.47729337450295e-05
-6.42743974022951e-06
8.34093550551521e-07
-2.06639145670384e-05
-1.58863549412666e-05
-2.42447285224079e-05
-1.122926440503e-05
-2.83704968173974e-05
-5.06967526025362e-06
-2.53294453235189e-05
-4.29533188685576e-05
7.71731026777063e-06
-1.57813087009463e-05
-1.02327610338175e-05
-4.44113460521457e-05
-6.05364076282817e-06
-8.21734287142184e-06
-3.85262595031243e-06
-3.03314174066374e-05
-9.27163963061869e-06
-1.50935624426579e-05
-2.66544781518131e-05
-1.9268447392514e-05
-2.94812639823527e-05
-2.53009463625035e-05
-6.55343787116087e-06
-4.38905477685332e-05
-1.65736126866188e-05
-1.41900089632294e-05
-3.08717814970077e-05
-2.16549008207709e-05
-2.0791539370205e-05
-1.50831596678548e-05
-3.43825067572388e-05
-7.53313096493067e-06
-1.06399824597475e-05
-1.43523628225193e-07
-3.24991543640143e-05
-2.2458812121628e-05
-2.26814868944278e-05
-1.15621570205323e-05
-3.11638055849872e-05
-2.41850067266267e-05
-1.56442043204836e-05
-1.77906071301557e-05
-7.9594970832359e-06
-1.6241992550636e-05
-3.47385607948413e-07
-4.26391012124854e-05
-2.00534035157062e-05
1.42416717719296e-05
-1.22775330754164e-05
-3.6625704912409e-05
-1.56697401380417e-05
-3.33351396851396e-05
-4.4145458181673e-05
-1.36175360726551e-05
5.560569304735e-06
-3.0483527513043e-05
-5.100733808703e-05
-2.98861415739539e-05
-3.95200536396182e-05
-2.1132342271801e-05
-3.27036388959761e-05
-3.87697214809592e-05
-1.95138496997292e-05
-1.8076213744095e-05
-1.05027920033222e-05
-3.74592004802775e-05
-3.65244573538304e-05
-2.27903130660866e-05
-3.69875504644233e-05
-2.30795774380085e-05
-2.47104188334364e-05
-3.80324753237599e-05
-2.02928562610728e-05
-8.49059843388348e-06
-2.81407709553443e-05
-1.2131202273755e-05
-3.86226827007456e-05
-4.39086968122084e-05
-1.35552684284028e-05
-3.17535233286953e-05
-2.85201343162165e-05
-3.16554091672154e-05
-3.94218608966539e-06
-3.58933416877035e-05
-2.36158906584214e-05
-2.91320414630433e-06
-6.09611931487705e-06
-9.23455504036277e-06
-3.48004643408644e-07
-1.32249681718022e-05
-1.46608821777377e-05
-3.4483727900323e-06
-2.385670521911e-05
-4.04884538120965e-05
-1.39077541854223e-05
-1.28981985616611e-05
1.00527248731982e-05
-3.08172055153264e-05
-4.79626049339666e-05
-1.84876585252182e-05
-3.49397670648426e-05
-2.37502425694276e-05
-5.06822882528361e-06
-1.68492641515591e-05
-3.86457008726667e-05
-1.10696051080466e-05
-2.36086122797214e-05
-2.6629378477219e-05
-7.2231495118785e-06
-1.09776858237588e-05
-5.03504525534353e-06
-1.09958198018922e-05
-4.45273127114901e-06
-5.63779515516519e-05
-4.22637515408557e-05
-2.09290657896616e-05
-4.67589314590536e-05
-3.66970629100632e-05
-3.08564556111646e-05
-4.04202809732556e-05
-1.35563851062057e-05
-1.48083145418126e-05
-1.90493444603158e-05
-1.28685747862533e-05
1.38141734541985e-06
-7.79006411480348e-06
-9.25648476674185e-06
-1.9549586335286e-05
-2.26553579305832e-05
-2.61590407243894e-05
-7.40385387487737e-06
-1.75216854854644e-05
-4.72708481889113e-05
2.42296340056824e-06
-3.19842688383391e-05
-3.27299468242253e-05
-2.47920568900898e-05
-2.98420386809342e-05
-2.71606359866585e-05
-2.1467130270974e-05
-2.52641773284269e-05
-5.48368717810551e-05
-2.66552906164345e-05
-5.72395811118021e-05
-3.14613037503091e-05
-2.50290045644616e-05
-2.33320038460701e-05
8.80776325901345e-06
-2.88729984803574e-05
-3.88435693781529e-05
-9.05675732947175e-06
-2.54605273325998e-05
-1.63151135235903e-05
-2.60698974866162e-05
-1.70580925316333e-05
3.24472144710947e-06
-2.73386526098904e-05
-2.06961071542647e-05
1.64043111987818e-05
-1.45619462848319e-05
-1.79563622779038e-05
-9.69693886026219e-06
-3.22068571399128e-05
-8.44261924093301e-06
-1.91985560051366e-05
-1.89639210358321e-05
-1.54232537971319e-05
-2.36273918692201e-05
-2.32904710500083e-05
-2.70478509051912e-05
-3.907963828912e-05
-9.30724880139542e-06
-1.87152117749862e-05
-1.96699545300139e-05
-3.43014700658834e-06
-4.63762296017479e-06
-5.26769342718922e-06
-1.53136897854513e-05
-1.15335158018219e-05
-2.6293560613157e-05
-2.56427474721181e-05
-1.77449143810096e-05
1.55598635253113e-06
-1.116430749471e-05
-1.03720821382205e-05
-2.82628544270254e-05
-3.19515893438362e-05
-3.09476153352584e-05
-3.0212695152844e-05
-3.60934200073688e-06
-1.61380336567064e-05
-3.98158185106447e-05
-1.39215111465704e-05
-2.18142585874611e-05
-2.33881749086384e-05
-1.23344504281589e-05
-4.35474088484131e-05
-4.00868639673069e-05
-9.54761392612854e-06
-4.38179863065461e-05
-3.17748629039508e-05
-7.41381682847064e-06
9.70422104900836e-06
-3.34046615236676e-05
-6.36937628997105e-06
-3.65068157734053e-05
-1.78287518992251e-05
-7.35670022271809e-06
-4.6638606023345e-05
-8.5018828526461e-06
-2.51164938444676e-05
-2.70074369628758e-05
-1.391198386797e-05
-3.56359024902042e-05
2.13314914317714e-06
-2.83566816113489e-05
-9.17752921998123e-06
4.96506776823364e-06
-4.32234421107722e-05
-1.49825563633245e-05
-2.484839477941e-05
-3.69673986827345e-05
-3.01750038242448e-05
-9.53963109744723e-07
-2.14003631788889e-05
-2.51013481967884e-05
-1.93595154572483e-05
-3.52817618878266e-05
-3.05628689380294e-05
-3.94411854494399e-05
-3.50215769136927e-05
-3.88480669424683e-05
-1.12174670125533e-05
-3.40448490428382e-05
-2.85010126952542e-06
-2.03321532071281e-05
-6.56796553286878e-06
-1.80128510915982e-05
-1.00461505893586e-05
-3.11592493243681e-05
-3.69293210443841e-05
-4.34352109180316e-06
-1.28929116875461e-05
-1.93127996333501e-05
-2.88033544187803e-05
-1.95710159493054e-05
-5.0975865352011e-05
-3.23809206278191e-05
-2.21129676893342e-05
-2.15451845827726e-05
-1.06818310934078e-05
-1.70096116622146e-05
-3.18461459616544e-05
-1.02207290479778e-05
-4.01814110317136e-06
1.31730090751941e-05
-2.86995333654151e-05
-1.01430895435385e-05
-8.85403932720992e-06
-1.68506771407509e-05
-1.08089307262178e-05
-2.48465215191364e-05
-1.73238727471842e-05
-2.45497224245063e-06
-3.194816806755e-06
-8.4051302684221e-06
3.65217642325603e-06
-3.5125290279082e-05
-3.15409946595606e-05
-2.03875996666735e-05
-2.69937409278203e-05
-3.7293038846076e-05
-3.78015686341826e-05
-1.58137237681705e-05
-3.04199008549329e-05
-3.33147273335544e-05
-2.67334144627846e-05
-1.72628449249407e-05
-2.54100612386285e-06
-2.71507302195591e-05
-1.89849016087253e-05
-3.07763369593058e-05
-3.42376742412196e-05
9.69116482270244e-07
-1.76185348563835e-06
-8.80176173320271e-06
-2.57270893278342e-05
-1.61900684867065e-05
-2.46662644071982e-05
-3.95261754073294e-05
-2.90645679293751e-05
-3.6585017915818e-05
-3.070674064043e-05
-1.9832850142751e-05
-4.21240916005783e-05
-2.33161733035309e-05
-1.10487612703419e-05
-2.71358761241921e-05
-2.93634509914667e-05
-4.75623876236634e-05
-3.41837552026672e-05
-6.25509475582734e-06
-3.11145999442545e-05
-2.27755239127233e-05
-2.62107789874483e-05
-1.59041921232087e-06
-1.28311005747536e-05
-2.9718401165059e-05
-2.58074541856881e-05
-1.95528871775567e-05
-2.64857586713618e-05
-1.47987640607938e-05
-1.9252473534121e-05
-1.03466544766524e-05
-2.09564831617285e-05
-9.16176051151158e-06
-2.72557957517961e-05
-2.74608083183202e-05
2.63792390366666e-06
-1.296547522947e-05
1.56085226226426e-06
-2.6545507872104e-05
-2.18148438383084e-05
-1.09982257426306e-05
-3.22695549547882e-05
-8.30199847965123e-06
-8.87378238147672e-06
-1.62621319424721e-05
-3.18603079327709e-06
-1.95375631937302e-05
-1.00336906504243e-05
-9.3724020756434e-06
1.34466222784778e-05
-2.17212275235974e-05
-2.74960038338877e-05
5.14666574485176e-06
-1.39628710400875e-05
-1.44649669431731e-05
-3.96870018498368e-05
-2.54628583905979e-05
-2.28938009967559e-05
-6.92395463466026e-06
-5.07504107588575e-06
-1.13255767158716e-05
-1.45825599904212e-05
-3.50863657602909e-05
-1.8715618010754e-05
-3.35968152839375e-05
-3.64261160446936e-05
-9.11862486193853e-06
-2.44335445301362e-05
-2.58461705832558e-05
-2.2695640100686e-05
-2.08899538148579e-05
-1.93188346737327e-05
-2.97087281569061e-05
-3.93104645439106e-06
-2.25567496533705e-05
-2.26512033548468e-05
-2.93124518246646e-05
-2.07592963731547e-05
-1.39024537745796e-05
2.37225974309539e-06
-1.7246624758257e-05
-3.73079036768813e-05
-1.77973046691025e-05
-8.17283175915163e-06
-1.69120076888847e-05
-1.12497181451392e-05
-2.14919274175225e-05
-2.84452951296934e-05
-1.78503055370381e-05
-4.13249750390065e-05
-3.75433706565765e-05
-5.03721575172879e-05
-1.13699340864881e-05
-3.76487980672291e-05
-2.2619256705432e-05
-3.373079958622e-05
-9.50237622268752e-06
-2.16668057856504e-05
-1.43358801676421e-05
-1.66279665776287e-05
-1.90638810660699e-05
-1.85244328147254e-05
-2.23968881852216e-05
-2.87574886424912e-05
2.81974548102967e-06
-2.02071698967878e-05
-5.22161880992065e-06
-1.13012375594727e-05
-5.00615054894906e-05
-1.50334678505379e-05
-1.80264743970603e-05
-1.66271746892949e-05
-5.06418875461206e-06
-5.10701301648996e-05
-3.10940336557126e-05
-1.1730975680735e-05
-1.65061946457353e-05
-2.58240343455959e-05
4.3245767721699e-06
-2.09546292627677e-05
-2.24642021087191e-05
-2.646695204426e-05
-3.16186866936833e-05
-3.53279253748579e-05
-2.25288183670215e-05
-2.61443702160895e-05
-1.71582776137258e-05
-2.01412896145363e-05
-1.44993963195597e-05
-3.21280009245839e-05
-2.47859497669581e-05
-2.8624789972255e-05
2.43179221804331e-06
-2.71683156509653e-05
-3.53414669214374e-05
-1.51813601444134e-05
-5.00832232717774e-06
-4.68535482441176e-06
-3.51299714079371e-05
1.58772084342466e-06
-2.52021382080177e-06
-1.42055754322011e-05
-2.68426549227795e-05
-1.27143052932451e-05
-3.37261409429541e-05
-1.55613227122263e-05
1.63906814848818e-06
5.42020351342063e-06
-1.8047886343894e-05
-3.49873277233134e-05
-2.44510575769169e-05
1.57575769726458e-05
2.81925216161321e-08
-3.36906539754351e-05
-1.01647454452383e-05
-2.05147577575668e-05
1.18023634265746e-05
-1.88573426338359e-05
-1.80138753283789e-05
-2.29994453823369e-05
-1.01740317806513e-05
-3.98282026941011e-05
-3.12569995590717e-05
-4.09028780949132e-05
-4.04082198761391e-05
-2.50493821333787e-05
-1.36129943094261e-05
-3.18475958806863e-05
-1.35988541536515e-05
-3.16119882204951e-05
-3.77675070465978e-05
-1.88935914528729e-05
-2.13418231345623e-05
-1.76655350762998e-05
-2.05419311383658e-05
-3.48178275580922e-05
-1.84492401718627e-05
-2.28855058348583e-05
-9.82716582082184e-07
-1.81789894628375e-05
-1.12418230185669e-05
-1.50051439940013e-05
-1.95761646004218e-05
-3.88462022387714e-05
-3.10945565053366e-05
-1.93621711214369e-05
2.78048576866866e-06
-1.11175029326818e-05
-1.40069568971601e-05
-3.91507373752325e-05
-2.25899905897751e-05
-2.71052565298654e-05
-4.27974200313113e-05
-2.74164324477925e-05
-3.55677544008691e-05
-3.20645060879147e-05
-3.24390157856462e-05
-1.02807047520122e-05
-2.67289456140814e-05
-6.44377098891389e-06
-3.12313615874471e-05
-1.15072263826459e-05
-1.11660173387448e-05
-1.67789680461339e-05
-1.91719890396084e-05
-1.07418028261371e-05
1.01654533580025e-05
-1.4553622649778e-05
-1.97341974382327e-05
-6.03914536368733e-06
-1.94326440413064e-05
-6.54271170456928e-06
-1.75747397097091e-05
-1.52307103828505e-05
-8.07101699324872e-07
-2.45471297242339e-05
-3.3546916488638e-05
-8.33906291363862e-06
-3.76194575730354e-05
-1.60562841989264e-05
-1.15736996937076e-05
-2.47532789650405e-05
-5.0878255351364e-05
-4.40046583412948e-05
-3.14523489418228e-05
-8.8531103559571e-06
-1.50412132589803e-05
-1.74397900042586e-05
-2.2569373962441e-05
-2.19764953628594e-05
-2.6042548060804e-05
-2.03485283255814e-05
-6.8985109995671e-06
-4.06963381335329e-05
-1.84818079427847e-05
-1.6135535274173e-05
-7.9419043360128e-06
-2.69847657307681e-05
-1.61045525224783e-05
-2.19255114588709e-05
-3.77242131550666e-05
-2.90398543207379e-05
-3.90084938498165e-05
-1.41559949939229e-05
-1.54700934016182e-05
-3.13352158768556e-05
-4.74284931127706e-05
-2.29572903287466e-06
-2.31924198040918e-05
-8.47131116439373e-06
-2.15772426106932e-05
-4.24839672075956e-05
-2.47323992534524e-05
-5.0429742649828e-06
-5.20728740606859e-06
-1.99815659926529e-05
-1.47338731390383e-05
-2.89371118488446e-05
-7.46400224953912e-06
-2.3417123530596e-05
-3.08567322438839e-05
-1.66993312799072e-05
-2.5022014647165e-05
-3.27370091479366e-05
-4.7397678822518e-05
-1.41057033998854e-05
-4.38712132708942e-06
-2.6201653332502e-05
-2.49379522981554e-05
-1.4654695508867e-05
-1.43988271131617e-05
-2.30747596020479e-05
-2.57680746301868e-05
-1.4656316553397e-05
9.88599546112014e-07
-1.82878867146936e-05
-2.03842021046953e-05
-5.70424183875738e-06
-1.2275956075388e-05
-2.21048801378777e-05
-1.00173610280484e-05
-2.36317397329695e-05
-1.16488708826761e-05
-5.38692311414482e-06
-2.58422907634017e-06
-3.89103797761852e-05
6.66667120542056e-06
-2.54513241101805e-06
-2.12251540410119e-05
-2.17686739636234e-05
-2.08589545640533e-05
-1.95501790783839e-05
-4.37591715802075e-05
-9.79751300612941e-06
-1.53682163602012e-05
-3.05894406821112e-07
-2.62241488842295e-06
-3.43943734750144e-05
-1.15770244205326e-05
-3.49310873869556e-05
-8.9740360638549e-06
-3.25189677423213e-05
-2.20412327463351e-05
-2.6568758836069e-05
-3.23620711121784e-07
-2.21134962494271e-05
-3.56970773746266e-05
-2.40697124158664e-05
-1.16479930119688e-05
-1.16208066281519e-05
-2.12235116387695e-05
-3.33050827101582e-05
-3.06025654394551e-05
-2.20288625468608e-05
-1.60487338495846e-05
-1.286249186122e-05
-3.04038878852505e-05
-3.99403503977473e-05
-1.82306044568696e-05
-8.57607069316168e-06
-3.31695725788359e-05
-3.98420202057897e-05
-2.01751091070673e-05
-2.10867915589102e-05
-2.40902919683485e-05
-1.76436173411543e-05
-2.48634454248657e-05
-2.14821631155366e-05
-1.85336492656336e-06
-4.68706393153163e-05
9.82623569596956e-06
-3.52056725287042e-05
-1.47874040966511e-05
-2.11075152787302e-05
-2.43838052463589e-05
-1.65368158116141e-05
-2.08777007089582e-05
-5.42595305159023e-06
-1.19675558217546e-05
-1.25861045079076e-05
-5.56137958803067e-05
-2.80104476329698e-05
-9.95560148513719e-06
-3.77147222102492e-05
-2.17108779930626e-05
-1.10106094793716e-05
-3.16591142568843e-05
-2.05248265548896e-05
-2.60274044369687e-05
-1.02144739436678e-05
-3.05943850017954e-05
-3.10447929221586e-05
-2.28407088742977e-05
-2.69358792129458e-05
-1.51811992693804e-05
-4.66502763557272e-05
-3.93502009850771e-05
-2.82399410725214e-05
-2.24270651184932e-05
-1.28032269777353e-05
-2.35933471905716e-05
-8.43960341969191e-06
-1.70059532813798e-05
-6.20147368556181e-06
-1.60389517022597e-05
-2.31018138104258e-05
-2.03535646770126e-05
-5.40650943501882e-07
-3.56914722995597e-05
-3.51142358559206e-05
-3.27266737966273e-05
-2.18238406647582e-05
-1.75489983248641e-05
-3.91695078652284e-05
-2.30820771134488e-05
-3.88785361903143e-05
-4.19527535752061e-05
-1.60338418406265e-05
-1.73126015562263e-05
-3.46514945320815e-05
-3.05630738576886e-05
-1.8815438610414e-05
6.54954976752151e-06
-1.64201456639662e-05
-2.71251701638295e-05
-2.34604740746867e-05
-3.75097153403586e-06
-2.61761574973305e-05
-2.26563364235771e-05
-2.09063812388169e-05
-2.27213336751297e-05
-1.08405667894874e-05
-3.21335118993253e-05
-3.98878183967236e-05
-2.27966480838058e-05
-1.72422882937869e-05
-4.4741186917715e-05
-1.26839776910681e-05
-2.44370766715862e-05
-2.4315821338863e-05
-6.89211073387692e-06
-6.11785451549171e-06
-3.56968105136545e-05
-2.19811337277194e-05
-2.84756825956766e-05
-2.23775649350369e-05
-7.55359399757929e-07
5.52194466285425e-06
-8.22461216060059e-06
-1.66164841057794e-05
-2.39565049520506e-05
-8.13889966322675e-06
-2.97735966398982e-05
-1.0195263949606e-05
-3.04083653057395e-05
-2.56012922310839e-05
-1.88943873867955e-05
-5.12371453244845e-06
-3.38727434715136e-05
-2.13983630792473e-05
-2.03580365559479e-05
-4.00307855844766e-05
-3.02563059219137e-05
-2.86890495859888e-05
-1.66262366263144e-05
-2.23911362924761e-05
-1.60794312153855e-05
-8.55453941589861e-06
-4.27029576142375e-05
-2.44657862303594e-05
1.49167249535323e-05
-3.25648264211364e-05
-1.12860481463549e-05
-1.45405782268608e-05
-1.81548083247391e-05
-1.33781216496737e-05
-9.21532354378779e-06
-1.42234161093243e-05
-2.7785196353124e-05
-2.05876000320349e-05
-4.96739062590338e-06
-2.75923775588267e-05
-2.92789975792671e-05
-4.30997290354088e-05
-3.60286740503797e-05
-2.20594786053363e-05
-2.70144821744741e-05
-1.72489218717855e-05
-2.67506744960197e-05
-9.35003160128115e-07
-2.31161616788248e-05
-2.78845961065311e-05
-2.86823350501356e-05
-3.32072152078461e-05
-4.32374964003963e-05
-2.23965097668603e-05
-3.9158234487833e-05
-3.07440092338354e-05
-2.75338482061476e-05
-3.52096026288034e-05
-6.46859189581261e-06
-2.29256948346913e-05
-3.04918339694538e-05
-1.18386986205013e-05
1.01823459467728e-05
-3.01517131000489e-05
-9.18255145562332e-06
-2.72268336423331e-05
-1.66652844104518e-05
-4.82366950559219e-06
-1.38852059756136e-06
-2.20191624255959e-05
-3.14529374015451e-05
-2.52282292419485e-05
-1.55896898014695e-05
1.27276543050568e-05
-1.76074077083012e-05
-2.90760014828994e-05
-5.68695913517971e-06
-2.84597399662999e-05
-7.24841692314609e-06
-3.41975297614968e-05
-1.08007450997352e-05
-3.37493246852038e-05
-4.31398254620093e-05
-2.98920084541461e-05
-3.74711201787818e-05
-2.43116224170791e-05
-2.84151781288678e-05
-2.24992719342368e-05
-2.06238654614907e-05
-2.06598497543552e-05
-1.99281018348727e-05
-2.08339151068204e-05
-1.55388798354489e-05
-4.7606817936972e-05
-1.32639375722281e-05
-3.24559937562039e-05
-2.02457946999039e-05
-2.01070872430273e-05
1.99949763711068e-06
-2.2137937289821e-05
-1.82248785769948e-05
-2.12689731484582e-05
-2.09855108963659e-05
-1.01775863901634e-05
4.58359686517572e-06
-2.16409488777394e-05
-2.4463470558662e-05
-2.87928882937304e-05
-3.75713390450592e-06
-2.11213865953957e-05
-9.51918208838704e-06
-5.74934918150501e-06
-2.93951432769789e-05
-1.7971357105378e-05
-1.78038899314804e-05
-1.44263888154156e-06
-2.25315218812667e-05
-1.94389847698154e-05
-1.20109892285507e-05
-1.06533618882364e-05
-2.92855622732606e-06
-3.08750114210441e-05
-2.90762329180849e-05
-3.00417153801647e-05
-1.75761172192643e-05
-1.80279009897662e-06
-2.81194516783958e-05
-2.38956390483731e-05
-3.02144014263626e-05
-2.99079835473509e-05
-3.32482524830274e-05
-2.83721253705662e-05
-2.04060673217089e-05
-6.99846986820093e-06
-1.76365802973173e-05
3.70947157305873e-06
-3.32286610003319e-05
-3.69220526011253e-05
-1.95262064905935e-05
-1.62654975166424e-05
-1.67147032475383e-05
-2.08087817703065e-05
-1.45327848588801e-05
-2.88692168923337e-05
-2.31796118631882e-05
-2.04324221407859e-05
-2.16219469740633e-05
-8.47717060864538e-06
-3.16693576416403e-05
-2.1781727678234e-05
-2.03523308635336e-05
-4.39810513138128e-05
-3.17460381320789e-05
-1.6157701640575e-05
-9.71875064009793e-06
-3.23602620027382e-05
-3.54223215798604e-05
-3.37809199706108e-05
-5.24836581254297e-06
-2.68671502409901e-05
-3.52225911274136e-05
-5.07235508284829e-06
-3.76170538120181e-05
-2.09557558718669e-05
-1.48123484319776e-05
-1.81717289218485e-05
-1.6256984551524e-05
-1.4499596121512e-05
-3.08813129663902e-05
-2.03362393069455e-05
-3.29707120108754e-05
-1.6744654583569e-05
-3.63923463405955e-05
-3.63638001181832e-05
-2.07484381304464e-05
-2.8381144180095e-05
-2.27283725033922e-05
-4.16683639767025e-05
-3.50866370746637e-05
-9.55003051382756e-06
-5.82110291284332e-06
-1.76703961203973e-05
-1.59306538346883e-05
-8.29297489082304e-06
-4.22643169896713e-05
-1.3820812922821e-05
-1.81784461221575e-05
-1.5340749731467e-05
-6.22673459906855e-06
-1.55879205571507e-05
-4.74083699001532e-06
-1.75359762425153e-05
-1.3112246777373e-05
-3.0131577621379e-05
-1.34266926534733e-05
-5.15980280384179e-06
-1.67762681652287e-05
-2.15621509598846e-06
-3.63967224609153e-05
-5.22937140590699e-06
-3.12787939996967e-05
-2.39941531264551e-05
-2.31934020407298e-05
-3.13220948456585e-05
-5.12653330650224e-06
-3.73882679401024e-05
-3.1649265758014e-05
-3.14685325344874e-05
-1.11900686192489e-05
-3.96395738209682e-06
-4.0821879180872e-05
-9.52388321802986e-06
-3.05859672286065e-05
-3.07309233949845e-05
-1.5770334216079e-08
-3.03832618285899e-05
-1.85075508895899e-05
-4.67727508073244e-05
-9.52285759034242e-06
-3.48174949074906e-05
-3.11416150025668e-05
-2.24888554178299e-05
-2.87606326637031e-05
-1.87832977997115e-05
-2.09284978146854e-05
-1.93880573208124e-05
-1.88060318395308e-05
-1.22982626783591e-05
-2.80070894827564e-05
-3.10245232638106e-05
-2.06662627422845e-05
-7.90221914678815e-06
-8.68590118783112e-06
-1.61233390560265e-05
2.05372098160362e-05
-1.64616569317259e-05
-2.56625097044456e-05
-3.6630279717029e-06
-4.13013171817727e-06
-3.45614482843604e-05
-1.53429815382897e-05
-8.49218652548261e-06
-2.53503908406128e-05
-3.27166140116543e-05
-2.8205809404465e-05
-4.73754128907645e-05
-1.62346426554174e-05
-3.12325482536326e-05
-2.25236586796997e-05
-4.09512737878325e-05
-2.39164845109222e-05
-3.65867714302507e-05
-3.84260035930961e-05
-1.5496788353513e-05
-3.39067891030708e-05
-9.91415881259356e-06
-5.42697280198778e-06
-4.11530037238049e-06
-6.05060511065677e-06
-2.17332317455018e-05
-1.30772358763731e-05
-9.72385400773888e-06
-2.46554694014104e-05
-2.44718252766453e-05
-2.19143932198295e-05
-2.07666032761842e-06
-5.72929151022199e-06
-2.79315236086564e-05
-1.19303314794004e-05
-1.28403720757784e-05
-3.99981588751284e-05
-1.64400993462679e-05
-1.91333160497023e-05
-2.52747398914191e-05
-1.67029981566177e-05
-2.56247375180263e-05
9.15568111369948e-06
-1.40135992745375e-05
-1.6973823655564e-05
-2.21925817019605e-05
-2.28630390986336e-05
3.63457393954167e-06
-2.30434408029651e-05
-1.20216482008118e-05
-2.02419933604816e-05
8.95044621378479e-07
-3.40138023595685e-05
-2.62636272010689e-05
-9.67612543171721e-06
-2.23373634668142e-05
-4.49197965512001e-05
-8.41676436437111e-06
-2.58477376422981e-07
-3.07171592540304e-05
-4.84537809408083e-06
-3.05233228673527e-05
-4.54176181542424e-05
-2.86744572605024e-05
-1.75895400886861e-05
-1.27047178099265e-05
-2.03970214732892e-05
-1.14876745242344e-05
-2.33123136936329e-05
-2.93672878050394e-05
-2.04620261836906e-05
-4.00824327727699e-05
6.57670554704379e-06
-1.63262059637709e-05
-1.70151295589013e-05
-3.49221885224056e-06
-2.56006326090232e-05
-9.25951743907681e-06
-2.0829248399753e-05
-3.4783752481015e-05
-5.47734593439683e-05
-2.86533045110424e-05
-1.17528629942123e-05
-3.82071826468165e-05
-3.25168981645087e-05
-5.62135534858263e-06
-1.26378277581196e-05
-3.0728364731653e-05
-1.04365658361944e-05
-3.83496805026206e-05
-2.98936739745723e-05
-1.84171209299236e-05
-3.52610261812502e-05
-4.44999093009525e-05
-3.25344280309437e-05
-3.27612289849522e-05
-1.34456042448769e-05
-4.78179216401947e-05
-2.17124123621488e-05
-4.89511156602222e-06
-3.73402654590905e-05
-3.85898132201213e-05
-3.43974617998703e-05
-1.77322467640799e-05
-1.26684661333439e-05
-3.1254750916926e-05
-2.64707570253734e-05
-1.05399804378314e-05
-2.41180399724183e-05
-1.74861583171114e-05
-1.91910586898652e-05
-2.64683097444667e-05
-3.26771905469743e-05
-3.46650841407311e-05
-4.21683072296197e-05
-1.79728716244008e-05
-2.28723000383929e-05
2.6158260230965e-06
3.62733845721601e-06
-1.36506165415508e-05
-2.26576810550244e-05
-2.3339349540402e-05
-2.70535246689346e-06
-1.82457328507877e-05
-1.81097774556874e-05
-2.66079872222258e-05
-1.80322153276286e-05
-2.04704812889258e-05
-2.18403257341266e-05
-3.18412584720152e-05
-2.42073930596948e-05
4.4573903229626e-06
-1.38528622767243e-05
-2.38972879241462e-05
-2.17200322388748e-05
-3.82871968358708e-05
-1.77760687785775e-05
-2.7562311469724e-05
-4.69762994345832e-05
-2.39449808032878e-05
-2.61246108884321e-05
-2.25846301117894e-05
-1.2707125102058e-05
-1.12607945425969e-05
-3.61552326594946e-05
-3.43305114148095e-05
-3.12497727083199e-05
-2.70448971963384e-05
-2.85614735053118e-05
-1.05595995096552e-05
-1.21430950130556e-05
-1.60705626719724e-05
-1.16582473593174e-05
-1.40125792509961e-05
-3.74847170425548e-05
-1.33942665468966e-05
-2.56792014872667e-05
-2.2021147221574e-05
-1.41414264529734e-05
-3.07660340723574e-05
-1.72155472055131e-05
-9.67675405379137e-06
-2.84538143470831e-05
-1.51692039282992e-05
-1.29321003150569e-05
-5.46619876590172e-06
-2.29955034515603e-05
-2.73199866921622e-05
-2.31442468186761e-05
-1.22002671262995e-05
-2.01234802263004e-05
-1.98321457949795e-05
-2.318828507913e-05
-2.67259436458861e-05
-1.03869854430534e-05
-2.56473894031429e-05
-1.32767296838639e-05
-2.24499547520223e-05
-4.133045345241e-05
-1.56490497132779e-05
-2.50573597530455e-05
-1.96163645227724e-05
-4.30259789030817e-05
-2.40299503609321e-05
-2.40199642625921e-05
-3.83359041760008e-06
-2.92208199506063e-05
-3.66646242939869e-05
-1.01526072295335e-05
-2.34975946966586e-05
-1.68537375012537e-05
-8.85855476176944e-06
-1.39256133533839e-05
-2.85806787803103e-05
-1.2217457353324e-05
-2.55148258450992e-05
-2.84131675325755e-05
-1.23030110666737e-05
-4.24707391206041e-06
-2.08396087652014e-05
-2.15092593633975e-05
-1.5968523610863e-05
-2.27147321755465e-05
-7.63124380540204e-06
-3.91327778458247e-05
-2.4917540056769e-05
-8.40958054264673e-06
-2.84485150786167e-05
-2.87070613426338e-05
-1.88866920305489e-05
1.95403168978075e-06
-2.42803831534216e-05
1.1231584014922e-06
-2.12429100528617e-05
-2.07077659869329e-05
-6.28233756771144e-06
-3.2163083261689e-05
-4.1729649799226e-05
-2.41155036858838e-05
-1.35550142905709e-06
-3.65043683447351e-05
-3.33203691903622e-05
-2.55161134368684e-05
-1.84001699192959e-05
-3.36940851138528e-05
-2.04506911197623e-05
-1.7563850302862e-05
-8.3136333248699e-07
-3.74087028083813e-05
-4.02542210876787e-05
-2.20348766850189e-05
-3.41907868581542e-05
-1.90001313216536e-06
-2.42729899532024e-05
-3.42595198710343e-05
-2.44152653205291e-05
-2.27275815957742e-05
2.01971834283875e-07
-1.90631865100243e-05
-4.13832529032463e-05
-2.38087790977808e-05
-2.49988260446152e-05
-2.80345694767354e-05
-3.55680112024186e-05
-3.8622593322676e-05
-2.48934148754785e-05
-4.50504623720665e-06
-3.26339073552106e-05
-2.96117099317601e-05
-3.01588115325373e-05
-7.99569391538016e-06
-2.80927159296306e-06
-1.7485081172452e-05
-3.66124544120833e-05
-1.63222106709841e-05
-8.14736667396948e-06
-1.39479503977935e-05
-1.56883592234983e-05
-1.21666252649485e-05
-1.52789213035185e-05
-2.48982767725317e-05
-1.52425552819087e-05
-2.58644427473168e-05
-1.64846049488901e-05
-3.49102845923906e-06
-2.12939794128385e-05
-3.02088614568673e-05
-2.63281024460042e-06
-4.61901184391114e-05
-3.37990574040452e-05
-2.86497971718579e-05
-3.63321692625945e-05
-1.23720231501068e-05
-2.10395708669342e-05
-3.18601364306201e-05
-7.82813344186282e-06
7.73442079417899e-06
-1.31963369684684e-05
-2.34275540522848e-05
-8.84253816287329e-06
-1.71195179931018e-05
-2.86367494451545e-05
7.53202738690377e-06
5.29387012417801e-06
-4.21831308310789e-05
-1.51254483692447e-05
-3.64853238315075e-06
-2.98317691466652e-06
-5.43954704985063e-06
-1.75689955899682e-05
-2.50330972299511e-05
-4.05055012697446e-05
-3.00450038557889e-05
-2.77781853878476e-05
-2.19929769532624e-05
-1.50186620785908e-05
-1.5138307682672e-05
-1.17483967790098e-05
-9.42341663921036e-06
-2.01957419455115e-05
-2.63500068230909e-05
1.01470082570534e-05
-1.57010290605929e-05
-1.00825835014125e-05
-3.75996332101232e-05
-2.19426999112684e-05
-1.93157460189054e-05
-1.58238968180111e-05
-7.7125613854296e-06
-4.04983536479032e-05
-4.69464505532127e-05
-3.23034614040757e-05
-2.93211306749805e-05
-2.23629809296104e-06
-2.86103525157219e-05
-2.52468446642594e-05
-8.63700034558953e-06
-1.04779246468537e-05
-1.60039958225822e-05
-2.7581231506091e-05
1.29445301609751e-05
-1.12198972171155e-05
-3.56375684231397e-05
-2.24589549149377e-05
-3.3444522239029e-05
-3.02175667148888e-05
-8.47698803397557e-06
-2.90761318191274e-05
-3.84561049742112e-06
-6.26671248518744e-06
-3.88560720928426e-05
-3.47902300169545e-05
-1.43430782910943e-05
-7.91008261308345e-06
-1.6559439677491e-05
-4.13862185752646e-05
-1.41277537805704e-05
-1.0595091603366e-05
-2.58314246566367e-05
-3.04936086596239e-05
-1.8501883320601e-05
-1.84355285472043e-05
-3.11435835747773e-05
-1.46088574841264e-05
-4.34733696671334e-05
-3.57596388541475e-05
-2.17777622057507e-06
-4.11367838138506e-05
-1.58834133887846e-05
-1.68091493514049e-05
-7.11963472780273e-06
-1.40612035575455e-05
-2.21473962361763e-05
-3.65594344035963e-05
-1.81507811285824e-05
-2.05346248592769e-05
-2.24515816015986e-05
-1.33043940765313e-06
-2.60781241542122e-06
-3.14204000230936e-05
-4.03485920262163e-05
-2.56467186271429e-06
-3.78138946063579e-05
-4.26666937606243e-05
-1.70405173383485e-05
-2.18570413632093e-05
-3.60527451611586e-05
-2.00365373299719e-05
-5.19598506412928e-06
-3.05376138194564e-05
-2.57980158492629e-05
-2.41570033435816e-05
-2.80013529793537e-05
-1.53937510773482e-05
-2.18569791490051e-05
-1.70969991795742e-05
-2.72420912729845e-05
-8.18288396179516e-06
4.91959143212522e-06
-4.33409037635761e-06
-1.85621856005798e-05
-3.31513949647934e-05
1.76733453601404e-06
-1.91433167929338e-05
-3.70378378805791e-05
-1.24417245333202e-05
3.92115056282937e-07
-3.17406548000717e-05
-2.08769605732392e-05
-1.67852224006397e-05
-7.80563454689849e-06
-5.24630078493636e-05
-2.90373334385741e-05
-9.23286015601596e-06
-1.9822439886345e-05
-5.90666933749235e-06
-3.72501204921717e-05
-2.24615188700733e-05
-2.22207026439256e-05
-3.06291838717442e-05
-1.66465864474432e-05
-1.91302528648746e-05
-9.19184915364375e-06
-7.07950687525803e-06
-6.69573293924731e-06
-1.99575521539955e-05
-9.09131482863513e-06
-4.20577339239756e-06
-2.03613691214436e-05
-2.51429601988331e-05
-3.99097060741371e-05
-9.47365999448945e-06
-1.79198625072683e-05
-3.23362877207273e-05
-2.77472794964956e-05
-3.09191183406549e-05
-1.94412160077177e-05
-2.03445198744328e-05
-5.21561663890408e-06
-3.18558179869882e-05
-2.76064842376194e-05
-3.45466366530818e-05
-1.85469981396686e-05
-5.71420370217516e-07
-4.62299477746547e-05
-1.54713313090993e-05
-2.35252636280691e-05
-2.41530694428668e-05
-1.53002584555042e-05
-3.60466021779384e-05
-2.18037566918271e-05
-2.41278348928855e-05
-1.58268099260179e-05
-5.64573372866098e-06
-3.16496468458199e-05
-6.04463254192479e-06
-6.60780836236284e-06
-2.62571232595567e-05
6.14933011713307e-07
9.26959523739393e-06
-3.33806717370266e-05
-1.4694267540258e-05
-1.23178990296899e-05
-2.2854425455082e-05
-7.78356309811642e-06
-1.16332710509227e-05
-2.06697622698735e-05
-3.34198020779525e-05
-3.2425160971412e-05
-1.90436880695728e-05
2.18388983012433e-06
-1.76338918608517e-05
-7.112538729596e-06
-1.62979434147378e-05
-8.43300533517249e-06
-2.43675000729664e-05
-2.08573821941147e-05
-9.826574829845e-06
-8.03122254473175e-06
-2.75155806057774e-05
-3.81106695750484e-05
-2.42757980421361e-05
-2.89991117587847e-05
-2.23520230193975e-05
-2.0760617435863e-05
-6.31308007831598e-06
-1.85008743893796e-05
-1.38658367519767e-05
-2.93762188921191e-05
4.9196140354014e-06
-2.39995196249051e-05
-3.24199188753301e-05
-2.01764748901774e-05
-1.42296961997643e-05
-3.57240647442674e-05
-2.3241300727575e-05
8.92519027321524e-06
-3.59777585372265e-05
-2.57528442050253e-05
-7.2391877107552e-06
-2.07354104616172e-05
-3.06177124326526e-05
-3.31555515435045e-05
-8.33680789449414e-06
-2.08308131377831e-05
-1.79015166108173e-05
-9.26132183994511e-07
9.0102489503245e-06
-2.04401740087523e-05
-4.34769750552205e-06
-3.23959629039564e-05
-1.88807086423632e-05
-2.21478356419306e-05
-3.17862797909052e-05
-2.1562785885345e-05
-1.66397376319276e-05
-1.44110176172128e-05
-1.72977140629148e-06
-1.23581712323845e-05
-2.74274521962443e-05
-3.58497496680341e-06
-1.01890883742995e-05
-2.26066398793183e-05
-4.15893721635746e-05
9.92227832079354e-07
-1.32491189281472e-05
-1.01522157963716e-05
-2.42216096365872e-05
8.55826458601393e-06
-1.61754436433485e-05
-1.00326364581368e-05
-1.47584847130595e-05
-4.49446859889361e-05
-2.30203265390212e-05
-3.06860206761705e-05
-3.4632291901351e-05
-1.78780705836733e-05
-2.24188617566802e-05
-3.05761314328032e-05
-2.31052783501186e-07
-8.15351205963941e-06
-1.77418218951253e-05
-1.5708739816472e-05
-1.17045225108629e-05
8.80815179488426e-06
-3.12252071734216e-05
-3.30585620514658e-05
-5.42537428787399e-05
-3.37273283311313e-05
5.46029024911854e-06
1.20296661500284e-05
-3.63714634798488e-05
-1.79322463536844e-06
-8.92621413297877e-06
-1.96122571682315e-05
-4.06687858878642e-05
-1.68502532253247e-05
-8.85873626562421e-06
-1.28658497255024e-05
-2.08505828189999e-05
-5.21123672137076e-06
-1.93880991792975e-05
-2.51709025336898e-05
-2.5428080689107e-05
-3.94157784700996e-05
-1.63157895009021e-05
-4.5759133899096e-05
-3.42766117508024e-05
-3.23100616852291e-05
-3.71535062279263e-05
-2.61612073311199e-05
-3.56548410518196e-05
-9.34468987775132e-06
-2.34987474944391e-05
-2.79825897408787e-05
-2.90341466160608e-05
-3.05465041979739e-05
-2.20419409053074e-05
-2.16833977816477e-05
-9.6453792610854e-06
-1.6853850596998e-05
-6.91535866377583e-06
-5.66946739736512e-06
-1.85865900528423e-06
6.4083233011414e-06
-2.97424665904643e-05
-1.98217176080338e-05
-1.53208441460924e-05
-1.66883461703848e-05
-4.4152204107766e-05
-2.95324835420833e-05
-2.37806653039103e-05
-8.74541533427588e-06
-8.11330237379277e-06
-4.18918160695462e-05
-2.63965657997296e-05
-1.39535854421106e-05
-2.87460578092126e-05
-3.15849008306446e-05
-2.76951288012996e-05
-1.46221317409423e-05
-1.81325754955824e-05
-3.46936211756684e-05
-3.44309737268898e-05
-1.78018341419247e-05
-3.75523837704185e-06
-3.85508306608706e-05
-1.68972185781135e-05
-2.15057198097736e-05
5.17252251821442e-06
-1.03067212124523e-05
-1.30677298258967e-05
-2.79874554459618e-05
-2.31627295315622e-05
6.62369815140583e-06
4.36890293003116e-06
-2.25663208847938e-05
-9.37482203870442e-06
-2.70369664971515e-05
-1.90492473436951e-05
-1.8442328725751e-06
-1.77904941766056e-05
-1.45614440094116e-05
-2.15942885943134e-05
-2.02966189977684e-05
-7.56842494119886e-06
-2.46651848033315e-05
-2.20767268118233e-05
-1.61048517726824e-05
-3.72306105706752e-07
-2.44717995493975e-05
-2.25226945004954e-05
-2.85634625894514e-07
-3.4712508691076e-05
-4.41072623628028e-05
-2.62480421536717e-05
-1.87532764173987e-05
-4.67093408208012e-06
-6.46789878059206e-06
-1.45246099304358e-05
-2.86688053286523e-07
-3.89800097881637e-05
-1.49682841759407e-05
-3.05203996802117e-05
-2.5003816370078e-05
-2.10379322653596e-05
-3.16041817147779e-07
-2.84580698517936e-05
-2.43754231222227e-05
-9.78151661348258e-06
1.58651777941739e-06
-1.26394161541452e-05
-1.85625920959074e-05
-2.83776515657695e-05
-2.52823269121434e-05
-3.98662045000259e-05
-2.42182092025839e-05
-2.48383880861182e-06
-9.16371704376767e-06
-4.65445652909606e-06
-2.55692405598149e-05
-1.11760312403804e-05
-1.64239446199324e-05
-4.05383989543597e-05
-3.69607875852369e-05
-2.3773474819232e-05
-3.14129314702462e-05
-3.63012089019299e-05
-2.5198571959861e-06
-2.59265402275441e-05
-2.25094057224602e-05
-2.3146384863693e-05
-2.00366813047353e-05
-2.30560215562779e-05
-1.96463214576467e-05
-3.80775870214101e-05
-1.81259243059353e-05
-3.70713206918955e-05
-2.53177521198911e-05
-4.09972302827385e-05
-1.45352965618604e-05
-3.41331896999702e-05
-4.55668605563769e-05
1.32233216664436e-06
-1.71440042896632e-05
-2.43217533427788e-05
-1.8846152524617e-05
-1.20719693957699e-05
-2.69029889433278e-05
1.54744572151733e-06
-2.98010974886257e-05
-2.67432323097209e-05
-3.97611894264158e-06
-1.46702852534444e-05
-3.66134419023143e-05
-3.11633152455156e-05
1.98336047176723e-06
-1.09520656632591e-05
-1.84637912409408e-05
-2.5779745495469e-05
-9.26442391643501e-06
7.52596114921457e-06
-2.55712503682926e-05
-2.60241175327548e-05
-1.69754776522158e-05
-1.24913672971343e-05
-1.27963067530116e-05
-1.50312721687009e-05
-1.31498148433355e-05
-1.5137901679816e-05
-2.9556184767586e-05
-2.87090675264287e-05
-1.44057978785353e-05
1.30947737980477e-05
-1.39944883049068e-05
-1.88213456331112e-06
-1.73225770266986e-05
-1.76496044217306e-05
-2.30859907988179e-05
-2.75214578307173e-06
-9.56196768943226e-06
-3.9868557897046e-05
-2.64647743778993e-05
-2.50267709196016e-05
-1.10534476674316e-05
-3.21296782843535e-05
8.57165674074749e-07
-1.98639142403249e-05
-1.24726062943329e-05
-1.48142856167387e-05
-4.12618317132021e-05
-3.49955609939127e-05
-3.01730073856655e-06
-4.58619857202073e-05
-1.29024806586926e-05
-1.2403354624763e-05
-2.31314044514323e-05
-6.85890632416888e-07
-1.03306758210234e-05
-2.18172068912321e-05
-3.78003988510431e-06
-2.85946247833073e-05
-3.94902800462467e-05
-1.78516187115067e-05
-1.16746253671474e-05
-1.1707603501257e-05
-1.4102878340718e-05
-4.33543162220938e-05
-4.08054274095791e-05
-3.2008477397779e-05
-2.53020334736015e-05
-3.25609544420458e-05
-1.33639393713941e-06
-4.51469664074954e-05
-2.38458042509711e-05
-6.87577041021389e-06
-3.71179734264962e-05
-1.18259204371923e-05
-2.19434816783076e-05
-2.97423135941148e-06
-1.83696562533018e-05
-3.99423954208875e-05
-6.00854625830635e-06
-1.78643959080174e-05
-2.05732856515912e-05
-2.77106674798989e-05
-1.42656999769901e-05
-1.00775626564378e-05
-7.70820731381511e-06
-1.06724707028637e-05
-1.90411931935123e-05
-2.12303531765445e-05
-4.17880326239563e-05
-3.601225355608e-05
-4.96292772033225e-05
-2.22306096697889e-05
-2.99766858271747e-05
-2.27589208592628e-05
-2.01100233617292e-05
-3.69454794341853e-05
-3.09072321258712e-05
-1.94110290088796e-05
-2.57940395621501e-05
-2.91739565692218e-06
-4.76717103014843e-05
-2.67197677109818e-05
-2.29259296389056e-05
-3.18741718080887e-06
-1.40404782046613e-05
-7.52977675178493e-06
-2.61491138188703e-05
-1.32046301706616e-05
-4.4231866665638e-05
-1.76411107409456e-05
-2.04086647751833e-05
-2.34997280338134e-05
-3.02507873072837e-05
-2.53895093752498e-05
-2.63147343867804e-06
-8.89259137104476e-07
-1.53836839441716e-05
-3.80014192172735e-05
-1.31046463684532e-05
-1.91694448337345e-05
-1.70773460220574e-05
-1.14857034942449e-05
-1.60965359466384e-05
-1.00286386585042e-05
-1.27806848278539e-05
-3.21950671236681e-06
-1.59475632851569e-05
-2.76738188019537e-05
-2.6169860465922e-05
-1.17485943517245e-05
2.39344161171899e-06
-2.018881509021e-05
-1.69639154600111e-05
-6.34413363374257e-06
-9.05269175370988e-06
-9.99241150489755e-06
-1.41828692451408e-05
-3.18161428224058e-05
2.66068351585819e-06
-1.24236361360834e-05
-3.28422214226324e-05
-2.08887848658322e-05
-3.41847679375824e-05
-3.59639279523483e-05
-2.26088476406127e-05
-3.4141065629082e-05
9.48502498613378e-06
-2.54138776037713e-05
-2.71368286677559e-05
-2.968206065724e-05
-3.02711824908086e-05
-1.02786558998166e-05
5.47947639233839e-06
-1.12477605175976e-05
-3.26187089304553e-05
-3.00140814804248e-05
-1.8540607819962e-05
-2.43465911107495e-05
-1.46316512356906e-05
-2.87202163265147e-05
-2.46832381839745e-05
-3.77250361439195e-05
-1.26650243326303e-05
-1.45958340187439e-05
-2.33170246376642e-05
-2.41511946165218e-05
-2.16491369230858e-05
-2.82396749185851e-05
-3.02520037065764e-05
-1.29052841527019e-05
-3.3728256686142e-05
-5.11182303883637e-06
-2.53062118880994e-05
-2.0928330045147e-05
4.96984225901897e-06
-2.52382127131552e-05
-2.06118651935197e-05
-1.31273884668706e-05
-1.86480343208581e-05
-2.34005832768379e-05
-1.8054620937399e-05
-2.32119824193698e-05
-2.58957065980471e-05
-2.0405942989247e-05
-4.77469126493286e-05
-3.41762882509739e-05
-2.83417293165674e-05
-2.81374506744187e-05
-1.54029209055366e-05
-2.21990098845619e-05
-1.99521095932442e-05
-3.27558433365307e-05
-3.98318790775031e-05
-1.42241701377645e-05
-2.9613681520077e-05
-1.85126825268133e-05
-2.47305187052506e-05
-1.57285647711036e-05
-3.03499305704749e-05
-1.99520522105028e-05
-1.39357908301675e-05
-2.8213924736807e-05
-7.91482225052049e-06
5.86205384715637e-07
-1.11337113578166e-05
-2.92080817310183e-05
-2.65357970368876e-06
-7.06301964615136e-06
7.79717228530862e-06
-2.88843481629886e-05
-3.00527898111505e-05
-5.70125493243301e-06
-2.66829722450636e-05
-3.35153577198287e-05
-3.39427161261375e-05
-2.48358017887434e-05
-3.38096970532473e-05
-1.09275365466119e-05
-1.52607320960668e-05
-4.31407586529405e-05
-2.12222934057988e-05
-2.41423913585644e-05
-3.4046131674279e-05
-2.3028238342357e-05
-2.4758660922022e-05
-4.40163293577451e-05
-2.68645142053722e-05
-1.13404074404525e-05
-3.18478149669131e-05
-7.63440527363117e-06
-2.05600969855257e-05
-3.44619305402938e-05
-1.98082390135235e-05
-2.43533415316363e-05
-1.41386305247076e-05
-1.68835788467246e-05
-1.8792685792726e-05
-2.52066247474236e-05
-1.66496090239255e-05
-3.00956897846645e-05
-4.59222998389778e-05
-1.08052094046609e-05
-2.69531459337033e-05
-1.07664393995842e-05
-3.14474357555472e-05
-2.56235867601193e-05
-5.06619217703621e-05
-1.42219258755608e-05
-1.51035277838438e-05
-6.55306777886772e-06
-4.38106036302722e-05
-1.50798538135618e-05
-2.70520636399966e-05
-3.78225831473081e-05
-1.54737857507855e-05
-1.94295283272619e-05
-1.35605871807152e-05
-2.45995073889221e-05
-1.30742670366263e-05
-2.70828877403993e-05
-4.27926080631886e-05
-1.82154987322007e-05
-6.71888371333441e-06
-1.55767613355102e-05
-4.16180067789767e-05
-1.84654914399405e-05
-7.81802551439962e-06
-1.57375314138716e-05
-3.93038151714161e-05
-3.4477764603117e-05
-2.33844273376666e-05
-7.25429503528643e-07
-3.37903938668361e-05
-3.10065152336263e-05
-5.60119100990453e-06
-3.31056923628755e-05
-3.00396232026002e-06
-1.37207086255036e-05
-2.19004828074158e-05
-2.38379289871925e-05
-6.8560518034909e-06
-1.24956232870016e-05
-2.54059361115432e-05
-2.73053298284575e-05
-1.32645258865325e-05
-8.75296599307215e-06
-2.5222016026225e-05
-3.57301634673222e-05
-2.25716088593328e-05
-1.36211068585863e-05
-1.83789253611661e-05
-2.92431429213801e-05
-5.65469270985091e-05
-2.61080525451091e-05
-4.16990523941544e-05
-5.82780045327808e-06
-2.11951242705959e-05
-2.64651895683523e-05
-2.39074517252992e-05
-1.86924466089617e-05
-2.37063403952671e-05
-2.34952180311337e-05
-3.19126165737307e-05
-7.35584871081903e-06
-2.14380235572053e-05
-2.14032585246652e-05
-1.74729452704586e-05
-2.74031978588981e-05
-1.3343233974266e-05
-2.12752149776009e-06
-2.742336920837e-05
-2.56138908181316e-05
4.59684730994597e-06
-2.67035410355888e-05
-1.02479230929923e-05
-8.97470814134156e-06
-8.58736387160829e-06
-1.22865476135374e-05
-2.61658056733242e-05
-3.83316881527981e-05
-4.15593406723437e-05
-3.21829823936743e-05
-2.51504740839358e-05
-1.48045151512527e-05
-1.19096642826766e-05
-1.48905791959898e-05
-1.38116091582164e-05
-2.40410661731265e-05
-2.12010209508982e-05
-9.32878981015684e-06
-1.4127581047117e-05
-2.01175877025052e-06
-2.65328286046666e-05
-1.83704188849621e-05
-7.56046566216344e-06
-1.62540908210048e-05
-3.25897051589409e-05
-2.00707719199802e-05
-1.77079676283334e-07
-2.17936059990254e-05
-3.20250454864768e-05
-2.52679062306549e-05
-1.84396632788886e-05
-2.20280360326777e-05
-4.26541213148014e-05
-3.04293171183079e-05
-4.05899352896996e-05
-8.32823630716358e-07
-3.56420917198748e-05
-4.86401137167979e-06
-2.25239057922997e-05
-1.8151429404609e-05
-3.72103844474808e-05
-3.25755751009219e-05
-1.23629940873938e-05
-1.91791802493474e-05
-4.96876586021161e-06
-3.71669087989239e-05
-2.09594068480026e-05
-1.53306828440393e-05
-8.23944337122538e-06
2.8397417724207e-06
-9.25177611197358e-06
-3.88660917014861e-05
-2.7990184532753e-05
5.05543900212518e-06
-4.19033530182501e-05
-2.65966936542127e-05
-1.97143649147544e-05
-2.09366029051041e-05
-1.77689987444151e-05
-1.93669066031867e-05
-7.00476624560707e-06
-3.49733012856586e-05
-5.18424099409677e-05
-4.7476837919431e-05
-3.33537441496117e-05
-7.87181259765268e-06
-6.19140562065588e-06
-1.63371682842146e-05
-2.41556649397558e-05
-1.65577703436316e-05
-2.45148204416414e-05
-7.28626238029706e-06
-3.59054353511665e-05
4.59846313513597e-07
-2.04620660487102e-05
-1.08978580146136e-05
-1.61579794284097e-05
-2.57438973552038e-05
-3.63662782987882e-05
-1.78712178602167e-05
-2.22687904565782e-05
-1.82293832761853e-05
-3.64922009512385e-05
-2.45966952716547e-05
-3.05386135870353e-05
-2.94537100015584e-05
-1.37653794326281e-05
-1.48111534178175e-05
-1.96318669444849e-05
-1.29694219144488e-05
-1.25777698085184e-05
-2.75664642722755e-05
-2.7312819521856e-05
-1.22342479564389e-05
-4.134948909911e-05
-1.84457179381778e-05
-1.44479884453148e-05
4.97993415184793e-06
-3.15490497937158e-05
-2.6800443775938e-05
-2.45893068621895e-06
-3.58976905744996e-06
-2.04850220880221e-05
-9.02852262394366e-06
-1.97023073588387e-05
-2.29724994031024e-05
-1.50945989722538e-05
-2.30616894188597e-05
-2.98887189051339e-05
-4.12322062581337e-05
-2.50594265025259e-05
-8.83294416807131e-06
-1.55591443463323e-05
-2.26299457385714e-05
-2.44667766363436e-05
-2.27315214097114e-05
-2.06955658450149e-05
-4.77410784412071e-05
-9.1684677876962e-06
-4.31102147306146e-05
1.15691616674178e-05
-2.46202694463918e-05
-3.84232218467548e-05
-2.6806142702113e-05
-2.01897549632258e-05
-2.85425102932315e-05
-3.6295031304842e-05
-2.85912225172163e-05
-1.68975825762398e-05
-3.63025415972924e-05
-2.75467744926427e-05
-3.93324032149056e-05
-2.70427761249093e-05
-4.27175681357232e-05
-1.90316694687331e-05
-6.97358420200126e-06
-1.62481991944232e-05
-2.09389871754911e-05
1.3012395100185e-05
-8.85839287289312e-06
-1.27845767241527e-06
-3.16265087328141e-05
-9.66471567599898e-06
-1.39075941691384e-05
-2.91054670010459e-05
-3.3153182749794e-05
-5.33789092442837e-06
-2.76447002842814e-05
-1.32648127804549e-05
-1.41592075338443e-05
-2.79950164497917e-05
-2.71201049968283e-05
-2.30756972380821e-05
-1.74530153090598e-05
-3.31902940865009e-05
-3.37374677173598e-05
-2.41622726497425e-05
-3.49652208497299e-05
-6.3281173648281e-07
-3.93150740962264e-05
-2.26355422078758e-05
-2.40647670755013e-05
6.30945483537261e-06
-3.73016312866945e-05
-1.88336363034368e-05
-6.27616420588582e-06
3.62535374424238e-06
-2.55303544059479e-05
-3.1295862856707e-05
-4.64965460866394e-05
-2.99251138826127e-05
-6.67980377055077e-06
-3.25810735225576e-05
-2.11950216983554e-05
-4.04897596865899e-05
-2.30618547431468e-05
-3.16302733807793e-05
-3.17267064126764e-05
-4.63944618777538e-05
-2.80026214152365e-05
-2.61757190183911e-05
-2.70820258540637e-05
-1.37846358802176e-05
-2.37430634267715e-05
-3.86158607285357e-05
-3.62661941726254e-05
-1.5956992679001e-05
-2.38414292161483e-05
-1.44924117468345e-05
-3.41271629629997e-06
-4.23493318354341e-05
-6.84038264624573e-06
1.29191575917564e-05
-7.78989463151275e-06
-1.01569353064881e-05
-2.47224492551251e-05
-9.87086727953659e-06
-2.49555711191641e-05
-2.73874195776936e-05
-2.86066999913602e-05
-2.10136355076742e-05
-1.71493695548802e-05
-3.12190251362988e-05
-1.02320576360519e-05
-4.20307892668247e-06
-2.73444620690941e-05
-4.32444518529934e-05
-3.22559514111697e-05
-2.00768604836328e-05
-3.73749032833887e-05
-1.50115180043157e-05
-7.06147387413949e-06
-2.39981310781781e-05
-4.39381346171776e-05
-1.9451420894669e-05
-2.38842862392761e-05
-2.93509558413817e-05
-5.49060427323414e-06
-2.77103668676584e-05
-2.30483955550346e-05
-5.45435785805593e-06
-8.66700315530512e-06
-2.77928168835704e-05
-1.94696856796852e-05
-2.81967045766351e-05
-3.64415977609854e-05
-3.24275411855819e-05
-5.11143672942845e-05
-4.36109694408639e-05
-2.84194661521471e-05
-2.22305512361764e-05
-3.91011584939727e-05
-4.211625990059e-05
-2.50262055281744e-05
-3.16020866691135e-05
-1.19386271501265e-05
-2.0168086804179e-05
-3.12863938203689e-05
-1.45944911911244e-05
-1.02787501348194e-05
-3.18409317981808e-06
4.82330149703355e-07
-3.52167700438419e-05
-1.64100908176003e-05
-1.00534341235227e-05
-9.32456960320343e-06
-1.98083277688659e-05
-2.33757884103968e-05
-9.96980261337116e-06
-4.78230556263758e-06
-1.87869420078723e-05
-3.05009170981742e-05
-8.01068383466977e-06
-3.80167118772787e-05
-1.0869442023147e-05
-2.38349308286359e-05
-5.14694563503887e-05
-1.61269065566675e-05
-3.35916950703477e-05
-2.4537215756576e-05
-3.01431197973953e-05
-2.82079797587568e-05
-1.12707117672702e-05
-1.07381555780374e-05
-1.95571096796747e-05
-4.07709717773502e-06
-1.86588078712416e-05
-1.56363111177582e-05
-1.80705214679189e-05
-2.51224799257669e-05
1.6810021019118e-06
-1.9932091617545e-05
-1.45730609216105e-05
8.06461481000635e-06
-1.83843606089584e-05
-1.94512072694669e-05
-1.66175166805613e-05
-5.36714681506203e-05
-9.85322484051343e-06
-1.95328408601023e-05
-2.23175128239845e-05
-2.42700923416419e-05
-1.25383121449162e-05
-7.61867168182637e-06
-2.19000144310812e-05
-3.86440172767765e-05
-7.78434165908009e-06
-2.54118630049672e-05
-3.46815370055475e-06
-3.86417776158505e-05
-3.22938011615308e-06
-2.45114789897782e-05
-1.40571608414833e-05
-8.25043117520679e-07
-1.27567020877055e-05
1.05023657603312e-05
-1.74176902300046e-05
-1.94454643228683e-05
1.54252815533189e-06
-2.29394020521888e-05
-4.83901310768761e-05
-1.4555733388863e-05
-2.75130035560258e-05
-7.15430502658015e-06
-2.24500433379466e-05
-4.15983848538559e-05
-1.8396653824654e-05
-4.50042994364161e-05
-3.40605029563505e-05
-1.41283947058105e-05
-2.3393628831677e-05
-2.8477809988464e-05
-9.13601339255744e-06
-3.32785052398322e-05
-2.97617811421321e-05
-1.2235572260397e-05
-2.2648565671123e-05
-2.31543061545821e-05
-2.7148053281699e-06
-7.90170715093979e-06
-2.79492832709215e-05
2.34141849072366e-07
-3.15379055702169e-05
-1.17455210542435e-05
-1.47744682691122e-05
-6.15763520696842e-06
-3.25941572453879e-05
-3.54779048339062e-05
-1.99987953148919e-05
-8.01785045457279e-07
-1.65209398733677e-05
-1.8209139490004e-05
-2.76965604087139e-05
-2.88184805341899e-05
-3.16038763244944e-05
-2.53622915516215e-05
-2.20307637163692e-05
-3.46608841577454e-05
-1.21872849183238e-05
-3.27419474676468e-05
-1.21704219918354e-05
-2.13833290335556e-05
-1.81559102342513e-05
-3.50535162177213e-05
-9.61442744690028e-06
6.71353164744811e-07
-5.70512785128846e-06
-3.06772448154353e-05
-2.17258323102714e-08
-5.21300362682761e-06
-2.40980974063943e-05
-3.48462198512596e-05
-3.3926819172072e-05
-3.24569556092157e-05
-1.12691037038161e-05
-2.50158900213914e-05
-2.35188384432056e-05
-2.50125163080765e-05
-3.32360568864078e-05
-2.15897260763338e-05
-1.00319844103586e-05
-5.26161902156948e-06
-4.35791719236728e-05
-8.44446810375261e-06
-1.44458446220054e-05
-2.85879401288917e-05
-1.68234022251351e-05
-1.51868093956693e-05
9.43815111633151e-07
-7.48862299174269e-06
-9.6275669445803e-06
-3.28289248082093e-05
-2.45544864999286e-05
-1.86613726233354e-05
3.61019251800186e-06
-6.91161158067627e-06
-3.8964610602208e-05
-3.02777141363103e-05
-1.55102100575925e-05
-2.64675771055204e-05
-3.22462069688177e-05
-4.17615894396859e-05
-1.33321490237017e-05
-3.00060191417375e-05
-3.45581614873378e-05
-3.52294693324333e-05
-2.99900240146438e-05
-1.49481033898651e-05
-2.77625116586007e-05
-4.08263985181428e-05
-1.60991535336756e-05
-3.97087003143865e-05
-1.11927958973306e-05
-2.32694699236817e-05
-3.22514228571731e-05
-2.43961376383046e-05
-1.48543758621248e-05
-2.97917815930362e-05
-1.08405756839823e-06
6.45941178515055e-07
-3.18473804246537e-05
-1.54944119584332e-05
-1.50786989259299e-05
-2.40273996891466e-05
-4.40802582507407e-05
-1.44444301052293e-05
-3.12841731250112e-05
-6.94073787299411e-06
-2.15883441207453e-05
-9.17339101729175e-06
-6.82354853506744e-06
-2.46429323055023e-05
-3.35135586921953e-05
-3.24558485965297e-05
-1.38832438784749e-05
-1.19610426187474e-05
-3.06273855219409e-05
-2.83216564056022e-05
-2.3016384633187e-05
-2.64128005957182e-05
-1.27506741687608e-05
-2.04481959269095e-05
-2.79216082198569e-05
-1.16434862283116e-05
-2.74768182226197e-05
-7.57124387106127e-06
-4.98521112575226e-05
-2.89526191070822e-05
-1.9834093799542e-05
-2.70135995045917e-05
-3.35267407234177e-05
-3.55604404923898e-05
-2.5737361719298e-05
-1.96865167245618e-05
-3.1152928001768e-05
-2.05805141566057e-05
-5.80804793193206e-06
-1.38809915362397e-05
-2.73817072922306e-05
2.2381153433867e-05
-1.1409545571724e-05
8.9503111833409e-08
-1.26808223788555e-05
-1.53568768145236e-05
-2.46773805358536e-05
1.17166188270939e-05
-1.91924072044529e-05
-3.99024601557434e-05
1.67637624423771e-05
-2.07427109218549e-05
-7.41725055104944e-06
-6.68495589579279e-06
-2.38105658455551e-05
-2.60952193857726e-05
-2.66289248650046e-05
-1.59585195683104e-05
-3.07819623086203e-05
-9.93415444572186e-06
-1.21242670141707e-05
-1.42753586946118e-05
-5.279722695664e-06
-1.66596728512082e-05
-2.63014272211727e-05
-5.28271135217616e-06
-3.39417582841071e-05
-3.12746158672229e-05
-4.03779559573315e-05
-1.33987252221737e-05
-2.3878620525761e-05
-2.27305559292506e-05
-3.66749216589844e-05
-3.50485184772707e-05
-4.20071166076627e-06
-2.15278282482453e-05
-3.88310724932716e-05
-2.02339521973422e-05
-1.94462021572098e-05
-6.74193322341504e-06
-3.32807764567235e-05
-3.43792173372413e-05
-1.75960665115121e-05
-2.88211807968285e-05
-1.05870270629558e-05
-2.12148917595797e-05
-1.90611350467078e-05
-3.15700643630762e-05
-1.84559301176965e-05
-5.65196370912244e-06
-8.29248112821002e-06
-3.5809611028447e-05
-2.04352509376566e-05
-3.34456116113531e-05
-1.24958605320287e-05
-2.61312226671008e-05
3.88460726592784e-06
-1.74018749948435e-05
-2.78000090508355e-05
-2.60406304789388e-05
-2.73259982620646e-05
-3.44843622014418e-05
-2.45829097304634e-05
-1.35866540460959e-05
-3.19174584164599e-05
-2.99060748303862e-05
-2.32144761178121e-05
-3.98163664503694e-05
-2.18439429872223e-05
-4.62589121286644e-05
-4.32428543690173e-05
-1.85750642422127e-05
-3.64463375080448e-05
-1.54620968414956e-05
-2.84836411184701e-05
1.52090645035902e-06
-2.93499216909486e-05
4.98455670813192e-06
-5.11376668825747e-06
-1.45527794967954e-05
-1.53001048246427e-05
-3.26554969830638e-05
-1.43320900552227e-05
-3.11516368457748e-05
-2.53680709910161e-05
-3.13730346020007e-06
-1.34969493079002e-05
-2.81405011878e-05
-1.7830590067628e-05
-2.30557322753928e-05
-2.43961285073105e-05
-2.19423829979369e-05
-1.67724929211598e-05
-4.15223047107629e-05
-2.5139076089049e-05
-2.44802697560228e-05
-4.06108522824236e-05
-1.38686985229583e-05
-5.15748636162067e-06
-3.53095921143095e-05
-2.56569463468361e-05
-1.91426038042399e-05
-3.50854732138389e-05
-1.96850376310707e-05
-3.3572814413765e-05
-2.72696341320838e-05
-3.48665296550556e-05
-2.07812897408124e-05
-4.1925252231551e-05
-1.06979055250676e-05
-3.44506482311741e-05
-1.7113887289835e-05
-1.94942921322547e-05
-2.86270444771494e-05
-2.21765484811988e-05
-3.01811178284978e-05
-1.97293490667818e-05
-4.53595028566264e-05
-1.48584571721841e-05
-2.36259448549935e-05
-4.24138095307588e-05
-1.22117492413161e-05
-2.81884442934216e-05
-3.49307993009622e-05
-2.52151696240765e-05
-2.34068448902821e-05
-4.09638280690883e-06
-2.38988065845447e-05
-3.34851671395686e-05
-2.64633271109969e-05
-2.76189100173477e-05
-8.06134712150645e-06
-4.81553742770863e-06
7.55804238602521e-06
-3.00111724010018e-05
-3.16366266327501e-05
-1.41246961564868e-05
-1.43736340798737e-05
-1.33425091151147e-05
-1.93525113683899e-05
-1.27359067443031e-05
1.19572532651413e-05
-1.11784454560529e-05
-2.73074287024226e-05
-1.34224051496595e-05
-3.5959097848763e-05
-1.92873868951565e-05
-1.8979088545732e-05
-1.743986945564e-05
1.47241014434686e-05
-1.31359614566788e-05
-1.53422862653357e-05
-3.02113821760834e-05
-2.94074041682994e-05
-1.218285236328e-05
-2.13896614303795e-05
-1.87921663319524e-05
-3.30301832210824e-05
-1.02547102634747e-05
-7.38285189441969e-06
-1.4667188201227e-05
1.12073793576177e-05
-3.54843668457224e-05
-2.03466452653105e-05
-2.1467842609123e-06
-2.35741333259505e-05
-1.38857540860554e-05
-1.65263726541224e-05
-2.84752111062358e-05
-9.84645751634078e-06
-4.4484649755127e-05
-6.78663909620131e-06
-2.69191911614069e-05
-1.3923507568337e-05
-1.62259722211401e-05
4.5517910955542e-06
-2.78612118268242e-05
-7.13609185075354e-06
-2.35275636654994e-05
-2.87510051933749e-05
-1.85497563704494e-05
-1.31528167215567e-05
-4.8156919600345e-05
-2.944279907421e-05
-1.8840018050758e-05
-2.78372311416979e-05
-2.36549605903344e-05
-1.83008668640076e-05
-1.91831788176501e-05
-4.81154734925438e-05
-3.88378591216702e-05
-2.44765885285068e-05
-2.20852916933517e-05
-3.46693292657689e-05
-8.78442591385175e-06
-8.80399060944311e-06
-2.96056416232659e-05
-4.30685142413059e-05
-2.03864518178301e-05
-3.28032623888202e-05
-2.51793087838613e-05
-1.99129531563082e-05
-2.77421720047524e-05
-5.10163088332956e-07
-1.43457036108171e-05
-1.79907972377185e-05
-5.6576480212858e-06
-3.85831119352175e-05
-2.34836556416411e-05
-1.36547271877737e-05
-3.74535016380805e-05
-4.08153548371195e-05
-1.57164629969103e-05
-2.70773781463965e-05
-2.4179553496463e-05
-2.18335759110357e-05
-1.64298000817715e-05
-9.68083445392406e-06
-2.37029532307616e-05
-3.60416362705669e-05
-1.87911219401535e-05
-5.90574261384836e-06
-5.64770157584531e-06
-9.20027659006859e-06
-3.17289495703693e-05
-1.79557669854068e-05
-1.72073408895346e-05
-1.9777173036106e-05
4.51008675999905e-06
-3.16504018815917e-05
-1.01086440102446e-06
-1.86803429907249e-05
-1.03203908348116e-05
-2.43400274356374e-05
-3.68909416419115e-06
-3.84908982489792e-05
-2.53403938452269e-05
-3.54575438846529e-05
-2.7125069033859e-05
-6.88569729823347e-06
-1.41931186525015e-05
-1.64547808614842e-05
-2.09635858909454e-05
-1.08029186016435e-05
-1.87134193174649e-05
-3.29541310349772e-05
-2.41455564569783e-05
-1.33422210725169e-05
-2.97329488714139e-05
-3.28126519229259e-05
-1.04806386073026e-05
-3.42279945797729e-05
-3.36038769991948e-05
-2.12739789929809e-05
-1.71455848857667e-05
-4.12597398997505e-05
-4.48724352869729e-06
1.96846272043857e-06
-2.48854871677244e-05
-2.81411252330351e-05
-2.22822786782806e-05
-1.25234612842609e-05
-5.66599582208137e-07
-9.20375524720074e-06
-2.12036238201568e-05
-1.08718932323369e-06
-3.53874231325988e-05
-2.92100652056652e-05
-1.57726467005353e-05
-1.20408049411672e-05
-2.80658052358731e-05
-2.12034839456298e-05
-2.99210106668164e-05
-1.53774821718729e-05
-2.72558495847287e-05
-3.87237039656823e-05
-2.34544156237484e-05
-4.67839823508805e-06
-3.56816646122729e-05
1.64161152201485e-06
-1.47197361049782e-05
-2.56843759496335e-05
-1.32431777683232e-05
-2.74586246784608e-05
-4.33877316671668e-05
-1.96752705785778e-05
-2.5589096227323e-05
-2.4333543530927e-05
-2.35004365585238e-05
-1.23686800227115e-05
-3.99840163313934e-05
-3.37747650205343e-05
-9.0111999857789e-06
-1.33563668967499e-05
-1.54599832679709e-05
6.29278708534443e-06
-2.20205957541036e-05
-2.72928869206194e-05
-2.23764150259631e-05
-4.55523369572669e-05
2.24554608068249e-06
-7.37038030628185e-06
-1.22538646149345e-05
-4.12461201075717e-06
-1.65869963720157e-05
-3.24799153887377e-05
-2.63371067558411e-05
-2.98382637114114e-05
3.46977768713393e-06
-2.40405093836916e-06
-2.82646440265583e-06
-9.92904299880576e-06
-3.32053578464551e-05
-1.95126558630621e-05
2.39958314881586e-06
-1.2295507894132e-05
-2.55627371347432e-05
-2.33128518065836e-05
-2.39104839422068e-05
-2.12162523770729e-05
-3.99741610293449e-05
-3.43145666753384e-05
-2.22204397445162e-05
-3.71981092474628e-05
-2.10606505757595e-05
-2.88716317097531e-05
-2.43721047387083e-05
-3.89232149242981e-05
-2.19128668177558e-05
-3.15884850696377e-05
-9.70270200405954e-06
-2.25423180875352e-05
1.31077080276913e-06
-2.20178049111045e-05
-2.46164813803269e-05
-1.34429851942906e-05
-1.44534212090639e-05
-1.13968044080059e-05
-2.90452151454474e-05
-4.37054926970972e-05
-3.05748918821228e-05
-2.72334428827548e-05
-2.63824724343387e-05
-2.26250057781353e-05
-3.29411051862217e-05
-9.18225566384002e-06
-1.23002678744592e-05
-1.6805870078532e-05
-3.54961527725393e-05
-5.30966219073941e-06
-1.92416948353972e-05
-4.93146474054446e-05
-1.93135437562313e-05
-2.66376893772186e-05
-3.49077866733164e-05
-2.32142074247415e-05
-2.18698706845875e-05
-8.97417390251283e-06
-5.86467318235251e-06
-3.89129791496539e-05
-3.7545871530548e-05
-3.26302844393022e-05
-4.09636178342928e-05
-2.63500936215355e-05
-1.30121497866973e-05
-1.64130727271313e-05
3.04911745154831e-06
-5.10347697775605e-05
-3.06627079094853e-05
-6.08512613519962e-06
-8.18189197946906e-06
-3.17603300513585e-05
-3.87284181720861e-06
-2.80819250512183e-05
-2.39720805024036e-05
-1.36338228880807e-05
-1.7480892026001e-05
-1.32802661827667e-05
-4.07823754776358e-05
-3.19230313819031e-05
-3.73384683415029e-05
-1.6003577086569e-05
-3.26687518178904e-05
-3.22154544504157e-05
-1.26427170894884e-05
-2.23272639415821e-05
-3.28495425931679e-05
-3.46844350949608e-05
-4.26197029531872e-05
-6.70590281872291e-06
-2.57768712525061e-05
-1.21987727147009e-05
-2.6126802142355e-05
-1.34788524972634e-05
-8.23711226600885e-06
-2.61382874005481e-06
-1.3233543541772e-05
-2.48012224685852e-05
-2.32407077194731e-05
-3.99931441403789e-05
-2.59877133320245e-05
-1.34981806869385e-05
-1.91162062586377e-05
-2.29176211922261e-05
-1.58020034454128e-05
-2.65340241644692e-05
-3.2606834632262e-05
5.27005347179016e-06
-9.43474028204027e-06
-2.79593669930714e-05
-1.49843646897786e-05
-4.38109823553125e-05
5.58971695643487e-06
-1.70990811185958e-05
-1.26308837598003e-05
-2.48563962038652e-05
-3.26952102996753e-05
-2.13214171821963e-05
-2.26376072580057e-05
-5.95741433481707e-06
-4.37088392908233e-06
-2.64910584639275e-05
-2.44778767685328e-05
-1.88539305442906e-05
-1.23993050875061e-05
-1.61626779151631e-05
-1.00587950302196e-05
-6.43006804775786e-06
-1.48534304007102e-05
-1.82408110136532e-05
-4.48488777451605e-05
-2.71177377603312e-05
-3.88792602207564e-05
-4.27252690667113e-06
-1.64880913622762e-05
-3.356266178847e-06
-3.66513348632054e-05
-6.0962414487426e-06
-2.83251153140374e-05
-1.37124751747962e-05
-3.78005505155183e-05
-2.47664030804483e-05
-4.02138892139456e-05
-3.10361938780013e-06
-3.33733048412399e-05
-5.12090731697925e-05
-2.48080917854177e-05
-4.56096160928482e-05
-1.58778578151223e-05
-4.64502187988716e-05
-3.5428992832832e-05
-5.92544598008993e-07
-4.06796248017192e-05
1.24690570351308e-06
1.04692598103295e-05
1.08602206861883e-06
-1.27574690304386e-06
-1.54854113772265e-05
-3.15873222154917e-06
-1.03971129907597e-05
-1.53228797128826e-05
-4.63785728164629e-06
-1.70305730494748e-05
-2.99857378477034e-05
-3.90151460091056e-05
-1.82665164733716e-05
-1.1754349698013e-05
-1.48622379881871e-05
-1.81948414427987e-05
-1.32177743698116e-05
-2.63696851192276e-05
-2.52970741989154e-05
-2.5507761698199e-06
-1.48977358436403e-05
-1.6722058298543e-05
-1.64259754561314e-05
-1.56164764380383e-05
-3.32513211349932e-05
-2.03340296100292e-05
-1.26667294495107e-05
-4.75538302107773e-06
-2.31879964097487e-05
-5.77206161150876e-06
-2.61997934948771e-05
-7.1594421324945e-06
-1.8416869866821e-05
-1.82447455345709e-05
-1.87815258278338e-05
-6.79998193672666e-06
-2.07503574231328e-05
-1.72949398915286e-05
-1.81381121718377e-05
-1.63048389539195e-05
-2.02175470282152e-05
-8.24815215621413e-06
1.21184289116763e-05
-2.27357787822975e-06
-3.91010630789441e-05
-3.60451365250841e-05
-1.38043748753737e-05
-2.05168125892141e-05
-2.49617306428355e-05
-1.02267460863871e-05
-2.83096302112772e-05
-6.76308646317438e-06
7.50445877013386e-07
-2.32880822439538e-05
-2.49047710340923e-05
-1.4499987522031e-05
-3.36790030081859e-05
-5.35005158793085e-06
-2.40690087353752e-05
-1.79310194428447e-05
-1.00770323584292e-05
-3.40896710530692e-05
-1.71142619813047e-05
-1.20482917784351e-05
-4.86518024379047e-07
-1.39810171555062e-06
-1.94660961129815e-05
-1.04894887046952e-05
-3.89871625052855e-05
7.54141901953976e-06
-2.68655855526675e-05
-2.46902898499475e-05
-3.89792223543622e-05
-2.39066897258094e-05
-2.93334750382595e-05
-1.04606197522767e-05
-9.14216835125334e-06
-5.1204145016201e-06
-1.02819671695512e-05
-2.79884964113598e-05
-2.26214138138084e-05
-1.16875324661211e-05
-2.06055786991291e-05
1.46124295289437e-05
-1.25067676178587e-05
-3.14386420305901e-05
-1.90869707171287e-05
-3.11579174138033e-05
-1.17584949598317e-05
-1.77860415122892e-05
-2.82848950488455e-05
-2.28626265034757e-05
-1.54363385260731e-05
-1.80795015861531e-05
-1.82278158047676e-05
-1.10899681011008e-05
-1.81684376829516e-06
-3.2688998298318e-05
-1.62626669435358e-05
-5.36657265752661e-06
-2.15024953530349e-06
-3.04617941733009e-05
-2.94573826682483e-05
-3.59167826359109e-05
-2.11949791140767e-05
-2.74723575020829e-05
-3.79989128890857e-06
-3.69687077871515e-05
-2.29367772742814e-05
-4.05606634238372e-05
3.12429997126747e-06
-3.77725997766993e-05
-1.70996270227286e-05
-2.33989451690022e-05
-2.1524625633381e-05
-1.58586576801693e-05
-2.33956245020567e-05
-3.02583562778044e-05
-4.29265445723354e-06
-3.13933035209865e-05
-5.22211919443506e-06
-3.99438643170637e-05
-2.88301109335788e-05
-3.37477481402911e-05
-2.76702232801227e-05
-3.95736870493963e-05
-2.66195375637602e-05
3.53295881448844e-06
-1.68340145009166e-06
-6.49124279136044e-06
-1.19990631338353e-05
-1.54633304957611e-05
-1.8352271776965e-05
-3.17764862566995e-05
-3.67101942698974e-05
-4.11512081730899e-05
-2.30315163991424e-05
-1.17172930051221e-05
-1.32490652463344e-05
-3.78657138760384e-05
-2.39616112825146e-05
-1.05705594739045e-05
-4.95795245229874e-05
-1.35175655907571e-05
-3.02108508030555e-05
-1.8814949378978e-05
-2.44479792717174e-05
-2.37725089705787e-05
-8.89257865341786e-06
-3.34899640082322e-05
-1.77870767667532e-05
1.95275816899893e-06
-3.30538897158861e-05
-2.20064493302778e-05
3.77107085607077e-06
-3.2366421303611e-05
-1.85246053203405e-05
-1.77134191379133e-05
-1.68034852164535e-05
-1.53655980966462e-05
-1.0082544263558e-05
-2.12798398296763e-05
-1.21381122443945e-05
-1.52493753369087e-05
-1.14925751262424e-05
-1.01872702417032e-05
-3.39843969555155e-05
8.98265774943178e-06
-8.03532107176667e-06
-2.2828224360181e-06
-4.52979757160959e-06
-3.05159423295218e-05
-2.21011642261631e-05
-2.25420969732767e-05
-1.12171819622006e-05
1.83558482433513e-06
-3.93201811557433e-05
-3.14766687755771e-05
-8.4734261007882e-06
-4.91498176040106e-06
-1.86558087813893e-05
-5.05952060602244e-06
-1.28888397082917e-05
-2.64757671389645e-05
-4.17557204842017e-05
-2.12322034810908e-05
-3.3038880287413e-05
-2.23274461035454e-05
-2.36175231408541e-05
-1.36967785944332e-05
-2.32756202538651e-05
-3.9355998018042e-05
-3.40460136270584e-05
-2.24003741277455e-05
-1.41890752420294e-05
-2.26368693494585e-06
-1.73450903205962e-05
-7.08640818314938e-06
-6.89773706934133e-06
-2.71825111183969e-05
-1.46579221202309e-05
-3.23975618045941e-05
-2.74313878819438e-05
-2.36292514491188e-06
-3.19458069712976e-05
-2.09016879149939e-05
-3.25872190011925e-05
-2.0899103864657e-05
-3.58442090793445e-06
-2.6889350460755e-05
-4.76034155169716e-06
-4.08132345963072e-05
-3.04130386173408e-06
-5.50775277372399e-06
-2.97395358053811e-05
-2.92703865768619e-05
-3.39836613959039e-05
-4.12898020412882e-06
-3.67858320179464e-05
-2.03870387367918e-05
-7.26977113871379e-06
-2.58560429941504e-05
-3.53991914592543e-05
-3.18583675878286e-05
-2.81676740464048e-05
-3.28300534666106e-05
-9.34367646518142e-06
-2.74346159493758e-05
-1.5573207600633e-05
-3.56345231214967e-05
-2.70301679149949e-05
-1.82662386477618e-05
-3.0746200525496e-05
-3.46790629608419e-05
-3.6460065508212e-05
-2.41024412689608e-05
-4.9546851477222e-06
-1.67992967543571e-05
-2.53098759870457e-05
-1.26481256797029e-05
-3.35351151804029e-05
-1.16619789637239e-05
-2.72985785293055e-05
-1.18027547005397e-05
-9.6108923201342e-06
-2.62770656401533e-05
-2.1896537964507e-05
-8.14389367404072e-06
1.88687513629407e-06
-2.89946874596682e-05
-8.45215868545006e-06
-7.26513306767541e-06
-1.54379572564098e-05
-1.26647425689487e-05
-2.40048777478831e-05
-1.54937877593531e-05
-1.01394549016934e-05
-3.08191662644913e-05
-2.11872721062932e-05
-1.64170789964773e-05
-2.57734282348074e-05
-3.08022539298641e-05
-2.09094189882918e-05
-2.95334303546642e-05
-4.55653373622277e-08
-2.22532103282307e-05
-3.68398926492337e-05
-1.97683725395263e-05
-2.44703873416827e-07
-6.32987784139691e-06
-5.53907229632141e-06
-1.46788758198474e-05
-1.45916562464699e-05
-2.15579094049139e-05
-1.81223254855211e-05
-1.53121471683237e-05
-3.96251669224344e-06
-3.62031207628204e-05
7.79689529478157e-06
-1.01875488890926e-05
-3.01961332195891e-05
-1.03566312013534e-05
-2.14003168822463e-05
-3.23729761424733e-05
-9.76623848834686e-06
-2.75308001025994e-05
-2.43614676371386e-05
-1.36900731268616e-05
-2.53451716097359e-05
-2.84485827139516e-06
-4.51436097634946e-05
-3.02925045516503e-05
-3.38630094069946e-05
-5.10338623393125e-05
-4.84199096430521e-06
-1.94718809214527e-05
-1.13000215320021e-05
-8.04253659526913e-06
-1.757092361809e-05
-1.45837538402158e-05
-2.00374603616795e-05
8.72882252040166e-06
-1.69143941386277e-05
-1.89522020368425e-05
-2.99101038246236e-05
-3.20364154196291e-05
-2.38275839417646e-05
-1.16395167916086e-05
-4.03989002802262e-05
-3.57807503234021e-05
-2.53269313539088e-05
-4.64680874738317e-05
-3.6830545977437e-05
-2.28870757190217e-05
-1.40233160394551e-05
-1.68421583547379e-05
-2.90441777084798e-05
-4.16990693017157e-05
-3.84705968295774e-05
-1.33471493575475e-05
6.60108867633328e-06
-1.91172990960302e-05
-2.68716751038106e-05
-3.34636088215823e-05
-2.40432325046991e-05
-1.86079205936768e-05
-1.959046342448e-05
-2.11043970947514e-05
-2.91554291339781e-05
-3.31838730514509e-05
-4.09693304764091e-06
-7.23100570310322e-06
-1.3012161584367e-05
-2.94066608717499e-05
-1.10031105025197e-05
-1.01570331454003e-05
-1.15356221457436e-05
-1.34372839098388e-05
-3.7089160332373e-05
-1.29901626093572e-05
-2.81538996316802e-05
-3.61386334508253e-05
-1.67075926592672e-05
-1.72655515189716e-05
-2.31296472224513e-05
-1.01203646710534e-05
-4.77282106081786e-06
-2.18401743520777e-05
-3.47645739852519e-05
-4.08030777253352e-05
-2.23884494163954e-05
9.58257509738032e-06
-2.2787719750696e-05
-2.13568648059022e-06
-4.2235334391512e-05
-9.15051780542185e-06
-1.18895201453655e-05
-4.75593830898244e-05
-2.74447228732354e-05
-2.43834271178336e-05
-3.54300433651928e-05
-2.04079410985079e-05
-1.05056829867395e-05
-2.14466592160973e-05
-3.38455772624387e-05
-3.80852079037703e-05
-4.0181580651937e-05
-2.2607118412631e-05
-2.59538458034693e-05
-1.78117081625318e-05
-9.52595019298855e-06
-2.21271841700186e-06
-6.29444816284501e-06
-9.61753660691126e-06
2.43503740747419e-06
-1.03180633705179e-05
-2.44456442184265e-05
-1.63143246398685e-05
-1.39747637761943e-05
-3.00765187562672e-05
-1.52965815666664e-05
-2.69151395013066e-05
-2.75254481394856e-05
-1.97133442085355e-05
-3.99569942093305e-05
-8.66396087182362e-06
-4.16226696750634e-05
-2.97410187256968e-05
-2.37067561201334e-05
-5.2098892986774e-05
-2.42229042921403e-05
-2.48954932014129e-05
-1.40271835701652e-05
-3.47874584630661e-05
-3.74989877326429e-05
-2.79553583502371e-05
-1.56460034735115e-05
-9.93273589109259e-06
-3.74686355181803e-05
-3.50357311965121e-05
-1.9294474852053e-06
-4.59461223078457e-05
-1.85345434387332e-05
-2.35585551154337e-05
-4.47902807924991e-06
-2.38156156103136e-05
-4.05939483892874e-05
-4.24185977713393e-05
-2.94491208529062e-05
-9.82881844615353e-06
-3.1777689928789e-05
-3.812168393947e-05
-4.56353011678293e-07
-3.14543672060714e-05
-3.52504315968994e-05
2.63615642046799e-06
-2.29924791027125e-05
-2.43402479235718e-05
-3.3802694356107e-05
-3.14765141121515e-05
-1.68248507494004e-05
-6.103537014637e-06
-9.82742211016564e-06
-5.25594887266234e-07
-1.31053507390278e-05
-1.0831577646169e-05
-1.40457244635609e-05
-2.11076818792858e-05
-2.31820978037736e-05
-1.77612729988056e-05
-1.66661341726755e-05
-4.01765760838316e-05
-2.39963182649528e-05
-9.27641649953803e-06
-1.40173511350902e-05
-2.1652593509358e-05
-2.58446105897201e-05
-5.4981805298453e-05
-1.79398498425486e-05
-1.27397531633382e-05
-2.04654664415685e-05
-3.31872727340305e-05
-3.82774598650613e-05
-5.50768449305759e-06
-3.34382473792618e-05
-1.90582124597637e-05
-6.25055196931338e-06
-1.75222439661483e-05
-2.92425649674293e-05
-1.68605290852783e-05
2.65812338703728e-06
-3.10179104661368e-05
-3.07022612787257e-05
-3.22334221721352e-05
7.37570640952233e-06
-1.50288332412526e-05
-8.31907085156645e-06
-2.54821953495372e-05
-2.95314097122841e-05
-2.03929983040319e-05
-2.37503510217459e-05
-3.83188580453178e-05
-2.8511474534479e-05
-2.19413792013581e-05
-2.55327214668018e-05
-2.90838084831465e-05
-3.54068389633974e-05
-1.42325605530727e-05
2.31746749704969e-06
-1.10372128092158e-05
-1.82386662172938e-05
-1.60986010115476e-05
-5.74687980165881e-05
-1.03515571577433e-05
-3.16670064954622e-06
-8.63430998170285e-06
-2.4277000785874e-05
-1.10377816059237e-05
-2.69282208776806e-05
-1.41545329263763e-05
-1.30167643483448e-05
-1.6028620876293e-05
-1.96435439193862e-05
-2.71110597728416e-05
-2.69063134880236e-05
-1.83672496083265e-05
-3.54155969392974e-05
-3.48810667033451e-05
-1.90747132826722e-05
-8.15139894764573e-06
-1.38453645055479e-05
-1.72410917684758e-05
1.9526242498014e-06
-3.10793647925427e-05
-6.01520102596924e-06
-4.42383458632941e-06
-1.17699549940458e-05
6.04337460190271e-06
-4.82294699789969e-06
-8.8572478609644e-06
-1.90403965958005e-05
-3.22496570170915e-05
3.63112857003368e-06
-1.36205621395675e-05
-1.8612580043742e-05
-1.61736992219355e-05
-1.90209365711385e-05
1.83137489864395e-06
-2.15485755649665e-05
-7.41762988883939e-06
1.22769454698785e-05
-1.60768526010927e-05
-1.95084630771505e-05
-2.10699792382761e-05
-2.07005237350895e-05
-7.62340097098813e-06
-2.32208706622026e-05
-8.51178356202335e-06
-1.75422319128706e-05
-5.73178294478759e-07
-1.4902701507771e-05
-3.87958341464662e-05
-1.81109234406872e-05
-2.27084597761403e-05
-1.94046502478245e-05
-8.0336948324415e-07
-2.56109515170122e-05
-2.04467408636332e-05
-3.30742089176982e-05
-9.45270863784666e-06
-1.35651980777354e-05
-3.24862452053773e-05
-2.59833605242823e-05
-1.73245017657626e-05
-3.35357460172143e-05
-2.54391030964736e-05
-1.50171018238244e-05
-2.80062073391346e-05
-2.35503133254691e-05
-8.42063947426101e-06
-3.44385392364734e-05
-2.8432604073035e-05
-1.93272998106794e-05
-3.69868238228025e-05
-3.16960136205209e-05
-2.58365374190872e-05
-4.78185597807125e-05
3.41279787467199e-06
-3.85346012370508e-05
-2.07846990396843e-05
-2.777990784773e-05
-2.41131246369349e-06
-2.76998935790016e-05
-2.8141870955883e-05
-2.03993917518843e-05
-2.09502035593176e-05
-1.58605625236395e-05
-3.48241493697182e-05
-1.5555189907549e-05
-2.72064012973799e-05
-1.24480339711931e-05
-4.47971408558772e-05
-3.27308322720171e-05
-4.25366446799524e-05
-3.62325093901056e-05
-1.89724356044018e-05
-2.62712147304362e-05
-2.04888375470123e-05
-6.61426567351945e-06
-1.7019395405529e-05
-2.18355112046759e-05
-1.81030876523227e-05
-1.54195869466805e-05
-1.85612970568515e-05
-1.79242548872666e-05
-1.03813757918672e-05
-2.37511601129608e-05
-1.46496498721705e-05
-4.73621987094151e-05
5.17767654803373e-06
-3.41415142798479e-05
-2.20726090382722e-05
-4.0752600133984e-05
-5.14066011027301e-07
-2.53385818752736e-05
-1.32358218131725e-05
-2.17054770201968e-05
-1.63960424330559e-05
-1.96952024064316e-05
-2.65920846855272e-05
-1.22918922777913e-05
-1.24591753822725e-05
-1.89401751075572e-05
-4.86469335683497e-05
-1.56142958502062e-05
-3.45063101597861e-05
-3.48287601961574e-05
-2.91749100220733e-05
-2.93409817885065e-05
-1.28608058682225e-06
-2.34569060144228e-05
-3.40529934810089e-05
1.08570396878523e-07
-2.05442332571302e-05
-2.67193654040529e-05
-5.02895731998524e-06
-3.23354103878154e-05
-8.40198666556651e-06
-1.91029429911268e-05
-2.89044959012691e-05
-1.74401913769446e-05
-1.82774265104822e-05
-6.75745033165372e-06
-1.79457169831629e-05
-2.18908881175623e-05
-2.55903639161798e-05
-2.68724367187749e-05
-4.24582449709344e-05
-2.41641206029384e-05
-2.06787559941834e-05
2.88317188790061e-06
-2.9258801850235e-05
4.73558012620218e-06
-2.05728734544083e-05
-2.47624121840693e-05
-2.36333612349357e-05
-1.49333546095655e-05
2.56425048524625e-06
1.43481738013838e-05
-4.64921068986393e-06
-3.89400459956073e-05
-1.82552320906696e-05
-3.56153794227104e-06
-3.05536657574542e-05
-2.12844583571769e-05
-2.79492064982334e-05
-2.665858855482e-05
-5.47642844892738e-06
-2.63101342268418e-05
6.72030961365202e-06
-1.07049084852739e-05
-2.49190800563663e-05
-1.43839414799808e-05
-3.35335713122784e-05
-2.97461947877751e-05
2.98369075199621e-06
-3.06307982069089e-05
-1.11540927363141e-06
-1.23548126171314e-05
-3.51414731728219e-05
-1.1615976476592e-06
-2.52213263285646e-05
-2.75041312169272e-05
-1.16422044697487e-05
-2.11836290256605e-05
-1.36599137915447e-05
-1.52808815354244e-05
-1.61349128634328e-05
-1.71423212641291e-05
-2.33776460966651e-05
-1.41116639405718e-05
-1.06802415470983e-05
-3.61770178157527e-05
-2.60456743318627e-05
-2.25725672760393e-05
-2.28017400788979e-05
4.39308752373779e-06
-5.59020079624825e-07
-2.98270849982651e-05
-1.99925166999407e-06
-4.0744690323751e-06
-2.1805378511762e-05
-2.80958480410218e-05
-9.97698118496799e-06
-1.42777636184235e-05
-2.63797912281035e-05
-1.64186830483794e-05
-3.11534704532545e-05
-2.93657259165277e-05
-1.96666665236588e-05
1.21193857562441e-05
-1.84629915176598e-05
-2.49237189152674e-05
-2.20345830834741e-05
-2.40901440862299e-05
-4.10132423788852e-05
-6.09257484763364e-06
-2.61535907541089e-05
-2.84759445890803e-05
-4.62818109497281e-05
-2.11947822552736e-05
-1.84010701345952e-05
3.24509705563555e-06
-1.16957201359687e-05
-2.52104493178312e-06
9.99743991747384e-06
-2.88079435411957e-05
-2.17493269315189e-05
-2.54504223866143e-05
-1.33669633214802e-05
-2.15426366680957e-05
-2.95351045683514e-05
-1.67098402142852e-05
-1.92519964567855e-05
-8.43888680028182e-06
-2.05337320715058e-05
-2.84431807737483e-05
-1.41656853902886e-05
-1.48831777713736e-05
-3.07984972678949e-05
-3.02528346493213e-05
-4.14391794563953e-05
-4.0050558341891e-05
-1.0084236771506e-05
-1.44251227203187e-05
-3.03345032845074e-05
-4.14422209387164e-05
-2.45808588688337e-05
-2.28313853012987e-05
-2.51282246732047e-05
-2.69537698145605e-05
-2.23102451562608e-05
-2.02388163967277e-05
5.38097756364502e-06
-1.70577195907757e-05
-1.22623801527273e-05
-2.21346432296129e-05
-2.25501495486382e-05
-6.34975232430076e-06
-1.71138245179768e-05
-2.54687643096556e-05
-3.52918735951569e-05
-2.79334865679455e-05
-1.12152186891713e-05
-1.73015475776168e-05
-3.8501483562919e-05
-2.66518000340647e-05
-2.56580253184876e-05
-5.72198497296312e-06
-1.85787568358702e-05
-3.07735128266348e-05
-2.32984351518652e-05
-3.88830148273391e-05
-1.62683954603069e-05
-1.76121387097244e-05
-2.6356399525757e-05
-2.30187377323773e-05
-3.42027301180058e-05
-2.90107157914748e-05
-2.69764463969055e-05
-2.79336857812642e-05
-4.50866229364921e-05
-1.36303220851003e-06
-2.4581001021239e-05
-2.24935357951069e-05
-1.24640034671081e-05
-2.1042583242231e-05
-2.45340832319194e-05
-3.41138308742178e-05
-2.98561776743359e-05
-4.50145657317846e-05
-2.39668738383346e-05
-4.59131995076431e-05
-9.62510319330495e-06
-5.30083524236978e-05
-2.39561536814564e-05
-9.38249530051006e-06
-1.48328815227439e-05
-9.94134538867107e-06
-2.54685208865822e-05
-1.21745185061014e-05
-3.3331985731361e-05
-5.05645420527075e-06
-3.29252562151333e-05
-1.14288119631466e-05
-9.78759432811222e-06
-6.45658937126697e-06
1.94174747778494e-06
-4.16628327615164e-06
-2.96503779104952e-05
-3.67487931104e-05
-2.69493222434966e-05
2.16981608146904e-07
-3.24240782518698e-05
-3.28823676265465e-06
-1.4331442832816e-05
-2.20607743451832e-05
-1.67049277778993e-05
-4.97941416685872e-05
-1.79281468222462e-05
-3.00824704360052e-05
-3.99373318350452e-05
-2.30243598075318e-05
-2.1091904634828e-05
-3.17924129540331e-05
-2.63347623657066e-05
-3.23913558412785e-05
-3.46296639670739e-05
-2.97086681017071e-05
-1.91495399629702e-05
9.91631923914582e-06
-3.76304459145985e-05
-2.98787637564426e-05
-4.48828509517111e-05
-2.31761855193707e-05
-3.0582505461681e-05
-3.30729116086527e-05
-1.25962547951342e-05
-2.97450960831233e-06
-3.26764222207006e-05
-2.28117155848197e-05
-2.24318043826328e-05
4.73065357616503e-06
-3.54519387461906e-05
-2.82138401905057e-05
-3.23652434579109e-05
-2.79790560454684e-05
-9.15063401215159e-06
-6.83263477522688e-06
-8.49127284021118e-06
-1.48695102248504e-05
-3.93503526834698e-05
-7.71062391879105e-06
-5.23491787918275e-06
-2.02094317358524e-05
-3.92638761234365e-05
-2.98967382666505e-05
-1.13917467407623e-06
-3.0123852092172e-05
-2.12144687093502e-05
-2.28488417162478e-05
-1.2225444760795e-05
-8.16614519263167e-06
-1.6642709042556e-05
-3.69856833276592e-06
-2.7041186715762e-05
-8.97485102564479e-06
-8.03245992535097e-06
-3.3395389947839e-05
-2.22272972791779e-05
-3.81340605856206e-06
-2.28568101186325e-05
-2.80634703606955e-05
-1.04312029964778e-05
-3.30434659371352e-05
-2.97323856797025e-05
-8.1627566681495e-06
-1.82202736481538e-05
-3.04167842239563e-05
-6.93078265820954e-06
-4.46224834626144e-05
-2.37121786140029e-06
-2.73615149198228e-05
-2.57435052591079e-05
-3.91233012067767e-05
-8.42009089556735e-06
-1.1799887426863e-05
-6.87518759260708e-06
-1.61910550639714e-05
-3.01285044910035e-06
-1.23976087593843e-05
-4.76271700177542e-05
-2.72341396824344e-05
-3.1089634211813e-05
-2.9864031889626e-05
-1.65036647731562e-05
4.82335328865166e-06
-2.85831858643984e-05
-9.83820608091054e-06
-3.55093594934011e-05
-3.38231473307037e-05
-1.24444264265648e-05
-2.28005503481843e-05
-3.24097472054395e-05
2.5683253292033e-06
-2.5899689576329e-05
-2.63852231618414e-05
-1.12654229897002e-05
-1.63464435532739e-05
-1.40366803746958e-05
-1.97911704573632e-06
-2.1865595009037e-05
-3.51100178192438e-05
-2.57431040753241e-05
-3.1871316155431e-05
-4.97436823669369e-05
-2.12300846439681e-05
-1.70655786994735e-05
-3.14684925492995e-05
-2.05745923538152e-05
6.3524775213414e-06
-1.73409108247631e-05
-2.65430560166751e-05
-1.03825442020666e-05
-1.45794368687962e-05
-6.04283169415852e-06
-8.14147888449833e-06
-3.01274239364644e-05
-1.18925924469946e-05
8.03434866812753e-06
-1.74152802630348e-05
-2.04362534875413e-06
-9.47201277503745e-06
-2.65563276678462e-05
-8.65593527988886e-06
-1.41433724951112e-06
-1.96662707032107e-05
-3.18111105133598e-05
-3.3591282232566e-05
-6.0601421970314e-06
-1.81065769319286e-05
-1.75158980027243e-05
-2.30662364495705e-05
-1.39808542933039e-05
-1.90485729982183e-05
-1.03036267381948e-05
-1.96197097444037e-05
-2.73730576523332e-05
-1.2015357386911e-05
2.36708816209887e-06
-2.75074247106556e-05
-1.7496078895368e-05
-2.93276766857858e-05
-2.95958277943632e-05
-3.45769456781857e-05
-7.6381621900212e-06
-4.78855370476407e-05
-3.13882824202116e-05
-2.8978218048615e-05
-1.42796437367039e-05
-1.6908160609151e-05
-2.82365310748087e-05
5.22394431708356e-06
-3.36896276136414e-05
-1.55868700885536e-05
-2.7976250917012e-05
-3.44624562436788e-05
-3.36573763036356e-05
-3.52235098570764e-05
-1.98829776866418e-05
-1.51426542428658e-05
-2.84332541557026e-05
-3.23937185506305e-05
1.15969132572124e-05
5.64457485722417e-06
-2.0620571025995e-05
3.73736432626002e-06
-7.28577877704164e-06
-1.78359987976422e-05
-2.32786925441946e-05
-1.86969249077274e-05
-7.00963060122034e-06
-2.52251640259881e-05
-2.11336942147654e-05
-1.63735773210502e-05
-3.06878367529919e-05
-2.43875374309694e-05
-2.49936952244436e-05
-2.96869090176915e-05
-1.97325028358138e-05
-2.28089796236004e-05
-1.44785377605555e-05
-4.46426144291015e-06
-2.71790421050369e-05
-4.80548937630964e-05
-1.01291756314644e-05
-1.40682010845338e-05
-4.76173779888422e-05
-5.37397151243158e-07
-1.86000463298174e-05
-2.69762870578315e-05
-8.47709967232425e-06
-2.87598564718656e-05
-1.48703589239932e-05
-2.76687372323309e-05
-4.7161590438686e-05
-1.46530280736158e-05
-3.30756627655354e-05
-1.99906280891792e-05
-4.1729088710776e-05
-1.66307169050443e-05
-1.01540865428312e-05
-3.06117862851355e-05
-2.76962986391617e-05
-7.00510893172983e-06
-1.61178479038802e-05
-7.95686938789842e-06
-3.03588453683767e-06
-3.47029032880623e-05
-2.82831554428574e-05
-3.44820256715863e-05
-1.57533308046826e-05
-1.59754156215077e-05
-1.83614316986959e-05
-3.44289376965397e-05
-2.28129998207024e-05
-1.5557511323049e-05
-2.23348490094587e-05
-3.07677765685832e-05
-1.47721016439741e-05
-1.45072914434761e-05
-7.65679544984349e-06
-1.47874777676742e-05
-1.98653989569601e-06
-2.50276648412078e-05
-7.04819656028424e-06
9.26225167074532e-06
-2.12547864202498e-06
-4.45918984088878e-05
-1.24138644476621e-05
-1.46093214845984e-05
-2.47583849519428e-05
-4.47955275103478e-05
-3.44534168447341e-05
-2.1370489826603e-05
-3.55639338459756e-05
-4.42931842468358e-05
-1.30168596031331e-05
-7.43312881897607e-06
-5.56525113938229e-05
-1.20841034845156e-05
-9.23815691211866e-06
-1.36681907042751e-05
-1.25329064315361e-05
-2.01765818516165e-05
-1.17632391006621e-05
-1.1917932982776e-05
-1.43796708238762e-05
-3.35010816196226e-05
-3.43700634815042e-05
-2.71950015085415e-05
-3.01454922321928e-05
-1.95617008469527e-05
-1.70817693793856e-05
-3.6596791590177e-06
-3.19010027788116e-05
-1.6493549749793e-05
-1.53685893787082e-05
-4.8919156179073e-05
-3.85486091728831e-05
-2.54662746081947e-05
-1.20341927066269e-05
8.15785502329734e-07
-2.15058543247084e-05
-4.44141211915239e-05
-2.27210688781226e-05
-4.34764785075421e-05
-3.32486841590179e-05
-9.61835385470965e-06
-2.93887766755731e-05
-5.35072403423737e-06
-1.73013971633806e-05
-1.63227070894662e-05
-3.14224106288526e-05
-2.58967401684711e-05
-8.40701536245627e-06
-2.24320055274145e-05
-1.18472492864146e-05
-3.33318216666237e-05
-6.32033851288228e-06
-3.52853022691103e-05
-2.25804350709847e-05
-2.04867563189756e-05
-1.42558861797838e-05
-1.15884606779528e-05
-2.13376669294095e-05
-1.40576551238319e-05
-5.33142138596641e-06
-1.25874547176158e-05
-5.89692086170669e-06
-1.60487871618082e-05
4.93425707519659e-06
-1.97033687188038e-05
-3.03405434637145e-05
-1.8098477507685e-05
-2.02256648262378e-05
-2.59716913530346e-05
-2.07087375575485e-05
-3.81524133546027e-05
-2.49707266433704e-05
-2.66235353822691e-05
-2.29720335719161e-05
-3.55462990282458e-05
-2.09204713136067e-05
-3.70174021154974e-05
-3.5565528486564e-05
-5.33433434085892e-05
-1.72854388468946e-05
-2.36837903683534e-05
-1.90982508324795e-05
-2.01102917405669e-05
-5.86167810932145e-06
-1.85184553621674e-05
-1.98411134928232e-05
-1.12348847816518e-05
-6.19029883054442e-06
-1.71915055788719e-05
-6.60674766054079e-06
-3.02023484586532e-05
-1.46467590319769e-05
-2.11704520060331e-05
-3.10289967145452e-05
-2.03879242641965e-07
-2.59449232998985e-05
-3.22847612454637e-05
-3.73108197730159e-05
-4.25614437956679e-05
-3.69876845245774e-05
-2.60296598289366e-05
-2.13801116244069e-05
-1.59616693346814e-05
-2.73229954263135e-05
-1.3406170775621e-05
-1.86518061654827e-05
-2.007231919109e-05
-2.15593536494561e-05
-4.93373067322965e-06
-3.17614076419282e-05
-6.88406244819228e-06
-3.26601501114464e-05
-4.29763933965937e-07
-2.62944145343156e-05
-1.26088980472555e-05
-3.75396395100347e-06
1.06518108884966e-06
-4.08792091034856e-06
-3.38264493708674e-06
-4.59365933033909e-05
-2.04156397975926e-05
-3.27051082754989e-05
-2.56122191881331e-05
-3.92181209564289e-06
-1.46359161426225e-05
-1.62808413126822e-05
-1.14058315236603e-05
-2.911218258193e-05
-2.49046929392937e-05
-6.20090464552405e-06
-2.63978162573194e-05
-1.92911288046646e-05
-2.59420989692889e-05
-2.09826296018559e-05
-2.07954044035125e-05
-1.53473334031096e-05
-2.67659343467632e-05
-1.67388986128036e-05
-1.73030612967537e-05
-5.38651435373686e-06
-2.41831928211857e-05
-2.60426890733565e-05
-1.3038323830472e-05
-1.17313602484539e-05
-2.60231052872741e-05
-2.47592632686877e-05
-2.50056504101152e-05
-3.37801169162811e-05
-3.22965840082362e-05
-2.28231066501973e-05
-3.32899128328294e-06
-2.63833660863785e-05
-3.42408887796512e-05
-4.72616437721415e-06
-1.97799361593218e-05
-1.04864102464982e-05
-2.54880260919301e-05
-2.13993575829743e-05
-4.08614963841353e-06
-1.83782464671327e-05
8.62717625372385e-07
-1.7684214372276e-05
-3.05723688123129e-05
-6.91065699168329e-06
-1.63597174548853e-05
-2.51614169446654e-05
-3.38985311651191e-06
-3.69200597213208e-05
-3.87714745387533e-06
-2.44616075350166e-05
-2.11994563851172e-05
-1.67279063151888e-05
