# Supplementary material for: Research on computational propagation and identification of mine microseismic signals based on deep learning
Source: PLoS One. 2025 Oct 22;20(10):e0334641. doi: 10.1371/journal.pone.0334641 (PMC12543183; doi:10.1371/journal.pone.0334641)
Supplement: S1 Data — (ZIP) [file pone.0334641.s001.zip › 000100500000952.xlsx_0.txt_24.txt.txt]

-4.34689627726139e-05
-3.0436944920486e-05
-1.09007785663064e-05
-3.20129012581102e-05
-2.18563502520732e-05
-1.94239213641547e-05
-3.91382086931516e-06
-1.51705585117593e-05
-1.90751632743546e-05
-2.21728859533505e-05
-3.46358368929094e-05
-2.83877775732105e-06
-1.00667242342606e-05
8.84608161016927e-06
-3.58404344069879e-05
-7.11499563239486e-06
-3.85535838210434e-05
-5.20257576724194e-05
-1.32630421095861e-05
-1.92450224990504e-05
-2.94201038360539e-05
-2.52704719565015e-05
-3.28593633188258e-05
4.96147931878166e-06
-1.67294193610681e-05
-4.05993878976505e-05
-3.9016025331982e-05
-2.88391254191272e-05
-2.5046873365242e-05
-1.40629552661643e-05
-2.90828987628374e-06
-2.43345894077785e-05
-1.7251501291661e-05
-1.37735249016735e-05
-2.45086964720668e-05
-2.5597143913257e-05
-1.8660907329213e-05
-1.19655544972128e-05
-1.39903453677507e-05
-3.41935911621358e-05
-2.57194024581134e-05
-3.15032653603301e-05
-3.21511078573475e-06
-1.63725320726902e-05
-1.84054751290624e-05
-3.07942371484354e-05
-2.10181635805124e-05
-3.64098499554368e-05
-2.86867569781984e-05
4.1458631135274e-06
-3.70029488319024e-05
-8.5293142339153e-06
-1.48981405777162e-05
-2.93043403955312e-05
-3.00423726406303e-05
9.85462047551661e-06
-1.51538545872654e-05
-2.41662788414823e-05
-5.43142462253719e-06
-6.23013882302006e-06
-1.16643069953942e-05
-2.21499751102263e-05
-1.94526854998064e-05
-1.51904558386839e-05
-4.09293625944451e-05
-4.17532934694998e-05
-3.35915063595044e-05
-3.31376963170564e-05
-1.54937721163011e-05
-1.76271711092282e-05
-1.99874945345408e-05
-1.29361609704389e-05
4.48522467636097e-06
-1.02519968110854e-05
-2.85484317241952e-05
-2.39622748677852e-05
-1.78551401685104e-05
-2.64064285314911e-05
-6.03942977159819e-06
-2.74835388141818e-05
-1.65474436412907e-05
-1.40949394656894e-05
-1.46021993437028e-05
-4.90804189418392e-06
-1.7478899775091e-05
-4.47520532590155e-06
1.32524656923173e-05
-1.92327492383266e-05
-2.67139793223303e-05
-3.37192238816924e-05
5.2911774989084e-06
-7.3935915788871e-06
-2.55983560071446e-05
-3.6985999572637e-05
-2.67895884624586e-05
-5.75041201402856e-05
-1.49049796446483e-05
-4.3190261992401e-05
-3.51151158989542e-06
-3.11100243265647e-05
-3.70404896962181e-06
-1.7473727712689e-05
-4.11694008625199e-05
-2.25293560759288e-05
-1.56232850726362e-05
-8.85885476271044e-06
-2.46630403550299e-05
-1.9362027492742e-05
-2.69476535996614e-05
-4.20753301801098e-05
-1.8523822323603e-05
-2.46464829521408e-05
-6.02659899435779e-06
-4.80302672471553e-05
-1.73329201960042e-05
-2.70171006551628e-05
-2.21556788605587e-05
-1.53490897506568e-05
-2.83955774095262e-05
-2.27892101640235e-05
-1.92421331152893e-05
-3.44763507209277e-05
-4.35677833434299e-05
-2.42787449080082e-05
-1.68826402275398e-05
-4.04822855987055e-06
-1.12731215072732e-05
-4.084319675863e-05
-1.69113049473774e-05
-1.4064045199253e-05
-3.5743419482581e-05
-3.39090921874491e-05
-2.5433296211305e-05
-2.72572401780941e-05
-3.66556180110757e-05
-2.76402058125612e-05
-2.18413615064506e-05
-2.71603196420359e-05
-1.11459816511694e-05
-4.73212125948226e-05
-3.95846543797817e-05
-3.21894160770312e-05
-2.65866496933414e-05
-1.46644200438494e-05
-3.39159836373808e-05
-5.17781369377262e-05
-1.90645291627351e-05
-2.99448265759404e-05
-7.12617386635348e-07
-1.44503373615947e-06
-2.36716065066033e-05
-1.19663542211549e-05
-5.07441171996152e-07
-2.56926219946667e-05
-1.75726287085179e-05
-1.81830008479181e-05
-1.16030908899701e-06
-3.15625689261464e-05
-1.88707650895945e-05
-6.57418642174397e-06
-1.62800116943233e-05
-1.7010063747493e-05
-8.1939115012984e-06
-3.18092415455969e-05
-2.2493933883338e-05
-2.27361485013371e-05
-2.10586518256663e-05
-1.65507994287593e-05
-1.33403415831459e-05
-1.59194250712413e-05
-3.80418142878724e-05
-1.19900602084879e-05
-1.57194691216407e-05
-1.50144060423117e-05
-2.34538927004567e-05
-2.04373191610369e-05
-1.38559131073551e-05
-2.86495345386847e-05
-3.11298916259634e-05
-2.11405589235454e-05
-8.61568139210303e-06
-2.23865556059294e-05
-2.23119465531536e-05
-3.61048036497432e-05
-6.57281687213002e-05
-4.58741241250014e-05
-3.45462154926184e-05
-2.8503569934127e-05
-1.66891430580241e-05
-2.16950125801386e-05
-2.45945366391985e-05
-3.95295385381904e-05
-3.54619508408437e-05
-2.42007204858184e-05
-1.13123645925322e-05
-3.67912132119933e-05
-1.74584910005672e-05
-2.69874695602827e-05
-1.93240614223986e-05
-7.63545158755622e-06
-1.90640417706069e-05
8.11750422145687e-06
-1.10235273448303e-05
-1.20417140653313e-05
-3.28449808411327e-05
-2.39141151998045e-05
-3.22990141743008e-05
-2.17519833845717e-05
-4.03984320484863e-06
-2.78256976940172e-05
-2.59182696031546e-05
-3.06032648843698e-05
-3.16817384489202e-05
-2.23284695694665e-05
-7.94103781856691e-06
-2.43957069212621e-05
-3.24706453285647e-05
-5.96300096607276e-06
-7.75204332737346e-06
-2.3454495817667e-05
-1.90148076909316e-05
-1.87569630491751e-05
-3.12140392127601e-05
-3.27111093704843e-05
-2.45800608576149e-05
-8.08529688107516e-06
-1.55833852420043e-05
-3.39189879248893e-05
-2.41674357286282e-05
-1.21613309862601e-05
-2.60274319985148e-05
-6.51367056392135e-06
-4.03813806672794e-05
-2.84504177956562e-05
-2.76507513031951e-05
-1.60765945837685e-05
-2.9879611194099e-05
-2.57298288802782e-05
-1.06667909598013e-05
-1.19058957595682e-05
-1.88058628688307e-05
-3.08989763032935e-05
-8.56673205359785e-06
-2.7522049417947e-05
-3.41574066393401e-05
-2.09740365457287e-05
-2.84518472432847e-05
-1.58621483050713e-05
-1.17697338825931e-05
-3.67286214224595e-05
-3.02600481233758e-05
-5.00271292784061e-06
-3.59020920606328e-05
-2.54449869019773e-05
-1.67757064675518e-05
-3.34425244112739e-05
-5.37649587536085e-06
-1.5351640059654e-05
-2.84416442155129e-05
-1.70803080581382e-05
-2.21232714472162e-05
-1.74731141297983e-05
-3.49077475573898e-05
-8.89546455941374e-06
-2.48430949689485e-05
-2.44914028410423e-05
-2.00164794602829e-05
-2.11818782106582e-05
-1.99283147017965e-05
-5.09593046404003e-06
-3.1213861395216e-05
-1.52218879116212e-05
-2.73742061618669e-05
-2.03348011493117e-05
-3.42718801702679e-05
-1.22701727797871e-05
-2.03965640903242e-05
-1.9174501602737e-05
-1.65129901414877e-05
-2.1267223884138e-05
-2.20633309469826e-05
-1.87312767018378e-05
-2.47663909416531e-05
-1.86174016723745e-05
-4.30500652036231e-05
-4.342811230121e-05
-2.49927951196873e-05
-9.3406129633305e-06
-4.37800052908413e-05
-4.22513156434715e-05
-2.41430861289288e-05
-1.57554636310796e-05
-2.08812794977894e-05
-2.01458795797389e-05
-1.5056762928226e-05
-1.51501052046661e-05
-1.6635112491389e-05
-1.85476001876069e-05
-1.46195286652235e-05
-1.58008505715799e-05
-1.69597570912287e-05
-2.1605019892416e-05
-3.49717466392419e-05
-2.048053841669e-06
-1.28163331300871e-05
-1.24446085547891e-05
-1.2402499079291e-05
-1.62749588508376e-05
-1.77922494804462e-05
-1.69770430257264e-05
-2.0274310030998e-05
-5.04736976935217e-06
-2.49179938675167e-05
-6.12012819441718e-06
3.12344068184949e-06
-3.46596172975377e-05
-2.16523091468448e-05
-8.55779963254284e-06
-9.3018314067424e-06
-2.10473751797046e-05
-2.51794921147182e-05
3.63940447752061e-06
-1.22823649495707e-05
-1.45999183628048e-05
-2.42718806146608e-05
-2.19233268457014e-05
-6.30998268740119e-06
-2.31901201760194e-05
-3.53454471079348e-05
-1.48201805583229e-05
-5.37317832405443e-06
-2.57128567842019e-05
-1.84180403848228e-05
-4.15234231642437e-05
-2.25251071274101e-05
-3.40290734090927e-05
-4.28461688201851e-05
-1.92598383493797e-06
-4.88443963291643e-05
5.07526481319249e-06
-2.16967190868705e-05
-1.95222577295818e-05
-8.46983114123439e-06
-1.12637707305675e-05
-1.08550818396184e-05
-2.94184771176414e-05
-1.99435609070335e-05
8.80019772551484e-06
-2.3144807681831e-05
-2.76991981302626e-05
-3.2168542794244e-05
-2.29702636626912e-05
-2.62895474558182e-05
-1.99798593310738e-05
-2.4855201896481e-05
-4.09394191024992e-05
-1.17202285877391e-05
-3.70489732494895e-05
-1.05631869072691e-05
-4.18178021825535e-05
-1.44423864625676e-05
-1.5396000217974e-05
-1.78469517947313e-05
-8.73067835921097e-06
-2.64473218391216e-05
-1.47159077902963e-05
-8.57968174749242e-06
-2.10971406771509e-05
-1.75960939938566e-05
-2.44073012212823e-05
-5.02162252209382e-06
-2.01393059473557e-05
-1.48130232121067e-05
-1.79082436833547e-05
-6.3722497768664e-06
-5.69766189281284e-06
-1.01088961554577e-05
-4.48176257503156e-05
-1.84958564428417e-05
-6.8572101793906e-06
-2.20065445540454e-05
-2.00797106980461e-05
-3.99443254244199e-05
3.68077117254145e-07
-1.66829051461968e-05
-3.6189036762269e-05
-1.26591148768036e-05
-8.22616534700151e-07
-2.54805549552422e-06
-6.14558602493457e-06
-2.0088006698497e-05
-3.32977633653241e-05
-2.32530560664276e-05
-1.1148377829252e-05
9.49821693775762e-07
-1.83094650094971e-05
-3.58161223299233e-05
-3.8113891872061e-05
-1.04953282489594e-05
-1.7856761213105e-05
-9.75223640991473e-06
-1.66671410785902e-05
-2.2396350678674e-05
-6.14862738127586e-06
2.2661750857856e-06
2.56854408097448e-06
-3.55603362107467e-05
-2.54068075721947e-05
-1.54125190246882e-05
-3.01401824335198e-05
-2.05135139753013e-05
-2.0112339658533e-05
-1.17416297623272e-05
-1.71639422035666e-05
-1.55020689455327e-05
-1.73330891033241e-05
-4.69987761439289e-06
-1.81359018319779e-05
-3.34326349338859e-05
-2.19332585046414e-05
-2.60816869341704e-05
-2.39207926493816e-05
-2.8412525400899e-05
-2.42726979889502e-05
-7.89784010578315e-06
-5.67459495405628e-06
-2.63477319425665e-05
-1.14636397988982e-05
-1.98263085260413e-05
-5.84429274305297e-06
-2.7260496272637e-05
-2.65931915321479e-05
-4.01629742420291e-05
-2.06432578775388e-05
-1.38717912896995e-05
-9.98173956590888e-06
-4.08554355277973e-05
-2.15640123840955e-05
-3.3554130030578e-05
-2.49781843957421e-05
-1.84457120566068e-05
-2.06435381756233e-05
-1.99240709684777e-05
-5.18382843555819e-06
-3.06884650619861e-05
-2.19127437611174e-05
-3.0055694339035e-05
-4.18255829636885e-05
-4.82813179081201e-05
-3.08806565368603e-05
-2.0868016645225e-05
-1.44792574036186e-05
-1.56826733391627e-05
-1.58172034933455e-05
4.30322494861789e-06
-2.46134551933565e-05
-3.10371708062644e-05
-3.75658583393581e-05
-2.53914335356142e-05
-9.8631054163473e-06
-2.18095828545329e-05
-1.54448612363457e-05
-2.85577099614917e-05
-3.40096155078144e-05
-2.21363582145185e-05
-1.67408297123041e-05
-1.28951331972822e-05
-2.88577856436182e-05
-3.15423992976008e-05
-1.70887583120796e-05
-1.66319025257309e-05
-2.99535971793828e-05
-3.24620530705153e-05
-2.8916198177697e-05
-2.14938932056324e-05
-2.52585486011543e-05
-2.1225598195649e-05
-3.11547422705322e-05
-1.70934899793298e-05
-2.3061964818145e-05
-2.29181846601402e-05
-2.33097659729689e-05
-2.04588523088e-05
-3.73606920730078e-05
-3.24241643816097e-05
-3.86588282616894e-05
-2.60548191496165e-05
-1.44532595923246e-05
-1.388416631872e-05
-2.84862947508917e-05
-4.13551504580379e-05
-3.12942632955239e-05
-6.25362879332389e-06
-2.36655471033359e-05
-2.271706221095e-06
-1.30716649655414e-05
-1.41682440847269e-05
-1.82114934698045e-05
-2.02692411332132e-05
-2.37483587210522e-05
-2.09846251527202e-05
-1.2133041935837e-05
-2.84377085251561e-05
-3.26708216231478e-05
-1.92413825732041e-05
-3.86244777514544e-05
-2.59736254790976e-05
-2.3655029790409e-05
-1.02543167571795e-05
1.7205851237885e-05
-2.15064038662268e-05
-1.66002427506182e-05
-3.18229474866585e-06
-1.52809566479804e-05
-8.9812070445872e-06
-1.63644378423778e-05
-2.05016279111722e-05
-4.1426206418842e-05
-1.01882063470731e-05
-1.80126428394355e-05
-2.96458211721615e-05
-3.11878172569384e-05
4.15623667274041e-06
-4.8016150314476e-05
-3.79764230093861e-05
-1.71813881469792e-05
-2.8648449554544e-05
-3.66737987976938e-05
-5.13619823226324e-05
-2.54258658964125e-05
-2.76510078267124e-05
-1.17441210605721e-05
4.1865554463116e-06
-1.78652923128617e-05
-7.5463954647108e-06
-2.26805606364513e-05
-2.14453453494979e-05
-1.58911877396621e-05
-1.53383623051303e-05
-1.15878268732358e-05
-2.73416493593828e-05
-2.41495890087656e-05
-3.01835374453417e-05
-3.35598003132075e-05
7.60690126388862e-06
-3.42587876073408e-05
-2.0573190205568e-05
-1.40349791587209e-05
-1.78680386906544e-05
-2.03964194306419e-05
-3.0816392272595e-05
-2.61850346374265e-05
-7.69033542307647e-06
-2.78116388584076e-06
-3.03697706259735e-05
-1.38893991403857e-05
-3.19497120245954e-05
6.07914061037683e-06
-2.12943195580567e-05
-1.94256008169327e-05
-3.09441037404031e-05
-1.9022074143539e-05
-3.98957918793684e-05
-3.36946319230326e-06
-9.44853067847696e-06
-5.94717422956104e-06
-2.51675785897979e-05
-4.8953235588092e-06
-1.20075392427952e-05
-2.84394175339238e-05
-3.98700560904588e-05
-8.00612037416598e-06
-4.05831176245126e-05
-3.643240831382e-05
-1.53400918056783e-06
-1.09321997128117e-05
-2.12572262813789e-05
-4.59282279572111e-05
-2.181799379958e-05
-2.53511553157262e-05
-1.90571811788598e-05
-6.12194899318057e-06
-2.27703974669453e-05
-1.49014639109957e-06
-1.40360692291001e-06
-2.31189720092572e-05
-3.46792379418113e-05
-3.90703334192073e-05
-9.63756845647384e-06
-9.43375304046983e-06
-2.11915632586504e-05
-4.18916403209962e-06
-1.90174818171265e-05
-3.48427362627529e-05
-3.36196468144227e-05
-3.16075257517405e-05
-2.35692469709199e-05
-3.79714883761027e-05
-5.40574820107736e-05
-6.67712050642318e-06
-1.90613178246677e-05
-2.14680133541789e-05
-1.66291984937083e-05
-2.93584046171416e-05
-4.0133163868413e-05
-2.10785689641001e-05
-1.59208046844439e-05
-6.8671700356066e-06
-9.58096185077226e-06
-4.030153092764e-06
-1.26979408965585e-05
-2.87365168341089e-05
-2.51382813123822e-05
-2.36441816309393e-05
-4.52068212559132e-05
3.63690260170782e-07
-1.50985416885213e-05
-6.51567521448544e-06
-4.01871175732918e-05
-2.78107584597657e-05
-9.48478351012089e-06
-3.61493939134397e-05
-2.94060304691322e-05
-2.24801737106138e-05
-2.53019659760774e-05
-1.56650826758024e-05
-3.61491777674394e-05
-9.77154754496721e-06
-3.57880042517577e-05
-7.67631291527612e-06
2.72813744069167e-06
-1.3211011842709e-05
-1.08269423656666e-05
-3.76167557231272e-06
-3.64080157105947e-05
-3.8805182505589e-05
-2.30591147598146e-05
-3.60870898902995e-05
-2.95387467961012e-05
-2.95581460813074e-05
-1.22046362613327e-05
-7.66314503830876e-06
-2.98117495100381e-05
-3.58888817994873e-06
-2.03727278302415e-05
-2.86467582961389e-05
-8.72944664312101e-06
-2.78979286898817e-05
-4.55948563815653e-06
-1.37616901852566e-05
-9.07903438602132e-06
-1.14465459904771e-05
-2.72960976316196e-05
-1.91611862050091e-05
-1.27603319982778e-05
1.81586513768023e-06
-3.91489160237455e-05
-4.79877257475747e-05
-1.69377193972971e-05
-4.87798088525729e-05
-1.95265349669585e-05
-2.75892991263584e-05
-2.61485166620706e-05
-2.54552077101189e-05
-2.50940709047224e-05
-2.30285847697303e-05
-7.14128812068935e-06
-2.72540911476851e-05
-1.22899999451704e-05
1.12943395731669e-05
-4.93089386174185e-05
-2.74779738060972e-05
-2.03162493360469e-05
-2.00576090054867e-05
-3.74665954366285e-05
-3.94327051839382e-05
-2.1412675558127e-05
-1.62423385060897e-06
-2.34303850537643e-06
-2.86086801619843e-05
-2.96800227586628e-05
-2.08519534962606e-05
-1.37979067323154e-05
-3.59908730348374e-05
-1.93724115059235e-05
-3.94841686841379e-05
-1.95349997235985e-05
-4.31627507862107e-05
-2.23116022204477e-05
-1.25854236946902e-05
-2.37359109981067e-05
-1.72604661188157e-05
-1.18170108349693e-05
-3.07376208384849e-06
-3.61959496942613e-05
-3.44228852461642e-05
-1.31162423960725e-05
-3.57514324085167e-05
-8.60752127496581e-06
-2.61008262060358e-05
-3.64109384702423e-05
-3.98091372651226e-05
-1.47808612165676e-05
-2.93920993768561e-05
-2.38474406020195e-05
-9.11281238466146e-06
-1.57297574644915e-05
-3.44004068348572e-05
-1.21638336887173e-05
-3.32938020144669e-05
-3.11512360241046e-05
-4.54543646449647e-05
-1.38265903126795e-05
-3.11686801838102e-05
-2.32933647483472e-05
-2.38275820229629e-05
-1.27456849282973e-05
-1.04241489398003e-05
-2.07501127060613e-05
-2.99761054680878e-05
8.67497367061697e-06
-2.1430988702094e-05
-9.44867703237641e-06
-3.15661905030028e-05
-2.05043163159806e-05
-2.52567929366724e-05
-1.50856788483739e-05
-3.52876022160572e-05
-4.36240265183467e-05
-3.09720897351216e-05
-2.61498286093679e-05
-2.30421302834314e-05
-2.18953460165083e-05
-1.45622281750526e-05
-1.69843638556902e-05
-3.70172359093339e-05
-1.57184379786663e-05
-4.32418640819048e-05
-1.28183533256607e-05
-2.01665562450076e-05
-2.54826284761273e-05
-1.21611535270405e-05
-2.46781567899047e-05
-4.07081967328633e-05
-3.78761900370106e-05
-1.26706370826009e-05
-3.21233036233624e-05
-2.41455641491842e-05
-4.08044385777549e-05
-3.86046159185312e-05
-2.84332823042802e-05
-2.87410753637582e-05
-2.24058787015728e-05
-2.4204215360826e-05
-1.75250505093848e-05
-2.98591308473946e-05
-2.43842963823174e-05
-3.31688110838453e-05
-2.89623174338527e-05
-1.2887013527615e-05
-3.34182341294171e-05
-1.34322491099086e-05
-3.50223447704454e-05
-2.99493471801777e-05
-3.4396610400164e-05
-2.93943816681921e-06
-2.72790971839245e-05
-1.61886670802728e-05
-1.08217013264024e-05
-2.22931452129796e-05
-1.61984413167458e-05
-1.4926853239226e-05
-5.90492645593942e-06
-3.14422944419154e-06
-8.33759834263043e-06
-4.04294567339556e-05
-2.09463750485392e-05
-2.49875996399354e-05
-2.15084382009739e-05
-1.27956456065496e-05
-2.37342435692341e-05
-1.81572987877689e-05
-3.20191514664312e-05
-2.42680638841696e-05
-1.14080936387072e-05
-1.54591886712632e-05
-1.17189767475862e-05
-3.55201806452307e-05
-3.07908012494022e-05
-2.10612068861974e-05
-2.93169419270958e-05
-1.86832258067407e-05
-1.79915076844831e-05
-2.68483262417508e-05
2.42852458941528e-06
-1.88589323274886e-05
-2.99037531325275e-05
-3.93714266950756e-05
-1.57402577529488e-05
-4.36562043720646e-05
-1.4128429313522e-05
-2.48741052415688e-05
-4.77695190994621e-05
-2.75460053991565e-05
-2.05273351008693e-05
-2.71823990767703e-05
-4.60863234868326e-05
-3.20280172539711e-05
-2.7308120607256e-05
-3.27338801692105e-05
-2.20503031095717e-05
-3.95416881109739e-05
-1.73468779966864e-05
-4.10407072109826e-05
-3.10718492087903e-05
-2.89104020918067e-06
-2.14939150050158e-05
-1.3401613498853e-05
-1.9169086125839e-05
-2.4167004669301e-05
-3.15101060321459e-06
-2.21923853729194e-05
-4.27737130804902e-05
-2.59637763085466e-05
-1.78615996645662e-05
-2.93388042301055e-05
-1.54096334973396e-05
-2.8256938110766e-05
-2.37101805465082e-05
-1.57495454054918e-05
-2.07662823668161e-05
-4.37468605947186e-05
-2.87258853987013e-05
-2.36406430739394e-05
-1.90352697377261e-05
-3.11498923324287e-05
-7.33041280560944e-06
1.07926040808118e-06
-1.12278827803556e-05
-2.4490427958477e-05
-1.97465827704523e-05
-1.5914386960204e-05
-4.19458499717102e-05
-2.24453627462996e-05
-2.4950185227071e-05
-1.8966594742481e-05
-3.00431204763537e-05
-2.47519388985933e-05
-1.06945242431697e-05
-5.6468120783771e-06
-1.83682090707314e-05
-3.12565232304791e-05
-1.39382300218474e-05
-3.95528231914953e-05
-2.60264967098433e-05
-4.44909179650285e-05
-1.96365026769988e-05
-1.94163426226858e-05
-2.02984338175209e-05
-6.73037996146643e-06
-2.30390774819884e-05
-1.06887988128099e-05
-3.99966311568609e-05
-3.53742420880638e-05
-4.00179558331906e-06
-1.34278196683317e-05
-1.23001113265115e-05
3.88090463424684e-06
8.57932330952412e-06
-7.71036863229862e-06
-2.78399959535813e-05
-3.07254183189033e-05
-3.49300609484564e-05
-4.51937814802266e-05
-4.19365949531998e-05
-2.83183156121519e-05
2.39516735572675e-06
-3.64173145787283e-05
-6.86387609655811e-06
-3.322781973443e-05
-9.61786614721851e-06
-1.16616049300955e-05
-1.14834466615963e-05
-3.32849446356468e-05
-1.53377797212299e-05
-2.89607216461641e-05
-1.25157744038449e-05
5.44483121872516e-06
-2.85106267640829e-05
-1.87524927768818e-05
-1.54901801116929e-05
-1.18885984863447e-05
-1.50299269701593e-05
-2.44448751641373e-05
1.00121887401828e-05
-5.92930210113145e-06
-8.62769009656842e-06
-3.01468682842496e-05
-4.40086399024094e-05
-6.23351494532257e-06
-2.67135386096627e-05
-2.5233147838806e-05
-3.86119221083135e-05
-2.34101463033485e-05
-2.30059763081088e-05
-1.962805169138e-05
-3.41957723270186e-05
-1.83406159031217e-05
-3.39955309777177e-05
-2.84745642990866e-05
-3.52149594034719e-05
-3.36277733172601e-05
-3.23372594403654e-05
-2.63810277633661e-05
-2.2667787714672e-05
-2.75744633660929e-05
-1.69136324073674e-05
-3.82183893248794e-05
-8.2903037747538e-06
-3.80834108542619e-05
-2.58162516530826e-05
-8.87220781833911e-06
-2.46936019799339e-05
-1.25638867508867e-05
-3.68584400202006e-05
-3.46192045801539e-05
-2.89044988114957e-05
-3.03993377572324e-05
-8.89151243122053e-06
-4.374237015459e-05
-3.62125611205785e-05
-9.04337881875555e-06
-2.24575513720786e-05
-1.23558058692048e-05
-5.81264309708304e-05
-4.87344570449233e-05
-2.38801873734126e-05
-1.83398927189818e-05
-1.55498962193092e-05
-2.75505625238824e-05
-3.34861575293644e-05
-3.20428866335738e-05
6.5289617475222e-06
-1.59036384493047e-05
-3.35863459835585e-05
-3.72514441368526e-05
-8.42336729512796e-07
-3.1344713120264e-05
-3.82480578995828e-05
-6.34780707533376e-06
-3.79789946392138e-05
-3.191324215575e-05
-2.2472610901677e-05
-2.01324291992304e-05
-2.31676113389656e-05
-2.6324335586943e-05
-1.43632595715364e-05
-9.11415022349175e-06
-3.55403237264974e-05
-2.20247109184868e-05
-5.94013778973797e-06
-2.85919600867389e-05
8.81077156231928e-07
1.14556931542275e-06
4.39577899647307e-06
-2.74751755171748e-05
-1.13650114390155e-05
-2.84235794639091e-05
-1.51827921740783e-05
-1.30147237617329e-05
-7.66109385506073e-06
-2.59164456826915e-05
-2.54333895750483e-05
-3.99379195128671e-05
-4.25727351652769e-05
-2.96766019768354e-05
-2.62827270157846e-05
-3.74093560687926e-06
-1.24380151033498e-05
-1.93245372511135e-05
-1.00984446834329e-05
-3.0329848009018e-05
-1.54204920998926e-05
-2.67485854458042e-05
-4.7174227859344e-06
-2.49498273267503e-05
-2.33855488657599e-05
-1.72786272567441e-05
-2.56325658746249e-05
-1.34957366933855e-05
-1.90882598655487e-05
-7.57811376247243e-06
-3.68312378512205e-05
-5.69649189935518e-05
-2.17153906338155e-05
-1.01540043405236e-05
-2.62712704460984e-05
-3.55440238187795e-05
-2.39241784246897e-05
1.92649959528284e-06
-2.66122016304675e-05
-1.63757940766947e-05
-1.81151869055641e-05
-1.90042873725597e-05
-4.50770856229874e-05
-1.87193090038156e-05
-2.54375594840716e-05
-1.74339273454579e-05
1.15871075600327e-06
1.07740161515911e-05
-3.33454867381832e-05
-1.69457694270767e-05
-1.35098020476399e-06
-1.75670511927071e-05
-1.98290968733447e-05
-9.72661510945366e-07
-1.3230140697787e-05
-2.10307337632409e-06
-2.45507274054426e-05
-2.54408642189626e-05
-2.71536672503516e-05
-1.22979737097152e-05
-3.04573208165312e-05
-2.2639585982872e-05
-2.52975659528232e-05
-2.33591415489969e-05
-2.02879397158236e-05
-2.9665217517624e-05
-3.98362295794419e-05
-2.85968141461233e-06
-2.84699285649699e-05
-3.58019003084041e-05
-3.27439949425448e-05
-1.90095726004495e-05
-2.17744728184158e-05
-3.51431097313539e-05
-9.66906749689835e-06
1.17307748955394e-06
-4.25621257837294e-05
-1.4851531437467e-05
-3.56044422693136e-05
-2.76199574186361e-05
-4.55510057452306e-05
3.52472469102297e-07
-3.88087122255113e-06
-2.4080802027528e-05
-2.80567209125141e-05
-3.07655266729881e-05
-3.33424808867498e-05
-2.19872786046087e-05
-2.62467441149567e-05
-3.90545643041243e-05
-1.43179696001654e-05
-2.74042940262599e-05
-2.2834429010538e-05
-2.49574130318012e-05
-2.22661957311656e-05
-2.60936025488605e-05
-2.92551849539293e-05
-6.25548664990595e-06
-1.3594716100436e-05
-3.57436506545207e-07
-1.47550964620733e-05
-7.90007449841242e-06
-8.21529988878614e-06
-1.70269521128931e-05
-9.45277163940416e-06
5.70402765819815e-06
-2.28213803029482e-05
-3.0245466554697e-05
-2.71284229965944e-05
-2.55796870613684e-05
-8.43072729504751e-06
-4.29785525693696e-05
-1.15405977948795e-05
-5.32038571248419e-05
-1.96145075141776e-05
-7.8474407170358e-06
-6.71678065672774e-06
-1.57287379368244e-05
-2.53418029344846e-05
-1.66328419880356e-05
-2.82021698813832e-05
-1.6458553237379e-05
-3.50463738091067e-05
-1.25236532194204e-06
-1.76474873829089e-05
-2.96006750889452e-05
-9.120572132453e-06
-4.26650552779755e-05
-2.04493253285704e-05
-8.38355981455415e-06
-2.60240021960529e-05
-2.31119161574588e-05
-1.37423363083454e-05
-1.6719857785392e-05
-2.03008320191899e-05
-1.46246668009816e-05
-3.52523365387305e-05
-3.12733894605225e-05
-1.69258393446372e-05
-1.91188330800166e-05
-2.96607106425985e-05
-3.6066081892448e-05
-2.25166571903669e-05
-4.21129353976836e-05
-3.93776281290041e-05
-1.029585259619e-05
-2.64324775792141e-05
-4.07593258354492e-05
-1.92033019351538e-05
2.51038148927571e-06
-1.04152425190406e-05
-3.39270219591308e-05
4.61662847879212e-06
-3.98928468307557e-06
-1.11558532841134e-05
-1.98176183530745e-05
-1.33349913549451e-05
-2.83989069374953e-05
-1.68035808233421e-05
-1.44605200853386e-05
-2.97176516058207e-05
-2.579005283994e-05
-9.56126267943959e-06
-2.99179023616275e-05
-3.48255101717273e-05
-1.71925830658202e-05
-2.34849084029468e-05
-3.51033134321745e-05
-2.364857024387e-05
-3.78404806130693e-05
-3.95766151615526e-05
-3.27738369398324e-06
-4.50583786821343e-05
-3.60451001101838e-05
-2.26279065629712e-05
-2.6049032688241e-05
-3.59475478727768e-05
-2.9528242890368e-05
-2.49317560254735e-05
2.45390794108357e-06
-2.00077715019509e-05
-1.46481450044754e-05
-9.05393932785095e-06
-1.49714102839629e-05
-1.32442998110153e-05
-2.12264663214561e-05
-7.28257294412273e-06
-6.98489557782826e-06
-1.4657051274756e-05
-8.88425487940628e-06
-1.81562479055806e-05
-2.73432496566548e-05
-3.21402135662194e-05
-3.59478767839246e-05
-9.58780811634638e-06
-3.61059921237154e-05
-2.90905958682629e-05
-2.99309620794705e-05
-1.27532553636348e-05
-1.43149847575366e-05
-3.80790538049151e-05
-1.83808205223923e-05
-1.22264242988592e-05
-1.36995888830938e-05
-1.73697654970223e-05
-2.13840040707672e-05
-2.24405740580903e-05
-2.71442664454029e-05
-4.36239354467076e-06
-2.73529369544361e-05
-3.28951164209964e-05
-2.37191394778934e-05
-1.53824671489435e-05
-3.61288840231764e-05
-2.9929500584974e-05
-1.71975876081783e-05
-1.5485274823372e-05
-8.18958543564204e-06
-1.3282184438545e-05
-2.83699091715715e-05
-3.04411764450181e-06
-2.39546029271247e-05
-3.02821228440599e-05
-3.2155956092106e-05
-8.9498943406832e-06
-3.72666813697378e-05
-2.57635007994333e-05
-1.60062497034015e-05
1.89194287426465e-05
-2.26059894383557e-05
-2.09195056853108e-05
-2.49357320082361e-05
-2.92855038115167e-05
-2.16476265590468e-05
3.65033737863073e-06
-2.92464791695395e-05
-6.14433081848057e-05
-3.13586747734051e-05
-2.93877256248491e-05
-6.45462247099907e-06
-2.56200727817357e-05
6.10731764922027e-06
-1.10748244618036e-05
-5.1875729700312e-05
-1.48349376302147e-05
-4.05082361469856e-05
-2.0935079836662e-05
-2.76310517971377e-05
-2.26113608086348e-05
-3.30887925390601e-05
-1.61494884160769e-05
-2.64324921413506e-05
-9.00865207945112e-06
-2.40543654608896e-05
-3.07681225201275e-05
-7.59208760672174e-06
-6.2952310846691e-06
-1.5708647314197e-05
-2.3363947469961e-05
-1.25951504593948e-06
-3.29461156832469e-05
-1.27377776076851e-05
-9.84659618759014e-06
-2.55486474392707e-05
-2.38095109876433e-05
-1.6903078605494e-05
-3.52846344127535e-05
-9.52344892011229e-06
-1.02772234277557e-05
-1.65952850249472e-05
-1.36057749644215e-05
-2.81458412355185e-05
-3.2706667136048e-05
-1.42500361544501e-05
-2.18058279535988e-05
-1.14958779788344e-05
-2.56870302657602e-05
-3.91484571356041e-05
-2.09572230241816e-05
-1.38235157141968e-05
-3.86594883332968e-05
-3.16278959140109e-05
-8.20157600772281e-06
-1.57981775268311e-05
-1.89512041732383e-05
-1.07299677324824e-05
-2.5599754351053e-05
-4.24091495315531e-05
8.75970885998166e-06
-2.39790954961224e-05
-3.43320037667859e-05
-6.37124107942741e-06
-1.92568970959689e-05
-1.79313197013715e-05
-3.54729323677814e-05
-1.33754488613649e-05
-2.42669821624256e-05
-9.89781011716294e-06
-1.8260013924382e-05
-1.01708895116865e-05
-1.29981187501271e-05
-1.90465018184697e-05
-3.6850871331176e-05
-1.23105282445105e-05
-4.1615533709195e-05
-2.36555004654342e-05
-2.2160734304678e-05
-6.26516840603344e-06
-2.99889079335589e-05
1.18087788078568e-05
-1.82502309989552e-05
-2.23526623189419e-05
-1.12074088064995e-05
-1.83285800454797e-05
-3.7303260992128e-05
-7.83198830116946e-06
3.55288260381615e-06
-9.92806525621657e-06
-2.59073221266187e-05
-1.73927891691419e-05
-1.49346274409358e-05
-1.82398171278382e-05
-1.99547402815439e-05
-3.98184490479557e-05
-2.00025679035126e-05
-2.9276333054762e-05
-2.13811510566244e-06
-2.39530257896935e-05
-4.41698713797488e-05
2.9145833997687e-06
-9.8921144021504e-06
-2.14102167761834e-05
-1.23091092311668e-05
-3.13790208313536e-05
-2.87135215629177e-05
-3.09795482175431e-05
-3.39697983005513e-05
-2.78008593804945e-05
-6.06112106777202e-06
-2.22694425413784e-05
-1.80057628113257e-05
-2.48847469637352e-05
-3.08198037386798e-05
-2.79939710561022e-05
-2.75790510256378e-05
-1.80169946781098e-05
-8.87599828834568e-06
-6.75028717796085e-06
-4.73040438133832e-05
-2.92918905907627e-05
-1.24937932440889e-05
-1.75239275334494e-05
-6.4649254210949e-06
-1.85767595446553e-05
-5.61266218398062e-05
-2.56023407734572e-05
-5.095722137312e-05
-3.67055432078781e-05
-4.77467294259061e-05
-2.54132460152222e-05
-1.58968477056135e-05
-7.23767515886787e-06
-4.23067852053318e-06
-4.80700038092084e-06
-5.8415988779153e-06
-5.16740864040248e-06
-2.3560775975111e-05
-2.80748094197037e-05
-2.10505755787985e-05
-5.24665312942273e-06
-8.9573813418972e-06
-6.54054647861598e-06
-1.02581059810643e-05
-6.4404768018293e-06
-2.25711364849001e-05
-4.49859530144193e-06
-6.64603328516049e-06
-3.87586857280644e-06
-2.47200795483071e-05
-1.06655061345213e-05
-1.47698268414199e-05
-2.88253841833218e-05
-3.62884346403931e-05
-2.39160372703627e-05
-3.36475039946285e-05
-3.62700637017866e-05
-1.98318649773207e-05
-7.17494841782914e-06
-9.21568754412738e-06
-1.40658483785502e-05
-2.48348771155568e-05
-2.1001814217744e-05
-2.02745324660196e-05
-8.24158337027006e-06
-3.61832941822594e-06
-1.54426240618859e-05
-1.33920290527137e-05
2.24595855415971e-06
-5.36145744432889e-06
-4.90074940695153e-05
-1.16152671465501e-05
-2.05453290009701e-05
-1.54538455664379e-05
-2.47887520201155e-05
-2.03697570782457e-05
-2.35374702589242e-05
-2.04284045574791e-05
-4.13259173726259e-05
-2.77812111893217e-05
-2.44383853862311e-05
-9.30582487146743e-06
-2.83958478211769e-05
-3.6151813612269e-05
-1.91313120475034e-05
-4.61968755543793e-06
-2.71893841620768e-05
-2.3479965767031e-05
-9.51246852200078e-06
-1.59124991701924e-05
-8.07102492138219e-06
-2.10343983639143e-05
-1.99464305475737e-05
3.97376276425924e-07
-2.40312404287786e-05
-1.42116455793229e-05
-2.04899372211975e-05
3.4903944054716e-06
-2.90901852217211e-05
-3.24727034393533e-05
-3.62316074317659e-05
-1.91008549359147e-05
-2.67177531501068e-05
-1.49846231917806e-05
-1.46074004276137e-05
-3.19029143973055e-05
-3.30478636333179e-05
-3.60237812457919e-06
-3.06949220582646e-05
-1.80847917967865e-05
-3.16996361730462e-05
-3.41025115353022e-05
-3.39762584480687e-05
-3.07048260457128e-05
-3.68598916401762e-05
-1.2211394407991e-05
-1.8426938002965e-05
-2.0604378795693e-05
-1.13256515908827e-05
-3.21888546562986e-05
-1.75480638456987e-05
-2.99969986986847e-05
-4.16134524217766e-05
-1.25415112495685e-05
-2.57909111630785e-05
1.21321474153987e-06
-1.53123846752133e-05
-2.79302039031514e-05
-1.32584798538701e-05
-8.8831016596708e-06
-2.64768199155523e-05
-5.23852036797802e-05
-2.20851278002576e-05
-3.22433522241313e-05
-2.04841296351332e-05
-1.66829394222811e-05
-1.86188778230411e-05
-1.26056340775375e-05
-2.24597502650125e-05
-1.04964895967933e-05
-3.7044995276041e-05
-3.30122260092043e-05
6.52293881396765e-06
-1.07279080896814e-05
-1.9201621976719e-05
-2.78494864189796e-05
-1.3097999490738e-05
-2.20066818056351e-05
-1.82330484450446e-05
-6.84562184098117e-06
-4.22027247140737e-05
-1.24681422888594e-05
1.46612866959427e-05
-2.7629449740863e-05
-2.86240290616441e-05
-2.54562691899579e-05
-3.21717376906378e-05
-3.39282013614588e-06
-3.00606428173553e-05
-3.1425248427524e-05
-7.8363488456577e-06
-5.67917872034016e-06
-2.64687780119146e-05
-2.71868944635821e-05
-1.77823671006972e-05
-3.16409725842935e-05
-6.1160050908842e-06
3.44592960579443e-07
-2.40704287692169e-05
-3.49648817357409e-05
-2.07846064676897e-05
-2.08238089008776e-05
-3.54403186959548e-05
-1.2044923939065e-05
-1.59054722622133e-05
-2.06583097547026e-05
-2.02458611551441e-05
-1.9426226528144e-05
-1.91335180804462e-05
-2.5456615414166e-05
-2.29794376807904e-05
-4.78853381680092e-05
-3.13937053065773e-05
-4.35832743986062e-05
-1.97864604404467e-05
-3.42718490768119e-05
-3.25539828116956e-05
3.51318285640847e-06
-3.37411471168948e-05
-1.21311209257808e-05
-1.60909640252916e-05
-2.21504683842389e-05
-1.54465576613702e-05
-3.17450026791144e-05
-2.47224782576429e-05
-2.06627734630254e-05
-2.19391763785542e-05
-2.0019638160542e-05
-8.76234273026755e-06
-2.6735385169547e-05
-3.0179871278014e-05
-5.07352375208734e-05
-3.18399221842381e-05
-7.49405286098477e-07
-2.07381327481683e-05
-3.22293606311279e-05
-1.51771036993032e-05
-3.74689761318549e-06
-2.59912570532033e-05
-1.05661569371124e-05
-3.03288152122275e-05
-1.67685827997892e-05
-3.06016535991385e-05
-1.06291132471561e-05
-2.03629369950696e-05
-1.91992130202163e-05
-9.68222889900363e-06
-2.91918801137528e-05
-1.59906476898216e-05
-3.35974893814254e-05
-1.08713131637898e-05
-9.82086858745987e-06
-3.28583293823119e-05
-1.32960065256466e-06
-8.19649361652498e-06
-3.77580517909079e-06
-2.43853989666819e-05
-3.55504042235005e-05
-2.64612570477509e-05
-2.71178018022979e-05
-2.21412483135991e-05
-3.63966489366526e-05
-2.42695242789925e-05
-1.16696889683353e-05
-1.69199673778092e-05
-1.50831920032513e-05
-5.93087190875096e-06
-1.24991446548287e-05
-2.34737138704601e-05
-2.4056085957746e-05
-1.25851391408014e-05
-8.89276014091069e-06
-2.06062943484014e-05
-3.21947276039692e-05
-1.40907440856554e-05
-1.96683589543881e-05
-2.79907961857801e-05
-3.10891062400382e-05
-3.1332771354417e-05
-1.5526214832068e-05
-3.10011625152989e-05
-6.64829360031785e-06
-2.67578042281468e-05
-1.2740336040981e-05
-1.81998004306174e-06
-2.75533481141983e-05
-3.2559243911611e-05
-3.06295480172178e-05
-1.77771594010068e-05
1.29422626244143e-05
-2.98917435393351e-05
-1.74269380385004e-05
-1.93945509422395e-05
-3.23263402719557e-05
-8.78598751214693e-06
-2.18890763181834e-05
-1.05932411467253e-05
-2.12464420043455e-05
-2.29628386435953e-05
-2.62493428122578e-05
-1.41074758597231e-06
-4.29044150337884e-05
-3.83049994414007e-05
-2.44495517016658e-05
-1.08173469893662e-05
-2.60929778096698e-05
-1.46043602649819e-05
-3.84032377665197e-05
-3.23600312490728e-05
-1.44290708498432e-05
-2.44800644785467e-05
-1.35667322125889e-05
-1.78651764642755e-05
-1.39297202850062e-05
-2.25940830860497e-05
-1.81983601199736e-05
-2.2869154532348e-05
-1.36581756944551e-05
-2.04099288973616e-06
-1.32401677038369e-05
-1.73002997240718e-05
-2.07376724075346e-05
-2.98883098574504e-05
-3.47826475058593e-05
-5.83769224535649e-06
-1.25253990407213e-05
-4.93589762733605e-06
-1.8941353541371e-05
-5.84360824956864e-06
-6.27244828611404e-06
2.07448902048025e-06
-1.96063277505472e-05
-2.69180210645934e-05
-1.75682735872945e-05
-1.3887734559917e-05
-3.09499128437105e-05
-2.13116515986242e-05
-5.13723492658707e-06
-1.19567801840567e-05
-2.97467324330908e-05
-1.28297676347888e-05
-4.06605714777863e-05
-2.6221613484529e-05
-2.53128416480973e-05
-1.28192324554259e-05
1.12380569949451e-05
-3.2309015305522e-05
-2.59205327029119e-05
6.39713706284164e-06
-2.33380118127702e-05
-1.99593833805771e-05
-3.60105875941819e-05
-2.82297895509373e-05
-3.31102283005915e-05
-1.16727288396805e-05
-5.42364227725777e-06
-4.56811352867356e-05
-3.32005302185331e-05
-3.26068240197852e-05
-3.88159977092835e-05
-2.66216038586744e-05
-1.68079742818866e-05
-2.21943913498813e-05
-1.28458554417022e-05
-2.4585955366838e-05
-1.7299685786301e-05
-1.90753193919156e-05
-7.91578198504889e-06
-2.14050560164937e-05
-9.80114399446572e-06
-3.68189637847871e-05
-2.13895871521055e-05
-3.90427532639969e-05
-5.50641687680341e-06
-3.16963601343081e-05
-2.02991474132485e-05
-1.18149600116255e-05
-1.7637699372712e-05
-2.30028209301943e-05
-3.71496672518799e-05
-2.84409854253336e-05
-1.91345808551914e-05
-3.10619002729771e-05
-3.85438402084387e-05
-2.31762374948198e-05
-1.32208127202202e-05
-1.39734523086764e-05
-2.56850598993572e-05
-4.17341031698008e-05
-2.355648743401e-05
-2.40152247993241e-05
-1.49172730889092e-05
-3.69980481939225e-05
-4.59945262214042e-06
-1.27977603691785e-05
6.47535563807619e-06
-1.85062367525772e-05
-1.68907971956107e-06
-2.42399290983105e-05
-2.18731706741854e-05
-6.75565432643467e-06
-2.74973377559825e-05
-4.51387591580189e-05
-2.48607708650685e-05
-6.50281907758785e-06
-3.52058084447377e-05
-8.17082540304803e-06
-2.2228374986683e-06
-3.31754148511277e-05
-4.05568032834949e-05
-3.6218184843068e-05
-3.31731118333948e-05
-1.58640454953359e-05
-1.92086406853182e-05
-7.53386325190572e-06
-2.51896591142304e-05
-1.94128968329234e-05
-1.90838754108614e-05
-5.22423525350772e-06
-1.57167720155761e-05
-3.63650856885719e-05
4.32358136137454e-07
-2.16546771133267e-05
-2.87788455021639e-05
-2.44535309704296e-05
-3.03119584095607e-05
-3.59358374979095e-05
-2.0214628345937e-05
-1.95759193540223e-05
-1.69250375606455e-05
-3.04322465576842e-05
-3.21234902550328e-05
-1.41011703199502e-05
-1.54416979975767e-05
-2.48501613862128e-05
-2.37649985372732e-05
-2.42111308249755e-05
-9.69064154908862e-06
-2.81743972804817e-05
-1.45385934406278e-05
-2.93301720091037e-05
-1.26178677902593e-05
-5.46801164628709e-06
-2.43930901737394e-05
-2.91024826919528e-05
-3.50670832133721e-05
-3.26203847301768e-06
-7.31593147169264e-06
-4.09882907880314e-05
-1.81731548244591e-05
-7.86873469052827e-06
-1.54120953796385e-05
-3.23911682034172e-05
-1.31489421185635e-05
-4.98823398698543e-05
-1.41342768791613e-05
-1.3339778529303e-05
-2.77847485712464e-05
-3.11276380510744e-05
-1.49092688625881e-05
-1.77833753745135e-05
-1.91458538294941e-05
-2.13716088040376e-05
-2.96766748773269e-05
3.92935541494771e-06
-2.56095694402598e-05
-1.4201411644639e-05
-3.01451549256732e-05
-1.46922664028055e-05
-4.31101394144715e-05
-8.12336664875225e-06
-3.57237146937409e-05
-2.69904257769042e-05
-1.4297654032619e-05
-2.18128572418994e-05
-9.51830763586336e-06
-3.28588142589483e-05
-6.67225659008651e-06
-1.04168783549368e-05
-1.91284647580035e-05
-1.33930843367398e-05
-1.74713279677805e-05
-1.78826107091604e-05
-1.8628564634103e-05
-1.89933872292235e-05
-7.7973902854874e-06
-1.8658403357779e-05
3.83049379428557e-06
-2.91506065124338e-05
-6.04978320630097e-06
-2.07317301424802e-05
-1.11817996751063e-05
-2.83366226974573e-06
-1.71521926406265e-05
2.68068329429449e-06
-2.66304807618275e-05
-4.22729637556514e-05
-4.72354502694114e-06
2.0335559581532e-05
-2.36726022478538e-05
-2.89303531419755e-05
-1.6707455490332e-05
-3.6352362805568e-05
-1.32751754210902e-05
-3.58391239195865e-07
-2.03389701375513e-05
-2.52456190612864e-05
-3.80520839904071e-05
-2.88015082831902e-05
1.30702043537799e-06
-1.22415757300372e-05
-1.74089498899887e-05
-7.20835757384225e-06
-2.94952102646148e-05
-2.40900821409781e-05
-3.5743047898675e-05
-1.85903163845751e-05
-3.03364937523717e-05
-1.79490925439098e-05
-2.01725358346232e-06
-3.01214585785801e-05
-2.01704332459322e-05
-3.72824036865335e-05
-1.23488971014472e-05
-5.73116538577497e-08
-5.95408213807098e-06
-2.47954900512113e-05
-3.9381965039395e-05
-2.31574683708273e-05
6.95274548464796e-07
-1.81927407887937e-05
-1.85495315202965e-05
-2.84504850562055e-05
1.15993669247181e-05
-6.5209998883666e-06
-2.99864612471624e-05
-2.33153177689381e-05
-3.1642442534478e-05
-2.75720274430286e-05
-2.94998706750076e-05
-2.65767240879696e-05
-2.59475205203619e-05
-4.32263843567895e-05
-1.26107991403293e-05
-2.76022497486997e-05
-2.44236579861867e-05
-2.60112725212041e-05
-2.60500775666086e-05
-1.47815519991149e-05
-2.10720125597536e-05
-2.28246069983794e-05
-6.45079581205638e-06
-2.51025414317944e-05
-2.08064237443014e-05
-2.62996713740082e-05
-3.43348955521337e-05
-3.41446914146369e-05
-2.77758873304769e-05
1.38315033142977e-06
-2.13478149650898e-05
-3.03297721912116e-05
-7.01424524401224e-06
-1.73330011930338e-05
4.82973041776805e-07
-1.19707915218695e-05
-3.45984474102472e-05
1.08412773084372e-05
-2.5820064098136e-05
-2.26743102919961e-06
-3.18535970373206e-05
-1.48055481815706e-06
-1.95568337917045e-05
-7.75265296605938e-06
-1.37404681847853e-05
-3.91479523931084e-05
-2.35402158537912e-05
-2.87205616035064e-05
-2.40087847749612e-05
-2.32316827345697e-05
-2.82618655547136e-05
-1.64870625752726e-05
-1.3608171403128e-05
6.23811452790686e-06
-3.05934785508374e-05
2.0107218928225e-05
-7.5076884175869e-06
-1.53291241634789e-05
-2.02175828388307e-05
-1.56713736127528e-05
-2.82620991910146e-05
-2.51690519810634e-06
-4.96101750897122e-06
-1.18944986012892e-05
-2.82571829040567e-05
-1.94301658750181e-05
-2.65486233892964e-05
-1.48472442933418e-05
-1.59883746240196e-05
-1.32782791950781e-05
-1.62625107653088e-05
-3.32669115417452e-05
-4.56146811039362e-05
-3.00739202648311e-05
-2.54191518829425e-05
-2.19372084799662e-05
-3.48890593808241e-05
-4.8263890351086e-06
-3.16213194544023e-05
-2.68613684219462e-05
-2.20491415409653e-05
-3.40636075253899e-05
-9.55431761623351e-06
-2.48363438849622e-05
-3.29037683772482e-05
-3.52394714072954e-05
-1.62261716699254e-05
-2.30917183860691e-05
-7.79930659941179e-06
-2.73441713027498e-05
-3.46192617836558e-05
-2.77603795664106e-05
-2.68095605318367e-05
-9.15175741085043e-06
-1.99036341977964e-05
-3.44934359919545e-05
-9.12390399461258e-06
-5.16850856363402e-05
-8.02756115077048e-06
-1.6935804783573e-05
-1.85564531962872e-05
-4.86110112942496e-06
-4.29195036309037e-05
-8.6009647862843e-06
-1.72894362665072e-05
-7.29036164201707e-06
-3.62137407040222e-05
-4.90857429876979e-05
-2.6242092935844e-05
-2.5216457244856e-05
-3.1683869047727e-05
-1.80399147532564e-05
-5.09500991776905e-06
-1.79490828704386e-05
-4.76229896209092e-06
-4.03656798301375e-05
-2.64298103030814e-05
-1.00623706851642e-05
-1.50832125472609e-05
-1.2130264984983e-05
-4.68528910280641e-05
-2.34444857341371e-05
-1.82358485220532e-05
-3.58889824947581e-05
-5.87232287780082e-06
-2.75158390742262e-05
-3.04806800448698e-05
-2.03008908397111e-05
-1.7776744411765e-05
1.10100798622269e-05
-1.65798250358052e-05
-1.99029462316005e-05
-3.386699754076e-05
-3.7067589163408e-05
-1.58975666548556e-05
-1.37496032953443e-05
-1.30155074169255e-05
-1.59815759949711e-06
-2.70466405119058e-05
-1.6162805660952e-05
-2.89662959707845e-05
-4.43174807730841e-06
-1.27158975576313e-05
-1.92231781771216e-05
-2.84630551117421e-05
2.86008366915971e-06
-1.73783683109674e-05
-8.33430796536664e-06
-1.95795040987819e-05
-2.58186502684631e-05
-3.53669137594911e-05
-2.33328580222015e-05
-1.24928106919861e-05
-2.51833385291339e-05
2.70987705213645e-06
-1.66066456972267e-05
-1.81991691824819e-05
-1.00958336090125e-05
-3.86168434790457e-06
-1.55256449418369e-05
-2.51627338452792e-05
-9.6321261177396e-06
-2.51877279898986e-05
-2.22001347272067e-05
-3.80907567612784e-05
-1.07867730333288e-05
-1.94779552996898e-05
-3.45488405280421e-05
-1.8137597307573e-05
-8.35552593984384e-06
-2.10143421549596e-05
-1.73795519383073e-05
-4.53408406004458e-05
-1.77653506990039e-05
-3.43801478289145e-05
-3.33686295515461e-05
-2.16272402215341e-05
-1.54040565508885e-05
-2.81197258551446e-05
9.27228161786424e-06
-2.3220610698639e-06
-4.50019084214669e-05
-1.81998185127747e-05
-2.56442771851394e-05
-2.20546827408951e-05
-3.84226227342226e-05
-3.53027776302734e-05
-4.05498408793324e-05
-1.69527958636854e-05
-1.12717342429262e-05
-2.75562217724563e-05
-4.44084297240566e-05
-1.38768731751605e-05
-2.34103090385725e-05
-3.41369271351835e-05
-3.28699109117006e-05
-2.17734770303798e-05
-2.13308677046908e-05
-4.82522657794747e-05
-2.83601500504757e-05
-3.16489443434162e-05
-3.67814664217381e-05
-1.99527362055076e-05
-3.11752391044017e-06
-1.71456818806238e-05
-3.07291095453715e-05
-2.4783509966161e-05
-2.22745341882866e-05
-1.41595238682829e-05
-3.06313024919668e-05
-1.25142477529114e-06
-2.72198271743762e-05
-2.5187474781635e-05
-5.29043637033726e-05
-1.59472949179461e-05
-2.47031800657788e-05
-1.52180983077039e-05
-2.75414575402999e-05
-1.81944531575956e-05
-3.86832321170619e-05
-1.63370411245471e-05
-2.38639408310055e-05
-6.04792894275604e-05
-1.18737676996867e-05
1.28407074304914e-05
-3.58396534987555e-05
4.39879071679032e-06
-3.39562436961906e-06
-2.39878984000168e-05
-2.03702927424093e-05
-3.76253336594367e-05
-1.23516346226375e-05
-1.07719186991322e-05
-2.89443425037747e-06
-2.83723136021059e-05
-2.77269380903321e-05
-1.1116269303423e-05
-2.48820858647885e-05
-3.84179375783003e-05
-2.80931577858736e-05
-1.91065647580436e-05
-2.58798933121178e-05
-3.90339288567182e-05
-3.62500963635773e-05
-4.00549402296344e-05
-2.14285550482567e-05
-2.17654834395752e-05
-3.19252946682505e-05
-3.66849941750478e-05
-4.28773843225749e-05
-1.4270281238494e-05
-6.47683871697444e-06
-2.25503460118694e-05
-1.17619537562872e-05
-4.13288609200189e-07
-5.29994681753056e-06
-2.26118281806558e-05
-3.22821578562012e-05
-1.25681217845035e-05
-2.34266759019006e-05
-2.24254266387868e-05
-1.40962227427795e-05
-5.22365240719008e-06
-2.92654518025128e-05
-6.07767175190285e-06
-2.65374719449542e-05
-2.42395633261236e-05
-1.39916340040695e-05
-1.91122737526006e-05
-2.69234856886284e-05
-5.3964603085776e-06
-1.46469123219802e-05
-1.97221054624433e-05
-3.52014706046979e-05
-1.18402578535962e-05
-4.65907391803708e-06
-2.35631768601336e-06
-5.74056180107033e-06
-1.94792120925842e-05
-4.19971758118551e-06
-4.91491354787384e-05
-1.10000845548319e-05
-2.29006848315044e-05
-1.48348698471145e-05
9.3323553082497e-06
-2.06171655735973e-05
-9.6590600520492e-06
-2.85471707779256e-05
3.55666802213446e-06
-2.53003768128439e-05
-3.22983875177305e-05
-2.33387012790517e-05
-1.96377173457586e-05
-1.49477696813976e-05
-2.08985371889269e-05
-2.94939905261395e-05
-1.17461919552069e-05
-2.57148125129078e-05
-3.49269060242363e-06
-1.40588424389861e-05
-1.86639235565156e-05
-2.81451528033957e-05
-1.43899758094145e-05
-3.13733831475435e-05
-1.46743063001023e-05
-2.47147577470649e-05
1.02975017484452e-05
-2.32525301938291e-05
-1.81331885306632e-05
-3.04380419198077e-05
-1.24132585986369e-05
-1.39761349844603e-05
-2.47618574691185e-05
-1.30446166209838e-05
1.93904825680674e-06
1.17995096492369e-05
-4.73572444008466e-06
-2.49656523229584e-05
-3.03307212807928e-05
-2.22609392420306e-05
-1.97211170748554e-05
-2.48271226390309e-05
3.10861811710518e-06
-2.61010477440354e-05
-1.50149688418524e-05
-4.55650617957422e-06
-2.37322350261781e-05
-5.15506583657439e-05
-8.84206540130971e-06
1.88957299368872e-06
-2.72426574907245e-05
-2.23398851111771e-05
-2.80022638100122e-05
-2.23350132095943e-05
-1.48591910574395e-05
-9.45736935433487e-06
-1.75239755300084e-05
-1.2207761227565e-05
-3.87439439603762e-06
-3.3538106142144e-05
-2.12093104377249e-05
-3.14997787454893e-05
-2.28239086278763e-05
-4.15716014101551e-05
-2.98233742994788e-05
-2.57288741936971e-05
-1.57418225060168e-05
-2.56185921061598e-05
-3.79159479923462e-05
-3.5923426732523e-05
-8.04766983714798e-06
-5.11905843496614e-06
-1.58642079562939e-05
-2.74725547176338e-05
-2.45358055398909e-05
-2.08136198312956e-06
3.72331866784594e-06
-1.2356242216058e-05
-1.76066426837791e-05
-3.08282124283814e-05
-1.71000025810346e-05
-3.70586777102093e-05
-1.77178877739536e-05
-2.83922520372657e-05
-7.31591075696955e-06
-2.79654332535075e-05
-2.2978372696622e-05
-3.60204983858111e-05
-2.06601747594646e-06
-1.4185967391552e-05
-4.12680686141162e-05
-1.35583575956356e-05
-3.9070757632357e-05
-4.28596285171492e-05
-3.35201931262058e-05
-3.80126886680692e-06
1.35018466697795e-06
5.27108329708781e-06
-2.0638019195763e-05
-1.88026766770464e-05
-4.05039041551361e-05
-2.6308764537981e-05
-6.32966046436825e-07
-1.56095079313924e-05
5.80353328166111e-06
-8.45649665463605e-06
-2.45175244226514e-05
-2.1808675503485e-05
-2.78782279278056e-05
-2.11458118644301e-05
-2.77152270538061e-05
-3.7179814256932e-05
-3.61966253236909e-05
-1.94040170586452e-05
-1.53065310629621e-05
-2.99960556223752e-05
-2.15953482888671e-05
-1.81605091727307e-05
-1.88133584174946e-05
-1.36126548746617e-05
-1.51173185862252e-05
-3.13826376543407e-05
-2.07541322570402e-06
-1.83219519530287e-05
-1.65405951681625e-05
-2.30778482426721e-05
-1.55900715227768e-05
-4.80285728801361e-06
-2.37001465535494e-05
-1.23693927108573e-05
-2.41537612968485e-05
6.82089020556867e-06
-6.53378169451266e-06
6.35508054793411e-06
-1.43144459536409e-05
-3.97477051103979e-05
-5.62858198565578e-05
-1.35240463449008e-05
-1.79548476739324e-05
-3.05200592134673e-05
-1.79152170177173e-05
-2.33753094734244e-05
-2.47992156821688e-05
-1.60802869581679e-05
-2.42023801039984e-05
-2.79886026393715e-05
-2.55468811406431e-05
-7.34511832048236e-06
-1.44233798002091e-05
-1.32481858829817e-05
-8.79199227124435e-06
-1.90998580462549e-05
-2.883969852229e-05
-2.68971895235406e-05
-4.19434425363118e-05
-2.16684473658819e-05
-1.07760353026059e-05
-1.02428459101363e-05
-2.13078708270279e-05
-1.37955485719023e-05
-1.53516846706109e-05
-2.08338928265099e-05
-1.05889719225779e-05
-1.47710312729718e-05
-1.44455297255844e-05
-1.44160834301639e-05
-1.20415725948675e-05
-2.77679299468514e-05
-2.52958810093606e-05
-1.80154061383327e-05
-1.48449596911687e-05
-1.81058638919157e-05
-1.23867406278104e-05
-1.3447235134156e-05
-1.28552452973784e-05
-2.32011679975795e-06
-3.30168153230828e-05
-1.30419048484411e-05
-1.20803179083906e-05
-9.87914275087809e-06
7.85220290435819e-07
-1.02186515499483e-05
-2.46934723542469e-05
-3.06077995186287e-05
-3.65594807586341e-05
-4.08377099775014e-05
4.69894892457183e-06
-3.79745615562139e-06
-3.33751131262408e-05
-2.07951227965843e-05
-2.19455353421327e-05
-3.19978915817884e-05
-2.33751957019075e-05
-2.71334829229667e-05
-2.30254400065714e-05
-2.3217197176402e-05
-2.22139881113454e-05
-1.66938884876909e-05
-2.10333009380264e-05
-2.95924539372681e-05
-2.84020138739697e-05
-2.78551165725291e-05
-2.16949506335886e-05
-4.50654200955674e-05
-1.20008072785019e-05
-3.55779462180485e-05
-1.98933175153402e-05
-2.19861629883655e-05
-1.28910822317267e-05
-1.93655591179245e-05
-5.98250733961777e-05
-2.81633420332874e-05
-1.54242919444923e-05
-3.19628397241698e-05
-3.04821088528419e-05
-5.11762808912891e-06
-3.74148728347636e-05
-2.53915578865283e-05
-6.32920010536232e-06
-2.80798423329063e-05
-7.39103885171548e-06
-1.77788457795142e-05
-1.74882588901328e-05
-3.73700636662347e-05
-1.67317753868e-05
-4.9621312667024e-06
-2.22082547261483e-05
-1.66442865685819e-05
-8.26200792039069e-06
-1.83689977984045e-05
-8.06784567241897e-06
-7.49207514877399e-06
-1.85743859893531e-05
-2.87179032322528e-05
-1.92281053825924e-05
-2.75497071726077e-05
-2.69429998558711e-05
-3.85698173884782e-06
-1.2567508508317e-05
-3.91197971215672e-05
-1.39763348481654e-05
1.08374027059784e-05
-1.32714473220301e-05
-2.17893888048927e-05
-3.32002799038275e-05
-1.64357080077012e-05
-1.56866943755938e-05
-1.5690913941218e-05
-2.25896897268443e-05
-7.57654959890727e-06
-2.28781039043915e-05
-1.5997007431298e-05
4.75270874327767e-06
-2.02916386554074e-06
-1.09046181208205e-05
-1.47935508705621e-05
-3.279373136648e-05
-7.79437855599802e-06
-1.09095248186477e-05
-9.65743372683042e-06
-1.88271859485865e-05
-3.88169906016528e-05
-1.90723339286664e-05
-2.23149306777071e-05
-1.64752261244872e-05
-3.94029124059339e-05
-1.14041489875167e-05
-4.03585066349802e-05
-4.05735134153698e-05
-5.35399968092339e-06
-4.37375503916039e-05
-2.06914606338611e-05
-5.68356228304848e-06
-2.14046046369991e-05
-4.26024043333829e-05
3.82608048622888e-06
-3.05901098509033e-05
-2.05984744233719e-05
-2.2945605692416e-05
-1.07436537782827e-05
-2.29916396991089e-05
-4.06540747545667e-05
-3.26265357797373e-05
-2.23867872074417e-05
-2.29938760759876e-05
-3.10331819555717e-05
-2.22508203087124e-05
-2.46592509357016e-05
-1.67390273653075e-05
-4.71553010384566e-05
-1.91479843166576e-05
-2.49449648671833e-05
-3.78980436228708e-05
-9.07296635098871e-06
-3.11435490115885e-06
-2.0314577144005e-05
-1.16335142948585e-05
-2.59725473883645e-05
-5.39422858531667e-05
-1.26712183367338e-05
-3.91075312527771e-05
-2.004610210826e-05
6.53504959292195e-06
-1.37936319124012e-05
-2.38339255443144e-05
1.0151378875245e-05
-7.78223807578091e-06
4.64869872536298e-06
-1.68932036360842e-05
-4.24052442519599e-06
-2.02321033960538e-05
-3.53980511918968e-05
-1.19601154382118e-05
-3.76666800926917e-05
-2.05988731111629e-05
-4.97692901286835e-05
-1.35262619286929e-05
-3.3629925258195e-06
-1.95845365414589e-05
-2.50621713752907e-06
-2.73103577018392e-05
-3.27602122484142e-06
-4.61727687503158e-05
-4.46643341017397e-06
4.39214434308765e-06
-2.88018860048173e-06
-2.24897920206837e-05
-3.0232071930913e-06
-1.03087826684991e-06
-1.65080082269613e-05
-1.2939424776488e-05
-6.59712380910065e-06
-3.03034817400563e-06
-3.08393109533856e-05
-4.87935362368498e-05
-2.57185184463714e-05
-1.8496059221584e-05
-2.70588371316503e-06
-2.97721308042458e-05
-2.30893343375828e-05
-2.70211612750137e-05
-2.10695866252014e-05
-2.71920124111124e-05
7.69081059942319e-06
-1.0259501569845e-05
-2.35631685134277e-05
-2.01040684789751e-06
-1.5691737703591e-05
-1.70963155677531e-05
-3.01022983858216e-05
-3.1031949897927e-05
-3.34727779387786e-05
-2.24792953266265e-05
-2.83225105536692e-05
-2.14736263442873e-05
-3.65257991046669e-05
-2.50681276938939e-05
-3.09720708306842e-05
-1.78379173569336e-05
-1.69821082020098e-05
-1.36151854306414e-05
-4.11720043767845e-05
-4.75769383208586e-05
-3.18200487215516e-05
-2.48137881233216e-05
-1.68184283901409e-05
-2.49794929058149e-05
-1.00098305146238e-05
-5.40743382243356e-06
-3.29810291891644e-05
-2.17042445907584e-05
-2.69390624584533e-05
-4.07026797974739e-05
-4.1663652327901e-05
-3.25360824515149e-05
-8.67935752690291e-06
-2.70480416634e-05
-2.01104782017948e-05
-3.79374045848522e-05
-1.75425545921794e-05
-2.23264255353521e-05
-2.42127626527485e-05
-1.60624228686961e-05
-1.9379779861196e-05
-3.020204150725e-06
-3.11966714811027e-05
1.38673688427028e-06
-2.05750501797026e-05
-2.45175982963836e-05
-2.99780409554594e-05
-2.58223230431249e-05
1.17952990264456e-05
-3.02933088049657e-05
-2.10647244062567e-05
-3.00977042296564e-05
-3.08246796010416e-05
-1.74969160464461e-05
-2.25993437823303e-05
1.15878028161348e-05
-6.42055743986147e-06
1.69426468004925e-05
-1.240023104071e-05
-1.20784818861081e-05
-1.39457876188038e-05
-7.82143395167951e-06
-9.79323847740057e-06
-1.16976507010875e-05
-6.39973315406541e-06
-2.04167054624295e-05
-1.69966721245707e-05
-2.7413506885919e-05
-3.46652742967296e-05
-1.57279855838887e-05
-7.44145893738072e-06
-4.23977079497034e-05
-4.9624869633906e-05
-2.25432334027241e-05
-3.58817932159964e-05
-3.75678605056139e-05
-3.20260506278372e-05
-1.06679922055945e-05
-2.46427397390552e-05
-8.15657311777959e-06
-5.34614988091791e-06
-6.70388516983107e-06
-1.90058254790792e-05
-1.40841036278964e-05
-3.35034988588534e-05
-1.10140604172415e-05
-2.82937361039298e-05
-1.00835390783051e-05
-3.54430829458718e-05
-3.38451713303441e-05
-3.69378177383346e-05
-1.27333213726139e-05
-2.02152119751688e-05
-9.97935296232731e-06
-2.69310530461905e-05
-2.66472045871119e-05
-3.30159743762679e-05
-3.08826356646819e-05
-3.19274661981984e-06
-3.74359515097902e-05
-1.39665159631085e-05
-4.07198404227171e-06
-2.41437687249587e-05
-1.14963944480421e-05
-1.39561271387731e-05
-2.03905328177956e-05
-2.49171272696868e-05
-1.6217627250308e-05
3.84770629886753e-06
-1.50020299248831e-05
-2.60237710867034e-05
-2.9679015694879e-05
-1.5948447070345e-05
6.15050463496321e-06
-2.60476573782064e-05
-1.86701176515701e-05
-1.92976475082619e-05
-1.34861551522968e-05
-6.17127079456378e-06
-5.49165314488965e-05
-2.43520340663126e-05
-2.19929203791041e-05
-1.89790182315894e-05
-1.58687765998502e-05
-1.88707795571693e-05
-1.83263550230575e-05
-1.94394406226323e-05
-9.66450361739138e-06
-3.10506546700106e-05
1.83275931113251e-05
-2.72498576722816e-05
-1.41900672353489e-05
-1.55559554102136e-05
-1.04628322281988e-06
-1.90771501017902e-05
-2.30553197214975e-05
-2.85310758842172e-05
-2.32516134537759e-05
-2.70936541435274e-05
-2.49323498479283e-05
-5.75655766636858e-06
-2.26121228813539e-05
-2.71082107717613e-05
-1.3464538333123e-05
-1.4730881476846e-05
-1.16460293588671e-05
-3.57487936020158e-05
-3.09430422915519e-05
-2.16659670184228e-05
-3.58565992514779e-05
-3.32154013080336e-05
-2.04688222499223e-05
-3.96995908875414e-05
-1.63848474004159e-05
-3.20483187464118e-05
-2.35684427276756e-05
-1.97632557881996e-05
-1.27973934369468e-05
-1.80372745325258e-05
1.52134610057117e-05
-2.72744794595427e-05
-1.62511319846721e-05
-1.978895034337e-05
-1.52649375326623e-05
-1.54035129424518e-05
-2.26439047018394e-05
-1.41485651065125e-05
-4.0141974284026e-05
-1.47521679988365e-05
-3.19092102024084e-05
-3.06276849737498e-05
-4.077673672661e-06
-1.75916096683053e-05
-2.91751320465069e-05
-3.09549486808125e-05
-1.71065622045927e-05
-9.49844749566395e-06
-3.00448172279088e-05
-3.71906544446127e-05
-2.66672074899858e-05
-1.38642469247657e-05
-3.23255233301112e-05
-8.11971291342319e-06
-9.02049502912683e-07
-3.2883872254462e-05
-2.29459046421996e-05
-1.58792637931267e-05
-3.62419619065543e-05
-2.77531956747861e-05
-2.85755687993904e-05
-9.39766056543663e-06
-3.67884843103818e-05
-1.10864475925107e-05
-3.54870487959997e-05
-4.47118802951406e-05
-2.86645913617014e-05
-2.15854300197656e-05
-2.50053138609889e-05
-3.59618431522326e-05
-3.72282203135953e-05
-1.59245421136227e-05
-5.32146735837855e-05
-3.15602007953088e-05
-1.50839523220638e-05
-6.68439348129564e-06
-1.08716430567189e-05
-3.68111948106467e-05
-3.24900734074356e-05
-1.77560548613647e-05
-1.13208033501103e-05
-3.12943534495789e-05
-1.73724228671736e-05
-2.39050134615642e-05
-2.38757221209653e-05
8.92008745667328e-07
-1.4526386675294e-05
-3.09884999829765e-05
-8.58827313171919e-06
-3.05720305949918e-05
-9.89447019615448e-06
3.57201703902451e-06
-1.36028113468802e-05
-2.63910929428594e-05
-2.97448283221886e-05
-3.06010583541626e-05
-2.11831479432207e-05
-2.73052225765224e-05
-2.38228840199686e-05
-2.63393225297002e-05
-3.36244189056453e-05
-8.27381351290921e-06
-5.31030992901803e-07
-6.5352105209037e-06
6.5614104840215e-06
-1.07432095975483e-05
-1.67466422209751e-05
-7.06589943958092e-06
-1.77486297648614e-05
-3.89728365468967e-05
-2.14331593137941e-05
-1.29615874078422e-05
-4.39340809200597e-05
-4.31074904137144e-05
-4.02313383726378e-05
-1.80857817443938e-05
8.97695288277383e-06
-2.23134633807242e-05
-2.45500321740208e-05
-2.08233363086892e-05
-4.97254486600284e-05
-1.71339238893776e-05
-3.48186727355559e-06
-2.16982232518816e-05
-5.77033495828537e-06
-1.08983993586965e-05
-2.18981456712625e-05
-1.81504670638227e-05
-3.50747428526965e-05
-2.96538772410037e-05
1.16822335554108e-05
-9.02729271043519e-06
-2.23757496598258e-05
-5.8215959535214e-05
-1.99224653329278e-05
-2.49567242610939e-05
-1.11059070444173e-05
-1.10706681783013e-05
-1.05184288663462e-05
-3.43170735467236e-05
-5.86757217431922e-06
-2.04510024750213e-05
-5.12630779118305e-05
-2.29425393889975e-05
-2.18495214063043e-05
5.39715503244343e-06
-1.32764447128283e-05
-5.59688142129569e-06
-3.30206741668292e-05
-2.04205812457886e-05
-3.86205784025631e-06
-3.86858776825113e-05
-4.87412861858675e-05
-3.49110042671237e-05
-3.2885597542727e-05
-2.26885465717216e-05
-2.41839308280836e-05
-3.96463988473682e-05
-2.41917057786191e-05
-1.78694456958929e-05
6.67863455694389e-06
-1.37288018022691e-05
-1.92798777388323e-05
-1.14488843493816e-05
-1.7534774934427e-05
-2.22351946785553e-05
-5.15938904214278e-05
-2.27800157360018e-05
-1.92591111178445e-05
-1.63343666071825e-06
-1.87641744954671e-05
-2.11538921176604e-05
-1.54702073428163e-05
-7.19532593635563e-06
-3.82028470241928e-05
-8.65048698764211e-06
-1.60991656527348e-05
-8.07637503887525e-06
-6.2253666948637e-06
-2.36509319246498e-05
-2.43270508448439e-05
-1.77500860548847e-05
-2.81352815220022e-05
-2.99444496145501e-06
-1.06997225940583e-05
-8.35591224536256e-06
-1.13595585723853e-05
-2.83034030467945e-05
-3.92512058470603e-05
-4.45436544226165e-05
-1.83636000973863e-05
-2.92232249229158e-05
-2.9709696991753e-05
-9.85047361459454e-06
-2.89087165425223e-05
-3.36190482422743e-05
-3.51396608265026e-05
-2.89516679878088e-05
-3.35936156004715e-05
-2.21424741358574e-05
-1.05911115459491e-05
-2.27128729468981e-05
-1.82025705843264e-05
-1.02865057372681e-05
-2.56179094523521e-05
-1.96608972128709e-05
-1.74022892283848e-05
-4.29854690165224e-05
-1.4169262778111e-05
-1.71155331631925e-05
-2.13397619695361e-05
-1.63927556929803e-05
-1.58057451120155e-05
-7.20913677489551e-06
-2.59177302551123e-05
-4.64202566570279e-05
-3.20253908129713e-05
-2.46451305974782e-05
-2.42901170721244e-05
-3.15250734081655e-05
-2.22528177903868e-05
-2.28798242004065e-05
-3.43698817027613e-05
-4.87066179693012e-05
-3.09944571834352e-05
-1.79178757140103e-05
-2.98761733594275e-05
-2.30995681075112e-05
-1.02508485716447e-05
-2.30491607025865e-05
-1.39509423041187e-05
3.04745750246246e-06
-3.02490364078669e-05
-3.27987026968082e-06
-1.96560270412306e-05
-2.82676321697771e-05
-1.58421183819202e-05
-1.56443890417935e-05
-2.09732554218115e-05
-6.97362571647887e-06
7.30054520870604e-06
-1.97982656454561e-05
-1.34048272802739e-05
-3.01361406894977e-05
-1.55447991080653e-05
-2.34109130890477e-05
-3.95919895711959e-05
-1.89154511298864e-05
-4.57742124953053e-05
-1.00291081198795e-05
-1.17009486098662e-05
-3.59260249385443e-06
-1.82615204537783e-05
-7.82563101064096e-06
-3.01129759427597e-05
-4.31490049319582e-06
-1.6718755606523e-05
-2.53701454563836e-05
-2.44442646006809e-05
-1.63514750751491e-05
-1.23488235305075e-05
1.64854337253005e-05
2.07943744268966e-05
-4.11159864096838e-06
-1.33089595876211e-05
-4.34090671450162e-05
-1.7360151359882e-05
-1.46940031746537e-05
-6.1535551727774e-06
-1.56620184281275e-05
-2.22081560995744e-05
-3.00144509008061e-05
-6.71868590661104e-06
-3.86512072831953e-05
-1.73992125323846e-05
-4.02252715423606e-05
-1.56288988132227e-05
-5.66567745298324e-05
-3.43820514203862e-05
-1.85099985880752e-05
-2.11660760822166e-05
-7.94776947922763e-06
-8.2236789462701e-06
-3.00879579122176e-05
-5.14464558242674e-06
-2.73852501767998e-05
-1.46477369432471e-05
-8.3162352704432e-06
9.67498654576211e-06
-1.49532739217279e-05
-1.96423373291954e-05
-4.3160172250656e-05
-4.22728033177538e-05
-2.21196747413707e-05
-1.89376740966001e-05
-2.83674278282229e-05
-1.89264286581282e-05
-3.3695255740561e-05
-3.79489936387863e-05
-2.18503364204251e-05
-5.30764668955316e-06
-3.77671972580292e-05
-4.61253248298181e-05
-3.90334638147808e-05
4.3179201496571e-06
-1.95045265556184e-05
-2.82252705611535e-05
-1.50469982608603e-05
-1.25016684477514e-05
-1.44248606835708e-05
-1.73694438455253e-05
-6.91140454212201e-06
-1.01293116487988e-05
-1.91751626963269e-05
-4.89766523589005e-05
-2.80144340818133e-05
-3.29544315824835e-05
-3.84535210205715e-05
-2.12683673992397e-05
-8.49929054840814e-06
-3.65623666190358e-05
-4.2636356342439e-05
-2.34397740275604e-05
-2.42766112404222e-05
-1.82282298862208e-05
-2.51553931314262e-05
5.51276242446412e-06
-2.67937614826771e-05
3.80498381706738e-06
-1.65336527092407e-05
-2.15911217939742e-05
-1.01384425024616e-05
-6.01554842347806e-06
-4.9432006160555e-06
-1.12785733352041e-05
-1.8348593577573e-05
-2.51278367916819e-05
-3.1688069110434e-06
9.51978590090066e-06
-3.97046022729987e-06
-4.29270609081261e-06
-1.00198920765964e-05
-4.05839064811448e-05
-3.09916376862697e-05
-1.8419309910975e-05
-2.93334850373088e-06
-2.8804629003798e-05
-1.91318899548859e-05
-9.37698380672764e-06
-2.64625442925747e-05
-1.01935253696885e-05
-2.47555377658823e-05
-2.4716974503874e-05
-1.38459364120125e-05
-1.27393570789811e-05
1.79303065335047e-05
-3.02476558224076e-05
-2.00660287987898e-05
-2.69280475625989e-05
-3.35651940049577e-05
-2.91508089722658e-05
1.95795423431636e-06
-1.36723677511319e-05
-1.24362659774467e-05
-1.15270775427045e-05
-3.50212687564705e-05
4.37719247498775e-07
-2.68249921118148e-05
-2.13122276789151e-07
-1.30235173961105e-05
-2.75144419944393e-05
-2.06069450004435e-06
-1.41166416658944e-05
2.95777712045102e-06
-3.06242160199877e-05
-2.64656687456861e-05
-3.78935146292264e-05
-2.36369657546873e-05
-2.51544587401631e-05
-2.92700742933724e-05
-4.2392628451594e-05
-1.85091972132439e-05
-3.52533870544594e-05
-1.05342685917983e-05
-3.30508278256047e-05
-4.01644269693443e-05
-1.80223332426058e-05
-2.84124378502005e-05
-2.41828514276356e-05
-5.34084213734097e-06
-1.75476991542222e-05
-1.42583794895145e-05
7.1611061355977e-06
-3.60956947323798e-05
8.20554968408498e-06
6.17181295056073e-06
-2.80024961297723e-05
-2.71519815198727e-05
-2.50951683940882e-05
-9.24070978152063e-07
-4.49715834438478e-05
-2.63120957150813e-05
-3.96629543830596e-06
-3.62662331231143e-05
-3.2561716497447e-05
-8.81773416829995e-06
-2.16357438360674e-05
-2.18446859846117e-05
-2.85992900057166e-06
-3.6621598466463e-05
-2.66824140666363e-05
-1.96964434312157e-05
-9.92491536173951e-06
-2.72426241484798e-05
-1.77889296688753e-05
-1.3760736581939e-05
-1.12484924705187e-06
-1.56169885783685e-05
-2.02742399900944e-05
-2.94200294870846e-05
-4.90735186521575e-05
-3.12254911456873e-06
-5.40754686813141e-07
6.40343389673069e-06
-1.72046525865281e-05
-2.35447415281845e-05
-9.65315326029994e-06
-4.31167270288962e-06
-3.6791047986151e-05
4.62849191660303e-06
-2.82043969338081e-05
-6.31974325496616e-06
-2.34660700627489e-05
-2.48898696959546e-05
-1.51537424338425e-05
-4.22468329430553e-05
3.56987688590741e-06
-9.71107928890797e-06
-2.22944833114065e-05
-1.61228003477556e-05
-1.32263791635072e-05
-1.53453466206133e-05
-1.57787668006894e-05
-9.26237681438659e-07
-3.23579428538755e-06
-1.39563973010397e-05
-2.989814466713e-05
-3.87245857453797e-06
-1.2530757124663e-05
-4.12932072265261e-05
-4.26042797607253e-05
-3.18333119822646e-05
-2.6747699885868e-05
-1.48079256522136e-05
-2.53922497813611e-05
-1.70534099704279e-05
-2.28381750214407e-05
-4.09519055848335e-05
-2.61734995450914e-05
-2.23281033153718e-05
-2.8661516672135e-05
-2.87271515335349e-05
-2.91851771961172e-05
-2.18093396094114e-05
-2.60693881518123e-05
-1.11664067866814e-05
-2.46769114347813e-05
-2.93416048684313e-05
-1.55847366729846e-05
-1.92457062157014e-05
-8.30867562322646e-06
-5.74316244472341e-06
2.51708328226e-06
-2.02784689612808e-05
-1.63065984640084e-05
-1.17585445783076e-05
-1.65096482623244e-05
-5.45924088311897e-06
-1.63615601549451e-05
-1.65784156455529e-05
-1.80762664028899e-05
-2.22161233582667e-05
-1.67860981817897e-05
-2.51099865960581e-05
-2.96726424432576e-05
-3.28688515551367e-05
-4.34431794370458e-05
-1.41789032380799e-05
-1.50534707071901e-05
-3.86297473474476e-05
-1.00364853782133e-05
-4.06363922198624e-05
-1.62369278543306e-05
-1.73391265272748e-05
-1.3812140618558e-05
1.09958655607652e-05
-7.23326175381366e-06
-3.33030122367274e-05
-1.47541665656441e-05
-5.48206990937341e-06
-2.2905222484771e-05
-1.04402731451238e-05
-4.16406079857825e-05
-9.50244497940384e-06
-8.48229782364947e-06
-2.24643645933268e-05
-2.25433063491907e-05
-4.95568014422197e-05
-4.29645369788258e-05
-1.47728554544324e-05
-9.10335687003663e-06
-1.77944605358418e-06
-1.00812675734653e-05
-2.48702292894748e-05
-2.50755323980591e-05
-1.31806628586069e-05
1.87480011378477e-06
-2.55662738769506e-05
-1.67072759704366e-05
-4.09628049662821e-05
-1.72973331906998e-05
-1.75895866527553e-05
-1.23969302858548e-05
-1.55879985420215e-05
-4.67628177897219e-05
-2.65810417353884e-05
-1.81236343950588e-05
-2.34972185207221e-05
-2.3320130413044e-05
-2.31624075592166e-05
-1.2617969306504e-05
-2.57175218414773e-05
-6.96753176747007e-06
-2.36580740715875e-05
-1.45949487556596e-05
-2.00790053460328e-05
-3.19924003665822e-05
-2.04138078780119e-05
-2.47584383498687e-05
-2.16704120089229e-05
-3.00623297393386e-05
-9.10587432655667e-06
-8.27670091106363e-06
-1.97785243496891e-05
-3.41871339990065e-05
-4.58864758354554e-05
-1.59979399515947e-05
-2.12050748610513e-05
-2.34295804185412e-05
-3.09106909967731e-05
-4.96222610078127e-05
-4.85843515033704e-05
-2.89805313195485e-05
-8.41555115179042e-06
-3.01418661812232e-05
-3.4326638828641e-05
-1.85410441673303e-05
-3.76948823578874e-05
-3.21001023662308e-05
-1.5636477956797e-05
-1.49766908821755e-05
-7.62218462203752e-06
-1.86633909290445e-05
-1.09859480336373e-05
-1.36912707048105e-06
-3.69439945464555e-06
-3.49413934815112e-05
-2.87609304565517e-05
-3.86179331040522e-05
-2.8447008049923e-05
-4.17142355412437e-05
-2.07398225833122e-05
-8.49937238087993e-06
-4.01756465994317e-05
-3.43314209550094e-05
-2.00327816999651e-05
-2.65368000864304e-05
-2.07397103340106e-05
-1.67448761877987e-05
-1.6882686066109e-05
-3.08173937306043e-05
-1.96363236395874e-05
3.55919294947566e-06
-3.4675688048519e-05
-2.78057662392375e-05
-1.6111893325651e-05
-1.55421525008626e-06
-3.39523216117256e-06
-4.03355990530947e-05
-7.31402600538026e-06
7.31301216188922e-06
-1.58740220942957e-05
-9.8647157694416e-06
-3.08842811852149e-05
-1.92372855205542e-05
-1.42981893477887e-05
-2.23019737642262e-05
-1.59869457663273e-05
-4.42801929228265e-05
-8.22828750676499e-06
-4.25091533057573e-05
-2.34322205442439e-05
-2.08793215556838e-05
-1.28778170335967e-05
-1.40454012231832e-05
-2.71368160671421e-05
-1.47351564858432e-05
-2.34816011465853e-05
-2.49767427228832e-05
-1.49801810676942e-05
-2.45145287104435e-05
-3.41045820772217e-05
-1.25934985625516e-05
-8.50357138900925e-06
-1.35670140323944e-05
-3.15818624753466e-05
-2.14248146496601e-05
-2.22391613662806e-05
-2.35407595403944e-05
-2.88209655500121e-05
-8.78184989650127e-06
-2.58552044451002e-05
-2.38128939226266e-05
-9.60418347653554e-06
-2.18935354100206e-05
-2.2225125520205e-05
-5.49254465075026e-05
-2.889747740282e-06
-1.03641475584017e-05
-9.92342104961113e-06
1.64904660674167e-05
-2.99805789748499e-05
-4.23216584330551e-05
-2.99039989488097e-05
-1.6632674897317e-06
-1.69449828601883e-05
-1.44959742852664e-05
6.86500170347681e-06
-3.31312878957166e-05
-1.23463153802204e-05
-1.59152226649894e-05
-3.20509889277969e-05
-2.33916189296371e-05
-2.38044514410725e-05
-2.74723594918378e-05
-1.42713857859518e-05
-9.32506636013102e-06
-2.55392714917859e-05
-3.25347163267794e-05
-2.8123633589302e-05
-1.13335261770051e-05
-1.3701193621749e-05
-3.12034596099692e-05
-1.26533436282788e-05
-7.97091814346832e-06
-1.85578238623831e-05
-3.93824320031253e-05
4.14646303741928e-06
-5.13556004261646e-06
-4.41729262604562e-06
-2.23311246467401e-05
3.8003486949811e-06
-1.39056037839197e-05
-2.22924446946746e-05
-5.20266855271044e-06
-1.82736529028e-05
-1.95589268460782e-05
-6.34281154504903e-06
-3.87410008016134e-06
-3.01103598764619e-05
-2.80559901071596e-05
-1.15731778380695e-05
-7.69297265256691e-06
-3.43479085842609e-05
-1.77378829755384e-05
-4.11510016879587e-05
-2.10845614183671e-05
-4.99383822362913e-05
-2.66336136964054e-05
-1.74256229456006e-05
-4.30991525504739e-05
-2.09841292247523e-05
-1.41329994682311e-05
-2.41564137868187e-05
5.34832955524131e-06
-3.9652297350165e-05
-2.51247001146511e-05
-1.85359498626218e-05
-1.39091384725924e-05
-3.96137126603975e-05
-4.51110781327194e-05
-2.51737203905214e-05
-4.45009437935414e-05
-1.83350939384331e-05
-2.75400252054535e-05
-1.50251009180623e-05
-2.25867599162699e-05
-3.66747883514855e-05
-3.71814531110841e-05
-1.40067786002592e-05
-2.86225001008683e-05
-1.81716923667378e-05
-2.51909044556471e-05
-4.06934685068665e-05
-4.04855036494777e-05
-2.41119108261186e-05
-1.62049735450117e-05
-2.91194130786481e-05
-2.1411940451577e-05
-4.12573604513603e-05
-2.27041160580132e-05
-2.61204792529154e-05
-6.65125182608654e-06
-1.11322501685916e-06
-1.84358704326373e-05
-2.84413723343313e-05
-1.76811896234556e-05
-1.56979966088445e-05
-1.98024872875464e-05
-8.82499469224296e-06
-3.21213664898544e-05
-2.0504891165633e-05
-2.49153921422191e-05
-1.91328633950728e-05
-2.03428996806447e-05
-1.92874747488568e-05
-2.97471664046149e-07
-1.70571070266349e-05
-1.62233858411667e-05
-8.35330199632367e-06
-2.75881824929448e-05
-3.37256941218758e-05
-2.5373557651229e-05
4.10556013260582e-06
-1.37706336139207e-05
-3.25090766432785e-06
-1.39294310217189e-05
2.23317810299371e-06
-2.77878431401217e-05
-4.7381704226387e-06
-1.36020503800078e-05
-1.86332034488851e-05
-9.93081804692413e-06
-2.91346881547384e-05
-1.26748730157216e-05
-2.14430747044161e-05
-1.75030265757892e-05
-1.72249662930644e-05
-6.34860431148789e-06
-2.42167220471901e-05
-3.59535439138726e-05
-3.35583075806629e-05
-3.38033080971011e-05
-1.33927003338336e-05
-1.67366004067872e-05
-1.83873417759181e-05
-4.39646854159644e-05
-1.43987559763526e-05
-2.07180941301116e-05
-1.25225685175892e-05
-8.36975753155422e-06
-2.12037894805941e-06
-2.18062020587563e-05
-7.87678914269637e-06
-1.06734536322931e-05
-2.1839961267687e-05
-2.65367190917943e-05
-1.70331105184716e-05
-7.42766875678354e-06
-1.72922636666482e-05
-4.02996979006138e-05
-1.82569011128128e-05
-2.03821581073709e-05
-1.73466377920807e-05
-1.34525956327291e-06
-1.75846695361136e-05
-3.12651948758217e-05
-1.28659730860225e-05
-1.46857679332618e-05
-2.41456176908274e-05
-2.96941954543131e-05
-1.42286480568838e-05
-2.36866024401675e-05
-1.80014475155137e-05
-2.1126817588714e-05
-3.7296510600378e-05
-1.22093021231289e-05
-2.59940201140484e-05
-9.52849420502236e-06
-1.29286108032822e-05
-3.71729599274138e-05
-3.83976339222477e-05
-1.50761176690664e-05
-1.903235645017e-05
-4.17283561228302e-05
-2.16769573735349e-05
-1.86552797837706e-05
-1.96824594381412e-05
-3.94139469955845e-05
-4.45079613026439e-05
-3.71407569568702e-05
-4.41957827886485e-05
-3.50002986395458e-06
-2.38851033828794e-05
-6.92807866290638e-06
2.46386410614909e-06
-1.2993139003168e-05
-3.45924259497903e-05
-1.40915043977189e-05
-1.79373797897348e-05
-1.81763555351644e-05
-2.44740482910247e-05
-3.99231742574014e-06
-1.4473930200398e-05
-2.23829633351117e-05
-1.9548750501665e-05
-4.07795689694775e-05
-1.32607551344483e-05
3.74616951400175e-06
-4.70920441041406e-05
-1.06610822854097e-05
-3.30938863503873e-05
-2.60678619411885e-05
-5.45471891502934e-06
-3.51381043922723e-05
-2.20986291959747e-05
-2.9396328656759e-05
-1.14282032395445e-06
-3.39711666080133e-05
-2.26624660651875e-05
1.12553298975495e-05
1.7959029691198e-06
-1.56400957912424e-05
-1.99868035752174e-05
-2.56562139671015e-05
-4.49304297041868e-06
-4.40495445648469e-05
-1.47093991429639e-05
-3.77169754912124e-05
-3.67004819629486e-05
-3.09408769525395e-05
-2.42781457502476e-05
-1.91709306094483e-05
-1.73618863015248e-05
-3.06880638124902e-05
-2.24318887658501e-05
-7.61619378683993e-06
-4.21216487246136e-05
-2.6363017676838e-06
-1.55946755940078e-05
-3.08344565600614e-05
-3.90049225822159e-05
-1.24912119972507e-05
-4.30704739247801e-05
-3.17312951240577e-05
-1.65632109217451e-05
-4.22921331508393e-06
-9.83744989371161e-06
-3.6742739156318e-05
2.26256076628219e-06
-4.39479104922651e-06
-2.17421464326674e-05
-1.26021219222018e-05
-5.3161799879558e-06
-2.55132197504945e-05
-1.57951262420216e-05
-2.69088602929095e-05
-2.91234867201842e-05
-2.30824103373104e-05
-3.68771342664524e-05
-1.11429177600075e-05
-4.75703878525589e-05
-2.35872215341324e-05
-3.54608750298714e-05
-6.76174453895708e-06
-3.02832899490984e-06
1.43822638126205e-05
-1.28109040285578e-05
-1.60584221255337e-05
-2.44293877239974e-05
-2.51842340025114e-05
-3.45092449523752e-05
-3.35437222795506e-05
-2.36523139476919e-05
-9.64988586786745e-06
-8.34518280618306e-06
-1.31982343745759e-05
-2.32497182264352e-05
8.1883925146503e-06
-3.18678130485901e-05
-2.15292987417882e-05
-1.12004704050231e-05
-2.46684142995029e-05
-1.977336934237e-05
-2.66421561830629e-05
-4.07339557026308e-05
-1.77011251412147e-05
-2.07689107989352e-05
-4.33031935380835e-06
-4.06433832869762e-06
-3.21797086234188e-05
-3.04653007993356e-05
-2.25580010797991e-05
-3.13641844104645e-06
-2.87581793588179e-05
-1.28763018159616e-05
-2.38333288005874e-05
-4.29262066040969e-05
-3.96522613776061e-06
-2.84021917026488e-05
-2.24764076518305e-05
-8.2883363257009e-06
-2.33183648780197e-05
-2.28399245157144e-05
-2.91503697898619e-05
-1.63998107999515e-05
-2.26868611466244e-05
-2.46231026782874e-05
-2.9502647686216e-05
-2.18330148543884e-05
-3.14399633576022e-05
-2.62752641836563e-05
1.5926492505201e-05
-3.685680268346e-05
-3.92112018520023e-05
-3.23644666388314e-06
-2.51974404456844e-05
-1.71505735290537e-05
-1.09910659422423e-05
-1.43122986549949e-05
-1.5051182745935e-05
-2.70566046441664e-05
-3.41862754600027e-06
-2.21874748404813e-05
-1.14046056380923e-05
-1.18505150982098e-05
-4.13178715363388e-09
-7.51610912334715e-06
-2.43809454916411e-05
-3.58933436920991e-06
-3.88912678589975e-05
-2.74580637230034e-05
-8.80399650676801e-06
-1.89300517241883e-05
-1.7056025413686e-05
-2.85737061121205e-05
-2.80882667568759e-05
-2.14486072392739e-05
-4.33225187340932e-05
-3.73045037012019e-05
-1.46633490302797e-05
-1.9493798817703e-05
-3.02975190785007e-05
2.56948240781234e-06
-2.528498527045e-05
-2.32672421572826e-05
-1.87333829618747e-05
-1.32781142559649e-05
-3.87333640862813e-05
-7.7071707888325e-06
3.2369625079034e-06
-2.67249630704538e-05
-2.70182962141723e-05
1.37909853464019e-05
2.1145089160938e-07
-4.18636592316837e-05
-1.8673914714533e-05
-3.04757843130057e-05
-4.62657749033086e-07
-7.61631293441796e-06
-1.81083233280375e-05
-5.96943857275207e-06
-1.67524253273472e-05
-1.45340672293754e-05
-3.94656598029831e-05
-9.85829831394947e-06
-2.72951691854674e-06
-9.65366724507096e-06
-1.74164866092963e-05
-7.59411836653858e-06
-1.06769782848221e-05
-2.43171272025223e-05
-2.26388623128947e-05
-1.77434020223958e-05
-3.11579933300294e-05
-2.54778588928495e-05
-2.08044384397719e-05
-2.66271907101828e-05
-1.25718695286998e-05
-2.10232847392218e-05
-8.1041054007178e-06
-1.0856712628989e-05
-1.5230975823601e-05
-1.07527917450824e-05
-3.32451812173667e-05
-2.09929655130654e-05
-2.77880252223463e-05
-3.04024680706851e-05
-8.03186527753702e-06
-3.15428693412264e-05
-3.78322542920622e-05
-3.08657826253172e-05
-3.01696505989125e-05
-2.18600352531014e-05
-7.1708403121717e-06
-1.21135310244024e-05
2.50766295049136e-06
-2.8407883453693e-05
-2.85759422102039e-05
-2.63779693784423e-05
-3.10422578258058e-05
-2.91112515789902e-05
-2.2457854502121e-05
-3.2661806934405e-05
-3.69732120787767e-05
-3.96855332866775e-05
-3.94271290174732e-05
-1.13790520598113e-05
-4.18043123371448e-05
-3.29949841227195e-05
-1.77840288554426e-05
-3.47450451340091e-06
-3.74668733356608e-05
-1.63452103699443e-05
-2.57794204489355e-05
-1.58852843232746e-05
-2.49510082729001e-05
-1.44534007413402e-05
-3.53866367688121e-05
-3.32325342429314e-05
-2.06803046526026e-05
-1.98685189297373e-05
-1.9046498167869e-05
-1.92618223522744e-05
-2.07587962376868e-05
-2.19167122585211e-05
-3.25734690950939e-05
-2.27191221049523e-05
-2.04478006464007e-05
-1.77210357012682e-05
-1.0833139606099e-05
-3.13101428653616e-05
-2.66581645114754e-05
-1.3637508235382e-05
4.89753209418296e-06
-7.08144296996772e-06
-2.52643198942372e-05
-2.41940982694566e-05
-5.27612628950758e-05
-1.00163852397377e-05
-1.7422254151823e-06
-1.55855725552325e-05
-1.47929811090121e-05
-1.76823952044601e-05
-3.17841665124656e-05
-1.11064179536743e-05
-3.91648786141786e-05
-8.12671130559475e-06
-2.67162674598309e-05
-1.15969855938393e-05
-1.73204006589797e-05
-3.83580328431537e-05
-2.36255709234695e-05
-5.18184391701672e-06
-1.50770242639391e-05
-1.6832895446183e-05
-2.4739778396313e-05
-5.07329327203749e-06
-3.11569716355683e-05
-1.09204152569959e-05
-1.47941496259315e-05
-2.22877897772831e-05
-4.00333340360262e-05
-1.6339688710233e-05
-1.9273959033162e-05
-6.04971048121407e-06
-3.63116457553668e-05
-2.61923614463186e-05
-3.82559975495601e-05
-1.12083960141802e-05
-6.73179274321203e-06
-2.27100562053571e-05
-1.13778372681255e-05
-8.35051891286678e-06
-2.54384807881884e-05
-3.16372232668547e-05
-4.27522709741888e-05
-9.0979735709123e-06
-2.86093356199494e-05
-1.15526400332187e-05
-2.68344645770051e-05
-2.00586032530236e-05
-3.23377347882369e-05
-3.03109809408781e-05
-4.07501599438023e-05
-9.39250446985014e-06
5.13513697034393e-06
-2.04974357484783e-05
-1.49271545260243e-05
-1.31863855943726e-05
-2.30524864389508e-05
-1.75283030818792e-05
-2.20569771258747e-05
-1.67102359233482e-05
-1.69012061580791e-05
-3.63646197206316e-05
-4.4744341591741e-05
-1.75808874243371e-05
-2.37712852151553e-05
-7.01209692332688e-06
-1.61353941550292e-05
-2.52075029037666e-05
-3.15133787611722e-05
-2.4208321268891e-05
-3.22225447945657e-05
-8.07324616960812e-06
-7.52512254599529e-06
-2.22359185752386e-05
-2.5884825045468e-05
-2.99421807714444e-05
-4.05413791703487e-05
-1.38111942539107e-05
-1.38087786074052e-05
-1.98252320012767e-05
-1.62617901791366e-05
-1.29124895859526e-05
-7.88981719790035e-06
-2.98981203098299e-06
-1.44509951348634e-05
-1.87486163646167e-05
-3.0526606729774e-05
-2.93070060900486e-05
-2.67764132436083e-05
-1.60858674561652e-05
-2.01449181501497e-05
-2.67230722064837e-05
-2.41465515017237e-05
-1.68798975190957e-05
-6.11980558446844e-06
-2.32093792742098e-05
-1.65808649108051e-05
-1.617794900642e-05
-1.33384992927577e-06
-1.62998738908247e-05
-2.8237930224572e-05
-4.38585579013166e-05
-4.85611851598325e-05
-1.71866500824145e-05
3.57872868372125e-06
-2.44441102757436e-05
-7.53309453787361e-06
-3.13616055338898e-05
5.74490746096744e-06
-2.59958828835266e-05
-4.65153815492678e-05
-5.00278340935395e-05
-3.21038328443923e-05
-1.14383041102729e-05
-2.90916954269946e-05
-1.34244052788177e-05
-1.03769687083908e-05
-2.6920442548595e-05
-1.74484609426386e-05
-2.04313162185093e-05
-2.92921216120709e-06
-2.26257103004883e-05
1.79392330125714e-06
-2.25420609135833e-05
-2.06131125605828e-05
-1.0533541451219e-05
-2.0688120997704e-05
-9.44731894629507e-07
-9.75134685058993e-06
-2.69814822296094e-05
-8.7085804893359e-06
-3.18660059560436e-05
1.53115925948672e-06
-2.53575811046366e-05
-3.27467283795219e-05
-1.32921765008394e-05
-4.156674216182e-05
-3.44113872637008e-05
-2.53778416049091e-05
-2.8532253342248e-05
-1.49781168754492e-05
-4.7661045221491e-06
-2.2493509994772e-05
-7.57187597036292e-06
-7.88596932829396e-06
-9.96055375226086e-06
-3.67075721004495e-05
-1.99108150335441e-05
-1.51306447229747e-05
-1.14426757280785e-05
-2.30302365485184e-05
-1.62969478249511e-05
-2.6902896498359e-05
8.90853303910985e-06
-1.89515198595669e-05
-2.70672438042599e-05
-3.98011159183007e-05
-1.62743255913433e-05
-2.00206742681733e-05
-2.3217825884511e-05
-3.58280388158971e-05
-1.51535679899581e-05
-2.48349901780632e-05
-3.67244855582919e-05
-2.25051476106729e-05
-3.07695029797388e-05
-1.63297207246325e-05
-2.17494783152926e-05
-5.63997436403773e-07
-1.91239258946063e-05
-1.40009050204331e-05
1.30821980212983e-06
-2.46233617735162e-05
-1.30584135901874e-05
-8.77712419942784e-06
-9.88710466431838e-06
-1.22006008823248e-05
-3.25710341002464e-05
-1.60120076376448e-05
-1.69649301447035e-05
-3.05894816713318e-05
-2.58318653266476e-05
-2.2628036295078e-05
-3.65412151449664e-05
-2.74100300603773e-05
-2.27661439525823e-05
-1.46596163301883e-05
-2.82294683643556e-05
-2.73192239899728e-05
-5.63649910230864e-06
-1.66674745462593e-05
-2.27151296104008e-05
-4.9040949140467e-05
3.03154470844895e-06
-1.22441786850439e-05
-3.15582182249921e-05
-6.1552628382844e-06
-1.68141833582669e-05
-1.01880810643477e-05
-2.52997801462773e-05
-2.05533566809127e-05
-1.54969623097225e-05
-3.61858151319406e-05
-2.08897374064458e-05
-2.29100788530042e-06
-7.10359369382643e-06
-7.39184272041386e-06
-6.7700367082078e-06
-4.58359604449638e-05
-6.53721146152582e-06
-1.19172393627888e-05
-2.05555347274788e-05
-1.167035806828e-05
-3.65112283551338e-05
-2.202140273134e-05
-5.07822300484655e-06
-1.62706250089816e-05
2.49670862766606e-06
-4.64964887827431e-05
-8.05823966366739e-06
-1.99464521688023e-05
-1.23664699264225e-05
-2.17294528160122e-05
-1.5958162554998e-05
-2.01693606308636e-05
-3.48016385082366e-05
-5.6858045126745e-05
-2.46812545016984e-05
-3.53597964681055e-05
-1.96546050393411e-05
-1.8066712564418e-05
-2.85280348499784e-05
-2.31440114762252e-05
-2.03701063849999e-05
-3.94336351603033e-05
-1.14880814450633e-05
-2.01886797435096e-05
-6.48287278580986e-06
-2.92925513302511e-05
-1.93985398640678e-05
-2.07567150842605e-05
-2.16156672071357e-05
-2.13951685242097e-05
-7.34553396691849e-06
-2.64054560911e-05
-1.54311317942645e-05
-1.7866879664847e-05
-1.12476675907735e-05
-2.15232225159281e-05
-4.26380451685641e-05
-1.55390535791675e-05
-2.76541015518272e-05
-1.49070866951146e-05
-2.59105570794738e-06
-8.13720720740885e-06
-4.76707516343714e-05
-2.28023831997965e-05
-2.34424768283589e-05
-3.15759894229201e-05
-2.22196936316227e-05
-3.71737995357096e-05
-1.88594356736159e-05
-3.34670632095479e-05
-2.1416785322839e-05
-5.98693662611131e-06
-3.25291211951076e-05
-1.94256478920891e-05
-1.8924009687379e-05
-4.45262679109275e-05
-4.65302184655115e-05
-1.74654227863453e-05
-1.99191385358586e-05
-2.67676021489332e-05
-1.58923295045796e-05
-2.55130763449141e-05
-4.27178976106087e-05
-3.78899510628265e-05
-2.58864017665031e-05
-1.64943684326883e-05
-3.55487642140242e-06
-1.96792602613238e-05
-2.52848454070508e-05
-3.58810736692699e-05
-3.62946244593547e-05
-2.62780907171488e-05
-8.10719136370508e-06
-1.61497195420675e-05
-1.57469983259253e-05
-1.16642147713523e-05
-5.31491061851434e-05
-1.22327159844512e-06
-1.78282737533939e-05
-3.27851325506364e-05
-2.9147586830441e-05
-1.702472573101e-05
-7.99068464240133e-06
-1.21758160315614e-06
-1.98465475495114e-05
-8.68914751348717e-06
-1.17946240810277e-05
-2.64781299266614e-05
-3.14339610678964e-05
-2.61316507296401e-05
-2.43377748499962e-05
-1.75232587995533e-05
-5.02160394316001e-06
-1.65018893820666e-06
-1.36987566970621e-06
-7.81155696551799e-06
-5.73867883682032e-06
-2.63289121359544e-05
8.95493701485183e-06
-1.2908351587679e-05
-2.3000760901555e-05
-2.45924848045568e-06
-1.99299431956246e-05
-2.53534707343509e-05
-3.88045423246295e-05
-2.40795698344078e-05
-2.59183265907752e-05
-1.00897785175226e-05
-1.44629489736984e-05
-3.38310092997834e-05
-1.64299208043781e-05
-8.61595391579644e-06
-1.6029473398483e-05
-2.15965472584368e-06
8.79612082197997e-06
-8.32012064707862e-06
-4.52625646189783e-05
-2.07888401971726e-05
-3.56874419657282e-05
-1.57052309541799e-05
-1.37437417918938e-05
-1.72847384470513e-05
-9.2985177187988e-06
-9.76869831242717e-06
-2.90847517512481e-05
-2.10475913152304e-05
-1.92590418580848e-05
-1.84586731982732e-05
-5.82248834411793e-06
-2.28301586434979e-05
-2.42405588533165e-05
-9.82690234773116e-06
-2.27533435317574e-05
-1.62663088646991e-05
-1.624012062077e-05
-1.91265193034665e-05
-1.96051192595644e-05
-2.45364000302208e-05
-2.25419502564368e-05
-2.25641133755944e-05
-3.70415894346545e-05
-3.47040011367383e-06
-8.94134619912831e-06
-1.95811154136722e-05
-1.13333770679134e-05
-3.55516235269895e-05
-8.26020994426606e-06
-1.00383514426873e-05
-2.43815962571409e-05
-5.17855758983188e-06
-2.02848455702974e-05
-2.68403581207566e-05
-2.51441732850719e-05
-1.41530618346714e-05
-1.85165812064549e-05
-4.03611749244261e-05
-3.72406912341534e-05
-1.40269014311773e-05
7.8116023193746e-06
-1.69424276697463e-05
-1.52269107683845e-05
-2.4480806454808e-05
-2.41984682038698e-05
-4.18675428093998e-05
-3.45194673274476e-05
-1.67076632114246e-05
-1.78754948883239e-05
-3.01009342771749e-05
-2.21038210804399e-05
-1.88463868030515e-05
-7.85636721644599e-06
-2.80920095259639e-05
-2.08556746790407e-05
-4.70137402102411e-05
-1.35065908636497e-05
4.67658779232393e-06
-4.60820354804291e-05
-7.5587899172564e-06
-2.17613704121348e-05
-2.31118935558814e-05
-1.18485186260738e-05
-2.94961195953922e-05
-8.08253599750476e-06
-5.70250082623026e-06
-9.45102671430256e-06
-1.00980895939933e-05
-1.17300822748256e-05
-2.65813595135744e-05
-1.80254523025773e-05
-6.82920480480287e-06
-1.8958448171592e-05
-5.72197102332117e-08
-3.66431886549396e-05
-2.99490374776949e-05
-1.66527626887746e-05
-1.33733723711827e-05
-1.29737395952546e-05
-1.0958797210464e-05
-1.99569091853382e-05
-2.92513254688481e-05
-2.52142011550682e-05
-1.01731130782233e-05
-3.00389972233651e-05
-2.06624923480007e-05
-2.62754986987566e-05
-3.05214975839025e-05
-1.66486856773323e-05
-2.57082738771125e-05
-1.32253331585578e-05
-4.30554939153173e-05
-3.00025729443836e-05
-1.8087508264604e-07
-2.87436182761254e-05
-3.15989856108709e-05
-3.05544342903449e-05
-2.10342862057533e-05
-1.42185579582519e-05
-3.16923830178252e-05
-7.66876289539463e-06
-6.620550959861e-06
-1.32680477598133e-05
-1.11404135659474e-05
-1.70903984740529e-05
-7.16129303798962e-06
-3.72369235058713e-05
-1.04604546867071e-05
-3.22126563842686e-05
-2.4952958035131e-05
-6.31558791624225e-06
-2.52445253074488e-05
-3.60879954891136e-05
-3.88669258926506e-05
-3.5865058163562e-05
-1.52791607247357e-05
-3.17607411486018e-05
4.86878493856653e-06
-2.70501396648226e-05
-3.36775049784671e-05
-3.52878677839252e-05
-1.57283715631809e-05
-3.86124854669067e-05
-2.24637146607024e-05
-1.75512311884754e-05
-1.85636115754583e-05
-1.50450282806619e-05
-4.83875918555459e-06
-9.34392228159891e-06
-2.89394804775374e-05
-2.14779608133303e-05
-2.29090510862014e-05
-2.15914668737288e-05
-1.19683968758977e-05
-2.56572227805478e-05
-1.21038525932575e-05
-1.2077685088431e-05
-4.61330666428378e-05
-1.90647903622274e-05
-1.6776165695239e-05
-1.85204575242103e-05
-2.92783988259923e-05
-5.06164199533665e-05
-4.72894818963891e-06
1.01312519344923e-06
-9.34573806112998e-06
-2.6327720866262e-05
-3.28054279737207e-05
-1.85673412697784e-05
-1.68561642855568e-05
-1.80594336103894e-05
-3.21637268069634e-05
-9.2183257984571e-06
-1.74306192318812e-05
-3.03125636850697e-05
-3.37551527201147e-05
-9.49190071419176e-06
-1.64908168631707e-05
-2.03432414196495e-05
-1.21636250342724e-05
-4.26357159613149e-05
-1.94547634949291e-05
-9.12299995332409e-06
-3.31459565123153e-05
-1.42757632566914e-05
-9.83039631151907e-06
-1.3659091537071e-05
2.44334201078846e-06
-7.69465865255853e-06
-1.24475053228831e-05
2.5593191308031e-05
-2.53519006626421e-05
-1.40341145163031e-05
-2.93865386062448e-05
-3.39887252689842e-05
-2.55695054677457e-05
-3.17638192779545e-05
6.82709783336606e-06
-1.30171086252212e-05
-2.8073599566509e-05
-5.55309582390313e-05
-9.66173402021737e-06
1.5446646534877e-06
-3.63976627612931e-05
-8.07047686322941e-06
2.72965821992162e-06
-2.05308677789587e-05
-9.91641563617965e-06
-2.98071708523399e-05
-2.12215225220764e-05
-6.11082470478679e-06
-1.96600923577575e-05
-5.12271001418344e-06
-1.5044757829285e-05
-2.67590068976579e-05
1.42683887074015e-06
-1.56471308999963e-05
-3.85347287348183e-05
1.72867567843095e-07
-1.51319685287146e-05
-2.69016710499361e-05
-2.66342543208187e-05
-3.08716477520521e-05
-1.65347217267983e-05
-3.63089880532787e-05
-2.13302166234196e-05
-1.52614206101896e-05
-2.30901197524911e-05
-1.34129245821227e-05
-1.39712797976724e-05
-2.02362180643367e-05
-1.05936150891712e-05
-3.30585881076404e-05
-2.49658996934213e-05
-1.64836984599568e-05
-2.56368591029194e-05
-3.70821390919004e-05
-1.92374963285767e-05
-1.75446773854267e-05
-2.58061837654152e-05
-4.07418082208056e-05
-3.17557860301915e-05
-1.52601240476689e-05
-1.83720839853216e-05
-1.88431509790197e-05
-1.96333427948316e-07
-1.07692717463079e-05
-3.6961188632817e-05
-3.49525360501798e-05
-3.78374005019453e-05
-2.89957298512862e-05
-3.17254172365789e-05
-5.06937030312038e-05
-1.15624406867652e-06
8.28088642575039e-06
-1.38125566207617e-05
-2.3846613839196e-05
-1.62724531983974e-05
-2.32106381981444e-05
-1.08515066633946e-05
-3.8230973367192e-06
-3.76972914313714e-05
-2.64491589190242e-05
-1.91293364192289e-05
-1.66878216380057e-05
-2.74600905123551e-05
-1.62605807352269e-05
-2.38609416557579e-05
-7.96557916892673e-06
-2.85984884170982e-05
-2.16814553911119e-05
-1.31215518401569e-05
-3.5902999932151e-05
-2.74609818992593e-05
-1.51928962051488e-05
-2.42448354355654e-05
-1.67275925173154e-05
-2.8958607585855e-05
-3.35819454099872e-06
1.38764858014851e-05
-4.71423831839483e-07
-2.49907331988739e-05
-3.91962475095957e-06
-4.60724047258451e-07
-1.72288770874476e-05
-4.02767682936136e-05
-1.16711218066388e-05
-8.79489113104491e-06
-2.75253517242607e-05
-2.08393341304545e-05
-5.86827107985144e-06
-1.27688031674793e-05
-1.77635760734389e-05
-2.96747869794958e-05
-3.12776745039145e-05
-2.29343853007729e-05
-4.58439219099934e-05
-3.7557206871819e-05
-1.6666130033562e-05
-2.82716269044613e-05
-6.75922765282499e-07
-2.74817380491581e-05
-2.51040034370508e-05
-4.17752876416746e-06
-2.48462998574964e-05
1.11570671140548e-05
-3.29670726781759e-05
-1.63691978550074e-06
-1.92129864464725e-06
-2.29162345640983e-05
-9.86664770051709e-06
-1.45436264217664e-05
-1.63362236574986e-05
-2.83313523149803e-05
-1.96709472881674e-05
-1.65854083103985e-05
-3.21974502457838e-06
-3.65263322322038e-05
-1.55082354491236e-05
-3.20503833633109e-05
-2.74706021046366e-05
-3.16324772552337e-05
1.3300362661564e-05
-2.97603051298737e-05
-5.4673981476346e-06
-6.8626921785316e-06
-2.75136364327714e-05
-7.12993594974352e-06
-2.43948105155498e-05
-2.63504252039788e-05
-3.70441891869732e-05
-1.0714402127635e-05
-1.88148116983956e-05
-3.37545885801277e-05
-2.23374571666086e-05
-1.3329514181238e-05
-3.40920103357535e-06
-3.3713762127247e-06
-2.28513523784087e-05
-4.28765817727323e-05
-5.24521011245191e-06
-5.50350036666819e-06
6.36671324851885e-07
-1.55143751541789e-05
-4.01844515852379e-05
-3.57482425483381e-05
-1.65469863668371e-05
-3.03550314812202e-06
-2.02860939668199e-05
-2.27323002760531e-05
-2.09527462547939e-05
-1.97844264598979e-05
-3.46157339947904e-05
-1.94390537773346e-05
-2.07161445086306e-05
-2.3561246538115e-05
-1.6260488074791e-05
-9.56279219594922e-06
-3.09330133560044e-05
-1.97810595174093e-05
-3.58711898568688e-05
1.72297549501705e-06
-7.20305180531587e-06
6.0150404344552e-06
-2.17977154003634e-05
-2.48184137992105e-05
-9.86828138398444e-06
-2.85705754388621e-05
-2.8536110171153e-05
-2.91509589732405e-05
-8.89528112503666e-06
-3.12342742649194e-05
-2.78857591100342e-05
-1.97011442172475e-05
-1.32393481508784e-05
-3.7394553346599e-05
-3.75566849443281e-05
-2.69316438506771e-05
-3.3546067430441e-05
-1.82726020261738e-05
-3.29118974172723e-05
-3.0476999652375e-05
-2.88764664121677e-05
-2.52931394929529e-05
-2.02666045172559e-05
-1.17310140881332e-05
-1.86667857144268e-05
-3.80292932563018e-05
-1.11710421749286e-05
-1.39628476134336e-05
-2.30902999787631e-05
-3.4083599377814e-05
-3.76290146652434e-05
-2.53778131711991e-05
-1.35985786442862e-05
-2.62516034260548e-05
-2.71358038794103e-05
-4.33386525755965e-05
-1.74770298278186e-05
-2.0325609995041e-05
-1.82469114906033e-05
-3.56902819324188e-05
-8.98095806063737e-06
-1.17572152008663e-05
-4.10760873616229e-07
-6.42996159292504e-06
-2.29919600555225e-05
-2.09986982831001e-05
-2.74885059902116e-05
-2.17916557273009e-05
-7.09042860019737e-06
-3.79013191618196e-06
-2.69259531389394e-05
-1.71449340838237e-05
-1.8131222297374e-05
-2.47198183732853e-05
-2.09458155345407e-05
-8.93871035677944e-06
-2.95818906820334e-05
-1.4968311722404e-05
-3.88091680136658e-05
-1.02484399995819e-05
-1.69897931280304e-05
-1.71528057255361e-05
-3.69243454868824e-05
-2.20239851543827e-05
-1.14847038475034e-05
-1.2880825402924e-05
-1.70165553334324e-05
-2.24650861381467e-05
-6.32096410529647e-06
-5.0210544620932e-05
-2.98698905157827e-05
-1.67809758294676e-05
-1.33436531460809e-05
-7.31950148705959e-06
-3.33365746697564e-06
-4.22121982212161e-06
-1.81022947237321e-05
-2.17903961575248e-05
-1.98192535099902e-05
-3.13745963698086e-05
-1.62039357355985e-05
-3.03754856654402e-05
-3.56423278039184e-05
-1.37339942678883e-05
-2.61653937652526e-05
-2.52967211181941e-05
-2.77943506037627e-05
-2.05178918679809e-05
-2.17796998006594e-05
-2.65118214674858e-05
-1.45527062895313e-05
-1.6040947859265e-05
-1.8135305571729e-05
-1.36870826196174e-05
-4.88372349796671e-05
-3.24283072421803e-05
-1.13361496888527e-05
-3.75499143043739e-05
-2.36383539133357e-05
-5.22715820458275e-05
-1.43424598757831e-05
-1.32034087266171e-06
-4.41706807402661e-05
-2.97546803484237e-05
-3.60805045264315e-05
-1.90450646851321e-05
-1.54787035393281e-05
-2.38498172102931e-05
-1.99160432386573e-05
-3.75455444144751e-05
-1.12144508194548e-05
-1.93760601099941e-05
-2.30599073707206e-06
-1.3317408207619e-05
-2.88124753804951e-05
6.42663267808015e-06
-3.28351792131935e-05
-1.81469978770438e-05
-8.85303905213074e-06
-6.36526055932415e-06
-6.37850305272359e-06
-3.35511692473816e-05
-1.63235590006669e-05
-3.57978163544226e-08
-1.48242387270416e-05
-2.29762288360515e-05
5.7906781740155e-06
-1.93702263307262e-05
-3.39689555434651e-05
-3.16776481539649e-05
-2.46977259877882e-06
-1.24218117636215e-05
-1.26904193578775e-05
-2.13117794407856e-05
-2.40440243884288e-05
-6.49077448683054e-06
-6.89273959170621e-06
-1.55030750020354e-05
-2.61128664748889e-05
-2.84792764005701e-05
-4.50387325962131e-06
-9.24175710520289e-06
-2.59998591141502e-05
-1.82014928288987e-05
-1.32168588842888e-05
-1.69044801409541e-05
-2.28293993429797e-05
-2.84324143618431e-05
-1.4497720035468e-05
-2.02088383318946e-05
4.44364958333206e-06
-1.21376292772512e-05
-2.50862792210145e-05
-2.14890264966784e-05
-3.58684990574937e-05
-1.16856110262476e-06
-2.20787579328072e-05
-2.11444618998392e-05
-1.65441045499132e-05
-2.66665483971592e-05
-2.55224284708736e-05
-4.28607606952124e-05
-3.04886065505729e-05
-3.15876558442059e-05
-2.79689405395169e-05
-2.39177011464167e-05
-2.26754789348524e-05
-2.91310869849835e-05
-3.57142933857458e-05
-1.45195351368903e-05
-3.31187888446782e-05
-2.79962637300252e-05
-2.83224455981401e-05
-2.09668188191916e-05
-1.44552033776234e-05
-7.8992898185464e-06
2.58805196740049e-06
-2.97052662693738e-05
-1.64773556891855e-05
-1.87726625291777e-05
-9.02995988598909e-06
-3.30846261244979e-05
-3.03346180773465e-05
-1.58987873625298e-05
-2.19025046214728e-05
-2.85366133669903e-05
-3.28128986472677e-05
-1.19604552132312e-05
-2.87442526859408e-05
-2.24249886738803e-05
-2.62959641157258e-05
-2.92985006205229e-05
-2.0886799245929e-05
-2.30580920961692e-05
-1.15266894036624e-06
-2.04333269015724e-05
-9.0725284420273e-06
-2.02063626218128e-06
3.1458819556841e-06
-2.69128239863639e-05
5.16584208386995e-06
-2.77403763753278e-05
-9.098109265583e-06
-1.69095720054596e-05
-6.23181825417393e-06
-3.65537883878329e-06
-1.20390586568029e-05
-2.36817021165962e-05
-1.19934418145476e-05
-1.26616771744452e-05
-2.0824340287773e-05
-5.51230491342979e-06
-1.44994677628291e-05
-1.13715410638361e-05
-1.41357010461842e-05
-1.07209835184963e-05
-3.84836784548572e-05
-7.51782326600157e-06
1.43649516608863e-05
-1.19125464643312e-05
-1.37248703516514e-05
-1.25026559140848e-05
-4.16608736977719e-05
-1.05843925945551e-05
-1.28783093434633e-05
9.18058417292524e-07
-3.83709744246585e-05
-2.67287336876698e-05
-1.608927718296e-05
-2.32283042972425e-05
-2.68423551533214e-05
2.37547700416124e-06
-2.96486027198547e-05
-1.3295414587675e-05
-4.34961533039437e-05
-3.97015191177293e-05
-2.23092898008109e-05
-2.68230237883296e-05
-1.210191898674e-05
-1.22408931677028e-05
-2.27257518437912e-05
-2.47053519534781e-05
-8.75307908089605e-06
-9.33802134649005e-06
-2.55235019946937e-05
-2.29975190851671e-06
-4.03124734618515e-06
-4.46104491022523e-06
-9.99185761991875e-06
-1.73243001212312e-06
-2.68184610876314e-05
-3.56973853848225e-05
-3.57226142058401e-05
-7.30098893573191e-06
-1.75336857146738e-05
-3.39219404902672e-05
-7.39291577965373e-06
-3.07495320103262e-05
-1.02760049182166e-05
-2.24046737350539e-05
-1.54681720732807e-05
-4.34919692496539e-05
-1.93760993435871e-05
-2.90291241717873e-05
1.0375469744361e-06
-3.98048672640686e-05
-3.37142069778883e-05
-1.57700144903402e-05
-7.91538327958549e-06
-2.63851728997547e-05
-3.56228103618156e-05
-2.47055483846025e-05
-2.63171105473824e-05
-4.24012604174106e-05
-1.48543307438303e-05
-1.9162977992904e-05
-6.02766231985151e-06
-2.93986493096387e-05
-2.41390802745205e-05
-2.26794784253894e-05
-1.41334054430561e-06
-9.85898390366014e-06
-3.37831144331863e-05
-8.99026154103457e-06
-2.87068557475011e-05
-2.56431467598508e-05
-1.8493935475353e-05
-1.14408648472676e-05
-1.37859499579758e-05
-1.644138899249e-05
-2.62688156888376e-05
-1.01111728426542e-05
-3.23360406254635e-05
-2.36427236289886e-05
-1.71548519178273e-05
-2.15808615449482e-05
-2.01985730145973e-05
-1.50976732791955e-05
-2.21580679945504e-05
-3.35384928615823e-05
-2.22391073548466e-05
-8.6840610926849e-06
-1.32255487597622e-05
-8.07494002973043e-06
-4.46415288952694e-05
-1.41742378953707e-05
-2.56898905654305e-05
-1.42054155146943e-05
-3.12113047886193e-05
-2.5268555793236e-05
-1.30483658167294e-05
-2.16822753485898e-05
-5.98199209788713e-06
-6.01077380724656e-06
-1.69765319706827e-05
-2.37210583525599e-05
-7.60311917273705e-06
-8.18616456558253e-06
-2.40934430705787e-05
-2.23003979498759e-05
-1.85995317473298e-05
-2.00066328372845e-05
-2.71713048621798e-05
-1.62944977766551e-05
-2.33879584230588e-05
-2.7127012909234e-05
-3.85776904446152e-05
-2.01599790814634e-05
-1.2424798825795e-05
-2.11877488249115e-05
-2.92416439094406e-05
-3.4651945655502e-05
-1.75838792752745e-05
-6.08985439033708e-06
-3.20520569997515e-05
-2.90530477883386e-05
-2.86293777171612e-05
-3.82995323822277e-05
-2.51660120456862e-06
-2.66112101973449e-05
-4.78015337457671e-05
-6.06911570843311e-05
-2.618062294024e-05
-3.06146423060281e-05
-2.51355295573642e-05
-1.95125183563583e-05
-2.47151611607442e-05
-1.15728833290039e-05
-2.14876650155626e-05
-3.14256292853228e-05
-1.71341155599229e-05
-1.32568862997502e-05
-3.48574859740492e-05
-1.15246219478833e-05
-3.38979263736444e-05
-4.11659025656606e-05
-1.70816300092953e-05
-1.8173891245496e-05
-2.75264582725682e-05
-1.43767887824948e-05
-1.26607186840449e-05
-5.35911857042165e-05
-2.26837664532179e-05
-1.0224368499188e-05
-2.65779061062379e-05
-3.76233481396281e-05
-2.9519413787935e-05
-2.91107200294764e-05
-3.16524955577534e-05
-1.27980218457736e-05
-2.42079354187902e-05
-4.99297629568533e-06
-2.01453865861289e-05
-2.07250835162514e-05
-2.56997232951511e-05
-2.87700930388968e-05
-1.76935804558279e-05
-2.61416461915058e-05
-6.880064047535e-06
-1.20524229441359e-05
-3.52996910926777e-06
-3.11425613730569e-05
-4.66409309487023e-05
-2.61306557944309e-05
-1.55905549228577e-05
-2.07608738239749e-05
-2.11377266421774e-05
5.24410202171283e-06
-3.53242781632321e-05
-1.48955501041952e-05
-2.29655676631061e-05
-1.60892300386324e-05
-2.35673649645751e-05
-1.63365521685439e-06
-3.927250940014e-05
-2.05341134069729e-05
-1.17991836706875e-05
-1.96206365664055e-08
-3.68427571848633e-05
-6.97593069870507e-06
-2.87028150536449e-05
-4.2505228074643e-05
-1.31478483496197e-05
-3.00767245157953e-05
1.16629278584549e-05
-1.88462861757405e-05
-6.73588161733869e-06
-1.18521331514318e-05
-3.19422808149857e-05
-1.8276080257509e-05
-3.22274744525482e-05
-4.48287424586424e-05
-2.94866648614961e-05
-2.69937228578519e-05
-1.46137919910585e-05
-4.69684864965254e-05
-2.93050828685862e-05
-2.82734607362069e-05
-6.03714603714942e-06
-2.61413098030212e-05
-1.60198437931042e-05
-2.93752154361909e-05
-1.58022399379294e-05
-2.87864193060927e-05
-1.97159389818502e-05
-3.91765613525599e-05
-2.83803346383615e-05
-3.94456811164985e-05
-1.89074314919406e-05
-1.02433218431378e-05
-2.3450181919291e-05
-3.56451580467557e-05
-1.75912184574664e-05
-1.85882695221607e-05
-1.43015195403663e-05
-1.2430973733646e-05
-1.52966399057209e-05
-8.98441636421529e-06
-4.02469324694377e-06
-8.600136588366e-07
-3.13819507321254e-05
-2.04285531709748e-05
-1.85240419509188e-05
-4.08076913892261e-05
-1.86026190357894e-05
-1.87979628807355e-05
-9.47979170887487e-06
-1.40691450877268e-05
-2.17258634837893e-06
-2.1473142563623e-05
-2.30960316932309e-05
-8.10354572136472e-06
-2.89581374207297e-05
-3.16139101338773e-05
-2.00947098073331e-05
-2.64381543530755e-05
7.54988998118368e-06
-2.65600120243218e-05
-1.59728240977144e-05
-2.13192763919624e-05
-1.62194877993619e-05
-1.045770390811e-05
5.70181139788069e-06
-2.23686043574849e-05
-2.46490426348319e-05
-2.11501274431178e-05
-2.85197304257073e-05
-6.40503518987289e-06
-1.47896666851538e-05
-1.62594953499179e-05
-7.80530078809708e-06
-1.8783865733306e-05
-7.85204290839622e-06
-2.77850828625315e-05
-1.27366285155173e-05
-1.14405806299032e-05
-4.15456077597572e-05
-3.86810496091677e-05
-2.04885126678119e-05
-1.62097540796693e-05
-1.11049589088937e-05
-2.12088424849873e-05
-2.34840577126952e-05
-4.29397608943327e-06
-5.76950150431389e-06
-1.81918591552937e-05
-1.66561433753023e-06
-2.0759108434154e-05
-8.05475268535112e-06
-1.42435170268913e-05
-5.02514409945047e-06
-2.29052093502081e-05
-3.24460337201843e-05
-2.88977631032792e-05
-3.05747456570306e-05
-1.61130144321594e-05
-3.0074518914177e-05
-2.56708280700752e-05
-2.71664727389402e-05
-7.34645857577402e-06
-5.04554708377382e-05
-2.50724666617557e-05
-1.75606707920176e-05
-1.24721471969132e-05
4.67559196795105e-07
-4.79864479460292e-05
-3.1318820427564e-05
-1.99136774978629e-05
-6.18281577038544e-06
-1.80199134698302e-05
-1.11438203752283e-05
-3.29265633667108e-05
-2.08886271522775e-05
-4.13865959097316e-05
-2.55215693465192e-05
-1.60755602133358e-05
-4.27387813367942e-05
-3.85225429426363e-05
-2.02770709630739e-05
-3.60054891673711e-05
-1.83372313802188e-05
-2.15624244666797e-05
-1.11334080459118e-05
-7.52533893942143e-06
-1.89195544393969e-05
-3.52542955246957e-05
-2.17820077555907e-05
5.08859721472043e-06
-4.95476934107608e-06
-1.79486226262395e-05
-1.26534193085731e-06
-7.42655088593947e-06
-8.08554307673414e-06
-6.76888703004199e-06
-3.38860720458372e-05
-2.90721994104128e-05
-1.70038400482946e-05
-6.47356384925713e-06
-8.03857464398821e-06
-3.35404823610544e-05
-2.32141440508606e-05
-2.60334625639252e-06
-2.00018038586463e-05
-2.07250474168486e-05
-3.33853429591367e-05
-1.99243697202843e-05
-2.85756073892314e-05
-3.20404221667211e-05
-2.59264047097365e-05
-1.10039172159787e-06
-2.63023447626399e-05
-2.73744285605236e-05
2.5891374177306e-06
-1.95210211599147e-05
-5.07469755789434e-06
-1.35340175812365e-05
-2.15246105146541e-05
-1.81661769727278e-05
-2.13218783257191e-05
-3.94468783692544e-05
-2.50481833597492e-05
-2.56753371529837e-06
-7.48605873836844e-06
-2.20207567959706e-05
-3.60685335760171e-05
-5.09370506699124e-05
-2.78926942548592e-05
-3.62850039359943e-05
-2.23910491160784e-05
-6.65477566448563e-07
-2.60207434667343e-05
-3.16072655974894e-05
-2.07384912759476e-05
-2.26145866782037e-05
-1.01953723079358e-05
-5.23554256696076e-06
-2.03869545094591e-05
-7.4275194471635e-06
-1.74766793466969e-05
-4.06116560086037e-05
-1.72895508597912e-05
-3.16500606530657e-05
-1.38052288012464e-05
-3.45123421316752e-05
7.15000076697029e-06
-5.71766091393491e-06
-1.20303256222565e-05
-3.15387569659024e-05
-2.58632523274893e-06
-3.53883083567887e-05
-2.03382854821247e-05
-3.09963580269522e-05
-3.68114299808845e-05
-2.73678488544901e-07
-1.94897338953469e-05
-3.56250505911476e-05
-2.43912143229918e-05
-2.16122309110972e-05
-4.22898376985619e-05
-2.71663723240427e-05
-2.27500554530452e-05
5.13107876157134e-06
-1.17243896272205e-05
-3.83253112220883e-05
-1.45487214278204e-05
-1.4634088328561e-06
-4.00301358958816e-06
-1.1981043405603e-05
6.48175048315833e-06
-7.20468529649863e-06
-2.28279659593024e-05
-4.41699553228318e-07
-3.63341174980133e-05
-3.853808645869e-05
7.9302708091446e-08
-3.53238139605208e-06
-2.51727835666772e-05
-3.55987745146666e-05
-2.66437998238822e-05
-2.13518997231131e-05
-3.94970502500351e-05
-2.99468497477973e-05
-5.39056244196385e-06
-3.62179881856973e-05
-2.35022493835474e-05
-1.73087623667753e-05
-1.60292343293533e-05
-1.98527022050988e-05
-5.04650225892985e-06
5.23036818315583e-06
-2.73574558115445e-05
-1.34001764687532e-05
-1.7197289408669e-05
-2.30890220846654e-05
-3.01121824001983e-05
-3.48990328452668e-05
-2.32152631262468e-05
-4.36429177273484e-05
-3.86390825360501e-05
-7.90414969107605e-06
-6.35647943415388e-06
-3.08168852868647e-05
-1.17255178050452e-05
-8.6041487583297e-06
-1.99326081812871e-06
-1.43905502546528e-05
-1.7512064125774e-05
-3.1422141453475e-05
-4.150456687596e-05
-4.05949075421851e-05
-3.19829492955671e-05
-2.51714763759047e-05
-2.80459854683957e-05
-3.34034046612782e-05
-1.58929452620966e-05
-1.08192802447381e-05
-8.77157402170459e-06
-1.41346194335094e-05
-2.55229600401683e-05
-5.80726373181221e-06
-2.17007978282571e-05
-2.05684335128571e-05
-2.41080557050444e-05
-2.12453970810708e-05
-1.74670079659873e-05
-2.43006083679969e-05
-3.10191176925669e-05
-1.1875407278367e-05
-2.7374382164348e-05
1.77384902444088e-06
-5.99199194735715e-05
-2.18004046586322e-05
-2.35722592037296e-05
-3.43782541735769e-05
-1.18919505192035e-05
-1.6375981068668e-05
-2.04397049310825e-05
-3.16026254714984e-05
-2.24038779665119e-05
-4.62480769727439e-05
-2.54795487775699e-05
-4.05868487314848e-08
-1.47084161698107e-05
-1.46968529545911e-05
-7.35673445695735e-06
-1.581956485558e-05
-9.6689422193117e-06
-2.3765710450101e-05
-2.12585898314546e-05
-2.55976152996818e-05
-4.00930447266613e-05
-1.35060589352611e-05
-4.01489234292369e-05
-1.91212097014849e-05
-2.86686872614753e-05
-1.24796862878295e-05
-5.58600133099787e-05
-1.33100927245092e-05
-1.66367530681077e-05
-2.41710288760359e-05
-3.73709081791102e-05
2.59168077429627e-06
-2.99326339505135e-05
-1.62710136981886e-05
-3.13832547114963e-05
-1.1951776811673e-05
-1.45600105455156e-05
3.32731986602819e-06
-1.37748321236204e-05
-1.0623714935168e-06
-2.44152304986544e-05
-7.74949625499888e-06
-1.23387984489311e-05
-2.1550900050852e-05
-1.99646601495327e-05
-2.01052281623285e-05
-2.3156128356472e-05
-2.17648696907986e-05
-2.36731278372242e-05
4.42061269031073e-06
-2.279880874766e-05
-7.81292595048639e-06
-2.19383279615477e-05
2.07766251967437e-06
2.82440862351232e-05
-2.34254033295199e-05
-2.1328659024104e-05
-1.8281993110278e-05
-2.79488576355668e-05
-2.46685132211526e-05
-1.41138368012971e-05
-1.8622782804864e-05
-5.39276902093168e-06
-4.69098956588095e-05
-1.90175644307818e-05
-1.68316898397157e-05
-2.7777510466914e-05
-1.10312308426478e-05
-1.25190090133977e-05
-4.82369581551835e-05
6.73104377235691e-07
