# Supplementary material for: Research on computational propagation and identification of mine microseismic signals based on deep learning
Source: PLoS One. 2025 Oct 22;20(10):e0334641. doi: 10.1371/journal.pone.0334641 (PMC12543183; doi:10.1371/journal.pone.0334641)
Supplement: S1 Data — (ZIP) [file pone.0334641.s001.zip › 000100500000953.xlsx_0.txt_24.txt.txt]

-1.70223854077629e-05
-2.71885222044198e-06
-2.36566449555795e-05
-1.46739057414427e-05
-4.61887009826309e-05
-3.41341274653886e-05
-8.09864778930709e-06
-3.74306911543056e-05
-1.31214114040296e-05
-2.10379598680096e-05
-2.32514370958838e-05
-3.18937642067964e-05
-1.66390520004031e-05
3.72059848842908e-06
-1.89644265907617e-06
-2.28283921379745e-05
-1.96540287622176e-05
-1.88783163938561e-05
-1.26748777785828e-05
-2.9140248358211e-05
-4.62068444403705e-05
-1.24411080541213e-05
-5.10013795725895e-05
-5.15485999384861e-05
-2.48363348028999e-05
-2.67707455891594e-05
-1.71658033109325e-05
-1.78312528695497e-05
-3.5922053741377e-05
-3.83161620764754e-05
-3.67418726937838e-05
-4.03766334063202e-05
-1.95267219906048e-05
-4.94272966962264e-06
-3.01950085597519e-05
-1.26442988779327e-05
-3.70338748114164e-05
-2.68359368072321e-05
-3.17326116628886e-05
1.08347211813924e-05
-2.84286715413191e-05
-1.25034536562283e-06
-1.57473919661039e-05
-5.26051905710515e-06
-1.67991298463971e-05
1.3734031313479e-05
-2.26457267185582e-05
-1.83649556980118e-05
-2.20410857614547e-05
-8.61847712235333e-06
-7.6179453042185e-06
-1.68955198920128e-05
-4.17158722855217e-06
-2.56422672787022e-05
2.74182648110047e-07
-3.26182419160103e-05
-9.83282842914948e-06
-4.6906361629583e-05
-1.58603378620058e-05
-2.10434616434741e-05
-6.26071036163986e-06
-4.28798538578946e-05
-1.56230461223746e-05
-2.15514142626275e-05
-2.31553967849656e-05
-3.24313299517055e-05
-4.15256303226426e-05
-2.30613979613436e-05
-2.51495927053643e-05
-2.0180395510143e-05
-3.14438992444892e-05
-2.23320363963094e-05
-2.11146145648341e-05
-1.44661816311888e-05
-2.44525209086624e-05
-1.71888851160191e-05
-2.78567689875684e-05
-1.9891639801231e-05
-5.78124313421944e-05
-5.91217789338962e-06
-2.14774667908894e-05
-2.29235705736966e-05
-2.31677391178725e-05
-1.46378317463906e-05
-7.85816818349308e-06
-9.62116143472504e-06
-1.86055774790591e-05
-2.13197798652709e-05
-3.24088130477397e-05
-1.78064265319914e-05
-2.56188215862858e-05
-2.78701275860219e-05
-2.32019854700944e-05
-1.21751086627733e-05
-1.84546179581808e-05
-3.06391690251902e-05
-2.73878471343333e-05
-1.67823539088191e-05
-2.62961883422425e-05
-1.6169049456221e-05
-2.2150703120284e-05
-5.07853503761516e-06
-1.61069877038499e-05
-1.59883772750511e-05
-9.43595881639095e-06
-4.39214963254603e-05
-2.8084908222922e-05
-2.05869806466807e-05
-1.01791139933816e-05
-3.14597819075044e-05
-2.39788112415912e-06
5.88417381855021e-06
-3.17611877079314e-05
-1.84530258979893e-06
1.22560918428329e-06
-2.24070322026785e-05
-2.28570171405152e-05
-3.15700997208378e-05
-2.24633003825557e-05
-3.29163263957935e-05
-4.16059448416098e-05
-2.89397871764038e-05
8.46890903993729e-06
-9.55350094041349e-07
-1.41828087149045e-05
-4.10117902419741e-05
-2.02537558107494e-05
-4.45201796619019e-06
-1.44900800912355e-05
-5.11553957017396e-06
-4.16038351014982e-05
-1.95347343056344e-05
-2.14358085876756e-05
-1.43948727435681e-05
-3.46749290288842e-05
-3.89363893342701e-05
-2.26797318020091e-05
-2.92083323124607e-05
-1.30160058239201e-05
-1.37414300060882e-05
-2.92227530816674e-05
-3.52334019601127e-05
-7.56520300319051e-06
-1.02716619465499e-05
-3.31214738599094e-05
-1.30672143243442e-05
-8.2251418916935e-06
-1.8629294099219e-05
-1.50428884618237e-05
-1.93338970463949e-05
-1.89200174590974e-05
-1.62269121558786e-05
-4.26119386464447e-05
-2.11023566312657e-05
-3.21309434214286e-05
-3.57809292052173e-05
-3.01304608886495e-05
-2.93009951366829e-05
-2.33499331846261e-05
-3.74833711171041e-05
-2.0178398323758e-05
-1.10030093232315e-05
-3.15533392389791e-05
-3.29298108234811e-05
-1.07513146446982e-05
-4.05047270533837e-05
-1.49792879599792e-05
-4.41903837925611e-05
-2.47386862996372e-05
-3.01878307984822e-05
-2.86128495753618e-05
-2.10449952725485e-05
-3.01308941400722e-05
-2.00547908527698e-05
-3.13693998929676e-05
5.80827162012532e-06
-3.21869604056397e-05
-1.75813885001637e-05
-3.2557178188081e-05
-2.22407780709064e-05
-2.31091511327408e-05
-2.70198868084433e-05
-2.82218538547321e-05
-1.7408862151164e-05
-2.31063736414863e-05
-1.71260745247595e-05
-2.75636920202053e-05
-7.29315239658838e-06
1.83213719866065e-07
-1.23074515798254e-05
-2.84963743068344e-05
-4.08751747577997e-05
-2.64400521054752e-05
-1.25307586270394e-05
-1.50784797522518e-05
-9.9201560247716e-06
-2.78492638680091e-05
-3.52939030111873e-05
-3.11474240778667e-05
-9.76594190020419e-06
-6.03031949646913e-06
-2.84073796100225e-05
-2.07683300016752e-05
-3.76087254389246e-05
-2.99063629130417e-05
-4.89410939165899e-05
-1.35460738242994e-05
-1.85546820090878e-05
-4.15723753916992e-05
-1.57710613928338e-05
-2.66523009114705e-05
-2.93911036331739e-05
-2.46833400076112e-05
-2.51538917984125e-05
-3.70177243627574e-05
2.01090980737978e-06
-2.36880899773694e-05
-2.13198936867358e-05
-4.38303777730001e-05
-2.82747547975859e-05
-2.32081354519946e-05
-1.36516499627984e-05
-1.6885715221818e-05
-1.64810872372665e-05
-3.08020425222026e-06
-1.92646536405536e-05
-4.71638735904065e-05
-2.83904126001225e-05
-2.82098170745939e-05
-6.68957512292643e-06
-8.4146909757902e-06
-7.87838926109767e-06
-5.22810118551429e-06
-1.64605264919748e-05
-2.08734316546387e-05
-2.23121296636103e-05
-1.53528143108971e-05
-1.27118953908581e-05
-3.27601318491755e-06
-2.7186899385362e-05
-1.76157659005582e-06
-1.66687011471874e-05
-4.08421804797108e-05
-1.52561178969613e-05
-1.99725642373113e-05
-1.14414079500175e-05
-2.29289132720656e-05
-2.98563336927036e-05
-2.58324544765475e-05
9.11703994168586e-07
-2.12780321459664e-05
-8.69308570179502e-06
-1.16332150705699e-06
-3.63179776629666e-05
-2.471253171459e-05
-4.36814917605849e-05
-1.96018241593207e-05
-3.39893649686842e-05
-4.05843236580659e-06
-4.4684555160709e-07
-3.53015243862833e-05
-1.67538965649046e-05
-3.26807358911144e-05
-1.36716430538261e-05
-4.0493389137615e-06
-2.74728078764938e-05
-2.01579344259651e-05
-2.28652917709213e-05
-2.11540988743305e-05
-1.63482772988873e-05
-2.93680750863614e-05
-1.73494491220193e-05
-1.7244045876107e-05
-6.35149377835751e-06
-2.17312123010455e-05
-2.26461162250987e-05
-1.48660979696245e-05
-3.23861008003619e-05
-7.98291626885555e-06
-1.53258718538123e-05
-3.34782773264819e-05
-2.47647571803218e-05
-1.92902971324656e-05
-1.90453508288814e-05
-3.56447717906445e-05
-1.36431299104642e-05
-2.54753159921977e-05
-3.40149381900844e-05
-9.18361984303108e-07
-1.06203929469958e-05
-1.69138687401345e-05
-1.69613793167497e-05
-4.67888448394198e-05
-4.66249339751147e-06
-3.08385267144413e-05
-3.79025579728242e-05
-3.27374135274272e-05
-2.0879154285037e-05
-2.04507181885236e-05
-4.23392988352122e-06
-3.64560760595167e-05
-1.24707637061205e-05
-2.3171833645966e-05
-1.87619911329661e-05
-1.49761493321326e-05
-5.07357436713104e-06
-2.03699481724013e-05
-7.05353768546257e-06
-2.62920838943128e-05
4.22407349159137e-06
-2.00708367955653e-05
-1.82604183052805e-05
-3.93353067518511e-06
-1.89849242659953e-05
-2.30735564642644e-06
-2.21733444479236e-05
-1.40791732753598e-05
-1.8497983521822e-05
-1.25986557623176e-05
-3.52752369201102e-05
-2.6148581049548e-05
-1.01145961958408e-05
-2.09372202280242e-05
-2.16387941564544e-05
-4.41917743972709e-05
-2.38444734054023e-05
-1.0747622448037e-05
-4.5595784196097e-05
-4.93709596482909e-05
-1.01120320792277e-05
-3.53535821178603e-06
5.43226645390482e-06
-2.72903553297459e-05
-1.57194169003626e-05
-7.2903450538337e-06
-3.67933525828525e-05
-2.73132697126903e-05
-3.35169528763745e-05
-2.07240528622203e-05
-2.36535614387286e-05
-3.48304271146136e-05
-1.74649053485058e-05
-2.15163196610884e-05
-4.31577243617884e-05
-3.2611916443751e-05
-1.17875348536052e-05
-4.77064180920168e-05
-2.93913260077437e-05
-2.20011387753546e-05
-3.12282827973351e-05
-1.09155568653809e-05
-3.03127190784728e-05
-2.13465209074444e-05
-2.13777541831012e-05
-1.43213952253035e-05
-2.72619303624015e-06
-2.59320617800549e-05
-7.7371101696774e-06
-3.396388477489e-05
-4.37068446294401e-06
-4.1008360391905e-05
-1.77080251420975e-05
1.49670006584515e-05
-1.4448663104258e-05
-2.02226455705981e-05
-2.59813093967967e-05
-3.78284830261373e-05
-1.37639825421801e-05
-3.42033856002882e-05
-2.14274176468336e-05
-4.81842488438615e-05
-1.96135244662682e-05
-2.72237606166315e-05
-2.62725971183559e-05
-3.58884403217763e-05
-2.84306399392996e-05
-1.61410506016235e-05
-5.81506275574443e-06
-6.90638263032102e-06
-1.63747791443157e-05
1.54722363943531e-06
-2.82023449570975e-05
-3.51044461279811e-05
-2.50472721743323e-06
-3.60930917577884e-05
-2.68625734126392e-05
-1.52967122230856e-05
9.51909909855129e-07
-2.77646014387416e-05
-1.78521026028022e-05
-2.04083100364031e-05
-2.38659973242347e-05
-3.72224466650074e-05
-1.65170743984765e-05
-2.89596297742982e-05
-2.59694998884615e-05
-2.37946046832086e-05
-1.66061943232929e-05
-2.69693527594782e-05
4.84826064442446e-06
-7.51746685323349e-06
-1.56879700317066e-05
-3.37050027832439e-05
-9.71016727517413e-07
-1.38440785077829e-05
-1.2036447601126e-05
-1.40526784346765e-05
9.2482881012111e-06
-1.42001010418178e-05
-1.96817573521372e-05
-2.88977137434415e-05
-1.71743964273057e-05
-3.6018275434183e-05
-1.6371215246595e-05
-2.94096029319061e-05
-2.11664467422851e-05
-4.32114891746959e-06
-1.10714793307951e-05
-2.15154778898853e-05
-2.30613206325213e-05
-4.38002178661453e-05
-2.44185728177996e-05
-2.44375018286924e-05
-2.96198606419042e-05
-3.09645606658561e-05
-1.38464472815839e-05
-5.65146132840916e-06
-3.16808163228866e-05
-2.42899875344556e-05
-8.80442062419842e-06
-1.33844888072987e-05
-2.00592560636288e-05
4.40969826336959e-06
-1.39935123341816e-05
-1.75399536731169e-05
-6.90663753890271e-06
7.36711803737741e-06
-2.1447391318121e-05
-3.55317744488024e-06
-2.53246420069371e-06
-2.08061134816249e-05
-1.55516549498692e-05
-1.92168442487752e-05
-1.06697299307522e-05
-2.3828461471902e-05
-7.47613695666609e-07
-4.50997345703201e-05
-1.88654205548739e-05
-1.41581659289607e-05
-1.16725437040152e-05
-3.72737312536841e-05
-1.79617403758807e-05
-3.06849584307343e-05
-2.41449369268585e-05
-3.06596715054933e-05
-2.17399243605029e-05
-3.88848547822997e-05
-2.31471864563816e-05
-1.39446369084644e-05
-9.40825154679324e-06
-1.81657847947092e-05
-1.33340213848911e-05
-2.15894186426374e-05
-2.7416183100856e-05
-2.62445897250151e-05
-2.02776335088105e-05
-4.41639240944208e-05
-8.35420677895233e-06
-3.26019933242969e-05
-2.75684527935891e-05
-3.53395839032268e-05
-3.1634899305323e-05
-1.96563567719702e-05
-1.50652546340081e-05
-2.94433566336557e-05
-6.06630141142933e-06
-1.52823852068405e-05
-1.37927071518156e-05
-2.52133456679775e-05
-3.3937141438564e-05
-1.18173416790814e-05
-2.22062889493924e-05
-1.77327863839671e-05
-1.84449238190701e-05
-2.21399834241574e-06
-2.12819498796523e-05
-2.45664365990444e-05
-1.42181565891204e-05
-2.84067873359058e-05
-2.16673276406117e-05
5.9771571203802e-06
-1.55553639593507e-05
-3.62099833471973e-05
-1.00731622280013e-05
-1.29385536109824e-05
5.01701591555782e-06
-2.19270452233843e-05
-2.89347818399795e-05
-2.85633598991091e-05
-2.34178008366109e-05
-1.26642401876734e-05
-2.73413528512865e-05
-3.48088153992021e-05
-4.03003260336081e-05
-1.37101350615322e-05
-1.04850831723702e-05
-1.73818214405323e-05
7.46752128292198e-06
-2.17784782644893e-05
-4.03349827115577e-05
-9.08553907337441e-06
-1.55607674779172e-05
-2.37288355909716e-05
-1.56442793021459e-05
-3.130877194388e-05
-5.36909651014139e-05
-2.35745432573881e-05
-3.99286911690103e-05
-2.77633617719748e-05
-2.40325059434556e-05
-1.07634255334808e-05
-3.63026071106507e-05
-3.87453271739404e-05
-3.77128912324904e-05
-1.7502369437898e-05
-3.56120932050767e-05
1.64406391142115e-05
-1.465928574025e-05
-1.62095061856544e-05
-3.76927483373826e-06
-3.28805473100368e-05
-7.3031708384281e-06
-9.59852826327852e-06
-2.90598436938704e-05
-1.22172062619734e-06
-1.03425918690964e-05
-4.64365689279391e-06
-1.12966992119245e-05
-5.02211899629971e-06
1.4451535482829e-06
-1.79106493859286e-05
-3.022112193443e-06
-1.23247353797178e-05
-3.33008597223106e-05
-2.14197488107965e-05
-3.80937133301031e-05
-3.95929557568554e-05
-3.04372519240387e-05
-3.24554112640209e-05
-1.71949917210065e-05
-5.62286784930923e-05
-4.4737285327607e-05
-2.0940772766353e-05
-6.62795542554388e-06
-3.2858027332546e-05
-1.82859568452997e-05
-5.17703312321026e-06
-4.25212619369995e-05
-1.57398798246915e-05
1.22942423536424e-05
3.74097249073621e-06
-3.81555149962836e-05
-1.90990560606371e-05
-8.23770299940458e-06
-1.68363157110926e-05
-3.46792638302315e-06
-1.32938388381931e-05
-3.72260691296637e-05
-1.42919855120493e-05
-5.34688497399121e-06
-3.4108918035457e-05
-2.9217083528069e-05
-1.08657451259576e-05
-1.21357576332535e-05
-2.98352695605736e-05
-4.62233876098024e-05
-3.93859671807384e-05
-1.08026876019518e-05
-1.82850017830922e-05
-3.64386866196279e-05
1.36701161493703e-06
-3.02497207936426e-05
-1.37759377914057e-05
-2.00408080578736e-05
-2.87912819171441e-05
-7.91915182727053e-06
-1.75282197006257e-05
-1.46600625322242e-05
4.45396843782353e-06
-1.27893356785618e-05
-3.55593161517087e-05
-2.62571324269529e-05
-1.46656458601077e-05
-1.05771731932496e-05
-7.23161780075329e-06
-3.60795178132169e-05
-2.89554343869379e-05
-3.55697249473002e-05
-2.98794020780071e-05
-3.66335696339074e-05
-1.70409993972561e-05
-1.89600969904554e-05
-3.31248518945457e-05
-1.92439880186387e-05
-3.74333974183828e-05
-2.79923661597469e-05
-4.22549177562279e-05
-2.44264756130038e-06
-4.45417760239121e-05
-2.40940757996997e-05
-2.66568851167474e-05
-2.66638563466861e-05
-2.4777442012217e-05
-7.39781007873602e-06
-2.69999072345041e-05
-1.47852661703919e-05
-2.85371372268389e-05
-4.82024195526071e-05
-3.29632454403527e-05
-2.25712379562484e-05
-2.57942214483117e-05
-5.5337535206022e-05
-3.38647350770309e-05
-2.91937044867756e-05
-1.65398864198351e-05
-4.19383134794658e-05
7.48996506944739e-06
-1.88338680093932e-05
-2.59358562113357e-05
-2.38762502367334e-06
-1.54936155913806e-05
-1.17256579259136e-05
9.48113017608549e-06
-1.42211556487648e-05
-3.26228432282137e-06
-1.38400750936645e-05
-2.65571703879711e-05
-2.0221523279558e-05
-2.40907002235257e-05
-1.7946353511835e-05
-7.86203083465826e-06
-5.05977920926727e-06
-2.88574409536795e-05
-2.23977018077875e-05
3.63480631809605e-06
-3.51431509576771e-05
-2.5911128146762e-05
-3.35231568555816e-05
-3.87800748759704e-05
-8.56181320119278e-06
-1.43505489887715e-05
-1.10265907647428e-05
-1.93737146394211e-05
-4.60726892362711e-05
-2.6882873515194e-05
-2.55278258394643e-05
-1.33996593708568e-06
-6.23511192604696e-06
-1.93411817995513e-05
-1.94555351283357e-05
-9.18444019482942e-06
1.61529027404307e-07
-8.46488195806938e-06
-3.05564821266474e-05
-3.23943460836674e-05
-2.71706788979524e-05
-1.72498600887759e-05
-3.92547974269657e-05
-3.13798738533816e-05
-1.35904615456499e-05
-3.84892171869856e-05
-4.67508333289528e-05
-4.26448744334666e-05
-3.06694490972426e-05
-3.6946163247851e-05
-1.50190731041562e-05
-1.16737021941979e-05
-5.21323752132291e-05
-1.26973787876474e-05
-3.43132785446547e-05
-5.33067294963078e-06
1.06731482043186e-06
-3.23444029570334e-05
-2.29659954369538e-05
-2.32721021633043e-05
-2.31613558764127e-05
-1.21419995939352e-05
-3.2241580373063e-05
-1.86091828516139e-05
-3.03165946038792e-05
-4.16582632362112e-05
-4.80180945075475e-05
-4.66444053907084e-06
-2.64042145911551e-05
-2.64509780703608e-05
-4.00526004964322e-05
-3.23008243046135e-05
-1.46275360648822e-05
-1.95636534685674e-06
-2.70466294439427e-05
-2.69900136154948e-05
-2.34041960357292e-05
-5.374950073674e-06
-2.96223539337867e-05
-1.95381215282787e-05
-1.0032838326295e-05
2.42613286410241e-05
-1.7930338476798e-05
2.21355851882066e-06
-4.8324489285767e-06
-1.4302000495931e-05
-2.16400840936855e-05
-3.35155724474741e-05
-2.76052589669323e-05
-1.43169826282894e-05
-3.13616575946192e-05
-1.03153501494528e-05
-1.72811811114027e-05
-2.03821871168666e-05
3.86959079894061e-07
-2.06200175755942e-05
-9.59650760578699e-06
-2.71161411800268e-05
-2.37735669622806e-05
-2.787645366612e-05
1.78048752945803e-05
-1.7946132835774e-05
-3.16895535665687e-05
-2.68939868674801e-05
-3.95849861558263e-05
-2.91177481292548e-05
-2.2015206885076e-05
-9.23480133597198e-06
-2.67601472749658e-05
-1.73842420458123e-05
-2.23629221868874e-05
2.61542563775435e-07
-3.64527908895809e-05
-1.30640070653523e-05
5.908541588163e-06
-9.30232848313107e-06
-3.33616177411555e-05
-1.28249789945861e-05
-3.81349819907134e-05
-3.53540058965079e-05
-1.93846535288801e-05
-3.23061925500086e-05
-3.28732064655934e-05
-3.45678595737599e-05
-2.66798844596951e-05
-2.65903182474445e-05
-2.34442566294577e-05
-2.89133098707112e-05
-2.99932920146058e-05
-2.41467220288565e-05
-3.48795846096701e-05
-3.58248882717747e-05
-3.26815019817324e-05
-1.87299481539386e-05
-1.56558697272007e-05
-2.35925813044956e-05
-1.63921392576169e-05
-1.61594147886319e-05
-2.61206073524715e-05
-2.8456108119013e-05
-2.1567716756712e-05
-1.3851008170069e-05
-1.89730213894812e-05
-2.14505926278462e-05
-1.62883332061546e-05
-1.11071898625865e-05
-2.64297614377291e-05
-8.61263437955858e-06
-2.83056669529268e-05
-1.3356925039501e-05
-2.09228899711935e-05
-1.72377372504451e-05
-3.34548993649136e-05
-4.27317029570155e-06
-1.66658004104517e-05
-2.53294449499993e-05
-2.91610870395962e-05
-4.43119345794864e-05
-1.2733760469132e-05
-1.16781827138545e-05
-1.84793823979366e-05
-9.01173099228954e-06
-1.07148312925317e-05
-2.84634613308482e-05
-1.97723179027777e-05
6.32453912274741e-06
-1.36583030450098e-05
-1.01186612500008e-05
-9.34617139518799e-06
-2.22518102742924e-05
-2.90483183614447e-05
-1.41875434214528e-05
-3.49271205921567e-05
-1.41262731913407e-05
-2.52534616789125e-05
-2.94203738288558e-05
-1.30049276627521e-05
7.12211210591031e-06
-1.62449705981477e-05
-9.06544218177476e-06
-1.18905320333884e-05
-2.42967411918342e-05
-1.4883717478552e-05
-3.34269514738991e-05
-1.31743167246256e-05
-1.67721024380483e-05
-3.09520708657214e-05
-1.59381267046863e-05
-9.0483957832458e-06
-3.39304276953546e-05
-2.56847298924446e-05
-2.96999848406929e-05
-2.0954569092461e-05
-8.26117211401697e-06
-2.88817161636068e-05
-1.85641822166121e-05
-2.7519618145897e-05
-2.79554364263174e-05
-1.60577563131987e-05
-3.43302347877152e-05
-2.29459028814231e-05
-2.45513236268954e-05
-5.39870187713695e-06
-1.89278390524891e-05
-4.9711361050713e-05
-2.02315047280427e-05
-1.41505531848858e-05
-1.13494684867816e-05
-1.00242387016683e-05
8.13521156907411e-07
-2.3905916464283e-05
-1.70067522786701e-05
-1.71238013524578e-05
-2.6053584013382e-05
-2.32155324577168e-05
-4.49064608552583e-05
-3.10675802585038e-05
-4.01453771264594e-05
-4.0764635407424e-05
2.174256710702e-06
-1.65592835547343e-05
-2.69260268347873e-05
-2.93362863365322e-05
-1.58397837698708e-05
-4.24944666082211e-05
-1.98248840509296e-05
-4.4397989751018e-05
-3.53981170694483e-05
-2.5445218411342e-05
-3.53615520516335e-05
-2.06397725120006e-05
-3.30464158314575e-05
-4.19196931279326e-05
-3.35107997714006e-05
-1.56815774526008e-05
-3.50074728976212e-05
-3.37174723294655e-05
-1.22035311904445e-05
-3.23941447870985e-05
-2.49714739054684e-05
-2.03763371086234e-05
2.2777741720739e-06
-1.71511348225338e-05
-1.3791743075174e-05
-2.78684907008154e-05
-3.63337021829572e-05
-1.40281491669084e-05
-2.94167480586949e-05
-1.34213784300868e-05
-1.66915888233891e-05
-3.03607628846382e-05
-1.74513075921307e-05
-2.49386176006473e-05
-2.39201617543399e-05
-3.29156838939604e-05
-1.56029656467455e-05
-1.934504110408e-05
-2.19113606376112e-05
-2.17912090101113e-05
5.11492604844181e-07
-3.75319029381313e-05
2.07815337218383e-06
-1.53207969611608e-05
1.39715435405245e-05
-2.43803807982163e-05
-3.139950818966e-05
-1.99381065556137e-05
-1.22427201712469e-05
-1.27879770303601e-05
-2.35002227514098e-05
-3.81815357597808e-05
-6.86913662094173e-07
-3.50925047811436e-05
-1.88427406707968e-05
-2.60808493226089e-05
-1.98227574164078e-05
-2.65090493801312e-06
-7.21479830718301e-06
-1.68401487950125e-05
-1.03993218891139e-05
-2.8167294019468e-05
-1.57862460422767e-05
-1.77636487492711e-05
-4.2215268075384e-05
-2.91655495163641e-05
-4.49917724280184e-05
-1.28395556792448e-05
-1.45504256238321e-05
-5.04660575431098e-05
-3.18828805899756e-05
-2.09534057928965e-05
-2.62167014277417e-05
-8.94567078907552e-06
-2.37667311310724e-05
4.69959983035602e-07
-3.40138705255161e-05
-3.66105783048796e-05
-9.66268260531914e-06
-7.38849294337122e-06
-5.06829791790037e-05
-1.65370626674301e-05
-3.96556154272033e-05
-8.14203485553371e-06
-2.10769677990484e-05
-4.36806710024127e-05
-3.18998334691987e-05
-2.03539047290984e-05
-2.46967488762681e-05
-5.1010749120945e-05
-1.7212156837282e-05
-1.19242781956835e-05
-2.0645081899443e-05
-1.34818358486722e-05
-3.46493260088875e-05
-7.85793890946717e-06
-9.97008985806037e-06
1.73564886658813e-05
-3.42084544752495e-05
-1.76011035346157e-05
-2.68363474889585e-05
-1.62878420219964e-05
-6.02826123004383e-06
-2.30356722488285e-05
-2.17798538107919e-05
-1.27268816100806e-05
-2.8584302875907e-05
-5.1243233874631e-05
-3.40446942395501e-05
-4.6586855650593e-05
-4.39786906673117e-05
-7.47928671517673e-06
-1.25435894811424e-05
-2.20298899135307e-05
8.10916433208773e-06
-6.04234661921656e-06
-1.2534699005991e-05
-3.0678357594107e-05
-1.58916413275086e-05
-4.61510372701785e-05
-6.80762185650678e-06
-1.97136164629103e-05
-1.33921323240456e-05
-2.15896001866526e-05
-2.6338275311569e-05
-1.2931632356145e-05
-1.19804507845366e-05
-1.36523492023938e-05
-2.09366301456641e-05
-2.85265986435859e-05
-2.60250829032527e-05
-1.59137630989671e-05
-2.29689939120288e-05
-1.22263472238412e-05
-2.81233261976985e-05
-6.54950678459926e-06
-2.83566588958421e-05
-4.29833211937487e-05
-2.74662021139648e-06
-5.83210558930248e-06
-2.97500367676086e-05
-1.49327332546439e-05
-1.57436924246821e-05
-7.79124120207453e-07
-2.25174912344031e-05
-2.65591926671961e-05
-2.026204658032e-05
-2.74717061656625e-06
-1.40636857321516e-05
-2.68925968083894e-05
-9.59829083150627e-06
-4.07676146550882e-05
-2.58728990885149e-05
-5.83047786391376e-06
-2.51248436816695e-05
-1.87469064812022e-05
-2.26418806877217e-05
-1.80319997619683e-05
-4.20121180757668e-05
-1.40470915135732e-05
-3.36988631413468e-05
-4.32733553931201e-06
4.87636174255109e-06
-2.61957774549996e-07
-6.33396542804586e-06
-8.34514875809341e-06
-1.1184107879911e-05
-1.19356819821865e-05
-2.87712726256696e-05
-2.38487698154425e-05
-5.70202599843514e-06
-1.63538382412906e-05
-2.57547566314886e-05
-1.62278645271566e-05
-2.63231198362288e-05
-1.05224879533221e-05
-1.95109300137266e-05
-8.76640552865854e-06
-3.43491049514688e-05
-4.34639825222039e-05
-2.24702246853271e-05
-2.04526961433461e-05
-1.08944849917229e-05
-2.46567937671072e-05
-2.82867517023197e-05
-1.53538969956365e-05
-2.6250863175986e-05
-8.6098823127216e-06
-2.04266995615891e-06
-3.72549055644009e-05
-2.2786507057763e-05
-6.77983484939665e-06
-9.99840498656926e-06
-1.54885054059491e-05
-1.56644593091193e-05
-2.47161346666784e-05
-2.5678606679406e-05
-9.2366415326753e-06
-9.64530045049083e-06
1.56163489604409e-06
-7.96071463116299e-07
-2.6006646681332e-05
-3.49741268502171e-05
-1.45395870088728e-05
-4.88680975780274e-05
-3.64879034729316e-05
-2.07924647484758e-05
-4.49501098087659e-05
-2.15449889552793e-05
-2.05653423564808e-05
-2.26111412643261e-05
-3.06919924475245e-05
-1.87033946629445e-05
-3.31129209509833e-05
-2.40009743585738e-05
-8.27702028885351e-06
-3.92696821596447e-05
-2.3664251073275e-05
-1.93256503464474e-05
-2.73152611362955e-05
-2.66848245630551e-05
-9.0624058788301e-06
-6.84407936794257e-06
-2.59235745761206e-05
-3.41637437512473e-05
-1.29748673274669e-05
-3.16893044942292e-05
-2.23568470481392e-05
-3.79529955030583e-05
-4.48432639056573e-05
-1.62376539701738e-05
-4.98002746099467e-05
-2.42454445668591e-05
-2.43829275791095e-05
-4.47075018534242e-05
-1.90693575509063e-05
-3.58946293371413e-05
-4.16090730586555e-05
-8.48294723540776e-06
-1.28278460318554e-05
-5.46360153089929e-06
-2.49277046917151e-05
-3.06102698151254e-05
-3.0644794195221e-05
-1.79495412554525e-05
-9.02535413758792e-06
-2.26606953558931e-05
-2.34952540161838e-05
-2.30053432686064e-05
-1.53860680664764e-05
-1.39320457454159e-05
-2.20458990113558e-05
-1.80751005715734e-05
-8.22364450642678e-06
-2.47391204102541e-05
-9.68821267243272e-06
-7.40045620878228e-06
-1.02190574261761e-05
-2.72106700902996e-05
-2.40189860671067e-05
-8.6657109352387e-06
-5.5857479246996e-05
1.36895618324271e-05
-1.96112095373708e-05
-6.37354030372257e-06
-1.33055669711758e-05
-3.17279613409867e-06
-2.91369417260414e-05
-1.48073966760328e-05
-3.08389311284788e-05
-3.01366931815389e-05
-2.39929846416083e-05
-8.65917338610011e-06
-3.73997889543904e-05
-3.93324182628461e-05
-2.02410130886122e-05
-6.07122196117175e-06
-3.32152747798413e-05
-1.1607326431649e-05
-1.72477642723173e-05
-1.86317459865403e-05
-1.08630329910283e-05
-3.44819853017898e-05
-1.67562665393403e-05
8.62440785043451e-06
-1.25525077614292e-05
-6.77871656685619e-06
-2.3906280828297e-06
-1.8566251279316e-05
-7.59901489276713e-06
-4.40771308706661e-05
9.02964605022167e-06
-2.4594513426681e-05
-1.6376093836841e-05
-9.98906468031706e-06
-2.6777942407685e-05
-4.65630224409561e-05
-1.3903955498735e-05
-1.67850052952974e-05
-3.87464267523916e-05
-2.09131866259527e-05
-3.92792144043919e-05
-5.60453397224621e-06
-8.77783993898316e-06
-2.19036177172089e-05
-3.13745760038237e-05
-3.10764687264933e-05
-1.15632322523376e-05
-2.7488738635396e-05
3.63537055800516e-06
-2.60871690203152e-05
8.31194261640491e-06
-2.96415040528385e-05
-4.7465324447748e-06
2.5451562471638e-06
-2.72501758707794e-05
-2.6590495561738e-05
-3.33023432658278e-05
-3.45896824163191e-05
-1.91532321267242e-05
-3.63641882321772e-05
-3.34533611701623e-05
-6.80977308425767e-05
-1.49401587250589e-05
-2.21629938206361e-05
-2.37468978648775e-05
-1.68152856706576e-05
-1.4550932567927e-05
-1.69660844568463e-05
-2.0604799952892e-05
-3.50344613888581e-06
-3.36387358316704e-05
-7.36150596195997e-06
-3.29900282210957e-05
-2.38642543921567e-05
-3.00901139008004e-05
-1.54860441022687e-05
-1.75817884639403e-05
-3.8967924105956e-05
-2.98184169346553e-05
-2.71190302334185e-06
-2.57952840153123e-05
-1.99926346676847e-05
-2.57262816315404e-05
-2.83955650835334e-05
-1.95018717084989e-05
-3.22398711722228e-05
-1.15077243715528e-05
-1.23192124610505e-05
-7.2255419660718e-06
-1.66224687836623e-05
-2.84414401347558e-05
-7.24638444425906e-06
-3.56639615422491e-05
-4.62011236917927e-05
9.91021437167813e-06
-4.135842826356e-05
-4.27139073877828e-05
-2.36925113316881e-05
-2.55062275048289e-05
-2.37945571943479e-05
-2.79823294087798e-05
-2.022913043808e-05
-1.24693520257452e-05
-6.61545996285384e-07
-1.23844348620526e-05
-3.75359628560917e-05
-2.0813304130573e-05
-3.51881477782676e-05
-2.23107625193308e-05
-1.59573573565238e-05
-2.68763808810284e-05
-3.0200054771723e-05
-2.79647908345321e-05
-5.26269188022579e-06
-2.9810772490074e-05
-2.4871438778377e-05
-2.86902025965134e-05
-1.25679274779423e-05
-1.52512993651349e-05
-2.36808220485488e-05
-1.20608432965936e-05
-8.2779873246485e-07
-1.05030905488254e-05
-4.29539092406211e-05
-2.65224025757231e-05
-5.51455911146771e-05
-4.01881708669672e-05
-1.43668325836852e-05
-1.39592567137151e-05
-1.57275514369753e-05
-8.16492983667046e-06
-1.02798161019933e-05
-3.30042254952271e-05
-1.27620563354045e-05
-2.61402583172258e-05
-1.86097209793012e-05
-1.7122889303757e-05
-1.95201063982992e-05
-2.54944988558594e-05
-1.61051034456875e-05
-1.66710401214467e-05
-3.01848366712857e-05
-6.76555986330363e-06
-1.67657108872212e-05
-3.46666174039427e-05
-2.20766201603171e-05
-2.34859397431702e-06
-2.36116893466212e-05
-2.83563550784631e-05
-3.82248533458869e-06
-2.0180201580772e-05
-1.95297060892907e-06
-4.11463156310337e-05
-2.2084742975659e-05
1.17969947685794e-08
-1.35853694736193e-05
-3.78832227922346e-05
-4.19914904954151e-05
-2.02016460779411e-05
-2.65624959047957e-05
-4.05763214466442e-06
-2.2828620279062e-05
1.15973470275565e-06
-8.11022701284331e-06
-4.1427725206594e-05
-1.62263833543855e-05
7.12310015104653e-06
-8.57185615971679e-06
-1.68895907673476e-05
-3.08191233709294e-05
-2.12119770626076e-05
-2.78186264759166e-05
-8.93388675422859e-06
4.79523028330593e-07
-4.9828648556807e-06
-1.53296134918428e-05
-1.67741212628323e-05
-8.0210831244972e-06
-2.64148260827364e-05
-1.22558663930246e-05
7.53531230914668e-06
7.17440658829876e-06
-1.09459518331223e-05
-2.19972427309469e-05
-2.81855388117167e-05
-4.56916370961884e-06
-2.42657831147441e-05
-2.61416292767845e-05
-5.23258370669712e-05
-1.39990215394759e-05
-1.83408470383221e-05
-2.30265767158597e-05
-2.54486613158362e-05
-3.18563655720578e-05
-1.70958889337535e-05
-2.10818548117448e-05
-3.55520309680093e-05
-2.90132124259858e-05
-3.97366306028103e-05
-2.69543397937586e-05
-1.49227328779793e-05
-3.58666409431591e-05
-4.04360697295781e-05
-1.25057421381126e-05
5.23392065521951e-06
-1.66224397161916e-05
-2.06898994067548e-05
-1.2154753685624e-06
-5.32123461235951e-05
-2.86998582595337e-05
7.54256308489847e-08
-1.74037610856442e-05
-8.96118655289688e-06
1.82224071954126e-06
-2.26209895225669e-05
-3.56511947691606e-05
-2.69090610030911e-05
-1.50266101334538e-05
-2.4784833752651e-05
-9.26815798621825e-06
-7.4751831935664e-06
-2.36126628966841e-05
-2.59766624981218e-05
-1.83598974765423e-05
-2.21500114330067e-05
5.30445635320343e-06
1.2017916198859e-05
-1.24814538951187e-05
-2.84896395184278e-05
-2.18278065764939e-05
-7.93192543342893e-07
-1.33649021858154e-05
-3.46363241001413e-05
-3.64762702640972e-05
-1.99516065769204e-05
-1.8194778728469e-05
-1.59841824615184e-05
-3.71893289669766e-05
-1.0192874148774e-05
-1.61272456876594e-05
-3.46898423544099e-05
-2.71694651941186e-05
-2.78540692074598e-05
-2.42845098852955e-05
-7.35511451882309e-06
-2.15419142845287e-06
-8.96204539443088e-06
-2.93838191137529e-05
-1.42976154907682e-05
-2.90959867745147e-05
-1.45439907556138e-05
-2.93507813704374e-05
-3.9508126070223e-06
-1.03911675183039e-05
4.76787876858705e-07
-1.79123780048851e-06
-1.12164180963776e-05
-4.79624040043261e-06
-1.78333497758994e-05
-4.27603056579479e-05
-2.86239190874272e-05
-2.39070459480632e-05
-2.64037517493802e-05
-1.65207953491821e-05
-2.06384538756294e-05
-2.76401507220786e-05
-5.58885930406677e-05
-2.29797086610027e-05
-6.687394366669e-06
-3.57570718088653e-05
-1.92295702743686e-05
-2.3224785672709e-05
-7.85801749644495e-06
-6.41648366235854e-06
-1.26927976446731e-05
-2.38903312388241e-05
-1.52092561988889e-05
-2.1941580541872e-05
-3.07864977643182e-05
-2.71697316523211e-05
-4.50968954838599e-05
-2.37459195329628e-05
-2.01929249278345e-05
-1.46164360145129e-05
-1.48520412136617e-05
-3.41652227012489e-05
-2.13195177211544e-05
-1.3350824231452e-05
-2.43268765990384e-05
-1.99591924017749e-05
-7.33684462967171e-06
-3.04138930647698e-05
-2.10245509561868e-05
-3.92087125134732e-05
-1.99492976265502e-05
-1.97512267249895e-05
-1.10051537457043e-05
3.71361660539916e-06
-1.42949443033079e-05
-3.43897204346151e-05
-5.80563838607459e-05
-3.63442673035388e-06
6.36245894683035e-07
-2.6578832102303e-05
-2.25807182879362e-05
-1.48791326289312e-05
-3.73320349624512e-05
-1.46353103564603e-05
-1.35752321384513e-05
-3.05426397884925e-05
-9.05050020198347e-06
-4.99171794930312e-05
-1.96657067840792e-05
-1.35418536213192e-05
-2.03286541467616e-05
-5.87419967222787e-06
-2.80338123099609e-05
-2.92078908261063e-05
-1.95319350952432e-05
-3.51517377075605e-05
-2.91467500961254e-05
-5.73391116884766e-06
-5.46938936656677e-06
-2.4712636473883e-05
-8.40998591052797e-06
-2.24734410241957e-05
-7.60540925379203e-06
-2.69018487821305e-05
-1.71327157414101e-05
-1.62326779154966e-05
-7.50384335890491e-06
-1.76130253251274e-06
-7.58682441412627e-07
-1.89952229798692e-05
-1.4577468732431e-05
-1.96408323901281e-05
-1.55162760680734e-05
-3.18045945723308e-05
-1.6291205232603e-05
-1.33338257644867e-05
-1.60255184048117e-05
-2.58175576629729e-05
-1.26261697636914e-05
-3.63550438290323e-05
-3.64405142922907e-05
-1.70405570904208e-05
-2.49077995523931e-05
-2.1310830534253e-05
-5.20506809614497e-06
-2.83338437466045e-05
-2.83836725822618e-05
-3.92440673643162e-05
-4.22242928157898e-05
-1.69197564619781e-06
4.22869664285458e-07
-1.45639632356386e-05
-2.39940717320966e-05
-1.61199328675829e-05
-2.46918601802081e-05
-1.19340094564166e-05
-2.72509827142535e-05
-3.46941753091887e-05
-8.83479282122435e-06
-3.29048301207595e-05
-4.92718257554158e-06
-1.32955967540392e-05
-3.31905392499338e-05
-2.30218391289121e-05
-4.29004088578847e-05
-1.8626256966778e-05
-2.34366939514619e-05
-1.21714478830962e-05
-2.14764477168809e-05
-3.4069536955163e-05
-1.7684960141733e-05
-3.48617457708141e-05
-3.82093160305378e-05
2.53415313900365e-07
-3.71438712024519e-05
-2.23609392057639e-05
-2.15740609243088e-05
-2.69211808148092e-05
-3.35753382365725e-05
-1.48630253920479e-05
1.2350134546904e-05
-3.97543454348655e-06
-1.27288237805106e-05
-2.27235378865554e-05
-1.83454210662482e-05
-2.5178874477216e-05
-3.34343582743042e-05
-2.25480240711336e-05
-2.92176077986872e-05
-3.76773290075104e-05
-3.2002852310577e-05
-7.20014552499315e-06
-3.91270553582427e-05
-1.99108481262134e-05
-2.08658364981474e-05
-1.04945180619355e-05
-3.07705494495341e-05
-2.6002029428392e-05
-2.55331468645747e-05
-3.62434199795468e-05
-1.20555807630907e-05
-1.37181182705841e-05
-4.34829511260687e-05
-1.72942904172803e-05
1.60600361572118e-05
-1.97909129642059e-05
-4.21089157381107e-05
-1.22178346662726e-05
-1.52021965450339e-05
6.60518680488638e-06
-1.69333116700892e-05
-2.39655636972706e-06
-4.18507432756035e-05
-2.52940648282236e-05
-3.45289792451037e-06
-8.85838606290986e-06
-1.37221401161077e-05
-2.49675428849228e-05
-2.07241762472553e-05
-1.74691321050394e-05
-1.62050473648891e-05
-1.51550716785035e-05
-2.17775811630332e-05
1.87053474243566e-06
-2.5798358613427e-05
2.68738094050735e-06
-3.03388311231308e-05
-3.58034262816714e-05
-1.27315245895773e-05
-2.31474598502412e-05
-1.35879424568434e-05
-2.35548868915338e-05
-1.44200425423883e-05
2.62569069705376e-06
-2.11494133270778e-05
-2.13386914827512e-05
-1.34610338075223e-05
-2.16177853971259e-05
-2.45478421103958e-05
-3.2525950346366e-05
-1.55916530509751e-05
-1.32149661545659e-05
-1.88800565622217e-05
-3.32617193787195e-05
-1.78422368390256e-05
-1.58084219756487e-05
-1.32014441460432e-05
-1.83576634241547e-05
-2.94223292323049e-05
-1.7946456066332e-05
-1.16242300749914e-06
-1.77888602743609e-05
-3.03176907879106e-05
-1.90151381191778e-05
-3.28597520748465e-05
-2.03449110806913e-05
-3.64386407640592e-05
-1.14021360955919e-05
-3.93153131320062e-05
-4.26981192573261e-05
-2.08598379502616e-05
-2.27634824605032e-05
5.85922720497619e-06
7.78321168424959e-06
-2.35472329921529e-05
-1.07889725105044e-05
-1.92400140959933e-05
-2.00873092596115e-05
-2.50890915307499e-05
-3.27593031455402e-05
-3.26811883402942e-05
-3.56341842535918e-05
-3.07271002544706e-05
1.91926224976763e-06
-2.84703847646634e-05
-1.60881993946886e-05
-2.5619800036022e-05
-2.38416774660244e-05
5.09231786376403e-06
-3.1399767753927e-05
-2.33176527504572e-05
-1.8098351471436e-08
-4.5896896310524e-05
-2.57260574946656e-05
-3.64218063894959e-05
-2.45338782472921e-05
-1.94482952004356e-05
-2.53669297182659e-05
-2.32094930172792e-05
-4.01451074165688e-06
-1.32769704012097e-05
-6.64312699828356e-06
-4.54943556245723e-05
-2.5821681452159e-05
-3.12314674426796e-06
-2.23559937138711e-05
-2.53584826064113e-05
-4.71973202918239e-07
3.62863306310409e-06
-6.29498787754162e-06
-3.65844450757774e-05
-2.70014941059213e-05
-1.00491625739281e-05
-5.02306923105329e-05
-3.59100028771274e-05
-2.76879771652027e-05
-1.07021220018206e-05
-2.13163335733507e-05
-1.79091440158669e-05
-8.27750076757238e-06
-2.79195969125686e-05
-2.19652226713552e-05
-2.44791007647217e-05
9.82596609063692e-06
-3.32902972443569e-05
-2.18963631151515e-05
-9.48071812761279e-06
-2.52226284273178e-05
-4.71000349724278e-05
-2.70847718028212e-05
-1.56306424306717e-05
-1.41070128034678e-05
-2.43454071683499e-05
-2.68626840301094e-05
-7.9549432685104e-06
-2.47180120907387e-05
-3.07521305128228e-05
-1.94309566605643e-05
-1.68345492641854e-05
-2.66838270729725e-05
-5.9767291726224e-06
-1.08957636369325e-05
-2.08600137311524e-05
-6.69179385387293e-06
-2.58682327703494e-05
-2.37102427881749e-05
-3.29401620743578e-05
-1.84024465785704e-05
-3.08794911801235e-05
-2.29125326147546e-05
-2.00204315306721e-05
-7.93255632484171e-06
3.12993901574037e-06
-2.13088226705764e-05
-1.66367362720067e-05
-1.05907677723504e-05
1.41008688906125e-06
-1.21617239659078e-05
-7.10795061891527e-06
-2.72942997395895e-05
-1.48921169943093e-05
-2.85573848675712e-05
-1.43141768727285e-05
-2.12390312087276e-05
-2.9478572475984e-05
-3.57720002648312e-05
-3.28261909620698e-05
-5.00894010846325e-06
-2.98989274637498e-05
-1.15940744839153e-06
-3.17143230561211e-05
-2.53120478365e-05
-3.30931009772313e-05
-3.1216070076335e-05
-1.97196977936147e-05
-1.54346735881978e-05
-2.63382688052445e-05
-7.58947221090674e-06
-3.05957021133504e-05
-1.43177805129171e-05
-3.27850506215728e-05
-1.72524313196461e-06
-2.65875993639875e-05
-8.70395312292398e-07
-2.77207504209537e-05
-4.60035008057322e-05
2.9030158637326e-06
-2.69337174333881e-05
-1.71576111677071e-05
-3.20196088127266e-05
-1.64808499494917e-05
-2.23115883294426e-05
-2.47825475090657e-05
-3.83086272957127e-05
-1.9604106890869e-05
-3.02319905964725e-05
-3.60805528762458e-05
-7.45318282349634e-06
-4.09956702429593e-05
-9.28426513115894e-06
9.10448913671563e-06
-2.35913953805418e-05
-9.14241080092798e-06
-1.59234497521633e-05
-2.81092444982997e-05
-3.22039386713721e-05
4.13308843638886e-07
-2.39777661986551e-05
-9.54458682299105e-06
-2.10487077219899e-05
-2.48148942437134e-05
-2.52974513152861e-05
5.38177618788127e-06
-1.45921811256302e-05
-3.02472530559509e-05
-1.99625084602278e-05
-2.67062448447622e-05
-2.24541008702931e-05
-1.67618381067137e-05
-3.86226567558069e-05
-2.13706006643249e-05
-2.76814724173577e-05
-4.29598231657077e-05
-2.46959203311306e-05
-6.73286915622839e-06
-4.57618774868308e-05
-1.48343210666842e-05
-3.12189571184922e-05
-2.23475465922657e-05
-2.437693916479e-05
-1.57008100204147e-05
-1.49830654737723e-05
-2.14410896383004e-05
-3.46536987243114e-05
-3.2636489662505e-05
-2.95959820077102e-05
-2.6328038727697e-05
-3.37464153145526e-05
-3.47798830101038e-05
-1.59246851712689e-05
-7.19759610959251e-06
-1.18163667749329e-05
-1.77072381894634e-05
-2.15704037353151e-05
-3.73927160300956e-05
-1.13072576170331e-05
-3.45251604738908e-05
-2.63758563623957e-05
-5.6427557720144e-06
-2.58670527689e-05
-4.48936687462751e-06
-2.51719611607427e-05
-1.3592306413315e-05
-1.45557665566531e-05
-2.33934983348111e-05
-1.37358185137509e-05
-2.88987320040266e-05
-2.78530929050987e-05
-3.93555469134106e-05
-3.18631956899778e-05
-1.11031389357385e-05
-4.01941210288686e-05
-2.23931856787482e-05
-1.87653302866499e-05
-2.70266563322002e-05
-2.38956530167743e-05
-1.53512090806934e-05
-2.43087283142433e-05
-2.44045152123415e-06
-2.41716422677348e-05
-2.09292699148906e-05
-7.79263866666936e-06
-3.74458162399755e-05
-3.57438784352595e-05
-2.22710354418359e-05
-1.54210713884779e-05
-3.51439133879136e-05
-1.91998540324352e-05
-3.26183735063587e-05
-3.1045899754092e-05
-5.22768792580346e-05
-1.24724618155847e-06
-2.77894574806096e-05
-3.22724200829683e-05
-3.84165759975081e-05
-1.29160023527644e-05
-2.30625809432333e-05
-2.52825557263145e-05
-2.01201648109425e-05
-1.59277933126692e-05
-2.09389669066131e-05
-1.91120676729768e-05
1.36766160312169e-06
-3.70328566455251e-05
-2.7263145689693e-05
-4.65946902727442e-06
-2.42467048175565e-05
-1.46149930173203e-05
-1.74101824263754e-05
-3.33719100654748e-05
-2.35790298669117e-05
5.33303568113131e-07
-6.12726116475623e-06
-2.21916761726121e-05
-1.64326303039303e-05
-7.10080077828332e-06
-1.63896936179404e-05
-1.17341167557336e-05
-3.07823244931772e-05
-1.9674153114418e-05
-1.53727869342665e-05
-4.82707641790272e-05
-2.45639063157346e-05
-2.92432823117753e-05
-2.08570558034207e-05
-1.80640710628997e-05
-3.02756137421264e-06
-1.7347147088253e-05
-1.35578181148928e-05
-1.37748878839374e-05
-1.95571254950685e-05
-2.08942697333086e-05
-2.18892898769907e-05
-2.52285629642585e-05
-1.96491863969611e-05
-1.2540610815532e-05
-1.59083873039021e-05
-9.71683296446034e-07
4.36152633696784e-06
4.90175032900547e-06
-2.38985689873818e-05
1.57347134359296e-06
-2.34839438548321e-05
-4.21221073357923e-05
-1.78111910989773e-05
-6.13578057436443e-06
-2.29129388589991e-05
-8.80347174412096e-06
-6.80427985066655e-06
-1.55811579233421e-05
-3.64579006743581e-05
-3.3665874750574e-05
-1.15095534926061e-05
6.9748976465644e-06
-1.77172145801435e-05
-1.02451175636881e-05
-2.25693700506775e-05
-3.8550045026653e-05
-1.07918494015023e-05
-5.37734467612348e-05
-2.63284716331627e-05
-3.49608874414266e-06
-2.51446053088931e-05
-3.13630379379708e-05
-8.32394968382596e-06
-2.52049888439829e-05
-1.81968288720671e-05
-5.98852358863642e-06
-2.37101188214314e-05
-1.72006235769099e-05
-1.20488307089177e-05
-3.19009173465557e-05
-2.08846816520178e-05
-1.80084163825475e-05
-1.88385147909065e-05
-2.81789379430493e-05
-3.238163127409e-05
-1.2163814102316e-05
-3.03675006438847e-05
-3.64750076735121e-05
5.13921446579561e-06
-1.40160347279197e-05
-1.97945146525927e-05
-1.96495698804274e-05
-2.29467024460576e-05
-2.38962771066605e-05
-3.91738605897305e-05
-1.47727514853824e-05
-1.20065033580837e-05
-2.71846598711392e-05
-2.15030750194149e-05
-2.64419276415893e-05
-2.10220897803114e-05
-1.38025129750903e-05
-1.65734144181659e-05
-1.50927208412108e-05
-2.31879189970736e-05
-3.94932476603823e-05
-7.97989702293931e-06
-2.59230865864167e-05
-2.37282416178816e-05
-1.93173833571351e-05
-7.34680819455932e-06
4.64432260664938e-06
-4.06276832214491e-05
-3.53925009332149e-06
-1.0314915190089e-05
-2.75678904371614e-05
-1.79728011907675e-05
-1.45033506087154e-05
-1.59875754703055e-05
-2.74975564134819e-05
-1.20169876005678e-05
-1.83608875974535e-05
-2.98879778526377e-05
-2.74830690465294e-05
-2.4046080818691e-05
-1.82879365289158e-05
-2.33602691674751e-05
-1.41628328771447e-05
8.07457517059962e-06
-2.50451410071182e-05
-1.07386259372816e-05
-1.15260955057408e-05
6.2474685191305e-06
-2.34694358047926e-05
-2.59122422594854e-05
-3.03248821391237e-05
-1.23984337902315e-05
-1.45925045404838e-05
-3.54815963536417e-05
1.41262162847463e-05
-2.35976058117414e-05
-1.2645627882424e-05
-8.01345793116363e-06
-2.65558924508352e-05
-3.00188661719989e-05
-4.12702749872182e-05
-3.80808349103665e-05
-2.76302135934139e-05
-2.90677004678007e-05
-3.7032352881384e-05
-1.43550935752815e-05
-2.43037608202495e-05
-2.08836121318315e-05
-2.91751169952213e-05
-2.4479503635479e-05
-2.90919093933303e-05
-2.22845212661803e-05
-2.33181631490421e-05
-2.76418338266248e-05
-1.18624325593782e-05
-9.29024439070857e-06
-3.89052566607579e-05
1.78588195511202e-06
-2.40564768929433e-05
-1.9473168077044e-05
-2.76051419149196e-05
-1.65703529909512e-05
-1.19290237570143e-05
-4.25224884021653e-05
-1.46169750846578e-05
-2.44503565253361e-05
-1.66400385557885e-05
-1.4724166785902e-05
-2.53097858597268e-05
-2.37055648599413e-05
-1.24236397879326e-05
-2.49874235755699e-05
-1.10604050808975e-05
-2.01381549135824e-05
-1.81495862154622e-05
-9.32268212417172e-06
-1.52192253851444e-05
-3.17863083692667e-05
-1.53993536666345e-05
-2.67351523348494e-05
-1.80708857355347e-05
-2.17103344318172e-05
-8.05308431918237e-06
-4.06148533082748e-05
-1.63815466006695e-05
-2.12890204168181e-05
-1.97069912910168e-05
-1.10979741483198e-05
-3.05346982239366e-05
-1.87346494721513e-05
-3.25358601051251e-05
-1.71212203332466e-05
-3.2239360584347e-05
-7.92441529170076e-06
-4.34952108251044e-06
2.18702667870132e-06
-1.85311963181719e-05
-2.23861448536005e-05
-7.33427766371037e-06
-1.58629731467235e-05
-3.18318325338623e-05
-4.10003343416296e-05
-8.68101270445739e-06
-3.97555726410432e-05
-3.6398751772726e-05
-1.52886536876081e-05
2.4582696979359e-06
-1.46763198804818e-05
-2.14714647499944e-05
9.44195249377779e-06
-1.03361462951122e-05
-9.77678260513073e-06
-5.63207792642317e-06
-3.78900671809522e-05
3.99357332569939e-06
-1.65671052469687e-05
-1.51987656094468e-05
-7.25255313563302e-06
-1.7557480417438e-05
-2.77080102917582e-05
-1.20247023528474e-05
-1.18725419382438e-05
-2.01110595628491e-05
-1.91882825438932e-05
-7.64782630508318e-06
-1.22265004634187e-05
-1.86376691890842e-05
-3.14732961152131e-05
-2.87302124612283e-05
-3.07426525757189e-06
-2.48076546789467e-05
-3.17223361684961e-05
-1.01693408018896e-05
-3.296170339383e-05
-1.25919094916731e-05
-3.44961397280736e-05
-3.69796970686851e-05
-1.00334920711046e-05
-2.43374548528724e-05
-4.57466400209494e-06
-2.73284403233592e-05
-1.89030428084979e-06
7.12907276533314e-06
-2.08202653331861e-05
-1.40238656487831e-05
-4.11643017335124e-05
-1.76308844394081e-05
-3.44392342597482e-06
-3.29534549640662e-06
-4.20700537101612e-05
-3.35891543337585e-05
-2.77396589699255e-05
-1.88603737080804e-06
-2.80879399454758e-05
-6.24622614355244e-05
-1.61253354685254e-05
-2.32593123418411e-05
-1.67140239055318e-05
-3.92859021103811e-05
-1.66667023314824e-05
-2.76042502572906e-05
-2.46295575701931e-05
-1.47126398628922e-05
-2.20758061159213e-05
-3.3961418003608e-05
-1.79522573489845e-05
-1.47935639806342e-05
-2.74988609705248e-05
-1.6942927548677e-05
-2.38090515497574e-05
-3.32127097617212e-05
-3.51884272895104e-05
-1.07679183308813e-05
-3.32927104127317e-05
-3.00937125368069e-05
-1.55847694312e-05
-1.81678689780385e-05
-2.72090144176159e-05
-1.28149293430443e-06
-1.77784329863599e-05
-3.44798007250733e-05
-2.20494831298635e-05
-4.28832353440576e-06
1.19924177658999e-06
-5.44256729582494e-05
-3.46077774656536e-05
-1.04442291523331e-06
-1.40398755922089e-05
-3.50958531302332e-05
-4.60270094577637e-05
-2.25899910366567e-05
-1.32141367419847e-05
-3.39283638960361e-05
-2.77551954952739e-05
-3.17783870714959e-05
-3.30169449049734e-05
-7.11669636458204e-06
-2.83157672631085e-05
4.19844616677353e-06
-1.11000154842846e-05
-3.26546867815122e-05
-1.52176984921604e-05
-1.55217141238367e-05
-3.11049639862573e-05
-3.34013206964719e-05
-1.40248097408884e-05
3.27885801232145e-06
-3.25626320389482e-05
-1.49758485472696e-05
-8.07563397036577e-06
-3.56834081030195e-05
-2.01870668824795e-05
-2.09871227210317e-07
-2.91281593282636e-05
-2.49662770627889e-05
1.82882191445708e-05
-2.43065510771187e-05
-2.8388463643994e-05
-5.5158462715903e-05
-1.34325000681949e-05
-2.5552447629508e-05
-1.4058600822025e-05
-3.0624417946388e-05
-4.0393586826781e-05
-1.77038922325954e-05
-2.16399318385611e-05
-2.64557840009736e-05
-2.17014652623677e-05
-4.05372951656978e-05
-2.27138822660393e-05
-1.76341909137176e-05
-2.60926501545526e-05
-7.51164545651143e-06
-3.782969737143e-05
3.98760207795398e-06
-1.7282597057408e-05
-2.83392837641163e-05
-2.60504812862308e-05
-2.47839955304477e-05
-2.11063351880938e-05
-1.50128039127571e-05
-3.12759012148887e-05
-3.76027825096914e-05
-2.28856728604176e-05
-1.1751082320507e-05
-2.19067535993502e-05
-4.05411543269398e-06
-1.77841657087133e-05
-2.24397365724325e-05
-1.74175763584387e-05
-2.88834555137141e-05
-2.36358284507478e-05
-1.69757379370681e-05
-4.0294894905046e-06
-2.70881144551759e-05
-3.79776435412625e-05
2.54818326446726e-06
-3.25256686752695e-05
-2.07378434348235e-05
-6.99938960667387e-06
-2.58758064748749e-05
-3.00414347418821e-05
-2.73770039163332e-05
-3.78110184309937e-05
-8.29969005118408e-06
-2.90663328995424e-05
-4.12334239355608e-05
-4.56088096847039e-07
-6.11673211289178e-06
-1.21530646971053e-05
-2.45074082808132e-05
-1.63500674933519e-05
-2.48183823412891e-05
-1.88160743637157e-05
-2.23944174528567e-05
-1.98226904160614e-05
-5.73211487811105e-06
-1.38062809578692e-05
-2.22586855749581e-05
-2.06871638720126e-05
-1.34664398404543e-05
-2.03520114160349e-05
-2.09959861689033e-05
-3.71567660127751e-05
-3.45959384576352e-05
-3.38289309354657e-05
-1.54066059905239e-05
-4.02070120401718e-05
-1.29698011417968e-05
-3.30565759092579e-05
-2.27649908208308e-06
-9.50204602623942e-06
-2.33774514517341e-05
-3.11854952967995e-05
-3.31500422432878e-05
-1.43655091843354e-05
-1.79078239409543e-05
-1.40289006992006e-05
-2.08039737063789e-05
-2.44733381352749e-05
-3.99827072163021e-05
-2.85467495348491e-05
-1.05039737027749e-05
-6.44921812998933e-06
-2.16090654865881e-05
-6.75934339794223e-06
-2.95295757494376e-05
-1.8766851000808e-05
-4.42452146494271e-05
-2.86841192425897e-05
-3.83538457060776e-05
-3.27294156826072e-06
-1.51260836692461e-05
-3.09668745110851e-05
-6.74843630319888e-06
-5.14579492795126e-06
3.87468942774265e-07
-2.93087077891545e-05
-1.69061505116631e-05
-1.9673055313919e-05
-2.58543437581133e-05
-1.50748193843049e-05
-2.41773840546662e-05
-1.02467311416668e-05
-8.0584019039232e-06
-3.21297030142935e-05
-3.71221395292998e-05
-6.20387523989489e-05
-3.48957111423486e-05
-8.72547122024204e-06
-1.70896572536843e-05
-5.0291070110952e-06
-1.49392581633491e-05
-1.13827894482088e-05
-2.28824206599371e-05
-5.80131169443355e-06
-3.56097923481553e-05
-2.32477202041421e-05
-2.34307894052719e-05
-1.73219682124301e-05
-3.00488834638365e-05
-2.55561889190403e-05
-1.28605590874838e-05
-1.86750503946813e-05
-3.26376204940414e-05
-1.86199991026889e-05
-1.54153526328439e-05
-4.0375904488121e-05
-3.01764795961653e-05
-2.3230059723934e-05
-4.92911557985705e-06
-2.85419091481169e-05
-1.83497061366673e-05
-4.51356106007542e-06
-2.74336605758266e-05
-3.2483713773296e-05
-2.07866423456255e-05
-4.75074416406989e-05
-2.44051501068908e-05
-9.38271258637049e-06
-1.37126334655046e-05
4.76952639641466e-06
-2.60521906314459e-05
-2.04596327487843e-05
-3.00817001585543e-05
-1.92647003560397e-05
-4.28209745167865e-05
-2.53666599596301e-05
-2.65509397815163e-05
-1.41767236089596e-05
-2.36667166689414e-05
-9.90864058231942e-06
-1.73456751274327e-05
-2.44382964320168e-05
-2.04053873064172e-05
-1.40795207475974e-05
-1.80772758217251e-05
-2.66021608506072e-05
-4.38851750331616e-05
-4.89074357411526e-06
-2.01040650169608e-05
-1.05833569970156e-05
-1.65273193740726e-05
-2.32858208686345e-05
-2.30484317096261e-05
-3.80342501172184e-05
-1.05105969483135e-05
-1.56734453403096e-05
-5.35376101291524e-06
-2.62165579796071e-05
-1.27163792090975e-05
-3.8378334583917e-05
1.36397641416542e-06
-3.45337042828293e-05
-2.31842551494982e-05
-3.26670021143908e-05
-3.18867417973003e-05
-1.66071908313674e-05
-2.90161535293683e-05
-2.21740452275775e-05
-2.38676587911234e-05
-2.3135638342867e-05
-6.11199045347764e-06
-8.42385742968196e-06
-2.38598798732335e-05
-3.200545443883e-05
-1.39063808924903e-05
-3.56449691905091e-05
-1.82525234894459e-05
3.91088238108346e-06
-1.49584978798243e-05
-1.27930358210929e-05
-5.45357754638055e-06
-1.10400426848764e-05
-3.92632044398714e-05
-2.48127416039964e-05
-1.81370237657845e-05
-2.83694745546769e-05
-1.93762678099989e-05
-1.1568065624132e-05
-1.82282552981039e-05
-2.93904934654976e-05
-2.91899558565055e-05
-1.40156622378017e-05
-4.03039433794102e-06
-3.48792241329997e-05
-3.88532231297052e-05
-1.78556211254777e-05
-1.12732946980952e-05
-1.5555632517043e-05
-1.89366639866059e-05
5.4768279261478e-06
-2.3213295332214e-05
-4.40740976591712e-06
-2.46494017914471e-05
-1.30345360052015e-05
7.40852760856873e-06
-1.45838153228873e-05
-2.42540678284431e-05
-1.91056092726553e-05
-4.93491564998404e-05
-1.47419134736266e-05
-5.59253964951491e-05
-2.91762286161796e-05
-3.52905965477338e-05
-2.74698570600694e-05
-5.76366355050404e-06
-3.31503191704724e-05
-3.27476560766424e-05
-2.66757928720854e-05
-3.55465356715503e-05
6.62182292660453e-06
-3.24861335055923e-05
-1.22539157251094e-05
-3.08226715653001e-05
-1.08877674380987e-05
-2.85030125315149e-05
-3.51258317728176e-05
-3.84943490053338e-06
-3.16487632703484e-05
-2.39624535436011e-05
-1.86471887117116e-05
-1.41928568280579e-05
-3.24324322409064e-05
-4.48262088965423e-06
-2.1685719885728e-05
-3.04307474802984e-05
-1.64492863747026e-05
-3.01399138130575e-05
-2.23194423932352e-05
-2.41826421986952e-05
-3.37344603579217e-06
-2.18604186433443e-06
-2.17274304583437e-05
-2.51481172461786e-06
-7.95873110804164e-06
-3.73953128437111e-05
-1.32772690902539e-05
-1.31314109457082e-05
-3.37699320475839e-05
-8.30274396207026e-06
-3.78356791397352e-05
-1.70794167777685e-05
-3.76809984635291e-05
-3.82010013617534e-05
-2.09282781811342e-05
-1.69492562039254e-05
-2.43044606867166e-05
-1.7766182431085e-05
-1.41063547711509e-05
-3.409920438339e-05
-4.52809171868268e-05
-2.0675074713571e-07
-9.1003743671197e-06
-2.06023327810797e-05
-2.58437575736737e-05
-4.11908369571518e-05
-8.51849035716667e-06
-8.6715296520047e-06
-2.04307885250934e-05
-2.52224210665523e-05
-1.23223580007944e-05
-9.77158957895546e-06
4.28364443263631e-06
-1.34364213714103e-05
-1.84700133800749e-05
-3.44671916767991e-05
-3.32131859205662e-05
-2.80428494494803e-05
-5.4995147206132e-06
-2.68728736533716e-05
-2.98941010714544e-05
-2.22866969921755e-05
-5.06432885035117e-05
-2.31454962888912e-05
-4.24697069653061e-05
-2.96390025395925e-05
-1.60724589033053e-05
-1.42968560950567e-05
-1.07261600324608e-05
-3.24673523126462e-05
-2.62433033543933e-05
-3.04345980466795e-05
-4.03695526407632e-05
-1.89119158006593e-05
-1.27174774596109e-05
-8.70187966062064e-06
-3.99468265175104e-06
-1.44235185809655e-06
-1.24004027380113e-05
-2.16488584323693e-05
-3.16532946311692e-05
-1.1288702574032e-05
-1.60370504393594e-05
-3.55135609823756e-05
-2.64854639397033e-05
-2.55659368359286e-05
-1.93474853065778e-05
-1.38555053902748e-05
-2.87705208722395e-05
-1.63065063689256e-05
2.84894033049341e-06
-1.60323684238543e-05
4.88551746849908e-06
-1.85825369423124e-05
-2.3847930596231e-05
-3.9853555622969e-05
-1.94434135963019e-05
-1.90803574509375e-05
-2.9680599227495e-05
4.64509035694819e-07
-1.1559872289844e-05
-2.36073948247207e-05
-4.89056420325733e-06
-1.15483530727277e-05
-2.90971420722111e-05
-1.60049534277813e-05
-1.93843893548092e-05
-2.75531351467998e-05
-3.63180722402643e-05
-4.14002622336992e-05
-3.29837400886849e-05
7.83484395790445e-06
-1.99519237014021e-05
-7.31860835438782e-06
-2.64765440552791e-05
-2.20329352218163e-05
-3.18282167378406e-05
-1.32541920770082e-05
-2.79793337001079e-05
-7.22249270090929e-06
-9.71958423043133e-06
-2.1332393674498e-05
-1.66500970603381e-05
-2.28986676070374e-05
-2.42525048656987e-05
-2.08675219911834e-05
-1.32405997794679e-05
-1.22219015019777e-05
-1.62547651090685e-05
5.82870986228506e-06
-1.47030462241852e-05
-1.71047450892437e-05
-8.32961980052248e-06
-1.06958711418597e-05
-3.26759464557004e-05
-3.59906591310979e-05
-1.402085079911e-05
-3.80576585968679e-05
-1.29863731094775e-05
-2.13500372678229e-05
-1.35772600237892e-05
1.15963804953776e-06
-1.7728564680854e-05
-1.57799402201849e-05
-1.89703223217421e-05
-1.46526553706232e-05
-2.05395188390071e-05
-1.86795063108696e-06
-1.30816283806375e-05
-1.35117756006718e-05
-2.38363066318248e-05
1.47445495889489e-06
-8.54539135617325e-06
-9.22206413318018e-06
4.06912972350076e-06
-1.56036338877863e-05
-3.03428557936239e-05
-3.36876863097514e-05
-2.83794167618221e-05
-4.63259770649219e-05
-2.23796622072967e-05
-1.01576815261779e-05
-1.77204090192295e-05
-2.17375649028803e-05
-2.43423200036949e-05
-2.61872092952531e-05
4.81417990238204e-06
-2.16142700020905e-05
-2.45451984452961e-05
-3.53567974929839e-05
-2.69563117786277e-05
-2.60906797650443e-05
-2.16580768321823e-05
-1.62600910761448e-05
-3.49457276425037e-05
-2.52170351405913e-05
-2.8206004649296e-05
-6.67721355764642e-06
-3.80528282201327e-05
-2.97586554900389e-05
-3.67348216776106e-05
-3.94777928184037e-05
-2.66725511991822e-05
-3.58827381203102e-05
-4.11411732227155e-05
-2.32410466930218e-05
-3.88259935738629e-05
1.32194910987383e-05
-3.65370939708186e-05
-2.39421220466608e-05
-1.95657539714387e-05
1.26110926163423e-05
-5.77571821411124e-06
-2.20504896228948e-05
-3.55481474289124e-05
-1.35966854453057e-05
-2.20438977282358e-05
-1.05187644412586e-05
-2.18947493957528e-05
-2.26746540260996e-05
2.73109256951714e-06
-5.19800050420798e-06
-1.50191281878748e-05
-4.08848756694376e-05
-5.29219856273198e-05
-3.20318283334581e-05
-2.01035194377007e-05
-1.45530684665965e-05
-3.14619779837437e-05
-1.74834288326001e-05
-3.1900735019263e-05
-9.4778203006027e-06
-3.1928055654525e-05
-5.94895635042857e-06
-1.75810823065281e-05
-2.69658708447162e-05
-1.12427342281966e-05
-2.50627829124465e-05
-1.34160416232174e-05
-2.15918109707857e-06
-3.51435480481016e-05
-4.02406212109379e-05
-1.18649081759844e-05
-5.49521396477059e-06
-2.28685754122195e-05
-2.80558879302102e-05
-1.41868258172342e-05
-1.85340699658878e-05
-3.17540830400821e-05
-3.28022842385127e-05
-5.43826875006633e-05
-1.86095644626201e-05
-2.69818351813019e-05
-1.33949018360757e-05
-3.7812221140159e-06
-2.62474499052276e-05
-2.46067366405363e-05
-1.46342128393731e-05
-3.32580692274937e-05
-1.50770941229954e-05
-3.26316670431613e-06
-2.77882537157957e-05
-1.47997530171035e-05
-1.36584233182738e-06
-2.91968782108263e-05
-1.36267146007072e-05
-1.85656042092905e-05
-2.22494146894733e-05
-1.19408046633416e-05
-9.60051237567939e-06
-1.54523410433825e-05
-3.16002813187561e-05
-2.15710740767259e-05
-3.55016815620299e-05
-1.32699906522183e-05
-2.38563210402571e-05
-5.5479765865125e-06
-1.40363896651452e-05
-2.25879817429196e-05
-7.73126163857145e-06
-3.02785434106574e-05
-1.86611070275059e-05
-3.50229095846672e-05
-4.35515720070463e-06
-1.34531448191693e-05
-1.29509441386524e-05
-4.06516004432619e-05
-2.96706296092158e-05
-1.35495472810604e-05
-1.87683643623025e-05
-3.80081629295925e-05
-1.8964004262562e-05
-2.02713939603961e-05
-3.30140637057446e-05
-9.79784299269246e-06
-8.5116055811008e-06
-2.72938412182097e-05
-1.82511133562331e-05
-2.06265757394312e-05
-2.47393073785286e-05
-3.95740823992448e-06
-4.32537483815798e-05
-1.612073962348e-05
-1.84366420877457e-05
-2.82270315922736e-05
-1.61605125669704e-05
-1.6752204270852e-05
-1.66584386487127e-05
-2.420828125201e-05
-1.42508304760286e-05
-1.06061364013411e-05
-1.05458425386595e-06
-2.52606198265457e-05
2.15910533333122e-06
-1.82029679866285e-05
-1.58176778466606e-05
-1.09003411854545e-05
-2.58349899760716e-05
-1.81335771230435e-05
-3.51217475327895e-05
-1.66719734882535e-05
1.30020937800891e-05
-2.9404437570666e-05
-1.71912168797438e-05
-1.20242368146401e-05
-2.18716977393549e-05
-2.16029053667307e-05
-6.49936295885489e-05
-1.01291643719835e-05
-5.97213346536334e-07
-4.17620992717338e-05
-2.42916455148417e-06
-6.29574518608691e-06
-2.10483967275802e-05
-1.5978164727067e-05
-2.71007676048494e-05
-2.70152912886272e-05
-2.41391126759712e-05
6.0729142505484e-06
-1.2165069588299e-05
-9.76523602353032e-06
-1.04819366041575e-05
-2.91719699053492e-05
-3.14248966445968e-05
1.84205101326399e-06
-1.55249840620217e-05
-3.30160472270249e-05
-2.2572056215698e-05
-1.34975590157851e-05
-3.36291688381639e-05
-2.56938324401298e-05
-1.64981634325921e-05
-3.45277498670344e-05
-1.46202790413644e-05
-3.66511371331444e-05
-1.01062933971442e-05
-1.21421020545954e-05
-3.16555244192519e-05
-3.09465442684794e-05
-1.4154021471849e-05
-1.87966794136352e-05
-3.34002593289279e-05
-3.38815966200369e-05
-2.452039558263e-05
-1.76713810105402e-05
-1.38106818672492e-05
2.70428591798222e-06
-1.57392486527167e-05
-1.4301527037793e-05
-2.36543964512104e-05
-4.22408090332642e-05
-1.51237999068113e-05
-3.27567446628187e-05
-2.26831558030729e-05
-2.38417197980026e-05
1.16851821039059e-05
-2.39429068661656e-05
-2.09466450461017e-05
-2.63167648335754e-05
-2.28525661104519e-05
-6.54682635097758e-06
-3.85457865603636e-05
-2.00674660336529e-05
-1.48576994894283e-05
-8.0294830559522e-06
-1.94952810979893e-05
-4.36543819273729e-05
-1.27865298224781e-05
-7.95522298528108e-06
-1.55917742218247e-05
-5.16207872173457e-07
-3.98111518017211e-05
5.58035981006684e-06
-4.92284528929219e-05
-1.01262869164983e-05
-1.71907361652689e-05
-1.67364658653818e-05
-1.29249145696634e-05
-2.21318250198253e-05
-7.66962141704297e-06
-2.51264178203958e-05
-1.12731989148693e-05
1.46238368774088e-06
-2.08798166169503e-05
-2.07206795623802e-05
-9.47667267749384e-06
-3.73330859554697e-05
-2.28869547416313e-05
-3.24006635416831e-05
-4.01015650188729e-05
-2.82148094019936e-05
-1.45554101215228e-05
-2.93885555725468e-05
-4.95939585914215e-05
-4.66121728766646e-06
-3.07557885652636e-05
-2.7202097729807e-05
-2.99000987814594e-05
-2.26703885583863e-05
-3.62251004959989e-05
-2.06098267299607e-05
-3.22933501008814e-05
-3.13584731082042e-05
-1.60171774530359e-05
-2.04169879658724e-05
-9.51166317379024e-06
-1.58652152758678e-05
-5.0544197363679e-06
-1.72007782697037e-05
9.36520152835436e-06
1.36735226792243e-06
-3.33716357835242e-05
-3.96796773378809e-05
-1.50898034917321e-05
-4.39510026383695e-05
-2.82281004174644e-05
-2.78717277824799e-05
-3.72383357669519e-06
-2.93939739071476e-05
-1.03763315315606e-05
-1.35496997601897e-06
-2.00693744763995e-05
-1.64428303169983e-05
1.213265152698e-06
-8.18124175531891e-06
2.35889908968323e-06
-1.78335687627531e-05
-2.20058431898121e-05
-2.44452290569702e-07
-2.23538148674304e-05
-3.02121520066347e-05
-2.22533220827661e-05
-1.53957596887037e-05
-7.59679549849104e-06
-2.52104902895657e-05
-3.32340476612025e-05
-1.7081102426444e-05
-6.89323676353951e-06
-2.28445749789225e-05
-3.26827497538477e-05
-3.20534892595096e-05
-2.21963223110246e-05
-3.37615261188324e-05
-2.37199693547849e-05
-2.38526321878858e-05
-3.64463447638866e-05
-1.6692333085134e-05
-1.59236245325032e-05
-7.46369676759513e-06
-2.22797342376743e-05
-1.15918330493357e-05
-6.12737566120728e-06
-3.59827483160074e-05
-3.90410759391846e-05
-2.8531567041639e-05
-2.43497358758771e-05
-3.65452815234045e-06
-2.2865226255109e-05
-2.69350862449143e-05
-8.94808391345094e-07
-1.49405327872269e-05
7.39579534694567e-06
4.00725207660331e-06
-2.27829394988539e-05
-2.37940522762125e-05
-8.59754434494845e-06
-3.04585986578683e-05
-1.36857251429564e-05
-1.62659178500651e-05
-2.94092095345483e-05
-4.0624693025089e-05
-2.33367201029247e-05
-2.53159511393482e-05
-1.66057882568719e-05
-3.49997997201808e-06
-1.56718394897442e-05
-4.6615406946073e-07
-3.95199894761241e-05
-9.85001709898155e-06
-3.50977780265974e-05
-2.8469586429827e-05
-1.79717137090341e-05
-1.85219297400644e-05
-2.80000109064962e-05
-2.82227589785872e-05
-1.75860181274419e-05
3.5835240255559e-06
-3.82293513360355e-05
-1.61058283080057e-05
-1.44422701528356e-05
-4.19750196169636e-06
-1.99195240220013e-05
-3.52732210629654e-05
-2.19471766851407e-06
-1.14105143245538e-05
-3.55302117400059e-05
-3.7756429299372e-05
-1.89692272422725e-05
-9.70489691491663e-06
-2.23511968653578e-05
-1.08305359689858e-05
-1.48788748715751e-05
-1.36602861841212e-05
-1.65750875096167e-05
-3.17403737242289e-05
-4.06809470827307e-06
-9.48623599749467e-06
-2.283820460203e-05
-1.85702318643398e-05
-2.75201242635074e-05
-1.70548349579376e-05
-1.19905453060257e-05
-1.42525001121775e-05
-2.2543642326045e-05
-1.29973919727637e-05
-2.26121623995517e-05
-3.37826703101986e-05
-2.13924358525005e-05
-1.83337216113095e-05
5.19385835635805e-06
-2.25916488270532e-05
-2.00544814019075e-05
-3.80183486443129e-05
-1.44181199335072e-05
-2.2026446975328e-05
-1.23668081859618e-05
-3.23491168582931e-05
-1.98621862026273e-05
-1.9610416403168e-05
-1.20424643656775e-05
-1.01914514481598e-05
-2.87550664830131e-05
-1.91761137996623e-05
1.41227899511766e-07
-3.16417628629186e-05
-2.12629756903522e-05
-9.36618979843267e-06
7.54327423433759e-06
-2.93550995070446e-05
-5.26757621760835e-05
-2.41297369508446e-05
-1.84998408698529e-05
-2.94373184709128e-05
-1.09903352831713e-05
-8.2003872338225e-06
-1.0413650177311e-05
-2.2763129612049e-05
-5.04292284267912e-06
-2.77249326919811e-05
-2.50526900885225e-05
-1.06875957281566e-05
-3.46292379461332e-05
-1.57923844668173e-05
-1.13299714802864e-05
-1.7116747975027e-06
2.10187319225074e-06
8.43118381515284e-06
-3.77895682682657e-05
-1.35806705429441e-05
-4.15787216038212e-05
-1.87875776653704e-05
-2.39448394216259e-05
-2.51761926902141e-05
-3.53064771885029e-05
-9.32835481191445e-06
-3.95767580059301e-05
-2.71563715748154e-05
-3.34472447179491e-05
-1.65968578436444e-05
-2.607657557644e-05
-2.24933564629709e-05
-1.04549095890414e-05
-3.83227439574325e-05
-2.1786576061042e-05
-9.38209365643571e-06
3.48430345616947e-06
-2.56232369059357e-05
-1.87702596096139e-05
-3.56728739853969e-05
-2.92190656670758e-05
-2.81851129320427e-05
-3.16827047118406e-05
-4.20931244807188e-05
-2.67613354748769e-05
-7.51632220347932e-06
5.96255161747565e-06
-2.16541029837768e-05
-2.02119704508365e-05
-3.83134199100179e-05
-2.72022837705879e-05
-6.28973230441989e-06
-9.31781826541358e-06
-2.28684163668748e-05
-2.56894117177788e-05
-3.44098659521613e-05
-1.9428171696114e-05
-2.3334275803181e-05
-8.5238990558335e-06
-3.69292610992676e-05
-2.72940268079199e-05
-5.21943480903529e-05
-3.24423724216859e-05
-9.9491929679941e-06
-1.04184394465195e-05
-8.96124334846338e-06
-2.60531756104384e-05
-5.61657092541271e-06
-1.87155274102065e-05
-2.08147131163058e-05
-3.29752891669116e-05
-2.61527206126741e-05
-1.88545047526461e-05
-6.11529392857668e-06
-4.75591913846813e-05
-4.9249304108515e-05
-8.56996050305574e-06
-6.84908650592237e-07
-1.26070477726143e-05
-1.3401346233412e-05
-1.85899800035929e-05
-4.31101632720011e-05
-1.60328888599207e-05
-3.24137011181325e-06
-3.20337051424399e-06
-9.71378604814528e-06
-3.71289412956058e-05
-2.17697057934055e-05
-9.06346390856381e-06
-2.37661149759749e-05
-1.41874205395578e-05
-3.02974826425626e-06
-4.74446431721681e-05
-4.05006375014763e-05
-2.23963514782957e-05
-4.29007269916256e-05
-1.57046524786321e-05
-2.74244365181892e-05
-2.40830117197587e-05
-4.10485125403204e-05
-2.03015493267179e-05
-3.11863468886425e-05
-2.61476152888034e-05
-3.05991177020664e-05
-6.34950165380809e-06
-2.55368865804182e-05
-5.05128395716965e-05
-2.56559060290927e-05
-2.54316601919925e-06
-7.52586421450579e-07
-1.72430567463696e-05
-1.10194254638345e-05
-3.91220486235744e-05
-2.21870021550965e-05
-1.75527769801764e-05
-5.29248560140119e-05
-8.70264550471648e-06
-5.27974460347289e-06
-2.57818963507615e-05
-1.1630797716143e-05
5.60228382059773e-07
-7.41179719224418e-06
-1.26615520826221e-05
-2.09573541666134e-05
-3.68693513613347e-05
-3.17394503616905e-05
-2.92608386805324e-05
-2.10769127180964e-05
-3.37951905794824e-05
-1.17156260138473e-05
-1.21436470142099e-05
-3.19281621433086e-05
-1.94854026544123e-05
-9.91590778202565e-06
-1.11594177808183e-05
-1.29214612241713e-05
-2.91525534006849e-05
-3.6682153998663e-05
-3.1250114092773e-05
-1.37232020768703e-05
1.0124416892648e-05
-1.60899434891231e-05
-4.2894908885439e-05
-3.01673639663069e-05
-5.00739174093878e-06
-3.35411731329852e-05
-3.02039462778059e-05
-2.19122176781053e-05
-2.71331570593908e-05
-1.23630644069131e-05
-2.31065792740819e-05
-1.41370242175062e-05
-2.1706687205232e-05
-2.49236835381056e-05
-3.11808049202256e-05
3.20375491270135e-06
-7.91182898477454e-06
-2.74164118142168e-05
-2.19365706510199e-05
-7.52253019540044e-06
-1.72843456300064e-05
-1.31920072443987e-05
-2.49759678265691e-05
-1.7601091824325e-05
-1.88022479014913e-05
-1.96435617354015e-05
-2.76861400690537e-05
-2.09956409076588e-05
-2.09475421165971e-05
-1.67254401028552e-05
-2.58181944962863e-05
-2.24105763164723e-05
-4.71100088013485e-05
-2.86747132091333e-05
-2.62818866523917e-05
-2.99913511304267e-06
-1.47468758793637e-05
-2.77165345236764e-05
-2.71719040434301e-05
-2.69877785680134e-05
-2.97077424104341e-05
-1.16302047422217e-05
-2.61834009620609e-05
-2.49677544893307e-05
-3.87282336533906e-05
-1.91909298682774e-05
-1.84124787014486e-05
-1.45536406288899e-05
-3.18097269392679e-05
-4.02500409614951e-05
-2.19337466515649e-05
-8.18244368557235e-06
-1.91917112645033e-05
-3.38869330252132e-05
-2.26728762220183e-05
-3.85138835241206e-05
-2.94996714305114e-05
-3.2537610075751e-05
-2.13071719284689e-05
-9.35745397567351e-06
-1.77967293663983e-05
-4.34652707043524e-05
-1.71949341842525e-05
-3.1048590491289e-05
-3.5451819897605e-05
-1.99611847338521e-05
-3.85162870261049e-06
-3.57616787638522e-06
-2.25849463566277e-05
-4.35268182043843e-05
-1.29473653734825e-05
-8.11454096202678e-06
-2.86740091963137e-05
-3.06101423639609e-05
-3.07300739688064e-05
-1.78877553987826e-05
-1.52974391472448e-05
-2.8668957074488e-05
-1.84607929578482e-05
-1.32909481437836e-05
-1.06894769908642e-05
-2.5652592948282e-05
-8.22589256780648e-07
-1.41051302903193e-05
-2.33408857667471e-05
-1.55406854886993e-05
-1.97002258647759e-05
-2.1223143470693e-05
-3.53869355616837e-05
-2.97253503925584e-05
-1.13059602582985e-05
-1.7145247108512e-05
-5.63235266200756e-06
-5.22202700330274e-06
-4.4644639697206e-06
1.7104115579219e-06
-2.59511134592522e-05
-3.05849493800567e-05
-1.32778444022107e-05
-4.2700922109498e-05
-1.31690986144331e-05
-1.86956210421343e-05
-2.8551441463442e-05
-2.49473168346462e-05
-4.13143388636054e-05
-9.31890355753506e-06
-2.0438161583808e-05
-2.29690867160355e-05
-1.51048787145133e-05
-3.19599794564881e-05
-2.39076280700003e-05
-2.0896743927454e-05
-2.76772494860645e-05
-2.0788493848539e-05
-8.75881676733314e-06
-1.60191199280067e-06
2.54005531592125e-06
-2.52349006197029e-05
-2.93253108570821e-05
-8.87372567348535e-06
-1.19456818994714e-05
-1.82297214369729e-05
-5.88369883891205e-06
-2.33019284580678e-05
-1.10523639385088e-05
-3.36590827632853e-05
-2.20572874760918e-05
-2.0091392081844e-05
-1.9752997019471e-05
-4.19693510635316e-05
-2.00633830762813e-05
-3.35428562384604e-05
-2.33527708458873e-05
-1.93624312463786e-05
-5.48874875898318e-06
-2.22103024435954e-05
-2.54534324802944e-05
-1.23632651941245e-05
-9.95575334869898e-06
-2.64669302333393e-05
-1.31358967723447e-05
-2.72763158753159e-05
-1.81809486258768e-05
-1.80474276975484e-05
-7.37578658960511e-07
-1.83150335845194e-05
-2.9173795144259e-05
-1.01312389795268e-05
-1.78877747633028e-05
-2.72845803636171e-05
-2.07733342819453e-05
-6.32548927684817e-06
1.76885927449185e-06
-2.10685919081265e-05
-3.27560598812953e-05
-2.29236331553897e-05
-1.20039617697969e-05
-2.29626522969431e-05
-2.95503544059021e-05
-2.66883996481253e-05
-2.24474317953781e-05
-1.97548089870279e-05
-3.30210074143762e-05
-2.35508400926694e-05
-2.07415162450732e-05
-2.8994404385314e-05
-1.42099075549427e-05
-3.47785633681858e-05
-2.73514080587789e-05
-2.50745612781853e-05
-1.21984029890331e-06
-1.50487242505686e-05
-4.97755214439861e-05
-2.05395791162095e-05
-1.30829859485442e-05
-2.82547899139421e-05
-2.22166224346418e-05
-3.07000760727887e-05
-1.46958603010415e-05
-2.2769830302903e-05
-1.48511551017557e-05
-4.98981937963723e-06
-3.37004349246542e-05
-1.70770148140007e-05
-2.26375870349694e-05
-1.52821752544627e-05
-3.07632320790524e-05
-3.06561879995058e-05
-1.16965428617066e-05
-1.58913737766195e-05
-2.55258756368456e-05
-1.05577380547309e-05
-1.30464573549775e-05
-1.94428973472409e-05
-3.44945141571854e-05
-1.69010052232891e-05
-1.7296737876149e-05
-1.53824226818749e-05
-3.22091560437674e-05
-3.14839963116609e-07
-9.90678482222411e-06
4.05207116142773e-06
-6.86811761630246e-06
-2.75617878282172e-05
-2.97949106042954e-05
-1.85888534435973e-05
-2.43113244538341e-05
-1.71479604232019e-05
-1.91781797792652e-05
-3.11198993996682e-05
-3.18274178034251e-05
-1.74030319372297e-05
-4.57186688312069e-05
-9.57280211405591e-06
-4.15269268533391e-05
-3.4866095611003e-05
-2.05884471309698e-05
-2.1401058527794e-06
-2.97597470722616e-05
-1.99313164844716e-05
-1.32999452374037e-05
-3.66091965289674e-05
-1.18828053480365e-05
-3.80935303560607e-05
-3.0502076278046e-05
-1.83750804511802e-05
-3.31050074682979e-05
-1.33542199443986e-05
-2.84170714039864e-05
-4.90002247871594e-07
-1.2489222510311e-05
-3.00056247044856e-05
-2.80636993257246e-05
-2.22784511956699e-05
-2.41599646781328e-05
-1.49757055134838e-05
-2.93924903995842e-05
-1.58836933491654e-05
-1.93359692884672e-05
-1.34864431359876e-05
-2.55314830522757e-05
-3.68867002328477e-05
-2.79194113273386e-05
-1.60512409789819e-05
-4.08203507905064e-05
-3.87856900407529e-05
-2.43010347225461e-05
-2.23805973464445e-05
-1.76747066366255e-06
-1.03451792954957e-05
-2.20011972915793e-05
-1.76810273679309e-05
-1.79102516950204e-05
-1.31786286105511e-05
-1.18945024510455e-05
-1.51519060452967e-05
-3.52428859647329e-05
-2.38806902150195e-05
-2.8314376508125e-05
-3.03677319784272e-05
-1.92658567136104e-05
-1.97987262947189e-05
-1.14727449657084e-05
-4.54994211445742e-05
-2.8641927100404e-05
-2.77710512244841e-05
-3.86940137679494e-05
7.29061211972038e-07
-2.33917521306196e-05
-2.18081748042836e-05
-2.05276607670213e-05
-2.60056443684205e-05
-2.36919077334347e-05
-3.1193304065018e-05
-2.95746776726579e-05
-4.05902382892985e-05
-2.18578405810551e-05
-1.53888114805711e-05
-1.47306175890881e-05
-3.98598126636355e-05
-3.74711682568287e-05
-4.40732171480844e-05
-1.42944920991695e-05
-1.07532099615409e-05
-1.05359348606276e-05
-3.72903573437117e-05
-4.31605776609453e-05
-3.95871975590215e-05
-3.46702248995021e-05
-3.52198370808435e-05
-8.86166263087025e-06
-2.59509662675064e-05
-5.55447684380947e-06
-2.22865037921364e-05
3.89633784920084e-06
-1.58331464890716e-05
-1.2745683225824e-05
-4.01228065003399e-05
3.86783165268622e-06
-4.02519329365557e-06
-2.56424206863806e-05
-2.65794708009453e-05
-1.4231232785847e-05
-4.37034242329146e-05
-3.13088795223869e-05
-8.14529609955579e-06
-1.46832114430329e-05
-7.727788776076e-06
-3.10325491213384e-05
-3.75593615478583e-05
-4.72602932720152e-06
-2.99940546491969e-05
-9.76780261591604e-06
-1.20168685768202e-05
-4.73571861992963e-05
-4.4935841447267e-05
-2.14981900615054e-05
-3.56162019655265e-05
-1.68032096219928e-05
-7.76770988786995e-06
-7.06760833059423e-06
-3.04344986793053e-05
-2.06258133811228e-05
-3.8605049135042e-05
-6.2183405736677e-06
-3.22112694454591e-05
-4.08981292426464e-06
-1.03884505359434e-05
-4.69887183192751e-06
-3.38171590048038e-05
-3.6533228861432e-06
-2.16414557785933e-05
-1.30974088492663e-05
-2.00687190574497e-05
-2.64063887175734e-05
-6.289401143953e-06
-3.60574723007248e-05
-1.24853430832209e-05
-4.89868592427597e-05
-3.64256259518273e-05
-1.30201054738911e-05
-1.34758958460314e-05
-3.23513309681944e-05
-3.31735878788373e-05
-2.82479794516138e-05
-2.78803955091638e-05
-3.23533251040641e-06
-2.02082869213753e-05
-1.86562533124816e-05
-7.10751698612326e-06
-3.53588259183933e-05
-1.03153992592748e-05
-9.83351319048033e-06
-7.39167118171064e-06
-1.67387356549036e-05
-4.08459422032462e-05
-1.92534410027112e-05
-1.00278797317214e-05
-3.00877077576567e-05
-2.82369486975167e-05
-1.78871551305303e-05
-9.52574991748741e-06
-1.30804334165269e-05
-3.23568652770241e-05
-2.81522527132836e-05
-2.19120896932093e-05
-2.09986438232819e-05
-1.15361297085017e-05
-4.08140888030156e-05
-2.83012141140231e-05
-1.56800867706547e-05
-1.3321721753282e-05
-4.06776118475031e-05
-2.11163510897971e-05
9.39917102408877e-06
-2.35997154142042e-05
-5.74973046983491e-06
-2.91313320550992e-05
-2.38349641776221e-05
-1.69402072599924e-05
-5.93192163506608e-06
-1.76706193372142e-05
-1.34117340116854e-05
-2.56249506626758e-05
-2.87118582110223e-05
-3.1437599910919e-05
-3.12793924625786e-05
-2.82545051672741e-05
-4.0453883119424e-05
-3.19052451731161e-05
-2.97180640143613e-05
-2.4715683300703e-05
-2.35102700492456e-05
-2.57599151473745e-05
-3.07613157823508e-05
-9.78305579778179e-06
-8.99923663848725e-06
-1.26099244224548e-05
-3.16978884910425e-05
-3.31244946460893e-05
-2.44189265581993e-05
-8.58889875534649e-06
-2.66928561528134e-05
-2.38432591316021e-05
-1.78138981265563e-05
-2.57148056121519e-05
-7.54314985047573e-06
5.36310259504709e-08
-2.92503590248019e-05
2.05269556238501e-07
-1.73004107073988e-05
-2.58854926585861e-05
-1.91990975657331e-05
-4.33407629172696e-05
-3.59455968278204e-05
-4.75083001696253e-06
-2.24373790159759e-05
-2.08174608868832e-05
-1.4806152509196e-05
-2.44232324086639e-05
-1.78175576921283e-05
-2.54900983594016e-05
-1.42168985670976e-05
-1.02419024207367e-05
-2.76378990539132e-05
-1.15823130020301e-05
-9.8674120442848e-06
-8.1515841364331e-06
-5.65956244270794e-06
-1.640408916154e-05
-1.978474865236e-05
1.25953717521067e-06
-1.67191642619731e-05
-3.28123471787271e-05
-2.47952245312239e-05
-1.09073783342506e-05
-5.57292007466442e-06
-4.57813763312697e-06
-9.03321383012748e-06
-1.80740902009788e-05
-2.98432479709482e-05
-1.91154669548671e-05
-2.35016783154851e-05
-4.66345506688354e-05
-2.78067775043733e-05
-1.72183701167514e-05
-1.98553518223479e-05
-2.1107125783888e-05
-1.19217383792661e-05
-3.27078454253362e-05
4.01796922408342e-06
-2.38267566109308e-05
-2.1606855098868e-05
-6.14233193192723e-07
-3.32791482589092e-06
-1.10953159571665e-05
-1.23524841244466e-05
-3.38435253304507e-05
-7.03018902352712e-06
-2.97407435991188e-05
-4.02046570217328e-05
-3.438570135567e-05
-2.51062688362203e-05
-1.24236235358688e-05
-3.16341859526084e-05
-2.86752393458809e-05
-1.83219943147072e-05
-2.35513205396098e-05
-3.18647757623319e-05
-1.96773426862679e-05
-3.97700461789849e-05
-3.01022259088166e-05
-1.89998027900178e-05
-2.70961037408663e-05
-3.59011793384609e-06
-3.13907736719958e-05
-3.37474013137583e-05
-1.19436801431823e-05
-8.0184851178662e-06
3.92801872570256e-06
-1.62190463854347e-05
-2.7805379525024e-05
2.6940215953806e-06
-2.50574135007457e-05
-2.40689968972981e-05
-2.83094376698176e-05
-2.96117015633023e-05
-2.66579773271498e-05
-3.02504808966544e-05
-2.2759657969121e-05
-3.39566515985264e-05
-1.74555919932502e-05
-1.92147950498092e-05
-1.96130056391297e-05
-7.97908654794275e-06
-1.6665383033808e-05
-3.00992161952517e-05
-3.90332608619688e-05
3.15648341926203e-07
-2.31129245322581e-05
-2.87275931578928e-05
-4.05842311538445e-05
-1.17896301493769e-05
-1.37361558776465e-05
-2.05109954464152e-05
-2.68399184857392e-05
-1.75467995197533e-05
-2.42962835260075e-05
-2.91270996076578e-05
-4.27460933122785e-05
-1.14221216950125e-05
-1.81067345235542e-05
-2.85312105015306e-05
-1.25993856283457e-05
-2.98130768404391e-05
-3.53990386879745e-05
-3.23668915961467e-05
-2.71569523092156e-05
-3.92263472447498e-05
-3.49307299676263e-05
-2.77871299810766e-05
-5.38459077790752e-06
-9.37659870359514e-06
-2.69006891018953e-05
-3.8033373726211e-05
-7.3349007031929e-06
-2.66422407011814e-05
-1.15784226521915e-05
-2.47167474882699e-05
-3.02833816689976e-05
-3.97092137039488e-05
-2.45233349443163e-05
-2.68263626385029e-05
-1.98801468587435e-05
-3.02318225200892e-05
-8.6391345348962e-06
-1.59949225052533e-05
-2.3527122227803e-05
-2.92795547744211e-05
-1.32552886101441e-05
-2.17499774553455e-05
-1.62425439987372e-05
-2.18456191837225e-05
-2.30055405563195e-05
-1.68085222138886e-05
-1.7317083053909e-05
-2.67330362714573e-05
-2.23608614241913e-05
-1.65936380720342e-05
3.39487702212849e-06
-1.63668130388391e-05
-1.3434733251362e-05
-9.83442727301987e-06
-2.91275723247952e-05
-1.62456895698361e-05
-1.99942531912166e-05
-1.744918949563e-05
-2.69678239529385e-05
-3.15650143296022e-05
-2.96044115732516e-05
-1.94244274521729e-05
-1.03209306618434e-05
-4.72392956688811e-06
-1.64995446690003e-05
-1.70424707226154e-05
-1.5927259389067e-05
-3.18434873318621e-05
1.62383991316503e-06
-2.85074937225864e-05
-1.59702740912963e-05
-8.58753410487934e-06
-3.81951428487654e-05
-1.01623613455566e-05
-9.51237398722295e-06
-6.94363830804516e-06
-3.17884844078371e-05
2.71617318420568e-07
-2.99440455267175e-05
-2.43404788040858e-05
-1.10681949814023e-05
-2.37176659062618e-05
1.57427289657087e-06
-2.19063965927519e-05
-1.08291979782668e-06
-4.31199695696064e-05
-1.18008872749073e-05
-2.73401646523794e-05
-1.91012891806215e-05
-3.26117373007998e-05
-2.46611810412561e-05
-1.32229743453698e-05
-1.7139714289734e-05
-9.26344968794089e-06
-3.30732024466903e-05
-2.38428235152928e-05
-1.96430461082898e-05
-2.74740767072334e-06
-2.52130012410223e-05
-1.74311393189024e-05
-1.76138783903216e-05
-1.02485629423637e-05
-3.31785782580214e-05
-1.11691423965042e-05
-3.39853984838825e-05
-1.88751846997726e-05
-1.88083430404654e-05
-1.07338177652438e-05
-3.34782636793928e-06
-1.68424318976792e-05
-2.86738649639682e-05
-3.93923103230969e-05
-3.7461156321198e-05
-2.61433876066114e-05
-2.94522828624529e-05
-4.52152710680717e-06
-3.00875370500788e-05
-2.26970348214753e-05
-1.18656318197361e-05
-1.17661500932333e-05
-1.87135278880561e-05
-2.16847367719827e-05
-1.61273664943312e-05
-2.23120700877847e-05
-4.72003164910766e-05
6.03658673245484e-07
-8.89399065465336e-06
-3.78771420374407e-06
-3.77422602420422e-05
-1.93983619777719e-05
-2.39531107316027e-05
-2.20537089714243e-05
-3.49808526701742e-05
-1.03029947061669e-05
-3.3093077899482e-05
-2.86230989997519e-05
-1.95900217633165e-07
-2.73617532368746e-05
-3.9675152914865e-05
-1.13316917889279e-05
-2.85398022669363e-05
-4.38612592874552e-05
-9.3414470819252e-09
-9.08396096060631e-06
-3.1201216684223e-05
-3.60750438574269e-05
-1.36917541454056e-05
-4.01807650919778e-07
-6.58773048498532e-06
-5.45065738103652e-06
-8.70642380269656e-06
-2.2442464489824e-05
-1.11648193461233e-05
-2.74345757396863e-05
1.01617651499061e-06
-1.56490382097284e-05
-8.08122671770901e-06
-2.58413306367382e-05
-4.50487949729735e-05
-1.62218120501704e-05
-2.73430232345534e-05
-4.92669098119e-06
-1.82682035850586e-05
-4.98503304654421e-06
-1.1407978334602e-05
-4.90017664576905e-05
-6.22213777068997e-06
1.52672996207189e-05
-3.57359167272468e-05
-3.66987399878205e-06
2.48903435338224e-06
-1.97618828874748e-05
-4.09453289781041e-05
-6.92203672356395e-06
-2.7188123132532e-05
-7.51355524419515e-06
1.25818517305148e-05
-3.38156194022673e-05
-3.79686198537025e-05
-1.26191118476741e-05
-6.09225085359982e-06
-3.66082590584859e-05
-2.61174523087833e-05
-7.80088953214316e-06
-2.88365856606055e-05
-4.63791348706599e-05
-4.16698662803008e-05
-3.21993606989848e-06
-1.39333115387939e-05
-2.71482662949851e-05
-1.39906376955559e-05
-1.489573644101e-05
-1.89275583034318e-05
-2.60028484085374e-05
-4.61480116101356e-05
-2.5029002594744e-05
-2.46837178542658e-05
-3.30697520068011e-05
-9.02327749625031e-06
-1.31061321941221e-05
-3.70928003559853e-05
-3.43466794527418e-05
1.74248825633275e-06
-2.57737254899089e-05
-1.10913343585231e-05
-4.96399492648383e-06
-2.00039035346504e-05
-4.42204460560183e-05
-3.81307055230878e-05
-1.79040430130485e-05
-1.7554073023293e-05
-3.5461472372821e-05
-2.29965405986761e-05
-3.75041371557153e-05
-2.841359913989e-05
-3.37833926423098e-06
-2.89081450779048e-05
-9.14297071975994e-06
-1.64901599121457e-05
-2.54725079115351e-05
-1.54944156565123e-05
-3.64445569268385e-05
-2.21631986021238e-05
-2.28055490714537e-05
-1.78394679735542e-06
3.32816592616975e-06
3.47415625125329e-06
-4.75085386134093e-06
-1.64508118012032e-05
-4.36407551412031e-05
5.90575705509922e-07
-3.65974019240361e-05
-3.73963568324466e-05
-3.56419084302109e-05
-4.78749400073119e-07
-3.01522380132929e-05
-3.64564486967835e-05
-6.97132687834396e-06
-3.37190568564586e-06
-2.95451686684024e-05
-2.65067485944914e-05
-3.63973133641412e-05
-3.6323652710601e-05
-2.15287146476721e-05
-2.41352231023469e-05
-1.17530373282119e-05
6.50916024264867e-06
-2.14483049525436e-05
-2.65884336613749e-07
-3.15121525153177e-06
-2.33407852910153e-05
-3.05030144124632e-05
-3.25163222365099e-05
-2.26154149007481e-05
-4.25561944429577e-05
-1.7650854781029e-05
-4.48414043922785e-05
-4.13108809553572e-05
-6.21766384603616e-06
-4.41123258143918e-05
-3.10452645786658e-05
-3.45173993663152e-05
-2.7519469193147e-05
-3.90332810692533e-05
-4.63306002979258e-05
-3.1554703542833e-05
-2.77087808115405e-05
-2.97630663490994e-05
-2.03167922309118e-05
-1.98528839659836e-05
-2.16924167642565e-05
-3.02725598526912e-05
-3.47670898869994e-05
-3.08294232729435e-05
3.6879571018582e-06
-4.26833134723542e-06
-1.99149458319517e-05
-1.69840877771621e-05
-3.50266546985029e-05
-1.87251330445471e-05
-2.30958210446715e-05
-2.9846390433592e-05
-1.00670221117148e-05
-1.68108298180119e-05
-2.65351717558164e-05
-1.00955628033439e-05
-1.46375546937382e-05
-2.1398161934467e-05
-9.62916646989434e-06
-1.76674186189401e-05
-2.96789975006079e-05
-3.90008863132658e-05
-3.15733520191517e-05
-2.10274226615483e-05
-1.88044424814927e-05
-3.58086009826916e-05
-1.67909742510855e-05
-2.22320170496009e-05
-3.63822352189099e-05
-9.63663632070235e-06
-2.2389664289331e-07
-8.26793033562171e-06
-1.88692562159304e-05
-1.47700503701996e-05
-2.01998405986386e-05
-4.0097502732881e-05
-1.44013008931789e-05
-9.78214670948927e-06
-4.43307932908193e-05
-1.78703115324156e-05
-2.42119937119841e-06
-2.57307668676233e-05
-2.67047540237086e-05
-7.18249660786169e-06
-8.5543012235116e-06
-3.02597239854877e-05
-3.02674174441397e-05
-1.66298080569572e-05
-6.92966822117935e-06
-1.60673644808759e-05
-1.69366067989396e-05
-8.71485147411576e-06
-7.87284210005192e-06
-2.20396781496317e-05
-1.22023357717309e-05
-1.54899433069978e-05
1.59926375503462e-07
-2.71234534759321e-05
-1.44127271631752e-05
-2.75828473738615e-05
-1.21720799641568e-05
-5.58937711726327e-06
-1.72568320301374e-05
-1.83532194526102e-05
-3.13009574998246e-05
-2.88835270128169e-05
-4.49776689047981e-05
-3.050922926689e-05
-5.935494163285e-06
-2.57452522781517e-05
-4.25473982599129e-05
-4.09232432154978e-05
-3.30852494641342e-05
-1.99180298485578e-05
-4.92133948143755e-06
-2.45196384942545e-05
5.55629152888088e-07
-1.44557892377796e-05
-2.87843489581131e-05
-3.57763289258475e-05
-2.40133041847206e-05
-2.27712034023743e-05
7.40331616310773e-06
6.46324131181911e-06
-1.09956239873199e-05
-2.5112255202381e-05
-1.41419586160585e-05
-1.64074950141786e-05
1.28667021314641e-06
-2.18726999932734e-05
-3.64083336466614e-05
-3.39273932245559e-05
-3.61167355825941e-05
-2.52654869217866e-05
-1.9615633451134e-05
-3.49341410055995e-05
-1.69103837126219e-05
-3.82745526462414e-05
-1.03889607810018e-05
-4.8665987844348e-06
-2.76064500732873e-05
-1.52354507780373e-05
-1.48200415120642e-05
-9.81700596990392e-06
-3.21576323521435e-05
-2.47424912521334e-05
-8.47013336044122e-06
-1.77924753218929e-05
-1.53378738665376e-06
-1.88915298835819e-05
-4.97397855715771e-06
-2.04158220933116e-05
-1.66665151844023e-05
-2.19461862766786e-05
-9.84602219674792e-06
-1.82948646143224e-05
-2.92146851224102e-05
-2.3459893882624e-05
-1.05813202918036e-05
-3.30737195615915e-05
-3.39841802914409e-05
-2.35660640253145e-05
-2.99256583842888e-05
-1.39000161243774e-05
-2.3080068047016e-05
-1.45191252722995e-05
-8.36572976473309e-06
-3.72153316570258e-05
3.09649590760777e-06
-1.5247556962654e-05
-1.30169430736949e-05
-1.42098296807358e-05
-1.15292029864527e-05
-3.99032289100173e-07
-6.63054745390066e-06
-2.31330518454992e-05
-2.93885070844302e-06
-2.4458144981809e-05
-2.00604658708967e-05
-2.14629014656701e-05
-1.72649659890026e-05
-1.783176868311e-05
-2.65504709076896e-05
-3.45483911896011e-05
-1.20228075548829e-05
-1.48262106175331e-05
-2.2872699508148e-05
-3.90555463688449e-05
-1.74712295148536e-05
-2.71094355986686e-05
-2.46470552354367e-05
-2.38085944600826e-05
-1.48635656439994e-05
-4.50510072581272e-05
-6.87532732910118e-06
-4.43859443746116e-06
-7.14683283796926e-06
-3.36118201125324e-05
-3.48796158060694e-05
-1.78893049785702e-05
-1.11121993834853e-06
-1.59821769555907e-05
-9.13057979071138e-06
-2.96010851312125e-05
-1.68503053852207e-05
-4.86186173032525e-06
-4.13412871604792e-05
-2.13404718097094e-05
-3.86610637230366e-05
-3.48512250683273e-05
-3.4382085493077e-05
-2.07032075315082e-05
-3.54312472082668e-05
-2.72934578160877e-05
-2.94970325178501e-05
-3.14964610420292e-05
-4.30953667825008e-06
-1.84719253909276e-05
4.53902966411583e-06
-1.26689741421646e-05
-8.67132983187267e-06
-3.83213237994861e-05
-1.05638452434914e-05
-2.42147480679148e-05
-1.78867350117789e-05
-2.91064217495001e-05
-1.76399357801938e-06
-8.40400650169105e-06
-3.27453747465603e-05
-3.47279359130964e-05
-2.22035024186278e-05
-3.95834248575397e-05
-9.79403539602671e-06
-4.72805692747995e-05
-1.80715458610151e-05
-1.43024772835185e-05
-3.9247306945964e-05
-1.41771045076875e-05
-3.12624600146991e-06
-2.3294434480292e-05
-1.40713786080947e-05
-1.15513972298991e-05
2.87105991943171e-07
-9.48481103830225e-06
-1.19961896268842e-05
-2.91765993587763e-05
-2.07926989238938e-05
-1.97221538847366e-05
-3.07454279946641e-05
-9.21887105526466e-06
-2.15374282186062e-05
-3.39617522887491e-05
-1.39017655683759e-05
-2.80517866405576e-05
-2.59787634515906e-05
-1.6669015335853e-05
2.59782826190334e-06
-3.34811300093173e-06
-9.03090273697475e-06
-2.44517664399562e-05
-3.19931854429053e-05
-2.70547648082898e-05
-3.08609790324013e-05
-2.33768965769574e-05
-2.85479632172588e-05
-2.44150855299744e-05
-3.19370211374189e-05
8.35981067624054e-06
-3.46616696750656e-05
6.28271988559304e-07
-1.76430322173143e-05
-7.69121889636547e-06
-4.86928831356556e-05
-3.57906346334294e-05
-2.13446487770234e-05
2.31886553436924e-06
-4.13846705876425e-05
-2.7971995987297e-05
-3.34216167783591e-05
-6.26659743230121e-06
-3.9160602628171e-05
-8.66793308073186e-06
-1.61224857321862e-05
-8.32741309169455e-06
-2.89583531945487e-05
-1.18243139299523e-05
-2.02451502984833e-05
-3.71985527776643e-05
-2.89777356545672e-05
-2.39519388277645e-05
-6.73208215855421e-05
-2.87208307325962e-05
-2.43222836168772e-05
-1.72503302510812e-05
-8.74971122177767e-06
-3.84955615220338e-05
-3.90827058611262e-05
-2.91686910897668e-05
-2.278488806372e-05
-1.24532622032611e-05
-2.48702655281037e-05
-4.47359625091346e-06
-2.0779589476776e-05
-2.77793336849378e-05
-7.4747755085797e-06
-1.89426541195549e-05
-5.18408395665015e-06
-6.24149134466031e-06
-2.49361878091662e-05
-1.89186466185892e-05
-1.91897557965582e-07
-3.90073638990334e-05
-1.9004734721179e-05
-1.38061863899075e-05
-7.35356799606727e-06
-2.17018884739805e-05
-1.59300513861703e-05
-1.89641893085594e-05
-1.50653255671772e-05
-2.25081698009108e-05
-4.20129780337623e-06
-2.83255751068075e-05
-2.68351829507272e-05
-3.38246020836686e-05
5.92454015418384e-06
4.44533368351207e-06
-4.55235037234351e-05
-2.65778826786193e-05
1.04468135454657e-05
-3.56283808045421e-05
-2.58769265016108e-05
-9.23172694259796e-06
-2.76182750072983e-06
-3.72828364206824e-05
-1.21446576329511e-05
-1.92147384585212e-05
-2.23405519636359e-05
-7.53905997726922e-06
-1.82570500480384e-05
-2.27284160844324e-05
-1.22844418634838e-05
-2.37628966127148e-05
-5.28174098193158e-06
-4.75457915143549e-05
-1.31500931624281e-05
-2.50008823785895e-05
-3.08120667268819e-05
-4.03625323467846e-05
-1.76717469594943e-05
-1.7937007986299e-05
-5.44553901283577e-06
-3.20304160381622e-05
-2.97441757365722e-05
-1.96839360956278e-05
-1.12490238515603e-05
-2.94897525403201e-05
-1.01827833220021e-05
-1.03182758212543e-05
-1.14287346456602e-05
-1.2501115064966e-06
-1.22519777175135e-05
-3.27917377157824e-05
1.60032124637436e-05
-8.98609671708069e-06
-1.65729938284579e-05
-2.45782797681288e-05
-1.34716504079504e-05
-2.53573687408348e-05
-2.76423523458115e-05
-1.67420214204223e-05
-2.25708343363409e-05
-3.16556050190231e-05
-1.59319312360087e-05
-1.74085115808282e-06
-8.55371753032997e-06
-1.8681407365653e-05
-3.05240695629918e-06
-3.10453318691538e-05
-1.56653998168772e-05
-4.26688645608717e-05
-3.81037923447252e-05
-2.68922929052508e-05
-3.18574917208199e-05
1.39908933018769e-07
-3.52491021202785e-05
-3.71046711218082e-05
-4.76569080136527e-07
-3.7385423970722e-05
-2.06113546789937e-05
-1.28786468645588e-05
-2.58628971379031e-05
-3.43067422951342e-05
-1.75309153838031e-05
-4.04286648125559e-06
-2.36117169167378e-05
-3.1298955504039e-05
-1.14696792010663e-05
-3.00305418530358e-05
-4.50130848251117e-05
5.63136550288781e-06
-2.30806188252675e-05
-1.23156914611974e-06
-1.20982629342031e-05
-1.80401833857099e-05
-1.639463834456e-05
-3.09160116761119e-05
-2.32446261287686e-05
-7.26764998550422e-06
-2.8084779916926e-05
-2.98347182644428e-05
-2.49280030070385e-05
-3.12921081507918e-05
7.78955943973771e-06
-2.98503462880178e-05
-8.57561919365812e-06
-2.97278187760633e-05
-1.75455639457551e-05
1.07645788098221e-05
-6.56915753650426e-07
-7.34020812196687e-06
-1.95672094422613e-05
-2.19810310582e-05
-1.50547768664642e-05
-1.85804885292875e-05
5.42306436824936e-06
-4.33322420191087e-05
-2.31817180057102e-05
-2.72338695258949e-05
-3.76678573923418e-05
-4.40910306332802e-05
-1.92755405506902e-05
-1.59167084647105e-05
-2.370429156559e-05
-3.64708603941543e-06
-3.14614341611764e-05
-1.22062197458031e-05
-2.53176061989786e-05
-2.58030013411487e-05
-3.6740885599314e-05
-1.5346901532293e-05
-8.60368201182998e-06
-1.08253022458034e-05
-2.31534236452009e-05
-1.74583696408055e-05
-1.26866651219317e-05
-5.47233746928537e-06
-1.8330014889555e-05
-1.86388640408763e-05
-3.27866482690678e-05
-4.157319295163e-05
1.41964547622759e-06
-2.17557060061932e-05
-2.64773875042362e-05
-2.33976498049926e-05
-1.44302277313305e-05
-1.72050563057856e-05
2.80066571044112e-07
-3.24473487023848e-05
-3.38218212013631e-05
-4.07802785705321e-05
-3.64234992501095e-05
-5.13962866261214e-06
-1.95093737947526e-05
-2.88639763973122e-05
-2.64377431172354e-05
8.05673972801077e-06
-1.30183054859259e-05
-4.29654482039466e-05
-1.56995577505454e-05
-2.79873683641666e-05
-1.66971005998934e-05
-2.91617976384784e-05
-8.05450037247791e-06
-2.5017099795444e-05
-3.38676768678333e-05
-2.26652179275034e-05
-2.59024530824708e-05
-1.82666512769667e-05
-4.49842116134118e-05
-2.09846489326944e-05
-1.70118888743131e-06
-1.16381441661922e-05
-1.77968063045604e-05
-2.50739636803077e-05
-1.23650283933742e-06
-1.63097993763874e-05
-2.69887264991414e-05
-1.49143892379286e-05
-2.85227664183853e-05
-3.06749030843549e-05
-2.72707192223195e-06
-1.81223297989158e-05
-3.63037840430033e-06
-2.09274504340354e-05
-1.70344978530044e-05
2.52288812923376e-06
-2.45507287195506e-05
-1.05013357527215e-05
-1.68197888241476e-05
-1.66760306770602e-05
-4.19578803989683e-05
-3.89846252562978e-05
-2.90424324231594e-07
-2.52457509523006e-05
-2.87281846210121e-05
-3.50220127800898e-05
-1.82254400665358e-05
-2.58087582331305e-05
-2.16805994147698e-05
-3.69706528792649e-05
-2.45045355807645e-05
1.07757759476169e-05
-2.51978492743873e-05
-3.30968484524982e-05
4.59121945510762e-06
-4.82240919220461e-07
-1.68887223561628e-05
-2.40470730269079e-05
-3.04454067207905e-05
-3.28495876550904e-05
-1.2912227991527e-05
-3.45787300687839e-05
-3.46481867464161e-05
-7.97476936390925e-06
-3.10928726911338e-05
-1.80085188022145e-05
-1.78918669732719e-05
-3.71874470338391e-05
-4.57876544324066e-06
-1.87675030372477e-05
-4.51199670061194e-05
-3.53707016445556e-05
-2.16342241341089e-05
-3.96089338432478e-05
-4.5974346407588e-06
-2.75794568308182e-05
-3.33430606905769e-05
-3.43262371043871e-05
-3.33746250709253e-05
-1.40388199604822e-05
-2.09251554910842e-05
-2.2471130337718e-05
-3.86148976870915e-05
-3.69194175239184e-05
-1.56413663501735e-05
-2.22584840548599e-05
-2.60754131594108e-05
-2.66490965834752e-05
-1.87795424612198e-05
-1.2641356906031e-05
-2.50061552544981e-05
-2.80272136272537e-05
-2.25656378244747e-05
-3.52095274613109e-05
-2.65055739851779e-05
-3.4469395339686e-05
-4.38882738618487e-06
-3.68606915278985e-06
-1.78147085589071e-05
-4.63829325110873e-05
-3.33439415461999e-05
4.51419586454883e-07
-8.89453263681953e-06
-3.48791259069309e-05
-1.11994057149374e-05
1.46874736331724e-05
-6.21721789938798e-06
-6.53684780928516e-06
-1.23045900359954e-05
-2.47463080628894e-05
-1.47615007147793e-05
-1.03034432393182e-05
-2.36233676180485e-05
-1.07330194838559e-05
-9.57565685091027e-06
-1.11706858482153e-05
-2.96027379503317e-05
-1.31119515284304e-05
-3.63886027822406e-05
-7.49103388762848e-06
-1.72144741732658e-05
-2.26093813426602e-05
-1.40128622035848e-05
-1.75649491674731e-05
-3.11240698008126e-06
-3.01530814242166e-06
-2.13965344796611e-05
1.09745833180408e-06
-1.83385396320247e-05
-7.70789335607959e-06
-1.09249403454967e-05
-1.24291043224486e-05
-3.45236893319922e-05
-3.74416067626775e-05
-2.64254250269141e-05
-2.97179707762644e-05
-2.6065782830758e-06
-2.49380662553068e-05
-2.80024577888493e-05
-2.40381058255693e-05
-2.45528880733114e-05
-2.81850348580025e-05
-2.33527161759509e-05
-1.45938115755021e-05
-3.78168252056381e-05
-1.81060564723709e-05
-2.49007333514316e-05
-4.41628142302781e-05
-5.58932239930554e-05
-1.1240022337629e-05
-1.4175632770353e-05
-2.30415472148014e-05
-1.80545676387834e-05
-2.08747206606714e-05
-3.66981908726569e-06
-1.37800017065143e-05
-4.46101315109769e-05
-2.59044442756952e-05
-1.53185243818819e-05
-1.37569770720288e-06
-3.45154179917248e-05
-2.31514954358491e-05
-4.13104723783335e-05
-2.16369978277417e-05
-2.23809877232724e-05
-6.9303711726312e-06
-3.51345041091034e-05
-3.36296894093623e-06
-3.5685099664219e-05
-2.41701773290707e-06
-1.3820693270485e-05
-2.30332350481899e-05
-7.59295706372569e-06
-3.67363967403377e-05
-2.91375292891027e-05
-3.59616908237395e-05
-4.32291814360842e-05
1.95910355894809e-06
-3.04170566818577e-05
-1.41176507207705e-05
-3.14002110363337e-05
-2.73627126401341e-05
-2.71834965706657e-06
3.49893530815598e-06
-2.43588800629693e-05
-4.56579104984172e-06
-2.35109893806678e-05
-2.49321964294203e-05
-1.130867895989e-05
-1.52700795586241e-05
-3.58709825502895e-05
-1.04671976981503e-05
-6.59949982623615e-06
-2.29801757339417e-06
-2.35433064068588e-06
1.24042101178461e-05
-1.4296805920803e-05
-1.19862734813362e-05
-2.7149802130971e-05
-3.33570466612477e-05
-9.55723445742756e-06
-6.60106403044744e-06
-4.40614016042529e-05
-3.39717321941233e-05
-3.02544411998695e-05
-2.58995249601651e-05
-2.52022727175678e-05
-2.20757970670115e-05
-1.44399467971514e-05
6.51265299693708e-06
-1.61636286862549e-05
-2.85034839865347e-06
-1.44852652609051e-05
-2.10787953537872e-05
-2.6139512771917e-05
-2.20407118604763e-05
-3.02141466733215e-05
-3.07586377491871e-05
-6.74285826711524e-06
-1.78049331508727e-05
-5.04696500764646e-07
-7.73298823780298e-06
-9.86288475870567e-06
-3.5682729521639e-05
-2.36765820034694e-05
-3.21359750373881e-06
-9.11996859396022e-06
-1.80136811451351e-05
-1.11690158568944e-05
-1.36277740673654e-05
-1.70345375384749e-05
-4.07916214207005e-05
-1.20727580530096e-05
-3.4340493501733e-05
-3.22693313607934e-05
-1.63783637188906e-05
-1.09604121527576e-05
-1.00095318662385e-05
-3.35711557050174e-05
-2.19868180198822e-05
-2.31358954842404e-05
-2.48759025552524e-05
-2.19584536518666e-05
-1.89430151444597e-05
-8.97771747049171e-06
-2.41593240280942e-05
-2.29171905341809e-05
-8.24560059662501e-06
-2.01148169026231e-05
-8.52179270275049e-06
-2.37327220386453e-05
-1.94085542029207e-05
-2.64033643505596e-05
-2.35189242529383e-05
-3.92620569515653e-05
-3.44187581423696e-06
-1.88552962220584e-05
-3.3360727316386e-05
-7.65041005042813e-06
-2.73274743009462e-05
-2.75054261795282e-05
-1.16142984228994e-05
-1.37250853940326e-05
-3.32822204012233e-05
-7.27145706592156e-06
-2.30897055719422e-05
-1.51749685502068e-05
-2.67715243615226e-05
-7.39176036774875e-06
-3.17049030983948e-05
-1.15371999277336e-05
-2.53760437459345e-05
-9.74030719670879e-06
-2.04572003466784e-05
-3.58885717484271e-05
-1.14245658440893e-05
-1.25816389064497e-05
-1.99886814160007e-05
7.29148270050338e-06
-6.3079421411077e-08
-2.93696991327687e-05
-3.5953647028435e-05
-7.74865977698175e-06
-3.69657346873303e-05
-4.11730213560725e-05
-2.88728092898165e-05
-2.12203621898885e-06
-2.04936591661795e-05
-8.89477550944561e-06
-2.4747511230772e-05
-1.06170218086511e-05
-1.97985508092061e-05
-3.31885479406635e-05
-2.57728572292512e-05
-2.87417579693615e-05
-3.20694023093408e-05
-5.54112609409067e-06
-1.11550275246637e-05
-2.82297822894353e-05
-9.22199437239698e-06
-4.25367185454505e-05
-1.12947476607301e-05
-3.67921056931411e-05
-3.47859064227432e-05
-1.30754296141594e-05
-2.79877591782738e-05
-2.68857720082655e-05
-1.4324466214484e-05
-3.20217906679233e-06
4.1130717348261e-06
-1.29669720578773e-05
-9.58428114790801e-06
-4.65718090268097e-06
-2.54290599736332e-05
-1.33616801097882e-05
-1.58656083908016e-06
-1.81667704441019e-05
-3.20180663462571e-05
-1.85871606012046e-05
5.31068078579992e-06
-2.32945891676855e-05
-1.47471691990074e-07
1.09729319526567e-06
-2.13065169462834e-05
-2.89871898468726e-05
-2.59047773687382e-05
-3.38284158713071e-05
-2.93785948722554e-05
-2.91502167281156e-05
-1.36569127293793e-05
-2.73983953478776e-05
-1.29281067216884e-05
-1.65438654256155e-05
-1.14231783908379e-05
-1.12268191906511e-05
-2.39782428049008e-05
-2.84990067043906e-05
-1.96500672115556e-05
-2.40587491398822e-05
-1.49889618924472e-05
-7.44191771737902e-06
-3.15348172757564e-05
-1.47934033484054e-05
-2.06860548060927e-06
-2.84649169582466e-05
-4.68253139871995e-05
-1.94462649061279e-06
-1.08362088974772e-05
-2.59215310507701e-05
-7.00666100214349e-06
-3.99480950116242e-05
-3.35402148426701e-05
-2.13441257983227e-05
-3.78918279217289e-05
-2.54046798717144e-05
-2.39865151147364e-05
-1.21264297091005e-05
-1.69405569511394e-05
-1.41708651731422e-05
-3.4742626751436e-05
-1.1380011875732e-05
-1.64136499394097e-05
-1.82586276021972e-05
-3.53977377955176e-05
-1.40397337817206e-05
-2.04239601341327e-05
-2.08080995328319e-05
-2.61642729808645e-05
-9.96659944271456e-06
-1.97722432715951e-05
-2.83046598109228e-05
-4.11987488524758e-05
-1.69546585251782e-05
-2.27356678429694e-05
-3.1411074365704e-05
-1.01889182651874e-06
-1.97731089571823e-05
-6.12648144974807e-06
-1.55585663654017e-05
-2.95976819317015e-05
-2.6599377534776e-05
9.21711462597095e-07
-2.2274169232331e-05
-2.66072157709283e-05
-3.70679921418233e-05
-1.59856851543815e-05
-2.342885535074e-05
-2.70835071302979e-05
-4.28840232281129e-05
-2.05236040169316e-05
-2.65419354297295e-06
-2.25028496265879e-05
-1.71403040402491e-05
-1.26212391065375e-05
-9.86594754814814e-06
-3.2979717947337e-05
-1.52103100545838e-05
-1.74131426095921e-05
-1.70854385218648e-05
-2.50836593193457e-06
-8.1872458681146e-06
-4.10589942734443e-05
-2.08860639411107e-05
-2.58813767461767e-05
-3.50329933608043e-05
-2.92535805126822e-05
-1.43977559373039e-05
-1.73273733602182e-05
-1.25497363819205e-05
4.19969862579042e-06
-2.82530961491531e-05
-2.84395197940226e-05
-2.74431055643467e-05
-3.38026149938594e-05
-1.30409927288063e-05
-1.37796536611758e-05
-3.13821156239718e-05
-3.05503748321217e-05
-1.59679380740269e-05
-3.10344901534459e-05
-2.20785479529133e-05
-2.55222224904383e-05
-2.35042059613869e-05
1.72053892560515e-05
-2.56589714852904e-05
-1.10279462928386e-05
-1.26412790166121e-05
-2.6847572337381e-05
7.55827269312195e-06
-3.53921357836834e-05
-2.66456789555971e-05
6.06893896525638e-06
7.36067632377661e-06
-2.19356539166039e-05
-1.31697787374676e-05
-3.75727251751361e-06
-2.53707143055841e-05
-3.35307772502134e-05
-2.2194801515903e-05
-1.93546075633934e-05
-1.81563649669302e-05
-5.12428255398749e-06
-3.45093977111446e-06
-1.15831718067327e-05
-2.81142605124219e-05
-1.7739750523757e-05
-4.73268273955531e-05
-1.45097180621921e-05
-1.90324380960847e-05
-1.99105342464659e-05
-2.77052597987733e-05
-8.90324208414437e-06
-3.73997147997831e-05
-2.51850388216987e-05
-1.16593145775291e-05
-2.17267960737976e-05
-3.64365193200019e-05
-2.84775945827985e-05
-1.95851266128859e-05
-1.0846817270872e-06
3.28844821171726e-06
-3.1422795489628e-05
-2.72134049843571e-05
-2.25490693475461e-05
-2.06187551412717e-05
-1.14319119074637e-05
-2.56557110868514e-05
-3.66607621836805e-05
-2.96661112159938e-05
-4.30856360602282e-05
-9.44978296406759e-06
-1.9934002716186e-05
-1.50327426932904e-05
-3.92547158536697e-05
-1.75535179578762e-05
-3.79199616042313e-05
-1.04976493304525e-06
-4.33011056146322e-06
-1.98580348378635e-05
-2.42104084872761e-05
-1.91751002906779e-05
3.38212856911942e-07
-2.15465560215326e-05
-1.86000813043157e-05
-1.46084066182661e-05
-4.27221654606309e-07
-1.4749762359482e-05
-4.77972516697039e-05
-3.1215561659982e-05
-2.09345379003017e-05
-3.00851015570145e-05
-1.1528932481057e-05
-2.95464315260805e-05
-6.97581478168987e-07
-2.42141062122544e-05
-5.54365728333687e-06
-2.32966894875809e-05
-1.6331516667756e-05
-2.14674389747131e-05
-2.51893492941362e-05
8.42257422939583e-06
-2.34078068152152e-05
-9.31045109959884e-06
-2.38719166717116e-05
-1.3201500253923e-05
-2.63670001450557e-05
-3.06461214104702e-06
-3.80734038272087e-05
-2.27184978007393e-05
-1.89776072423053e-05
-2.98019267051528e-05
2.32908865967269e-06
-1.12260088032711e-05
-4.94713340432619e-06
-1.5957374138519e-05
-6.95297918630949e-06
-6.71680447545391e-06
-5.05222324748486e-06
-6.32577980241567e-06
-3.14893886890252e-05
-2.84045303217048e-05
-2.14101383971709e-05
-3.33937162953104e-05
-5.03183537093344e-05
-2.22728320936037e-05
-4.05647661388461e-05
-1.64793539088587e-05
-1.22409916294386e-05
-1.1493263221395e-05
-1.55571974963246e-05
-1.95937522984351e-05
-2.1961880911647e-05
-1.04269097090909e-05
-9.25779082944432e-06
1.25351873277214e-05
-2.48651260514222e-05
-2.72178427370211e-05
-1.65821476900617e-05
-2.92695349469314e-05
-2.20750935397624e-05
-1.33058134322275e-05
-3.1736252276002e-05
-2.95149701018329e-05
-2.50243681831922e-05
-1.42175801756402e-05
-2.13767689335203e-05
-2.51689745736061e-05
-2.10337457911545e-05
-1.08600069175377e-05
-4.23779878463162e-06
-1.7331608177513e-05
-1.42330530156857e-05
1.75011594941497e-06
-3.16130483821065e-05
-2.13844054485059e-05
-2.8163431187431e-05
-1.52367804596691e-05
-1.05308767531648e-05
1.12978013220088e-05
-9.3910895978593e-06
-1.43914641825049e-05
-3.12056049358962e-05
-8.6615715863162e-06
3.99604635307937e-07
-2.28300719187105e-05
-1.1239008168809e-05
-4.3216272370876e-05
-2.06859614211217e-05
-9.61119139069032e-06
-1.02305803777293e-05
-1.63136449204804e-05
-1.90072041456686e-05
-2.96669772668008e-05
-2.76770280541627e-05
-1.91977611290636e-05
-7.04154470360828e-07
-8.70523872848445e-06
-3.55248591354793e-05
-2.42309885475192e-05
-5.53240319390091e-06
-1.92616142114413e-05
-1.56637171924816e-05
-2.5957086956749e-05
-6.04348529983315e-06
-7.55656904083998e-06
-1.6949249480384e-05
-2.27749856773981e-05
-1.37083857969606e-05
-3.68347949465971e-05
-2.39754034055391e-05
-7.33739784657458e-06
-1.74752857719459e-05
-2.72814613673114e-05
-1.74163900867261e-05
-1.33432184188821e-05
-2.94139426739062e-05
6.74272750175636e-06
-1.7959009562428e-05
-1.6776000100374e-05
1.13274271662426e-05
-5.74724127087584e-06
-2.31764830685229e-05
-1.58794401839614e-05
-2.92381720720137e-05
-2.90537131368019e-06
-1.28604782395322e-05
-4.45812636544766e-05
-1.35119026088676e-05
-1.02055011757244e-05
-1.92085454548535e-05
-2.99027887864262e-05
-5.51516163169256e-06
-4.94258604035645e-05
-2.47511089661219e-05
-3.72803991303242e-05
-4.18653651713549e-05
-1.75226971886325e-05
-4.40213951896877e-05
-1.30186562527569e-05
-4.74495121499961e-05
-3.90212234786964e-05
-1.91453850499445e-05
-4.04538691801013e-05
-4.06414686174672e-05
-3.12170494745978e-05
-3.62937603107641e-05
-4.65762933364933e-05
-2.04255036041578e-05
-1.59513188393405e-05
-6.7924456637164e-06
-3.94366058775996e-05
-3.15388554248536e-06
-3.53208030452154e-05
-3.28780251794225e-05
1.00611871448671e-05
-3.3900792077205e-05
-2.72833631483081e-05
-1.28439649652638e-05
-2.44921229402053e-05
-9.89485230855701e-06
3.97222007819674e-06
-4.90055651509653e-05
-1.75485915154767e-05
-1.74904269905343e-05
-2.86282193644972e-05
-2.48063122519917e-05
-2.36405261583558e-05
-2.91831159416679e-05
-2.39999969180089e-05
-7.04014791514625e-06
-2.04045713089185e-05
-6.55593875616782e-06
-3.58093971791466e-05
-2.35035344160373e-05
-3.25700856663212e-05
-9.00059400922062e-06
-2.7012122153418e-05
-2.46915223953616e-05
-2.41886817435479e-05
-1.96463181709154e-05
-1.77510687655088e-05
-2.00239729870017e-05
-4.00996012314736e-05
-3.55840999411155e-05
-2.28100953128406e-05
-3.49075787709868e-05
-1.43471006233132e-05
-2.18421372439738e-05
-1.97660023592196e-05
-2.50883574411104e-05
-3.13173114269609e-05
-3.10123229641601e-05
-1.17907916546039e-06
-2.05051371367458e-05
2.55860580027218e-06
-3.34316800092407e-05
-2.70008476738396e-05
-3.47518445747444e-06
-7.44764858334594e-06
-2.2215602159251e-05
-2.35557880659126e-05
-2.17749060446139e-05
-1.68379263775655e-05
-2.14439508377286e-05
-2.2758100594807e-05
-1.90357226832136e-05
-2.43731035492733e-05
-2.40736514514037e-05
-2.62841457515028e-05
-1.09147579021843e-05
-2.21031943340792e-05
-2.21778220851552e-05
-1.4969302133961e-05
-3.21845011909534e-05
-3.4280004056193e-05
-3.25718094448435e-05
-2.57843267600198e-05
-1.99996866679928e-05
-3.10592110705477e-05
-3.83644302148557e-05
-1.75970767633331e-05
-8.79824354928286e-06
-1.25902824633468e-05
-1.12881516087113e-05
-1.98894514570156e-05
-1.40710970113258e-05
-2.32614779664009e-05
-2.21176556725083e-05
-3.47594526351899e-05
-4.11121327180331e-05
-1.20353410613045e-05
-3.34190106859683e-06
-3.57471102892123e-05
-1.15066344652095e-05
-2.79706111882859e-06
-1.94396745308562e-05
-2.13662056597822e-05
-2.13552468357024e-05
-5.47325200823627e-06
-5.00726943638728e-05
-1.58150117782013e-05
-2.5846994434854e-05
-2.70284946697365e-05
-3.00829344135e-05
-4.94803499287812e-05
-5.89341833979038e-06
-3.11770641247916e-05
-4.71024318914178e-05
-1.8966169183773e-05
-3.56581040641663e-05
-2.13637465595402e-05
-8.66748797510442e-07
-5.05990035742682e-06
-2.91601713397432e-05
-1.32272044649953e-05
-1.83913421820694e-05
-4.7590154879511e-05
-1.4373594027544e-05
-2.69927198507551e-05
-3.4135380650845e-05
-2.09030757864351e-06
-2.28175240002207e-05
-3.517672496281e-05
-2.24729537756756e-05
-1.45928993485061e-05
-1.37899155406535e-05
-2.65983445838186e-05
-2.55430931057955e-05
-2.10761834032738e-05
-3.23414273652872e-05
-9.94007554133273e-06
-1.41080648227817e-05
-1.98357706624152e-05
-1.17820370659956e-05
-1.24779491789562e-05
-8.75382316936209e-06
-9.35824532426146e-06
-3.37539527971853e-05
-2.8605570197612e-05
8.42340596006407e-06
-1.31669427820812e-05
4.74914067277939e-07
-1.18664318040445e-05
-2.29710894702308e-05
-1.62375255454361e-05
-1.58164276805995e-06
-1.10316330187448e-05
-2.90087806168976e-05
-3.20009072172361e-05
-2.48177087598577e-05
-3.73868622940851e-05
-2.08816605863502e-05
-3.91574699909712e-05
-9.90293553015783e-06
-2.13078416747533e-05
-2.60839533484463e-05
-4.56556573822046e-05
-1.21671407454941e-05
-1.81387751636636e-05
-2.12166939078091e-05
-1.1923189283217e-05
-5.39611222954638e-07
-2.19848286214265e-05
-3.12262688822703e-05
-3.85632612628149e-05
-2.43180830621772e-05
-2.92048631063049e-05
-7.33786634136928e-06
-2.14474219036621e-05
-1.7389628597701e-05
-2.13437578938075e-05
-2.31440721362037e-05
-2.98426730472287e-05
-2.47426491376196e-05
-1.38602017024964e-05
