# Supplementary material for: Research on computational propagation and identification of mine microseismic signals based on deep learning
Source: PLoS One. 2025 Oct 22;20(10):e0334641. doi: 10.1371/journal.pone.0334641 (PMC12543183; doi:10.1371/journal.pone.0334641)
Supplement: S1 Data — (ZIP) [file pone.0334641.s001.zip › 000100500000954.xlsx_0.txt_24.txt.txt]

-2.20765178139715e-05
-3.60160596254163e-05
-2.91681606463926e-05
-1.32854297458432e-05
-2.59146811119272e-05
-1.99191458405474e-05
-1.92730967102369e-05
-1.07537528168787e-05
-1.51465860612718e-05
-2.08455489556839e-05
-7.3133463866723e-06
-3.95597198136833e-05
-2.96577350725578e-05
-1.29010467454809e-05
-1.41581112615319e-05
-3.66956998171139e-05
-1.03665466477251e-05
-2.09957611155602e-05
-9.15445530458045e-06
-1.11064750599988e-05
6.7136481128951e-06
-2.09419587973426e-05
-2.9522753150012e-05
-2.34894127781661e-05
-2.65999891317634e-05
-5.36413291268863e-06
-1.81279222272412e-05
-3.09565545650644e-05
-2.24835668901276e-05
-3.47531685915663e-05
-2.59830179571561e-05
-3.0642933891213e-05
-1.14775505347762e-05
-1.10402319624931e-05
-3.09182598737423e-05
-5.00504687041264e-05
-1.90249007813965e-05
-2.3884879342162e-05
-3.60056717799802e-07
-8.36801998783378e-06
-2.64119934245669e-06
-3.61835666696002e-05
-1.52156874943009e-05
-1.9194085449075e-05
-3.09831369045631e-05
-2.38898702945536e-05
-1.85664992047467e-05
-2.79000226350552e-05
-3.93346999561228e-06
-4.71907422883035e-05
-2.51075819667735e-05
-1.73334295744675e-05
-2.69347234053807e-05
-8.58105503973513e-06
-4.56716319719461e-06
-1.58426483606406e-05
-3.66803099097833e-05
-2.36866564912926e-05
-1.98566473326839e-05
-2.09987866084584e-06
-1.79613282386575e-05
-1.94592421221491e-05
-1.75528180795237e-05
-1.35275012882298e-06
-8.00671237423131e-06
2.73688504737325e-06
-2.38953214314566e-05
-3.53699916240121e-05
1.21200744402295e-05
-3.03232781412831e-05
-1.32594943178342e-05
-4.8651033211292e-06
-2.24922350695211e-05
-3.52587769928691e-05
-1.33027226062821e-05
-1.20954574296551e-05
-3.10109778568396e-05
-3.57214208888326e-05
-3.08462556750319e-05
-3.2516522718822e-05
-1.45358369051541e-05
-2.59330880041328e-05
-3.80760078075627e-05
-2.87681912551491e-05
-5.55663300195209e-05
-1.68076132598246e-05
-1.16398643673198e-05
-8.4199531079718e-06
-1.33680408852989e-05
-1.9749216830383e-05
-1.62832084281385e-07
-1.70535787176503e-05
-4.68371428707154e-05
-1.91963474084202e-05
-6.73571568354417e-06
-9.68614249317076e-06
-2.30828941468991e-05
-2.55205843126893e-05
-3.67049190307659e-05
-3.27907138224702e-05
-2.37057384857724e-05
-4.51054205394657e-05
-2.37471542091037e-05
-2.22976858209061e-06
-1.66037685877682e-05
-7.80379879468198e-06
-2.63812284295698e-05
-3.30365804631948e-05
-2.27229052992408e-05
-3.60062597417408e-05
-3.78807204251214e-05
-2.48127274537396e-05
-1.38939207400865e-05
-2.63294300689156e-05
-1.64591797959696e-05
-4.73251271306494e-05
-3.62220453568046e-05
-1.02412123699745e-05
-2.85616456909287e-05
-1.97252316554849e-05
-6.75447056375512e-06
-1.21614309789745e-05
-1.21371232287084e-05
-4.45819026656454e-06
-2.29703032882459e-05
-2.14648158492589e-05
-1.22230575349169e-05
-3.3388999277448e-05
-3.08396361807156e-05
-3.07378478000151e-05
-2.15574050512634e-05
-2.62911529908615e-05
-1.5235885495092e-05
-1.07595519880277e-05
-1.21101625496585e-05
-2.20343502987068e-05
-3.81964521119346e-05
-1.48921027733608e-05
-1.02775428538394e-05
-1.92062422636971e-05
-1.87258556110891e-05
-1.67471103237063e-05
-1.99790012360743e-05
-1.23526964301337e-05
-1.44016042415858e-05
-2.00255369713514e-05
4.00801635117904e-06
-2.60080222275086e-05
-1.98185645799714e-05
-1.9401773476399e-05
-1.58460473868653e-05
-2.34304370329235e-05
-2.07337745267853e-05
-1.82596358658593e-05
-2.70574827476212e-05
-4.00761065272943e-06
-2.48460122864187e-06
-3.91706489575587e-05
-2.94061578767901e-05
5.33048898830171e-06
-3.93506820844766e-05
-2.95051410731061e-05
-5.90757587515339e-06
-2.13231965577716e-05
-7.7675595204141e-06
-3.49939252279632e-05
-6.40410428223555e-06
-3.2622116178185e-05
-3.6556844549896e-05
3.72845174677694e-06
-1.46510314162544e-05
-7.98909133594306e-06
-6.97199588022211e-06
-4.45809967919126e-05
-1.64967726304166e-05
4.456809351089e-06
2.43772386929883e-06
-1.48334811509685e-05
-1.19479426804824e-05
-1.44591669061381e-05
-1.30390314842503e-05
-2.37960832139768e-05
-5.4309133545481e-05
-1.88569303428653e-05
-5.05229159614924e-06
-1.07767543711455e-05
-2.19925457659222e-05
-7.19796816697209e-06
-2.54528778440689e-05
-4.28350174757561e-05
6.763058172923e-06
-2.44061433861689e-05
-2.71979483589656e-05
-1.29329245460531e-05
-2.4483539602296e-05
-2.25406987260212e-05
-2.46437092864238e-05
2.04781302628013e-06
-1.3809133088847e-05
-3.38728309208296e-05
-2.94804777761624e-05
-1.10073971403556e-05
-3.5273379422434e-05
-3.01509589992781e-05
-3.51813152617501e-05
-5.63723930055475e-06
-2.35487882445323e-05
-4.90040411123643e-05
-3.96793042397275e-05
-2.93286393679726e-05
-1.92717702071691e-05
-9.37556098388355e-06
-2.23178233596599e-05
-1.37396678324175e-05
-1.23871818121545e-05
-2.81405176615268e-05
-2.66815724925549e-05
-1.96919831751866e-05
-1.61572686368178e-05
-2.93830579744222e-05
-2.8376463742198e-05
-5.86685826369351e-06
-1.20566532829834e-05
-8.89568728462861e-06
-3.58287381498483e-05
-1.12114914285328e-05
-9.93552017794204e-06
-1.75844360365992e-05
-2.77101861906041e-05
-3.56155056239999e-06
-3.77599519058463e-05
-8.35501258737009e-06
-1.21605061757435e-05
-6.36269764195406e-06
-5.63526751435386e-07
-8.49528525143502e-06
-3.59567434055259e-05
-8.79435959771923e-06
-1.119918997155e-05
-1.06711629087562e-08
-1.52465624126866e-05
-2.53956527538251e-05
-9.0881774422686e-06
-1.27436996725964e-05
-1.67964161722953e-05
-3.07774884440031e-06
-3.64153134964804e-05
-1.32745366738283e-05
-2.75566446833453e-05
-4.18638424517552e-05
-2.74618563764417e-05
1.67333259821621e-06
-1.63948796229694e-05
-1.82600266331378e-05
-5.35313364716854e-06
-2.10413422784613e-05
-1.941700525987e-05
-2.81410244944554e-05
-2.33799897126912e-05
-3.2122716235608e-05
3.63537213955051e-06
-2.26595939283763e-05
-2.3213681130172e-05
-2.09449358371642e-05
-1.16775414486357e-05
-4.7340636193856e-06
-1.0477448615302e-05
-2.68203523056203e-05
-1.7216800213596e-05
-2.6719707512207e-05
-3.81244835819219e-05
-5.38706219011192e-06
-2.92567211309247e-05
2.54299228435989e-06
-1.51787739921206e-05
-1.61456315175255e-05
-1.51629514918754e-05
-3.54267332234852e-05
-3.96480021592184e-05
-2.44017699878791e-05
-2.5891099839155e-05
-1.50325068099983e-05
-1.87535105970693e-05
-3.48215323183966e-05
-3.32681676591292e-05
-1.93798546120349e-05
-2.88589611367333e-05
-1.66475848681296e-05
-2.58822751565366e-05
-2.89637079897971e-05
-2.21496734701575e-05
-3.98138233137495e-05
-2.47754581056992e-05
3.46931873879795e-06
-4.06316599795932e-06
-1.5242895520955e-05
3.72647227008759e-08
-2.89720988164451e-05
-4.02362150809697e-05
-1.49981942431278e-05
5.78106054273175e-06
-1.12710975809711e-05
-3.10649252334281e-05
-3.02983357878657e-05
-1.47533492719022e-05
-2.18008842066457e-05
-8.13786564370774e-06
-4.54369965289205e-05
-1.82107654563755e-05
-2.7670365032598e-05
-1.90671971865474e-05
-5.08769581784085e-06
-1.08901612901468e-05
-2.65618272614505e-05
-3.8539701171187e-05
-3.63760746010536e-05
-1.10861181846941e-05
-1.89761767103662e-05
-1.83297839940728e-05
-2.04380437656908e-05
-4.20697190744586e-05
-3.27383940091655e-05
-1.8430365201258e-05
-1.51453220884403e-05
-2.91907426978441e-05
2.07107354261131e-07
-4.02894137081565e-05
-3.86402687899915e-05
-5.7018870631184e-06
-1.57800297085099e-05
-1.22689001079673e-05
-1.90307712591004e-05
-9.40317049292305e-06
-3.74068151190031e-05
-4.57425369009523e-05
-9.66813625662179e-06
2.13841485047334e-06
-3.29743976251933e-05
-2.56894226812074e-05
-2.19357132190625e-05
-2.26795425442935e-05
-9.98781985528448e-06
-1.45396733238505e-05
9.76445971859411e-06
8.25894133755467e-06
-2.34691170412364e-05
-1.06619877836886e-05
-2.26633252149689e-05
-3.41416492900517e-05
-4.68853972301158e-05
-3.57949871761444e-05
3.55467651720141e-06
-2.8155689788958e-05
-1.44401482443245e-05
-3.67750146320065e-06
-3.01609326935277e-05
-1.95712513105113e-05
-1.88104731313649e-05
-2.2664683034781e-05
-5.79096444035231e-05
-3.06556207015165e-05
-3.8456675760421e-05
-2.27012276185395e-05
-2.6100323761174e-05
-2.69074847822639e-05
-2.31273980703946e-05
-3.63715562471056e-05
-3.0895929352986e-05
-2.92130444524875e-05
-2.00132531751459e-05
-1.6882216015445e-05
-1.62760750990393e-05
-3.91472237696947e-05
-1.35617210619422e-05
-9.32582653011922e-06
-1.69337064285532e-05
-2.00112949047398e-05
-1.84340623575876e-05
-1.95938196603312e-05
-4.50910670270969e-06
-3.2315047486477e-05
-2.40933905674824e-05
-4.02889102902551e-05
-1.88843869316971e-05
-1.08011421708159e-05
-3.11183982905022e-05
-1.94450423735906e-05
-2.52539219021116e-05
-2.29250903097272e-05
4.86393180688971e-06
-4.03793729298431e-05
-2.17318321853517e-05
-2.05092607561163e-05
-5.47006873507095e-06
-1.57763658509423e-05
-1.76822377967631e-05
-3.61120001399346e-05
-2.77675077008922e-05
-3.31148295382258e-05
-2.13700639489621e-05
-2.02172524496326e-05
-3.43361236527155e-05
-1.20926739276161e-05
-6.53586402551143e-06
-2.67590596042999e-06
-2.69248657702787e-05
-3.35350515694818e-05
-1.27193777608294e-05
-1.14614078966392e-05
-2.87432752877029e-05
-1.00982018239375e-05
-1.98755027732522e-05
-2.45657688139838e-05
-2.82551110899324e-05
-5.50511974133326e-05
-2.36652289313462e-05
-3.06704110849038e-05
-4.91670427399484e-05
-3.98328453109008e-05
-1.31652166324968e-05
-4.24784685885878e-05
-1.07425206118821e-05
-2.51226816232049e-05
-7.67326580837541e-06
-4.5602411589183e-05
-1.96188300461566e-05
-3.17315957174733e-05
-3.9438865811892e-05
-1.95375436052669e-05
-2.15376330363534e-05
-1.10708596937442e-05
-1.1232772591316e-05
-1.72439485665015e-05
-1.32871463716745e-05
-3.11255257756001e-05
-4.12674812465283e-05
-1.88368453704921e-05
-3.81367886577456e-05
-1.11537695365135e-05
-2.86296046208354e-05
-1.4312751023952e-05
-2.78384209513458e-05
-1.48727934893619e-05
-1.88797047999084e-05
-4.11734596554001e-05
-2.13258666475814e-05
-1.71464537761974e-05
-2.04272430116369e-05
-3.86529581921905e-05
-6.16616109000753e-05
8.78747460878625e-06
-2.11608436364332e-05
-3.11406591912756e-05
-1.82153937928247e-05
-3.22972384739829e-05
-1.83334319670935e-05
1.88359265611854e-08
-1.58155544657876e-05
-3.18140534276717e-05
1.32588687103661e-06
-2.87630853377209e-05
-3.40399936306606e-05
-3.49250281864437e-05
-4.88754485550991e-06
1.30977651610154e-07
9.13918275049759e-07
-2.54472219602759e-05
-2.1470159405647e-05
-2.86528365191382e-05
-1.56333513337544e-06
3.53193412286679e-06
8.99811697031483e-06
-3.00703357627624e-05
-2.61326576618971e-05
-6.66211227697557e-06
-2.15198610860268e-05
-2.20411081818324e-05
-1.67506821568513e-05
-2.49202788217003e-05
-2.73389501286519e-05
-5.46968023254771e-06
-1.49798539922234e-06
-2.90182183325159e-06
-1.46999571318966e-05
-1.87549529621502e-05
-1.17583299657755e-05
-1.34667175263604e-05
-2.36403455913169e-05
-7.53108100030773e-06
-3.67099839763406e-05
-2.02246569995002e-05
-1.25081402302998e-05
-2.00752381260247e-05
-2.45850917939158e-05
-1.83409961696575e-05
-2.63458051065806e-05
-2.24070437815839e-05
-1.97300372718433e-05
-1.81842035496233e-05
-2.24800164541529e-05
-3.64726330106194e-05
5.12031498256528e-06
-1.64545052413637e-05
-2.22906055997881e-05
-2.15901812164443e-05
-1.29873454243722e-05
-1.52701551025712e-05
-6.27389993057309e-06
-2.89898794294497e-05
7.37795733721323e-07
-1.59045768812284e-05
-2.16476906690515e-05
-3.27593075630659e-05
-2.55017090346735e-05
-2.63103581763827e-05
-5.06503227023052e-05
-1.16277269874611e-05
-3.69564598408916e-05
-3.70938480162453e-05
-2.17776425293601e-05
-4.52542764611007e-05
-1.99016572150298e-05
-4.37739825243523e-05
-2.30882360077207e-05
-2.2936889554782e-05
-3.19342440040499e-06
-3.14891417022655e-06
-1.05892224441584e-05
-1.93574973728352e-05
-1.45812970495312e-05
-3.55580492141742e-05
-7.52041762535448e-06
-1.68064901118514e-05
-9.22114710821123e-06
-8.17618271737691e-07
-9.98819247212616e-06
-2.12512482197075e-05
-4.32122504671582e-05
-2.34376045641571e-05
-6.34633828876492e-06
-1.59160703367118e-05
-2.24728180507857e-05
-9.15640888157192e-06
-1.56312467674825e-05
1.2381941782038e-06
-3.95870994803505e-05
-4.08985652738755e-05
-3.01917696397427e-05
-3.70132649089871e-05
-1.57703173103846e-05
-9.46194916285104e-07
1.06257754403451e-06
-2.70917834283609e-05
-2.93918091281062e-05
-3.76210483877767e-05
-1.97232013691162e-05
-3.17070798666879e-05
-3.86774383962966e-06
-2.47029733304602e-05
-3.32865757055649e-05
-4.08228613028128e-06
-3.43686621562593e-05
-2.68246076476495e-05
-4.69342556914175e-06
-4.07410450954214e-05
8.77063091907352e-06
-3.54300676580293e-05
-3.11258725020787e-05
-1.88647036330957e-05
-3.62930201162088e-05
-2.34071425954319e-05
-4.78343648271749e-05
-1.90091952685254e-05
-2.67092047055273e-05
-2.45923116659329e-05
-1.88899143615641e-05
-4.20304367285427e-05
-5.253408314409e-06
-2.83116689493291e-05
-1.47105025475639e-05
-3.84024735961256e-06
-3.66900657140881e-05
-1.52001728948138e-05
-2.54443216344195e-05
-1.38964920174435e-05
-1.35436539185817e-05
-2.23838036272069e-06
-1.90223239048398e-05
-1.188479085447e-05
-2.59350329974461e-05
-1.60235340718351e-05
-7.51789384232914e-06
-3.16972964304102e-05
-1.11860615761499e-05
2.01242184660983e-06
-4.02479578779672e-05
-2.84500542104045e-05
-6.67590778083031e-06
-2.15121155847282e-05
-2.98723035340313e-05
-2.55655407661397e-05
-2.203062466309e-05
-1.39127217700229e-05
-4.54030708005444e-06
-2.16101514763676e-05
-1.7331282852554e-05
-3.64771521288927e-05
-1.88026180677778e-05
-1.9195082941043e-05
-1.42452183556173e-05
-3.43696454874703e-05
-3.36114804070484e-05
-1.18518611524838e-05
-8.45922085501846e-06
-2.02897867637042e-05
-3.05610670591963e-05
-9.63774244677337e-06
-8.43996175368277e-06
-2.83209245292581e-05
-4.62360750565233e-06
-1.94904486126969e-05
-2.14889936733964e-05
-2.82079456946967e-05
-2.46066422936652e-05
2.43463685025045e-06
-3.98272593198852e-06
-2.690318459858e-05
-2.10929535405341e-05
-1.42579151737743e-05
-2.67063660956941e-05
-1.22413979410827e-05
-8.03327012852661e-06
-2.38341956006928e-05
-2.94912550986004e-05
-7.492487824727e-06
-1.50801649378542e-05
-1.39108256439141e-05
-1.16772362470217e-05
-3.71277759375573e-05
-2.05843237705531e-05
-1.48138776969959e-05
-3.23421815014274e-05
-3.50238140238394e-05
-2.62891506263133e-05
-9.61639576264613e-06
-2.79939828237898e-06
-2.19117232337794e-05
-2.9674644574596e-05
-3.25597019683411e-05
-2.96520697295881e-05
-2.28641427141907e-05
-4.35927068990777e-06
3.78551843035268e-06
-1.51435268733167e-05
-3.1123740733612e-05
-3.21534583715875e-05
1.40110762709809e-05
-1.76036408580966e-05
-1.79485584283454e-05
-3.16629111744819e-05
-3.14137556484227e-05
-2.66284478652671e-05
-2.74984805285934e-05
5.09750442992116e-06
-2.13522593742481e-05
-6.19737866299945e-05
-2.68446906489477e-05
-2.96143038699406e-05
-4.33887282935854e-05
-3.48860493649888e-05
-3.2864213992413e-05
-1.83553833589142e-05
6.97128308932889e-07
-2.41873158505721e-05
-2.45535358730777e-05
-4.76304865127678e-05
-1.01902785922688e-05
-2.21371451760822e-05
-2.66495560469319e-05
-1.16708746384475e-05
-4.12072527409619e-05
-1.98846080943071e-05
-2.19812571441918e-05
-1.381665378525e-05
-3.38842621899895e-05
-2.31353364631404e-05
-1.7888672188864e-05
-2.31233386370848e-05
-4.09902893973535e-05
-1.95831229184936e-06
-1.76049120449113e-05
-2.50825933852452e-05
-1.008445722672e-05
-4.18199970707919e-05
-3.0810739071334e-05
-2.0610044339513e-05
-2.90060861868267e-05
-2.42395831575169e-05
-2.66490983720879e-05
-1.54955901237837e-05
-3.39732123639718e-05
-6.34971790967385e-06
-1.03932386263969e-06
-1.56915835136684e-05
-1.33488900395932e-05
-2.0514016140617e-05
-4.52338210089234e-06
-1.48099712871836e-05
-1.62564620114605e-05
-1.03026281570268e-05
-2.55173652392845e-05
-1.8828370745618e-05
-1.89505411521483e-05
-3.50205351443123e-06
-1.48352818348188e-05
-1.33567137992667e-05
-1.47136401144257e-05
-2.47449932570867e-05
-2.43554888818819e-05
-1.44367707027896e-05
3.34138093057938e-06
-1.93447397484951e-05
-1.65644881892244e-05
-1.27619187447948e-05
-4.36383105308481e-05
-2.43479096727594e-05
-1.46442401185032e-05
-1.69445828697185e-05
-3.16936268987388e-05
4.88730442941548e-07
-7.39123150302491e-06
-3.85740939844787e-05
-3.36878061683774e-05
-1.21318135238001e-05
-2.08193040245155e-05
-3.74023675235126e-05
-1.72855115577333e-05
-1.4581266815371e-05
-4.03714879924188e-05
-9.04456717050967e-06
-2.25547498954728e-05
-6.52278089131378e-06
4.516060967712e-06
-1.52690815720673e-05
6.7971410164913e-06
-2.6490268960624e-05
-2.28835427753067e-05
-2.32987653308068e-05
-3.05814676616392e-05
-2.67113521060627e-05
-2.42964429659306e-06
-2.28885689787997e-05
-3.75835517170331e-05
-1.1886805517247e-05
-1.54781439220884e-06
-1.06139414547274e-05
-2.74300555990612e-05
-4.42873446460958e-05
-3.50581962637323e-05
-2.58398415861695e-05
-1.12531178210448e-05
-9.27664570702296e-06
-2.63288280694341e-05
-2.03217577083049e-05
-4.96364787861213e-05
-1.12722776709317e-05
-1.48607088037668e-05
-9.53162672107195e-06
-1.32434957731246e-05
-1.11991879817658e-05
2.27902116875409e-07
-1.65679306531154e-05
-3.06264734140487e-05
-3.04592319156244e-05
-1.60833080598056e-05
-2.85794134594914e-05
-3.69755775434596e-05
7.65413065833867e-06
-2.81712079114341e-05
-5.54193496409317e-06
-9.28244147292012e-06
-2.36883459787591e-05
-1.94211560262847e-05
-2.7194074718865e-05
-1.39421360905739e-05
-1.90051118198067e-05
-3.67202362620247e-05
-2.8627681351911e-06
-1.85123390059411e-05
-7.41225058598407e-06
-2.51056051224394e-05
-2.0624104507235e-05
-2.79093138888427e-06
-1.18719178538372e-05
-1.75053546787639e-05
-7.58382254860378e-06
-3.2842067987359e-05
-3.48944447554324e-05
-2.13903208620258e-05
-6.5470778596156e-06
-2.79802030645937e-05
-3.52609755822612e-05
-3.55052614388346e-05
-1.46401712939436e-05
-6.29578772603297e-06
-1.33199694057487e-06
-1.28839322718435e-05
-1.87888266703189e-05
-2.97872159874836e-05
-1.70267970524585e-05
-1.37925715200068e-06
-2.31368225970199e-05
-1.29394564698611e-05
-3.27679724901876e-05
-1.80136317347776e-05
-2.78544613240401e-05
-1.03953293545102e-05
-3.76818163688865e-05
-2.34841139156866e-05
-1.59875098992987e-05
-1.73018630581765e-05
-1.03732100095443e-05
-2.50226053485515e-05
-2.98897108516574e-05
-2.34009898654783e-05
-7.77998952918592e-06
-2.05294208234658e-05
-1.41320584633614e-05
-2.24655980714753e-05
-1.616695825514e-05
-5.40384194160933e-06
-9.78308263070515e-06
-1.93157024898966e-05
-2.88684953667125e-05
-2.78024171272013e-05
-3.28252264368385e-05
-1.90297162392814e-05
-5.29223602651329e-05
-3.1658275455002e-05
-1.73202147784713e-05
-2.87256055266639e-05
-4.01046908195294e-05
-1.86312401214778e-05
3.01468410393924e-07
-2.49255896595412e-05
-1.4967175207297e-05
-1.30501439461173e-05
-3.34235360037874e-05
-2.67833756438936e-06
-4.06092415359818e-05
-3.21090099880359e-05
-1.50652097188544e-05
-3.4530683197855e-05
-1.36222821453095e-05
-1.14235395192778e-05
-7.57497640808065e-06
-7.98016502085402e-06
4.36003092398116e-06
-2.33966401502809e-05
-1.40327085561896e-05
1.37385595476586e-05
-3.61321611483588e-05
-1.25144237656215e-05
-2.40806599128986e-05
-8.47325525477629e-06
-2.60619651099396e-05
-3.42857021127745e-05
-2.81263483845665e-05
-2.19150378223791e-05
-1.53035094526184e-05
-9.84914572653337e-06
-2.4250373577959e-05
-4.73931798714399e-06
8.21816137678463e-07
-3.62304516349616e-05
-3.42077252833944e-05
-2.17543655612788e-05
-2.57076627450328e-05
-3.32156837332921e-05
-2.70126130280632e-05
-1.02412613075429e-05
-2.77442535833067e-05
-3.804454476353e-05
-1.83423850409605e-05
-9.15631854911713e-06
-2.79275408205955e-05
-1.85343801334504e-05
-4.72275464613658e-05
-2.61301259341099e-05
-1.76800854100044e-05
-2.02444872183559e-05
-3.18501183493873e-05
-1.59005357637944e-05
-1.54339097534003e-05
-2.18193809824678e-05
-2.57088809888562e-05
-3.50633819967514e-05
2.77395095360459e-06
-4.42065012282837e-05
-3.00835028077946e-05
-4.66802688903659e-05
-2.37959076972762e-05
-5.08252181688476e-05
-2.64798863836142e-05
-4.69409287956823e-06
-6.29500598130682e-06
-1.73036817265589e-05
-1.4213204796372e-05
-1.99700159195264e-05
-3.16230254232731e-05
-3.89812354054788e-05
-4.33003091765131e-05
-1.89455623161837e-05
-2.53128571636592e-05
2.66746911554566e-06
-3.41052949692221e-05
-1.03418976607509e-05
-1.56970338352008e-05
-1.40392716899705e-05
1.78786585937931e-06
-2.69416767501472e-05
-1.88261342200571e-05
-5.2971133219565e-06
-2.34069706965468e-05
-1.73651052017718e-05
-3.70372456581386e-06
-3.27343414063091e-05
-7.14123216032708e-06
-1.40259653454727e-05
-3.55059087673909e-06
-1.70490335302397e-05
-1.66578560665265e-05
-2.08061586208787e-05
-3.49766467464759e-05
-2.0048243640934e-05
-2.75171144132452e-05
-1.94134940076709e-05
-1.38155237160083e-05
-3.19775920654885e-05
-3.23491133770181e-06
-1.99562798484299e-05
-2.87248422184141e-05
-1.39118543348875e-05
-1.77972632763102e-05
-1.91737633722391e-05
-1.67661995007229e-05
-2.38260020850262e-05
-1.84207233175744e-05
-1.45885107264447e-05
-3.25030862984521e-05
-3.0961875741234e-05
-1.32420049854158e-05
-1.99753607810337e-05
-7.14909436855541e-06
-2.31178189470354e-05
-8.5283512673819e-06
-3.62274332279834e-05
-3.16454222689893e-05
-1.58299050449462e-05
-3.20786541392249e-05
-2.0078675858443e-05
-1.45419886275526e-05
-1.33339071380119e-05
-1.53139590473673e-05
-2.5074690733112e-05
3.00487178391685e-06
-4.30055584539962e-05
-3.23037828422545e-05
-2.64591231258483e-06
-1.44854223777089e-05
5.60438041505192e-06
7.44317470048017e-06
-3.23178082559055e-05
-5.35422495512598e-05
-2.3605418401509e-05
-5.03251139864148e-05
-4.39824122841176e-05
6.64279368987439e-07
-2.01087107384836e-05
-5.62264240927217e-06
-1.48920005043775e-05
1.6191201428411e-06
-2.73058735872208e-05
-5.64697337261756e-05
-2.41624455623155e-05
-1.58550267011668e-05
-1.26711828613558e-05
-5.99692923133495e-06
-2.39148046664272e-05
-5.01635576885969e-05
1.35405340465233e-06
-9.38528918800648e-06
-3.72197686926151e-05
-3.35624858456655e-05
-1.82015468477188e-05
-2.69974334885008e-05
-2.85080832968779e-05
-2.03847451628414e-05
-3.36489709924144e-05
-1.61719554320886e-05
-3.52851863237065e-05
-2.74175286529661e-05
-1.92090177878121e-05
-2.69522252403366e-05
-1.81003645012263e-05
-1.95487476005733e-05
-3.11578975860236e-05
-2.06036685864324e-05
-2.84767836104058e-05
-1.96256764706752e-05
7.28084642388426e-06
1.74791493456615e-05
-2.41402588723779e-05
-2.33897276510319e-05
-1.62910208020293e-05
-1.77682281358877e-05
-2.93766532795893e-05
-2.74905034663453e-05
-3.0214033344535e-05
-8.27799632692877e-06
-2.67743181776933e-05
-2.58063187201639e-05
-1.8957552084519e-05
-2.73114916786235e-05
-3.97012201282842e-05
6.22735261539572e-07
1.10991110703981e-05
-2.97098901760303e-05
2.28629192389665e-07
-1.33204466709868e-05
-2.17290309978478e-05
-1.86286351556623e-05
-4.34232118855405e-05
-3.2981106211159e-06
-3.03611250175886e-06
-1.57290386581864e-06
4.46374946651635e-06
-4.64185973488275e-05
-1.14685471615678e-05
-3.49581093276627e-06
1.50445972403637e-05
-1.35452602577977e-05
-1.59939012156295e-05
-6.89151985675832e-06
-1.3917539941414e-05
-1.20524403845187e-05
-3.06315561169385e-05
7.60902808573665e-06
-2.5928028458261e-05
-2.52123063606006e-05
-1.435962195271e-05
8.77879552572463e-07
-1.40176589948474e-05
-1.66010042253915e-05
-2.73815647434892e-05
-3.45769455743119e-05
-2.43375150495518e-05
-3.32172352245741e-05
6.43729929946873e-07
-2.82602059509723e-05
-9.13223710152549e-06
-1.63887766168619e-05
-4.86753663622852e-05
-2.37651140099529e-05
-3.75409743453151e-05
-2.22973869652035e-05
-2.06627166650805e-06
-2.77144185510733e-05
-2.78268065090272e-05
-1.627738566034e-05
-1.78584064431203e-05
-2.83058504077384e-06
-7.89313594760041e-06
-3.9501805223308e-05
-4.41278693776694e-05
-2.94771377652535e-05
-3.19080375162297e-05
-2.33694414896654e-05
-3.75942599867863e-05
-1.70752137379768e-05
-7.51179204552373e-06
-1.35597959723794e-05
-2.66710223759978e-05
-2.68791109866182e-05
-2.87786575062867e-05
-3.47221963972456e-05
4.29114450742607e-06
-2.91547485864846e-05
-3.85902607201312e-05
-3.3632741732813e-05
-1.31701490551555e-05
-2.50045998723602e-05
-7.40163061562968e-06
-2.64332579989542e-05
-5.65096370919563e-06
-1.0212813990561e-05
-1.51663762664046e-05
-2.52789990530091e-05
-1.50207117641681e-05
-2.03436494697511e-05
-1.63575792365794e-05
3.09006875518157e-07
-2.06260061943693e-05
-1.55474429860846e-05
-3.6123084984686e-05
-3.22865608426663e-05
-2.73196759460542e-05
-9.28685293988235e-06
-7.22105826447375e-06
-4.00287669087497e-05
-4.18896174088851e-07
-2.29973135315558e-05
-1.80709439921699e-05
-2.24990309803711e-05
-2.90020428737972e-06
-3.97826911487217e-05
-1.37129059349557e-05
-4.08282324259154e-05
-1.8052757962111e-05
-9.34783996191671e-06
-1.75534172434813e-05
-2.43883934908199e-05
-1.50621910666372e-05
-2.17595927828124e-05
-2.76561779612533e-05
-2.31313949674826e-05
-2.65011602401309e-05
2.68834292142371e-06
-2.89225416835274e-05
-1.32086021389767e-06
-1.78787186319093e-05
-1.55488677815698e-05
-3.89759636282699e-05
-4.05596907268722e-05
-1.38543053042956e-05
-2.61101097325275e-05
8.80552944402015e-06
-1.18398488306915e-05
-2.3954985189554e-05
-1.14805822902801e-05
-1.84780499427966e-05
-4.49744268736677e-05
-2.45252721973161e-05
-2.71574669480046e-05
-9.57320699939255e-06
-1.82288239731078e-05
-3.91618032927652e-05
-1.50045550290221e-05
-3.42478637585963e-05
-2.54759389939889e-05
-1.27435408387531e-05
-2.87106477124803e-05
-2.00014261873526e-05
-2.78445221277451e-05
-2.97568110519778e-05
-1.72842002975559e-05
-1.10292327386462e-05
-1.79201448383847e-05
-3.60571359167929e-05
-1.59826245799821e-05
-1.63026055677496e-05
-3.21722182849953e-05
-3.88768751587696e-05
-1.70591565596689e-05
-2.88232785395513e-05
-2.95754716872795e-05
-2.31903111830798e-05
-2.30749808789109e-05
-3.79865041502459e-06
-1.59265045058306e-05
-4.68751371023576e-05
-3.0593527715635e-05
-3.23670712835778e-05
-1.59692525741608e-05
-2.88645965969179e-05
-1.92107218683046e-05
-3.16374646844204e-05
-3.16976618361473e-05
-1.58487277636489e-05
-1.24750625597803e-05
-1.23816044235116e-05
-1.06506799814252e-05
-1.6153742835373e-05
-2.04052494882794e-05
-2.38935476169822e-05
-2.18361838384207e-05
-2.03543317196477e-05
-1.98038079260592e-05
-3.5167081982485e-06
-3.84714916924457e-05
-2.34016088597718e-05
-9.17160198810019e-06
-1.49449821337629e-05
-2.52865945567452e-05
-1.68214385028154e-05
-1.9715756016431e-05
-2.62592505328503e-06
-3.52278576592783e-05
-1.81098831512862e-05
-1.58218393144008e-05
-1.44123100631265e-05
4.1348244934019e-06
-9.59489448002793e-06
-1.96741690633851e-06
-1.80671545465374e-05
-3.81518655303808e-05
-3.20375903744144e-05
-2.70665079033693e-05
-1.35679253747719e-05
-1.28064776945298e-05
-1.71633617543633e-05
-2.56755001923078e-05
-2.4314419420638e-05
-3.51940751312122e-05
-1.73838600779887e-05
-3.57281921707089e-05
-1.3484466427958e-05
-2.20420676497789e-05
-3.2434405840508e-05
-3.72880791585328e-05
-2.63157135120704e-05
-2.57249014090454e-05
-7.18991699024e-06
-3.11977779016203e-06
-1.29387411714537e-05
-4.57287557766974e-05
-4.05526978619052e-05
-1.22898649798633e-05
-2.00720139934783e-05
1.18678315598578e-05
-1.66919159038813e-05
-5.6434214214153e-05
5.47955695899499e-06
-2.18483997943525e-05
-1.97857431637754e-05
-3.86126608227193e-05
-2.74855771445249e-05
-2.21766264057835e-05
-4.39785142604227e-05
-1.62125282992368e-05
-1.13312898228642e-05
-1.73116706844441e-05
-1.56651675667714e-05
-3.68042399609594e-05
-1.74662289528461e-05
-8.95583405324682e-06
-1.39610559091062e-05
-3.93517468775405e-05
5.68679794282132e-06
-6.97295543112754e-06
-3.61047626828369e-05
-3.26131785075571e-05
-1.26519903800848e-05
-1.96866742154499e-05
-2.68082673096631e-05
-1.59283081168015e-05
-1.00661463771098e-05
-2.89051764039771e-05
-4.7719613496854e-05
-1.17007740776174e-05
-4.85419181191705e-06
-3.59816029366111e-05
-1.40488242524355e-05
-3.18270970753968e-05
-7.89020010899024e-06
-1.96581989778463e-05
-3.00386036974039e-05
-2.84182370857985e-05
-2.09215844500556e-05
-3.03879419771313e-05
-9.63470888227548e-06
-1.22756591153723e-05
-1.67863486114676e-05
-2.1983045210702e-05
-1.68034731581262e-05
-1.47084532571882e-05
-2.50969863800172e-06
-1.55434295017951e-05
-4.06297779675455e-05
-9.27437012039741e-06
2.31898501341878e-06
-2.63677286730508e-05
-2.51694021311021e-05
-1.37572766190667e-05
-1.13460026257198e-05
-4.72534741470878e-05
-2.4258505526445e-05
-1.00892785804508e-05
-3.57043820238943e-05
-4.2761326418726e-05
-3.12251828222733e-05
-4.11385097197641e-05
-2.40426475004857e-05
-4.79539715122078e-05
-3.84213850097483e-05
-2.94341168209449e-05
-4.51909667670418e-06
-2.02795829545131e-05
-4.68238628740434e-06
-1.61443221587938e-05
-8.6534095853934e-06
-7.25570702513877e-06
-3.21189624419952e-05
-3.51994816855908e-05
-2.63545626942256e-05
-4.72486868511842e-05
-1.78268412839094e-05
-1.62367503776219e-05
-2.44454913433235e-05
-1.00604618511731e-06
-6.71269170224272e-05
-2.16869042343422e-05
-2.25676274062568e-05
-3.83626658231271e-05
-1.75647735807457e-05
-2.12779782957789e-06
-2.29579589629774e-05
-1.57757769389611e-05
-3.55551286578311e-05
-3.58567294305633e-05
-2.4228066230167e-05
-4.73659224767588e-05
-1.09945573424764e-05
-2.86288030279217e-05
-3.14225575510591e-05
-4.51417047879604e-05
-3.15137508732692e-05
-4.9924609465248e-06
-1.22651173563117e-05
-1.29797533942017e-05
-1.9799411851415e-05
-2.92869890451807e-05
-1.47784875546737e-05
-3.33557298873046e-05
-3.14944279001365e-05
-1.66769019189595e-05
-2.42925445861015e-05
-1.84298750898066e-05
-2.35705423840403e-05
-2.83576283664733e-05
-2.73691353636626e-05
4.3216838873631e-06
2.71236957190111e-06
-8.8815627563539e-06
-2.87073409826513e-05
-2.79075215687177e-05
-8.24418435188479e-06
-7.39590805622483e-06
-8.46057224049683e-06
-3.69124189820409e-05
-2.50795661402109e-05
-1.79842283438612e-05
-2.91647214923194e-05
-2.53637110814329e-05
-2.53933197473007e-06
-6.73668822776786e-06
-5.95846357970767e-06
-3.89036092835962e-05
-7.49139625583797e-06
-2.95582282878335e-05
5.91911905043521e-06
-2.06827407624324e-05
-2.50739749725676e-05
1.99640174314976e-06
-1.3881011546398e-05
-3.48857769177682e-06
-1.86105597836812e-05
-1.18198508566625e-05
-4.45532481320113e-05
-3.25209090605993e-05
-3.17398036514942e-05
-2.79343901680848e-05
-1.61450981215554e-05
-8.7817589700728e-06
-1.55021493375047e-05
-2.86536648250608e-05
-2.08243500047189e-05
-2.0413204074772e-05
-1.31969018699292e-05
-1.47083278099572e-05
-1.92849292685417e-05
-2.26199593901057e-05
-3.11654885585472e-06
-3.93916486234476e-05
-2.6963424698867e-05
-9.87286210621158e-06
-1.10209037687184e-06
-2.95775833158762e-05
-3.70309606673193e-05
-2.03218996787576e-05
-2.99237743263208e-05
-3.60859721318881e-05
-3.10610274162622e-05
-2.2679540669854e-05
-1.28443431232482e-05
-9.13348207120812e-06
-1.51668701425858e-05
-1.54251619874566e-05
-1.99948560892961e-05
-3.12481529651769e-05
-3.53684167268802e-05
-2.21769080289388e-05
-2.23944403395246e-05
-3.23837305516971e-05
-2.99199299179029e-05
-9.81295910383653e-06
-4.07962128706484e-05
-8.98587238345708e-06
-7.07159399325592e-06
-2.68329080044224e-05
-4.75403375807336e-05
-5.2705734381951e-05
-2.56139121086142e-05
-6.47499129496687e-06
-9.11750699021648e-06
-8.49631649908532e-06
-3.10324705252164e-05
-2.53289497234691e-05
-1.99372991681359e-05
-8.53772910978002e-06
-3.33250483421806e-05
-3.14896138729552e-06
-9.32808340566079e-06
-3.07050264394079e-05
-2.37612627968425e-05
-7.04753193905316e-06
-7.69292754271244e-06
-1.3899071219268e-05
-9.95842977055056e-07
-1.58752780453432e-05
-2.08013065904151e-05
-1.80671380905994e-05
-2.1623593272617e-05
2.22139684435636e-05
-3.36634142326544e-06
7.84685095398215e-06
6.18867944806373e-06
-2.47303992503193e-05
-1.0980754821783e-05
-3.45788809104092e-05
-2.5787900562504e-05
-1.64032778306424e-06
-3.70456518388828e-05
-1.11760060506179e-05
-3.25374395507853e-05
-2.16494932735681e-05
1.67897429355585e-06
-3.45257453850619e-05
-1.51169968383285e-05
-3.39040111463139e-05
-2.04230769582862e-05
-2.36009037847662e-05
-3.01042421333078e-05
-1.24100799719011e-05
-4.46443530657167e-05
-5.56975837466151e-05
-2.21089657580646e-05
4.42323648235761e-06
-6.98258769185338e-06
-1.16460054588063e-05
-1.20889516826235e-05
-3.15557545191041e-05
-1.05708958356934e-05
1.21247986282118e-05
-2.15246987370303e-05
-3.75151687142039e-05
-1.54708343269329e-05
-2.30832423625381e-05
-2.42190881348494e-05
-4.28669504971477e-06
-1.43490763943826e-05
-3.1428605415369e-05
-7.23702047473512e-06
-1.15843543628833e-05
-1.76160525642845e-05
-4.81910908941881e-05
-2.91739090579055e-05
-2.78315677476034e-05
-2.39192128035817e-05
-3.2653187164793e-05
-8.51743765591733e-06
-2.63332720437656e-05
-5.67151014020476e-06
-2.28973393013912e-05
-2.14041071138024e-05
-1.00620986403224e-05
-8.82290765234168e-07
-1.18400171833362e-05
-1.91470701618741e-05
-6.99006845190448e-07
6.13691705128736e-06
-1.86106803453785e-05
-9.11571127888796e-06
-1.81873754885531e-05
-1.41571884379164e-05
-6.69096444224572e-06
-3.24258297007787e-05
-2.92109606544397e-05
-1.77821417101718e-05
-4.11984136697234e-05
-7.94714185195599e-06
-3.03266723523636e-05
-1.28545513369544e-05
-1.00932937355878e-05
-2.49532422555257e-05
-1.10293249051845e-05
1.7736794444573e-07
-2.90062590403034e-07
-3.44178943254396e-05
-3.36943261730646e-05
-2.81033903898276e-05
-2.86660322280637e-05
-1.81576609112839e-06
-1.03214449971859e-06
-3.19247755017142e-05
-3.82690115154801e-05
-3.15001583825649e-05
-1.79342651096042e-05
1.51333786827333e-07
-1.17382421224103e-05
-2.67380057312923e-05
-1.7592822489638e-05
1.6523591864385e-06
-2.45142031616779e-05
-1.69120661649988e-05
-4.05007573672907e-05
-4.80196073326456e-06
-3.29384932239864e-05
-2.66503858588898e-05
-2.13609634089919e-05
-2.94835832186322e-05
-1.38183126597509e-05
-1.20378886500369e-05
-2.6989141716331e-05
-1.85744643913452e-05
-1.5023215261341e-05
-3.11796619591222e-05
-3.43107328805038e-05
-2.12701565145442e-05
-1.2056171595242e-05
-4.48701064289779e-06
-3.35534789062719e-06
-4.35822022240154e-05
-3.63348348782369e-05
-1.53038637620362e-05
-1.57733432013137e-05
-1.54997271657579e-05
-1.96489972968932e-05
-1.01603774819454e-05
-8.06431102861275e-06
-2.41558116446214e-05
-2.18180089753591e-05
-2.74360110479998e-05
-1.28870775140207e-05
-2.85488613674552e-05
-1.92045937850978e-05
-2.56459662073871e-05
-1.63745060442121e-05
-1.36327322933446e-05
-2.30940775480415e-05
-1.78371932531365e-05
-3.23340820202343e-05
-2.60142038858398e-05
-1.27775620319596e-05
-3.35625589005831e-05
-2.49695956759521e-05
5.83182633401314e-06
5.81241964471242e-07
-1.76541476715492e-06
-3.02505240708385e-05
-2.28305805420274e-05
-1.3853381710006e-05
-9.05407173907211e-06
-2.14756586654799e-05
-4.84495452679656e-06
-2.07362639276028e-05
-1.66299674511769e-05
-4.01673865405417e-05
-1.54342481955359e-05
-3.53315761254798e-05
-1.16420564411692e-05
-2.22901176386997e-05
-1.00280967438916e-05
-8.12224951321166e-06
-3.39184043110916e-05
-2.53706181973342e-05
3.32504117746794e-07
-1.0676908114937e-05
-1.5869120416389e-05
-2.64214035426488e-05
-3.46073576370085e-05
-1.41746707037269e-05
-9.9830383770135e-06
-5.09772561277796e-06
-8.37671281504714e-06
-1.05579679301867e-05
-2.28215036434355e-05
-4.99678627560516e-06
-7.68526539887918e-06
-2.13896602334063e-05
-3.3092034431892e-05
-3.36864407134908e-05
-1.32934799391301e-05
-6.12101402108447e-06
-1.19641352638627e-05
-3.29103571023255e-05
-1.78518494795498e-05
8.10438346400618e-07
-1.62621142978871e-05
-3.31618351424378e-05
-1.53140121823487e-05
-2.47028862504242e-05
-1.30745159351442e-05
-2.48917626643577e-05
-4.17923620401816e-05
-1.09996813994357e-05
-3.46669746212294e-05
-1.33689742556552e-05
-2.51754371379569e-05
-1.53048109437514e-05
-3.60804617782666e-05
-2.9923559842934e-05
-3.19121138442838e-05
-3.51405541999467e-05
-1.50305844688406e-05
-8.32483450586717e-06
-1.4739504907133e-05
-5.34562921093963e-05
-3.3785808550306e-05
-3.58348282486092e-05
-2.27141463524881e-05
-2.22840653325396e-05
-3.2792869879128e-05
-2.62911396014022e-05
-5.57333278051722e-05
-6.4974641169105e-05
-1.46395302589743e-05
-6.63243365734161e-06
-1.90290979355313e-05
-4.99070184713347e-05
-1.99089501178447e-05
-3.28236109054731e-05
-4.15483220500686e-05
-1.49792143130688e-05
-1.63266319639037e-05
-2.54003813419557e-05
4.99931296223546e-06
-2.73262128185511e-05
-3.39555194189441e-05
-2.15936574368072e-05
-9.57045930932799e-06
-2.45817344564313e-05
-3.16325556637651e-05
-3.09262816345708e-05
-3.9611110674331e-05
-1.47272589263662e-05
-1.01529873132436e-05
-4.31859333219138e-05
-2.64350777269161e-05
-1.51337089134522e-05
-3.09939471711935e-05
-2.14833699327189e-05
-4.0467284186679e-05
9.40589914517023e-06
-2.73329500186329e-05
-2.26871954359948e-05
-1.84801584830535e-05
-7.03316733472653e-06
5.1024785927179e-07
-3.35795410233007e-06
-3.85630963178112e-05
-3.72179537586439e-05
-2.67972151485452e-05
-1.73917724236774e-05
-1.17530704668233e-06
-2.3623472288353e-05
-1.57491629266739e-05
-1.48185807564398e-05
-4.45979124319379e-05
-2.18411913762965e-05
-1.7872945245694e-05
-1.68779504694956e-05
-4.01640708236968e-05
-8.37486094150717e-06
-1.43905872586457e-05
-2.53737214458718e-05
-4.0443582514862e-05
-1.7639487947552e-05
-2.36549556844833e-05
-1.77649956231275e-05
-7.2393683576495e-06
-1.45785994218144e-05
-2.14691109460252e-05
-4.15719113349713e-06
-1.71739926571804e-05
-2.91109695220654e-05
-1.70993953302408e-05
-2.42019178517115e-05
-3.65759365905403e-05
-1.14479729438553e-05
-8.649712633081e-06
-2.58043930567399e-05
-1.91712681252219e-06
-4.48912421869122e-05
-4.18163800792121e-05
-3.2443783847328e-05
-1.726685532385e-06
-1.30953923408652e-05
-2.74139101394526e-05
-1.63240338445352e-05
-4.12467518260663e-05
-1.64674684783158e-05
-3.35217623754584e-05
-2.16674761955884e-05
-3.82091756673215e-05
-8.95278087571706e-06
-4.51288882287344e-05
-5.16021342600274e-05
-2.8849922262978e-05
-1.4143024205757e-05
-4.74010379399792e-06
-1.2499792163281e-05
-7.66074994092681e-06
7.13223593325284e-06
-1.46631726890516e-05
-1.1719022553078e-05
-9.35568390606246e-06
6.01553790276141e-06
-5.60738620348584e-05
-2.133297650289e-05
-2.36966329861586e-05
-5.16004382427833e-06
-1.96903361428774e-05
-2.80988128272306e-05
-1.33307267733945e-05
-2.30448674669142e-05
-2.64961503295484e-05
-2.29139534922157e-05
-3.55350565594197e-05
3.39793605467994e-07
-1.39562210489882e-05
-1.53944427654182e-05
-3.5240748040546e-05
-6.69142764003562e-07
-3.50701344933929e-05
-2.02092577169847e-05
-1.7355864577652e-05
-1.37325786984115e-05
-1.27056156623173e-05
-1.90293255538945e-05
-2.38287129104395e-05
-2.85547309579174e-05
-1.43020466510462e-05
-1.59789972952786e-05
-2.54450832376942e-05
-4.28270031464109e-05
-1.26746787629005e-05
-1.9275899042868e-05
-2.23214585403323e-05
-3.05075011091144e-05
-4.55590323756222e-05
-5.12264642939629e-05
-2.02449476738544e-05
-2.35246413844579e-05
-1.18818696879927e-05
-1.62598797791836e-05
-7.93535269208129e-06
-2.66574334714644e-05
7.92788933845217e-06
-1.18647095127852e-05
-3.08632113115517e-05
-2.89856762811826e-05
-1.61922958559474e-05
9.7618681259956e-06
-1.1324725700636e-05
-2.0341927633315e-05
-1.77102695708956e-05
-3.31489667486419e-05
-8.64825628762253e-06
-2.94874812056837e-05
-1.67101845634112e-05
-3.43776219625403e-05
-1.88890310490371e-05
-2.96303051159357e-05
-1.42757337426309e-05
-1.01058466647083e-05
-2.93429235211965e-05
-3.06336506741042e-05
-2.45588005029444e-05
-6.78981809116072e-06
-2.30881384777488e-05
-2.97215253900228e-05
-1.02232461711849e-05
-3.50972915932821e-05
8.94253791088887e-06
-5.17262641309019e-06
-2.13914484438721e-05
-1.75798906520869e-05
-8.27039526542608e-06
-2.46416148509419e-05
-1.3119921061689e-05
-3.58905741128217e-05
-3.20971450149385e-05
-2.41386621500164e-05
-1.3761559595962e-05
-2.69532240601739e-05
-2.02834704754982e-05
-8.88246332917085e-06
-4.95165675266763e-06
-4.37663416090495e-05
-3.26909087079446e-05
-4.70076540450858e-05
-3.11868319070174e-05
-1.44631201503189e-05
-5.03894157641852e-05
-2.51562904900501e-05
-2.22862795875711e-05
-2.71183208780495e-05
-2.20689407067937e-05
-2.81919388959079e-05
-3.48018745015151e-05
-2.12027839012843e-05
-1.00462616736096e-05
-2.17335289863608e-05
-9.45505154048801e-07
-2.83169385514847e-05
-3.32078636688283e-05
-2.927076037051e-05
-4.17163755265617e-06
-2.10300565931509e-05
-1.73764022657666e-05
-4.78454269026891e-05
-2.64335547667995e-05
-2.78975341050218e-05
-2.68055467553952e-05
-2.74381097867652e-05
-5.85554396355266e-06
-2.46399998214305e-05
-3.50433507770355e-05
-3.47316775978083e-05
-3.59411562607661e-07
-3.33438714774746e-05
-1.53668826990069e-05
-2.88729962197507e-05
-1.1818999452333e-05
-9.65767653311132e-06
-1.2394721725864e-05
-3.8678862414896e-05
-8.44104234817799e-06
-1.30011917749756e-05
-1.27949461342772e-05
-2.56731163212149e-05
-2.75514116499424e-05
-2.70953342532032e-05
-2.72538336666799e-07
-2.47094417503306e-05
-2.59690933224229e-05
-1.76656700123469e-05
-2.97901937064106e-05
-3.47785805290592e-05
3.23221680284146e-06
-2.49354592712446e-05
-2.74747722267471e-05
-1.67528552604185e-05
-3.84065306295142e-05
-1.0890254268338e-05
-1.96037277079641e-05
-1.84792697895258e-05
-3.085021410783e-05
-3.16611378852526e-05
-4.56971953540264e-06
-1.63922306967135e-05
-3.85132031733496e-05
-3.75658229314059e-05
-1.74735579006067e-05
-3.14507784485473e-05
-3.77735423323575e-05
-9.30211056591439e-06
-2.42402121486779e-05
-4.65237081074786e-05
-1.50542975982165e-05
-1.54642226292942e-05
-8.76109649180333e-06
-3.04440997043083e-05
-2.03294056790975e-05
-1.69543242550925e-05
-1.9509268574891e-05
-2.88842092721695e-05
-2.32062340212578e-05
-3.58972940022128e-05
-1.87479668977374e-05
8.67179335966519e-06
-2.33041004184976e-05
-2.39663363047328e-05
-1.33086035799703e-05
-4.42364405036118e-06
-2.54191666203158e-05
-3.10092502949674e-05
-2.43878449627288e-05
-9.01949015616294e-06
-3.69938426095536e-05
-1.92865887198269e-05
-2.38684248735594e-05
-2.81788352259816e-05
-2.00114377033361e-05
-2.95472092896494e-05
-2.17980192477772e-05
-3.87244033513053e-05
-1.83851912739753e-05
-1.94865637901344e-05
-2.25035536325387e-05
-6.14894878805882e-05
-2.84288926731557e-05
-1.09897392931651e-05
-4.29957188146732e-06
-1.75810349305907e-05
-3.78697459430144e-05
-2.25323330703696e-05
-1.03552710332015e-05
4.63828020179664e-06
-1.76756034094022e-07
-2.42172764352662e-06
-1.5015689028119e-05
-2.98591440993572e-05
-1.40386017073156e-05
-2.39574664883225e-05
-5.54509207936943e-06
-2.8326517960069e-05
-1.96836324997847e-05
-1.85482489583367e-05
-3.28109248313056e-05
-2.1222120089082e-05
-1.36365520383339e-05
-5.16893985746879e-05
-1.95741814160263e-05
-3.29134666555034e-05
-5.86868303018817e-05
-2.56635573743835e-05
-1.48617725055432e-05
-1.06257906260558e-05
-1.67664574775574e-05
-7.26973424785526e-06
-1.01798011592804e-05
-6.19808905444019e-06
-2.31260985808566e-05
-1.61026210757424e-05
-1.31454335917867e-05
-2.44718948662162e-05
-4.3870889598627e-05
-2.28912846206876e-05
-1.5196638893001e-05
-1.62065923798215e-05
-2.45047628537218e-05
-1.98526656086022e-05
-1.2940854292628e-05
5.54032832005864e-07
-1.52258125941993e-05
-2.72689078074585e-05
-3.22329016470374e-05
-3.17969828206868e-05
-2.33412281744377e-05
-1.36905034181455e-05
-4.5414778414723e-05
-2.53517634194619e-05
-1.66168930015571e-05
-2.59309107396727e-05
-2.89591453458415e-05
-3.65241950516694e-05
-2.26929595559275e-05
-2.88528721441347e-05
-1.19964717501998e-05
5.14493800310194e-06
-2.45647765857468e-05
-3.4626941740103e-05
-3.46236677255664e-05
-4.0226916721684e-05
-9.59295557259123e-06
-1.81891861111782e-05
-9.09482534479646e-06
-3.19201453565192e-05
-2.45607026804785e-05
-2.56712013779816e-05
1.03200011010162e-05
-1.64068583010336e-05
-6.71324395116219e-06
-2.60806570927774e-05
-4.5142887594795e-05
-3.96927481143393e-05
-2.824651240159e-05
-1.2023277980866e-05
-4.50680446252462e-05
-2.74110181529272e-05
-3.09442659635168e-05
-5.34496437577421e-06
-2.81831817865938e-05
-2.91797797894085e-05
-1.91487027498954e-05
2.61063404864477e-05
-1.05972098876319e-05
-1.11085029311534e-06
-2.01005236190247e-05
-1.99071269182225e-05
-3.04706200628847e-05
-1.54563934460936e-05
-3.17598149778912e-05
-7.69314768483536e-06
-3.30465468069867e-05
-1.28647593036959e-05
-2.03143545191462e-05
-4.26057902718685e-05
-9.33028247805022e-06
-1.81275800157031e-05
-2.96012644769742e-05
-1.84697676731856e-05
-2.28836999248476e-05
-2.58904374514124e-05
-1.87645850294507e-05
-1.78186204520315e-05
-2.85692267999363e-05
-3.36518585184871e-05
-1.81993548206464e-06
-3.45778573572355e-05
-3.23071524968285e-05
-4.85325209837281e-06
-1.20621028991915e-05
-3.72097580324336e-05
-3.10551426270357e-05
-3.18027781828481e-05
-2.32494497168659e-05
-1.8737513692153e-05
-2.97733571192003e-05
-1.94000941989109e-05
-1.89225757077547e-05
-4.36821059232106e-05
-2.25253108337943e-05
-1.32918412508391e-05
-1.7338017199358e-05
-1.69273254261213e-05
-2.99401670228135e-05
-3.95019855536797e-05
-2.36164507610348e-05
-5.29483019470527e-05
-3.25502574789e-05
-1.09422416068247e-05
-1.76054780246589e-05
-1.68713074710764e-05
-1.06807900183728e-05
-1.2582560329495e-05
-2.35374521537839e-05
-1.45555015247473e-05
-3.05273054940372e-05
-3.63892736632641e-05
-2.07396413673398e-05
-2.02348169281113e-05
-8.02949984366274e-06
-2.89632248011487e-05
-1.51366259146072e-05
-5.16268451983064e-05
-2.26454652316235e-05
-2.40889081997984e-05
-1.3313543600691e-05
-8.33655098780233e-06
-1.37769533164999e-05
-2.70219844502272e-05
-2.79344294887151e-07
-1.61402519735613e-05
-5.17185438354913e-06
-2.1573800827593e-05
-5.72425279030667e-06
-2.05673895633656e-05
-1.38129034569938e-05
1.90008767902261e-06
-2.1802708585154e-06
-1.66495682945802e-05
-2.23498712484454e-05
-2.21836545336626e-05
-2.61850858529692e-05
-1.23719211519277e-05
4.0898799737388e-06
-3.5335653891921e-05
-1.38452442464108e-06
-1.9563988004097e-05
-1.37253925365368e-05
-2.65229566313209e-05
-2.09442174831586e-05
-1.16564302202964e-05
-1.80544279202148e-05
-6.76553664065406e-06
-1.30687844816511e-05
-1.16323217344339e-05
-1.94062194743397e-05
8.72693746522341e-08
-1.27151188052799e-05
-1.28004676692809e-05
-7.9619544377808e-06
-1.24404079899644e-05
-2.59596646434116e-05
-2.56335525104957e-05
-1.50642781337989e-05
-3.29148502193278e-05
-1.6388824328616e-05
-1.10920816740782e-05
-4.22697880426954e-05
-2.30599229043798e-05
-2.84264701952564e-05
-2.12974860305715e-05
-9.19506869189876e-06
-1.88990403942917e-05
-1.77567928654658e-05
-2.52012113861073e-05
-2.27835160289311e-05
-3.56726517885571e-05
-3.01521681897374e-05
-4.75651244659145e-05
-2.9617049291307e-05
-1.87539943040444e-05
-2.69001702794283e-05
1.39092388899407e-05
-2.864309167148e-05
-1.29119982676264e-05
-5.34378323794904e-05
-1.08788011343959e-05
-4.63584277522215e-05
-1.37950933288396e-05
-2.28546046996844e-05
-2.73606407300346e-05
-1.67704247364809e-05
-2.1032910396377e-05
-2.44294905530329e-05
-1.35813655587918e-05
-2.57451738332553e-05
-1.82751900247944e-05
-2.96103446243977e-05
-1.46940328614549e-05
-3.65862870914132e-05
-3.71311064252859e-06
-1.3843244770684e-05
-3.12295217719292e-05
-1.34823905598492e-05
-2.16287596684578e-05
-2.17290859433896e-05
-2.01449963892845e-05
1.3794363514391e-05
-2.33677695401594e-05
-3.15174283223994e-05
-2.64243495322325e-05
-4.00581994072718e-05
-2.04385832772971e-05
-3.52947433190541e-06
-2.83110694578364e-06
8.9535501092381e-06
-3.22100133664209e-05
-2.06633575821539e-05
-1.61816803165358e-05
-1.66981320424224e-05
-2.47824435463034e-05
-4.01390319978214e-05
-3.61480590285937e-05
-2.1142521234986e-05
-1.46995743218348e-05
8.57398639477133e-06
-1.22427852199028e-05
-1.28545262328175e-05
-2.51418026514054e-05
-3.57377626534579e-07
-1.4399321944882e-08
-1.02630304983709e-05
-3.58899071424059e-05
-1.74220391832061e-05
-5.0407703621676e-06
-3.95221300108937e-05
-4.22831591543073e-05
-1.29629795774631e-05
-1.24620231520135e-05
-1.04780240655851e-05
-3.97543607315518e-05
-4.79043993328879e-05
-8.54422821974236e-06
-3.02931042681761e-05
-1.63534725110342e-05
6.75999581506303e-06
-2.28230827183612e-05
-2.00966920356401e-05
-3.63870377404615e-05
-3.66604552697107e-05
-3.34562112035536e-05
-5.55401298668336e-06
-2.44489122704769e-05
-7.62721577017619e-06
-3.59697017303959e-05
-3.53817866863709e-05
-2.04449322221069e-05
-1.07702239243519e-05
-5.8374944059749e-06
-2.04556193440895e-05
-1.79538752816618e-05
-2.62180938428101e-05
-2.12496138137332e-05
-1.86103254192148e-05
-1.33807366122555e-05
-3.00883121116684e-05
-1.31487401778441e-05
-4.84220674668451e-05
-4.71161475068545e-06
-1.51054787428785e-05
-1.61381928337066e-07
-4.49317257557884e-05
-2.19759530068158e-05
-1.68698772947492e-05
-5.39068905609618e-05
-1.1528604010275e-05
-3.09305480563726e-05
-2.75148266560917e-05
-1.51267185253794e-05
-3.48768324200232e-05
-1.72368188163873e-05
-4.03582302287067e-06
-1.70564002431756e-05
-5.74978533546159e-05
-1.87699683033526e-05
-2.35561620787616e-05
-7.42843464716249e-06
-2.25009775976196e-05
-1.83539053245527e-05
-3.29649508121487e-06
-1.33656430726734e-05
-2.43448767679829e-05
-2.58690358586951e-05
-6.7496621763263e-06
-1.84906401304372e-05
-1.80370843886895e-05
-1.39382234647735e-05
-2.15337518619266e-05
-3.33810662835588e-05
-2.45848063676301e-05
-2.10436878803731e-05
-7.84892648547546e-06
-1.80507315060168e-05
-8.38155076373306e-06
-1.63054404133952e-05
-1.97630159341623e-05
-2.37787407283514e-05
-1.54325563502012e-05
-7.76718258226307e-09
-2.44531993919022e-05
-1.81773303295848e-05
-2.45198697232451e-05
-2.14075949226667e-05
-1.4001877206462e-05
-1.83667041821864e-05
-2.96862354212685e-05
-7.29767677114769e-06
-1.25508206060302e-05
-1.62668740547253e-05
-4.02276185314689e-05
-2.39893664501746e-05
-1.09662092708048e-05
-2.03225854054343e-05
-9.81464613647511e-06
-8.25977543085541e-06
-1.77672949011876e-05
-2.81086321009285e-05
-5.03518052298692e-06
-2.56602059287929e-05
-1.86191560065374e-05
-2.78959304166143e-05
-2.72187658831239e-05
-6.31896278741536e-06
-3.31370202452381e-05
-4.2066522712101e-05
-2.08214015353462e-05
-1.74041116603787e-05
-1.36527337216781e-05
-2.94127848488147e-05
-3.18722371269033e-05
-2.11988977559843e-05
-1.22331549334444e-05
-5.54831376332798e-05
-3.16503301483938e-05
-2.03536538345232e-05
-3.22564155333815e-07
-4.11273355930209e-05
-2.38517470713044e-05
-4.06940652543883e-05
-4.30606631365017e-05
-9.30987272848046e-06
-2.45887040772183e-05
-1.8371368113145e-06
-1.33353519383815e-05
-2.11618394311222e-05
-2.2185492128452e-05
-1.9073300583133e-05
-2.20846663154597e-05
-1.13935827131838e-05
-1.23602071156103e-05
-1.11645245509828e-05
-2.69078332787142e-05
-3.30948663856906e-05
-1.03754374944168e-05
-1.55753846424242e-05
-4.04776241604072e-05
-3.21569764821502e-05
-1.57634815570837e-05
-1.06824030727486e-05
-3.04001001645015e-05
-4.03698177923282e-05
-1.91507568269233e-05
-1.89854562158169e-05
-5.87917477275072e-06
-2.99337326887577e-05
-8.65469204757604e-06
1.89180931773614e-05
-7.61183516165128e-06
-2.20519082097792e-05
-3.67458212287962e-05
-1.4930278872181e-05
-2.73971669352107e-05
-3.04570855381731e-05
3.04523749512576e-06
-2.11548319747725e-05
-2.0064360344154e-05
-2.16616594949796e-05
-3.32102517502258e-05
-2.74408188623457e-05
-1.13383546761074e-05
-2.66116964973801e-05
-1.49946539319119e-05
-2.31987994232154e-05
-2.82418911738281e-05
-2.46432953662035e-05
-2.6216277588696e-05
-1.29785866443838e-05
-1.56328721627197e-05
-1.95455770363685e-05
2.45471073983426e-06
-2.39724530509784e-05
-6.46713819409285e-06
-3.19892038476466e-05
-2.40022674002569e-05
-1.46815336338669e-05
-3.63157986719599e-05
-2.23111644367124e-05
-5.12874041557335e-06
-7.77277909919466e-06
-6.6995288575761e-06
-2.21087336021343e-05
-2.94159616640786e-05
-4.75609823001445e-05
-2.71654044255051e-05
-2.089246486556e-05
-1.76182831688517e-05
-2.86593558071431e-05
-1.94064101618436e-05
-2.46733747500448e-05
-2.37699698316109e-05
-2.7753018799027e-05
-3.15267755224096e-05
-2.13439663367731e-05
-3.07547866040612e-05
-4.42663892320164e-06
-2.42303759963692e-05
-3.11657661201594e-05
-3.49650117421843e-05
-1.5891671713452e-05
-2.48644837074893e-05
-3.40409699791028e-05
-1.73707139482956e-05
-3.01176144106856e-06
-2.09862020094632e-05
-1.55453531097852e-05
-2.01072213874871e-05
-2.7511841307939e-05
-1.96974088646677e-05
-9.39057595944457e-06
-2.92743718700443e-05
-6.62624977033788e-06
-6.04327791172878e-06
-2.29158517841736e-05
-6.68423210755317e-06
-2.62917997795406e-05
-1.73851120699073e-05
-1.84806939137252e-05
-3.90412333450754e-05
-1.28165189641591e-05
-2.62873578518779e-05
1.28446866665317e-05
-1.10438951727114e-05
-1.48340920085577e-05
-3.65076443458824e-05
-1.43480130739035e-05
-2.60015636204877e-05
-3.08094902465875e-06
-2.92067903845123e-05
-3.62772174211356e-05
-2.1686209161303e-05
-8.63671742156643e-06
-1.66601337142701e-05
-1.14844952454793e-05
-2.79207999376567e-05
-1.3389966529066e-05
-2.67036309965237e-05
-1.51113306234122e-05
-1.54419281343089e-05
-2.5549912761991e-05
-6.49527134991094e-06
-1.96006222059066e-05
-3.5184741735523e-05
-1.58377295266442e-05
-2.85612409667986e-05
-3.38191530979586e-05
-4.64626385864721e-06
-2.43358963801168e-05
-1.34791481147489e-05
1.09134180734216e-05
-1.9829118353988e-05
-2.2535858877495e-05
-1.81998630324965e-05
-1.1827458382035e-05
-2.23618550026433e-05
-2.46929524233088e-05
-3.28623039214318e-05
-4.26621376222122e-05
-3.75458594104515e-05
-3.16121503238064e-05
-1.63068480359379e-05
-1.76182432403912e-05
-2.17831968135778e-05
-2.20439019097297e-05
-1.69565345758123e-05
-3.40719886082496e-05
-3.4290960113681e-05
-2.57203419553034e-05
-1.49402691768557e-05
-3.01770076166902e-05
-1.3458555755592e-05
-8.60116952783914e-06
-2.69457092077018e-05
-2.30049149101282e-05
3.47664832929976e-06
-1.71062439189492e-05
-1.62944789762291e-05
-1.79781901434845e-05
-3.27715949572157e-05
-3.29823906076874e-05
-1.73996976442217e-05
-2.22757979662054e-05
1.153632673218e-05
-2.67390840070841e-05
-3.11837199067417e-05
-3.07836839861064e-05
-2.4990828130209e-05
-1.92339460731412e-05
-1.01685866159222e-05
-1.90555691169596e-05
1.03959664642444e-05
-2.30498231886453e-05
-3.11394994751154e-05
-1.15586042002367e-05
-1.54814381212424e-05
-2.24792331153462e-05
-1.3819329732508e-05
-1.65893123885019e-05
-2.97187979648156e-05
-3.53344231671481e-05
-2.30940269483711e-05
-2.3853249523134e-05
-1.95591371483421e-05
-1.02652182132453e-05
-5.66102814449937e-06
-1.87892031291784e-05
-4.4167488234699e-05
-3.57342251947456e-05
-3.70081891637318e-05
-2.28594520431045e-05
-2.62751372433768e-05
-1.89696956816078e-05
-2.02787341335019e-05
-4.82753264914836e-06
-2.86464820187331e-05
-2.25794214946219e-05
-2.032383408572e-05
-2.96051416212426e-05
1.69765317661306e-07
-3.04785618401145e-05
-2.14059996556345e-05
-4.37120163494173e-05
-1.76255954612062e-05
-3.91302807146352e-05
-3.99518592054146e-05
-2.73639301836301e-05
-3.46283201575244e-05
-3.63051524771077e-05
-3.52079715139461e-05
-2.56929997558863e-05
-1.6168116905958e-05
-1.31137792391514e-05
-2.98920314544849e-05
-3.43604382759416e-05
-2.5844828215273e-05
-1.43214583794932e-05
-1.7098007368748e-05
-1.31741351333841e-05
-2.75707169783772e-05
-2.89353725249188e-05
-2.69039317072249e-05
-2.08952743214754e-05
-3.26686572089993e-05
-4.83872370356316e-05
-2.80632879320133e-05
-1.14032106301824e-05
-2.41406127100975e-05
-3.2434049885821e-05
-1.53260358640715e-05
-1.61733578967146e-05
-3.6894886665611e-05
-2.36284355437083e-05
-3.40099013862197e-05
-1.98247737325176e-06
-1.50110183233654e-05
-2.01224264820937e-05
-3.50121477275345e-05
-4.34884547947161e-05
-1.65599557894026e-05
-1.16758560058198e-05
-3.18186232759536e-05
-2.86422838749841e-05
-2.3260381873414e-05
-2.27370728846132e-05
-2.52595212853152e-05
-1.36850211548914e-05
-1.75726650950247e-05
-5.24748848988306e-05
-4.51200603439068e-05
-2.1699180187234e-05
-3.27657918792937e-06
-1.68054050161119e-05
-9.48997919847122e-06
-1.73229103319813e-05
-1.03333352459224e-05
-1.68349296529847e-05
-2.91317365065055e-05
-2.1266188676722e-05
7.96984750630557e-06
-2.89837834969806e-05
-2.22050648036874e-05
-1.87500206087871e-05
-2.13182066210093e-05
-5.3516989071338e-06
-3.04974864569002e-05
-2.91805027077613e-05
1.56931230905722e-06
-1.73515470224516e-05
-3.46717975108632e-05
-2.23639243656917e-05
-2.25563418622102e-05
-3.09329851712633e-05
-4.37712555055867e-05
-2.05415621261977e-05
-9.2197001034459e-06
-1.84032351415384e-05
-2.23364363275266e-05
-1.68020710639785e-05
-1.06169415363605e-05
-1.91383862334629e-05
-2.19703259410503e-05
-5.0358744308772e-06
-1.11027553805162e-05
-1.68395686802447e-05
-3.30855955005241e-05
-1.14202320647371e-05
-1.54869391703974e-05
-2.44020930060932e-05
-3.04931151315533e-05
-2.85324151012548e-05
-2.45645894359489e-05
-3.03958189086942e-06
-3.2106302396233e-05
-7.91272494766115e-06
-1.15980909748689e-05
-3.06584299720125e-05
-3.62400309697163e-05
-2.06260520758751e-05
-1.16559525774569e-05
-6.49117298687249e-06
-2.97294739843812e-05
-3.8732493152268e-05
-2.71846247589791e-05
-8.7887945408454e-06
-1.48513460467569e-05
-2.91231175600278e-05
-3.54756689380599e-05
-3.18602277083465e-05
-2.43927416540953e-05
-2.29594447014416e-05
-3.5769801925332e-05
-3.95757144339596e-05
-1.3208187907927e-05
-1.43528383194439e-05
-2.0606640654607e-05
-4.76824059112619e-05
-3.3634931698305e-05
-1.53617975673176e-05
-5.25139699122278e-05
-1.47189383541201e-05
-1.739020443475e-05
-1.8554267940499e-05
-2.93382061646128e-05
-3.47543700279828e-05
-1.35850529371762e-05
-7.28967554672516e-06
-1.13156835724623e-05
-4.20515065924474e-07
-2.55551644155131e-05
-2.75684703753676e-05
-1.3073890030735e-05
-3.8093092399585e-05
-3.08741858796873e-05
-2.05596829979168e-05
-3.68432350789515e-06
-2.47572511983649e-05
-1.58777046288925e-05
-2.36471178228948e-05
-3.44209894434586e-05
-1.68005821878229e-05
-1.73441845718349e-05
9.79254955892753e-06
-1.60343132869464e-05
-1.28180399949352e-05
-2.2925871146974e-05
-1.57887598208322e-05
1.04582489595995e-06
-1.96553520772314e-05
-1.52821160216039e-05
-1.98639792187705e-05
-2.22790364620729e-05
-1.4612567028177e-05
-1.94884189645357e-05
-1.79904394027024e-05
-3.33044150152363e-05
-3.05550646311021e-05
-1.99708032056649e-05
-2.90430585631828e-05
-7.67045559119048e-06
-1.25262344296334e-05
-2.38940716952962e-05
-1.17952927024642e-05
-2.16837115685509e-05
-6.21789797664011e-06
-2.17622333553069e-05
-3.36173393808514e-05
-3.63068683191075e-05
-2.40552464874537e-05
-1.77475955627557e-05
-2.82780909565193e-05
-2.69121282701715e-05
-1.63683787513498e-05
-3.16914285108677e-05
-3.58588745394304e-05
-1.2403923358515e-05
-3.42485376975198e-05
-2.72071381245052e-05
1.3096089965466e-06
3.81554822002372e-07
-1.60110183433423e-05
-6.84247948064381e-06
-2.79287401572653e-05
-3.72646320691832e-05
-3.42819872590547e-05
-2.67143783522843e-05
-4.18382465779422e-06
-1.38941562319585e-05
-5.21868105274878e-06
-2.7661622873552e-05
-2.97726825376574e-05
-2.90511949850713e-05
-3.42463786464062e-05
-2.82947363273728e-05
-2.50480050421769e-05
-1.65217923663539e-05
-1.9790146105484e-05
-3.95165153206916e-05
-2.84115475368959e-05
-2.94342308091805e-05
-6.91072280736927e-06
-3.01193395765695e-05
-1.72149392892659e-05
-1.93407814002971e-05
-2.29661179262041e-05
-8.49125439654924e-06
-1.35597923550583e-05
-2.40182720883024e-05
-2.43208914231875e-05
-1.34331703499158e-05
-2.34497002453231e-05
-1.81458963205922e-05
5.67617156016314e-07
-1.65052603196062e-05
-4.31743844825783e-05
-2.79154319724987e-05
-3.06954352058606e-05
-9.65542154180244e-06
-3.3020849418957e-05
-3.01742148604637e-05
-1.68339499850622e-05
-1.22797862054737e-05
-1.82586154873473e-05
-8.4951599805817e-06
-1.91015995639761e-05
-2.98912845716519e-05
-2.70178498206138e-05
-1.23773096203471e-05
-2.39020825218701e-05
-2.66034816175132e-06
-1.32482741556599e-05
-4.15526935924512e-05
-1.55887207278189e-05
-3.05010917930372e-05
-1.84994240427831e-05
-1.63786662358435e-05
-1.20519126972823e-05
-2.11599587972152e-05
-3.13605223753546e-05
-2.57191114351046e-05
-1.90749307095826e-05
-1.67802141035405e-05
-2.40417137503549e-05
-2.436642628737e-05
-1.16542008704049e-05
-1.82983558480477e-05
-3.08652025755363e-05
-3.69441366967605e-05
-7.56115639517987e-06
-1.33340215584302e-05
-1.39245522654233e-05
-2.09497855340599e-05
-1.45225751998309e-05
-2.58284852702162e-05
-5.20321012155842e-06
-2.14064192951353e-05
-2.52949879637822e-05
-2.63984543945332e-05
-1.3904695586228e-05
-1.78028834138045e-05
-5.53612971532857e-07
-1.65392213227391e-05
-2.24201682506839e-05
-3.44916691122915e-05
-1.41690725366373e-05
-1.7071668971223e-05
-1.44436374067407e-06
-4.21032793578108e-05
-1.54144460194191e-05
-5.07766105293423e-06
-2.66432578633024e-05
-2.57437411560176e-05
-3.53398138704145e-05
-2.68495969532851e-05
-2.41507486365378e-05
-5.56322766026501e-05
-3.74452377900497e-05
-3.47563335553063e-05
-2.83548263582564e-05
-2.83676292014567e-05
-2.04810090312324e-05
-2.45491247633541e-05
-2.48586027735523e-05
-1.14576554611317e-05
-1.40298114385317e-05
-2.98845873374757e-06
-1.19424205263437e-05
-4.32151864958385e-05
-1.7925888272462e-05
-9.47828291150202e-06
-1.8626358999388e-05
-3.03805503682644e-05
-4.09962127386815e-05
-2.90904848792187e-05
-1.89463128768769e-05
-7.28636882941406e-06
-2.46167080911708e-05
-1.44254684657589e-05
-2.47789513840628e-05
-1.07718792408787e-05
-1.33799981467209e-05
-3.84842656646552e-05
-2.36792015153688e-05
6.58587399931049e-06
-2.32962344886438e-05
-2.55380156198669e-05
-7.87857833189038e-06
-1.56097659356579e-05
7.83874116842492e-06
-9.5293674131681e-06
-6.86689370358221e-06
-2.86282183210861e-05
-1.43268446519683e-05
-1.3173412334122e-05
-3.79898901301103e-06
-2.25653351096984e-05
-2.6554917011012e-05
-2.69324032332266e-05
-1.96440710662345e-05
-2.27407214536263e-05
-1.00969346594589e-05
-4.10048103105349e-05
-3.96661843197797e-06
-1.90976717676769e-05
-6.30561315795181e-06
-1.71160988635115e-05
-2.16128445436383e-05
-5.73509500156775e-06
1.3813735279968e-06
-1.62685033386508e-05
-3.5834569837767e-05
-3.80976689939581e-05
-1.7330112878957e-05
-5.85035386186613e-07
-2.01905338180907e-05
-1.81659593062125e-05
-1.88849097602063e-05
-2.27150132490275e-05
-1.83104878064489e-05
-3.02011188086896e-06
-3.44078579101869e-05
-5.06267430649327e-06
-3.58279612813477e-06
-1.20512803003298e-05
-2.50429119811075e-05
3.95052202890238e-06
-4.06449225567597e-05
-9.34315470165759e-06
-2.57860647262994e-05
-1.54075454846403e-05
-1.76431182369028e-05
-1.73088238411435e-05
-4.46375831284366e-05
-1.97235347561269e-05
-8.99340685585004e-06
-9.39636431610631e-06
-1.49019721044081e-05
-1.77042812571306e-05
-2.67708984122755e-05
-2.42937019765115e-05
-1.83350385036043e-05
-2.34266101802642e-05
-2.20558565516182e-05
-5.7102602184004e-06
-1.93032304064842e-05
-1.24337987439374e-05
-1.17500880076377e-05
-3.86025664563882e-05
-9.14525242526301e-06
-2.64537687731454e-05
-3.97869389374548e-05
-2.5761703594673e-05
-4.94436869615992e-06
-2.61841469254403e-05
-1.45227865273193e-05
-7.50265694416593e-08
-2.17200978420786e-05
-2.06039912424281e-05
-2.69697429966296e-05
-2.37849545564881e-05
-3.66019393454429e-05
-2.24281778428807e-05
-2.00015071022711e-05
-2.07853148649407e-05
-7.31171215169281e-06
-3.55062304241917e-05
-9.53969889846757e-06
-1.24148333330424e-05
-5.79846939636242e-06
-3.22443812993182e-05
-3.96061996562224e-05
-5.25365011746061e-06
2.7999500488263e-06
-1.58332430318895e-05
-2.19722140973569e-05
-3.08527149189278e-05
-3.82438891409204e-05
-1.63029045119455e-05
-1.36454239092719e-05
-1.15238429645733e-05
-7.44326881228847e-06
-2.81216317635378e-05
-3.32082694428209e-05
-2.74026834365325e-05
-4.79167807327885e-07
-1.41800431440994e-05
-3.29742239795801e-05
-4.07815855503097e-05
-2.64208219865247e-05
-1.81472647930953e-05
-2.11629004359791e-05
-1.84895022104376e-05
-1.34618495225363e-05
-1.29675573431535e-05
-3.24293361346683e-06
-1.68194155955358e-05
-2.30842683505044e-05
-2.24162811501018e-05
-1.12409962622243e-05
-3.25528151061576e-05
-1.96389468035496e-05
-2.15738541420338e-05
-2.56427123668783e-05
-4.03598775598695e-05
-2.70343037185853e-05
-7.51827407819145e-06
-2.48503916182778e-05
-2.97499410763589e-05
-4.06821421451886e-05
-3.08882923079599e-05
-1.13505651703363e-05
-1.76680476683142e-05
-2.40830780835907e-05
-2.71996202954695e-05
-3.25847982613332e-05
-1.773370429038e-05
-4.27885222824442e-06
-2.43456483449675e-05
-3.35107598300012e-05
-1.40376042917645e-05
-4.04738868634775e-06
-2.59335002082311e-05
-2.54921053834575e-05
-1.41186199273136e-05
-3.76257318843236e-05
-2.27731015555687e-05
-3.47272217881451e-05
-3.16748889959417e-05
-4.12564675646364e-05
-2.3530098325401e-05
-2.39789227438272e-05
-2.98356186917968e-05
-1.70340044948495e-05
-2.62321181702756e-05
-1.19529676636136e-05
-2.01383914818621e-05
-2.7662295510165e-05
-1.36092022052851e-05
-1.23648504993642e-06
-3.12152295744587e-05
-1.72665515188716e-05
-2.65611458154104e-05
-2.16788561883585e-05
-6.34129680251861e-06
-2.14357194881056e-05
-1.2640044928117e-05
-1.32630794792286e-05
-3.10955032875902e-05
-3.96578145697409e-05
-2.18649005165355e-05
-6.11946689247279e-06
-2.32515986911233e-05
-3.80986894820193e-05
-9.65090554303516e-06
-3.29552217690706e-05
-1.87949706486902e-05
-3.77469449208888e-05
-2.89233888012554e-05
-2.80158398427914e-05
-1.93390654182727e-05
-2.37220891910164e-05
-2.58499912587791e-05
1.8571082110002e-05
-6.49592253775181e-06
-1.48548294321501e-05
-8.74480781698509e-06
-1.99440872992428e-05
-3.31085153206152e-05
-2.00809771450373e-05
-3.90437085790457e-05
-1.13195450291212e-05
-3.95936882717758e-06
-3.31495017043925e-05
-3.78366797110423e-05
-9.5786293160841e-06
-3.74102036696339e-06
-4.61782784979973e-05
-1.16549365880065e-05
-3.13829293576553e-05
-2.28974557853277e-05
-3.16257525864732e-05
-1.34672002212919e-05
-2.37114178531299e-05
-4.50542049127686e-05
2.59100481101891e-06
-3.36520173809762e-05
2.70217484213748e-06
2.14119988495109e-06
-1.71212010720928e-05
-1.98101683987728e-05
-1.34356204182102e-05
-3.13356315467477e-06
-1.2390175309139e-05
-2.81602632459224e-05
-1.81221649581688e-05
-3.32929023959227e-06
-2.19594971987475e-05
-7.55764543432872e-06
-2.79778947560141e-05
-1.63633674813082e-05
-2.79019768112939e-05
-1.98824105033088e-05
-2.24398299956674e-05
-8.42539317542569e-06
-2.19381351231048e-05
-2.61257985985e-05
-7.40347401042352e-06
-2.1531904584298e-05
-2.90668260410839e-05
-1.23824217772678e-05
-5.86422088841817e-06
-1.78031807785873e-05
-4.45315105862538e-07
-2.65682039540361e-05
-2.67661465153709e-05
-2.43346885033516e-05
-4.03404009172545e-05
-4.37600636149327e-05
-3.07952166174502e-05
-8.32968884432134e-06
-2.33466154183628e-05
-1.89870996829899e-05
-1.43466986793906e-06
-1.84996951859742e-05
-2.98429531788956e-05
-1.06216853215318e-05
-1.71377318304136e-05
-2.8917651501149e-05
-1.19720755911884e-05
-1.19342856342693e-05
-2.77682854798906e-05
-1.50962805141904e-05
-2.53520735158972e-05
-1.85121783280697e-05
3.92656478425746e-06
7.97522963192011e-06
-2.1219182437895e-05
-1.45513379673305e-05
-2.63357426146084e-05
-2.51997658430344e-05
-2.23938331459591e-05
-1.98143304648901e-05
-3.16922408243684e-05
-9.18866761255696e-06
-2.68474954481959e-05
-2.63490746634383e-05
-4.45235180116404e-05
-2.23582519904981e-05
-3.12364290431957e-05
-3.31480451468176e-05
-3.47543500503867e-05
-2.6669011327512e-05
-3.98066655785533e-05
-1.37082717205543e-05
-8.28836310294909e-06
-1.80571325090465e-05
3.07339308975263e-06
-2.55408584468117e-05
-2.16662177345213e-05
-2.85777179800298e-05
-3.59329412634069e-05
-3.39720635119152e-05
-2.5890765527078e-05
-3.66428284271899e-05
-4.01067308462069e-05
-2.13764279107865e-05
-1.17233186505722e-05
-2.59299598112884e-05
-2.44050027712451e-05
-1.81519016742401e-05
-1.7876103561247e-05
-2.96460675950944e-05
-1.54197001179885e-05
-8.6019102732007e-06
-6.4682540404561e-06
-1.18215109251772e-05
-4.17481170722976e-05
-2.85525657516899e-05
-3.19629161089783e-05
-2.27222826840772e-05
-1.13090464706176e-05
-9.08935716937769e-06
-3.97916191647748e-05
-9.54534174433285e-06
-7.36151501386939e-06
-2.39920189955986e-05
-2.69151845881307e-06
-2.84669521332861e-05
-1.05794650379411e-05
-3.04157034367306e-05
-7.18163560201397e-06
-2.65775783013991e-05
-3.10839272992175e-05
-8.76169634154763e-06
-1.42306756719251e-06
-3.83741400113324e-05
-1.85004270506988e-05
-2.7340298110774e-05
-2.86427118382655e-05
-3.2200584034001e-05
-1.37975990534856e-05
-1.68647299426084e-05
-1.23794529521942e-05
-1.57050791504939e-05
-2.5583723500483e-05
-2.18005988212442e-05
-2.33993195306988e-05
-6.28696293695659e-06
-8.493122338662e-06
5.64820067074916e-07
-1.5938350265897e-05
-2.37680289820081e-05
-1.84842994029639e-05
-1.78250262355624e-05
-2.30777930689525e-05
-1.07924237407835e-05
-2.59094081575111e-05
-1.38071430545356e-05
1.13689104055028e-06
-5.17042289939145e-06
-2.37910331263904e-05
-5.34458017154247e-06
-3.29344215291495e-05
-1.10602517396714e-05
-1.75222708126132e-05
-1.76570368297668e-05
-1.23916440675732e-05
-2.04726580326758e-05
-3.25038795813014e-05
-2.41195157378366e-05
-7.64419309269334e-06
-4.95718503967661e-05
-2.36479009229973e-05
-1.74028291094506e-05
-3.85650798025469e-05
-2.50087391760898e-05
-5.54039503975964e-05
-2.1081977816647e-05
-1.13944584968778e-05
-1.45805233595709e-05
-3.50585369058214e-05
-1.31239842898381e-05
-3.6725173536686e-06
-1.83881695860103e-05
-3.5341712122236e-05
-2.84389066750478e-05
-1.7518907183042e-05
-2.71904477201368e-05
-1.48682602164473e-05
-3.02007740318789e-05
-2.32607195495107e-06
-2.12191006757369e-05
-2.72187337152e-05
-1.25159652098673e-05
-4.06481429095682e-05
3.26151917698517e-07
-2.49583000476093e-06
-3.88936174557337e-05
-9.11592011796881e-06
-2.31388090422805e-05
-3.81228253003687e-05
-2.60995453189225e-05
-2.89304462285443e-05
-2.24759365772748e-05
-1.63795481132854e-05
-1.09803136808843e-05
-2.12096453360583e-05
-1.60504129795726e-05
-3.40606867000691e-05
-3.38149966823511e-05
-2.38586975249771e-05
3.24119287663459e-06
-2.42945112247254e-05
-2.89942785915537e-05
-4.05446137006822e-05
-3.24780156670721e-05
-2.02217051668503e-05
6.71980878383973e-06
3.16704202728496e-06
-3.95231433093786e-05
-4.12375565255108e-05
-1.13717530803666e-05
-1.18622696934561e-05
-3.23507285898171e-05
-2.74280685796822e-05
-1.1663468986743e-05
-1.87432880343868e-05
-1.2705539594516e-05
-1.72764753376065e-05
-2.03498305978902e-05
-1.45223066236246e-05
-3.65869354524602e-05
-3.56716845085752e-05
1.84949081983199e-05
-7.02036192632163e-06
-1.4779861418162e-05
-2.35517704453344e-05
7.99837252419647e-07
-2.73828644218009e-05
-1.87870279618328e-05
-4.17791921248018e-05
-2.21336361552663e-05
-6.91446975971833e-06
-3.32069380128438e-05
-1.29291982908478e-05
-1.3220700227208e-06
-7.90222251377545e-06
-9.61248435137642e-06
-4.18506472555196e-05
-3.23537879345077e-05
-3.28845025528069e-05
-4.19240664873871e-05
1.01253441696834e-05
-1.76625145137575e-05
-4.23687142402169e-05
-2.71377633760909e-05
-1.71897422948795e-05
-1.60721691447083e-05
-2.83719952012015e-05
-2.4477862438175e-05
-1.83124973332123e-05
-1.88200970488761e-05
-1.47235999270481e-05
-2.06739125768641e-05
-2.05000776416689e-05
-2.01052991439172e-05
-4.37137825395338e-05
-1.74618348742578e-05
-2.02053917982025e-05
-2.27927391891404e-05
-2.70909757091539e-05
-1.74835362509856e-05
-2.94069108236116e-05
-2.36528719301079e-05
-6.87593870530676e-06
-1.8994461726347e-05
-2.68247287862462e-05
-1.70640832501941e-05
-3.99739812772872e-05
-1.14562076920689e-05
-5.33529556845962e-06
-2.71278593883969e-05
-3.79531460598197e-05
-3.58232045459182e-05
-1.20101796074619e-05
-1.65357300527813e-05
-1.26334990431039e-05
-1.69563572087639e-05
-1.00738812174395e-05
-2.50069628635316e-05
-1.82383098655952e-05
-2.27326468476301e-06
-3.17591842565294e-05
-1.15730312041339e-05
-3.73822551756869e-05
-2.24468165465419e-05
-3.86119175154257e-05
-2.21821744071795e-05
-2.39658897213523e-05
2.90236088471117e-06
-4.44684827487953e-06
-2.91749519388755e-05
-3.30605133700809e-05
-2.48511239583217e-05
-9.93446983516163e-06
-2.21162697423426e-05
1.24815207982246e-06
-1.489815241075e-06
-2.21692187195468e-05
-3.40754607483287e-05
-2.88258102041534e-05
-2.18942956987389e-06
3.78863454498374e-06
-8.77359327383624e-06
-3.41649449638827e-05
-1.2676185692597e-05
-9.32809970634479e-06
-2.92220666283589e-05
-2.9482831962275e-05
-2.90976124907478e-05
-3.03580289691822e-05
-1.16797289534533e-05
-2.4627997852404e-05
-7.93990928250561e-06
-3.21297199019368e-06
7.65825377592511e-06
-1.03494013760359e-05
-4.82228581479378e-05
-1.54918685225676e-05
-1.61131270677727e-05
-2.50364616570622e-05
-4.52228578380221e-06
-3.08149877735708e-06
-1.39580809544297e-05
-2.42829217083482e-05
-1.93396902595926e-05
-1.50790347969259e-05
-3.05746634767386e-06
-5.37364700493227e-06
-3.63526805482446e-05
-2.03126418437559e-05
-3.40135227664641e-05
-2.3112184004036e-05
-2.2325790512755e-05
-3.58114963656115e-05
-1.80705658939446e-06
-1.89553806044861e-05
-2.2146911934652e-05
-2.04209750830172e-05
-1.90439336034447e-05
-2.37542086539904e-05
-3.92485905486908e-05
-2.04703849114988e-05
-1.09904151639245e-05
-3.87180620557283e-05
-2.13814283392637e-05
-2.89122817007053e-05
-2.6597032137538e-05
-7.19410417328195e-06
-2.29778893912197e-05
-1.80167078175039e-05
-2.96544086994944e-05
-2.12730016323608e-05
-2.03215319058853e-05
-1.492487188795e-05
-2.75323711552646e-05
1.34429550086471e-05
-8.98396706046545e-06
-1.81518456124956e-05
-8.09865367393626e-06
-2.87811225366041e-05
-1.07786350745113e-05
-2.70057057807382e-05
-1.5912868732662e-05
-2.35283098994498e-05
-1.84310144994204e-05
-1.20524574063134e-05
-1.5990218165124e-05
-4.25716685173308e-05
-2.20993433438273e-05
-3.85051020530898e-05
-2.23237211319052e-05
-1.80829636172561e-05
-9.960774968445e-06
-2.25614302143588e-05
-3.91046047229233e-06
-1.08433568400804e-05
-6.70692037728238e-06
-1.68328437512931e-05
-6.69204685300244e-06
-2.87093593485555e-05
-2.45150102787737e-05
-1.36939644025871e-05
-1.85439878904755e-05
-9.79543413699163e-06
-1.89305419645249e-05
-2.10631498636894e-05
-3.39396030759725e-05
-1.37754264684588e-05
-1.19227092410789e-05
-3.2570619252887e-05
-3.27515384504656e-05
-9.74981721386482e-06
-7.37874285886515e-06
-2.96388329304571e-05
-1.40655119102297e-05
-1.80940577685014e-05
-6.20891257301381e-06
-2.36917925443309e-05
-3.2477070647179e-05
-1.81758253462462e-05
-1.22221067918479e-05
-1.26797106853976e-05
-2.10119640416635e-05
-2.97477590796977e-05
-4.65470189469299e-05
-2.0502915219219e-05
-3.5290389690686e-06
-1.35939378070777e-05
-1.83982474970147e-05
-4.23603677993633e-08
-3.27017208988048e-05
-3.09133050526231e-05
-6.65051199375545e-06
-3.91925528129376e-05
-5.31153872341999e-06
-2.87975944966355e-05
-2.63502408302512e-05
-3.04118273545505e-05
-1.89186198056375e-05
-2.99767932612627e-05
-4.47321640794364e-05
-5.27171743343654e-05
-1.96840914968609e-05
-2.43072267948095e-05
-1.08786010370637e-05
-1.57200670425096e-05
-2.5720947297379e-05
3.64666932225759e-06
-3.00335208592269e-05
-3.46695053276817e-05
-2.2779355450169e-05
-2.97332725786831e-05
9.55586362663862e-06
-6.09698768514713e-06
-6.40185269208687e-06
-6.84310865167029e-06
-2.57869283496445e-05
-1.5840962179892e-05
-1.2683946804196e-05
-1.2160963233126e-05
-1.9644089859736e-05
-2.3487237785263e-05
-2.36337411075732e-05
-1.68497649557286e-05
-3.06360149045211e-05
-2.8314127993302e-05
-2.25158088326472e-05
-8.25750209422174e-06
-6.57200137626631e-06
-4.51527814788069e-05
-3.64641471105464e-05
-2.17601238316381e-06
-1.85386308936569e-05
-3.2477997977429e-05
5.92032426473428e-06
-1.76756281604836e-05
-2.40731489319393e-05
-2.70521540082571e-05
-1.19598160707404e-05
-4.05598709981323e-05
-2.84823358548512e-05
-5.28312612281919e-05
-1.54039882923835e-05
-2.27342964837752e-05
-2.74311453828099e-05
-3.05338631492127e-06
-3.85854915850508e-07
-4.00929123556526e-05
-2.18946936192963e-05
-1.94812677084011e-05
-2.82320642927817e-05
-3.61255097040653e-05
-1.06866481966228e-05
-2.50057145171022e-05
-1.45416479267939e-05
1.69176397505011e-05
-5.00465171060847e-05
5.17591797618761e-06
-1.17553471933287e-05
-3.03446209081829e-05
-1.23009855788088e-05
-3.92040406048092e-06
-5.22397252377765e-06
7.81935448570821e-06
-2.61636646492121e-05
-7.52196959096697e-06
-1.85787597138338e-05
-5.18089151281819e-06
-1.75033257021247e-05
-2.74434514676364e-05
-1.79864025110145e-05
-4.19464907800895e-05
-3.71550666422927e-05
-2.36680089926015e-05
-4.20561023745626e-05
-1.9812248314688e-05
-2.2932025141937e-05
-3.8905228770793e-05
-2.37289422330793e-05
-2.62542683741403e-05
-1.99655763339804e-05
-3.27955061050992e-05
-1.2329288444962e-05
-2.82964232062552e-05
-2.69737471516559e-05
-3.27782801335545e-05
-2.93745163747591e-05
-1.4403370551845e-05
-2.45808948002666e-05
-2.04370586549453e-05
-3.06267704057454e-05
-2.20232348022934e-05
-2.0610488559905e-05
-2.10459725148932e-05
-1.75642101375906e-05
-1.78208929742274e-05
-1.60397225792672e-05
-3.1847658598375e-05
-4.44242524197636e-05
-1.19810196928448e-05
-6.21589429450911e-06
3.24501560799906e-06
-3.2968442495801e-05
-2.53517085319258e-05
-3.59284706142557e-05
-2.67100388763883e-05
-1.83429588858571e-05
-3.07276418607153e-07
1.80356140420575e-07
-1.49585976985891e-05
-2.55755633734401e-05
-3.19329270368061e-05
-1.21819284892415e-05
-3.18525788875047e-06
-3.24826673299851e-07
-2.00911993533876e-05
-2.97659830665556e-05
2.00273997034441e-05
-3.81890647859485e-06
-3.33214080712741e-05
-3.27194576978669e-05
1.86157106650045e-06
-1.42228702813136e-05
-1.43447640172954e-05
-1.74457525360146e-05
-1.48893026210704e-05
1.00269786686416e-06
6.80788162554571e-07
-8.36487964403517e-06
-2.2888909352771e-05
-3.9517179966193e-06
-1.64656693056344e-05
-3.81184309507079e-05
-5.23005126403399e-06
2.92737696897776e-06
-1.05084260678968e-05
-4.22679395224998e-06
-4.96241282477054e-06
-2.8550925635782e-05
-1.54745538409522e-05
5.98725656247206e-06
-3.00012837897134e-05
-2.48009569716314e-05
-5.23510762546633e-06
-1.9719704004925e-05
-1.61433556374118e-05
-1.94279204560469e-05
-2.28470561742047e-05
-2.85122222362661e-05
-2.30227782306658e-05
-3.12812757434719e-05
-1.79399126577037e-05
-2.27961675022508e-05
-3.88857580713673e-05
-2.87250457121508e-05
-1.84190078958647e-05
-2.87178660765777e-05
-4.45380594625867e-05
1.30003924676941e-06
-2.38200809305408e-05
-2.32647526298281e-05
-3.64193002672544e-05
1.19585932082742e-05
6.85658661576388e-06
-1.00879140050203e-05
-2.99955887655884e-05
-1.87421997202856e-06
-1.80846745248007e-05
-1.41131980467674e-05
-1.2125047329564e-05
3.62303075259713e-06
-1.96319545973778e-05
-3.00763826380142e-05
-2.64829726692393e-05
-1.35841785426488e-05
-4.38942885859941e-06
-5.52696681769632e-05
-1.71559734600886e-05
-2.19186779664481e-05
-1.34666162313956e-05
2.33806113004896e-07
-1.55754850242964e-05
-1.87409187751748e-05
-1.85773572066751e-05
-1.86163208622429e-06
-2.4809768974007e-05
-1.40110412896514e-05
-1.83814540930088e-05
-1.98274551626104e-05
-1.01638656427273e-06
-3.23480048252994e-06
-2.43165021549121e-05
7.19973359068367e-06
-1.21255261581688e-05
-2.61859833097639e-05
-2.57933043738096e-05
-1.84464762607887e-05
-3.82529126438599e-05
-2.70357488685133e-05
-1.23502784953224e-05
-1.71576361932811e-05
-2.52957300642773e-05
-2.53090281863468e-05
-1.43627989801511e-05
-4.49168307643435e-06
9.00058137833058e-06
-3.91957726862988e-05
-3.33866138787098e-05
-1.58156953395186e-05
-2.40908244088861e-05
-2.1165298865018e-05
-2.37272280996353e-05
-3.37677261270722e-05
-3.70050101667895e-05
-2.8667666770088e-05
-5.66459953603151e-05
-2.21566247301236e-05
-2.64988171880552e-05
-1.54531284373563e-05
-1.86931666775688e-05
-3.23581249624107e-05
-1.44119958915282e-05
-1.8630545337319e-05
-4.16661711529969e-05
4.49750941812738e-06
-2.35785887115633e-05
-4.5611802650712e-05
-2.44766480634145e-05
-2.37050196174446e-05
-1.93170135367353e-05
-9.3654331457724e-06
-3.19204618972673e-05
-3.94154356408216e-05
-2.07407953536387e-05
-2.75685431341796e-05
-3.40260718062787e-05
-2.92805513999466e-06
-1.86296295109955e-05
-3.55963738388887e-05
-1.15901256006251e-05
1.45922762488093e-07
-3.53188175740421e-05
-2.4944577888902e-05
-4.3742804064607e-05
-2.01446868473306e-05
-3.42947806911007e-05
-1.36376730994591e-05
-6.6050852784679e-06
-9.3444959607383e-06
-1.31283487908364e-05
-5.35347637843963e-05
-5.97368892234531e-06
-1.65812910604777e-05
-2.31783826982614e-05
-1.16019097401409e-05
-1.42644855223334e-05
-3.47705622410656e-05
-2.11436890511469e-05
-2.6776332827015e-05
-3.42289675757793e-05
-3.12506590193987e-05
-3.60753310177307e-05
-2.1453522106412e-05
-2.28294097605527e-05
-3.73245160491961e-06
-4.24801749222105e-05
-3.80442134268855e-05
-1.8502703812605e-05
-5.43192483646993e-06
-1.75252749912008e-05
-2.03903671111439e-05
-2.45673995679242e-05
-8.38445625041838e-06
-3.45658834746601e-05
-1.4521241164046e-05
7.42245370153673e-08
-1.29836222104638e-06
-3.93541456490822e-05
-8.14413165955086e-06
-2.54757628602046e-05
-5.7301321391843e-06
-2.93554118194358e-05
-8.04204977517807e-06
-1.99009367631647e-05
-1.23182834982962e-05
-3.41225452778052e-05
-9.73943938165219e-06
-1.35575511160788e-05
-3.04058635993784e-05
-2.21233220231902e-05
-1.23794751859226e-05
-4.64228560454974e-06
-9.8972004321531e-06
-1.47160590909723e-05
4.88532467059996e-07
-1.83907796294434e-05
-1.45311880390344e-05
-1.29652691346401e-05
-1.09991031960071e-05
-1.85797953616716e-05
-1.90313564272907e-05
-2.87044406583789e-05
-2.7743018249687e-05
-2.28458927115468e-05
-1.78900481464577e-05
-3.47576011742456e-05
-3.13688937682106e-06
-4.56057504014831e-06
-1.82606463107374e-05
-1.00902108095168e-05
-5.11763404105788e-06
-3.16890474852241e-05
-2.06580630736754e-05
-3.41911513944823e-05
-1.47315181198134e-05
-1.56215465738162e-05
-1.49267537570615e-05
-1.53401261462034e-05
-1.77950744012479e-06
-3.35717979398723e-05
-2.39600245145605e-05
-2.10349686800259e-05
-2.61928418131913e-05
-1.17583137904868e-05
-2.86190294380244e-05
-1.43467202864688e-05
-2.54130536087033e-05
-7.85263979462546e-06
-5.23382625016154e-05
-3.05113694185166e-05
-3.56153019617155e-05
-4.77654497423356e-05
-1.98786753262947e-05
-2.21977816055956e-05
-3.59239652962189e-05
-2.92152936550235e-05
-2.05884289940359e-05
-3.24710914343581e-05
8.76537979655953e-06
-1.20599357627734e-05
-1.29508556884794e-06
-3.68529374588788e-05
-3.78447165144105e-05
-1.66927838272627e-05
-1.5710474020666e-05
-1.30152069984724e-05
1.55973260170613e-05
-1.15786700121078e-05
-4.04198714205107e-05
-1.23080296788382e-05
-2.81856830824303e-06
-1.34275612173624e-05
-3.26327545708004e-05
-2.1170065907846e-05
-4.51980117115322e-06
-2.83822611846604e-05
-2.77143050264734e-05
-8.40470919660167e-06
-2.453009635018e-05
-9.41583042736275e-06
-3.95418570836226e-05
-2.91413292560109e-05
-1.52403115995026e-05
-2.58072334844553e-05
-3.93296916661997e-05
-4.03647588131982e-05
-1.55686713096378e-05
-7.43704120403537e-07
-2.99358128288165e-05
-1.08837058800968e-05
-2.67147308163328e-06
-2.1359029323618e-05
-1.08605735574355e-05
-4.38125090302926e-06
-1.75904382463281e-05
-2.78228294658303e-05
-1.96145725909408e-05
-3.64879505489765e-05
-2.22054520039829e-05
-3.13066634784915e-05
-3.63554476807936e-05
-1.11308542134295e-05
-2.23403654441004e-05
-2.5937009423211e-05
-2.03132604761137e-05
-1.57451359346681e-05
-1.95489780332647e-05
-1.0606145626607e-05
-2.70320045639824e-05
-1.34032711339933e-05
-2.56055798955077e-05
-2.90838873547203e-05
-1.8128231684181e-05
2.45652585637898e-06
-1.20174366005208e-05
-8.01148218528584e-06
3.61884362602615e-06
-1.22175924244927e-05
-3.60471183443023e-05
-3.61923019503535e-05
-2.08132406623402e-06
-2.15561808512929e-05
-2.07792027275257e-05
-3.16628989890374e-05
-5.07004265071084e-05
-2.60140715147802e-05
-1.83068105400332e-05
-1.65788916749451e-05
-2.10917460690875e-05
-1.7819782304852e-05
-1.3551493593368e-05
-2.59807772491643e-05
-3.70918934041458e-05
-4.11141905050978e-05
-1.21059469844578e-05
-3.14857142377564e-05
-1.51517605211802e-05
-3.18059029994081e-05
-1.13584412150297e-06
-9.13429197091645e-06
-2.56710375814039e-05
-3.062520182733e-05
-3.25368208639841e-05
4.21613175313951e-06
-2.57313221450848e-05
-5.12682568806741e-05
-4.4500548392175e-05
-4.00087963875098e-05
-4.21279343695163e-05
-2.10685198526786e-05
-1.78326006162826e-05
-1.68815071467611e-05
-3.44523865758246e-05
-6.44180851666457e-06
-2.57594039284324e-05
-3.88579436665765e-05
4.31573313477712e-06
-6.09021264022634e-06
9.28699942853093e-06
-2.32112242658035e-06
-1.72446032827649e-05
-1.66457362850985e-05
-1.14783353337421e-05
-1.87306144591897e-05
-4.03557884207833e-05
-1.51393521653649e-05
-2.61441983202545e-05
-1.99510444109345e-05
-2.11802599790192e-05
-2.82525797375589e-06
-8.83167534395078e-06
-3.46408402792689e-05
-2.46921181617257e-07
-1.32602491774747e-05
-7.69518595649041e-06
-1.94790100967212e-05
-2.41445353233537e-05
-3.27083110491215e-06
-3.28833858953508e-05
-4.89584214679222e-05
-2.47225381597657e-05
-2.38028552196e-05
-3.67842771911851e-05
-4.73102193676397e-07
-2.79040522758054e-05
-3.5528249494676e-05
-1.66605734257891e-05
-1.2224983958045e-05
-8.44536841888417e-06
-1.71645355116947e-05
-2.24192647340357e-05
-3.38665826061362e-05
-1.50532650053174e-05
-1.06172455471904e-05
-1.97460058100337e-05
-2.79483279963629e-05
-2.04406821945617e-05
-2.47905411167351e-05
-1.33489190178089e-05
-3.42899786427925e-06
-1.28464373991167e-05
-1.95359568289534e-05
-3.10754617004372e-05
-8.72558072966005e-06
-3.66190335825304e-05
-2.45643280348678e-05
-1.21942379440157e-05
-4.04336499088916e-06
-2.53845713951447e-05
-3.14806685449302e-05
5.21325746920891e-06
-1.39360017076666e-05
-1.62716790260362e-05
-2.25163547069797e-05
-2.09827911872772e-05
-3.22750411394362e-05
-3.69613066986111e-05
-8.5151418488491e-06
-2.10245199968378e-05
-2.90522049438187e-05
-1.66994160029527e-05
-1.41057235618321e-05
-3.16226875348324e-05
-2.65375310544541e-05
-3.9721404115011e-05
-1.81037321629112e-05
-3.60211869336759e-05
-1.08476580932347e-05
1.15639820223385e-05
-3.0659740708428e-05
-8.33112244570522e-06
-3.50715853248888e-05
-7.91568958857653e-06
-2.23819205742151e-05
-3.73860106976755e-05
-1.65719261791953e-05
-2.79333327306649e-05
-3.11884905899808e-05
-2.36680115899724e-08
-1.96391702985462e-05
2.24650296837385e-05
-6.04210052480633e-06
-2.03401310547807e-05
-2.51575531231842e-05
-2.00617328279819e-05
-4.36243492408097e-05
-1.44672033656915e-05
-5.12089334096509e-06
-2.09331003477603e-06
-2.64841268244783e-05
-9.1975934186722e-06
-5.86743245423849e-06
-2.21626432658674e-05
-3.11270530584125e-05
-2.66998832678884e-05
-1.27188183142287e-05
-3.01842533376029e-05
-2.69117854305664e-05
1.74224320677004e-06
-9.41800979154618e-06
-1.11830984361409e-05
-7.59138158911787e-06
-1.53073018540771e-05
-2.54469197355956e-05
-1.85822077070836e-05
-2.90912809612705e-05
-4.42450555551812e-05
-2.13062763465229e-05
-2.30048800173112e-05
-2.21347933611171e-05
-2.11832516125296e-05
-2.72844022674167e-05
-9.1688443004966e-06
-1.56083227642238e-05
-2.15447766511799e-05
-7.34271313597435e-05
-2.15060561705472e-05
-3.76456962102538e-05
-1.45982289692052e-05
-6.79265008668732e-06
-4.68186371349829e-06
-1.99473727768278e-05
-3.76667224512695e-05
-3.0191202432076e-05
-2.22052987783758e-05
-1.75929098672313e-05
-1.12455229323854e-05
-2.28543152441686e-05
-1.50058284853279e-05
-2.83507753792206e-05
-4.05163240822422e-05
-2.76934001691788e-05
-2.04295493562454e-05
-3.34439479902803e-05
-1.53740875309884e-05
-3.29502777868135e-05
-1.24822907693872e-05
-1.10525012869475e-05
-1.77864176122106e-05
-2.06629724354973e-05
-1.76698126920165e-05
-3.45262950546301e-05
-2.05548496520761e-05
-3.00291225237782e-05
-1.04834502109729e-05
-4.34157910919232e-05
-8.53450824176867e-06
-2.23607667492653e-05
-1.61382805966327e-05
-3.69065915466625e-05
-1.32678734909746e-05
-2.51696764546913e-05
-2.12345619327274e-05
-8.28475298717393e-06
-1.77221856389444e-05
-1.82080424018191e-05
-1.49390669940243e-05
-3.68362273468327e-05
-3.30719782449614e-05
-7.42313252685773e-06
-2.98135035147889e-05
-5.89184564940125e-06
-2.84056806064947e-05
-2.23348165952933e-05
-1.40583547942372e-05
-1.34567020611275e-05
-3.11434274820546e-05
-1.20413701060807e-05
-4.80470014666397e-05
-2.21640354864132e-05
-5.08503851423237e-06
-2.99357884377526e-06
-3.53794613928849e-05
-2.06482544861975e-05
-3.44012487388834e-05
-1.47512850059454e-05
-1.01204800405156e-05
-3.70272186405114e-05
-2.38349291437398e-05
-9.69779175691552e-06
-2.92834138479946e-05
-1.60148044508027e-05
-1.56535385534821e-05
-1.52737805577943e-05
-3.58869184314471e-05
-1.04368368312402e-05
-2.51462805332133e-05
-2.14535531263368e-05
-1.3300882174397e-05
-2.73792325324316e-05
-6.96780959410333e-06
-3.068497230927e-05
-2.39781545636887e-05
-2.86340865666989e-05
-2.68752075340197e-05
-2.56312937079994e-05
-2.08608971281346e-05
-1.14787762347351e-05
-1.85408464158091e-05
-1.6889013867436e-05
-2.00820686005755e-05
-2.9515512284973e-05
-9.3055632575568e-06
-1.7105987536122e-05
-1.24682527992412e-05
-3.99129289731738e-05
-2.72050335801471e-05
-2.62016236542324e-05
-1.13259464701592e-05
-9.70694179086639e-06
-2.09085794627031e-05
-1.76341926833561e-05
1.37382015021496e-06
-2.37641580439168e-05
4.6391415572299e-06
-1.72174121077121e-05
-3.70768760590334e-05
-3.96529161083647e-05
-1.20703178492551e-05
-9.02877216819629e-06
1.76988837135287e-05
-2.37848015013158e-05
-3.39684945802066e-05
-1.57350891025219e-05
-9.29088213790645e-06
1.30610968609087e-06
-2.82983766069676e-05
-1.72307465438007e-05
-1.35091568505549e-06
-4.15739904188488e-05
-1.62664031665784e-05
-3.18433521170848e-05
-2.22619652107768e-05
-2.05847079523962e-05
-3.65227348373658e-05
-1.849869724138e-05
-8.23120662457144e-06
5.97125629147619e-06
-7.7094931024327e-06
9.74541476710693e-06
-2.13312381967816e-05
-8.62874868451649e-06
-4.43108744418145e-05
-2.42677852290061e-05
-1.52342486579713e-05
-3.11029539228912e-05
-2.04615632946521e-05
-2.17594738703656e-05
-8.19125534740655e-06
-1.36271838979676e-05
-2.41378820600422e-05
-2.78735541580592e-05
-1.40032033971086e-05
-2.38189882602994e-05
-3.94696310732577e-05
-1.95703211226117e-05
-3.0932379562968e-05
-2.38021875680965e-05
-3.33541808811818e-05
-1.92549381185502e-05
-1.24441508974173e-05
-3.12466123812525e-05
-2.9294840708785e-05
2.72293388665796e-07
-1.054253387457e-05
-2.25716061931888e-05
-2.52920534848857e-05
-3.6548027057377e-05
-2.61778520132409e-05
-5.28462241766086e-05
-3.40639650332614e-05
-3.05998559049284e-05
-3.67873231968902e-05
-4.76334340832823e-05
-3.85865263300427e-05
-2.74241279501719e-05
-8.69951382291969e-06
-1.68100463736372e-05
-1.99947691762462e-05
-2.2513853015241e-05
-1.15945100452589e-05
-2.08671485810998e-05
-1.63834478928042e-05
-1.19181014178757e-05
-6.70260843137322e-06
-4.76550769919672e-06
-2.67406409360629e-05
-1.67570796812193e-05
-2.14885018007933e-05
-2.78016025500117e-05
-1.59085328032059e-05
-3.29032551578376e-05
-3.94796009478999e-05
-3.50142351727557e-05
-2.6754428345262e-05
-4.15574273406326e-05
-3.77498314098951e-05
-2.86814426134068e-06
-4.48170436720919e-05
-5.21759423499127e-06
-2.80812225712631e-05
-3.24334260147126e-05
-1.90093819079371e-05
-1.1432305955275e-05
-1.00570142648233e-05
-2.78268984402854e-05
-1.53933144432739e-05
-1.32500000913727e-05
-1.35017523641072e-05
-1.15994653523995e-05
-3.06865177689141e-05
-2.76909144012986e-05
-6.36025347415513e-06
-2.04931822740871e-05
-2.31789793958559e-05
-3.73241107602787e-05
-1.32871162608292e-05
-2.53749938123362e-05
8.71456020725449e-06
-2.6059375121458e-05
-3.46213235429607e-05
-3.82158197040002e-05
-1.50013677104545e-05
4.38592885612459e-06
-3.1932744924868e-06
-1.70676035304129e-05
-1.78517623102154e-05
-1.61854843925788e-05
-9.00120101174105e-06
-3.44954350613866e-06
-2.72982167069786e-05
-2.7737886967578e-05
-1.98528856246802e-05
-8.50955616018804e-06
-2.95553634143821e-05
-1.42908315717417e-05
-9.74227861370533e-06
-7.87656139143419e-06
-4.59877456975708e-05
-2.45127962315209e-05
-2.83747236281711e-05
-4.43300517865281e-06
-3.11193286741138e-05
-3.81580947303289e-05
-3.00799961831436e-05
-1.38952593575988e-06
-2.20142165360191e-05
-2.89150245495377e-05
-4.97102636456574e-06
-2.44267944762637e-05
-2.86229056137244e-05
-1.26451434723324e-05
-2.85572596776266e-05
-1.80684204793752e-05
-1.88860555920839e-05
-5.1862644365122e-05
-1.29656381412074e-05
-2.88193545125783e-05
-3.67612970799723e-06
-1.29822159699724e-05
-1.48465733286604e-05
-1.03957853614475e-05
-5.1914409005773e-06
-1.45763111677131e-05
-3.67453147157564e-05
-1.11669085091576e-05
-3.12265984454076e-05
-4.07237115848871e-05
-1.67046285864959e-05
-2.53415089257701e-05
-3.70672384141994e-05
-2.66531909267615e-05
-2.66615080866532e-05
-1.23885811915737e-05
-3.80185103127959e-05
-3.92829751953258e-05
-2.79279341051011e-05
-2.0375069626999e-05
-2.81319531982967e-06
-1.29267453991912e-05
-1.15492840563794e-05
-5.51480181768063e-06
-6.49580546270116e-06
-1.56693446412209e-05
-2.51093199321774e-05
-1.54503046418561e-05
-2.20686713911064e-05
-1.84743475602133e-05
-2.41370864945599e-05
-2.39998483779207e-05
-1.86832243125604e-05
-8.31031300855385e-06
-2.00526599372468e-05
7.65178851421522e-06
-2.02006358491023e-05
-2.52056313647062e-05
-2.02389414208805e-05
-3.36308472888738e-05
-2.89799099557739e-05
-2.40353084224359e-05
-2.33402343729084e-05
-2.16438010447732e-05
-1.79267606660324e-05
-2.7922667101049e-05
-2.74521045571367e-05
-2.09634447264978e-06
-3.89558711058603e-05
-1.54818372743779e-05
-2.6078194527049e-05
-1.60605564852456e-05
-1.19654400175416e-05
-2.02813191673178e-05
-3.13716117671275e-05
-1.0868813623224e-05
-1.78922584982613e-05
-9.73849146384373e-06
-2.48521360453642e-05
-4.33226974702068e-05
-2.51728452352969e-05
-1.55112650580471e-05
-3.34857392910251e-05
-3.01181420194811e-05
-1.85932171633251e-05
-1.51464212051939e-05
-3.87507492697028e-05
-3.49092104235725e-05
-3.96935982449958e-05
-1.53718272699067e-05
-1.64259430116389e-05
7.6116039099817e-06
-1.36374833071003e-05
-2.06010654493854e-05
-2.48698839775694e-05
-2.30403998271908e-05
-1.6224370041895e-05
-4.04025301158084e-05
-5.22522647710209e-05
-2.81234302014044e-05
-1.02827768262955e-05
-2.27916783302715e-05
-3.09752864967185e-05
-3.65297224031198e-05
-3.36713310715713e-05
-3.38763438214572e-05
-3.58056205167287e-05
-2.21958167356855e-05
-2.70901569346828e-05
-1.36017242964117e-05
-4.37063513702573e-05
-2.41415349401969e-05
-2.24304162820684e-05
-3.20795127011708e-05
-1.56037032878759e-05
-3.01001302581832e-05
-1.19654555461523e-05
-1.33052563647986e-05
-7.95136745818078e-06
-2.85428430253662e-05
-9.86246500104276e-06
-1.01204031710459e-05
-1.24005791092699e-05
-5.59571042828939e-06
-2.09334412788925e-05
-2.16346136994582e-05
-4.39557473010125e-05
-3.25187518120244e-05
-1.83890446192832e-05
-1.86607378941731e-05
2.81101162504491e-06
-2.99378964816991e-05
-7.92688851934611e-06
-1.69783682366565e-05
-2.6395699082995e-05
-4.13842483517456e-05
-1.85556179208603e-05
-4.42855586522921e-06
-1.94180285103676e-05
-1.9890361179709e-05
-1.03477295701839e-05
-9.79668089251749e-06
-1.08814882975471e-05
-1.42037544445445e-05
-2.27395457115918e-05
-1.62512756904883e-05
-3.31390263185533e-05
-5.23854544685004e-06
-1.97755188219954e-05
-4.60822178735034e-05
-1.55061204100986e-05
-3.4984333508912e-05
-9.3788640795917e-07
-2.06425710614578e-05
-1.91598858460684e-05
-2.56142234978297e-05
-1.70479248614781e-05
-2.26994376708073e-05
-2.97064963935916e-05
-6.5328977483937e-07
-3.43824308345058e-05
-4.1039465426121e-05
-2.76933067361966e-06
-2.79278544771374e-05
-3.18767966885921e-05
-1.97279937779917e-05
-3.01364466862516e-05
-1.66097876778256e-06
-1.65524536323559e-05
-3.39246556647443e-05
-3.14926113880294e-05
-3.30820652335617e-05
-1.13270766507522e-05
-1.00405880628049e-05
-8.29203887916324e-06
-9.21196738606364e-06
-2.48853729106744e-05
-2.92424975449741e-05
-1.78223267461211e-05
-1.7080672233658e-05
-3.83433943756125e-05
-5.8263419733625e-05
-6.82978664548914e-06
-1.84610772834631e-05
-2.47230468711719e-05
-2.74292954228523e-05
-3.26822088592516e-05
-1.60935709746768e-05
-3.00956298386573e-05
-2.14133525507953e-05
-1.85289149092337e-05
-3.95563190853738e-05
-1.3434012505221e-05
-3.61022139433768e-05
-3.49389243431841e-05
-1.46704556748387e-05
-1.06230337062743e-05
-4.39116797185367e-05
-4.91215911125629e-06
-1.9370587064744e-05
-2.46983662460214e-05
-1.02612001024088e-05
-7.21368487282192e-06
-2.50467380044907e-05
-2.40305236648771e-05
-1.31246218396015e-05
-3.37005333485773e-05
3.91690980757653e-06
-2.41649140789616e-05
-1.81764199424232e-05
-1.97975085704055e-05
-4.89319814540358e-06
-3.11032755012665e-05
-1.91208892464641e-05
-2.03684580109734e-05
-1.95907931573564e-05
-2.97449729490847e-05
-2.12647811521842e-05
-2.62415987549185e-05
-2.50995566449014e-06
-2.03790283486132e-05
-1.39286365952197e-05
-1.52586539152997e-05
-8.56856753671091e-06
-1.64354093723129e-05
-3.23220867633576e-05
-3.44533084368345e-06
-2.87587488111027e-05
-2.02739936464379e-05
-2.0234291131589e-05
-2.03983867615566e-05
-3.37281882274773e-05
-2.08603526808336e-05
-1.17268050885516e-05
-3.0698406772782e-05
-2.96767378089146e-05
-2.36510245985634e-05
-2.02678940280981e-05
-2.50094186411757e-05
-1.97037764580708e-05
-2.75346068397159e-05
-7.13749579479105e-06
-1.4134225939709e-05
-1.87395496221672e-05
-1.04315878124565e-08
6.05539258653219e-07
-1.92443553707518e-05
-1.72361414331007e-05
-2.06416708178121e-05
-1.30737650503512e-05
-8.52985807568599e-06
-3.53209712134998e-05
-7.59099616347535e-06
-2.9796003997743e-05
-2.74004399227327e-05
-2.51057463656763e-05
-2.15514574685563e-05
-3.86899160790904e-05
-2.73046232908327e-05
-3.42380557557388e-05
-7.23411242289198e-07
-1.99304650860232e-05
-1.28291893015653e-05
-4.40054839406536e-06
-2.39510577376092e-05
-8.8530076545186e-06
-2.13049913403015e-05
-3.07598143593147e-05
-3.01529479690144e-05
-2.35438900534239e-05
-1.99069359115267e-05
4.8369144409741e-06
-4.10947723757549e-05
-1.33494190770559e-05
-4.03155734145636e-05
-1.73839755199151e-05
-2.01498835057198e-05
-9.38140890066702e-06
-6.66647588885382e-06
-1.78828620706642e-05
-1.68400502969843e-05
-7.43335928357333e-06
-1.78324633923908e-05
-3.30889024609218e-05
-8.89600043588931e-06
-1.43877028713397e-05
-2.38489432267305e-05
-2.23610088393711e-05
2.27729833731329e-06
-5.56950068203685e-06
4.60245749886132e-06
-1.83064984325506e-05
-1.11381670793964e-05
-2.18811759641405e-05
-3.61612830271274e-05
-7.05848359448081e-06
-1.86785024537294e-05
7.83377053596998e-06
2.47467878044874e-06
-3.10094834284122e-05
-2.17511772881819e-05
1.36762571698336e-05
-2.36862429090908e-05
-3.62278261632599e-05
-1.86452480140953e-05
-3.53765310243156e-05
-1.47140560441072e-05
-5.36973233347648e-06
4.45548139411018e-06
-2.00412885362341e-05
-2.90612973079426e-05
-1.04877830524808e-05
7.84954341947214e-06
-3.90917760052075e-05
-1.64520441131163e-05
-1.73118978415032e-05
-2.45430276026294e-05
-2.74294620676555e-05
-2.86513607671199e-05
-2.41699311327297e-05
-3.63676521660001e-06
-2.07501723422895e-05
-2.59273276500826e-05
-4.05440132718407e-05
-1.18164012901146e-05
-2.25784750011665e-05
-1.68683015557586e-05
-2.49698276572965e-05
-1.46483428576133e-05
-1.65438328032275e-05
-2.35756623952794e-05
-3.02724464111624e-05
-5.18591912375945e-05
-3.85093639467845e-05
-2.17570302022141e-05
-4.20924688387981e-05
-1.79956068588501e-05
-4.45747728292986e-05
-2.70813655440742e-05
-3.28765487531059e-05
-2.64756855951666e-05
-3.84840295808925e-05
-2.1999023067455e-06
-3.54522635689143e-05
2.67617290619335e-06
-2.77291622388278e-05
-4.17924475405652e-05
-1.25152343435392e-05
-2.15674561866087e-05
-1.72573809068586e-05
5.80981012322335e-06
-2.76386452729491e-05
-2.53491190906022e-05
-2.91086336994994e-05
-2.2194480023723e-05
8.28564832587192e-07
-4.10321061655889e-06
-1.5228010777209e-05
3.2612127640263e-06
-4.36966997073636e-05
-1.50201134579186e-05
-9.61676462264095e-06
-2.12505875251334e-05
-1.81550059435553e-05
-3.41783240340795e-05
-1.62189017200828e-05
-2.1626650052348e-05
-6.67154357412721e-06
-4.31645405197397e-06
-7.25812818565228e-06
-2.81602077140715e-05
-2.75441404385853e-05
-3.68589318869799e-05
-1.58049019382289e-05
-1.53785854009062e-05
-2.08416968329276e-05
-2.08451967922564e-05
-1.51303354233858e-05
-4.30718835836227e-05
-2.35452896363161e-05
-1.34623875538595e-05
-1.30778488916075e-05
-2.62784487086535e-07
-1.16876850404873e-05
-1.64719219243003e-05
-3.97877902787423e-05
-3.95651666566449e-05
-1.35984665502733e-05
-4.69320074989537e-05
-2.39332899054684e-05
-1.74979060915362e-05
-1.91325757875606e-05
-6.72823979618387e-06
-4.25916803270003e-05
-2.74247632801875e-05
-1.90181561001263e-05
-4.05151566259875e-06
4.17876588321595e-06
-2.94606249292277e-05
-7.53725175592403e-06
-1.70837735926582e-05
-3.21269943049893e-05
-2.861818349434e-05
-2.49410652199004e-05
-4.47606278785902e-05
-2.39731051743954e-05
-2.17650485613311e-05
-1.24025399417304e-05
-3.10026400352519e-05
-1.03245756739284e-05
-2.74483089794541e-05
-1.20264465893181e-05
-1.36705114514203e-05
-2.53623401934751e-05
-3.9164350779728e-05
-4.04408995794551e-05
-3.37904722530559e-05
-3.2249021184574e-05
-6.71450157500816e-06
-2.28619003144056e-05
-3.40140662775152e-05
-1.11988960186434e-05
-1.53825710917697e-05
-1.43993018112989e-06
-3.02803410966635e-05
-2.28282697339886e-06
-2.45976796890959e-05
-2.08418253974002e-05
-2.35712792681698e-05
-8.71045731464519e-06
-1.96359266118281e-05
-2.18601852734804e-05
-3.26130600765634e-05
-1.92790268099659e-05
-2.99746683021862e-05
-1.28441591896734e-05
-1.4153059720789e-05
-3.40891204740384e-05
-3.73252396506366e-05
-3.04172642130623e-05
5.3700369459276e-06
-1.49914152569406e-05
-9.35123969509639e-06
-3.23197943172976e-05
-2.10510643066256e-05
-3.62835746187365e-05
-2.38833824244006e-05
-3.79745989887945e-05
-3.36859466149881e-06
-1.17279979845338e-05
-5.53182462634736e-06
-6.1347496988044e-06
-2.18373798572584e-05
-4.10207134905764e-05
-2.40105016640845e-05
-1.46089898366634e-05
-1.8980036266758e-05
-1.55770278347218e-05
-1.82840926765387e-05
-3.25981664962187e-05
-1.52458694016939e-05
-3.31432810176588e-05
-1.26740579085015e-05
-1.13147536282475e-05
-2.48942424108577e-05
-3.14983664754985e-05
-1.67739666863214e-05
-2.16815123164309e-05
-2.90981417719412e-06
-2.6001757119345e-05
-3.96808014404657e-05
-2.7700703091507e-05
-8.11748593596365e-06
-1.41940433300285e-05
-7.8130962927738e-06
-1.5421278498507e-05
-4.75203746416733e-05
-4.31184583983252e-05
-2.76553448395662e-05
-2.3416236136793e-05
-2.55655270747979e-05
-2.12580873381768e-05
-3.41658591247276e-05
-2.86521185383506e-05
-2.18478477195579e-05
-2.65236127950585e-05
-2.65314880899201e-05
3.8057995605246e-06
-3.08190428408578e-05
-4.07033072492068e-05
-1.56203449699302e-05
2.02905198244978e-06
-1.38384408804408e-05
-1.90796309662662e-05
-2.61109890536551e-05
-2.25425296403698e-05
1.8066543812108e-06
-4.21581531302412e-05
-1.14737679847401e-05
-1.20251270800073e-05
-3.04904936165169e-05
-2.54502861978214e-05
-5.94454481409157e-06
-2.60938039329596e-05
-2.26371305122533e-05
-3.68743456064924e-05
-2.08216421612299e-05
-2.78172696179147e-05
-2.54539176657189e-05
-1.54923671247264e-05
-3.50549706081321e-05
-7.44518612433704e-06
-3.64541037651953e-05
-3.17106936691913e-05
-1.63319020357181e-05
-1.09931737491925e-05
-1.21302119643634e-05
-3.4219855569223e-05
-2.69148437278331e-05
-3.36221644018971e-05
-3.40511397552459e-05
-3.76444185441867e-05
-2.15307901470883e-05
-1.8968317340018e-05
-3.24054395341091e-05
-1.15348028857917e-05
-1.13504915330099e-05
8.73558128646197e-06
-3.12317313343369e-05
-1.93518401018977e-05
-2.325729710661e-05
-6.64945872038245e-06
-1.01804621271214e-05
3.12577553692654e-06
-3.08839570704967e-07
9.90585243648965e-06
-1.6164216061307e-05
-1.39916293300324e-05
3.12347548884203e-06
-1.75948205932421e-05
-1.71641928048392e-05
-2.25150899342693e-05
3.35396922791861e-06
-3.74647014699326e-05
-2.51158574116444e-05
-1.59383144421536e-05
-2.82139925313114e-06
-1.35596600558137e-05
-1.23365011731247e-05
-3.50413393262116e-05
-3.64523067606627e-05
-2.37455619189583e-05
-2.53773252684277e-05
-2.45402330118964e-05
-4.62909652710559e-05
-1.19042884367721e-05
-2.04464377444314e-05
-3.21007489659336e-05
-3.11206265292206e-05
-1.43824759631769e-05
-1.68865539334729e-05
-1.18322253538079e-05
-1.11345556407163e-05
-1.66730403692476e-05
-2.90103195356401e-05
-3.94170992210827e-05
-1.41543747315221e-05
-2.05263207559297e-05
-3.91963125993777e-05
-1.03161958147097e-05
-2.12031758835784e-05
6.13661479377464e-07
-2.53841560384628e-05
-2.43132871891977e-05
-3.51124747538934e-05
-2.4195937697181e-05
-8.12740179070281e-06
-2.0120323381935e-05
-3.39964284331135e-05
-5.81742379542638e-06
-5.41562385835961e-05
-2.73999768600313e-05
-3.92468812696399e-05
-2.66235277805072e-05
-3.2576510850083e-05
-3.15102916373593e-05
-2.93467232174027e-06
-1.36244061230507e-05
2.63589177001414e-06
-2.61256990486755e-05
-3.60668305440876e-05
-7.73063906039314e-06
-3.02913357277907e-05
-4.34746715210131e-05
-2.51729710853936e-05
-2.58227749327502e-05
-2.89984809034947e-05
-1.11303942851614e-05
-3.13923395417369e-05
-2.52836328277801e-05
-4.42672972809755e-05
-1.52023195064186e-06
-2.28162235296874e-05
1.04417060026525e-05
-4.36342234076841e-06
-1.44580891407505e-06
-3.5482802522193e-05
-3.83202589101611e-05
-3.32650845642554e-05
-7.80233910792185e-06
-1.55427206816763e-05
-2.68050376977952e-05
-2.13920592992829e-05
-1.11899034911962e-05
-2.84226584181424e-05
2.71390398969321e-06
-1.49037110353242e-05
-2.3411450387655e-05
-1.07102489345325e-05
-3.54030108546989e-05
-5.0800561874693e-06
-1.6828666949396e-05
-4.64104764968583e-05
-3.43194578352447e-05
-6.19410423176763e-06
-2.0908150664138e-05
-3.35079340760372e-05
-3.65142551478079e-05
-3.20052122864902e-05
-2.14892589487299e-05
-2.14675119478286e-05
-2.57733500682754e-05
-3.6718420047573e-05
-1.3002325429915e-05
-2.74235569688216e-05
-3.36591189726297e-05
-1.90214254220225e-05
-2.29906983570692e-05
-1.98505174929306e-05
-1.84922862215881e-05
-5.29399175607314e-06
-4.04315535593948e-05
-3.63587823618857e-05
-2.03250998092641e-05
-2.2179198054583e-05
-7.59875699088349e-06
-3.14837783783769e-05
-2.52008478029311e-05
-3.352579434884e-05
-3.89272895687606e-05
-3.21655430144081e-05
-2.94509859277862e-05
-5.57274704632604e-06
-3.17126245757819e-05
-3.59033824696648e-05
-1.53937310216847e-05
-2.8377990135774e-05
-1.38346172651893e-05
-6.38939897968757e-06
-2.43607369472405e-05
-3.02638142205604e-05
-2.26278280055963e-05
-3.09205384546194e-05
-1.61089665830233e-05
-7.35829212658009e-06
-2.14006786976407e-05
5.15404165672321e-06
-6.89560065620494e-06
-5.91931151734369e-06
-2.38640415429157e-05
-2.77897332836519e-05
-2.10281155508264e-05
-3.61030528364417e-05
-6.63791600546964e-06
-2.59943404338927e-05
-4.28168076038219e-05
-2.03439205902101e-05
-1.23241231264236e-05
-2.02613934394734e-05
-4.49955492978893e-05
-1.22484735743685e-05
-5.73857617628206e-06
-2.2536341619675e-05
-2.43821768223038e-05
-2.01730790267442e-05
-2.90843374585538e-05
-2.43397860637181e-05
-2.25836964883241e-05
-1.26911249420711e-05
-2.78350923218454e-05
1.24371078146283e-05
-2.74095509161459e-05
-8.92809403928006e-06
-5.38564810169286e-06
-2.82968782301337e-05
-1.60263554937631e-05
-1.19258534862042e-06
-1.04794899356533e-05
-8.39872375274586e-06
-2.69913625134728e-05
-3.85288283317874e-05
-3.00152233303041e-05
-3.4584439894569e-05
-2.71392943517891e-05
-7.47298110003856e-06
-2.84762525451608e-05
-2.38070840292659e-05
-1.4800747506825e-05
-7.25117691871566e-06
-2.50439981411569e-05
-1.95518525019045e-05
-5.11689862471357e-05
-3.09841818914348e-05
-2.18675133758129e-05
-6.53336235221526e-06
-2.78838839577605e-05
-1.27146809836062e-05
4.76162912289388e-06
-6.10659420230838e-06
-6.15462920248511e-06
-3.51445431829347e-05
-2.89580253997681e-05
-3.74425059964447e-05
-1.22516692922657e-05
-5.82730137924974e-06
-2.04699090230277e-05
-1.61401755730842e-05
-3.74186189758031e-05
-2.75543832011305e-05
-1.29534772627899e-05
-2.00264569262668e-05
-2.59971325970356e-05
-8.53898153587897e-06
-1.41729242372714e-05
-3.48102791018485e-05
-2.65936352114063e-05
-6.91324643127106e-06
-1.62248042207144e-05
8.10317288833594e-06
-1.54572870873462e-05
-1.68362172285119e-05
-4.22257745411912e-05
-1.99906406438163e-05
-2.88368071790076e-05
-3.21766598493177e-05
-1.21479201795724e-05
-4.66680944137588e-05
-4.75573752869987e-05
-4.11698530489339e-05
-1.68133593429872e-05
-2.58060787288482e-05
-1.32267618563026e-05
-1.88372121943269e-05
-2.46825380063229e-05
-3.12558391403988e-05
-3.24486773922705e-05
-3.61196384375882e-05
-1.71499800689455e-05
-1.51818923629764e-05
-2.32699548087443e-05
-1.25559327262214e-05
-2.53523261698333e-05
-3.94317788380587e-06
-2.46801064246305e-05
-7.95984650787032e-06
-2.73993410969078e-05
-2.44046612253645e-05
-2.85086993740994e-05
-2.70964530256676e-05
-1.21490365146155e-05
-1.71339978680237e-05
-3.34052999835885e-06
-1.75257849989458e-05
-1.70942145510956e-05
-2.86246081239651e-05
-2.1015195901913e-05
-2.88653007789354e-05
-3.33852200250914e-05
-1.53425289434925e-05
-1.51619414199956e-05
-9.2743527830788e-06
-2.73849410282287e-05
8.00645918584339e-06
-1.67498340618919e-05
-1.82664126276364e-05
1.07752911489354e-05
-6.4245544999644e-06
-1.72278356518159e-05
-4.14223140497881e-05
-2.50915161858485e-06
-2.92800056012718e-05
-4.59696842143156e-05
-1.04196711004811e-05
-2.50404448003487e-05
-1.41394030720361e-05
-1.63327940704701e-05
-3.39694776941623e-05
-2.80246446522164e-05
-2.67569667581207e-05
-1.5738410842885e-06
-1.60228042616208e-05
-2.18350834638442e-05
-4.34994441520964e-06
-5.30625050861815e-06
-2.7607281604668e-05
-2.00730950022363e-05
-4.33574837966894e-05
-2.9588389381672e-05
-1.70911568901924e-05
-1.4039965061156e-05
-2.77061636538417e-05
-3.77122182335801e-05
-2.70133645229584e-05
-1.1716225430395e-05
-2.00464934040516e-05
-2.80314234180146e-05
4.04016972310255e-06
-2.5746037530309e-05
5.14947770195642e-06
-1.66587399317743e-05
-3.37461703959486e-05
-8.81525775325082e-06
-2.61804433121477e-05
-2.45512731909797e-05
-1.58683561522111e-05
-3.70102972622148e-05
-4.11702517584999e-05
-1.40116007551256e-05
