# Supplementary material for: Research on computational propagation and identification of mine microseismic signals based on deep learning
Source: PLoS One. 2025 Oct 22;20(10):e0334641. doi: 10.1371/journal.pone.0334641 (PMC12543183; doi:10.1371/journal.pone.0334641)
Supplement: S1 Data — (ZIP) [file pone.0334641.s001.zip › 000100500000955.xlsx_0.txt_24.txt.txt]

-2.02849005225704e-05
2.9715335051045e-06
-1.23701848596418e-05
-2.42349651828248e-05
-2.27622727802773e-05
-1.50274349560514e-05
-2.30174765116728e-05
-3.24469106545663e-05
-1.76447876530068e-05
-4.77845327911837e-05
-8.43521010398698e-06
-2.81283491874322e-05
-2.24875826999769e-05
-1.82884554656798e-05
-1.9223621682653e-05
-1.18132096743234e-05
-3.63847375190957e-05
-2.40576618025005e-05
-5.19277827753543e-06
-2.64511198390514e-05
-8.90871929713541e-06
-2.24709890100788e-05
-4.11112078218793e-05
-3.57206553213273e-05
-3.04315209664331e-05
2.1062571660135e-06
-5.33344798189637e-05
-2.95442752728509e-05
-4.13442036388646e-05
-3.19876400607243e-05
-2.62564439158216e-05
-4.67595094602239e-05
-4.8741197145196e-05
-1.5249160926032e-05
-1.70074419186586e-05
-3.40217706665302e-05
-2.30471184013597e-05
-1.47730523129589e-05
-2.09768161754834e-05
-8.05895490327746e-06
-3.27340220759739e-05
-8.09053367262202e-06
-1.48193345298381e-05
-4.84407313838155e-06
-1.08942278755533e-05
-3.40700430788982e-05
-2.29090720965023e-05
-2.07882563126959e-05
-2.01487911922018e-05
-1.95751811684797e-05
-2.01683711786509e-06
-3.3763526224584e-05
-2.96465417151106e-05
-1.92846310690282e-05
-2.42641899288603e-05
1.23476567717787e-06
-4.08694541546319e-05
-3.08163072391509e-05
-1.64576861127738e-05
-4.46982067422828e-05
-2.25543442942436e-05
-4.21250154821298e-06
-1.4020521728018e-05
-2.95944470803335e-05
1.70146114239662e-05
5.65342689243702e-06
-5.48388876110984e-06
-1.73319322130056e-05
-1.75000884973335e-05
-1.23032596320332e-05
-2.85629744173423e-05
-2.86928114219364e-05
-1.57184148769089e-05
-1.86952208770904e-05
-1.39052359324446e-05
1.39244965093165e-05
-4.3192695587416e-06
-2.0808271723081e-05
-3.03182950272627e-05
-2.65417717095842e-05
-1.17168099920595e-05
-2.73903099180825e-05
-1.7979037601893e-05
-1.40418225919937e-05
-2.07766550058624e-06
-1.5035587995963e-05
-3.3484188630917e-05
-1.96880487223669e-06
-3.28743858330067e-05
-3.49601967528565e-05
-9.34899655735935e-06
-3.6937638204678e-05
-1.90676682581637e-05
-2.50068915180674e-05
-4.53431620712293e-06
-2.19252342818762e-05
-2.5210417564884e-05
-2.45956955074755e-05
-1.85871251901256e-05
-3.85198719435805e-05
-2.19225714878269e-05
-3.76700518243717e-05
-2.50519927467868e-05
-3.82235906711993e-06
-1.26312818658781e-05
-1.82965730951625e-05
-2.44451148058491e-05
-1.15921962745374e-05
-4.5723662731964e-06
-2.11615232592776e-05
-5.55584022965268e-06
-3.62610407242927e-05
-1.55921479917736e-05
-1.70665541010245e-05
-1.29927884759548e-05
-2.42235451903603e-05
-2.12471195813855e-05
-4.08503987272515e-05
-1.65335067248388e-05
-8.76126710284393e-06
-3.77141947620716e-05
-1.2116530825757e-05
-1.4020721744226e-05
-2.2227023764109e-05
-3.09960130802599e-05
-4.01274622050232e-05
-8.80593517697622e-06
-2.36917250771507e-05
-2.98702857924386e-05
-1.65501874334036e-05
-2.76139724736843e-05
-9.33464454970187e-06
-3.01505276928307e-05
3.19192270569063e-07
-1.96404823500946e-05
1.90651037661407e-06
-1.48232737651132e-05
-2.72389919065493e-05
5.57377543952367e-06
-2.87486158791591e-05
-2.26260695560498e-05
-2.38236265198286e-05
-3.11168101994737e-05
-4.9451868640917e-06
-2.71417616090044e-05
-1.9832376685047e-05
-4.48822099806112e-05
-2.33792023815307e-05
-2.23066462908847e-05
-2.40049160887331e-05
-1.16684637037113e-05
-2.18383919720934e-05
-5.27473014045713e-06
-3.57189322920579e-06
-3.66390314906155e-05
-2.97629553957413e-06
-3.63675538311767e-05
-4.33107046411906e-05
-1.72473632199039e-05
-3.43277795128598e-05
-2.38678513700236e-05
-2.70207109095245e-06
-2.11474226208374e-05
-9.00433215344071e-06
-5.71893795043805e-06
-3.79115435514333e-05
-2.21501507267007e-05
-1.73656364348962e-05
-5.22117456549802e-06
-1.12110452686155e-05
-7.60329300834937e-06
-3.40763024198897e-05
-3.70259473589923e-05
-3.90194957613124e-05
-6.38375928561893e-06
-1.276713370415e-05
-2.35719833291375e-05
-1.67732998951024e-05
-2.54168501612316e-05
-1.80590955449534e-05
-1.7228442201041e-05
-9.65194087138945e-06
-7.78082761352438e-06
-2.24481315257107e-05
-2.19788629506169e-05
-3.95479411763523e-06
-1.58515307676948e-05
-4.2876813107844e-05
-3.62147766293545e-05
-1.82756524171418e-05
-2.83299457616871e-05
-2.96507647946449e-05
-1.73251431900648e-05
-6.3829834415197e-06
-4.11903889133784e-05
-2.61821603223615e-05
-1.98637136779861e-05
-2.35756842915115e-05
-1.986877081299e-05
-1.30908104612808e-05
-1.64702628249385e-05
-1.93790393231245e-05
-3.67394655045319e-05
-5.10105956285735e-05
-2.24255878471407e-05
-3.98801668251576e-05
-3.24695552433529e-05
-1.84967304266706e-05
3.23970432440711e-07
-2.35598490207907e-05
-2.6318788293602e-05
-2.50734842340467e-05
2.11665870348545e-06
1.0429246627614e-05
-1.24779878415516e-05
-2.04535670404272e-05
-3.34358943945907e-05
-3.79763301965685e-05
-3.42225945494392e-05
-5.63160086330616e-06
-2.0605374494926e-05
-2.01394140790803e-05
-9.77454166595861e-06
-1.09552611324447e-05
-1.29757357725623e-05
4.77331078733645e-06
1.7347810803176e-06
-2.85155749885415e-05
-3.12821113723598e-05
-3.44509553045938e-05
-2.78463450954799e-05
3.96109270903775e-08
-6.00053295807387e-06
-2.36192711346111e-05
-7.18257890851324e-06
-6.64504745443594e-06
-1.50252769036857e-05
-2.44460866460421e-05
-1.22089380359511e-05
-3.1377401729055e-05
-4.76006172450914e-05
-7.4831945150824e-06
1.31158084352843e-06
-2.82612604691897e-05
-3.46559205873384e-05
-3.69943029488047e-05
-3.03907186212227e-05
-1.27258088806083e-05
-5.96844361189989e-06
-1.85610117514614e-05
-1.33398817005988e-05
-2.9154581138475e-05
-1.02590006984009e-05
-2.67315486446793e-05
-5.91129268160579e-05
-1.43488272741212e-05
-8.13585855269604e-06
-2.04481933637758e-05
-3.74369385208596e-06
-2.11456610147584e-05
-1.0130431882592e-05
-3.86529706202376e-05
-6.95700028847934e-06
-2.28554518664579e-05
-3.79821792809898e-05
-3.02684176546882e-05
-2.52117978616956e-05
-1.10182177031134e-05
-1.0577650055457e-05
-1.64883851024393e-05
-4.16668614903048e-05
-5.08910017626616e-05
-1.63898418953995e-05
-3.60152492195229e-05
-9.2086274755224e-06
-2.87374029406585e-05
-1.5552006141253e-05
-1.13172569665282e-05
-3.37906892519343e-05
-7.67233804873684e-06
-2.91118309020766e-05
-2.71796887892808e-05
-1.78810754769591e-05
-2.22401478148504e-05
-2.99724549004478e-06
-1.63471844116124e-05
-1.864454175181e-05
-2.24930617366919e-05
-3.02051322274459e-05
-1.25339968198946e-05
-4.09293456085077e-05
-5.75119195657584e-06
-2.81621788310756e-05
-2.10119800213943e-05
-2.78407893747241e-05
-3.85022066135168e-06
-3.18372843523424e-05
-1.36990152371691e-05
-1.79168700531681e-05
-2.34577620248916e-05
-1.39090324546993e-05
-3.02552246319679e-05
9.96206649873529e-06
-3.07018929587318e-05
-3.16991974956532e-05
-1.76752703551723e-05
-2.13732973907764e-05
-2.0811122802649e-05
-1.9203729228854e-05
-1.88910284168643e-05
-1.67711071381394e-05
-4.20080597718829e-05
-1.20312325196363e-05
7.41497359214311e-07
-3.95578081639774e-05
-2.22522772164746e-05
-8.03068126256036e-06
-2.28952690785219e-05
-1.54018962407597e-05
-1.81000263554797e-05
-6.23922292771515e-06
-1.72651628275097e-05
-1.62357494733725e-05
5.50058594615217e-07
-2.34672951143865e-05
-7.10858036440297e-06
-1.97014054112288e-05
-1.67401728592972e-05
-2.21560777970553e-05
-1.70181887540523e-05
-2.46351973976893e-05
-3.31517061744357e-06
-1.39259862214472e-05
-3.2953947852981e-05
-1.76680175425002e-05
-2.3962042589622e-06
-3.12267870989853e-05
-2.00338027060457e-05
-2.43803754008292e-05
-8.7991345630008e-06
-1.76595924248061e-05
-2.80150794537796e-05
-4.48468246235782e-05
-8.80952394347882e-06
-3.66476862394019e-05
-3.13415042172701e-05
-1.74190912290218e-05
-1.39078173127758e-06
-1.91443438637629e-05
-1.52220596562283e-06
-3.87834014869617e-05
-7.73406146646614e-06
-1.15815258714052e-05
-1.7384800494725e-05
-2.90530242328909e-05
-3.18157765193626e-05
-1.82291947573796e-05
-4.14880834794542e-05
-3.61869013809231e-05
-3.78391548957962e-05
-2.08725059544323e-05
-3.14749220773114e-05
-2.05609060511194e-05
-2.33190373440112e-05
-4.60024188714102e-05
-2.51402073118504e-05
-2.95779366460196e-05
-3.03137720574468e-05
-1.23861086803961e-05
-2.55891607667559e-05
-2.87468270226248e-05
-4.00900914962704e-05
-7.21007171412719e-06
-1.1399417497739e-05
-3.59043867978614e-05
-2.54066058830561e-05
-1.65596017067261e-05
-3.11193185771493e-05
-1.80935179116345e-05
-2.53495048642169e-05
-2.84270595813831e-05
-1.72837453690126e-05
-1.20140657068219e-05
-2.66031114620772e-05
2.96640869817259e-06
-2.5823190578541e-05
-2.30763086546984e-05
-1.19445091959797e-05
-3.58365062254128e-06
-4.20746888945616e-05
-1.06579778513482e-05
-1.14428391529575e-05
-7.85460007034938e-06
-3.6913997342128e-05
-1.39710162279985e-05
-2.19788095608902e-05
-4.20396656223321e-05
7.20046698449327e-06
-3.66027053432988e-05
-1.62333927442986e-05
8.56633736877419e-07
-3.83473651588882e-05
-6.80630580520851e-06
-3.47537961180363e-05
-3.03850098149915e-05
-1.23990223098406e-06
-4.59610161228694e-06
-2.71394770172468e-05
-4.58536226733942e-05
-8.94569837335957e-06
-9.78919969411428e-06
-1.69611818265502e-05
-1.29210698908999e-05
1.84747536429915e-06
-1.903208450029e-05
-9.74580844521605e-06
-6.92848981637397e-06
-1.44288442837415e-05
-5.59337476913391e-07
-1.37544665133915e-05
-2.32917482282117e-05
-2.25382479300391e-05
-3.17142185517133e-05
-4.86234904554858e-05
-1.70150929236845e-05
-1.91971744191043e-05
-5.17761979502271e-05
-2.09993931231047e-05
-3.5173941388807e-05
-2.51661004171888e-05
-2.0982138528495e-05
-1.70846768145399e-05
-5.88974869986772e-05
-9.00468822249665e-06
-2.92869542339483e-05
-5.12686999714143e-05
-2.70527312838046e-05
-1.74463531722501e-05
-2.92157561853768e-05
-6.3381622430827e-06
-1.26210677148876e-05
1.37154285014807e-05
-6.51701642368103e-06
-8.68801219573572e-06
-3.35386401804501e-05
2.11845935150644e-05
-2.09643960192909e-05
-1.08996899458255e-05
4.71284386860336e-07
-1.90157463437209e-05
-2.32206283677538e-05
-6.05451849154853e-06
-2.4535379892075e-05
1.6122341718706e-06
-3.01823907922725e-05
2.17966759610961e-06
-2.61253112084598e-05
1.67262363465024e-06
-3.22796862926361e-05
-1.76856458713485e-05
-8.11950757016494e-06
-3.94142011259942e-05
-2.09233626260781e-05
-2.79889666498369e-05
-2.99567583417545e-05
-3.27833953772236e-05
-1.56386430455486e-05
-3.24958995070809e-05
-9.78241854283825e-06
-1.43759257952669e-05
-6.94344047909896e-06
-9.40671173266185e-06
-6.14341502917014e-07
-2.70958105422224e-05
-3.40793770658427e-06
3.35345923832375e-06
-1.06949636417574e-05
-5.92871708391636e-06
-1.8876339680645e-05
-3.42846368422219e-05
-2.4268700604929e-05
2.89760974442008e-06
-1.48490459913747e-05
-3.86837790852746e-05
-1.93693951136093e-05
-2.38409526296481e-05
-1.71584067601305e-05
-2.26961624032264e-05
-1.80771122545434e-05
-4.55103142537756e-06
-3.19446157644936e-05
-7.08146681521543e-06
-2.91631373970492e-05
-2.7894653626384e-05
-1.37759303084636e-05
-2.53604107799755e-05
-7.34039379243098e-06
-1.97672236771626e-05
-7.18602439343752e-06
-1.90721300286037e-05
-1.36158967965826e-05
-7.12481936456461e-06
-3.73256702643577e-05
-6.87839923961974e-06
-7.71964489453556e-06
-1.9671992459191e-05
1.02271337557484e-05
-2.78711738628436e-05
-7.94478962697329e-06
-1.07238640039609e-05
-3.96483821380375e-05
-2.35665312864284e-05
-3.02023448167615e-05
-3.7644264459174e-05
-1.50175834451182e-05
-2.97789740811884e-05
-3.76936365629858e-05
-3.9782872817074e-05
-1.052032209681e-05
1.15778831515795e-05
-3.32693933917375e-05
-2.48811416151926e-05
-2.81185666860906e-05
-4.06425398225647e-05
-3.39358336618159e-05
-4.24150698127896e-05
-1.58487535592539e-05
-1.36158339145703e-05
-2.43272868066471e-07
-3.18266676603219e-05
-6.03931195324672e-06
-7.82712791638352e-06
-2.8470620588697e-05
-2.0689008665202e-06
-2.81005106253487e-06
-2.75267475168534e-05
-2.05555647115135e-05
-4.34412389806029e-06
-2.95658970377587e-05
1.74753553056266e-06
-2.79739375423362e-05
-6.98386450995708e-06
2.97926633784551e-06
-1.5407233995173e-05
-2.3963937049538e-05
-2.93718238553837e-05
-1.39672251364508e-05
-2.48258677728561e-05
-5.54130572604358e-05
-2.59275533619818e-05
-3.18187533981965e-05
-3.10895121373175e-05
-3.56710157693516e-05
-1.02870355380351e-05
7.34113489812624e-09
-1.25960804514047e-05
-2.02367012921369e-05
-2.32236606482685e-05
1.90083590263031e-05
-1.36988653459883e-05
-1.43850784651508e-06
-2.22573699731652e-05
-1.91941873074349e-05
-3.10279681177493e-06
-3.49185706718146e-05
-9.8445625621017e-06
-2.6289052790085e-05
-9.51571018062127e-06
-1.40255121005842e-05
-3.37576936545844e-05
-1.83500534096141e-05
-1.55711388804214e-05
-2.07541830014169e-05
-1.87986366271347e-05
-2.89724456137714e-05
-3.14197830612224e-05
-3.44670052720158e-05
-2.78644594969282e-05
-9.83727152551653e-06
-3.2137881508124e-05
-1.67536203505376e-05
-9.61940864806156e-06
-2.16676427874034e-05
-3.24970688894341e-05
-7.96596703540608e-06
-3.16773125459895e-05
-1.93052757381791e-06
-3.12057895298581e-05
-1.36473288994411e-05
-1.21009203350743e-05
-3.88006906604888e-05
-3.8019137505713e-05
-2.92244408236563e-06
-2.05503968580543e-05
8.58550847032333e-06
-4.13399681043458e-05
-2.58596137380735e-05
-3.6666808306299e-05
-3.13084495505547e-05
-5.23922570451104e-05
-3.56736928975481e-05
-5.32731940802865e-06
-3.959677033215e-05
-9.9311741117187e-06
-9.76228274864291e-06
3.20733886007532e-06
-1.00450407004849e-05
4.69239863225156e-06
-8.74296528324566e-06
-1.89191909976653e-05
-1.13396348230597e-05
-1.86577680161718e-05
-3.02521573014626e-05
-1.44705752744262e-05
-2.61271917854946e-05
-2.18061804024884e-05
-1.74895488858254e-05
-1.1245372058133e-05
-1.93286016923019e-05
-1.87222547450068e-05
-2.37089778930128e-05
-3.63143063021781e-05
-6.029126139336e-05
-1.5624885734161e-05
-1.62203844061859e-05
-3.66245232421407e-05
-2.39626540450544e-05
-3.78778779572547e-05
-2.01284923548107e-05
-3.39236837433231e-05
-6.65250044031071e-06
-2.09835395812928e-05
-1.7217383200483e-05
-1.80155416975924e-05
-1.87688875736238e-05
-3.72581891079984e-05
-1.57160845192247e-05
-1.77882990667889e-05
-3.15716437287279e-05
-1.5217516526504e-05
-2.50295178669514e-06
-2.73678113272958e-05
-3.46993724929284e-05
-3.24907166463887e-05
-1.83459694961417e-05
-2.82307910341324e-05
-2.40830335467049e-05
-4.50360124271819e-05
-2.58570360932385e-05
-4.20778570700006e-05
-4.02597566305979e-05
-2.50392698419319e-05
-4.35049218396272e-05
-1.43479711885759e-05
7.55036549258271e-07
-1.38999413802348e-06
-1.65272789953113e-05
-1.94597185665485e-05
-1.91010804189056e-06
-2.35099461353226e-05
-3.25542447189557e-05
-2.53298526732291e-05
-2.16974969889591e-05
-3.06281029829928e-05
-2.26630915612692e-05
-3.3913764345045e-05
-2.52231660384721e-05
-3.05569465260292e-05
-2.39452487574893e-05
-2.68869216240891e-05
-1.24430936010839e-05
-3.58134727145078e-05
-1.33630346824381e-06
-2.83902433446569e-05
-5.64171749376068e-06
-2.20543970111847e-05
-1.79239119785245e-05
-1.96221728551926e-05
-4.03318477745463e-06
9.48187094823468e-06
-2.79185470318977e-05
-2.34816675285943e-05
-3.34092320276214e-05
4.46222029010021e-07
-1.64003344376896e-06
-4.3948341682921e-05
-2.50774026269003e-05
-4.12314461394073e-06
5.63434246586918e-06
-1.95697851003547e-05
-3.14962008245422e-05
-3.46159091901353e-05
1.38369112096639e-06
-3.96883018315635e-05
-2.38542913178168e-05
-1.80846443108641e-05
-1.99112124563257e-05
-1.74602830848389e-05
-2.44126114746138e-05
-1.99054030853505e-05
-1.05576549274961e-05
-9.9391713767519e-06
-3.00172819641295e-05
5.7997468201509e-06
-1.66968540732697e-05
-1.38862117107415e-05
-3.77066775761163e-07
-2.34516347836562e-05
-2.18175023506901e-05
-3.06238385335728e-05
-1.68087090322684e-05
-1.77370401333202e-05
-2.74257253658021e-05
-3.70759010928381e-05
-8.40612291838747e-06
-1.70707001629427e-05
7.16800703666679e-06
-2.69760551274326e-05
-1.37474004813173e-05
-2.13639771092863e-05
-3.51618899545612e-05
-7.63712461068916e-06
-3.46287055335083e-06
-5.2112456360117e-05
-4.80508928105432e-05
-3.45721626890499e-05
-2.07556722614128e-05
-1.26988325058687e-06
-1.70072161519844e-05
-2.63079602380229e-05
-3.62994023329975e-05
-1.43003379269819e-05
-3.62346785347187e-05
-1.64868377923688e-05
-2.4425830394789e-05
-2.2167914622696e-05
-2.45379843381893e-05
-3.41952506125092e-05
-1.60381281035645e-05
-3.3416481432042e-05
-2.28061030213146e-05
-2.58020374579479e-05
-3.79535123608953e-05
-3.00784905306537e-05
-3.31467434372613e-05
-3.45689431081536e-05
-2.28948105444566e-05
-3.29625707502114e-05
-1.39873043949206e-05
-6.12831961693589e-05
-1.69897510391983e-05
-2.85662105764593e-05
-5.85495941691704e-05
-2.3240314657381e-05
-3.80963602051588e-05
-9.15738370006922e-06
-2.58369875336706e-05
-4.60358978002225e-05
-1.21395735268265e-05
-2.84522369027492e-05
-7.24656693545192e-06
-2.53870970148205e-05
1.44831011554997e-05
-2.21949285911594e-05
-1.97729706880144e-05
-1.04620295538653e-05
-6.17569832753148e-06
-1.450221230102e-05
-1.06327828496542e-05
-2.23907430783398e-05
-9.89286126152455e-06
-4.06087709225047e-05
-9.14188763244483e-06
-2.3810812335538e-05
-3.63047084893533e-05
-2.18608685431269e-05
-3.30136793429333e-06
-2.8146368349007e-05
-7.3551204247072e-06
-2.47014595452558e-05
-4.83047369513263e-05
-1.5995397514519e-05
-2.41537502931755e-05
-1.78754023202523e-05
7.31174390931127e-06
2.64007688736871e-06
-4.51600195111006e-05
-2.13923395372614e-05
-1.98998239690154e-05
-1.34500219295923e-05
-2.25330422905942e-05
-2.21706585125534e-05
-2.7979029995629e-06
-2.75412043135739e-06
-3.89949465033852e-05
-2.89855972819746e-05
-3.62118862542993e-05
-2.16921182216363e-05
-2.18771369130089e-05
-4.42780235554861e-05
1.45109981171001e-05
-1.5622406957678e-05
-1.30966251370938e-06
-3.5034774680722e-05
-2.95029673850364e-05
-3.34791210509487e-05
-2.74914608294117e-05
-5.85550036883277e-06
-1.88163770909632e-05
-4.25323548417203e-05
-3.01897535004725e-05
-1.34803482852069e-05
-8.24721289912886e-07
-3.99863679400492e-05
-2.77773580820732e-05
-1.84819403844434e-05
-2.19672900600036e-05
-2.67628752315983e-05
-3.05966289561204e-05
-3.30203773167979e-05
-2.74250263416385e-05
-8.84369459768857e-06
-2.14053715585091e-05
-2.33438598391328e-06
-2.93055480576615e-05
-1.74122504243873e-05
-3.19607877845257e-05
-3.12583300420615e-05
-2.22889801206555e-05
-2.28443823732761e-05
-8.07170160559503e-06
-1.88718116114152e-05
-2.62834613846738e-05
-2.50800769106031e-05
-2.542697853806e-05
-3.86510890343048e-05
-8.47217085727819e-06
-2.18679485962874e-05
-1.37445493598396e-05
-2.39511517240359e-05
-1.90344823174107e-05
-1.78793603761465e-05
-3.0550759107809e-05
-1.78934785034021e-05
-9.96495772359795e-06
-2.40626952876794e-05
-1.88000165824193e-05
-3.27690406644064e-05
-1.01382062693674e-05
-1.07851437744493e-05
-2.59461282624955e-05
-2.5229443239401e-05
-2.1371132887894e-05
-3.47115286741007e-05
-4.30282910816215e-05
-1.79122109068905e-05
-7.97283087484477e-06
-3.1294574146467e-05
-2.37858820559777e-05
-3.18654414615059e-05
-3.13039252600554e-05
-7.99793376226979e-06
-9.65213758183228e-06
-1.81021279508233e-05
-3.80818511726369e-05
-2.69029976085487e-05
2.10408343579954e-06
-3.9474442785489e-05
-1.92575256685939e-05
1.85143427722341e-06
-9.81660312509389e-06
-1.00163244608443e-05
-1.86952300878418e-05
-1.64776855668815e-05
-2.17902968695274e-05
-3.09318385217241e-05
-1.94734141681204e-05
-2.14163469131853e-05
-1.85211296077303e-05
-1.45776078631378e-05
-2.24175404923255e-05
-1.97589063271693e-05
-1.70190643590892e-05
-3.40412562612935e-05
-2.76631995565995e-05
-2.09028302523207e-05
-5.02908232542928e-06
-3.03693530649354e-05
-1.49749674202185e-05
-2.56338740165165e-05
-1.93749870809041e-05
-2.16762699879024e-05
-2.49768653854992e-05
-4.97866441381562e-05
-5.6872452513408e-06
-1.74507404318659e-05
-7.24560885792999e-09
-3.08332240966227e-05
-1.59207414438303e-05
-5.45344553525183e-05
-2.39741844463661e-05
-1.72090362175692e-05
-2.90570090066133e-05
-1.23420247137111e-05
-1.98816325209056e-05
-2.39368359320436e-05
-3.39278967167242e-05
-3.48422657780402e-06
-2.89898888364422e-05
-2.1561363059301e-05
-2.43984221796288e-05
-4.37755336148301e-05
1.76099552940556e-06
-2.93800973995528e-05
-2.77062895662612e-05
-2.55158997255592e-05
-1.93608377562797e-05
-2.52877594313913e-05
-1.29662326213555e-06
-3.04788585881405e-05
-3.30884953012497e-06
-2.87605560427339e-05
-6.94307386829709e-06
-2.35243771939732e-05
-4.88076074432071e-05
-2.87608090803067e-05
-3.6622994597626e-05
-1.1192731954693e-05
-3.7006626791104e-06
-1.13033988562735e-06
-3.87187017794996e-05
-4.03283929528988e-05
-2.56129963786686e-05
-2.931259219967e-05
-5.37803929437411e-05
-2.47146850778664e-05
-3.24196456112886e-05
-1.53312087555219e-05
-2.55934385209555e-05
-2.82325875504626e-05
-1.03981754358712e-05
-1.02814648418723e-05
-7.00379483587843e-06
-1.16631179926546e-05
1.50837124284735e-06
-2.31756468694208e-05
-3.17546688724453e-05
-3.80710663114087e-05
-3.26323702405183e-05
-2.39421575558281e-05
-2.23775940996322e-05
-2.10376005031331e-05
-7.32373081284064e-06
-2.52631769428963e-05
-2.25403839280993e-05
-3.97389582014641e-05
-1.8200519193682e-05
-7.22712877768327e-06
-9.04070909417234e-06
-2.8683627361479e-05
-2.24812824996715e-05
-7.11619988987567e-06
-8.59916672225543e-06
-1.72698791398856e-05
-1.40904944882255e-05
-2.94924576463027e-05
5.44304206403756e-06
-2.73094464276682e-05
-3.80708175862689e-05
-1.58470581653963e-05
-3.6083299624459e-05
-2.2505060358734e-05
-1.10222278014531e-05
-2.03682118127549e-05
-4.02256809293789e-05
-2.59881254672552e-06
-3.45289282181804e-05
-2.93946284022531e-05
-3.02541293425985e-05
-4.02563599906712e-05
-3.09478902115349e-05
-2.37062421840797e-05
-4.35228355317507e-05
-3.89949702214786e-05
-2.11163472030629e-05
-2.35488952955235e-05
-3.13036686399619e-05
-2.30555797536414e-05
-2.60936420718037e-05
-3.16179525698889e-05
-2.39404930349266e-05
-2.01317511508367e-05
-1.39027829729241e-06
-8.67566689771289e-06
-6.38359523128838e-06
-1.55038683560121e-05
-1.69210753603044e-05
-4.03145997087046e-05
-1.55565479966178e-05
-1.84348660445547e-05
6.99040880710155e-06
-1.23349030380755e-05
-4.20396340311363e-05
-1.67570271705665e-05
-2.74993415800159e-05
-2.53888112238691e-05
-3.96137296294698e-05
-5.14754036015322e-05
-2.21403958787985e-05
-9.76799199973001e-07
-2.31853271437109e-05
1.18450508309939e-05
-1.40829037547034e-05
-1.64113189853342e-05
-3.52170229109914e-05
-2.06194817398516e-05
-1.28881577128775e-05
-2.02989533644903e-05
-8.83513044328811e-06
2.12513259942723e-06
-3.48328410669399e-05
-2.48651119081943e-05
-1.03193952251267e-05
-1.65902559864423e-05
-4.0324512070718e-05
-2.3007083534797e-05
-1.39946513375856e-05
-3.40633467034273e-05
-2.16914863537274e-05
-3.37153625035978e-05
-4.17619283713481e-05
-2.6023249644299e-05
-1.32573507091537e-05
-3.25121633663082e-05
-2.98580760546108e-05
-1.08707300822845e-05
-7.85209400148827e-06
-2.03236747881372e-05
-2.41810920043918e-05
-1.21831600398955e-05
-2.24462486776559e-05
-4.61456703673236e-05
-1.164268620334e-05
-4.05812243144869e-05
-3.57081105077088e-06
1.29750734124489e-07
-2.94886278486319e-05
-4.50159012861175e-05
-3.53133581167026e-05
-1.80400229906397e-05
-8.47259003480881e-06
-3.05988984642785e-05
-2.8095240836137e-05
-2.07776458567504e-05
-2.95862089144154e-05
-5.25414429470228e-06
-3.3112469854429e-05
-1.57791958557619e-05
-2.70378775111551e-05
-3.96213757690991e-05
-2.28376631138667e-05
-4.27503051230859e-05
-3.14344726255341e-05
-4.39328375321112e-05
-2.49592914507221e-05
-3.37376022161291e-05
-1.1076104954675e-05
-3.14142134290028e-05
-3.155845378761e-05
-2.09662775110885e-05
-4.55830342054938e-05
-9.2982166157504e-06
-2.80291912062733e-05
-2.45641550251032e-05
-8.23402381997113e-06
-6.03395338228206e-06
7.34754219747543e-06
-5.87326672298731e-05
-1.22317530434966e-05
-4.27400141397057e-05
-2.22692287534391e-05
-8.2675440338576e-06
-2.66972262608986e-05
-3.96133093418897e-05
-4.35900054388317e-05
-3.93214960026096e-06
-2.25782371206884e-05
-1.34978196012106e-05
-3.03733105593411e-05
-1.40563729154705e-05
-1.29915391896023e-05
-6.41612815187649e-06
-2.04714476570548e-05
-2.46771982747376e-05
-1.49095066752655e-05
-2.61733867987244e-05
-3.35661039295038e-05
-6.76227283798717e-06
6.53576888686012e-06
-3.27310735513441e-05
-1.82932646361541e-05
-2.66377664555707e-05
-3.4709257932703e-05
-3.02404572709449e-05
-6.87370108185473e-06
-1.8648510867434e-05
8.23157984560325e-07
-2.41116342451017e-05
-3.05259918863748e-05
-3.39628980839729e-05
-7.89086513082841e-06
-1.82087396826302e-05
-1.21412585986649e-05
-3.77548888418867e-05
-8.71597931672106e-06
-3.06531212175532e-05
-3.97799455316434e-05
-1.57556873362562e-05
-4.20926105112763e-05
-2.09318970911844e-05
-6.10219421466351e-06
-1.77436933846897e-05
-3.25643656835783e-05
-3.86621473439426e-05
-4.69814504366641e-05
-2.57939990557567e-05
-3.6532227217532e-05
-6.1466660791091e-06
-3.84761280287364e-05
-4.00352153466484e-05
-2.57200885800226e-05
-1.58716690365895e-05
-2.59949903447904e-05
-2.02330439128652e-05
-2.47592039404758e-05
-3.67459047508225e-05
-3.43227650990761e-05
-4.91899712610088e-06
-3.55905175708837e-05
-4.52034245554768e-07
-2.05727615696059e-05
-2.81249997568527e-06
-1.92801876585057e-05
-2.6516467757693e-05
-3.39983898157885e-05
-2.75302782221887e-05
-2.63588430570611e-05
-2.69346350671328e-05
-1.38760218016319e-05
-4.23706363900272e-05
-1.98803903211584e-05
-1.74029581420871e-05
-9.17594219692147e-06
-4.30495256375751e-05
-3.16340812195304e-05
8.13354280608926e-06
-2.4736585462948e-05
-2.90716097832204e-05
-2.6439652759445e-05
-2.39921724217671e-05
-2.30472779844161e-05
-1.78587197233663e-05
-4.00919589296823e-05
-1.47490120524452e-05
-3.98203164982955e-05
-1.6972278866229e-05
-1.00812226665619e-05
-3.4106469183672e-05
-7.34024959198396e-06
-4.02616041097028e-05
-1.64609465279261e-05
-1.7433306136835e-05
-1.96701911072911e-05
-4.74552851052009e-06
1.91544042441851e-06
-3.42871179068172e-05
-2.52270334575034e-05
-3.66628781180549e-05
-1.15165192480478e-05
-1.82355654772833e-05
-1.68606839948725e-05
-2.17211435361829e-05
-2.88675226665493e-07
-3.06816640007277e-05
-4.0662303728397e-05
-7.89671166996648e-06
-4.26048391577774e-05
-1.06619888041948e-05
-3.00449913158748e-05
-3.08858244219973e-05
-1.11250257260577e-05
-1.0030193805111e-05
-4.7006789786988e-05
-1.90530590455454e-05
4.65308124079705e-06
-2.02615135633108e-05
-1.03688033740205e-05
-4.60591341834191e-06
-3.5938802695223e-05
-1.39924550800449e-05
-3.05151592039867e-05
-2.36099402309289e-05
-2.55502213572072e-06
-1.90656758996205e-05
-1.35261592927287e-05
-1.98671177794391e-05
-2.59001981128702e-05
-4.35513566369915e-05
-3.93936787184437e-05
-2.57955002187068e-05
-1.54229276862218e-05
-2.6433448033358e-05
-1.33979740463174e-05
-7.31800448726387e-06
-2.59419838220547e-05
-2.68206628853355e-05
5.59517317057555e-07
-1.01256409903807e-05
-2.52358824030699e-05
-1.86079392175654e-05
-2.73776389296126e-05
-1.83251723696702e-05
-1.20520290430622e-05
-1.01793097501112e-05
-2.31363854528548e-05
-7.86459641480592e-06
-3.86395613254916e-05
-2.21136752189985e-05
-2.5048533750551e-05
-2.76546554928848e-05
-1.57183121271069e-05
-1.66755473596325e-05
-3.45831780141241e-05
-1.22189941293383e-05
-4.45324161780726e-05
-1.4211173685729e-05
-1.13599254568159e-05
-2.90242666625267e-05
1.71431203301892e-05
-3.61963160753847e-05
-2.4405308260499e-05
-3.12080615300054e-05
-2.51130979020065e-05
-3.70657271397044e-05
-2.50891102964155e-05
-3.42390576566054e-05
-2.79276423901449e-05
-3.6599634708661e-05
-2.94882202999538e-05
-2.31634314931805e-05
-4.03376051926895e-05
-1.54398274794975e-06
-2.93633030142587e-06
-1.50930491452044e-05
-2.4771493536573e-05
-2.84878349588624e-05
-1.78380924491036e-05
-4.56197655413881e-06
-4.48067295054676e-05
-8.10620139792408e-06
-2.07312434547696e-05
-8.19892048932826e-06
-3.27529673240101e-06
-9.24655798907832e-06
-7.89459365707731e-06
-7.80159718250354e-06
-4.70456771536384e-05
-1.37246385499738e-05
-3.16281412616417e-05
-1.75622343862962e-05
-2.49140214076363e-05
-3.0428234552935e-05
-4.09452093920956e-05
-1.16646082712291e-06
-1.4055672053691e-05
-2.06744275874692e-05
-3.59603851300023e-05
-4.39619228891256e-05
-1.51880565196724e-05
-6.26593618077339e-06
-1.61233169211157e-05
-1.18361314250511e-05
-3.66911100815882e-05
-1.88206663401327e-05
-1.93744576505682e-05
-1.65683199001566e-05
-1.70249039611255e-05
-3.02317104051886e-05
-4.23820927521669e-05
-4.96976538353316e-05
-2.58546743166304e-05
-3.09263012656065e-05
-2.03814055115274e-05
-1.89141061794864e-05
-2.2828748620345e-05
8.7791238049957e-07
-1.43517883731835e-05
-6.63642672687356e-08
-1.72414820994572e-05
-5.2901109642459e-05
-1.26423204170225e-05
-1.36467082918855e-05
-1.29427632717493e-05
-3.06583294173888e-05
-3.78000347089438e-05
-1.35370965470374e-05
-1.25206611623149e-05
-1.35511031107251e-05
-4.28925439116499e-05
-3.22133084914074e-05
-1.09730666568284e-05
-3.52950178338564e-05
-9.50255101614472e-06
-3.36496332274692e-05
-3.47629563821681e-05
-2.8924851290531e-05
-2.28989201085407e-05
-4.30208824067113e-05
-3.31954954765363e-05
-2.94232872818106e-05
-1.93659514782994e-05
-3.140682595477e-05
-3.72718472492693e-05
-1.66489615524399e-05
-2.53193792737093e-05
-1.25914712786168e-05
6.2256287288542e-06
-3.01184178507813e-05
-1.63780432200302e-05
-2.34257194111573e-05
-2.21144216485133e-06
-1.06778760798489e-05
-1.67384335056836e-05
-4.03496946426603e-05
-8.90960899960705e-06
-3.28951598233832e-05
-1.71550375772376e-05
-3.61134230986319e-05
-2.65480109967305e-05
-1.96810508885916e-05
-3.37287159379811e-05
-8.96282093511887e-06
-3.27222593691857e-06
-2.95990050802478e-05
-1.03157999823567e-05
1.65134933197117e-06
-1.11846448091469e-05
-2.84218121029361e-05
-2.4668868508047e-05
-1.87172011664112e-05
-9.03857299522712e-06
-3.2989624459113e-05
-1.82468708922482e-05
-3.03839387513924e-06
-2.67759036268414e-05
2.37509376573435e-06
-3.22367716263411e-05
-2.97955465263975e-05
-7.9247365314528e-06
-1.03592456042134e-05
-1.44457130226748e-05
-2.30891406766727e-05
-9.16834438781765e-06
-5.09763969803498e-05
-2.77980875086243e-05
-3.61717699857863e-05
-3.25194226451269e-05
-2.47044339110723e-05
-1.03670940776913e-06
-2.44057662215948e-07
-1.45340551773372e-05
-3.40320439984013e-05
-2.99558158484256e-05
2.32406412448128e-06
-2.9001381609992e-05
-2.7912488607901e-05
5.97147037433036e-06
3.48738710918903e-07
-4.31298347958352e-05
-2.55008202278706e-05
-4.85003690545941e-06
-2.05647080853435e-05
-2.70209980553401e-05
-4.56760423474332e-05
-4.47056697514261e-05
-3.15066811581122e-05
-3.75478816178475e-05
-3.88375709397302e-06
-1.85919140365257e-05
-3.53525343366165e-05
-6.77118617479287e-07
-1.25590975752066e-05
-1.15697440771395e-06
-1.52288485634269e-05
-1.42233615717472e-05
-2.04138439177209e-05
-1.70621005340336e-05
-1.0860477499231e-05
-2.83039182779839e-05
-1.9040712731816e-05
-1.19402325940211e-05
-1.25898991955007e-05
-3.47359782277971e-05
-2.8690671360182e-05
-1.70324653544485e-05
-1.58864748931358e-05
-1.20955950825005e-05
-3.03070427172815e-05
-1.25450586264431e-05
-2.44509738102441e-05
-2.84330199747025e-05
-2.52156160791939e-05
-2.40778029530694e-06
-3.15513605056788e-05
-2.2649876239718e-05
-3.28265930185216e-05
-3.69357039496896e-05
-8.87038974113514e-06
-1.23885273445022e-05
-1.45165237129475e-05
7.57193908490156e-07
-3.09845599011124e-05
-2.13789991453523e-05
-2.74843042793034e-05
-1.82918871924064e-05
-1.73245157928945e-05
-1.95707858154545e-05
-2.91617218686658e-05
-3.26201228235417e-05
-4.19748549142308e-05
-2.51252899740929e-05
-8.83282422158249e-06
1.10364849151494e-05
-1.4427340521596e-05
-1.83872668457066e-05
-1.30136165973974e-05
-2.96490743361815e-05
-2.534992582419e-05
-4.45539678956995e-05
-2.32740463137485e-05
-3.01775869060265e-05
-2.58936220481914e-05
-2.19787546674047e-05
-2.68641916711256e-05
-4.22775002021661e-05
-1.1990620361004e-05
-3.15765151906325e-05
-3.44362576238281e-05
-1.90668723617322e-05
-2.07385876513463e-05
1.22842239474468e-05
-1.72839770952417e-05
-2.6996150824274e-05
-1.07395459238296e-05
-2.24369716775737e-05
-1.2606804517519e-05
-1.27173459121897e-05
-3.72914836254716e-05
-2.63232997369893e-05
-3.26320724647193e-05
-4.5489862460997e-05
-5.97954217804376e-05
-3.28020854494323e-05
-4.26762581411503e-05
-6.08099380337657e-05
-4.75760652648275e-05
-2.15704767092922e-05
-2.28424909101847e-05
-1.54348651541497e-05
-3.00850838311254e-05
-2.01340443617252e-05
-3.99194244505771e-05
-9.19383415319943e-06
-8.60132979962271e-06
-2.36444912014823e-05
-2.27109833106686e-05
-4.62962217849608e-05
-1.9673698125603e-05
-2.74740844623696e-05
3.67599720337199e-06
-4.07454912312626e-05
-3.73354610464057e-05
-4.76873968076691e-06
-3.01057168452205e-05
-3.21715889700171e-06
-1.93525530344685e-05
-5.01537877481313e-05
-2.58441150218307e-05
-8.82001248832554e-06
-2.21818148002727e-05
7.60443033276517e-06
9.43519348899865e-06
-3.4623782244655e-05
-2.93271581397067e-06
-3.16154912222067e-05
-2.41030271734429e-05
-1.19982057080408e-05
-1.21413427093616e-05
-1.29662605423334e-05
-3.68899928040592e-05
-3.15317572804921e-05
-2.39131068358233e-05
-3.87588477671319e-05
-1.77018703791195e-05
-2.42396437310564e-05
-1.59383258566269e-05
-4.9384571654118e-06
-3.49445561273696e-05
-2.27901671650555e-05
-7.814626902605e-06
-3.62279744672091e-05
-3.26715685610466e-05
-2.43525536962553e-05
-2.9748700927703e-05
-2.52974382745527e-05
-6.95423564545478e-06
-1.75548819618292e-05
-3.42581752004618e-05
-2.49748560552509e-05
4.08590462091635e-06
-2.01948679578448e-05
-1.84801926385134e-05
-1.20691150206081e-05
-5.95373227577104e-06
-4.38909745495482e-05
-3.13815425259253e-05
-9.89614028508642e-06
-1.22390582296955e-05
-2.55556450396867e-05
-5.83911901254063e-06
-7.22795708696369e-06
-1.40593140496689e-05
-2.65954235892093e-05
-3.05328311670649e-05
-3.99391352424298e-05
-4.55326755981731e-05
-1.65482237477835e-05
-3.09333874241436e-05
-3.97621642072184e-05
2.59634514586318e-06
-3.28511355467655e-05
-2.09044605577721e-05
-4.00881128669922e-05
-2.04751813969124e-05
-2.96942670835807e-05
-1.58989002125328e-05
-2.78334234577207e-05
-1.01928756884518e-06
-2.3065296784606e-05
-1.53000958380968e-05
1.16424615178292e-05
-4.57019449034575e-05
-4.94973556958261e-05
-3.91541103662698e-05
-1.47687953145815e-05
-2.87243077266346e-05
-1.39601356259088e-05
-2.79801800790564e-05
-1.81289766250314e-05
-1.45771166284193e-05
-2.37034265916445e-05
-2.36795686861838e-05
-9.19280792016417e-06
-3.17575517640588e-05
-3.74524801919547e-05
-2.95093891509272e-05
-2.29541684506674e-05
-1.52806485994094e-05
-1.7194472866828e-05
-3.14126039032259e-05
-9.97110045587466e-06
-3.7287841613393e-05
-2.25896652315838e-05
-3.08680540159922e-05
-3.77435038697211e-05
-1.73291763706019e-06
-1.7703255137129e-05
-2.03557144104921e-05
-3.89122671786472e-05
-8.01364354902595e-06
-7.26139094137101e-06
-3.00268048309926e-05
-1.55375549092803e-05
-4.51172846058215e-05
-1.95904678641531e-05
-3.3269793396891e-05
-2.93045386543901e-05
-1.6177663699095e-05
-1.8193683156461e-05
-7.9793632317666e-06
-3.21576658984482e-05
-2.25274591323121e-05
-7.85747475377432e-06
-7.68370953646259e-07
-2.87633118505896e-05
-4.76064621528687e-05
-1.69102281031857e-05
-2.26257931261763e-05
-2.35011043093243e-05
-8.16079666654661e-06
-4.00086118668198e-05
-4.02145597953502e-05
-2.13946621015996e-07
-1.72930841566523e-05
-1.2884929888906e-05
-1.88306027765535e-05
-2.49443120165608e-05
-1.73189234401887e-05
-3.1687400111109e-05
-2.8706264874031e-05
-3.47942298037746e-05
-1.60755446384331e-05
-3.26905875519477e-05
-2.50586751621007e-05
-2.30915872625564e-05
-1.10156767463866e-05
-3.24426039706169e-05
-2.63526645778399e-05
-3.95671493715756e-05
-4.47691003173901e-05
-2.04704105119345e-05
-3.19125693235664e-05
-1.25305733333721e-05
-2.33568265030439e-05
-4.56257012651101e-05
-2.29945732087334e-05
-8.38226668177725e-07
-2.73462135803958e-05
-4.01269179527768e-05
-2.47224892081763e-05
-2.81621643156576e-06
-1.76640986165977e-05
-2.85468393678101e-05
-1.2031235479882e-05
-1.09800812555181e-05
-3.06392664489204e-05
-1.78808567434725e-05
-4.1351264850125e-05
-3.8727449849658e-05
-2.89437392208697e-05
-3.58849879308766e-05
-4.2568284056999e-05
-1.3954405993607e-05
-1.79863759712411e-05
-1.74694253057674e-05
-2.59454585273772e-05
-1.7993421339788e-05
-2.35810535125852e-05
-4.09043128932661e-05
-1.88267798586746e-05
-2.2122641386173e-05
4.98656166056587e-06
-3.92504094619506e-06
-2.20536865545159e-05
-3.07095887949488e-05
-1.09775533034103e-05
-1.64123873898621e-05
3.27340698903001e-06
-2.33824231064104e-05
-1.06763679049723e-05
-3.4308373914186e-05
-4.33461185338507e-05
-1.8602545567267e-05
-2.48130065453686e-05
-2.18646589314437e-05
-2.69344604048817e-05
2.21463661367929e-06
-3.03838358401868e-05
8.20239328510499e-06
-1.48020777856619e-05
-2.89840523517937e-05
-7.45642749286093e-06
-9.9135557088191e-06
-5.91808763806183e-06
-2.71260682664886e-05
-2.08217237006774e-05
-2.65205302151565e-06
-4.46684489789121e-06
-2.58236998647946e-05
-2.76635158079825e-05
-3.44341823358002e-05
-2.75906483897388e-05
-1.36341417520806e-05
-3.05263656274405e-05
-3.08346829972575e-05
-1.90029104516014e-05
-1.75361635148043e-05
-2.5591492445876e-05
-1.98352605516314e-05
-2.54453726689614e-05
-1.05283461224022e-05
-1.10129091410603e-05
-2.83239396016007e-05
5.67700345384407e-06
-2.34838559439172e-05
-2.43823344530297e-05
-7.14159813911549e-08
-1.17640287398119e-05
-2.69540431178141e-06
-4.29775905586931e-05
-5.08041295806172e-05
-4.06541827239025e-05
-1.95358214089757e-05
-3.4507081219074e-05
4.8044999067126e-07
-1.64500123449987e-05
-1.39284470141044e-05
-3.56989133431005e-05
-2.70974525587344e-05
-3.13234829689512e-05
-2.98756043327385e-06
-3.45401042621377e-05
-1.46207386859917e-05
-3.69789840246317e-05
-1.50163209012399e-06
-3.19583349334764e-05
-4.00004708019603e-05
-3.40556137910396e-05
-4.10214141172776e-07
-2.75809571252939e-05
-1.75625528516363e-06
-8.68267222282611e-06
-3.40696757260811e-05
-2.23878164840621e-05
-4.82507840665367e-06
-1.62314382193348e-05
-8.87516765896719e-06
-1.36204881559489e-05
-2.15578316685778e-05
-6.37233382710802e-05
-3.30584110021312e-05
-3.82576898390916e-05
-2.20049160610411e-05
-4.51031049389561e-05
-7.62932966575914e-06
-4.13775229264208e-05
-2.20635698280108e-05
-3.58915922974447e-05
9.41981913332713e-07
-2.0759481295317e-05
-2.62847700336243e-05
-3.6836922934953e-05
6.45691559687588e-06
-2.05952860975909e-05
-1.70482662443268e-05
-3.01105034588345e-06
-1.18988912678792e-05
-1.93235072412069e-05
1.299505749301e-05
-2.34267449743994e-05
-1.50475721429157e-05
-1.13696346013038e-05
-3.30345201799493e-05
-1.05058802809094e-05
-1.95630778761977e-05
-2.83558561168724e-05
-3.34387876472669e-05
-1.62299751468521e-05
2.16506059388336e-06
-7.62935642915051e-06
-1.87089950601101e-05
-2.87288458740921e-05
-3.46246584472413e-05
-2.39249881065526e-05
-2.42456966463679e-05
-2.19016258898662e-05
-1.80631201175484e-06
-2.64720216783011e-05
-2.64845541349097e-05
-3.11545316222996e-05
-2.98081925004638e-05
-3.85495924151501e-05
-1.54036213480566e-05
-1.42526266025414e-05
-2.19059330909809e-05
-2.88134996545547e-05
-1.47946747689842e-05
-3.84979120748116e-05
-2.15323210257264e-05
-3.56997730204743e-05
-2.54800221258027e-05
-2.82099521604652e-05
-5.53380924640618e-05
-2.31346118110492e-05
-2.58688075253464e-05
-3.046215599642e-05
-2.53584216857502e-05
-8.04050705020024e-06
-1.84938045771139e-05
-1.39872504100459e-05
-1.10540452393319e-05
-4.74985192151823e-05
-2.40626285265483e-05
2.23539101714813e-06
-2.33005028402041e-05
-1.43472247257415e-05
-4.41715347465954e-05
-7.5669169071211e-06
-2.45823527546605e-05
-3.92647308974608e-05
-2.0305722427739e-05
-1.10107844005629e-05
-3.13660258711506e-05
-2.42524258133224e-06
-2.78370161494859e-05
-9.39392164170519e-06
-2.27414407000975e-05
-2.68938992992557e-05
-3.38038547571255e-05
-1.32699334214493e-05
-3.42856934269149e-05
1.66497215366671e-06
-3.27090033833987e-05
-4.75328040825262e-05
-4.98275511800898e-05
-2.02454849853582e-05
-1.22426448543395e-05
-2.20122793953875e-05
-2.99721433092352e-05
-9.84864299414367e-06
1.23181064890889e-05
-1.70605927447229e-05
-2.5390574353993e-05
-3.68508442693403e-06
-2.43692598227665e-05
-9.66450701940833e-06
-2.91578698200849e-05
-9.2061713496476e-06
2.30457865496408e-05
-2.62312012678989e-05
5.81297609565145e-07
-3.64309231626786e-06
-1.98884364040676e-06
-1.45111426754484e-05
-1.42202250599704e-05
-9.1835402655107e-06
-4.67033420886271e-05
-1.18990081163495e-05
2.50827598034105e-06
-1.45911376810026e-05
-1.55162812570757e-05
-3.44514629308704e-05
-2.6201280771714e-05
-4.42678338283063e-05
-2.94275990321615e-05
-1.34186651918646e-05
-2.92590826844975e-05
-2.09884519869821e-05
-4.55414218427325e-06
-2.12613264668671e-05
-3.30796523130412e-05
-2.2472552762166e-05
-2.7596274644104e-05
-4.01191477607066e-06
-1.85302837851234e-05
-4.21849545099064e-05
-3.90268304032944e-05
-2.81734172603418e-05
-4.14823815360519e-05
-3.42267471535141e-05
-2.53574979025946e-06
-1.3963279256882e-06
-4.89395194544158e-05
-2.39335389479751e-05
-1.78015873238839e-05
-5.55776877256534e-05
-1.2365576198786e-05
-2.02299292035951e-05
-3.55195673323192e-05
-3.76082001294154e-05
-1.75804661296761e-05
-2.96953824109008e-05
-3.27056223769615e-05
-5.84382070918137e-06
-1.78230582538964e-05
-7.92561948890552e-06
-3.89429302314218e-06
-1.76666530629952e-05
-1.00221447452399e-05
-2.63886272575011e-06
-3.42983647067164e-05
-3.19448494896338e-05
-7.79487063610037e-06
-4.25963166715214e-05
-1.62668322183771e-05
-3.12539761764887e-05
-2.62875054894978e-05
-1.81390129970807e-05
-1.7927006403251e-05
-2.27331265291217e-05
-9.37633310169774e-06
1.97931580526455e-06
-2.01277269117997e-05
-2.82108096825373e-05
-2.4394634359524e-05
-2.184488772915e-05
-1.33761518445315e-05
-3.71529638809637e-05
-1.37464727769793e-05
-5.03475564394154e-06
-3.11142384392039e-05
-3.15168426560152e-05
-3.26921070086682e-05
-1.59753571855206e-05
-7.17107661187518e-06
-8.57261580748605e-06
7.9526638207568e-06
-1.74060789574248e-05
-2.38515177666256e-06
-3.45357091371519e-05
1.24025727246039e-05
-1.01049409344292e-05
-3.93591812159616e-05
-2.74508447253065e-05
-1.68384008122352e-05
1.46871061840649e-05
-2.53910715144181e-05
-3.98046548109366e-05
-3.78213692400713e-05
-1.77998296993452e-05
-1.56416151538639e-05
-9.29455815612212e-06
-2.51259826455913e-05
-5.22598313275686e-06
-1.32563422974391e-05
-1.5826680643323e-05
-2.65767994744516e-05
-1.58655358169554e-05
-1.01284621117945e-05
-2.75293635748237e-05
-2.17073467140964e-05
-2.09430844337846e-05
-9.13340280432578e-06
-5.79051761348754e-06
-6.5372508014756e-05
-4.54408965277037e-05
-2.58761977601753e-05
-3.10854460514134e-05
-1.42566072622362e-06
-2.4946964013609e-05
-2.88206049006925e-05
-2.99117307748519e-05
-4.37036586450416e-05
-1.28151773783613e-05
-9.21648861632638e-06
-1.1877431677529e-05
-2.54475722156405e-05
1.11519171134444e-05
-2.76441172320626e-05
-2.29231651762424e-05
-1.29524132222356e-05
-4.19561206032902e-05
-2.07016121613399e-05
-1.79088465433182e-05
-3.38968159431276e-06
-1.07795492227098e-05
-1.47357163265576e-05
-2.04643128905168e-05
-3.53580184300181e-05
-1.15075474698012e-05
-1.58452809240244e-05
-2.66821240996182e-05
-7.20198011469728e-06
5.94609732216626e-06
-2.36252496827946e-05
-2.94457968669283e-05
-2.66364009101804e-05
-5.3594268020398e-05
-2.1377084669353e-05
-3.31844146684047e-05
-2.26642742161322e-05
-1.49322360432037e-05
-3.46856708810469e-05
-3.19231253786016e-05
-2.20120297202726e-05
3.23035599273974e-06
-1.16276989194003e-05
-6.392721780518e-06
-9.89298984281543e-06
-3.18808307782879e-05
-1.5163543580319e-05
-2.55061742956618e-05
-1.277329138599e-05
1.68765115903432e-06
-2.81284196654301e-05
-1.3965084921871e-05
-1.73124043189014e-05
-2.84051602576973e-05
-4.87607051275416e-05
-1.16101348237068e-05
-4.64718875338004e-05
-3.12883839053659e-05
-3.88654315229213e-05
-1.6909036972406e-05
-8.50592894317961e-06
-1.21315493883332e-05
-4.59894218844201e-05
9.22984611960754e-06
-2.62017445054429e-05
-3.52576164959053e-05
-1.74958257612609e-05
-2.31429644763227e-05
-5.18549758259669e-06
-8.92035219872352e-07
-2.05968085154347e-06
-1.49515127780118e-05
-6.77957482312107e-06
-2.66857115159283e-05
-2.29685928393074e-05
-1.25002172280259e-05
-6.21384946447912e-06
-5.42739934856579e-06
-3.14202334900397e-05
-1.87591616628992e-05
-2.99946527002525e-05
-2.14597756163697e-05
-2.45886200642649e-05
-4.2874603299682e-06
4.04061955356787e-07
-1.45478136476124e-05
-1.63901726503955e-05
-3.93386763330147e-05
-3.05350510910875e-05
-1.55399973756215e-05
1.95569644472472e-06
-1.78572351516948e-05
-2.38790413178091e-05
-1.74292493698562e-05
-1.96983766960154e-05
-1.40780180568341e-05
-3.99714488775899e-05
-3.92071432375292e-05
-9.60171756518951e-06
-2.14612527238589e-05
-2.19934403828074e-05
-1.76780043686781e-05
-1.10122377732874e-05
-1.49487102424084e-05
-3.9462137447244e-05
-4.04293075065622e-06
-2.09484774046009e-05
-3.8630706774732e-05
-3.86321799671117e-05
-1.3660072407371e-05
-2.91755635831205e-05
-3.10990451203346e-05
-3.20104428039529e-05
-2.17542272403411e-05
-8.63802478969009e-06
-3.09285308548858e-05
-1.34558452601856e-05
-3.73985724806428e-05
-7.40851040973234e-06
5.39191383769939e-06
-2.71096915280695e-06
-3.38195215223269e-05
-3.08273239541601e-05
1.39461190387294e-05
-2.82588579336457e-05
-4.31241028049212e-05
-2.2256806122549e-05
-6.00287430014476e-05
-3.32000849593617e-05
-2.24527859047677e-05
-2.82089335336135e-05
-2.62762693265649e-05
-3.25322053547822e-05
-2.88829134881823e-05
-2.03873597499206e-05
4.95349330336622e-06
-1.80941095503986e-05
-2.38591318326984e-05
-2.42491332544968e-05
-9.40887288035836e-06
-2.36335310506772e-05
-1.72660141636008e-05
-3.44750804715677e-05
-3.05074170364948e-05
-8.78041796219769e-06
5.33244930859458e-07
1.21685525626855e-05
-2.80279535683987e-05
-9.69473303230092e-06
-3.23096674040706e-05
-1.56567024398589e-05
-3.48937621514169e-05
-2.84875226658085e-06
-2.84236825235078e-05
-3.40892227173164e-05
-2.52021295563777e-05
-5.89737162462138e-06
-2.82650986996981e-05
-1.04119107281419e-05
-3.67335318852417e-05
-1.60782762658892e-05
-4.62676774922121e-05
-2.72489471173066e-06
-3.26953714412927e-05
-1.48269195319247e-05
-2.06562565222966e-05
-1.47405946657861e-05
-1.5775886536718e-05
-3.34303595055567e-05
-3.4953954772905e-05
-3.78442668966921e-07
-1.76069551783607e-05
-2.41721501118766e-05
-2.88022951114958e-05
-1.50191759610959e-06
-1.61996100354881e-05
-3.32704134903671e-05
-3.16931213395384e-05
-2.00282290645744e-05
-1.64225240380255e-05
-3.85064342593745e-05
-2.32844988715591e-05
-4.68025890268877e-05
-1.3088261768175e-05
-3.29292168915338e-05
-8.10970402194376e-06
-1.59693577776237e-05
-1.57756926208272e-05
-2.99503909486708e-05
-1.78681988929777e-05
-1.95575181712062e-05
-8.32009348623089e-06
-1.42158292205746e-05
-3.79471547524529e-06
-2.42369237404427e-05
-1.67333437627525e-05
-1.32134461798443e-05
-2.2828522590594e-05
-3.8113225431369e-05
-1.2422960340217e-06
-1.98323405119818e-05
-4.96282982263712e-05
-2.1527838484053e-05
-1.52184444683225e-05
-1.71534038167705e-05
-4.84571706535969e-06
-3.07641802249903e-05
-2.94034787643155e-05
2.46000997180251e-06
-1.84698949108027e-05
-2.61176305390999e-05
-4.73317113737232e-05
-6.23754399392387e-06
-3.20486836265068e-05
8.35952469788062e-06
-2.67346803428981e-05
-2.22097993047285e-05
-3.92325419980067e-05
-8.92171389819367e-06
-5.28466162417285e-06
-1.62504921601039e-05
-1.83107721195352e-05
-2.55459267346334e-05
-2.70631328243326e-05
-8.1160539074894e-06
-2.24104521988615e-05
-2.55620608205851e-05
-3.44383048520928e-05
-3.18946749209898e-05
-3.08615080200598e-05
-3.70474278118694e-05
-2.49185544214287e-05
-4.24110750779647e-05
-4.4818148746228e-05
-3.24046855618529e-05
-2.40249895718038e-05
-5.34240194216983e-05
-5.293166196607e-06
-3.81177025484108e-05
-3.44687574865895e-06
-2.03786584186743e-05
-9.7515941036925e-06
-5.75115594540167e-06
-2.95864824967413e-05
-2.61187029085803e-06
-1.67040720177115e-05
-3.8203362388841e-05
-4.5371404863889e-05
-2.9592608510291e-05
-3.01346365156337e-05
-1.26941592397687e-05
-2.73860205603782e-05
-3.67994928823953e-05
-4.62406108747803e-05
-2.88364202115945e-05
-3.62549079031456e-05
-3.38431668627905e-05
-2.95254859198664e-05
-2.79475156933072e-05
-2.5648343931677e-05
-1.0518711115496e-05
-3.53338446428984e-05
-3.20792104991649e-05
-1.37250885045293e-05
-5.26128594439627e-05
-5.38346914791041e-05
-1.84116839306099e-05
-1.53950058116547e-05
-1.89934227067499e-05
-1.39656163486816e-05
-6.11026029190721e-06
-1.71727686462712e-05
-2.23719737222429e-05
-1.01086699429739e-05
-3.03320603113706e-05
-3.59069517691144e-05
-1.84483922934614e-05
-8.90873712928257e-06
-1.98026475030538e-05
-1.54732272358658e-05
-4.87601915507552e-05
-3.08579672430621e-05
-2.31973687944652e-05
-3.05651383657692e-05
-3.37316958570699e-05
-6.71205821272943e-06
-1.03685245996439e-05
-1.3215094116028e-05
-3.52169752529066e-05
-1.05406368214025e-05
-2.01292831722946e-05
-2.59080125512635e-05
-1.44134308705781e-05
-3.36587079855702e-05
-4.78920317255332e-05
4.45875875103741e-06
-8.04810146041121e-06
-3.57896725622445e-05
-1.35757287402164e-05
-1.79040339196993e-05
-2.99089111548011e-05
-2.51321740179657e-05
-3.45598057124822e-05
-3.19596636516647e-05
-2.06339664998186e-05
-5.64550561813462e-07
-3.96491170191039e-05
-4.92924724819686e-05
-1.29320808273991e-05
-4.32814639903172e-05
-3.39935314828774e-05
-2.17430005086005e-05
-1.64090140678569e-05
-3.0672353017085e-05
-1.87261600928567e-05
-2.21033291402869e-05
-4.17851741729508e-06
-1.97700368891274e-05
-3.21979223414732e-05
-2.51946437934081e-05
-5.66990455129557e-05
-1.30982936360914e-05
-1.55473757878277e-05
-2.45601786844526e-05
-3.33590259564144e-05
-2.93719074436738e-05
-2.15334233734103e-05
-5.75198419466933e-08
-2.11360599745083e-05
-5.0591727446206e-05
-4.12692535267321e-05
-3.79612134426366e-05
-1.90410730295073e-05
-3.18313647065794e-06
-2.29558931792402e-05
-3.91811780566923e-06
-4.30561359399182e-05
-3.91535961171134e-05
-2.33695574326734e-05
-1.77310947531161e-05
-2.04540442179674e-05
-2.68717567006731e-05
-4.29749594528813e-06
-1.58847550535823e-05
-1.29714542007468e-05
-2.26972221683309e-05
-2.71437142467051e-05
-1.03290259913038e-05
-1.72393682912192e-05
-1.86636676405887e-05
-2.30743249853226e-05
-3.0849518764243e-05
-1.62624660038233e-05
-3.24572771678176e-05
-3.61792736346816e-05
-3.99044541755906e-05
5.61621694576899e-06
-1.49615208279898e-05
-3.48408586859806e-05
-3.23189357625555e-05
-3.21939914445692e-05
-1.70262057267892e-05
-3.11946996117493e-05
-2.31538848905389e-05
-1.1331559123654e-05
-5.83365255987442e-06
-3.25563119319726e-05
-1.02644593001345e-05
-2.10916493785484e-05
1.79520225562949e-06
-2.75942457846697e-05
-1.93390623412518e-05
-1.80841756450976e-05
-2.35041058012835e-05
-1.81376119462466e-05
-9.19061328327417e-06
-6.73759696187144e-06
-2.72259349838234e-05
-3.59337952565981e-05
2.10574766033172e-06
-1.44221028700151e-05
-1.88711110184972e-05
-2.49023118251633e-05
-7.12422283630195e-06
-3.03829208584796e-05
-4.36619029309624e-05
-1.95500263578026e-05
-1.25767394562663e-05
-2.34577143556286e-05
-2.18199918673922e-05
-3.38810496947797e-05
-2.83597667416832e-05
-2.51736759705721e-05
-2.15843010120233e-05
1.01507082219977e-06
-2.00215768473337e-05
-1.12220796153326e-05
-2.75594297188186e-05
-2.05621970255485e-05
-1.03194416945916e-05
-1.39903899967249e-05
-3.50104717539988e-05
-3.99551084541122e-05
-4.19465914726078e-05
-3.0506248106479e-05
-3.47427522672547e-05
-1.03081357861461e-06
-3.70038466687822e-05
-4.16658186111007e-05
-2.05266695001911e-05
8.22846457664401e-06
-1.96245590720857e-05
-1.98565089896233e-05
-4.72141984058553e-05
-3.3942203148684e-05
-3.94199736930616e-05
-2.10663268301886e-05
-9.09194372720492e-06
-2.64165605082297e-05
-4.45670108342061e-05
-9.71291214747822e-06
-1.7674919908722e-05
-5.19800478981917e-05
-2.41085662441424e-05
-2.77437838761712e-05
-3.78195877198414e-05
-2.9290876044431e-05
-3.52286387412604e-05
-1.12571870886277e-05
-2.1487680141954e-05
-3.26935534399659e-05
-1.36204068356718e-05
-1.27195143659387e-05
-1.18866392420924e-05
-3.22301975627052e-05
-1.57450108295879e-05
-4.16217818643269e-05
-2.78737115236852e-05
-4.50187120354606e-05
-2.17399541481454e-05
-4.42623001541824e-05
-3.89283787588154e-05
-4.27857687414017e-05
-3.84674749473474e-05
-1.72310948422356e-05
-8.28001368281919e-06
-2.87425984062861e-05
-1.26408845001926e-05
-9.61600877313976e-06
-2.46797831199404e-05
-1.67651660654908e-05
-4.18140283971378e-05
-8.39289442442545e-06
-9.05036331037164e-06
-1.70405906037005e-05
-3.29417772678401e-05
-1.95075508572097e-05
8.15067152761507e-06
-2.77986940913951e-05
-3.53680044637559e-05
-3.49676722861252e-05
-2.18783314495111e-05
-9.09904353408976e-06
-3.47759329982403e-05
-9.75952678730449e-06
4.10860815757259e-07
-2.64367123743871e-05
-3.80228508349641e-06
-2.52546093362356e-05
-2.26270878703259e-05
-1.54159576894103e-05
-3.5117246369461e-05
-9.53554209981206e-06
-3.78011399459941e-05
-1.89907419307229e-05
-1.42171556365103e-05
-2.02979790427848e-05
-1.77986224431341e-05
-2.89590284318964e-05
-1.06336991508181e-05
-8.94715173370593e-06
-2.22964511803543e-05
-1.72874891776316e-05
-3.50176425507289e-05
-1.88961054011195e-05
1.01769606700071e-05
-3.73730573864086e-06
-4.19391371951022e-05
-2.3148285635746e-05
-3.41701713986517e-05
-2.45830624567866e-05
-2.50196589018671e-05
-7.55684577267045e-06
-2.11281105370745e-05
-2.61035834316134e-05
-3.255126675755e-05
1.2080845325089e-05
-5.78043331804554e-05
-5.90927932615037e-06
-4.90409004868062e-05
-5.20303917116063e-05
-5.35561647471504e-06
-3.36659106532987e-05
-2.1131595034669e-05
-4.12604807623867e-05
-1.47673408467733e-05
-3.13708059330957e-05
-3.67515357165132e-05
-3.01260111251108e-05
-1.87463045607392e-05
-2.43689277556471e-05
-1.33545795835182e-05
-1.5800479831081e-05
-2.89286548082182e-05
4.33461445013921e-06
-6.63247462099424e-05
-2.7018073086974e-05
1.32637147686037e-06
2.51214424446752e-06
-1.32078785806445e-05
-6.25505328736056e-06
3.23000798356164e-06
-2.78273477842593e-05
-1.37170897655628e-05
-1.24036376471139e-05
-4.20013770705962e-05
-1.56983222069876e-05
-1.48466009335059e-05
-3.81284176024552e-05
8.86742371826099e-07
-3.86087527438958e-05
-5.87350123061962e-06
-1.18727126315601e-05
-1.73286139118745e-05
-8.72757986930497e-06
-1.70166525529027e-05
-3.75194668714238e-05
-4.00990258394264e-06
-3.89933818775412e-05
-1.48572086587992e-05
-3.2443542770885e-05
-1.93589993883994e-05
-4.14180647772872e-05
-2.98682008065818e-05
-2.02956486047762e-05
-3.01769439902971e-05
-3.81926904694561e-05
-1.94877572941857e-05
-1.78631985179202e-05
-2.63176179087718e-05
-5.50261441935249e-06
-6.83214471550378e-06
-2.20213507126414e-05
-3.79567669867842e-05
-4.53670096079133e-05
-1.77195404141186e-05
-1.68639239510449e-05
-2.42874572855036e-05
-1.73663406903394e-05
-9.74787579321019e-06
-2.07015122800964e-05
-1.2857636141176e-05
-1.83565401990967e-05
-1.99983349998262e-05
-7.05189618488411e-06
-2.52959112491433e-05
-3.76515680560642e-05
-1.9377038063987e-05
-2.91114406024331e-05
-1.96855690530644e-05
-2.80938680083987e-05
-2.39869825188713e-05
-3.71794276035885e-05
-2.12876565350859e-05
-2.57613212173683e-05
-2.81763257034387e-05
-2.39179101406748e-05
-1.7468343230493e-05
-1.66515044659223e-05
-3.42798511000844e-05
-1.62025522169524e-05
-3.35039951854512e-05
-1.1492591161535e-05
-2.31824992469611e-05
-4.22481644783728e-06
-3.00425687015613e-05
-5.82524576211684e-06
-1.29587754041569e-05
-2.07464156799574e-05
-1.01546588528246e-05
-2.47844977926688e-05
-1.87690018816453e-05
-6.48998851904443e-06
-2.11735392508453e-05
-1.18713536339328e-05
-3.29409974364557e-06
-3.33444756430433e-05
-3.49146709080706e-05
-2.11055335120266e-05
-3.66148163022997e-05
-1.58254711324362e-05
-1.43828098164496e-05
4.98346164579979e-06
-1.68546605711278e-05
-4.50985963074934e-05
-9.39068194203844e-06
-2.42530130345325e-05
-2.7682528806651e-05
-3.53062184758921e-05
-1.58350931580672e-05
-1.54578734768882e-05
-1.52961716470996e-05
-1.04840166108886e-05
-2.53137492032312e-05
-7.38164366615919e-06
-2.99588696199301e-05
-3.99892772701205e-05
-2.96886677497284e-05
-2.81730372291751e-05
-2.63401150393036e-05
-3.84740393728808e-06
-1.27382332326949e-05
-2.19775487333134e-05
-1.52789952036452e-06
-5.10794494493475e-06
-1.02120838560535e-05
-2.21517516462456e-05
-1.66145529519466e-05
-1.93635412864404e-05
-7.02101258506621e-06
-2.258482541981e-05
-2.22422904128016e-05
-1.8016684704694e-05
-1.42229751174972e-05
-1.3420565811012e-05
-1.88181361001649e-05
-3.76495255379484e-05
-3.4699757293908e-05
-1.80839592015359e-06
-3.28387380828407e-05
-2.34498603334e-05
-1.66954751614319e-05
-3.76214895018738e-05
-2.18473507169189e-05
-2.65253163129477e-05
-1.9545356614344e-05
-1.55306254222485e-05
-3.17394412858663e-05
-2.78776043736994e-05
-6.85178452610648e-06
-1.44533378930809e-05
-3.41037502057321e-05
-2.81826397159199e-05
-2.90565636631974e-05
-4.75028282162994e-05
7.84478770901133e-06
-1.15902314184196e-05
-1.74714817507174e-05
-3.78837963384072e-05
-2.66827318148238e-05
-3.67771356675294e-05
-2.48533003077162e-05
-1.42338265254648e-05
-1.15086401658288e-05
-2.81003612072177e-05
-1.89837369543158e-05
1.22513584750131e-05
-3.1861313070009e-05
-6.0443138737563e-07
-5.29154628226241e-05
-3.40216983538752e-05
-3.69049949568451e-05
3.87898327356224e-06
-3.1902160848108e-05
-2.9640905103786e-05
-2.38337622072041e-05
-4.57019564963846e-05
-2.25576226921938e-05
-2.41117004527859e-05
-3.56920610281531e-05
-1.55295163236677e-05
-2.05987546006603e-05
-1.66122838589362e-05
-1.61817798352198e-05
-3.07195320972464e-05
-1.97726629428662e-05
6.82820349672556e-06
-4.33285941449245e-05
-1.44720699181917e-05
-2.43778357193095e-05
-3.1062661177719e-05
-1.53797701194258e-05
-2.16197670994109e-05
-3.05146157383322e-05
-1.58587436738639e-05
-2.91401837337475e-05
-4.38312765882878e-05
-3.0918902118057e-05
-3.01033606994758e-05
-4.0510625139469e-05
-4.17934129285261e-05
-4.41406169148843e-05
-1.99643864061626e-05
-3.47417683943788e-05
-3.38850751913647e-05
-2.27857401484282e-05
-4.25632630816628e-05
-4.28440716575265e-05
-1.72736249162039e-05
-1.2023690551973e-05
-2.55626509911414e-05
-9.61892823827698e-06
-2.57873791920616e-05
-2.31555627721119e-05
-1.86140664352429e-05
-2.04634948431435e-05
-1.75973396819726e-05
-2.32259859461534e-05
-2.72665090856608e-05
-9.43061778531293e-06
-1.53313833000237e-05
-2.33149816335692e-05
-1.50489725712342e-05
-2.10648721174603e-05
-3.51745734953116e-05
-9.70475123274789e-06
-1.17013615669535e-05
-6.00645679215223e-05
-1.63895959060663e-05
-2.56338686676599e-05
-1.2309311655183e-05
-1.62027662088639e-05
-3.27604980008225e-05
-1.24457702973803e-05
-3.59570909858525e-05
-2.48660143896369e-05
-1.34932113745135e-05
-1.59828870635971e-05
-4.80280521532676e-05
-2.1298458460905e-05
-2.2640234898483e-05
-2.18104356031996e-05
-1.24913233267159e-05
-4.21592723179845e-05
-3.17258433795898e-05
-2.55399846136855e-05
8.11115266056693e-06
-4.26055625990749e-05
-1.31964931837707e-05
-3.07794862808743e-05
-4.14108213114906e-05
-3.34693185680203e-05
-3.54216850436194e-06
-1.39510812301375e-05
-8.88550603391083e-06
-1.97600679728128e-05
-2.22019157346101e-05
-1.83279763991323e-05
1.20571501721366e-08
-2.38966260154805e-05
-4.07979793107858e-05
-1.64933895315271e-05
-1.03140838717778e-05
-8.40025468748142e-06
-2.91594429640077e-05
-3.2243963971992e-05
-1.54751956192873e-05
-3.75634446542637e-05
-3.60244769760476e-05
-1.62943729055617e-05
-2.01398774800425e-05
-3.13004031581438e-05
-2.19127722666221e-05
-3.50177147537334e-05
-1.51284260354583e-05
-3.02413352603032e-05
-2.78209390127196e-05
1.47028802194693e-06
-6.71175268331746e-06
-3.44841624284279e-05
-5.30067126431757e-06
-2.92536253495243e-05
-1.08364372785671e-05
-2.62248032215877e-05
-1.62409102288192e-05
-2.51983742159419e-05
-3.35669726653574e-05
-1.28635945816886e-05
-2.4477140976416e-05
-3.23804389494435e-05
-4.00386282908808e-05
-1.49760227979183e-05
-1.13650951472661e-05
-4.13559258586089e-05
-2.73583015900936e-05
-5.68449003197115e-05
-2.30635540783634e-05
-2.84064772701912e-05
-2.5931445011277e-05
-2.53686540436734e-05
-2.17068956706181e-05
-2.49597202230884e-05
-1.105938678275e-05
-1.48230514033804e-05
-1.17475925404868e-05
-8.68540730783816e-06
-3.25198282800926e-05
-1.63716205331863e-05
1.15178767936331e-06
-4.33559638100154e-05
-4.01967635168392e-05
-3.20502167233478e-05
-1.7902621194887e-05
-1.44614452841949e-05
-2.97693044409878e-05
-1.96141176200688e-05
-2.97345057529365e-05
-2.54805552246294e-05
-2.89680575808011e-05
-1.6998908614606e-05
-1.06353055726914e-05
-3.93197413444522e-05
-2.53302690988108e-05
-3.3050961746499e-05
-2.95551292481017e-05
-3.77881956786037e-05
-4.18750224532067e-05
-2.07121874329332e-05
-1.43111040249224e-05
-3.38127889004264e-05
-1.20799984900447e-05
-2.64928975741891e-05
-7.56724507541113e-07
-1.05413902920847e-05
-1.39537426899357e-05
-1.75562332415311e-05
-1.38409265005725e-05
-4.28759636494976e-05
-4.43643201020913e-05
-2.39397212535115e-05
-2.28854742258886e-05
-3.87705520119595e-05
2.00431726205957e-06
-4.64985965041205e-05
-2.70943506454413e-05
-4.39391514988983e-05
-5.85246971866403e-05
-2.64108758813141e-05
-1.72091906194746e-06
-9.55507019643652e-06
-2.83882269712822e-05
-3.66218762861429e-05
-1.51133341471455e-05
-1.58652061420117e-05
-1.830037415346e-05
-1.24643076368914e-06
-2.41547523724391e-05
-2.65183169137059e-05
-1.13333295262426e-05
-3.24178191762731e-05
-2.13583050369869e-05
-1.9614082130384e-05
-1.43797301368652e-05
-2.43642482567575e-05
-3.00801982033604e-05
-9.62227431164468e-06
-4.13427154225296e-05
-3.28842120279307e-05
-1.62627870166222e-05
-2.22335893740414e-05
-2.10376839079819e-05
-2.60547728496536e-05
-2.94665283231407e-05
-3.40243436382738e-05
-2.66708834136132e-05
-6.68017817142214e-06
-3.54585518713744e-05
-7.93395645158049e-06
-2.01451995055825e-05
-3.12144881000982e-05
-3.29459432196603e-05
-1.03962527210539e-05
-1.83038461911174e-05
-2.87877487191194e-05
-4.09035682206395e-05
-1.02188767203299e-05
-8.23970578845885e-06
-4.74506289168181e-05
-2.19137965133127e-05
-7.34043627461102e-06
-2.20568178607905e-05
-5.15236999926154e-06
-2.83806184946248e-06
3.02419592642232e-07
-5.82987724059941e-06
-1.84111207806256e-05
-1.40340419400352e-05
-3.24383481400146e-05
-3.1223556365509e-05
-2.74328320714167e-05
-3.44746454059122e-05
-6.29549278570843e-06
-3.60881793110886e-05
-1.60917101227831e-05
-4.63572809678857e-06
4.61820011261909e-06
-2.62167592935412e-05
-3.61678989643879e-05
-2.32002143956456e-05
1.333230299145e-06
-2.22472148689004e-05
-2.47233015185673e-05
-1.49383061178251e-05
-1.69720882170743e-05
-4.35460339791579e-05
-6.85964738123577e-06
-1.63414714146157e-05
-1.19770386748742e-05
-4.04511460372637e-05
-1.91475533663608e-05
-1.43940616351481e-05
-2.7914716720347e-05
7.02653035384134e-06
-7.00941499707414e-06
-5.12512101695358e-05
-3.5671359075675e-05
-2.99705605940593e-05
-2.12264394100347e-05
-1.39548699287254e-05
-1.65450276966616e-05
-2.84138485780695e-05
-4.02883028804659e-05
-4.4217138682769e-05
-1.26332147098516e-05
-5.19687775204084e-05
-1.74896926776673e-05
-3.55343303499934e-05
-1.16546363659563e-05
-3.16616912223375e-05
-1.74167041710313e-05
-2.11246874761739e-05
-1.36631168070579e-05
-1.7307975691596e-05
-1.80198760824013e-05
-2.50424689340111e-05
-7.16923737785647e-06
-7.71263685185558e-06
-2.21756572908243e-05
-3.9994667222926e-05
-3.17304273157637e-05
-3.48772778267637e-05
-2.75721546772623e-05
-1.83670863858468e-06
-2.00136802680261e-05
-2.12884021504157e-05
-2.58986542397255e-05
-6.16051715668765e-06
-3.21790098340965e-05
-2.98610285506489e-05
-1.54385327603307e-05
-3.97340630942575e-05
-3.53980981126789e-05
-3.11885328183129e-05
-1.99156283691243e-05
-1.84049575631877e-05
-2.36525989572955e-05
-1.86284499078992e-05
-1.5504475703545e-05
-1.9479598053958e-05
-1.01482536167309e-05
-2.37409712188916e-05
-2.54393489431048e-05
-1.39808060609917e-05
-4.45832133660858e-05
-1.71329422992846e-05
-3.79557768551676e-05
-2.53843438261452e-05
-2.31769028980102e-05
5.24967863933886e-06
-3.25424066699273e-05
-4.96662058565407e-05
-3.70365746788204e-05
-2.53636311222204e-05
-2.9567859346884e-05
-1.9459307791396e-05
-8.91927551617039e-06
-7.30985747360309e-06
1.11699102803013e-05
-1.33018217582528e-05
-2.32710912932165e-05
-3.27680962907766e-05
-3.31108935697797e-05
-2.73516052734908e-05
-1.61530895925544e-05
-3.3344221472782e-05
-3.61233614204816e-05
-2.94011419223069e-05
-2.18792599096709e-05
-3.40035295327419e-05
-2.54070287036207e-05
-4.04825237361179e-05
-2.10022951978554e-05
-1.98870661132865e-05
-1.92265766568007e-05
-1.97991910140808e-05
4.55789955231545e-06
-1.33092412069879e-05
-1.71137057643613e-05
-2.36386302658122e-05
-3.00550397888016e-05
-2.783361536471e-05
-2.19977386190842e-05
-3.63064964227626e-06
-2.07860696963844e-05
-2.64682132922428e-05
-3.42138468045998e-05
-4.30137963117745e-05
-2.23945586403583e-05
-2.21271562410272e-05
-4.7266605732466e-05
-3.18365935444926e-05
-4.87594450653767e-05
-2.35275629949181e-05
-1.94407122330801e-05
-3.32160144671189e-05
-2.98152189300142e-05
-2.20580791777141e-05
-5.70506127463325e-05
-2.62234431058383e-05
-1.86878984636716e-05
-3.29472740917565e-05
-2.02863487990873e-05
-5.85782817064802e-05
-2.52365867646162e-05
-3.59357831320202e-05
-3.7777134910011e-05
-3.34533864413407e-05
7.25307827676766e-06
-1.34757178231832e-05
-2.51710299813775e-05
-2.38913878209693e-05
-1.59283361417076e-05
-2.54627512236793e-05
-3.67904950477346e-05
-2.61044174244681e-05
-3.39956437199424e-05
-1.99341821918082e-05
-2.92259457353613e-05
-2.32565450357193e-05
-3.1404690436788e-05
-5.18281813739311e-05
-3.28688797746127e-05
-3.3331284376742e-05
-4.32229972200625e-05
-1.44368373967969e-05
-1.40658810574494e-05
-2.37949773701854e-05
3.40910398179873e-06
-5.83034887328362e-06
-5.69890495640825e-05
-3.30671592132128e-05
-5.11587232627452e-05
-1.460054778153e-05
-4.22190914669895e-05
-1.68549968836573e-05
-3.26442541134778e-05
-4.04054499575109e-05
-3.49035069169461e-05
-2.32687800756447e-05
-2.70430455868025e-05
-5.72625419899228e-06
-2.25692925574653e-06
1.8466658382439e-06
-3.1914295101893e-05
-1.8532579901967e-05
-1.07419529041199e-05
-3.52722339533796e-05
-3.71827012079079e-05
-1.2849475924469e-05
-3.93889063359339e-05
-5.86947337158644e-06
-2.4446904037243e-05
-3.40091616400837e-05
-4.60681198230537e-05
-2.57234612462841e-05
-7.12500776331768e-05
-1.01971933201783e-05
-1.84801229231973e-05
-1.71582564019614e-05
-3.16250289665577e-06
-2.20248976932207e-05
-3.8257284608615e-05
-3.60270002345345e-05
-2.19153048668862e-05
-2.26413183818309e-05
-2.10933294088411e-05
-1.79582434792317e-05
-2.10686485041572e-05
-3.33434963762445e-05
-2.56859540393028e-05
-4.20969167611927e-05
-3.02111361468086e-05
-3.75435548186225e-05
-1.50159303352755e-05
-3.51291595040094e-05
-1.55530982160473e-05
-2.42512253920549e-05
-2.57472641643504e-05
-2.50312953259302e-05
-2.7006382790438e-05
-2.51055458604179e-05
-2.80439292835506e-06
-2.72474970513254e-05
-1.49901722392331e-05
-2.60001678707605e-05
-4.8847607055575e-05
-1.35092327323942e-05
-1.9175410268051e-05
-2.28884697954241e-05
-2.48652721601339e-05
-2.87265943733045e-05
-1.40810126917423e-05
-3.53661234004395e-05
-2.09704914652748e-05
-1.23699079568859e-05
-1.74225197292632e-05
-1.66589103945033e-06
-2.27535847597712e-05
-2.91203675263947e-05
-3.35710710330026e-05
-9.63594717567211e-06
-1.34362994588634e-05
-3.7293813296415e-05
-2.39285678099917e-05
-2.94511746837624e-05
-3.28030716771258e-05
-4.32951396119945e-05
-4.80820934337368e-05
-1.33437341158603e-05
-2.66641277681485e-05
-4.44866371226091e-05
-1.89920166845998e-05
-6.5527690330719e-06
-6.7792988038214e-06
-1.87500804843616e-05
-3.98755630205435e-05
-2.77812249372154e-05
-3.37787135788138e-05
-5.44536017593125e-06
-2.27743422551536e-05
1.7637952850482e-05
-3.81601041793815e-05
-3.11821921714148e-05
-1.13488799075483e-05
-4.12384096895883e-05
-1.65032127456702e-05
2.28395070661726e-06
-3.76520462305568e-05
-1.61392555380501e-05
-1.67983880291022e-05
-2.0767135844795e-05
8.43362055909211e-07
-1.32401882412785e-05
-3.03495439291305e-05
-1.2945866419272e-05
-2.66825725291979e-05
-2.2306107800277e-05
-1.71653794082136e-05
-2.37355885347523e-05
-2.35675749058067e-05
-1.08077398515119e-05
-5.76737433471741e-06
-2.85242526295322e-05
-2.15273970920269e-05
-3.51551915060548e-05
-3.46678859013731e-05
-3.65043333088377e-06
-3.47018306860914e-05
-3.44196066049818e-05
-1.03372133804989e-05
-2.2873904545733e-05
-1.7990338100829e-05
-3.01455240889077e-05
-2.61726829998691e-05
-6.35493874978427e-06
-1.77487140263776e-05
-1.6678049290323e-05
-1.85305720552798e-05
-4.31029104668068e-05
2.92416345792451e-06
-2.60769732860891e-05
-4.4741318611404e-05
-2.28221154880059e-05
-2.86980539261352e-05
-3.3420694617215e-05
-1.29461815383218e-05
-3.17465861643125e-06
-3.81473835107354e-05
-1.6400480712766e-05
-2.05929792245635e-05
-1.75732625571697e-05
-3.96619538456082e-05
-1.21285590575873e-05
-3.4735336345858e-05
3.88299796802655e-07
-3.51436769902065e-05
-1.5248534520731e-05
-3.3127340147041e-05
-2.29635460901463e-05
-2.46083972525071e-05
-1.76215726532641e-05
-1.95281139669341e-05
-2.67916419715071e-05
-3.50868710406134e-05
-2.24370710703696e-05
-3.35556937237582e-05
6.61279454347611e-07
-2.98104918098036e-05
-1.8662272238295e-05
-4.10913616398547e-05
-4.48226077429284e-05
-1.777142877573e-05
-1.12446588450512e-05
-1.54652696992213e-05
-4.06724215138571e-05
-1.88897317503563e-05
-1.86170457169969e-05
-2.57413251811302e-05
-1.72434357181465e-05
-1.20862561222853e-05
-4.49216397082032e-05
-3.6283288792708e-05
-2.58498332772504e-05
7.04830182574756e-07
-1.81832707004221e-06
-3.11607144951013e-05
-1.47605313493571e-05
-1.21396734829152e-05
3.24284168336377e-06
-9.88587255210783e-06
-4.35793053120458e-05
-1.67379368711605e-05
-1.56593075380866e-05
-5.56136481867125e-05
-2.11023959924787e-05
-4.58456104843945e-07
-2.23954408191278e-05
-1.41594778334783e-05
-2.76900385414117e-05
4.5614353936075e-06
-1.29066139811548e-05
-1.38312828745225e-05
-1.07305119037319e-05
-2.91601175243604e-05
-2.30886836302517e-05
-1.16786175626266e-05
-1.84602108980536e-05
-3.45515347622954e-05
-3.58612509147808e-05
-4.56868899674273e-05
-4.39429754180113e-05
3.84288341722083e-07
-2.25114658528707e-05
-2.85894332694954e-05
-2.15091272786987e-05
-1.29231411314854e-05
-2.49159020067553e-05
-2.47189894322675e-05
7.64865772928147e-06
-3.00371366397934e-05
-6.73647431198089e-06
-4.97491447536503e-05
-3.2556292834329e-05
-2.98000059149087e-05
-2.68023070349359e-05
-3.37395921614245e-05
-2.76376230138673e-05
-2.00425697629218e-05
-2.43971455019994e-05
-1.45542092766271e-05
1.84308478693456e-06
-2.16608584580679e-05
-3.66226096519341e-05
-3.14256176477799e-05
-1.37088570050569e-05
-2.02916213285978e-05
-1.3911921803206e-05
-3.8039837743691e-05
-1.73760933238742e-05
-1.58727490760908e-05
-3.82015778230668e-05
-2.85844195178982e-05
-2.52315677985486e-05
-6.98726892748445e-06
-2.80994125159294e-05
-1.78955212447647e-05
-1.82141674202198e-05
-3.4975242643038e-05
3.89276934759988e-06
-1.79300666407847e-05
-2.90384337950767e-05
-1.84926582604497e-05
-4.71087450972643e-05
-1.93780971379264e-05
-2.82637816937764e-05
-2.11700051111598e-05
-2.14384797606227e-05
-1.43473136813973e-05
-2.7101501306906e-05
-2.42122740338002e-05
-1.10353643595035e-05
1.95706807852559e-07
-3.13788097827746e-05
-1.40215865225214e-05
-3.8446927275471e-05
-3.1601423997361e-05
-7.47932775282153e-06
-1.1812313808073e-06
-3.05895270515025e-05
-1.34462401956066e-05
-4.08039646122714e-05
-1.90685408009065e-05
-4.04977378411544e-05
-1.6257201473404e-05
-6.88501114714924e-06
-5.87010961969717e-06
-1.58940881314498e-05
-1.96671826622437e-05
-2.62093593419688e-05
-1.81231057311438e-06
-3.64854635158983e-05
-1.15468170270428e-05
-2.31791612090024e-05
-3.16848263477879e-06
-3.33819533813266e-05
-1.88581413271339e-05
-2.63562291128438e-05
-5.26183564808729e-06
-8.63797586708239e-06
-5.2986167310741e-05
-2.36721683747987e-05
-1.78644952864182e-05
-2.79193471205091e-05
-9.89459161063306e-06
-8.07944831693816e-06
-1.289398632501e-05
-3.16473180904471e-05
-2.05396201880721e-05
-2.6878573471979e-05
-3.22047317440313e-05
-2.49807721616484e-05
-1.43881324028939e-05
-1.82810863481163e-05
-2.09727503637872e-05
-2.3244228546429e-05
-1.15922636915019e-05
-4.1174101684268e-05
-1.66184798127938e-05
-2.7342256221104e-05
-2.98771647999347e-05
-2.03470041407085e-05
-4.05551130201503e-05
-3.03668481450711e-05
-2.47604079177585e-05
-2.13757599639743e-05
-4.24088145898887e-05
-3.11484785537193e-05
-2.47814319418501e-05
-3.44968182007417e-05
-2.44751287221147e-05
-6.89580149896396e-06
-1.57943181331057e-05
-2.09853262818265e-05
-2.04957177256269e-05
-9.30386426612341e-07
-1.53334020746338e-05
-4.12600940146497e-05
-2.90971592409413e-05
-2.53936062076282e-05
-3.50433800916171e-05
-3.62562267845611e-05
-2.44734309933857e-05
-3.05431430604197e-05
-7.82765128937227e-06
-2.80156942448043e-05
-1.59699150447706e-05
-2.53157328278059e-05
-2.97517526245128e-05
-2.98275690417271e-05
2.57087392806804e-06
-2.57288153642689e-05
-3.02473631699087e-05
-2.59940177002083e-05
-2.33544478598489e-05
-4.03711195888768e-05
-1.29747105111928e-05
-2.96616383798412e-05
-2.80085179978061e-05
-1.03500909033982e-05
-1.91481492263325e-05
-1.5672825126933e-05
-2.14321968039766e-05
-4.95841233762886e-06
-3.6507537378633e-05
-5.02168364869836e-06
-5.47987107492825e-06
-2.65800135715743e-05
-3.57880057107445e-05
-1.61978752695111e-05
-3.02509078410999e-05
-1.9028671265955e-05
-2.48387661139072e-05
-4.51512828038698e-05
-4.93713070974132e-06
-4.52999282449564e-05
-6.0040433730632e-06
2.93318834576996e-06
-1.88826489600078e-05
-3.73053592132008e-05
-2.57386157425901e-05
-1.80513163889526e-05
6.00360908022554e-06
-3.68412879456673e-05
-1.32600761593472e-05
-3.71716980274269e-05
-2.93032526330997e-05
-2.96756392103786e-05
-2.93735717052837e-05
-1.9675418527682e-05
7.4010618557391e-06
-3.12616590730435e-05
-8.06320333683751e-06
-2.73361086820623e-05
-2.37287268266e-05
-7.89840571253252e-06
-1.67732110460863e-05
-3.83167379487935e-05
-3.26550371544706e-05
-7.87572196274558e-06
-3.65601446760837e-05
-4.32054208027171e-05
-4.15846347043805e-05
-1.72173319564e-05
-2.58493932364995e-05
-3.33035218968708e-05
-6.18755968608791e-06
-2.62529207672602e-06
-7.64525157321108e-06
-3.16666507556166e-05
-2.49606575765194e-05
-2.35109829054606e-05
-2.93586923960952e-05
-2.4462352283364e-05
-2.69276909119719e-05
-2.05755122845184e-05
-2.17628432779383e-05
-3.71969442532781e-06
-2.40559978345681e-05
-2.27296984557463e-05
-1.0917676809195e-05
-6.95912772591591e-06
-2.23411188471756e-05
-2.82601393309916e-05
-3.98264787342386e-05
-1.54788464902301e-05
-1.64632263101427e-05
-2.47242725055454e-05
-3.57606429316647e-05
-2.52437230925181e-05
-2.68803248542583e-05
-2.0360531724437e-05
-1.67959726480463e-05
-2.59706436497648e-05
-1.30212505200731e-05
-3.25802682588336e-06
-1.79699928884061e-05
-2.48575062846151e-05
-8.02609322672928e-06
-2.91303791136854e-05
-4.88406405815013e-05
-3.9052049844321e-05
-1.7605649061842e-05
-4.6050035342614e-05
-4.51363637998563e-05
-2.92495128537066e-05
-4.08100974090531e-05
-1.91551274578161e-05
3.06056721100956e-06
-3.59780825676291e-05
-4.23622091498993e-05
-1.36356749680865e-05
-2.47198980397469e-05
-3.85378529045863e-06
-1.49303978293874e-05
-1.03365391752395e-05
-1.46070914792438e-05
-1.69670313692672e-05
-2.527851555188e-05
-1.464421442902e-05
-1.18466495527431e-05
-1.13589713939647e-05
-2.43285767743917e-05
-4.9693446828438e-05
-3.13606620786531e-05
1.07890403488886e-05
-4.32084777696691e-05
-2.55943638165341e-05
-2.61218030773354e-05
-2.38481734495135e-05
-2.95175148591777e-05
-2.39768425584371e-06
-2.36907709045049e-05
-1.01518770002192e-05
-1.84408564963615e-05
-2.54413541309337e-05
-3.30113902318293e-05
-3.5566461187779e-05
-1.94154048109936e-05
8.20853074142155e-07
1.27509841102977e-05
-2.59456924632477e-05
-1.81092799585248e-05
-2.95463533677359e-05
-2.20656697079578e-05
-3.45013905349142e-05
-3.49653009035891e-05
-2.24793243836879e-05
-2.9102965360708e-05
-3.05532326260106e-05
-2.24011071349268e-05
-3.45663775056914e-05
-2.33270537650458e-05
-4.57550589523358e-05
-2.68667150789771e-05
-2.01203214423724e-05
-2.4498963603199e-05
-6.99117914986264e-06
-3.6346059863266e-05
-2.08141876738789e-05
-1.80814143549894e-05
-1.55633486746359e-05
-3.98874586759322e-05
-4.2588803771219e-05
-4.1291155483386e-05
-1.14998539841847e-05
-1.86429048286572e-05
-1.69991117080245e-05
-4.49590103326961e-05
1.90318699807583e-06
-2.62640811871161e-05
-1.36580727906114e-05
-2.17891860675031e-05
-2.0146810639192e-05
-2.96222778954028e-05
-2.39695774193402e-06
-3.94765515411008e-05
-1.01004957613892e-05
-1.35731155476353e-05
-2.19488101124849e-05
-1.06178480615339e-05
-2.68765292286797e-05
-3.95432553192782e-05
-1.13647363932665e-05
-1.68469883609782e-05
-1.28155799366026e-05
-2.98526967884485e-05
-4.04532352296331e-05
-1.99192606162491e-05
-3.88637256833273e-05
-4.23825796900526e-05
-2.45930844786802e-05
-8.57162054451939e-06
-2.47727683732004e-05
-2.63093227883686e-05
-1.48624774376328e-05
-5.62964940698024e-06
-2.17079630079524e-05
-4.18985825338098e-05
-1.68296054089226e-05
-3.36489954238842e-05
-2.18295317538861e-05
-3.91078066030769e-05
1.79807260624701e-05
-2.94440205244552e-05
-1.28362766513511e-05
-6.95376692793589e-06
-3.41259457752307e-05
-4.19175104957872e-05
-3.01552390780237e-05
-3.50354631148771e-05
-3.33226161405135e-05
-2.26322963369655e-05
-2.69483148540447e-05
-3.00430696979822e-05
-1.8363284557249e-05
-2.06465743255245e-05
-3.30620172142031e-05
-5.80253235639151e-06
-1.90470720036496e-05
-3.89504794938764e-05
1.33433214188042e-06
-3.81951235976048e-05
-3.64512710188104e-05
-2.5676638250939e-05
-2.07958585120341e-05
-3.21216349965506e-05
-1.91388661458038e-05
-3.06729329171905e-05
-2.08303695999577e-05
-1.01418530813355e-05
-3.35151561434356e-05
-1.28337608421764e-05
-2.55778615643683e-05
-2.28425898160155e-05
-1.80430273582773e-05
-3.42466645860527e-05
-3.34040986664213e-05
-1.84903363459115e-05
-1.19512642287494e-05
-5.4657578068511e-06
-8.04835625574366e-06
-3.65019882336835e-05
-2.84621221761521e-05
-2.18792027457183e-05
-5.25381583284737e-05
-2.67051298209353e-05
-3.38851776646661e-05
-2.7961934378589e-05
-1.75013579062384e-05
-1.97045138029618e-05
-2.13840260374332e-05
-3.66482331347693e-05
-3.47284851708258e-05
-2.30497337633782e-05
-1.31309178912015e-05
-1.70730047089439e-05
-2.12116458855485e-05
-1.32871915207829e-05
-3.71780290385707e-05
-2.45852610801543e-05
-2.86347074499923e-05
-1.65282701029922e-05
-2.54947959368952e-05
-3.52523789453367e-05
-1.92168039907726e-05
-2.89799193674068e-05
-2.18794378009779e-05
-3.95331548656643e-05
-2.78824895303756e-05
-2.94049654591071e-05
-2.52220221567187e-05
-3.40615077723756e-05
-2.33970016024797e-05
-2.1619422079168e-05
-2.15861268786439e-05
-8.41861218303317e-06
-4.3520806897951e-06
-1.94607394882517e-05
3.95767378204152e-07
-2.31222299681509e-05
-2.85617293264796e-05
-6.53313606071938e-06
-1.46733627136652e-05
-1.33944481758387e-05
1.03771942397869e-05
-2.97311136715313e-05
-1.5981688252045e-05
-3.92568614904417e-05
-3.14252080890185e-05
-2.67083440858537e-05
-2.74512217920186e-05
-4.03760824593571e-05
-1.16810091948931e-05
-3.17689178803522e-05
-4.47151764739677e-05
-3.51440448292651e-05
-4.82000969505913e-05
-3.3402141457573e-05
-1.79138719796968e-05
-2.16423815473454e-05
-1.24995825884163e-05
-2.87537221877287e-05
-3.67045427076354e-05
-2.5662629925695e-05
-1.86299322946492e-05
-3.8981269454175e-05
-4.12110553798003e-05
-2.68229557425113e-05
-2.32423609549339e-05
-4.35986723182423e-05
-7.99875780189743e-06
-2.90298571140843e-05
-5.77544920490449e-05
-6.95877898927049e-06
-2.72465270230595e-05
-2.95880985124104e-05
-7.6130550086035e-06
-2.0246422756008e-05
-3.83557021845824e-05
-1.93599898063847e-05
-1.24819838217485e-05
-4.32520052966835e-05
-1.37056407365554e-05
-3.56469219714946e-06
-1.43018140267059e-05
-3.54021450323259e-05
-2.04537732815988e-05
-2.36395611435927e-05
-2.33355732972477e-05
-3.47893584231173e-05
-2.31077951323926e-05
-7.38168709605297e-06
-4.0822673033541e-05
5.76150043286222e-07
-2.86225864147183e-05
-3.1808255546161e-05
-1.8597684652614e-05
-1.98575904010236e-05
-2.41797937752163e-05
-4.71283563407113e-05
-3.95685270371877e-05
-1.64209476344579e-06
-3.31139804581885e-05
-1.65182837825612e-08
-9.41725027789803e-06
-1.54998112922492e-05
9.45322148195349e-07
-2.18871932604433e-05
-9.40568630164877e-07
-1.96344933766285e-05
-2.85669599165884e-05
-1.4697314501671e-05
-3.10765996314964e-05
-8.37263473332245e-07
-5.86986335240816e-06
1.3490253664612e-05
-5.52665292261599e-06
-9.83766370398561e-06
-3.19135954752913e-05
-3.54738604905608e-05
-3.72577118413963e-05
-2.68125279006785e-05
-1.89693030201693e-05
-2.46515487567116e-05
-3.24800933228596e-05
-2.50341338148224e-05
-2.20400072969299e-05
-1.956956355784e-05
-2.31729757219992e-05
-1.40416868425719e-05
-1.74250684846742e-05
-2.14141074452694e-05
-2.02783345207602e-05
-2.97947343830852e-05
-2.89906182220284e-05
-4.34658571105307e-05
-3.86960334688049e-05
-4.14454683245107e-05
-3.37731921505533e-05
-2.11632543355664e-05
-1.9661225644149e-05
-1.8644857604007e-05
-2.91621203906722e-05
-3.47455744011379e-05
-1.28101613301409e-05
-1.96609114314865e-05
-6.04866716735705e-06
-4.73066322064541e-05
-6.02773807868836e-05
-2.4991475999328e-05
-3.55169441331439e-05
-1.88416003185164e-05
-8.02571575056917e-06
-2.30231957830106e-05
-3.57985706281738e-06
-3.06696813548688e-05
-8.29493982405534e-06
1.67352521415896e-06
-3.75761996397153e-05
1.62588180445137e-06
-2.28061580851473e-05
-2.97291059666991e-05
-1.89441779945371e-05
-2.95567630715124e-05
2.03462502971217e-05
-2.94997183725507e-05
-8.08173639863454e-06
-3.04643576508792e-05
-2.53325550943459e-05
-3.47674373768901e-05
-3.25047315474132e-05
-4.33384582179839e-05
-2.23885259569643e-05
-1.0360573799098e-05
-1.60438708186616e-05
-9.25890825869143e-06
3.17727360214408e-06
-2.68270818756029e-05
-2.85448822741313e-05
-5.53612072309908e-06
-2.47827836281921e-05
-2.49553397135166e-05
-1.73182839203341e-05
-2.81762937672508e-05
-2.23272464712032e-05
2.317697669664e-06
-3.10386850278615e-05
-1.03367354075709e-05
-2.36192339192957e-05
-1.94547608754217e-05
-2.37827513328705e-05
-1.70977878740052e-05
-2.33950732590999e-05
-2.46360220026131e-05
-3.43810763740836e-05
8.77062020992784e-06
-1.69430002524613e-05
-3.20916732614341e-05
-1.56167409562227e-05
-9.16893693561307e-06
-1.8488507683548e-05
-2.10795395551927e-05
-8.275014214813e-06
-1.76282346444843e-05
1.23397849144525e-05
-3.90155910056324e-05
-7.55456017314931e-06
-3.08644160073113e-05
5.32989185850469e-06
-2.56381481411763e-05
-3.04112882478863e-05
-7.43234570590259e-06
-1.57541899719136e-05
-2.89358878917511e-05
-1.69944298353669e-05
-3.58991146581167e-06
-1.64126038695194e-05
-3.34653835893448e-05
-2.07882142772342e-05
-3.37020269627985e-05
-2.73038480573392e-05
-3.86763053321911e-06
-3.11502716715568e-05
-3.32616864156284e-05
-2.01498775102634e-05
-3.16581815486514e-05
-2.33532798695503e-05
-7.04418096413902e-06
-1.30798826752274e-05
-3.98861646985444e-05
-3.28343868764687e-05
-1.41609478009054e-05
-1.41943748331513e-05
-1.0209000436477e-05
-3.24284607138169e-05
-3.18746728129609e-05
-2.17094854274473e-05
-5.98905459865269e-05
-1.79126063891884e-05
-1.8110563743206e-05
-3.15121739602852e-05
-1.44965374397285e-05
-2.29417333195565e-05
-1.54201642662805e-05
-4.47101899679112e-05
-1.49588285398566e-05
-3.47114360915155e-05
-9.8106555056113e-06
-3.46211129184326e-05
-2.22564653416331e-05
-2.83636138696156e-06
-2.81940924444239e-05
-4.63695924168147e-05
-2.37627634645378e-05
-7.36345705022928e-06
-4.1936845347553e-05
-3.48079415044943e-05
-1.6962793882842e-05
-3.65514827964558e-05
6.17532483460568e-06
-3.68955527721353e-05
-4.48621280327018e-05
-1.37669801796145e-05
4.09430448930545e-06
1.1193745572139e-06
-1.40626257336805e-05
-1.03455747017602e-05
-2.15286619866894e-05
-8.65863610184081e-06
-2.99245169644553e-05
-1.92367362880705e-05
-2.02491994297986e-05
5.34854482244478e-06
-4.22839834937214e-05
-3.86276996490851e-05
-2.72400662620465e-05
-1.94087586270127e-05
-5.78619339105273e-05
-1.92331642902978e-06
-1.35187441550465e-05
-1.34859655292921e-05
-2.18618915859296e-05
-3.57057938073521e-05
1.15358759484567e-06
-2.99356624027059e-05
-1.05900409180805e-05
-2.93555511761562e-05
-2.77358919278388e-05
-4.50451870230744e-05
-2.16571970823303e-05
-2.11465347169918e-05
-1.49913484819886e-05
-2.57992491070134e-05
-4.17588930413973e-05
-3.28744279698889e-05
-2.71431376021524e-05
-4.40720823759715e-05
2.28477067918043e-06
-3.81667586976627e-05
-2.50951263160896e-05
-3.27217317552345e-05
3.46820851410666e-06
-2.91035658897629e-05
-1.15108736211512e-05
-3.51965538600345e-05
3.78989889845837e-06
-3.16712151720523e-05
-4.41517371472951e-05
-2.01747831588539e-05
-2.11758831294891e-05
-3.86384738960196e-05
-1.23080064543861e-05
-3.8812909072559e-05
-2.67939094848826e-05
-4.87628228302812e-05
-2.01414953497298e-05
-2.52063122668192e-05
-2.07837616067193e-05
-3.03550336972572e-05
-1.18828927414744e-05
-2.60538508866388e-05
-2.88540281109952e-05
-5.40685664997676e-05
-3.50909537340517e-05
-2.96420967675593e-06
-1.03888915541455e-05
-2.90371551350671e-05
-1.62485327954672e-05
-1.28529952740643e-05
-3.12795141715707e-05
-5.2263593737214e-05
-3.16274066632657e-05
-1.24387368038331e-05
-2.50541465685086e-06
4.32036682204653e-06
-3.69120753175354e-05
-7.49202493528352e-06
-4.36365743887669e-05
-2.79597361841416e-05
-8.01052655704952e-06
1.19994484858646e-05
-1.77325851309664e-05
-4.12470771764939e-05
-1.81990492225183e-05
-3.4087718174218e-05
-1.10357993478406e-05
-2.14645022286302e-05
-3.38446217684675e-05
-1.45208633399752e-05
-4.15603752045031e-05
-1.23199364195937e-05
-1.6490155762541e-05
-3.79887111959923e-05
-3.27858366664439e-05
-2.49431313286565e-06
-2.32897431482857e-05
-2.70740036449859e-05
-2.98624193007234e-05
-3.19580618224015e-05
-1.3323359871262e-05
-2.05214710591985e-05
-3.78408305944069e-05
-1.64145503193551e-05
-1.29793541084581e-05
-4.12639779622122e-05
-4.24727681750307e-05
-4.07299678844013e-05
-3.43077657702037e-06
-3.60074118705636e-07
-2.54963527308205e-05
-1.38398660122773e-05
-1.49237738598301e-05
-2.00971842341701e-05
-2.26124543920777e-05
-1.53293006159498e-05
-1.09087712856191e-05
-2.25458681430685e-05
-2.11519180473741e-05
-4.43086937275522e-05
-1.55966998273468e-05
4.85752145421442e-06
-3.8003533517156e-05
-3.3025932142529e-06
-2.15859613829362e-05
-2.87138036010629e-05
-3.79043736163293e-05
-1.92848657656586e-05
-2.0982169089618e-05
-1.85242189707445e-05
-4.69766229403394e-07
-5.77005663971216e-06
-1.86869300701289e-05
-2.05239530681552e-05
-2.70009304171616e-05
-4.55332689867164e-06
-6.13890913342985e-06
-1.96785629343874e-05
-3.92859740574939e-05
-8.41034365941715e-06
-2.82712705678046e-05
-2.03313070700565e-05
-2.52262142549114e-05
-3.9477146642623e-05
-2.3214544856333e-05
-2.03368501912676e-05
-2.39956324953797e-05
-4.29629582511013e-05
-2.74410071685978e-05
-3.32592763369587e-05
-2.24939314397484e-05
-1.51369772614725e-05
-1.34079670574289e-05
-4.36117624439036e-05
-2.3973070830116e-05
-3.67382009289797e-05
-1.05282904839784e-05
-3.29505452931143e-05
-1.3582834812245e-05
-4.96020027017198e-05
-6.1696754906573e-06
-1.11090596732241e-05
-1.43896556491514e-05
-2.49650137485784e-05
-3.35377250020546e-05
-2.21899556177802e-05
-2.03518056242844e-05
-2.63013220102169e-05
-1.72978372683997e-05
-1.69565381329292e-05
-2.62911205345951e-05
-7.9317807443471e-06
1.01281538392503e-05
-3.79535461277492e-06
-4.82924496858767e-05
-2.98000427899827e-05
-2.49040962041817e-05
-8.00079852027789e-06
-5.40662728620212e-05
-1.45175612525381e-05
-2.95230425570386e-05
-5.34728347876816e-05
3.6430230589946e-06
-2.2472024249955e-05
-2.02803429024174e-05
-1.42335435197074e-05
-3.23838301840121e-05
1.75798525719663e-06
-4.50030842173086e-05
-6.73771529732728e-06
-2.18594673244119e-05
-2.18896653759817e-05
-4.62671519183405e-06
-2.97020717785618e-05
-2.21850973306631e-05
2.34049135087547e-07
-3.30222065853662e-05
-1.79048869241382e-05
-8.32158113376037e-06
-1.43015744171288e-05
-2.6773673316598e-05
-3.08122184039861e-05
-2.15007534700936e-05
-2.11312890783206e-05
-3.04133360444351e-05
-1.76534188708855e-05
-1.25020177267912e-05
-3.62923473289928e-05
-2.67929226976859e-05
-1.26895952952732e-05
-3.0507047663913e-05
-3.52060891304068e-05
-2.46847201460854e-05
-1.33314785827981e-05
-1.15573317840897e-05
-1.8768864905979e-05
-2.68871902034678e-05
-4.44774183662484e-05
-2.50251142135276e-05
-2.72507929974626e-05
-1.7529930094875e-05
-2.94855856237369e-05
-3.01080115129693e-05
-3.48560623277425e-05
-1.25967649609456e-05
-2.44513736573071e-05
-2.09821344772633e-05
-6.66181976547904e-06
-1.22313650153437e-05
-2.96912362091254e-05
-2.56236161330642e-05
-1.50515647289048e-05
-3.27077071527254e-05
-2.43946676613373e-05
-4.21084009964892e-05
-1.98357195939373e-05
-2.98981900005345e-05
-3.19386065203214e-05
-6.55627523845177e-06
-1.98371009526787e-05
-4.30403768725376e-05
-3.05186964555576e-05
-2.57073347110635e-05
-1.63997998254174e-05
-2.17888332094958e-05
-1.8806259088467e-06
-2.86124220209081e-05
-1.00031560079713e-05
-3.24268409681666e-05
-2.12896528387072e-05
-2.32653931860813e-05
-1.72146220441746e-05
-1.55624269370726e-05
-3.0688408244913e-05
-1.31645210606179e-05
-1.52034460252484e-05
-3.27618116382369e-05
-3.1288964937709e-05
-1.27317054083846e-05
-2.68115925321797e-05
-6.45306529601029e-06
-2.8350296464497e-05
-4.10302574904472e-05
-1.26925372555484e-05
-3.81837605518666e-05
-2.84153548966989e-05
-2.38206266560995e-05
-4.37822726109837e-05
-1.71782073938396e-05
-2.99728285830881e-05
-3.37775845058622e-05
-2.73995561119241e-05
-2.94600674009977e-05
-2.50867274649704e-05
-2.55591343535973e-05
-2.18207678049086e-06
-1.88325899687009e-05
-3.00318955784657e-05
-1.07216963859935e-05
-1.05718476665181e-06
-9.42629886399805e-06
-8.21445219230349e-06
-2.75973379290878e-05
-3.26272599550352e-05
-1.47712689122926e-05
-2.02077538485902e-05
-1.23452077847274e-05
-6.55083660438823e-06
1.96937646398714e-06
-2.90498662320544e-05
-5.00517398626982e-06
-1.96476678328221e-05
-2.56056861096548e-05
-2.49520114950722e-05
-2.80910484934729e-05
-4.83073011735138e-05
-1.63463788170769e-05
2.36109634200699e-06
-8.76849846339537e-06
-2.99599847450357e-05
-4.29995484413623e-05
-5.47057499296846e-06
-1.9922999140639e-05
1.15907554579652e-06
-3.11367428393738e-05
-5.52596201636565e-05
-2.60645421216628e-05
-2.41091456686702e-05
-4.03673387528119e-06
-1.55695133547459e-05
-1.16253709849176e-05
-2.49327797688621e-05
-1.7683973602461e-05
-1.36708013199733e-05
-1.70058368375161e-05
-2.00595921323536e-05
-1.67821679144287e-05
-2.70152210619317e-05
-4.524223257368e-05
1.66432609134725e-07
-3.349190214959e-05
-2.49121588268735e-05
-4.64407863254676e-05
-1.51971786035442e-05
-2.18850959660433e-05
-1.94215711916774e-05
-1.07774413340134e-05
-7.98487194619854e-07
-1.40980849803544e-05
-1.62400986143979e-05
-1.47900191671102e-05
-1.98342832942145e-05
-7.25829206834153e-06
-2.07840515432746e-05
-6.73008293606839e-06
-1.69636901039926e-05
-2.58711278397437e-05
-2.28683224067147e-05
-2.11830335678179e-05
-2.1744258125893e-05
-1.7853741525992e-05
-1.84159227722492e-05
-3.35513735356509e-05
-1.67922804336418e-05
-1.29520413204159e-05
-1.87240926688334e-05
-7.72932352345132e-06
2.99765254789536e-06
-2.95824557439074e-05
-2.29657308358504e-05
-2.30099374123702e-05
-1.50832026868623e-05
-2.62726684954826e-05
-3.32756216311022e-05
-1.7192529301625e-05
-6.96891099263712e-06
-1.40272497632621e-05
-3.92620478614115e-05
-1.16525504641203e-06
-4.18790147299318e-05
-7.37753345994635e-06
-3.97654699248515e-05
-1.0948322971931e-05
-2.64293673194597e-05
-4.21920184590793e-05
-2.640032602698e-05
-2.93750398914293e-05
-2.64165991405143e-05
-9.54146926662918e-06
-2.75247938569525e-05
-5.0660423714352e-05
-5.57015146190993e-06
-1.30669580574756e-05
-3.62554811618249e-05
-3.32155343270062e-05
-1.91912403580169e-05
-1.20823388514615e-05
-2.99779338271229e-05
-1.59700385972665e-05
-4.63419019301713e-05
-2.53706388741915e-05
-1.6440716630714e-05
-9.10426978571054e-06
-1.99469378952816e-05
-2.31170463952413e-05
-3.69740433210961e-05
-4.48917816990528e-05
-3.9370343363388e-05
-4.85743052958156e-05
-1.19583382584039e-05
-1.57263810422488e-06
-4.54997944456031e-05
-2.998056101442e-05
-1.16902061421213e-05
-2.59795750191688e-05
-3.58521523727533e-05
-2.86639651667387e-05
-2.16492721930285e-05
-2.18721905965096e-05
-3.35832387905118e-05
2.6129867840721e-06
-1.01660163400333e-05
-7.68182643657314e-06
-1.49414310876462e-05
-1.31556799503336e-05
-1.87940265971542e-05
-1.32444254737022e-05
-3.05401178836301e-06
-1.71880651151992e-05
-1.8829054293898e-05
7.59578380567891e-06
-1.90201473431117e-05
-2.96495768657666e-05
-8.50823739398561e-07
-1.21715518416065e-05
-1.42609576724409e-05
3.27818091510617e-06
-3.59759640282123e-05
-2.92276689350764e-05
-6.29770589416101e-06
-1.39923839892483e-05
-3.36890740908289e-05
-1.46508232750545e-05
-4.29312111056735e-05
-2.29051672092554e-05
-2.80898104648558e-05
-1.97309326149271e-05
-1.51255758762801e-05
-2.46473880016666e-05
-3.92924262498517e-05
-5.55935769060292e-06
-4.61523619209155e-05
-1.56294372466191e-05
-5.27670156824555e-06
-3.87128149345162e-05
-1.15194946112914e-05
-1.92838597976269e-05
-3.59756244583532e-05
-2.70900873475996e-05
-2.23904942886425e-05
-1.87503554597387e-05
-4.13212716064875e-05
-1.53122460743412e-05
-1.56283216378512e-05
-3.30279963681558e-05
-5.19556789582361e-05
-2.35733927814058e-05
-1.74919435411536e-05
-1.72147299370917e-05
-2.93442200083437e-05
-1.83133584792184e-05
-5.95705479905673e-06
-2.94386061059667e-05
-2.22462114536321e-05
-4.08428149820972e-06
-4.0694386045199e-05
-3.32177361742943e-05
-2.76212179871549e-05
-2.4619593859446e-05
-3.59249856580502e-05
-2.87228810601669e-05
-3.15445033666273e-05
-2.05031311984783e-05
8.86537887273064e-07
-3.65273456631286e-06
-2.79708295761278e-05
-1.2850347539331e-05
-4.08488257197507e-05
-5.73230169086329e-05
-2.65801506038311e-05
-1.90081963530438e-05
-3.52594896293893e-05
-1.61895903494716e-05
-2.13174744492269e-05
-1.29059084383297e-05
-3.67257574462397e-05
-2.3743420395789e-05
-5.42259643820585e-05
-1.8524303014072e-05
-2.60948294731273e-05
-2.27963141290589e-06
3.6085843226564e-06
-1.39778635192492e-05
1.21742339354224e-05
6.59651494902844e-06
-2.99294880350895e-05
-1.78177103680183e-05
-2.66344117492462e-05
-4.35747859008662e-05
-2.23954047608944e-05
-4.56711290676798e-05
-2.55015117665854e-05
-1.2284291122607e-05
-2.61835222991202e-05
-2.28616929650321e-05
-1.78189963390848e-05
-1.72822626199307e-05
-4.07799015654153e-06
-1.1589734751307e-05
-3.60090357540711e-05
-1.87765479062961e-05
-3.22853642213713e-05
-2.08428429091221e-05
-2.89773169401183e-05
-1.67559354949151e-05
-2.70629037317085e-05
-1.21062155439019e-05
-3.53503653721689e-05
-1.97995490770169e-05
-1.64809177012974e-05
-1.92333625708022e-05
-1.40562330316525e-05
-9.16119030971822e-06
-6.6410425088483e-06
-1.74598337093446e-05
-2.70199979392699e-05
-1.27148394901154e-05
-8.84927988141617e-06
-1.78540834181662e-05
-3.46505104273227e-05
-2.79516883136185e-05
-1.12510498417223e-05
-4.36720397635834e-05
-4.34698149599653e-05
-2.23566432690522e-05
-2.46566079271723e-05
-9.63380442944105e-06
-1.1166179127106e-05
-2.38877901681251e-05
-1.2425942781481e-05
-5.08634628831781e-05
-9.31230827230056e-06
-4.45980215068983e-06
-4.54974934521239e-05
-3.60622334996812e-06
-1.58565910006741e-05
-4.94832534870173e-05
-1.84281157906532e-05
-2.81614090407544e-06
-1.06671202546999e-06
-2.7879796422705e-05
-2.60001267207419e-05
-2.4531160436028e-05
-2.8834004161113e-05
-6.67543564831381e-06
-2.59388029361154e-05
-1.63702214734667e-05
-1.24220399390505e-05
-1.51450355190242e-05
-1.64347490315973e-05
-2.00206968456368e-05
-3.13206519681266e-06
-5.1110827853998e-05
-1.59978834710812e-05
-1.52450916672741e-05
-1.80631534334892e-05
-1.68549553123473e-05
-1.10980471123627e-05
-4.10876330565074e-05
-4.23008444450443e-06
-3.85890663077236e-06
-2.64696208356099e-05
-4.12523138045727e-06
-2.72871822806078e-05
-7.76792252393826e-06
-2.84649759283683e-05
-2.63438074704456e-05
-3.60619338219401e-05
-7.41271083621712e-06
-2.86067144134042e-05
-6.47577150696842e-06
-3.66679486403422e-05
-3.73452492095927e-05
-1.70612804737332e-05
-3.03383123283843e-05
-9.7635532394811e-06
-2.01335597515736e-05
-2.53641895397517e-05
-3.46962855308629e-05
-1.46372637920839e-05
-1.1813387788429e-05
-6.8770791477435e-06
-2.15064500170834e-05
-1.52317532006351e-05
-4.39051990564074e-05
-2.12204565166965e-05
-3.61047559204877e-05
-2.00996748282738e-05
-3.40299901557989e-06
-2.35271816680923e-05
-1.68691536856376e-05
-2.27565746787548e-05
-2.53986690195099e-05
-3.35247596711765e-05
-2.91828520620307e-06
-2.06776187854019e-05
-4.98607901624026e-05
-2.61801126732016e-05
-3.11944611971399e-05
-2.07684006933964e-05
-3.53684700795403e-05
-2.64447238525085e-05
-2.60010983412376e-05
-1.00734092304705e-05
-2.8823448617954e-05
-8.92110036173715e-06
-1.32499054813355e-05
-5.00885009022645e-06
-1.46482415415826e-05
-4.32648887065191e-05
-1.37116778932896e-05
-3.90863950533425e-05
-3.89267772131822e-05
-1.155010459459e-05
-2.09313060085853e-05
-1.72351658161028e-05
-3.17965796642322e-05
-3.01850067975267e-05
-3.59055795764467e-05
-3.15256762048561e-05
-3.04604333562333e-05
-3.63329632228277e-05
-5.2893242563987e-05
-2.35904479776379e-05
-3.47175551424697e-05
-3.5002754422878e-05
-1.4003454758633e-05
-6.52038883999169e-06
-2.38723334439254e-05
-5.33876311101265e-05
-3.46566542894877e-05
-3.00238674704788e-05
-1.7153216484064e-05
1.60826758332265e-06
-1.80724193632172e-05
-1.65855193659697e-05
-1.3972956329897e-05
4.97655918199332e-06
-4.48485362595901e-06
-1.00222016717217e-05
8.44973739797568e-06
-3.11186825728571e-05
-2.2634848322971e-05
-3.05917545541331e-05
-1.80658488102506e-05
4.33220262798449e-06
-3.65257957500204e-05
-3.6290412639562e-05
-1.01531620503276e-05
-1.70737887136318e-05
-3.93280727029454e-05
-3.67118022192793e-05
-3.48968883950964e-05
-1.15727569419358e-05
-2.74708581653603e-06
-1.43801803019677e-05
-1.31849867617291e-05
-2.53700702187632e-05
-4.64366709055666e-05
-3.14426893239184e-05
-1.17220117845272e-05
-2.22413753888752e-05
-3.95164035562599e-06
-1.43884998382741e-05
-1.41148688222257e-05
-2.66284654354698e-05
-3.7733436924256e-05
-7.12249280927403e-06
-2.63777692787571e-05
-2.17409710776628e-05
-2.65052842949194e-05
-1.88468587111208e-05
-5.2696759833505e-05
-3.87225675059095e-05
-4.71935735493636e-05
-4.39588173009409e-05
-4.2262397921032e-05
-1.91195021596694e-05
-2.50682526319965e-05
-1.76478428189641e-05
-1.08288240401088e-05
-1.78327613275023e-05
-2.654893811914e-05
-1.186600231921e-05
-2.99198107458862e-05
-2.1221658805272e-05
-2.33569629444957e-05
-2.31032677397326e-05
-2.57121435167846e-05
-1.54677065993583e-05
-2.0655740852805e-05
-1.92291261930515e-05
-2.1770225119482e-05
1.18709951326878e-06
-2.21779183941843e-05
-4.57348181277392e-05
-2.3687290729827e-05
-2.53661871979888e-05
-3.78366873948776e-05
-3.15296066507719e-05
-2.98048023468847e-05
-2.72027117445846e-05
-3.28002553254911e-05
-2.31908439520118e-05
3.37118897927762e-06
-1.1029988725009e-05
-2.68655860877258e-05
-4.34502120000941e-05
-3.02346246695713e-06
2.67004988985913e-06
-1.06406761260884e-05
-1.94375219219031e-05
-1.49636699081016e-05
-1.68350353133368e-05
-4.30358470908077e-06
-3.88257054272772e-05
-2.78343679891026e-05
-3.27911955305915e-05
-1.60304878436646e-05
-4.67024070936781e-05
-2.14060363824065e-05
-3.16674147359663e-05
-3.75512552528679e-06
-3.92320519179123e-05
-3.12784660495883e-05
-1.41553606769484e-05
-2.3736558167989e-05
-1.67618493391068e-05
-3.56610350201108e-05
-2.26787789717888e-05
-6.05803434556211e-06
-2.22349984194704e-05
-4.28907109291981e-05
-1.5551072419013e-05
-2.71114949905814e-05
-2.72235386842302e-05
-8.06779501571531e-06
-1.95887069165089e-05
-1.55208437043848e-05
-1.54042390367471e-05
-1.22811191586495e-05
2.59846029684123e-06
-2.00700523727611e-05
1.12236743297572e-07
-3.08189361896525e-05
4.74075217114918e-06
-3.18129887080483e-05
-2.2996682271334e-05
-2.39876473483633e-05
-4.31647115416148e-05
-3.67049861132701e-05
-4.32850786182599e-06
-3.17277625742517e-05
-1.9197515113025e-05
-1.29983707376584e-05
-1.43639204407645e-05
-2.1824721455523e-05
6.75830317498445e-06
-1.74748289916837e-05
-9.88346929093629e-06
-2.78845035490147e-06
-1.85278049934473e-05
-2.12452500974853e-05
-3.2017871458391e-05
-5.2517725366785e-06
-1.20402585458643e-05
1.13915529094091e-05
-1.33223549638564e-05
-2.30526022294104e-05
-4.09917304848539e-05
-4.44771936784349e-05
-2.0692635164211e-05
-3.66500980359664e-05
-2.59571984707737e-05
-4.65239164005685e-05
-4.39146371146806e-05
-2.99109861622613e-05
-4.55809870007364e-05
-5.78336455534959e-05
-1.87805136734755e-05
-3.39704262268434e-05
-2.75737776291494e-05
-4.23024062508842e-05
-2.02882612492545e-05
-2.53787592692878e-05
-1.93628647354195e-05
-9.10048051314885e-06
-6.59796554083272e-06
-1.03986057793885e-05
-8.71887930583067e-06
-1.21949111325685e-05
-1.90123833207058e-05
-1.13994755690573e-05
1.00502907460166e-05
-1.88586223352759e-05
-1.81518753991466e-05
-3.6189073805367e-05
-2.87361731938781e-05
-3.76227776180158e-05
-5.1977444621477e-05
-1.97277300349863e-05
-3.32864864039021e-05
-3.4462015543536e-06
-4.11892082031167e-05
-3.9533078039916e-05
-1.0089404129787e-05
-1.24578871024774e-05
-3.10112851164626e-05
-2.09340549331347e-05
-4.9489966137099e-06
-2.04990801453186e-05
-7.53933446126775e-06
-2.99753466435719e-05
-2.37621242016496e-05
-7.41448639427851e-06
-1.54191946652959e-06
-2.97711552087008e-05
-3.4824649812614e-05
7.93286741663707e-06
2.24415708491548e-06
-6.35417758330761e-06
-4.15409639066635e-05
-1.82527490944959e-05
-4.7571538046128e-05
-3.34635869577921e-05
-5.97529107349005e-05
-3.29862740357694e-05
-8.87088095090488e-07
-2.19072354243349e-05
-1.52377478533291e-05
-2.13839488651993e-05
-1.54118992310896e-05
-2.62206898540347e-05
-2.32008813583576e-05
-1.37962979188954e-05
-1.5358675926573e-05
-2.04829813630343e-05
-1.82706700344093e-05
-4.49239646426766e-05
-1.11219118757711e-05
-1.39162068475885e-05
-1.92374911061087e-05
-3.16671887778473e-05
-2.47657278577145e-05
-1.53645847999326e-05
-2.89222072400552e-05
-3.03861360580393e-05
-1.84273685387341e-05
-3.28058927430306e-05
-3.4076404064492e-05
-3.63774061112617e-05
-2.71250343242781e-05
-1.19727115732795e-05
-1.19091823003847e-05
-1.91968882563867e-05
-1.74116850076365e-05
-4.20993443029229e-05
-2.19136099285554e-05
-5.67941327699284e-06
-4.40174790501403e-05
-1.58293975830424e-05
-1.39205687218188e-05
-3.96578161188939e-06
-1.35275323514325e-05
-2.71621767380389e-05
-2.07426805418972e-06
-1.69389369106563e-05
-1.64948433926787e-05
-1.34497845241907e-05
-3.33382223080175e-05
-3.84668310375169e-05
-3.96674877477712e-06
-2.54626263400125e-05
-4.74558288285404e-05
-2.84754595986446e-05
-1.95506635564491e-05
-1.5344477529916e-05
-2.44648257747399e-05
-1.96912318081373e-05
-3.51386799207832e-05
-1.93483929344448e-05
-2.59107136790839e-05
-2.70977658871624e-05
-1.17018524251608e-05
8.44777655828044e-06
-1.75528221061087e-06
-1.67832039939065e-05
-2.67119428707451e-05
-1.56347000414098e-05
-1.17349183489709e-05
-1.23301599003569e-05
-3.24767159315595e-05
-7.48903251909157e-06
-3.09085920998847e-05
-3.45494963861731e-05
-1.95928838711007e-05
-3.36702046173431e-05
-3.88434360208695e-05
-9.58455441583212e-06
-1.67403707302569e-05
-1.5433772560708e-05
-2.70848517398581e-05
-1.48116166596777e-05
-4.10615282054474e-05
-3.50295780737318e-05
-1.12084428364088e-05
-8.86633053379399e-07
-1.17119963773622e-05
-3.71394011738566e-05
-1.30959950990189e-06
-3.33676822165006e-05
-3.14637014784658e-05
-3.18447915778993e-05
-4.98784626412449e-05
-1.95184812470393e-05
-1.62437800925872e-05
-2.35029074567036e-05
-2.42671107700728e-05
-4.44447238465827e-05
-1.53737784226829e-05
-1.36313278331814e-05
6.0936645423753e-06
-3.40550178412189e-05
-6.87961728585993e-06
-2.04134865537308e-05
-2.03726936510522e-05
-2.19126616728559e-05
-2.79488679553238e-05
-1.97995919838512e-05
-2.39461901866325e-05
-3.09418079309449e-06
-1.22972829223241e-05
-2.65823777269328e-05
-2.2717582183839e-05
-1.96864316208058e-06
-3.39228063868066e-05
-2.73429325679631e-05
-8.75280932842845e-06
-1.24862584645447e-05
-2.49245832348487e-05
-5.0706807343488e-05
-2.03943211527375e-05
-2.1833480981041e-05
-4.6175179761217e-05
-1.94905874196909e-05
-2.35752442516111e-07
-1.65989333679695e-05
-1.77483906584005e-05
-2.30922079157212e-05
-1.20695939553851e-05
-2.34918100582519e-05
-1.61119930460858e-05
-3.15076491094774e-05
-9.1965205159595e-06
-2.2636496412879e-05
-3.964731734292e-05
-2.21018779982131e-05
-6.20247767897604e-06
-2.06741014928512e-05
-3.75520389675538e-05
-2.77682960991972e-05
-2.53282531728408e-05
-5.92919541821965e-05
-4.53106802112026e-06
-2.130595513057e-05
-5.74645591567315e-06
-3.38586257313914e-05
-1.95375077620574e-05
-1.3187980718971e-05
-2.19023338028554e-05
-2.19108692617793e-05
-1.9659901905772e-05
-1.3919455078783e-05
-8.88960004633916e-06
-2.81163077232542e-05
-3.30351252867935e-05
-3.9207823138077e-05
-5.04027697133363e-05
-4.47098710943749e-05
-2.09514917826316e-05
-5.61962074085231e-05
-1.68542055929312e-05
-3.12355084561771e-05
-1.57394113263266e-05
-1.14509706039195e-05
-2.15484169633316e-05
-4.51246142972174e-05
-1.85316379780046e-05
-1.66833236490893e-05
-3.36001085803566e-05
-1.58181659958788e-05
-1.8919468743774e-05
-5.306362577041e-06
-1.89258892045843e-05
-1.3834259036456e-05
-6.28729522150725e-06
-3.09437531283217e-05
-4.60030076901834e-06
-2.95456630800878e-05
-1.36993588320007e-05
-2.06117307911209e-05
-2.32615307938201e-05
4.83794431072109e-06
1.13437784104187e-06
-3.59652947415543e-05
-4.15354540278501e-05
-1.83934055046821e-05
-1.76730872993602e-05
-6.04702183865907e-05
-3.5358917234659e-05
-2.84481016185702e-05
-2.96935983913685e-05
-6.99996262254893e-06
-2.87219564739875e-05
-2.70751135720314e-05
-3.78356147675573e-05
-2.68611988059501e-05
-8.23302336367182e-06
-2.31823041914683e-05
-3.73666271312114e-05
-1.16351795534599e-05
-3.42201011238472e-05
-2.52391071761188e-05
-1.90699723384503e-05
-3.98186527085534e-05
-1.19284678611489e-05
-2.20228574569821e-05
-1.27727517279921e-05
2.50478701058045e-06
-1.30531774217214e-05
-2.4249431535262e-05
-3.38374974167774e-05
-2.11643335462145e-05
-3.41178771501572e-05
-2.57276560106291e-05
-2.78585584283727e-05
-7.31749924667443e-06
-2.63309371479025e-05
-3.76739097373768e-05
-2.87514150944153e-05
-2.78716013862362e-05
-2.09582275458352e-05
-3.70845064649908e-07
-4.24318210784142e-06
2.68902276785924e-07
-2.19245623934983e-05
-3.36758091091944e-05
-4.0745857800057e-05
-1.61581180112169e-05
3.84082552230377e-06
-1.81470349904735e-05
-4.77954834234716e-05
-3.02842714906774e-05
-3.49539648808933e-05
-2.8850596786712e-05
-1.00976440130427e-05
-4.22272484129498e-05
-1.73538586249653e-05
-3.44808111160847e-05
-1.58109883786768e-05
-3.51984632279532e-05
-5.08821204283878e-05
-3.40981369640628e-05
-2.20276607494984e-05
-3.39134079059714e-05
-6.5811951549742e-06
-3.56666149670536e-05
-5.63728588850194e-06
-1.4591911451308e-06
1.95549811887994e-06
-4.13082735264553e-05
-1.55484231869293e-05
-4.07037496863742e-05
-2.05865949744909e-05
-1.99163378283557e-05
-2.94811956493307e-05
-3.03439282819998e-05
-2.67304973812655e-05
-4.06345063801907e-06
-1.45938361135066e-05
-3.1509024947715e-05
-3.96646194649279e-05
-2.50980467182595e-05
-1.0962488932931e-05
-2.59204343878097e-05
-2.3322790388755e-05
-2.55985972410894e-06
-6.59118668304478e-06
-1.17228724938433e-05
1.22493259755607e-06
-2.9036462463744e-05
1.17461708520157e-05
-1.56094766336772e-06
-1.33873160367236e-05
-2.75691919956916e-05
-5.43876905566679e-06
-3.72127233418595e-05
-3.91684416671313e-05
-2.19729997018193e-05
-1.14021107397149e-05
-3.07451957001324e-05
-2.72805054288422e-05
-2.15435735745045e-05
-3.70727893871707e-05
-4.76340061578299e-05
-7.78434289800511e-06
-6.73917689446621e-06
-1.62739455426694e-05
-1.50739655487406e-05
-2.46702579146656e-07
-2.87644083798568e-05
-2.2655366572867e-05
-1.92297655221999e-05
-1.38767285062672e-05
-1.4110296846185e-05
-5.18797157140209e-06
-1.47191338814979e-05
6.43804586283992e-06
-4.8538097826538e-06
-2.20187662948043e-05
-1.91822050023708e-05
-2.15387772729465e-05
-1.56606154578755e-05
-2.72283484836098e-05
-1.62577617993112e-05
-3.08886835010499e-05
-2.00629976456088e-05
-1.40527109088743e-05
-1.32740210567245e-05
-3.39881243902296e-05
-1.91847360821471e-05
-3.22352152997041e-05
-3.94695009948676e-05
-5.19105515158383e-06
-1.47132869599815e-05
-2.90374123301146e-06
-3.96807341576496e-05
-4.215567499619e-06
-8.48311531535901e-06
-2.68069847561557e-05
-1.08894486421687e-05
-1.02386557134374e-05
-1.3313008797974e-05
-3.70641386354136e-05
-9.92035088080797e-06
-9.29346637061493e-06
-1.23029734607832e-05
-4.18504590834234e-06
-1.3077267988351e-05
-2.11689699908113e-05
-2.86203250024631e-05
-1.79622388473754e-05
-1.00193612066058e-05
-5.14013638670998e-05
-4.26177237079278e-05
-3.36517363426004e-05
-2.53899853327721e-05
-2.19641116490766e-05
-1.67108247647356e-05
-2.19823177260399e-05
-9.1185482501685e-06
-2.26202666565509e-05
-1.95677665122575e-05
-2.66547317195867e-05
-2.76151520229367e-05
-1.14518344449405e-05
1.12917374567418e-05
-1.96350136384701e-05
-2.74629722922187e-05
-1.95402222190169e-05
-1.6789792084284e-05
-7.77479381827139e-06
-3.15447551224844e-05
-3.32631599578024e-05
-4.83056547939406e-05
-1.08094589649238e-05
-2.04303378771236e-05
-3.88665433633188e-05
-1.77613733707495e-05
-3.37573451741806e-05
-3.22883732673419e-05
-3.95161261174809e-06
-1.9526556368953e-05
-4.92961976783944e-05
-1.08498976573994e-05
-1.96926697912354e-05
-4.55387053614066e-05
