# Supplementary material for: Research on computational propagation and identification of mine microseismic signals based on deep learning
Source: PLoS One. 2025 Oct 22;20(10):e0334641. doi: 10.1371/journal.pone.0334641 (PMC12543183; doi:10.1371/journal.pone.0334641)
Supplement: S1 Data — (ZIP) [file pone.0334641.s001.zip › 000100500000956.xlsx_0.txt_24.txt.txt]

-2.9405129059995e-06
-1.7346321994995e-05
-1.83479710648566e-05
-1.09806773555327e-05
-8.08874955137621e-06
-6.15061014477664e-06
-2.47088435661742e-05
-1.11128575583596e-05
-2.28571575223111e-05
-3.66056920056459e-05
-3.88832612686395e-05
-3.48240376122287e-05
-2.5206771213915e-05
-3.63186852339929e-05
-8.427569414257e-06
-3.70457288628215e-05
-3.20354869496442e-05
-2.49577814695279e-05
-1.71584809846882e-05
-2.86106753855005e-05
-4.63236084247923e-05
-2.75402643894942e-05
-1.02745684042681e-05
-3.2473542117899e-05
-3.09490893553764e-05
-2.54834218006176e-05
-1.84925716544612e-05
-4.6970589809042e-05
-1.08087685076055e-05
-1.33936006393328e-05
-1.91103223813158e-05
-2.21224985825442e-05
-2.64341367995502e-05
-1.98493474210643e-05
-3.47555288399215e-05
-1.4052044791893e-05
-2.75197113224684e-05
-3.70798174385236e-05
-4.04688449952651e-06
-2.89510818017737e-05
-2.24920808963054e-05
-1.19822322169498e-05
-1.07928069486914e-05
-4.68309829505476e-05
-1.18452860104983e-05
-7.74094748808561e-06
-2.00064082407817e-05
-4.26526599888168e-05
-1.75761778380509e-06
-3.10818931026825e-05
-3.65335831260576e-05
-3.6475098646288e-05
-1.77366979846028e-05
-2.47187292730051e-05
-1.96840433542221e-05
-6.10354620374884e-06
-2.00722706835197e-05
-2.25064363680546e-05
-3.90700217640617e-05
-1.28447732045036e-05
-1.67326185964074e-05
-2.57498867851797e-05
-3.06105128078766e-05
-1.3560625225624e-05
-4.79467796453423e-05
-3.34052749632542e-05
-2.4936657769099e-05
-2.61755999302792e-05
-2.19240081561709e-05
-9.87286152688056e-06
-2.90027010061143e-05
-3.70218477575055e-05
-3.68256836997828e-05
-3.17580068745531e-05
-2.16918549430577e-05
-3.06902930147259e-05
-2.76132372670811e-05
-3.12665075203474e-05
-1.98434668404186e-05
-2.00111673886778e-06
-1.18006899841954e-05
-2.06779381324217e-05
-4.9527182078894e-06
-2.53762698744455e-05
-5.35036845628206e-05
-8.12993319771663e-06
-1.06944415354685e-05
-2.27526670385642e-05
-3.18035282039543e-05
-3.05106906368345e-05
-5.00109997467675e-05
-1.78779422978972e-05
-2.61168836255216e-05
-2.95175640569149e-05
-1.58036113130457e-05
-2.39119862929714e-07
-3.7026326397517e-05
-2.57461726620179e-05
-2.81309383167716e-05
1.0999549330282e-07
-2.32551582436899e-05
-3.03376638935731e-05
-1.12046875192895e-05
-3.83990644312859e-05
-3.36777211090755e-05
-2.44000204121711e-05
6.91656566407552e-06
-4.94356366860804e-06
-1.89309126400671e-05
-1.39549587540642e-05
-2.06455119600882e-05
-1.37859654699838e-05
-1.20824626205908e-05
-3.4614602200525e-05
-2.35257796323896e-05
-2.23659233973371e-05
-2.85457611489242e-05
-2.24147710291986e-05
-1.63418525620754e-05
-2.62938012323991e-05
-1.0569942858563e-05
-3.49314039932945e-05
-2.65877493020744e-05
-2.21370057951572e-05
-1.86195920513528e-05
-2.43973656061049e-05
-1.76902687512194e-05
-4.18708511351899e-05
-6.3618121613803e-06
-1.48265730416679e-05
-3.89465314404388e-05
6.64967197407291e-06
-1.31960122558867e-05
-9.41697836760129e-06
-3.66814933227457e-05
-3.3036952809961e-05
-2.31179999253855e-06
-3.92722050752629e-05
-1.36049965295492e-05
-4.56880029877722e-05
-3.69916509005677e-05
-2.56185564829291e-05
-3.54900199882225e-05
-2.12976063403922e-05
-3.99920491254029e-05
-8.5390481488612e-06
-3.61796096370237e-05
-8.92369526214288e-06
-7.61263716321204e-06
-1.91044985792393e-05
-2.47831174970677e-05
-2.84978928515852e-05
-2.91619172138394e-05
-1.0364422975424e-05
2.8852856305803e-05
-1.75243518141309e-05
-1.99659006176419e-05
-8.15395794694001e-07
-2.43480897320364e-05
-4.56601107213662e-05
-4.53057880455941e-06
-2.22240775820798e-05
-2.70947165107642e-05
-4.87131168026224e-05
-3.05226717428493e-05
-4.7932189929755e-05
-5.16239659728953e-05
-3.71333796842902e-05
-2.86631916808249e-05
-1.88414075125541e-05
-3.0089154831961e-05
-1.88466397910659e-05
-2.54267187934779e-05
-3.58080527407407e-05
-3.74860030055256e-05
-3.05290858120107e-05
-2.43159725868404e-05
-8.81294180517851e-06
-3.18314852750019e-05
-3.54759017099372e-05
-1.29759887337154e-05
-2.57806328841152e-05
-1.21764598582404e-05
-2.17309844481356e-05
-6.06423781579296e-06
-1.77339314976944e-05
-1.14463617260202e-05
-6.87811584428223e-06
-2.04739180549178e-05
-5.00383041432974e-05
-2.65511801177729e-05
-1.5746253503231e-05
-1.24054602427392e-05
-5.2511809388968e-05
-1.37147425974613e-05
-1.71178377061752e-06
-4.12865778250915e-06
-3.99184368034333e-05
-3.17743637895489e-05
-3.56285192265118e-05
-2.48922137756241e-05
-2.56958753010322e-05
-1.51667527233942e-05
-2.6426366487476e-05
-7.2676544348242e-06
-1.60798873203924e-05
-5.26970635444062e-06
-3.56595987873184e-05
-2.49798234016994e-05
-3.95904101864036e-05
-2.83912941870087e-05
-3.77592617891036e-05
-3.51566867491106e-05
-3.55385302066083e-05
-2.29905035342108e-05
-2.43904592856423e-05
-2.12366524011132e-05
-1.69284454526268e-05
-2.35737314177033e-05
-4.60903730669774e-06
-1.56189854832562e-05
-1.33708773057681e-05
-9.71704526320028e-06
8.82030372091554e-06
-2.35538153148128e-05
-5.08533044421509e-06
-2.53679167935716e-05
-1.11705601282365e-08
-2.41839876551521e-05
-1.26731897889371e-05
-3.62660253585424e-05
5.02547917583837e-06
-2.43374504770329e-05
-4.48560548346885e-05
-3.1544890768441e-05
-5.10834059845685e-05
-5.041432462145e-05
-1.965749809115e-05
-3.38664000551467e-05
-2.67827467335769e-05
-1.30033329601737e-05
1.40748263946208e-07
-5.71910651140597e-05
-4.078599347812e-05
-6.51438340032289e-07
-1.05374762207265e-05
-1.39622022917943e-05
-1.71907621755391e-05
-2.95156795501207e-05
-2.8984023793354e-05
-9.52187410562903e-06
-4.00704993760392e-05
-7.30163208516793e-06
-2.11926411829279e-05
-4.26950167774928e-05
-2.64901922925736e-05
-1.20814788133089e-05
-3.40695183024746e-05
-5.04431467805523e-05
-2.88786851226797e-05
-1.82399311396153e-05
1.2451310161041e-06
-2.73656393200503e-05
-6.18901360332611e-05
-2.93507368640073e-05
-1.33932252781305e-05
-4.16882060576343e-05
-1.47418323004728e-05
-3.0335561786068e-06
3.85826486475711e-07
-2.54922717661334e-05
-2.91794164602451e-05
-2.3250665014144e-05
-2.6682649051468e-05
-1.4383239716961e-05
-2.69535752082572e-05
-3.76227408721237e-05
-9.82107546213811e-06
-3.61106998340285e-05
8.87917138918694e-07
-3.27921721784115e-05
-2.06453733098627e-05
-2.99213835506227e-05
-3.09929839191441e-05
-5.68023849204622e-05
-1.54972063579978e-05
-3.78381535806544e-05
-4.44586324874052e-05
-4.19258884841614e-05
6.21773466923008e-06
5.5315502429365e-06
-5.31464046020715e-05
-2.26330737479842e-05
-1.74214055546836e-05
-1.77757384974789e-05
-1.85237840008442e-05
-1.48400549797611e-05
-2.8609412901908e-05
-3.24480090883025e-05
-1.88237125846571e-05
-1.28869762031779e-06
-4.27030854447492e-05
-2.35689583723669e-05
-2.220092929158e-05
-3.38821053232596e-05
-1.16332206305567e-05
-2.4282481916675e-05
-2.8708450251685e-05
-1.95799522431149e-05
-3.4391116242355e-05
-3.76954098372742e-05
-1.25060796876422e-05
-1.27038585913214e-06
-4.73901582463486e-06
-4.43388292229377e-05
-3.30001734236369e-05
-1.1833250684012e-05
-2.72194990281796e-05
-1.67388209155495e-05
-1.03449000097506e-05
-2.35309703437462e-05
-3.70553381287586e-05
-3.79692170025762e-05
-3.0062834288773e-05
-2.65737780787079e-05
-6.58354189955923e-06
-3.02117010404505e-05
-3.4217180796371e-05
-3.11543949064255e-05
3.67365428175981e-06
-4.43663371233022e-06
-2.17478516207508e-05
-1.25770267721541e-05
-2.59920442563187e-05
-3.98886397457851e-05
-4.42041570615678e-05
-2.32345129878897e-05
-1.41309384268918e-05
-3.62091337887115e-05
-3.0035822458451e-05
-3.95879055100846e-05
-3.5881291999783e-05
-4.73566342308398e-05
-5.86408073170801e-06
-2.07341239448699e-05
-1.25424201051986e-05
-2.2175289974524e-05
-2.75671470794653e-05
-9.4067744202616e-06
-1.09705370300046e-05
-2.24664726916339e-05
-5.68725115407931e-06
-6.12731991544744e-05
-1.32309842680938e-05
1.61255746101007e-06
-1.64269765695104e-05
-3.75331905941163e-05
-3.53802753801718e-05
-3.73753770867334e-05
-2.78679306476715e-05
-3.06083202574962e-05
-2.3754674554801e-05
-3.02256285589321e-05
-7.91932065713149e-06
-1.76269176695578e-05
-2.36683433316582e-05
-1.86659529773365e-05
-1.58341105755404e-05
4.31402413328677e-06
-1.38953398655102e-06
-2.69999104137454e-05
-1.25059824413062e-05
-3.44072579146079e-05
-4.03512061125202e-05
-3.20614818227871e-06
-2.69496747323868e-06
-3.56351078445465e-05
-1.35193482266831e-05
-1.29850678497052e-05
-2.29951261330237e-05
-2.93953829531511e-05
-4.52040808509595e-07
-2.91522076998856e-05
-1.13839153538116e-05
2.07947793210841e-06
-2.88665426389568e-05
-3.17419227023314e-05
-3.57562033758918e-05
-4.38211814756878e-05
-3.78403506684473e-05
-1.56561175263977e-05
-3.13763414563885e-05
-3.50287844168618e-05
-2.7902319725015e-05
-3.44700418041573e-05
-2.33187900165542e-05
-2.6430196659331e-05
-1.0964518428966e-05
-1.41230180134001e-05
-1.21848144705361e-05
-4.74582138162238e-05
-4.31239335850617e-06
-1.73528980157708e-05
-3.771574227171e-05
-1.11124910856437e-05
-2.45620918227898e-05
-2.92539603070993e-05
-2.30998166355767e-05
-1.31805926110431e-05
-3.45886477911e-05
-1.03324682303557e-05
-3.36182931222732e-05
-2.12781397226827e-05
-3.30972721503181e-05
-3.00677596564969e-05
-4.58876579344398e-06
-3.61131726973777e-05
-3.04431349863897e-05
-2.33847154127564e-05
7.90184400855699e-06
-2.39255608758604e-05
-7.61752684137112e-06
-5.22788921604378e-06
-1.25761174808798e-05
-1.50401465870728e-06
-2.73375983783972e-05
-2.91173329159269e-05
3.06330797361616e-06
-2.13385278416323e-05
-1.52674472985183e-05
-4.15002285490348e-05
-2.25140051789164e-05
-2.25085245792854e-05
-1.40647582239229e-05
-5.47338096762566e-05
-1.31159287345336e-06
-2.88302567048408e-05
-2.22245598626859e-05
-1.72155972034198e-05
-3.4916647487644e-05
-2.17525186244055e-05
-7.31762765067445e-06
-1.40902540299066e-05
-2.15340947411371e-05
-2.13483760397372e-05
-2.94021720090415e-05
-2.9368993669632e-05
-2.89506143863999e-05
-5.30804770892021e-06
-2.85591782155733e-06
1.51574524324786e-06
-2.89205271976279e-05
-5.00812580588335e-05
-4.74600436386312e-06
-1.19993107809478e-05
-1.56559924998376e-05
-7.49763586740682e-06
-3.35325187990135e-05
-5.45315074104956e-06
-3.01194353332426e-05
-2.19659331966612e-05
-3.72421756154693e-05
-2.98972384118541e-05
-3.63852654251784e-05
-2.90661574836353e-05
-3.2649937190474e-05
-2.57271314148758e-05
-2.79367958770273e-05
-2.41007868601128e-05
8.39385931845101e-07
-1.41427619175446e-05
-5.55275922836371e-06
-2.65695191980193e-05
-4.85672555894853e-05
-9.55541705855013e-06
-1.50979918804443e-05
-3.3423591181662e-05
-2.28192549711541e-05
-7.41737535394467e-07
-2.08882530917888e-05
-1.9464239740771e-05
-2.68947538118596e-05
-2.38058098709709e-05
-3.46858275171544e-05
-9.10383400064878e-06
-3.46630254508176e-05
-5.4253079194306e-06
-1.36624802901999e-05
-4.25610380194281e-05
-4.29542513008663e-05
-9.86511149087681e-06
-1.68572555326265e-05
-3.21499657628359e-06
7.3432370544755e-06
-2.78580549127222e-05
-3.0105331900236e-05
-1.00601459187241e-05
-3.50478470499907e-05
-3.51094532608981e-05
-1.09057564171134e-05
-3.37041066871758e-05
-1.10648468945341e-05
-2.17126289792263e-05
-2.44594867249831e-05
-2.09416079017705e-05
-1.77385168579717e-05
-3.29500229609081e-05
-2.91338680182792e-05
-3.46058455863093e-05
-2.51968295557002e-05
-1.09856795166159e-05
-2.0541982806112e-05
-3.33737428754044e-05
-1.13783644997159e-05
-3.49044973513243e-05
-4.93468566018984e-05
-1.27159945860251e-05
-1.85880040928548e-05
-3.19446085641465e-05
-2.42599876128623e-05
-3.1763808469053e-05
-4.19500624498374e-05
-3.52059760707558e-05
-9.01417185671168e-06
-8.94059836849272e-06
-9.48613989621283e-08
-2.31849307699232e-05
-2.25602349709087e-05
-2.32795057649161e-05
-3.38923205342005e-05
-3.11561746376773e-05
-1.74693579057237e-05
-1.1958390408905e-05
8.49915679203202e-06
-1.34924379506429e-05
8.37899931221613e-06
5.27536290474013e-06
-2.41627624812994e-05
-3.75500887998464e-05
-3.16477712177015e-09
-2.75465275723955e-05
-1.299499460059e-05
-2.2309487458902e-05
-7.03657894267962e-06
-2.98010519170311e-05
-3.13165128919723e-05
-1.42804634350112e-05
-1.49310756054392e-05
-1.91434965922844e-05
-3.17768348693586e-05
-3.63608957843638e-05
-2.35639334650946e-05
-9.54071116480911e-06
-2.89021881930413e-05
-2.45611915393501e-05
-1.2729179854107e-05
-1.44502286704558e-05
4.14785134146442e-06
-3.4308276099984e-05
-4.02240290301741e-05
-4.44324777822318e-05
-1.86441433240174e-05
-7.78985437335898e-06
-2.49103025743981e-05
-2.83265414096344e-05
-3.40644177289903e-05
-3.03690807947821e-05
-2.75908600159962e-05
-3.58902120456683e-05
-2.92857067975159e-05
-1.99181857340933e-05
-1.86930312845834e-05
-1.78645725906743e-05
-2.73477713304587e-05
-1.24471598145025e-05
-2.00828331660606e-05
-5.30975358368952e-05
-1.93052815107527e-05
-1.31703493422632e-05
-3.83022711224026e-05
-8.99464578929079e-06
-1.74870371791986e-05
-1.42231103695262e-05
-1.93741469010973e-05
-3.34608006014175e-05
-2.63710976065789e-05
-1.51564426599322e-05
-2.13297233252301e-05
-1.18434871800918e-05
-1.33157260975988e-05
-3.02310120247218e-05
-1.67910894920156e-05
-4.26504791397198e-05
-3.24350165201e-05
-1.67298244531988e-05
-8.20666400895887e-06
-3.69509937937631e-05
-2.6413578885796e-05
1.56444235170465e-05
-3.94624892455199e-06
-1.60949742303894e-05
-3.57663054334914e-05
-3.46102572295038e-05
-1.97177651450543e-05
-1.19001601375111e-05
-1.62501477522259e-05
-3.49392468609868e-05
-1.48610721463321e-05
-1.67071134729825e-05
-2.96184576317746e-05
-1.51448094496491e-05
-2.67012491766339e-05
-3.22432207367057e-05
-3.87419038937068e-05
-3.24467797831422e-06
-2.04608218827419e-05
-2.77807736419617e-05
-1.30823700319507e-05
5.40840104818036e-06
-3.78068050851556e-05
-3.21933221582337e-05
-1.20122867881175e-05
-5.07752821523231e-06
-2.34252288759409e-05
-2.9655697861061e-05
1.22971737920529e-05
-9.23205781368723e-06
-1.22080043576922e-05
-3.10013290214653e-05
-3.9014478008262e-05
-2.41915351422129e-05
-3.86140599568258e-05
-4.15453798448935e-05
-1.07585988184605e-06
-7.39105768901865e-06
-2.03406467854625e-05
-2.85511390013691e-06
-2.05523052824771e-05
-7.88346141322077e-06
-4.30061525897799e-06
-1.77309977046396e-05
-4.74927043766786e-06
-1.97787904244027e-07
-5.72319357297359e-06
-4.24595183282904e-05
-2.03050288974087e-05
-2.7841005035292e-05
-2.14546876957304e-05
-2.41230960208386e-05
-1.19142104397882e-05
-1.93401090814838e-05
-3.36115451183518e-05
-2.3296748985142e-05
-2.48911898801459e-05
-2.72695700523977e-05
-4.30535670243726e-05
-3.20329902238218e-05
-3.6443923353316e-05
-4.40127562116429e-05
-3.70772431814789e-05
-2.09212147519165e-05
-1.17036120706566e-05
-2.73819221738561e-05
-3.19275061325547e-05
-3.29833531440852e-06
-3.1102172794888e-05
-1.14378431960456e-05
-3.37252389408151e-06
-9.6295753055672e-06
1.61501747861702e-06
-1.08364564951133e-05
-2.58123272577983e-05
-4.15310727835377e-05
-1.63795938818978e-05
-2.49360961737979e-05
-1.39650552820398e-05
-4.22119996933466e-06
-7.52283769819595e-06
-1.41712281540196e-05
-1.24943259631013e-05
-6.02138884668144e-06
-2.80103050785805e-05
-2.54071625537684e-05
1.26029264696207e-06
-2.79361129588513e-05
-3.65705770448036e-05
-5.13304837308675e-06
-6.59834730095678e-06
-2.87138787300082e-05
-1.16341818575355e-05
-3.43066757390613e-05
-9.31993310197002e-06
-1.10718094642872e-05
-3.43214229868549e-05
-9.52267834951723e-06
3.39181055235782e-06
-1.08274709814108e-05
-1.27841975267607e-05
-8.18060570280221e-06
-1.51503732221091e-05
-3.06183486835159e-05
-3.91862138483418e-05
-2.32893590945074e-05
-1.94118430487081e-05
-3.29451867693478e-05
-1.62511767493793e-05
-3.00798536788341e-05
-1.33232216937391e-05
-2.80571274818438e-05
-1.46435290341096e-05
-2.69120823436099e-05
-1.56361615964769e-05
-3.30885657864704e-05
-2.25991763034886e-05
-1.87283420614775e-05
-2.06531892075558e-05
-2.03680289765674e-05
-1.49528811711824e-05
-1.18495706099666e-05
-1.96702516677947e-05
-4.85749703512965e-06
-1.62186578521036e-05
-2.02937409726391e-05
-3.25491970810634e-05
-2.36789394140948e-05
-2.88808331842847e-05
-2.38318105973452e-05
-3.37012610857515e-05
-1.70014131110387e-05
6.87307753329703e-06
-2.8082908484119e-05
-3.56009096154753e-05
-4.131547041302e-05
-9.85633695792229e-08
-9.27326686750702e-06
-2.28209121121712e-05
-2.22038729209841e-05
-4.98717916541397e-06
-1.98553939713173e-05
-2.29655147168771e-05
-3.74928033694947e-05
-2.40196203889149e-05
-6.13134228351069e-06
-2.71942524341119e-05
-1.39071156670389e-05
-1.88880183438465e-05
-2.1510889142573e-05
-2.51643795672826e-05
-1.79205763103805e-05
-4.52415573206443e-05
-4.01954683763411e-05
-2.79366325420236e-05
-3.52023459902686e-05
-3.34766658063662e-05
-1.35878882330305e-05
-4.11903101676694e-06
-1.572656167902e-05
1.62760302181034e-06
-1.57249479612376e-05
-1.91214625800487e-05
-3.65276431353665e-05
-2.91085748002873e-05
-3.72590555581525e-05
-2.45206604239453e-05
-3.30483531984818e-06
-1.76393226436865e-05
-3.07697085491042e-05
-1.65320132282699e-05
-2.73472044799028e-05
-1.52947876024045e-05
-6.0979085131944e-06
-8.32373469342926e-07
-3.82902590069566e-05
-3.45752689829625e-05
-7.4968730333879e-06
-3.06076504194557e-05
-2.52342307304389e-05
-1.26948106514531e-05
-2.46310144911216e-05
-1.43238945384107e-05
-8.36000800903184e-06
-2.68407838631646e-05
-3.04121574019448e-05
-1.53778215260989e-05
-3.19253862952556e-05
-1.09303471209785e-05
-1.70112220737421e-05
-2.35454804789481e-05
-3.26418060411696e-06
-1.18423486598396e-05
-4.03488855003942e-05
-9.46589335822768e-06
-8.89402607149512e-06
-3.27029450441773e-05
-2.22496929856755e-05
1.29631900016539e-05
-1.74134172430518e-05
-9.95010524586665e-06
-3.55412833731794e-05
-3.59806729450324e-06
-8.73715601919631e-06
-4.55632140814194e-05
-3.68975767687844e-05
-1.90264071626787e-05
-1.1255819666712e-05
-9.89125670964717e-06
-2.63031124404506e-05
-1.27344318402462e-05
-2.52964835198401e-05
-2.88179532218179e-05
-3.807349212238e-05
-3.46512378254921e-05
-2.49757080515686e-05
-2.69360536150712e-05
-1.69797874201839e-05
-3.56603759718173e-05
-2.16975957597247e-05
-1.10726020603768e-05
-5.99035907505965e-05
-6.03764353965151e-06
-2.13575101631227e-05
-2.60414185925519e-05
-1.95551491539181e-05
-1.18093196218268e-05
-3.42672617404993e-05
-2.37399968645424e-05
-3.69915224344752e-05
-1.88170827955546e-05
-2.46456426542326e-05
-1.87794074783689e-05
1.83752475128799e-06
-2.26875329831097e-05
-2.6928847284587e-05
-1.81683056149672e-05
-2.81207804491444e-05
-1.7209844868457e-05
-2.68058065962011e-05
-1.9127959266232e-05
-1.72108185014543e-05
-1.77258964260036e-05
-3.48708268598606e-05
-1.96243521282593e-05
-1.10911584096397e-05
-3.43457188897893e-05
-1.63267548555438e-05
-3.25587104962877e-06
-1.5198819141277e-05
-2.10320072045751e-05
-2.82942720315455e-05
-1.70082214084679e-05
-8.77006193852029e-06
-8.29185772663192e-06
-3.27888386375639e-05
5.31030910345404e-06
-1.57814536817387e-05
-1.94204246113719e-05
-3.1011431348053e-05
-5.84104765388296e-06
-2.20938005218308e-05
1.14020319660843e-05
-2.46818654726768e-05
-1.49902928571248e-05
-2.90829047318007e-05
-4.14299523480633e-05
-2.25196487707537e-05
-3.65535583379146e-05
-3.37079360810689e-05
-3.18711242502796e-05
-7.10385610431526e-06
-1.94881266128567e-05
-3.93419582542611e-05
-3.86489273329408e-05
-6.21934362257847e-06
-3.34211763177291e-06
-2.52177820698318e-05
-5.2400550978718e-07
-2.18921673428266e-05
-2.32081951145793e-05
-2.52754566308826e-05
-5.34702636498724e-05
-4.87775966457761e-06
-1.64954795722137e-05
-1.44073857868778e-05
-9.27795103185504e-06
-2.55653664809882e-06
-1.63131143353241e-05
-2.48073091178861e-06
-3.02745910320826e-06
-1.77326202389039e-05
1.2138451711498e-05
-2.36135165889574e-05
-2.77953176828744e-05
-1.94117654426181e-05
-5.07085795200253e-05
-1.48088650948051e-05
-1.77884126558803e-05
-2.43693842975311e-05
-2.73613351580713e-05
-5.02444196229003e-05
-4.23280814760528e-05
-2.98135189298973e-05
-6.6133748518774e-06
-2.70256285387519e-05
-3.21458327067506e-05
-3.69439586284888e-05
-1.0555204896144e-05
-1.57383036950761e-05
-2.57805448861135e-05
-2.66631415204973e-05
-3.74897915655543e-06
-1.72248343390263e-05
-4.75519179201311e-05
-2.12685683651218e-05
-2.66073601612056e-05
-3.01412657585468e-05
-3.21842873393804e-05
-3.26271121428426e-05
-2.63347601103174e-05
-2.70059499005377e-05
-4.0026303573451e-05
-1.35135318988841e-05
-1.9717448606701e-05
-2.52311156157979e-05
-2.41849851793034e-05
-3.85794377035106e-05
-3.15033914865045e-05
-2.26958239172935e-05
-1.12590063274526e-05
-3.74774881615945e-05
-9.24542881358319e-06
-1.28864845630888e-05
-1.07015134355122e-05
-1.57993547876695e-05
-2.2863768540917e-05
1.46682770013766e-05
-3.50832593798554e-05
-1.54755377425963e-05
-1.70190685970394e-05
-6.58261111873447e-06
-4.01427803537242e-05
-8.65241915231879e-06
-1.36609437168091e-05
-9.19221393847943e-06
-2.45380648648133e-05
-1.83191192815284e-05
-1.28544972443131e-05
-1.7623095156302e-05
-5.09930890413949e-05
-4.14964243418126e-05
-4.61289912723626e-06
-1.67114219071767e-05
-1.13313806853405e-05
-2.01643529470219e-05
-1.48552812385872e-05
-3.42520931113839e-05
-3.02709445602536e-05
-1.17383503473782e-05
-2.39410462553793e-05
-1.88911795579137e-05
-4.83103047892268e-06
-3.43344542560861e-05
-1.22442482710482e-05
-4.39439570506934e-06
-8.27416648357994e-06
-2.1236881383907e-05
-2.94265896776156e-05
-8.43642816339397e-06
-1.31341871028355e-05
9.75662481988365e-07
-7.55224157684263e-06
-1.19414192668951e-05
-1.77964401056038e-05
-2.09591679281788e-05
-2.96900951465604e-05
-1.8336230515698e-05
-2.12488793674329e-05
-1.67506340247265e-05
-4.16690094598008e-05
-8.0830725896848e-06
-2.1253011746792e-05
-1.39029756191191e-05
-1.7523607396319e-05
-8.38879351569765e-06
-3.30458346999378e-05
-8.2274899670129e-07
-3.94476329124954e-05
-4.2963380527587e-06
-4.09954534200368e-05
-1.36426638695339e-05
-3.2514590816862e-05
-2.11883911580591e-05
-4.65862766080549e-05
-1.54693235669872e-06
-1.87868196016884e-05
-2.8879507486047e-05
-4.8246132499827e-06
-1.6433372212984e-05
-2.76399841906016e-05
-3.59629658041998e-05
-3.38817375828712e-05
-1.44128405448595e-06
4.46326919598163e-06
5.04913098356817e-07
-2.38272203182507e-05
-2.84447946654051e-05
-1.5819215209907e-05
-1.81269776697746e-05
-1.77272057149678e-05
-3.07266587154084e-05
-4.23932227995919e-06
-1.65729611426725e-05
-2.65306751786807e-05
-3.52336960306858e-05
-2.30401391047325e-05
1.43202121671922e-05
-5.06800110060834e-05
-3.83826262334188e-06
-1.90549421672014e-05
-1.0869062658906e-05
-2.367985877036e-05
-2.21377045988382e-05
-2.00275421499838e-05
-3.74663697272372e-05
-6.26675691333345e-05
5.83244602871199e-06
-3.9161383615091e-06
-1.36744498931019e-05
-1.89344682551906e-05
-2.94175160021199e-05
-4.27237928868001e-05
-1.43737421631013e-05
-8.05647148164774e-06
-2.97045945525818e-05
-3.56592212434413e-05
-1.46149772745777e-05
-6.96131813103619e-06
-3.05291290709312e-05
-1.49613054735225e-05
-2.67448337095576e-05
-1.85870562613688e-05
-2.80531976586791e-05
-4.53314001392966e-05
-3.97165529496888e-05
-3.41730383241941e-05
-1.38700332017788e-05
-8.42799983110972e-06
-7.11883578554751e-07
-2.90589820343127e-05
-2.19780290528214e-05
-2.72529168918987e-05
-3.80729951058756e-05
-2.70880345691252e-05
-5.75256940444522e-05
-2.6160907755254e-05
-2.40608451921913e-05
-2.60626325652767e-05
-2.30763713759334e-05
-1.05828480440715e-05
-3.32382221281343e-05
-3.35557851854207e-05
-3.02527878965388e-05
-4.44753096198016e-05
-9.2171326630796e-06
-3.38868351550934e-05
-2.16904994861198e-05
3.7088746462138e-06
-3.11879017901137e-05
-1.23568680607518e-05
-2.29658430301518e-05
-2.5363531544005e-05
-7.0929810561047e-06
-1.56078984990577e-05
-3.82738913332107e-05
-9.7333239759976e-06
-2.17500083300184e-05
2.79077010565953e-06
-3.43815390586266e-05
-2.52100740881712e-05
-2.9904929079208e-05
-3.37830208165034e-05
-2.16664392739777e-05
-3.17565521825902e-05
-2.21351216784141e-05
-2.7568219926493e-05
-2.09751164133152e-05
-1.1750178716197e-05
1.03416804389238e-06
-2.6765264578815e-05
-2.31130217750908e-05
-4.37661531626574e-06
-2.00615924174139e-05
-1.95193935561389e-05
-2.23307364996481e-05
-1.96337707869662e-05
-4.81617516863252e-05
1.45960023948023e-06
-3.41984102117515e-06
-1.62282173019241e-05
-2.34646075150922e-05
-2.67293200275443e-05
-1.25447057670882e-05
-2.32492348651182e-05
-1.62791187414173e-05
-1.43134125021833e-05
-1.79520864655959e-05
-3.30437050696339e-05
-4.93220651072168e-05
-2.36373987939529e-05
-1.91578577542261e-05
-1.90719159280581e-05
3.64886949706767e-06
-2.18480864897964e-05
-1.40075563400941e-05
-2.62669814955792e-05
-2.43695126003545e-05
-3.92408170752445e-05
-3.03910573532468e-05
-1.88103931263217e-05
-3.26083218806759e-05
-1.81547861733462e-05
-1.79770049393544e-05
-2.72649898273579e-05
-1.29403099036433e-05
-4.1651300804614e-05
-2.95320136920676e-05
-2.60181244441638e-05
-2.37897889218242e-05
-2.25696903559015e-05
-2.02167785520724e-05
-1.24915535119074e-05
-2.38752298358779e-05
-1.08625624287876e-05
-2.36139414591822e-06
6.52586328037317e-07
-2.36397828263034e-05
-2.82596671644522e-05
-3.68501099491018e-05
-4.64559735494603e-05
-4.38215467743213e-05
-3.4758080343015e-05
-2.20168725853709e-05
-3.03136459721669e-05
-1.52728262448715e-05
-1.72796426146936e-05
-1.0394101582452e-05
-1.59107974224414e-05
-2.83292702097243e-05
-3.41558187411629e-05
-3.07350186040182e-05
-4.42390607858388e-05
-2.25369324889913e-05
-8.94385723360861e-06
-1.08294490755786e-05
-1.92757294297415e-05
-1.62817960997291e-05
-1.52578175732493e-05
-2.99254673578879e-05
3.0788682110402e-06
-2.09390666304694e-05
-2.89076998252867e-05
5.36171503433407e-06
-3.16348906719153e-05
-1.27349134330722e-05
-3.49926138288011e-05
-1.01490374709933e-05
-3.40137973648147e-05
-3.10050159625281e-05
-5.21898336567444e-05
-2.26473342901666e-05
-2.35536300033145e-05
-3.21411123316028e-05
-8.78230511741825e-06
-3.12434614650602e-05
-1.29214800113447e-05
-3.30109643749863e-05
-2.86755477732844e-05
-2.41057270907302e-05
-2.30188111705053e-05
-3.73502085079763e-05
-4.09132663471595e-05
-2.19442579861245e-05
6.43404626445819e-06
-2.83618464721248e-05
-6.25162915588053e-06
-1.33360459908233e-05
-2.9268951772405e-05
-9.13323514824793e-06
-3.05724904856176e-05
-3.91424214522337e-05
-2.21666615365346e-05
1.07299220932091e-06
-2.8025990573219e-05
-3.0760246819651e-05
1.10909038786963e-05
-3.72511121084643e-05
-3.48684884480156e-05
-2.28855256100185e-05
-2.30967326877295e-05
-2.12140441026781e-05
-3.05428150327274e-05
-1.27985447691151e-05
-3.14060496553288e-05
-1.52198960735143e-05
-5.30849016751403e-06
-2.38649556945282e-05
-3.41291642051243e-05
-4.47162758899868e-06
-4.44821287248479e-05
-1.17529983793939e-05
-1.28992578683401e-05
-3.52691962186407e-05
-2.16540903529685e-05
-3.84075008876098e-05
-1.78199806623273e-05
-1.55111582871208e-05
-3.9549520198092e-05
-3.93875233693263e-05
-3.62041560759086e-05
-1.85415385892615e-05
-1.29077915819702e-05
-3.30224106032417e-05
-1.28573485970015e-05
-1.58590893041579e-05
-1.10049774407301e-05
-3.82077963262538e-05
-2.66420183212009e-05
-2.19282967501095e-05
-1.22842090578457e-05
-2.41177707452038e-05
-2.27702962488415e-05
-2.29440454557646e-05
-2.78001498921859e-05
-4.92974514273809e-05
-1.70034761277575e-05
-3.58866523206285e-05
-2.82626161421073e-05
-1.63097843897518e-05
-3.00589830514876e-05
-1.14267012812159e-05
2.54541832612344e-06
4.19540289167388e-06
-2.98756064376546e-05
-2.05587903978783e-05
-6.34900753735203e-06
-2.76446274688003e-05
-2.08088224070808e-05
-1.87052545366245e-05
-2.92057440300888e-06
-1.29018418942633e-05
-3.63844353699219e-05
-3.63649425240052e-05
-4.53068425395635e-05
-1.47691852357946e-05
-3.22954785994112e-05
-1.06688460586257e-05
-3.46365804569196e-05
-3.54495275354162e-05
-2.40575315633204e-05
-3.69331123340024e-05
-2.74380767320856e-05
-6.41051168417965e-07
-1.33102759224342e-05
-1.48651490447611e-06
-2.72354844584136e-05
-4.30450512159781e-06
-3.15399046813993e-05
1.47103158371776e-06
-3.04959978239726e-05
-1.72052200618735e-05
-7.3366682389467e-06
5.34182739430325e-06
-4.9283763083118e-05
-1.36386490021107e-05
-1.12045706485751e-05
-3.06471555698715e-05
-2.7234353243727e-05
-1.19777684678717e-05
-3.38699247544785e-06
-8.86283218180094e-06
-3.60214869163409e-05
-3.96809393586721e-05
-2.6393116096498e-05
-2.74729411083847e-05
-3.64414160220814e-05
-2.32137457300605e-05
-2.88554515503601e-05
-1.36717496334116e-05
-1.87456629361763e-05
-3.16238296052816e-05
-2.54809368511823e-05
-1.9739545826425e-05
-3.41180782404485e-05
-1.68605795862446e-05
-2.18875210166861e-05
-2.2180839430362e-05
-2.50022839756167e-05
-2.83511838725814e-05
-3.27910143469058e-05
-3.66943199595431e-05
-1.46283506236965e-05
-2.52390527666527e-05
-3.31501115170219e-05
-2.29493524067926e-05
-1.21779753795369e-05
-4.08227583926675e-05
-1.75238312164383e-05
-3.06412001281238e-05
-2.95634111882467e-05
-1.56653563226257e-05
-7.82261498251047e-06
-4.42523841297393e-06
-1.8381161876293e-06
-3.65483104638952e-05
-1.35302928039378e-05
-3.62504596390101e-05
-1.80976507471276e-05
-1.06082093620164e-05
-1.54786545444235e-05
-2.00631161818288e-05
-4.74304007656086e-05
-2.39157734483278e-05
-2.63373593764787e-05
-3.04611952782961e-05
-3.36819297976701e-05
-1.20854660757427e-05
-3.42415536823578e-05
-2.73827510857962e-05
-4.09814611187934e-05
-1.56367860422504e-05
-9.62616171423972e-06
-1.28872962672117e-05
-8.88056378072278e-06
-2.78761651431828e-05
-3.58225659368228e-05
-1.3829950398951e-05
-1.88937245404186e-05
1.126958951585e-06
-2.37249682058694e-05
-9.07754152626941e-06
-2.68679825528652e-05
-2.76772478040238e-05
-2.39516609309635e-05
-4.0544460478667e-05
-1.04780013774114e-05
-3.27780931245923e-05
-1.32394514809613e-05
-1.44099561393673e-05
-5.29180274527379e-06
4.1478619794254e-06
-9.91337891663137e-07
-2.6153685106454e-05
-1.76212903826851e-05
-2.9310207343198e-05
-6.98691887715616e-06
-2.69738811341036e-05
-3.28703762741576e-05
-1.70952684635949e-05
-2.48836068344886e-05
-7.96329900771968e-06
-2.82538040790807e-05
-5.51605025687518e-06
-8.39498656490448e-06
-2.67869873151106e-05
-3.35208647000444e-05
-1.545993533054e-06
-1.61589063410667e-05
-5.29030743950066e-06
-2.07695401203926e-05
-2.53479941024591e-05
7.88947435131951e-06
-2.00970697345927e-06
-2.25539779307141e-05
-3.39082576206662e-05
-1.40217505803683e-05
-1.85137939208375e-05
-2.53686821536128e-05
-4.56095689331559e-05
8.99352072940578e-06
-4.13378428357296e-05
-3.11622196361895e-05
-2.83787664155914e-05
-2.53892017866784e-05
-1.99070813606548e-05
-5.1400351905914e-05
-2.20073103542681e-05
-3.37959905251319e-05
-1.40255514061803e-05
-1.91904017971489e-05
-2.85294804046882e-05
-2.62829066374633e-05
-4.49261996301508e-05
-2.43564308604623e-05
-1.77840819926993e-05
-3.45183305665935e-05
-1.89340123259467e-05
-1.26199594491537e-05
-1.70441287335458e-05
-2.48587013131955e-05
-3.98175843863743e-05
-2.09634798005486e-05
-1.76610802314224e-05
-9.80315214720665e-06
-2.80268450436164e-05
-1.87630639043088e-05
-1.18799533005004e-05
-1.27009267672039e-05
-4.0685293872324e-05
-3.44000082566812e-05
-2.22949877293664e-05
-1.66574115108466e-05
-2.1668226208713e-05
-2.06639079213574e-05
-2.65196590194861e-05
-2.94871689901254e-05
-3.07404157717516e-05
-3.01358592133954e-05
-5.20597668398943e-06
-2.65513740940699e-05
-2.15356041688182e-05
-7.60691074154129e-07
-2.54284392862173e-05
-4.04030033650678e-05
-1.17282898826447e-05
-1.27796673566374e-05
-1.21556442672812e-05
-6.95901268515103e-07
-2.22146704989549e-05
-1.17605027314433e-05
-8.04505756474018e-06
-2.87961470782475e-05
-1.23034436192436e-05
7.71444799006797e-07
-2.95851649464337e-05
-1.25121110463857e-05
-1.03498056002224e-05
-3.85998359915751e-05
-1.51409579606869e-05
-2.40334021982183e-05
-1.86800713141845e-05
-2.12963851762136e-05
-2.50827875397952e-05
-4.14428968103077e-05
-4.1944520910333e-05
-2.14643141324826e-05
-1.30663633244416e-05
-2.05090421086647e-05
-1.35920763724464e-05
-9.45968632033911e-06
-2.88599769937805e-05
3.76873568855131e-06
-8.73832596944533e-06
-2.53352804405124e-05
-1.71330138647767e-05
-2.38587708266279e-05
-2.27893385285995e-05
-2.01940330597293e-05
-1.79874506665404e-05
-3.14883965562114e-05
-2.11525511776455e-05
-2.00618367294111e-05
-3.06367514648774e-05
4.48450214033056e-06
-3.37924142330459e-05
-3.4857886541561e-05
-3.11361309573904e-05
-1.62593357524262e-05
-1.38676812063189e-05
-1.34342498270674e-05
-3.64433178713198e-06
-2.04273670208789e-05
-2.56810319616727e-05
-2.383381282984e-05
-1.37879347343657e-05
-2.54202946409929e-05
-2.5437560535352e-05
-2.6889530191911e-05
-1.85562557766675e-05
-4.01768306527801e-05
-2.37528344173564e-05
-2.81856827946156e-05
-2.16309157561422e-05
-3.03062492049538e-05
4.96827591633215e-06
-2.30449016431723e-05
-8.48232814869759e-06
-2.88578153705137e-05
-1.95882783105805e-05
-3.45473386967607e-05
-3.4424847784716e-05
-1.15688899012332e-05
-2.74912603158575e-05
-2.78558658040469e-05
-7.30359961741734e-06
-2.60259298519858e-05
-2.30206470853602e-05
-4.11375924458594e-05
-8.05425899323412e-06
1.04807041068238e-05
-3.83715611114862e-05
-3.2746162010974e-05
-3.57180339060686e-05
-1.2151094809388e-05
-4.24276638012643e-05
-4.7182792211989e-05
-1.39356058234463e-05
-3.52759893388244e-05
-2.21185620435227e-05
-2.11512631285939e-05
-4.1028600373554e-05
-3.20289275668745e-05
-3.47707430611212e-05
-1.87227175199514e-05
-5.31296607483435e-06
-2.86377288488614e-05
-3.0497284929109e-05
-2.22143552193512e-06
-3.51226592020779e-05
-1.18521097821446e-05
-3.85809957818998e-05
-3.03369822591313e-05
-4.31123015660759e-05
-2.73916994969621e-05
-3.9705221605374e-05
-1.75962318643836e-05
-1.41006006616944e-05
-2.12253141613697e-05
-2.41359484783145e-05
-1.02257790427905e-05
-2.88965117580496e-05
-1.30613831790677e-05
-2.50301810795218e-05
-1.8950080837711e-05
-2.0835442353469e-05
-2.35370120049118e-05
4.59120089008758e-07
-1.11450649848723e-05
-9.94494978775708e-06
-1.34146443573284e-05
-3.19884362368373e-05
-1.88140496647544e-05
-1.89771458179128e-05
-1.27365839028421e-05
-2.72625165606184e-05
-3.054601273228e-05
-3.26537981767074e-05
-4.90217122304046e-06
-1.196780682708e-05
-3.95617479010395e-05
-4.82353893965529e-05
-2.64163979201646e-05
-4.08823322595594e-05
-1.8704069434198e-05
-5.20214502855618e-05
6.17094512829333e-07
-1.80633965838791e-05
-5.01233319064905e-05
-5.34104861376984e-05
-3.21102104963408e-05
-2.49021505758137e-05
-2.81688068939238e-05
-1.62070326930347e-05
-1.39488258111794e-05
-2.91978577496518e-05
-4.14095954935165e-05
-2.62341593419582e-05
-2.34194864663402e-05
-5.44327704956941e-06
-4.52736374948026e-05
-1.86553653525394e-05
-4.0187849357742e-05
-9.24310987749524e-06
-2.78776948532481e-05
-2.18272764450393e-05
2.54362913372737e-06
-6.113507424612e-06
-2.31200383579606e-05
-5.5254790362445e-05
-1.40891320181036e-06
-1.13811939081097e-05
-3.06515132383218e-05
-1.5982875629368e-05
-2.90668680972586e-05
-3.01621703198062e-05
-6.71803108536191e-06
-2.60581084499051e-05
-3.84202283274764e-05
3.73584002983966e-06
-1.61070506811376e-05
-1.10510773412914e-05
-4.09465147910485e-05
-1.84189905036334e-05
-7.8398942642421e-06
7.09198651302909e-06
-3.25227846194866e-05
-2.91160849127406e-05
-2.26862638066883e-05
-2.32251265617261e-05
-2.00923290918599e-05
-1.6875674463367e-05
-1.12551834042192e-05
-1.17173638859274e-05
-1.83168441964196e-05
-8.51451450219198e-06
-1.49757731197017e-05
-4.17181620792408e-05
-3.58214853802749e-05
-1.8700723039057e-05
-4.39997802908461e-08
-3.27149135307521e-05
-3.59181969574673e-05
-4.43163443916013e-05
-2.35067286707538e-05
-3.01220310363871e-05
-3.42105986853668e-05
-3.80360985687246e-05
-2.67504738942607e-05
-3.60854488101844e-05
-3.08205655934291e-05
-2.33588559067482e-05
-1.96581319263e-05
-4.48270250362606e-05
-1.38521825961356e-05
-1.44774012714259e-05
-7.2006605267115e-06
-1.71996450198378e-05
-1.69192702633137e-05
-1.12552770201313e-05
-1.96858788265555e-05
-4.79278763440799e-07
-2.04512928288049e-05
-1.29458173205777e-05
-1.59167259812284e-05
-8.04444935676863e-06
-1.4758691179806e-05
-1.93409266236315e-05
-3.15356749404495e-05
-1.89583950856572e-05
-9.23248606801824e-06
-9.90089274349686e-06
-3.78609511204505e-05
-1.8424584561568e-05
-3.76349589816448e-05
-3.05233435741505e-05
-2.77202997919276e-05
-2.24898717958017e-05
-1.07882464998825e-05
-4.06542388205626e-05
-6.14144001150031e-06
-1.44840988551311e-05
-1.89374888249415e-06
-1.154794459499e-05
-1.42207253748949e-05
-1.29021245655715e-05
-2.0031471283173e-05
-3.13818074887712e-05
-3.97782936250681e-05
-1.46005797037087e-05
-1.58222923754682e-05
-3.33115494588521e-05
-1.66491907964288e-05
-1.06834790704357e-05
-1.52979415423184e-05
-3.56866285490141e-05
-1.47126827640665e-05
-2.67571687911612e-05
-2.28604415612583e-05
-2.9960466092169e-07
-2.97670719067825e-05
-2.52312204366621e-05
-2.01920943455751e-05
-2.34391215772146e-05
-5.61515744461489e-06
-3.26556908966698e-05
-3.0270423454064e-05
-4.06624244857982e-05
-2.86524246771255e-05
-2.77580616007814e-05
-4.15516407640412e-06
-2.43892871749222e-05
-4.62322641906932e-05
4.19688539534136e-06
-2.86560141870059e-05
-1.46820266998863e-05
-2.68016599971287e-05
1.57007411436614e-06
-3.70329480252628e-05
-1.02735411360842e-05
-4.28724087033433e-05
9.62665747931442e-08
-4.29499182830871e-05
-3.06934472286268e-05
-2.410675856709e-05
-8.22184234046886e-06
-2.1268887059419e-05
-1.0902043156243e-05
-6.58043235937235e-06
-4.83157663458746e-05
-2.78550006244462e-05
-1.37181741001978e-05
-1.11678926486664e-05
-2.93008729701023e-05
-3.3556014831692e-05
-2.83814088567781e-05
-2.98764106896081e-05
-3.02564701281695e-05
-3.63831833743109e-05
-1.32289638443085e-05
-1.55059973456619e-05
-1.95193742913185e-05
-2.52590154230706e-05
-4.63640650854988e-05
-1.36024308226047e-05
-1.91383750761675e-05
-2.70096088557609e-05
-1.14149627738223e-05
-4.3153887564171e-05
-2.37769387538691e-05
-5.3192458810749e-06
-9.90006100436656e-06
-3.1960516447174e-06
-2.71117191339571e-05
-1.41600952013938e-05
-1.98117987166847e-05
-5.95508753241795e-06
-3.29556268347477e-06
-2.72743454191244e-05
-1.74363573500451e-05
-6.71327488710614e-06
-2.82344420634104e-05
-2.96477980642279e-05
-2.40868900218145e-05
-3.06909202669337e-05
-1.60285273536899e-05
-5.18111946824946e-05
-1.27672971284463e-05
-4.75771423499517e-05
-4.05150741651633e-05
-2.16111726249088e-05
-2.89281725036718e-05
-7.38276985140269e-06
-7.76131918879251e-06
-2.31557529496653e-05
-1.95363180592022e-05
-1.768317803055e-05
-2.58359162344015e-05
-3.89421812150394e-05
-2.67008530433276e-05
1.84531537625767e-05
-2.3666619543897e-05
-1.488023590144e-05
-2.53971182135114e-05
-1.74572933428917e-05
-2.82630231499421e-05
-1.00440460987529e-05
-3.43830272032881e-05
-3.08336017547631e-05
-5.69459587932495e-06
-2.32211886575897e-05
-3.12157702048915e-05
-1.2761452800457e-05
-2.47575385816431e-05
-2.83002357685958e-05
-3.65697281978906e-05
-2.42985218567912e-05
-4.4728948745016e-05
-2.01670159232821e-05
-2.22709194653943e-06
-2.24298814989743e-05
-1.27590469582012e-05
-3.10730262098006e-06
-1.47543021619505e-05
-5.60952089729236e-06
-4.05463727989445e-05
-1.43334150713023e-05
-1.73993437904546e-05
-1.02478327246395e-05
-2.6278428714274e-05
-4.93986858628014e-05
-2.19115432508081e-05
-5.24774761337884e-05
-5.19885817123823e-06
-2.79532565657378e-05
-3.0304813990556e-05
-2.26645273628661e-05
-3.44817199662259e-05
-1.13720777400459e-05
-2.27190768274277e-05
-3.03189732953252e-05
-2.98607433185155e-05
-2.5845572996881e-05
1.00665251566833e-05
-4.19730524819259e-05
-3.2435252721636e-05
-4.8153303374012e-05
-2.81410759719305e-05
-2.79714772303107e-05
-1.86195571106165e-05
-3.2382982772045e-06
-2.5807036188698e-05
8.13431097106192e-06
-1.26782763959503e-05
-3.41571735626267e-05
-2.86736913170111e-05
-6.38203428523819e-07
-2.70895075662775e-05
-1.50813315462849e-05
-2.64681761304508e-05
-3.96688916124847e-05
-4.17259354468687e-05
-2.98221295636877e-05
4.52459901315281e-06
-4.59305975943759e-05
-3.79338270700796e-05
2.85050910059711e-06
-1.85623269275307e-05
-1.99322930807447e-05
-1.75195559201635e-05
-3.85505687628659e-05
-4.53536252338869e-05
-1.62060157152437e-05
-4.42415364097395e-06
-3.04848857344174e-05
-1.06351529574608e-05
-6.59035030007961e-06
-1.98147794154438e-05
-1.59041997396831e-05
-2.469351240338e-05
-1.80242485905025e-05
-3.68558111394549e-05
-3.27957182086691e-05
-2.03260078992423e-05
-2.30560200984497e-05
-2.19205434167713e-05
-4.64093372245598e-05
-3.11727218731065e-05
-2.56636717015622e-05
-1.4944185183869e-05
-3.70617276978854e-05
-1.48039443566883e-05
1.77408088494344e-05
-4.59853282185168e-07
-2.94926752164662e-05
-1.06194458633871e-05
-1.2353687689053e-05
8.7929125074335e-06
-1.8802354434574e-05
-5.05879405634303e-06
-7.10820869325914e-07
-2.35961188839159e-05
-5.4766809026865e-05
-8.46253604328954e-06
-3.36979555072728e-05
-2.89981268627284e-05
-2.77790406240777e-05
-1.26109407057033e-05
-4.36237256408308e-05
-1.95474845426157e-05
-4.05922648575627e-05
-2.44763516198145e-05
-3.96747881258253e-06
-3.11961653713899e-05
-8.65739274658781e-06
-3.01229903455961e-05
-3.18936540890699e-06
-2.04714449897146e-05
-1.7631930091126e-05
-2.70187071565593e-05
-3.91734949064161e-06
-4.89566891524819e-05
-2.22694574341277e-05
-2.38004196165199e-05
-1.69750237047922e-05
-3.88974694020255e-05
-1.39175615249708e-05
-3.28193284648713e-05
-1.59006415114282e-05
-3.73136522827937e-05
-3.52594179069631e-05
-2.24826281884942e-05
-3.94897930134215e-05
-1.25331552951015e-05
-2.36696686935343e-05
-5.08561362639383e-05
-4.49799682514043e-05
-2.62683852764069e-05
-2.08728161765227e-05
-1.12974860095979e-05
-1.80858055122025e-05
-2.22373501195172e-05
-3.21454501386386e-05
-4.36730474002226e-05
-8.05558273901608e-06
-3.61015208160952e-05
-3.79579362847766e-06
-1.63955505028358e-06
-4.52323940518299e-05
-3.30876079500575e-05
-5.15694645657325e-06
-2.03999151335251e-05
-1.01262745195569e-05
-1.13684122813488e-05
-3.09054903921659e-05
-2.46194057442053e-05
-2.52708652572892e-05
-1.32615511736645e-05
-3.12254595110206e-05
-2.34668563382874e-05
-2.21996829980346e-05
-2.15672886399023e-05
-3.66565041442909e-05
-2.72759190916843e-05
-3.96885477704794e-05
-3.99973197438344e-05
-3.05093986103291e-05
-2.81130870114482e-05
2.86626145459663e-07
-2.66656699471415e-05
-3.32575474582844e-05
-1.41769619708643e-05
-3.25138682595505e-05
-3.25542237263346e-05
2.32891440337731e-06
-4.81365652295691e-06
-2.48015975057579e-05
-1.29708135115873e-05
-2.71959551280853e-05
-3.1402019877039e-05
-1.36787980769026e-05
-1.73639794463226e-05
-6.71278742671771e-06
-2.54542126145547e-05
-2.03544132558888e-05
-2.62335454836193e-05
1.24987134094603e-06
-3.01084892294221e-05
-6.18273456599283e-06
5.73636697230796e-07
-2.54168139844645e-05
-1.40516592428236e-05
-1.04977926790892e-05
-5.23916501650751e-05
-2.471427981041e-05
-3.19149805175495e-05
-4.96304102590395e-05
-2.97672003783642e-05
-2.09368433903456e-05
-1.72646239136086e-05
-2.79815846997843e-05
-2.99124073213691e-05
-2.62613969878897e-06
-3.75453453133116e-06
-1.59963177794209e-05
-2.69655839331987e-05
-9.57193794973585e-06
-1.98216542078144e-05
-3.03078546360306e-05
-2.61943420072437e-05
-1.64071378762955e-05
-2.31955999860792e-05
-2.54684506704547e-05
-1.85069489299849e-05
-2.18446621675966e-05
-2.20323481652014e-05
-1.41438409276393e-05
-2.30400593135775e-05
-1.89619292385845e-07
5.19575726666553e-06
-2.39509219667561e-05
-8.79220191717589e-06
-1.65361851249101e-05
-3.54880900265165e-05
-1.44037427337718e-05
-8.84931286439848e-06
-2.85156586509696e-05
-2.38703861187483e-05
-1.51791337001056e-05
-2.5420885905545e-05
-1.38144026880756e-05
-5.61290204500359e-06
-1.65766934287961e-05
-1.77346063876961e-05
-2.29717538752692e-05
4.52428148465285e-06
-1.71857315738964e-05
-4.23935494385421e-05
-3.37019805522147e-05
-2.55057600122978e-05
-3.50633982771514e-05
2.61021722690421e-06
-2.55174745933913e-05
-4.00973328512212e-05
9.63045034821575e-06
-3.88023705997881e-05
-2.06450490186056e-05
-1.68010484240836e-05
-2.4904886011532e-05
-3.84696688914237e-05
-7.35620397912013e-06
-1.86574823333406e-05
-4.21948923684434e-06
-1.01497055788633e-07
-3.62917386367005e-05
-2.21854530069312e-05
-5.43026301919137e-05
-2.93126370754719e-05
-4.04300953811757e-05
-3.41122069111264e-05
-9.26500781694899e-06
-5.20835360461097e-05
-4.01718893462505e-05
-1.68092164012201e-05
-1.45133040814319e-05
-2.90036175797038e-05
-3.90483983357317e-05
-3.06678631967435e-05
-1.95631975807242e-05
-1.75097796269565e-05
-4.66672878481071e-06
-2.70032751216574e-05
8.70027740376685e-06
-3.67034085902282e-05
-3.40145822460362e-05
-1.06964063187562e-05
-1.66357968343927e-05
-2.1518479931989e-05
-3.80241342264336e-05
-1.32044392338774e-05
-2.29913413499818e-05
-2.24826910196754e-05
-2.42830151444266e-05
-2.83639201839154e-05
-4.53481767637904e-05
-2.44919213199789e-05
-1.59382157124429e-05
-4.62417205077912e-05
-2.44245660747705e-05
-1.98117469845029e-05
-2.97581417496608e-05
-2.18465851061438e-05
-2.03676340688608e-05
-9.80556925228687e-06
-5.09660051852192e-06
-2.66145008832473e-05
-3.40761887610921e-05
-2.04321834222602e-05
-1.38234638423778e-05
-1.82770322857959e-05
-4.07898526863761e-06
-3.07000211844795e-05
-1.47266766308027e-05
-2.48921132528399e-05
-2.24935305250261e-05
-1.97393804559383e-05
-7.03877643722319e-06
-3.94405259604175e-05
-2.6210613412643e-05
-2.91542465259434e-05
-1.66936225102215e-05
-3.01343575511807e-05
-4.21791301308782e-05
-2.55620448894041e-05
-2.85922416562616e-06
-4.75155845295617e-05
5.64621288470626e-06
-1.49742052272015e-06
-1.14421267730625e-05
-1.53863426253284e-05
-2.0097298537429e-05
-1.87724389958265e-05
-8.89283682124876e-06
-3.33211700075992e-05
4.19867702451498e-06
5.24442447625492e-06
-7.4412631201804e-06
-3.37873589818117e-05
-3.48572469396305e-05
-2.04181795466872e-05
-3.57924954062701e-05
-1.57358301707687e-05
-1.55293248848596e-05
-1.01048825444814e-05
-1.47385650129046e-05
-3.21812386428435e-05
-1.6369596739328e-05
-3.23301338541086e-05
-3.36767753615535e-05
-1.99124088501917e-05
-3.47141352597036e-05
-3.38174762929194e-05
3.43970888117785e-06
-9.73567406926812e-07
-1.91188099562851e-05
-1.55654269883506e-05
-5.6243560845896e-06
-6.47326212770675e-06
-1.72939824846361e-05
-3.21901585660417e-05
-4.02042836874059e-05
-4.57655295949369e-05
-2.76478893436876e-05
-3.06771260341428e-05
-2.52591629508242e-05
-1.43671349685058e-05
-7.40329312608116e-06
-2.69643588065553e-05
-1.48838917923385e-05
-1.07427536427797e-05
7.9496329866163e-06
-1.09336263754304e-05
-1.82959093671917e-05
-3.61650297856161e-05
-4.5487242723837e-05
-1.72137450909447e-05
-4.78552012602697e-05
-2.24170836650882e-05
-3.77648051476273e-05
-3.28690227824884e-05
-2.51513001916495e-05
-1.62263785356653e-05
-2.47221172959422e-05
-2.96265500926377e-05
-1.52261306154394e-05
-2.76587177180783e-05
-7.17898382903007e-06
-4.03232324293361e-06
-1.37742622196996e-05
-3.57077010841476e-05
-4.48134715054284e-05
-3.24174667028498e-05
-1.9999235935669e-05
-3.75899726241394e-05
-2.29777331014531e-05
-2.78438236835166e-05
-9.99891072580549e-06
2.0543859186852e-06
-2.11106122150338e-05
-2.08147586040383e-05
-1.58297180552769e-05
-1.73037902188234e-05
-5.87179158601555e-06
-1.26176478098427e-05
-9.8474055066315e-06
-1.22698360780322e-05
-2.430070543394e-05
-2.38233788818124e-05
-2.61675803602695e-05
-1.05765388066314e-05
-2.10697634978139e-05
-4.16129287897468e-05
-4.21246871252228e-05
-1.71437188217548e-05
-7.68700286689801e-06
-1.56817279010127e-05
-1.91217615668034e-05
-2.31029629008055e-05
-7.01411160515124e-06
-2.52950931356339e-05
-4.06949499433873e-05
-1.19754340011319e-05
7.93171519889164e-07
-1.1405364643164e-05
-1.62021778582973e-05
-1.19999113576223e-05
-3.05075121769937e-05
-3.38491010490202e-05
-1.02717124412587e-05
-3.60539745231848e-05
-3.1660829675552e-05
-6.10093986682453e-07
-2.78532770637737e-05
7.12944681495696e-06
-2.8629434407945e-05
-1.30953930489736e-05
-2.29413987379866e-05
-2.73795961109808e-05
-3.80950631738917e-05
-2.70727423509733e-05
-3.57865823241536e-05
-2.84666151704198e-05
-2.954422515423e-05
-4.49960383739585e-05
-1.89403559831113e-05
-3.19385013061344e-05
-2.69644875523096e-05
-2.1566848978468e-05
-2.74245801826832e-05
-5.36614098007599e-05
-2.77537031963065e-05
-2.52160855735737e-06
-3.24814234931862e-05
-2.89789240952929e-05
-5.66234272908301e-06
-4.00757773897299e-05
-3.18875510448646e-05
-2.69385660595706e-05
-2.00940100010672e-05
-1.29981293613067e-05
-2.57062312393273e-05
-9.14575843252441e-06
-2.15959463198721e-05
-3.90637646547893e-05
-1.62426268639764e-05
-3.53483528534599e-05
-1.97863595257198e-05
-2.9207631431449e-05
-3.54478188262906e-05
-1.51515534592412e-05
-3.15155594605436e-05
-3.03473073154678e-05
-2.81630733078801e-05
-1.14581161573651e-05
-3.27921442619883e-05
-2.3426277517368e-05
-4.02646857247488e-05
-1.94602920839078e-05
-1.75067320055484e-05
-4.03555330804867e-05
-1.43135453069519e-05
-3.48069613324042e-05
-2.463134199284e-06
-2.04456948165409e-05
-4.86629403033085e-06
-2.98013968774841e-05
-1.90274082190023e-05
-1.54859600040697e-05
3.00488253763694e-06
-3.07770453543684e-05
-2.74548381655798e-05
-1.56448472549932e-05
-1.73327606629649e-05
-2.57086838791266e-05
-4.02978228855583e-06
-2.23134920957551e-05
-2.42625806522862e-05
-2.07643712902361e-06
-2.29047889382998e-05
-4.40181331973327e-05
-1.90365957407699e-05
-2.13842888432325e-05
-3.58833467786206e-05
-1.0232257026785e-05
-2.37128813122744e-05
-1.67527969986671e-05
-9.41316147334871e-06
-1.88162908567917e-05
-1.89121183570469e-05
-3.34878323793829e-05
-1.67639656261337e-05
-1.96090150418853e-05
-4.34483763943184e-05
-2.31884057256237e-05
-1.30121105810289e-05
-3.59053147351394e-05
-1.70689234318862e-05
-2.01763762914164e-05
-1.43927287917815e-05
-3.88837694445121e-05
-6.16555947329727e-06
-3.2235500267714e-05
-1.74784480583026e-05
-3.90245523719327e-05
-3.14935875921928e-05
-2.30735185596551e-05
-1.24043937855503e-05
-6.56996208071203e-06
-2.24151264992966e-05
-1.18207898834963e-05
-1.13364269211328e-05
-1.36462681548158e-06
-5.05780631237314e-05
-1.63325628766003e-06
-9.8924546099866e-06
-1.82892023189035e-05
-1.7617793499497e-05
-5.96996337191401e-06
-3.55835169451824e-05
-1.69947409964574e-05
-3.24335943037336e-05
-1.53980513926208e-05
-4.36662819992168e-05
-4.37253016127955e-05
-2.35780010828536e-05
-2.2700931199049e-05
-2.90288659383617e-05
7.16780230779936e-06
-2.15805205465704e-05
-2.77572668216629e-05
-2.23143926603965e-05
-2.80295516299986e-05
-3.76804064300098e-05
-9.87574268488722e-06
-1.51124182261796e-05
7.96286107331144e-06
-3.44453182673009e-05
-1.24287413088903e-05
-3.01776699708824e-05
-2.26667486300647e-05
-2.67528566187486e-05
-2.60445945693594e-05
-1.64052225925838e-05
-3.26578581078279e-05
-1.67705884187803e-05
-2.66303836426949e-05
-3.18454962269164e-05
-4.34253540394286e-05
-2.89542032032185e-05
-3.80906098015142e-05
-1.72035580601106e-05
-7.50173347767851e-06
-1.40953488194443e-05
-3.49570841086011e-06
-2.15974891915359e-05
-1.40651474588147e-05
-2.10326596375907e-05
-2.87611954990876e-05
-3.79005702768226e-05
-2.54052199900459e-05
-2.33446066970387e-05
-2.11368407907389e-05
-1.30922715015659e-05
-1.18904938886063e-05
-1.68752956808598e-05
-2.90612590925229e-05
-2.49479351249422e-05
-2.13293465883511e-05
-1.62913128649894e-05
-1.66019235656122e-05
-2.91689606757156e-05
-1.70441914913641e-05
-2.92008801519725e-05
-5.28991076547796e-05
-2.69695129712743e-05
-3.47188628626953e-05
-9.91574365595225e-06
-1.69109994222999e-05
-3.16683740601346e-05
-5.47729046173152e-06
-3.57536321195553e-05
-2.80582128791993e-05
-2.49924916986837e-05
-3.38783254205723e-05
-2.19441790879596e-06
-1.6789477789333e-05
-2.73208128707713e-05
-2.96303359724323e-05
-2.88047788194617e-06
-2.31159478335693e-05
-1.41056526250235e-05
-4.23274191096427e-05
-1.86194257784426e-05
-1.38284342635329e-06
9.52939333582013e-06
-2.13116091351197e-05
-3.81800002053057e-05
8.81991212304877e-06
-1.62658104395007e-05
-3.6878335359318e-05
-4.05487108377064e-05
-1.49943146506887e-05
-1.07743818434569e-05
-1.21972066821239e-05
-2.39755570939597e-05
-2.56395285912403e-05
-6.55733209019838e-06
-1.80024243341283e-05
-1.83408216624021e-05
-3.10774124870918e-05
5.18225230915896e-06
-3.21842680234567e-05
-3.45847503580161e-05
-1.63635524827358e-05
-1.28898565115052e-05
-3.46164304302504e-05
-4.69298630846534e-06
-1.40279553795053e-05
-2.45412836702005e-05
-9.98723837088354e-06
-4.58884544165918e-05
-2.19181581164536e-05
-2.64995999419126e-05
-3.14970367538909e-05
-1.02168191637694e-05
-1.16837185697849e-05
-1.52455639456326e-05
-4.12127840766413e-05
-1.16961090169815e-05
-7.36078126949803e-06
-7.70221971102449e-06
-2.58692959353326e-05
-2.80164706313586e-05
-1.42424533051156e-05
-1.87856176877184e-05
-1.99217064581838e-05
-8.2437299183976e-06
-4.45289641025776e-05
-1.3583821470104e-05
-1.43537294852569e-06
5.85764108117728e-06
-3.54565977532045e-05
-3.27707872609989e-05
-1.03234110224416e-05
-2.61890272535709e-05
-1.45573909947628e-06
-3.48119630554958e-05
-3.66370420861755e-05
-1.0990669632568e-05
-1.22922124149412e-05
-3.4108401003058e-05
-3.49989603746364e-05
-1.87506750409858e-05
-7.99727144162923e-06
-2.90311650302061e-05
-1.70659568302306e-05
-1.56281987094853e-05
-1.77677273904961e-05
-3.33738332652212e-05
-1.20580957618127e-05
-3.84159826147317e-05
-3.17432318053108e-05
-3.12411952760453e-05
-3.11260720199472e-05
-1.29823461288007e-05
-2.41237497331676e-05
-1.61229872882185e-05
-1.01455124812312e-05
-2.49375871226388e-05
-4.32273018637859e-05
-1.77005319430423e-05
-2.41050222274691e-05
-2.41591135861315e-05
-2.9493002388844e-05
-1.24437455162675e-05
-3.15891496331834e-05
-2.61005095297428e-05
-3.08712637053927e-05
-3.80624507133378e-05
-4.54298119303701e-05
-9.59594380623814e-06
-2.79450179287094e-05
-1.66512488875666e-05
1.54222202472039e-06
-1.56714957746949e-05
-3.27187794098383e-05
-3.50859466861018e-05
-6.15117719775763e-05
-2.37375659884206e-05
-4.94401621206982e-05
-3.04430498462586e-05
-3.49422448730548e-05
-2.0302641949064e-05
-4.91022855107754e-06
-2.50406696220148e-05
-3.04152531464305e-05
-4.76987292891837e-05
-4.35382395079004e-05
-2.54072577827786e-05
-1.02346210288519e-05
-2.93520382600578e-05
-3.22139855956011e-05
-2.41292966056839e-05
-1.78289840934021e-05
1.7978804241782e-06
-2.03706830751534e-05
-2.93585610271186e-05
-1.28929806214189e-05
-1.82310621556236e-05
-1.01589545837936e-05
-5.71203052152506e-05
-3.91321988974453e-05
-3.77042249582447e-05
-2.04206469035583e-05
-2.74908678686673e-05
-2.32834377793577e-05
-4.21785769090313e-05
-8.27150533732802e-06
-2.02363418653778e-05
4.14027779949478e-06
-3.90856966320677e-05
-3.75897800353319e-05
-1.79704785605112e-05
-1.04015628595506e-05
-2.19796562479174e-05
-2.8736187585883e-05
5.68681497009858e-07
-1.99513886089898e-05
-1.65262993736134e-05
-6.10614197056424e-06
-4.61991869634361e-05
-3.51262075286161e-05
-2.27721520022068e-05
-1.88018253288258e-05
-1.89562792171784e-05
-1.89980150918274e-05
-1.23531256977282e-05
-4.780767233809e-06
-2.34375539209729e-05
-2.33382718513515e-05
-6.22488963709948e-06
-6.98870290465239e-06
-2.75217282309424e-05
-3.83309993414947e-05
-2.30250583919668e-05
-1.61363511472979e-05
-2.66179504273419e-05
-9.14390828691833e-06
5.75253293510004e-06
-2.51347463457112e-05
-3.24586622802024e-05
-2.33342407249553e-05
-7.49308632001834e-06
-1.68610818040127e-05
-2.79787974357343e-05
-3.2145623052182e-06
-2.37067767356056e-05
-2.39317945033205e-05
-1.73554271861095e-05
-1.3226856581495e-05
-6.0535489927362e-05
-3.26303793243462e-05
-1.19571411750761e-05
-2.03724507472402e-05
-3.12974551753421e-05
-2.41970966791519e-05
-2.53452359899383e-05
-1.4208677556684e-05
-5.97189222944477e-06
-2.48224065755774e-05
-2.69177295557548e-05
-2.70684495606408e-05
-2.09274626480554e-05
-9.91039348374137e-06
-4.00674855916547e-05
-4.63343737458687e-05
-3.64226664420424e-05
-1.69656084425954e-05
-1.94881504277403e-05
-1.45894358181071e-06
-5.48036559460793e-07
-3.92972833749513e-05
-3.57913962205291e-05
-1.90965164381277e-05
-7.58229993183814e-06
-3.71931493346567e-05
-5.65803016609835e-06
-2.20079354550192e-05
-1.35603506173772e-05
-3.03284592926672e-05
-2.09095610550921e-05
-2.24458874690486e-05
-1.05939155720246e-05
-1.91205022412687e-05
-2.044079840413e-05
6.52772267671164e-06
-2.29787222834779e-05
-3.39915445044172e-05
-1.17879490207781e-05
-1.21896129437958e-06
-2.65928331068371e-05
-4.52410881766391e-05
-4.50521496947955e-05
-1.93544798103891e-05
-1.55215055372076e-05
-2.27086081149229e-05
-2.71503105995437e-05
-1.70978854788236e-05
-1.91857273868911e-06
-3.48477097537375e-05
-2.97515519270711e-05
-2.27126729977737e-05
-5.77990375930469e-05
-3.3888035893708e-05
-2.69648778383432e-05
-2.4704282952545e-05
-2.62314315322049e-05
-2.5230009795311e-05
-2.29359842447218e-05
-5.16682084737514e-05
-4.69476488094245e-05
-2.73663475908646e-05
-2.40960712630048e-05
-1.71329103761939e-05
-5.93066578849554e-06
-3.47231050574418e-05
-2.52883688960094e-05
-4.45530834083948e-05
-1.71298915782124e-05
-2.30040726448996e-05
-1.70209244463504e-05
-3.39201708412558e-06
-4.04233568620007e-05
-3.24767671757727e-05
-3.36624498041037e-05
4.48263435499035e-06
-2.92322282442297e-05
-3.07939554077608e-05
-1.34072533222552e-05
1.02650513112872e-06
-3.8859331888971e-05
-8.59099720071621e-06
-2.37930409718359e-05
-1.03844322206252e-05
5.01004492336095e-06
-4.64294537247892e-06
-4.17973273341313e-05
-2.40167668772447e-05
-2.99736121606137e-05
-2.86450330834569e-05
-1.88318166296346e-05
-2.2734107064063e-05
-2.26060785405257e-05
-2.82915057364012e-05
-1.96749422686146e-06
-1.22340642702576e-05
-1.77600595167902e-05
-2.50207533882366e-05
-2.91356389898478e-05
-1.86304276540421e-05
-4.13801684907165e-05
-2.05992024693839e-07
-2.04436410938435e-05
-2.92064275127051e-05
-2.64995249491503e-05
-3.24521619701927e-05
-3.66997521654166e-05
-8.35711680997169e-06
-1.88791787457236e-05
-3.2010176671925e-05
2.75685265032521e-06
-1.92746591068585e-05
-3.06490363459176e-05
-4.19504867565923e-05
-2.45297149469031e-05
-4.37358843980874e-06
-4.79283743090352e-05
-1.61018421694243e-05
-6.37352414345994e-06
-3.64003326789176e-05
-3.02091223002068e-05
-2.04534596946136e-05
-2.16002690694782e-05
-4.36587426664906e-05
-1.87903221713047e-05
-2.16040012122645e-05
-4.51206084648208e-05
-3.64564388178302e-05
-2.96278471699575e-05
-5.6759484640048e-05
-1.45030186651932e-05
-1.13833892572125e-05
-2.57446295869222e-05
-1.82867737140745e-05
-1.1876404131541e-05
-2.94858570638858e-05
-1.00202132171953e-05
-2.63263209381074e-05
-4.19685836311064e-06
-1.58868236000991e-05
-2.71124732063785e-05
-2.60212558363838e-06
8.58950007523684e-06
-2.52517268561626e-05
-2.13510593756235e-05
-3.4943515687168e-05
-1.97594592160846e-05
-2.46211279235926e-05
-1.8908833831281e-06
-2.41235661632937e-05
-3.75454313093474e-05
-2.05903545004199e-05
-1.02870253012041e-05
-3.98346272456833e-05
-6.75531651001899e-06
-1.75259552119007e-05
-2.49670009489352e-05
-9.21354167813092e-06
-3.09731879862842e-05
-2.41486171596902e-05
-2.36928374104582e-05
-2.7188734533532e-05
-1.38356606428434e-05
-1.38320932740881e-05
-2.49555941047509e-05
-3.89570854672621e-05
-8.65910679374844e-06
-6.406246830177e-06
-3.73600066772455e-05
-1.44362639228265e-05
-4.59015798665699e-05
-1.9483858345405e-05
-2.91605003699133e-05
-2.97297267516232e-05
-1.16831728243745e-05
-2.33588323425624e-05
-2.48035180757965e-05
-2.76896289552894e-05
-1.70488449436951e-05
-6.07205164846347e-06
-2.91485139262332e-05
-2.44362431287936e-05
-5.48055634519992e-06
-1.75432379922699e-05
-7.26622859034576e-06
-2.8564250742512e-05
-1.57168806314029e-05
-6.40706866696976e-06
-2.69541569444609e-05
-4.19697194945215e-05
-1.28166949303663e-05
-4.26070408196806e-05
-3.42480525156423e-05
-1.9492856331667e-05
-5.70480070868328e-06
-4.00538077828141e-05
-2.19759726904922e-05
-8.39824626144461e-06
-3.86650145285891e-05
-1.22389461089213e-05
-2.82803024043037e-05
-1.25051432936782e-05
-2.05480849233237e-05
5.94904987945824e-07
-3.87569801635989e-05
-3.61844181902725e-05
-1.98672371016718e-05
-2.85181698567955e-05
-4.57215075302229e-06
-3.77097115129155e-06
-2.71593221566885e-05
3.86563300311007e-06
-3.45675580070033e-05
-2.42621971979547e-05
-4.1758203459466e-05
-3.01877070517675e-05
-1.62661570977287e-05
-3.96914306820787e-05
-2.99194593684797e-05
-7.2569096289568e-06
-3.00312014128069e-05
-8.66352074771913e-06
-1.40751201779077e-05
-4.02188691589394e-05
1.46744489070871e-05
-3.06638813461872e-05
8.09278407440258e-07
-9.92283900393693e-06
-2.43828665510328e-05
-2.48182780832699e-05
-4.44922250437459e-05
-3.20434868239006e-05
-9.49695014691702e-06
-7.18711560224705e-06
-2.20269246807536e-05
7.92863144201794e-06
-3.19776612134675e-05
-4.85325709802881e-05
-1.09534478838769e-05
-2.70663904859859e-05
-2.5401506708677e-05
-1.25190623059755e-05
-3.91356913281607e-05
-1.36544577727388e-05
-2.81672816688882e-05
-3.21258012549192e-05
6.49875871035741e-06
-3.17294529035875e-05
-2.05198480116645e-05
-4.00539164228308e-05
-1.09214761948876e-05
-3.77660862315778e-05
-2.68317251107944e-05
-2.14744528931192e-05
-6.64559269319865e-06
-1.31619219881008e-05
-6.57765244418491e-06
-1.14348617659859e-05
5.87238645101975e-06
-2.49563718687803e-05
-4.33848860807899e-06
-3.77170585688633e-05
-1.12090725648356e-05
-1.99839221192762e-05
-1.99820930365939e-05
-4.41881526760877e-05
-8.86276101364259e-06
-2.13788952164627e-05
-1.80131650057768e-05
-6.27671778010222e-06
-1.0116808795232e-05
-1.61422355205378e-05
-1.66608696274408e-05
-1.73426362946678e-05
-4.84133217131169e-05
6.70698334810123e-07
-2.24448205578792e-05
-3.22272187795709e-05
-2.59065000438401e-05
-5.00131164046077e-05
4.81824682066273e-06
-4.28170934770418e-05
-2.9993398604706e-05
-2.8057958142033e-05
-1.03154949224091e-05
-1.6926470252641e-05
-1.61498636778247e-05
-3.469238096322e-05
5.2385244252843e-06
-5.70026364926718e-05
-2.92762890013355e-05
-9.22954642164682e-07
-3.45986562662732e-05
-2.62106115350936e-05
-3.0120488972216e-05
-2.15117049296793e-05
-3.60282710056958e-05
-5.49285150018042e-05
-2.95045725993222e-05
-8.8126985036432e-06
-2.83646669165292e-05
-3.14529416418561e-05
-1.50057523707477e-05
-2.07831896738734e-05
-2.11929757587311e-05
-3.01672178054547e-06
-1.82704740096319e-05
-1.65936392613463e-05
-2.45324663206842e-05
-1.81587933559038e-05
-2.66776937412418e-05
-1.10027743723772e-05
-1.08762489643786e-05
-1.62569610521925e-05
-4.9309498144075e-05
-1.43720208072561e-05
-3.29534605787262e-05
-3.17776845867167e-05
-9.39542790501081e-06
-1.99249302523082e-05
-4.48824706372583e-07
-2.84338387616843e-05
-1.00342720396884e-05
-3.69728894629624e-05
-2.4003998739867e-05
-3.29695314462152e-05
3.93290379626827e-06
-2.3699161115181e-05
-2.89905365750344e-05
-2.76978077013295e-05
-6.6271109192461e-06
-3.56073228926201e-05
-2.52328484501124e-05
-3.68545928723225e-05
-7.68487992833765e-06
-1.82555175766668e-05
-3.20331940453793e-05
-2.75839318632251e-05
-1.61770183504711e-06
-1.34199179039981e-05
-1.81719361089092e-05
-2.85590869291375e-05
-1.65656975924738e-05
-1.6573162752363e-05
-1.12633396175691e-05
-1.74510985305658e-05
-2.49628886523972e-05
-4.50353089022465e-07
-4.07862224895835e-05
-2.59872001933803e-05
-1.75443170449751e-05
-2.51461789011473e-05
-2.37514308667315e-05
-3.4522592720243e-05
-3.3190312695804e-05
-6.02185950734671e-06
-2.41242343387366e-05
2.78385776041642e-06
-1.55258159426519e-05
-2.10191294294233e-05
-3.10405001889484e-05
-5.29803807495347e-06
-2.37951424315931e-05
-1.57273063503246e-05
-4.19042547546163e-06
-1.78485692493417e-05
-2.47738260004047e-05
-4.32507503004391e-05
-3.41206407978228e-05
2.20042561838209e-06
-2.4632029029539e-05
-2.90028289521252e-05
-1.15221532006916e-05
-1.49378746531113e-05
-1.80915943763299e-05
-4.02963828607821e-05
-1.6969008264123e-05
-2.31410361450855e-05
-2.53168167088448e-05
-2.49799684222361e-05
-1.24471802297745e-05
-1.58202119774391e-05
-4.05922245309654e-05
-1.24630426748058e-05
-1.97199223340681e-05
-2.11189051237195e-05
-2.19055407033777e-05
-1.41157173379283e-05
-1.088232756405e-05
-2.96192480232745e-06
-4.41734181961295e-05
-1.96611685112442e-05
-5.23351743367827e-06
-1.90476080215295e-05
-1.98808794613351e-05
-2.23240516827771e-05
6.58298214148042e-06
-1.74637769089919e-05
-3.19896864504637e-05
-3.76781898709297e-05
-3.93780954502422e-05
9.09668408594198e-07
-3.73173319226086e-05
-3.74538562506704e-05
-1.67500594764201e-05
-1.98713303721154e-05
-2.0464575469408e-05
-1.68085314961867e-05
-3.1179259748629e-05
-3.66439269014896e-05
-2.60751748465702e-06
-1.71038934279499e-05
-4.00376149544919e-05
-4.09294425363157e-05
-3.82335311844693e-05
-2.34840211896163e-05
-3.77448712147277e-05
-1.59199597626107e-05
-1.43622958285212e-05
-2.48606866838544e-05
-1.03878850487922e-05
-9.32459036711507e-06
-1.48508604901297e-05
-2.43035402466656e-05
-2.14925428577946e-05
-2.48296616531024e-05
1.64717722330541e-06
7.72889526185097e-06
-9.28475016778388e-06
-3.35214257745767e-05
-2.39538345375812e-05
-1.97017054846399e-05
-4.38313325234165e-05
-1.40233485999602e-05
-3.03150905228488e-05
-2.34397651648956e-05
-1.13584381471782e-05
-4.07816152916738e-05
-2.50493511057726e-05
-2.53601754944678e-05
-4.41237750378878e-05
-2.88078970097653e-05
-1.13313075258185e-05
-1.51249229786484e-05
2.78092192033162e-07
-3.12226890255987e-05
-1.58933230958977e-05
-2.73427239100894e-05
-2.61319778889135e-05
-1.48897811200279e-07
-7.01652918191542e-06
-2.08071449678628e-05
-2.72051346576396e-05
-2.71252773850031e-05
-2.70769789976078e-05
-3.96690120492897e-06
-1.79281779276126e-05
-2.74013538851684e-05
-2.63002791592871e-05
-1.83669991362489e-05
-2.84431256439724e-05
-4.99662995412867e-05
-9.51142125903825e-06
-2.55679070143824e-05
1.35831337733382e-06
-2.93408908511615e-05
-2.18803686238615e-05
-2.91024479297472e-05
-2.42927671356257e-05
-1.17120082577359e-05
-4.08346187120947e-05
-5.54951329045065e-05
-2.07151336893895e-05
-2.25217311364237e-05
-1.3727822260657e-05
-3.46251525562867e-05
-9.0840022862422e-06
-3.08898962178783e-05
-3.4182642995172e-05
-2.91931894476279e-05
-2.25428727326911e-05
-2.34549790198373e-05
-3.91946866614701e-05
-5.06167589360931e-06
-1.82459757279806e-05
-3.157903615528e-05
-4.4376827624466e-05
-1.10031166551629e-05
-1.15792855690205e-05
-3.44302260337474e-05
-2.98002211950537e-05
-3.00980975316618e-05
-3.16821225433516e-05
-2.80213744756491e-05
-3.39831334630512e-05
3.50399527711377e-06
-4.41409912294359e-06
-1.01483365101875e-05
-5.25109552754183e-06
-1.46192296360823e-05
-1.90753004226325e-05
-2.84541853479236e-05
-2.25361197643465e-05
-1.96493113649457e-05
-3.65738678458808e-05
-1.12632162550949e-05
-1.61907632466163e-05
-3.30577361139126e-06
-1.92931033363111e-05
-1.7041441777154e-05
-2.02161695826185e-05
-3.93786252421228e-06
-2.78044866378337e-05
-1.83982984009455e-05
-3.52434667329644e-05
-3.3912595337217e-05
-2.63097602676855e-05
-2.71605344695968e-05
-3.02554859440344e-05
-2.82778555847956e-05
-4.0767928756872e-05
-2.46552951588432e-05
-3.34450417379917e-05
-1.76762688656981e-05
-1.82045203974734e-06
-1.71126984750221e-05
-1.99280282615389e-05
-3.33784313546495e-05
-3.56487927655801e-05
-3.77747302742229e-05
-2.94087286629074e-05
-1.56418926552951e-05
-3.85297087197312e-05
-2.28294424173899e-05
-1.09045280740911e-05
-5.59857531783847e-06
-2.81936142551404e-05
-2.06905928290909e-05
-2.02917271590625e-05
-1.06121512244861e-05
-1.81182842195256e-05
-3.11910821929835e-05
-1.56756920666753e-05
-3.63781514371446e-06
2.14165524934245e-06
-1.66348070510186e-05
3.14987382249352e-06
-3.47120929543143e-05
-1.5374078249055e-05
-3.18361256615676e-05
-2.26179906906081e-05
-2.31032003155343e-05
-1.58795784584592e-05
-2.16524693060421e-05
-3.75597329352881e-05
-2.81609553687005e-05
-3.46854724879045e-06
-3.44781978176836e-05
-3.85509202642943e-05
-4.07378839237278e-05
-2.17833931993938e-05
9.84193263506025e-06
-2.68040970544112e-05
-2.17411231259671e-05
-4.02703830194921e-05
-1.28615371603841e-05
-3.03503431653443e-05
-2.51814062686581e-05
-1.65362381029264e-05
-2.04635973452516e-05
-2.81237364435778e-05
-1.89287936894183e-05
-1.10234304660771e-05
-3.68812430636915e-05
-1.81225624335926e-05
-2.28279403086986e-05
-2.24717052126348e-05
-2.63825987039193e-05
-1.79395588573251e-05
-8.66538435935458e-06
-3.22283464494211e-05
-1.30884185223056e-05
-8.632689164895e-06
7.8633490150392e-06
6.28526035598003e-07
-1.15291214231818e-05
-3.7475847347818e-05
-2.31334067016285e-05
4.0934278385032e-06
7.93600680382443e-06
-3.41116864514871e-05
-2.38307419288899e-05
-1.2777782503383e-05
-2.76048901538058e-05
-2.90260480799213e-05
-1.64281348199691e-05
-3.63800260060705e-05
-2.12406272890545e-05
-5.50387110316327e-05
-2.15881245086567e-05
-2.3224706987423e-05
-4.16685060163933e-05
-2.07083450533251e-05
-1.00412223495572e-05
-4.58927385433575e-05
-1.1152401974185e-05
1.33923741934907e-06
-1.88672946727873e-05
-1.71061432880285e-05
-2.50669112752054e-05
-3.92054887973423e-06
-1.1203972004815e-05
-2.60146150843574e-05
-4.08119147072792e-05
-5.98304338168125e-06
-2.39511622330472e-05
-1.31601937374863e-05
-1.56708668165563e-05
-4.77535140365685e-05
-5.52580518399663e-05
-4.76704337529178e-05
-2.47717591116572e-05
-1.30733113217743e-05
-4.05307945503993e-05
-1.50244256994259e-05
-1.0860733707135e-05
-3.63853404450988e-05
-1.91329101650002e-05
-1.91323364030048e-05
-3.13355870990263e-05
-1.51410688308083e-05
-1.21359364625912e-05
-3.02099119985588e-05
-4.66209421409025e-05
-2.34462272760335e-05
-2.96596920897659e-05
-3.46626247512085e-05
-1.90482205989822e-05
-1.61123246141401e-05
-3.55192270744485e-05
-1.5540492658843e-05
-1.66636280540305e-05
-2.73082023199576e-05
-1.60742520017392e-05
-1.65749259364099e-05
-3.45601363740672e-05
-3.26229176803648e-05
-2.69110551670258e-05
-2.62739951809988e-05
-2.32348657253419e-05
8.58757861800345e-06
-1.60790628556717e-05
-2.8453540977871e-05
-2.5268266708006e-05
-2.74565183845906e-05
-1.69733667718199e-05
-1.08546031481058e-05
-2.75383012655752e-05
-9.56247559461885e-06
-1.79368988706372e-05
-4.19333990155577e-05
-7.28765071312736e-06
-2.41685854242733e-05
-4.7384073785114e-06
-2.95495541541534e-05
-2.67535109128678e-05
-2.43661398284509e-05
-2.99100659421612e-05
-2.81712104469723e-05
-3.03051762945047e-05
-9.45797442792608e-06
-1.25842677238023e-05
-2.27785781563753e-05
1.21623765966251e-05
-3.35738309855529e-05
-1.54319438139219e-05
-2.26171603734285e-07
-2.05856416182925e-05
-3.87834432300539e-05
-2.39767643144247e-05
-1.46687984041848e-05
-1.39041357865943e-05
-4.27659679130966e-05
-1.57311629182763e-05
1.31000228454129e-06
-3.26981554480688e-05
-2.31005680092232e-05
-1.94810824973565e-05
-2.00412340666164e-05
-1.68984042692674e-05
-5.21143992056659e-05
-8.68340262855812e-06
-1.17003973298817e-05
-6.67225054194476e-06
-2.0274247723166e-05
-2.44568385774171e-05
-1.71668903731438e-05
-3.63220884824634e-05
-4.20433766569677e-05
2.41054282702198e-06
-9.33859963491323e-07
-1.11228534574221e-05
-2.30212241901851e-05
-2.50867541732233e-05
3.44658895154048e-06
-2.19755565361412e-05
-4.07380139605679e-05
-2.26497498580406e-05
3.52451054979534e-06
-1.05496780347539e-05
-3.07037634105247e-05
-3.09921349919163e-05
-2.68997721746314e-05
-2.34597054151554e-05
-1.13784116009865e-05
-3.28091456765697e-05
-1.03911343268031e-05
-2.17943858812869e-05
-3.67061744888558e-06
-1.04086373217717e-05
-4.56413664557174e-05
-1.75886324114142e-05
5.15529565093698e-06
-1.16768224724645e-05
-8.83276174977749e-06
-3.56880066588443e-05
-2.53328336280792e-05
3.63438623433667e-06
-2.32315884431772e-05
-3.171544625465e-05
-2.07497893586335e-05
-2.79578430311624e-05
-4.35523442798518e-05
7.84963870322256e-07
-2.80028683105103e-05
-2.74139076356932e-05
-3.13972738732333e-05
-1.56117735741286e-05
-2.88241052117355e-05
-2.39033472734653e-06
-4.08830903211588e-05
-2.94064477148229e-05
-1.44376300508828e-05
-1.99352365105732e-05
-2.99830350028393e-05
5.84145163706993e-06
-1.80993762749439e-05
-2.6192800899434e-05
-3.96836383066668e-05
-3.16045468145503e-07
-2.61594490101494e-05
-3.75997721335085e-05
-3.09388813075179e-06
-2.07222935236734e-05
-3.1320035700516e-05
-9.4524026412663e-06
-8.98346566966799e-07
-1.7320745670313e-05
-1.37607879732216e-05
-1.60750756069195e-05
-1.76297055561505e-05
-2.50187971312492e-05
-9.2082462807677e-06
-1.22141275276751e-05
-7.47628575451701e-06
2.9307538533893e-06
-3.40268294965683e-05
-3.12334211922309e-05
-7.29892300853844e-06
-2.43538973556628e-05
-5.59422920634497e-06
-1.13860170386543e-05
-2.15815169647256e-05
-3.97990515521395e-05
-2.4805735843658e-05
-1.45877640359016e-05
-4.75409709493729e-05
-5.08421094582484e-05
-9.13164675350094e-06
-2.48848953723977e-05
-1.44231312823688e-05
-5.72739110600844e-05
-1.5423994788491e-05
-1.36902777842136e-05
-2.25791331897125e-05
-3.15957659893822e-05
-1.23126568808079e-05
-1.40180944280883e-05
-2.346834733311e-05
-3.30417629446848e-05
-3.86797579506198e-05
-1.67047533777249e-05
-1.22289939085792e-05
-3.96152017833005e-05
-3.83507860594928e-05
-2.38851518413472e-06
-2.68282865728168e-05
-1.63525180807954e-05
-2.88813071035958e-05
-3.13873603976273e-05
-3.32978059473506e-05
-1.48221462413677e-05
-2.63745076358634e-05
-1.62478703537787e-05
-1.86270544539762e-05
-4.76806674171191e-05
-1.26813125283875e-05
-2.58301843900688e-05
-4.20715082624711e-05
-3.20667576447288e-05
-1.40019372113574e-05
-4.52924482943076e-05
-5.10733854398715e-05
-3.40954764165181e-05
-4.88014417881513e-07
-9.93301684952451e-06
-1.55675358148671e-05
-2.9813199001304e-05
-2.55199750106646e-05
-3.05994975274679e-05
-3.06194395119643e-06
6.75963409236616e-06
-2.37023856401883e-05
-3.84981354170994e-06
-3.28937536164552e-05
-1.29879367606059e-05
-3.06117799029679e-05
-3.3727200496363e-05
-2.42908805491113e-05
-3.59335927143895e-05
-3.41125694147139e-05
-3.23483883582709e-05
-2.45547248049301e-05
-3.57702906697611e-05
-1.61900504167783e-05
-3.53692068165102e-05
-2.36807666335668e-05
-2.62021799023318e-05
-1.71785954480364e-05
-1.9479666956133e-05
-3.72263236614529e-05
-1.09089354170448e-05
-1.68582385346596e-05
-8.23225161382081e-07
-1.33965592419298e-05
-3.86658337572025e-05
-2.39621524960238e-05
-1.51886873598205e-05
1.98269901295507e-07
-2.68992010304017e-05
-3.46060401752215e-05
-2.81522950283513e-05
-1.66933277916648e-05
-2.8329778860784e-05
-4.60201658810203e-05
-1.49236368292414e-05
-1.48665294828558e-05
-2.12380664138134e-05
-3.00145408174381e-05
-2.27693960255445e-05
-9.69573752894409e-06
3.14151998902488e-06
-6.03536696548056e-06
-4.13152745060103e-05
-1.63388637601063e-05
-9.72689446101485e-06
-1.54191317954971e-05
4.4615138182348e-06
-1.25540136610212e-05
-1.67276491545871e-05
-2.868749026908e-05
-2.35733958694075e-05
-2.92189531069211e-05
-1.16327049946855e-05
-1.91157768032808e-05
-2.84541060334019e-05
-2.65356398869441e-05
-2.72473432207716e-05
-2.23020918741815e-05
-4.2865791479792e-05
-2.23794836755176e-05
2.4413563973176e-07
-3.93097920376061e-05
-1.59671552219183e-05
-2.64037868387571e-05
-4.3303048602182e-05
-2.28966591873969e-05
-1.05858588520775e-05
-6.99429122103631e-06
-4.97487280027602e-05
-1.64447981983802e-05
-1.5664499802704e-05
-4.36544766456921e-05
-1.8120815823955e-05
-2.98658358602326e-05
-2.61914387985872e-05
-8.8565570055209e-06
9.68394300086546e-06
-1.99330469514921e-05
-3.30352071460472e-05
-2.41929509542709e-05
-2.91672356074209e-05
-2.66961309369121e-05
-2.75054073670619e-05
-3.84809680728803e-05
-1.15907979954936e-05
1.05169244705915e-05
-2.55662608429948e-05
-2.21651774180678e-05
-4.15629327898093e-05
-5.09889494271039e-06
-3.28489396084096e-05
-2.55313253475218e-05
-8.20816947756412e-06
-4.03090627887796e-06
-2.88175441090739e-05
-3.0838405796969e-05
-1.18324805959731e-05
-3.166952280137e-07
-2.57739797031049e-05
-6.5296310729763e-06
-1.68953738889395e-05
-2.8216858607764e-05
-1.23062093829214e-05
1.1423819695774e-06
-1.28079040829077e-05
-2.00777437536738e-05
-4.51458035687756e-05
-1.96279127514388e-05
-9.39330496571246e-06
-9.52601330697967e-06
-3.30294597255224e-05
-3.3720592881629e-05
-3.96947573330484e-05
-3.68739035870513e-05
-2.65106248560286e-05
-2.70957538515073e-05
-3.48113349900924e-05
-3.14668834487579e-05
-1.37526025814568e-05
-2.53032058355667e-05
-3.91944751466689e-05
-1.21758521854879e-05
-5.34148909559048e-05
-1.26900771130888e-05
-1.44530404500026e-06
-2.25159718970019e-05
-8.48105594593966e-06
-2.20283721362267e-05
-2.11380503220046e-05
-2.51132712318923e-05
-1.07716384657438e-05
-6.89190846385118e-06
-2.68782613730329e-05
1.89087936008072e-07
-7.77705054049377e-06
-2.06162164445924e-05
-2.1893209728872e-05
-2.845444464421e-05
4.96297157386967e-06
-1.15922021086657e-05
-2.61387016088007e-05
-2.51289032352856e-05
-3.10637183303107e-05
-1.68894546083186e-05
-4.53233059061038e-05
-3.69124361088021e-05
-1.24069763096233e-05
-2.10381732921752e-06
-2.60684533554391e-05
-2.71504682204501e-05
-2.88205639812881e-05
-3.23050424979212e-05
4.5277474373229e-06
2.8155641654295e-06
-1.21783230511327e-05
-3.24417791585217e-05
-1.68460997658269e-05
-1.97002837921537e-05
-2.01438574618618e-05
-2.10499985914009e-05
5.99219840364987e-06
-2.74437967627839e-05
-2.29192936374542e-05
-1.79291256689222e-05
-1.42577104309284e-05
-3.01564741254208e-05
-1.03314309363678e-05
-4.43544876637938e-06
-2.66064517036508e-05
-2.94089344970476e-05
-1.28752025829028e-05
-1.4166905254098e-05
-5.57605104584705e-06
-4.92870874109367e-06
-1.61854776766314e-05
-2.74256329755829e-05
-2.58241511678974e-05
-6.28229305346253e-06
-2.00047374149618e-05
-3.42590421987129e-05
1.97183214561717e-05
-4.06611326110356e-05
-1.46753772006346e-05
-3.5880826444429e-05
-3.3960528561452e-05
-1.65525495343794e-05
-4.05666248037317e-05
-1.12292195470008e-05
-4.42595071595625e-05
-3.31227999017154e-06
-2.53730189845385e-05
-3.86010828888062e-05
-2.07506115291747e-05
-5.7667068571269e-05
-2.30074898853432e-05
-2.35212501783481e-05
-2.61796105497292e-05
-2.69813325925312e-05
-1.42897537332918e-05
-3.48953608125221e-05
-2.28262381523281e-05
-1.16107943808555e-05
-4.0180780308572e-05
-1.57865314411824e-05
-3.34791196204912e-05
-1.55310874503973e-05
-5.29991099366557e-05
-3.35970453552974e-05
-2.65790894668573e-05
-1.69130234572237e-05
-2.81483843077379e-05
-1.26369961693508e-05
-3.60222639449125e-05
-3.87501909006487e-05
-1.59124046992261e-05
-2.03503077069379e-05
-1.381260756513e-05
-3.82833544118622e-05
-1.6232704375584e-05
-3.37818862919777e-05
-2.47480414547138e-06
-2.94277695270221e-05
-2.99213467037358e-05
-8.32279538525793e-06
-2.24473437341823e-05
-4.27022449112185e-05
-3.12314677405733e-05
-7.57787288433352e-06
-3.76628324475748e-05
-2.40955644482734e-05
-2.79707766685771e-05
7.50212963838668e-06
-1.33201445748569e-05
-9.95532883175872e-06
1.12747422747135e-05
-1.52500433274393e-05
-1.29266406800145e-05
-1.3996266875035e-05
-2.37602970926975e-05
-2.43193717593396e-05
-2.5156299892063e-05
2.74095243879651e-06
-2.31963719988385e-05
-2.35065095787795e-05
1.02075110352972e-05
-2.26298892028067e-05
-4.2126618673687e-05
-1.07186604798965e-05
-9.87667677194988e-07
-1.83607214058963e-05
-2.8722164139393e-05
-1.35730904708999e-05
1.76964194243924e-05
-3.33533112603784e-05
-2.33567408596431e-05
-2.712412988631e-05
-1.51984469498686e-05
-1.65491136488528e-05
-2.83411642936032e-06
-3.24293739112787e-06
-2.69187920567329e-05
-1.56176991436256e-05
-2.86358044415519e-05
-3.36764594251822e-05
-1.40620511967101e-06
-2.32942479846049e-05
-7.58411967344357e-06
-1.98698752963239e-05
-3.40496203579463e-05
-2.67869791975382e-05
-3.2950068102294e-06
-2.2725595293425e-05
-6.06674671516111e-05
-1.40227407256878e-05
-1.60963406293296e-05
-5.84283985994118e-06
-4.03998265377252e-05
-2.24602308788021e-05
-1.72279817523811e-05
-1.15760672418279e-05
-6.09720506982339e-06
-4.25075852931391e-05
-3.01487177479266e-05
-2.43767590355482e-05
-1.42170585783625e-05
-4.67300912131309e-05
-2.83872130323741e-05
-2.17491699796213e-05
-4.27182894701663e-05
-5.08432474080248e-05
-4.16155315038829e-05
-2.09088882695095e-05
-2.23548760332266e-05
-1.01404954258909e-05
8.09575687690703e-06
-2.26538296966027e-05
9.97682058470261e-07
-1.55159387820573e-05
-4.93021051155372e-06
-2.82127131799288e-05
-2.71266323598612e-05
-3.24046327807266e-05
-3.38365547778559e-05
-4.7889744297769e-05
-3.32964812148645e-05
-2.36307360174659e-05
-3.60196517201907e-05
-2.38957569513537e-05
-3.76116819833849e-05
-1.30737635275682e-05
-4.31730876497211e-05
8.15665804541571e-06
-2.30038620168879e-05
-2.32237462795561e-05
-9.24887589542136e-06
-1.33621611013126e-05
-4.06031223652529e-05
-4.01043610838608e-06
-1.05011017600499e-05
-2.43394216314556e-05
-1.42915795405982e-05
-3.03777422462635e-05
-4.65022333035135e-05
7.00345001864578e-07
-9.40475125035952e-06
-1.64203624318383e-05
-3.14679671880715e-05
-5.67842173885778e-06
-1.49831680404231e-05
-1.64584468250902e-05
-3.76370287079695e-05
-3.33528568091448e-05
-4.51390129700624e-05
-1.83776592945421e-05
-3.34137938826909e-07
-2.26490286504797e-05
-2.52763149612938e-05
-1.54047145213482e-05
-2.13705130324354e-05
-2.84478977722773e-05
-3.62490246982685e-05
-2.61109638529165e-05
-2.06092920191215e-05
-5.63264934629409e-06
-1.9017350961105e-05
-4.65125576363442e-05
-2.74071467352515e-05
-2.18083425635632e-05
-1.04878489766054e-05
-7.20252873939358e-06
-1.30083019981382e-05
-2.88473676382211e-05
-1.28574953026809e-05
-4.10484521800216e-05
-2.5174814018278e-05
-2.64142423519062e-05
-1.4595687052586e-05
-2.90342415764353e-05
-2.57414134573954e-05
-2.56020474591942e-05
-2.34690904070285e-05
-2.98551961692236e-05
-3.0049517289018e-05
-5.19115292208995e-05
-3.20435179288441e-05
-5.87725501381904e-06
-2.6322693741025e-05
-2.5557764403335e-05
-2.20881889781848e-05
-1.6534488507859e-05
-2.76087560684665e-05
-1.68959465680144e-05
-1.79108861484178e-05
-1.34895819633745e-05
-5.59910370548524e-06
5.36028129244081e-07
-1.58244301517296e-05
-4.28235655292766e-05
1.0761129238365e-06
-2.26292320985557e-05
-2.65549234483787e-05
-5.69493509658799e-05
-1.61226420190059e-05
-2.15043106606645e-05
-2.62493321901493e-05
-3.76366857398374e-05
-3.71491800259036e-06
-2.88650429121418e-05
-2.78255047820801e-05
-7.91391988103272e-06
-2.54531797099733e-05
-2.33747150774276e-05
-1.69823696476584e-05
-2.57506950882573e-05
-1.2121008012338e-05
-1.18280888514032e-05
-3.39390668464566e-05
-3.13469559491024e-05
-9.59607338587917e-06
-3.17504294118093e-05
-3.54135660862444e-05
-1.52452910111348e-05
-2.11409653052973e-05
-2.60335873558739e-05
-1.39388352764395e-05
-6.45120562651894e-06
-2.0043078772199e-05
-3.11609934365677e-05
-2.01595429949327e-05
-3.56040335113369e-06
-1.97343284437659e-05
-2.79194774957174e-05
-1.1838905236512e-05
-4.55508209980816e-05
-3.3573585970576e-05
-2.63694322539639e-05
-2.11265658057793e-06
-5.14088898548099e-06
-2.85410776610851e-07
-1.40965282034072e-05
-1.28709282006359e-05
-3.57124682786747e-05
-3.21744221415267e-05
-2.02946668892488e-05
3.8201315797106e-06
-1.75736622570678e-05
-3.69590280268164e-05
-1.93028440342943e-05
-4.22294712579275e-05
-2.77124407974566e-05
-8.84853307758095e-06
-1.43406857476765e-05
2.28687458864206e-06
-1.84558023060273e-05
-1.67777370606337e-05
-1.05664939990462e-05
-2.71200103426086e-05
-3.25710465396646e-05
-8.27059319548355e-06
-3.53283924974606e-05
-2.47373265726923e-05
-4.3302043474643e-05
-1.13364643703393e-05
-1.71292696556371e-05
-1.42021500607569e-05
-7.76469158998251e-06
-1.38365800165098e-05
1.36696726305142e-05
-1.61770778272564e-05
-2.26591393264893e-05
-2.00339912066982e-05
-2.17399242785379e-05
-8.23972141469835e-06
-2.97174744187794e-05
-2.72235372878199e-05
-7.65595356438613e-06
-2.31753375171855e-05
-1.68794791650849e-06
-3.69421875231793e-05
-3.27252384687903e-05
-2.0389395756502e-05
-1.12479054336618e-05
-4.37309399940186e-05
-1.99487119059015e-05
-5.75278099719189e-05
-3.30613762347802e-05
-7.64321480329683e-06
-4.46278764861421e-06
-2.29662245971195e-05
-1.58392871519655e-05
-1.51141175488448e-05
-8.49787184043732e-06
-1.84746551605802e-05
-1.30763393920204e-05
-2.08426532613281e-05
-3.62945713228057e-05
-6.88354157658892e-06
-2.30762559004905e-05
-1.77011592718861e-05
-3.40387898593814e-05
-1.55035935250736e-05
-3.48478219488261e-05
-2.45951779411751e-05
1.63102040144351e-05
-2.77043912938657e-05
-2.21895531224505e-05
-4.61472758953177e-06
-4.39947924703423e-05
-1.1089600582936e-05
-1.02656104685767e-05
-1.47481552272395e-05
-2.62515230819935e-05
-3.31176860721048e-05
3.44128039166198e-06
-1.98794378266407e-05
-8.30503818908109e-06
-1.05346634533294e-05
-1.86292682912603e-05
-1.65522848109582e-05
-1.53726001294063e-05
-2.80070087944697e-05
-1.01884581140766e-05
-1.33654254464732e-05
-3.94668280572081e-05
-1.65717832750229e-05
-3.40004939762734e-05
-1.34749943530068e-05
-1.65827506327291e-05
-1.78585766474128e-05
-3.18311513439666e-05
-1.66927836334226e-05
-2.86211463466502e-05
-2.10094538275843e-06
-1.35792573933224e-05
-4.27086053269454e-05
-1.34407024116497e-05
-3.30530438628569e-06
-3.27485633601605e-05
-1.56485145170505e-05
-4.33153081153086e-05
-1.89403167928911e-05
-2.827073496563e-05
-2.36589467704478e-05
-1.65696476030992e-05
-2.48775167651786e-05
-2.95671089762967e-05
-2.77702461039683e-05
-2.60371097527188e-05
3.08956682964284e-06
-3.3602073573665e-05
-9.87474560755774e-06
-2.30011588541927e-05
-1.76782210135004e-05
-3.36540659876696e-05
-2.89078588437012e-05
-1.84854872772773e-05
-3.40612555900662e-05
-3.12910427865667e-05
-7.43559221199397e-06
-2.97158248566195e-05
1.42124615862443e-05
3.55603130905943e-06
-1.71570857188739e-05
-1.42704516557119e-05
-3.56861982260813e-05
-2.55615107045166e-05
-3.91624644947951e-05
-3.31539083347176e-05
-2.56455714661315e-05
-2.14573301286211e-06
-2.65820286633649e-05
-2.64335902004949e-05
-1.20704215445957e-05
-3.21807523668182e-05
-3.71255302253343e-05
-2.1560317765509e-05
-3.78458041146981e-05
-8.87247452980024e-06
-2.48838513375045e-05
-1.85058445443981e-05
-1.23214601112059e-05
-2.81998806687149e-05
5.51962718646509e-06
-1.49502080603969e-05
-6.71974755340494e-06
-3.61686205630952e-05
-4.54707088222693e-05
-2.75611737540854e-05
-1.42194276287199e-05
-1.15666210636943e-05
-1.65822249549456e-05
-4.0381530110403e-05
-1.97559395908495e-06
-1.00797436230457e-05
-1.21764840715273e-05
-2.70213103873505e-05
-2.31290009325055e-05
-2.54054064275583e-05
-1.09529705351797e-05
-4.29061781447429e-05
-2.28296404450642e-05
-3.32436789593297e-05
-2.0333794378782e-05
-2.59576320371333e-05
-2.05852833121285e-05
-2.63041473767851e-05
-4.59958167994583e-05
-2.06023038369473e-05
-1.19723056954627e-05
7.04674352019711e-06
-4.0098415052976e-05
-2.09972622019124e-05
-3.17661454396867e-05
-1.31476892905217e-05
-1.8406335360338e-05
-2.97317816695391e-05
1.44246142827407e-05
-3.18830404384492e-05
-1.98304141367126e-05
-1.97194174989885e-05
-1.88343275640365e-06
-2.61501664842645e-05
-1.79346428767852e-05
-3.42588463824221e-05
-3.2311790476517e-05
-1.59396122370061e-05
-1.7685785380318e-05
-1.31976563588163e-05
-1.76930636027853e-05
-2.64762924164667e-05
-3.39824787194324e-05
-3.42232925701846e-05
-2.40077831248401e-05
-1.29552577661417e-05
-1.22983195568245e-05
-3.96891467884977e-05
-2.39432125485153e-05
-3.25095765812398e-05
-4.84597549677885e-05
-4.13208678026814e-05
-1.80660614977559e-05
-1.1010297923391e-05
-2.36139506378226e-05
-1.42856811285192e-05
-1.32215455472089e-05
-4.7164421025972e-05
-5.35477240005274e-06
-4.09307220392704e-05
-4.38939295085427e-05
-2.02565167163279e-05
-2.1139369397607e-05
-1.89061233412659e-05
-3.30202990664803e-05
-1.52787242714932e-05
-2.71860738001252e-05
-1.60034739111474e-05
-3.37480166426421e-05
-1.83632918005567e-05
-3.7630983420432e-05
-2.72492954101214e-05
-3.45364397796635e-05
-3.44568553903242e-05
-1.70950198868094e-05
-1.72665535072506e-05
-1.11856964731556e-05
-4.40571501265806e-05
-1.74006583415593e-05
-2.37167873443766e-05
-1.89333657928877e-05
-1.58351181919383e-05
-8.16623718009557e-06
-1.16014558586778e-05
-1.51303292777175e-05
-1.23963573062869e-06
-4.4014463651186e-05
-1.2875640017376e-05
-2.82190834865349e-05
-3.11256572691123e-05
-3.22120538897951e-05
-2.933404868399e-05
-3.03169155693749e-05
-2.88028546823211e-05
-3.46412739410802e-05
-1.89597640034065e-05
-4.93531048157983e-05
-2.86638522356909e-06
-2.91296497992665e-05
-2.97244569468684e-05
-2.5248468731619e-05
-2.19101021286652e-05
-1.94063025719892e-05
-1.65965803407903e-05
-3.90745654946524e-05
-1.62483199597176e-05
-1.41012927521466e-05
-3.89192998531617e-05
-3.18986687221084e-05
-2.0998064100479e-05
-1.93639953586762e-05
-2.37013133889708e-05
-2.58152885190535e-05
-1.85249510168739e-05
-1.83915481910859e-05
-3.42836145369824e-06
-1.13821871451766e-05
-2.86475041303223e-05
-1.13820959965225e-05
-4.29704899000254e-05
-1.76568412632136e-05
-1.97044639215539e-05
-3.19349323632353e-05
-2.79587136683249e-05
-1.88947980454296e-05
-1.21212178183756e-05
-2.83940414442897e-05
-3.40926370374209e-05
-8.27234166935837e-06
-2.13367071851437e-05
-7.26073729074071e-06
-3.5674254581772e-05
-5.22104913576568e-05
-7.94272155721814e-06
-3.37604656305891e-05
-1.49108666515001e-05
-3.49152263241193e-05
-2.35440397886933e-05
-2.41885779600855e-05
-2.46147038702826e-05
-5.18151790202638e-05
-3.80222833985371e-05
-1.13918571003309e-05
-3.96678434502538e-05
-4.50405822771891e-06
-2.1697658413408e-05
-1.99802498444081e-05
-3.57296033426263e-05
-1.47585258649973e-05
-1.25324528875682e-05
-1.05120189150167e-05
-1.87198335787574e-05
-3.35127867117741e-05
-1.6368927770355e-05
-4.51233906690115e-05
-2.75776975576834e-05
-8.22153926217077e-06
-8.91873143298333e-06
-1.99324632823127e-05
-2.89859284293909e-05
-3.3736358656086e-05
-3.62632319250385e-05
-3.34441256333923e-05
-2.74135091888281e-06
-4.56591312001432e-05
-4.00563400497845e-05
-9.69628045404966e-06
-3.96404981396694e-05
-2.16912548630354e-05
-2.16386404783604e-05
7.20438288259691e-06
-1.32969804679621e-05
-3.28580838129838e-05
-2.49160535291853e-05
-7.97246856808114e-06
-2.81718762376214e-06
-4.10790262216758e-05
-2.23533968731518e-05
-2.47344819472656e-05
-4.11901446796082e-05
-1.92784133796913e-05
1.2640702109913e-06
-1.56740381093936e-05
-1.84084014673515e-05
-3.53687414330299e-05
-1.0169263933269e-05
-3.88542719505945e-05
-3.65741474707062e-05
-3.52054958931436e-05
-2.28388049493299e-05
-1.80084534627879e-05
-2.53664457540528e-05
-1.04498349834934e-05
-3.22167840315469e-05
-1.16139114368103e-05
-1.36848250002299e-05
-3.54457789286367e-05
-2.70944248356141e-05
-1.47315523517321e-05
-1.33204148364973e-05
-2.16040585791359e-05
-2.19821344522487e-05
-1.32559389717444e-05
-1.76497810680229e-05
-3.18027586540198e-05
-2.69698767615132e-05
-5.93404984915179e-06
-2.73905957322805e-05
-3.63100702895009e-05
-1.30986473711909e-05
6.99037837721273e-07
-3.65116596290307e-05
-4.14714646047449e-05
-1.24329967020968e-05
-1.10813261305884e-05
-9.92199401279872e-06
-3.6562928686497e-05
-1.3429344843151e-05
-1.72838304077972e-05
-1.85040500609618e-05
-1.70490359684216e-05
-1.26480957804899e-05
-3.64671814547595e-05
-1.76367541773998e-05
1.4980615152106e-06
-2.91320059259562e-05
-2.17352268777382e-05
-1.6630710638513e-05
-2.01345794336591e-05
-2.41665180107794e-05
-4.43183860648461e-05
-3.15950973899946e-05
-1.69998726977123e-06
-1.75736064436471e-05
-5.521151573955e-05
-1.20200308787935e-05
-4.29739792806408e-05
-2.23093000795078e-05
-2.99760032467128e-05
-1.62160075781104e-05
-2.47800801765919e-05
5.17474889232674e-07
-6.25432768145296e-06
-2.44761334699244e-06
-1.72315177867142e-05
-1.1296830416081e-05
-1.98779853183791e-05
-2.30868479167289e-05
-2.43456353697724e-05
-2.42824582943762e-05
-3.8720282466011e-05
-1.93173666972744e-05
-3.57800976158605e-05
-2.64870316134151e-05
-3.43595693748214e-05
-3.17059418199055e-05
-2.56726898847506e-05
-1.37180734883182e-05
-1.40678620268899e-05
-3.53023765200408e-05
-3.15740125114505e-05
-2.56013414299965e-05
-2.31358517188685e-05
-7.75798835394613e-06
-2.73381670525899e-05
-2.15141936117776e-05
-4.68000576769946e-05
-3.52691130873206e-05
-2.01888280321193e-05
-3.21479364327323e-05
-3.36787905877204e-05
-1.99092192489488e-05
-6.250976297811e-06
-1.88446000483749e-05
-1.41881625520587e-05
-2.36379235081652e-05
-3.44712640545089e-05
-3.97376610665086e-05
-1.26091384714893e-05
-3.57595197904426e-06
-2.72316569011678e-05
-2.4296050652116e-05
-1.48738947297895e-05
-3.31172462168666e-05
-2.07866871989695e-05
-3.43003849410843e-05
-1.25423732502514e-05
-3.45840871061285e-05
-3.94300430153912e-05
-1.50264287443803e-05
-2.22169809994141e-05
-1.29962730322887e-05
-5.78589518206919e-06
-3.79466905318432e-05
-2.27010489145952e-05
-2.12544651081254e-05
2.86024075346133e-06
-3.59203564096647e-05
-1.92018327549105e-05
-2.91840340171169e-05
-3.25743559309498e-05
-2.22867144179789e-05
-1.63373286788261e-05
-2.22769654120771e-05
-3.59417613533924e-06
-2.81303656840337e-05
-3.71112359918776e-05
-3.19661019654661e-05
-2.27482609163407e-05
-1.52654990329341e-05
-1.35512213028265e-05
-1.61222442057916e-05
-3.07865474619776e-05
1.68324121907936e-06
-2.36613663103155e-05
-1.71409089195442e-05
-3.27172796375091e-05
-1.6066683769912e-05
-2.71914917265478e-05
-3.2998190570549e-05
-1.78153838847207e-05
-2.5650606283629e-05
-1.89045585686893e-05
-1.31775835683108e-05
-2.45708221650546e-05
3.35071982041238e-06
-1.35283187663004e-05
-5.65710303903414e-06
1.17332910466889e-05
-1.18179470450555e-05
-2.02004415655291e-05
-1.90031492831312e-05
-2.55876828106794e-05
-3.18706622285174e-05
-5.89176431735457e-05
-1.15332364720243e-05
-1.0117658763365e-05
-2.27089291972496e-05
-3.4269644623784e-05
-2.48899480574941e-05
-2.96847600171202e-05
4.5055232927857e-07
-1.83403339978948e-05
-2.76826884083277e-05
-2.19413608277506e-05
-3.38413310059799e-05
-1.73927458414525e-05
-2.16613358210495e-05
6.78476210021902e-07
-4.06906685173352e-05
-1.58176865521265e-05
-3.91918399527477e-05
-2.99665174753314e-05
-3.10462037958993e-05
-1.71964672239059e-05
-2.32315143282423e-05
-1.86595512521481e-05
-2.76604632197058e-05
-1.54504410652683e-05
-1.77724993181872e-05
1.01904804979661e-06
-2.71540860075563e-05
-1.46828846861554e-05
-3.44872071554785e-05
-2.87222383093174e-05
-3.28540019805581e-05
-1.75792463658799e-05
-1.38528848393456e-05
-2.49665820271567e-05
-3.1364038318746e-05
-2.80375224338558e-05
-4.41833272421631e-06
-2.10289032491511e-05
-2.28425456324867e-05
-1.37130941038598e-05
-3.02830999387092e-05
-5.12505753218171e-06
-4.96852213863056e-06
-1.6612115178341e-06
-3.78799725952293e-05
-3.68985275074109e-05
-3.33604704954523e-05
-2.71825423234382e-05
-5.81584627673769e-06
-2.65021726014747e-05
-2.81423523005517e-05
-2.09763607825225e-05
-1.05365279851741e-05
-2.59625025438455e-05
9.09549357442164e-06
-2.91978293670273e-05
-1.86242078961997e-05
-2.7037064496859e-05
-1.77639027438501e-05
1.08283240721454e-05
-2.35515234669017e-05
-3.52814321919252e-05
-2.34333227066909e-05
-2.83151884883917e-05
-4.87415572023421e-05
-2.66991656723895e-05
-2.31411008406303e-05
-4.98246220826034e-06
-2.49427217369241e-05
-1.87972034404064e-05
-2.1896749538275e-05
-4.30379943814951e-05
-3.93377447219534e-05
-2.56811488691911e-05
-4.42217226541604e-05
-2.89909583831415e-05
-3.72286234305425e-05
-2.67382162785527e-05
5.27151893927046e-06
-2.30818672304652e-05
-7.80409927849277e-06
-3.46137120432037e-06
-3.25625629651849e-05
-4.504731552795e-05
-3.25445010328825e-05
-2.36926341000355e-05
-3.61613979941882e-05
-3.35153051736543e-05
-4.8764764716146e-05
-4.38175035308698e-05
-3.52454430572318e-06
-3.62278804816884e-05
-2.73774756780612e-05
-4.2320307146993e-05
-3.27285397129491e-05
1.8892548865777e-06
-2.50247926047982e-05
-1.6937589615392e-05
-1.95861608843412e-05
-3.83392135802349e-05
-1.58690242916325e-05
-1.26518505342488e-05
-5.22351494631531e-05
-1.55084733198123e-05
-1.17001149298996e-05
-3.0255237699385e-05
-3.27399851991914e-05
-3.82866252972345e-05
-2.22365079228748e-05
-3.03274903880642e-05
-4.43339120949158e-05
-5.51101468179232e-05
-3.22122226659361e-05
-4.48171730824662e-05
-1.91027167447568e-05
-2.21664259564314e-05
-3.17860638504397e-05
-2.46919531831964e-05
-2.82888248052205e-05
-1.96740792882411e-05
-8.44590777446354e-06
-3.48703928755256e-05
-2.2411296936204e-05
-1.09010613105347e-05
-3.51515642424028e-05
-1.5265283430316e-05
4.68746670638721e-06
-2.23266572818796e-05
-1.48787076450552e-05
-3.36264392301746e-06
-1.15326417000743e-05
-1.70921130328034e-05
-1.1615270993716e-05
-4.43257313287758e-05
-1.21520514432535e-05
-1.23050110905188e-05
-1.69933032233197e-05
-2.13810663593833e-05
1.25283633380276e-05
-1.84931296587295e-05
1.43248338756161e-06
-2.93055744861095e-05
-1.7021255135354e-05
-1.67171060290908e-05
-1.58210343792501e-05
-1.48348417065112e-05
-8.80664327884572e-06
-6.37265453298823e-06
-2.34551222305117e-05
-4.58353877783591e-06
-1.4633423453507e-05
3.23897952201992e-09
-2.99875171078568e-05
-1.40417568070136e-05
-1.84164310148186e-05
-1.02962774653016e-05
-1.05362286333622e-05
-1.39930714194038e-05
-3.28646119001615e-05
-2.93976590606439e-05
-3.2560860483535e-05
-3.35994926990224e-05
-2.34164269257884e-05
1.20425294395313e-06
-1.09273841552784e-05
-5.01254098262835e-05
-4.29984234561097e-06
-3.57064582889879e-05
-5.98652128397427e-06
-1.94944797282335e-05
-1.43430938294725e-05
-6.69660795334066e-06
-2.40178128895588e-05
-3.66234606092247e-05
-3.74608803177321e-05
-2.63068398694124e-05
-1.14139581555523e-05
-2.12379996771308e-05
-4.01575641292288e-05
-1.03493435921505e-05
-1.86045796884736e-05
-2.47778790170836e-05
-2.17183385268078e-05
-2.37746805034396e-05
-8.34476342272119e-06
-2.12802848435517e-05
-3.39974795488454e-05
-3.75426109477892e-05
-2.751202470474e-05
1.85411744839614e-05
-1.38984333582079e-05
-2.4551077695198e-05
-1.52549042721088e-05
-1.12297528353543e-05
-3.47258054174553e-06
-3.25506198081289e-05
2.26131529548088e-05
-2.96479916592315e-05
-2.07577493217947e-05
-1.13712035317737e-05
-3.98288087150742e-05
-1.06115291042976e-05
-8.51151997954014e-06
-1.80321851212254e-05
-3.62968586501657e-05
-8.46724059010235e-06
-3.40855906463993e-05
-1.735779555899e-05
-2.08368961738347e-05
-1.30516969141573e-06
-2.59266991209845e-05
-1.90248370496485e-05
-2.40039992965139e-05
-2.64746939648407e-05
-1.522988880467e-05
-3.11998399173305e-05
-4.0729856384223e-05
-1.6717447129955e-05
-1.50690525119748e-06
-3.75300649621245e-05
-2.06739782048852e-05
-2.49617983799123e-05
-1.11020661502734e-05
-3.15890343521505e-05
-2.77862139684192e-05
9.99515325671374e-06
-2.23602995597874e-05
-2.2515881675821e-05
-9.60935254566624e-06
-2.42031063031603e-05
-4.51512476189371e-05
-2.62215461639013e-05
-2.7317938412793e-05
-2.85141343086644e-05
-4.43192169933515e-05
-1.78669353275212e-05
-2.44619251494749e-05
-2.05851206836319e-05
-9.77818203428209e-06
-1.69779234578101e-05
-2.57837980250437e-05
-2.35446328370028e-05
9.96759983078499e-06
-4.51505332887209e-06
4.63934474892438e-06
-1.47502848224687e-05
-1.20127885905909e-05
-2.80112734507751e-05
-3.62318472269683e-05
-2.63503891324855e-05
-3.97220204620141e-05
6.1684841718542e-06
-2.31746769129555e-05
-2.11997627126964e-05
-2.25301032833753e-05
-2.09699685943737e-05
-3.40028561137172e-05
-3.43621876845008e-05
-4.10950984375839e-05
-2.70384826683067e-05
-3.2403851848689e-05
-3.64946817070336e-05
-3.34829600692088e-05
2.19306880894827e-06
-4.45763602230833e-05
-4.95419150726995e-06
-3.21961081333634e-05
-3.06233719245657e-06
-5.68217365759448e-05
-1.31933107513348e-05
-2.53840975043271e-06
-2.50410887951837e-05
-3.87133607792997e-05
-3.53280290442767e-05
-2.33671699807604e-05
-1.41806420297112e-05
-1.48092562541406e-05
-1.85710252776165e-05
-3.77683659492336e-05
-2.71067826922295e-05
-2.31969376066641e-05
-2.86039057189803e-05
-2.51457311722505e-05
-1.6683545345734e-05
-3.2924631387265e-05
-3.3880420598724e-05
-5.74058556775452e-06
-4.02428209320973e-06
-1.32692529747046e-05
-9.70892785655796e-06
-3.01043887026683e-05
-1.81330747183138e-05
9.78309573521793e-06
-3.02921291098651e-05
-1.77894636400538e-05
-2.57048837505614e-05
-2.22540375234365e-05
-9.31551141749712e-06
-2.6700239865555e-05
-2.7305495720826e-05
-1.95869280621572e-05
-2.69541779568422e-05
-1.76028968923714e-05
-1.70930635934479e-05
-1.68420121328165e-05
-2.65004335059439e-05
-1.79711898394901e-05
-2.25030761933461e-05
-3.05197972117111e-05
-3.28514109406865e-05
-3.15604861116233e-05
-2.22131489106584e-05
-6.42698741759856e-06
-2.94988246274433e-05
-9.64130621407496e-08
-1.71910298009084e-05
-1.1943039141287e-05
-2.43347110145277e-05
-9.57010766195835e-06
-2.50510036416545e-05
-4.74467794237483e-05
-3.75815883413469e-05
-1.35286571361991e-05
-4.20388485708741e-05
-3.86354943917255e-05
-2.61092923453065e-05
-4.0997623390629e-05
-1.49990793394453e-05
-2.29586883176802e-05
-1.33954907665331e-06
-2.12818216272407e-05
-1.51902623296336e-05
-1.49136916612984e-05
-3.39767839424339e-05
-2.8862828969728e-05
-1.17785879845565e-05
-3.70085427590248e-05
-3.14539676447753e-05
-3.42747517702141e-05
-3.07825559782163e-05
-2.60276850985863e-05
-1.2565448783422e-05
-3.19574802627705e-05
-1.61952766521315e-05
-1.45705896874539e-06
-1.69183428997548e-05
-3.081772994875e-05
-2.70728064382394e-05
-3.91619546440279e-05
-4.26623246270477e-05
-3.13321734908685e-05
-2.73325510478042e-05
-1.62243322007898e-05
-2.42778692363678e-05
-1.78583471463957e-05
-1.67486502543643e-05
-4.29427460993061e-05
-2.27529377921279e-05
-2.64762457891183e-05
-5.41690722016969e-05
-2.40209975554715e-05
-1.7555366900781e-05
-2.84899173882919e-05
-4.62180204384906e-05
-3.45709722368467e-05
-2.823518584053e-05
-1.16826471216275e-05
-2.94861405161585e-05
-1.94659008968661e-05
-2.69823521026337e-05
-4.09247760263666e-06
-1.67241706610867e-05
-2.15658295138148e-07
-3.73856433326718e-05
-3.56888908431784e-05
-3.87539676225434e-05
-3.56595160750184e-05
-3.58686874636819e-05
-1.08063623184732e-05
-8.6815507055318e-06
-3.33088523213401e-05
-2.36411816532335e-05
-1.56801669949458e-05
9.54252143863726e-06
-1.48042527285382e-05
-4.30746966771376e-05
-2.03934234459961e-05
-5.60563631399679e-06
-1.3042505751603e-05
-1.83341624922938e-05
-1.79626902314718e-05
-1.31822306914405e-05
-2.65553859345503e-05
-7.91505917494658e-06
-1.33690820823281e-05
-2.86544590550051e-05
-3.63274031670411e-06
-1.62806655191861e-05
-3.69659416120857e-05
-2.76937457279194e-05
-3.12196507377924e-05
-4.09896419780871e-05
-3.20601308419746e-05
6.85614507253572e-06
3.84755911271904e-06
-3.12129951472546e-05
-4.80109509160235e-05
-2.55822315975676e-05
-1.80166913756218e-05
-6.07597866470623e-05
-2.60929630043053e-05
-3.40045254622473e-05
-2.96471558812083e-05
-1.80137813370865e-05
-3.62160517995466e-05
-3.8842058210688e-05
-2.78448097340385e-05
-4.32694561955267e-05
-7.68321362274592e-06
-5.18140336417465e-05
-3.59357804861673e-05
-1.25770054415984e-05
-1.82416211474656e-05
-2.52815409725809e-06
-2.61632588096641e-05
-3.09878061212947e-05
-9.24148388702828e-06
-1.84874470284865e-05
-4.11532435301946e-05
-4.52166104583935e-05
-4.8745772226708e-05
-4.54108262867822e-05
-2.9820032635517e-05
-1.97334487502282e-05
-4.24318587418513e-05
-2.39975678943951e-05
-3.83427925648559e-05
-7.43849843709721e-06
-1.03377076148809e-05
-1.69024677693984e-05
-1.74431722527889e-05
-2.03824077022161e-05
-1.38201240844863e-05
5.40715076084619e-06
-3.08435640856213e-05
-1.66776768536269e-05
-2.23362424500894e-05
-3.16523513931692e-05
-1.27358097590002e-05
-8.1755222604256e-06
-3.98196837325776e-05
-1.43271976799064e-05
-6.11525544362663e-05
-2.86192148219016e-05
-2.83852058072944e-05
-5.35443864834216e-05
-1.66398324250965e-05
-3.34087272628852e-05
-5.11595290424155e-06
-2.8854849022608e-05
-1.60812351322988e-05
-2.99371528874421e-05
-3.43847283892384e-05
-1.58043396890176e-05
-1.21245146918727e-05
-2.87988293278705e-05
-1.94816993120337e-05
-4.14003771499731e-05
-3.33802560150198e-05
-2.43755125735774e-05
-3.49808607196793e-05
-2.93223134199529e-05
-2.01265922541133e-05
-7.52112520437037e-06
-3.30210795344671e-05
-1.59070880664522e-05
-7.77080720984084e-06
-1.6594985838272e-05
-3.48026879273133e-05
-3.05894996028556e-05
-1.04548227580516e-05
-3.16577831481322e-05
-9.06266243216654e-06
-2.21525783160175e-05
-3.39626140128926e-05
-3.82134189525474e-05
-2.24148965271081e-05
-3.74805306411176e-05
-2.25558683806296e-05
-2.08223343425675e-05
-2.87315206703133e-05
-2.93218907035865e-05
-2.48724317910601e-05
-1.39310588676609e-06
-2.4814759278425e-05
-1.3718371672674e-05
-1.41997940216628e-05
-1.52080064255864e-05
-1.65357203825897e-05
-7.75768309921595e-06
-1.69965476828546e-05
4.4048701580388e-06
-2.8886701718803e-05
-3.65063441312795e-05
-1.86301445652467e-05
-3.18953168229748e-05
-3.75113134553576e-05
-3.09156208820156e-05
-2.5103444681226e-05
-2.01493175976335e-05
-3.0391486762271e-05
-3.02271971007066e-05
-1.35265051443911e-05
-7.51180953253696e-06
-1.14065023285091e-05
-1.41723857005875e-05
-1.91200681180496e-05
-3.71570554889343e-05
-2.07666309722509e-05
-3.78118647224709e-05
-2.05473375293415e-05
-2.48332713581819e-05
-3.01312709094706e-05
-2.14434388602577e-05
-1.32771256777313e-05
-3.23430850465101e-05
1.29593421290281e-06
-2.29705601203937e-05
-7.9015919879463e-06
-1.03923620429054e-05
-1.13658467226901e-05
-2.62267818737608e-05
-1.7154546437814e-05
-3.52051367374226e-05
-1.45599745517237e-05
-2.26692984408307e-05
-5.40753731298865e-06
-8.1931302979653e-06
-2.1323778627808e-05
-3.09363435398555e-05
-1.82798255087421e-05
-2.21243691703514e-05
-2.05945086676328e-05
-4.65126904625624e-05
-2.6547811907153e-05
-4.19618453871217e-05
-3.77482129280521e-05
-3.42442922487123e-05
-2.37377267518663e-05
-3.03279522530662e-05
-2.77021266889167e-05
-3.4011504329751e-05
-3.1462970046352e-05
-1.93506277034942e-05
-3.11126592952242e-06
-8.18703784945291e-07
6.98870272387629e-06
-3.42370259065976e-05
-2.31090425658337e-05
-9.66317520232478e-06
-2.29178378356941e-05
-3.5928860366875e-05
-2.07083510760816e-05
-6.10723469158346e-06
-1.97884826068694e-05
-3.65788737207055e-05
1.2617212485448e-05
-6.55563955194445e-06
-4.27428260709546e-05
-2.93511307219012e-05
-2.76329253494298e-05
-1.6063217279247e-05
-2.12066824210784e-05
-1.25801043206399e-05
-3.35285489685516e-05
-3.48516838685674e-05
-2.78157129154771e-05
-2.85648075940337e-05
-4.98685209096898e-06
-1.50174139142868e-05
-3.52534317684434e-05
-4.71221728377571e-06
-2.16150382091042e-05
-1.582260654852e-05
-1.59960748586804e-05
-2.03230054216935e-05
-2.54426129436613e-05
-2.7397260724404e-05
-2.69771542019896e-05
-3.74127267186604e-05
-7.55885443541224e-06
-1.10657970904609e-05
-1.97796201609228e-05
-2.67570646941252e-05
-2.04976253044078e-05
-3.10221066976055e-05
-1.58725059349337e-05
2.59906539856143e-06
-3.59540958147321e-05
-1.89082561780232e-05
-2.88846653343064e-05
-3.21038824755663e-05
-4.21090240270839e-05
-3.69230714858863e-05
-2.38164937121985e-05
-5.54580938348776e-05
-2.04980384618423e-05
-1.13242037148425e-05
-3.25578541646437e-05
-9.61130722121499e-06
-2.97371721076489e-05
-4.00689463156954e-05
-3.25187830865172e-05
-1.91714603778226e-05
-2.32911781337025e-05
-4.23547725450686e-05
-3.90075127770736e-05
-2.05328472554679e-05
-2.50899536032481e-05
-1.69387813692683e-05
-3.67289666250525e-06
3.02753446180914e-06
-4.49307211646477e-05
1.08145626713403e-06
-2.82404462717436e-05
-1.69056853741118e-05
-1.41731338046098e-05
-4.23947789489346e-05
-3.08298424648579e-05
-3.5588711947786e-05
-2.15688556074851e-05
-1.94644112760872e-05
-2.97799213392148e-05
1.25573741675042e-05
-4.83340926546191e-05
-1.99554983436307e-05
-5.55690051585737e-06
-2.00333128052473e-05
-3.08943895274044e-06
-2.09298637708036e-05
-1.8981196540465e-05
-3.29158702768075e-05
-2.47642273869769e-05
-1.33541871854045e-05
-1.18509842008044e-05
-7.69778282223931e-06
-2.58650412096234e-05
-2.41286823738789e-06
-5.63479384176734e-06
-1.18448702140269e-05
-2.49823990753574e-05
-2.40839162724146e-05
-1.17126298036897e-05
-3.08950638600274e-05
-1.62616820038695e-05
-7.22948225036788e-06
-2.26658884522078e-05
-2.12932104496093e-05
-2.10896595778756e-06
-4.88835040814823e-05
-2.90335044685954e-05
9.34267056134666e-06
-1.73002114786637e-05
-1.55349795697172e-05
-2.31238455978021e-05
-1.70491610820647e-05
-2.21705245587753e-05
-1.12370540799274e-05
-1.39342980762966e-05
-1.45056130930762e-05
2.73814317644545e-06
-2.39844739421162e-05
-7.92482783076761e-06
-1.71324944559345e-05
-1.91046014587295e-05
-2.2053148429517e-05
-1.88077383089988e-05
-1.65020755116252e-05
-2.58524439527767e-05
-2.866658424358e-05
-1.53335218121504e-05
-2.09616016601835e-05
-4.15100879661836e-05
-1.86212389798266e-06
-3.63064917568001e-06
-1.79807306128759e-05
-1.75582950088725e-05
-1.48086625534088e-05
-2.94438024743214e-05
-2.20308588667535e-05
-3.1553926460921e-05
1.30829658735619e-05
-6.11587065724901e-05
-5.63761545130277e-06
-3.23874205657934e-05
-3.66567983247127e-05
-3.29305722459622e-05
-1.30560696329961e-05
-1.30668302535995e-05
-2.47751047761547e-05
-4.27927848011693e-05
-3.31313664011624e-05
-2.92240993359767e-05
-1.07215480497116e-05
3.10847638049871e-06
1.08949380285086e-05
-1.69818228952512e-05
-2.42201213062425e-05
-1.48577199225829e-05
-2.84392639980077e-05
-1.86375559377925e-05
-1.56513938805618e-05
-2.95904139634545e-05
-1.9514572481052e-05
-5.85254427257112e-06
-2.14662637866678e-05
-5.22793735259514e-05
-2.45142261829428e-05
-4.17745266967348e-05
-4.40794979636776e-05
-2.99708402751791e-05
-5.03320997871862e-05
-3.24360588092824e-05
-1.07416177862879e-05
-1.79360012915609e-05
-1.57101161312477e-05
6.84845716274367e-06
-1.52244006333327e-05
-6.55976532020787e-06
-4.43997569375983e-05
-1.68748752950489e-05
-3.19225079505035e-05
-8.56233585285846e-06
-6.29061101992853e-06
-2.70777688701933e-05
-2.28258157261347e-05
-1.16612893417831e-05
3.08103671996567e-06
-2.91943914159128e-05
-3.88483445836854e-05
4.33182735094093e-06
1.7441512939101e-06
-4.43181178704352e-05
1.07347773442203e-06
-2.31289471980758e-05
-1.71869236670417e-05
-1.64976061966182e-05
-3.03113314131477e-05
-3.89855130588136e-05
-2.61978241103421e-05
-4.43171607759852e-05
-3.19570072080585e-05
-1.66169895915516e-05
-5.24876474796366e-05
-3.1126944358194e-05
3.83166373916434e-07
-1.46232148327809e-05
-1.76235485485228e-05
-2.61054237615651e-05
