# Supplementary material for: Research on computational propagation and identification of mine microseismic signals based on deep learning
Source: PLoS One. 2025 Oct 22;20(10):e0334641. doi: 10.1371/journal.pone.0334641 (PMC12543183; doi:10.1371/journal.pone.0334641)
Supplement: S1 Data — (ZIP) [file pone.0334641.s001.zip › 000100500000957.xlsx_0.txt_24.txt.txt]

-4.01558693606067e-05
-2.65835369820154e-05
-1.46250459826468e-05
-3.68651211417225e-05
-2.95811892852579e-05
-4.6791245932548e-05
-3.99228986060056e-05
8.19813507852194e-07
-4.26629450261916e-05
-1.53861017101049e-05
-1.88491053536248e-05
-2.70593686600011e-05
-2.54612573861177e-05
-3.14455166825422e-05
-1.52844855500243e-05
-4.13578461640909e-05
-2.52708822480033e-05
-1.94008919544259e-05
1.31597418653446e-07
-1.30706306637722e-05
-3.57795991225831e-05
-1.03317714510866e-05
-5.3234472750184e-05
-2.02604811544067e-05
-1.77382117807665e-05
-1.18237188818006e-05
-2.77437922080645e-05
-4.06596384455314e-05
-3.74918685065797e-05
-2.24395014574924e-05
-2.11597104147713e-05
-3.88077101528104e-05
-1.62326727436204e-05
-2.8113980759551e-05
-4.11882339131688e-05
-3.52693549918017e-05
-9.03438005299575e-06
-2.24681468120574e-05
-2.2080221830466e-05
-1.64512077252287e-05
-1.99499458740604e-05
-1.17314621965089e-05
-2.29292110567669e-05
-3.62620079460508e-05
-3.4640763378263e-05
-1.06182925335829e-05
-2.09584264540238e-05
-1.56617422524878e-05
-1.11372833617626e-05
-9.46960487537359e-06
-3.95058468083185e-05
-1.2554830722792e-05
-2.12390575728601e-05
-3.45303369005436e-05
-2.95427682165494e-05
-1.87172711803783e-05
-3.50598825815885e-05
-1.78314150536365e-05
-2.05725301585863e-05
-1.34825278113747e-05
-2.98980148389305e-05
-1.23481550376507e-05
7.09495141719813e-06
-1.34784711982237e-05
-3.29469631215616e-05
-6.43291717440323e-06
-3.62908668710151e-05
-1.8120989658821e-05
-2.34879143773215e-05
-3.44033720621402e-05
-1.96752108811608e-05
-2.57845878773984e-05
-3.21816185572044e-05
-2.30136187815711e-05
-1.10085339904503e-05
-6.83619586101871e-06
-2.20492942311547e-05
-3.40308957492685e-06
-1.48417221003533e-05
-3.09052164215323e-05
2.12803654762462e-06
-2.40414994404936e-05
-6.98029356490366e-06
-3.42148572239871e-05
-1.96684035186253e-05
-2.66392374007569e-05
-2.90604195508235e-05
-2.94718627534524e-05
-3.7457080138791e-05
-1.23673797660788e-05
-1.7093053010864e-06
-2.52587145774348e-05
-3.71444385413451e-05
-1.85012363607413e-05
6.82100174988865e-06
-2.0301054097243e-05
-3.40018739871756e-05
-2.19167851744005e-05
-1.33586406631661e-07
-5.08839518764722e-05
-1.78617789622059e-05
-2.1239726563586e-05
-2.39288509640642e-05
-3.51891420275612e-05
-1.43566663969536e-05
-2.66253094899482e-05
-2.9609855023126e-05
-1.70132659615098e-05
-4.72312295991614e-05
-2.16671629981022e-05
-1.29250111500912e-07
-1.34353273056249e-05
-6.3737895010739e-06
-9.80219984875077e-06
-1.20912662490574e-05
-2.49153212284385e-06
-1.80856791523058e-05
-3.27057358424328e-05
-4.78568932158457e-05
-2.3963940751765e-05
-5.72972798946821e-05
-2.94634400259804e-05
-1.46939820298163e-05
4.73018965622215e-06
-2.76889249190848e-05
-1.85786105683036e-05
-1.83213905375491e-05
-2.65421364549044e-05
-2.44393343380997e-05
1.03172276557637e-06
-2.39258911787122e-05
-4.35527718136802e-06
-1.68076275555355e-06
-1.5436648133667e-05
-2.76312412151984e-05
-4.07065311234584e-06
-2.37961474721678e-05
-1.32159786470651e-05
-2.71837565539149e-05
-3.23790374981412e-05
-2.29701056245671e-05
-2.00434295470788e-05
-1.56326423212967e-06
-2.97914876239166e-05
-2.84291569249602e-05
-2.55101581406408e-05
-3.86275254453864e-05
-1.71309677754208e-05
-2.24169647680099e-05
-2.33731052492741e-05
-1.56470683300767e-05
-1.42839031347795e-05
-1.29431265065317e-05
-5.16924737441077e-06
1.49961513195902e-05
-1.63969140699833e-05
2.85010839488331e-06
-1.44059450582195e-05
-3.10575425860566e-05
-2.6731508172901e-05
-2.05970812427018e-05
6.18254056579292e-06
-4.0026662707772e-05
-2.07452671149653e-05
-2.75295570290671e-05
4.54938589489206e-06
-2.0525440144195e-05
-4.02304821767808e-05
-2.03875587345218e-05
-1.40687446030397e-05
-1.47422714204445e-05
-2.69070128074693e-05
-2.15112229982209e-05
-3.01642384560286e-05
-2.53167057983876e-06
-2.19751406869773e-05
-6.72547527705628e-06
1.57247810631561e-06
-3.40793371096017e-05
-1.50419893391435e-05
-5.87758571396733e-06
-2.77767398486278e-05
-1.67206187714998e-05
-2.71429227162526e-05
-3.78452639448707e-05
-1.73093848644063e-05
-2.30847317812049e-05
-2.04758510197314e-05
-1.09466498025136e-05
-2.26281662410514e-05
-1.29252861436832e-05
-1.54860645669662e-05
-2.54413846959567e-05
-1.05128001849296e-05
-1.70668374705757e-05
-2.00755546293024e-06
-1.82868074927021e-05
-1.1547177352089e-05
-3.38616185824494e-05
-3.26157586588925e-05
-2.85365292098259e-05
-1.85560441530323e-05
-3.19168802125373e-05
-1.8811749059755e-05
-6.68766242891977e-06
-2.09727773320046e-05
3.12436057556824e-06
-1.41392878891229e-05
-3.65501916861957e-06
-3.81436841105988e-05
-3.90810506789775e-05
-4.21601965057721e-05
-2.2280876343765e-05
-5.28551632429555e-06
2.86786729181454e-06
-1.00447324437333e-05
-5.58082416443525e-06
-1.58911031986687e-05
-1.21107962971239e-05
-1.07544905400689e-05
-2.43676406470668e-05
-3.89152376330708e-05
-1.40376330766829e-05
-1.49321564948384e-05
-1.50169111627181e-05
-2.28027363222256e-05
-3.95298003331964e-05
-1.78783886894718e-05
-2.29823249427457e-05
-2.10073395135453e-05
-2.53144834866949e-05
-2.17549655944345e-05
-8.21527229977705e-06
-2.7325195354659e-05
-3.05855926656458e-05
-3.74645356688296e-05
-3.35381477117373e-05
-4.58274777098423e-06
-2.60574483739566e-05
-1.97240978664945e-05
-2.25814459756299e-05
-2.87342292641881e-05
-1.4432232538835e-05
-1.40967428534187e-05
-4.60267266047864e-05
-2.25788725898372e-05
5.10896770394386e-06
-2.82111407323111e-05
-9.04573466449258e-06
5.48981673432935e-06
-2.60712586667769e-05
-4.77336018406512e-05
-1.30854531544767e-05
-4.09989109858103e-05
-1.34354893443945e-05
-2.44176851043124e-05
-9.23656361327714e-06
-3.02256636776938e-05
-4.18791425651012e-05
-1.81613170653611e-05
-3.68256665264526e-05
-4.03126716134679e-05
-1.87851160914196e-05
-1.32802086125736e-05
-3.53626783118932e-05
-3.09765859141949e-05
-3.61032962956782e-06
-1.47918378361604e-05
-1.43177183175656e-05
-2.15681864271929e-05
-3.38834037169888e-05
-6.99931370607238e-06
-1.22282820180144e-05
-1.38317850805571e-05
-8.57603216174557e-06
-4.60495008886403e-05
-2.65436844093094e-05
-2.86645201684346e-05
-1.11117881822984e-05
-2.01964299727798e-05
-2.82910644111172e-05
2.12669605857792e-07
-4.53879529031548e-05
-1.08861759434023e-05
-2.40936456803696e-05
-2.86303433337869e-05
-5.03316617141055e-05
-4.26232550331345e-05
-2.85735641091122e-05
-3.08985391980471e-05
-2.46583540944353e-05
-3.18033132337314e-05
-1.05310641031162e-05
-1.93386008471004e-05
-2.98104238304481e-05
-2.51541357060613e-05
-6.83803082465557e-06
-2.27120421290011e-05
-2.504622510878e-05
-2.89981134103267e-05
-1.50555295711995e-05
-2.13378995094259e-05
2.10825315611969e-05
-2.73717555633676e-05
-4.88968331854585e-06
-1.38321885276198e-05
-7.68688164603142e-06
-1.29630333946654e-05
-1.06950713579824e-05
-3.53982941647712e-05
-3.81255748988236e-05
-2.28553717706452e-05
-3.34963942145228e-05
-4.80025481481968e-05
-1.73062664992796e-05
-3.19073036062182e-05
-2.49707539946414e-05
-3.33052279542189e-05
-1.26046674280447e-05
-6.51650155965663e-06
-2.814054135915e-05
-2.84443827168207e-05
-2.77114913964093e-05
-4.31194840140932e-06
7.05541432187463e-07
-3.32087088931617e-05
-2.264281846314e-05
-1.64169880190382e-05
-3.24797202676274e-05
-2.62280316530925e-05
-3.04289150650491e-05
-3.77804982055739e-05
-1.19642147596504e-05
-1.73175829309934e-05
-3.06260534931852e-05
-1.02577780515395e-05
-3.44070346719608e-05
-2.14163386348738e-05
-2.0830379799243e-05
-3.25565409504306e-05
-3.79253653605158e-05
-3.84960918069782e-05
-1.78749282756527e-05
-3.94975910711469e-05
-4.09072378506028e-05
-2.29442561282178e-05
1.34444761923495e-06
-2.05484221146023e-05
-2.31887383391135e-05
-9.92110454162093e-06
-1.88199757038798e-05
-2.60388231831025e-05
-1.46867521686691e-05
-4.8675263118873e-05
-7.7340667339471e-06
-1.59282138506902e-05
-1.14109253841422e-05
-1.38269837250364e-05
-7.79793246566185e-06
-3.77224028149546e-05
-2.24928218210815e-05
-2.25829838807914e-05
-1.3470372980271e-05
-1.55256870290365e-05
-4.42105190802482e-05
-2.29479088825794e-05
-2.18130749598357e-05
-3.95002336700324e-05
-2.61277695024711e-05
-2.78897444136e-05
-1.71980896326208e-05
-5.69585684407351e-06
-2.62704006309336e-05
-1.879094069849e-05
-3.23457753235724e-05
-2.04354162239111e-05
-3.68972781224298e-05
-2.08011347526173e-05
-1.28584023012859e-05
-1.19045649692632e-05
-1.36229333366067e-05
-1.75081585577928e-05
-1.48084218333508e-06
-4.00376924100324e-06
-2.07826107735779e-05
-3.57054972903497e-05
-2.59938923605969e-05
-1.36315060287463e-05
-1.63051612097319e-08
-1.54814037674128e-05
-3.88065688308094e-05
-7.33911017404545e-06
-4.17605809239392e-05
-4.65865009191697e-06
1.15655584142858e-06
2.86929444339313e-06
-4.69209410740881e-05
-1.68017430356125e-05
-1.73366163695401e-05
-2.55795365547045e-05
-1.06835981342187e-05
-2.27556721999443e-05
-2.07427841177324e-05
-1.00550434769585e-05
-1.3133435728411e-05
-2.81199024807985e-05
-2.78147430902957e-05
-1.58364014339167e-05
-3.19589251132568e-05
-3.20322160881879e-05
-4.18967590572767e-05
-1.7462240929416e-05
6.39858557927665e-06
-1.34655458666819e-05
-3.69098490364543e-05
-3.68288700554071e-05
-1.70086253798903e-05
-3.0125178017851e-05
-3.1017617925229e-05
-2.27120552658755e-05
-6.79091810698269e-06
-4.2195816097578e-06
-2.87050778328761e-05
-3.32282417588005e-05
-2.76032147904498e-05
-1.01368939664342e-05
-1.86066281580115e-05
-3.76307397726427e-05
-1.20148131033979e-05
-2.98292819823763e-05
-1.96509070267034e-05
-8.33275504202533e-06
-1.43948300487456e-05
-4.05813744463653e-05
-3.60999434991718e-05
-2.92708813759917e-05
-2.73662684234226e-05
-7.83254729988575e-06
-3.00373283193597e-05
-3.56457755683875e-05
-6.19526886145927e-06
-2.93486873053099e-05
-3.27713505574021e-05
-2.3233522976004e-05
-2.15966992334627e-05
-1.98822420581907e-05
-2.6966682323575e-05
-2.1484265057332e-05
-2.27811264327046e-05
-1.98614759080525e-05
-1.70798623214163e-05
2.25684863537923e-06
-1.01573967401248e-05
-3.44217405050463e-05
-1.25337194043285e-05
-8.39587871030744e-06
-3.38221598520718e-06
-3.16057031467151e-05
-1.35933701473761e-05
-3.73586963408777e-05
-1.97620936530546e-05
-1.89301674304041e-05
-8.55802470148987e-06
-4.41617658637531e-06
-1.76964535264859e-05
-2.07140925972989e-05
-1.66859732011227e-05
-1.78984480153287e-05
-2.27104050535878e-05
-2.77794214401493e-05
-1.64370511518759e-05
-1.10728416598013e-05
-3.47984606357229e-05
-2.30697857838273e-05
-1.97889193554734e-05
-2.02012197948138e-05
-3.03890918674873e-05
8.63248851626665e-06
-7.3045438187114e-06
-2.51101249283674e-05
-1.83982110625039e-05
-1.07458130076082e-05
-4.16061775640443e-05
-7.9111136419991e-06
-2.1677185946602e-05
-3.49204794124815e-05
-2.00364339162455e-05
-2.13678344901557e-05
-2.43203774694719e-05
-4.15425603649489e-05
-1.78572773388732e-05
-4.02976429572804e-05
-2.83421258763673e-05
-1.15738994645006e-05
-4.37486419358614e-05
-2.19151215122677e-05
-2.54761850161595e-05
-3.32764470322064e-05
-3.93228231955495e-05
-1.86517761485501e-05
-3.0089957206789e-05
-1.64846671994882e-05
-1.71466467933778e-05
-2.24245591301837e-05
-3.01928908800407e-05
-1.24551879369754e-05
-6.97711064843039e-06
-2.25042056744449e-05
-1.8922432882592e-05
-4.05051868685884e-05
-1.8946306895289e-05
-1.14945245278169e-05
-3.0377539638909e-05
-3.57446678889238e-05
-2.37716803004999e-05
-1.34401760967934e-05
-1.72984533114374e-05
-3.65666539287266e-05
-4.4309205707035e-05
-3.04458818882803e-05
-2.92032578371987e-05
-2.42825080425961e-05
-9.00881641726513e-06
-2.56330782573902e-05
-3.10785666632493e-05
-3.09535059366181e-05
-1.50383643931941e-05
-3.26624212253669e-05
-9.65799245062088e-06
-2.95549671476137e-05
-8.78796133499536e-06
-8.37563781697494e-07
-5.36011665954137e-06
-2.39084342568064e-05
-3.26392495060712e-05
-4.45876547259805e-05
-2.25704892676377e-05
-1.1001255354889e-05
-3.67849262167321e-05
-2.5509539556581e-05
-4.5717948308253e-06
-1.26725041151366e-05
-2.50505395621947e-05
-3.72348128573964e-05
-3.27173731019525e-06
-2.11631170629404e-05
-1.62929126115552e-05
-1.55394429310673e-05
-1.77775901409614e-05
-1.17535092130572e-05
-1.56789351064294e-05
-7.76882499017954e-06
-1.36196976630538e-05
-2.46894413726767e-05
-3.64264480336343e-05
1.3286313513078e-06
-3.89181694308252e-05
-9.73538779776797e-06
-9.84373543568016e-06
-2.77958977442586e-05
-2.2709044760745e-05
-1.82195483726194e-05
-3.91766735045409e-06
1.38744284739095e-06
-6.30372468449928e-06
-3.48104274514185e-05
-2.71301191589011e-05
-2.31162840241535e-05
-3.19921098577746e-05
-2.15779356245907e-05
-1.58523140597702e-05
-3.50000791822752e-05
-1.0744163861439e-05
-9.54644498035478e-06
-1.48892878770597e-05
-2.0928772098576e-05
-3.32503556022263e-05
-3.25204015611423e-05
-1.37909815798856e-05
-3.04489237978038e-05
-2.33658065695483e-05
-4.13833919008322e-05
-2.45969107761703e-05
-1.3715486211335e-05
-3.64044670927567e-05
-2.64929751755974e-05
-4.50460468226532e-05
-3.98135527590656e-05
-2.31489223330005e-05
-2.67240317548673e-05
-1.12026491486366e-05
-3.84698527400701e-05
-1.57948567213004e-05
-5.65469307552213e-05
-3.51625315333307e-05
-2.83158360430732e-05
-4.1101740419199e-05
-2.52808023683745e-05
-3.12766262884556e-05
-7.63490428107949e-06
-2.62924748401911e-05
-4.11570918819941e-06
-1.84511776352975e-05
-2.83695015525668e-05
-9.48098932711188e-06
-2.35686393016702e-06
-7.95369911610477e-06
-1.84019818038772e-05
-1.87333195785491e-05
-2.14024250078785e-05
-2.33029380518057e-05
-9.22333916197822e-06
-1.56677444944833e-05
-8.90733852069325e-06
-1.73576555611568e-05
-1.51171821935387e-05
-1.36352538689542e-05
-1.3112845045379e-05
-1.18395442522367e-05
-3.38864367389015e-05
-1.53506372270183e-05
-1.83809064702461e-06
-1.22968789680254e-05
-2.74258298533548e-05
-4.86964570275099e-06
-3.64372451285933e-05
-2.09856878284615e-05
-5.31630461421803e-06
-1.65164761578526e-05
-3.89104383686925e-05
-1.54792967586048e-05
-4.04654054323497e-05
-3.63472623072584e-05
-1.62248167282458e-05
-3.25731595098041e-05
7.14077268306469e-07
-4.23629805453151e-05
-2.21229217256147e-05
-1.63902278885927e-05
-1.44817749202053e-05
-1.10247753474206e-05
-1.9729568852749e-05
-2.65702081797984e-05
-4.40515542673412e-05
-1.06300161384096e-05
-3.57949775445965e-05
-5.89988395329157e-06
-8.65779172351844e-06
-3.46150559572628e-05
-1.19115416973827e-05
-1.78017557223902e-05
-1.93709049678783e-05
-1.30468857093083e-05
-4.73873416731085e-05
-3.3392819036058e-05
-2.67337740276597e-05
-7.46519594453457e-06
-2.5238891994214e-05
-7.94748344523275e-06
-4.14119198877265e-05
-3.37097906930233e-05
-3.54676731952969e-05
-4.65723304782622e-05
-1.23063421180123e-05
-3.78676275214207e-05
-3.2590349820008e-05
-1.59451641182801e-05
-1.77057418485004e-05
-1.9271015302813e-05
-3.6963813343449e-05
-3.39356813830454e-05
-1.64179446251338e-05
-2.7417756531302e-05
-3.36301515792938e-05
-2.38554719219186e-05
-3.06922574576885e-05
-1.97402872471876e-05
-2.85711267436803e-05
-1.72111936344504e-05
-3.98222907158201e-05
-1.45246865571579e-06
-1.38827496887934e-05
-1.64589953629799e-05
-3.9661436848718e-05
-1.26871267302669e-05
-6.63506599829237e-06
-1.93135874641056e-05
-2.03158695585068e-05
-1.95287033329599e-06
-8.47155735239968e-06
-6.66167448568954e-07
-7.63301573429927e-06
-1.73873207089914e-05
-2.09672821489828e-05
-3.14065377423775e-05
-1.54470522108352e-05
-2.13562590250884e-05
-3.87383447611572e-05
-1.97851868915731e-05
-2.31263598657687e-05
-1.1196412743195e-05
-8.80184863522001e-06
1.09712293044065e-06
-1.23749093467841e-05
-3.36779346286002e-05
-2.50421125041937e-05
-8.57198915896182e-06
-2.42174466771681e-05
-3.94646641183857e-05
-4.35199399527579e-05
-2.26742706317206e-06
-2.504307350912e-05
-4.37491677263076e-05
-3.83635532340994e-05
-2.45034893283159e-06
-2.06311800242025e-05
-1.91065247545362e-05
-1.09832559545537e-05
-1.52967553208322e-05
-3.25298778364604e-05
-2.51769927175737e-05
-1.14375410004217e-05
-2.24808180568097e-05
-4.4010743071192e-06
-9.06956775604492e-06
-2.11250503509927e-05
-2.20858002982512e-05
-2.05700858044149e-05
-2.51163426337049e-05
-2.11021078205171e-05
-5.94002949587593e-06
-6.22405938611125e-06
5.02333425402594e-06
-2.67389352268031e-05
-1.81502926847058e-05
-8.43804831609704e-06
-1.58333491173193e-05
-2.04058342209841e-05
-2.62873397409436e-05
-3.05984667914361e-05
-4.48264144322786e-05
-1.48037246566867e-05
-3.50762541231008e-05
-2.55881845499708e-05
-2.07473645421001e-05
-2.94053030947084e-05
-1.55595753450116e-05
-3.78009798962682e-05
-4.86525922951706e-05
-3.19918930134605e-05
-3.30283029850953e-05
-1.28589471253965e-05
-4.16529150725804e-05
-2.75213083656298e-05
-1.63439931447701e-05
-3.12113309540722e-05
-2.40513173572581e-05
-1.98733324294016e-05
-1.26269319389256e-05
-3.08226478132789e-05
-2.81387531301224e-05
-3.17468592005814e-05
-2.44546634555046e-05
-4.66686005000906e-06
-4.35721957877055e-06
-8.65950605950209e-06
-1.30597200963024e-05
-9.47882767208111e-06
-1.74051442322575e-05
-1.34610701145889e-05
-6.34027589376863e-06
-2.42297538602084e-05
-1.00786349639441e-05
-8.41822826546632e-07
-1.61106764639488e-05
-1.11930779469428e-05
-2.08772985551536e-05
-2.02043398618374e-05
-2.4748733453193e-05
4.52953383081868e-06
-1.47701357155516e-05
-2.55337329125547e-05
-1.15833354549704e-05
-2.12652009497389e-05
-1.02328242933227e-06
-1.75727480546356e-05
-4.03445053515257e-06
-2.38742786503786e-05
-3.30751549282202e-05
-7.90981138946434e-06
-1.35662767721275e-05
-8.34361911253154e-06
-2.66344861039401e-05
-5.4541167093556e-06
-3.85321273886048e-05
-3.30581693009655e-05
-1.91449094429752e-05
-2.05093329814097e-05
-3.43994150262688e-05
-3.98175452085109e-05
-3.51770004439268e-05
-3.48520116766472e-05
-2.85149926307526e-05
-2.80016175964604e-05
-2.03257044601347e-05
-1.87237601539408e-05
-3.20227656558115e-05
-2.97232959717984e-05
-3.39057701465981e-05
-1.47241835057593e-05
-1.64565259201311e-05
-1.83275266202954e-06
-2.21909677191971e-05
-2.64401921958588e-05
-7.22468347073156e-06
-2.53839951846236e-05
-8.24375958366245e-06
-4.42568339731591e-05
-2.44245140470614e-05
-1.92794922975229e-05
-1.0805721972467e-05
-2.38618230033731e-05
-3.38899627394781e-05
-6.61547948004159e-05
-1.80233004532365e-05
-4.57655932185911e-06
-3.56371174543305e-06
-1.96324615479063e-05
-2.92759981981403e-05
-1.42179468302233e-06
-4.4111322752459e-05
-3.7721167416599e-05
-2.83802762273199e-05
-3.52899652212729e-06
-2.69281718889313e-05
-1.40845155734835e-05
-1.56398315389715e-05
-2.1967767711641e-05
3.14133213845178e-06
-4.09133066491164e-05
-3.762312545556e-05
-1.3080517834751e-05
-1.09996554580738e-05
-2.77326668562832e-05
-2.65261577426602e-05
-1.356862649013e-05
-4.69627255593894e-06
-2.11733415013131e-05
-1.01835030048671e-05
-3.23658904756058e-05
-2.67438392551705e-05
-9.57152080620357e-06
-1.4404145152656e-05
-2.71251964721813e-05
-2.34508667999926e-05
-2.64614936265346e-05
-4.62704662631008e-05
-1.43838839806804e-05
-1.00424653174661e-05
-4.40796121361531e-06
-2.44783688230929e-05
-1.70270750970185e-05
-2.65194064442288e-05
-2.52573516928922e-05
-2.09077931967741e-05
-1.91384971579155e-05
-2.84885971604647e-05
-5.84523195337409e-06
-2.61301226556547e-05
-1.96954330458388e-05
-2.33606380924739e-05
-3.96729171549314e-06
-7.13490202672471e-06
-1.19307084374684e-05
-5.48427275326888e-05
-2.78908955575139e-05
-1.27713682108096e-05
-3.35000774450782e-05
-1.64451215641587e-05
-2.26863525558045e-05
-1.24052348245973e-05
-1.57181965390382e-05
-3.66386767806072e-05
-4.05806764671741e-05
-1.89120472672297e-05
-2.13336355064711e-05
-1.41107101902857e-05
-4.16224409108268e-05
-5.51123532491521e-05
-2.88542470109178e-05
-2.29004491821511e-05
-2.53030297315768e-05
-2.3826153659749e-05
-2.69850823011597e-05
-3.92250591742494e-05
-2.80846576185041e-05
-3.78539700122528e-05
-2.99633985758579e-05
-2.99018482759072e-05
-9.58368415493285e-06
-2.51795920128948e-05
-3.12763041966524e-05
-1.56011423794552e-05
-2.40320419043601e-05
-2.79855881796958e-06
-1.12011653197292e-05
-3.9106989833877e-05
-2.01227857282566e-05
-3.80338842357674e-05
-2.98810456305596e-05
-3.9014831128635e-05
-1.87112101682124e-05
-1.64059779671188e-05
-1.95658169103806e-05
-2.58186719391187e-05
1.86739206068282e-07
-8.12889217933184e-06
2.33717691288663e-06
-3.57148294475037e-05
-3.48745341866257e-05
-4.6622289129772e-05
-1.3849680190956e-05
-5.24528386846462e-05
-2.42202636229613e-05
-8.552899896067e-06
-2.50491758615319e-05
-1.56001166101082e-05
-2.05829182771057e-05
-3.87150017097172e-05
-3.22120712818329e-05
-1.9311968277402e-05
-1.21370931004742e-05
-2.81251409130536e-05
-9.49644378115754e-07
-2.10598888899955e-05
-3.58101461213555e-06
-2.3896465737995e-05
-3.68908258760689e-08
-1.61973231894122e-05
-2.96164616386905e-05
-2.94609436645478e-05
-1.02897319621595e-05
-2.96303634546196e-05
-2.30124248069636e-05
-2.08962992214651e-05
-1.31537544878186e-05
-1.6894666468261e-06
-3.79199230505713e-05
-2.32341528767666e-05
-3.58136659547355e-05
-3.38481353964431e-05
-1.51194469921727e-05
-3.38159453912249e-05
-3.23954765966223e-05
-4.16045565341392e-05
-2.59166461522376e-05
-2.1923924552902e-05
-4.26063705973173e-05
-1.27631726545001e-06
-3.5628117333053e-05
-1.89385398548122e-05
-1.33349214972569e-05
-3.63851538288236e-05
-1.496833914801e-05
-5.71641417948892e-05
-1.4644132873872e-05
3.37520805831318e-06
-1.64230049783382e-05
-2.55011710415424e-05
-3.36965098276572e-05
-2.32358507398491e-05
-2.76382453098095e-05
-2.89813419699491e-05
-1.87721725304501e-05
-4.45912939409493e-05
-4.57899380533686e-05
-1.95581023368647e-05
-3.96083700027617e-05
-3.44531396163033e-05
-2.02759832882394e-05
-4.11312419267379e-05
-1.32464440051606e-05
-2.07988310322534e-05
-1.51485528581447e-05
-3.32299696003801e-05
-1.49134851114908e-05
-2.44281246076062e-05
-2.92039411217315e-05
-2.83911585482573e-05
-2.69313423573781e-05
-2.73667648679849e-05
-2.80074350628719e-05
-6.54740566786051e-06
-2.0184811637361e-06
-3.58194179003746e-05
-1.98906714550776e-05
-7.65652510536523e-06
-3.97580102069578e-05
-2.5979457644558e-05
-4.49359729582445e-05
-3.05422925034521e-05
-2.66823956758511e-05
-1.60943078513815e-05
-1.29384850860295e-05
-1.63911801988971e-05
-2.99367329421956e-05
-1.31245293651248e-05
-3.60810643459922e-05
-1.86810245324298e-05
-2.55574238049479e-05
-2.19015441549211e-05
-2.65021302770232e-05
-3.37903876371746e-05
-9.39541521986369e-06
-2.05775839299596e-05
-2.13123620781226e-05
-1.98203368468802e-05
-2.79537478017596e-05
-2.74294830642511e-06
-2.18159709366556e-05
-3.42020387405577e-05
-3.66486541113565e-06
2.19902637146033e-06
-5.8825449783078e-06
-3.84906279377838e-05
-2.60744093457493e-05
-1.26185478329674e-05
-2.4914492346936e-05
-2.07574919600943e-05
-2.54079095486914e-05
-2.16517095742178e-05
-1.915018048661e-05
3.93288276522123e-06
-1.53145091532389e-05
-1.12468423353617e-05
-1.84234180468659e-05
-5.74529460898224e-06
-5.01283919209098e-06
-1.59626980554023e-05
-1.12835332320065e-05
-3.08802889379128e-05
-2.28609719986463e-05
-2.91197408737695e-05
-2.00289983499296e-05
-6.95875972795865e-06
-2.18980836054693e-05
-2.48793989782204e-05
-3.66857935550448e-05
-1.83406131312443e-05
-2.95690868049455e-05
4.30426850002112e-07
-1.83226354581421e-05
2.50507120282757e-07
-2.1253208519677e-05
-2.42341197491003e-05
-4.24335316449606e-05
-1.47332975547134e-05
-1.30166391322917e-05
-3.27360068692902e-05
-3.48362950682416e-05
-5.59243166237049e-05
-7.47992126923777e-06
-2.0985347450876e-05
-3.89794245437094e-05
-1.51552601664525e-05
-5.06080657373191e-05
-2.01618604741843e-05
-2.28253515821333e-05
-5.17487936853724e-05
-4.0532961748403e-05
-4.15912145485334e-05
-3.68801077700032e-05
-1.15287709154997e-05
-3.72087995155587e-06
-5.07383118814632e-06
-4.02284215908947e-05
-3.97837581540304e-05
-2.71908808687607e-06
-2.71117966784986e-05
-3.12198688365454e-05
-4.76043764603126e-05
-2.58543596394841e-05
-2.30429625665574e-05
-2.13898309326219e-05
-3.0783275195455e-05
-2.34659038747364e-05
-2.71366247551664e-05
-9.01234570850642e-06
-5.86850332474492e-06
-1.85206555179242e-05
-2.0839804540064e-05
-2.78611223758943e-05
-4.55948812870438e-06
-2.44724523170362e-05
-8.58006397927255e-06
-5.02193687651607e-06
-4.39860461762651e-05
-1.46606903068251e-05
-2.16318915356353e-05
-1.4551229237554e-05
-3.2248598940898e-05
-4.34819347155804e-05
-2.54110749376606e-05
-1.96794334506913e-05
-1.27364711381747e-05
-1.65431667879857e-05
-3.02564165681714e-05
-2.85228540515637e-05
-3.38767206139448e-05
-2.21556041802807e-05
-4.21758488316781e-05
-1.40411755164715e-05
9.0115732668508e-06
-3.65772286459868e-05
-3.87175502286852e-05
-3.52107317380384e-05
-9.01904734282742e-06
-1.87668364231185e-05
3.47149289465059e-06
-3.07215320011473e-05
-2.67032422804167e-05
-2.12995364156414e-05
-7.44570419048185e-06
-4.02247532380125e-05
-3.89121459104892e-05
-2.60976603954907e-05
-2.80243171488927e-05
-1.21964586757842e-05
-3.29493107156971e-05
-2.03487572992621e-05
-3.57033234034581e-05
-2.45674404242416e-05
-1.91011617393356e-05
-2.95326760840533e-05
-2.4409008429292e-05
-4.27555675386017e-06
-2.09559304594623e-05
-4.80507565437634e-05
-1.32193069988211e-05
-3.5531316744342e-05
-3.36732994774843e-05
-3.51026281650014e-05
-2.61485846715884e-05
-1.84742106968089e-05
-1.18331541836791e-05
-1.49187738523851e-05
-1.52618666990164e-05
-1.53043030498772e-05
3.24421562931412e-06
-2.8459659820005e-05
-9.56444778613426e-06
-3.95215387698453e-05
-3.47541430709059e-05
-3.01915919544218e-06
-2.95391652953714e-05
-2.84408113002211e-05
-2.14864724870526e-05
-2.26184161099456e-05
-2.63418300194675e-06
-1.62632616226879e-05
-9.91344186642279e-06
-3.20768211067771e-05
-3.09709326479415e-05
-5.58022111493623e-06
-5.39225904641427e-06
-2.82583697630106e-05
-2.94622937141875e-05
-3.80935087748314e-06
-1.71250490478445e-05
-4.09130166708881e-05
-1.77679424082374e-05
-3.38381348220165e-05
-2.1949396600772e-05
-1.45545120872035e-05
2.31636062161835e-07
-9.06739720133388e-06
-3.29762864147401e-05
-2.44087902499967e-05
-1.02773964732745e-05
-4.08278900145442e-05
-9.43474384427902e-06
2.08863994243237e-06
-2.45889157672094e-05
-7.39535217770413e-06
-1.51160105227534e-05
-1.03183112846084e-05
-2.62114280585809e-05
-1.80643642321142e-05
-1.09130146225676e-05
-2.40629457010399e-05
-1.30145759406964e-05
-2.0351370874176e-05
-3.8315891429429e-05
1.79193778128561e-05
8.69729638343777e-07
-2.10427210451219e-05
-1.46296789257591e-05
-2.43950118752499e-05
-3.36201363924328e-05
-1.34525729974863e-05
-4.18760238873485e-05
-4.67732475063308e-06
-9.55748427095071e-06
-6.46604581153447e-06
-2.87505573478307e-05
-2.27261314630451e-05
-1.80298482765272e-05
4.7467275843027e-06
-1.20578404751772e-05
-3.94469816113308e-05
-1.9322063771771e-05
-1.71482321502781e-05
-2.24407941472318e-05
-2.57162634530227e-05
-2.11903305573555e-05
-1.17769037695414e-05
-2.02546633661877e-05
-1.95198996369629e-05
-2.83528915477907e-05
-5.92871428810061e-06
-2.86689841718984e-05
-1.18768834613674e-05
-7.06933768903812e-06
-6.02463653112552e-06
-3.92172230435721e-05
-9.69010822999066e-06
-2.41201840055358e-05
-2.12451343863767e-05
-1.54236721371154e-05
-2.79121379793342e-05
-3.64267330235067e-05
-3.96729706920011e-05
-1.18280622641803e-05
-1.18446553721493e-05
-4.7938760724192e-05
-1.05371777181286e-05
-8.53688899193208e-06
-1.41705834438218e-06
-2.72416746561144e-05
-6.14270320003762e-05
-2.84393084915113e-05
-3.64201449709643e-05
-1.75352807732884e-05
-3.26250658434249e-05
-3.14181478416858e-05
-2.38057339996168e-05
-3.5353232646816e-05
-3.16201295564135e-05
-6.29080943524751e-06
-3.74653836562056e-05
-3.41407227035951e-05
2.31866978132797e-06
-2.43000880046389e-05
-3.09764775089875e-05
-1.5411048524444e-05
-1.35666635045403e-05
-2.16649060553508e-05
-3.01084651776836e-05
-8.99194661065454e-06
-1.18781034671106e-05
-8.65533460787827e-06
-1.26885111423786e-05
-2.32664219753038e-05
-6.64570785697424e-06
1.69046382758066e-06
-1.86886381314044e-05
-2.97849186355204e-05
-2.19981966582545e-05
-3.12299614053858e-05
1.32714944973317e-05
-1.05626630039879e-05
1.08654673106972e-05
-2.78149030021159e-05
-2.62628621976456e-05
-1.3267674585544e-05
-2.05269794870067e-05
-1.55423082457072e-05
-1.7663141923557e-05
-2.27170690790597e-05
-2.20471140499693e-05
-2.96663013542789e-05
-4.14946014227045e-05
-2.78898442268132e-05
-1.62529892303717e-05
-1.86936850577166e-05
-3.2411635591655e-06
-2.6199522232295e-05
-4.33246689898468e-05
-5.15246868108478e-05
-3.75415207063156e-06
-2.16569206299081e-05
-1.98398389034516e-05
-2.05700900031085e-05
-6.62796998587806e-06
-1.28425983638854e-05
-3.12798654449972e-05
-2.25491916677408e-05
-1.61405868290219e-05
-2.80546426282562e-05
-2.02244191536975e-05
-4.49991549106863e-05
2.59480858552809e-06
-1.23766079718169e-05
-2.87185902755862e-05
-1.00689008765888e-05
-2.14888259185894e-05
-3.0541017093404e-05
-4.68890901058445e-05
5.39809117023141e-06
-2.03349310110563e-05
-4.46766120074533e-05
-2.63380627043882e-05
-2.82394549522904e-05
-4.86093003053394e-06
-4.00261312680121e-05
-1.23540275848288e-05
-3.76249423790622e-05
-9.12460886229533e-06
-1.96333912316523e-05
-2.55990834908468e-05
-4.34275025839687e-06
-2.96559527637937e-05
-6.41805757510726e-06
-8.79450929981285e-06
-9.7422764581107e-06
-1.35960113336058e-05
-4.98841798931809e-05
-2.43468198231369e-05
-9.4336262515809e-06
-2.5992874865624e-05
-2.87876520247939e-05
-9.38355029744084e-06
-1.64551786667401e-05
-8.44038193623023e-06
2.05216225407566e-06
-3.24112585514432e-06
-1.88803637520295e-05
-3.42268819683068e-05
7.69461530088394e-06
-1.15020765909128e-05
-3.48232070448244e-05
-3.22753612954898e-05
5.60483381656169e-07
-9.68555902912195e-06
-3.86456366175048e-05
-2.76845873153786e-05
-2.14393271292557e-05
1.45459181995691e-05
-1.75774901167744e-05
-8.67239871265067e-06
-2.25901419139212e-05
-1.5179140291177e-05
-2.11990034681683e-06
-2.76889213745231e-05
-1.8573948122599e-05
-3.4985199157035e-05
-2.8585727460531e-05
-1.73484222696414e-05
-3.85911607825807e-05
-4.16706346163178e-05
-2.60700753749967e-05
-2.3330184626566e-05
-1.84121940935473e-05
-4.03108397808765e-05
-3.94622784174832e-05
-3.13842115199239e-05
-1.21397943817755e-05
-3.16382995383161e-05
-3.01229493335337e-05
-2.530000845015e-05
-5.1149655086747e-05
-1.84333620775506e-05
-2.08963251637345e-05
-2.38582046541425e-05
-4.66059546479162e-05
-2.4216155411065e-05
-2.68379793239391e-05
-2.09649698378982e-05
-1.40637620309512e-05
-1.3961102731915e-05
-1.76056972694694e-05
-2.20546775257485e-05
-2.49897852251132e-05
-2.11198783066891e-05
-2.26986501234446e-05
7.2471860732743e-06
-2.66598612367087e-05
-1.4079193055761e-05
-3.15694725568292e-05
-3.19827513876091e-05
-2.6468312981539e-05
-2.94138981393957e-05
-3.79235917215931e-05
-1.80197081143395e-05
7.38512049547827e-06
-1.32600819400294e-05
-1.23815438406248e-05
-5.24416956922638e-05
4.8865690759394e-06
-7.17810541477392e-06
-3.5921765164164e-05
-3.8583446240581e-05
-1.88864177111431e-05
-2.35829651541774e-05
-1.83426397708376e-05
-2.24223599421126e-05
-2.443069180927e-05
-3.09250970652441e-05
-1.99887758495381e-05
-2.89101586025151e-05
-7.47660096712798e-06
-3.00576864025714e-05
1.30579313002602e-06
-2.10938750280291e-05
-2.53998396299596e-05
-9.70666590897811e-06
-2.26078878930433e-05
-8.74409514250376e-06
-3.30613330019477e-05
-6.98843830413571e-06
-5.03093623691993e-06
-3.55453326588825e-05
-1.02101519765027e-05
-1.88284676816538e-05
-3.37131786883281e-05
-4.04730322090265e-05
1.95187651565958e-06
-3.18571973114822e-05
-1.5897137170322e-05
-3.80689909706739e-05
-4.31072603926938e-05
-1.06691706539789e-05
-3.52809749837165e-05
-3.33853913878369e-05
-6.01029386801424e-06
-1.6018276425079e-05
-9.08728776743929e-06
-1.81725180913194e-05
-1.88671200189642e-05
-1.10558635629016e-05
-1.86247314173008e-05
-3.76509372669043e-05
-1.72778718967221e-05
-3.84415400627172e-05
-5.4701355049333e-05
-4.46507298559084e-05
-2.29922485070284e-05
1.14818080621931e-05
-3.91033476007849e-05
-2.88201134302804e-05
-2.13553566446301e-05
-1.15671968026436e-05
-2.00233159942877e-05
-2.93370415085109e-05
-1.55685837598073e-05
-4.72403536949706e-05
-1.32238551697874e-05
-1.90611477943015e-05
-1.67768181962112e-05
-1.47252841153275e-05
-1.37637235767683e-05
-4.65349793275187e-05
-1.33865633131825e-05
-2.8249424822136e-05
-1.67910166663575e-05
-3.50667559483426e-05
-2.04026514159817e-05
1.85313297543924e-06
-3.15390055550701e-05
-2.26144859315486e-05
-4.04765798025353e-05
-4.47291543678775e-05
-1.80819064937577e-05
-1.4878376649415e-05
-2.85996591107816e-05
-3.10701079118432e-05
-3.71509512233753e-05
-2.162800411877e-05
-5.54988982811518e-06
-1.12735910729723e-05
-5.51664672231397e-06
-3.38556245803315e-05
-2.59254051131876e-05
-4.74101581633574e-06
-2.59787273882379e-05
-2.73808403681391e-05
-1.38221461460915e-05
-2.04644950166084e-05
-1.59823819378652e-05
-1.13309483659871e-05
-2.81889308267933e-05
-3.09464750228177e-05
-7.02933542919436e-06
-1.86682778941121e-05
-2.60663978129456e-06
-2.003793825699e-05
-1.97144161504529e-05
-2.73676038553739e-08
-1.23337729849187e-05
-1.6558383627021e-05
-1.49652131655748e-05
-2.73012944859391e-05
2.77927432570906e-06
-4.18722804673633e-05
-2.18016676608886e-05
-2.2509196544648e-05
-3.25419176202401e-05
6.70779696426383e-06
7.87690057405826e-06
-1.25041614647013e-05
-3.03124283080453e-05
-2.98961466247138e-05
-1.33880350479971e-05
-1.44657740965531e-05
-2.95856736148818e-05
-2.22734284783418e-05
-2.20775905446246e-05
-3.32170199913629e-05
-1.93229168294104e-05
4.50762551041916e-06
-3.52331430212429e-05
-3.17198905643514e-05
8.5292053724376e-07
-1.6016906010089e-05
-1.96500801805931e-06
-2.18850679945422e-05
-1.6283331854119e-05
-2.55949799713621e-06
-5.78311791518307e-06
-4.18863667113986e-05
-2.50697373348463e-05
-4.5489901950343e-05
-2.49181551811247e-05
-1.41747304297637e-05
-1.89739349968801e-05
-2.20732976605101e-05
-1.97286470205597e-05
-1.934722764354e-05
-4.15069676834358e-06
-3.25813121006321e-05
-1.00656025392094e-05
-3.25866240836994e-05
-3.38489511681602e-05
-1.7859397393651e-05
-4.8197792843756e-06
-1.42037989941959e-05
-4.19234686575632e-05
-4.62108261230998e-05
-9.63575646100238e-06
-2.17350282775576e-05
-1.73517417975076e-05
-2.96636807255801e-05
-6.44968760387925e-06
-2.56531674936738e-05
-1.39347124778978e-05
-1.85083041797112e-05
-1.95899605357783e-05
-2.61635388091096e-05
1.03523502073571e-05
-7.89670888834619e-06
-2.00905954633256e-05
-6.65882385864962e-06
-8.88568818407603e-06
-1.27317890864899e-05
-6.42530419360517e-06
-3.59005764804991e-05
-2.07981091282165e-05
6.97172306566996e-06
-1.63714855111209e-05
-1.50627599659669e-05
5.99396243641935e-06
-3.45034253055258e-05
-3.69290948515912e-06
-4.70876929368407e-05
-3.77124790927907e-05
-3.6449339689714e-05
-6.54322343538365e-06
-1.54964359875707e-05
-1.86202774242967e-05
-1.06334365713094e-05
-2.54730000089874e-05
-2.55533379729743e-05
-1.74366045909152e-05
-3.55542774917855e-05
-2.43179286815107e-05
-9.14888119486466e-06
-9.31244993998574e-06
-2.70931281066033e-05
-2.5922898367555e-05
-3.01354432078599e-05
1.74110694890796e-07
-3.95534012850998e-05
-2.11684154968898e-05
-1.02891830484324e-05
-3.1564446752051e-05
-4.56996982443069e-05
-1.27499429733928e-05
-2.27133698784336e-05
-6.46530189972935e-05
-2.23188619073007e-05
-3.61076633237031e-05
-1.72577182028561e-05
-1.52774422156438e-05
-1.8294171160977e-05
-2.99008684068633e-05
-2.22366494157743e-05
-2.03369479728399e-05
-2.88402181016342e-05
-3.90475798892044e-05
-1.94917803629358e-05
-8.99776687224258e-06
-1.79393196246895e-05
-3.33602426443699e-05
-1.20855625224979e-05
-1.54439439592262e-05
-3.03140806660557e-05
-2.25146420157361e-05
-2.00503010040887e-05
-1.89036005938044e-05
-1.26717256406709e-05
-1.3327847456449e-05
9.58006606356274e-07
-4.2465355243281e-05
-3.03591429474265e-06
-1.85367654546158e-06
-1.46792586662946e-05
-3.96646966637025e-05
-2.12695960106552e-05
-2.42971395201591e-05
-1.8451821865736e-05
-4.00071226098223e-05
-2.49838041378463e-05
-2.86520831672463e-05
-1.42798677833924e-05
-1.8965684706854e-05
1.15346943041879e-06
5.76166069371531e-06
-2.15294993369288e-05
-2.44624435166968e-06
-1.56906565886166e-05
-5.23962683094174e-05
-1.45569517476142e-05
7.24341482058528e-06
-2.54521200725646e-05
-1.83213748708675e-05
-4.57492338664585e-05
-2.05466289025145e-05
-1.4085441647515e-05
-2.39394483687448e-05
-2.1532245245092e-05
5.90305937655463e-06
-2.23607656271935e-05
-1.58843013324232e-05
-1.1781753258779e-05
-2.50424092461333e-06
-8.7016256567737e-06
-7.69612002824856e-06
-9.9875422602434e-06
-1.05321454311243e-05
-6.54744062985817e-07
-1.3338785444533e-05
-8.01446921551996e-06
-9.8196592433994e-06
-3.29074474872048e-05
-1.9033973687006e-05
-1.10771937885307e-05
3.62762694850434e-06
-2.7652507261319e-05
-8.46324558375082e-06
-2.15768199361102e-05
-2.13463703875124e-05
-2.17398858070113e-05
-3.55089605837061e-05
-2.89545816686134e-05
-3.85714745092611e-05
-2.8512899845208e-05
-3.19458932311277e-05
-1.64710276600698e-05
-2.42041133184927e-05
-6.35072424389775e-06
-1.36669960257374e-05
-2.8328593247252e-05
-2.92350888889668e-05
-1.07281145715457e-05
-2.26933441607549e-05
1.48980386477757e-06
-3.71067211242527e-05
-2.25113724346231e-05
-7.58579843393034e-06
-1.71918517952949e-05
-2.44308926104227e-05
-1.59643698406868e-05
-2.02200972693238e-05
-2.53232962958567e-06
-3.15765109466071e-05
-2.39639766108209e-05
-5.91752853042298e-06
-1.44020934355763e-05
-1.43973957885081e-05
-3.00379269971966e-05
-4.82912178229919e-05
-1.19255889001667e-05
-4.84969936096836e-05
-8.47856786903407e-06
-5.01264994388952e-05
-3.05755920487779e-05
-1.36590564211706e-05
-2.75095078825952e-05
-2.85843822462647e-05
-1.89114537651366e-05
-3.06435675674327e-05
-7.19688926506803e-06
-2.08784617399171e-05
-2.00845512681902e-05
-3.09459326349066e-05
-1.22693677652379e-05
-5.04227266844188e-06
-1.19389501259468e-05
6.59707144888528e-06
-3.31230898283637e-05
-1.89445880422983e-05
-4.41059501652508e-06
4.41496296962333e-07
-1.77114471832798e-05
7.34212737896797e-06
-1.51580276605537e-05
-2.4746398814422e-05
-2.67365119453555e-05
-1.48694173376907e-05
-2.50989572065342e-05
-2.26921508812779e-05
-6.8947512260084e-06
-8.58742574602028e-06
-1.29658472722405e-05
-4.27731100873351e-05
-1.10485012557098e-05
-3.40783101827463e-05
-3.22859471432891e-05
1.56526234552257e-05
-1.44130455353778e-05
-3.34653738670159e-05
-3.97401928547424e-05
1.50298740060839e-05
-2.95694511750582e-05
-5.87940634521317e-06
-1.00388581872331e-06
-1.47246975472238e-05
-2.83151865930935e-05
-3.15494933529786e-05
-4.17053206276286e-05
-2.89926673690489e-06
-8.32139227327555e-06
-2.20910349849927e-05
-2.69662815107853e-05
-9.51339072195226e-06
-2.57658800014363e-05
-2.18602760554186e-06
-1.30642023253564e-05
-1.75805273733068e-05
-7.46468339044567e-06
-1.83904727320891e-05
-1.10113649274215e-05
-3.68701333684058e-05
-3.58428460486865e-06
6.01863234841006e-06
-4.30461070376244e-05
-3.19715250922045e-05
-4.28606195563259e-06
-2.1235283283893e-05
-1.1565327915398e-05
-1.72572324890582e-05
-2.48804590442951e-05
-2.50837394877791e-05
-2.74111720347394e-05
-3.67552226469969e-05
-1.41622181277525e-05
-2.95531655285985e-05
-2.4017355922714e-05
-3.47988359917621e-05
-2.91609075434049e-05
-2.44585888834506e-05
7.19018541509774e-06
-2.64991024352018e-05
-6.15711562103585e-06
-2.2077300745095e-05
-2.02319463517485e-05
-3.13812990635061e-06
-3.2659928778606e-05
-2.74451135719999e-05
-2.57025547211183e-05
-1.57919093286018e-05
-2.11136198147161e-05
-2.42875746910079e-05
-3.64622449632562e-05
-2.07093951730551e-05
-1.08608710749693e-05
-3.64415499500747e-05
-3.06488268218303e-05
-2.4154651227466e-05
-1.59606203356495e-05
-2.97221051712335e-05
-2.33419214269397e-05
-1.87181391143849e-05
-2.94464970763201e-05
-5.40055596327994e-05
-2.63760535012491e-05
-5.55798672844249e-07
-6.67159356458769e-06
-7.02629960095141e-06
-1.12900104764968e-05
-2.85657788095238e-05
-3.23021133885684e-05
-1.07773321613543e-05
-2.65713923696306e-05
-7.46676833132345e-06
-9.13297293248671e-06
-3.96807415131294e-05
-2.72979805870482e-05
-2.48854147801288e-06
-1.39725185476974e-05
-1.13915890596849e-05
-1.0799097621367e-05
-4.56045637524073e-05
-1.18372192284121e-05
-3.79243675849219e-05
-1.10343644569531e-05
-1.70098706861565e-05
-2.93184237131256e-05
-1.78310038502304e-05
-3.14597084667189e-05
-2.41110625757351e-05
-2.69409050812949e-05
6.23082881455943e-06
3.34646016127089e-06
-2.05722501511439e-06
-5.69481771242281e-06
-2.0168651355489e-05
-1.93739832699806e-05
-3.67275862718357e-05
-2.42317916953704e-05
-2.6088600010937e-05
-1.76426679813115e-05
-1.30974679005346e-05
-2.00107681706734e-05
-8.29660646777228e-06
-3.78852859285168e-05
-8.7664663321158e-06
-1.2921100965464e-05
-1.26927889490326e-05
2.63548083918222e-06
-2.00309877242761e-05
-2.22455303666118e-05
-4.63898781065761e-05
-1.66347193153075e-05
-1.85968544604445e-05
-4.43867751584031e-05
-1.66116889746322e-05
-2.713964723295e-05
-2.69798254123199e-05
-9.57827967602367e-06
-1.65764892231095e-05
-2.10523154229667e-05
-1.4832649334495e-05
-2.04602033759561e-05
-2.01803088919076e-05
-4.4089293853026e-06
-1.34163787998422e-06
-2.73651330468989e-06
-3.34230759744649e-05
-1.10782561716448e-05
-2.50507253483779e-05
-4.2626985003382e-05
-4.47310693673764e-06
-3.04579381054104e-05
-1.21707090987309e-05
-1.6596859315338e-05
-2.1716028354427e-05
-2.42837289263482e-05
-1.82305745940102e-05
-3.34596019973963e-05
-2.6743165786442e-05
-1.56250974674211e-05
-3.96411930385012e-05
-2.69114166683475e-05
-9.45731277576219e-06
-1.70993135431218e-05
-2.25985377510592e-05
-1.450010812527e-05
-2.63213813355955e-05
-9.49126982218275e-06
-2.49666698735484e-05
-2.32104628413819e-05
-2.11747681704733e-05
-2.60739326739555e-06
-2.12775946408725e-05
-1.50978419520291e-05
1.68544755364973e-05
-9.47966283364438e-06
-1.18674524503155e-05
-1.6872220535062e-05
-8.77708275282081e-06
-1.96553313861073e-05
-1.71981863715625e-05
-1.22973033600384e-05
-2.78612159829983e-05
-1.29977987061969e-05
-2.1383867405217e-05
-1.29027323646544e-05
-1.82225260130465e-05
-1.72359581918671e-05
-3.99337698083834e-05
-1.52840734580632e-05
-2.16575859256426e-05
-1.39494220879942e-05
-2.16331554815179e-05
-2.89566687039087e-05
-3.07994388950366e-05
-2.5359078875706e-05
-3.39372927802932e-05
-2.25138126408109e-05
-9.26815698352612e-06
-5.7344277796271e-06
-1.75881489688966e-05
-3.49413523511506e-05
9.71184324738257e-07
-2.55495708320439e-05
-2.51474801255044e-05
-3.64127155885607e-05
-1.69373148040242e-05
-5.13096494430849e-06
-1.76302600684196e-05
-2.72630979204378e-05
-2.29999585095301e-05
-1.88348012527561e-05
-4.09136761805194e-05
-3.02448326733843e-05
-2.63747283071376e-05
-3.60640174998562e-05
-5.66376677787618e-06
-1.90393772077706e-05
-3.33737678936681e-05
-1.53449061628428e-05
-1.15746787626608e-05
-2.51806590086286e-05
-1.19850912878452e-05
-2.90946860641014e-05
-3.05636551785544e-05
-5.69298514195208e-06
-2.64133719616092e-05
-4.2557701586265e-05
-1.80202014182572e-05
-2.3790730694049e-05
-2.5683212880539e-05
-1.40124393585942e-06
-1.69749809521053e-05
-1.94542307150684e-05
-2.73295963605942e-05
-3.24031595542421e-05
-3.39677879823659e-05
-3.46885559826641e-05
-9.35358153868583e-06
-3.81559932504497e-05
-2.78387539131994e-05
-2.31357384132441e-05
-2.19694407206279e-05
-1.99007033507133e-05
-2.26290564312016e-05
-8.32335950237574e-06
-8.39355453977151e-06
-2.84833461630526e-05
-2.91080677541055e-05
-1.41518580212959e-05
-1.51083427665081e-05
-3.22723512934937e-05
-3.51868220183245e-05
-2.44836407217298e-05
-3.7185480176276e-05
6.89526933085884e-06
-1.2464798606538e-05
-2.12201943053575e-05
-2.26223917569564e-05
-2.47438611335239e-05
-2.83467177349891e-05
-1.39858859010233e-05
-1.50218244166336e-05
-6.36224785334847e-06
-2.58047148325445e-05
-4.78074411450087e-05
-2.89253268613247e-06
-3.06242719837755e-06
-3.01498139636657e-05
-2.38245854598495e-05
-2.42964560188552e-05
-2.05346295746858e-05
-3.18421088167185e-05
-3.35074547498149e-05
-4.02777203373946e-05
1.48846531095857e-06
-2.36843722785499e-05
-4.76845576550393e-05
-1.37267105333024e-05
1.15308811806813e-07
-2.64234289206429e-05
-2.26369589392561e-05
-2.93472363430851e-05
-2.46754677791169e-05
-2.99764605106922e-05
-8.14758662716298e-06
-2.87754096375376e-06
-1.08047736308931e-05
-2.4454684570898e-05
-2.88408686578936e-05
-8.04078337428966e-06
-2.99039658172597e-05
-1.87698630876935e-06
-1.6253148826627e-05
-2.65352225993572e-05
-2.41613408749715e-05
-2.46133560658636e-05
-2.50273689046341e-05
-1.63028486792116e-05
-3.60031687358365e-05
-1.89958060674861e-05
-3.84427100729979e-05
-2.28138111848064e-05
-2.7200979130789e-05
-1.94873233323564e-05
-2.20699139972336e-05
-2.26640790936446e-05
-1.6260402061257e-05
-1.45333037754399e-05
-2.79576120602832e-05
-2.09652659277521e-05
-3.37070406759546e-05
-2.89461166925056e-05
-1.06483667531866e-05
-2.25211520111361e-06
-1.23113022261561e-05
-4.37573543398978e-05
-2.16509817860277e-05
-7.25063786043812e-06
-1.12548585968516e-05
-2.36681792819101e-05
-3.47807680858439e-05
-1.42290201577424e-05
-2.97307307987546e-05
-2.10200387774727e-05
6.03940651788411e-06
-1.14223749834289e-05
-2.60137848051632e-05
-2.37747708540495e-05
-2.32831164356214e-05
-8.74742919001775e-06
-3.66529498935834e-05
-2.19646233541459e-05
-8.39624186649921e-06
-1.92646813851887e-05
-2.29732409459858e-05
-1.2573573994809e-05
-4.25160977017932e-05
-1.23228992007059e-05
-2.71647527996551e-05
3.32899064115378e-06
-3.66572181985031e-05
-2.72447237820431e-05
-1.27458405857493e-05
-1.74238834026695e-05
-1.9303763406702e-05
-2.97775935634197e-05
-1.13530129760598e-05
-2.58506998017298e-06
-4.8716869794758e-05
-3.82598970098136e-05
-1.61972657119007e-05
-2.30925948736824e-05
-1.61369520748399e-05
-8.39554523429413e-07
-1.35941768087122e-05
-3.8193871415083e-06
-2.4484312631644e-05
-2.57156020116294e-05
-2.8018686980836e-05
-2.68944785146542e-05
-4.12735883923696e-05
-2.30268408042274e-05
-4.8847779227359e-05
-3.36514288121962e-05
-2.76416990798196e-05
-2.56015337532348e-05
-2.9597511768349e-05
-9.88342587504307e-06
-1.73663746015832e-05
-2.47137913457566e-05
-3.27824073057379e-05
-3.90362223748711e-05
-3.54921034178165e-05
-5.5201780437925e-05
-1.41452732611545e-05
-2.14740076479069e-05
-2.74865304748817e-05
-1.28596153086002e-05
-2.99934410005251e-05
-4.25051694179403e-05
-1.79377996973143e-05
-3.0361239337457e-05
-1.88783269298212e-05
8.13926058704894e-06
-1.67753110535416e-05
-1.15745171358867e-05
-2.85857515560631e-05
-3.04458515823731e-05
-2.0498714813828e-05
-2.72995004034551e-05
-3.55088721078262e-05
-3.07569241721935e-05
-3.11490748182737e-06
-2.15916130228088e-05
-2.44374307775375e-05
-2.06808126599034e-05
-3.99835099298463e-05
-5.42174218684813e-06
-1.19032993870296e-05
-6.03291130697146e-05
-2.33762474324588e-05
4.4644858971737e-06
-1.81779592686518e-05
-1.08085833931867e-05
-3.31712599666189e-05
-2.69808777349994e-05
-1.71044773112138e-05
-1.46801414554275e-08
-2.37573096394074e-05
-1.96176410237127e-05
-3.42895657430403e-05
-3.4358479256699e-05
-3.20519817678357e-05
-1.98940631152323e-05
-2.40506948547122e-05
-2.97758397484474e-05
-6.79965436658606e-06
-1.40109772756879e-05
-2.83062876173778e-05
-1.28485418817545e-05
-1.28593665459194e-06
-4.420805557258e-06
-2.31632712375717e-05
-4.24490439736603e-05
-1.77485690123576e-05
-3.31115151251987e-05
-1.9787081125267e-05
-1.14089895364387e-05
-1.00925255072958e-05
-2.9897753483242e-05
-1.95857639330234e-05
-4.19358623530871e-05
-3.46066571407688e-05
-5.80403787518207e-05
2.63310712864632e-06
-1.93413636268161e-05
-2.77008760482289e-05
-2.01824442989663e-05
-1.17520231716541e-05
-2.16632579425334e-05
-1.35559321537949e-05
-2.65936401239255e-05
-1.17911041476758e-05
-1.11391199407857e-05
-1.91973799878351e-05
-2.10739300802792e-05
-2.74811554205048e-05
-3.50944763822349e-05
-2.11237648071716e-05
-1.45829242213834e-05
-2.72179309116422e-05
-1.66023881189661e-05
-2.42723631007448e-05
-4.15210265396597e-05
-2.80476978046803e-05
-4.77592720956839e-05
-1.89577361663268e-05
-3.81421103560359e-05
-1.95880182551864e-05
-3.15018228691009e-05
-2.17584023093712e-05
-2.37746692058086e-05
-1.98804849894712e-05
-1.94725038269198e-05
-2.41946730065696e-05
-7.07777666811688e-06
-2.43185866587092e-05
-2.79346693324789e-05
-2.98879232478793e-05
-3.28892590055928e-05
-2.51911298199334e-05
-2.57826079402971e-05
-1.74982665326128e-06
-1.20011637435576e-05
5.32183492529798e-06
-2.17513238356523e-05
-3.21511671537052e-05
-2.64787484947691e-05
-2.0674271677943e-05
-3.4862596681744e-05
-6.23871997085663e-06
-8.39024367171079e-06
-2.94243869453764e-05
-6.72042231176447e-06
-6.31544391390603e-06
-2.3162863452585e-05
-4.16080218546893e-06
-1.44684127660819e-05
-3.38753348145138e-05
4.17715858015562e-07
-2.26496395143402e-05
-1.89162152072827e-05
-9.17397498761643e-06
-2.72841941573815e-05
-4.33055297736489e-06
-2.95604104354651e-05
-2.02540456961016e-05
-3.40519723846008e-05
-4.16080735797453e-05
-2.32796015207697e-05
-9.09369195250355e-06
-2.68492174956593e-05
-5.44234874636972e-06
-2.5970536080315e-05
-2.36816466017923e-05
-2.52801513671853e-05
-3.01335513759225e-05
-1.79030829728902e-05
-1.00026083638468e-05
-3.87524833563258e-06
-1.99122072423867e-05
-1.95813342694672e-05
-7.74827719662441e-06
-2.15760327584421e-05
-1.4741460138463e-05
-5.59744506615874e-06
1.3504667381154e-05
-2.73867304350482e-05
-3.13106649934076e-05
-1.13252704699648e-05
-5.96659588073301e-05
-3.92374197236982e-05
-2.72756135477133e-05
-2.81074008391226e-05
-2.17022015494775e-05
-1.68883975730944e-05
-1.45304397671243e-05
-3.36186057550577e-05
-2.63267722087421e-05
-1.32043686018896e-05
-1.6042493544285e-05
-2.66933557090728e-05
-4.46149576327307e-05
-1.09626431020552e-05
-5.67318870102381e-06
-2.15145161875833e-05
-2.91778655462899e-05
-2.52013778062112e-05
-3.29239643224712e-05
-3.02455908585128e-05
-3.53873144977005e-05
-1.79336953722336e-05
-9.7521837767275e-06
-3.24042190887427e-05
-3.2213364119043e-05
-1.8708802975474e-05
-3.4789939379225e-05
-1.61246178839001e-05
4.4025127373642e-06
-3.11460344173779e-05
-3.01501578028933e-05
-6.44843879923497e-06
-2.25511207654723e-05
-3.11405589153115e-05
-2.45439968485031e-05
-2.12236728070392e-05
-3.18997666538867e-05
-2.35157562817361e-05
-9.04731401094839e-06
-1.38565474432025e-05
-4.20614516776383e-05
-2.55599427858013e-05
-1.82469306796983e-05
3.15161844905564e-06
-9.83702809451942e-06
-1.81896120146961e-05
4.36038452291568e-06
-2.13865275431291e-05
-2.6211549411389e-05
-1.2585664179196e-05
3.63715313355628e-06
-2.12968953734276e-05
-3.39275038072684e-05
-2.59329998395239e-05
-5.66868000912764e-05
-1.94555494969027e-07
-3.41201034081966e-05
-1.07468017126957e-05
8.80485591540245e-06
9.87258979324211e-07
-2.21776166248998e-05
-2.01897357505108e-05
-3.46059731542129e-05
-2.30486142440912e-05
-1.70475352699077e-05
-1.66760865160733e-05
-1.96345851205338e-05
-1.41723014779145e-05
-3.0522720217503e-05
-3.04126977602506e-05
-3.91279440170941e-05
-1.9649538284917e-05
-1.2136434106499e-05
-1.32335792288552e-05
4.35725251315573e-06
-2.52474879379062e-05
-2.53252290913394e-05
-1.2407812396506e-05
-1.06866667358082e-05
-2.57817209154409e-05
-4.33169039551924e-06
-2.32333559524274e-05
-3.36254658394134e-05
-1.47448759996364e-05
-2.12088778938013e-05
-1.18229716750456e-06
-3.90652138845964e-05
7.84807199956586e-06
-2.80481761580227e-05
-2.17824376052668e-05
-3.02105594188527e-05
-3.03477697036273e-05
-1.7226687164019e-05
-1.86637926222567e-05
-3.20146226779602e-05
-2.68551641026072e-05
-4.60487274634876e-05
-2.70862238542187e-05
-1.02957264104796e-06
-3.69548397865745e-05
-5.11829882952435e-05
-1.72551666737828e-05
-3.65542000898379e-05
-4.13025970607863e-05
3.65469863818108e-06
-4.55574574856149e-05
-2.08483071707747e-05
-1.80409890749572e-05
-1.0480667118698e-05
-2.49499134814003e-05
-3.12705751421751e-05
-8.72128633230083e-07
-1.75759237346676e-05
-2.48928138986058e-05
2.3738653655461e-06
-1.50570863855175e-05
-1.79630809589222e-05
-1.81128808101199e-05
-2.73736230815712e-05
-2.80460019575493e-05
-1.4329816854494e-05
3.34744236305588e-06
-7.74950350750582e-06
-2.63404432405388e-05
-9.18706578757718e-06
-9.19013482040172e-06
-1.49005166060449e-05
-2.17031568022484e-05
1.71954186922132e-06
-1.55748460043825e-05
-1.16524091960792e-05
-9.5693156222424e-08
1.43301806932031e-05
-2.31825630506896e-05
-1.45509978898139e-05
-2.97000583643951e-05
-1.9260359747994e-05
-9.62551576376108e-06
-9.16139161629584e-06
-1.39863892905964e-05
-4.1022357409244e-05
5.24025166229244e-06
-1.9721081470218e-05
-2.6876293910094e-05
-2.33601839798518e-05
-3.52936521229044e-05
-2.21062862181312e-05
-1.21795425113271e-05
-8.6782583056165e-06
-8.2793683876719e-06
-1.59815711247337e-05
-1.544649102195e-05
2.76425586341069e-06
-2.46391579465519e-05
6.98165342749043e-06
-3.44057822617812e-05
-2.89504409187534e-05
-3.18542543432677e-05
-4.32848671209453e-05
-1.26177404097716e-05
-2.14674656939788e-05
-7.41727852740561e-06
-2.71132437984331e-05
-4.17854133651164e-06
-2.92619667971034e-05
-2.11429360447271e-05
-2.40013732712367e-05
-4.18744043639754e-05
-1.42698978934024e-05
-8.42331599532964e-06
-1.70339630361558e-05
-1.38411021655981e-05
-3.05274804581913e-05
-2.86501923368562e-06
-7.7977808596884e-06
-2.25038273446942e-05
-3.4044994014448e-05
-1.84537083394682e-05
-2.08563492842408e-05
1.25272787821432e-06
-7.50047991901612e-06
-1.43023970255331e-05
-2.94101369541523e-06
-1.35132841676606e-05
-2.3257082998256e-05
-2.80697591642525e-05
-2.92912329192351e-05
-2.11461196741051e-05
-2.20965669692846e-05
-3.75416707054451e-06
-2.69627494745567e-05
-1.12610480960229e-05
2.05994351428004e-06
-3.36053451053596e-05
1.05356246807458e-05
-1.21020061598716e-06
-1.85239708703934e-05
-3.09066583742614e-05
-3.15251223442672e-05
-2.42554999263207e-05
-2.98490416062021e-05
-3.74251846565129e-05
-3.48396263221464e-05
-2.53734133529214e-05
-1.88806573605056e-05
-3.52340096530123e-05
-2.22178163605477e-07
-1.35709780686925e-05
-1.31864281024648e-05
-3.39571256172697e-05
-1.69717707490642e-05
1.41546748417036e-07
-2.40081219028557e-05
-3.53778600641486e-06
-6.02112076464884e-06
-1.22139610704393e-05
-3.82026594725043e-05
-3.18406641764093e-05
-1.43100640451006e-05
-1.63356607973518e-05
-1.97782314196047e-05
-2.03602346314927e-05
-3.32455922506188e-05
-3.46675259096632e-05
-1.28942736647866e-05
-5.16754837014761e-05
-1.94310012580199e-05
5.11881845354748e-06
-3.56445005967561e-05
-2.50340969714832e-05
-2.72021252934857e-05
-2.56013899450905e-05
-2.09427554060405e-05
-2.81776455469866e-05
-4.94846668778873e-06
-3.60644924049471e-05
5.91221249036211e-06
-2.6625618996412e-05
-1.39705171653157e-06
-3.59522672324043e-05
-1.47777551191127e-05
-1.13726609212109e-05
-1.05786229272865e-05
-1.9466888945568e-05
-5.58429688294894e-06
-2.84737264072769e-05
-1.6269331389038e-05
-3.32686367749935e-05
-1.59326004842507e-05
-3.07294085400118e-05
-4.03829548936757e-05
-4.12002059979495e-05
-2.23409965754655e-05
-1.35950595927399e-05
-1.8056891097105e-05
-2.30048112920085e-05
-2.75193255558918e-05
-3.32224640243271e-05
-9.61329271401067e-06
-3.19897057575894e-05
-3.72856115221634e-05
-2.40583953252124e-05
-3.67393010562369e-05
-3.12000486626658e-05
-6.86751421667496e-06
-1.2170505080715e-05
-4.18143828331817e-06
-3.33038486060632e-05
-8.01641069822436e-06
-7.98752056810648e-06
-2.55250874679825e-05
-2.9356661110547e-05
-2.02520440723761e-05
-3.44303094856185e-06
-4.22290234400583e-05
-1.81319422520756e-05
-3.16518715759151e-05
-2.03398611010717e-05
-3.36731221459092e-05
9.64977613339544e-07
-1.33387341232561e-05
-1.53094712089511e-05
-3.13633506468609e-05
-4.40602433097165e-05
-3.19253487544554e-05
-3.20067217814995e-05
-3.01312723225873e-05
-5.39451495168513e-06
-2.21957984875811e-05
-2.09387227832174e-05
-3.57338560894363e-05
-2.09283629151984e-05
-5.57366079149243e-06
-2.67139434179685e-05
-2.48949116319363e-05
-1.46350009479685e-05
-4.57620273862249e-05
-2.20638975756549e-05
-9.98419856015775e-07
-1.91833081372193e-05
-2.94219343570012e-05
2.82658546046345e-06
-2.07931000325642e-05
4.41524600043597e-06
-3.84764540828498e-06
-1.79530003199894e-05
-4.96122057489546e-05
-1.47789775834542e-06
-2.22783889632658e-05
9.09082691243846e-06
-2.38196824111988e-05
-1.18470907425274e-05
-3.48284060257495e-05
-7.01160972098533e-06
-8.05938960970831e-06
-1.9987111050976e-05
-1.94252765893131e-05
-2.93561399559719e-05
-1.88815857003826e-05
-3.4253619891575e-05
-2.14954536655287e-05
-1.01846255621209e-05
-2.90003315817643e-05
-5.87439210406275e-06
-4.06670672619305e-05
1.55040317554946e-07
-1.27440062546985e-05
-5.15581523247876e-06
-9.59775269562766e-06
-1.27862780454686e-05
-7.3091789009563e-06
-6.05925396112775e-08
-1.41297083705803e-05
-3.37745083971292e-05
-2.00095000291488e-05
-2.64189776917943e-05
-9.29958574426356e-06
-1.00241829840665e-05
-3.08216760047489e-05
-3.35454746858089e-05
-1.27840801125318e-05
-1.76893458202338e-05
-2.70744843446479e-05
-2.92770914702649e-05
-2.13112230878335e-05
-6.50855790860694e-06
-1.07362351930385e-05
-2.18893027646357e-05
-2.41911349571185e-05
-2.31517782067997e-05
-1.46381197579519e-05
-1.48989093529428e-05
-3.70050672236662e-06
-2.73390409626518e-05
-1.40553629777111e-05
-2.66513741168366e-05
-9.25124904514071e-06
-2.60217625862038e-05
-3.46320442288582e-05
-2.91814933471863e-05
-2.34785995708197e-05
-3.50795087743441e-05
4.54748430441233e-06
-5.48210890557169e-06
-4.56732513359663e-05
-2.76694169807397e-05
-1.376535424614e-05
-6.60093502578901e-06
-2.04852457231372e-05
-2.39345985694567e-05
6.32705790364954e-06
-4.1007782294166e-05
-2.39747023489047e-05
-2.82944523802321e-05
-6.96035780460545e-06
8.64723246301065e-06
-1.93648173520714e-05
-4.42243272076347e-05
-2.20774434818405e-05
-9.68409651513705e-06
-1.01305923419164e-05
-3.19010873289825e-05
-8.15353298393551e-06
-1.6969420344542e-05
-1.24735402995387e-05
-3.00491659999694e-05
-1.84748933725151e-05
-1.99019332786674e-05
-2.18679686234023e-05
-2.41210171612591e-05
-2.81143017393829e-05
-2.22585919171044e-05
-2.49374950496547e-05
-1.64228682263202e-06
-3.41836030875082e-05
-1.71798705839643e-05
-3.45319617048763e-05
-2.36685119817356e-05
-3.43253350995255e-05
-2.41460900466081e-05
-2.06303796512624e-05
-1.51452637106206e-06
-4.16963431701731e-05
-2.37809419550939e-05
-2.7325974120724e-05
-5.84130714916861e-05
-3.66355043365754e-05
-2.60505401864811e-05
-3.12277017456298e-05
-2.87680753956455e-05
-1.24307511299292e-05
-2.01085221982761e-05
-1.14217271204481e-05
5.72813862182577e-06
-1.48576199449971e-06
-3.97394872913992e-05
-2.25097624699313e-05
-1.45160919892895e-05
-1.12946168141994e-05
-2.4584313923433e-05
-3.06522899070099e-05
-4.14084885191611e-06
-4.42635702800734e-05
-1.81212517146667e-05
-1.3489167211783e-05
-1.78719957595407e-05
-2.77998661905064e-05
-3.43583088430529e-05
-2.9963709440211e-05
-1.08616111979616e-05
-2.46085780265895e-05
-8.08293896900588e-06
-2.87137545551613e-05
-3.42219850955799e-05
7.447850397061e-06
-3.99493684898949e-05
-7.489960581527e-06
-1.89716545722153e-05
-2.28239725800092e-05
-2.27747836194553e-05
-2.13561221103872e-05
3.53201234299992e-06
-1.58380960489558e-05
-9.19391048406465e-06
-1.01496137073844e-05
-3.15196357666887e-05
-2.7530330833426e-05
-2.27578483375507e-05
-2.62546663787127e-05
-2.13014456916208e-05
-3.06293514144086e-05
-2.02685856880806e-05
-2.57583781440214e-05
-1.65655102033991e-05
-6.74922796872224e-06
-1.33415159000011e-05
-1.52692441412369e-05
-1.37939910096951e-05
-1.32218762422594e-05
-1.73991373981374e-05
-1.57804147703471e-05
-2.42390598161113e-05
-3.11846203703663e-05
-3.41786190373988e-07
-3.25503285548505e-05
1.42018140159115e-06
-2.53735631791433e-05
-2.03755925324759e-05
-4.44564610214237e-05
-2.67162671875362e-05
-2.60050000371233e-05
-2.72961598443684e-05
1.7952991608437e-05
-2.86648013206166e-05
-4.6619394022471e-05
-1.20722243283841e-05
-1.06159775262268e-05
-7.97614301514504e-06
-3.11937863501601e-05
-3.57753670998183e-05
-2.28292267747469e-05
-3.33039223643358e-05
-3.9487792499892e-05
-4.02823006128035e-05
-8.87864936333787e-06
-2.27092808925953e-06
-1.99836404940853e-05
-3.49328377543881e-05
-2.29467960471693e-05
2.94636942459561e-06
-6.87960017435717e-06
-1.2483242991132e-05
-1.85161582373703e-05
-5.03881362414799e-05
-7.50369532620476e-06
-1.40129436950704e-05
-5.32958065580439e-06
-2.67023223404589e-05
-1.83587444143602e-05
-4.35548293290356e-05
-1.90948146789566e-05
-8.44028460352244e-06
-1.36178494877876e-05
-1.46384609985298e-05
-1.3745636585266e-05
-1.20856480716867e-05
-1.82622328300412e-05
-3.71086187834394e-05
-1.85700009333e-05
-3.92456486184921e-06
-2.46387201019185e-05
-1.64591056847496e-05
-3.46325173848721e-05
-2.16631828554844e-05
-1.37067173689898e-05
-2.52289295809489e-05
-2.26710696396955e-05
-2.30515769900315e-05
-1.04344958604632e-05
-3.09990877090674e-05
-2.26019575978093e-05
-2.6499113788015e-05
-2.67931557620355e-05
-3.01885954303566e-05
-2.57466433019125e-05
-3.59698672516996e-05
-2.4033460053957e-05
-1.25538209985223e-05
-3.93117276949795e-05
-1.87974637533777e-05
-1.08590234656807e-05
-8.01782396324061e-06
-9.38543685595776e-06
1.55470272172451e-05
-1.66022277784073e-05
-2.27659333593314e-05
-1.48629276564916e-06
-1.95195097765468e-05
-1.27018356506927e-05
-2.48731344378656e-05
-1.25081531436166e-05
-1.92678982745988e-05
-1.3271428040076e-05
-3.46623412655523e-05
-6.08299823981211e-06
2.37219173607948e-06
-2.0554020721511e-05
-2.0636226456686e-05
-1.76943117922181e-05
-1.41554619988602e-05
-2.49802370761308e-05
-3.61144379351757e-05
-1.82548249208741e-05
-2.6015610481143e-05
-1.79036177520747e-05
-2.64648972554974e-05
-2.2641805387923e-05
-3.17926328623814e-06
-2.3047796695956e-05
-2.51078913931641e-05
-5.98041099533502e-06
-2.55225874119528e-05
-1.43408159836789e-06
-2.55271908592023e-05
-1.04711621314856e-05
-2.24284553762382e-05
-2.38725511734186e-05
-6.27044058592498e-06
-7.44208009115585e-06
-2.16128514821512e-06
-2.53100102265021e-05
-1.46851306740324e-05
-2.99542406130495e-05
-1.06312883939305e-05
-2.17881627481946e-05
-2.68998426337095e-05
-4.42391540354642e-05
-1.62267252259024e-05
-2.16243396158708e-05
-1.73272275549074e-05
-4.01350026160102e-05
-3.11249185960994e-05
-4.14050579152254e-05
-2.13177577998183e-05
-2.0277872148621e-05
-2.08581991575199e-05
-7.67244379311326e-06
-1.14761994635786e-05
-2.02371334273691e-05
-2.83147024846741e-05
-4.24092516319372e-06
-3.06121220012763e-05
-1.96677310316373e-05
-2.98338355413774e-05
-1.4173234997037e-05
-3.23407047757099e-05
-1.01854293807992e-05
-3.48414542788982e-05
-2.98378562434019e-05
-2.95896702302182e-05
-8.47236978724878e-06
-1.23744652455394e-05
-3.63067051607213e-05
-1.34781513361969e-05
1.61212709354735e-06
-9.13324059853878e-06
-3.341129652038e-05
-2.99306873208543e-06
1.26024915790108e-05
-3.02988183015197e-05
-2.65844779613561e-05
-7.36070652038864e-06
-2.674113181624e-05
-2.23477967538378e-05
2.80692171644221e-06
-4.50176084933962e-05
1.93522201925696e-06
-6.49343768039536e-06
-3.6803301564815e-05
-1.47578598119961e-05
-3.40970004608438e-05
-2.51333736580512e-05
-2.1704270961772e-05
-1.85628250312962e-05
-1.52835940011638e-05
-3.04529581622939e-05
-5.76448522730158e-06
-4.28860237353002e-05
-4.10320466719703e-05
-1.84451114490811e-05
-1.94370139184867e-05
-4.18639782880139e-05
-2.22805335362505e-05
-4.32476803587856e-05
-2.1592480602951e-05
-7.5544795555063e-06
-6.65947690963776e-06
-2.76495710582287e-05
-3.04827404347766e-05
-2.45022061928694e-05
-1.19944002107611e-05
-7.97329201569143e-06
-3.13627785191874e-05
-2.2667541369639e-05
-3.03299301725511e-05
-2.40807904106835e-05
4.39897451672583e-06
-1.56580143999853e-05
-2.99215294510179e-05
-4.03199722143887e-05
-3.85913233780087e-05
-1.65883713015422e-05
-4.57900070631424e-05
-3.3474856364326e-05
-2.87087517856391e-05
-1.63059417371367e-05
-3.39919472119078e-05
-2.05223244355552e-05
-2.64766349366771e-05
-2.58234372529594e-05
-4.06641116639805e-05
1.4370704171112e-05
-1.6861641476279e-05
-1.95380241205595e-05
-1.4342425390273e-05
-1.61358439845896e-05
-1.78969000792248e-05
-6.14499755346186e-06
-2.39603260007529e-05
-1.85329711203808e-05
-3.75504574775958e-05
-2.56112565768517e-05
-2.16439682688852e-05
-9.84097700431109e-06
-3.3187765756459e-05
-1.27456278644253e-05
-1.43721658453192e-05
-3.88016000580977e-05
-2.96009903435164e-05
-4.96477428141628e-05
-2.9764201781584e-05
-3.06358520590307e-05
3.22733999729637e-06
-2.52682449819012e-05
-1.55474479278859e-05
-4.47539937177724e-06
-1.09225048420281e-06
-3.18942396616247e-05
-7.95787642537891e-06
8.98676179759324e-06
-1.29646788056261e-05
-5.05580901402704e-06
-4.19528532714197e-05
-2.48019321668008e-07
1.09393101640909e-05
-1.78538122453651e-05
-1.69503607554027e-05
-3.82585941696056e-05
-1.31651713106626e-05
-3.4564181047242e-05
-3.20536681299373e-05
-1.93496365441237e-05
-1.76075444728422e-05
-5.02387594227974e-05
-1.63250341497836e-05
-2.3540156656108e-05
-1.11255024650629e-05
-7.51210975610827e-06
-1.81680480883704e-05
-2.09417130889834e-05
-1.24331291516124e-05
-3.92325639692342e-05
-1.73279882932028e-05
-1.17380910977174e-05
-3.39709802854827e-05
-1.74890234849897e-05
2.95034874192238e-06
-3.46202930319851e-05
-3.14179829653316e-05
-1.54388152115103e-05
-1.86976968461174e-05
-3.38756309493618e-05
-8.92681704819029e-06
-2.38678297666986e-05
-1.71477340741119e-05
-1.97097714379273e-05
-3.39435472086698e-05
-2.37835953913949e-05
6.14394782858488e-07
-2.26841801101533e-05
-2.94858985328953e-05
-5.37033315720468e-05
-2.79830698603611e-05
-1.31766936235794e-05
-3.807006665921e-05
-4.77824468946964e-05
-2.56716378576569e-05
-9.37966474916928e-06
-4.65575647608729e-06
-2.29265119606821e-05
-3.21683662265481e-05
-1.67919052124255e-05
-1.74222201920321e-05
-1.72126364712346e-05
5.17760959127088e-06
-2.01021304621683e-05
-2.55604102830789e-05
-2.31622175224279e-05
-1.40394764917429e-05
-2.18586305110035e-05
-2.56898264584761e-05
9.35251993708036e-08
-3.52782564512671e-05
-2.11543620088381e-05
-4.76670379195994e-05
-1.68594642168864e-05
-2.35854940629542e-05
-3.60102565572144e-06
-2.6554437905851e-05
-4.15148221065246e-06
-3.46612285151682e-06
-3.68199571847033e-05
-1.80746482023866e-05
-2.81730906344824e-05
-4.11408609006817e-05
-1.86848603745528e-05
-2.66302360287549e-05
-1.47886842913394e-05
-3.64679638526348e-05
-9.51518820667484e-06
-6.44452084805518e-06
-1.89091347305775e-05
-9.11579414944149e-06
-3.72896104885031e-05
-8.50688769775712e-06
-3.57341205524421e-05
-3.32073903579344e-05
-1.61911802413198e-05
-1.61899630430473e-05
-4.10509168933687e-05
-2.00708153093256e-05
-2.39062387576638e-05
-2.39616956579919e-05
-1.35193417883345e-05
-2.38257101386264e-05
-5.33269466840544e-05
-3.11359255199548e-05
-2.29185649276879e-05
-1.69466339189185e-05
-2.21455211988248e-05
-2.16572379493331e-05
-1.55891382955107e-05
-2.59124054868e-05
-1.28508098235322e-05
-1.71962684874173e-05
-1.90234668467802e-05
-3.01422709052964e-06
-3.58331619315675e-05
-2.48361330922818e-05
-2.00149337132959e-05
-2.56099299091068e-05
-2.02629412480827e-05
-1.57717591879026e-05
-3.4812467227339e-05
-2.09651541646785e-05
-2.8495828067104e-05
-2.61458747414732e-05
-4.08261005300429e-06
-2.47938858046399e-05
-9.52623546065671e-06
-1.17873559792349e-05
-2.08639300024446e-05
-3.40012992577271e-05
-9.20842641583714e-06
-2.98463056899741e-05
-2.59426117769235e-05
-3.61299837474462e-05
-1.62231765902508e-05
-2.77690770622388e-05
-1.4351202939927e-05
-1.84705572507148e-06
-2.17729444706334e-05
-2.15205864433194e-05
-3.25637167988186e-05
-1.32931051690455e-05
-4.338359417395e-05
-1.23491078948365e-05
-2.93098449414919e-05
-4.97731196142219e-06
-2.68086520848339e-05
-2.39655436035148e-05
-1.39294842022726e-05
-4.86338878371551e-05
-8.02806565559277e-06
-3.48335573383739e-05
-3.54880528842138e-07
-2.57296715814308e-05
-3.78250435576831e-05
-1.41842633840105e-05
-2.8606517586423e-05
-3.58364381124718e-05
-8.07177757558189e-06
-1.27902234061634e-05
-1.29658250117693e-05
-1.44123912903333e-05
-1.08479668338934e-05
-2.69840849245879e-05
-3.18035634999347e-05
-1.16859676579165e-05
3.48287112103924e-07
-4.30225124605505e-05
1.93320450262853e-06
-2.80644814086957e-05
-2.27346834149967e-05
-4.49852524805942e-05
-2.8750983681759e-05
-1.5403677153937e-05
1.19500511582245e-05
-2.3377447020506e-05
-1.9932674372502e-05
-9.01749259178217e-06
-1.4540522605701e-05
-2.16589308780671e-05
-1.07781443834522e-05
-2.17459775042714e-05
-3.78930578075604e-05
-1.52632289710497e-05
-2.4820922323461e-05
-2.90096742844543e-05
-1.77639592447219e-05
-2.14944369495339e-06
-3.61231984735348e-05
-3.66531941928406e-05
-4.03319938050452e-05
-1.10554413257375e-05
-1.23974384399972e-05
-1.90748805313107e-05
-2.08075658951156e-05
-1.90287975191954e-05
-1.87693261421449e-05
-8.069203047344e-06
-3.40842666688802e-05
-6.28899569256045e-06
-1.31048979387257e-05
-1.1665124483503e-05
-1.7016953804054e-05
-2.52144094023585e-05
-2.1634328656681e-05
-2.28719806922319e-05
-2.08453751266016e-05
-2.5892820264046e-05
-2.52829018243974e-05
-2.05920849370317e-05
-2.57131707912946e-05
-2.27537484228603e-05
-1.85311459361834e-05
-9.21219614273045e-06
-5.28665104022945e-05
-2.3012772331325e-05
-4.62834959351163e-05
-1.88986753348277e-05
-2.94112046598994e-05
-3.95063974523434e-05
-2.25524175539786e-05
-1.02764796266952e-05
-2.29313493954703e-05
-1.89867653403753e-05
-1.75407329241763e-05
-3.06920730641392e-06
-3.98215915917228e-06
-1.56895266341324e-05
-1.00894333860827e-05
-1.36479032217963e-05
-1.08223193441681e-05
-3.44827640973263e-05
-4.71997492001913e-07
-5.15173281400536e-06
-2.65659125812405e-05
-2.78519505203153e-05
-3.08220286977127e-05
-2.1856743260419e-05
-2.22544395078106e-05
-1.10955179927382e-05
-3.13087357904115e-05
-1.75707407833632e-05
-4.5266459699164e-05
-5.92538666514997e-06
-3.55066504134906e-05
-9.43043181250079e-06
-3.2290670685128e-05
-1.94573199149406e-05
-2.39423469050497e-05
-1.06054325091967e-05
-2.7178069645902e-05
-1.17201883108502e-05
-2.32603547779313e-05
9.07503179563833e-06
-9.30125350468879e-06
-3.03088342944042e-05
-4.27790567021995e-05
-1.54516553571599e-05
4.4512352887274e-06
5.34642905391956e-06
-2.49543898734032e-05
-1.47003134912582e-05
-3.58254292864118e-05
3.53344425720532e-06
-3.10030610445579e-05
-4.1405988481397e-05
-3.74362404466703e-06
-7.16178565238545e-07
-3.79029086572199e-05
-2.15599894070619e-05
-2.61163462650202e-05
-1.81620887788186e-05
-3.9137413967642e-05
-3.51439302524813e-05
-2.4628020066098e-05
-2.20953683353723e-05
-1.63245907642224e-05
-9.36921919089944e-06
1.27647869412194e-06
-4.05363331611237e-05
-3.29224458521293e-05
-4.13131889755503e-05
-2.43450134631708e-05
-2.68538992836435e-05
-2.07708127283171e-05
-5.55331406177642e-05
-7.56513208508735e-06
-1.37912770159358e-05
-2.0553123902548e-05
-1.12601077606941e-05
-1.79738257154147e-05
-4.09564981429259e-05
-2.85745043411044e-05
-1.21514465736531e-05
-7.74368990098072e-07
-2.84419259724107e-05
-6.21357747703825e-06
-2.30076962917732e-05
-2.80457218636624e-05
-4.07308870915967e-05
-4.74567058209327e-05
-2.69403201883046e-05
-2.36411191528035e-05
-1.42406127126686e-05
-2.30788683646498e-05
-4.0650193046523e-05
-1.32730712123826e-05
-5.89396676050165e-06
-2.45153868268816e-05
-1.68709164981895e-05
-1.6346579135172e-05
-4.28623446424274e-05
-1.87069789819184e-05
-2.60062688878567e-05
-1.89188569346397e-05
-4.27211563392142e-05
-1.49223511870857e-05
-1.92289692984274e-05
-6.15867321232949e-06
-6.18244212011969e-06
-3.05704908875885e-05
-1.71663332079464e-05
-1.47449480414664e-05
-1.38634161509863e-05
-2.26398968903108e-05
-1.5733527559129e-05
-1.90275981034206e-05
3.5104235414719e-06
-1.33973377467449e-05
-1.77169413250044e-05
-1.74568488518773e-05
-3.58080007534404e-06
-7.04429887234177e-06
-4.77819046074472e-06
-4.7952922562332e-06
-1.61080354093464e-05
-1.07135121927392e-05
-8.91816791695615e-06
-1.37970909013452e-05
-2.891980466439e-05
-1.64897823973369e-05
-2.41741631554033e-05
-1.52135108390757e-05
-1.76207933221542e-05
-2.86588185134373e-05
-1.93957317833194e-05
-2.10451649966921e-05
-1.91919688835517e-05
-1.31751496496169e-05
-3.22397847813162e-05
2.07203057346197e-06
-2.58719606832088e-05
-1.75395127482632e-06
-2.13052687977127e-05
1.12424622245764e-05
-2.77696137639227e-05
-1.39703174030558e-05
-9.05318185073523e-06
1.76282463496478e-05
-2.63793206643813e-05
-1.65314495070447e-05
-2.16207634457376e-05
-1.15156345771328e-05
-2.33366349255992e-05
-4.00738410568452e-05
-2.43489068056462e-05
-2.30513698755898e-05
-3.79013297988388e-05
-1.78684127930212e-05
-2.75276760187757e-05
-2.96272136368676e-05
-3.33098793045767e-05
-4.15288387009968e-06
-4.58689152553232e-07
-3.89747385639869e-05
-5.42051899889252e-06
-2.68139763564243e-05
-3.12554574575842e-05
-1.03100213356977e-05
-2.91468246969724e-05
-3.32461955233795e-05
-1.57551496987703e-05
-3.14928552605191e-05
-1.52901548231308e-05
-4.34215534513084e-05
-3.46196177171626e-05
-7.30506580359679e-06
-3.77501524957321e-05
-1.82552091340961e-05
-1.85740256319669e-05
-2.57541153808389e-05
-1.66629320105584e-05
-1.94297817158767e-05
-2.77293359274851e-06
-3.15165948532247e-05
-6.93801942374873e-06
4.01433758956915e-06
-1.68574075156274e-05
-1.58589961711505e-05
-3.42526064017317e-05
-2.60344845776168e-05
-2.61943093930629e-05
-2.71392240896385e-05
-2.72892811835725e-05
-2.40700271710274e-05
-6.47687101705261e-06
-1.03497643490909e-05
-2.69096483749524e-05
-1.49515413958382e-05
-2.35239152197203e-05
-3.10918396447262e-05
-8.70501164191587e-06
-2.74260001244307e-05
-2.12769567398276e-05
-1.50821912972344e-05
-2.21057679338595e-05
-2.39353092923198e-05
-5.72025305959886e-05
-2.79815140020846e-05
-2.00068892416713e-05
-9.22210541814142e-06
-2.1557885604079e-05
-2.13897843650738e-05
-3.62982269327578e-05
-3.3324999459485e-05
-3.72542692420771e-05
-2.41719382759062e-05
-4.07810557989546e-06
-1.21309829193426e-05
-2.41318196122373e-05
-2.48634215816127e-07
-6.70157789960813e-06
-2.70535846485401e-05
-9.98249374134203e-06
-2.93488075802216e-05
-2.13951881525467e-05
-2.69364759900101e-05
-3.94566535646069e-05
-3.47669711775948e-05
-1.49291014780514e-05
-1.17612792989226e-05
-3.06872249974362e-05
-2.16780757624429e-05
-1.66185337494417e-05
-1.83551386696887e-05
5.60627164297636e-07
-2.65792144242162e-05
-3.13196760965215e-05
-3.25886985873012e-05
-3.48092793861134e-05
-1.75090412869027e-05
-5.13700396707064e-05
-3.11165906688365e-05
-1.61623940847409e-05
-2.38915974646776e-05
-2.44287338209883e-05
-2.86879097249788e-05
-2.66430339729574e-05
-1.49499197263519e-05
-2.81793612781772e-05
-1.45737179778087e-05
-4.38134329932998e-05
-2.97754849343787e-05
-1.02604626153445e-05
-1.80952683454111e-05
-3.9043934900858e-05
-1.09415657514193e-05
-4.97950263701042e-06
-1.63230410993934e-05
-1.83108688288927e-05
-2.10298311600309e-05
-1.72644203879716e-05
-2.2108847636128e-05
5.98061752862397e-06
-5.72670963552677e-06
-2.06249131346468e-05
-2.39402002572416e-05
-3.03290330037086e-05
-2.0236731189137e-05
3.55466243845671e-06
-2.90798052181157e-05
-2.38474286901525e-05
-3.33013270147313e-05
-1.00241476048771e-05
-1.28134046443255e-05
-3.03209280899915e-05
-2.10856106715203e-05
-1.16997730084694e-05
-2.06176259439918e-05
-1.96982799088681e-05
-1.91520569380384e-05
-2.12070595071531e-05
-2.0919244102914e-05
-1.35584116377404e-05
-1.3910662893448e-05
-2.17793101991521e-05
-1.05722361063165e-05
-1.17615141881058e-05
-8.93988296947531e-06
-6.17520414061017e-06
-1.5740381665202e-05
-1.96796402188648e-05
-3.40745073795193e-05
-2.74354261980932e-05
-3.2835685818048e-06
4.50907641041634e-06
-2.02420897166599e-05
-1.58956510226585e-05
-1.82685875266717e-05
-1.31658738456142e-05
-4.3269508583921e-05
-1.34828062100104e-05
-1.92749457732145e-05
-2.7082295967291e-05
-1.81073085705812e-05
-8.34321748260868e-06
-1.77693917800323e-05
-5.54685182713852e-06
-1.9853727102079e-05
-2.96820598067982e-05
-5.60741215455221e-06
-1.61248252508181e-05
-4.04799354302587e-05
-6.43154710251805e-05
-2.2619324015081e-05
-1.41101812907374e-05
-1.04309199012094e-05
-2.62697849759056e-05
-2.17671737442692e-05
-1.96854285256662e-05
-1.68388284548887e-05
-4.22729393063016e-05
4.13045486651132e-06
-3.12555929931388e-05
-2.56520864491842e-05
-2.18935489687349e-05
-3.02973436589575e-05
-4.3130980775629e-05
-1.61151345517664e-05
-3.94053846343346e-06
-3.27852488321825e-05
-2.01605683953124e-05
6.70016481950503e-06
-3.38619625878285e-05
-1.42345683717016e-05
-2.88253325340163e-05
-1.27797611854147e-05
-9.6464120392827e-06
-9.90081622894787e-06
-2.99349675336718e-05
-2.70907717883924e-05
-4.47843725798195e-06
-1.1029540790005e-05
-1.4998708021391e-05
-4.02618177603836e-05
-1.56970038429926e-05
-2.29252094414941e-05
-2.37913120901611e-05
-2.47292615638429e-05
-2.24496795477622e-05
-3.95742999639189e-09
-4.58866137837841e-05
-3.64536364871452e-05
-4.46498112665642e-05
-1.39592890222322e-05
-1.24791581548818e-05
-3.2251734574931e-05
-1.45987453434065e-05
-1.0229596726255e-05
-1.90445259469508e-05
-2.74477686012394e-05
-1.95195669584709e-05
-6.55702417542929e-06
-2.05158004366508e-05
-2.2798142255145e-05
-1.06020872957743e-05
-2.04047511850248e-05
-3.458241557741e-05
-2.12057809359468e-05
-3.29597939663127e-05
-5.34818611531693e-06
-2.93621759268355e-05
-4.4481648848563e-05
-2.4288712606243e-05
-3.20888064167637e-05
-2.39844181892697e-05
4.25777285456977e-06
-4.89666656546973e-05
-1.64840867357191e-05
-3.03346700824438e-05
-1.75559587038047e-05
-1.31837685516636e-05
-2.64335628408238e-05
-2.99412991231455e-05
-1.19692350805129e-07
-2.50535978710438e-05
-6.33850988526598e-06
-8.48444415888864e-06
-2.23775383133091e-05
-3.52404897330405e-05
-5.07286855860284e-05
-6.31544872196807e-06
-8.28464962640498e-06
-2.00355906029428e-05
-4.24578282276009e-05
-4.03820479218131e-05
-2.20421367793685e-05
-3.21000079117075e-05
-1.58608742593967e-05
-3.31630131598772e-05
-1.86809732813637e-05
-1.34246390247432e-05
-1.40424807316436e-05
-1.24138233707719e-05
-3.98519561149957e-05
-1.52242534631489e-05
-8.08220079752958e-06
-1.2930519269723e-05
-1.51818029132144e-05
-3.89495063268806e-05
-1.46825517700706e-05
-1.10087992554287e-06
-1.95862548156038e-06
-1.1382000078036e-05
-2.00276802191108e-05
-1.75087149025965e-05
-1.01894248230185e-05
-3.06523299120726e-06
-2.14123089430521e-05
-3.2555612996643e-05
-2.21464951139729e-05
5.37556397309008e-06
-2.00138889479961e-05
-2.13124670821345e-05
-2.01482307951073e-05
-2.25355793219694e-05
-1.74969617227182e-05
-1.46572175651564e-05
-8.63830322752464e-06
-1.79910850849547e-05
-3.3513082372142e-05
-1.59748281541787e-05
-1.47122867923481e-05
-2.94974956512626e-05
-4.65106088168122e-05
-2.43403665625283e-05
-1.14914275984992e-05
-9.45357768127882e-06
-3.01325769410978e-05
-3.59900124207659e-05
-5.10406159093602e-06
-2.24440506997593e-05
-2.58583570626739e-05
-8.12199039811051e-06
-7.50410527337533e-06
-2.19323522257499e-05
-1.54470799926696e-05
-4.55998971090339e-05
-4.18778210136838e-05
-1.15327059027599e-05
-1.93796084192971e-05
-4.37503339932115e-07
-2.11490142655352e-05
9.38762162516047e-06
-1.11084826702439e-05
-4.00359893633688e-05
-1.41705254798542e-05
-2.98281406369297e-05
-2.39252818000136e-05
-2.0229172334845e-05
-3.84264783919742e-06
-2.30961404717236e-05
-2.16527747720276e-05
-1.98330385857625e-05
-8.93786057372541e-06
-1.75068433845485e-05
-1.21359376256357e-06
-3.07523481596431e-05
-1.28606569825198e-05
-1.02502034539167e-05
-2.56731200492426e-05
-1.83969355398703e-05
-2.35313147813087e-05
-4.95400616283381e-05
-1.23357265958839e-05
-2.99763983828518e-05
-1.21952192814119e-05
-6.68253079679184e-06
-1.7657328262497e-05
-1.98634446532023e-05
-1.72643997711619e-05
-2.62737475094607e-05
-2.87159292935219e-05
-2.39590351206037e-05
-4.14946281840293e-06
-1.800407705904e-05
-2.05656189177487e-05
-4.73355961006006e-05
-2.21243726713505e-05
-2.4819212716118e-05
-2.38430196076035e-05
-2.01873265633186e-05
-2.27498215965322e-05
-1.36197709207201e-05
-2.55864295522347e-05
-3.92371739448938e-05
-9.59374500944809e-06
-4.4002520115402e-05
-2.84137411904245e-05
-1.7008991981652e-05
-2.57693267952037e-05
-1.54657340979539e-05
-1.95114332838571e-05
-4.97127469253131e-06
-3.39364943291908e-05
-2.01929073748727e-05
-4.43702599898652e-05
-5.15707295336762e-06
-5.10371297383349e-07
-1.4672105984203e-05
-2.09813251159099e-05
-1.65867816988589e-05
-2.37106366328927e-05
-5.73193381117687e-06
-9.06303693147701e-06
-1.75826333069613e-05
-2.22486056439782e-05
-1.99791135353901e-05
-2.76911977590309e-05
-2.06986025119157e-05
-1.77140641214615e-05
-1.50359498492322e-05
-1.9847633874857e-05
-2.03730481820337e-05
-5.68609250004526e-06
-1.37523750302148e-05
-2.91921690707989e-05
-3.08606730492452e-05
-1.59731085309777e-06
-2.73588962658394e-05
-3.00633991446359e-05
-1.209317990163e-05
-1.4886953714586e-05
-1.07214404795651e-05
-2.34303038741825e-05
-1.7449448177631e-05
-1.47757773728216e-05
-1.72885926035737e-05
-1.32443987065861e-05
4.37873843268376e-06
-3.30565334287408e-05
-1.55434200995092e-05
-3.32825485147529e-05
-8.30633049109472e-06
-2.45767078677892e-05
-2.4504355622969e-05
-1.21690825092467e-05
-1.02952530798879e-05
-1.57834514029828e-05
-2.12346508182816e-05
-6.15538324954857e-05
-1.87235901709874e-06
-3.52785382728809e-05
-2.87066283886408e-05
-2.55955857959822e-05
-1.03644917771774e-05
-3.5599140007626e-05
-3.76839850729727e-05
-1.91761076812836e-05
-1.13028879943974e-05
-9.11937830995908e-06
-3.62493019128064e-05
-2.40927507991629e-05
6.64132793557115e-07
-1.64964132935518e-05
-2.00730672485752e-05
-1.95727588562696e-05
-8.49199306692549e-06
-1.2754073026464e-05
-2.23150741465975e-05
-2.28299630327614e-05
-2.99656248956673e-05
-1.27674048764982e-05
-2.35360862325115e-05
-1.33532054252749e-05
-1.2257915406734e-05
-2.44585949862277e-05
-1.30040329414961e-05
-2.69448152107497e-05
-1.57052254887467e-05
-2.51422140532675e-05
-1.49119111608012e-05
-2.26927422966612e-05
-1.95521692817172e-05
-2.74171211811871e-05
-3.3436431100167e-05
-2.21858788983094e-05
-2.29718040819943e-05
-7.40939070206934e-06
-2.25380242425569e-05
-2.27616054459008e-05
-1.7908348014084e-05
-5.2726054337994e-06
-4.00046162679632e-05
-2.39324986930212e-05
-3.46811803776425e-05
-3.27858937133272e-05
-1.72538760693196e-05
-1.64868748559568e-07
-2.94812586791261e-05
-2.66052032054931e-05
-4.321136043266e-05
-1.14319450001278e-05
-6.60928240503243e-06
-4.58240123590783e-05
-1.39916782019656e-05
-1.9384467284733e-05
-2.94315828322353e-05
5.77511642316944e-06
-3.79075230388302e-05
2.50624471865241e-05
-2.85674614142375e-06
-1.61613439687944e-05
-1.22823638860721e-05
-3.30054855644826e-05
9.83759187232879e-06
-2.73399036907802e-05
-1.31680268090701e-05
-1.69767145944056e-05
-6.86313838167726e-06
-1.65629967262181e-05
-9.97414675669511e-06
-1.51827249207039e-05
-1.17375219604176e-05
-4.77524899982573e-05
-1.20023256720608e-05
-1.45898258509609e-05
-2.52000108795344e-05
-3.81109676164565e-05
-1.644376214293e-05
-3.67106492075598e-05
-1.43297214752083e-05
-3.75467351540818e-05
-2.07258372022324e-05
-2.78092794282822e-05
-1.98170641250078e-05
-2.66442878047403e-05
-2.00943444082932e-05
-3.37707263403269e-05
-1.69618266212505e-05
-2.1076171332776e-05
-2.61558141958454e-05
-2.14629377489259e-05
-2.41511402437015e-05
-4.91228988810952e-05
-2.36864901161294e-05
-1.26852258062418e-05
-2.98091590801366e-05
-3.94191412799792e-05
-1.68738693958024e-05
-2.39678913541855e-05
-3.16891218023077e-05
-2.69188529435586e-05
-2.6152869494315e-05
-4.89389107232936e-05
-3.21252045777625e-05
-5.0557766564107e-05
-1.26396153531122e-05
-3.36891386388613e-05
-2.22873748184174e-05
-3.61680561288992e-05
-2.9692404734087e-06
-2.43750371515732e-05
-5.95411795534354e-06
-2.21250417927904e-05
-2.48781761268416e-05
-2.42942001081871e-05
-6.72100385153265e-06
-2.79916675308797e-05
-6.82994014565601e-06
6.71689074074696e-06
-9.14870235449933e-06
-2.08664903704431e-05
-1.22279662530567e-05
-2.55160567078056e-05
-3.17822196135667e-05
-1.22793640583176e-05
1.58855021499151e-05
1.21971705496683e-05
-4.2959892290794e-05
-1.76321972823265e-05
-2.18990088340602e-05
-1.02789871650662e-05
-3.07078484420251e-05
-2.25740543781901e-05
-2.43953086846722e-05
-1.03442178463172e-05
-2.10256315157516e-05
8.32957352781847e-06
-2.11465364656437e-05
-3.38490914474871e-05
-3.10808730051903e-05
-1.46098434673921e-05
-1.19676811945144e-05
-2.39269577239387e-05
-1.89470715607381e-05
-3.18905952754203e-05
-4.32807721413423e-05
-2.16303467681788e-05
-1.43712913168219e-05
-4.1071714007903e-05
-2.20209908037101e-05
-5.76832635668381e-06
-1.4424086963755e-05
-3.77770935369498e-05
-2.98934009995371e-05
-1.22469618843367e-05
-5.01995949743763e-05
8.12726780977877e-07
-3.67141203288484e-05
-4.13807794851728e-05
-3.37592037862558e-05
5.71243281405744e-07
-1.88361613348291e-05
-6.45861287813409e-06
-5.41228150105911e-06
-1.6251879985924e-05
-3.13565685890849e-05
-2.66717524666753e-06
-3.19719940099985e-05
-3.71567635617611e-05
-2.31956204252193e-05
-1.33443150284972e-05
-3.21098841442821e-05
-2.69313942478308e-05
-1.34307650207499e-05
-1.21447846467986e-05
-3.47172147520388e-05
-3.58626301917099e-05
7.03212952403803e-06
-2.66241580825157e-05
-5.17451719126165e-05
-1.45099834211886e-05
-4.98521492148432e-05
-9.61728421924403e-06
-2.82191625501458e-06
-9.57184513093495e-07
-2.29039014007223e-05
-9.46202922019124e-06
-3.83129059193935e-05
-3.9727213777762e-05
-2.37856278169723e-05
-3.06840056585616e-05
-2.12325473204994e-05
-1.15013260341332e-05
-5.62698821363343e-05
-2.37882105189532e-05
-2.35625537496396e-05
-3.40043338853404e-05
-1.75159902370131e-05
-4.63928565209384e-06
-2.7015698181831e-05
-1.43223422735453e-05
-1.41103136424943e-05
-1.41567781787902e-05
-2.66363213134481e-05
-1.84375498754303e-05
1.60250665762647e-07
-1.44890616680823e-05
-6.69986270234784e-06
5.53899390110161e-06
-1.59719729984181e-05
-2.97345117241459e-05
-2.45826861222067e-05
-2.1821865999794e-05
-2.24577949717208e-05
-3.20412214070673e-05
-6.29402796452286e-06
-3.46747924026378e-05
-1.17655321585277e-05
-2.12542070337938e-05
-2.2180231983201e-05
-9.90650726126624e-06
-3.86030683664415e-06
-5.80779950390603e-06
-2.7976046106062e-06
-3.79211116501647e-05
-4.37821960055694e-05
-1.65408927422452e-05
-3.65519952149831e-05
-1.86395935886667e-05
-1.92433215904758e-05
-1.15560333278721e-05
-1.64804326687734e-05
-4.11412317108552e-05
-2.18653602111085e-05
-2.71569777296542e-05
-1.37549229622746e-05
-2.18011290229777e-05
-2.69092924553353e-05
-2.31614860529185e-05
-9.95848001575016e-06
-3.68175875887224e-05
-1.86342364223426e-05
-1.94899472861093e-05
-2.85537289407817e-05
-2.67644725430237e-05
-1.27451164708305e-05
-1.50056975578738e-05
-1.30135757367729e-05
-2.31877847857996e-05
-4.27644633739619e-05
-4.20852670613309e-05
-1.28246862420023e-05
-2.93272348821198e-05
-2.86949369454168e-05
-1.89388059017652e-05
-2.94018533452666e-06
-1.56863955957547e-05
-2.49423640385467e-05
4.05146977157081e-06
-2.18580861612998e-05
5.19538206122204e-06
-4.76328202456466e-05
-1.97698587850892e-05
-1.60565749058411e-05
-9.55062978179651e-06
-2.67517034158917e-05
-2.30286210109248e-05
-7.4399649766754e-06
-1.87221236108847e-05
-1.62597819884923e-05
-3.54443669201798e-05
-7.30469515786795e-06
-1.46843103261218e-05
-1.66756231803734e-05
-1.42109067608087e-05
-1.78192128588231e-05
1.04412752317369e-06
-3.29983270085677e-05
-1.43594156045386e-05
-7.04691404938878e-07
-3.69972482359928e-05
-1.60518211792909e-05
-3.42793523056987e-05
-1.35048780745285e-05
-1.52973365387909e-05
-3.76371756149758e-05
-1.61178374044741e-05
-2.51321672257578e-05
-1.48034272562895e-05
-9.32810294248612e-06
-9.4071060770002e-06
-5.53935383619938e-06
-5.0404264165341e-06
-6.74974547344903e-06
-9.65364394336392e-06
-2.36258073844493e-05
-3.65338361320553e-05
-3.602496004273e-05
-5.02458217498847e-05
-1.3642506417191e-05
-3.25697973268048e-05
-2.57530584573074e-05
3.36919604211057e-07
-6.81575433576241e-06
-2.14710225800609e-05
-4.33051464881063e-05
-2.28634349368091e-05
-6.03084719990284e-05
-2.24383156533592e-05
-1.8105020095511e-05
-1.45771766165223e-05
-4.12639780263044e-05
-1.37688734045316e-05
-5.29345309850634e-08
-7.15292560794561e-06
-3.03051880469174e-05
-2.3916095092111e-05
-2.25513317651751e-05
-5.6083656309814e-05
3.11034379995366e-06
-1.90157450570214e-05
-2.79539289445557e-05
-4.20081538091368e-05
-2.03041171063395e-05
-2.32318976636137e-05
-4.34031658805429e-05
-1.74979096397543e-05
-3.24059597123219e-05
-1.40880904864996e-05
-3.48129541539384e-05
-4.05417461214827e-05
-1.80673626093562e-05
-2.37857259019322e-06
-9.28485093438596e-06
-4.59643246907499e-06
-6.04577031223831e-07
-7.21848429923066e-06
-1.50744761114279e-05
-1.02758634614141e-05
-1.72567841415563e-05
-2.00313084923281e-05
-3.08687305799716e-05
-1.330007019996e-05
-1.29879993694992e-05
-1.77046186765226e-05
-1.99904203701158e-05
-2.23657982848259e-05
-2.48539068516223e-05
-3.04697741659656e-05
-1.96690438893287e-05
-1.50488874538934e-05
-2.02241906650839e-05
5.61231948891877e-06
-2.703347606789e-05
-2.96840503138029e-05
-3.34150596417069e-05
-1.39301208000347e-05
-1.14069213954005e-05
-1.65509491040416e-05
-8.25004831603685e-06
-1.46492133649909e-05
-3.07506006543937e-05
-3.55392981579441e-05
-2.55784610702381e-05
-2.35369624866148e-05
-1.62678207958943e-05
-3.1170679170892e-06
-7.18739507919792e-06
-3.26845191090361e-05
-4.14606350138729e-05
-7.31267279214764e-06
-1.35951581394781e-05
-3.25602836288289e-05
-8.97866120268185e-06
-2.69830621250919e-05
-2.74192099469735e-05
-3.49448399748971e-05
-8.3480601243982e-06
-1.16697502376648e-05
-6.73651347639508e-06
-1.20694777463846e-05
-2.44470881294827e-05
-4.22267581231193e-05
-1.13347269373788e-05
-2.37000397167783e-05
-1.2088754205173e-05
-4.24744908679961e-07
-2.68531345802336e-05
-2.83564197406309e-05
-1.55381193857467e-05
-1.80944657288112e-05
-2.76911267311301e-05
-2.60613025157694e-05
-2.89817011542985e-06
-5.90438765978565e-06
5.93685979652414e-06
-3.80490704154064e-05
-2.68156760180041e-05
-3.30004628380431e-05
-1.74796833438882e-05
-2.84450851332374e-05
-1.32085694967687e-06
-1.33085138854198e-05
1.09999288459146e-05
-9.11921362081234e-06
-2.06522534173726e-05
-2.54354745921619e-05
-6.90106897460291e-06
-1.38167681318638e-05
-4.05282980548517e-05
-2.83029208723713e-05
-3.95258931045481e-05
-1.94644560164167e-05
-9.73601710347338e-06
-8.42731153847403e-06
-3.15953560102003e-05
-2.74307739286203e-05
-1.16350002963735e-05
-1.25168591547535e-05
-1.23214278025312e-05
-1.60823415080743e-05
-1.79226456713968e-05
-3.09041341364381e-05
-4.31215772101017e-05
-1.75752745729719e-05
-3.22294728860176e-05
-1.97603133582321e-05
-2.94645544121228e-05
-1.66763276729965e-05
-3.37826046148965e-05
-1.39165587528934e-05
-2.71303765163109e-05
-1.91797887971696e-05
-1.52153835463443e-05
-2.54863780930369e-05
-1.03843236883582e-05
-9.67674914825697e-06
-4.15316317937396e-05
-1.62759935670002e-05
-2.50037917640316e-06
-2.298088319167e-05
-3.4810203106189e-05
-3.92734078591428e-05
-3.09916054152943e-05
-1.58593177442293e-05
-1.81672134346088e-05
-1.83527677053443e-05
-1.59478002829427e-06
-1.49560890038805e-05
2.67253359885345e-06
-2.53044308505455e-05
-3.78824082597405e-05
-1.7451922943956e-05
-8.53513964809733e-06
-9.83968744210966e-06
-1.75027703245136e-06
-1.80365132955664e-05
-2.46221600821505e-05
-3.0590411933968e-05
-4.08437652584414e-05
-2.39152227295839e-05
-5.35420854852546e-06
-2.72117945399038e-05
-1.21121655688784e-05
-2.84026160857021e-05
-1.15128315771593e-05
1.95233976789335e-05
-2.25377697902464e-05
-3.72352635891608e-05
-3.4345392302452e-05
-3.45369587090263e-06
-1.11100518955862e-05
-2.56809781677515e-05
-2.56401797838237e-05
-1.64678633868637e-05
-2.91858069687829e-05
-2.83617248401692e-05
-1.89742765274713e-05
-6.89080171125482e-06
-3.27285314048297e-05
-2.73880487421711e-05
-1.34404236613804e-05
-2.85040213176321e-05
-2.36721379716978e-05
-2.17589261238476e-05
-3.4052078854201e-05
-4.87354794700141e-05
-2.75116900211976e-05
-4.31498431236876e-05
-2.54973348467092e-05
-3.2979864727471e-05
-2.14342634170286e-05
-1.29540066642467e-05
-1.12443361415747e-05
-2.47187787880729e-05
-3.90523734515309e-05
-2.2648760876117e-05
-2.58686678124644e-05
-2.90641705944087e-05
-2.38549052620936e-05
-1.02999891468483e-05
-2.35172298067277e-05
-1.92544204135194e-05
-2.10932165490197e-05
-3.26255913722992e-05
-3.54918917037906e-05
-4.16943514012106e-05
-3.25467615381425e-05
-3.32688365431822e-05
-1.42808235203441e-05
-2.04566357073623e-05
-4.43522038955578e-05
-4.07209789243648e-05
-1.8229478544403e-05
-1.87581649888899e-05
-3.22407696867912e-05
-2.63682133307683e-06
-2.95002403474712e-05
-3.1517782505458e-05
6.38349087010391e-06
1.44296271809669e-05
-6.29652738268773e-06
-1.47067988497362e-05
-2.55942797275373e-05
-3.00310295927672e-05
-1.1022851789405e-06
-2.42134596513617e-05
-1.84139554344234e-05
-1.71041560576495e-05
-1.03054599742933e-05
-3.61576510102967e-05
-4.8439119427638e-06
-1.87607418543799e-05
-3.15015961019169e-05
-4.24248999348301e-05
-2.17476074396417e-05
-2.30668645902271e-05
-1.96525197117587e-05
-2.68440427049601e-05
-2.43624768676733e-05
-2.02438047247317e-05
-3.25565162010489e-05
-1.27396218761971e-05
-1.93116128317332e-05
2.22961935823445e-06
-2.34547944507183e-05
-1.25704227575139e-05
-2.99626843975551e-05
-7.99647880952309e-06
-1.49049207198268e-05
-2.7803316303197e-05
-3.38030203293396e-05
-1.64114407146926e-05
-2.17978151988628e-05
-3.44998513489917e-05
-2.89173913622742e-05
-1.43930023467333e-05
-2.11222006470432e-05
-2.75932107543411e-05
-4.58631634735317e-05
-1.23356303742138e-05
-3.20348880089883e-05
-6.22478833237879e-06
-2.8418034008874e-05
-3.92105886088385e-05
-2.77516123521709e-06
-2.29561876757429e-05
-1.50598826022048e-05
-7.19475219028521e-06
-1.41903489237869e-05
-4.1650193240307e-05
-3.04551258949031e-05
-8.80072094347613e-06
-1.15738562326132e-05
-3.2823833870927e-05
-2.70341908554786e-05
-4.16146827993609e-05
-3.68834984375365e-05
-3.59543723290397e-06
-4.65706114246331e-05
-3.97129586938006e-05
-1.0993357658706e-05
-1.63358203650106e-05
-2.5395404462291e-05
-3.0647664392386e-05
-1.87595487271823e-05
-8.05686475298421e-06
-4.41568795193185e-05
-4.63529761366865e-05
-2.62201372322061e-05
-2.69717242104348e-05
-2.40098659698834e-05
-9.37921624844893e-06
-3.49178732083589e-06
-3.04647708517773e-05
-3.0804851677308e-05
-4.84526273094811e-06
5.00342751745379e-06
-2.41291616720104e-05
-2.50755469644851e-05
-3.40214536686168e-05
-7.90340375447765e-06
-8.08055375190535e-06
-1.82694932325322e-05
-3.06342605005135e-05
1.30444481198805e-05
-2.48695809419991e-06
-3.00869260697373e-05
-4.82634702515337e-05
-1.95633938367708e-05
-3.18285619746589e-05
-2.78073297122114e-05
-2.61082583176314e-05
-2.28299107115917e-05
-1.78438416444791e-05
-1.40838650751142e-05
-1.11827643543502e-05
4.81093668513463e-06
-7.15974084515858e-06
-1.62005004516495e-05
-2.64710573002963e-05
-2.83673974462473e-05
-4.92045706267546e-06
-4.62938124547698e-06
-1.48513595785687e-05
-3.34389214760225e-06
-8.17145486716293e-06
-2.97834644695001e-05
-2.08669386551915e-05
-2.61361138901633e-05
-2.11165973712624e-05
-2.26192476597847e-05
-2.52461146693095e-05
-1.41517378165842e-05
-3.62783147677836e-05
-4.29790120116546e-05
-2.50924571843059e-05
-2.4445596380366e-05
-3.74660593361246e-05
-5.16773571439197e-05
-3.55742049277173e-05
-6.04483781505354e-06
-1.32553827592829e-05
-2.9189498785457e-05
-1.94737455924035e-06
-1.71961658075428e-05
-1.19630007578867e-05
-2.07967947459006e-05
-1.4804404500225e-05
-2.1778802820646e-05
-1.44172703561904e-05
-1.67927780204205e-05
-1.65511882523455e-05
8.36462413531342e-07
-3.24002910154911e-05
-1.30235984498495e-05
-1.49369356113694e-05
-4.06886480007525e-05
-3.71380435621497e-05
-2.28900647830317e-05
-2.395435296473e-05
-1.61887981310667e-05
-3.84611707474592e-05
-2.81687159512139e-05
-2.99332741767272e-05
-4.18316274350785e-06
-1.86421334276585e-05
-2.7514665634386e-05
-2.90957796550088e-05
-3.36307170997163e-05
4.96859946058212e-06
1.25902330432845e-05
-1.19486679820864e-05
-2.0193403194101e-05
-2.44260730882686e-05
-2.22023252026029e-05
-3.22532070948172e-05
3.83562024941779e-06
-3.61893915725866e-05
-1.50357638213892e-05
-6.6429592621681e-06
-3.03747099567676e-05
-6.78838606687519e-06
-3.06413687100388e-05
-1.7547638264118e-05
-5.28830194736385e-06
-9.49084888820053e-06
-4.52608525311497e-06
-1.58027986267967e-05
-2.97837462999528e-05
-2.19716040196992e-05
-1.39280058898873e-05
3.2544119493316e-06
-3.28637829129645e-05
-2.01041883703004e-05
-1.33596765441969e-05
-3.16635796956921e-06
-4.92762255652531e-06
1.58560949228813e-06
-1.10472703960601e-05
-2.26785849234356e-05
-7.53073672422286e-06
-1.08552183127378e-07
-2.4517981248013e-05
-5.21453636198944e-05
-3.51450825632323e-05
-2.46616404266648e-06
4.27003721930895e-06
-3.51617045618868e-05
-4.95539889719479e-05
-1.41073624890147e-05
-2.52156219504786e-05
-2.10354163541501e-05
-2.37194491984274e-06
-1.13580398454477e-05
1.16272632479676e-05
-1.2785207746478e-05
-2.5438330132174e-05
-1.36315615871925e-05
-2.55196410951524e-05
-1.02838355683375e-05
5.60296233076878e-07
-3.34870052903138e-05
-2.00782822286555e-05
-5.6107035188302e-06
-1.43747583664688e-05
-3.97577689198648e-06
-3.15769078646407e-05
-1.61194474309475e-05
-1.77086035112554e-05
-1.48689452748205e-05
-3.42047726618032e-05
-2.62530317331214e-05
-2.43744280440728e-05
-2.12332245324624e-05
-4.48830222894877e-05
-4.36203946474698e-05
-1.21603947282524e-05
-2.83246392800743e-05
-1.8378868743512e-05
-4.26274142675095e-05
-1.63559990973582e-05
1.25507990490845e-05
-2.67536851237462e-05
-1.94103235061499e-05
6.52474465290649e-07
3.21832480170088e-06
-2.27349875431532e-05
-1.96071542741632e-05
-2.81468916124147e-05
-2.45244906661305e-05
-1.99401120053514e-05
-2.08313036449528e-05
-3.11995247238983e-05
-1.26118268270084e-05
-9.20589855590248e-06
-7.09015993564488e-07
-2.54357377406948e-05
-3.25429118721024e-05
-1.90982750994546e-05
-2.87743700224815e-05
-1.55816787377688e-05
-2.93901614828081e-05
-1.53118320950876e-05
-2.96885930918351e-05
-1.12690161272493e-05
4.29865387717245e-06
-3.68626537988875e-05
-1.03044473519227e-05
-8.26323463232284e-06
-2.05056430731313e-05
-3.74401925783606e-05
-1.56666363476304e-05
-1.11827172570656e-05
-7.45583838401422e-06
-2.55397069282591e-05
1.82205916721106e-06
-3.75506855720698e-06
-1.34172704380128e-05
-3.60892935244405e-05
-9.00341935408585e-06
-2.45778026509019e-05
-1.15949328198682e-05
-2.49539846178952e-05
-3.18310486584918e-05
-7.60815227733292e-06
-1.65810061870211e-05
-2.05657502575451e-05
3.01884136180646e-06
-9.2933485599292e-06
-1.74643379542608e-05
-3.37526690582016e-05
-4.2860963146918e-05
-1.8969980825216e-05
-1.02949340787274e-05
-2.11579342500961e-05
-3.03630866572225e-05
-5.41984659274799e-06
-3.14850940473127e-05
-2.11709329359716e-05
-2.12196877618752e-05
-4.27086031513706e-05
-2.46507834812244e-05
-2.94651653131301e-05
-3.12883232783905e-05
-3.08888752730147e-05
-2.95243607953277e-05
-2.87489694078375e-05
-3.53970606714918e-05
-5.02520987292873e-05
-2.84494255770167e-05
-1.12608316776543e-05
-1.43785181765846e-05
-5.89421281342033e-07
-1.3101792492901e-05
-2.53396734387971e-05
-2.27521298521935e-05
-1.07789993152718e-05
-1.0961172920843e-05
-2.72972165716617e-06
-1.22802147779252e-06
-2.01012106671122e-05
-1.17516369911483e-05
-1.81592632981906e-05
-2.40101438020117e-05
-2.03993990213848e-05
-1.82317472322798e-05
-2.13012888388876e-05
-4.31529322865333e-06
-3.28494230118076e-05
-7.46855933650386e-06
-2.55077803689627e-05
-4.52726438516276e-05
-3.52266760885115e-05
-1.05050552923205e-05
-2.37479336047642e-05
-1.63717032530483e-05
8.8184001021598e-06
-2.13271231187232e-05
-3.19020445813726e-05
-1.62549994648561e-05
-2.55157918185369e-05
-2.08311711176252e-05
-3.16889744178196e-05
-1.5455347807457e-05
-2.06973977104991e-05
-3.19114893737736e-05
-2.03885176558974e-05
-2.30551574801606e-05
-1.04082690055012e-05
-2.57038588422135e-05
-8.53574357725314e-06
-6.55810800543388e-06
-2.13605929258294e-05
-1.74247480751968e-05
-2.30904017302108e-05
-2.0750700037043e-05
-1.42502454852121e-05
-2.80308047649122e-05
-2.34233313616702e-05
1.68608452496982e-06
-1.59678899846191e-05
-1.18611238495831e-05
-1.12685987624802e-05
-2.73448291684323e-05
-4.16979131507076e-05
-3.52699478165295e-05
-1.54121356165995e-05
-3.74908254022752e-06
-2.05308673631882e-05
-7.23887068782425e-06
-1.39782721058376e-05
-2.1313897306436e-05
4.08068601142326e-06
-3.64783221237024e-05
-3.86323710590083e-06
-5.67287646401252e-07
-2.32705857854954e-05
-9.88173868650474e-06
-3.6976106521714e-05
-2.36546902331994e-05
-3.6765997494278e-05
-3.20226915289663e-05
-6.45409433022996e-06
-2.25332777011611e-05
-1.44934190875886e-05
-2.16460900714412e-05
-2.69995048428122e-05
-2.73248646680466e-05
-1.2367269303615e-05
-1.19539426904146e-05
-2.29677649088888e-05
-2.26681142724852e-05
-2.29199981736012e-05
-1.64302654078058e-05
-3.44375051272691e-05
-3.88761884120203e-05
-2.15975611525052e-05
-1.24620691735064e-05
-8.03521222567562e-06
-1.87987572899865e-05
-4.16726556523102e-05
-3.01690480533059e-05
-1.66998334941303e-05
-2.90077077681108e-05
-1.60130164254597e-05
-3.59250018801137e-05
-3.39715069708217e-05
-3.74861376817608e-05
-2.2992827387025e-05
-3.38337625082851e-05
-3.34293151886747e-05
-1.92290724273573e-05
-2.40685671401934e-05
-2.19292827681385e-05
-2.76578095356277e-05
-9.66640239405763e-06
-3.94771983089307e-05
-7.53986396851298e-06
-1.70724697640942e-05
-2.49701404738613e-05
-2.53916032399272e-05
-2.93644229293281e-05
-1.94989354882913e-05
-1.12046254799918e-05
-3.10677062925384e-05
-2.31523453653467e-05
-2.90472847242228e-05
-2.84374198057594e-05
-1.75122840692698e-05
-1.10391800128632e-05
-2.28553926707655e-05
-1.92008044394491e-05
-1.70788872409412e-05
-2.12884580988824e-06
-2.55620825076878e-05
-2.01814579518016e-05
-2.49401002625984e-05
-3.31465718819763e-05
-1.52339568953761e-05
-3.808977193682e-06
-1.73114410868841e-05
-6.52086406499167e-07
-2.02982597078127e-05
-2.21277231217435e-05
-4.90771526310405e-05
-2.68055208776113e-05
-3.16988561379324e-05
-2.58252199901441e-05
-1.39256354850954e-05
-3.22179260615099e-05
-3.86438111673284e-05
-3.63518082090467e-05
-2.9017347243903e-05
-9.91927536103822e-06
-1.75056663870374e-05
-8.36248065305013e-06
-1.47285422963287e-05
-2.05662625848751e-05
1.29082610235937e-06
-2.74580255542647e-05
-2.60016250969774e-05
2.18766248839146e-06
-4.85416194527483e-06
-7.85403484759044e-06
-1.59128989283777e-05
-4.26484448133155e-05
-3.02097342844967e-05
-1.11214846955159e-05
-2.47169217810532e-05
-5.62895362294827e-06
1.55349374173832e-06
-1.5457838157833e-05
-3.37761005736916e-05
-2.83547425071525e-05
-2.8870970245589e-05
-1.94638003862617e-05
-2.2034892605712e-05
-2.72330173353816e-05
-2.74198973655021e-05
-3.64210907789572e-05
-1.67433014083507e-05
-3.02138965587195e-05
-1.2211947245603e-05
-2.48432696016346e-05
-2.12355059989432e-05
-3.03055262670795e-05
-8.31184743026471e-06
-3.90518565186058e-05
-1.36540532506418e-05
-1.42994968074329e-05
-2.06385973358742e-05
-1.97724202598802e-05
-5.66152246681537e-06
-2.59425122004394e-05
-1.42717578990044e-05
-1.98169621385325e-06
-2.22855292121847e-05
-2.00582678301398e-05
-3.97154723554059e-05
-2.86167027965302e-05
-2.09101816664206e-05
-1.61246319460561e-05
-1.90779907523433e-05
-1.34550439456639e-05
5.78408388215989e-06
-5.05154530850496e-05
-2.76036339130422e-05
-1.17433810728741e-05
-1.10670747839899e-05
-1.14387114610554e-05
-5.35743511474184e-06
-2.98499904506239e-05
-2.16708303902729e-05
-1.58356649961184e-05
-2.02995049742569e-05
-9.8302385584809e-06
-3.2236299652681e-05
-2.6210292491028e-05
-1.64026662966397e-05
-3.22231560534268e-05
-1.71002921935356e-05
-1.48635382840684e-05
3.45053011365127e-06
-1.89842929112059e-05
-4.08218633938922e-07
-2.38930714554154e-05
-3.10831398451884e-05
-2.8227260717816e-05
-2.454675862346e-05
-1.22754736896298e-05
-3.18735134924407e-05
-5.39291521532893e-05
-2.83201677514896e-05
-7.69901618818425e-06
-2.59654249945927e-05
-2.07194159218317e-05
-1.39420295418051e-05
-2.45259098047643e-06
5.73637070813409e-06
-1.66458337834562e-05
-2.3127462161297e-05
-9.93098261930158e-06
-9.19636987938884e-06
-2.09913975451381e-06
-3.25721085056453e-05
-2.62920444348598e-05
-2.98421447264849e-05
-1.05566199053101e-05
-8.82845246601128e-06
-3.61681978653198e-05
-3.58525287785804e-05
-3.39037747122889e-06
-2.33584645748818e-05
-1.73431710674921e-06
-2.1335569478743e-05
-3.23472269629294e-05
-3.9548115898256e-05
-3.68260239437403e-05
-9.01300527270945e-06
-1.62356907500374e-05
-2.27660228197967e-05
-3.10047379535769e-05
-2.6812188929545e-05
-3.0235408912786e-05
-1.77204471212393e-05
-1.19192528277125e-05
-2.60691345358481e-05
-4.23157291356769e-05
-2.57749437012358e-05
-9.99981180536645e-06
-3.26480813937563e-06
-3.29157669616587e-05
-2.50239911397812e-05
-1.18387259112745e-05
-2.97938482796156e-05
-1.78833512770672e-05
-1.12583805763698e-05
-5.29244947408221e-06
-3.33987653429479e-05
-1.86191644634183e-05
-2.84846471453744e-05
-4.07509982395717e-05
-1.16614456277917e-05
1.57294814609237e-07
-8.53201453281947e-07
-7.59486889300181e-06
-1.08633021572403e-05
-7.02760475975467e-06
-1.07991499948653e-05
-8.48152775857984e-06
-1.24351207753779e-05
-5.08216531835733e-06
-1.07873953402441e-05
-2.97605891264547e-05
-1.2810446564439e-05
-6.79086673419118e-06
-2.19867012962572e-05
-1.79076526352358e-05
-1.02824379482561e-05
-1.71814415404403e-05
-2.41409727572863e-05
-1.92967781027424e-05
-2.34280658864588e-05
-4.38362222201268e-05
-2.26518764179215e-05
-7.2694048948572e-06
-1.6413227284964e-05
-2.42363341997028e-05
-2.48014713065098e-05
-3.04340605913646e-05
-1.08195700129567e-05
-3.15285209728438e-05
-3.50002072751251e-05
-2.59246908019563e-05
-2.51502315521065e-05
-1.31829830636675e-05
-2.26285617026822e-05
-4.73919167535943e-06
-3.36550694573189e-05
-1.31201503886861e-05
-1.19763768705031e-05
-2.41342319681236e-05
-1.2299686187834e-05
-1.20612004120817e-05
-1.846249731947e-05
-1.45890871759399e-05
-4.6254583395325e-05
-2.56464246603214e-05
-2.99663683891336e-05
-3.30016149478121e-05
-2.77642406587665e-05
-3.39451016080206e-05
-4.89194194810987e-05
-3.35398302834649e-05
-1.66817056359429e-05
-1.65907947621674e-05
-1.96492541726106e-05
-2.57828430959774e-05
-1.84650652118438e-05
-1.92004900445147e-05
-1.77319093842556e-05
-5.0131854325527e-06
-1.87638413468245e-05
-2.14409292143906e-05
-7.30808805288253e-06
-1.77517726659557e-05
-1.63721970196886e-05
-1.86008124319726e-05
-1.06602974093222e-05
-1.82928804668104e-05
-1.02770730101345e-05
-2.69891015116407e-05
5.2136707653623e-06
-2.91912222219948e-05
-9.04485486329126e-06
-1.6655203964012e-05
-2.69797802910781e-05
-7.09718946313133e-06
-1.42781845316062e-05
-3.30862105758965e-05
-1.99478870776954e-05
-2.98397305584283e-05
-3.24980716479539e-05
-1.25052651152186e-05
1.90659734556323e-06
-2.00099731044331e-05
-2.49424725200154e-05
-7.35853546166424e-06
-1.43327981877298e-05
-2.47908705117694e-05
-6.26344534430446e-06
-5.37146338638613e-06
-1.86720343251181e-05
-2.55027774746206e-05
-4.82965172562147e-06
-1.55931873884314e-05
-2.65033662151962e-05
-3.16685184841821e-05
-1.40369435889697e-05
-2.2030473483643e-05
-1.82161259639556e-05
-2.15360012250411e-05
-3.46068215932124e-05
-3.2948306248021e-05
-3.08326641652923e-05
-2.55018293964685e-05
-2.35504076888757e-05
-1.07477822585563e-05
-2.69306682802318e-05
-3.60518803222513e-05
7.04807269792984e-06
-1.24374043840823e-05
-2.44908395338122e-05
-1.47953897299367e-05
-1.16361385356328e-05
-1.07492126236737e-05
-1.07486988084244e-06
-4.0560072366285e-05
-1.77266399725906e-05
-5.00270559998743e-05
-2.56698089217512e-05
-9.52330947935214e-06
-2.43571769894144e-05
-3.10140490244004e-05
-2.15079245020535e-05
-3.25341693635285e-06
-2.71460050389844e-05
-1.28584025487768e-05
-2.60126477462691e-05
-4.70786030416342e-06
-2.8767940211387e-05
-3.1007070402432e-05
-1.52584764183988e-05
-2.02203754210643e-05
-1.74858706385334e-05
-1.49616828833388e-05
-1.85141170109042e-05
-1.8006623101828e-05
-6.7562207039035e-07
-2.57534642932292e-05
-8.99180423752552e-06
-2.13418946911113e-05
-2.46182654551844e-05
-8.46400016943124e-06
-8.00964983872661e-08
-3.3944546408863e-05
-2.40358886874121e-05
-4.15329510806562e-06
2.43004016580711e-06
-3.24582342244266e-05
-2.94634636452199e-05
-1.77073776952621e-05
-2.92492322755564e-05
-3.66854947027309e-05
-1.1296279036937e-05
-3.60561437999882e-05
-2.92124161563648e-05
-7.57770030328481e-06
-2.75103745280439e-05
3.98351876633187e-07
-1.71279533910212e-05
-2.67546148757945e-05
-1.11530967749153e-05
-3.65414969439571e-05
-1.03513887993507e-05
-9.84710751985842e-06
-3.12594301676837e-06
-1.80940320212756e-05
-4.57584023447893e-06
-6.1427774638854e-06
-1.47903148165453e-05
-2.83397819342007e-05
-2.1118987278897e-05
-7.23360723688298e-06
-2.46526339543492e-05
-1.75605874042822e-05
-2.4573852423042e-05
-2.65753570198188e-05
-1.29797038186344e-05
-3.64921810241769e-05
-1.97644625843217e-06
-3.57817162159922e-05
-2.0349518025724e-05
-3.24448677937497e-05
-3.17281626828933e-05
-2.30869789083953e-05
8.16972955055198e-06
-1.99761958156194e-05
1.43610240041291e-05
-1.52856786332883e-05
-1.95717965164327e-05
-1.09102607873866e-05
-5.25081512627511e-05
-4.28165549540512e-05
-3.54564559588393e-05
5.05081632058521e-06
-1.53993738467453e-05
-3.18169834155914e-05
-2.62289670770571e-05
-1.97487839598787e-05
-3.01395115817397e-05
-2.01590537194735e-05
-2.25811707858501e-05
-1.65711129047121e-05
-3.29949092087856e-05
-2.79815656742909e-05
-2.34525398649226e-05
-1.48656194067972e-05
-1.98118802590932e-05
-5.1937787274765e-05
-2.09493519151246e-07
-3.58002992361944e-05
-3.43423574781792e-06
-3.43742419118796e-05
-3.04339151423833e-05
-1.73365589616965e-05
-9.32928829280285e-06
-1.90744392309195e-05
-3.16631100143526e-05
-4.52338232164646e-05
-3.16535198979447e-05
-1.59217082859328e-05
-3.49834364346198e-05
-2.28134285043566e-05
-1.16030781822086e-05
-1.43851828205125e-05
-3.13299321111808e-05
-2.44292735660115e-05
-5.67904507690475e-06
-1.53058778007942e-05
-9.45462314161173e-06
