# Supplementary material for: Research on computational propagation and identification of mine microseismic signals based on deep learning
Source: PLoS One. 2025 Oct 22;20(10):e0334641. doi: 10.1371/journal.pone.0334641 (PMC12543183; doi:10.1371/journal.pone.0334641)
Supplement: S1 Data — (ZIP) [file pone.0334641.s001.zip › 000100500000958.xlsx_0.txt_24.txt.txt]

-2.80103146544169e-05
-9.06616593339726e-06
-2.49440702646795e-05
-1.51539270766018e-05
-7.64148747847955e-06
-2.24341706567983e-05
-1.66482909739446e-05
-1.41790498346485e-06
-5.35433799749255e-06
-2.01115999312878e-05
-2.0027641303641e-05
-3.63281225024846e-05
-2.87935555475718e-05
-1.23637339747604e-05
-1.02009477979398e-05
-2.40788748971986e-05
-1.37996198314251e-05
-8.7433990653481e-06
-4.65142379983149e-05
7.83513784045625e-07
-2.69633571954155e-05
-5.4286796156438e-06
2.98324294248692e-06
-3.64892165597341e-05
-2.52015828678966e-05
-2.17741446488926e-05
-4.21318642700955e-05
-3.86230115188544e-05
-8.94699399794522e-06
-2.85933780625147e-05
-8.51989253196681e-06
-3.01236184639019e-05
-2.99340624482731e-05
-1.29322912958911e-05
-4.29047413200251e-06
-2.8082922585826e-05
-1.76797869020315e-05
-2.87013886168061e-05
-3.61336826608759e-06
-2.47362012883848e-05
-1.94053395904499e-05
-1.1309893664601e-05
-2.64345597391954e-05
-3.10165457009589e-05
-1.27108572524788e-05
-3.13881288202036e-05
-3.5897876015433e-05
-3.74522728783041e-05
-3.0569359863837e-05
-1.80279477003418e-05
-2.84407452636529e-05
-2.40280260597612e-05
-7.04801880564358e-06
-5.14950241876561e-07
2.3561073705535e-06
-1.40089795668395e-05
-2.0513175911472e-06
-1.52595843944869e-05
-3.00020512281638e-05
-1.28635130555578e-05
-9.95056910979544e-06
-2.16031682793159e-05
2.66570599866327e-06
-2.21890484830714e-05
-2.00360155026984e-05
-1.01979541228731e-05
-1.46767832184519e-06
-3.17938095799832e-06
-1.56948116180931e-05
-5.88366691829698e-05
-2.7877634641833e-05
-2.83602503498796e-05
-3.08422364304561e-05
-1.07259138630381e-05
-1.53838478148801e-06
-6.91952085879106e-06
-2.0915489292094e-05
-1.90287991798019e-05
-2.45286785801481e-05
-1.14406979368181e-05
-3.39956631150236e-05
-1.44893139054612e-05
-2.5034668393956e-05
-3.91795795779921e-05
-2.87911286618754e-05
-3.05613950718918e-05
-5.67281640222348e-06
1.19359229559663e-06
-1.28175334668256e-05
-1.7851195059444e-05
-3.81659446858221e-05
-3.27336128897114e-05
-2.0343372193493e-05
-4.02437093915988e-05
-3.55765060380552e-05
-2.25736410242727e-05
-1.80802305603917e-05
-4.83712256924409e-06
-4.35537676227636e-05
1.46893201909706e-05
-1.32998053887602e-05
-1.63936691719456e-05
-3.70438090972774e-05
-6.96604837078398e-06
-2.12683007476801e-05
-2.19102859111994e-05
-3.42045252244938e-05
-8.65998580613278e-06
-2.41290123989154e-05
-2.27843218635164e-05
-4.06416244050528e-05
-2.57438203467924e-05
-1.64649475301806e-05
-1.87786422197955e-05
-9.98671907469852e-06
-5.34411979022491e-06
-1.31551823519373e-05
-4.15747308181671e-05
-1.35356563154881e-05
-2.33559877390116e-05
-1.40801752819716e-05
-3.2781284868877e-05
-3.27976119101085e-05
-2.2221139676029e-05
-2.35562532045666e-05
-1.53131206675029e-05
-2.43635294928794e-05
-2.05504580525247e-05
-1.18676070903543e-05
-1.76470567201808e-05
5.81147573696824e-06
-1.25139521230372e-05
-3.55383406732054e-05
-1.44134200024819e-06
-2.53635983279612e-05
-2.51956893004547e-06
-3.33928335789331e-05
-8.30045886073368e-06
-1.9719766588082e-05
-1.99801350648166e-05
-1.83068455740789e-05
-1.77539165391894e-05
-2.56272978652457e-05
7.50284330715621e-06
-1.33117046987822e-06
-2.35958972296502e-05
-3.61794407020826e-05
-1.24806931850495e-05
-1.68253838764057e-05
-2.99608225199161e-05
-1.26824923532859e-05
-2.84750298925194e-05
-3.47828035212952e-05
-3.59489489780676e-05
-2.14464569740937e-05
-3.73689377366152e-05
-1.08099701445098e-05
-1.34182065405623e-05
-3.14586013556749e-05
-4.00207566875989e-05
-1.92920135587072e-05
-2.12233702033394e-05
-2.69038361162641e-05
-2.35870714412058e-05
-8.93991591410605e-06
-1.46420496511473e-05
7.77707131781728e-07
-3.29899552210409e-05
-5.40537634055622e-06
-5.50240349465105e-06
-1.51296285846378e-05
-2.61184431044537e-05
-2.48330889563516e-05
-1.66993507820679e-05
-2.75806762489208e-05
-2.83702686944536e-05
-1.65688149305783e-05
-2.14205382138965e-05
-4.6921295101957e-05
-1.72416742627993e-05
-1.80167303265053e-05
-3.81817719904276e-05
-3.46069921396268e-05
-7.87762426264955e-06
-1.80250541265921e-05
-2.13193884470592e-05
-3.05980497708272e-05
-2.31335106767043e-05
-2.7076629284176e-05
-3.65613000863421e-05
-1.01631191226555e-05
-2.17054066975161e-05
-2.84996363621048e-05
-2.36344924750038e-05
-1.26263510579668e-05
-1.00011307259619e-05
-5.12208632574805e-06
-1.05347371611885e-05
-2.44906401788569e-05
-1.11351344980031e-05
-3.46216539759065e-05
-2.02275705478359e-06
-5.77881709162809e-06
-3.54716586278206e-05
-2.70118214853028e-05
-4.11369656510719e-05
1.12580641459102e-06
-2.5122026065806e-05
-3.60435197698765e-05
-1.55647136648905e-05
-4.94929515275109e-07
-1.20491144386719e-05
1.30587176939408e-06
-2.16502914594897e-05
-1.77359760160084e-05
-2.23119189140992e-05
-1.46880700739232e-05
-1.81175955868405e-05
-2.32769539386066e-05
-1.688977472646e-06
-2.32625236563851e-05
-3.82926770212697e-05
-2.96303697125162e-05
-1.70179867267711e-05
-1.27033159197657e-05
-1.39662209257891e-05
-3.05200252826817e-05
-1.65284636852518e-05
-2.97438973271063e-05
-2.61856664988228e-05
-1.12853579830084e-05
2.62780769352471e-06
-3.00841719082654e-05
-3.64071793450723e-05
-1.49428029740145e-05
-2.46535313359497e-05
-2.06407554239372e-05
-2.10049159120144e-05
-2.24005342828153e-05
-1.31128840647166e-05
-2.35985325147467e-05
-4.10719939302488e-05
-2.4420874541804e-05
-1.68381776579698e-05
-2.91792483303315e-05
-2.24035829608709e-05
-8.92546828019784e-06
-3.0114433686325e-05
-2.87892496227109e-05
-2.0241768992103e-05
-4.29859164168321e-05
-2.03967073343024e-05
-2.94499967830334e-05
-1.90304385105886e-05
-8.09942127938544e-06
-3.03639748183705e-05
-1.40235739995271e-05
-2.65454998612589e-05
-2.56437462974251e-05
-2.2541714125315e-05
-3.44681483093185e-05
-2.22284975793452e-05
-2.24738375844926e-08
-1.30220317126289e-05
-2.37100763256019e-05
-3.90349413426428e-05
-2.60001264758308e-05
-1.6798037264922e-05
-1.18923554668414e-05
-7.0833006378523e-06
-2.08332444585745e-05
-8.47186008847145e-06
-3.97961184422375e-05
-1.2256991423479e-05
-2.29698294933139e-05
-3.38563631404256e-05
-2.87888800430151e-05
-3.26374948653272e-05
-2.87224409773558e-05
-1.28259286561721e-05
-3.64952041410181e-05
-9.3979832161891e-06
-1.1706964493613e-05
-2.97145088726703e-05
-2.32589198245189e-05
7.65589941073363e-06
-9.61407227703179e-06
-7.15996712765357e-06
-3.65384927110894e-06
-1.40681396246794e-05
1.84115755115229e-06
6.17054156776457e-06
-1.66504789237414e-05
-1.35539224849493e-05
-1.77323614930921e-05
-1.48526511891042e-05
6.28609912955888e-06
-8.25193905232424e-06
-2.145644440281e-05
-2.8254800961564e-05
-2.6823421198556e-07
-4.98315008637694e-05
-1.12224570210503e-05
-2.40700470693175e-05
-2.9848067561489e-05
-2.62358338450934e-05
-3.84614190934212e-05
-4.4086603840788e-05
-1.23338643874498e-05
-2.66764801374762e-05
-2.50447378928585e-05
-4.98421762921397e-05
-2.74804506937729e-05
-1.42497033180805e-05
-2.30764235792016e-05
-1.55876518436769e-05
-1.81243047409733e-05
-1.41716561147977e-05
-2.25590460648346e-05
-2.69179703326008e-05
2.25727782502084e-06
-6.6420454380947e-06
-2.32510601246331e-05
-2.93765640948901e-05
-1.94136619236261e-05
-2.50919172661696e-05
-3.25774452650959e-05
-9.70335273650987e-06
-9.88222974329413e-06
-1.65273532029606e-05
-3.70634925299551e-05
-4.80197374253877e-05
-1.55627161067268e-05
-2.30212869009257e-05
-4.00304440738481e-05
-3.77861923970584e-05
-2.78326682937791e-05
-3.0616287224755e-05
-2.75677677987328e-05
-1.76685291363172e-05
-2.93556514954853e-05
-7.96441380231952e-06
-1.74996259717134e-05
-1.9736500108739e-05
-6.68917542781036e-06
-2.5274176145927e-05
-1.6682682517876e-05
-3.82766221619526e-05
-1.97933410537003e-05
-3.27215431195423e-05
-1.51488153830046e-05
-1.37403225075367e-05
-2.17611866757451e-05
-1.11319072540995e-05
-1.50334968003309e-05
-3.02215577505513e-05
8.28625706038941e-06
-8.60715544687703e-06
-9.35593873685926e-07
-1.03737554448351e-05
-3.08207556662397e-05
-2.8601543538426e-05
-1.18543078334701e-05
1.01488250671263e-05
-1.47854101505911e-05
-1.69488174645111e-05
-6.39716002603318e-06
-2.36313205734e-05
-3.15421515089855e-05
-1.91668557611212e-05
-2.03990704731727e-05
-2.4656246879381e-05
3.90370540913009e-06
-4.42848807306602e-06
-2.0063923210449e-05
1.78622600985223e-06
9.30208442770837e-06
4.60846376971148e-06
7.36348262644727e-07
2.15601092598435e-06
-1.74785995833187e-05
-1.53008601940384e-05
-9.4059694680671e-06
-1.39213000806827e-05
-1.30518647979999e-05
-1.02949959204441e-05
-7.31816299954721e-06
-7.12044433293706e-06
-1.3394950937323e-05
-3.51595029625785e-05
-4.64872872794764e-05
-2.01822138875776e-05
-2.09932769627894e-05
-1.49752196940811e-05
-2.01051084292013e-05
-5.30627855114899e-06
-3.98880267248679e-05
-2.60005335975306e-05
-2.10005306050401e-05
2.98158061037548e-07
-2.22343034030146e-05
-8.31152869910804e-06
-6.1589889158003e-06
-1.80907003909384e-05
-2.2924868015626e-05
-7.16762493731526e-06
-2.63497070070999e-05
-1.65585410145581e-05
-4.91463351660761e-06
-3.22180759688388e-05
-1.64927608602844e-05
-2.91062124882137e-05
-1.52149743468947e-05
-3.97100600046368e-05
-4.84275341693055e-05
-1.8361219800134e-05
-2.43292320162047e-05
-2.09384531156462e-05
-3.5901329709731e-06
-1.34119542120448e-06
-4.04858239085246e-05
-2.0837230622971e-05
-3.49101770485585e-06
-2.01379814432075e-05
-1.66225642338051e-05
-4.45791008006272e-05
-3.2169027803452e-05
-2.4231419604208e-05
-1.77391642536972e-05
-1.05442215756792e-05
-6.33550905911964e-06
-6.94165488033399e-06
-2.72972241066879e-05
-2.40534590014763e-05
-3.8153239678911e-05
-2.58587156219679e-05
-3.10897326300162e-05
-2.06093093225553e-05
-2.54219648970957e-05
-3.01657363729626e-05
-1.27717424485702e-05
-3.69445058866988e-05
-2.23304453324288e-05
-1.14216973458894e-05
-1.75581240836152e-05
-2.12833830080237e-05
8.20368669639503e-06
-2.68600937827885e-05
-4.45440897246891e-06
-1.91902865955152e-05
-9.50757744189763e-06
-3.11577076562456e-05
-1.97516543540447e-05
-7.06050009244528e-06
-1.08315469192928e-05
-9.14443618401445e-06
-2.91472943288009e-05
-2.93397688885219e-05
-2.48774841335205e-05
-2.55038970131151e-05
-2.85493925136557e-05
-1.21094825779146e-05
-3.73246280476286e-05
-6.55477501004036e-05
-1.723305877813e-05
-2.46405436083798e-05
2.76276536505272e-06
-1.07482314191551e-05
-3.85119415695226e-05
-1.82007595425452e-05
-3.34145102709546e-05
-2.62611555085666e-05
-2.8394104103679e-05
-2.88340528494044e-05
-1.18634745036857e-05
-2.46159217246636e-05
-7.87335897464573e-06
-3.52617543206784e-05
-1.30371548327453e-05
-1.44934014581067e-05
-2.11620864180476e-05
-2.41730344332397e-05
4.50937275646695e-06
9.52360977801189e-06
-2.95325486577257e-05
-2.95670106486091e-05
-2.85663456194257e-05
-3.99392974344466e-05
-2.68548149528539e-05
-7.18284065812286e-06
-3.31280837819266e-05
-2.89248395473424e-05
-2.79678283667692e-05
-1.15781664217928e-05
-4.11322306097611e-05
-3.0617465544485e-05
-2.69568820770645e-05
-7.15765412486742e-06
1.11796234873789e-06
-1.13311960419675e-05
-1.77767635700182e-05
-2.76176217862285e-05
-1.89011266968404e-05
-7.76060879882159e-06
-2.04619480937817e-05
-1.6961635866868e-05
-2.56010893255214e-05
-2.09019596736904e-05
-4.06576078110121e-06
-2.34820152028522e-05
-2.56030482374227e-05
-2.34574389147702e-05
-1.91879497613761e-05
-3.21110641624891e-05
-3.02196074095793e-05
-3.45027755847427e-05
-1.8581227099733e-05
-3.43218367480075e-05
-3.84809326993896e-05
-3.71201722431385e-05
-3.6082823841039e-05
-5.24536688967165e-05
-4.13719216345052e-05
-1.4664027231616e-05
-2.10548360942902e-05
-1.99558668707025e-05
-1.34418401999158e-05
7.16878247205085e-06
-4.57735533281891e-06
-1.05723259924889e-05
-2.90667577472006e-06
-9.3162861429062e-06
-3.85011218413418e-05
-1.79912503440432e-05
-2.57156313209931e-05
-3.62393544936037e-05
-2.28378136937816e-05
-3.81809733605774e-05
-4.61920683021807e-05
-6.63331769682296e-06
-1.91230760815278e-05
-8.48726082689353e-06
-1.11517358748372e-05
-2.03679362571341e-05
-1.4858473169082e-05
5.87392948881016e-06
-5.29904265457708e-06
-1.81759382883762e-05
-1.99147386804876e-05
-2.52051860574877e-06
-2.25368984247977e-05
-2.55444436689277e-05
-3.6786438851398e-05
-2.30351924992303e-06
-3.60663242112237e-05
-2.94748610346153e-05
-2.69607143582391e-05
-3.33317784451471e-05
-3.83297621315047e-05
-3.06056726370403e-05
-2.91547569957508e-05
-1.17810765014826e-05
-8.98467826915405e-06
-2.65616443760628e-05
-2.13276374371803e-05
-2.5575770607134e-05
-9.10755468206781e-06
-3.49569797551515e-05
-3.77750523827653e-05
-1.47554736419291e-05
-3.71391129429931e-05
-4.13253218145597e-06
-4.70561301006274e-06
-1.53296041735173e-05
-1.74360985959298e-05
-2.01276071109693e-05
3.451301011495e-06
-3.16090080254453e-05
-2.44636844950492e-05
-3.00831601720894e-05
-1.61863440335476e-05
-1.77464398566313e-05
-2.96829938620076e-05
-1.61391789721703e-05
-3.19739002036144e-05
-4.78929896353933e-05
-3.77985230372349e-06
-1.58767093173139e-05
-6.7862763791236e-07
-2.68475900002219e-05
-1.65846581740977e-05
-2.13488862815916e-05
-2.92114806541989e-05
-3.13561427496339e-05
8.91735895646903e-07
-2.50352258496023e-05
6.54194038282357e-07
-2.45154962595562e-05
-1.8795585358261e-05
-3.13387169816994e-05
-8.37439850748993e-06
-1.00647772925733e-05
-2.11380468943461e-05
-1.05273984655419e-05
-1.97328992721484e-05
-1.97071892183461e-05
-4.48476872809171e-06
-1.39459228095428e-05
-1.17580074835425e-05
-9.22476692342889e-06
-3.52529710173036e-06
-2.14605017978994e-05
-1.85782263811027e-05
-2.19261176300244e-05
-4.09082192017098e-05
-1.93586428551672e-05
-1.37178190589795e-07
-1.32018019346875e-05
-8.3097334221268e-07
-2.15643328132796e-05
-1.47134644599194e-05
-4.14556273004736e-05
-1.75694831514008e-05
-2.43386376663371e-05
-1.11346242895341e-05
-1.45495857113477e-05
-2.69698073650879e-05
-1.64199822695933e-05
-5.49660218546994e-06
-1.25416816778694e-05
-1.19480542438719e-05
-1.60933409846425e-05
-2.84509779138727e-05
-1.12799356911671e-05
-2.16207995247046e-05
-7.22382211591211e-06
-2.28629868193541e-05
4.36024382002437e-06
-2.70022286946574e-05
-3.77868815933104e-05
-2.15991537247038e-05
-3.80615549472428e-05
-4.51870655626936e-05
-1.61824695418491e-05
-1.25888844735557e-05
-2.07619918607303e-05
-4.12264466809107e-05
1.1118307621664e-05
-2.70941188924705e-05
-5.1331961014268e-07
-2.16169572809064e-05
-2.52273531344924e-05
1.61595174788029e-06
-1.31863082559988e-05
-3.39214392465875e-05
-1.69638995468691e-05
-1.02194643999344e-05
-1.3990674472188e-05
2.55817449052638e-07
-1.66190533584858e-05
-3.8915558252964e-05
-3.96794238646502e-05
-9.90479892399843e-06
-2.91198438987152e-05
-1.72922350894891e-05
-2.84168235715531e-05
-2.06978847599841e-05
-4.43702325069469e-06
-2.32768655672769e-05
-1.56936919987194e-05
-1.44578486385765e-05
-1.65606053054857e-05
-2.50005549929206e-05
-4.70464131134556e-06
-2.96034511167653e-05
-8.7786399015652e-07
-1.06528498427046e-05
-1.11154208581732e-05
-1.5386303981411e-05
1.46352347549165e-06
-4.37954932726896e-06
-2.07120113100711e-05
-1.69101634111599e-05
-4.2551903706938e-06
-2.50594293203186e-05
-1.76223521189226e-06
-3.69596329294642e-05
-4.30357004110085e-05
-9.51613510806837e-06
-2.18413050055058e-05
-2.97650406158776e-05
-1.2837380454017e-08
-1.5844110373849e-05
-1.56838466485923e-06
-1.8029857062007e-05
-4.11390157863118e-05
-2.79501773158193e-05
-1.65553948265939e-05
-3.87149395652439e-05
-6.52914877866989e-06
-1.92125396100685e-05
-2.38129188996026e-05
-3.52002854393016e-06
-1.24841004886095e-05
1.01678835664932e-05
-5.80946213441813e-06
-7.09077221765706e-06
-4.08748584120647e-05
-1.86010919647369e-05
-4.1404019793249e-05
-4.31714970817976e-05
-3.44811624402007e-05
-3.95768545066164e-05
-4.51149355239998e-05
-1.95310946778107e-05
-2.86561120017043e-05
-3.99144163231873e-05
-3.67637020756169e-05
-4.26395155068946e-05
-5.65654943184837e-06
-4.26014165494951e-05
-9.15441315815877e-06
-1.98527172756852e-05
-1.27103822873882e-05
-1.1941880389051e-05
-1.50712950513034e-05
-8.78211272309736e-06
-5.1898685426263e-06
-2.88036407237346e-05
-5.28086083337815e-05
-4.9250665715112e-06
-1.27976615809749e-05
-3.98398292190915e-06
-2.05026122754248e-05
-2.39474594843635e-05
-4.29110971849396e-05
-7.94330826235567e-06
-1.12130653862126e-05
-2.78180290798585e-05
-4.27614579294782e-05
-3.90122046584101e-05
-1.46767945802206e-05
-1.26278589247251e-05
-1.31030171685766e-05
-4.7614498310557e-05
-1.99110235644733e-05
-2.47517852988627e-05
-2.43666247238298e-05
-1.12790579529981e-05
-2.69719740613373e-05
-4.01322453382573e-05
-3.54567131534548e-05
-1.7195668473018e-05
-2.25289812726251e-05
-2.07078715370976e-05
-2.54330573224249e-05
-1.51794023302799e-05
-1.55092869785e-05
-2.00061820536157e-05
5.13512994836033e-06
-2.71841607402273e-05
-2.07636999383135e-05
-6.05333849966493e-06
-2.0203626623286e-05
-1.39923273363035e-05
-1.22344251808368e-05
-2.35736083391507e-05
1.13353415327093e-05
-1.04676259307936e-05
-3.33878703063965e-06
-1.30156423195075e-05
-2.7884240859662e-05
-3.5809744368199e-05
-8.15062532887486e-06
1.31652690726301e-06
-3.45209925461997e-05
-2.32649625211652e-05
-3.02495818619719e-05
-1.69279459537412e-05
-3.70171775342361e-05
-6.07333383633308e-06
-6.06445733283957e-06
-2.21250949843595e-06
-3.96939679594139e-05
-6.82366648504265e-06
-4.3913883249306e-06
-3.44082354985222e-05
-2.9324297480635e-05
-1.54964476836565e-05
-3.58701365670637e-05
-1.8128637319996e-05
-7.83354622767594e-06
-3.85504113203442e-06
-1.40627206326216e-05
-3.42203415965319e-05
-3.73484640085208e-05
-3.21408836752658e-05
-7.97800051037088e-06
-5.34563700815551e-06
-1.84524867467546e-05
-2.73090072475402e-05
-1.18711293938263e-05
-3.12523404110156e-05
-1.85028248801121e-05
-1.84936575589197e-05
-3.72147009190901e-06
-1.0775145620171e-05
6.20337587493695e-07
-1.48461271362634e-06
-2.67151255560244e-05
-2.43377997462935e-05
-2.84109849608804e-05
-7.84902687822841e-06
-1.86250027477725e-05
-4.94423095437145e-05
-2.21831107899683e-05
-5.37237038138506e-06
-6.84342768899555e-06
-1.27662371442764e-05
-1.28313018563114e-05
-1.89555484609653e-05
-4.10782773353125e-05
-1.97724892893225e-05
-2.99088143259764e-05
-3.87317783870119e-05
-3.63901297905841e-05
-1.20965199779468e-06
5.38971221343556e-06
-2.5794914531637e-05
-2.51528162663556e-05
-1.62271634720134e-05
-7.23379208039992e-06
-2.09294243304681e-05
-1.68356000698807e-05
-2.23967575045629e-05
-1.78570940690539e-05
-2.35589804398802e-05
-2.07167174573526e-05
-3.80108181013828e-05
-7.27054305856884e-06
-7.53482184136682e-06
-2.7635583446201e-05
-7.81680223411026e-06
-9.95268650457633e-06
-2.08006599984613e-05
-1.24384443948912e-05
-3.67760262275052e-05
-1.17506716562963e-05
-8.3067945319957e-06
3.16239215437327e-06
-9.23612758667477e-06
-1.47016771543387e-05
-2.52990953821557e-05
-1.6629423247039e-05
-2.12460414648612e-05
-4.56343796541176e-05
-2.91715756642146e-05
-3.14380825071502e-06
-1.07267592082559e-05
-4.73663502700673e-05
-4.93746144165412e-07
-4.14041179627409e-05
-1.02613917601753e-05
-2.36402390142975e-05
-2.42342134912498e-06
-1.32608301594631e-05
-1.63790305089837e-05
-1.0073208408035e-05
-4.47905597453234e-05
-3.18810215120449e-05
-3.38682109239052e-05
-4.80203366966189e-05
-1.73039725040502e-05
-3.02040075544899e-05
1.52708835039007e-05
-3.57627155447067e-05
-2.80864231191891e-05
-2.7943776603097e-05
-2.41174685091066e-05
-7.97753625317795e-06
-2.0097171091275e-05
-1.78461143938477e-05
-1.04878157707198e-05
-1.58973018518253e-05
-1.70332924262196e-05
-3.41052731662968e-05
-2.47924858910498e-05
-2.16709785627356e-05
-1.24817938693827e-05
-1.23994674351066e-05
-4.0471350913796e-05
-1.49684964257542e-05
-2.84310498054443e-05
-1.890000486745e-05
-2.38244753763596e-05
-2.16923123574047e-05
-3.08276309509033e-05
-4.20002713131831e-05
-2.66562331873781e-05
-2.99194609042071e-06
-2.76853460934618e-05
-2.8899748886231e-05
-4.41393538863178e-05
-1.34895137635995e-05
-3.29999786931361e-05
-1.9551842784541e-05
-1.22442129523458e-05
-2.49448653526561e-05
-1.84357343934594e-05
-1.97368600475529e-05
-2.53140710521886e-05
-1.00893903224022e-05
-1.87732486056293e-05
-3.40740497081537e-05
7.18556610932193e-07
-1.82677760796816e-05
-1.41825143987591e-05
-4.08354554278952e-05
-4.73859957516099e-06
-5.48096944528979e-06
-6.84429525278386e-06
-2.47667359914557e-05
-1.01844920361031e-05
-1.23384023167157e-05
-9.21428341356124e-06
-1.65180035789637e-05
-1.62402641657994e-05
-1.92980921208724e-05
-1.69105985182449e-05
-2.24294772217321e-05
-2.90702873234716e-05
-1.29808260287926e-05
-6.34279915839596e-06
-3.99568927681562e-05
-1.87507876295915e-05
-2.06127829263032e-05
-2.61900518589734e-05
-2.5404040348025e-06
-1.76827975192634e-05
-2.81604034498756e-05
-1.92188690939076e-05
-3.9101320686653e-06
-2.89811022307745e-05
-3.45050673770547e-05
-8.29082621159408e-06
-1.80590443685651e-05
-2.46554679554656e-05
-6.07324990068127e-06
-2.63786672162482e-05
-3.32794133645038e-05
-3.15735128059526e-05
-5.01456101865529e-07
-5.08073077308488e-05
-1.19880340900558e-05
-1.48951013613973e-05
-1.29121663868724e-05
-1.71006268693928e-05
-3.20007704323312e-05
-3.19329106964888e-05
-2.56840234832415e-05
9.70285056214793e-06
2.69150582990367e-07
-4.35875265201437e-05
-1.19110581136925e-05
-2.54869584267934e-05
-2.49771339817442e-05
-4.20275016513014e-06
-1.59238980671032e-05
-3.38394921255953e-05
-3.63586079376553e-05
-3.79965623427569e-05
-7.05507924578874e-06
-2.41035232255447e-05
-1.64965392323706e-05
-2.13615229258666e-05
-3.89687549269607e-05
-3.04722340155337e-05
-1.28263228104246e-05
-3.29133529663287e-05
-2.01655281521901e-05
-1.47453268116237e-05
-2.17417633201585e-05
-2.71978490249884e-05
-1.45581664464629e-05
-1.79719865612265e-05
-8.65951193430461e-06
-3.545626479057e-05
-2.53834871680226e-05
-1.95758734408919e-05
-1.43835387815821e-05
-2.37505190361028e-05
-2.63363027823352e-05
-4.28801149767877e-06
-1.80427740834938e-05
-1.79209920248164e-05
-2.38956063666514e-05
-1.28124887480447e-05
-8.13602109273202e-06
-8.75584973785019e-06
-1.82319664695363e-05
-9.79065195206465e-06
-3.05360360509858e-05
-3.09917338701737e-05
-1.13131793390116e-05
-2.04396555392217e-05
-3.19872476740196e-05
-2.18004032610235e-05
-7.95178265703783e-06
-4.21875592016069e-05
-2.43276116680653e-05
-6.14270770393373e-06
-1.54029173429632e-05
-3.33474430335513e-05
-1.38777433377699e-05
-1.61213297513106e-05
-1.9880090202825e-05
-4.01656347780458e-05
-2.82297903909055e-05
-2.03478025764559e-07
-1.10693376271458e-05
-2.9945902228513e-05
-2.62987748238453e-05
-1.89040304674636e-05
-1.98509672689106e-05
-8.85931865437071e-06
-1.6652788564707e-05
-1.9967965559349e-06
-3.10437482487794e-05
-1.53041599453668e-05
-1.69813012070494e-05
-3.40942500477637e-05
-2.4179974961344e-05
-1.77089456543249e-05
-2.57158462596267e-05
-6.72775011549001e-06
-1.67441591380797e-05
-2.24521318799542e-05
-9.92521460919504e-06
1.33667759950222e-05
-9.2780702876335e-06
-2.20593385046192e-05
-5.091866504723e-06
1.48478930025909e-05
-2.06330068868729e-05
-6.53935773571659e-05
-3.28672659279029e-05
-2.81955774071522e-05
-4.20736176139289e-05
-4.05672076745496e-05
-1.09159972528726e-05
-4.12470679786824e-05
-2.48175378248978e-05
-1.48366525631365e-05
-3.16294534342746e-05
-2.71636100510408e-05
-2.46800440373481e-05
1.208054985266e-05
-4.99755183294319e-05
-8.94740826200892e-06
-2.12250247943761e-05
-1.30800106953562e-05
-3.97527292442338e-05
-3.29458699718918e-05
-1.81698012643496e-05
-1.04963118753428e-05
-1.87081730936313e-05
-4.49749031926077e-05
-1.11927814767909e-05
-3.18876031395074e-05
-3.1627268288418e-05
-3.43360612732515e-05
-6.40449089349639e-07
-2.60933715199473e-05
-2.55508403639976e-05
-4.51591926439597e-06
-1.44308755148569e-05
4.40892741730924e-06
6.65549013385092e-06
-1.39448201310034e-05
-1.12862944147512e-05
1.61758081874245e-05
-2.92426874680177e-05
-2.23497186403519e-05
-4.28860557698717e-05
-1.47112414017892e-05
-9.31442399205552e-06
-1.42752447026822e-05
-2.88528232939814e-06
-2.60069485760851e-05
-1.96443107146443e-05
-2.95954391175609e-05
-3.06785858188836e-05
-2.37535731587684e-05
-2.81789879809444e-05
-1.68130963420451e-05
-1.66814124814109e-05
-3.31957436298993e-05
-3.12887960509156e-05
-8.8739949137383e-06
-3.53169658308659e-06
-1.33616955076379e-05
-1.78993525179178e-05
5.21314589758713e-06
-4.17640904648802e-05
-2.55360075425212e-05
-2.315533329532e-05
-2.3799068728451e-06
-3.84345475359773e-05
-8.32638562310043e-06
-3.31820004593462e-05
-7.06232537817652e-06
-6.45020753464005e-07
-2.53750659733223e-05
1.14488852083263e-05
-9.7601032314567e-06
3.76900106448455e-06
-2.40605029103685e-05
-2.88472281609327e-05
-1.22545301002647e-05
9.27144748738131e-06
-1.54484498423241e-05
-6.17360270232819e-06
-2.71598855217942e-05
-2.38544196938038e-05
-2.72238790215466e-05
-3.11904378318479e-05
-6.04324676499109e-06
-1.62577714153746e-05
-8.77922221078719e-06
-3.35925495859983e-05
-1.47457627808617e-05
-2.85958810627838e-05
-8.43598904771615e-06
-4.46190675039031e-06
-1.21524547841056e-06
-4.09558433182372e-06
-2.30819651738444e-05
-2.40541804836135e-05
-3.51961243620205e-05
-2.36936331553821e-05
-2.50663348941803e-05
5.39298200208315e-06
-3.37539751373829e-05
-2.58842218826066e-05
-2.61143237303431e-05
-3.81575339205846e-05
-2.17099550130781e-05
-2.73854722063148e-05
5.10854937348472e-07
-4.72868807335552e-06
-2.28284608858624e-05
-3.6437531465868e-05
-4.59323235010575e-06
-1.87620453020924e-06
-1.63230396985865e-05
-3.21846704192784e-05
-2.36844100335108e-05
-9.06258598893961e-06
-1.78585660634732e-05
-1.37826151476417e-05
-1.73910658184935e-05
-8.77878708181922e-06
-2.52052080886106e-05
-1.73819978151981e-05
-3.7854710719469e-05
-3.84354639548267e-05
-2.10797102718096e-05
-1.08484479946296e-05
-2.77853153190222e-05
-2.57054557831645e-05
-2.09926511264659e-05
1.22477787366017e-06
-2.12573947129127e-05
-1.90968636677224e-05
-1.13424960688779e-05
-1.55302845451358e-05
-2.6115989279711e-05
-7.02322688893677e-06
-5.35293151694957e-06
-2.43581812118908e-05
-2.52107791669468e-05
-2.84933928938873e-05
-3.85515927017995e-05
-3.34804580068584e-05
-9.50257771080026e-06
-4.09998257879368e-05
-1.45028757245472e-05
-3.2808381505612e-05
-2.37039545521982e-05
-2.18042995808456e-05
-4.52704824105542e-05
-9.07942257259422e-06
-1.88469944103461e-05
-1.93750642160397e-05
-1.64289603774548e-05
-1.04818091423665e-05
-1.81722742986535e-05
-1.30811108065824e-05
-6.48446873124644e-06
-1.95090714663786e-05
-2.33345921307448e-05
-1.83537493390271e-05
-1.10238622131692e-05
-2.88543887963214e-05
-2.65098518946602e-05
-1.66468123745244e-05
-2.70660296675022e-05
-2.43213801969102e-05
-1.89657891554759e-05
-4.80265909425025e-05
-3.82113233126467e-05
-1.44386015962385e-05
-6.99290097034469e-06
-2.85448905192482e-05
-4.01617521428957e-05
-2.41085456467081e-05
-2.17987629328005e-05
-1.8520110608896e-05
-3.25763552397547e-05
-1.37368504939704e-05
-2.47014575278931e-05
-1.39823949022219e-05
-2.97849692209798e-05
-3.29927908362082e-05
-2.75482474183859e-05
2.62335719374685e-06
-2.21064621908422e-05
-1.72486678775345e-07
-1.49787563299803e-06
-1.94123732963266e-05
-2.35241204411959e-05
-3.00829276259024e-05
-3.78947534153505e-05
-9.88220461045122e-06
-8.5124233043644e-06
-2.30952859995843e-05
-1.29842083387238e-05
-2.60194690136645e-05
-1.76624861232278e-05
-1.1936772015629e-05
-1.79462987754863e-05
-2.48402191194132e-05
-2.44747132498658e-05
-3.9390535826775e-05
-2.06768737861275e-05
-2.34914022566973e-05
6.26222207841191e-06
6.81572390663229e-06
-5.52108782007849e-06
-5.89466761887527e-06
-2.39256957458234e-05
-1.64104066037844e-05
-1.09488890626216e-05
1.29334798728381e-05
-3.43487504650605e-05
-3.05903755008122e-05
-2.70580201106878e-05
-1.76870246864687e-05
-1.57058607379425e-06
-3.2221998321055e-05
-3.19021995729114e-05
-3.79951198326278e-05
-3.20654335924732e-05
-3.61762865809821e-05
-2.66424168116152e-05
-3.49167909047493e-05
-2.5363908047298e-05
-1.57607154928783e-05
-3.28808374997328e-05
-2.61864554665698e-05
-2.6491635742958e-05
-4.34902302000641e-05
1.10591838006735e-06
4.95347846620803e-06
-3.10739782926123e-05
-3.38668884807423e-05
-7.96976153833731e-06
-9.75601482087019e-06
-2.07203419175768e-05
-2.8483153221671e-05
-1.93547783694359e-05
-2.42579108283649e-05
-1.4153758581249e-05
-7.90836875073204e-06
-5.4064035121806e-06
-1.32528855499071e-05
-1.3389955901614e-05
-4.07511340187525e-05
-4.5534736458046e-05
-4.98630024945002e-05
-1.22902126303335e-05
-1.97605575967872e-05
-2.19391459584985e-05
-3.46481381428414e-05
-1.64355096339001e-05
-7.49641934293872e-06
-3.13929763450891e-05
-1.85122425839853e-05
-3.00233099967373e-05
-9.09426618038395e-06
-1.09439799675077e-05
-3.71345881014941e-05
-2.43373989056488e-05
4.39419291500201e-06
-2.18202269932029e-05
-3.68992767286318e-05
-3.69869873825719e-05
-7.33940429039733e-06
-2.55003669244444e-05
-2.16513203084751e-05
-7.27405327562518e-06
-4.1930013256114e-05
5.27855646921761e-08
-2.58994891171043e-05
-3.17206274925161e-05
-3.33764927869235e-06
-2.49750076943992e-05
-2.41951288596965e-05
-3.2662160371497e-05
-2.67382226425183e-05
-2.36236740944215e-05
-3.46440973255165e-05
-6.75780957598671e-06
-1.82281167725246e-05
-1.58769360480852e-05
-3.21582613887141e-06
-1.92130282973012e-05
-2.28267367410356e-05
-3.83166576746814e-05
-2.43202349484777e-05
8.58237295530478e-06
-2.87722862471921e-05
1.30755208333449e-06
-2.22915900424321e-05
-8.49310075967206e-06
-1.9457761375402e-05
-3.72637283380498e-05
-1.19573486221486e-05
-2.04391765337395e-05
9.72056280776635e-07
-1.09170005318357e-05
-2.97777930629584e-05
-2.85828705393766e-05
-2.21010374486733e-05
-2.36885235339435e-05
-3.91111559077887e-05
-1.70746704792276e-05
-4.07354357669236e-05
-2.20804241070325e-05
-6.79533919941502e-06
-1.42071208536791e-05
-2.11069482568391e-05
-2.22965051175043e-05
-1.16935205003649e-05
-1.98365364594162e-05
-4.67979806505501e-05
-2.22754389593621e-05
-2.80114254545012e-05
-3.37052634528099e-05
-1.48140456878354e-05
-2.44089786132193e-05
-1.24554675556836e-05
-1.28080446014972e-05
-4.00655643104356e-05
-2.11761787872531e-05
-4.55305322687039e-05
-2.4625144110724e-05
-3.09632893946989e-05
-3.2164830610266e-05
-6.12277308434862e-06
-2.76195393387917e-05
-1.34431170246852e-06
-2.10126533112478e-05
-1.57122075756387e-05
-3.59846944417642e-05
-4.03455248559925e-05
-3.68359163903905e-05
-2.57538912953193e-05
-2.24938897808867e-05
-3.03683307862336e-05
-3.45570318427616e-05
-2.55015790292466e-05
-3.53258934043202e-05
-5.00100863037363e-06
-2.7353753876255e-05
-2.52267135548248e-05
-1.88949084023481e-05
-1.13228735759637e-05
-1.78294121398269e-05
-2.15877482868079e-05
-2.24138430517797e-06
-9.27837642740101e-06
-3.29532663230251e-05
-1.58894167050071e-05
-1.76496880435365e-05
-8.06144861291797e-06
-1.86029580370665e-05
-2.38342737610931e-05
-1.29837522127364e-05
4.19399361556745e-06
-1.2966146187821e-05
-2.24868450689524e-05
-3.51147240921187e-05
1.35962662382702e-05
-3.66460021925895e-05
-4.63712826492766e-05
-1.34509564815938e-05
-1.67691774964922e-05
-3.55110483849758e-05
-1.19248672201733e-05
-2.44188436299067e-05
-7.07249898511529e-06
-2.36793009371534e-05
-9.49144443463697e-06
-1.06888683144632e-05
-1.0543020773143e-05
-1.56105909538079e-06
-2.61889003395824e-05
-2.35112275586502e-05
-1.75244878863928e-05
-1.94055701595296e-05
-2.37647426764484e-05
-6.57834871850848e-06
-2.67840193449232e-05
4.23671387984188e-07
-2.23675849046072e-05
-2.98206275452971e-05
-3.06202078395902e-05
-1.58576519566188e-05
-2.30784585167907e-05
-5.897165739193e-06
-1.01473068973107e-05
-1.2811064520711e-05
-1.07558302503276e-05
-1.36396745513116e-05
-1.03855441325016e-05
-5.37011972216777e-05
-2.45597566117687e-05
-6.3725256827555e-06
-1.46009534331691e-05
-3.33090469983815e-05
-1.45901870736642e-05
-1.80233281251319e-05
-2.01772678243285e-05
-1.04529239813164e-05
-2.18096730792627e-05
-3.16392923816406e-05
-2.55707386547892e-05
-8.69634108612533e-07
6.92799582113939e-08
-2.36842145079029e-05
-1.06643255017394e-05
-2.22510270043744e-05
-2.9673723762218e-05
-1.76335417866675e-05
-2.26485555329045e-05
-2.26941513112446e-05
-5.03948355091454e-05
-3.44088114568945e-05
-2.49502872076813e-05
-1.65899726120019e-05
-5.39891611439241e-05
-4.06542483256242e-05
-2.76635721381693e-05
-9.0143635117692e-06
-2.6475221274643e-05
-2.11125573102315e-05
-2.7698381016074e-05
-3.07759306845571e-05
-1.52935300174161e-05
-1.4988735549947e-05
-3.56889852343403e-05
-1.75717520212371e-05
-1.8328014703839e-05
-3.31854273585086e-05
-3.87378040398222e-06
-2.7735083432352e-05
-6.95924396567865e-06
-2.03305212359404e-05
-2.36065469668195e-05
-3.60907288199995e-05
-2.93443927372822e-05
-3.01554332899087e-05
-2.93877730130583e-05
-7.50455900518148e-06
-1.10412543513525e-05
-2.76370828046324e-05
-1.94433209938117e-05
-3.84682951634837e-05
-1.77739925790103e-05
-2.02895913689483e-06
-1.07885350719287e-05
-3.98405345530683e-06
-2.14654174518621e-05
-9.26695821870632e-06
-1.92029937152576e-05
-1.36158746413043e-05
-1.49830642250042e-06
1.92880478724849e-06
-8.52146187927286e-06
-6.18362831806428e-06
-2.93918911182422e-06
-3.01818717136245e-05
-1.75352650452805e-05
-1.02126379775857e-05
-3.76142749752248e-05
-1.45927522312995e-05
-2.1759781416043e-05
-1.66697561499855e-05
-2.44367499907218e-05
-2.54732717454455e-05
-2.04738752026036e-05
-2.37395930924091e-06
-1.94746489201579e-05
-2.76785451732072e-05
-3.19883780567792e-05
-3.78097551698805e-05
-1.3945546971774e-05
-3.25317356359755e-05
-1.26152435823321e-05
-3.27214108908336e-05
-1.59996737335508e-05
-2.85719076079063e-05
-2.517029313052e-05
-1.32417888523299e-05
-2.24357007657866e-05
-6.93327445453058e-07
-3.68434376807624e-05
-3.3338448132445e-05
-3.11265957138675e-05
-1.21145031382958e-05
-1.75388311323833e-05
-5.51095659317425e-06
-2.0331020729008e-05
-2.54637519347104e-05
-3.24592880211245e-05
-1.10334185146784e-05
-2.70611751188225e-05
-1.7912837266734e-05
-1.12872892150283e-05
-2.26410526934556e-05
-1.85584492381775e-05
-2.18852908317861e-05
-2.92930782869732e-05
-1.67541651494223e-05
-1.37357334938113e-05
-1.89728729101134e-05
-2.64003172262687e-05
-3.63214963491902e-05
-3.57441867886775e-05
-3.63166708853565e-05
1.07320613157367e-05
-2.13984010646673e-05
-2.23158224845871e-05
-1.14097050306894e-05
-2.14432678932443e-05
5.82219141477997e-07
-1.25539000795546e-05
-1.42296470035528e-05
-3.05658312214335e-05
-2.55917151272687e-05
-3.1959591742169e-05
-1.35132401795821e-05
-1.44261927365469e-05
-5.75601724883713e-06
-3.36605249594007e-06
-1.46577679950891e-05
-1.23321290747205e-06
-1.48400859821113e-05
-4.34955349011419e-05
-4.88542897057813e-05
-3.142958069069e-05
-2.48084438166424e-05
-1.12353954072654e-05
-3.00722206631893e-05
-3.2104557887223e-05
-2.77148060305705e-05
-1.87826757931523e-05
-2.04444070651274e-05
-4.77764729818198e-05
-1.61836672151483e-05
-3.13637438790229e-05
-8.4951309463339e-06
-3.63287815016953e-05
-2.08928686663986e-05
-3.97186383154941e-05
2.70083620660476e-06
-7.81379434626596e-06
-1.5207638971139e-05
-1.43908532852973e-05
-1.892692914896e-05
-2.62242243855682e-05
-2.33909510891259e-06
-2.08703156204733e-05
-1.57072617322718e-05
-2.15821121935902e-05
-3.6853901459527e-05
-1.23849394532457e-05
-1.37889805458539e-05
-2.63692616057154e-05
1.37903338082792e-07
-1.01052936403431e-05
-2.49076549143394e-05
-1.97183214482917e-05
-2.13960814025652e-05
-1.62058109955417e-05
-3.31212980273549e-05
-4.15663864985857e-05
-3.91660975085054e-05
-1.26040301218477e-05
-3.94101465450526e-05
-2.02959828635759e-05
-1.78916049978547e-06
-2.30900237629225e-05
-5.67187237614265e-06
-2.87643713752676e-05
-2.01881426722087e-05
-3.47010761084441e-05
-3.39276309035443e-05
6.55499009132695e-06
-2.85636126143875e-05
-1.59086987814199e-05
-1.53181222814034e-05
-6.64067568538762e-06
-2.13156267322457e-05
-3.11870033482784e-05
-2.75900894418635e-05
-2.03015061125828e-05
-4.6887590449795e-05
-2.66841384847373e-05
-1.76507837568962e-05
-3.71381196381836e-05
-7.86653154652429e-06
4.92641378178356e-06
-9.79682903201186e-06
-3.28845371544878e-05
-1.72345464320989e-05
-2.96583093662344e-05
-3.46152334276613e-05
-4.9636944957955e-05
-2.13598005616699e-05
-1.94324123183476e-05
1.21978454094172e-06
-3.36647466371054e-05
-3.88002552990018e-05
-3.43989661453352e-05
-2.959984199041e-05
9.09338703593962e-06
-1.85144807083862e-05
-2.01536732602218e-05
-1.18595857681495e-05
-3.35378009614179e-05
-1.43752700322556e-05
-4.26374778074196e-05
-8.47979564230531e-06
-9.07713959927337e-06
-5.13933919586882e-05
-7.04975868991387e-06
-7.40262790731039e-06
-4.35761742662599e-05
-1.29775415693825e-05
-3.25495675520302e-06
-1.81362332433692e-05
-1.90298617118343e-06
-1.87754625140674e-05
-2.48248275386624e-05
-2.26964597779298e-05
-3.93180076500284e-05
-3.82632981974735e-05
-2.69231198736903e-05
-3.48090674560483e-05
-9.12491420188285e-07
-3.94004316588541e-05
-1.32257705666721e-05
-2.16410781994912e-05
1.09326757534881e-06
-2.50325565993246e-05
-2.15256232375658e-05
-1.33653882371787e-05
-4.54722058454957e-05
-2.54771955575606e-05
-8.8787984217153e-06
-9.39491190776189e-06
-2.79162076389184e-05
-3.10733931527246e-05
-3.06025118095872e-05
-1.50136455854578e-05
-1.41934367940185e-05
3.81136854735182e-06
-8.96134672998339e-06
-1.72167446916274e-05
-3.49332283679825e-05
-2.24976851429558e-05
-1.66472215661665e-05
-1.68590315820236e-05
-2.07315555200894e-05
-3.55822736792586e-06
-1.09506685684147e-05
-2.5816355186972e-05
-1.44660466943747e-05
-1.44897818033477e-05
-3.89242082831262e-05
-3.71111344417869e-05
-7.95853204415812e-06
-2.67537790231887e-05
-2.38669054845885e-05
-1.13441488536153e-05
-4.20026158440068e-05
-2.99921645949556e-05
-3.2674406279377e-05
-1.21437068068227e-05
-3.36243389733401e-05
-5.94957078203334e-06
-2.04936165539128e-05
-3.127794785068e-05
-1.60745166544185e-05
-3.92528273850294e-05
-1.56443427176582e-05
-1.73895063238884e-05
-2.75618922562782e-06
2.660341709458e-06
-2.49015167445196e-05
-1.24869281727852e-05
-2.23585959442323e-05
-5.37602246656494e-07
-2.75581574172254e-05
-5.10739509757019e-05
-1.86763948749364e-05
-2.20896699859569e-05
-4.46159103002319e-06
-3.35314475660161e-05
-2.70255535043353e-05
-3.34129127137471e-05
-1.71319098854031e-05
-1.04656837723961e-05
-1.86635047102924e-05
-1.1069314717648e-05
-2.78129675911699e-05
-1.45906477329255e-05
-7.91321941590265e-06
-1.85154342109098e-05
-2.57692898428669e-05
-2.4240047205417e-05
-2.20530293703944e-05
-1.68253489584425e-05
-9.24757990511049e-07
-9.54316296099456e-06
-3.15714481668158e-05
-9.71948407593425e-06
-2.08127780246568e-05
-2.9660248997581e-05
-5.43213304267732e-06
-1.14648665501993e-05
-3.30613751483098e-05
-2.23818076490453e-05
-1.71450240586858e-05
-3.69241791968483e-06
-1.96743036747179e-05
-1.45223282632536e-05
-7.16434474337965e-06
-2.23315192480807e-05
-3.28118568945103e-05
-2.85379097886384e-05
-1.42596383992321e-05
-1.17742906418798e-05
-1.12953059622049e-05
-2.14822477210479e-05
-8.57285768917477e-06
5.70314839554417e-06
-1.07461265255856e-05
-3.44737554667832e-05
-1.0876448899614e-05
-1.39090422097646e-06
-6.10393263609477e-06
-2.07367465155472e-05
-7.39261371187037e-06
-1.13949046629377e-05
-6.63365282241111e-06
-5.29678497344782e-06
-2.86361933612335e-05
-1.42938884845799e-05
-2.15246827362953e-05
-4.07451373537786e-05
-4.9211808580602e-05
-2.80877903586326e-05
-2.83620673813969e-06
-2.21619335554067e-05
-2.56391516405178e-05
-1.55016357348743e-05
-2.15496874945677e-05
-2.18789981798018e-05
-2.46814561923345e-05
3.94331044583826e-06
4.05201906514016e-06
-2.10436714647523e-05
-3.85098784099699e-05
-3.7517248792858e-05
-3.19281753086533e-05
-4.38998165622651e-05
-8.10659090681552e-06
-2.5406218420269e-05
-1.22392136778879e-05
2.8355807154043e-06
-4.53220376618448e-05
-3.62274377032185e-05
-2.96978190881804e-05
-1.85579597270605e-05
-7.58831981435896e-06
-3.20988171593066e-05
-2.46967005632359e-05
-1.40702429582872e-05
-1.28658387447085e-05
-1.67514139761851e-05
-1.68590745396005e-05
-2.90546463790498e-05
-4.19208285847648e-06
1.99101946118634e-06
-2.65619968612238e-05
-2.21250002377328e-05
-1.0806957480409e-05
3.05951590870815e-06
-2.80381108072959e-05
-1.62729987407386e-05
-9.35463511761561e-06
-3.41171924142507e-05
-4.1613824424996e-05
3.82812450999456e-06
-1.12280643504596e-05
-2.60657305131905e-05
-2.51745912188977e-05
-2.55316352504671e-05
-1.49877653908239e-05
-2.22610122285894e-05
-3.57319714865952e-05
-3.00891078893877e-05
-4.19680761289533e-05
-1.8177946017594e-05
-2.78449840395449e-05
-2.33138475203729e-05
-2.39738134517871e-05
-2.7098343041357e-05
-1.64600306763857e-05
-1.05951863496482e-05
-1.16914799492283e-05
-2.68636326013244e-05
-1.57889940246871e-05
-4.44842417241261e-05
-7.22491703023952e-06
-1.7452487592831e-05
-1.96892323390026e-06
-4.2096837774491e-05
-2.93492150324541e-05
-4.21150144295548e-05
-5.30528979995136e-06
-1.72770122792626e-05
-2.41302266160116e-05
-2.632838065007e-05
-2.44017529896531e-05
-2.03557113638915e-05
-4.13338618398538e-05
-1.74288774505223e-05
-1.8372757372758e-05
-3.54606897893765e-05
-1.2800130004724e-05
-1.28884296636584e-05
-1.13811707738735e-05
1.21632592360082e-05
-2.78688800153706e-05
-1.46296270917117e-05
-1.37949535680471e-05
-3.43660922218409e-05
-2.65654642622178e-05
-1.45514452761582e-05
-2.28620500772613e-05
-3.76292368285492e-05
-2.35192282882231e-05
-7.46548092090677e-06
-1.93315662322199e-05
-2.90684130108092e-05
-3.03547778089632e-06
-4.59985354955059e-05
-8.26410033113441e-06
-2.61154530338419e-05
-2.3553900184992e-05
-3.00523208113555e-05
-3.17142917274445e-06
-2.51508523156892e-05
-2.11756894863286e-05
-2.4419124627565e-05
-2.9517329255875e-05
-9.65185763946194e-06
-1.4712351692882e-05
-2.05296132940132e-05
-3.64178033199951e-05
-1.92681196356047e-05
-3.71232188996151e-05
-4.11036467061529e-05
-5.52949538585353e-06
-1.77235768028231e-05
-1.56207455679915e-05
-2.41961252409941e-05
-3.44813202776129e-05
-1.69195142041607e-05
-1.1241015239495e-05
-3.63263944779308e-05
-3.77717625162275e-05
-3.21791779788537e-05
-2.71599828732689e-05
-1.64122590555562e-05
-2.55626143764696e-05
-3.66992155228261e-05
-3.21948779784826e-05
-4.77954198556885e-05
-1.0060191426529e-05
-3.55906902349284e-05
-3.87582623116303e-05
-5.07668063741196e-05
-2.27939651247891e-05
-1.71093030164449e-05
-3.51423116288072e-05
-2.30807973120186e-05
-7.78652984679815e-06
-3.7507482275859e-05
-6.39164218179626e-06
-6.33877249818988e-06
5.91074257703224e-06
-2.42145020034829e-05
-2.99935336442526e-05
-7.98288794798276e-06
-3.02743311024624e-05
-2.86937832101356e-05
-3.30768284490734e-05
-3.38415060318229e-05
-3.51675229878881e-05
-3.97858282496245e-05
-2.08079775692117e-05
-3.10347598149335e-05
-9.46530414138123e-06
-4.96523011953072e-06
-3.79645211636792e-05
-2.16271220306235e-05
-3.04971961887421e-05
-2.00129940007637e-05
-2.96905203506174e-05
-4.2993389798001e-05
-2.185462090314e-05
-1.86713149311129e-05
-1.32119699448276e-05
-1.7697155700124e-05
-2.22604714162623e-05
-2.09437608804603e-05
-4.47216270935367e-05
-1.50545783004646e-05
-4.41286523928691e-06
-2.04428329263024e-05
-3.71891597546435e-05
-4.58162685207657e-05
-2.73908788403067e-05
-8.51364208134354e-06
-1.08558816940074e-05
-1.55418507743867e-05
-2.30824742012368e-05
-2.20244735090215e-05
-1.31125801732128e-05
-4.59256518426304e-06
-1.67002828397231e-05
-2.0660331573824e-06
1.73285774940511e-06
3.7318612025875e-06
-1.34803467152761e-05
-1.39199312270277e-05
-2.57589577854104e-05
6.81156275346135e-06
-8.20081202549834e-06
-1.53877812868412e-06
-1.21138201800782e-05
-1.56560676953107e-05
-2.70082726235939e-05
-2.47676982886915e-05
-1.53973140885632e-05
-1.48489778251673e-05
-4.92461674363439e-05
-2.52181164056972e-05
-2.96624889748458e-05
-4.65238411963654e-05
-2.32897740655527e-05
-3.706335783347e-05
-1.12324640974118e-05
-1.34193518257976e-05
-2.26339674271203e-05
-1.61145672288724e-05
9.78395240955323e-06
-1.02055016549816e-05
-1.21776600394813e-05
-2.146883001007e-06
3.56375575926235e-06
-2.44732554896649e-05
-1.48077015897772e-05
-1.77108481674306e-05
-3.76562633407116e-05
-1.30723629041383e-05
-2.57310546900852e-05
-1.4834012947629e-05
-4.33587448995932e-05
-1.74930443421808e-05
-2.48929191786565e-05
-2.45123680649688e-05
-1.82333643050855e-05
-1.60850587839672e-05
-2.22757406876693e-05
-2.00354094997615e-05
-3.48834094869501e-05
-1.19059314912839e-05
-7.39815430071902e-06
-1.16619565901732e-05
-2.76257922442009e-05
-7.60674400313107e-06
-1.82218958419852e-05
-1.76138850527247e-05
-1.19490980656562e-05
-1.83554662755425e-05
-4.20102196857842e-06
-1.98113747707471e-05
-3.80280022269841e-05
-2.2371297782379e-05
-3.93982448114053e-05
-1.28260779327398e-05
-2.09313030145183e-05
-2.31503891878953e-05
-2.6262828298546e-05
-2.14291011231801e-05
-3.31913330044616e-05
-8.68244585496242e-06
-1.52849724636393e-05
-2.15251032428281e-05
-3.63450556764241e-05
-2.5206177809345e-05
-4.55119768644429e-06
-1.62569599252204e-05
-2.73837052732597e-05
-4.25986849383121e-05
-1.98795613403225e-05
3.6576192818418e-06
-9.24144147628114e-06
-2.41528314848496e-05
-7.04432923479851e-06
-1.12967405459044e-05
-3.60497108922368e-06
-1.63453149728854e-05
-2.80022431813073e-05
-2.7692592625809e-05
-3.00713311934215e-05
-4.92524266056389e-06
-1.90561179642623e-05
-2.41548143184581e-05
-2.03464971532966e-05
-2.31796917762631e-05
-6.71482433987608e-06
-7.83418610976984e-06
-2.94548215545027e-05
1.20383093518912e-07
-2.22324606067586e-05
-1.53824114126644e-05
-3.32007732281562e-05
-1.12403479553534e-05
-2.33443434026061e-05
-4.88943977135293e-06
-4.15236397372284e-05
-2.36104631883491e-05
-2.51381603991481e-05
-1.83498896663994e-05
-2.41462849618295e-05
-2.64678470211578e-05
-1.11862324458823e-05
-2.02056744200345e-05
-3.92925093031694e-05
-2.6127148835056e-05
-3.97579392420348e-05
-1.48048366392738e-05
-3.75526943273369e-05
-2.55212902755979e-05
-1.67224632863356e-05
-2.65378737093875e-05
-3.38457870598564e-05
-2.81548999661067e-05
-2.3636949493382e-05
-1.8914871498239e-05
-1.88554301340462e-05
-3.08936736361105e-05
-1.38975292199494e-05
-1.81195063973155e-05
-4.70705718622685e-05
-7.89158466115704e-06
-2.30251743082897e-05
-1.79913974198455e-05
-1.37629586803407e-05
-3.8909748974312e-05
-4.07139758039375e-05
-5.73576325600896e-05
-2.55730601861516e-05
-2.43903243033497e-05
-9.88895751611343e-06
-4.09795486945814e-05
-2.50821703787074e-05
-2.3318306319708e-05
-2.20634138880776e-05
-1.00911233748859e-05
-2.91045848792076e-05
-3.07963267867246e-05
-1.51226531905999e-05
-3.58721358190817e-05
-4.59472780312306e-05
7.13282217980695e-06
-2.49887925322888e-05
-4.07114681620677e-05
-2.98326732751796e-05
-4.26588226369209e-06
-3.12214041274309e-05
-1.90528593294044e-05
-3.56722766167324e-05
-2.67757089180584e-05
-1.78455361445448e-05
-1.18522745140136e-05
-7.37430643458581e-06
-2.08692844937547e-05
-1.44879253466902e-05
-4.49862707526285e-06
-3.88038303783106e-05
-3.03330321534021e-05
-1.75070999894884e-05
-1.41925493494245e-05
-1.07122494367402e-05
-2.74268127050549e-05
-2.20979005901043e-05
-1.04516789217377e-05
-2.09293638406666e-05
-4.06688296278323e-05
-1.57396503684665e-06
2.07141904040567e-06
-2.39322332728845e-05
-1.35141853273534e-05
-4.53917845801975e-06
-2.28009154667023e-05
-9.36993013298405e-06
-1.98885607586354e-05
-9.32295152048313e-06
-3.43845745039351e-05
-2.21109739303996e-05
-3.78065704099628e-06
-4.66354725557316e-06
-6.50971342298066e-06
-5.1131728119109e-05
-2.30109532135618e-05
-4.31211135109504e-06
-2.12250501180377e-05
-1.86459379409875e-05
-2.47874247647731e-05
-1.16688814421938e-05
-2.61859893093341e-05
-2.85155178478944e-05
-1.29058881978933e-05
-1.49194977908406e-05
-7.35895168893903e-06
-1.31167554716366e-05
-1.66773367200483e-05
-1.54706741331608e-05
-2.18644498422949e-05
-2.91789794025204e-06
-2.62234941201221e-05
-1.8461018061972e-05
-3.40618385853602e-05
-2.25000208921726e-05
-2.38693383350919e-05
-4.41029285976924e-05
-3.20156957045475e-05
-1.82702960620993e-05
-1.28409199266152e-05
-2.60483717477382e-05
-3.03627988969509e-05
-4.09837854014977e-05
-2.15201839066855e-05
-1.35922950260783e-05
-2.71353338708076e-05
-1.83808570044161e-05
-3.50314813514902e-05
-1.8687721896975e-05
-5.81368322676236e-06
-2.15578969234476e-05
-1.20145784184507e-05
-2.08362688657087e-05
-1.38666229319432e-05
1.02756135420542e-06
-2.33308502204672e-05
-1.43472142876557e-05
-1.2302187424583e-05
-2.36597674255222e-05
-2.91282854675906e-05
-7.70761638376596e-06
-1.96502455149881e-05
-1.97317857186009e-05
-2.34060424155552e-05
-2.2620435494639e-05
-8.75367072530037e-06
-2.60358663495041e-05
-2.80005873242824e-05
-1.97543026244607e-06
-6.85823342403814e-06
-1.3125399255837e-05
2.58338854639094e-07
-4.12611929398217e-05
1.06579789192465e-05
-2.60223028557532e-05
-1.35324947738207e-05
-2.95673459252495e-05
1.05704544325113e-05
-3.01639862279973e-05
-1.27273478576719e-05
-2.59138645143687e-05
-1.69016970993429e-05
-2.68112689881256e-05
-1.00951799585814e-05
-3.62956306279925e-05
-6.7334587964697e-06
-2.19822862483991e-05
-1.31840524696613e-05
-2.23757004961989e-05
-1.70971671688159e-05
-2.50149871299625e-05
-8.54436445460204e-06
-2.35057823127745e-05
-1.1131703825986e-05
-3.3901391420082e-05
-2.15449956681981e-05
-1.79101562282498e-05
-1.43741999535428e-05
-2.65456566610574e-05
-3.2554789629513e-05
-4.3706843663095e-05
-1.15202480885196e-05
-1.87023964217496e-05
-1.86201384002848e-06
-2.57421848797354e-05
-4.9398395226343e-06
-9.29296502216353e-06
-3.35379336147096e-05
-1.8968415459109e-05
-5.12288085253123e-05
-2.71477883415602e-05
-2.70087933620302e-05
-6.23815939609526e-06
-3.99778478901479e-05
-8.39510185951388e-06
-3.87668232254667e-05
-3.06116112517935e-05
2.61557561537292e-06
-2.71584489649286e-05
-2.32224918308823e-05
-3.13525015375019e-05
-7.74827035548391e-06
-2.13047344245581e-05
-2.31168132174758e-05
-2.45386721848935e-05
-1.08177888990525e-05
-2.19727072397026e-05
-1.24568998568375e-05
-3.6574094735736e-05
-1.7663666938221e-05
-1.06900488483636e-05
-9.15932157097233e-06
-1.72828367700354e-05
-2.56335818703174e-05
-2.70007793901613e-05
-4.39189244011281e-05
-3.25285496339067e-05
-3.18930508265129e-05
-2.58293194655491e-05
-3.15586357061518e-05
-2.93564177486872e-05
-2.27051015995417e-05
-2.21271843061391e-05
-3.14557710946096e-05
-3.9260304598055e-05
-3.54758197916313e-05
-2.9435282742638e-05
1.61011357162534e-06
-2.1830829288534e-06
-9.38048452808421e-06
-8.35264225761412e-06
-2.73048027632938e-05
-2.38445156629788e-05
-9.88581311240199e-06
-1.79953314613695e-05
-9.5403983815021e-06
-2.65069765509788e-05
-2.80857818368856e-05
-2.77895807915743e-05
-2.15298514155753e-05
-2.1579902529528e-05
-2.42650954869931e-05
-2.52490102539851e-05
-8.47598263976782e-06
-3.20276981903495e-05
-3.03434333900485e-05
-2.43607179785741e-05
-4.65636745429222e-05
-2.98183180285942e-05
-2.64427608066147e-05
-4.17010428220959e-05
-2.45439756986431e-05
-3.38904138173083e-05
-2.35897540347929e-05
-2.70491088328437e-05
1.21397694109249e-05
-1.27804970433425e-05
-2.54723650913407e-05
-2.28338284286043e-05
-2.68740997776518e-05
-4.88660074275959e-06
-1.28953409653679e-05
-3.78008971981936e-05
-7.07460424932721e-06
-2.6969719663833e-06
-3.92674965304818e-06
-2.25050845738014e-05
-1.00366520179779e-05
-3.93579203651848e-05
-2.11010598662316e-05
-4.05956147867011e-05
3.98817666331756e-06
-1.12874315368208e-05
-2.50609939206482e-05
-1.1859077473406e-05
-1.71631988355274e-05
-2.07896871101224e-06
-2.77114172805654e-05
-1.24874416155624e-05
4.00847040246119e-06
-9.67932550074331e-06
-2.67343209524272e-05
-2.1306259249249e-06
-2.73300340952711e-05
-3.72195432797161e-05
-9.08988613076267e-06
-2.38673220478693e-05
-2.51321372363445e-05
-4.40747830759144e-06
-1.58655931604634e-05
-2.56612898533511e-05
-4.23391142735984e-05
-8.72794263603272e-06
-3.90222792197692e-05
-9.69748483789802e-06
-1.59246982477204e-05
-1.96117653069149e-05
-7.71176433080296e-06
-1.00315033636973e-05
-4.54358919797162e-05
-2.66156767657057e-05
-1.06730946542956e-05
-3.02195717454943e-05
-1.5022751357777e-05
-2.2299622824621e-05
-6.84126333584556e-06
-5.99379518738475e-06
-1.55438763775286e-05
-8.81630953617118e-06
5.2338256538256e-06
-9.01099131351033e-06
-5.72783027723035e-06
-5.0338880636424e-06
-3.48823173091921e-06
-2.57079717506408e-05
-1.41666213891136e-05
-1.50673210934247e-05
-2.78571171855791e-05
-2.63758561588547e-05
-5.35668626177473e-06
-1.49226035759183e-05
-1.99592218920781e-05
-3.46194461866079e-05
2.62668728926599e-06
-3.4271422339403e-05
-2.42656850607244e-05
-2.82181569726841e-05
-1.6605694375547e-05
-2.13228651847648e-05
-1.33233321333058e-05
-8.01766034354188e-06
-4.48835484183409e-05
-1.61137392741914e-05
-8.7615112904656e-06
-3.77895125934423e-05
-1.3985762396016e-05
-4.06424503462083e-05
-6.04666300852841e-06
-3.39082554578864e-05
3.21837300258351e-06
-2.93931406645729e-05
-3.16680589557175e-05
-2.29951972965081e-05
-8.93676837170104e-06
-1.6817410669675e-05
-9.42933501814111e-06
-1.38865297601499e-05
-2.36595551395477e-06
-1.28025623595291e-05
-1.82632627868547e-05
-2.51597638430227e-05
-3.09784727606819e-05
-1.42992410468998e-05
-1.46740826234005e-05
-2.49682518276426e-05
-4.1378635282944e-05
-2.73814642293389e-05
-2.02617208075549e-05
-3.49709046829431e-05
-1.14811904584985e-05
-4.18014964483441e-06
-7.22433942704812e-06
-3.08135556727933e-05
-8.42871534625277e-06
-2.33448974534948e-05
-1.85562841939253e-05
-9.00677657895234e-07
-3.83529483473801e-06
-1.91719824531937e-05
-1.65724566687981e-06
-2.20521525548803e-05
-3.73349616773833e-05
-4.46160897973203e-05
-4.24234807307579e-06
-2.23109517842303e-05
-3.31483003501943e-05
-1.36180959318034e-05
-2.09511067083189e-05
-2.36915979676553e-05
-2.63136673945069e-05
-2.84875749297348e-05
-3.00853202386866e-05
-2.75785142054341e-05
-1.87128920456392e-05
-9.92045880706285e-06
-1.90384178070205e-05
-1.97269304375663e-05
-2.6493420342484e-05
-2.64852492460214e-05
-2.04962941146209e-05
-1.48123405452608e-05
-2.305023387205e-06
-1.68331928522969e-05
-1.66208829586148e-05
-2.14407458736455e-05
-2.72214515881605e-06
-2.79153576342989e-05
-2.24958042177071e-05
-3.22538188304145e-05
-8.96659368595918e-06
-3.4321321419348e-05
-1.81845960928826e-05
-4.08892956432286e-05
-1.54637739604788e-05
-4.33292337892416e-06
-2.25955134979985e-05
-3.33960346484737e-05
-2.32169726331455e-05
-2.24878930778747e-05
-4.28428614314307e-05
-1.42410380622041e-05
-1.03342880309768e-05
-1.71813575375979e-05
-9.10804282017181e-06
-3.06262023532328e-05
-7.65971359851007e-06
-3.92387837104642e-05
-3.52098387718691e-05
-1.91142866481237e-05
-1.72326730233452e-05
-1.86871723175728e-05
-3.56235626098623e-05
-1.48889261045936e-05
-3.14245931256712e-05
-2.64157703468033e-06
-1.5684130916802e-05
-2.29391713432462e-05
-2.32578435138721e-06
-1.34941073382879e-05
-2.87391047524166e-05
-2.60240633477323e-05
-2.93477681335679e-05
-1.85773397403759e-05
-1.34238417547639e-05
-7.52658962120775e-06
-5.50354270196547e-06
-2.06089796042179e-05
-1.11495845192798e-05
5.40642636759394e-06
-3.32397394222703e-05
-2.85183664758292e-05
-1.87511869349291e-05
-4.25496240401786e-05
-2.82195337479373e-05
-3.91579861659642e-05
-3.03307422968657e-05
-1.65491591294305e-05
-2.67079572734923e-05
-2.17318308491093e-05
-1.5814377205817e-05
-8.56657605453348e-06
-3.25408812382395e-05
-2.24367316073522e-05
-3.74815754070466e-06
-3.31731996157962e-05
-3.37177914623831e-05
-8.85191445240775e-06
-3.17314770671892e-05
-3.38700598454906e-06
-2.74532066781085e-05
-1.8738927307575e-05
4.71892034580437e-06
-1.03188727728467e-05
-3.54066708224329e-05
-4.49160874180209e-05
-2.67245108107652e-05
-1.37894884536475e-05
-7.33422990648731e-07
-8.95942370453268e-06
-6.51574459626471e-06
-1.35010077341367e-05
-8.73261799570339e-06
-1.02488453070295e-06
-1.0121351739279e-05
-2.59856234961165e-05
-4.28919096041698e-06
-1.78790879431376e-05
-2.37010075569344e-05
-1.48160556950949e-05
-1.23075827478283e-05
-3.6585713537665e-05
-2.30327906850273e-05
-4.3580052372712e-05
-9.27017896735567e-06
-2.91036951326963e-06
-1.22191696501144e-05
-3.36960706400108e-05
-4.82496907853105e-05
-2.34109559465021e-05
-2.37502778442753e-05
-7.38407591214804e-06
-1.13995724200184e-05
-1.95922710164285e-05
-1.30311201476356e-05
-2.16796217169277e-05
-5.03812262769397e-06
1.41433838907716e-06
-4.27724895968566e-05
-2.33349057105791e-05
-8.76835872096549e-06
-2.09916252521549e-05
-2.79068659893003e-05
-3.43937832453506e-05
-3.30854473515735e-05
-2.41077953931959e-05
-8.83199077083287e-06
-1.93518239521284e-05
-2.95288225580041e-05
-2.20251197237804e-05
-1.20976953200864e-05
-4.05376165303132e-05
-2.27399560831958e-05
-2.10562804093412e-05
-2.37199848972521e-05
-1.82298234552367e-05
-2.71381869091479e-05
-8.06851360254717e-06
-4.24287667243e-05
-4.20110449570123e-05
-9.69259710334409e-06
-3.04185402406142e-05
-2.78591665266235e-05
-3.89344343936781e-05
-4.13502600801545e-05
-1.20703390344383e-05
-1.97084917347012e-05
4.85004888375919e-06
-3.2118729419999e-05
-2.29660981423105e-05
-4.28970010107887e-06
-1.00424384011561e-05
-2.6402176243697e-05
-2.67991262255815e-05
-3.40789385247629e-05
-1.93067892763137e-05
-2.56399648746966e-05
-1.85569410937063e-05
-4.0053693226173e-05
-2.58526831064807e-05
-7.51634776015834e-06
-1.52718187498063e-05
-2.90464414993339e-05
-1.8115544994362e-05
-1.19319453472387e-05
-3.78571756976938e-05
-3.30445802764849e-05
-1.86935648135438e-05
-3.60778160068199e-05
-2.88714966040795e-05
-1.24441609809791e-05
-2.89212321029604e-05
-2.43785179178692e-05
-2.6911887314253e-05
-1.66770825104114e-05
-3.76344670437656e-05
-7.73555491364445e-06
-1.91036529726511e-05
-3.94395223773395e-05
-2.42271967025476e-05
-2.39416928267212e-05
-2.93084489619112e-05
-3.19070341740748e-05
-5.03229810844407e-06
-3.36280766250635e-05
-3.29045460987194e-05
-1.64144912721504e-05
-3.83115509907434e-05
-2.96099683537761e-05
-6.76435488518022e-06
-2.99918107563115e-05
-7.88779890481306e-06
-1.26079489462432e-05
-2.69833169239128e-05
-2.30142485297161e-05
-2.21439090186304e-05
-4.34708347641548e-06
-1.05665371714813e-05
-3.86546651383825e-06
-3.43076918101049e-05
-2.43279128037824e-05
-2.74855394180079e-05
-5.53465316964149e-06
-1.66670234676381e-05
-3.25035489918395e-05
8.28874810115241e-06
-1.77466419757216e-05
-1.05140291229515e-05
-1.0062596587042e-05
-1.01103776067124e-05
-2.4775875813996e-05
-1.00566936560591e-05
-1.4123129897188e-05
-5.05267381544271e-06
-8.97885448240087e-06
-1.04572160066935e-05
-2.8148757825467e-05
-3.32659442384432e-05
-2.59286820231523e-05
-2.41633346624937e-05
-1.02791341128495e-05
-1.70585453106434e-05
-2.47253482646512e-05
-1.69718609250751e-05
-1.32211413082385e-05
-1.17025890988933e-05
-2.11804616907866e-05
-1.7226427684593e-05
-1.31846040517341e-05
-5.92123363719049e-05
-2.42282255043516e-05
-5.0233127421501e-05
-6.19407140106339e-05
-2.11335311912445e-05
-2.09560480310562e-05
-3.05878770762143e-05
-2.98291007855322e-05
-2.30161124060354e-05
-1.25897276484861e-05
-1.80067462900457e-05
-2.89510887947046e-05
-2.39850002058277e-05
-3.22899391101075e-05
-2.42574674192562e-05
-2.73107233701499e-05
-7.70811568039384e-06
-1.3212332297621e-05
-2.34563412899176e-05
-2.39655940347943e-06
-1.8738884149291e-05
-2.57486969013879e-05
-2.47175710794122e-05
-2.65190136278124e-05
-1.17433860426958e-05
-2.74977233311856e-05
-3.38912088039834e-05
-6.13079413896098e-06
-3.79553842718379e-06
-4.03189686172281e-05
-3.08889642170261e-05
-1.90987189185604e-05
-2.18663194830294e-05
1.57164691205359e-06
-4.1390701306952e-05
-2.01269384994416e-05
-1.22881858911959e-05
-3.59250358195258e-05
-2.27709465316666e-05
-9.8257740433422e-06
-2.99436218242497e-06
-1.35700359072939e-05
-3.1100951065462e-05
-2.14264890342906e-05
-3.17344020455721e-06
-1.06404235648305e-05
-1.28946062150531e-05
-2.65694726196586e-05
-8.19386672736247e-06
-1.99095442552847e-05
-2.49725438392319e-05
-4.1121859070319e-05
-2.00134829883129e-05
-1.44030651848956e-05
-3.17450181081192e-05
1.07021773598942e-06
-3.72694161813588e-05
-1.5764561509168e-05
-2.37209470516483e-05
-2.13180559722206e-05
-2.45348180982786e-05
-3.10186626783454e-05
-2.33755896650016e-05
-2.48255868231401e-06
-2.35747108471612e-05
-2.07858588824136e-05
-1.96576484902618e-05
-1.13110860650608e-05
-2.09523234102491e-05
-3.32464859330766e-05
-1.787820336e-05
-3.40477969468213e-05
-2.79502832346407e-05
-1.89782306316017e-05
-2.62250911027423e-05
-3.96210260139707e-05
-3.84129299495593e-05
-8.35333581734606e-06
-2.00151558025905e-05
-1.97383986245689e-05
-2.27032029678895e-05
-2.1524793187481e-05
-2.44235829974255e-05
-3.3876081683328e-05
-2.71513425252017e-05
-2.42048667175115e-05
-4.83155875328798e-05
-3.64832919037838e-05
-2.82277226604754e-05
-4.97173616483323e-06
-1.90787500320518e-05
-3.77924602018705e-05
-2.60467634153428e-05
-7.14062952802034e-06
-6.69305740617857e-06
-3.77156985582136e-05
-2.51025605753901e-05
-2.14905150385656e-05
-3.25119829424241e-05
-1.88980587995819e-05
-1.44310565980194e-06
-1.95709598853234e-05
-2.00027698433086e-05
-2.59056314157999e-05
-3.2538270655863e-05
-2.54963662740747e-05
-2.42448632314158e-05
1.16051799798959e-06
-4.86034216500025e-05
-1.5447866513592e-05
-3.44691790255754e-05
-2.41593690830637e-05
-1.68940047912404e-05
-2.18580341654239e-05
-2.42738659079338e-05
-2.49584620812387e-05
-8.34108983354223e-06
-3.02125877747493e-05
-6.88378391320465e-06
-1.64416718230892e-05
-3.4931171788097e-05
-8.88423297117151e-06
-1.33883921607889e-05
-1.31433676994479e-05
-1.98785112779419e-05
-1.83955436408167e-05
-5.03877929248183e-06
-2.16518847252381e-05
-2.59094627195165e-05
-2.37027690434869e-05
-2.85394177842481e-05
-1.71677178584444e-05
-3.2232106826288e-05
-2.05399066721407e-05
-6.64992394391259e-06
-4.29862281972177e-05
-3.16572302583069e-05
-5.62362991730189e-05
-2.03762059270586e-05
-3.01336223060457e-05
-2.50004109195907e-05
-2.72939225961574e-05
8.38884684148711e-06
-2.51894602563714e-05
-2.18066271374258e-05
-2.36381275695345e-05
-1.64058220574205e-05
-1.90766363890154e-05
-2.97487569762739e-05
-4.31766780764582e-05
-1.68793557655621e-05
-1.89195636114085e-05
-3.15136184086209e-05
-2.18946337607363e-05
-1.44507323955198e-05
-1.15815816444615e-05
-2.45172364311671e-05
-2.20084984243668e-06
-3.74254366969767e-05
-1.51951675297428e-05
-1.28618582025136e-05
-3.09639150749002e-05
-1.56686602387495e-05
-2.12461972634423e-05
5.53716424061112e-06
-9.17400386043004e-06
-1.92126565828951e-06
6.82210845204594e-06
-1.97291814347582e-05
-2.79326311639117e-05
2.68366657018306e-07
-3.06895149218525e-05
1.33459106261228e-05
-2.60995645596561e-05
-3.04101319841068e-05
-3.42715423841247e-05
-2.48886704211594e-05
-1.83606528705668e-05
-1.39052447720112e-05
-3.28082425127384e-05
-2.97447010357252e-05
-4.25373327460495e-05
-2.30772874806929e-05
-3.53655049898932e-05
-2.80724684312643e-05
-2.34537286287833e-05
-1.81039217312295e-05
-1.70504735539226e-05
2.01125315278978e-05
-3.66897734195493e-05
-4.7891230439023e-06
-2.76365324829001e-05
-5.49537547233947e-06
-6.73381454364246e-06
-1.94672839885896e-05
-3.17393907459176e-05
-4.45044917787172e-05
-2.75686524490244e-05
-1.24532640840405e-05
-1.78056729240075e-05
-2.54310223330818e-05
-1.62211409982557e-05
-3.42799075817085e-05
-2.943529874358e-05
-1.69118107081726e-05
-2.65310761984291e-05
-3.35249237120763e-05
-1.55271855648276e-05
-1.38864981229643e-05
-1.13090912548809e-05
-3.31600718566374e-05
-3.11784087239569e-05
-1.76377893066802e-05
-3.06838571549139e-05
-1.79821916195908e-05
-8.5203186139841e-06
-2.30039009605163e-05
-2.89331004446443e-05
-2.54309646794759e-05
-1.08366921761775e-05
-3.00885006219185e-05
-2.09295149702057e-05
-2.01760219118709e-05
-2.64685491777204e-05
-2.99301296129882e-05
-2.24554699550886e-05
-2.58611908807333e-05
-1.19458256389737e-05
-1.08035595384234e-05
-2.23650289423257e-05
-1.59577357701066e-05
-1.12236155380869e-05
-2.45447187354579e-05
-2.27978748145592e-05
-1.1419851291898e-05
-9.92443170735782e-06
-1.9003686789869e-05
-1.32732548206005e-05
-4.58520361565393e-05
-1.97973469957155e-05
-2.69657385792738e-05
-3.97472558963299e-05
-3.58649023224818e-05
-2.1175856008218e-05
-3.6341523947819e-05
-1.56954313742301e-05
-2.63700863451767e-05
-1.93917171272686e-05
-3.33685112947771e-05
-2.02450580821552e-05
-4.72768435551064e-06
-3.54183408054423e-05
-3.40435083415316e-05
-3.09657215096511e-05
-1.2230728040066e-05
-2.06568381622278e-05
-1.82098822030571e-05
-3.93549360034395e-05
-7.95036758813751e-06
-2.00750801538229e-05
-1.00561889184869e-05
4.7918924480081e-06
-2.61300688767931e-05
-2.43731068616111e-05
-8.10026444605224e-06
-1.63092839545461e-05
-4.93003683149667e-06
-1.21422908161138e-05
-9.41568920328272e-06
-3.74416485695764e-05
-2.38304733658432e-05
-1.03360938287223e-05
-1.78228322161755e-05
-1.33672451706978e-05
-1.93665729390084e-06
-2.45856930937828e-05
-2.63512711020142e-05
-1.24409008314457e-05
6.89197088707051e-06
-2.7928602029376e-05
-1.88790156480142e-05
-5.20644521562817e-05
-2.29698232356936e-06
-1.67926597951136e-05
-4.58082099306815e-05
-2.38153538169453e-05
-3.94953927663452e-05
-4.96106358091132e-05
-2.21555691568564e-05
-3.63842673389346e-05
-6.23796218105727e-06
-1.59443724964196e-05
-1.95335137833588e-05
-2.60410842985049e-05
-2.81226411768067e-05
-1.85592543256472e-05
-9.77473297229469e-06
-1.67503496961704e-05
-3.04350195127851e-05
-1.92007077048357e-05
-4.0881314606093e-06
-2.52687941900495e-05
-1.67844877355731e-05
-4.31259277372491e-05
-4.52194622350304e-05
-2.47345445072594e-05
-1.54559247420278e-05
-3.38132631406249e-05
-5.06634070759802e-05
-3.5096013477638e-05
-4.6176857437778e-05
4.19926424803652e-07
-2.82544231284785e-05
-1.55799345991545e-05
-3.53542995594097e-05
-2.22719018527178e-05
-8.68345872177717e-06
-2.47209189286743e-05
-3.07074850202339e-06
-8.78476043958376e-06
-3.46152679453895e-05
-9.99476694035381e-06
-2.18703878405469e-05
-2.48131978809045e-05
-1.68509282864655e-05
-1.86284640411054e-05
-1.16282676598383e-05
-2.97218376439427e-05
-3.18437027905066e-05
-2.62077694884046e-06
-2.559491188347e-05
-3.49577157800554e-05
-3.39888318413234e-05
-1.7420877807096e-05
-2.2247812752345e-05
-8.04932169276239e-06
-2.03848972362051e-05
-7.90186130438148e-06
-1.25784060367186e-05
-1.54049742967491e-05
-4.56133528094761e-06
4.8512607870444e-06
-2.76099511112182e-05
-1.80024077923545e-05
-2.83239718345299e-05
-6.27922336869274e-07
-1.24366435194465e-05
-1.452269190802e-05
-6.81835021656736e-06
-7.8941793351341e-06
-1.07080665298602e-05
-2.18391207633605e-05
-1.51798775323191e-05
-3.54339140898399e-05
-2.66221915323086e-05
-2.34292219656503e-05
-2.05512471900659e-06
-6.27201534088694e-06
-2.94102730196327e-05
-3.29465001689116e-05
-4.01672684759458e-06
-2.35691698894086e-05
-1.93029426442428e-05
-1.6834360851825e-05
-2.11312775091653e-05
-2.11243157525996e-05
-3.46409266648906e-05
-5.06361928334934e-06
-1.72762098566644e-05
-3.01923174586807e-05
-2.17420901232983e-05
-1.02325542881618e-05
-1.25742932102335e-05
-3.96691036401029e-05
-2.3784867033467e-05
-2.48041156827796e-05
-8.83253572753444e-06
-1.96564053655693e-05
-1.79163112553937e-05
-1.25042839143876e-05
-5.81254438687262e-06
-2.74679857858996e-05
-3.56611600486423e-05
-1.82150429130581e-05
-3.95664978932424e-05
-3.16755447730724e-05
-2.83949725865122e-05
-3.04785909132523e-05
-2.59004256894622e-05
-1.45605464249334e-05
-2.97557927809666e-05
-1.84101808241577e-05
-9.43709118132019e-06
-2.10615086365321e-05
-2.78800909063621e-05
-3.32565463383923e-05
-3.52641869662572e-05
-1.23838127879231e-05
-4.21935701162409e-05
-1.03867742375751e-05
-1.07242795892013e-05
-2.01713613335206e-05
-1.25159154142323e-05
-2.25390357221389e-05
-3.28291951723572e-05
6.5103294354921e-06
-4.0411173742524e-05
-6.07645187359531e-06
-1.66255560079406e-05
-2.01379922239882e-05
-2.51129586739751e-05
-1.98277094054754e-05
-3.41089950806648e-05
-2.33545477556179e-05
-2.54873064883699e-05
6.22688731228428e-06
-1.5689260266679e-05
-9.59824139063988e-06
-2.26543210205232e-05
-1.73761704668613e-05
-1.02928363122498e-05
-1.70370733806383e-05
-1.96466572976503e-05
-4.7994285729286e-06
-3.40549044161598e-05
7.35577130690818e-07
-2.93480094818684e-05
-1.5521554579015e-05
-2.37707663651435e-05
3.39517846904578e-06
-1.95078046950899e-05
-2.95551694021935e-05
-2.79998689946908e-05
-2.11842457053404e-05
-1.24330151824028e-05
-5.10941160843434e-06
-1.62853524949521e-05
-2.36920296142685e-05
-1.93976691828677e-05
-2.6575475623757e-05
-1.6590490128992e-05
-9.2427027624387e-06
-2.02097438057383e-05
-4.68867641682552e-05
-1.94528031885036e-05
-3.05039932013371e-05
-3.9500635417026e-05
-2.0152958307921e-05
-3.53411376161515e-05
1.05486426513954e-05
-1.88311509905644e-05
-2.41005889030293e-05
-2.3586379295336e-05
-2.60456828232792e-05
-7.37690143053582e-06
-2.3406732717965e-05
-2.3540703954354e-05
-2.31841480397802e-05
-2.88876946298621e-05
-1.77475779496591e-05
-1.99448599495826e-05
-3.79587245937733e-05
-3.8095606934898e-06
-2.1583086010081e-05
-8.86728247698478e-06
-1.27829698103891e-05
-1.48339719628604e-05
-2.59110100388466e-05
-3.57175204377753e-05
-2.9147939658511e-05
1.35592838431583e-06
-1.13533092226313e-05
-2.49308027886824e-05
-1.80099467342839e-05
-1.39314931283248e-05
-2.50789914088599e-05
-4.05377533343412e-05
-2.03348339083333e-05
-2.290225198328e-05
-1.13902164349777e-05
-3.23035872130343e-05
-2.21479097678533e-05
-6.18771632782603e-06
-2.22616405894921e-05
-2.13098878058023e-05
-1.9655479249423e-05
3.07631688671532e-06
-3.04913078552623e-05
4.56310251759743e-06
-1.4254273787006e-06
-1.69018897021743e-05
-3.07698075491669e-05
-2.00456041923214e-05
-1.58822936429735e-05
-3.70924733434325e-05
9.17106576747613e-06
-1.00963234570411e-05
-2.11546099877717e-05
1.15819699430794e-06
-1.63157359564211e-05
-2.58092069775137e-06
-2.27346141066666e-05
-2.0583541912639e-05
-1.61813825043981e-05
6.41066978906911e-07
-4.39789525596049e-06
-5.92087773308985e-05
-4.18257008828921e-06
-4.15771814935815e-05
-2.64372014793496e-05
-1.4057166560536e-05
-3.71689797096361e-05
-1.33720165019706e-05
5.53571114175199e-06
-3.06558508821434e-05
-1.28205605966452e-05
2.61296323451782e-07
-2.59242395529695e-05
-2.1416741976021e-05
-1.86542597120463e-05
-3.5443951117908e-05
-1.90441575597296e-05
-3.47561025721048e-05
-2.90894716501853e-05
-2.58352009822624e-05
-1.23261910071975e-05
-3.16919568342091e-06
-1.7778621030376e-05
-4.00635716561584e-05
-1.30133620911715e-05
-3.34466436640202e-05
-3.46591288925982e-05
-3.98732688828619e-05
-4.00175237963404e-05
-3.5965945073614e-05
-3.68486403928323e-05
-3.20495308604576e-05
-4.34106783426614e-05
-2.52490884677287e-05
-2.50178114492736e-05
-3.10863645072253e-05
-3.56055499337296e-05
-1.2755122414429e-05
-3.15987105733307e-05
-1.06679500406662e-05
-1.99023886493559e-05
-3.29077049978559e-05
3.4928971989854e-06
-3.26097503074723e-05
-2.52872881500479e-05
-1.82699751809227e-05
-2.64690531714076e-05
-4.0385817811638e-05
-1.13874773558717e-05
-1.96213581002908e-05
-1.60647431535529e-05
-2.82229490023349e-05
-2.03130612020723e-05
-3.24481301758916e-05
-9.69579137162342e-06
-2.90129676707271e-05
-2.98983665193806e-05
-1.38522840520265e-05
-4.1182769268669e-05
-1.4641959360284e-05
-2.74196067148052e-06
-3.84558012795652e-05
-1.73989152987247e-05
-3.24836462296742e-05
-2.17969020902396e-05
-1.40945766920295e-05
-2.1157464953344e-05
-2.23805434648193e-05
-1.92926923435701e-05
-2.47148980356655e-05
-1.88462878387563e-05
-1.48584205423559e-05
1.67225662389903e-07
-1.59742256877373e-05
-2.05456246184171e-05
-1.43725553744066e-05
-2.55703477577926e-05
-7.74884684902424e-06
-1.40131526448758e-05
-4.00534791774039e-06
-8.87034976753993e-06
-1.0657498763428e-05
-1.865445525077e-05
-2.41982063320556e-05
-3.29404849923643e-05
-2.79850771874576e-05
-2.08675549752808e-05
-9.85717176152876e-06
-3.45335886071922e-05
-4.26974459278253e-05
-2.02773550849462e-05
-4.44979019989351e-05
-2.0181851086978e-05
-1.86482295274977e-05
-2.49404666262604e-05
-1.50455640385289e-05
-3.17595434032024e-05
-3.32041776179231e-05
-1.50840034793885e-05
-1.57863868812621e-05
-2.45732073260172e-05
-2.21435284702781e-05
-2.90994714869754e-05
-1.65907409243195e-05
-7.52244506114498e-06
-1.81096920393778e-05
-1.57971603143492e-05
-3.24499969429685e-05
-3.06143929370842e-05
-2.96129253927856e-05
-4.30815800338661e-05
-1.45532117820994e-05
-7.16995611051337e-06
-2.47100732377319e-05
-2.91152414235602e-05
-4.21190737310604e-07
-3.82937077106683e-05
-3.37922139078315e-05
-2.30356205407426e-05
-1.68746013375416e-05
-4.67829617390573e-05
-3.10425188984795e-05
-1.06177199553128e-05
-2.59960746287948e-05
-2.20411091542064e-05
-2.87812368834055e-05
-3.04955021042039e-05
-2.53725461652217e-05
-3.2394741133091e-05
-2.43957438173816e-05
-1.6965254336757e-05
-1.39128439437729e-05
-1.20507742963082e-05
-4.12781720763502e-06
-3.13255816675972e-05
-3.11183627805038e-06
-2.14173640121725e-05
-1.02380191854733e-05
-1.18722521045069e-05
-3.08024512087094e-05
-2.50881076421382e-05
-1.41356317077319e-05
-2.58155613642727e-05
-4.75268290783034e-05
-9.3573464060692e-06
-2.88639051495606e-06
-4.34435064406918e-05
-1.7208259835816e-05
-2.39977473629178e-05
-1.61549136211253e-05
-1.18034935067964e-05
-4.00493890949736e-05
-3.74903756372873e-05
-4.62967558863438e-05
-1.76894107704959e-05
-1.09901902345042e-05
-2.36080250411364e-05
-1.94064518263411e-05
-1.89965445358094e-05
5.21620144067026e-07
-1.85998553194555e-05
-1.86831188835579e-05
-1.48253856833582e-06
-2.9749803954796e-05
-3.31639427308914e-05
-3.19585277990722e-06
-2.1976362839268e-05
-6.11036390304508e-05
-1.75199966796962e-05
-1.56432670338016e-05
-3.3235914379435e-05
5.34342123660263e-06
-1.06323901857077e-05
-4.12322808991341e-05
-3.52214655846804e-05
-1.66027364818321e-05
-1.27458208160925e-05
-2.42671850570345e-05
-1.26928234759014e-05
-2.69434054709673e-05
-3.08608781385307e-05
-2.17183700745259e-05
-3.34855837548463e-05
-3.35253979283094e-05
-2.53623435852443e-05
-2.19115735332664e-05
-1.09334373122977e-05
-2.37674889035563e-05
-7.75793745143802e-06
-1.18386365244393e-05
-1.74838738201927e-05
-1.50079110005386e-05
-1.56018251287991e-05
-7.99152086651353e-06
-2.23655807977592e-05
-3.17529190178262e-05
-2.76745544967939e-05
-2.32259659381195e-05
-2.50238919458213e-05
-3.15747559661826e-05
-2.40727090808054e-05
-3.02760232147162e-05
-3.89111838004081e-05
-2.62041336306725e-05
-1.44064281539549e-05
-3.47742766848605e-05
7.57504779721121e-07
-1.03915087761066e-05
-1.62025448843244e-05
-9.50148849632326e-06
-2.13524042039145e-05
1.79306705551781e-06
-1.43510591430085e-05
-8.99105926179423e-06
-2.13810611134778e-05
-1.16103206472001e-05
-2.1977624132564e-05
-3.51405159718865e-05
-2.19934981538163e-05
-8.80094606650607e-06
-3.54728574666256e-05
-2.28982720763354e-05
-2.88519820489305e-05
-9.0402143079496e-06
-9.08385489168019e-06
-3.34023426677265e-05
-9.56224669584038e-06
-7.40368970267426e-06
-2.01160411344788e-05
-2.18562016482812e-05
-1.16555109563632e-05
-3.15174653131311e-05
-3.80454050785455e-05
7.24769471616329e-06
-2.60241168863093e-05
-1.27491224870836e-05
-2.21394899630157e-05
-1.27345050178378e-05
-2.76693164757608e-05
-1.94269514877214e-05
-3.14704576054456e-05
-1.63089352069744e-05
-2.43228011478988e-05
-2.33401259858972e-05
-2.09028418685244e-05
-1.52192556828523e-05
-4.74354778522423e-05
-1.20030092817664e-05
-1.97568958175303e-05
-2.37626503863816e-05
-3.53127556630568e-05
3.7118935702984e-06
-2.70374407737143e-05
-1.94878462298184e-05
-1.28926499879527e-05
-4.36566061106811e-05
-4.39658113677351e-05
1.36459795934102e-05
6.03359968140338e-06
-2.93844376749129e-05
9.16124488090737e-07
-2.12981709882944e-05
-2.93040321009648e-05
-1.27360621034152e-05
-3.34466181171066e-05
-5.78195683737957e-05
-2.06797213736084e-05
-1.61289420810294e-05
-3.36245441984524e-05
-9.30898853826287e-06
-1.99152722982255e-05
-1.41072244299296e-05
-3.68717788594163e-05
-1.7451619984504e-05
-2.07305383318358e-05
-1.84864776566139e-05
-1.44711415065342e-05
-2.60364077341752e-05
-6.90008872382741e-06
-2.04511124910498e-05
-1.50405044417778e-05
-2.53615086160512e-05
-4.32318832324975e-05
-3.17429916645325e-05
-1.85147828628368e-05
-6.56187327944879e-06
-2.49948713306003e-05
-2.09127106477403e-05
-4.90675645834969e-05
-1.41753325087704e-05
-2.95038366025194e-05
-1.34019485047859e-05
-7.69158684491299e-06
-6.23806205299098e-06
-4.04258718112181e-05
-1.76635189402767e-05
3.74275315886364e-07
-3.08050244892682e-05
-3.52198194071965e-05
-3.16953692561398e-05
-2.03309376214807e-05
-1.78973284795815e-05
-2.62904780823139e-05
-1.14041126247767e-05
-2.55980223569972e-05
-6.75078431040264e-06
-2.43094673471656e-05
-2.17553781093355e-05
-2.6736448142111e-05
-1.18671348995233e-05
-2.29289114886364e-05
-4.50692049804636e-05
-4.03534633330344e-05
-3.35598050792765e-05
-9.7250927442123e-06
-1.73359576897526e-05
-5.85418809644377e-06
-3.38234669665575e-08
-2.52277501420631e-05
-2.70415315299102e-05
-1.95667076784613e-05
-1.10767527956967e-05
-1.30899436401383e-05
-3.22102564480382e-05
-2.21596036065856e-05
-2.54361642404621e-05
-1.84048603450542e-05
-2.66210928936246e-05
-1.4308535060943e-05
-1.72571836324516e-05
-3.41307077149641e-05
-1.8130631733704e-05
-1.90981590953779e-05
-2.58346268193119e-05
-1.18450861639676e-05
-2.55909601751264e-05
-4.04216317857891e-07
-4.78615075853079e-06
-1.30852199097154e-05
-1.11688202866488e-05
-2.91709158308056e-05
-6.4047785116497e-06
-1.77515575303422e-05
1.50043711143498e-06
3.88059725442366e-06
-1.7806634007351e-05
-3.60349830192201e-05
-4.74660522873361e-06
-2.31937547099937e-06
-1.20007402892427e-05
2.51470063477161e-06
-3.17629225838928e-05
-2.29514475553756e-05
-1.33753131628945e-05
-2.45759098017053e-05
-3.24310920258634e-05
-1.71390866589275e-05
-3.55271067858143e-06
-3.55459520790327e-05
-2.97980881821259e-05
-1.31792621419637e-05
-2.93110817268165e-05
-3.27229446202967e-05
-2.08409584824514e-05
-3.21682246321192e-05
-1.96670724260726e-05
-3.80625246595285e-05
-1.494461686344e-05
-3.26210765572587e-05
-1.02170392365446e-05
-2.00542265262593e-05
-1.24557714904734e-05
-2.83378828665436e-06
-1.76565550136013e-05
-3.17835189334331e-05
-7.5322358894731e-06
-2.84916189492626e-05
-3.69694970655415e-05
-1.24958097651199e-06
-8.94837472333121e-06
-2.98825176345121e-05
2.42655747536965e-06
-2.16453985191858e-05
-1.85487148759592e-05
-3.55643167910829e-05
-2.85738816477291e-05
-4.09655872100257e-05
-3.38986779301096e-05
-1.7264731276399e-05
-1.24513332626459e-05
-1.67738753049953e-05
-1.25801465018276e-05
-5.51823578326448e-06
-1.79008268380773e-05
-4.05195803555736e-05
-1.93319413569885e-05
-1.86591077426127e-05
2.61992466488964e-06
-6.12902341796468e-06
-1.57602946374674e-05
-2.33770478308725e-05
-2.91840660223586e-05
-2.5530330806101e-05
-2.46381358890193e-06
-1.46481637777957e-05
-1.52916700243492e-05
-3.2117605238549e-05
1.6184368929241e-06
-2.43067572148682e-05
-1.64164031516631e-05
-3.24021938488847e-05
-1.38028618982736e-05
7.19011445252406e-06
-2.05917853202663e-05
-3.01420367916775e-05
-1.99974561139529e-06
-2.92927563472444e-05
-2.0961237210392e-05
-2.26487266903493e-05
-6.75872383041542e-06
-1.84846032327282e-05
-2.72576230477982e-05
-2.05325261613657e-05
-2.28114729675999e-05
-3.59050459843065e-05
-1.24231370672246e-06
-1.23482565076244e-05
-2.13356039808402e-05
-2.22388709553964e-06
-8.52066484961727e-06
-2.51883160880239e-05
-3.19569093852626e-05
-1.15825689138375e-05
-3.06431904096244e-05
-1.36346965171145e-05
-2.73616420111744e-05
-8.34094100210477e-06
-1.03237151861089e-05
-1.83946449490388e-05
-3.53401302106068e-05
-1.10853431729773e-05
-1.87709894457653e-05
-1.11364568411624e-06
-3.24461602951283e-05
-2.25433520083976e-05
1.12593387528298e-05
-9.39926606457553e-06
-4.38074020362425e-05
-2.33387306891576e-05
-1.68857880606032e-05
-2.29471478911309e-05
-3.52073626842586e-05
-7.08889763129925e-06
-7.35886666225397e-06
-1.9285069074275e-05
-2.47281156021888e-06
-1.34458095660561e-05
-1.61223915971086e-05
-1.12029549071646e-05
-3.92641867375466e-05
-1.17659874466569e-05
-2.20060134979971e-05
-2.38348080218179e-05
-2.24124343467428e-05
-1.58676964372737e-05
-2.37856141051769e-05
-1.0740027845069e-05
-3.85159584625742e-05
-2.06519887276733e-05
-2.58577833600668e-05
9.07242475860493e-06
-1.68923898105417e-05
-3.2379483244628e-05
-2.47933757987779e-05
-1.98104429920106e-05
-2.69512331769956e-05
-1.60557757016597e-05
-1.64177294927821e-05
-1.63189925576272e-05
-3.29707086137108e-07
-8.64076033815099e-06
-1.61158904072623e-05
-2.23396744631408e-05
-1.7689910426022e-05
-1.88209228441939e-05
-6.51216484964604e-06
-1.40856497459355e-05
-5.8700191338953e-05
-1.08147373108022e-05
-1.00429354339853e-05
-1.1540260485453e-05
-1.75758862314697e-05
-3.11591192446007e-05
-1.25497199441889e-05
-2.07761731272141e-05
-2.02788673732515e-05
-2.52162025531446e-05
-2.93094760541596e-05
8.80405815073656e-06
-1.98868879765048e-05
-3.03786430413226e-05
-2.77665250917698e-05
-2.43559077687676e-05
-5.12504693375085e-05
-1.6689512672723e-05
-1.00294542642738e-05
-4.44673076484309e-05
-9.52111619908785e-06
-3.35539321834031e-07
-9.00835500158854e-06
-2.97971322365819e-05
-1.91192361183871e-05
-2.59029013780165e-05
-1.60443112444571e-05
-4.44854572588e-06
-2.33067661941387e-07
-4.43459374469526e-05
-6.04562724177002e-06
-1.47453221811187e-05
-3.23999204875861e-05
-1.58973541346058e-05
-2.25660580067884e-05
-2.22177896947643e-05
-1.54802959060831e-05
-2.8342678726408e-05
-5.18438688152252e-06
-2.7751687949533e-05
-2.9299346535998e-05
-2.74139761827688e-05
-2.76935027860245e-05
-4.26816238796451e-05
-1.70800944443622e-05
-4.25815291829536e-05
-3.07044534820589e-05
-2.73383720965004e-05
-1.04377761224128e-05
-2.2223727941542e-05
-6.7162228210735e-06
-1.13009643190754e-05
-2.12939877796985e-05
-2.23501927785626e-05
-1.28824541559942e-05
-6.36857116991382e-06
-2.74658560653758e-05
-2.56857097761326e-05
-2.88524228705815e-05
-1.35663731852702e-05
-2.56043367224087e-05
4.31014851305844e-06
-2.42833641059849e-05
-1.722908920933e-05
-1.55439570293006e-05
-2.68785448814181e-05
-5.11899384504476e-06
-1.59907385839667e-05
-9.54136630211088e-06
-2.10779066407629e-05
-1.41719322104063e-05
-1.55656945325474e-05
-2.39380507159055e-05
1.89765465895852e-06
-1.65344914893706e-05
-2.56930599274782e-05
-2.54842011998653e-05
-1.37868426381944e-05
-2.32360548756346e-05
-3.50349360609843e-05
-8.42744666119696e-06
-2.01956705730765e-05
-3.25568416558111e-05
-1.43347266235066e-05
-2.02486994125609e-05
-3.11368424703235e-06
-2.79094805252624e-06
-1.58820757330995e-05
-8.12539601998215e-06
-1.05885157394513e-05
-2.32817330559529e-05
-3.00527115482023e-05
-1.24744550689495e-05
-1.95504200671867e-05
-3.23014982968301e-05
-3.76903386094227e-05
-5.1961100145501e-05
-2.04331105636239e-05
-1.94483787579599e-05
-3.12593881444e-05
-1.60408974047133e-05
-4.70498900079015e-05
-2.28399698467531e-05
-2.07005223857303e-05
-4.27463701022851e-05
-2.00812848701661e-05
-1.66583830344346e-05
-3.14609436299185e-05
-2.23666220157538e-05
-1.91935758645481e-05
-1.58258552698688e-06
2.51444079469712e-06
-3.52184338296384e-05
-2.93029161165113e-05
-2.65715960823601e-05
-1.1567869533417e-05
-3.0578667490538e-05
-1.98638936249576e-05
-7.75035254524697e-06
-3.75352778465121e-05
-6.22986047710054e-06
-3.93279561599229e-06
-2.55047085984396e-05
-2.44995705432803e-05
-2.12590770297182e-05
-3.47347709283389e-05
-3.11365337511342e-05
-9.6523461836531e-06
-6.09543068179766e-06
-4.31335172180509e-06
-1.20653717187531e-05
-1.16241523468643e-05
-1.22552971608655e-05
-1.54600143174328e-05
-1.81991068906403e-05
-2.92504707055189e-05
-4.67445735957841e-05
-1.7326393617581e-05
-2.75673211717767e-05
-1.64080154155704e-05
-1.20447912766392e-05
-3.08512637525982e-05
-2.16420143613553e-05
-1.29268859405461e-05
-2.68988452785358e-05
-1.9358621734359e-06
-2.30760661852398e-05
-1.75557187919507e-05
-2.20128673689838e-05
-2.30641723857568e-05
-3.35149343172979e-05
-1.2856012814302e-05
-1.07659708861468e-05
-8.3111912114292e-06
-1.23072009277096e-05
-2.10505899332266e-07
-1.6746896974563e-05
-2.02846976922813e-05
-6.26994819187908e-06
2.9014247133139e-06
-8.44738757083012e-06
-1.45725826206232e-05
2.48062426721216e-06
-2.15154775250554e-05
-2.37896096243218e-05
-2.42584591218636e-05
-6.25473949409389e-06
-7.69772781831665e-07
-3.49134219438535e-05
-3.73910417688147e-05
-2.35702818012752e-05
-2.47650929838538e-05
-3.56060918732449e-06
-2.14627117482256e-05
-2.34944363308175e-05
-1.16593994272623e-05
-1.56935764164441e-05
-1.56622279358199e-05
-5.6678036386861e-06
2.24336923904754e-06
-5.02764766714924e-05
-3.88331872445395e-05
-2.68010811847502e-05
-3.36772681913426e-05
-1.01184788858823e-05
-3.70442202857427e-05
-1.87763415178196e-05
-1.79410485810622e-05
-2.99665430686081e-05
-4.32789935480822e-05
-1.89300460387435e-05
-3.00934719265388e-05
-4.3825029234462e-05
-3.72227372097943e-06
-1.4094703340945e-05
-2.21380295487395e-05
-2.18774516553623e-05
-1.78929091751931e-05
-4.26627680259773e-05
-9.27443365729737e-06
-1.38775947874772e-05
-1.89103111704434e-05
-4.29372110610446e-05
7.22868043718258e-06
-1.99104264315827e-05
-9.57801428741944e-06
-1.99598494791302e-05
-4.4957285075711e-05
-2.91175709955907e-05
-2.82219202197441e-05
-6.94355445506091e-06
-4.09952907654013e-05
-1.99335875178011e-05
-1.18252722331773e-05
-3.23013140927574e-06
-4.08544201560495e-05
-3.1965098736499e-05
-3.30111496019252e-05
-1.26814738125582e-05
-2.12768357164193e-05
-3.2377757619655e-05
-1.2796518903287e-05
-2.51558321592368e-05
-2.99790523110444e-05
-3.29884237967915e-05
-3.65234809192803e-05
-1.10643683788274e-05
-3.19046036132289e-05
-1.52255663783735e-05
-2.33158267394206e-05
-3.20430243825982e-06
-1.7457062204361e-05
-3.58351234507568e-05
-2.1144954262236e-05
-7.91659424218575e-06
-8.46455452943787e-06
-1.60101711985721e-06
-2.38231240385133e-05
-1.55722670719794e-05
-5.27420118759105e-06
-4.25463987648833e-05
-3.07763840140608e-05
-1.21196759156011e-05
-1.41081510768378e-05
-1.73158299417465e-05
-3.52528708981248e-06
-9.53257740567475e-06
-3.01144913535771e-05
-1.86024319725128e-05
-1.55171212216629e-05
-6.25707364845747e-06
-3.72713147137766e-05
-2.67267669364475e-05
4.11992628917749e-06
-3.6519974541338e-05
-2.32148457565514e-05
-7.74908379014449e-06
-6.93812260972187e-06
-2.15017083463962e-05
-1.99990936000285e-05
-3.98568051909644e-06
-1.39550228440169e-05
-2.08881657321175e-05
-3.5984453655908e-05
-3.74079994634581e-05
-1.3285437277129e-05
-3.25171115498215e-05
-4.77454913126916e-05
-1.19755940716333e-05
-2.94770251499986e-06
-3.51265841051085e-05
-2.6961304099746e-05
-3.1723525466406e-05
-3.56339853357648e-05
-2.79996462760668e-05
-2.34302075317511e-05
-1.27865819561165e-05
-1.27688457619423e-05
5.40577966593941e-07
-3.30543156074562e-06
-5.57892561049583e-06
-3.69190046447459e-05
-1.93661494220468e-05
-4.12191960652877e-05
-3.61942879443102e-05
-1.04632736551829e-05
-3.92740294080281e-05
1.61374070785363e-06
-2.31419484936927e-05
-2.90995907245396e-05
-1.29313849952836e-05
-3.42252993474565e-05
-6.36465129463408e-06
-4.6124394552168e-05
-2.34930073541225e-05
-1.59691304757748e-05
-6.3972517692773e-06
-3.43395777204509e-05
-9.91364950619677e-06
-2.53404171236914e-05
-2.82254551822682e-05
-1.41928635157e-05
-2.04910416593501e-05
-1.47538312346597e-05
-1.64237706690223e-05
-3.29947931827321e-05
-4.55243340719495e-05
-1.41579004292853e-05
-8.46584961699898e-06
-1.56676041826241e-05
-4.7090173686184e-06
-7.79775188218307e-06
-2.39633034380701e-05
-1.26207283381741e-05
-2.56592858332295e-05
-4.63086519303374e-06
-2.16539323419048e-05
-1.06565811735167e-05
-1.88783900920998e-05
-1.6605738904616e-05
-2.72558976489351e-05
-2.79908621435784e-05
-1.53024148510053e-05
-2.44500748748245e-05
-1.23082370344539e-05
5.33933015708686e-06
-2.47945090304194e-05
-9.73843273783195e-06
-2.79925858808007e-05
-5.65989594459011e-06
-7.13572269222698e-06
-4.77582851771841e-06
-1.29206194975208e-05
-2.15134896064372e-05
-1.88273859451302e-05
-3.14443658393331e-05
-1.93446910447217e-05
-2.28356012993527e-05
-2.09848733875938e-05
-2.65422020660341e-05
7.12407695769591e-06
-3.16020395774382e-05
-1.64544278089853e-05
-2.34183652058763e-05
-4.22460691567828e-07
-1.10474515616383e-05
-1.51702148328928e-05
-4.40453949830889e-05
-1.33739476862375e-05
-3.84603101712264e-05
-2.0185012690568e-05
-3.38050565220639e-05
-4.116270301349e-05
-3.32951033117973e-05
-9.96404367940018e-06
-7.0646922558197e-06
-1.58084327323155e-05
-3.31503698831446e-05
-3.69714398885515e-05
-2.67585825096198e-05
-4.82699714540515e-06
-2.63826552059433e-05
-2.51475985528518e-05
-2.34881572725676e-05
-3.24331954103767e-05
-2.54041033374819e-05
-2.57571786372769e-05
-3.65578982707976e-05
-4.15748686248858e-05
-3.27713152099712e-05
-1.58389546004941e-05
-3.30921813937234e-05
-1.84094968240391e-05
-3.09081276188636e-05
-4.72985857359365e-06
-3.76246240189618e-05
-3.13147989247356e-05
-1.77911915307241e-05
-1.14992521670936e-05
-1.05489161798271e-05
-5.16048220752663e-06
9.72798623013331e-06
-1.08049833059807e-05
-1.62069922992617e-05
-1.27584768643843e-05
-3.40074605465968e-05
-5.93221230637456e-07
-2.04513122358071e-05
-9.30862817273197e-06
-3.05917892451077e-07
-3.79427390745764e-05
-2.49898578443023e-05
-2.25026066285128e-05
-1.35643337307248e-05
-2.63789767904086e-05
-2.81488001498145e-05
-1.74047125292321e-05
-4.18673441171192e-05
-1.6894278687936e-05
-6.99914759855691e-06
-4.36157578488159e-05
-1.43196267953166e-05
-1.04681332833804e-05
-2.36174761547575e-05
-2.94652269242789e-05
-1.42799380764434e-05
-3.36937280859233e-05
-3.38450985205866e-06
-1.19906461917896e-05
-2.79121097865838e-06
-3.08985100295538e-05
-3.83738042059726e-05
-3.27236298264414e-05
-8.19905917339548e-06
-4.16213169490734e-05
-3.80964205793269e-05
-1.83132111822239e-05
-1.57988063699854e-05
-1.14186259683208e-05
-1.13694422803812e-05
-8.52068212671482e-06
-1.39987818183257e-05
-8.08175817097451e-06
-3.06193564810703e-05
-4.61224810960129e-06
-1.56117007564177e-05
-7.57589251979426e-06
-4.97038417161212e-05
-2.45556152360781e-05
-1.98204844494205e-05
-2.34387840622632e-05
-2.2540418236103e-06
-2.18432806963295e-05
-3.96623319867694e-05
-1.08352320032703e-05
-2.46446711726546e-05
-1.32535633122835e-05
-8.0402448612826e-06
-4.28761894416157e-06
-2.6052555568899e-05
-1.40830970561271e-05
-2.75137405021309e-05
-1.37786541592249e-05
-4.01473899639179e-05
-2.16012711462447e-06
-3.41736710593628e-05
-1.68627721903892e-05
-9.69967750200008e-06
-2.82692616753816e-05
-3.36274912647681e-05
-5.04406940698319e-06
-1.0985103402474e-05
-1.79436600874553e-05
-1.03723087155558e-06
-2.64494834567965e-05
-1.75715217262699e-05
-6.51280249418714e-06
-3.62797008794805e-05
-2.84355357310833e-05
-2.32207119612789e-05
-7.57664962483583e-06
-7.46518623507239e-06
-2.88096035508267e-05
-2.63657538555899e-05
-1.99795847431651e-05
-1.39413511569773e-05
-2.80834212833099e-05
-3.24450709485836e-05
-9.21505645795328e-06
-2.1659811803556e-05
-3.06384703720519e-06
-1.48951254331841e-05
-3.53820285556095e-05
-1.19191277099089e-05
-6.8554808092556e-06
-2.30773936746403e-05
-8.18589796131529e-06
-3.20112849684785e-05
-1.3858615304433e-05
-3.25584178054628e-05
-4.27485452400473e-05
-7.77779519687288e-06
-2.08580369331963e-05
-2.48406670792936e-05
-3.53058063832629e-05
-3.22115588923274e-05
2.24178601607865e-07
-2.79747106098849e-05
-3.15255210136347e-05
-3.31381418262242e-05
-1.73123551362684e-05
-3.37696721039704e-05
-2.33116718748855e-05
-1.43833496041544e-05
-2.64034307098742e-05
-2.40700460952279e-05
-4.7920163033441e-06
-2.54368030549607e-05
-3.08024685169975e-05
-2.15153069571937e-05
-3.2434035549666e-05
-1.68006730751388e-05
-2.61309949779525e-05
-5.63101877143778e-06
-2.54324690554408e-05
-9.15283907084481e-06
-2.14106887835791e-05
2.88479111243289e-06
-1.85683034918172e-05
-1.13517286378843e-05
-3.68072668970067e-05
-3.95425893018062e-05
1.65490841587795e-06
-2.0859621133482e-05
-2.6881458176004e-05
-3.56120996324155e-05
-1.76445064996115e-05
-1.51078278756886e-05
-1.15396418017908e-05
1.57911048896506e-06
-5.12296499242839e-05
-3.29637140402907e-05
-3.82786624320414e-05
-4.00144143416882e-05
-2.4106314600284e-05
-2.04810624171533e-05
-1.37760192214041e-05
-1.60814225768754e-05
-2.70943169597424e-05
-1.55253185446662e-05
-3.05102992201432e-05
-2.93165947064381e-05
-1.31961272139538e-05
-1.44648299622447e-05
-2.28847387230792e-05
-3.30943717101242e-05
-3.1413957863374e-05
-3.55581550517285e-05
-2.63788457315903e-05
-3.23329449620488e-05
-1.72601099599333e-05
-1.84925597740128e-05
-1.85321838462854e-05
-2.03510207968341e-05
-2.71285317154784e-05
-1.35575381678246e-05
-1.74223288213555e-05
-2.94005734959472e-05
-6.5549864953206e-06
-6.5417760828272e-06
-8.34298517203312e-06
-4.98097779950359e-06
-1.71451240070214e-05
-3.65605211317214e-05
-3.01577059005853e-05
-2.08245773270699e-05
-2.94640143579839e-05
-8.86482640631574e-06
-3.36447748005744e-05
-5.88891530151638e-06
-1.38007456651252e-05
-3.0484952205044e-05
-2.19273269699989e-05
-1.32674029530122e-05
-2.92155899997715e-05
-1.65281587278898e-05
-2.87415205679208e-06
-4.52664786139458e-05
-2.81216478091538e-05
-2.89201445675023e-05
3.47662830113813e-07
-1.03723376037372e-05
-3.48780952033749e-05
-4.5720479579162e-05
-9.83907167418134e-07
-6.85437460530712e-06
4.33572194751703e-06
-4.97743931656694e-06
-2.63373876724942e-05
-1.53569841913123e-05
-5.46586039167839e-06
-3.53522637571665e-05
-2.31183751862115e-06
-5.70613783769442e-05
-2.53605463001632e-05
-2.58977027860225e-05
-2.10068765963102e-05
-4.30110517677532e-06
-3.34720150430503e-05
-7.97791162225934e-06
-9.99176859851652e-06
-3.52497738567299e-05
-2.87276670081539e-05
-1.84611676990212e-05
-1.72034412527866e-05
-5.70828184593464e-06
-1.302831037955e-05
9.92706965396624e-06
-2.67417853575444e-05
-2.78673661111308e-05
-2.62212509137837e-05
-9.81163791545884e-07
-4.89775818766256e-05
-2.68316944903784e-05
-3.51532554391975e-05
-7.80097697277974e-06
-1.35055741445445e-05
-2.51330323698858e-05
-2.10818986039668e-05
-2.13701277846492e-05
-1.66777352589631e-05
-1.19207099592983e-05
-1.5126094082219e-05
-1.71596006238197e-05
-1.68442079537069e-05
-3.23488022251494e-05
-9.38989737527251e-06
-9.04188399808892e-06
-3.31414528419518e-06
3.79098625688841e-06
-1.68562260714434e-05
-2.72842050453105e-05
3.28082889409038e-06
-1.47491053193686e-05
-1.2104974202451e-05
-6.91706959729194e-06
-8.06979074374274e-06
-1.50616041659765e-05
-1.00133125554371e-05
-2.61836577033082e-05
-8.4180958968616e-06
3.93055390091089e-06
-6.44883182886584e-06
-4.92493438054354e-06
-1.74830276840795e-05
-2.12425968142528e-05
-2.14543363482301e-05
-3.3557547887471e-05
-3.06077319593848e-05
-3.12457909724282e-05
-4.49759252018216e-05
-2.17086735804071e-05
-2.8358251999988e-05
-4.12562425816295e-05
-2.01556899724537e-05
-3.03768165490626e-05
-2.1353923165231e-05
-6.83535874169608e-06
-3.47924940080407e-05
-1.53002982578664e-05
-1.78154960782015e-05
-7.40835291517197e-07
-1.78464395174837e-06
-2.62235053669052e-05
-7.81520233957469e-06
-2.58632561759976e-05
-2.90585991466282e-05
-2.0869433104429e-06
-3.73394299892427e-05
-2.18571425337009e-05
-3.69030650832944e-05
-2.52889221954158e-05
-2.81592030026237e-05
1.96112540400008e-06
-2.32221633530909e-05
-9.49433602509948e-06
-7.92455454733293e-06
-3.06849597045944e-05
-2.57424274219546e-05
-1.74204082058553e-05
-2.3179300970727e-05
-1.92245033724918e-05
-2.15495393029818e-05
-1.30616965652139e-05
-2.33395421677325e-05
6.77590041350338e-06
-2.72313629312718e-05
-1.97164391630316e-05
-4.17736163430952e-05
-1.75782396287307e-05
-1.91193122254604e-05
-2.56927316874424e-06
-3.93431245896338e-05
-1.08825000428832e-05
-2.74253730825804e-05
-2.58681438671046e-05
-1.3623935045862e-05
-1.67531316154474e-05
-2.03438536232351e-05
-1.56006928518619e-05
-3.59162980379982e-05
-1.65790525914333e-05
-3.62909119092675e-05
-3.66435826782887e-05
-2.63758093925983e-05
-2.01685666588219e-05
-1.35172188238779e-05
-1.07742812729688e-05
-1.69261994539297e-05
-2.0654334944478e-05
-1.85469527281386e-05
-3.90359522785488e-05
-2.2052797243438e-05
-1.22650767721245e-05
-6.76891443326424e-06
-4.84265883864669e-06
-2.78060471101704e-05
-1.33791103904287e-05
-1.73996749654829e-05
-1.77427031170814e-05
-4.88178392142201e-06
-1.35588117794797e-05
-2.74172051131784e-05
-1.89196768641267e-05
2.25207341494267e-06
-4.32942094099986e-06
-1.79917206406302e-05
-3.10306475107216e-05
-5.94853136933168e-06
-3.12904710894575e-05
-4.29495123143716e-05
-4.85347970664424e-05
-8.19980158648819e-06
-3.48327626426405e-05
-2.80504052252719e-05
-1.61515576280481e-05
-3.41097065139909e-05
-3.00394137619757e-05
-1.22995018178265e-05
-2.93911585456301e-05
-1.62862428959702e-05
-1.07033405925183e-05
-3.64118325001891e-05
-4.01461829407402e-05
-1.85097933437851e-06
-3.12302006547293e-05
-2.59545995094723e-05
-3.19896005432575e-05
-3.53918135122495e-05
-8.41341894543904e-06
-3.8757686887849e-05
-2.64676824567053e-05
2.23052231481708e-06
-9.06810085216298e-06
-1.52841185150923e-05
-2.8803152249882e-05
-8.40645280516657e-06
-1.77444790438363e-05
-1.02372403150429e-05
-8.49210645774049e-06
-1.93241544501157e-05
-1.34875886839434e-05
-3.06304137389396e-06
-3.14169748173405e-05
-2.06870977213693e-05
-2.15228962469962e-05
-2.17821043134425e-05
-4.61426884609623e-06
-3.58102979117904e-05
-2.45791183458998e-05
-1.68234076038181e-05
-3.4151730651158e-05
-3.94499714533677e-05
-9.40482827054488e-06
-1.46190086303835e-05
-4.66876504948979e-05
-1.72052885411072e-05
-2.49552934725556e-05
4.13854172320897e-06
-2.74318371690104e-05
-7.76791940134759e-06
-7.78062144282996e-06
-2.15006940908071e-05
-7.65082095491864e-06
-3.32489883003415e-05
-3.04873225266459e-05
-2.92274170372201e-05
-1.78137652272902e-05
-4.72190093815902e-05
-9.18032487710474e-06
-2.78255758518235e-05
-2.35404707604356e-05
-2.70709023045339e-05
-1.74458046742068e-05
-1.66675966476966e-05
-1.70890094442479e-05
4.7858412608214e-07
-1.02075507369113e-05
-3.43036837266159e-05
-3.70000225753497e-05
-3.9428477925598e-05
-2.92082005995428e-05
-3.72375861913978e-05
-2.75667035961044e-05
-1.59519190939232e-05
-2.519852707723e-05
-2.88213555036976e-05
-2.47776400993602e-05
-2.22318780143625e-05
3.46704780857481e-06
-1.20178285484022e-05
-2.3491396991345e-06
-6.87217153410354e-06
-2.63820648169627e-05
-2.84648011151802e-06
-1.73327954814866e-05
-2.0095018675834e-05
-1.77333328364276e-05
-2.09946361546267e-05
-2.98609501936059e-05
-4.2054889990843e-05
-2.58360867071025e-05
-2.46055910957113e-05
-2.84700404202996e-05
-3.13296180451395e-05
-2.44249290752426e-05
-3.49954990189552e-05
-1.88582119917616e-05
-2.03378663222136e-05
-7.00364549995475e-06
-6.0054610196566e-06
-1.08354681121679e-05
-1.98526110367296e-05
-2.21726833161255e-05
-3.09885318512788e-05
-1.4719697003791e-05
-4.67999625958635e-05
7.2790185726954e-06
-3.10656084373848e-05
-8.83511034486179e-06
-2.45075830657088e-05
-2.18705174176161e-05
9.53037115115356e-06
-2.22547954031677e-05
-3.84092155580769e-05
-5.31667164896388e-06
-2.28051712895527e-05
-2.5330556216001e-05
-1.25594369545556e-06
-2.25527098676484e-06
-3.00588360066342e-05
-3.49604425870336e-05
-2.23249295976755e-05
-1.83032934316451e-05
5.6726323325413e-06
-6.84205289307632e-06
-1.38823430292857e-05
-4.12763549789396e-05
-1.20165610110392e-05
-1.49375262981901e-05
-2.50432178523312e-05
-2.98088824765543e-05
-2.9472432115778e-05
-1.29764364240102e-05
-1.78847129629777e-05
-3.52569109143702e-05
-3.55603339656336e-05
-4.10525083230467e-05
-6.22047799715407e-06
-1.28487622506922e-05
-2.51235304167238e-05
-8.07905957576798e-06
-3.0723129704192e-06
-4.04733245346271e-05
-2.38144641804413e-05
-3.16444263544573e-05
-2.32193735620291e-05
-1.44665330997167e-05
-1.45199518782765e-05
-2.28174102553739e-05
-8.40616218647713e-06
-2.67191203386954e-05
-3.3395334984272e-05
-9.68109685086864e-06
-2.68500712820324e-05
-3.57272515069595e-05
-1.86445125865902e-05
-2.42604843618615e-05
-9.43851661421285e-06
-2.35824495208921e-05
-2.05118517260985e-05
-1.43970523067175e-05
5.73095362093533e-07
-2.88464327525615e-05
-1.4381656307395e-05
-2.16188910006361e-05
-3.21406335295152e-05
-1.6851698495255e-05
-1.15300519521389e-06
-1.65023664754648e-05
-1.5036599767941e-05
-2.54429613155737e-05
-1.07804714863111e-05
-3.29650734327944e-05
-1.15931712053134e-05
-3.01061949903058e-05
-1.25275735477985e-05
-2.85833695711307e-05
5.33931011999602e-06
-2.93924478386269e-06
-2.37758451155952e-05
-1.6304990933489e-05
-1.83134452605224e-05
-1.92082758263632e-05
-2.16196192800976e-05
-1.34940933597964e-05
-2.42888121657997e-05
-9.99805993122044e-06
1.01582856731896e-06
-3.58023827886787e-05
-1.40061960470581e-05
-2.1831705042868e-05
-2.09116444435003e-05
-2.50471190777748e-05
-1.14722572056653e-05
-2.7908713091025e-05
-3.41655831324356e-05
-3.24205872363436e-05
-1.98195212564784e-05
-3.01159947735395e-05
-2.56976313105324e-05
-8.41464345346583e-06
-8.01931825453195e-07
-2.13723837260839e-05
-1.77355684288529e-05
-3.23457825279711e-05
-4.75980484760364e-06
-2.08168944635739e-05
-2.60025189915858e-05
-2.02031471768265e-05
3.69894313463834e-06
-2.09570597177614e-05
-1.07932756935927e-05
-4.98879058630155e-06
-2.10234889307406e-05
-7.20461696098283e-06
-1.22996981825654e-05
-2.40857586700339e-05
-1.82341091639276e-05
-1.10519730251353e-05
-2.29411526523123e-05
-3.39319065442435e-05
-4.14418907392477e-05
-2.86055790519714e-05
-3.11443516852175e-05
-3.26356287119981e-05
-2.81574381124552e-05
-3.80061074362611e-05
-7.43134653473196e-06
-1.51097081151721e-05
-2.38039193545786e-05
-1.91959334496306e-05
-2.06463750813793e-05
-4.98067743855187e-06
-2.84491366410984e-05
-2.53794131181557e-05
-1.28718261827872e-05
-1.12875821037581e-05
-1.74481525017241e-05
-2.47476435241125e-05
-1.32840818626174e-05
4.94639996363465e-07
-2.53137234575098e-05
-3.61457539062477e-05
-7.9734440037248e-06
-3.58414099441548e-05
-1.70126466631966e-05
-2.29767143844099e-05
2.07844934021e-06
-9.7703977657938e-07
-2.54956245217578e-05
-4.30538108695476e-06
-7.52867537094972e-06
-2.45310889573685e-05
-2.6160342334198e-05
-2.53558877153577e-05
-3.55042874836085e-05
-2.92480936016519e-05
-4.78171772543541e-06
-1.62145425154602e-05
-8.45339763297071e-06
-5.93283189207671e-06
-1.02038136267949e-05
-1.76824425651503e-05
-4.49941268428557e-05
-2.79024712117771e-05
-1.69038279958337e-05
-1.84443257826405e-05
2.20089316410999e-06
-3.58124587182876e-05
-4.22523840713824e-06
-2.62014459504527e-05
-1.41016013624752e-05
-2.88474360898574e-05
-2.24739029881501e-05
-1.44981037217467e-05
-1.16973535572116e-05
-4.16628070119464e-05
-2.42364891597305e-05
-3.78176191575719e-05
-2.1846920561445e-05
-1.88922211167483e-05
-4.2289541953234e-05
-2.00197167195411e-05
-1.16428315123623e-05
-1.55105273970752e-05
-1.71102148374398e-05
-1.03231192702535e-05
-2.72388054757235e-05
-1.67522120977658e-05
-1.06168928215355e-06
-1.06836943042017e-05
-2.20161128024915e-05
-1.76923527759186e-05
-4.00152842653671e-06
-2.63384716646693e-05
-2.09580290295782e-05
-2.47418119230988e-05
-3.78909047953135e-06
-4.57638802821162e-05
-2.22064163588418e-05
-3.23401064051108e-05
-1.69982356647676e-06
-1.98942375982567e-05
-3.07490379143663e-05
-8.6207988162643e-06
-4.57047278973519e-05
-1.26583951015412e-05
-9.45802697765081e-06
-1.22494464463431e-05
-6.76494832297969e-06
-1.18287893774909e-05
-2.15138293955533e-05
-3.53570263921452e-07
-1.65903414231539e-05
-1.94007254593748e-05
-2.93273277194305e-05
-3.84875459058701e-05
-2.53180397283586e-05
-1.27679037102308e-05
1.65371296325989e-06
-3.15064250410062e-05
-1.51631776826892e-05
-3.41429467240942e-05
-3.19429586934469e-05
-1.8343358871011e-05
-1.49676262620799e-05
-4.1817399707043e-05
-3.45615425104768e-05
-2.15650507989336e-05
-1.46597870463369e-05
-2.90254433941129e-05
-2.29008663636209e-05
-4.43570226400363e-06
-1.51120434676118e-05
-2.44084099353473e-05
-1.75201220526982e-05
-3.28877424849439e-06
-1.91356603063198e-05
-2.44543691955808e-05
-3.08340354660421e-05
-6.31957802182865e-06
1.86764735582249e-06
-2.51840715628945e-05
-4.05874465560057e-05
-5.79214145116002e-06
-6.20426737221527e-06
-2.31653148011688e-05
-1.30695379072252e-05
-2.55721951549405e-05
-1.62685523565772e-05
-1.75794209808941e-05
-3.27951784377776e-05
3.9937297492709e-06
-4.8032408842576e-05
-1.26689790540954e-05
-2.85783220417009e-05
-2.91643809176197e-05
-3.04904029973243e-05
-1.61940426291091e-05
-1.65310894954115e-05
-1.77502901554046e-05
-1.68862848215983e-05
-1.51098415828235e-05
-2.47546354525418e-05
-1.55550667445098e-05
-3.70182180493472e-05
-1.98495908355566e-05
-3.30066289988965e-05
-2.82679565172301e-05
-3.63953325562905e-05
-1.89551270118291e-06
-2.89431837191618e-06
-2.48035708530052e-05
-3.31071898617432e-05
-2.68871775418309e-05
-2.17755614113612e-05
-1.6922723125987e-05
-4.1896196671667e-05
-8.27631098214644e-06
-4.5265071016425e-05
-2.44050113108583e-05
-3.03420275903748e-05
-9.26470434966433e-06
-6.04104791188207e-06
-2.69477147063656e-05
-3.31251243128007e-05
-3.28674520750951e-05
-4.54947582768442e-06
-1.96198532095643e-05
-3.20855810261177e-05
-1.88934175429175e-05
1.22588680192501e-05
-3.20194607220381e-05
-2.92549169118133e-05
-1.69511405202228e-05
-1.79657922723454e-05
-2.30386747361522e-05
-2.51617894766795e-06
-2.14219495674905e-05
-8.37560368701226e-06
-4.53015802492303e-06
-2.92497445138693e-05
-1.51832329242827e-05
-1.65994383668567e-05
-1.72681820380384e-05
-2.82491468907004e-05
-6.0587907742242e-06
-5.14652563328717e-06
-2.37596416758957e-05
-1.48239339891271e-05
-2.6532717023337e-05
-2.15724259691264e-05
-2.14370852253443e-05
-5.19621608683133e-07
-1.65015516420399e-05
-3.90055048723247e-05
-4.71568287841451e-05
-1.17177856747846e-05
-4.96331536797407e-06
5.99989470920279e-06
-3.40411037592787e-06
-1.58617876144061e-05
-2.23050006085434e-05
-5.2573832794097e-07
-1.38890063798848e-05
-1.5881946551955e-05
-1.65991168448385e-05
-8.65890097941e-06
-2.30266430447929e-05
-5.38983007631589e-06
-1.82828256840209e-05
-7.59346596935835e-06
-1.10755293172387e-05
-2.00124527905924e-05
-4.11890026731039e-05
-2.53931344633417e-05
-2.27288707138877e-05
-3.67453665860748e-05
-2.71982231345458e-05
-2.36199215818983e-05
-1.72421129910252e-05
-1.60580801388561e-05
-2.92008011350639e-05
-1.15003449402071e-05
-1.10374889896965e-05
-1.72173710431031e-05
-1.50110615781567e-05
-2.32734613205576e-05
-1.65606260775808e-05
-1.09181903575464e-05
-8.16439955108432e-06
-2.26811454097759e-05
-1.79751963267429e-05
-3.35980215633302e-05
-2.87664630793781e-05
-6.4751390246322e-06
-8.67933253449605e-06
-2.33812660771338e-05
-1.91304606082316e-05
-2.7800728036365e-05
-2.03242038583079e-05
-2.1113503309433e-05
-1.69728071434177e-05
-1.13972284552305e-05
-2.75535889109723e-05
-2.0805262608456e-05
-1.81840767928004e-05
-2.31120112360552e-05
-1.21427714457925e-05
-2.17956087764491e-05
-6.93183236492159e-06
-1.64021481855673e-05
-2.19632993081304e-05
-2.66395435655308e-05
-2.79336044245524e-05
-2.43508414798633e-05
-1.50948979978539e-05
-3.03725868693179e-05
1.46744292341703e-06
-1.74226974124238e-05
-1.59797381400362e-05
-3.09260086666426e-05
-1.28402970865331e-05
-2.77962053317972e-05
-2.20913433110819e-05
-2.52316879935375e-05
-3.33931058951428e-05
-4.31426255038258e-06
-1.13356274983269e-05
-4.60086361117179e-06
-3.61815386599217e-05
-1.92597521467354e-05
-6.85031943583611e-06
-2.49408940907285e-05
-2.43092741467496e-05
-2.97741053171694e-05
-1.66628274211706e-05
-3.35982968465494e-05
-5.80818612012022e-06
-2.11855709284792e-05
-3.25603057871439e-05
-1.50070540075736e-05
-3.33120049808682e-05
-9.81248447872238e-06
-2.7806555925547e-05
-2.54280694180189e-05
-4.00457762480411e-05
-1.97292264629934e-05
-2.43620242801498e-05
-3.92765096491491e-05
-2.86613121620014e-05
-3.61533730249108e-05
-1.54762186564185e-05
-2.3250310197811e-05
-1.0508725323792e-05
-3.63270289416336e-05
-2.15526790240125e-05
-2.67126856263693e-05
-3.39805480213638e-05
-2.73995416414982e-05
-1.25433463438e-05
-2.34504407490885e-05
-3.55346660751275e-06
4.84197676349107e-06
-1.26821743307919e-05
-1.66408330663517e-05
-1.32513745933976e-05
-1.74237611369273e-05
-2.7132252168317e-05
-1.00080646475865e-05
1.38801128613456e-06
-4.79366322811465e-06
-4.09467209777192e-05
-9.67643031646734e-06
-2.95111965083543e-05
-3.70932611160654e-05
-1.21156369535627e-05
-1.61101295975231e-05
-6.63876931802887e-05
-4.27903111442473e-05
-1.45809137261365e-05
-2.09191776164764e-05
-2.36103112503332e-05
-1.23044260049243e-05
-2.74317099312875e-05
-1.74525130575537e-05
-4.18528191070206e-05
-4.79910462191935e-05
-9.22933709907925e-06
1.26684319263922e-05
-8.29133046946742e-06
-1.00144795884526e-05
-1.54480588892683e-05
-3.59284345685427e-05
-3.83407234162465e-06
7.13083535402711e-07
-4.2457907849513e-06
1.33982888313913e-06
-1.43313639833506e-05
-2.22273577794337e-05
-2.00752353777219e-05
-2.13405122853863e-05
-4.37360539504636e-05
-3.18596016518206e-05
-2.22697899129523e-05
-1.64760313129057e-05
-9.80167343953047e-06
-2.65029700047925e-05
-1.13556397781274e-05
-2.05068350918999e-06
-4.51024726986712e-06
-3.86421172517228e-05
3.38299001238153e-06
-9.36464466864648e-06
-1.69059152545854e-05
-1.54042203731771e-05
-1.56647916424461e-05
5.53743725355176e-07
-3.22191241258804e-05
-2.47469273628494e-05
-2.12852970439465e-05
-1.2174001346477e-05
-2.7557376361822e-05
-1.35537097517188e-05
-2.36478180735356e-05
-1.40895444152719e-05
-2.11315433329138e-05
-2.80687658654043e-05
-1.95016997522243e-05
-3.1262410638707e-05
-1.35246057439842e-05
-1.9866531838228e-05
-5.22564066182267e-05
-3.44457449591643e-05
-1.5570686524755e-05
-2.68192933837793e-05
-2.51539739471396e-05
-3.34156561393907e-05
-7.79493212610364e-06
-6.15138013729569e-06
-9.7143038002001e-06
-2.61591704818902e-05
-4.09800151295442e-05
-1.68780050155096e-05
-2.74512480257805e-05
-1.90655686611729e-05
-1.09032394377124e-05
-1.08071269188026e-05
-1.97124128123989e-05
-1.95755294665013e-05
-1.39830282320124e-05
-2.88141449600057e-05
-9.65033886657074e-06
-1.20961051128583e-05
-4.60657475579408e-05
-4.75014039335461e-05
-1.60369393194022e-05
-3.90928862248652e-05
6.66134934551166e-07
-2.46738024719502e-05
-1.09417398779928e-05
-1.84598355123117e-05
