# Supplementary material for: Research on computational propagation and identification of mine microseismic signals based on deep learning
Source: PLoS One. 2025 Oct 22;20(10):e0334641. doi: 10.1371/journal.pone.0334641 (PMC12543183; doi:10.1371/journal.pone.0334641)
Supplement: S1 Data — (ZIP) [file pone.0334641.s001.zip › 000100500000959.xlsx_0.txt_24.txt.txt]

-1.58388535949669e-05
-2.15077732224022e-05
-2.11418698816849e-05
-3.49506384757218e-05
-1.11884524191458e-05
-1.87136663190574e-05
-2.0689629450443e-05
-1.32587590048077e-05
-1.45549469068411e-05
-3.26600026215841e-05
-8.41368599141565e-06
-2.39912831443553e-05
-1.447519485747e-05
-5.90461120601175e-07
-3.34679873338001e-05
-2.98303258262846e-05
-1.44082464201416e-05
-1.52797180104795e-05
-2.95258172954168e-06
-1.55722460537027e-05
-5.79559022555404e-06
-2.9146622834942e-05
-1.86177496925276e-05
-3.6413311794144e-05
-2.88815680082438e-05
-1.00512103442429e-05
-2.10977962504141e-06
-1.41292280088622e-05
-3.56129280381788e-05
-1.15860292169942e-05
-1.4675772385628e-05
5.95051435397443e-06
-1.60335625795345e-05
-1.17330872624846e-05
-4.86457319188899e-05
-4.10386382833934e-05
-2.09608704199965e-05
-3.182132825401e-05
-3.90649807583691e-05
-2.71721927716441e-05
-2.38335203106834e-05
-8.37991924429919e-06
8.43677083140608e-07
-3.75373523267638e-05
-3.06986017729716e-05
2.83529101386654e-06
-1.49407901488202e-05
-1.62405664887232e-05
-1.936554743829e-05
-3.03221621051637e-05
-8.51695401417308e-06
4.96563423147868e-06
-1.62700469468641e-05
-1.90702256633405e-05
-1.68250736474811e-06
-2.60964388788564e-07
-3.77323827556632e-06
-1.69129500880037e-05
-2.3641192944844e-05
-2.41162393342211e-05
-8.33856010060047e-06
-2.46601679185671e-05
-4.69323523701919e-06
-1.84958043526465e-05
-1.342686885687e-05
-1.20195235571254e-05
-1.92373333272964e-05
-7.79526816761498e-06
-1.12230128125747e-05
-2.09213383819007e-05
-1.93253360403614e-05
-1.70654571892558e-05
-2.06834685654196e-05
-1.22297601831586e-05
-4.56888420703989e-06
-2.5243287754188e-05
-4.30595402820929e-06
-3.51681462415418e-05
-1.06852396034679e-05
1.27326868686002e-05
-2.92841438440126e-05
-1.42750539012383e-05
-5.12114922780588e-05
-2.45381567787105e-05
-1.61038338605444e-05
-1.74620107335607e-05
-1.62495306595487e-05
-1.078689049855e-05
-2.35072925883369e-05
-2.86450267569795e-05
-1.53983430877616e-05
-3.08756904780435e-05
-3.58710149162689e-05
-1.56863577113884e-06
-2.31375755369475e-05
-9.42458824687343e-06
-3.5203953450283e-05
-1.0886452221329e-06
6.76231567858323e-06
-2.43239349248686e-05
-1.14822632471727e-06
-6.30942436489067e-06
-7.78578146501422e-06
6.15688149082144e-06
-2.40509004574178e-05
-2.22485290019785e-05
-2.57778001601406e-05
-1.70687101013838e-05
-1.62014057471833e-05
-2.37652793665218e-05
-1.36733933408517e-05
-3.87199178559182e-05
-6.99494679623373e-06
-3.08973596430061e-05
-2.68249472447779e-05
-1.06294390598115e-05
-2.80335709373724e-05
-3.88871444737754e-06
-1.93608187953718e-05
-2.20549721488676e-05
-2.98505649308599e-05
-4.39020912007137e-05
-9.30619290923181e-06
-4.47831499126229e-06
-1.63962354783906e-05
-2.46841439258076e-06
-2.11606086508004e-05
-2.45651523350858e-05
-7.5178783155039e-06
-6.76208879717582e-06
-9.61924388563931e-06
-4.5376366996294e-06
-4.0065873294015e-05
-1.69577228333406e-05
-2.01730840343583e-05
-3.4461915911678e-05
-2.67320780009703e-05
-1.60282987067407e-05
-2.59541926502317e-05
-1.65815776945454e-05
-1.68672839499183e-05
-1.44864492801731e-05
-5.40133456198048e-05
-2.92596069062431e-05
-1.18492265422427e-05
-1.45509230781795e-05
-2.6977462350885e-05
-1.72692789216327e-05
-5.33132248964176e-06
1.69665412065947e-05
-2.96624975622988e-05
-1.18678550336393e-05
-1.90734159665622e-05
-6.26831157777814e-06
-2.67375362795467e-05
-2.56533046841329e-05
-1.60950445658327e-05
-2.28018969693339e-05
-2.09803760745086e-05
-1.13475457635116e-05
-2.13897695900742e-05
-1.46534786194187e-05
-2.66836171004333e-05
-2.73534425638832e-05
-1.31538203253582e-05
-2.07433907910551e-05
-1.2909390042218e-05
-2.0916088887308e-05
-5.95905700220953e-06
2.02296639454364e-06
-2.4399602947936e-05
-2.42323169197109e-05
-2.9123908879264e-05
-8.0621673746085e-06
-2.73218085377814e-05
-2.92048987124218e-05
-3.0136443208068e-05
-2.75045705069417e-05
-2.43215556451476e-05
-1.51156521802963e-05
-1.27191383061534e-05
-2.8362789246205e-05
-3.34802094346922e-05
-3.15820538861781e-05
-1.57138454286905e-05
-3.92763072206647e-05
-1.90860041860364e-05
-1.51516477971561e-05
-1.454049817068e-05
-2.58232012275569e-05
-3.62232868110161e-05
-1.06874977859756e-06
-3.58383076766706e-06
-7.2589539983681e-06
-8.44943390977869e-06
-1.62331093370854e-05
-1.35463265542976e-05
-3.19642010476488e-05
-3.57285775612362e-05
-2.9060338748311e-05
-8.68784751293268e-06
-3.04056339129464e-06
-2.58468231947543e-05
-1.0824821013292e-05
6.6465337046244e-06
-2.62941868196109e-05
-7.27641080022889e-06
-2.19739280740815e-05
-8.36008223719307e-06
-2.14723119664727e-05
-1.34505620070381e-05
-1.1687263747177e-05
-2.27045503070038e-05
-1.79932660018724e-05
-2.03824560551203e-05
-1.88991501725482e-05
-8.65465658653818e-06
-3.60579779785931e-05
-3.29228987781718e-05
-9.7517205481303e-06
-3.03651946338971e-05
-2.23450802966787e-05
-2.91419182540675e-05
-1.07887994253622e-05
-2.89851191488336e-05
-2.66320493339746e-05
-2.71369694923382e-05
-3.01477158522996e-05
-1.71997795005447e-05
-2.0762900461139e-05
-4.00369400376639e-05
-3.73110421039439e-05
-3.45198623981757e-05
-2.36503873898617e-05
-9.899841761839e-06
-2.19745646160172e-05
-1.8900027041902e-05
-2.27929928556926e-05
-2.79392795279719e-05
-5.26838674337337e-06
-1.00891514067727e-05
-2.91914173996462e-05
-1.35833662922144e-05
-6.30578208118852e-06
-3.15087793573554e-05
-2.74910642732999e-05
-2.41034805661852e-05
-3.77792962019415e-06
-4.24109119215091e-05
-4.02872067851808e-05
-2.31427087952781e-05
-2.7316810198954e-05
-2.61783514088973e-05
-1.04192556936654e-05
-3.90468471168492e-05
-2.40548467448996e-05
-3.90719490019875e-05
-4.75970760236427e-06
-2.16433422500379e-05
-2.51647620924276e-05
-3.06832996980045e-06
-2.12266910471354e-05
-1.74146300994251e-05
-3.55787782877311e-05
-3.37547045425746e-05
-6.79173370501175e-06
9.35665165506105e-06
-2.83310629310401e-05
-1.45222231061451e-05
8.05181099905883e-06
-2.02892763394254e-05
-9.55461892692092e-07
1.01685168355361e-06
-2.08428120285707e-05
-8.25509711931383e-06
-2.8930794082398e-05
-2.97393063877574e-05
-2.21790942877945e-05
-1.56016572605389e-05
-1.03442502529578e-05
-2.14029764155402e-05
-1.8086709095016e-05
-1.88710422401793e-05
-2.03851511294383e-05
-7.68161058504958e-06
-2.99286745752819e-05
-3.60728897476998e-05
-2.4335533584438e-05
-1.1519370859858e-05
-3.28259230392517e-05
-3.38705854295136e-05
-2.35620628018119e-05
-1.79681672070898e-05
-3.3862343169593e-05
-3.61955800651731e-05
-3.91553939959786e-06
-1.27615331985919e-05
-1.27833752067434e-05
-1.76837400885347e-05
-2.68451370539201e-05
-1.63574992146786e-05
-1.60612756951816e-05
1.02710249329108e-05
-2.23490124428764e-05
-9.02610927456712e-06
-7.21648125135129e-06
-2.45872574097157e-05
-4.6908593500566e-05
-2.36963524762575e-05
-1.89852263482542e-05
-3.29167655201284e-05
-3.42495022829052e-05
-2.16363947170347e-05
-2.72546965225851e-05
-3.24206957313333e-05
-3.75010117628671e-05
-1.56183483058129e-05
-2.61794395381268e-05
-3.53168497320114e-05
-1.86482892377526e-05
-3.43599692801291e-05
-3.06934497730974e-05
-2.71816759981064e-05
-3.02934700019721e-05
-1.05012464504712e-05
-1.86848321645683e-05
-2.46016385960119e-05
-1.22122086769622e-05
-6.15835882579846e-06
-8.578874611779e-06
-2.47513847763345e-05
-1.75576074695185e-05
-2.1680378747183e-05
-5.9782668438415e-05
-3.34771529339003e-05
-4.08711387330062e-05
-1.8209944836121e-05
-1.23509769706552e-05
-2.51380838118976e-05
-1.06165949921558e-05
-2.06319875117181e-05
-1.72280461773315e-05
-2.03788027653761e-05
-2.27725660562936e-05
-2.15741796012635e-05
-2.89349208686603e-05
-2.62866543456933e-05
-3.89057477156142e-06
-3.4615172257994e-05
-3.64189307736273e-05
-1.7682390286135e-05
-2.67493290261287e-05
-3.4392908217728e-05
6.25672317700725e-06
-1.14005553512544e-05
-1.43865604838263e-05
-1.21331952495736e-05
-2.2102558574339e-05
-3.25577910443767e-05
-3.09419490045376e-05
-3.20662563689595e-05
-1.86553537721925e-05
-1.13860073928062e-05
-8.20324818963682e-06
-2.81948907532998e-05
-4.55432998647487e-05
-1.47949015927408e-05
-2.97711645913174e-05
-6.79341657279178e-06
-1.61045057815224e-05
-1.72714716160464e-05
-1.1932439873114e-05
-2.99387909891445e-05
-1.81229442923881e-06
-1.51905166563983e-05
-1.75533053973069e-05
-1.28542414357713e-06
-2.2501994279959e-05
-2.76742450428064e-05
7.56021678105634e-07
-3.48428637034709e-06
-3.60661955774411e-05
-2.40896236431004e-05
-1.28071336799016e-05
-3.52578706424621e-06
-1.83540958033227e-05
-2.97492053731105e-05
-2.32360061220337e-05
-1.75307189028845e-05
-1.34269365171391e-05
-1.89519556552037e-05
-1.65945450204798e-05
2.99240885251441e-07
-2.67256485266324e-06
-3.30605352887152e-05
-2.83116800864901e-05
-2.92334304341868e-05
-3.16203814711959e-05
-2.76004954829047e-05
-4.14159616155501e-05
-5.69060874300439e-05
-1.35350623363809e-05
-1.41342203273454e-05
-2.98800552473413e-05
-9.08581002961068e-06
-5.02385641593577e-05
-3.01598185094972e-05
-1.96390859048946e-05
-2.52698031803017e-05
-4.2612567799772e-05
-2.78525613769066e-05
-1.65299599892642e-05
-7.30960019091471e-06
-2.46294223223803e-05
-3.4416661334085e-05
-3.06602015084377e-05
-3.75518758372128e-05
-3.3172736786315e-05
-2.68188427612504e-06
-1.50741018241987e-05
-3.09167532637404e-05
-1.38671021441013e-06
-3.12268444998595e-05
-2.62276810385071e-05
-1.87577670483288e-05
-2.72674688712987e-05
-5.82040236599356e-05
-3.17714219790029e-05
-2.51774685286923e-05
-3.22095350034896e-05
-2.45391786500176e-05
-4.61261839704449e-06
-1.12442800703415e-05
-2.58123659916894e-05
-2.40467563767923e-05
-2.6589979414562e-05
-2.78013071181662e-05
-2.46054883016172e-05
-3.56287323089e-05
-1.34391339779488e-05
-2.85085700747859e-05
-2.13706539717037e-05
-1.11796512772674e-05
-1.45535496652867e-05
-4.49310648740879e-05
-2.12101227650319e-05
-1.88925414827078e-05
-1.51058994686333e-05
-2.20081265127915e-05
-4.28929063774093e-05
-2.44459144084521e-05
-8.35972458750767e-06
-1.32194767171204e-05
-2.27416718799125e-05
-3.62383217941729e-05
2.40148999389272e-06
-4.10967470468088e-05
-2.43778417941021e-05
-2.44758738711321e-05
-1.43371758854519e-05
-4.08666869307505e-05
-2.2545976032875e-05
-3.90093084686166e-05
-1.91655385871974e-05
-1.99224716225597e-05
-1.17738156285301e-05
-1.30539965822908e-05
-1.26206478862919e-05
-2.18815276146646e-05
-2.56306725150435e-05
-2.20277404035827e-05
-1.60588537949232e-05
-1.88304894236586e-05
-8.86086286113737e-06
-1.83670275333296e-05
-2.27966535187947e-05
-2.93624619690305e-05
-5.39017280353057e-05
-1.80256675935693e-05
-1.82718918562765e-05
-3.46697114042663e-05
-1.82719671233224e-05
-1.66549707048186e-05
-3.00114416922137e-05
4.48387907089455e-07
-1.79867286125053e-05
-1.65666060583881e-05
-1.89868876780678e-05
-1.04908268980113e-05
-1.69478411437993e-05
-2.20246789075202e-05
-1.86813165242687e-05
-2.93777849223146e-05
-1.59663287208625e-05
-2.47698835673425e-05
-1.38558054417489e-05
-2.32603577171692e-05
-1.71047666807913e-05
-1.51778732869973e-05
-1.78755748060861e-05
-1.57630715764376e-05
-1.40611506136105e-05
-2.21693285252713e-05
7.31092903960625e-06
-2.82241930166664e-05
-1.19937122504254e-05
-3.32054703944332e-06
5.61977276903508e-06
-3.48172812395237e-05
-2.57668899522351e-05
-2.90605515360368e-05
-2.13191968191907e-05
-3.63820165177873e-05
-1.91238201983064e-05
-3.41655693797165e-05
-1.71554133760163e-05
-2.41004346349306e-05
-4.47669086362262e-06
-1.28694421602892e-05
-2.26674842644931e-05
-1.79245500826683e-05
-3.31809728231615e-05
-9.23347583398768e-06
-4.75490764935501e-06
-2.48356455114665e-05
-1.74906580873533e-05
-8.6468712002607e-06
-7.01479655167595e-06
-6.04756986436398e-06
1.36027547728492e-05
-1.53441931347863e-05
-3.60347131034953e-05
-1.5956726052186e-05
-1.0442101896983e-06
-1.98544360918967e-05
-1.63570516913937e-05
-1.98170029441057e-05
-2.03395979055948e-05
-1.42144554315022e-05
-3.16381857849128e-05
-1.34262605008251e-05
-2.54477678006521e-05
-3.18033720403506e-05
-6.98680833713992e-06
-3.39910168965265e-06
-1.59035043301669e-05
-2.12301633441632e-05
-2.46293465168709e-05
-3.87779869604799e-05
-1.77872800971779e-05
-2.51667927290124e-05
-8.84432418968026e-06
-3.57250893388254e-05
-1.30577609628451e-05
-1.49339237961089e-05
-2.97629489353035e-05
-1.11965536778349e-05
-4.13794362578263e-05
-2.92275952478004e-05
-6.65459309396474e-06
-2.21048856767185e-05
-3.38038582343394e-05
-2.47020176284803e-05
-2.31648046322064e-05
-2.61993313470943e-05
-1.63681518528435e-05
-4.5760494213722e-05
3.15264933729302e-06
-1.43122979424008e-05
-2.04000629016336e-05
-2.10618105559231e-05
-3.810709837019e-06
-2.15128336288932e-06
-8.33159823349518e-06
-4.19999079207113e-06
-5.23885860066413e-06
-1.89411259011899e-05
-6.2911311928668e-06
-2.01190714092153e-05
-1.60367935106291e-05
-1.92857068377377e-05
-2.25304368959202e-05
-2.77433938929226e-05
-1.45343323070669e-05
-2.5520579360189e-05
3.83676141591632e-06
-3.18983868945373e-05
-2.62180364829494e-05
-3.29345573525792e-05
-2.23580142285371e-05
-2.02883437510289e-05
-8.76311014233095e-07
-4.51259177477172e-05
-3.49918292361941e-05
-3.22695735376873e-05
-1.55341196705849e-05
-1.43018715557415e-05
-1.14066249375575e-05
-1.6460686870822e-05
-8.72256997079338e-06
-2.26942481405476e-05
-7.11114002402009e-06
-3.54774350125807e-05
-2.41516392999045e-05
-1.16818091777004e-05
-1.14671088390054e-05
-1.70587052510506e-05
-9.71421055070691e-06
-3.09497271217602e-05
-3.74332932899991e-05
-2.41410363811826e-05
-1.63662381879126e-05
-9.89132226836133e-06
-1.02003901688902e-05
-9.68286383207061e-06
-1.37976539895637e-05
-1.89496672028023e-05
-3.88823133892393e-05
-1.20497135426611e-05
-1.45465021915895e-05
-2.52987400302393e-05
-1.70442386757898e-05
-3.64872322734618e-05
-9.36438944843322e-07
-1.36897002203265e-05
-3.29280787513622e-05
-4.61508928412953e-05
-3.20990216424889e-05
-6.61900239175729e-06
-1.6818977939058e-05
-2.6000237324746e-05
-1.69344631341725e-05
1.0410054777636e-06
-3.74130157858982e-05
-3.48455727875257e-05
-1.46093388663126e-05
-2.14769797835727e-05
-3.99109519714897e-06
-4.00114888173328e-05
-1.10676436806866e-05
-1.32175932768048e-05
-3.69652509811958e-05
-2.64021193615287e-05
-1.3511013379341e-05
-2.18500038357535e-05
-1.0602067311843e-05
-2.5672378133801e-05
-1.08905016556992e-05
-3.46184647945276e-05
-4.34900511042662e-05
-1.49491109587658e-05
-2.29846600836398e-05
-2.3503655594466e-05
-3.95766357752283e-05
-2.00225142396299e-05
-4.2679875402733e-05
-1.96152128751077e-05
-2.07790663847323e-05
-2.50726673981678e-05
-1.99173828842405e-05
-2.00438501781914e-05
-2.20069664069382e-05
-1.80256999563915e-05
-1.32125201027091e-05
-3.87378729250616e-05
-3.30011117241646e-05
-9.4077772300377e-06
-3.10045428309566e-05
-2.99778959852508e-05
-2.10760000138449e-05
-1.33946864403521e-05
-3.93947309008253e-06
-1.57212581939985e-05
-5.2360140052774e-06
-4.03313261002626e-05
-1.40263044100723e-05
-1.06237704990543e-05
-2.10007427821491e-05
-1.98324417302584e-05
-1.21318167133265e-05
-3.23765742799843e-05
-4.26687226011368e-05
4.47387536424021e-06
-1.48057351923148e-05
-2.73012461412354e-05
-1.14467710540752e-06
-1.55040525739748e-05
3.64470094610923e-06
-1.79594070243885e-05
-2.66422611714058e-05
-3.83035527883168e-06
-2.52935637224309e-05
2.97817370452386e-06
-8.14016003621408e-06
1.67611679551697e-06
-2.87810407044734e-05
-1.8685412099571e-05
-4.35575230306677e-05
-1.47435871233732e-05
-1.42059217882583e-05
-2.04917922237378e-05
-1.19793288604088e-05
-2.83826746161721e-05
-1.60481319175783e-05
-3.29716761102866e-05
-3.56259248600198e-05
-1.54833139169263e-05
-1.81699384116206e-05
-5.02792151521693e-05
-1.14558787972368e-05
-3.11908694289378e-05
-2.14755850304537e-05
-2.045818778925e-05
-9.32338284561061e-06
-3.00334413213431e-05
-1.49569946257095e-05
-1.73695461824426e-05
-1.1187944137397e-05
-1.66058535083697e-05
-2.92513570447793e-05
-3.21040615475544e-05
-1.02918882717901e-05
-1.60879502654488e-05
-3.45331729436797e-05
-1.64952461437242e-05
-1.67872676405665e-05
-2.51896455378258e-05
-2.10061967302498e-05
-2.82907334767403e-05
-3.24648647490184e-05
-1.78719737234396e-05
-2.18065120410022e-05
-4.28049847181027e-05
-1.86808585944471e-05
-2.38037642555919e-05
-2.94608105368718e-05
-9.70942830220923e-06
-2.71130745885157e-05
-1.6764761726742e-05
-2.02878502493835e-05
-9.72873571831131e-06
-1.23327987755102e-05
-2.84710142717084e-05
-1.08533385779786e-05
4.9379745379692e-06
-1.48288695628742e-05
-2.11999927504707e-05
-2.45547229064153e-05
-1.71143584533283e-05
-1.79517899984385e-05
-2.78942788766012e-05
-1.45374224981366e-05
-2.56462662456332e-05
-1.50230316374315e-05
-1.91297801763428e-05
-1.88923152011114e-05
-1.54428138284782e-05
-2.47273422321751e-05
-1.49312463383324e-06
-1.94342076042872e-05
-3.6691205963474e-05
-1.3494847966675e-05
-2.72606369356418e-05
-3.54877796529223e-05
-1.65155806886376e-05
-2.50494390844554e-05
-1.16440369310569e-05
-1.43270865653516e-05
-2.69194152966829e-05
-1.18383962015408e-05
-3.05748580392063e-05
-1.67188656847829e-05
-1.23022644896494e-05
3.81017346762895e-06
1.99648653743937e-07
-1.45651464143299e-05
-1.92714316865125e-05
-1.67859478480968e-05
-2.48036451845857e-05
-4.39568479449698e-05
-3.82237952574602e-05
-1.08028775172222e-05
-2.78903457917413e-05
-9.95696046309626e-08
-3.51698962923245e-05
-8.74487492088926e-06
-4.99025720394105e-05
-1.43947492332508e-05
-1.01879831722978e-05
-3.70742881287157e-07
-1.15639897800271e-05
1.14492025060748e-05
-9.22879061031763e-07
-2.30744367359377e-05
-2.85199563206445e-05
-7.13959240736129e-06
-1.88192168527027e-05
-1.47166276188484e-05
-1.87800759890847e-05
-3.68495609397656e-05
-1.52753409410665e-05
-1.58591393268468e-05
-3.33238245644208e-05
-2.31764767395694e-05
-7.90622325798828e-06
-1.87120502072962e-05
-1.12580669631136e-05
-2.91195774046913e-05
-4.76734294657699e-05
-1.72366487305422e-05
-2.43131290943514e-05
-2.59927568510685e-05
-3.24323311372851e-05
-4.13394085831916e-05
-1.30591908799747e-05
-8.51960590191582e-06
-3.65334311135186e-05
-1.20309373827436e-05
-3.68585249587316e-05
-1.13598816822028e-05
-1.81314229070203e-05
-2.24152175948082e-05
-2.64016795035357e-05
-3.19919011343799e-05
1.17996387937975e-05
-1.47796670466214e-05
-1.45657536300266e-05
-1.44287236583163e-05
-1.32917412727129e-05
-8.41745699984384e-06
-2.36516080105597e-05
-2.94215633317808e-05
-2.87914373057164e-05
-4.51225212998694e-05
-3.12392748030907e-05
-3.0649974087713e-05
-4.24011184249007e-06
-2.40752390881449e-05
-3.43814156537624e-05
-1.48215032072975e-05
-4.41418401466855e-05
-2.47280605000073e-05
2.40420801642186e-06
-2.21168369715859e-05
-3.65260869418608e-05
-7.67951484177689e-06
-8.66515822847223e-06
-2.67557746448023e-05
-2.31438648489628e-05
-1.60340402081329e-05
-1.95130958913829e-05
-2.39767683120992e-05
-1.3536716455935e-05
-2.98230215946357e-05
-3.08080384460801e-05
-2.62903829251493e-05
-4.49949340381301e-06
-7.94704925053086e-06
-2.018640130608e-05
-9.68786753861211e-06
-3.02741353101148e-05
-1.21262663675557e-05
-9.69271985413743e-06
-2.54596047040256e-05
-8.52778868067788e-06
-2.70914949507142e-05
-3.21475776285535e-05
-6.56818935545622e-06
-2.00437610750321e-05
-1.58866827632612e-05
-3.61564183977003e-05
-9.24938457520259e-06
-6.81583484608207e-06
-3.84640166240163e-05
-2.76008737115814e-05
-2.18734617622988e-05
-3.44617358075212e-05
-2.70752100124099e-05
-4.26739281975054e-05
-2.55719939694916e-05
-2.83752161414632e-05
-2.68412911778655e-05
-2.13474333811967e-05
-1.75276965310977e-05
-2.15360895502571e-05
2.28824152477515e-06
-2.34491080191848e-05
-3.58953173316758e-05
-2.63846121825494e-05
3.12610667958243e-06
-2.54739773505662e-05
-3.71727108486905e-05
-1.69335218123305e-05
-1.32430494440938e-05
-2.16332040494315e-05
2.08893132031796e-06
-3.83037937044468e-05
-2.06479081833371e-05
-2.97561653354368e-05
-3.23046340846413e-05
-2.63452550454125e-05
-1.95784725551375e-05
-1.27792675513066e-05
-7.82025876540819e-06
-3.20324840281886e-05
-2.05055009840461e-05
-2.66510182109073e-05
-1.8731463389213e-05
-2.52868964587176e-05
1.36365184535058e-06
-2.0698848127583e-05
-1.40476057717698e-05
-2.62734107195902e-05
-7.62935593063815e-06
-1.45548429750626e-05
-9.94954087275334e-06
-1.13136222761113e-05
-2.39007810907916e-05
-3.93300148336319e-06
-6.66907879844441e-06
-2.6680670034179e-05
-1.35839555131415e-05
-3.57409800458928e-05
-3.51573170085899e-05
-2.13709188909316e-05
-7.63085882980762e-06
-1.02348485908104e-05
-1.73988953365329e-05
-2.9051922516111e-05
-1.4545677978908e-05
-1.21854316408518e-05
-2.24142370308277e-05
-1.44009122972788e-05
-2.75956064274458e-05
-1.93299836723012e-05
-1.78914190072007e-06
-1.12282219272534e-05
-2.35295030821975e-05
-7.83208392157086e-06
-2.30295437305602e-05
-4.16102021548811e-05
-1.64774110156137e-05
-1.50478742752537e-05
-2.33319427430454e-05
-2.95054290918906e-05
-3.12461951876905e-05
-2.31580085614879e-05
-6.42581931924971e-05
-2.4427452502074e-05
-3.19965998333556e-05
-5.04898811205112e-06
-1.27121751764879e-05
-3.25559431328184e-05
-1.02631745270268e-05
-5.17621390560978e-06
-1.99984576872863e-05
-4.00381410905216e-05
-5.641748970185e-06
-3.4945638142996e-05
-2.08692172467323e-05
-2.77198091368664e-07
-1.3016651214547e-05
-1.82200500702388e-05
-2.5846080026203e-05
-8.1283997704867e-06
-1.8801900062901e-05
-1.18388169798295e-05
-3.31487207232787e-05
-2.44339032689926e-05
-2.23651835368808e-05
-3.25235483117874e-05
-2.66013553296267e-05
-2.68497108443134e-05
-2.33845178987484e-05
1.1021508209823e-05
-1.41893892619714e-05
-4.50330322897613e-05
-1.22212351830461e-05
-2.46642612319396e-05
-1.18605714451451e-05
-2.08267985683762e-05
-1.28520200663464e-05
-2.97880801785107e-05
-1.0207524953735e-05
-2.37508379746529e-05
-1.08614243315622e-05
-3.72662022454275e-05
-1.75875295236168e-05
-3.82643914990412e-05
-1.69549802292015e-05
-1.04570157146738e-05
-1.34052976242936e-05
-1.0159921119915e-05
-3.5625345610332e-05
-3.73557810631678e-05
-3.73799725970515e-05
-1.7710381595392e-05
-2.1965151219505e-06
-1.12710692429411e-06
-3.93254062069665e-05
-1.65734331078115e-05
-2.05575177389359e-05
-1.95436139697903e-05
-7.77428453553494e-06
-3.54437581131368e-06
-3.44062352567202e-05
-2.16793268226642e-05
-1.60481280392442e-05
-1.31529951318232e-05
-3.92885488453272e-05
-2.61153548040581e-05
-1.57368335630195e-05
-1.69340690411241e-06
-1.8538139568306e-05
-1.43435314243076e-05
-1.11640509222282e-05
-2.65709754243904e-05
-1.06127358194829e-05
-3.76932381178246e-05
-6.00908044943972e-06
-9.1719563422982e-06
-4.04322103520198e-05
-2.35243929137025e-05
-2.66322906963837e-06
-3.01629429539286e-05
-2.38339014969117e-05
-8.35461462339842e-06
-3.44539268479612e-05
-1.24148468173917e-05
-9.15680781704282e-06
-1.56970670452297e-05
-3.8678554459906e-05
-2.41491870198192e-05
-6.31657997434776e-06
-1.41130819601685e-05
-5.77306420874967e-06
-2.26791467231543e-05
-2.91276568152479e-05
-2.93014948926338e-05
1.51090895356512e-06
-3.52454041973903e-05
9.18553593588688e-06
-7.24993277571337e-06
-3.05191635190408e-05
-6.76587085670872e-06
-2.15403451868308e-05
-1.24652613073412e-05
-1.66546098153571e-05
-1.10167096283687e-05
-3.45606939045517e-05
-2.20824422114622e-05
-2.68548854383827e-05
-1.62586164895121e-05
-3.29022767550668e-05
-9.36939971530415e-06
-2.84015061750583e-05
-3.15848507284692e-05
-1.62204924210373e-05
-9.30568617704518e-06
-2.08767851050513e-05
-8.30674214993536e-06
-1.97093170215812e-05
-3.76049879952114e-05
-9.95376159880347e-06
-3.80237300495457e-05
-2.51837424631086e-05
-2.42095021030081e-05
-2.60153770140274e-05
-1.34705848671708e-05
-6.66632510387051e-06
-9.33699671536613e-06
-1.29143766506735e-05
-2.5471402785531e-05
-3.2658865695135e-05
-2.37641488193685e-05
-3.57051624290805e-05
-3.08424589516013e-05
-1.47240814176947e-05
3.23047723302795e-06
-2.35777845331493e-05
-1.89469441679588e-05
-1.55080113718251e-05
-1.84937557210917e-05
-2.58326171105157e-05
-3.67760686297905e-05
-2.99742655923418e-05
-5.34631826417823e-05
-1.1467117510122e-05
-1.76577207817658e-05
-1.67669621220248e-05
-3.33695974564164e-05
-2.54964811557807e-05
-1.03014096564878e-05
-1.59572063009711e-05
-2.42802492306839e-05
4.56202942505906e-06
-3.39627720844399e-05
-2.26437086663039e-05
-4.44975683619555e-05
4.6219026431614e-09
-1.45615212941323e-05
-3.88728280600464e-05
-1.4201418473274e-05
-2.20984012341836e-05
-3.00407863124996e-05
-2.348496955425e-05
-8.79581111908912e-06
-2.56200940512584e-05
-4.87656522269709e-06
-3.35944924601564e-05
-2.19647213431979e-05
-1.50811147844608e-05
-7.8285422153894e-06
-1.41720574760582e-05
-1.12832604270717e-05
-1.67899434242747e-06
-1.64035371748786e-05
1.25781386899906e-05
-4.82458471258357e-05
-1.35486371058887e-05
-4.23065437317422e-05
-2.59304087135574e-05
-3.16503647969163e-05
-2.99297624250999e-05
-2.19649449014438e-05
-2.86671781448577e-05
-3.15221197030593e-05
-3.93009067583712e-05
-5.61148453784186e-05
-2.6225599586883e-05
-2.63245476803097e-05
-4.50910157419152e-05
-1.12145985215332e-05
-2.32330592062795e-05
-2.03894521069822e-05
-1.17913546262107e-05
-1.540271379564e-05
-9.7035444384285e-06
-4.3386514139368e-05
-7.92370810271761e-06
-1.07564011775294e-05
-1.28368971614141e-05
-1.77924808282498e-05
-1.14829003689483e-05
-3.19174596680861e-05
-2.78289903655428e-05
-1.91929559596002e-05
-1.89293614086626e-05
-3.89720254797925e-05
-8.41394359714067e-06
1.01151464053666e-06
-2.80585659454662e-05
-3.36892179892947e-05
-2.19874678996827e-05
-2.74285270308941e-05
-7.82132718306372e-06
-3.30795076819593e-05
1.23017837769153e-05
1.01691339838017e-05
-1.52031753085033e-05
-2.84978473138459e-05
-2.30421013019993e-05
-3.36105062477719e-05
-1.307401995268e-05
-1.24112355187563e-06
-1.73446181124826e-05
-2.8313406686652e-05
-2.07710563647875e-05
-2.29668816850092e-05
-1.7282868709329e-05
-1.12777855083781e-05
-1.16311788286418e-05
-1.60723261267379e-05
-1.98523717010791e-05
-1.42945093897409e-05
-1.5344596608932e-05
-8.72803339046391e-06
-4.09678540325419e-05
-3.00011791923225e-05
3.70864643166251e-06
-2.00271875260625e-05
-3.13417014693995e-05
-1.25356759801172e-05
-2.47516781147571e-05
-1.48752838856214e-05
-8.84016107904075e-06
-2.6257593964908e-05
-1.22555098232742e-05
-1.26888782659097e-05
-3.35432916827375e-05
-3.50219383431697e-05
-1.98981611726609e-05
-3.90313398065793e-05
-2.29914623372591e-05
-7.02813572267881e-06
-1.48239268395437e-05
-1.95214449946759e-05
-3.03036716330067e-05
-3.22485902752011e-05
-3.99252227445361e-05
-2.71028221687687e-05
-3.89828997299367e-05
-1.13001088049127e-05
-3.77620815813812e-05
-1.34536526969541e-05
-2.28577698747076e-05
-6.76313896452281e-06
-2.24118988741738e-05
-9.75535535003434e-06
-1.96860399969455e-05
-3.62479414922124e-05
5.0293700981331e-07
-3.32659576663452e-05
-1.32446572865618e-05
-3.47048053772338e-05
-2.6079835672494e-05
-2.45552416505004e-05
-2.50765969165064e-05
-1.44484027462027e-05
-3.60465990249916e-05
-3.82553308804569e-05
-2.11555710837994e-05
-1.45438431139892e-05
-6.43226070777487e-06
-1.44352157739741e-05
-2.35080968006001e-05
-1.99104056625337e-05
-5.52359603450979e-05
-1.4170451122301e-05
-2.76569298609457e-05
-1.67973804002697e-05
-2.63986853876314e-05
-2.06375128662788e-05
1.0423773039077e-05
-1.14569739613681e-05
-2.59489018561257e-05
-1.06846209563925e-05
-1.41061270154974e-05
-3.98026876605226e-05
-1.29657493435758e-05
-7.46060158382583e-06
-2.34733496001434e-05
-1.6858194221047e-05
-1.19019178218794e-05
1.05910891823674e-05
-2.87838166091538e-05
-7.7783762936753e-06
-9.19764292139064e-06
3.61259465715405e-06
-1.08828747926068e-05
-2.76801524388287e-05
-3.26795794044459e-05
-2.49706012322086e-05
-1.0624778253911e-05
-2.32926016747902e-05
-1.17971657835236e-05
-3.30476419089388e-05
-1.06511209026292e-05
-2.19049578127866e-05
-2.3561871301505e-05
-1.42640052107287e-05
-3.36875952086927e-05
-2.78856292973701e-05
-2.3843886143571e-05
-1.04509177514849e-05
-8.30811710981728e-06
4.14310455387394e-07
-3.59955438115e-05
-1.74427748242821e-05
-3.97751744686448e-05
-2.09510050332279e-05
-7.46782214660254e-06
-2.01431486316575e-05
-2.13592342095238e-05
-1.9391072906347e-05
-1.88488288997707e-05
-1.90276337593637e-05
-3.24668922970164e-05
-1.84323967498652e-06
-2.03639854337803e-05
-2.44485956594235e-05
-1.6392019026245e-05
-1.68963677215186e-05
-2.14982985950151e-05
-2.99203163940079e-05
-3.35383393543936e-05
-3.76748849635159e-05
-1.39498619060357e-05
-2.73395720849667e-05
-2.83948867250187e-05
-3.35732656003917e-05
-3.77522717880383e-05
-4.57784789392996e-05
-8.03573910981715e-06
-1.43514154289376e-05
-3.11088520106851e-05
-1.43589352829273e-05
-2.46026379481478e-05
-2.90826527458556e-05
-9.68358138224556e-06
-2.11070870341057e-05
-1.790477658789e-05
-2.67352865440517e-05
-2.62098637303895e-05
-2.8768820561588e-05
-3.23569667437062e-05
-4.14033016757499e-05
-3.32940868523678e-05
-1.35983371606285e-05
-5.07015220260989e-05
-1.05322102930227e-05
-5.79464405275765e-06
-2.97568998033028e-05
-2.93425557743889e-05
-2.11520366738879e-05
1.76586192431396e-06
-3.79983923448948e-05
-8.52622779367881e-06
-2.68714345048605e-05
-2.09052218791033e-05
-3.298801797251e-05
-2.28833160993889e-05
-3.45145255872522e-05
-2.6653017808423e-05
-2.31777856782114e-05
-3.77222633563595e-05
-1.4005989058407e-05
-3.38154968591832e-05
-5.68230404863013e-06
-9.71344483366877e-07
-2.80125342004453e-06
-5.89818502622997e-06
-2.17986340085699e-05
-2.07620521417277e-06
-4.4263836656044e-05
-1.17852517412526e-05
-2.67466728929132e-05
-2.14617823908554e-05
-1.01625162485394e-05
-1.37645733350087e-06
-1.88994397368397e-05
-1.10356198216323e-05
-1.35671161967167e-05
-1.44982536568221e-05
-8.82034969076614e-06
-2.11385510208264e-05
-2.56757604993344e-05
-2.18935436066175e-05
-3.05553716633127e-06
-4.80267205173437e-06
-8.43061645036236e-06
1.64729028423411e-05
-2.40900386788245e-05
-4.58777618169831e-05
-3.30672462539759e-05
-2.52657730777795e-05
-4.69400141560205e-06
-4.64382305725948e-05
-1.59663118659144e-05
-2.55602030225833e-05
-3.37784032764263e-05
-2.81899982241606e-05
-2.32513677040023e-05
-2.62868519601908e-05
-1.09435265475916e-05
-4.37575786233446e-05
-3.12752182628533e-05
-1.38752453154609e-05
-2.82798027138811e-05
-2.35060814708104e-05
-8.19246101147054e-06
-2.06156223077286e-05
1.74417474419619e-06
-9.05471676689909e-06
-1.77183177958485e-06
-4.36241397245034e-05
-2.53660154953164e-05
-2.76963667046306e-05
-4.51782738432246e-05
-1.99555081631121e-05
-3.91615208139216e-05
-1.30072003418758e-05
-3.73295095385454e-05
-2.70838027633952e-05
1.28399460612862e-05
-1.26934932904762e-05
-1.19613239934148e-05
-3.16169720095479e-05
-2.21093568260268e-05
-1.43255923393097e-05
-2.18683229026705e-05
-3.11831543152493e-05
-2.72802401779805e-05
-3.33219591095676e-05
-9.26353356763301e-06
-1.47651900338304e-06
-2.20661119073766e-05
-2.49131219955233e-06
-1.99749744255321e-05
-1.13236448073851e-05
-2.11722419154071e-05
-4.34254195939877e-05
-1.44097641261653e-05
-1.71388314993464e-05
-2.4748342396856e-05
-1.54062307752351e-05
-2.86419813442504e-05
-9.7536856957946e-06
-5.03166998667973e-06
-2.31789632118314e-05
-3.67953845197952e-05
-8.78487275193304e-06
-2.23023990579717e-05
-2.18661914233784e-05
-1.55820492054911e-05
-3.98453569737351e-05
-6.34163886046064e-06
-8.57532828321826e-06
-2.13934057920565e-05
-2.55954770315612e-05
-3.73589204132742e-05
-5.75921926560468e-06
-1.14913450902403e-05
3.67533707073359e-06
-4.05499455372398e-05
-3.62189122364652e-05
-1.33545224475964e-05
-3.79804067728785e-05
-2.716809643224e-05
-2.40474461769348e-05
-2.52983040869411e-05
-4.76445097981312e-05
-4.3138890814292e-05
-2.90553795020164e-05
-1.12956479001285e-05
-1.86889330313672e-05
-1.96717268921236e-05
-1.42281739233457e-05
-3.19609563712074e-05
-2.12521631739453e-05
-2.04648974893871e-05
-3.2052827989839e-05
-2.22038400491565e-05
-3.11871883074121e-06
-2.04737470382367e-05
-1.73727662734748e-06
-1.96276779016066e-05
-1.08208556433363e-05
-3.14701264729305e-05
-2.82989525851628e-05
-2.15473758308028e-05
-4.42381359171849e-05
-2.52812433584528e-05
-2.15201369460075e-05
-1.96020242810929e-05
-1.44833415645196e-05
-3.18740754339522e-05
-1.09774253660252e-05
-2.26766908362678e-05
-1.75985629377741e-05
-2.04094907156821e-05
-2.34756403203178e-05
9.84672975926189e-07
2.31387547160605e-06
-7.48003711339883e-06
-2.13586580239058e-05
-3.42116073666388e-06
-3.20962566742423e-05
-9.98133811989593e-06
-2.2731145869177e-05
-4.41900973570746e-05
-1.77047900082298e-05
-9.81281378657653e-06
-5.52173790323552e-06
-4.38681177686688e-07
-1.54119858167659e-05
-6.96513019608627e-06
-1.80306023557213e-05
-3.8332013128943e-05
-9.75524606251077e-06
-1.38737489316182e-05
-5.15386972272266e-06
-2.0816522502927e-06
-3.2150670946251e-05
-2.23912141220451e-05
-1.98691414774633e-05
-2.28819808752775e-05
-7.11103754768664e-06
-1.59576010319884e-05
-2.59277019526796e-05
-1.86170275463768e-05
-2.61916766515392e-05
-3.10958843435032e-05
-2.15088931886895e-05
-8.38335816398969e-06
-3.78840108166485e-05
-2.04036561331391e-05
-1.6548385926913e-05
-2.88004194572524e-05
-1.39934610595925e-05
-4.25239627219942e-05
-2.66675601214846e-05
1.12405242342613e-06
-4.0055144567306e-05
-3.86838860882759e-05
-1.04716598890592e-05
-2.01946764742423e-05
-2.66169685443005e-05
7.77764263685129e-06
-2.02663593278949e-05
-2.99774247936712e-05
-1.67897245611854e-05
-1.88911669216725e-05
-8.89125452604063e-06
-2.03871201178994e-05
-1.57004155594219e-05
-2.35867132790192e-05
-2.13957925100979e-05
-2.05887755050116e-06
-3.25146759871608e-05
-1.4972251100191e-05
-2.39882726152222e-05
-2.22935163175367e-05
-2.95423706511264e-05
-1.38214544661593e-05
-1.11477258494436e-05
-3.19691812768272e-05
-3.77980050634995e-05
-2.33480682933556e-05
-3.02614940000542e-05
-1.98147563921234e-05
-2.50371178923932e-05
-3.25729750696802e-05
-2.59196767839039e-05
-3.50774392356865e-05
-2.06977108824771e-05
-1.58525120059006e-05
-3.15313313029091e-05
-1.23531377706958e-05
-4.38061261504028e-05
-2.59356174241653e-05
-3.73266405919677e-06
-1.42279196908602e-05
-3.39773770335734e-05
-2.91737975862928e-05
-5.65093302475869e-06
-7.37097197562179e-06
-2.01031970722057e-05
-9.47035904506827e-06
-1.78603786711855e-05
-2.88611408087975e-05
-4.12575713893832e-05
-2.95626638850085e-05
-3.02187283602406e-05
-3.35492191116445e-05
-4.19420655155349e-06
-1.46723027294451e-05
-6.87242300673597e-06
-2.63126437028344e-05
-9.06513963105757e-06
-3.09471733802037e-05
-3.05779201620272e-05
-3.99348850907823e-05
6.32262473427207e-06
-3.76026221545557e-05
-1.77288516567806e-05
-1.49843534090798e-05
-2.68414326306329e-05
-2.63476707983153e-05
-1.7129760777535e-05
2.41659561004816e-06
-2.93577719478388e-05
-3.99257543091196e-05
-2.98312879517083e-05
-4.14479679229338e-05
-3.37410826650692e-05
-2.32233522781785e-05
-1.95797800630674e-05
-3.70231902619524e-05
-3.56007903220223e-05
-2.08312970618852e-05
-1.85365095667875e-05
-1.87779506051132e-05
-7.41931481294156e-06
-2.53362318287948e-06
-4.09146225686259e-05
-1.47127560495998e-05
-8.32298413162047e-06
-2.11026334846095e-05
-2.36614801538183e-05
-3.23081369020331e-05
-3.25760209310395e-05
9.05328171900867e-06
-2.2274424186894e-05
-1.44807394527191e-05
-2.92421379097163e-05
-2.35989411066514e-05
-2.99735888234153e-05
-2.01197147212037e-05
1.73879819217906e-06
-2.70985452432214e-05
-2.22406011635537e-05
-2.4437325208847e-05
-2.75503972972482e-05
-1.03362747060315e-05
-2.36465474299644e-05
-2.21200527400835e-05
-1.97397186914845e-05
-3.12081378065947e-05
-3.68518033085318e-05
-2.71381559698116e-05
-3.91878782462195e-05
-6.12726877971937e-06
-2.92576219969506e-05
-1.67792311846716e-05
-2.23059484716593e-05
-1.12325377397627e-05
-2.39414770265041e-05
-4.50090573207481e-06
-3.76652194724436e-05
-3.34396194878545e-05
-1.49183100522124e-05
-3.61302798142035e-05
-3.01802490576356e-05
-9.2163570867822e-07
-1.57845696334781e-05
-1.57921905850776e-05
-1.15889402682252e-05
-1.74693340527851e-05
-3.39680636557385e-05
-7.70726088921787e-06
-1.01755881611442e-05
-1.75417781441979e-05
-4.14305934036529e-05
-3.04131780639792e-05
-2.04323173378451e-05
-1.27340882465216e-05
-1.60246157373879e-05
-2.23826055559008e-05
-1.41182880026155e-05
-3.29507153905852e-05
-4.17922498588457e-05
-1.32941482619647e-05
-2.76228961756005e-05
-4.51129083285246e-05
-1.60116654854288e-05
-4.59314205170019e-06
-9.51415886941122e-06
6.99680599095928e-06
-1.92355970516476e-05
-3.89822591112309e-05
-2.68206390660653e-05
-3.12238107880856e-05
-1.12528852128774e-05
-1.36282758350477e-05
-2.28874987109903e-05
-1.5258077249577e-05
-2.67253926027111e-05
-2.49535413493519e-05
-1.50646218033779e-05
-2.10726490896684e-05
-2.88697960913544e-05
-1.77902749153071e-05
-2.31341714742399e-05
-2.82889855060415e-05
-2.6108547641909e-05
-1.92644877258813e-05
-3.61233665555971e-05
-4.31387821224194e-05
5.51813327064861e-06
-1.87548650562742e-05
-1.73215184573283e-05
-2.00735370509571e-05
-3.29450466853707e-05
-2.87014250285953e-05
-1.85238778479934e-05
-2.36228327112861e-05
-2.06711838440876e-05
-2.14440058523909e-05
-2.02313323487438e-05
-7.19226258716574e-07
-1.10076890255402e-05
-2.41286377963957e-05
-3.11095136606713e-05
-2.3238489978646e-05
-2.78104672734444e-05
-2.71244774293496e-05
-3.09294144747673e-05
-1.4312371088636e-05
-2.92045800885244e-05
-3.28079206759348e-05
-1.14480583160543e-05
-4.22302725533596e-06
-3.29558455535255e-05
-2.71043089636154e-05
-3.36653940165572e-06
-4.69192930666646e-07
-2.95189035905435e-06
-3.5617071821934e-05
-3.20183664235225e-06
-2.30981118722447e-05
-3.32592980943494e-06
-3.03415733249377e-05
-3.64445087792571e-05
-4.25277009452366e-05
-3.35191321623399e-05
-1.23448844030001e-05
-8.39977667171554e-06
-2.2415248057878e-05
-4.58499364225057e-05
-3.20294191388397e-05
-2.730422792229e-05
-2.02948968077734e-05
-2.27002601604357e-05
-1.2466410556779e-05
-1.3043716036323e-05
-1.17842742515014e-05
-1.2134137933415e-05
-2.39564674481486e-05
-2.81211043506998e-05
-3.06330121381632e-05
-1.4619694974029e-05
-4.1580295566581e-05
6.13819414873177e-06
-1.72952536707814e-05
-7.29736157658971e-06
-7.78829369707988e-07
-3.51733339063952e-05
-1.03969869950384e-05
-1.97481425179764e-05
-9.01531739705249e-06
3.72068831898172e-06
-2.45231760113012e-05
-1.4635758090424e-05
-4.26043136856534e-05
-2.08300499954499e-05
-4.37216620472433e-05
-1.24873658446512e-05
-2.27160253046695e-05
-9.90687592177462e-06
-1.22276384067856e-05
-1.17356973885618e-05
-3.07830993928993e-05
-2.83000445015927e-05
-8.57213161936361e-06
-3.40540486860002e-05
-3.94026133708497e-06
-2.2944831576643e-05
-3.48796106009274e-05
-1.2856236350144e-05
-2.88748421046247e-05
-2.87811540712314e-05
-1.65912839804884e-05
-2.50867447418873e-05
-2.21451049724297e-05
-3.53431829769861e-05
-2.07434019680428e-05
-1.27455002300785e-05
-2.03020971072754e-05
-2.45595318792891e-05
4.75553466041009e-06
2.08417078069921e-06
-1.3932459865015e-05
1.02475005049575e-05
1.07216060702569e-05
-3.13713983128128e-05
-2.80886261358207e-05
-3.86760513329369e-05
-2.1667486611515e-05
-1.39537040434831e-05
-1.4407746578447e-05
-2.37498616050263e-05
-1.60672377337157e-05
-1.13062157617772e-05
-2.11411782132012e-05
-2.32484028664697e-05
-9.76423342824781e-06
-3.41315616841361e-05
-2.97265249176254e-05
-3.22702441029096e-05
-4.1771729655296e-05
-2.46171783205233e-05
-4.00923897559856e-05
-1.38228567422448e-05
-2.38910938884302e-05
-1.02873085260156e-05
-1.90238742834944e-05
-3.80530332207516e-05
-3.88891948030103e-05
6.40973398446111e-06
-1.94444804422409e-05
-8.46917907779162e-06
-1.76758164590366e-05
-2.0291473736495e-05
-6.01474080479651e-06
-1.36410342035671e-05
-1.94449992073658e-05
-2.79585333249414e-05
-2.10972461424371e-05
-4.36652953084791e-05
-3.02656984141186e-05
-9.3913426398331e-06
-2.26571217913184e-05
-2.06534147801691e-05
-1.38394947664837e-05
-2.61391963349592e-05
-2.5862279806543e-05
-7.02663201869287e-06
-4.19245461088242e-06
-2.02853891466324e-05
-2.04140244697049e-05
-2.1361845318528e-05
-2.77863178450236e-05
-3.14338634911222e-05
-2.15136024663496e-05
-2.58811974782411e-05
-1.73715163356404e-05
-1.44401253499756e-05
-1.87751417549485e-05
-2.7101492282766e-05
-3.28792973109172e-05
-2.84351586870381e-05
-1.80668221002813e-05
-2.34655163244024e-05
-1.63624991616463e-05
-3.54514089905149e-06
-3.21550074531824e-05
-1.77368769893964e-05
-3.16183539735691e-05
-1.52770648468823e-05
-1.14798085115065e-05
-2.07452593836196e-05
-2.99932973973987e-05
-5.00746768691569e-06
-2.32909472422411e-05
-5.72376417912178e-05
-3.33915840414967e-05
-1.30278850547494e-05
-1.71054098925781e-05
-7.15433541430752e-06
-2.47155433923639e-05
-2.60681730836519e-05
-1.9130548794194e-05
-1.39410132362469e-05
-4.58561966298549e-05
-4.48087074339491e-05
-2.89855058783965e-05
-2.75345253504343e-05
-1.64204548248004e-05
-2.31952621360957e-05
-4.03428747092045e-06
-1.65918502381321e-05
-5.35143269421705e-05
-1.35364540785711e-05
-1.13665832966301e-05
-3.25998021494829e-05
-3.00001990791448e-05
-4.23781065930208e-05
8.81512462154282e-08
-3.25035525322989e-06
7.72290120474515e-07
-1.92233928742613e-05
-9.99851518557475e-06
-2.41347635593922e-05
-2.0023981803151e-05
-1.58857880170891e-05
-9.242875982922e-06
-2.43047343667263e-05
-1.57425990545362e-05
-2.03588824715091e-05
-1.37729978405559e-05
-1.60987318163646e-05
-1.2549067500831e-05
-1.78387197473062e-05
-1.95208671394773e-05
-2.56518156706164e-05
-3.3928107257705e-05
-2.7043185520553e-05
-2.82622523178416e-05
-2.99728522809111e-05
6.49508346966536e-06
-2.23921789512478e-08
-1.82750033185723e-05
-1.70216981055368e-05
-1.05301506541808e-05
-2.13372314041288e-05
-2.55229337971423e-05
-1.34364662787758e-05
-1.23319298933252e-05
-3.81008095863101e-05
-5.67857210876449e-07
-1.95726758367981e-06
-1.35661992179384e-05
-2.16610099334558e-05
-1.69881629299685e-05
-2.57498659874301e-05
-2.39597443880937e-07
-1.65238178239092e-05
-1.66797683405635e-05
-2.04634581658673e-05
-4.40709577815652e-05
-1.22197790821171e-05
-3.36059881597749e-05
-2.71696327369886e-05
-2.05959934611741e-05
-1.86636001231856e-05
-2.08913924398821e-05
-3.64126813837615e-05
-1.8800773763731e-05
-1.42507571042993e-05
-4.6006884879901e-05
-3.99004175131009e-05
-1.23983905159855e-05
-1.14776302464896e-05
-3.06741927425581e-05
-2.93505408821372e-05
-1.64619647159092e-05
-2.41131970085811e-05
-8.52785553848038e-06
-2.27016269510559e-05
-1.47851726004689e-05
-4.58383649975546e-05
-5.72091551803345e-06
-3.04237597609996e-05
-3.00576929539845e-05
-3.16154487799666e-05
-1.85876121577147e-05
1.20220378031644e-05
-1.29644328548473e-05
-2.5120431149345e-06
-3.55377938424822e-05
-2.32928733263463e-05
-5.04716142869842e-05
1.77300079887453e-05
-1.22067468701623e-05
-2.51209234698823e-06
-1.88261894443082e-05
-2.5137765177839e-05
-3.13092615873273e-05
-6.48867501442362e-06
-1.68025224414113e-05
-1.61489206386826e-05
-2.08477798415167e-05
-1.63770213651853e-05
-1.48669334084402e-05
-3.0778019533469e-05
-1.58818474742934e-05
-3.01057008369262e-05
-1.84020899497736e-05
-2.51312479159121e-05
-2.17794075330229e-05
-2.33826704411233e-05
-1.3117183936618e-05
2.34614841985579e-06
-2.59918904679452e-05
-1.97019023103851e-05
3.27391479900328e-06
-1.13946510583714e-05
-2.24545777531338e-05
-1.21984774356575e-05
-2.33657468572217e-05
-2.20224645063068e-05
6.22247306520712e-06
-2.7976407840066e-07
-2.14733084826368e-05
-1.30575882872995e-05
-1.990140901073e-05
-2.44270025298058e-05
-2.80512075775461e-05
-1.0167677024517e-05
-2.52737428810489e-05
-6.41840273519613e-06
-3.63434349282182e-06
-1.95085825147781e-06
-3.7081861747803e-05
-3.2714277794952e-06
-9.24836063313374e-06
-8.7464070933409e-06
-6.22821709259818e-06
-2.7831747670698e-05
-1.15868169505782e-05
-4.9917841815258e-06
-1.46465535136382e-05
-1.72637973045883e-05
-7.2081811608693e-06
-2.61511278655327e-05
-1.56490020379585e-05
-2.63448271936472e-05
-2.96985245936756e-05
-3.52636733300483e-05
-2.91869586900957e-05
-2.41681889392046e-06
-7.60333076860814e-06
-1.57518083905941e-05
-2.85953253908594e-05
-1.67123177572025e-05
-2.26653788003113e-05
-2.50826726722746e-05
-1.5256863227557e-05
-1.38027820611595e-05
-1.23040149943542e-05
-9.53205734606014e-06
2.83832306779239e-06
-1.01484870141616e-05
-1.64346817048203e-05
-4.2650164868764e-06
-2.44791271369401e-05
-2.77146011685943e-05
-6.88705278581711e-06
-2.26467746413384e-05
-2.29730070007955e-05
-1.07439497691117e-05
-8.16404010048571e-06
-4.01469209406213e-05
-3.32653727999639e-05
-1.29997614943608e-05
-3.94071286975777e-05
-2.37007511839379e-05
-7.19210055577462e-06
-2.17639594966042e-05
-2.49072216905964e-05
-2.29140566851635e-05
-1.04492329170746e-05
-4.65161079513405e-05
-1.24577580717634e-05
-1.01793255152321e-05
-1.78709100150406e-05
-1.73304106132842e-05
-1.86939527315539e-05
-2.81956253032176e-05
-2.47068380181136e-05
-2.72445484767146e-05
-3.09175076896067e-05
-2.93340880569288e-05
-1.88712518180967e-05
-2.17193887400405e-05
-2.87965175145433e-05
-1.12486814675497e-05
-3.28262375987108e-05
-3.21928486469814e-05
-8.74759955969412e-06
-1.89412385089288e-06
4.47935686450448e-07
4.09819624294046e-06
-7.80473363760916e-06
-1.29076453991277e-05
-2.21804674253352e-05
-3.62939068682313e-05
-3.29250424481353e-05
-3.36516350820888e-05
-1.73860034102553e-05
-1.08774864823519e-05
-2.75408154936446e-05
-9.33652470116698e-06
9.16370316264079e-07
-1.96190750574987e-05
-2.60493742253845e-05
-2.24707525200431e-05
-6.69126408703525e-07
-1.89139209443921e-06
-2.36396430241211e-05
-2.18429303336331e-05
5.46441831280706e-06
-1.02428422546632e-05
-1.17374700773738e-05
-2.16884709588342e-05
-2.23481955354293e-05
-1.7248441369035e-05
-2.880663025751e-05
-1.08595480816253e-05
-8.24512780349175e-06
-2.84059472696534e-05
-1.81036539601469e-05
2.59875598434661e-06
-2.53710352182106e-05
-1.23556688071982e-05
-1.55400933926564e-05
-3.4017044989294e-05
-4.15236709316311e-06
-9.574239500527e-06
-6.21043650522653e-06
-2.11117892167228e-05
-9.60763555445862e-06
-3.21175023844167e-05
-1.29192276364107e-05
-8.58298128005077e-06
-2.6610364039406e-05
-1.27892389607558e-05
-2.422493159067e-05
-1.49701546873085e-05
-3.29763239622726e-05
-2.16464725341032e-05
-1.77723293885741e-06
-3.19467240568613e-05
-3.3717707818748e-05
-3.86992839774004e-05
-1.83567866190477e-05
-2.36525094584599e-05
-3.13733320906167e-05
-1.09760907682535e-05
-7.93566978479736e-06
-1.71494457807073e-05
-4.50172602343755e-06
-3.01726505981891e-05
-3.64463925994306e-05
-2.10697756632248e-05
-2.18747266651741e-05
-3.00945180003801e-05
-2.11906004911806e-05
-3.76483182902304e-05
-3.32989268603343e-05
-3.16182753572106e-05
-1.89923272434728e-05
-3.36245639269252e-05
-2.53927726758055e-05
-2.24187322860382e-05
-1.84977656228858e-05
-1.05564108215328e-05
-2.27277689289623e-05
-4.29156980000104e-05
-2.25332188085648e-05
-1.29441194355024e-05
-2.45742713706714e-05
-1.8044697272353e-05
-2.44957873247446e-05
-2.64914283384986e-05
-3.57916918446915e-06
-1.69185780272378e-05
-9.8725077054171e-06
-2.82438967398251e-05
-3.28629272822749e-05
-1.10391222429399e-05
-1.41944152829506e-06
-2.33724532697801e-06
-1.99040768172819e-05
-2.2217622557635e-05
-2.65365087107552e-05
-1.93624703299836e-05
-3.81121566680873e-05
-1.67811362561385e-05
-6.27677561252748e-06
-4.57870632038897e-05
-2.15885329744827e-05
-2.44169559062352e-05
-2.57195620401655e-05
-2.49436347522355e-05
-2.44880547450361e-05
1.76072053723876e-06
-4.99468372644894e-06
-2.97709734436126e-05
-3.15971495653969e-05
-1.13111406968698e-05
-1.32764013884871e-05
-1.61716379026499e-05
-3.76587115958647e-06
2.99482344969432e-06
-2.55228071414156e-05
-2.4294726275877e-05
-2.14617252954171e-05
-1.4947023331995e-05
-4.24121240340114e-05
-1.63531728474673e-05
-3.48323551089939e-05
-2.2097902742117e-05
-8.64152554941743e-06
-1.95557557123651e-05
-3.42001950420094e-05
-4.83588172709358e-07
-1.88192767455546e-05
-2.89009539539033e-06
-1.18566226619647e-05
-2.29919176554556e-05
-1.64907978591367e-05
-2.62185453772068e-05
1.01195434093407e-05
-7.04048269267495e-08
-3.83017377422362e-05
-2.68467516386996e-05
-2.2270533019722e-05
-1.01816122171132e-05
-1.84356495265849e-06
-1.76041937886475e-05
-4.61921057018877e-06
-1.59075186925001e-06
-8.05679887830455e-06
-8.64459593201065e-06
-1.11397228932898e-05
-3.78253244180193e-05
-7.64133843074643e-06
-3.96131934592787e-05
-2.76544343351789e-05
-2.82092569470208e-05
-2.32980729135911e-05
-2.44103614933996e-05
-1.80473767651566e-05
-7.12780350447898e-06
-1.79914732663622e-05
-2.84526879190372e-05
-3.09186124354363e-05
-2.34394913858991e-05
-1.90876604222081e-05
-1.27130188491268e-05
2.20902163822607e-06
-1.80500124923626e-05
-4.11403027237192e-05
-2.38412699865391e-05
-3.58545498852296e-05
-2.32698412961656e-05
1.63810917416906e-06
-3.60644445566532e-05
-2.66292642621696e-05
4.04406684605174e-06
-1.3188885189687e-05
-2.02465954707578e-05
-2.06064029506315e-05
-1.15178171970774e-05
-2.56508493100184e-05
-1.57253059866265e-05
-3.28164624910098e-05
-2.0153485986243e-05
-6.66730113001959e-06
-3.0875525901645e-05
-8.4321599535511e-06
-2.68340411094508e-05
-2.69117856185244e-05
-3.47124911781303e-05
-3.92523729915924e-05
-2.42666899982951e-05
-3.30060020885942e-05
-3.00002111247967e-05
-2.47606320078217e-05
-2.29759955535523e-05
-1.50446311553734e-05
-2.053509186595e-05
-1.23237688252635e-05
-6.23282516609536e-06
-3.3360794238413e-06
-2.26666375506568e-05
-2.85610134770464e-05
-3.09877824427725e-05
-2.43406302745309e-05
-2.74763951470535e-05
-2.75656879002724e-05
-1.99830394403178e-05
-9.73941731531049e-06
-5.3634238458643e-05
-4.09610166958172e-05
-4.72920028507623e-05
-2.36703140386974e-05
-2.11816788100848e-05
-4.3645387076179e-05
-1.0943313482901e-05
-3.60030991258468e-05
-2.99455140801598e-05
-1.15792164156303e-05
-1.12900922825898e-05
-9.60549255657256e-06
-1.15903078821336e-05
-3.26186543559876e-05
-2.32734735481266e-05
-2.84752120477673e-05
-3.25700150666103e-05
-4.68352622168677e-05
-2.42525459971011e-05
-2.51011915416237e-05
-2.45884764176228e-05
-2.18356057082943e-05
-1.24322921562495e-05
-1.95272073855655e-05
-3.93333757529637e-05
-1.02627387715269e-05
-2.26318106119407e-05
-2.92490916392559e-05
-1.81033546364695e-05
-1.68151742543201e-05
-1.53873332707128e-05
6.44231672112022e-07
-3.07336422009327e-05
-3.13798415146152e-05
-2.65967026675978e-05
-9.64014870810243e-06
-9.25518654390196e-06
-1.48524799164696e-05
-8.14373093304846e-06
-1.65961575382873e-05
-6.57351930429379e-06
-2.96724199008829e-05
-1.72867740600244e-05
-9.63633197281506e-06
-1.0735727867322e-05
-1.92952164643604e-05
-3.67095460839503e-05
-2.68971116679368e-05
-6.67264084212659e-06
-1.28511680507125e-05
-4.23031766573902e-05
-1.58471041134507e-05
-1.52723030434773e-06
-2.76219422993233e-05
-6.76881245428046e-06
-1.27084345214988e-05
-2.42508785889781e-05
-3.77075941662541e-06
-2.61215286747536e-05
-1.84618763777581e-05
-1.98268561722324e-05
-1.09310574174546e-05
-3.55136139026995e-05
-6.56276633714625e-06
-2.26218746969504e-05
-2.1164477310227e-05
-1.02604404779107e-05
-1.5805450767326e-05
-8.27796898514932e-06
-1.48237789244104e-05
-2.53614446151707e-05
-1.21742035013906e-05
-2.23866636656917e-05
-1.15497747399876e-05
-2.04216267131036e-05
-4.78560999921071e-05
-1.19223868224685e-05
-2.97091255340136e-05
-3.02915937628583e-05
-1.53533365187453e-05
-3.48523744214986e-05
-2.70347254260849e-05
-2.36007807552131e-05
-1.40166670731624e-05
-3.92897197722301e-05
-2.69524580057357e-05
-1.68092239869243e-05
-4.05596666055675e-05
-7.60709873027697e-06
-2.9992251979844e-05
-3.40272654537777e-05
-1.62100121022087e-05
-9.71512053440774e-06
-2.47658824062019e-05
-3.02122724777845e-05
-2.18340712618979e-05
-1.55489772191121e-05
-1.03348839085277e-05
-2.07520808899464e-05
-2.28714644676366e-05
-1.51689072402087e-05
-1.79639988270194e-05
-1.83654516168139e-05
-2.3483417332009e-05
-2.16071038046068e-05
-2.45935551831298e-05
-2.0217065692492e-05
-2.80806164742987e-05
-1.53826244556682e-05
-2.71491176889598e-05
-1.47135588656163e-05
-3.07158491806261e-05
-2.66163379712935e-05
-1.51891032683385e-05
-1.4655179673542e-05
-8.59631785276617e-06
-2.90723743882646e-05
-3.040751807742e-05
-2.70899934922652e-05
-2.94119701270062e-06
-7.07919828098817e-06
-7.21541714013443e-06
-2.5787079362324e-05
-1.09196498080253e-05
-1.21472784843248e-05
-3.29321496166602e-05
-2.43104452670419e-05
6.44292832528041e-06
-1.68437688317203e-05
-1.611831119941e-05
-2.53997555954991e-05
-2.68717364046999e-05
-2.55698404423399e-05
-2.36028205051736e-05
-1.00757298856736e-05
5.83687622284341e-06
-1.60610117471641e-05
-1.00982889337115e-05
-2.10024297694761e-05
-9.21914582734091e-06
-1.71899779293994e-05
-3.32784554851505e-05
-2.86434929897783e-05
-3.70548305766387e-05
-2.62333853664491e-07
-1.5735895493989e-05
-4.48189349372051e-05
-1.11848714686843e-05
-1.50300836010332e-05
-2.47287310805831e-05
-2.00263568435668e-05
-5.97087248975483e-06
-3.70795429515738e-05
-1.04069793905102e-05
-2.26134343533056e-05
-2.34130928039954e-05
-2.07619987226902e-05
-3.75470950648006e-06
-1.54998292017749e-05
-2.7173509790091e-05
-2.89615434599023e-05
-7.05713472716937e-06
-2.61199075763795e-05
-2.77935690191612e-05
-4.02283692492806e-05
-3.53312002186723e-05
-2.90114938078303e-05
-2.09966075765475e-05
-1.12144235051971e-06
-1.67468352318898e-05
-4.52259228049594e-05
-3.54431642759114e-05
-3.00290233747682e-05
-1.16485787394684e-05
-9.98358095923686e-06
2.39055803151482e-06
-2.12321641517243e-05
-3.8393039109934e-05
-3.16007415004831e-05
-4.6826990931919e-05
-1.6998750749045e-05
1.75323392384728e-06
-6.57270905877446e-06
-4.92949353880778e-05
-9.20876334680051e-06
-3.44581563855877e-05
-2.30765410212273e-05
-9.39155209833464e-06
1.57449166036983e-06
-3.1480641117719e-05
-6.38759197106992e-06
-2.29045892986752e-05
-6.92319239494148e-06
-2.07830699040408e-05
-3.17316039989564e-05
-3.63640405268568e-05
-8.54546600086216e-06
-3.18384836681209e-05
-7.48050270416371e-06
-2.34842469057495e-05
-3.45559464270099e-05
-4.20105445575275e-05
-1.22249093284535e-05
-1.19333649883661e-05
-1.05180267549544e-05
-2.47350834605657e-05
-1.83954248436755e-05
-2.91641766894844e-05
-1.21095035385825e-05
-2.27487870799372e-05
-7.35684268416545e-06
-1.3707511533957e-05
-5.97278285997516e-06
4.75956532750154e-06
-7.25646095526512e-06
-4.69847890147315e-06
-1.63801702595473e-05
-2.41723155942379e-05
7.46531991477993e-09
-1.64372070198567e-05
-9.91247233913205e-06
-1.63500112391397e-05
-1.21655978779288e-05
-4.1981847529558e-05
-1.9166626551845e-05
-3.26758536729449e-05
-2.91522692445419e-05
-1.89815209275745e-05
-1.17752952476784e-05
-2.68896184968043e-05
-3.21672728868748e-05
-2.67962646159913e-05
-3.79761008017746e-05
-1.51371979283756e-05
-3.00217107416736e-05
-3.80374291353162e-05
-3.49782551756018e-05
-1.4382776256931e-05
-3.17127533647921e-05
-5.43126578748645e-06
-1.6247603660018e-05
-2.74920593817466e-05
-9.97280498675412e-06
-2.13211894410247e-05
-1.91200570423955e-05
-2.29129039279575e-05
-4.30135195458898e-05
-2.39546255703494e-05
-4.19851844399927e-05
-2.8951452844475e-05
-5.00688527203056e-05
-1.4516873292635e-05
-4.57144071656548e-05
-1.46998838690509e-05
-1.57013795996855e-05
-1.77522047383868e-05
-5.25101045749637e-05
-2.81567783445849e-05
-3.98709520941163e-05
-2.679624430544e-05
-1.87831210677424e-05
2.84189923720447e-06
-1.60718640023139e-05
-1.51293619707942e-05
-1.67455650516947e-05
-3.36350957171422e-05
-2.12987836126159e-05
-4.18878789345266e-05
1.60674298443324e-05
-1.69244507270976e-05
-2.67721981129929e-06
-4.88902924526608e-06
-2.18841446436554e-06
-1.02663610645716e-05
-1.32302338928794e-06
-2.87948363505296e-05
-2.59724985324127e-05
-2.5089555375775e-05
-1.67018475817472e-06
4.65486355410471e-06
-2.43030289485382e-05
-2.04969805493741e-05
-4.59960959820719e-06
-1.88850338516576e-07
-1.89147171799062e-05
-3.00218622619975e-05
-1.72471978178406e-05
-1.866463651025e-05
-4.01988257753484e-06
-2.00648603768149e-05
-2.38904766231595e-05
-2.05635424880455e-05
-1.77012737416739e-05
-2.75131976649042e-05
-1.70593413090816e-05
-1.34030026471898e-05
-3.90890426991293e-05
-2.01431766992332e-05
-1.99652325375592e-05
-1.92357700361466e-06
-2.73720371864344e-05
-2.16830669279748e-05
-3.95192362657514e-05
-2.87701824560848e-05
-2.86879071536254e-05
-1.82354911443131e-05
-1.58164272940265e-05
-2.49114423976823e-05
-1.88983168246934e-05
-9.21521193263691e-06
-6.99077895257853e-06
-8.90638908837022e-06
-1.76132225574242e-05
-7.41513064373571e-06
-2.57459462861322e-05
-1.17430781664089e-05
-3.34885538973101e-05
-3.77720533017145e-05
-1.11546687824277e-05
-2.91180264584578e-05
-3.65401012065093e-05
-1.12703495519491e-05
-6.53015154067629e-06
-1.79459431686105e-05
-5.50338869040111e-06
-1.65797920550931e-05
-9.13152146241768e-06
-1.96218690545383e-06
-2.28161390127029e-05
-2.79014379110188e-05
-3.29695263839874e-05
-2.20363833664555e-05
-6.8960028265812e-06
-3.19938442870295e-05
-2.34037031593027e-05
-1.71290150200168e-05
-1.7195800589365e-05
-1.84910691671486e-05
-3.54369564045849e-05
-3.96822683634206e-05
-8.52930741059158e-06
-4.68504972500379e-06
-4.24566790735095e-06
-3.71281180109516e-05
-1.44595917979631e-05
-7.25679391387117e-06
-2.5945802676123e-05
-2.17957545925554e-05
-1.99316699098095e-05
-1.39438411957635e-05
-4.4464760243185e-06
-4.77961595083944e-05
-1.32665982513542e-05
-3.07237788997161e-05
-1.65386640904111e-05
-1.55995895163702e-05
-1.80482076701566e-05
-1.94760152342235e-05
-3.02716049038563e-05
-1.76156889585913e-05
-3.42056024178674e-05
2.75400168338389e-06
-4.84352783282001e-06
-1.77539219797048e-05
-2.59172123943184e-06
-2.02767700844133e-05
-6.53562059982486e-06
-5.26358105403479e-06
-2.25686665620584e-05
-3.58679266827436e-05
-2.70997717219832e-05
-3.29515532845184e-05
-2.04581527541628e-05
-7.00807276328632e-06
-1.26623616988645e-05
-4.40364160830199e-05
-1.97789696171395e-05
-2.66717796567074e-05
-3.01164778329005e-06
-2.18471424715719e-05
-1.19415410427871e-06
-2.56280653054245e-05
-8.09461550412215e-06
-1.95134661445165e-05
-2.87724076176297e-05
4.96875510962196e-06
-2.89313902028456e-05
-1.70892602822428e-05
-2.05327015466259e-05
-4.30880646979524e-06
-2.60585203781535e-05
-3.22728406129122e-05
-3.17678004928889e-05
-1.50813607446477e-05
-2.08956287675731e-05
-9.78102398607695e-06
-2.02675606029565e-05
-3.77754050907169e-06
-1.37855914547246e-05
-1.80465573169847e-05
-1.01077192737076e-05
-1.98110751956566e-05
-6.61391904308826e-06
-2.37398235459334e-05
-1.17964495231133e-05
-1.94423982025197e-05
-3.51126385436632e-05
-5.7507263406731e-06
-9.47687851266522e-06
-1.80781890281489e-05
-2.64039242774242e-05
-2.30865616449776e-05
-4.05697346028145e-05
-9.55938503296675e-06
-6.77750318549292e-06
-1.80518946053103e-06
3.77864959358601e-06
-2.169420054661e-05
-1.00340544858801e-05
-1.86557426930765e-05
-1.23391247536104e-05
-8.43231171997056e-06
-5.25574289764315e-06
2.09660331779038e-06
-3.76233970289328e-05
-3.21275674553306e-05
-3.40811401830041e-05
-2.90103349481594e-05
-2.48693644381522e-06
-2.25080287397234e-05
-7.26163363439264e-06
-2.69040217642455e-06
-7.21166971103442e-06
-1.16333896658595e-05
-7.45712980771765e-06
-1.17346096651457e-05
-4.39556633389341e-05
-9.83311754659109e-06
3.50169459505633e-06
-1.93250613768997e-05
-2.35744171134521e-05
-2.45472164868666e-05
-3.0054073697042e-05
-1.57890976676642e-05
-1.42513899957465e-05
-2.85840450604568e-05
-3.19410251606681e-05
-2.37006006787192e-05
-1.53222829686632e-05
-1.73847438114867e-05
-1.11433035855226e-05
-1.40721383202427e-05
-1.40291968948963e-05
-1.45889118466335e-05
1.57710112959966e-06
2.16919018789739e-06
-2.24723883715346e-05
-2.39035091380065e-05
-1.66644885484601e-05
-6.07223999203181e-06
-8.28871570528448e-06
-2.40088724483249e-05
-1.14334056194949e-05
-4.95612882230913e-05
-2.55888156240343e-05
-1.02536019300546e-05
-5.19369402442686e-05
-2.00159433564823e-05
-1.38869441486292e-06
-1.44153923127449e-05
-1.12790217160344e-05
4.71194968314809e-06
-3.59646817776497e-05
9.63816221011858e-07
-2.07504887982083e-05
-3.16888113272846e-05
-3.37543957787065e-05
3.23017506678347e-06
-2.78555328170614e-06
-9.53108295681827e-06
-2.95094675191386e-05
-2.92297108301643e-06
-4.82209330025387e-06
-2.57481654125996e-05
-2.49040989800506e-05
3.53176209293425e-06
-1.66856424084069e-05
-1.95329499777138e-05
1.56737773462861e-05
-8.34740761874548e-06
7.44976658729244e-07
-1.00805532192875e-05
-2.36864463376835e-05
-1.00009344308936e-05
-1.40510302375333e-05
-2.16424251268933e-05
-2.09458657101712e-05
-3.62762933073453e-05
-2.64570915905229e-05
-2.7243442186432e-05
-2.30511488176291e-05
-3.47395711260745e-05
-1.68212004800305e-05
-2.09491140042709e-05
-2.01545344774448e-05
-4.19468788371707e-06
-4.73668461715848e-05
-2.09573346003201e-05
-2.46572962233911e-05
-2.95135341806952e-05
-3.48494652531813e-05
-4.13181124908417e-05
-3.22992443468591e-05
-2.3225817185874e-05
-1.80383025017682e-05
-2.07232765183529e-05
-4.07921013574129e-06
-1.58291955515833e-05
-2.41219690587374e-05
-3.0123474433575e-05
-1.49367509466673e-05
-3.24442317826636e-05
-2.84649493952986e-05
-3.53895701728082e-05
-5.79334641453315e-06
-1.85893886737728e-05
-1.89112688707433e-05
-2.88495343477748e-05
-2.50096858977775e-05
-2.55948440142944e-05
-1.75166903227211e-05
-1.28346950824599e-05
-2.78914029154711e-05
-1.89793083488556e-05
-3.41780556853031e-06
3.07420721944473e-06
-2.30752381447295e-05
-2.78409005420313e-05
-3.32644801078959e-05
-3.57453754353994e-05
-3.62028899156159e-06
-2.81967668728801e-05
-1.96939542486221e-05
-1.59531716622703e-05
-1.09584676443187e-05
-3.30774307365967e-06
2.71721776595336e-06
-1.99966687850559e-05
-3.80787382075627e-05
-3.35641692498911e-05
-1.79092401128244e-05
-2.63534025421192e-05
-3.33580168768261e-05
-1.84067503486208e-05
-6.19309400637218e-06
-2.96877082374631e-05
-2.10420626938042e-05
-1.28674767464679e-05
-2.60191426634446e-05
-1.00815900198094e-05
-3.5589087216893e-05
-3.1142262501021e-05
1.07707534807085e-05
-4.06513621564248e-05
-9.12612159430098e-06
-4.29367840596316e-07
-1.99237622229569e-05
-3.54188586893135e-05
-7.56906841962323e-06
-2.67375903358684e-05
-2.40986107977351e-05
-1.7779168977615e-05
-1.45433123205117e-05
-1.54574976712479e-05
-3.90083814208348e-05
-1.68031041898868e-05
-3.16682748455366e-05
-5.35769919157786e-06
-1.57715923192488e-05
-2.8037392944707e-05
-1.99706620369407e-06
-3.46786747488179e-05
-7.55836000714239e-06
-3.14808149864939e-05
5.67129182664789e-06
-2.44366691470271e-05
-2.2572450417475e-05
-1.32535156411844e-05
-2.32083617303525e-05
-1.80817279511505e-05
-3.30677846464855e-05
-2.31123146664195e-05
-2.90828763005752e-05
-2.57926114088035e-05
-5.56195111739662e-06
-2.60622540924472e-05
-1.70263512153747e-05
-2.90599472541739e-05
-5.51777899087604e-06
-2.07466237853104e-05
1.27215639570995e-05
-1.3214584145597e-05
-1.39429996626686e-05
-1.78729143037177e-05
-8.56671440876445e-06
-3.79570251629753e-05
-5.98328720760111e-06
-9.28056502933097e-06
-1.43828013037468e-05
-1.58753648021509e-05
-2.28329285365917e-05
-6.84595557890824e-06
-3.73808242611699e-05
-2.53795228940663e-05
-2.00350344148228e-05
-1.67973011093832e-06
-3.68067978305364e-05
-1.89013681325455e-05
-2.84847517702146e-06
-2.0739185012501e-05
-1.22388425762208e-05
-9.29884865694694e-06
-1.60538014364565e-05
-1.16774866372788e-05
-3.15634662353097e-05
-2.45975940950974e-05
-2.02510461189933e-05
-3.34290838402327e-05
-1.56404400030473e-05
-1.86362140675522e-05
-3.58311494659678e-05
-2.31441777558598e-05
-2.87819269751901e-06
-3.42060170459449e-05
-4.14432981333287e-05
-2.91440699119021e-05
-3.02511823796831e-05
-2.83048997300674e-05
-2.81809005958935e-05
-3.13478287873429e-06
-3.45566704041537e-05
-3.80725215120469e-05
-2.68774447357906e-05
-2.36847595004652e-05
-1.65246499153017e-05
-1.22848434725646e-05
-1.56090915867586e-05
-1.90781063871991e-05
-2.63073252332653e-05
-1.96657844139771e-05
-1.62213677066436e-05
-1.10094238017775e-05
-2.47889178622523e-05
-1.12615302197568e-05
-3.00802712270765e-05
-2.78125673346877e-05
-2.78796410928955e-05
-2.48058842227704e-05
-6.71721431859869e-06
-2.0665967686504e-05
-2.08665892679529e-06
-7.85928780945175e-06
-2.79351165230896e-05
-1.8323169858891e-05
-1.03973577419741e-05
-2.91350781509335e-05
-4.44128237504641e-05
-4.30613012015453e-05
-2.97071142211684e-05
-3.66943741160894e-05
-2.36300978528582e-05
-2.33520684445142e-06
-1.78060123063302e-05
-8.26865290989965e-06
-3.19830911285404e-05
-1.29821553677163e-05
-1.54647490175793e-05
-2.00727603648481e-05
-3.8173317718014e-06
-7.2984230420885e-06
-3.6300749109847e-05
-1.50941265075345e-05
-3.99493827049416e-05
-1.43299425786353e-05
-2.16644629064998e-05
-2.35699762766953e-05
-3.40706159995892e-05
-4.3396262802543e-06
-1.00685236516027e-05
-2.01196134621977e-05
-1.04456230774874e-05
-2.2328079493067e-05
-3.57711270916958e-05
-1.68437754530159e-05
-1.46227024959007e-05
-1.47312432334844e-05
-8.49988599933609e-06
-1.39236432082174e-05
-2.30416620237235e-05
-1.79525963805772e-06
-4.18722964563691e-05
-1.35842192985263e-05
-2.18402358202107e-05
-4.51811896902471e-05
-2.26935826482184e-05
-2.76101153724896e-05
-2.3306550463559e-05
-1.09881019169454e-05
-7.87080783575689e-06
-1.82725414557741e-05
4.54666134490691e-06
-3.78647188097026e-05
-1.01583962760457e-06
-1.16889601717803e-05
-2.60210122611264e-05
-1.71836569687383e-05
-3.33571700477005e-05
-2.85091503623169e-05
-1.15683415658111e-05
-3.48676399995105e-05
-3.36485284535303e-05
-4.13841826239995e-05
-2.64594022159137e-05
-1.97245745658251e-05
-2.06722595868053e-05
-1.28233213739683e-05
-1.40823815415017e-05
-3.0573252200482e-05
1.9982905731068e-06
-2.51209557956469e-05
-1.56557632779032e-05
-1.91156623709509e-05
-4.43577489123486e-05
-2.23437168055314e-05
-3.88173841048048e-05
-4.10954605896022e-05
-1.63573433726247e-05
-1.93817592645514e-05
-3.93658289368007e-05
-1.76088785243537e-05
3.15890374026529e-06
-3.90502281486054e-05
-4.16299714682216e-05
-4.08559031678871e-06
-1.44559446193453e-05
-2.4739504716373e-05
-8.65905143027315e-08
-2.24840733313918e-05
-2.16810187501112e-05
-2.64012669557463e-05
-1.45951878236212e-05
-2.406191319966e-05
-2.28123982270742e-05
5.79822301601187e-06
-4.10525953211436e-05
9.37330715637662e-06
-1.59533396907679e-05
-1.10299413187824e-05
-7.56517573985894e-06
-3.98257783623705e-05
-1.49685857841629e-05
-2.88234556273592e-05
-3.50192859760847e-05
-1.00648312580002e-05
-3.64335330823204e-05
-1.91249418319359e-05
-2.5815380530456e-05
-1.29631789752279e-05
-3.14139536289273e-05
-9.49595925234547e-06
-3.15137413376528e-05
-1.52247317216052e-05
-3.21620599398123e-05
-2.79443712437656e-05
-2.34468351971043e-05
-2.88901444136788e-05
-3.39874457750431e-05
1.4409583270668e-06
-4.3542077092154e-05
-2.26677113472984e-05
-2.82546556247238e-05
-3.23137379664714e-05
7.9576856737625e-06
-3.32751760724332e-05
-4.12813979788768e-05
-2.30376514066787e-05
-1.06331488520007e-05
-6.63931497404156e-06
-1.54231097721489e-06
4.57569357563784e-06
-1.89240315924562e-05
-3.48860655188874e-05
-2.41233405422164e-05
-5.59670081046681e-05
-5.40640409076404e-05
-3.08519084667039e-05
-2.99120124454879e-05
-3.19218045457258e-05
-1.28372339171129e-05
-3.55652490494692e-05
-2.11168616373653e-05
-4.16428738616056e-06
-2.85965418996e-05
-2.22893823290173e-05
-3.32774159335857e-05
-2.11230914829497e-05
-1.90875829478485e-05
-3.24007988433517e-05
-1.2585798146236e-06
5.24375741675357e-06
-1.68432425147456e-05
-8.25462313682317e-06
-1.66058851793887e-05
-3.31720626373651e-05
-3.06001771037814e-05
-2.33112409865013e-05
-3.72530021769077e-05
-4.52653546649871e-05
-3.98123750580106e-05
-3.73302046277598e-05
2.55076103586628e-06
-3.07336276562125e-05
-3.1408654485702e-05
-4.42884994465129e-05
-2.75206611090613e-05
-4.36570376805321e-05
1.20711937283191e-06
-3.11971412777781e-05
-2.31790845386819e-05
-3.87511587234349e-06
-2.25532975614088e-05
-2.14022927385044e-05
-2.48626449728361e-05
-1.95905104657948e-05
-3.05994363876808e-06
-2.25896630583557e-05
-2.77374412170721e-05
-2.31173413513721e-05
-2.19721370247086e-05
-3.10481245424232e-05
-3.6798882469429e-05
1.03360804962808e-06
-2.392313528178e-05
-2.89763554929082e-05
2.88873512833545e-06
-1.59500417233333e-05
-2.64272924588683e-05
-2.79971978231391e-05
-2.05893495849652e-05
-1.51664988488704e-05
-9.72444966358642e-06
-1.22743792752751e-05
-1.56446911542234e-06
-1.14428498343193e-05
-2.46044077376648e-05
-2.196133543302e-05
-9.65072470722293e-06
-2.19080859747223e-05
-2.72168273751015e-05
-1.67967049311862e-05
-2.74992582268304e-05
-3.59790307716366e-05
-4.20077866860771e-06
-8.03925553671337e-06
-4.70490576253615e-05
-6.98334932120121e-06
-1.30957068179691e-05
-2.64346449846649e-05
-4.92086831750216e-06
-2.02411774431017e-05
-1.48207166721148e-05
-4.25725126628574e-05
-3.64272159261483e-05
-8.7335606757153e-06
-9.74855051984583e-06
-1.94929399772713e-05
-4.32180845189852e-05
-1.41313226293572e-05
-2.19691173482897e-05
4.6915574018199e-06
-1.45442984967881e-05
-3.27511492219123e-05
-2.17134982135291e-05
-1.47369323876654e-05
-2.23694166792495e-05
-1.76916628545581e-05
-3.51586980169412e-05
-1.2942141430678e-05
-2.14273421989967e-05
-3.78782205507558e-05
-1.65132849213578e-05
-2.15095088745593e-05
-2.06464501250573e-05
-1.12529362032023e-05
-1.32012170258794e-05
-4.57509583419659e-05
-1.58170142523865e-05
-2.64925486654895e-05
-2.16952183332468e-05
-3.3077651235262e-05
-3.83653180169482e-05
-1.95205368766602e-05
4.54953342480885e-06
-2.15082126654349e-05
8.02994356118328e-06
-1.75318443324298e-05
-2.35541551109924e-05
-3.59039975441683e-05
-3.19548160511221e-05
-1.57653604518056e-05
-1.616724565418e-05
-1.57113953389208e-05
-2.12697252678612e-05
-6.37827505804923e-06
-8.12542773475791e-06
-1.27279287194098e-05
-1.44210953617448e-05
-3.35563081679235e-05
-2.97629100256787e-05
-2.30657894276624e-05
-1.46293047382234e-05
-3.24079825383574e-05
-2.0405551596058e-05
-3.44308499105145e-05
-1.66989299108211e-05
1.37534261259099e-06
-2.91671197964146e-05
-1.43640558810998e-05
-1.79888984142752e-05
-2.58122771914903e-05
-1.31494747182407e-05
-2.66895949423467e-05
-2.01854310658616e-05
-8.62773452476137e-06
-4.09179384458673e-05
-2.7435076550383e-05
-7.77565977751141e-06
1.12509848909541e-06
-2.06726389725029e-05
-2.47428800273585e-05
-1.58693078004483e-05
-1.52073158480704e-05
-3.50038373256213e-05
-3.21212471860248e-05
-1.44279307244608e-05
-3.0535466814108e-05
-2.40882934556931e-05
-1.25745705331489e-05
-2.97090805044617e-06
-1.4643657743832e-05
-1.08326743726106e-05
-4.44170541860696e-06
-1.2838072526522e-05
-4.66413221534993e-05
-2.13616333345124e-05
-2.83498059093439e-05
-4.32887508386278e-05
-1.63124174565068e-05
-1.30744683888444e-05
-1.07212377561332e-05
-1.57035403027432e-05
-3.94042007297404e-05
-5.0415676135186e-05
-3.30937999269521e-05
-1.05378068068186e-05
-9.708067407661e-06
-9.20729599778659e-07
-1.90241127585966e-05
-2.4175461333124e-05
-2.42928268514432e-05
-2.72493011911772e-05
-3.28415902984853e-05
-4.06258501971871e-05
-4.51028409459143e-05
-3.04025152462984e-05
-4.77878863214986e-05
-1.06272684466162e-05
-1.08184558101526e-05
-2.33219428507119e-05
-2.80431247190539e-05
-9.58823202868668e-07
-1.48333342709416e-05
-2.62117765403181e-05
-1.62077516079961e-05
-2.03645689519636e-05
-1.28409128121315e-05
-7.68279417084761e-06
-3.87300989775707e-05
-2.73379753213497e-05
-3.10110337520778e-05
2.65961150097591e-06
-2.36706617973877e-05
-1.02955720057561e-06
-2.61143475358198e-05
-3.2431133395858e-05
-2.596193766676e-05
-2.88270545905684e-05
-5.28041218078587e-06
-1.39157366868849e-05
-2.94053830437633e-05
-1.62934088758278e-05
-2.7670620658199e-05
-7.14308092063968e-06
-7.32869199598732e-06
-8.26805151715728e-06
-1.34521451665314e-05
-2.07415716462899e-05
-2.38074459936159e-05
-8.70830916920223e-06
-1.42985592785976e-05
-2.12543807898345e-05
-2.5341539377549e-05
-6.39299884018276e-06
-2.82515761104353e-05
-2.46621414477625e-05
-1.36358920048178e-05
-1.84804510243649e-05
-2.02689294595227e-05
-2.9162310400969e-05
-2.12883980433624e-05
-3.5378358850646e-05
-2.09131879674921e-05
-2.61537126082633e-05
-2.07911287540348e-05
-3.03636998527593e-05
-1.32634054687233e-05
-4.36802626252893e-05
-1.41588182607273e-05
-3.96210434067004e-05
-2.11390755713011e-05
-1.0112283650056e-05
-2.67963687770424e-05
-2.08900297245871e-05
-1.54879678831739e-05
-1.79123384641468e-05
-1.29800595606243e-05
-2.36768406545998e-05
-9.53318787824937e-06
-1.9662800418311e-05
-2.27259381818987e-05
-2.46786082386972e-05
-2.95587898907329e-05
-3.09011939910683e-05
-2.46087420954769e-05
-3.07990583001516e-05
-4.01428342403223e-05
-2.7936589644078e-06
-1.60839665953371e-05
-2.78356004695394e-05
-2.01341798507028e-05
-2.03911921101122e-05
-7.24980320605815e-06
-2.68264870454134e-05
-4.5599475866669e-05
-2.22122891780998e-05
-2.93769815843207e-05
-6.69082536698757e-06
-2.08019987113614e-05
-2.45231997079704e-05
-1.35995166874974e-05
-9.62465228637678e-06
-1.9509415726983e-05
-1.49925108826807e-05
-1.78162105777435e-05
-1.91779941784201e-05
-1.30602413180593e-05
-1.33634237380842e-05
-1.85446219686337e-05
1.2410129477812e-05
-1.76075888144272e-05
-4.40261713865775e-05
-1.10632227893047e-05
-3.00523285032541e-05
-3.53955257031511e-05
-4.0837400628359e-06
-8.17759486334038e-06
-2.02692659266024e-05
-1.64983951457334e-05
-1.16374154317192e-05
-5.13108206478658e-05
-3.45141713317492e-05
-3.00015830460773e-06
-1.48680721410812e-05
-2.13481476760051e-05
-2.02395622864703e-05
-1.56202471394334e-05
-1.76164392861226e-05
-2.05696035699358e-05
-1.9532456171041e-05
7.3957881605455e-06
-2.84246353602739e-05
-1.602492315945e-06
-1.5563007543365e-05
-3.97561484456532e-05
-4.23272941295652e-05
-2.44355959920796e-05
-1.08550880353305e-05
6.95759305873838e-07
-1.32547241352704e-05
-3.03400649042831e-05
-1.98838386798114e-05
-2.91171105541166e-06
-3.07426895217539e-05
-2.02429062420619e-05
-1.93412188919615e-05
-2.73105322217142e-05
-2.3656778660919e-05
-5.18749035075416e-06
-3.23400489626372e-05
-1.24656180675787e-05
-3.37400054746658e-05
-2.4806979496276e-05
-1.0973137754785e-05
-2.19903190990968e-05
-1.3541167375351e-05
-1.61104620935887e-05
-1.00960009037239e-05
-1.56521125526387e-05
-3.00728276204237e-05
-2.06982773892747e-05
-2.38540427945458e-05
-3.13057211223792e-05
-1.87015116704289e-05
-8.91033121331393e-06
-2.4089002088288e-05
-3.21958749823584e-05
-2.72984603779579e-05
-3.96965272976561e-05
-2.6786348934473e-05
4.76714230950079e-07
-1.97053679799734e-05
-3.61159340273528e-05
-2.1636474211278e-05
-2.60515043051098e-05
-2.88237485800907e-05
-1.70416696636992e-06
-7.50969654793073e-06
-3.16203039397956e-05
-3.162062622803e-05
-1.69510290028458e-05
-4.28466723894791e-06
-1.29882680500971e-05
-3.45431063264541e-05
-3.89562554999676e-06
-2.38597216441357e-05
-2.30880663703227e-05
-2.35979653687255e-05
1.1627087406793e-05
-2.14603245475191e-05
-9.24734069940655e-06
-1.8570178772942e-05
-3.65235960060775e-05
-1.72380851171033e-05
-2.14170827803472e-05
-1.99261917609052e-05
-1.79438098298435e-05
-1.4607836383378e-05
-1.86939872317104e-05
-2.10917884160339e-05
-4.3926199033343e-07
-1.08583964177504e-06
-3.78595039263096e-05
-1.1569495270088e-05
-2.43258582923325e-05
-2.3387670693327e-05
-3.31348919963768e-05
-1.13538882970959e-05
-1.02690330807589e-05
-2.16843500942905e-05
-3.28363817756797e-05
-2.72862224841561e-05
-2.1916410153419e-05
-1.50334731254861e-05
-9.90049575030787e-06
-1.31667377416609e-05
-3.60884762118026e-05
-1.41849730960989e-05
-2.86934856998687e-05
-2.60322493875042e-05
-1.48871962080967e-05
-3.10876489281383e-05
-2.65220393024043e-05
-2.18389630322185e-05
-2.71636312493911e-05
-3.85548330898509e-05
-3.68356692869539e-05
-1.79220998734675e-05
-8.70702863262792e-06
-3.53341177301214e-05
-1.00549069595533e-05
-4.44164493681179e-06
-2.36407303250305e-05
-1.7043147321265e-05
-2.60875271218095e-05
1.29200616260459e-05
-1.94847469861749e-05
-2.52401706709969e-05
-5.04762683592013e-06
-4.53089684685817e-05
-3.33925696893656e-05
-2.40177697312885e-05
-2.21997885552174e-05
-1.54816891190618e-05
-1.55232307250054e-05
-1.36003828596099e-05
-1.52650179987288e-05
-1.61398821900698e-05
-1.82180240558822e-05
-2.65152315388949e-05
-3.15807508369398e-05
-2.1397178249911e-05
-2.68804118241849e-05
-2.93935128648133e-05
-2.69902289299542e-05
-1.08889653821023e-05
-3.40423979690023e-05
-2.05962911120966e-05
-1.61836529053508e-05
-2.09922537131322e-05
-1.90626037568779e-05
-3.05699088613656e-05
-1.06043661315508e-06
-3.15934545534164e-05
-1.15280782053938e-05
-1.81602621575866e-05
-1.0949618337267e-05
-1.6411025562844e-05
-7.88554343728526e-06
-9.69796254555432e-06
-1.6573354003938e-05
-2.29470864141164e-05
-1.51808163798465e-05
-2.95514178302462e-05
-7.56246923928961e-06
-1.43199102544021e-05
-2.55758672331826e-05
-1.54070634836216e-05
-2.27154624578353e-05
-1.59918212420358e-05
-3.48222719550489e-05
-3.03732282420697e-05
6.45101106019974e-07
-1.67908759900815e-05
-3.30403189166593e-05
-2.09476934018341e-05
-1.24748622570992e-05
-2.24643444976195e-05
8.87600019553845e-07
-4.3711059486871e-05
-2.19789869162791e-05
-9.73174040625911e-06
-6.63573313070184e-06
-4.26951278922115e-05
-1.96237698111776e-05
-3.00235937310249e-05
-1.04176600426963e-05
-3.16356110400895e-05
-3.68818163861258e-05
-4.80391854857147e-05
-1.58029661759888e-05
-2.4216392720587e-05
-3.1304911702259e-05
-1.81255410927708e-05
3.19660845504907e-07
7.1213820873084e-07
-1.7459883019991e-06
-3.04801217987431e-05
-8.47538941340161e-06
-1.04890283801231e-05
-2.23306543106231e-05
-2.37823195847401e-05
-2.26465219573853e-05
-5.41849900582526e-05
-2.49759015297748e-05
-1.88310946023768e-05
-1.27505430037937e-05
-1.34289644879105e-05
-1.00073732180021e-05
-2.95995352927894e-05
-2.31613363539699e-05
-1.88548116731242e-05
-2.95123319762092e-05
-1.64481483080823e-05
-3.01774252639825e-05
-1.1581812962806e-05
-1.47273061701789e-05
-1.4337293700599e-05
-2.70086223780368e-05
-2.46377006544755e-05
-3.54408502414338e-05
-2.32146255864587e-05
-4.26244666347685e-05
-5.23610564827463e-05
-7.54484612883801e-06
-5.4813957282932e-07
-3.61332902550827e-06
-3.82062531029899e-05
-2.6151246410309e-05
-4.20683810721521e-05
-1.65188528251221e-05
-1.42623894436021e-05
-1.92414085635411e-05
-3.38444205221597e-05
-3.28970904463984e-06
-2.88316344415445e-05
-2.48365938058985e-05
-2.27016450325222e-05
-1.47049649591667e-06
-3.85106187737762e-05
-3.90651693554285e-05
-3.93168759995677e-05
-1.99667393973509e-05
-1.99597542821183e-05
-2.25964571345056e-05
-2.45936121278797e-05
-2.57311527479621e-05
-2.50471436514885e-05
1.57802140267475e-06
-2.48827703937806e-05
-4.64557808988437e-05
-1.95893117689162e-05
-3.25674393404573e-05
-8.13980761761078e-07
-1.52037352197481e-07
1.29184828577527e-05
-1.88904405369104e-05
-3.80806000604872e-05
-5.33427866944292e-05
-2.16427494131818e-05
-2.04255896182393e-05
-8.91364253895079e-06
-3.75329270241221e-05
-4.53445013473173e-05
-8.40191005111802e-06
-1.75025096958964e-06
-1.97620857071965e-05
-1.84269550805842e-05
-2.37627427688488e-05
-8.84905599557541e-06
-1.82450625727644e-05
-1.92554934195871e-05
-2.52547482785074e-05
-2.35622702854807e-05
-2.30627186525147e-05
5.63007628928757e-07
-1.87139869398806e-05
-1.6893472036172e-05
-1.16977437001505e-05
-8.28470744064661e-06
-8.17644373220923e-06
-1.24075286860566e-05
-1.31921422497658e-05
-2.30501916733886e-05
2.54854457887927e-06
-1.77739352849155e-05
-3.72557377628749e-05
-3.76760296876085e-05
-3.84258636134997e-06
-3.70986817045548e-05
-2.24745308700268e-05
-1.2766713010897e-05
-2.35205446347657e-05
-1.3693507672399e-05
-1.86221648659141e-05
-8.44315826086443e-06
-1.67849002637535e-05
-2.42300608973565e-05
-3.57882132663405e-06
-1.41747038438413e-05
-1.76393522854215e-05
-1.4589171307197e-05
-3.93079484765174e-05
7.97760328479029e-06
-2.51910886754325e-05
-2.75087248767649e-05
-2.5163833009443e-05
-2.25445347536061e-05
-1.55757045096624e-05
-1.73491643214181e-05
-2.66609610209637e-05
-1.53654968708836e-05
-3.35809901553244e-05
-3.25790227447119e-05
-3.37128115552818e-05
-3.31813936469683e-05
-2.06901349523625e-05
-1.49139674621919e-05
-1.07903295538622e-05
-3.14406495715703e-05
-1.30461407129489e-05
1.3354366433328e-05
7.06704818222153e-06
-8.04374642345715e-06
-1.82364203825558e-06
-1.60657346031223e-05
-1.393861452834e-05
-1.75151351797861e-05
-4.43672741919365e-05
-1.23857153324382e-05
-2.61419207998657e-07
6.63279687501108e-06
-1.57076040502677e-05
-3.18947584038715e-05
-1.21159980178187e-05
3.99542629919436e-07
-3.16444104692947e-05
-3.97402753581126e-05
-2.7778643079834e-05
-1.54150080398918e-05
-1.85973805943731e-05
-2.32322115232422e-05
-7.96893049901856e-06
-8.22105415169616e-06
-2.50285840927551e-05
-4.79004747823371e-06
-1.97056886992453e-05
-5.73158876713683e-06
1.23853948983105e-05
-1.49849242763254e-05
-6.3965571119741e-06
-2.72625352257482e-05
-8.26680852743923e-06
-2.02729119944255e-05
-3.24650437708687e-05
-2.82499684595137e-05
-6.31403449442611e-06
-6.33867474839126e-06
-4.19385714637253e-05
-1.71472455723782e-06
-2.68945833393578e-05
-1.07575358888047e-06
-3.53952545516963e-05
-4.45712305502039e-05
9.49631027705641e-07
-2.82218414719984e-05
-2.21784810352487e-05
-2.42802787976638e-05
-2.39636452035182e-05
-3.80749260034855e-05
-1.60448386081407e-05
-1.92738232399774e-05
-3.89298387664173e-05
-2.23569460044269e-05
-5.27064642008031e-06
-2.10288040658078e-05
-9.07692243175198e-06
-3.0461902717234e-05
-3.32020010530933e-05
-3.29817308101684e-05
-2.25262630465328e-05
-2.00799939979654e-05
-4.52217966129535e-05
-7.12168870374225e-06
7.75227209303128e-06
-3.60535672301494e-05
-1.17044454373912e-05
-1.02914580751367e-05
-2.00068355568969e-05
-1.4203702260139e-05
-1.5205087983408e-05
-2.11112707127913e-05
-1.62323916934019e-05
-2.31127411466543e-05
6.30153176305212e-06
-8.83819474918657e-06
3.77266509435552e-06
-1.37328131312436e-05
-2.54168704024416e-05
-3.7198682339238e-05
-1.77022323194133e-05
-5.02531651260508e-05
-2.53232224419173e-05
-1.85305473753566e-05
-1.89554062034607e-05
-3.09423222601423e-05
-3.57549005058498e-05
-1.30711841714897e-05
-1.54827637848256e-05
-1.35620563716205e-05
-5.74754560041091e-06
-2.51163602071918e-05
-7.92061825830269e-06
-2.76093137843019e-05
-1.74128238110073e-05
-1.97028250201983e-05
-1.35677700222846e-05
-1.94395336218955e-05
-2.55021492520489e-05
-7.02796912144446e-07
-1.83901981652509e-05
-8.75601520606671e-06
-2.3537266611278e-05
-2.59576452553005e-05
-1.74462881613732e-05
-2.29644993395439e-05
-2.24273187715414e-05
8.24466822116313e-06
-3.55658260859046e-05
-1.47186835100126e-05
-6.89812448325596e-06
-4.57028836306794e-05
-2.24790599838649e-05
-1.18901899678465e-05
2.69239243696518e-06
-4.57675824071822e-06
-9.26986993816825e-06
4.4300395878804e-06
-1.71853530988214e-05
-2.02058833705359e-05
-3.08595776538601e-05
-1.9140960639934e-05
-2.77678516778028e-05
-2.28206482887777e-05
-3.79869237711799e-05
-1.33006437346477e-05
-2.09915989609103e-05
-2.05262772262491e-05
7.1659448952547e-06
-2.17966201303547e-05
-3.04218216636777e-05
-1.63234767829991e-05
-1.91049136598483e-05
-4.1735429349775e-05
-1.75984586253354e-05
-3.08479590258122e-05
-1.60924208959089e-05
-1.6742442026548e-05
-2.06871022088332e-05
-2.79559735394332e-05
-1.6271967044538e-05
-3.55863345368896e-05
-3.98974029020851e-05
-3.26113072976202e-05
-3.10436773502907e-05
-2.54623194073339e-06
-3.57284497597481e-05
-9.33978441385903e-06
-3.39240307388586e-05
-2.52400917410143e-05
-2.91388828082237e-05
-2.39240779741303e-05
-1.49831412126174e-05
-1.30834195010959e-05
-5.83182660577602e-06
7.09302169028964e-08
-5.8757438355596e-06
-2.32545370876983e-05
-1.27830895851079e-05
-4.03117065973649e-05
-1.05521599461757e-05
-7.69082431742586e-06
3.98055990154051e-06
-1.53110194925048e-05
-2.11991072421665e-05
-2.84867185843969e-05
-2.03489173503673e-05
-2.99526207056269e-05
-9.21465334223739e-06
-2.46218430288917e-05
-2.34940709969057e-05
-1.41731661773043e-05
-2.05247555506547e-05
-2.3543194176846e-05
-2.03280097900717e-05
-1.21342565356611e-05
-3.64321517596873e-05
-3.05954120177608e-05
-2.76483530121449e-05
-1.09641942758858e-05
-2.85541487742759e-06
-1.92150616921184e-05
-1.39029532317101e-05
-2.56665361364627e-05
-1.53728640813828e-05
-2.92308350660036e-05
-1.90018130183612e-05
7.9088900926819e-06
-2.54879532335125e-05
-9.43817860150704e-06
1.411360756857e-05
-2.28189631309315e-05
-1.09547425376344e-05
-1.76100620636353e-05
-1.29670401953019e-05
-1.17141456133356e-05
-9.29411015756106e-06
-4.71043884560715e-05
-2.77461276933277e-06
-1.23737907339545e-05
-2.3663745800158e-05
-1.85200535509216e-05
-4.22388607639114e-06
-1.68704019136414e-05
-1.21729129661662e-05
-2.34352815096084e-05
-3.4463149771583e-05
-2.98591892619038e-05
-3.66414336124159e-05
-2.36985551679314e-05
-1.21976662318236e-05
-3.49943629690665e-05
-2.28681016651017e-05
-1.58397606650239e-05
-2.68705405143427e-05
-2.56916358136037e-05
-2.77721979060349e-05
-1.63151293883353e-05
-1.57915357966941e-05
-3.67127458691047e-05
-1.03790324979034e-05
-1.33871145233194e-05
1.59943425007227e-07
-1.72887501719433e-05
-2.25874788759642e-05
-4.12403117774834e-06
-9.73890296179819e-06
-1.74641750085023e-05
-2.7433810505922e-05
-2.78152651573984e-05
-2.27923856643884e-05
-1.77405600691112e-05
4.0366065591846e-06
-2.65720718836008e-05
-1.59363915303856e-05
-1.96257305192362e-05
-1.80314007942137e-05
-2.83842109880585e-05
-2.37189714870493e-05
-9.52345197744504e-06
-2.85274078963518e-05
-9.65115338267162e-06
-8.13091653177252e-06
-9.03356323764925e-06
-1.99018829805207e-05
-1.4731997879473e-05
-2.4086363999853e-05
-3.12304857781907e-05
-1.69220422805481e-05
-2.55432578231555e-05
-1.86514066107944e-05
-1.86141616043379e-05
-1.94926380829536e-05
-7.9035904527189e-06
-1.63303196205699e-05
-5.01938238845562e-06
-3.93811517377118e-05
-3.51343984455871e-05
-6.80457942886365e-06
-3.75550244060878e-05
-3.53061267324657e-05
-2.2438382371563e-05
-2.09683614848891e-05
-1.43405197860574e-05
-1.86861427352185e-05
-1.00905396516142e-05
-3.39682467355464e-05
-2.41004168598913e-05
6.34366709335068e-06
-2.97539821610823e-05
-8.03263428449079e-06
-2.21757165857043e-05
-1.21094093439635e-05
-2.7875552975819e-05
1.73828941303435e-06
8.05323018899035e-06
-2.28659534259811e-05
-3.28117510753641e-05
-9.4881657313483e-06
-1.69910588238618e-05
-1.49565905982621e-05
-2.93978750193733e-05
-1.51211123304993e-05
-2.59292081467001e-05
-1.5979005844885e-05
-2.919392349359e-05
-3.38210214714229e-05
-2.25742017611668e-05
-3.72626393601759e-05
-3.15282803257194e-05
-1.19222870024093e-05
-2.38910628487431e-05
-2.0337547892221e-05
-2.78287025376386e-05
-9.6731168815335e-06
-4.88162393301786e-05
-3.63290009115092e-05
-3.10864238396486e-05
-4.7772725635708e-06
-1.74180868698561e-05
-1.40047359289768e-05
-1.1710836468349e-05
-7.45812737230414e-06
-3.73393636458664e-05
-1.94948517266348e-05
-2.35683646454033e-05
-1.57187349895474e-05
-2.21597214700411e-05
-3.23434258835389e-05
-1.48238019756396e-05
-1.61999862176926e-05
-1.59087042605534e-05
-1.06512940782653e-05
-2.66276953434403e-05
-1.67145348146134e-05
-6.24044205562021e-06
-7.35062355812312e-06
-2.34270314388088e-06
-4.76483117868532e-05
-3.14915699603402e-05
-9.69152439042332e-06
-2.21160741069784e-05
-2.64483152974698e-05
-2.87902054972297e-05
-3.07047230091608e-05
-2.51035973067869e-05
-6.50406527628943e-06
-2.01603588653965e-05
-9.00610899143435e-06
-1.24453417125722e-07
-3.11287542156943e-05
-3.1341711698922e-05
-3.51326568754127e-05
-5.46089649102258e-06
1.43592238660441e-05
-3.1373203419903e-05
-4.69549457681701e-06
-4.04747267172941e-05
-3.40449316478455e-05
-5.37311266866356e-06
-2.52613845246523e-05
-2.0837104816977e-05
-1.48792528616714e-05
-1.55237459204878e-05
-1.88978511844846e-05
-3.99459968257994e-05
-1.66538506457172e-05
-3.45582138110271e-05
-4.18970019875311e-05
-1.14112142515388e-05
-1.80639282690412e-05
-2.73284942950274e-05
-2.72413179474664e-05
-6.83124404753576e-06
-1.5175421864367e-05
-2.58479321035319e-05
-3.68271823395025e-05
-3.95193167168043e-05
-2.20766568165868e-05
-1.12408199928906e-05
-2.10158783615398e-05
-1.38487690713189e-05
-1.47093470094675e-05
-4.3663945366134e-05
-1.77298421385074e-05
-4.46157248858071e-06
-2.45067315411073e-05
-2.82964270131891e-05
-2.92973008358054e-05
-4.50911887892899e-05
-2.14294969795149e-05
-1.44140850765143e-05
-2.01770956141078e-05
-2.46663739653711e-05
-2.57343811938006e-05
-2.98048299995885e-05
-1.10360361274725e-05
-2.75049872602202e-05
-2.2015122366811e-05
-2.35547239518595e-05
-1.64153997583185e-05
-2.18764230200938e-05
-2.30579355397375e-05
-1.47014467845697e-05
-2.14495744209078e-05
-1.39019853772496e-05
-1.42305430331576e-05
-1.22018988102691e-05
-1.21728068502569e-05
-2.11928464431106e-05
-3.28400798226177e-05
-3.72105682527803e-05
-3.74913257071362e-05
-5.25403396368076e-06
-3.50943307878592e-06
-1.40741604975207e-05
-1.98905927646057e-05
-8.78079345559469e-06
-2.88223221598496e-05
-2.07916283658515e-05
-1.32090789585638e-05
-3.22279779511879e-05
-2.32692832792191e-05
-1.04640769882756e-05
-2.86989732488928e-05
-2.41703444146705e-05
-1.27046820840163e-05
-1.42892773135813e-05
-1.45301936659725e-05
2.13848269955013e-06
-2.00269083307679e-05
-2.11255351733996e-05
-3.32757145768471e-05
-1.2835310285966e-05
-2.86012636397291e-05
-2.88920445769043e-05
-2.20515025490398e-05
-1.00803116520125e-05
-6.03655674679909e-06
8.17875623317109e-06
2.70829015139193e-06
-2.06602624924917e-05
-2.51582171835589e-05
-1.7252793249836e-05
-3.00351940201859e-05
-2.68975061376857e-05
-2.1542378267262e-05
-2.30666585559315e-05
-2.61572964916868e-05
-5.39595757462225e-05
-7.28985797469153e-06
-1.76942367545208e-05
-1.07351771077758e-05
-2.82678307392328e-05
-2.43129102779721e-05
-1.81387637971889e-05
-3.24405202924371e-05
-3.73860342917387e-05
5.33473803631657e-07
-1.57071776869943e-05
2.77782076172094e-07
-2.76349034908966e-05
-3.95511849558368e-05
-2.60097819600987e-05
-1.34142911123986e-05
-2.12751308009504e-05
-2.15606708173481e-05
-1.50104618929994e-05
-1.05819214531119e-05
-9.3903136392786e-06
-3.31911541051271e-05
-3.43067285620675e-05
8.58267513019065e-08
-2.49059600115918e-05
-4.55687227584501e-05
-5.5735781601436e-06
-2.009289253568e-05
-2.35768608169181e-05
-3.12350756633437e-05
-3.51997566829635e-05
-3.11885037850701e-06
-3.70766455693108e-05
-2.31559299947761e-05
-3.78960540835946e-05
-2.34265168868909e-05
-3.27756859931872e-05
-1.82428030362568e-05
-3.38167124555014e-05
-2.44253213148704e-05
-6.87232298852016e-06
-2.58742693111954e-05
-3.51725295541238e-05
-1.83393129221407e-05
-2.16161633769921e-05
-3.09990315088677e-05
-8.89791907234736e-06
-2.23237161539425e-05
-2.67056779683549e-05
-1.56102255943494e-05
-2.74889861513176e-05
-1.8465078858245e-05
-9.69967022042652e-06
-1.28674583699154e-05
-1.73804685217414e-05
-2.81745059846885e-05
-2.32496524752546e-05
-4.7563351748758e-06
-2.03260037447231e-05
-1.18009208475574e-05
-3.54957431375084e-07
-7.30680532832172e-06
4.65819848693932e-06
-1.29756162798665e-05
-8.60146824841834e-06
-2.75021726718359e-05
-3.77512915419005e-05
-5.17157473809152e-06
-2.90723269260102e-05
-1.47990093529804e-05
-1.57549299807303e-05
-1.59750135488077e-05
-1.71784554751357e-05
-3.51997432908584e-05
-1.39893477158892e-05
-2.04969263066003e-05
-3.24532015242248e-05
-3.14746196985511e-05
-3.78811804692384e-05
2.03465492809985e-06
-3.12909925540108e-05
-4.26371368173234e-05
-2.00913499551972e-05
7.59029474774062e-06
-3.52602942406169e-05
-2.66855643878853e-05
-3.66587655573731e-05
-2.15064712719101e-05
-1.91181125448429e-05
-2.24942614836867e-05
-1.20697878720499e-05
-1.0913729351484e-05
-2.07284074594722e-05
-9.49001529712071e-06
-1.71514737673045e-05
-1.40841884197111e-05
-2.0844541491728e-05
-8.98879606646577e-06
-1.99400157706374e-05
-1.63477723330606e-05
-3.79522132213777e-06
-2.62192160288451e-05
-4.95047711706092e-05
-3.51961368671216e-05
-5.41837615988189e-06
-1.66796105965872e-05
-4.04153244364948e-05
-3.42388992041975e-05
-2.72912143809354e-05
-1.56679263074426e-05
-4.1238407954017e-05
-2.17945548901183e-05
-9.78420866919168e-06
-3.92796961390261e-05
-1.58645333180023e-05
-1.51631274878424e-05
-1.46314317096722e-05
-1.33304525637001e-05
6.82275473897619e-06
-6.89124349360703e-06
-8.26741931468133e-06
-1.37505152773003e-05
-1.23494168119567e-05
-1.12600892539728e-05
-1.51841233228066e-05
-1.32490707669242e-05
-8.51381276952526e-06
-7.04288667092306e-06
-3.34479310194563e-05
-2.298996269206e-05
-1.63952503776551e-05
-1.89370516186475e-05
-2.12272469906015e-05
-2.57460392258207e-05
-8.39232674486686e-06
-2.43886524997172e-05
-5.03728681801976e-05
-2.86258247664212e-05
-5.42688452627484e-06
-2.88521809073435e-05
-2.38571390048568e-05
-1.10589346742238e-05
-2.61170244423357e-05
-1.19921536381256e-05
-3.95478470808315e-05
-2.5781730263318e-05
-5.17818723035589e-06
-3.37175937514977e-05
-7.8709917531209e-06
-1.1522733106866e-05
-1.82442699218981e-05
-1.03764826409462e-05
2.28440967428519e-06
-8.78283030274203e-06
-2.37530437429999e-05
-2.02007759952913e-05
-2.11482989313001e-05
-2.95007413520391e-06
-1.91765123659231e-05
-1.05521163050998e-05
-3.12673605726065e-05
-1.13732593476201e-06
-1.96154372694986e-05
-4.47963217749167e-05
-2.84577535711881e-05
-3.49129497087721e-05
-1.70432285077039e-05
-3.18336227306003e-05
4.5521772686225e-06
-1.9541553207202e-05
-1.60152984860559e-05
-4.39661931765068e-06
-3.30599996535017e-06
-1.63528735737715e-05
-3.82373406979095e-05
-1.54123557044507e-05
-1.77908142412744e-05
-2.26587892405402e-05
-1.64124329768993e-05
-5.61056256736937e-05
-3.01721104606592e-05
-4.24698138062457e-05
-3.23643138161203e-05
-1.41688504570957e-05
-4.36588245207737e-05
-2.51959452044287e-05
-2.61258503939097e-05
-1.75746036622397e-05
-3.78655709978092e-06
-1.36685211761383e-05
-1.06521332749948e-05
-4.38939458686864e-05
-1.56242573173862e-05
-3.44502423648806e-05
-1.40551243154546e-05
-2.30733892257322e-05
-4.46273299002883e-05
-4.98796082372355e-06
-1.57147569972899e-05
-3.165890160439e-05
-2.68159763979764e-05
-1.55488059841317e-05
-3.00301477791658e-05
-1.53930743270909e-05
-3.04691964757388e-05
-4.19774291127313e-06
-2.65388427481829e-05
-1.64830851029501e-05
-1.56879775590489e-05
-3.1664820583486e-05
-2.94322729142942e-05
-1.68381543111346e-05
-1.59228568030215e-05
-1.01748127507954e-05
-2.51491712270084e-05
-2.06178524488343e-05
-2.43682437999391e-05
-7.20295967081901e-06
-3.11516633913758e-05
-1.64296394951385e-05
-1.46513456857468e-05
-1.87176322383488e-05
-4.05076231277642e-05
-2.29220027195994e-05
-3.35278173669061e-05
-1.3321003318611e-05
4.61239410921747e-06
-1.4325886148144e-05
-1.31744490325074e-05
-4.3615653939024e-05
-1.62379319007426e-05
-4.33108714120665e-05
-3.17894349487495e-05
-3.00908890973451e-05
-2.02444608314515e-05
-3.44984652987148e-06
-1.73703500755742e-06
-2.3621535492463e-05
-4.18873274387388e-05
-4.4790684301582e-06
-1.66568689034985e-05
-2.88156162738676e-05
-1.12967169819774e-05
-2.76994130019261e-05
-3.49014738305945e-05
-2.11042629450421e-05
-1.62910753648231e-05
-4.29736732878101e-05
-2.30466451694663e-05
-3.03083417082556e-05
-4.24737439941007e-05
-4.55647352402115e-05
-1.79721553059261e-05
-2.54901353259416e-05
-2.11949051548371e-05
-3.62302451423961e-05
-2.3651284565531e-05
-2.32408611296953e-05
-1.89614487896712e-05
-3.36707657499673e-05
-3.48788853568178e-05
-2.91658684283337e-05
-2.17757393546258e-05
1.47444117989778e-06
-1.38807224956411e-05
-2.57956819768515e-05
-7.63525467449377e-06
-1.04047106538702e-05
-9.45396656178135e-06
-2.53795720052329e-05
-1.91619235556265e-05
-3.9181243344226e-05
-2.00888986570451e-06
-1.92180292597852e-05
-1.64585755568425e-05
-3.02670322641307e-05
-1.75988851487581e-05
-1.65642086514396e-05
-3.58469554802814e-05
-3.67213463976181e-05
-3.15615388822553e-06
-1.43935204948459e-05
-1.25838953484442e-06
-1.5124221085499e-05
-2.14489629731006e-05
-4.17486143639489e-05
3.28407454226503e-06
-3.97836830610108e-06
-2.69530529162165e-05
-2.79298611951726e-05
-3.45791189515139e-05
-1.86778163550594e-05
-1.79055630106948e-05
-1.3711030337045e-05
-2.20386768597585e-07
1.31742335057972e-06
3.45398281131715e-07
-8.8656151912738e-06
-2.67800547179857e-05
3.25423968200772e-06
1.87548954316552e-06
6.19728124017098e-06
-3.17388316739466e-05
-2.3203503051218e-05
-4.1845729012624e-06
-1.92704732175964e-05
-1.36315580365816e-05
4.37288072439498e-06
-1.14468086176523e-05
-1.10948580962702e-05
-1.73644434270358e-05
-2.35006891993695e-05
-2.49171112118141e-05
-1.39435487706156e-05
-2.21266639482936e-05
1.72452582130356e-06
3.33928895922728e-06
-1.27898320327366e-05
-4.37549491051354e-05
-2.24238565339547e-05
-1.14709203374638e-06
1.38966060073806e-06
-1.89066285207228e-05
-2.59540148648856e-05
-2.35013003454699e-05
-3.29667794558143e-05
2.02187620625842e-07
-2.77048948779053e-05
-2.57740016331336e-05
3.1164984611329e-06
-2.97013113554531e-05
-2.3473324125153e-05
-4.69231314965561e-06
-3.10744053848622e-05
-1.73861344450063e-05
-1.64365610429754e-05
-3.88392841740125e-05
-2.31195692296836e-05
-3.43988894328706e-05
-2.81046017251741e-05
-3.99260807798866e-05
-4.54291381978414e-06
-2.31467742266336e-05
-3.82068029928659e-05
-1.91001353868787e-05
1.01624361035503e-05
-5.7047039622672e-06
-3.89048347593169e-05
-3.73564045677154e-05
-4.17780646447505e-05
-2.27894177249327e-05
-1.80413594632004e-05
-4.88812331203229e-06
-8.56723662106455e-06
-2.38154775485349e-05
-4.01676113053968e-06
-2.73658674292936e-05
-1.88120972723615e-05
-9.93847823702256e-06
-7.34624181909963e-06
-2.63857250192938e-05
-3.77758795139345e-05
-1.21762088248569e-05
-2.06468101055496e-05
-1.42139690856791e-05
-1.12326535391401e-05
2.07218369291015e-06
-3.72488049043179e-05
-1.39441541456574e-05
-2.22928644163172e-06
-1.94108212026307e-05
-1.73574929651088e-05
-2.3703492024346e-05
-2.22178762453586e-05
-2.00292174802603e-06
-8.04977448690372e-06
-1.7753352897497e-06
2.02785100942659e-06
-3.00648869609451e-05
-3.59925063190337e-05
-2.4803900099794e-05
-7.84545233964448e-06
-1.51714242731289e-05
-5.7958469150733e-07
6.36478553904485e-06
-1.94076128523405e-05
-3.93717955849491e-06
-2.07005581665572e-05
-3.39756954178571e-06
-3.38194267690868e-06
-9.34749517352781e-06
-1.50137209119456e-05
-2.28233119473093e-05
-6.76440558951881e-06
-3.67396140023298e-05
-4.50405912202129e-06
-1.56889949548747e-05
-2.50760695308816e-05
-1.91404944967461e-05
-2.81992853141461e-05
-1.25727965225492e-05
-1.00836357315197e-05
-1.73976055159301e-05
-3.85814901704887e-05
-3.0573607150649e-05
-3.04633795233152e-05
-5.15125003264683e-06
-2.12763016901066e-05
9.11197156803954e-06
-1.14396465191567e-05
-1.20856590932589e-05
-6.80352734764509e-06
-2.72324516396095e-05
-2.11132718452796e-05
-1.82352147947685e-05
-1.81367206854344e-05
-3.99248777469554e-05
-1.88197230432665e-05
-2.62184658093958e-05
-1.19119993168948e-06
-2.50208008878665e-05
-1.5814824571784e-05
-6.19409806590339e-06
-1.89094348367386e-05
-3.60098387740404e-05
-2.53787998563506e-05
-1.48872138022465e-05
-2.38609899314959e-05
-3.84385490033201e-05
-3.13585250846626e-05
-3.15376689827332e-05
-4.10226723411901e-05
-1.55702576992774e-05
-2.81528520437784e-05
-1.3541362194177e-05
-1.6991623220872e-05
-3.5040802192687e-05
-2.63433682829825e-05
-1.60271416060772e-05
-1.64183333108275e-05
-2.37408686987998e-06
-1.64071415708534e-05
-2.66953675622497e-05
-1.28986253367365e-05
-1.01482443711005e-06
-1.42509467575281e-05
-2.26431189567574e-05
-3.93050211474114e-06
-1.45603397417747e-06
-1.25841872883971e-05
-1.46652612827063e-05
-2.69639050907445e-05
-3.0648837890089e-05
-1.45473149233657e-05
-2.18349261173441e-05
-2.38521776264725e-07
-2.05011196194315e-05
-2.36984012886366e-05
-7.62538789257058e-06
-1.22415655374761e-05
-2.98643493727723e-06
-1.0001108510283e-05
-3.30099406053841e-05
-1.11937663188995e-06
-1.51567984354522e-05
-2.8774594796977e-05
-3.37174577731094e-05
-1.71785370153089e-05
-1.96689498750966e-05
-8.91806718140751e-06
-4.09965837219513e-05
-2.342942551794e-05
-2.01583901799493e-05
-1.08977959209547e-05
-1.75633477265685e-05
-2.37725736956718e-05
-1.33466754936513e-05
6.4805236145539e-07
-5.50731790236927e-06
-1.80321269866874e-05
-2.84350453382787e-05
-3.00692449460886e-05
-2.21627885661348e-05
-2.5221143648534e-05
-3.51988181136188e-05
-2.08671691549978e-05
-7.54147544178038e-06
-9.28459456180548e-06
-2.25214089231087e-05
-1.52226291995922e-05
-1.18436265909937e-05
-2.46754292404421e-05
-3.14865103984551e-05
-2.42780052033609e-05
4.41870365416641e-06
-2.06801966491335e-05
-7.4574540459367e-06
-8.69276841970544e-06
-2.87181892527144e-05
-1.60612790021978e-05
-9.31335460442216e-06
-1.09900003957773e-05
-2.5378164679924e-05
-1.35668585763749e-05
-3.02202623633002e-05
-3.45115943984267e-05
-3.14823918279181e-05
-4.47951017764767e-05
-1.12734563610732e-05
-2.13831526689493e-05
-1.40074449949315e-05
-2.16480838485384e-05
-8.25207826481615e-06
-2.39876445745032e-05
-1.62613007065221e-05
-4.18123963445429e-05
-3.56511280753101e-05
-1.82619745282439e-05
-2.05156888322308e-05
3.29361776755309e-06
-1.48796916517774e-05
-9.74152779938176e-06
-5.27760151313575e-05
-1.73951350488929e-05
-1.49109299677303e-05
-5.58402248532415e-06
-2.77943614083971e-05
1.73687314074635e-05
-1.35009071811418e-05
-1.96029210228123e-05
-2.83832028029191e-05
1.82780442839107e-06
-2.66148837923207e-05
-2.34195119864875e-05
-4.05381826957393e-06
-3.7639740142374e-05
-2.79709025724046e-05
-4.85081820435248e-06
1.62940362301825e-05
-2.30404207570716e-05
-2.14619236341987e-05
-1.17292692163879e-05
-2.06290759332553e-05
-4.93838175481487e-05
-2.14412242854792e-05
-2.8376126386116e-05
-9.24285594395524e-07
-1.19831844872938e-05
-9.31618341740401e-06
-3.05269099292681e-05
-2.15330635569812e-05
-8.08398738600589e-06
-3.18945657038907e-05
-1.52724858113239e-05
-1.04137714291221e-05
-1.65974789123464e-05
-2.53634293132487e-05
-2.3846232692299e-05
-1.36341436279982e-05
-1.0106472608273e-05
-2.8124236005768e-05
-1.63633554994858e-05
-2.38849536100771e-06
-1.55093023265426e-06
-3.9574666968368e-05
-2.38679706263381e-05
-2.27795143772658e-05
-2.71289561913136e-05
-2.01958107065462e-05
-1.62775201522865e-05
-2.25550871351061e-05
-1.56766479032418e-05
-9.77329628406988e-06
-1.29584837862355e-05
-3.84094501596778e-05
-2.07842281843322e-05
-7.87679134362514e-06
-1.46732563798811e-05
-4.74537042873573e-05
-3.11300149216989e-05
-2.7236394047405e-05
-2.0481178980533e-05
1.55270646241053e-06
-2.6907324177308e-05
-2.76130012335943e-05
-1.23080566844555e-05
-2.85335758218739e-05
-2.62682459942098e-05
-2.44110498811169e-05
-8.33038636641535e-06
-3.11988878772987e-05
-5.94293438331442e-06
-2.30162362270716e-05
-1.13241140638712e-05
-2.05725452251731e-05
4.82273487182842e-06
-1.24099156784921e-05
-2.65592990970183e-05
-1.98450540309898e-05
-2.80958074800808e-05
-1.51780556206525e-05
-3.25519920697975e-06
-2.32367959618404e-05
-2.29134580134121e-05
-2.38588026673992e-05
-1.20810076556782e-05
-1.94207677622027e-06
-1.51594909386905e-05
-2.06576583790687e-05
-8.20962639374288e-06
-2.24651758391296e-05
-2.44459797292471e-05
-1.68891081882317e-05
-1.64752827917566e-05
-1.72455278425878e-05
-3.68006396668207e-05
-1.97088879364911e-05
-1.37887920320547e-05
-1.80430866765697e-06
-1.39015150406424e-05
-2.0445247908575e-05
-2.3956312516777e-06
-1.00396965409964e-05
-2.11235116513226e-05
3.14150763903534e-06
-5.06638638874319e-05
-1.60156236269196e-05
-1.38522923950603e-05
-1.19192316136041e-05
-2.40947187324187e-05
-8.128191279964e-06
-1.96322144989418e-05
-2.00130082230399e-05
-3.11564808640169e-06
-5.57446843924109e-05
-2.14599776610999e-05
-1.25902464109775e-05
-3.46970763989106e-05
-3.36300388479991e-05
-1.52199045513196e-05
-2.10419933221419e-05
-2.15142945320434e-05
-1.22074366926716e-05
-1.59859540968196e-05
-5.38163974358501e-05
-2.06826153963111e-05
-1.95787745031497e-05
-7.64959078686137e-06
-1.89820897183771e-05
-7.12863555906521e-06
-3.33562264465009e-05
-6.92335320938009e-06
3.39624594872021e-06
-1.28765988905739e-05
-9.18865152318425e-06
-2.9783758552869e-05
-1.53203154772372e-05
-1.47384081547086e-05
-3.35966770467085e-05
-4.36352099850614e-05
-1.78761395281358e-05
-1.39006238914365e-05
-1.40618868924676e-05
-2.79018719450907e-05
-1.67036181057923e-05
-3.22205291100803e-05
-2.73300528151327e-05
-3.83379536246744e-06
-1.8851823224554e-05
-2.15613151048391e-05
-2.87021641297576e-05
-1.16551093859622e-06
-3.28961613805309e-05
-1.84508276867105e-05
-2.09956260959348e-05
-1.32000937303841e-05
-3.50963909925933e-05
-2.21258127145304e-05
-1.15996795178605e-05
-3.39718474138791e-05
-3.11995740869834e-05
-2.29531966422308e-05
-2.55472371650469e-05
-3.13769476457774e-05
-1.83582364818886e-07
-1.06961401956718e-05
-2.4088425702034e-05
-3.3650856793508e-05
-1.87479098514662e-05
-1.91693121775706e-05
3.2052578640008e-06
-1.65317284284414e-05
-5.58596511337367e-06
-4.89951577604586e-06
2.86497028088405e-06
-3.95702988348755e-06
-1.15972111261953e-05
-8.67850559668081e-06
-3.28899800966744e-05
-3.81444532192271e-05
-1.0852054072254e-05
-1.7628794617321e-05
-2.93263706618065e-05
-1.79720471335182e-05
-8.12429403697089e-06
-1.1603036675359e-05
-2.0560963837707e-05
-1.08960094678947e-05
-1.2420028765502e-05
-2.31442735876666e-05
-2.60081042876534e-05
-3.62486744086693e-05
-1.0278394564686e-05
-1.61979694976245e-05
-2.39909562023055e-05
-1.63578465304759e-05
-1.25843351032826e-05
-4.94571501873856e-06
3.66846907584485e-06
-1.15105740614542e-05
-1.50850046311575e-05
-2.34757747285022e-05
-3.55578348627201e-05
-3.58494550052991e-06
-2.07011568914915e-05
-2.78677800492279e-05
-9.4045730427262e-06
-2.57145483274763e-05
-3.10202358604722e-05
-5.15921723010759e-06
-1.02783623464449e-05
-3.72391553181773e-05
-3.23580549147848e-05
-1.99225047150718e-05
-1.57120492401996e-05
-2.05555223369293e-05
-1.1909431051009e-05
-2.67699308198799e-05
-2.73656024926832e-05
-1.74918376309715e-05
-2.99533006452486e-05
-1.63438109909026e-05
1.0656017333345e-05
-2.89603143585078e-05
-2.2792119370671e-05
-4.38329390649809e-06
-1.24815842990789e-05
-1.61263605714746e-05
-1.17123881085994e-05
-2.73192638869242e-05
-1.81097808396315e-05
-2.81088336523233e-05
-2.672644010497e-05
-2.99669140362688e-05
-9.8239515191599e-06
-7.65303017448379e-06
-3.03844242543505e-05
-1.45397845969292e-05
-1.6511532383129e-05
-3.01634305012171e-05
-3.55847247048209e-05
-7.13609375884124e-06
-3.48007596813838e-05
-1.46223869073676e-05
-1.96146157946454e-05
-1.86654104152204e-05
-2.28068607143071e-06
-7.3916561554828e-06
-1.98885849543471e-05
-2.88159292396048e-05
-3.75137871222056e-05
-3.5983682852322e-05
-2.58991149751751e-05
-2.24226666253096e-05
-1.1999377596977e-05
-1.55480984530218e-05
-2.61557441107486e-05
-1.26759997596307e-05
-2.49289693330547e-05
-2.19087414413631e-05
-1.84613159180457e-05
-2.93469007660743e-05
-1.82992896201272e-05
-4.51309968179531e-05
-9.0688431477481e-06
-9.26341127816257e-06
-2.80218882055945e-05
1.58598056486767e-06
-3.57300184169296e-05
4.58011378406572e-07
-2.18050940578787e-05
-2.5551033471079e-05
-7.61401210178668e-06
-2.24965719089096e-05
-4.02221321339365e-06
-1.38688446763812e-05
-6.9715391438914e-06
-4.45517503209476e-05
-8.82688147185047e-06
-1.33812646941756e-05
-3.1094993628954e-05
-1.34544090030403e-05
-3.41026938026083e-05
-2.5689762657787e-05
-3.00086922513935e-05
-1.83289750512426e-05
-1.2541018106835e-06
-1.56108226440881e-05
-2.45499700459825e-06
-1.68266018471547e-05
-2.58314009052715e-05
-1.7341804971906e-05
-2.71446716145542e-05
-2.96418363335098e-05
-5.52101600786242e-06
-2.4314115635569e-05
-2.62092961286685e-06
-4.15052442528561e-05
-3.26642296663614e-05
-1.9499301724779e-05
-2.45268839751153e-05
-2.70062707307535e-05
1.08408938646007e-06
-2.20573403035319e-07
-7.5399758017634e-06
-2.3560461713459e-05
-3.36225431194921e-05
-2.60842335518595e-05
-2.63879891399343e-05
-2.71357048529087e-05
-1.28749600360952e-05
-1.36834693104334e-05
-1.0350564925065e-05
-2.43539272433162e-05
-1.23527147948158e-05
-9.06640077042374e-06
9.60511838874711e-07
-2.49008026505272e-05
-1.27167125490137e-05
-2.60082536318676e-05
-1.90670785206279e-05
-1.88844617670768e-05
-3.81809385319622e-05
-3.06967123205525e-05
-3.77261373071007e-05
-1.12760488010053e-05
1.1463169291592e-06
-2.66069576243805e-05
-2.26464141178798e-05
-9.30539201166335e-06
-2.4562335957557e-05
-1.16112817588059e-05
-2.09109302462927e-05
-3.19872529566374e-05
-3.85544516504813e-05
-8.23306428094807e-06
4.11214439520802e-06
-1.35517634625746e-05
-9.13293292952833e-06
-1.42989831784475e-05
-5.21397898228949e-06
-7.46040701523575e-06
-2.87857448204125e-05
-5.22470437132579e-06
1.93249228379381e-06
-1.03234554998654e-05
-3.19630611953041e-05
-2.35411831419163e-05
-1.90751715821683e-05
-2.12574969665035e-05
-3.15966134935032e-05
-2.14552461348978e-05
-1.67584787811563e-05
-1.9277871068752e-05
-3.14303615656546e-05
-1.55795226795235e-05
-2.29552315747252e-05
-2.11649108457594e-05
-3.33963624609611e-06
-2.95375647427863e-05
-2.75840195907169e-05
-8.84857122344835e-06
-1.01499469477237e-05
-2.64530892885172e-05
-2.87995224707805e-05
4.58608383689246e-06
-3.27272830958857e-05
-2.89552498750697e-05
-1.6965190675915e-05
-8.19365707158518e-06
-1.59329656430996e-05
-2.41596588431426e-05
-2.71577808414943e-05
-5.96463108678736e-06
-2.57496533933687e-05
-3.08888637196779e-05
-1.72583211535835e-05
-3.85948047745973e-05
-9.26424255305746e-06
-2.64534121007972e-05
-2.737526227492e-05
-3.67465628263608e-05
-1.55788730362598e-05
-6.3892312638972e-06
-1.79039209062e-05
-3.40346951758583e-05
-3.67921520558465e-05
-3.62244857673105e-05
-4.11417345962885e-05
-1.31218134985354e-05
-1.96212771006845e-05
-2.02256661004591e-06
-2.56956182340913e-05
-3.92422342739522e-06
3.86993809287518e-07
-1.27296168149306e-05
-3.01021678760685e-05
-1.54163291734198e-05
-4.73489553791838e-05
-2.24624886959094e-05
-1.31942110406214e-05
-2.61312387883351e-05
-1.90611641025406e-05
-1.95509704163659e-05
-1.92743718648733e-05
-1.85925142868948e-05
-3.05592634208336e-05
-2.55254104115297e-05
-2.56199044464767e-05
-2.12593326956009e-05
-8.41930448934467e-06
-1.52985679576624e-05
-2.17116702148228e-05
-1.09271824334729e-05
-1.58846246197246e-05
-1.52063668238456e-05
-1.28705216660498e-05
