# Supplementary material for: Research on computational propagation and identification of mine microseismic signals based on deep learning
Source: PLoS One. 2025 Oct 22;20(10):e0334641. doi: 10.1371/journal.pone.0334641 (PMC12543183; doi:10.1371/journal.pone.0334641)
Supplement: S1 Data — (ZIP) [file pone.0334641.s001.zip › 000100500000960.xlsx_0.txt_24.txt.txt]

-1.29941131356552e-05
-1.44031905887585e-05
-2.3167925927599e-05
-2.30354602235813e-05
-1.10490695274861e-05
-2.70742364792584e-05
-1.26798227623741e-05
-3.0212530703174e-05
-1.49355823626173e-05
-1.00890709906012e-05
-2.8958358550006e-05
-1.76542452822154e-05
-3.04600402836884e-05
-2.57781704761719e-05
-1.48923685030702e-05
-2.45140616418147e-06
-3.3539531060083e-05
-2.15020868373472e-05
-3.32430511333886e-05
-4.78350663872536e-06
-3.83396609169681e-05
-1.99596950650139e-05
-2.31661628825389e-05
-1.89293241323896e-05
-1.72678753024403e-05
4.1855782516947e-06
-3.84420979428051e-05
-2.3163080504821e-05
-5.68694388534877e-06
-2.16894768594013e-05
-3.00541608851768e-05
-1.01265813804508e-05
-4.61738004082922e-05
-4.97251417358818e-06
-1.18784485367075e-05
-1.54289345215469e-05
1.269409326862e-06
-2.52749242284525e-05
-1.29937419894107e-05
-2.93884224371554e-05
-1.63482525302262e-05
-7.1301418783692e-06
-1.78547304629312e-05
-1.72760719537584e-05
-2.35934105037185e-05
-2.3407859611759e-05
-2.83849720712292e-05
-7.29941544090628e-06
-1.26859728493861e-05
-4.29011368022645e-05
-9.09566915783369e-06
-3.14997180653998e-05
-1.08425484860166e-05
-3.00577233205131e-05
-7.33244020746261e-06
-1.87027603069183e-07
-1.65535650135526e-05
-1.82869774096008e-05
1.41212692154196e-05
-2.44882643094881e-05
-3.63340702472086e-05
-1.31687760435088e-05
-1.4849272048875e-05
-2.56370004357918e-05
-7.34382359900541e-06
-6.64246654863913e-06
-1.79510962308952e-05
-1.91940204904811e-05
-2.71442245106337e-05
-1.18994578464504e-05
-3.98010587461043e-05
-4.18971914394564e-05
-1.99147009309613e-05
-4.05485629891422e-05
-2.15438918139903e-05
-2.37026884069035e-05
-2.12960281085934e-05
-2.86596427904869e-05
-7.6581164699878e-06
-2.58130518970058e-05
-3.86230196922983e-05
-2.96360269289154e-05
-2.62073824460551e-05
-1.20398735644354e-05
-1.92997975255156e-05
-1.61130523893934e-05
-1.95543738957557e-05
-6.28517594279183e-06
-3.37369795944154e-05
-3.71530220815769e-05
-4.26429410091589e-05
-2.33791928076574e-05
-4.6598636999887e-05
-2.46975840039742e-05
-1.41950684473387e-05
-2.42161230385098e-05
-2.43172401522416e-05
-2.41630235120737e-05
-4.43608578405011e-06
-2.06058933264984e-05
-1.2234732305938e-05
-2.47250428320987e-05
-1.9256123030827e-05
-9.15530148976424e-06
-2.93947429602264e-05
-1.72171198836285e-05
-5.46460892839222e-05
-4.5236150474164e-06
-1.12907404125997e-05
-2.33264056549211e-05
-4.18096762762788e-05
-2.51866495716449e-05
-1.24525659300387e-05
-1.62171213276518e-05
-1.09528275687625e-05
-4.77844885402373e-06
-4.17596764132266e-06
-3.23637003587684e-05
-2.06098035462648e-05
-2.18412330873175e-05
-7.09390267035756e-06
-1.92853515355148e-05
7.53717115638646e-06
-4.88081626873613e-06
-6.21732850724735e-06
-3.35514884540485e-06
-1.01121093696358e-05
-7.79854576024112e-07
-5.52869103911375e-06
-2.22556366331207e-05
-1.45485365352575e-05
-2.02544501609942e-05
-2.11741354670034e-05
-1.37950485728723e-05
1.93266114334985e-06
-1.66926809738109e-05
-1.7086166781497e-05
-5.50883470826295e-06
-2.35171163793322e-05
-2.33328221602327e-05
-3.16263877997323e-05
-1.44130138507524e-05
-8.50458898790207e-06
-4.27818515604694e-06
-2.42085133316008e-05
-4.36698814429123e-05
-3.34957115358906e-05
-4.15965917066207e-05
-2.30843103788816e-05
-2.09717768819396e-05
-3.36873816708132e-05
-3.6138175516017e-06
-3.03940462764577e-05
-7.75737386437518e-06
-4.02268348131129e-05
-1.9174988648885e-05
-5.47812468719727e-06
-2.86856881085503e-05
7.16695828819406e-06
-2.94852982098444e-05
-2.79336098629521e-05
-2.63408436962017e-05
-2.78020187376247e-05
-2.08510042957228e-05
-1.6095718463978e-05
-2.83512430106922e-05
-2.14454373020279e-05
-1.68771095223713e-05
-8.7062386580455e-06
-2.46506655840422e-05
1.40833430163164e-06
-3.33639653787595e-06
-3.34798457861446e-05
-2.55350239918353e-05
-2.01162551282237e-05
-1.71900926610785e-06
-9.93121370099101e-06
-1.72460387837448e-05
-3.43189497202409e-05
-2.95846332805694e-05
3.6623103722465e-06
-3.73507360084138e-05
-5.32314845153472e-06
-1.74531161730708e-05
-1.4181673303578e-05
-3.79122490978808e-05
1.93070053040588e-07
-6.10696551068695e-06
-1.2821781763292e-05
-3.62791619735634e-05
-9.76551193179776e-06
-2.15977393846387e-05
-3.57092391787519e-05
-8.31627208267636e-06
-3.71270152439013e-05
-2.01889845134531e-05
-3.33489086934888e-05
-9.3801885086826e-06
-1.82952436772275e-05
-8.3827699823674e-06
-2.00727935984204e-05
-6.49320558787386e-06
-3.03152591533596e-05
-6.28114401454732e-06
-2.69767350546306e-05
-2.37954662365142e-05
-1.80229468941149e-05
-2.46882558399298e-05
-1.44118490166059e-05
-3.25116235283846e-05
-2.09780054971786e-05
-1.63690573915067e-05
-1.1299511786165e-05
-1.30798664336489e-05
7.87298818261928e-06
-1.65558816492059e-05
-2.15791553935797e-05
-3.28188344530259e-05
-2.70556740601316e-05
-5.07125419611243e-05
-1.00443457458802e-05
-1.40762749359544e-05
-2.67169265191463e-05
-3.99401392443779e-05
-1.69627973890512e-05
-1.243619548944e-05
-3.14915199635231e-05
-1.6370562335095e-05
-3.65831921459588e-05
2.48941837163916e-06
-1.1885189296216e-05
2.51606583530262e-06
-1.13866868887275e-05
-4.17416778861191e-05
-2.70797725603162e-05
-1.41918977048704e-05
-2.46991796995712e-05
-1.33533562272208e-05
-7.73995196555116e-06
-1.71314677412915e-05
-3.20753366663651e-05
-1.72200948573344e-05
2.28865229041283e-06
3.15793122255579e-06
-3.12960629115569e-05
-3.18098055262381e-05
-1.21085812972489e-05
-2.41790706690971e-05
-3.08214853594843e-05
-2.03819107658312e-05
-1.42110467188684e-05
-1.26903749670073e-05
1.89792972317856e-06
-1.7492258289813e-05
-1.22982835627129e-05
-1.4876787183847e-05
-2.76563648659752e-05
-1.55407782897882e-05
1.80142186309585e-05
-2.40555844486213e-05
-3.116091740963e-05
-3.60488200919726e-06
-1.64865500321355e-05
-6.06197568457634e-05
-3.12675572222706e-05
-2.70708347919903e-05
-2.51736284341486e-05
-8.74691977003911e-06
-1.96305776284463e-05
-1.69485853834471e-05
-2.65466878024096e-05
1.09955085836373e-05
-1.18877111689696e-05
-1.41174098848515e-05
-1.86067517464941e-05
-8.07996743989574e-06
-1.62195399950496e-05
-1.86324762216873e-05
-1.86688266024708e-05
-7.39502771651174e-06
6.77728165627654e-06
-9.0387925175654e-06
-2.31766242201542e-05
-3.29367021478264e-05
-2.02427420100244e-05
-2.69585483455826e-05
-2.31109273359171e-05
1.36673490300028e-07
-1.26115921489304e-05
-1.77804578300551e-05
-2.94044919745893e-05
-2.75859265329332e-05
-1.63776028538787e-05
-7.58813465192546e-06
-3.28672924105596e-05
-4.20802961459597e-06
-1.88706028853871e-05
-2.41589022774357e-05
-1.73866508504784e-05
-3.11923873072321e-05
-2.0679685080064e-05
-2.32155318741769e-05
-1.38418314330782e-05
1.01925570406774e-07
-1.73869738901619e-05
-2.16801545063532e-05
-2.25548139813553e-05
-1.59069594509337e-05
-1.09316374769231e-05
8.75627376630428e-07
-4.23342181984818e-05
-2.48435410202679e-05
-3.06401354866082e-05
-2.63873514813629e-05
-1.35503667282135e-05
-1.37007674220053e-05
-2.654947220448e-05
-3.36593569522512e-05
-9.09240237956754e-06
-1.33029716927683e-05
-4.71065460781482e-05
-1.90653552416043e-05
-2.64513461262801e-05
-4.00334226884051e-05
-2.74108183400083e-05
-5.43253131013002e-06
-1.15275777160505e-05
-4.11692215214195e-05
-8.35833706481867e-06
-2.73355352422232e-05
-2.50504017117444e-05
-1.6288226900454e-06
-5.69094471477998e-05
-9.67045362328055e-06
-3.52583190995891e-05
-2.47563584397741e-05
-2.86770723216282e-05
-2.24037362849293e-05
-3.86264135338144e-05
-1.81261501280632e-05
-9.87991630405274e-06
-2.85135900045188e-05
9.08568721239671e-06
-2.33720937361899e-05
-2.55777846048389e-05
-2.71421641818244e-05
-2.64321763717412e-05
-2.0604331278463e-05
-1.29520979508541e-05
-3.04757906500942e-05
-1.84944317559275e-05
-1.36604089645369e-05
-1.3251576089446e-05
-2.63505998803571e-05
-1.70519813670595e-05
-1.03123791198018e-05
-2.62253640985768e-05
-3.0784029032039e-05
-2.24273482637257e-05
-2.26681449923933e-06
-7.56211028083441e-06
-1.36394246005075e-05
-3.80793557979747e-05
-4.95606502716063e-05
7.54469767099074e-07
-2.34811373367114e-05
-1.12641967319392e-05
-1.39676364624689e-05
-3.24460398220614e-05
-5.43286741925292e-07
-1.62747972249026e-05
-1.48203965215609e-05
8.31016301661513e-06
-1.69231247636416e-05
-2.08846807532754e-05
-1.5061723138568e-05
-2.70936187499217e-05
-9.2108320333662e-06
-1.10910477252945e-05
-3.95534966715512e-05
3.27795475101232e-06
-3.13915102646689e-05
-1.18189091139503e-05
-8.1559204197434e-06
-4.25907343568367e-05
-2.35903290798926e-05
-2.02428579716243e-05
-1.9316029957572e-05
-2.93999365065313e-05
-3.04281644224803e-05
1.39283389241526e-06
-3.1625388656252e-05
-3.6525826624651e-05
-2.31607683304481e-05
-4.35196158477213e-05
-3.94258347102739e-05
-1.77601304579391e-05
-3.39472714850091e-05
-1.59633525384758e-05
-1.99606309394407e-05
-2.67409058954658e-05
-2.632927011103e-05
-3.56934163052019e-05
-5.83873375302805e-06
-8.55466092572498e-06
-2.60326129953953e-05
-1.05530280976191e-05
-1.04937411964172e-05
-2.99371711044475e-05
-3.45533653863635e-05
-3.97447832525028e-05
-1.35404752432036e-05
-2.68406394699283e-05
-2.93699172229554e-05
-2.35571475504279e-05
-4.04928971133627e-05
-3.37483668062646e-05
-4.0281085535983e-05
-3.78009670444897e-05
-1.56003709684186e-05
-2.22853820485865e-05
-3.01248185026611e-05
-1.19660147497935e-05
-3.13898210479417e-05
-1.91828936128937e-05
-2.33914467509223e-05
-1.87150876570049e-05
-3.87780071760064e-05
-2.40643782009344e-05
-2.72226940307358e-05
-7.66536275927854e-06
-1.56316607044863e-05
-7.6878786924557e-06
-2.05587531579943e-05
-2.01641301268655e-05
-2.99579132666753e-05
-2.29664949336123e-06
-8.71545411564345e-06
-1.312592979195e-05
-3.1696745677866e-05
-2.9636555435089e-05
-4.1910469859429e-05
-9.53679249035565e-06
6.04035392256311e-06
-2.04600979777094e-05
-1.7548254773811e-05
-1.94288420204429e-05
-4.05987338644268e-06
4.89380415889869e-06
-1.24498598098129e-05
-2.78270480653296e-05
-8.18521983411627e-06
-1.49511548665544e-05
-5.34184741123811e-06
-1.22191309564958e-05
-2.81048345101782e-05
-1.74789654188556e-05
-2.75701577092604e-05
-2.08793765333356e-05
-3.35069368233462e-05
-2.730185959012e-05
-1.90284858758742e-05
-3.16995748396139e-05
-1.28469525232985e-05
-3.54849437246787e-05
-2.63850351948329e-05
-1.52877659410803e-05
-4.05444566268485e-05
-2.71777008101898e-05
-2.63764046585138e-05
-3.53999690455992e-05
-6.57449038028494e-06
-2.75197652174303e-05
-2.2342059556387e-05
-4.58379881224168e-05
-4.30340572790315e-05
-8.1926707133406e-06
-1.80019515779946e-05
-4.46261059912862e-05
-2.92577665456539e-05
-2.19564247641838e-05
-2.65592634204078e-05
-8.04947520739897e-06
-2.91494529841276e-05
-2.49839202758801e-05
-2.66608884372215e-05
-2.90496687504525e-05
-3.18604783850218e-05
-3.42520041728296e-05
-2.05170745792055e-05
-7.69378396776324e-06
-2.07879708119774e-05
-1.74912458018027e-05
-3.20211243762447e-05
-4.0158542404966e-05
1.27745348775487e-06
-1.93553448357002e-05
-1.977887689298e-05
-2.96684601617401e-05
-2.19764883150053e-05
-2.57531819030761e-05
-2.16229943544314e-05
-8.57686552278632e-06
-2.7792222784169e-05
-3.65199907411841e-05
-7.42157147515102e-06
-1.85951301305722e-05
-2.14451837064137e-05
-2.46571232930528e-05
-6.63041240350875e-06
-2.27744714549083e-05
2.45566371745408e-06
-1.99711675628306e-05
-1.6238080312723e-05
-2.70146127262411e-05
-4.66636346407703e-05
-2.10957965430369e-05
-3.39145205877962e-05
-2.78332945622619e-05
-1.5838127021329e-05
5.5631266919228e-06
-8.81321447441926e-06
-9.52687366844974e-06
-5.8437821838475e-06
-3.62109188635635e-05
-1.83515827603246e-06
-8.91880161473863e-06
-1.42213864538438e-05
-2.33659483565377e-05
-2.49272904687602e-05
-8.39752349875134e-06
-2.33992291310679e-05
-6.01724460621163e-06
-1.24580763054671e-05
-4.56920667489062e-06
-1.49586361554413e-05
-3.53723210635822e-05
-4.02782733260258e-05
-3.13095793720156e-05
-2.32551827521517e-05
-2.89202037713864e-05
-3.91411359487891e-05
-2.26123198866424e-05
-1.24786029193768e-05
-2.09622456104912e-05
-1.62395130849318e-05
-1.1926845218271e-05
-2.58343984270907e-05
-2.04732653562754e-05
-1.15860684725333e-05
-1.37956443861335e-05
-3.38041258255008e-05
-1.41334231083968e-05
-2.33237983295645e-05
-1.65665926636457e-05
-1.884328621247e-05
6.84219711062954e-06
-2.74058593247095e-05
-2.46431059424804e-05
-1.90554519821119e-05
-4.20917774215319e-05
-3.38292933832691e-05
-2.2253065535929e-05
-3.42301806936908e-05
-3.44209700021692e-05
-1.86156858323261e-05
-2.81101932725863e-05
-3.05194791894925e-05
-2.86626151054173e-05
-5.05625805423038e-05
-2.92393328622669e-05
-2.98361169862901e-05
-8.9221469994397e-06
-5.62456105464671e-06
-1.95921280320038e-05
-1.55620874265809e-05
-2.74590658679545e-05
-3.84700980570903e-05
-1.58348816206245e-05
-3.00660243663859e-05
-2.89190414592045e-05
-1.72537923804461e-05
9.93905568876978e-07
-3.08496844546189e-05
-1.69868076897999e-05
-2.47638916452482e-05
-2.04014612286633e-05
-3.59860657474834e-05
-2.81276556911219e-05
-3.47951636162568e-05
2.35521370210042e-06
-2.59515736200298e-05
-2.15542999157555e-05
-3.15330803775378e-05
-1.97461529785546e-05
-2.01619785489622e-05
-8.67356930119936e-06
-1.27374091748372e-05
5.03515554209199e-06
-2.81777407439801e-05
-1.32374272687241e-05
-1.5097494505713e-05
-1.75042608321273e-05
-6.35244677875183e-06
-1.11970257626221e-05
-2.67160592828395e-05
8.06711922583074e-06
-2.46626398483314e-05
-1.72670756368947e-05
-1.07700266626528e-05
-3.2646915123407e-05
-1.11189803239156e-05
-2.16822801161524e-05
-2.17946498307693e-05
-1.85414006738456e-06
-1.83829196167871e-06
-1.82863309083035e-06
-2.79110206574034e-05
-2.551396675181e-05
-5.2484980183703e-06
-1.25908692011519e-05
-4.02223661447027e-05
-2.81609267132943e-05
-4.46663757649083e-05
-2.15808394387479e-05
-6.66105561534242e-06
-1.92843202522245e-05
-2.1313800178291e-05
-1.93700990099666e-05
-1.71823845348349e-05
-1.33564887437886e-05
-3.08155519687166e-05
-4.03006839927334e-05
-4.56960027237017e-05
-3.10347536139624e-05
-2.54928820828017e-05
-1.649768501731e-05
-2.77378068005407e-05
-1.11723241285273e-05
-9.17999565979438e-06
-2.53366031477686e-05
-2.11979617594306e-05
-1.59607786065181e-05
-1.7853543760326e-05
-1.422312425398e-05
-2.44465512460169e-05
-1.57288095845926e-05
-3.11897062748182e-05
-2.86820289800725e-05
7.34680430512894e-06
-9.27550623893668e-06
-3.94278204223889e-05
-1.76429303550931e-05
-1.46159505639065e-05
-2.32779412020943e-05
-3.95144062373659e-05
-3.36846531597269e-05
-1.51145706222987e-05
-2.76054774113012e-06
-2.19664461125477e-05
-1.60487857425912e-05
-2.38546726176631e-05
-2.63493491611253e-05
-2.32155858849148e-05
-3.60356486467544e-05
-2.05087505127969e-05
-3.03140856257673e-05
-1.19489580283509e-05
-1.81547326925962e-05
-1.90770267692187e-05
-1.94648439909474e-05
-3.57893084064266e-05
-2.63534708022851e-05
-1.53909107949581e-05
-1.53283775637656e-05
-4.79280583038232e-06
5.37398122244256e-08
-8.90207232620652e-06
-8.11315225627206e-06
-6.02175115468881e-06
-2.31384172268917e-05
-2.54008512356141e-06
-2.11913598198014e-05
-8.71317548593692e-06
-5.78345288159213e-07
-2.86460378933319e-05
-1.2624202875437e-05
-2.73740250215725e-05
-1.52809890512176e-05
-1.99532110664494e-05
-2.71861011702614e-05
-4.1895643000765e-05
-1.26984906738288e-05
-1.22868512976498e-05
-1.21371051892561e-05
-1.8164111016033e-05
-8.30299544665006e-06
-2.12349687028359e-05
-2.07803977754389e-05
-1.90628505427882e-05
-8.47140693658753e-06
-2.8851449790739e-05
-8.69432371414256e-06
-2.12766231772748e-05
-2.55057233919665e-05
-2.13678849020336e-05
-1.3558171980791e-05
-2.07307408002106e-05
-1.99735905068432e-05
7.71932353575577e-07
-2.66119217715045e-05
-1.44271316739649e-05
-1.16074467652786e-05
-2.03641831355023e-05
-3.18323169786667e-05
-3.8283023293728e-05
-1.21029158620098e-05
-3.3832766403803e-05
-3.38344757645984e-05
-1.39583710562463e-05
-3.33691770940681e-06
-2.10101246220644e-05
-1.30424069947047e-06
-2.32046076271088e-06
-1.71765435217153e-05
-2.26142546422158e-05
-8.97617390468361e-06
-3.77355352996109e-05
-4.11734132113026e-05
-7.87261419865411e-06
-1.2481303963849e-05
-4.1292307606637e-05
-3.22740761474971e-05
-9.29538257618717e-06
-1.74585554425476e-05
-1.65363990716499e-05
-1.28837779684299e-05
-2.50182404593951e-05
-2.98759634382295e-05
-3.93346638335356e-05
-1.79531590845362e-05
-3.73455340500887e-05
-2.86280931460826e-05
-3.10630773645972e-05
-3.39711999087445e-05
-3.06253277896633e-05
-1.18255899869202e-05
-2.08233115705697e-05
-3.44633178341659e-05
-6.8837738017276e-06
-2.31703283918355e-05
-1.84893634710184e-05
-7.92731322685737e-06
-2.65001073669082e-05
-2.01513627943604e-05
-2.94929075066007e-05
-1.51005664391258e-05
-8.94189241760361e-06
-1.6242124550478e-05
-1.75791337063219e-06
-3.32020654846528e-05
-3.84484965255288e-05
-3.17065175657639e-05
-9.61198092649309e-06
-3.00742801392633e-05
-1.47242674673091e-06
6.36706339005601e-06
9.8691657602946e-06
-2.94619705556921e-05
-1.49216336539148e-05
-9.59566011203026e-06
-2.50115094185713e-05
-3.04390559260379e-05
-2.67367803552102e-05
-2.75522757018278e-05
1.67114247812643e-06
-2.08730939419002e-05
-1.70586500419983e-05
-3.33623590630367e-06
-5.77278288797483e-06
-2.68674800817394e-05
-3.12606924797479e-05
-8.71599509195909e-06
-2.24297759354287e-05
-1.08411662005628e-05
-3.55759918123935e-05
-2.34099874644015e-05
-2.75636699008052e-05
-2.45115286784597e-05
7.44158304972716e-07
-5.42279898272312e-05
-1.14724605962874e-05
-1.76314711114203e-05
-3.35247674810888e-05
-1.93560894157501e-05
-1.93877615642696e-05
-2.67233698477871e-05
-3.04695696024868e-05
-1.07380554177651e-05
-1.04919087582447e-05
-2.68314635762139e-05
-4.47208867044726e-06
-1.239202494242e-05
-4.25948557539337e-05
-3.7137703357915e-05
-1.46551289794279e-05
-2.05358950713533e-05
-1.18352221124879e-05
-2.87979578510418e-05
-1.89272469941618e-05
4.16121133183872e-06
-2.7500663028776e-05
-2.55732059590207e-05
-1.70918218462323e-05
-2.32452957416805e-05
-4.08430361816217e-05
-2.29717571112598e-05
-1.9998152837336e-05
-6.36077285779043e-05
-3.292215121315e-05
-1.93037358370622e-05
-4.06183958019199e-05
-1.78667199053703e-05
4.38247003603147e-07
-4.56402557793227e-06
-1.65134063533704e-07
-1.1024858767682e-05
7.67019281992064e-07
-2.86721081160032e-05
-9.30243861678162e-06
-3.42507766674878e-05
-2.54875688803669e-05
-2.45898105412248e-05
-1.80253411763022e-05
-1.6847253358829e-05
-4.19047919017362e-05
-4.70478167976957e-05
-1.25010206055069e-05
-3.33904958804259e-05
-1.45333965755986e-05
-2.50288869698554e-05
-1.62057226096201e-05
-1.60716712755142e-05
-1.84251490330327e-05
-3.61024617360717e-05
-2.8136209720024e-05
-4.49740157074701e-06
-1.40466859407162e-05
-2.17881016883437e-05
-3.0811060126074e-05
-2.02160897818121e-05
-2.4721299615993e-05
1.38244846465784e-06
-9.90575730883407e-07
1.57757412406537e-07
7.15887947432536e-06
-2.92277568445202e-05
-7.22683022340373e-06
-2.43294950849679e-05
-2.85262097483367e-07
-2.28187319385954e-05
-1.78109596922438e-05
-2.80374808484647e-05
-2.90366674362127e-05
-2.67061199562e-05
-2.17356254884463e-05
-1.94413853011196e-05
-2.19979380955365e-05
-2.32056828913292e-05
-1.64553566605557e-05
-4.11118177668876e-05
-3.50067854320941e-05
-1.64738487046315e-05
-2.31800901420666e-05
1.13639567148038e-06
-1.54113666724488e-05
-1.61026814083872e-05
-2.61270849036278e-05
-1.08994650424762e-05
-3.89752003641513e-05
-4.44375715976549e-05
-1.69408699913361e-05
-1.5257166027784e-05
-3.42139580485473e-05
-2.37167580579056e-05
-1.57317133703377e-05
-2.22503405581987e-05
-3.01669021530448e-05
-2.33709640821476e-05
-9.90417923985141e-07
-3.00875829427449e-05
-1.44036499498333e-06
-3.13765488465663e-05
-1.65775273244333e-05
-1.29721433150026e-05
-1.92750336809229e-05
-1.80642620267282e-05
-1.61722174168682e-05
-1.64841950064645e-05
-1.51884131383596e-05
-4.06847760050688e-05
-6.71625803202696e-06
-3.05123623303239e-05
-2.393976059855e-05
-1.58361020637793e-06
-1.70071440793424e-05
-1.31979486148993e-05
-3.970050490323e-05
-4.53423934543291e-05
-2.56176111887145e-05
-2.6316223849004e-05
-4.18471924735312e-05
-1.75140646660905e-05
-3.41216593865634e-05
-2.51137866242199e-06
-7.27591866508966e-06
-2.60553755068555e-05
-1.11120673196124e-05
-8.85198131057621e-06
-9.63691328121208e-06
-2.51686569137104e-05
-2.72119927261727e-05
-2.85137997348109e-05
-3.33420891674838e-05
-1.22251597084611e-05
-4.26587769074351e-06
-2.84314966871365e-05
-1.88879098173822e-05
3.48156692693948e-06
-6.33726363541481e-07
-2.873342618373e-05
-1.10084174758625e-05
-2.20493289155059e-05
-3.50287827350472e-05
-9.6152976238306e-06
-2.85368237567395e-05
-5.59994515524763e-05
-2.38779476892064e-05
-3.62193586834738e-05
-9.19500201210186e-06
-4.74265848710635e-05
-2.51589115288572e-05
-2.48074875266191e-05
-2.90543037594946e-05
-3.14209026271411e-05
-1.46565788525855e-05
-2.53277216123141e-05
-1.99916327246543e-05
-3.71092931335692e-05
5.04432875184936e-06
-2.58569767468604e-05
-2.74594837342665e-05
-1.96944682182925e-05
4.91152855048184e-06
-1.33585077538916e-05
-1.65457069114728e-05
-1.87958900168157e-05
-2.39151410456784e-05
9.32589610765172e-06
-2.53594132253968e-05
-1.54104348659146e-05
-3.07499177877096e-05
-2.02355343742423e-05
-1.52607835511129e-05
-2.03865144977901e-05
2.60837166195916e-06
-3.94932062288215e-05
-4.2745488427041e-05
4.42263410998244e-06
-3.09486044150213e-05
-2.90701113117099e-05
-2.55214332443985e-05
-1.03491924230887e-05
-3.7951137085888e-05
-1.17219828706575e-05
-1.16683766488692e-05
-1.86114969530502e-05
-6.47766693707197e-06
-3.37087427088213e-05
-2.02400932221616e-05
-2.55940796253245e-05
-8.67864126432104e-06
-2.38760133717659e-05
-1.45813408070845e-05
-3.51266735601028e-05
-3.34661686417429e-05
-2.92875189030655e-05
-2.11252115734687e-05
-2.18048280856665e-05
-1.99937923041327e-05
-1.28909673763347e-05
-2.51876215730635e-05
3.28144521218426e-06
-2.24660121698169e-05
-4.38695859355603e-05
-2.18203020270739e-05
-1.9351415124857e-05
-2.21856964896643e-05
-2.02340220048572e-05
-8.10763280339886e-06
-1.23176347698253e-05
-1.70931590023038e-05
-2.41095156523735e-05
-1.68908934094474e-05
-1.4769427706387e-05
-2.24700140553586e-05
-2.02734250412569e-05
-2.44801278313715e-05
-2.56462859325994e-05
-1.07749784354871e-05
-1.84795756619419e-05
-5.86578542631877e-06
-2.02797185782647e-05
-2.18770519686724e-05
-2.08918366577606e-05
-2.33017332182949e-05
-3.02856512684359e-05
-7.70094255459352e-06
-1.8025029173571e-05
-1.49185510113651e-05
-3.40022283957064e-05
-7.04284668906403e-06
-1.2237904717335e-05
-1.81920212849348e-05
-1.23905759823323e-05
-1.02439222373139e-05
-1.79443996459232e-05
-2.04546375098341e-05
-2.50876326597769e-06
-1.65912295458254e-05
-5.3068707741813e-06
-1.85953570044408e-05
-1.10977721086655e-05
-2.22447953208265e-05
-2.20942255451323e-05
-3.09443640444826e-05
-4.35547070742904e-05
-2.18477424561818e-05
-2.83076977587789e-05
-2.29937958964166e-05
-2.15564789042e-05
-2.7452400624994e-05
-1.93487400580584e-06
-2.59624063532698e-05
-1.63819619656861e-05
-2.77565049719639e-05
3.46808758780818e-06
-2.19136151979892e-05
-1.35558010955391e-05
-3.26897662254178e-05
-2.44035598881182e-05
-3.0142013949456e-05
-2.66083468021923e-05
-3.15774029135558e-05
-3.3061713014831e-05
-9.89516985085377e-07
-3.6621746877677e-05
-3.49085948181967e-05
-2.13796332942134e-05
-2.63983879897503e-05
-1.5114771200155e-05
-2.10763568587176e-05
-3.44385351253039e-05
-3.83020119365995e-05
-3.16373406508036e-05
-2.15667103117052e-05
-2.04858303162603e-06
-2.5011617939983e-05
-2.51892483319375e-05
-2.77341401261796e-05
-2.01177664753058e-05
-1.84672015774431e-05
-1.91310570446099e-05
-2.18605045401907e-05
-4.23160700837754e-05
-3.40160945633359e-05
-2.16906798621208e-05
-3.21009595450263e-05
-1.76406862787598e-06
-3.36230376132141e-05
-1.97321163060537e-05
-1.96848643099762e-05
-2.023509740566e-07
-3.27137126774448e-05
-2.41599467097546e-05
-2.69533281508554e-05
-3.90148815805587e-06
-1.2452296578245e-05
-4.61279337730683e-05
3.13263673260831e-06
-2.34808831781183e-05
-3.64103191218128e-05
-2.02015991953587e-05
-2.04595314614215e-05
-1.95238826220149e-05
-2.09703365373809e-05
1.05578516266939e-05
-1.75552338246274e-06
-8.02561570706481e-06
-1.93957698896232e-05
-2.68299530052701e-07
-1.39789860266682e-05
-2.5732798405445e-05
-1.46104803600955e-05
-2.15471249604853e-05
-1.03198397160913e-05
-2.65744966225495e-05
4.02090502812803e-06
-1.08381865271789e-05
-2.69529220407967e-05
-3.14597670275562e-05
-1.80553811842846e-05
-1.18892019754263e-05
-2.7116806878532e-05
-3.13221704035194e-05
-1.5241359004648e-05
-7.26269782340624e-06
-2.60847689270399e-05
-3.31152794546344e-05
-1.54973876868944e-05
-8.70067442948282e-06
-8.6704181280326e-06
-2.65718925299349e-05
-2.01747574588355e-05
6.04811919574927e-06
4.798040801545e-06
-1.99756704331825e-05
-2.17378137291826e-05
3.57537174403263e-06
-2.1843912214003e-05
-2.61248075895335e-05
-1.60396200252842e-05
-2.28568997275832e-05
-1.9105501561116e-05
-3.81066391963528e-05
-1.38777760584633e-05
-2.61443728141422e-05
-1.63213215962099e-05
-2.79251903249474e-05
-1.23676316367068e-05
5.39492127083435e-07
9.20438235680752e-06
-1.58989002586184e-05
-2.19042884755653e-05
-1.45559234762428e-05
-3.93901858320663e-05
-1.16551715414953e-05
1.95762136359702e-06
4.78570290814705e-07
-2.4640317402614e-05
-1.58169285659949e-05
-3.2140739158374e-05
-2.41736703575102e-06
-1.59703426670644e-05
-2.1214257915364e-05
4.82997403367552e-08
-1.99164862635753e-05
-2.76797408801546e-05
-2.01407198541251e-05
-3.62255068773873e-05
-7.15703157380825e-06
-8.80898955524595e-06
-9.35254317773546e-07
-2.58233963828856e-05
-3.42850546896399e-05
-9.59772503347923e-06
-1.07716249511912e-05
-2.73660222275949e-05
-1.41226751491206e-05
-2.9250438057832e-06
-1.69326646960373e-05
-3.16140996733814e-05
-1.06190302281732e-05
-1.46487501056714e-05
-3.3879804782086e-05
-1.51182263794803e-05
-2.71902389790046e-05
-6.36853948425065e-06
-2.04935465604975e-05
-2.8994208854979e-05
3.29648043520095e-06
-2.40432187141836e-05
-3.20974631546614e-05
-2.11212967300335e-05
-1.45136380439506e-05
-4.51384497724177e-05
-1.82251168273102e-05
-3.67070760232865e-05
-1.86388728613555e-05
-1.37846466306272e-05
-9.48868264367771e-06
-2.29609963516173e-05
-3.0789235395335e-05
-2.57438613255404e-05
-1.80948303314267e-05
-1.63680566918918e-05
5.59399246371158e-06
-1.97196070401143e-05
-2.46936101310023e-06
-7.16472893234844e-06
-3.00414362079465e-05
-2.24253753150513e-05
-2.88465354245462e-05
-2.74409487280124e-05
-1.21001589453903e-05
-3.09713297574362e-05
-2.62853401392918e-05
-3.38653441238405e-05
-2.00867100951051e-05
-3.76844401543919e-05
-3.85229823984442e-05
-2.35418848452011e-05
-3.02669137804159e-05
-3.47074770598501e-05
-3.03794252533212e-05
-2.87143991578034e-05
-2.56579207821848e-05
-2.45042629904906e-05
-1.92449128389356e-05
-1.19885615034682e-05
-2.2785021255766e-05
-1.39753051983021e-05
-2.76260318609856e-05
-2.58455971738249e-05
-2.10095506287522e-05
-2.39525571088707e-05
-1.94532674897239e-05
-1.50979016493072e-05
-1.69715997399584e-05
-2.11696373165852e-05
-1.1440296606574e-05
-1.77045761274399e-05
-2.90382830010346e-05
1.14868787789399e-05
-2.865504199633e-05
-2.54879400954038e-05
-9.7004555706619e-06
-3.75404490973541e-06
-3.17974072167811e-05
-1.93814334398169e-05
-2.27470937721678e-05
-2.74153880875427e-05
-2.42175098804038e-05
-9.62068299025296e-06
-6.38699154703003e-06
-3.75334346464542e-05
-4.77696058188928e-05
-1.88840566231215e-05
5.47795292162687e-06
-3.05548500037212e-05
-1.00904957680845e-05
-1.88826343251029e-05
-1.53125456457065e-05
-2.60654201278456e-05
-2.8316097165018e-05
5.95849797981944e-06
-2.4111678048876e-05
-4.03114097474069e-05
-3.05777815697409e-05
-1.13962395705742e-05
-3.9988178788523e-05
-1.9203406870656e-05
-2.11842699844898e-05
-3.56349916742198e-05
8.92926090037826e-06
-2.39557456899924e-05
-4.75346516560047e-05
-2.02610687161239e-05
-1.90074227338579e-05
-1.20457942697019e-05
-8.98511631696845e-06
-2.45870960695289e-05
-1.46904936338714e-05
-3.82315305283894e-05
-3.28315174649001e-05
-4.89004513656412e-05
-1.62477496759966e-05
-1.49571451560045e-05
-2.78114184463449e-05
-1.73814378168895e-05
1.78173081477171e-06
-3.40983025998555e-05
-4.25769667613661e-05
-2.63004369073823e-05
-2.17946935147647e-05
-6.82925316524213e-06
-1.09915567875845e-05
-4.21376543311491e-05
-1.74550599331769e-05
-4.72390964740392e-05
-3.25323492495658e-06
-3.14324553412113e-05
-3.76443779766664e-05
-1.19750992153223e-05
-3.04622817054062e-05
-4.75278782118525e-05
-3.34502578832423e-05
-3.54621423198674e-05
-1.16303938796366e-05
-2.31243398213324e-05
-9.78998491976262e-06
-3.13007660250442e-05
-9.32559848581356e-06
-1.08775339906182e-05
-3.552249884339e-05
-1.30843003245789e-05
-1.64107440167824e-05
-2.34014853817283e-05
-1.08862615807599e-05
-1.39577274690297e-05
5.91279533905689e-06
-7.92347632190673e-06
-2.15825108360325e-05
-2.66932700224793e-05
-1.95226047704112e-05
-1.18251064900675e-05
-2.86366086620096e-05
-1.64405863685824e-05
-1.81510130231646e-05
-2.5505119093837e-05
-1.68737005136363e-05
-2.60381272830922e-05
-2.84692994524892e-05
-2.05699987274894e-05
-1.45546724160688e-05
-4.42261989423458e-05
-4.47175651060661e-06
-1.6260418247008e-05
-3.62848674662105e-05
-9.76578872874049e-06
-1.83278919538877e-05
-8.9153025488862e-06
-7.76068838936259e-06
-2.31197820423227e-05
-1.07678841182129e-05
-2.04015998482866e-05
-1.34682645434407e-05
-1.26613059064021e-06
-2.30017328855902e-05
-2.67107544829196e-05
-2.63852401446492e-05
-1.15717473989125e-05
-1.98062294091871e-05
-9.98427505763275e-06
-5.58567852339429e-06
-1.43835749418255e-05
-4.01473238108534e-05
-3.22727389754756e-05
1.58117586077529e-05
-7.0899677738153e-06
-1.22768866533049e-05
-2.96427639787268e-05
-1.87448481551369e-05
-1.18836968400863e-05
-2.99670305811123e-05
-2.53471615097785e-05
-2.80750115102765e-05
-3.282473583626e-05
-3.59523909249321e-05
-9.72702462164102e-06
-1.36576423070511e-05
-2.30141878572682e-05
-1.51559932645918e-05
-2.57492513552499e-05
-2.24749050772462e-05
-7.21180034310121e-06
-3.0334681983936e-05
1.30746634473498e-06
-1.05125228299536e-05
6.09732942728892e-06
-1.94237067271536e-05
-1.16858225422413e-05
-7.16532645253669e-06
-2.10570802280414e-05
-2.78367532420344e-05
-4.47503154110006e-05
-3.78367197181107e-05
-1.68129810008378e-05
-1.57961126971627e-05
-1.4129003637872e-05
-1.94574442279252e-05
-2.37594157229019e-05
-4.6606978636783e-06
-4.36827879882563e-05
-7.59212049740994e-06
-1.27446604400733e-05
-2.17751935761515e-05
-8.48606197500112e-06
-2.1446124678027e-05
-2.27333738869312e-05
-2.78021825891184e-05
-2.19297620092042e-05
-2.59355112820172e-05
-1.00655109942973e-05
-1.10304543643823e-05
-2.12190413733242e-05
-3.77751646322307e-05
1.87410681638439e-06
-1.49712043953236e-05
-1.52586234077281e-05
-1.21038808474555e-05
-2.11128770013609e-05
-3.02788142846857e-06
-3.31489973751285e-05
-3.71618707846809e-05
-9.53513475735693e-06
-2.74515133878476e-05
-4.06471645502967e-05
4.1216657611598e-06
-1.10337826261817e-05
-2.4310730604034e-05
-2.09504615796179e-06
-3.2787932372055e-05
1.31039566883123e-05
-1.56807359796404e-05
-1.92862079529836e-05
-1.49113596970732e-05
-1.44164873143816e-05
-9.76781006644105e-06
-4.08742163118116e-05
-1.77187969051983e-05
-2.19052191877307e-05
-1.55996647993205e-05
-1.64718202477503e-05
-4.66821624880186e-06
-5.60145780837624e-06
-2.48431348424021e-05
-3.45718915024498e-05
-1.68277531565635e-05
-2.90754289925835e-05
-2.49500764782706e-05
-3.81098689384672e-05
-1.40588844740525e-05
-1.79691574514421e-06
-1.70512413311639e-05
-5.32086090023447e-05
-1.11367123402467e-05
6.4432067677634e-06
-2.81235857415254e-05
-3.5427321918953e-05
-1.52310709855321e-05
-4.19169879665151e-05
-1.21816979693555e-05
-4.65483202422944e-06
-1.0757661223313e-05
-1.96402945286934e-05
-2.81331332673717e-05
-2.73340215104949e-05
-9.992799994269e-06
-2.44033405388287e-05
-5.51368376540614e-06
-1.67266149940857e-05
2.76640339352215e-06
-2.61843285620424e-05
-2.28493914607209e-05
-3.43967172402845e-05
-3.20201609003784e-05
-1.36817440121477e-05
-7.99793571241435e-06
-3.09908101389762e-05
-1.48429686417372e-06
-1.64468783698667e-05
-3.11675801559183e-05
-3.64023739860769e-05
-2.2143777133265e-05
-1.5635907299195e-05
-3.66973731121463e-05
-5.7448716302356e-05
-4.24596365619734e-05
7.32183425337193e-07
-2.15591423104086e-05
-2.62176092447686e-05
2.53050439705925e-07
-3.62663853257902e-05
-1.21551356806441e-05
-8.05731291304574e-06
-3.41460884707196e-05
-2.66872304852383e-05
-2.1745867190202e-06
-1.64004671614358e-05
-5.79376018816032e-06
-3.81364771469755e-06
-2.074378534483e-05
-1.58228303283769e-05
-1.72175272590808e-05
-3.44796156612746e-05
-1.34709934708735e-05
-1.04388920689872e-05
-1.35383207442451e-05
1.55120700415139e-05
-3.43613879430695e-05
-4.02797107302961e-05
-1.42300620850866e-05
-1.30733317627234e-05
-1.98108055687011e-05
-2.46142882694876e-05
-3.39124334810901e-06
-2.19710256667648e-05
-4.05282091815928e-05
-2.4572217540308e-05
3.18655171607586e-06
-1.92921050321928e-05
-1.85092193858143e-05
-2.17008190477543e-05
-1.08206721622308e-05
-3.64205223245871e-05
-3.85954110519373e-05
-3.56937506959105e-05
-1.13420289661266e-05
-9.43580524039267e-06
-1.33903897562792e-05
-2.09871813303821e-05
-2.54681017023062e-05
-2.64598366820538e-05
-1.86103502316604e-05
-2.15790846315042e-05
-1.92614174833488e-05
-1.21249755112807e-05
-1.78585193372018e-05
-2.03604428256726e-05
-8.67643738437423e-06
-2.87768301997843e-05
-2.29954362264659e-05
-1.97704880909596e-05
-4.19439029289954e-06
-6.30952557176912e-06
-3.06647336035134e-05
-1.98035158425146e-05
-1.94342050924767e-05
-5.25441176873684e-06
-2.00632088221927e-05
-2.28935685323045e-05
-1.14400751046471e-05
-3.07370904030137e-05
-1.45116618272696e-05
-1.23220614872518e-05
-1.17808152840692e-05
-1.30136142725571e-05
-2.47757184605214e-05
-1.6717031034725e-05
-8.14403779321295e-06
-4.93026163363049e-06
-2.95294109518591e-05
8.3926942265957e-07
-2.384256991954e-05
-1.37183156680194e-05
-3.55421203443312e-05
-2.7714296204599e-05
-3.32647854162862e-05
-8.08826014990821e-06
-8.15190209868123e-06
-4.04170287004475e-06
-1.56031078399254e-06
-1.56524950313443e-05
-2.57077510550367e-05
-2.38077544912419e-05
-1.62290040946758e-05
-3.02328132895732e-06
-1.04027078203379e-05
-1.44803326716162e-05
-1.61627538980367e-05
-2.61541832292209e-06
-2.82454489632565e-05
-1.12907718755336e-05
-1.3200880285162e-05
-9.3043914856413e-06
-2.43387010519868e-05
-1.26054396860884e-05
-2.70835294158291e-05
-1.28704392644689e-05
-2.20345819366269e-05
-3.71834983756573e-05
-2.62832916633142e-06
-2.46479715918919e-05
-1.40382064171047e-05
-1.12970829791609e-06
-3.60332221392897e-05
-3.90269330520585e-05
-6.9217166638135e-06
-1.14199144150432e-05
-1.30867110543476e-05
-2.9687607702532e-05
-1.82009843786409e-05
-1.63360927327511e-05
-7.04887706884296e-06
1.17790317791291e-05
-1.05218641349164e-05
-3.029051675784e-05
-2.8381858245518e-05
-1.69437254117977e-05
-2.77616104387663e-05
-3.21599535323551e-05
-1.98109415047255e-05
-1.86136457629105e-05
-3.26641086517225e-05
-2.51732716598268e-05
-1.48438277453505e-05
-1.17020210738097e-05
-3.53388090886119e-05
-3.51054251023527e-05
-2.12096289261123e-05
-2.14224156077775e-05
-2.75564788876359e-05
-1.32179555896145e-05
-1.71882178649074e-05
-3.26153619314533e-05
-1.17163637050669e-05
-1.98028267980787e-05
-1.87080671537378e-05
-6.31370702113314e-05
-2.38207698559689e-05
-1.839229825571e-05
-3.68266154374836e-06
-1.0063902752429e-05
-4.210792299304e-05
-1.12094206579486e-05
-7.50929178677136e-06
-3.97030225827266e-06
-2.03548904207485e-05
-3.94003745332113e-05
-9.88575651582121e-06
-1.16586796166621e-05
-1.53065932057238e-05
-1.81065919937887e-05
3.15126021532188e-07
-7.95485122860465e-06
-3.20028203566263e-05
-2.10389084166807e-05
-3.5574909112922e-05
-1.77311170104534e-05
-1.3967606130189e-05
-6.83363019041677e-06
-2.53869136719346e-05
-1.33746927523044e-05
-4.39136224298845e-05
-2.15910135729382e-05
-1.47350162109892e-05
-1.45937380868803e-05
-2.2765242820123e-05
-1.15499501631865e-05
1.88231839229682e-05
-2.05877650976641e-05
-2.86130282783574e-05
-2.89916710115496e-05
-4.41671584922962e-05
-8.58612435833139e-06
-3.15660503962296e-05
-7.77707708202841e-06
-1.38728681618723e-06
-7.81310667473775e-06
3.9182000600256e-06
-2.14245030530863e-05
-1.46948969943264e-05
-2.70615939713108e-05
9.81100503548392e-06
-1.87857749454648e-05
-3.37915218347865e-05
-3.4961337442852e-06
-1.56686222676923e-05
-2.39418921633776e-05
-1.98388157462942e-05
-3.66687303306273e-05
-4.33677693925659e-05
-3.47120071274802e-05
-2.52568276024883e-05
-3.67222365663686e-05
-1.80074597384375e-05
-2.99466727843436e-05
1.26963461426702e-06
-8.73213660268758e-07
-3.52980999647682e-05
-2.89725613248478e-05
-1.12107290954152e-05
-2.47750443353839e-05
-3.8679844272541e-05
-2.98286238325888e-05
-1.08467860877505e-05
-3.01909084793609e-05
-3.45066858399236e-05
-3.20540633378493e-06
-2.56256787100698e-05
-1.74506157599191e-05
-2.49390427498601e-05
-1.07271838851906e-05
-3.35727637443392e-05
-2.52806703728508e-05
-2.64930359690058e-05
-2.42583568817876e-05
-1.59223518648946e-05
-1.94455882083765e-05
-3.58183290847962e-05
-1.96922333479254e-05
-1.99032445025283e-05
-2.23858459218245e-05
-1.63657341029027e-05
-6.41209627402152e-06
-1.12789715895607e-05
-2.4129396915843e-05
-2.2744411072058e-05
-2.44305132051608e-05
-2.39184086048561e-05
-3.31778003305711e-05
-1.99321255409799e-05
-2.05025057177334e-05
-1.80778215286641e-05
-3.44883788473588e-05
-1.18114293362164e-05
-2.9318618586808e-05
-8.95691658041509e-06
-2.56097609798288e-05
-5.95268970575461e-06
-4.76661085176995e-06
-4.74031585551565e-06
-2.31956467634995e-05
-2.57630728542221e-05
-3.38288193643672e-05
-2.68254835290009e-06
-2.84567593483857e-05
-3.15875811076126e-05
-1.41937952862412e-05
-1.60307167021741e-05
-3.18011735483779e-05
-2.23999444424625e-05
-2.07793326686428e-05
-3.85727120119009e-05
-3.63395287563516e-05
-1.59231131145402e-05
-2.99247140717237e-05
-8.74647896727634e-06
-3.54165282839232e-05
6.65985679963861e-06
-8.78888318058146e-06
-3.57301637826367e-05
-4.10289107520486e-05
-1.39068853060721e-05
-3.43146120960188e-05
-1.94237122253357e-05
-2.44101893656146e-05
-8.98439554057984e-06
-5.47820277193e-06
-2.03830185007351e-05
-2.34369170468073e-05
-2.16176340234722e-05
-7.61131864115467e-06
-2.0416512278824e-05
-3.11826987214843e-05
-2.76305182474195e-05
-2.36250818313472e-06
-6.42561522421054e-06
-2.62218684543966e-05
-1.09600940771949e-05
-1.72443346435393e-05
-1.70626258169523e-05
-2.69127464710988e-05
-2.73875433251534e-05
-3.229540601518e-05
-2.64040900207583e-05
-2.29567231660308e-05
-2.91559106491046e-05
-1.07728127893985e-05
-2.25138662229191e-05
-1.05960176988956e-05
-4.73359529841324e-06
-6.16359382717184e-06
-1.50290891338283e-05
-2.1950349583777e-05
5.77495116991892e-06
-6.24051261947594e-07
-3.22634831910363e-05
-1.7314199759618e-05
-1.60465124945515e-05
-3.09839694561669e-05
-2.09801978092562e-05
-1.40413768277617e-05
-3.02086832962976e-05
-1.93858582547395e-05
-2.91569034352901e-05
-1.04546547904373e-05
-4.67330892389413e-05
-2.31702511881837e-05
-3.75338448382907e-05
-1.77623010738876e-05
7.83510359250146e-06
-1.48680194682874e-05
-3.06617038036617e-05
-3.08886972397522e-05
-2.55439378684338e-05
-1.26528880598163e-05
-2.86245967455923e-05
-2.72770544328419e-05
-1.86224295058494e-05
-2.49814802042878e-05
-2.30676723719959e-05
-3.62577348887283e-05
-1.41761303265055e-05
-2.12293925146285e-05
-2.69714889398548e-05
-1.63296970037306e-05
3.69059754999286e-06
-2.96098724751543e-05
-3.45658327382516e-05
-2.10950919361962e-05
-1.27219527270767e-05
-9.98577043397199e-06
-4.73273818855445e-05
-3.45495600075043e-05
-3.20755858881769e-05
-1.88859553885731e-05
-1.99407145757751e-05
-1.99754614901649e-05
-2.23705995790375e-05
-6.90274280931537e-06
-1.28465788004349e-05
-1.06463584297644e-05
7.86412453124527e-06
-2.32611208519672e-05
-5.36636565750715e-06
6.11281039515261e-06
-2.06670929699947e-05
-2.0597003920224e-05
-3.38303839556214e-05
-1.63714079827209e-05
-1.88838294001755e-05
-2.6243533847072e-05
-2.69412812936492e-05
-2.65028117848361e-05
-2.45599882017803e-05
-2.27487146260442e-05
-1.03709370688719e-05
-1.26769892432045e-05
-1.08766550955497e-05
-2.33691988030351e-05
-1.76880469721837e-05
-3.17764743537316e-05
-1.31461846623761e-05
-1.66073476430941e-05
-2.39944108745412e-05
-2.79865891032726e-05
-2.23355489927236e-06
-8.49220750346198e-06
-2.64777462893343e-05
-1.5412400319779e-05
-6.7933560910825e-06
-2.62543260312474e-05
-2.82433074500271e-05
-2.07753654065919e-05
-1.16314688722042e-05
-9.3122717324269e-06
1.07338916712629e-06
-1.87228252026737e-05
-2.94994172472826e-05
-1.43265719439698e-05
-4.14160559623267e-05
1.72358436605409e-06
-2.06674149350975e-05
-2.34129815359454e-05
-1.18127427458273e-05
-1.77213577356418e-05
-2.01444987045695e-05
-1.63630534904172e-05
-2.27710626992378e-05
-1.54589729974574e-05
-1.86383323917267e-05
-1.39305446436147e-05
-2.84453032818642e-05
-1.79088981542023e-05
8.13911966207479e-06
-2.62612531482625e-05
-7.72052451178495e-06
-1.34045213277181e-05
-3.04421249654435e-05
-2.01042549190462e-05
-2.84690283575168e-05
-2.94796003740396e-05
-2.54752461872229e-05
-2.02890999210835e-05
-1.93086847166124e-05
-1.82925555964408e-05
1.30489430479917e-05
-1.0571349361641e-05
-2.79611446857439e-05
-6.87895357061225e-06
-2.06612683352226e-05
-1.14310582405886e-05
-1.08564908544874e-05
-3.18662066355894e-05
-2.3898079171002e-05
-1.02967814018616e-05
7.38254510687815e-06
-1.89008478218563e-05
-6.85450260750514e-06
-2.62428944495658e-05
-1.83492700185084e-05
-2.03289517776042e-05
-1.4820082101039e-05
-3.8789743514715e-05
-2.71691041109258e-05
-2.22184290613314e-05
-2.35009760307337e-05
-1.71472987472546e-05
-7.32998676172315e-06
-2.84962254088221e-06
-2.17598398413863e-05
-7.76627510186907e-06
-2.25474492608359e-05
-2.26183026031859e-06
-3.20152862383638e-05
-1.32801433379305e-05
-2.33216452496859e-05
-3.14176721976202e-05
-5.85539245851053e-05
-6.4393380220454e-06
-2.55790630044712e-05
-4.21415828443966e-05
-1.48940005526975e-05
-4.52111254604647e-05
-2.24414797468098e-05
-1.37541848686971e-05
-2.26292953246308e-05
-8.86611121160898e-06
-7.92849432676252e-06
-2.5936140981248e-05
-2.88287382439044e-05
-1.35438076626823e-05
-2.93603075814913e-05
-3.08323653866181e-05
-2.18336443585476e-05
-4.02639697415051e-05
-1.58437011847685e-05
-3.15545009607551e-05
-4.25959613440894e-05
-3.50233139304736e-05
-1.87675702106115e-05
-2.58742583256215e-05
-1.95896698780599e-05
-9.78210431416767e-06
-1.54283819532205e-05
-3.84484738471813e-05
-1.35595487610443e-05
-2.24948182119311e-05
-3.6919843391233e-05
-3.04058803305838e-05
-1.03522282507141e-05
-1.87174498758899e-05
-5.01404951792354e-05
-3.7045426945425e-05
-1.59855868635125e-05
-2.23855540202489e-05
-2.74338963450589e-05
-2.14955315571685e-05
-2.44680637867695e-05
-1.89091693239854e-05
2.83231852672163e-06
-5.12377588943613e-05
-1.89545464306787e-05
-2.52236480981767e-05
-4.66710710934269e-06
3.75301242233094e-06
-8.8304391127294e-06
-5.57725826928612e-06
-6.94067458990914e-06
-3.02860384572096e-05
-1.92389721742861e-05
-1.46725667896733e-05
-1.68444321699277e-05
-2.0398599826042e-05
-2.41666053146805e-05
-2.13839979372218e-05
-2.60753606354665e-05
-3.46161842750138e-05
-1.38879981276412e-05
-2.5973565371191e-05
-2.2294905225904e-05
-1.34742420586991e-05
-1.99037338392024e-05
-1.0308666760294e-05
-2.82014220140975e-05
-2.7772781248552e-05
-4.44105190197721e-05
-1.96520003811861e-05
-1.02809261640002e-06
-3.71538437800383e-05
-9.80204339348061e-06
-1.31730809591076e-05
-7.0702379273764e-06
-3.88013884913042e-05
-1.17169991787949e-05
-3.60341687359467e-05
-1.87158468511449e-05
-2.9250112950001e-05
8.17766086269199e-07
-3.65061265174044e-05
-1.30766526798714e-05
-1.58601883283272e-05
-9.5333361660985e-06
-1.69645179430987e-05
-6.58863263077829e-06
-3.97374914510977e-06
-1.22258703778466e-05
-3.21509482838775e-05
-1.28597402953972e-05
-5.24966505397955e-05
-1.48649523984586e-05
-4.805005402564e-05
-3.93293756505893e-05
1.1769456304832e-05
-3.10777647843435e-06
-5.37391635951827e-06
-2.19459206992368e-05
-2.3012257590094e-05
-1.56154840774754e-05
-3.96772938769013e-05
-2.9523457570245e-05
-3.0310260281723e-05
-1.94963062340246e-05
-1.23964661400964e-05
-3.28754096333267e-05
3.98047352614764e-06
-4.4630703320665e-06
-1.82841368928795e-05
-2.23112740306876e-05
-1.47324070691668e-05
3.81040300679787e-08
-2.46510709140689e-05
-1.54907695833586e-05
-2.67315907115203e-05
-4.03592555709148e-05
-1.73957399619767e-05
-3.40501607431827e-05
-1.16205374814411e-05
-1.38598893721994e-05
-1.30482661955314e-05
-1.4509190521325e-05
-1.73788589785322e-05
4.79822101410858e-06
-2.62188869785157e-05
-9.23742370122624e-07
-1.58895763689416e-06
-6.30311400584444e-06
-1.21933579943004e-05
1.08974707625169e-06
-2.09777924808934e-05
-2.50475792145676e-05
-1.45376917457317e-05
-1.35548656805631e-05
-2.31566000146561e-05
1.13687499722902e-05
-1.21281718256802e-05
-2.11339333318154e-05
-2.63426904498452e-05
-3.80303362176559e-05
-3.16938014864344e-05
-3.2524558469817e-05
-3.06333669691266e-05
-6.37167482359951e-06
-7.72794286520845e-06
-2.52072363806555e-05
-3.03011349585164e-05
-1.25025115454934e-05
-1.41268648881612e-05
-1.43547662582774e-05
-2.33870293553316e-05
-2.94668952830097e-05
-7.25013649418478e-07
2.61456038257177e-06
-9.76016367766815e-06
-2.73625165447963e-05
-2.90998543669681e-05
-2.63852298003722e-05
-1.80469660122987e-05
-2.20426170527332e-05
-3.904265848165e-05
-3.73153512015524e-05
-3.48118139877381e-05
-2.01102571206554e-05
-2.08419579885936e-05
-9.27026702432953e-06
-1.26285147434414e-05
-4.70787917932052e-05
-2.2020844846775e-05
-1.52491746137215e-05
-3.08545394515297e-05
-5.14169715329493e-05
-4.84913113971127e-05
-3.25099728368729e-05
-1.43508548715414e-05
1.01403242457091e-06
-2.58876970767532e-05
-2.17326663408064e-05
-2.56915152646239e-07
-6.41620176259317e-06
-1.65348153662274e-05
-3.62860734295428e-05
-2.28259801512932e-05
-2.89592291518899e-06
-2.65210710305488e-05
-2.60716923992817e-05
-2.79439791488215e-05
-1.92962658241834e-05
-3.68937315552941e-05
-1.96143783055648e-05
-2.74345601452959e-05
-1.43852727570773e-05
-1.01648594230493e-05
-4.08273004091714e-05
-2.62060566085338e-05
-3.35992277657419e-05
-6.93251886847607e-08
-2.73364613294584e-05
-6.76860592592131e-06
-2.48124744624928e-05
-2.20465510421606e-05
-2.4874676275174e-05
-2.02616971004391e-05
-8.01791188348484e-06
-2.72750419344814e-05
-1.74018027263206e-05
-4.34392716620744e-05
-3.51102539796401e-05
-3.43918013495458e-05
-5.16618660351801e-06
-3.80446721489821e-05
-1.79625834081027e-05
-5.00079697917055e-06
-8.51449460673387e-07
-3.86743117391453e-05
-1.70561140023843e-05
-2.4940879197692e-05
-2.15078697191381e-05
-2.39093439165037e-05
-2.97879365016382e-05
1.33266926252411e-05
-2.3400079235755e-05
-2.07782534454633e-05
-3.08339002132528e-05
-3.82345766299187e-05
-2.36794618427296e-05
-2.58494615449939e-05
-2.48670582711777e-05
-1.13260082284084e-05
-2.34960861009437e-05
-4.47132322828476e-05
-2.01976773778709e-05
-1.8139516377754e-05
-3.44735674689926e-05
-5.45350412666662e-06
-3.47811078563834e-05
-1.52137751513495e-05
-1.13902979972104e-05
-3.52189482828622e-05
-9.72764322691679e-06
-3.69024314844966e-05
-3.48682478800701e-05
-1.4744972817356e-05
-4.82590246038594e-06
-1.95198869934803e-05
-2.14376023154416e-05
-5.52463135320821e-05
-1.8674837872332e-05
-3.91513133345691e-05
-1.15518013948735e-06
-3.53437548363921e-06
-3.43355870778357e-05
-2.61123666749283e-05
-2.94249301838477e-05
-1.48681051284905e-05
-2.37558264513267e-05
-1.40757537850391e-05
-7.36081649291462e-07
-1.42566880618463e-05
-2.78973929333491e-05
-4.18604086034803e-05
-3.77666378888797e-05
-1.34388249004909e-05
-1.24605883387271e-05
-2.91823555653955e-05
-1.42436563149621e-05
-1.80341793140184e-05
-2.18939456397205e-05
-1.85008768184351e-05
-4.24455553133757e-06
-2.57265040383653e-05
-2.54143034377662e-05
-5.8360597449276e-06
-9.06904569291005e-06
-1.54336295975018e-05
-6.58203698901584e-07
-2.18566133838183e-05
-8.26026819329474e-06
-5.03054957185231e-08
-2.58537153038418e-05
-4.33148135146415e-05
-1.50530886511307e-05
-1.87001371570995e-05
-4.41620960670945e-05
-1.62515669429113e-05
-2.72846152560376e-05
-2.88457443568358e-05
-2.5413106318383e-05
-2.770751110028e-05
-1.11895386894261e-05
-1.36691251990973e-05
-6.13867196291761e-06
-3.69097658734822e-05
-3.42764792035919e-05
7.72136310051676e-06
-2.91968270268294e-05
-2.07594798185642e-05
-3.50465276586122e-05
-3.21823034573807e-05
-1.62053033878198e-05
5.37131075983267e-07
-1.16014817649251e-05
-7.49690515130283e-07
-1.55008669592797e-05
-9.38282618324786e-06
-1.03548682553216e-05
-2.17119288498676e-05
-3.74347836326309e-06
-1.30075239148496e-05
-1.88542515900009e-05
-1.23643833906541e-05
-3.59238196711737e-05
-7.76963584661612e-06
-1.55701421827464e-05
-2.51268367208867e-05
-2.99483457548582e-05
-3.32010729600005e-05
-3.06918150349026e-05
-3.76130966694748e-05
-3.32180751700685e-05
-1.53504327235632e-05
2.63927584462543e-05
-4.21217293186073e-05
-2.04286303824093e-05
-2.14671608805137e-05
-1.82813204993615e-05
-2.26947392672531e-06
-1.52259552685279e-05
-6.82447871973613e-06
-2.88446359167621e-05
-9.7167203222592e-06
-1.72010883794236e-05
-1.58750240116932e-05
-2.89843696842575e-05
-3.57407545669632e-05
-1.79861140038781e-05
-3.0120279392774e-05
-1.78841011782129e-05
-3.5823216611689e-05
-2.61179429248659e-05
-3.51460816778811e-05
-1.5978770566333e-05
-2.85942125493535e-05
-3.05920411660982e-05
-3.78426928727241e-05
-5.69184537071305e-06
-1.05135584590313e-05
-2.51364668826077e-05
-1.70820609116654e-05
-4.03036583793732e-05
-2.5078522943493e-05
-2.20213314924929e-05
-3.21870560688674e-05
-1.81741469834234e-05
-3.15280088049345e-06
-1.2319066329232e-05
4.7502737466796e-06
-2.08290300383915e-05
-2.26931328177604e-05
-2.92830644894937e-05
-1.93231288044127e-05
-2.13854496463702e-05
-1.46940318472555e-05
-3.49056740185496e-05
1.26437655447548e-06
-1.7949532518507e-05
-1.50866463878816e-05
-2.9591880539324e-05
-2.54916179831716e-05
-2.71409192077137e-05
-7.14346299525628e-06
-2.44591383321293e-05
-1.51386960984626e-05
-1.72647762382954e-05
-3.12105205936397e-05
-1.09372145300869e-05
-2.50024829540057e-05
-1.2488807967247e-05
2.4805377596539e-05
1.40223962851618e-06
-1.18680614127128e-05
-2.4768778937388e-05
-2.26262541490988e-05
-7.2701810007055e-06
-1.21110416840982e-05
-4.12651149276226e-05
-2.0108711318373e-05
-1.36423687951244e-05
-1.71910937061028e-05
-2.99931111664445e-05
-2.51500340539568e-05
-3.30394335104605e-05
-3.40932236680751e-07
-3.20774512756636e-05
-2.43191097478128e-05
-2.61082739064999e-05
-5.81566222837247e-06
-2.67614412204727e-05
-3.30369550677626e-05
-3.08800569839109e-06
-1.41291442635969e-05
-2.04009258331233e-05
-2.09560173090351e-05
-4.78326777418303e-06
-1.06685558552504e-05
-2.11237533258416e-05
-2.02014420735607e-05
-3.29536395007456e-05
-3.33572778742434e-05
-3.56500908055755e-05
-1.42121944551252e-05
-2.31171399254812e-05
-3.01047181540897e-05
-4.41602876693468e-05
-1.0592055131883e-05
-1.85683096707227e-05
-2.43336496292722e-05
-1.56765509560355e-05
-4.11462735588417e-05
-5.02464172422441e-06
-1.91182392741256e-05
-2.69829230807484e-05
-6.05098932493758e-06
-1.74938314575986e-05
6.43899524264861e-06
-1.96221511132561e-05
-2.52731510102142e-05
-2.7121091552696e-05
-3.14843171139926e-05
-1.63449372174036e-05
-5.40351046573365e-05
-5.15275525012444e-05
-3.31808184333128e-05
-2.39801506101533e-05
-3.09348216724306e-05
-2.37222742977125e-05
-1.37375613390184e-05
-2.85250812259458e-05
-1.36831859764131e-05
-3.30465226667067e-05
-1.10862312396717e-05
-3.65607261129054e-05
-2.12893356113946e-05
-3.46530183528097e-05
-1.19995709141308e-05
-4.56537492586996e-05
-4.56872121363302e-05
-2.94888255100509e-05
-2.28211718815394e-05
-1.31819615853838e-05
-2.6003703409894e-05
-6.34798635474781e-06
-1.69005607533594e-05
-2.20296167723245e-05
-8.5666019148572e-06
-2.63636459852882e-05
-2.04050798492275e-05
-1.44963244662886e-05
-2.55721579522409e-05
-2.47390730493611e-05
-1.46105904953154e-05
-2.09268084883859e-05
-2.31719220233212e-05
-1.13164969437652e-05
-2.76220807068615e-05
-1.41253861548836e-05
-2.22108787615609e-05
-2.66120558783291e-05
-6.91815696177518e-08
-9.74244779142423e-06
-1.65083381109569e-05
-2.20341197408176e-05
-1.83853023543668e-05
-2.48083039345695e-05
-6.49718768455579e-06
1.4340595918346e-06
-4.64672219122033e-06
-4.36501823599006e-06
-2.0236684359808e-05
-1.22687050724522e-05
-2.69724615291319e-05
-2.42157869382939e-05
-1.86069329064098e-05
-2.9058760148722e-05
-2.4238453196855e-05
-1.19572080233488e-06
-2.24466334642448e-05
-2.9045087433153e-05
-1.84320569013312e-05
-1.80530269970751e-05
-2.46187728135588e-05
-2.36842685633591e-05
-3.02552636782423e-05
-1.40058962807884e-05
-5.80121600648183e-05
-2.87289455814e-05
-2.29735108327588e-05
-1.5761731321979e-05
-1.57476987314873e-05
-2.71628715604794e-05
-3.68888731092662e-05
-2.33113567241318e-05
-3.45211715442285e-05
-1.90367204369753e-05
-2.30287307824314e-05
-1.20215447271239e-05
-1.53318237246279e-05
-1.49359775938535e-05
-3.21274717684082e-05
-3.47125973744509e-05
-2.67950014968061e-05
-3.46685376186164e-05
-2.09533533512805e-05
-1.40346217979686e-05
-2.56208158794372e-05
-7.34361672872392e-06
-3.62250034065736e-05
-3.42850384467206e-06
-3.59262940794286e-05
-4.63424271464147e-05
-3.03498659880873e-05
-2.82393047879447e-05
-2.71559333991517e-05
-1.88766107745412e-05
-4.08910798021848e-05
-7.2541487589195e-06
-3.44734929007942e-05
-1.31247466754936e-05
-1.98853730564475e-05
-5.69704246608317e-06
-2.25258181775164e-05
-9.15875429541752e-06
-8.48277021006053e-06
-1.50732367960178e-05
-3.95661071244469e-05
-7.12963205166754e-06
-3.43072150619489e-05
-2.18013693474119e-05
-3.08101402965817e-05
-6.56248785745389e-06
-3.38079852050192e-05
-3.76691034501275e-05
-2.57249530756079e-05
-5.80945116523991e-06
-3.57262484973125e-05
-1.44350672587831e-05
-3.5833132271249e-05
-8.99252701654874e-06
-1.6022659154349e-05
-1.02406415191288e-05
-8.12524111665119e-06
-3.65558198169e-05
-1.95907705483375e-05
-2.59358769741035e-05
-2.95993963341346e-05
-2.32191056440017e-05
-4.22888597567246e-05
-2.52547827906508e-05
-1.42034197965886e-05
-1.9162130870791e-05
-3.0949073494899e-06
-2.42135794992436e-05
-2.10171660255852e-05
8.59282372250832e-07
-1.83508412004837e-05
-2.88387764246962e-05
-1.92579657596966e-05
-2.11893081071221e-05
-1.33954061818832e-06
-2.64853706225955e-05
-2.60609041730534e-05
-3.85496368519687e-05
-1.90299084282855e-05
-2.99200491999487e-05
-1.39015048526619e-05
-1.39868514146586e-05
-3.43294423489037e-05
-1.99596005022015e-05
-3.81326237297677e-05
-1.35355818313648e-05
-4.05386110362635e-05
-2.09127520952179e-05
-2.47447700543859e-05
-1.3259337846451e-05
-1.74253681635348e-05
-3.73191834611415e-05
-2.06373751303312e-06
-1.51053435550911e-05
-2.53760247550504e-05
-3.94768700199139e-05
-6.46278271559794e-07
-2.62611477129473e-05
-1.33600794362812e-05
-3.11790053082471e-05
-1.36130657451722e-05
-2.88133231841666e-05
-5.05058037413971e-06
-1.51105505827026e-05
-1.40181049511952e-05
-2.66159217601061e-05
-1.8606468117926e-05
-2.37765474353356e-05
-2.10687390500927e-05
-2.17293580591649e-05
-2.80446511685748e-05
-2.15788228431921e-05
-1.88762101772345e-05
-2.61619326989824e-05
-1.74216780376676e-05
-1.33790559072199e-05
3.97265144900179e-06
-7.50865040981918e-06
-1.87727224671357e-05
7.44669748119755e-06
6.94242487622995e-06
7.08975089380964e-07
-8.88339433356116e-06
-9.80016718170007e-06
-7.55362294661699e-06
-1.64978016448927e-05
-3.30917843513028e-05
-1.37561910130239e-05
-2.38231128757922e-05
-3.81198271034094e-05
-4.38334812548822e-05
-3.09658413430554e-05
-3.67063719129446e-05
-2.39789464287926e-05
-4.87341155365234e-05
-1.84428303774051e-05
-2.73765966640266e-05
-6.23789697786483e-06
-2.23959530928069e-05
-1.56872365088752e-05
-3.67973351240151e-05
-1.8708069756805e-05
-1.7008428810651e-05
-2.99037898593617e-05
-2.94539790111457e-05
-2.22537818505828e-05
-3.49000019524295e-05
4.34465956817307e-06
-3.29172742149081e-05
-2.55368063781587e-05
-1.40370793691116e-05
-1.30954140878297e-05
-2.57813795681745e-05
-7.52380740621545e-06
-1.65344913777449e-05
-3.243458941503e-05
-1.40910863993837e-05
-1.33176758680329e-05
-1.89789340896641e-06
-6.83253956429602e-06
-2.36842085818178e-05
-2.20543325935073e-05
-4.11072931596368e-05
-9.77780036547654e-06
-2.13384303058132e-05
-1.17002843419897e-05
-2.23505323095778e-05
-4.17831107352071e-05
-5.71643686645591e-05
-2.68035902980852e-05
-3.1987733332114e-05
-1.14473046861994e-05
-2.2808464997273e-05
-1.03117599801354e-05
-1.67000591611558e-05
1.05135285952657e-05
-2.15079101329341e-05
-2.48775148971839e-05
-1.88077770578435e-05
-1.12734032068243e-05
-3.3994289875667e-05
-2.48528558014963e-05
-2.29840992355015e-05
-8.85093608355201e-06
-5.37155211247113e-06
-2.55657257720839e-05
-1.97681912902835e-05
-1.34846904278099e-05
-4.56955572747009e-05
-1.5547532368936e-05
-1.51450322285087e-05
-1.70865051823512e-05
-1.5926877535491e-05
-6.06944817868994e-06
-1.62071387179765e-05
-1.57030268626247e-05
-1.36473827440797e-05
-1.30961201402855e-05
-2.89037995729685e-05
-4.42357325797647e-06
-1.8056919508147e-05
-1.30033465163055e-05
6.20116166260365e-07
-1.37562252546247e-05
-3.60971336571746e-05
-2.14227500219715e-05
-1.51776675235388e-05
-1.50889326431481e-05
-1.38665993854522e-06
-6.51651389732238e-06
-3.58988364878331e-05
-2.76158594121813e-05
-2.18944838578029e-05
-1.38254408648142e-05
-2.26940041734878e-05
-2.32231344557225e-05
-3.64265301956669e-05
-1.4800248441578e-05
-3.48271601078162e-05
-2.16589564063266e-05
-3.11886999973893e-05
-1.21403185099707e-05
-2.35914590724846e-05
-4.62875240491859e-05
-1.26616343767751e-05
-1.62978829396629e-05
-1.11616067830059e-05
-8.43328430398782e-06
-4.5883104311498e-05
-8.07861131932961e-06
-1.89650263109678e-05
-1.20322477653696e-05
-2.34167095193221e-05
4.60802524850737e-06
-2.53145407737791e-05
-1.78875332554025e-05
-3.07867591621631e-05
-2.42463825348109e-05
-3.8789094961425e-05
-2.96806701757843e-05
2.53419610046145e-06
-3.79916534154668e-05
-2.38158425167899e-05
-2.11378780950553e-05
-5.98095898141782e-06
-3.75133715381974e-06
4.71987210135845e-06
-1.8673130907121e-05
-2.79225255839341e-05
-2.6266254895276e-05
-2.11644695342793e-05
-4.20400009948931e-05
-9.81022320909114e-06
-1.69375372595407e-05
-1.73149434792034e-05
-1.49984186157935e-05
2.10597205288526e-06
-2.91395355893718e-05
-1.17496605643337e-05
-3.60598923507092e-06
-3.18153142153249e-05
-1.28107414666728e-05
-4.075674316375e-05
-2.78499272995953e-05
-3.24177371351757e-05
-3.33939675257001e-05
-1.50882298389606e-05
-2.00389182664559e-05
-9.47948672883011e-06
-6.29097680483743e-06
-1.79689873726964e-05
-4.91511755918676e-06
-1.51281009344445e-05
-1.07011689162605e-05
-4.57211929998407e-05
-2.60915922752814e-05
-4.38735771098188e-05
1.72353981358918e-05
-3.3739650449119e-05
-1.89767895726662e-05
-1.92141329315763e-05
-3.82937973438064e-05
-1.67817891807678e-05
-3.59022567756106e-05
-2.53393870526074e-05
-2.88261847812608e-05
-2.86837305255737e-05
5.76398503471097e-06
6.33663738088922e-06
-1.43235282200136e-05
-3.22672770766137e-05
-1.51616662374395e-05
-1.30515591499245e-05
-2.3800055126097e-05
-6.12264859280693e-06
-1.30909179030674e-05
-1.44259150615105e-05
-2.19700676337127e-05
-6.32927959350231e-06
-1.74541489218017e-05
-3.21970687228291e-05
-9.13191027486993e-06
-2.78017567164494e-05
-3.7131134512715e-06
9.93866405948168e-06
4.56658589996006e-06
-9.30652522840615e-06
-2.92578102790496e-05
-1.10889279421843e-05
-3.54963106258798e-06
9.66706967253443e-07
-5.36429834175225e-06
-2.17179985339033e-05
-3.94202140842871e-05
-4.25972548519473e-05
-2.51547972300706e-05
-8.01759801947382e-06
-2.98063626130033e-05
-3.23312196748217e-05
-3.89185783764392e-05
-6.45338033046626e-06
-8.08471698210388e-07
-1.9777160530899e-05
-1.76773862547435e-05
-4.54415427238726e-05
-3.48939694251171e-05
-1.53554933997477e-05
1.02006393624522e-06
-7.60165417869561e-06
-2.91869158253789e-05
-3.67464489981719e-05
-2.85622135675143e-05
-2.47129800774498e-05
-4.75375855268425e-05
-2.63592528340563e-05
-1.88197200549184e-06
-1.54839439022962e-05
-2.51043083927934e-05
-3.39986685008298e-05
-1.71950313977726e-05
-4.61419772254175e-06
-1.37767738702813e-05
-9.26465410283125e-06
-1.45038557124637e-05
-3.32997619435683e-05
-2.26917195219126e-05
-1.27393622248234e-05
-3.91259798005299e-05
-2.40993397109169e-05
-2.50646145543286e-05
-8.96380064795257e-06
-1.218352472321e-05
-3.16043609562302e-05
-1.05118554226719e-05
-3.95203646109174e-05
-2.29090413532201e-05
-1.31498391145391e-05
-1.52518364860491e-05
-1.6432941364216e-05
-1.73123244804533e-05
-3.67030429258915e-05
-2.0204236183373e-05
-1.61605214448456e-05
1.20902678314026e-05
1.19165771004381e-05
-2.3760214908566e-05
-1.47426862771505e-05
-1.35206293851543e-05
-2.83939117508549e-05
-2.98566452309705e-05
-3.04957933865571e-05
-1.6300964462399e-05
-2.68602008125104e-05
-5.01554389699647e-05
-6.98690004828234e-06
-3.37651405933935e-06
-3.47944535991274e-06
3.66796486017013e-06
-2.67915216765644e-05
-4.07206635483017e-05
-3.2151666112755e-05
-3.30192138651442e-05
-1.07467265227875e-05
-1.45309225069924e-05
-3.43281935539251e-05
-2.36570683233597e-05
-4.75788012437813e-05
-3.62538330867027e-05
-2.47264687739898e-05
-3.56372761185971e-05
-3.518850813021e-05
-1.98069572863428e-05
-2.30157860473698e-05
-1.37473655400797e-05
-9.09757343787072e-06
-7.38201828963443e-06
-3.52821731391264e-05
-1.1493614633254e-05
-2.08348157882857e-05
-1.85710680909565e-05
-2.45737243773332e-05
-2.64697174208411e-05
-1.99880835560411e-05
-1.23405865427708e-05
-5.8931315054403e-06
-3.23627231903058e-05
-1.22219385772178e-05
-1.43939878866588e-05
-3.08010636409615e-05
-8.88876759451995e-06
-4.47792173046112e-05
-7.10291277660921e-06
-1.24733088553489e-05
-1.61479754429132e-05
4.20776261906316e-07
-2.12512271595653e-05
-4.98266095534758e-05
-4.59138132414847e-06
-1.63264483845433e-05
-3.2781555406334e-05
-5.58565730438237e-06
-4.00616185395252e-06
-2.8927102207277e-05
-2.89828768181944e-05
-2.20506096291057e-05
-2.88613707298447e-05
-2.45286771702119e-05
-3.00181124649532e-05
-2.72789288061268e-05
-1.79577812270447e-05
-1.74822022508649e-05
-1.42745027378291e-05
-1.58527083929305e-05
-7.12717517584854e-06
-2.16496824965996e-05
-2.09759169546282e-05
-1.73636230862875e-06
-1.98904255270047e-06
-1.0608256607008e-05
5.279127862315e-06
-3.52532354784689e-05
-2.34351628889251e-05
-2.37641564138963e-05
-2.48449960119683e-05
-1.13047765267406e-05
-1.46835928231911e-05
-8.65546848618071e-06
-1.19220583223788e-05
3.16468680575743e-06
-2.54099360181398e-05
-1.00451302379747e-05
-6.60903051184253e-06
-2.7985057666716e-05
-1.90494078916126e-05
-1.16343747635517e-05
-2.05411591782472e-05
-3.46004933204576e-05
-4.55983769402216e-05
-1.01878940917298e-05
-2.15166873756151e-05
-1.29778354685698e-05
-3.88818795773368e-05
-3.08293044023566e-05
-1.25762673753348e-05
-2.96482499967231e-05
-3.08077956535417e-05
-3.02840115058946e-05
-1.67300942865666e-05
-2.94789823038102e-05
-3.22464807982203e-05
-1.37512327747213e-05
-1.84516597970639e-05
-2.43617618847827e-05
-1.82235482157137e-05
-3.9361024819394e-05
-1.43377233153183e-05
-1.85752990770098e-05
-3.11780635405788e-05
-2.58916044651715e-05
-5.30705073553709e-05
-2.11267514898894e-05
-6.74205141964015e-06
-4.63238339748045e-05
-1.67795765756505e-05
-1.03013817951568e-05
-1.60736546679353e-05
-2.17301538132262e-05
-1.40743827516285e-05
-3.01039614621874e-05
-2.35233733676718e-05
-8.42730494424898e-06
-1.37730494231379e-05
-2.31890778878075e-05
3.71284642340965e-06
-1.76484873772636e-05
-6.15117948592989e-06
-8.42907288439399e-06
-1.83728472089073e-05
-2.32091544397986e-05
-1.26551450624225e-05
-1.19248611547938e-05
-3.03514394728461e-05
-2.48409452778239e-05
-2.8026655622941e-05
-2.45364902818746e-05
-1.63220986194312e-05
-3.14681441489689e-05
-1.21564773364546e-05
-6.0392300747687e-06
-1.04751771775984e-05
-3.29253019614867e-05
-3.31213396910622e-05
-3.77741324378136e-05
-7.97685477373406e-06
-1.84718759790207e-05
-9.55352737453791e-06
4.41385604282643e-06
-2.67604373033195e-05
-1.24709950698881e-05
-1.60284084913623e-06
-1.57529659916974e-05
-3.01904845171828e-05
-2.04477016743767e-05
-2.73191254948679e-05
-1.95569629440109e-05
-1.3376323724606e-05
-3.7790668762296e-05
-1.4982192016809e-05
-3.74943521090183e-05
-2.04569792635279e-05
-1.19519491244836e-05
-3.48483271241047e-05
-2.79195340509306e-05
-7.85061242241807e-06
-1.97105142366789e-06
-1.37147345069075e-05
-1.92140207428113e-05
-4.57191431636652e-06
-1.64033273446601e-05
-1.15639484023105e-05
-5.21373131906738e-06
-4.71612405055084e-05
3.83450969216319e-06
-2.63534402970333e-05
-2.53139856229682e-05
-1.33925479492141e-05
-1.47338352603646e-05
-1.27549278111782e-05
-2.19474959461173e-05
-1.48820126126991e-05
-3.40367614194521e-05
-1.61972472297111e-05
-3.19673901348519e-05
-2.49070976169214e-05
-1.39645947850557e-05
-3.42614478952946e-05
-2.53196982065305e-05
-2.37057752423502e-05
2.42322150265769e-06
-3.65405861939888e-05
-3.53340573560372e-05
-1.38374276698959e-05
-2.00162362156336e-05
-2.9424370619743e-05
-4.68754234539812e-05
-3.36559230107264e-05
-2.6362256782e-05
-2.61103650772331e-05
-3.06650622163441e-05
-1.75127822789777e-05
-9.4940572019738e-06
-3.65387777260328e-05
-5.89944791777211e-06
-3.57456759087561e-05
-2.85343817481437e-05
6.76967564931622e-06
-6.13997822532326e-08
-2.40630529460888e-05
-3.89064421458761e-05
-1.23885458210454e-05
-1.43889732455598e-05
-2.1351396025587e-05
-2.40850140868615e-05
-3.64182036629385e-06
-2.08196548585622e-05
-5.11373105801782e-06
-3.56932923189983e-05
-1.18316742265573e-05
-1.19153502387107e-05
-2.13972639214774e-05
-4.87331833029208e-05
-2.60265201354742e-05
9.07767380256473e-07
-4.69096662353999e-06
-4.38451145082177e-05
3.3671348606667e-06
-1.77865796627536e-05
-3.64457211175998e-05
-6.6304531494993e-06
-2.85571500204532e-05
-1.67519627751103e-05
-3.13887376558268e-05
-4.34645187645007e-05
-6.8185508911012e-06
-3.11418757968906e-05
-1.7379426759597e-05
-2.57074274390495e-05
-1.96075397164701e-05
2.56573680754056e-06
-1.66108444271504e-05
-2.32260127284654e-05
-4.00900223741602e-05
-2.34900341342302e-05
-1.1683194333071e-06
-3.60433267008726e-05
-2.36862680371195e-05
-2.40376162032506e-05
-1.78679499041576e-05
-2.40355606382463e-05
-2.02060789946484e-05
-1.84642904347802e-05
-1.9886840136412e-05
-2.52559705667565e-05
-2.40916186277242e-05
-2.49565991910256e-05
-2.25727907277648e-05
-2.2269637662313e-05
-2.51959664415765e-05
-2.91668663887579e-05
-5.38604056646766e-06
-2.52645389067381e-06
-3.13641264442808e-05
-2.83277929868271e-05
-1.82737860915888e-05
-2.55867138307673e-05
-8.72921542796907e-06
-1.03927739210595e-05
-3.59845543568833e-05
-2.17713011391102e-06
-2.69352119524506e-05
-1.74956191335413e-05
-3.38451732119771e-05
-2.43346846440282e-05
-2.55994343118857e-05
-3.65199071578057e-05
-1.45509440606232e-05
-2.57422159158663e-05
-2.55802348264303e-05
-2.56457945250784e-05
-2.37970379004575e-05
-2.52898837384317e-05
-3.35922459048864e-05
-2.96566794354027e-05
-2.80014351039982e-05
-1.5453425061389e-05
-2.84893118853802e-05
-3.83919136681101e-05
-2.79744816433728e-05
-1.27395401324283e-05
-1.65993631428412e-05
-1.97545923319728e-05
-2.55687375857702e-05
-4.09017232585036e-05
-1.30054358346412e-05
-8.88988394493643e-06
-2.5958804195381e-05
-6.21468177899902e-06
-2.01388957528687e-05
-4.69204313620422e-06
-2.99444958599238e-05
-4.21782812162601e-05
-2.31147026896888e-05
-1.01663356936609e-05
-1.87252032750592e-05
-1.2717624861224e-05
-4.32667054342726e-06
-1.47058938852992e-05
-7.03241359678835e-06
-2.87110340091263e-05
-2.65197106685113e-05
-3.98953021533583e-05
-1.53625133024179e-05
-3.54376881715028e-05
-2.45417827036911e-05
-2.9405036350322e-05
-2.27245830993552e-05
1.00578986036797e-07
-1.51971192573032e-05
-1.75783202220954e-05
-2.22848331351682e-05
-1.04867132544337e-05
-1.88779670293234e-05
-1.56513644497582e-05
-7.5949544930277e-06
-2.55034921786002e-05
-1.86342618227326e-05
-2.82388231350508e-05
-1.31327345568189e-05
-9.97199885264736e-06
-1.86394447282243e-05
-2.50399894096222e-05
-2.50418538122883e-05
-4.65655439849808e-05
-3.89604348295532e-05
-2.26685116232862e-05
-2.36858839112667e-05
-3.37779439746133e-05
-3.20817277016951e-05
-2.99035563034859e-05
-1.10948859385912e-05
-1.68850112916672e-05
-8.60201477633215e-06
-1.81838504561286e-05
-2.25904055966645e-05
-2.85747876597638e-05
-2.49334883706246e-06
-2.78942053787237e-05
-2.58268499124815e-05
-2.77476288542605e-05
-1.42916359433336e-05
-1.78172572592533e-05
-2.82515170120663e-05
-2.75183045363588e-05
-2.67426786452355e-05
-1.6539132368903e-05
-1.00727450803039e-05
-3.10891985453231e-05
-2.85820356510191e-05
-1.5527634997793e-05
-1.9568423554933e-05
-2.98436817724784e-05
-3.26037490668771e-05
-2.18261223725155e-05
-2.14850611216537e-05
-2.91834358059913e-05
-2.34913643015975e-05
-1.42215262975524e-05
-1.41079863347982e-05
-1.79532155781209e-05
-7.01083520514802e-06
-1.25604607759668e-05
-1.24189221261935e-05
-1.06840745384085e-05
-3.49130662510459e-05
-1.02434409905495e-05
-3.39188934076637e-05
-1.83121727508906e-05
-6.91294828253639e-06
-1.36274654466713e-05
-2.17137926005442e-05
-3.37338645132219e-05
-1.39251527022621e-05
-1.37708807055518e-05
7.99893350023926e-06
-2.47285653633417e-05
-2.90596131662175e-05
-4.06925804728361e-05
-9.63928899759202e-06
-1.45003957453026e-05
-1.13898477329403e-05
-2.71220274792024e-05
-1.46971862988167e-05
-2.75055507279871e-05
-2.09386851309267e-05
-4.01234739555922e-06
-3.39875070351538e-05
-2.02554265851221e-05
-1.51210239079279e-05
-8.29805528969523e-06
-2.61063437900295e-05
-1.71046815499976e-05
-4.45467957131493e-05
-8.47070836178837e-06
-3.60064704956148e-05
-2.6754705703568e-05
-3.05128485294912e-05
-1.87193887081135e-05
-2.21188766655497e-06
-2.97428698835722e-06
-1.78029894565431e-05
-2.99168575373618e-05
1.65886782912515e-06
-2.27500743294133e-05
-2.60775180213616e-05
-1.58916722262826e-05
-1.84392926966579e-05
-1.26072626713311e-05
-4.11485321626883e-05
-4.15847326180873e-06
-1.35788727658923e-05
-1.93049775182491e-05
-3.11224952687214e-05
-2.86202358293444e-05
-3.11801747620789e-05
-2.66243796600532e-05
-1.00309709407186e-05
-2.17898173286744e-05
1.79609790609212e-07
-1.38387668630388e-05
-3.11197687422696e-05
-3.33321726770016e-05
-1.46697819002048e-05
-2.81670615767512e-05
-1.47243903517255e-05
-2.2345480474978e-05
-1.15836183352256e-05
-8.41960670816427e-07
-4.12260815256696e-05
-2.88190902794263e-05
-2.26580377197927e-05
-1.24621409522763e-05
-3.031197053439e-05
-1.40896455185686e-05
-1.12915026142622e-05
-3.46060314565985e-05
-2.34355153521645e-05
-2.86210130017859e-05
6.05415213771511e-06
-2.92855013682649e-05
-5.43291238824294e-06
-2.45478692388371e-05
-2.6451939026298e-05
-1.29730487771534e-05
-9.08320124245814e-06
-2.58114689828171e-05
-8.195269056458e-06
-1.59608111606101e-05
-2.58122377923631e-05
-2.39642569362616e-05
-2.88506367088916e-05
-1.93004447209827e-05
-1.90327110671229e-05
-1.40584039906411e-05
-4.30046003295335e-05
-4.44946078196752e-05
-3.24548518995877e-05
-2.31483863349801e-05
-1.42362802152807e-05
-1.58674396357815e-05
1.27360615530021e-05
-2.99546664094106e-05
-4.02049308151776e-05
-2.48994409971053e-05
-2.99581601311126e-05
-1.24693093502041e-05
-3.00874319227271e-05
-1.78504446750543e-05
-1.50713878005663e-05
-4.9705433102868e-05
-1.10869685289805e-05
-1.66888152322968e-05
-2.84786539203243e-05
-1.84781721163072e-05
-2.12740426099567e-05
-2.46629587540594e-05
-2.42796520502745e-05
-1.61221163500315e-05
-3.01471358803785e-05
-3.14195401740662e-05
-2.2097869163619e-05
-3.05473546725425e-05
-2.69348499287158e-06
-3.85432075441711e-05
-3.99836931727696e-05
-8.32022594604235e-07
-3.51984839544582e-05
-9.00767485736903e-06
-8.1097532858877e-06
-2.08349482398832e-05
-2.7925683855849e-05
-4.52596839879843e-05
-1.49793453320858e-05
-2.70368514470665e-05
-2.79629076165525e-05
-5.62626852835994e-06
-5.30921252685982e-06
-4.21549486679995e-06
-2.67842669490674e-05
-1.6122529552949e-05
-3.39136002273122e-05
-2.70162082681749e-05
-3.67120084360926e-05
-2.61434743733754e-05
-2.55232469881674e-05
-2.53941532352229e-05
-2.10984292298626e-05
-4.11424651704793e-05
-1.30302781114843e-05
-1.14819575511173e-05
2.22707030912805e-06
-3.26401950920336e-05
-1.37700158994008e-05
-3.07768655408498e-05
-2.47086520972471e-05
-1.53464550014598e-05
-2.01539555683668e-05
-1.6781845177117e-05
-1.64123649300212e-05
-3.43205867613892e-05
-2.84723329313323e-06
-2.18045722036376e-05
-1.67122815152585e-05
-4.61807287846994e-06
-1.39179857400951e-05
-2.41270626475395e-05
-2.88911243726874e-05
-1.11455043541666e-05
-1.15541704712487e-05
-3.27808962875838e-05
-2.92595537911208e-05
-1.99752330066156e-05
-2.42502748807753e-05
-1.18163446025338e-05
-2.97927907256659e-05
-3.11140992903454e-05
-2.10785539609958e-05
-5.22950111531983e-06
-2.27340934108943e-05
-2.78187724464112e-05
-1.01812042039961e-05
6.38011997255384e-06
-1.21795561702814e-05
-2.7261572718915e-05
-2.80922715221503e-05
1.51590790141669e-06
-1.94780327600043e-05
-1.43710547973016e-05
-7.84412569399103e-06
-3.5603494426811e-06
1.23682916635058e-05
-1.7096874407871e-05
-1.79219282600949e-05
-3.26449998738764e-05
-3.04918597794445e-05
-1.66875546615202e-05
-2.97339237106063e-05
-2.47967759988538e-05
-9.67014246353567e-06
-2.81867789561593e-05
-3.24916460214386e-05
-3.65967888983402e-05
-3.03204784874258e-05
-2.1877527657817e-06
-5.19149042543153e-06
-1.40598994695104e-05
-2.48410309679596e-05
-2.62225689511798e-05
-3.49005912983469e-05
-3.86680124144249e-05
-3.17122088083691e-05
-3.48938387243432e-05
-6.33556394568118e-06
-3.18706769302821e-05
-2.6170845078342e-05
-3.59131323794579e-05
-9.32723374892168e-06
-9.8565216645421e-06
-4.51019006943013e-06
-1.12494128023324e-05
-3.89063858728598e-05
-3.81992493965777e-05
-2.41734807508937e-05
-2.89126264094437e-05
-6.6775276214136e-06
-1.97221842727918e-05
-2.67273067058091e-05
-3.36036232076153e-05
-2.65106436768381e-05
-2.9528357743893e-05
-6.44713700774179e-06
-2.88542362586413e-05
-2.65642070710658e-05
-2.60346660727525e-05
-4.60768650630794e-06
-3.54209369336712e-05
-1.96058590790649e-05
-7.05492915167858e-06
-8.02211245408868e-06
-5.29915132967429e-05
-1.54172824732075e-05
-7.03496120068658e-06
-2.02534652618996e-05
-2.74027002618292e-05
-2.32180595120637e-06
-3.10314911961145e-05
-4.68752482802319e-06
-2.58586635344233e-05
-1.78293183780578e-05
-1.51944815062725e-05
-1.97099213433633e-05
3.27799418273683e-07
-6.70876143181456e-06
-2.19128439230689e-05
-1.5922848000375e-05
-3.14111353097398e-05
-1.78144250978596e-05
-4.22715747990802e-05
-1.23191966076763e-05
-4.84333418449126e-05
-8.89156499558003e-06
-1.8009301709659e-05
-2.81830596859236e-05
-1.94123388507907e-05
-1.9158007589065e-05
-4.14444316662274e-06
-1.54732173311272e-05
-3.98194988369675e-06
-1.63480175298043e-05
-8.22276334744436e-06
-1.12274787914102e-05
-7.90529058886932e-06
-7.76992295171643e-06
-3.41897321403976e-05
-3.9545691508419e-05
-7.3055199536832e-06
-1.69844232433766e-05
-1.76827762060625e-05
-3.18563894552846e-05
-3.77204347813073e-05
-2.84305445261031e-05
-8.91389824673672e-06
-2.98232411904151e-05
-1.83420357586929e-05
-3.12489560088413e-05
-2.01363731283208e-05
-1.8908462297695e-05
-1.86210589363014e-05
-1.93339083522957e-05
-2.26827891489324e-05
-2.86473080186788e-05
-3.30174008552151e-05
-3.5018303660533e-05
-2.95584644228675e-05
-4.20251507295752e-06
-2.77220240847775e-05
-2.16832597685253e-05
-2.2902867800261e-05
-3.60513252900372e-05
-3.15876670501131e-05
-2.61204099207721e-05
-1.83592927201736e-05
-2.94316500494152e-05
-1.39742606876968e-05
-3.40235884459764e-05
-8.02979637136724e-06
-2.50047970202953e-06
-3.60877479889221e-05
-3.22447893350822e-06
-2.39611521499712e-05
-3.31220578701181e-05
-1.63096676249677e-05
-2.2896514917161e-05
-1.43150368335572e-05
-7.2889134072715e-06
8.28947417196986e-06
-1.25977464469559e-05
-1.72329812848213e-05
-1.38472015532498e-05
-2.53328760938822e-05
-1.9109888876475e-05
-1.91376238771443e-05
-2.80737950093473e-05
-1.89523784331684e-05
-2.78807706573382e-05
-3.2482537249425e-05
1.03881390613578e-05
-4.54138996938097e-05
-1.52897858165279e-05
-1.10377326420186e-05
-1.0224180913555e-05
-2.51444784496165e-05
-2.44981935112903e-05
-1.23758679039998e-05
-1.41196392804007e-05
-1.67337109764803e-05
2.3258774578821e-06
-1.39511045094243e-05
-2.88413674669735e-05
-2.16412376840431e-05
-1.27796569638671e-05
-1.22158638926097e-05
-1.18364908590832e-05
-1.04829143683403e-05
-2.68838291677611e-05
-1.41941799650116e-05
-1.26068269031345e-05
-3.27384932566227e-05
-3.07401472493634e-05
-2.16053766821784e-05
-2.39694844678209e-05
-1.41370888304136e-05
-4.6973243511359e-06
-1.7341528716253e-05
-4.83664757597165e-06
-3.7806485498158e-05
-2.07759041694528e-05
-1.64787267454248e-05
-1.75001014324491e-05
-2.71316488553122e-05
2.58499197340791e-06
-8.72273389077233e-06
5.63143598588467e-06
-3.60068749052977e-05
-3.91548274741427e-06
-2.29104580226486e-05
-3.86508845775699e-06
-2.28961676015804e-05
-1.70896692055236e-05
7.9885189525919e-06
-1.19236178871464e-06
-1.81821231375398e-05
-3.7868076571054e-05
-3.96447887570988e-05
-2.08631058589231e-05
-3.59118319973217e-05
-3.58243295723846e-05
-3.06310489168141e-05
-1.49276376009749e-05
-8.05213630437897e-06
-1.58139138316129e-05
-2.61884465692688e-05
-3.15552601481265e-05
-4.01010516516912e-05
-4.03485875620838e-05
-3.59423296268712e-05
-3.68615438003756e-05
-2.95704321545003e-05
8.77222911559086e-06
-1.08869397106515e-05
-2.32963695472307e-05
-2.48152036257178e-05
8.5221677329397e-06
-1.36220782800447e-05
-4.32771118110807e-05
-1.77467444056317e-05
-2.43043631169517e-05
7.46209524860301e-06
-1.98727501523303e-05
-2.33914801959798e-05
-9.09438698613695e-06
-2.10323303366451e-05
-3.3902885655193e-05
-1.66766473310352e-05
-7.89422668380046e-06
-1.99208322230446e-05
8.59201513018237e-07
-3.20371663979992e-05
-1.75335267145193e-07
-1.61833341633468e-05
-3.28225575797663e-05
-2.24775898083081e-05
-2.66160306140905e-05
-4.04145100001567e-05
-1.5964752853976e-05
-1.46781865753315e-05
-2.05960443990443e-05
-7.67927603461807e-06
1.26707752178312e-05
9.80591329026744e-07
-1.95954473630904e-05
8.00435277124907e-07
-1.64024135595958e-05
-8.72954425346679e-07
-2.454774832901e-06
-3.57440227782249e-05
-1.88335215791433e-05
-1.86945317856137e-05
-2.87713241026736e-05
-2.88633318594381e-05
-2.36519727781473e-05
-2.55009432923382e-05
-4.66634986884152e-05
-2.64674044810774e-05
-2.36718892555514e-05
-2.05506869382401e-05
-2.05822704744429e-05
1.72596473962862e-06
-2.45939174632323e-05
-1.21843451887518e-05
-2.98867109032555e-05
-2.98622274500569e-05
-2.17994017257377e-05
-2.12982842873121e-05
-1.131249978158e-05
-3.05942619023589e-05
-1.54355145626909e-05
-3.76464027540474e-05
-4.88629401888505e-05
-2.73532422033512e-05
-3.67898773560003e-05
-3.53854114948674e-05
-4.26632658541298e-05
-1.03762857566777e-05
1.07775945727836e-05
-4.40487446512313e-06
-3.20661190161833e-05
-2.20877634286906e-05
-2.16818243698365e-05
-3.67678143618931e-05
-1.47319500266873e-05
-3.85113230456424e-05
-2.01540833528233e-05
-2.12367008776664e-05
-1.68490207492132e-05
-3.01167379731899e-05
-2.58103517967036e-05
-2.40606497077749e-05
-1.1366343481072e-05
-1.96849998439003e-05
-4.26828791549765e-06
-1.60175075557054e-05
-1.44670783920933e-06
-1.16072463475496e-05
2.32927209872114e-06
-1.98091734796221e-05
-1.28595749769482e-05
-2.43229704400927e-05
-4.49865605414226e-05
-2.35943578316659e-05
-1.52940570089507e-05
-2.36017480732356e-05
-1.10996612056576e-05
-2.83026749949719e-05
-1.16860952574771e-05
-4.09604534534297e-05
-2.79076607555198e-05
-1.54812429452811e-05
-1.07826909704747e-05
-1.67653347480857e-05
-1.16665686065508e-05
-2.25906019008812e-06
-4.28843947477442e-05
-1.91287057709342e-05
-5.60241131894726e-06
-2.439499066785e-05
-3.49733178886521e-06
-9.59618426058865e-06
-1.32267646429895e-05
-1.79958347603303e-05
-3.16789216534393e-05
-4.89788883292898e-05
-1.54637551607331e-05
-2.02459095644726e-05
-3.59821213436748e-05
-2.06187600089726e-05
-1.95312039851457e-05
-2.68135754941065e-05
-1.03832313676643e-05
-3.26657415616947e-05
-1.9038400683485e-05
-1.1647869491831e-05
-9.75142190348359e-06
-1.73913701980148e-05
-2.28399837199686e-05
-1.66977265466527e-05
-9.22345173382251e-06
-4.21208881778222e-05
-2.66692164972252e-05
-2.65528088144738e-05
-2.99304950827734e-05
-4.05916080874794e-05
-1.4742946084172e-05
-1.73692869874101e-05
-3.50509569579099e-05
-3.82718375084887e-05
-1.04847625841329e-05
-1.10214161646589e-05
-3.75586909772661e-05
-1.9067291107787e-05
-7.84906199475537e-06
-2.1486463883293e-05
-2.93533215595614e-05
-2.52787305990184e-05
-1.06224934872999e-05
-2.98354986217979e-05
-1.21185524444989e-05
-3.15614955388562e-05
-2.94719158198268e-05
-3.78380335475084e-05
-3.19010861173884e-05
-3.41547890074244e-05
-2.81874881544094e-05
-4.07171489792899e-05
-2.67015944233586e-05
-2.27521878995194e-05
-4.74781030607712e-05
-3.61017063694962e-05
-2.69043134046586e-05
-2.81317921438711e-05
-2.05099771724191e-05
-9.06381265825286e-06
-1.38951628718752e-05
-1.20079034298262e-05
-3.38031290362424e-05
-4.32467382170293e-05
-1.7781094144404e-05
-2.15979836793478e-05
-1.81191856206342e-05
1.113469281397e-05
-4.85570697699747e-06
-2.96203586711485e-05
-2.23032387813391e-05
-3.67466187666069e-05
1.91276676545302e-05
-1.81524066217428e-05
-1.91266568946767e-05
1.07740779160412e-06
-4.06766233860892e-06
-1.4231046375066e-05
-2.039126290291e-05
-1.56944297355992e-05
-3.1721931172044e-05
-2.63419856488846e-05
-7.15845641690055e-06
-2.96519609442963e-05
-2.10047472469264e-05
-3.15058107519863e-05
-4.5297408697608e-05
-3.51349287732891e-05
-2.74551933003254e-05
-3.32236579995674e-05
-4.27838331185103e-05
-1.76435658015288e-05
-6.6220043297867e-06
-1.63353466536671e-05
-2.15084822027504e-05
-9.14366695618066e-06
-4.64038278592011e-05
-1.9089641961324e-05
1.13047543707534e-05
-1.98194271903978e-05
-8.8987608140641e-06
-9.55416805696402e-06
-9.50279181663549e-06
-6.58932945070027e-06
5.23600311189915e-06
-4.67330649063428e-05
-9.48897526670648e-06
-2.05043881752829e-05
-2.69776524462843e-05
-2.28916639282942e-05
-1.8884768803815e-05
-3.02242976989472e-05
-1.2838218919452e-05
-1.86801087661587e-05
-3.08004007644513e-05
-2.53991485522114e-05
-2.98448537180156e-05
-1.33972300288253e-05
-1.99401199413279e-05
-9.00764807251203e-06
-2.76540397008348e-05
-3.5895862538325e-05
-1.80956269087423e-05
-3.33801938972769e-05
-2.17357083136218e-05
-1.82700961644609e-05
-2.4761889686729e-05
2.7228005110414e-07
-1.01545607959687e-05
-1.66045274266317e-05
-1.16246675445123e-05
-2.10067152971213e-05
-1.61978790460555e-05
-2.18817142244643e-05
-1.50963974513661e-05
-5.0257169895065e-05
-2.93385554943055e-05
-1.77532745621998e-05
-2.61145083095752e-05
-2.67176937496768e-05
-2.24135467298796e-05
-6.56287992246753e-06
-1.57562933549427e-05
-3.88933481511721e-05
-2.8838001998128e-05
-2.2056425584473e-05
-2.70902719836148e-05
-3.29900530906183e-06
-4.63319492398937e-06
-1.94104090767503e-05
-1.87831472273049e-05
-1.70794162582352e-05
-7.54401966188912e-06
-2.66026686257251e-05
-3.70190893428404e-06
-2.72107872082814e-05
-3.31208109350491e-05
-2.37370874357973e-05
-2.4114337126527e-05
-2.16802333569076e-06
-1.43730631102519e-05
-2.99887058900675e-05
9.92530869841046e-06
1.29432671999467e-07
-1.21983507303951e-05
-2.88816342363653e-05
-1.41157803614287e-05
-2.16373586368025e-05
-9.65749101435372e-06
-1.3253470714443e-05
-2.17391990267977e-05
-2.14916627497882e-05
-2.52185358307926e-06
-2.07945458863089e-05
-3.25188242830305e-05
-3.49750488077092e-05
-1.52281817358143e-05
-2.30559211423234e-05
-1.4394532914947e-05
-3.89607065879327e-06
-2.90658014327894e-05
-1.82111411249862e-05
-3.7167908975851e-05
-1.5804213756239e-05
-2.3437834405571e-05
-2.00223185118866e-05
-2.09017665730252e-05
-2.04775594434064e-05
-3.21688504810133e-05
-1.48786940088908e-05
1.78811104889464e-06
-4.0788237664861e-05
6.76307669924287e-06
-7.56741652147414e-06
-6.28991371137454e-06
-4.32632865800113e-06
-2.03011123810311e-05
-1.47363190204163e-05
-6.36854560715208e-06
-3.34248797304545e-05
-2.77855363532937e-07
-2.20293303661879e-05
-3.44199696941194e-05
-2.85191217476174e-05
-1.82273127570891e-05
-1.58232020798705e-05
-1.71575066974962e-05
-4.41716492430632e-05
-1.53632138282654e-05
-4.29261299714339e-05
-2.98443950888962e-05
3.5739264073429e-06
-1.96110826272598e-05
-3.08403253472968e-05
-1.77041987803315e-05
-2.56752794347721e-05
-3.41672384140316e-05
-2.7113082221046e-05
-1.62061488821035e-05
-1.54658822972756e-05
-3.23372120352435e-05
-4.40468805433814e-05
-1.63284669796812e-05
-2.00227586090406e-05
-4.08359453668115e-05
-1.85089391874471e-05
-1.87204366346294e-05
-2.5840660320782e-05
-1.88905170423894e-05
8.83907747045173e-06
-1.66160140400932e-05
-2.33088441736634e-05
-3.46309867424463e-05
-3.00467267249861e-05
-3.85671934155982e-05
-3.39359925606067e-05
-3.67977458829953e-05
-3.93304209436536e-05
-3.28069361358554e-05
-5.78035615538645e-06
-3.17986159856411e-05
-1.77545620222786e-05
-1.20251715509551e-05
-2.6888304861889e-06
-1.72543452708439e-05
-1.2751450705991e-05
-5.7649751887748e-06
-1.98828947213953e-05
-1.4884009433699e-05
-2.0572352705261e-05
-1.3267727655671e-05
-2.39857550193759e-05
-1.40372038616463e-05
-2.70443980130216e-05
-1.30603667825127e-05
-1.63536210860687e-05
1.08836833410886e-06
-1.44194687869788e-05
-5.21959302578133e-06
-5.85800563320743e-06
-1.54981561935549e-05
-4.05913592100987e-05
-4.64352524189585e-05
-9.73184305714718e-06
-7.77081340433711e-06
-3.82963096554102e-05
-2.99540357060422e-05
-3.39510080696569e-05
-7.75726660640925e-06
-2.91898021347346e-05
-2.67885042699414e-05
-2.59163212445708e-05
-2.84743945454453e-05
-7.45409022645386e-06
-1.75226893396167e-05
-6.42188372214342e-06
-1.67398528358294e-05
-2.31483936965807e-05
-1.32702337418607e-05
-2.4111589125262e-05
-3.16479625251334e-05
-2.48190938238125e-05
-3.00129248988735e-05
-3.46111716271766e-05
-2.08486794597385e-05
-4.26976151708916e-05
-2.85279689879615e-05
-1.76478480311357e-05
-2.22244028870142e-05
-2.4732787135797e-05
-9.97126591212768e-06
-2.41108582430824e-05
-2.84840633640906e-05
-2.24614503259938e-05
-4.27729890678634e-06
-2.71629193617194e-05
-1.94880799768673e-05
-1.3911028873991e-05
-2.40173441808584e-06
-2.33519329831303e-05
-2.85909268401595e-05
-1.5399478864893e-05
-2.34936084804783e-05
-1.97585285046803e-05
-1.80308839742281e-05
-4.15325734584708e-06
-2.09567087812725e-05
-1.78282887735968e-05
-1.97144812872607e-05
-7.01765746522705e-06
-1.30067793249762e-05
-3.13482567539293e-05
-2.69481686096196e-05
-3.27941995490173e-05
-1.88602407897048e-05
-2.65003496520095e-05
-2.99749921125846e-05
-3.66726621918613e-05
-3.84326218548184e-05
-1.17821203870131e-05
-2.1051227455282e-05
-1.08663716811912e-05
-2.17882004973566e-05
-3.53170944524546e-05
-1.22432202774043e-05
-4.0334867135023e-05
-3.6069945216623e-05
-1.20096080323366e-05
-2.0752166200807e-05
-3.87367035879564e-06
-2.70078751962163e-05
-1.94572621905108e-05
-1.29288328528389e-05
-2.33045794004804e-05
-2.44761882926158e-05
-2.18629609799937e-05
-2.39062294343583e-05
-3.07295858210265e-05
-4.12863471950885e-05
-4.73319271138732e-06
-7.37442819878588e-07
-1.59974859248163e-05
-7.15040611756735e-06
-2.0246310722724e-05
-9.38002399491342e-07
-3.31142689921954e-05
-1.47227203061543e-05
-2.62924578232015e-05
-3.04946305503237e-05
-3.80079752435739e-05
-1.66998000566887e-05
-6.86157524566051e-06
-4.42965646487756e-06
-1.26136813276314e-05
-1.69413343761166e-05
-1.71884310939078e-05
-2.29061188769466e-05
-3.14216849075523e-05
-8.63427819514469e-06
-6.49103230493661e-06
-2.01528215521747e-06
-1.46435063994271e-05
-2.21214488105775e-05
-3.26954256779798e-05
-3.02704265760965e-05
-2.67205737170541e-05
-1.82064848481662e-05
-1.7845634821818e-05
-3.19953394864614e-05
-1.39433575952238e-05
-2.98137255918978e-05
-3.34611583105413e-05
-2.42021714139662e-05
-2.06830606314828e-05
-1.91715683342557e-05
-2.51686114376586e-05
-2.04339493078372e-05
-3.92566377284665e-06
-4.15580996159074e-06
-1.7845191661098e-05
-3.76787843860909e-05
-8.54642286877455e-06
-3.45074677465486e-06
-3.90494359959908e-05
-3.20032907530887e-05
-6.16597985870702e-05
-3.51175904104981e-05
-1.92525037299127e-05
-1.75656793622475e-05
-1.36749550316318e-05
-1.35869254003154e-05
-1.44883465423073e-06
5.957611117508e-07
-2.60772138359218e-05
-1.32448814816852e-05
1.17558571997401e-05
-2.5650949678936e-05
-2.12183574367063e-05
-2.58051187061949e-05
-1.52606781875957e-07
-1.26655567872889e-05
-1.48373166443126e-05
-1.4207048970888e-05
-2.81770379070257e-05
-2.37275933843133e-05
-2.27046718572469e-05
6.88366614134322e-07
1.44451987862114e-06
-1.87274809117032e-05
-2.38300498404139e-05
-2.58892954483474e-05
-4.16892890623097e-05
-2.11912068877735e-05
-2.7130866468596e-05
-3.74059750293997e-05
-2.72398933128915e-05
-3.13942138890106e-05
-2.92098067526199e-06
-3.90312462625326e-05
-2.62753480342114e-05
-3.71349276194207e-06
-1.68121627015087e-05
-3.33563606302862e-05
-1.97108658497537e-05
-2.61064478464404e-05
-2.4729754405014e-05
-2.30355090165565e-05
-9.15725346907152e-06
-2.59118939778343e-05
-5.71914585190605e-06
-7.5984513484207e-06
-2.06343358778256e-05
-1.4525070318478e-05
-2.92161685076982e-05
-2.14177279013993e-05
-2.92562650246097e-05
-1.03994794822981e-05
-3.77237272937046e-05
-1.84653575118618e-05
-2.45011183745567e-05
-1.9298477036855e-06
-2.79688577146775e-05
-3.17216032109016e-05
-2.08331449506703e-05
-1.82430608848574e-05
-5.69636694215717e-06
-1.83704316495914e-05
-3.56452976958731e-05
-3.268070105715e-06
-1.65192927189247e-05
-3.62373998781219e-05
-8.85447274078186e-06
-3.05954013367818e-06
-4.18827316600696e-06
-3.40869859598128e-05
-1.70358784732492e-05
-1.27775071290594e-05
-1.06446359227774e-06
-3.69036438937462e-05
-1.85697049877184e-05
-3.23889490130076e-05
-1.80157522415685e-05
-3.22550222243684e-05
-1.24647520819555e-05
-3.34632233187643e-05
-5.24926762220169e-05
-2.61924820971618e-05
-2.38980761771281e-05
-7.42459847159388e-06
-1.94847372616512e-05
-1.68413366964681e-05
-2.1653197216132e-05
-1.89896947117566e-05
-5.52924431942611e-06
-2.51967254036454e-05
-9.69846715514271e-06
-2.80905750614553e-05
-1.33238090940627e-05
-3.38519971492092e-05
-3.10759255327903e-05
-5.20513909543318e-06
-1.45098583344195e-05
-1.485999369268e-05
-2.44693378615471e-05
-8.56169264088911e-06
-1.38808326081762e-05
5.62187406308134e-06
-4.1716253099834e-06
-4.84127436687256e-05
-1.89846825556322e-05
-8.54072988294009e-06
-1.60386626781924e-05
-2.19951875719771e-05
-6.92156614874849e-06
-1.44367748812451e-05
-2.30373610539563e-05
-1.71704814163568e-05
-5.67611846342146e-06
-3.46175651035705e-05
-5.15311723772063e-05
-1.12526302352616e-05
-5.28883593182941e-06
-1.79236940278016e-05
-9.45869293242374e-06
-3.69005222856029e-06
-2.54228895916283e-05
-2.89170196213768e-05
-2.47498416392663e-05
-1.65823542632029e-05
-3.82712016763585e-05
-1.37404550523888e-05
-1.43341274380168e-05
-2.12763958038743e-05
-1.08758288990514e-05
-1.41881507188414e-05
-2.08081136450721e-05
-1.35018296238162e-05
-1.2304842197848e-05
2.11785536196603e-06
-1.36840654684418e-05
-3.12702487647198e-07
-2.27433142463114e-05
-3.44947146656119e-06
-2.49397699556297e-05
-2.40834533196573e-05
-2.93026042313131e-05
-1.59550751260331e-05
-3.18803932722363e-05
-3.55677704055068e-05
-3.37895997250591e-06
-2.26950943170095e-05
-2.72403611823419e-05
-1.43307528780376e-05
-1.42671333447864e-05
-2.92779258883919e-05
-3.52034358955882e-05
-2.77601315878808e-05
-1.14682069838727e-05
-5.83825133097738e-06
-2.21121892728189e-05
-2.75329185657238e-05
-3.22746567603914e-05
-1.79131668203533e-05
-4.38710715344513e-05
-2.54287052839436e-05
-2.20917057399727e-05
-1.23298840414611e-06
-2.13691153002105e-05
-2.71570973959173e-05
-2.80898907507208e-05
-3.6847701204873e-05
-2.79836332071919e-05
-2.54545460412931e-05
-1.6024164085784e-05
-5.40594814371872e-06
-1.94070132207004e-06
4.84738347299363e-06
-1.18655795464007e-05
-8.24068085577545e-06
-1.67440935861301e-05
-7.29516717614725e-06
-7.79230374754749e-06
-2.60679238133049e-05
-3.16434031977366e-05
-2.6827590923945e-05
-3.07788039732261e-05
-2.13565882617653e-05
-2.95864928558966e-05
-8.22780424786821e-06
-3.92071856112645e-06
-1.94917078160352e-05
-2.1699935671769e-05
-2.71538759909496e-05
-1.15676924507123e-05
-2.51605008302646e-05
-1.74433677471087e-05
-2.24978721436249e-05
-1.21950514152328e-05
-3.09624733172337e-05
-1.71605179825343e-05
-3.14542906909929e-05
-2.61076125500621e-05
-3.00379773784461e-05
-1.23660271938925e-05
-8.31444806534613e-06
5.76470390840355e-06
-4.83247470056298e-05
-1.25600264264392e-05
-2.36858064952513e-05
-3.68304797327901e-05
-1.17953167801581e-05
-3.43789066035757e-05
-1.35796453219507e-05
-2.27477724861164e-05
-3.18154835228147e-05
-1.19685584929441e-05
-1.72344817829071e-05
-4.43483904608709e-05
-4.45295499416303e-06
3.82130826187651e-06
-3.86848123658013e-05
-2.57690247359595e-05
-2.39906182544429e-05
-2.58376332616366e-05
-7.72093144718759e-06
-4.68453884927941e-05
-2.48594902456348e-06
-1.23767846149977e-05
-3.08354556967469e-05
-1.03152942860034e-05
-2.20243906327569e-05
-2.0182865421414e-05
-2.18458791885007e-05
-2.47173495267695e-05
3.96325755591631e-07
-3.19262161342094e-05
-3.54759831324747e-05
-2.71236303172876e-05
-3.04333390169742e-05
-2.53420923375378e-05
-3.36818134409016e-05
-8.5686906298634e-06
-1.67222747229546e-05
-1.863531061187e-05
-1.88863675003535e-05
-1.69316770629207e-05
-2.31491740010974e-05
-2.2225583442028e-05
-1.19507733790926e-05
1.79498190429243e-05
-2.81695034589904e-05
-1.53164438347316e-05
-3.3811955364212e-05
-1.64023249775121e-05
-1.72022084121735e-05
-2.95679536834446e-05
-3.30180722218334e-05
-1.53591590265945e-05
5.73340104879653e-08
-2.42264323858596e-05
-3.01268235484862e-05
-1.58774664202182e-05
-2.30834246634727e-05
-1.39138834915888e-05
-1.95912124593694e-05
3.33900670121271e-06
-1.42753859058305e-05
-2.38567533402437e-05
-1.06560756824537e-05
-2.59467430228284e-05
-3.54095618257539e-05
-2.53743628783448e-05
-4.37028696538591e-06
-5.89209726547179e-06
-9.52894165442738e-06
-9.04885184100975e-06
-2.69421479722262e-05
-2.92629977401146e-05
-1.32959158310582e-05
-3.33810211343686e-05
-3.70219886967306e-05
-2.22704917913624e-05
-3.42679606868458e-05
-5.28243144724086e-05
-2.33701854096313e-05
-2.97363379263892e-05
-3.88292234453902e-05
-1.99621375888331e-05
-1.95611426645914e-05
4.22812319398535e-06
-2.36534542428935e-05
-8.42924965354883e-06
-2.33896924852574e-05
-3.57612659885595e-05
-3.19173835141831e-05
-1.4557040828472e-05
-6.14414105040718e-06
-3.63256917011216e-05
-2.80711880356357e-05
3.51273629610366e-06
-8.6931617180547e-06
-4.89264758946345e-05
-6.20720434676739e-06
-2.01717624648486e-05
-1.86122781002998e-05
-2.72138977369347e-05
-7.35175968039019e-06
-4.2630506878839e-05
-2.87753400024988e-05
-6.13184347572624e-06
-1.95822763138057e-05
-2.09933756332425e-05
-3.81950608310674e-05
-3.50237532492776e-05
-3.02564216702303e-05
-2.49264230490012e-05
-2.09027824765224e-05
-4.26747790038567e-05
-7.46734503657612e-06
-5.23424312730803e-06
-3.92781684213565e-05
-2.7482015477747e-05
-2.80810374759047e-05
-1.99092228469624e-05
-2.93273940438701e-06
-2.32014105641914e-05
-3.0156563815651e-05
-1.96091323744793e-05
-2.12322174365653e-06
-1.32987387195968e-05
-2.87313032452314e-05
-1.77228944181085e-05
-4.24910603392962e-05
1.88988159370076e-06
-2.45672511381645e-05
-3.38223197165995e-05
-1.73663730818475e-05
-1.21769888499228e-06
-2.52164345959904e-05
-4.07786164447253e-06
-1.05621577273384e-05
1.17399670215114e-05
-2.47683728104914e-05
-1.85587066818928e-05
-3.01298148316116e-05
-1.4404929696608e-05
-1.53474239569735e-05
-9.34655840294898e-06
-4.00873321118245e-05
-2.95960443475485e-05
-1.66335111629417e-05
-1.14199699705234e-05
-1.80805652883495e-05
-1.30642693120072e-05
-2.49534974568296e-05
-1.05834975206179e-06
1.02650999403718e-06
-5.40483881813741e-06
-7.60207080623161e-06
-3.2108028465314e-05
-2.71310488030848e-05
-2.65280624035625e-05
-1.63315632509004e-05
-6.33404705776797e-07
-1.6614781275549e-05
-1.98370520394599e-05
-1.74168435950137e-05
-3.13962196386958e-05
-2.32170867915939e-05
-2.85773076088343e-05
-2.32046262584358e-05
-3.01682329788578e-05
-2.06071372369723e-05
-3.55286941463003e-05
-1.28927120028704e-05
-3.12398890799446e-05
-3.98036921272602e-05
-1.66117340189296e-05
-2.5311936228041e-05
-1.61248349780964e-05
-2.18493790333623e-05
-2.67717308415227e-05
-1.6478931789324e-05
-3.07582210231784e-05
-3.89243127984719e-06
-2.94022601928218e-05
4.61679734607655e-06
-3.76686245678652e-06
-1.26819068766508e-05
-1.59865158641898e-05
-2.3999271012808e-05
-1.88773982023975e-05
-1.98173066810621e-05
-1.29024392172904e-05
-4.31699358897801e-05
-2.15796080937529e-05
-2.93730157380566e-05
-2.16738562932505e-05
-4.28100958407057e-05
-2.40455018473502e-05
-3.934887877003e-05
-1.03112180141635e-06
-4.5570925502721e-05
-6.88426089306007e-06
-8.277254442154e-06
-1.47633675106697e-05
-1.32707473156139e-05
-1.33836507403747e-05
-2.42850623497523e-05
-2.83129175835211e-05
-2.74670769648736e-05
-1.34598239199133e-05
-4.83596389776012e-06
-2.15710716863707e-05
-3.75502491387276e-06
-3.04112634103289e-05
-5.98197341772133e-06
-3.37898586023819e-06
-4.05283201203847e-05
-7.35763503145227e-06
-3.73961767033974e-05
-7.60974431445541e-06
-1.77858298716298e-05
-1.78887152138887e-05
-1.62423018872911e-05
-1.60273976194902e-05
-1.7840104879796e-06
-1.84151819740974e-05
-3.14786046779066e-05
-3.03164819213936e-05
-2.11101445124328e-05
-3.00876688029197e-05
-2.97923177795278e-05
-3.00861721430007e-05
-2.0052457411755e-05
5.65492128796754e-06
-2.67923830445044e-05
-1.50849779836081e-05
-1.58629765078685e-05
-1.3142796752648e-05
-1.75032289733908e-05
-3.015345214599e-05
-2.4202456394749e-05
-4.12176424621557e-05
-1.70505255039101e-05
-2.67867838548964e-05
-1.46619073599728e-05
-1.79211282767958e-05
-1.5035298864647e-05
-2.40874658428324e-05
-4.21020134100211e-05
-1.4881482838123e-05
-2.27875578319815e-05
-4.25447758958144e-05
-4.99657393652349e-05
8.50944155282606e-06
-1.3330730305384e-05
6.75720804919908e-07
-2.28701056841118e-05
-3.45042411461779e-05
-2.4332118631911e-05
-1.63408331138948e-05
-1.30421043198081e-05
-2.14002717933538e-05
-1.15317410609765e-05
-4.05367230610826e-05
-1.64295968747386e-05
-6.23444509904295e-06
-1.46409963026032e-05
-1.43110552520105e-05
-3.37707335580926e-05
6.96342251855188e-07
-3.81038844891783e-05
-3.39700258474284e-05
-1.32585764644127e-05
-2.15588171728321e-05
-2.95179048832165e-05
-2.95792658345114e-05
-2.44276698684869e-05
-3.71348299807943e-05
-2.4895894337601e-06
-7.26776926926127e-06
-1.56445987784007e-05
-3.95596167815555e-05
-3.63442307770488e-05
-3.69104464312094e-05
2.02976870318591e-06
-2.39697691571731e-05
-6.20649799256879e-06
-1.82334152315568e-05
-1.83709156833868e-05
-1.969412428486e-05
-1.88952155754572e-05
-3.9368493134413e-05
-8.58264510593671e-06
-4.21388303015242e-06
-2.57289269750691e-05
-2.03238058912098e-05
-2.27740954412617e-05
-8.58874710018527e-06
-1.41978739396083e-05
1.34382834207642e-05
-4.21408737714683e-05
-1.07461151613841e-05
4.09212455433504e-07
-1.85068070535313e-05
-2.47513414413439e-05
-4.61072355370032e-06
-1.35840125992264e-05
-3.83388202043401e-06
-3.21638974111945e-06
-2.51355384910057e-05
-9.50419710859762e-06
-5.25681983654138e-07
1.15416221910348e-05
-1.4766625737332e-05
-1.96543136732917e-05
-1.78567484715952e-05
-9.73299526611937e-06
-2.69975742374079e-05
-3.08517082085094e-05
-1.98550739516196e-05
-2.3263917490579e-05
-1.27787550502683e-05
-2.12947762794535e-05
-1.64071796239976e-05
-3.35199415601193e-05
-1.86563303935708e-05
-4.26030717582006e-05
-3.1468449335997e-05
-3.51916614603715e-05
-1.04129864094099e-05
-1.22130332472766e-05
-2.97932190636189e-05
-2.05197182942903e-05
-3.29521074104438e-05
-2.85182172229085e-05
-2.38397262171946e-05
-1.46934048581917e-05
-2.10618851261542e-05
-4.16543136719632e-05
-2.82730837951122e-05
-1.84706783009079e-05
-2.61485414055318e-05
3.39330701044317e-06
-3.26733748189625e-05
-4.5878283873876e-05
-3.10380083976609e-05
-2.84265669458221e-06
-2.44211020508407e-05
-2.49668250408518e-05
-4.845936700305e-05
-1.85951070940018e-05
-6.23999074425983e-06
-2.3181368349625e-05
-3.31481855969012e-05
-3.3490167866739e-05
-3.20418057440094e-05
-1.77790860186161e-05
-2.59553036763598e-05
-1.5922363160393e-05
-1.79690780072858e-05
-2.27111824071918e-05
-1.154433475087e-05
-9.39967727793483e-06
-3.99171219211171e-05
-4.65050632110594e-05
-3.28674573842966e-05
-3.81436543519662e-05
-4.3453668169095e-05
-2.14656480061422e-05
-8.0392858607292e-06
-2.9769762593163e-05
-2.56781097370537e-06
-6.59965764688032e-06
-9.58577640931951e-06
-7.66292087054112e-06
-2.35850428206872e-05
-4.31311907396224e-06
1.69157665413244e-06
-1.06306166495488e-05
-7.67703231478568e-07
-2.88247416614526e-05
-1.35221302943474e-05
3.44521022894282e-06
-3.10478641270392e-05
-2.42041153278702e-05
-2.51774692795075e-05
-1.03426928752883e-05
-4.7942110449974e-06
-2.82260224138855e-05
-2.45515012582809e-05
-1.5240156430167e-05
-8.78484497234013e-06
-1.89403712170594e-05
-2.61705774521293e-05
-3.25012112977927e-05
5.98565431019071e-06
-2.40771409835551e-05
-5.12784495456336e-05
-4.13271510364167e-05
-8.44097833555197e-06
-3.20108914707624e-05
-1.90900542203343e-05
-1.14117791011831e-05
5.23602463879296e-06
-2.98941977236771e-05
-3.66186629780746e-05
-3.02622325926362e-05
-2.18130920540441e-05
-1.25904139362981e-05
-2.85920780771007e-05
-1.40049881683168e-05
-7.34105276175712e-06
-1.51146224437655e-05
-2.29987619997527e-06
-2.75785712850959e-05
-3.77504861991035e-05
-2.94073583126716e-05
-3.46103279303584e-05
-3.75413353977679e-05
-7.51275832442143e-06
-1.63558245930739e-05
-6.1576500397603e-05
-3.15371502693807e-05
-2.49546989847859e-05
-1.46602462603792e-05
-2.26622288227736e-05
-1.31892085598795e-05
-7.53260626381997e-06
-8.6863802581522e-06
-1.42785002646688e-05
-2.97183479885686e-05
-1.31305063217713e-05
-1.94923497672359e-05
-2.708840186154e-05
-2.62221923077249e-05
-1.11589382034581e-05
-2.40958382503391e-05
-4.33134703880197e-05
3.72745926595826e-06
-1.89664914697044e-05
-5.23519005426794e-05
-8.93981403665876e-06
-4.83113379610966e-07
-2.04809708660293e-05
-1.52142577138238e-05
-2.21700786640782e-05
-1.5793883172119e-05
-3.96441089178706e-05
-2.41161313958225e-05
-2.04221086675736e-05
-3.86883311218103e-06
-1.78004818185659e-05
-2.0391116980192e-05
7.68604731786894e-08
-1.78145634187754e-05
-9.4338570280226e-06
-2.47173862096551e-05
-2.47035270395201e-05
-8.36614468277864e-06
-3.18038687202129e-05
-1.60750936087454e-05
-3.27892484943098e-05
-2.84923136852598e-05
-3.66140750363224e-05
-2.15308377959432e-05
-3.53586856548584e-05
-4.41278922945069e-06
-1.56045166297962e-05
-3.85925922962724e-05
-2.37697713955969e-05
-1.21300346669952e-05
-2.45062444088018e-05
-1.74977611595439e-05
-3.39233121453264e-05
-3.28108243469701e-05
-1.92502816909171e-05
-4.75674620205132e-05
-2.69406296151006e-05
-1.75362192988311e-05
-3.60780656450027e-05
-7.33779311992981e-06
-3.73844738188745e-05
-2.35351263025578e-05
-4.00440805077628e-06
-2.3130395452081e-05
-2.79505371147844e-05
-2.64267933343867e-05
-3.67961947860163e-05
-1.79907121736665e-05
-4.69034075349836e-05
-2.60874135187009e-05
-2.21160102713526e-05
-3.65862779734502e-05
-3.38956294811622e-05
-1.5779304864716e-05
-2.10513699893561e-05
-2.18839102783487e-05
-3.06082666928732e-05
-1.94842536705541e-05
-1.02251899447507e-05
-2.73450896619655e-05
-2.39337837333604e-05
-9.14355235604779e-06
-1.4286291179252e-05
-7.44218977495721e-06
-1.36112564825271e-05
-1.54572264091563e-05
-2.08378577700173e-05
-4.88107953156144e-06
-2.55001992707605e-05
-1.92221741960053e-06
-7.26662861593997e-06
-1.66994508974006e-05
-2.8417316290518e-05
-1.30906992081188e-05
-1.15133074558901e-05
-2.14404425007762e-05
-2.53312943649283e-05
-1.22833537073814e-05
-3.02507513084101e-05
-6.51119984206361e-06
-4.4839258058475e-05
-3.20970945915045e-05
-2.3230498322473e-05
-8.7594185436048e-06
-1.84456694654584e-05
-4.66089232438317e-06
-1.18488055703358e-05
-1.78242035243164e-05
-2.44168704407203e-05
-1.87395527455893e-06
-1.95923455090189e-05
-2.55378768128733e-05
1.40433590431475e-06
-2.28688847011999e-05
-1.40582505235506e-05
-3.13500333646526e-05
-2.89666458275211e-05
-2.47024630391754e-05
-8.42470243500008e-06
-1.34108732401635e-05
1.01304070534637e-05
-1.4879778441157e-05
-2.46371519705767e-05
-2.53812415945281e-05
-1.77913436359449e-05
-1.67370092961399e-05
-1.7378189848589e-05
-3.21161339481328e-05
-3.74034486829274e-07
-2.41755621074517e-05
-2.48335572119967e-05
-1.04055542033708e-05
-2.22158219753322e-05
-2.58473801916535e-06
-2.44714329809127e-05
-1.77458303481336e-05
-3.06216015021175e-05
-1.48803923147642e-05
-4.25345820377731e-06
1.48983332919323e-06
1.51492506794712e-06
-1.72367113045635e-05
1.23168538510694e-05
-7.04223319940692e-06
-3.41139295669786e-05
-6.58627504106625e-06
-2.06352822740493e-05
-3.07609203239399e-05
-2.1784291414248e-05
-2.16666375780154e-05
-4.16373265295202e-05
-4.51505733814875e-05
-1.8644677443661e-06
-3.95751513115415e-05
-1.77008473137649e-05
-2.79388001890489e-05
-2.92383991479185e-05
-2.05763385735892e-05
-1.88717110224995e-05
-2.45508941975341e-05
-2.17792279080247e-05
-1.10652058626362e-05
-2.04577959182533e-05
-1.37946022851306e-05
-1.77191747430616e-05
-8.83532738563671e-06
-1.53343986677717e-05
-4.98965035351399e-05
-4.38226585228149e-05
-3.77146056273408e-05
-2.66655060055294e-05
-2.60294085993594e-05
-2.53564347405893e-05
-1.83089472889649e-05
-1.53006742844514e-05
-9.39368395408585e-06
-1.65581990231844e-05
-1.43825210826709e-05
-3.44389688805226e-05
-3.04190693450826e-05
-2.88598221596497e-05
-1.75195155396126e-06
-2.78689200585893e-05
-2.16745267232325e-05
-4.95180477444089e-06
-3.71484651277608e-06
-3.74705460288108e-05
-2.47341832314088e-05
-1.04178095782199e-05
-1.48186076088656e-05
-2.12891264955515e-05
5.05272944736839e-06
3.73310046676035e-06
-3.06316363860857e-05
-1.53079823086866e-05
-2.37803931430492e-05
-1.41622165952342e-05
-3.67715192148061e-05
-2.49864641442716e-05
-2.35411330050611e-05
-8.04284631117549e-06
-1.66994397310203e-05
-1.9328239251929e-05
-2.58832403013949e-06
-1.01077756718127e-05
-4.33662535962671e-05
-1.17333289811568e-05
-9.45037158845453e-06
-1.85958103429984e-05
-9.03030074233181e-06
-2.05044204250888e-05
9.17189645993908e-07
-7.31211639851335e-06
3.80394759192235e-06
-1.02532840226143e-05
-2.19467697104205e-05
-2.16263256013107e-05
-3.74975240071594e-06
-2.64599711845382e-05
5.21532320048051e-07
-3.09141689792092e-05
-3.04893870227831e-05
-1.26560379639766e-05
-2.43165316918625e-05
-3.32214355172758e-05
-6.60642516118089e-06
-2.18706981132745e-05
-2.57724791226332e-05
-2.32133398440731e-05
-3.00683215351492e-05
-7.26129197599513e-06
-2.00037232494327e-05
3.49157467070586e-06
-1.92591514155731e-05
1.95594489993782e-05
-2.35948757560534e-05
-1.65227116484098e-05
-3.38691694358811e-05
-1.74411970461939e-05
-1.23792687316555e-05
-2.65219282773743e-05
1.86704701229769e-06
-1.39703183638344e-05
-1.78884208844043e-05
-2.06432104545039e-05
-2.20696474790666e-05
-2.72331372032569e-05
-3.50837265785754e-05
-2.14718007576235e-05
-2.95113844232392e-05
-4.87518772220804e-05
-2.39767456532768e-05
-2.2497292010657e-06
-1.62402164862343e-05
-2.4796981403157e-05
-2.0402500634043e-05
-2.09886481440104e-05
-7.47014540458631e-06
-2.0629893922445e-05
-7.75387663391927e-06
-1.92491738722373e-05
-2.19570743804171e-05
-1.79907281966275e-05
-1.45247771941388e-05
-4.19142212239353e-05
-2.72163109429839e-05
-2.25351404971671e-05
-1.97144397191015e-05
-2.61682393392995e-05
-2.23593057497528e-05
-9.77384509822227e-06
5.62816063071924e-06
-5.69183181938989e-06
-2.76078021596785e-05
-2.48247284464819e-05
-2.21074464035306e-05
-2.50195855924327e-05
-1.22494943128582e-05
-6.70167603548297e-06
-8.75894703060643e-06
-3.933018719742e-05
-3.19217276147574e-06
4.64325592205591e-06
-2.79039100786139e-05
-4.50102547537428e-06
-2.86770577739474e-05
-2.29866948009397e-06
-1.93479720001069e-05
-5.85837965826536e-06
-2.02743760781262e-05
-4.05801889859269e-06
-1.26859567368379e-05
-1.46182451702412e-05
-2.85075973935852e-05
-1.00856508789744e-05
-9.26046920021117e-06
-2.88069037534157e-05
-1.53740135064801e-05
-3.07374673623498e-05
-3.18582139309252e-06
-3.36798523038165e-05
-2.80897212104653e-05
-1.0836278126524e-05
-2.14478565327278e-05
-2.62382412723068e-05
-3.14545299249323e-05
-3.8580342127637e-05
-9.90425720753639e-06
-1.43389714577704e-05
-1.78332720336145e-06
-2.07679208254982e-05
-2.19905076559552e-05
-1.76337262522845e-05
-1.407671508168e-05
4.41616112931291e-06
-1.1599527875076e-05
-1.59001757670761e-05
-1.81184065661312e-05
-1.88962837605007e-06
-1.85627488876153e-05
-2.03972384030966e-05
-4.26542640697849e-05
-3.61992222087347e-05
-2.5765438983065e-05
-4.3842057087302e-05
-3.44246108979143e-05
-1.971326025941e-05
-1.45336683836575e-05
-1.66804368736712e-05
-2.2851908304396e-05
-2.86590928498884e-05
-2.47285698992328e-05
-1.86880709934254e-05
-2.85442070349521e-05
-1.73635922942809e-05
-2.20244924474821e-05
-3.54417252884141e-05
-3.33483638490977e-05
-1.41533762267674e-05
-2.3302015951843e-05
-2.60319733825294e-05
-3.1326332403386e-05
-9.12104535327107e-06
2.58097584090294e-06
3.14757077182162e-06
-2.46219607802965e-05
-4.39970716462823e-05
-4.88195303539664e-05
2.11261328993128e-06
-1.66034024382686e-06
-2.37683714944808e-05
-2.99872418429792e-05
-3.30390921134385e-05
-1.15839478010935e-05
-1.71948554919215e-05
4.03423289268137e-06
7.72342339951516e-06
-2.535515355666e-05
-1.70768843717068e-05
-2.0994875388455e-05
-1.31080917548912e-05
