# Supplementary material for: Research on computational propagation and identification of mine microseismic signals based on deep learning
Source: PLoS One. 2025 Oct 22;20(10):e0334641. doi: 10.1371/journal.pone.0334641 (PMC12543183; doi:10.1371/journal.pone.0334641)
Supplement: S1 Data — (ZIP) [file pone.0334641.s001.zip › 000100500000961.xlsx_0.txt_24.txt.txt]

-2.28744619538367e-05
-3.79196000361538e-05
6.85962812475637e-06
-3.34152136537485e-05
-1.10344686851676e-05
-2.81851820819471e-05
-2.74132048521e-05
-1.94409454407177e-05
-2.71919371609241e-05
-1.11434386906774e-05
-3.11228790582025e-05
-1.97158656397071e-05
-2.57039179686644e-05
-1.5424568131466e-05
-1.34535010510775e-06
-1.55501390970166e-05
-3.72450146660595e-05
-7.31293489016215e-06
-1.96263744225979e-05
-1.33805667767531e-05
-1.87460964632053e-05
-2.48873428809958e-06
-4.02147954011204e-05
-2.83885051452928e-05
-1.57156862427774e-05
-3.48082455367599e-05
-1.48602335478542e-05
-2.97835809799527e-05
-3.96568995720482e-06
-2.89614682431759e-05
-3.37850821923389e-05
-2.06289011461154e-05
-1.52189894918594e-05
-1.84381479250761e-05
-3.26284969835057e-05
-2.1083666947438e-05
-3.07981635511005e-05
-1.30051293797311e-05
-1.44896978388368e-05
-1.36074015583179e-05
-3.71311305778745e-05
-1.18745840415183e-05
-3.18063620242698e-05
-2.59601213742594e-05
-4.09665522958559e-06
-2.65982319522467e-05
-2.91248724100331e-05
-8.17149959083827e-06
-1.3847835573031e-05
1.63176602953357e-06
-7.9883715913337e-06
-3.49790551781317e-05
-3.11042556074078e-05
-9.00393482067564e-06
-2.83232060749188e-05
-9.43423668789058e-06
-1.44160125800227e-05
-1.67860997049979e-05
-3.12687596200377e-05
-3.41132160867218e-05
-1.94992035473276e-05
-3.41123316799394e-05
2.74294573176257e-06
-1.13475180259212e-05
-1.08784078737099e-05
-1.84234516022876e-05
-3.52509560800903e-06
-1.68248531826225e-06
-2.52750603587268e-05
-1.01734883644571e-05
-1.74206624025996e-05
-2.34013037878259e-05
-1.07764849829165e-05
-1.15270264941741e-05
-3.66487522931084e-05
-3.27717385169748e-05
2.13407863690019e-07
-1.61669690751669e-05
1.09180172571385e-05
-3.06219488336834e-05
-2.89257892806528e-05
-4.4929117960263e-05
-3.46101856610699e-05
-2.60663741825383e-06
2.48567021913772e-08
-1.51081750261067e-05
6.43291856757554e-06
-2.05308356576829e-06
5.17402205085445e-07
1.65445023769163e-06
-1.29670444668937e-05
1.28410771826528e-06
-5.18944315856594e-06
-5.95719384599136e-06
-1.53862010012445e-05
-1.21575750838808e-05
-2.57560295067132e-05
-7.31211914196962e-06
-2.93081251951457e-05
-1.8942145565623e-05
-2.85552836506388e-05
-1.55671457620312e-05
-3.8974975264758e-05
-2.34780555291181e-05
-3.64887393465351e-05
-1.85056691711913e-05
-4.47714570344068e-06
-3.65182307764455e-05
-1.52922200567967e-05
-4.31473339623548e-05
-1.50301163029735e-05
-2.94702932313099e-05
-2.1563699490816e-05
-5.18365506622833e-05
-6.08535557124707e-05
-9.86083488889374e-06
-1.88068735523211e-05
-5.85358569453957e-06
-2.26614586436869e-05
-1.93136366203983e-05
-7.45980639306385e-06
-1.53401569237146e-05
-1.32029194291757e-05
-8.8718843636826e-06
-1.7409263290827e-05
7.49129622708735e-07
-1.21060454121556e-05
-8.07237098359714e-06
-3.46767186481072e-05
-2.58212601688336e-05
-3.64416681199675e-05
-3.94367444220734e-05
-3.53743841040064e-05
-1.30848447709073e-05
-5.42333693462268e-06
-1.92461753961546e-05
-2.04409012434244e-05
-8.688966403308e-06
-1.53379991021265e-05
-2.72533854058456e-05
-4.24867275153079e-05
-2.21785099431034e-05
3.17695567693835e-06
-1.66468736385752e-05
-8.65805492745111e-06
-1.88597783980988e-05
1.47251048950674e-05
-2.07677912716773e-06
-1.8407847568568e-05
-3.44222568817951e-05
-1.71812443331985e-05
-3.73629211078199e-06
-1.99505465741339e-05
-2.58802377821362e-05
-4.50419246714861e-05
-2.13173011651781e-05
-9.693254670316e-06
-3.76996514566071e-05
-3.41892419948118e-05
-1.938445549045e-05
-3.31702179499879e-05
-3.73847352431295e-05
-1.98802194130232e-05
-2.35293145852491e-05
-9.30666103503047e-06
-1.57738087573333e-05
-6.66867837179504e-06
-1.59453344679471e-05
-2.0089517542277e-05
-1.43748144959016e-05
-1.23786730308015e-05
-3.13771475320956e-05
-1.50942900178447e-05
-2.96828071172321e-05
-3.25834909956766e-05
-8.0239879669923e-06
1.26751255956783e-05
2.09392865199793e-06
-2.59540647966622e-05
-2.11605680243347e-05
-1.30056149237079e-05
-1.32265030077589e-05
-1.88961253749497e-05
-3.82876321321382e-06
-1.11263555997023e-05
-7.93345713395161e-06
-1.27962898282938e-05
-1.04186512305139e-05
9.71751335183333e-08
-3.34659187522558e-05
4.28001851379832e-06
-2.92908470235836e-05
-6.51835900856218e-06
-1.09743693709713e-05
-7.12809019172541e-06
5.34016805252711e-07
-4.75761705136245e-05
-4.2718973480418e-05
-9.35476051618648e-06
-3.64892442396419e-05
-2.58300707069942e-05
-2.70324683209739e-05
-8.92153871040745e-06
-2.16171951863303e-05
-1.12659379647279e-05
-1.15004477466344e-05
-1.70628858556606e-05
-1.26115646342042e-05
-1.99108058779391e-05
-1.77031971948025e-05
-3.16417993692995e-05
-3.6814195162644e-05
-2.5129289732479e-05
-2.16905462904562e-05
-1.22784852918172e-05
-2.45094804111668e-05
-2.97946318676088e-05
-2.53987920519205e-05
-2.57873703189691e-05
-1.81510656283364e-05
-2.58966096396699e-05
-2.77185955568557e-05
-7.76760899578661e-06
-1.55303594805574e-05
-2.24532801279327e-05
-3.72394461846481e-05
-3.61581482506596e-05
-2.35923437583493e-05
-5.19758793200337e-05
-6.0558304426109e-06
-1.83934723665239e-05
-2.33700148215013e-05
-2.21764988882487e-05
-2.79188788992956e-05
-1.9312524471584e-05
-3.26377009552145e-05
-1.92690902276122e-05
-1.00631220768921e-05
-2.80144066869665e-05
-2.49690341921294e-05
-1.80261020120661e-05
-2.30631142844312e-05
-3.06900859368713e-05
-4.21133486648714e-05
-3.7085706369029e-05
-1.73251360838357e-05
-3.67359214548294e-05
-2.4610605193321e-05
-1.9396092649374e-05
-9.74358462923958e-06
-3.15241737948498e-05
-1.61171810699415e-05
-1.96970304090447e-05
-1.46333885046555e-05
-1.66394998914998e-05
-1.25531890462533e-05
-1.59637612709669e-05
-2.55464800118317e-05
-2.68936597280715e-06
-2.2208691128068e-05
-2.98917315027037e-05
-1.88044962195771e-05
-1.30753266350826e-05
-1.59805513729951e-05
8.36706239663334e-06
3.23466705426733e-06
-1.18920984912513e-05
-2.82810815965627e-05
-2.66113285317443e-06
-3.13547834304932e-05
-4.07076144142099e-05
-2.66044929998169e-05
-2.47665667452351e-05
-2.10059580889191e-05
-1.05502457260996e-05
-1.44134491415158e-05
-1.68405827461626e-05
-1.81153989711195e-05
-1.7137715863989e-05
-1.24378908426458e-05
-2.5453377178589e-05
-4.09921306252531e-05
3.60840637294329e-07
-2.43932812721538e-05
-9.13306365019244e-06
1.00773206281495e-06
8.82143966539001e-06
-2.21270539364422e-05
-1.90086734119097e-05
-7.27538321496444e-06
-3.80581626373397e-05
-3.52860815208296e-05
-3.44703611508056e-05
-8.64385279799313e-06
-1.86476622657588e-05
-1.43288295348461e-06
-1.83491845379984e-05
-1.33524984101476e-05
-1.31070595446567e-05
-1.53674739194147e-05
-1.75924768362795e-05
-4.69383160641393e-05
-1.55976362345304e-05
-6.93428572074176e-06
-2.51133659802105e-05
-9.69309644537376e-06
-1.16000703033646e-05
-3.45089612429484e-05
9.38973250297845e-06
-3.17393118381035e-05
-1.15617974460239e-05
-1.17400088555542e-05
-8.1939804689711e-06
-2.76978120703138e-05
-1.93595660192618e-05
-2.87944227304979e-05
-2.46906367099243e-05
-2.77409739814297e-05
2.5352185208978e-06
-7.11690563824255e-06
-2.00197663270855e-05
-2.23773177008305e-05
-8.23767114714338e-06
-2.37031268236197e-05
-3.46076302075869e-05
-1.20120034363694e-05
-1.96750144105687e-05
-9.3908805328247e-06
-2.16830926310298e-05
-1.27711608168983e-05
-2.83991769850158e-05
-2.89497525571751e-05
-8.46518821012027e-06
-1.94380234823974e-05
-2.96237833800914e-05
-1.8146353868764e-05
-2.83858051696118e-05
1.06105025928048e-05
-5.71153037160935e-06
-1.42290232762328e-05
-1.84035927359133e-05
-2.49245633436392e-05
-2.11078820303103e-05
-1.00001041559496e-05
-9.45377822391048e-06
-5.02677881858884e-05
-2.50648052135787e-05
-1.07087082875629e-05
-2.44522647224948e-05
-1.48971498142682e-05
1.29053804314965e-06
-1.81834675290608e-05
-2.04341672487227e-05
-1.32834415513243e-05
-3.55277993444874e-05
-2.2939924957624e-05
-1.9241293885938e-05
-3.43245259553779e-05
6.20459552021722e-07
-1.83883168439131e-05
-2.51515584182123e-05
-5.13046873964669e-07
-2.28169139675644e-05
-2.4344207824851e-05
-6.61039558683459e-06
-1.00740204790475e-05
-2.49279755115179e-05
-3.88794249436141e-06
-3.08812311354703e-05
-7.34012288285697e-06
-4.95596842760566e-06
-7.92094850104643e-06
-2.93213697247973e-05
-3.14694952657255e-05
1.95767475110338e-06
-1.06707034482251e-05
-1.36868683188726e-05
-2.81391625592588e-05
-3.09859885931122e-05
-2.56775907410959e-05
-4.02448201130125e-05
-1.57140626736066e-05
-2.87808082037106e-06
-9.66032086347565e-06
-1.62277634082079e-05
-1.50443764134115e-05
-2.08292170577314e-05
-3.21448538765536e-05
-2.58320460777392e-05
-3.57125088132762e-06
-1.387185386138e-05
-1.80630913138395e-05
-2.48039716641174e-05
-7.45551586579673e-06
1.55415148671569e-05
-1.7405397464532e-05
-2.15757801744476e-05
-1.09715719465176e-05
-3.25523566370632e-05
-2.08768977629509e-05
-2.03749236696454e-05
-1.67166229142263e-05
-1.2457311044866e-05
-2.39444876114821e-05
-2.29057684882581e-05
-1.65597711574984e-05
-1.14713750795709e-05
-3.80613216738139e-05
-2.79028811092908e-05
-2.22570378157475e-05
-3.56442077921888e-05
-1.90308920391556e-05
-2.614957748854e-05
-2.3052692831654e-05
-2.07640965307378e-05
-3.84053827334578e-05
-7.16393624766692e-06
-2.48890008049589e-05
-2.01018243192759e-05
-1.45250149831934e-05
-2.14533298162016e-05
-2.56182690682325e-05
-2.1003006562624e-05
-1.58531759041614e-05
-1.54846681866945e-05
-2.77555553047905e-05
-4.14854398223925e-05
-1.49284830017255e-05
-1.28473917131728e-05
-2.02199972792232e-05
-2.88913382362394e-05
-2.82260255055899e-05
-1.08116063362496e-05
-2.60478396321125e-05
-1.9446254555029e-05
-1.42435829654465e-05
-1.68550932141361e-05
-9.65673519391802e-06
-2.27770246836819e-05
-1.09318628317937e-05
-1.83442561190898e-05
-4.8899804673055e-05
-1.95567486380909e-05
-3.82054630107076e-05
2.66734808585955e-06
-5.1631534698226e-06
-1.994527268465e-05
-1.80882767975361e-05
3.32881776747087e-06
-2.20488679176477e-05
-2.55166060714089e-05
-3.13084835527703e-06
-2.08283144929401e-05
-2.88840919003384e-05
-9.41468277885757e-06
2.26729648231465e-06
1.49117725577357e-06
-3.35736304255952e-05
-2.7420591493388e-05
-2.71338687417622e-05
-1.73544485454283e-05
-1.79680071772051e-05
-1.14856396835679e-05
3.0417750940085e-06
-1.71881686451418e-05
-2.16335134055371e-05
-2.68903064724806e-05
-3.8945669578276e-05
-1.02210037784873e-05
-2.6089290562566e-06
-1.39548237958681e-05
-2.0181801245011e-05
-6.07378875584139e-06
-1.83663948173239e-05
-2.18773471837679e-05
-1.20748104933564e-05
-2.01019190544628e-05
-3.20441095732878e-05
4.35187315653992e-06
-3.25209396774602e-05
-2.47504960288037e-05
-2.98334437941564e-05
-1.59490445280476e-05
-2.55978864803793e-05
-1.85778705459697e-05
-2.05027966366743e-05
-2.44687421311957e-05
-7.1532582905044e-06
-1.54934857542932e-05
-4.24995618232424e-06
-2.66869906090018e-05
-3.99897082907904e-05
-1.12416990836929e-05
-3.00519082638164e-05
-2.15855998043529e-05
-2.49648998645422e-05
-1.00020481780659e-05
-2.24680091574295e-05
1.98851851543041e-06
-1.95128608962981e-05
-1.90282235015696e-05
-2.34794832553965e-05
-1.56435381880574e-05
-1.95819756794169e-05
-3.24555772582903e-05
1.5138413808871e-06
-3.06325138562839e-05
-3.59582184609165e-05
-3.06792417376932e-05
-4.27224253655658e-05
-3.39173639408423e-05
-1.90535006062731e-05
-9.17822821725103e-06
-4.18577125193217e-05
-2.56455976265602e-05
-8.30779964413613e-06
-2.4842473751305e-05
-4.1982113308569e-06
-3.51664441401891e-05
-2.06185570784305e-05
-8.68176792247324e-06
-3.3689689080321e-05
-3.20452073809711e-05
-2.41478013981127e-05
-2.71814926739374e-05
-1.995589217934e-05
-3.89820832135697e-05
-2.43208271581139e-05
-1.93468614951191e-05
-1.5617009784183e-05
-3.02539885167123e-05
-2.04617840863204e-05
-1.99211803328491e-05
-3.25737202728557e-05
-9.07223159188686e-06
-6.82105031926917e-06
-1.6435807396646e-05
-4.46382292944896e-06
-1.62933840614967e-05
-1.93148289772504e-05
-3.23379573980306e-05
-2.62297331623864e-05
-1.13711490035461e-05
-2.42726440710376e-05
-2.81352855517691e-05
-1.5414001542368e-05
-1.53904365357477e-05
-1.43507205319858e-05
5.39653835513787e-06
-3.4056428489492e-05
-2.34452317037635e-05
-3.65267377837041e-05
-3.13949742754705e-05
-2.40514554751428e-05
-2.50160235338783e-05
-2.44979129299039e-05
-1.1530809065609e-05
-4.73313936656378e-05
-1.73450113240988e-05
-1.94819678080944e-05
-1.53323817896011e-05
1.91877610561187e-05
-3.40749092300432e-05
-1.48112388998385e-05
-3.54311870285302e-05
2.93161928904048e-07
-1.68641858423591e-05
-4.61063298533715e-06
-2.32949594669496e-05
-1.14159208754889e-05
-2.61651407988742e-05
-2.94884944170594e-05
-1.52746551863275e-05
-6.5948096397663e-06
-2.63651433272996e-05
-2.55546809967163e-05
-1.95826199085019e-05
-3.68841185065937e-05
-1.8662915165871e-05
-3.83501971468934e-05
-2.71874850723687e-05
-1.6400224522628e-05
-1.96996871144701e-05
-1.5834889869145e-05
-1.88417139137664e-05
-3.22184779554779e-05
-2.26914084102805e-05
-1.02282511996258e-05
-1.1479358569181e-05
-2.81790934347079e-05
-1.44935147659995e-06
-1.79053343943581e-05
4.09418643261572e-06
-2.58355046850775e-05
-2.42608707317791e-05
-5.07345502577235e-05
-1.85383890864233e-05
-3.53517572048876e-05
-2.62796699348594e-05
-2.46338254093952e-05
-2.65994462403345e-05
-1.97174380325491e-05
-1.58198598719723e-05
-4.3860712828388e-05
-1.47221702244242e-05
-4.15688139251448e-05
-2.4371199065999e-05
-3.13526223366756e-05
-3.69677664328666e-05
-2.67566852953806e-05
-2.58120389033583e-05
-2.5520617387563e-05
-2.50939239877691e-05
-1.30335419493812e-05
-3.40403053367581e-05
-2.39356419830428e-05
-1.37500017086413e-05
-2.86878817002665e-05
-3.74544432330929e-05
-1.53153049189083e-05
-1.36863690192785e-05
-2.29676642041349e-05
3.17266487105635e-06
-4.02816264324174e-05
-4.65119301284049e-05
-2.48739354487863e-05
-3.67944990608726e-05
-3.99004449317491e-05
-9.03288824818025e-06
-2.19866865318137e-05
-2.30414693071712e-05
-6.48042068229637e-06
-1.61281693199981e-05
-2.72069570136993e-05
-1.84748292697012e-05
-1.47984280981678e-05
-2.79593179648476e-05
-2.30470675894187e-05
-1.24482808001101e-05
-1.21193532769758e-05
-2.46731014044056e-05
-5.90701629182677e-07
-2.49935623826838e-05
-1.86288071189989e-05
-1.36463509539313e-05
-1.25297848269113e-05
-3.04123579955086e-05
-2.03225466959284e-05
-1.94556495123392e-06
-3.80007798074022e-05
-1.80946276583462e-05
-3.08805712188489e-06
-3.1775864702799e-05
-1.09793710571472e-05
-1.83628892992797e-05
-1.89342941365251e-05
-1.43214048705791e-05
-2.02736544516549e-05
9.09835068217495e-06
-1.15940535564896e-05
-2.16356623593982e-05
-8.86862675923659e-06
-2.71797547259391e-05
-2.59374391859486e-05
-1.5638066796041e-06
-8.61689231926008e-06
-3.74427849158275e-05
-2.99449357651405e-05
-8.19694509597755e-06
-1.75302125842553e-05
2.9383988298327e-06
-2.62566337859783e-05
-2.83535494465252e-05
-1.75180746535066e-05
-3.56718853737358e-05
-1.97022611404078e-05
-2.47602083465311e-05
-1.11716763961452e-05
-1.73894621710051e-05
-3.34496654893517e-05
-1.66662178258677e-05
8.11086540719272e-06
-1.30917205958468e-05
1.51197906834494e-05
-2.72673190945162e-05
-1.76124916277914e-05
6.46476481026913e-06
-2.10081102812739e-05
-2.0730225638142e-05
-3.2830778540595e-05
-2.11275024839957e-05
-5.65087645902558e-06
-1.75589171696709e-05
-2.64993227972148e-05
-2.37799048934538e-05
-2.05442619576279e-05
-2.94458513888685e-05
-1.10563575874187e-05
-1.53719737818548e-05
-3.16718849388964e-05
-1.5868297219977e-05
-2.17846502143358e-05
-3.10518605119179e-05
-6.97028530880582e-06
-2.57937295739924e-05
-1.64121214839708e-05
-1.70686453985032e-05
-1.36774961961797e-05
-2.62539285481938e-05
-3.24361919418127e-05
-1.62570155725721e-05
-1.64085890294513e-05
-3.65033603737845e-07
-5.34717208350605e-06
-2.41526714925475e-05
-4.22002722778053e-05
-1.08142063726421e-05
-5.30398949520907e-06
-3.60547797681337e-05
-9.87288680098042e-06
-2.6426833635321e-05
-3.05021625263019e-05
-1.07818493532455e-05
-5.92532534625761e-06
-2.24427352598076e-05
-3.7839488294891e-05
-1.47864029659253e-05
-4.17575202661766e-05
-1.94356372002361e-05
-2.63738198387724e-05
-1.70432413604389e-05
-1.96775531328357e-05
-3.28782148252295e-05
-3.43054298448302e-05
-2.27833434790918e-05
-1.67910200197254e-05
-2.65652243787133e-05
-1.85739675353562e-05
-4.24981064642068e-05
-1.90693858142946e-05
-1.01302915993991e-05
-2.28338081041694e-05
1.61246220062055e-06
-2.04324472901103e-06
-2.28773807628549e-05
-8.99855775551924e-06
-3.27370280692798e-05
-9.93535336912708e-06
-4.0110495950378e-06
-1.05952568501638e-05
-2.58221299373477e-05
-3.03398254142107e-05
-2.14532288917347e-05
-3.43513660872846e-05
-1.91482806124002e-05
-1.24764927090181e-05
-3.87849421812233e-05
-9.42676915014385e-06
-4.76308183505778e-05
-2.63298008907885e-05
-2.71869785843251e-05
-1.34741529213249e-05
-2.34999458119153e-05
-3.82774465418684e-05
-1.6273289566592e-05
-1.4562906366719e-05
-1.47364456708414e-05
-1.50580488452584e-05
-1.94972833637653e-05
-1.07438271901423e-05
-3.35638811645593e-05
-2.90867188097054e-05
-2.35054081413676e-05
-1.01457431790955e-05
-2.17479315273313e-05
-3.27508912519151e-05
7.983979812494e-06
-3.22612409899659e-05
-2.08696575982599e-05
-6.81307808383408e-06
-1.24979915777086e-05
-2.25901683660051e-05
-4.44754677359405e-06
-3.09664014919324e-05
-8.82877526677217e-06
-5.86635826971646e-06
-3.38459148037292e-05
-1.4002688912959e-05
-6.93636161061781e-06
-1.49510675795828e-05
-2.49420186076645e-05
3.60729590176739e-07
-1.55491723546338e-05
-1.92002419004084e-05
-2.4257318246512e-05
-1.90058699082374e-05
-3.49187934550156e-05
-1.97683991684976e-05
-1.92041039853486e-05
-1.73112686799819e-05
-2.27402593666991e-05
-2.14438882842548e-05
-2.42568859771413e-05
-1.96905212626745e-05
-1.84448114746229e-05
-4.2248247446656e-05
-3.30715317202077e-05
-1.70956524747704e-05
-3.03542433803326e-05
-2.35923724199216e-05
-3.83490950313053e-05
-1.27498885190558e-05
-4.11117787436013e-05
-2.3811353186931e-05
-3.01239280855607e-05
-2.45106440789134e-05
-8.71532610420522e-06
-5.12181834635752e-05
-1.46197458755425e-05
-2.34297115983767e-05
-3.60704391223341e-05
-2.29398971306635e-05
-3.07176720302597e-05
-2.62486693526852e-05
-7.6858206721094e-06
-2.89604936463997e-05
-8.6237830461545e-07
-8.58117622172351e-06
-2.8258688121133e-05
-1.22061187623355e-05
-1.41491716410662e-05
-2.1170962554475e-05
-2.18898194737464e-05
-2.75311207041622e-05
-2.12381994701185e-05
-2.41662706191879e-05
-1.30158351142995e-05
-3.38812711092061e-05
-9.71041526834305e-06
-1.01749534571024e-05
-2.56557183083552e-05
-4.43145409803859e-06
-4.2027309372591e-05
-1.45781020991467e-05
-2.36254333741515e-05
-2.49809106743316e-05
-1.13552518969283e-05
-4.57960858405258e-07
-2.25985264471396e-05
-1.85985261120851e-05
-2.76402427849927e-05
-7.60568884860571e-06
-4.87287717126256e-05
-2.3240547876206e-05
-3.42382560174353e-05
-3.19865740557218e-06
-1.743057185294e-05
8.49723310215615e-07
-3.20541690636328e-05
-3.66622116704217e-05
-2.79485693542233e-05
-1.22856222140247e-06
-1.12209049846169e-05
-3.45425876645804e-05
-2.31700826886335e-05
-2.55478545052588e-05
-8.67315690681859e-06
-2.4409653363867e-05
-1.05255130173206e-05
-4.56955914079456e-06
-2.53078460004083e-05
-3.31043370698123e-05
-3.408936601558e-05
-2.36580705638344e-05
-1.91206059180983e-05
-1.65376186938511e-05
-8.14215550647193e-06
-2.94866981694127e-05
-3.47329355054296e-05
-1.71632922242505e-05
-7.93388166997825e-06
-1.61472115439274e-06
-2.39547139157238e-05
1.96492740578619e-06
-3.53546941435721e-05
-1.96073304926509e-05
-7.08073813544658e-06
-2.02604744127845e-05
-1.24576666396832e-06
-4.08601399571609e-06
-1.22034515913277e-05
-3.65946836810509e-05
-1.30946248168226e-05
-1.23400644331148e-05
-1.32834442675415e-05
-2.14551748556131e-05
-8.45538418674645e-06
-2.00155923645318e-05
-1.46054342191314e-05
-8.49870304627473e-07
-2.35569004230555e-05
-3.13644361706308e-05
-3.57123765238231e-05
-2.92624483091555e-05
-2.10034140560707e-05
-3.50213891540093e-05
-8.0353266788272e-06
-2.00431272909571e-05
-3.8211118406483e-05
-2.90407496011472e-05
-2.29377077071442e-05
-2.34543478917616e-05
-2.09891820984584e-05
-2.10122447666616e-05
-1.65938564457275e-05
-3.11509586336658e-05
-1.56577510603134e-05
-2.30835390626093e-05
-2.5012628586286e-05
-1.46703360497034e-05
-3.01883160643746e-05
-1.08454107117248e-05
-2.19452193196087e-05
-2.89594805909529e-05
-3.73151315932053e-05
-2.56461045901561e-05
-1.32349546174835e-05
-1.34396458972451e-05
-2.1319933698848e-05
-9.97548677825119e-06
-4.90198395657448e-05
-1.67532034437719e-05
-3.54405266459596e-05
-2.2220963686096e-05
-7.58594236548658e-06
-2.77067992399879e-05
-2.30582292566932e-05
1.02282618428288e-06
-3.35397937074391e-05
-1.81053073038738e-05
-1.10483269179372e-05
-5.01051074780188e-05
-2.95209376892507e-05
-1.25451214978541e-06
4.46015249288744e-06
-2.92139766024327e-05
-2.06477865816352e-05
-2.63305447025636e-05
-2.62036269923465e-05
-2.97052993968723e-05
-1.28757993665132e-05
-1.01242274624055e-05
-3.23261724263467e-05
-1.32320138238467e-05
-2.23763632662592e-05
-2.26115874011859e-05
-2.15387749972006e-05
-2.53193782109704e-05
-2.59730271825915e-05
-3.28227928692992e-05
-2.50584624885512e-05
2.65672471296818e-06
-9.46834580565219e-06
-2.87566559711102e-05
-1.10033601190757e-05
-2.01968966255895e-05
-2.2638791518857e-05
-3.11539322033814e-05
-1.6080482706509e-05
-5.18151787225987e-06
-1.64402297266255e-05
-3.15528333686379e-05
-5.36152740758815e-05
-3.41033492342008e-05
-1.34722941609557e-05
-3.61395576589358e-05
-3.30374121834264e-05
-2.89965553649767e-05
-1.99216732465351e-05
-1.48639033464898e-05
-2.41155883028715e-05
-2.52411264620383e-05
-4.79427604788366e-07
-1.41319683792768e-05
2.14227800295266e-06
-4.43762148966728e-05
-2.21454281590765e-05
-2.70189075875888e-05
-7.06093959613279e-06
-2.01391091421264e-05
-1.92180597885819e-05
2.00333901562146e-07
-5.60974938126213e-06
-2.29008437430985e-05
-3.58176269840985e-05
-1.2711229038729e-05
-5.5085698871552e-06
-8.73346982121181e-06
-6.57213039034116e-06
-3.82113204187991e-05
-1.44840477147593e-05
-1.88800090301151e-05
-4.40232683345064e-05
-8.18139780084828e-06
-3.28321741323097e-05
-2.62621053320475e-05
-3.92563003384183e-05
-4.12747466473593e-05
-1.83072686635964e-05
1.62601647685176e-06
-6.89482398814296e-06
-1.94844932621496e-05
1.47345060027942e-05
-4.0775002275881e-05
-1.58540968840134e-05
-1.19646143993379e-07
-3.0677068415304e-05
-2.5895588503844e-05
-3.51660270610359e-05
-2.75296697923073e-05
-2.49567572872301e-05
-1.05699921973183e-05
-2.74966941606803e-05
-1.82231401445775e-05
-5.9250156002578e-06
1.29137753599107e-05
-3.2482158885272e-05
-2.255389287156e-05
-6.55950786087172e-06
3.11228435823914e-06
8.14608800577621e-07
-1.24218024331657e-05
-3.34149884663912e-07
-2.34375616420807e-05
-9.31616302771315e-06
-1.65914823511971e-05
-2.14463395071673e-05
-5.3711197856464e-06
-2.13339150898261e-05
-2.11122996420188e-05
-1.02036028981369e-05
-3.83106044850658e-05
-3.59150391942481e-05
-2.64911728300909e-05
-4.31311726939244e-05
-1.78596756332644e-05
-2.19229865645696e-05
-1.76963003860016e-05
-2.59048131877762e-05
-1.32262872400932e-05
-3.90837336167883e-05
-2.73172739281082e-05
-1.14820082666373e-05
-1.88788190754798e-05
-7.26406351509085e-06
-1.29947957825021e-05
-1.89556650322404e-05
-3.79704372829076e-05
-6.89812104207693e-06
-4.34798566723369e-06
-1.21461169142031e-05
-9.84079184706876e-07
-8.42040995814925e-06
-4.54656668886135e-05
-3.28785021692133e-05
-4.25134089384663e-05
-2.31508557802397e-05
-2.71786358146822e-05
-1.94936880152363e-05
-1.00299025332224e-05
-1.47935538309568e-05
-2.95181174876759e-05
-2.41768529776047e-05
-8.16549489564559e-07
-3.0734788441357e-05
-2.14402965763297e-05
-2.10556378896356e-05
-1.60259061082214e-05
-1.99844402022734e-05
-2.73251729743943e-05
-2.71160731015064e-05
-1.51737207362941e-05
-2.71724096996763e-05
-3.26426732273067e-05
-1.0923072706862e-05
-1.662143512857e-05
-1.4816878389268e-05
-2.31479797791036e-05
-3.64770474110803e-05
-2.46923514627613e-05
-1.97196913356572e-05
-2.19803271204759e-05
-3.14355867339603e-05
-2.42233567206535e-05
-3.15970714116188e-05
-8.677183408207e-06
-1.57554602862934e-05
-3.55230248964304e-05
-3.06857741207295e-05
-2.78260759004286e-05
-2.11489788699704e-05
-6.64354616529575e-06
-4.37368404112062e-05
-1.02755774322935e-05
-1.44130915315008e-05
-2.89429040241354e-05
-1.48327606424926e-05
-1.4254398445597e-05
4.77169576763355e-06
-3.31658113378201e-05
-3.10738048140272e-05
2.79789980446327e-06
-1.75815474581739e-05
-1.89128899600707e-05
-3.12583556887751e-06
-1.62211610561807e-05
-2.71157856622602e-05
-4.39931312262923e-06
-1.98765320361421e-05
-1.31575624114605e-05
-1.13927053110835e-05
-2.92634071995865e-05
-1.87405395140725e-05
-1.14251451174217e-05
-3.60965520163861e-06
-3.00673898623144e-05
-2.17550048855881e-05
-3.75458671017556e-05
-3.12376621605748e-05
-2.14716473902825e-05
4.93596642932561e-06
-2.74019589325517e-06
-1.19465834762656e-05
-1.69196735509507e-05
-3.18211115663746e-05
-4.39400828698123e-05
-5.61261107658189e-06
-1.64500275304102e-05
-9.49586629493925e-06
-2.04055967034082e-05
-1.93642032812635e-05
-1.39209799592016e-05
-3.34704845788774e-06
-3.09914782116439e-05
-1.95878301072782e-05
-3.21963848134571e-05
-1.31036855170427e-05
-2.30719042791271e-05
-6.0776242599381e-06
-2.31095120720051e-05
-8.18552907914078e-06
-1.45224474431474e-05
-2.15692707172612e-05
-1.3050089933783e-05
-2.19506380349489e-05
-1.92150238767951e-05
-1.88790846336409e-05
-1.61845674877766e-05
-9.88100992836927e-06
-1.70939131817862e-05
-1.46699315786628e-05
-1.08376347570328e-05
-1.33723210308569e-05
-2.59549687267468e-05
-2.46150041207502e-05
-3.37672231783128e-05
-8.80759698697544e-06
-2.19466347721278e-05
-1.02688972303435e-05
-4.43532828897359e-05
-3.30616928542182e-05
-1.69093588425237e-05
-1.52437340669668e-05
-2.94278854787914e-05
-1.4186799222739e-05
-2.85148952483476e-05
-2.80063700044323e-05
-8.42393523598121e-06
-3.54315958805831e-05
-3.30887407682414e-05
-3.79908203537913e-05
-1.73834727717727e-05
-2.80671283957986e-05
-1.21032375254057e-05
-9.9491456970741e-06
-1.64032131704907e-05
1.69185637798313e-05
-1.43293052602978e-05
-2.85485121156123e-05
-1.85500639347652e-05
-3.2802699920267e-05
-1.15332100794252e-05
-3.89151630023748e-05
-2.36179208379533e-06
-3.3330563774127e-05
-4.14256616842019e-05
-3.33118335159983e-05
-5.3756719265351e-05
-3.88297543319078e-05
-1.26875746192084e-05
-2.77065172584773e-05
-3.79161156586951e-05
-2.60709602350508e-05
-6.08498042479097e-06
-3.3153941010135e-05
-2.67678533201945e-05
-1.09395893910838e-05
-1.72800885566871e-05
-2.37362849914096e-05
-1.44956444831692e-05
-3.66737872803847e-05
-3.75749422537543e-05
-2.26463832520344e-05
-9.84561987200377e-06
-1.90594138374695e-05
-3.32926077861688e-05
-1.16299655103056e-05
-8.32950913323253e-06
-1.80286796618582e-05
-2.85580214547807e-05
-2.93206129771589e-05
-1.60891903539881e-06
-2.16667327024372e-05
-2.01779737421933e-05
-1.39568166618036e-05
-2.19769981064265e-05
-1.27286324715145e-05
-2.69411101369398e-05
-1.14761241085681e-05
-2.05711380311041e-05
1.50063337340998e-06
-1.92110302724272e-05
-2.45586828613429e-05
-2.54982085243499e-05
2.34356403590822e-06
-7.49180202921205e-06
-1.02218477569702e-05
-2.53127828723222e-05
-3.2527267267288e-05
-1.76067450457121e-05
-2.52962696487145e-05
-2.74106326046615e-05
-2.63851735939923e-06
-8.65567784962196e-06
-3.32536381194858e-05
-1.47383154261711e-05
-2.91720216280641e-05
-6.63009977721784e-06
-1.68126693822532e-05
-2.28479467861791e-05
-1.34911964357815e-05
-2.06301269390936e-05
-2.21631489897358e-06
-2.80320358139513e-05
-1.84478290122383e-05
-2.31254863846717e-05
-4.69537615722299e-06
-8.65997924674741e-06
-4.58626869367116e-06
-2.961397844309e-05
-4.4618846570103e-05
-1.34048899499186e-05
-4.56835897159636e-05
3.2487696189797e-06
-1.27890060288575e-05
-2.77817090771632e-05
-4.04654269801769e-05
-3.52316336085301e-05
-1.71463823010823e-05
-2.41768345565969e-05
5.14289795194495e-06
-1.84962137264129e-05
-1.70262301409632e-05
-3.12338785914784e-05
-6.8693592945404e-06
-2.45337947931742e-05
-1.77041600513099e-05
-1.6819437243997e-05
-1.89744466299121e-05
-1.18179461046878e-05
-3.41000029705664e-05
-3.58182911255557e-05
-2.72946703861676e-05
-2.59125709709783e-05
-3.21995395460232e-05
-2.31662580757618e-05
-2.38457145868387e-05
-2.38502872888879e-05
-2.7300726284801e-05
-4.03944323725052e-05
-4.08023030218675e-05
-2.50304077769255e-05
-2.2119106135774e-05
-3.01831799659678e-05
-1.88931728121051e-05
4.43173099142179e-06
-3.30919632974123e-05
-1.22003098528091e-05
-2.57396239120686e-05
-2.14496541678693e-05
-1.6973295842828e-05
5.14513386735449e-07
-1.05886167634632e-05
-1.27258325997881e-05
-2.7152749270957e-05
5.4121854654195e-06
-1.28203021877929e-05
-3.60904505730544e-05
-4.25342711388725e-05
6.71796853196694e-06
-1.85399235795167e-05
-4.64679933452707e-05
-2.06834583813501e-05
-1.20221461056697e-05
-1.59360531419413e-05
-2.29713613347423e-05
-7.10905733459856e-06
-7.39816158214394e-06
-2.9617448031968e-05
-1.05345507540782e-05
-3.57677852713242e-05
-4.56623456506165e-05
-3.72952207405663e-05
-3.6853477101875e-06
-2.36188624240776e-05
-1.65245867588405e-05
-3.22540213161071e-05
-1.17357779374125e-05
-3.3135252583649e-05
-3.40286267568278e-05
4.62655917030927e-06
-1.10715163551841e-05
-2.45376722470217e-05
-2.94859666808854e-05
-2.47624872200389e-05
-5.0574630712902e-05
-1.31555457498903e-05
-1.60424138240446e-05
-6.8270736120599e-06
-1.88008069448686e-05
-2.58594954013377e-05
-2.55120226672576e-05
-1.05129251896064e-05
-2.11346490896669e-05
-8.66769388513232e-06
-1.31303436412786e-05
-2.10543625489298e-05
-2.79468895939183e-05
-2.40779128107856e-05
-3.15549312078811e-05
-2.21016762217005e-05
-8.25482807892518e-06
-1.87243316568509e-05
-2.31984070219073e-05
-1.86502139609065e-05
-2.41951627003929e-05
-3.4123721730748e-05
-1.91455723515116e-05
-3.19815686495026e-05
-2.23169287279604e-05
-2.05395087917911e-05
-1.50720921112722e-05
-9.16938069671516e-06
-3.0686699308304e-05
-2.51966488138968e-05
-2.40920205719636e-05
-3.11382824411183e-05
9.69554194019423e-06
-3.27670738881473e-05
-4.16796865229906e-05
-9.55332470794317e-06
-2.89321138249613e-05
-1.05425823462441e-05
-1.92392342124751e-05
-3.69347560984741e-05
-2.91002404291381e-05
-2.14822797055212e-05
-3.07605326221253e-05
-3.13455674106443e-05
-3.46527427401337e-05
-4.12818382443705e-05
-7.98331597069552e-06
-2.00879997533931e-05
-2.30483286589854e-05
-7.06154603387475e-06
-2.38409812042922e-05
-2.54368483763327e-05
-2.86194122461544e-05
-1.79811180247593e-05
-3.08214171656817e-05
-2.83015463322479e-05
-9.88598499334005e-06
-2.68036065073135e-05
-1.07286093186844e-05
-1.98426201761481e-05
-2.44068124801683e-05
-1.32137239900918e-05
-1.45416437793877e-05
2.78307099101367e-06
-1.42115157406844e-05
-9.37092464330569e-06
4.88520975225489e-06
-3.81545515406763e-06
-5.84717486521088e-06
-3.51648613936959e-05
-4.43970674697027e-05
-1.83791860204453e-05
-1.13533810098174e-05
-6.0266821615471e-06
-3.68835760190089e-07
-3.13247604855295e-05
-2.25037993714021e-05
-1.23246645113042e-05
-1.88572994198477e-05
-2.96957967706417e-05
-2.6662848153921e-05
-1.46514628836039e-05
-5.99879810727406e-06
-1.74664248556206e-05
-8.05110007971662e-06
-1.59536945854035e-05
2.02996026197197e-05
-1.58869604128495e-06
-2.49401285977114e-05
-3.99469973505974e-05
-9.10533625415873e-06
-1.18160282378054e-05
-3.22754277376802e-06
-2.31947897746353e-05
-2.66315617096641e-05
-4.58596036720778e-05
-1.082308450033e-06
-2.98582996001656e-05
-1.9998089949321e-05
-4.21621696191995e-05
-3.00010686430005e-05
-1.97906623596093e-05
-3.17900042613974e-05
-3.50542575870978e-05
-1.23372930413095e-05
-2.09678881521749e-05
-2.46599324448644e-05
-2.60581187418624e-05
-1.86826034375559e-05
-4.11348724700555e-05
-2.01116513102807e-05
-8.65822119498308e-06
-1.94083581120866e-05
-1.0853982423253e-05
-1.35871974806102e-05
-1.53969202679849e-05
-1.75697454844264e-05
-3.81851197196213e-05
-1.83728322067536e-05
-3.62136331489263e-05
-2.28061490652677e-05
-2.10991054856167e-05
-7.03709074932294e-06
-1.92703264966486e-05
-2.79874780432557e-05
-1.90508760926724e-05
-3.69826902837968e-05
-4.59522517522787e-05
-2.92808313080093e-05
-2.05081517394359e-05
-2.64199298067768e-05
-1.85289152096367e-05
-1.59028813298384e-05
-7.71950733598161e-06
-2.1261321574341e-05
-5.40059248808082e-06
-3.98481783509943e-05
-6.51948650967799e-06
8.94802518543896e-06
-2.48092145716976e-05
-3.07153265282279e-06
-2.12951188883373e-05
-1.55315848978599e-05
3.25317383322696e-06
-1.21742170653702e-05
-4.08483244136519e-06
-1.36735351912849e-05
-4.83832971730885e-06
-2.19455218566282e-05
-1.58812211306744e-05
-9.36284427205657e-06
-2.73238221667095e-05
-4.11855586691481e-05
-3.65447396130275e-05
-2.23504650384154e-05
-1.5670802038007e-05
-1.34664208852098e-05
-2.7734100672121e-05
-1.5538874762952e-05
-5.26916962746023e-06
3.27220557916533e-06
-1.22182817627341e-05
-3.75510436364573e-05
-3.72015727020301e-05
-1.65466956616403e-05
-1.07951419379879e-05
-2.01440879517235e-05
-3.05130886740016e-05
-2.43939312486951e-05
-3.34808491513789e-05
-1.74647976229269e-05
-7.93440652218564e-06
-4.06755586635804e-05
-2.79143416692854e-05
-1.71706718336389e-05
-1.85666184785093e-05
-3.92439141624722e-06
-1.92809645793999e-05
-2.62736524730887e-05
-1.48233945109722e-05
-3.06449864521873e-05
-3.86536710749732e-05
-9.95102993272404e-06
-2.07688614117113e-05
-8.93853891967514e-06
-2.83854717313128e-05
-1.14812971491199e-05
-3.54563923396288e-05
-2.9177545354028e-05
-2.70869240081928e-05
-2.07018973539611e-05
-4.55137542142379e-05
-2.0554562141518e-05
1.32142858180686e-06
-1.66211801484769e-05
-3.04486022124298e-05
-1.73171813108994e-05
-4.60322789829255e-05
-1.72053166326218e-05
-2.72759670480541e-05
-2.4066430593409e-05
-3.74933734156369e-05
-2.99682851600758e-05
-2.33403344695107e-05
-3.44010260893291e-05
-1.27243760054383e-05
-2.45045699541398e-05
-1.39543231006581e-05
-2.56402384874922e-05
-3.02936764716996e-05
1.03172654584811e-05
-1.82140090034745e-05
2.93569099617114e-08
-9.16591547921681e-06
-1.29350152625543e-05
-1.66074865221665e-06
-3.0716151651266e-05
-1.4723717565785e-05
-1.76722359568828e-05
-2.4744631274858e-05
-2.08537782224535e-05
-2.00891872595286e-05
-2.09526806050186e-05
-3.85140591888902e-05
1.33416041455729e-05
-1.15765370406614e-05
-3.5459936822683e-05
-1.04801857830763e-05
-3.48831346109055e-05
-2.50920877851641e-05
-2.83353731596839e-05
-3.64846619143849e-05
-1.56002939943166e-05
-1.71372336761868e-05
-2.64434543241601e-05
-3.04114141089594e-05
-2.67300531721344e-05
-8.89431744166918e-06
-1.56604761860163e-05
-2.54581824164122e-05
-2.75447233171704e-05
-1.19141167494915e-05
-3.28828349361974e-05
-4.22242604336123e-05
-3.10466117146643e-05
-1.95591582517197e-05
-2.16339286312949e-05
-2.98922635451236e-05
-1.78250895415478e-05
-3.83046052705054e-05
-1.84400864946685e-05
-2.57034685231763e-05
-1.76135704504682e-05
-2.2867304829795e-05
-3.93256061067157e-05
-2.90261352243958e-05
-2.51186031116057e-05
-3.67308793661349e-06
-2.85664983369365e-05
-2.99968621456936e-05
-8.85264213056741e-06
-2.67607427451689e-05
-3.10557948383609e-05
-1.24728383354319e-05
-2.39029372480731e-05
-2.88459764336245e-05
-3.14050925760117e-05
-2.76204668844868e-05
1.50170882512979e-06
-1.67243581329911e-05
-5.89489855944294e-06
-2.49277131547117e-05
-4.31275452696257e-05
-1.28933180422322e-05
-4.20509620851906e-05
-3.27031495931936e-05
-2.70556109850817e-05
-6.00291347725345e-07
-2.87337449245095e-05
-1.62102772024196e-05
-3.12020994926526e-05
-1.64233275416455e-05
-2.8929204360257e-05
-1.91719179514097e-05
5.33263568816584e-07
-8.68421141988049e-06
-1.0896754042245e-05
-1.21615585401097e-06
-1.86615374238612e-05
-1.22815529316986e-05
-1.58599434696783e-05
-3.11180059994157e-05
-3.54828172652977e-05
-2.13514444463295e-05
-1.92086369132289e-05
-7.09546629222733e-06
-3.00938254514881e-05
-1.92596346311961e-05
-2.26673550619013e-05
-2.74457466961401e-05
1.15579225551423e-05
-7.17189942317978e-06
-1.43085562283075e-05
-4.23696495755848e-05
-2.3342465466287e-05
-2.27790919813981e-05
-2.75507927314102e-05
2.37534730035256e-06
-1.40339308426548e-05
-1.64564533885971e-05
-4.64311882116339e-05
-2.48437812815854e-05
-3.01368631240032e-05
-2.17608634255381e-05
-1.96520456912767e-05
3.3271426934472e-06
-2.38367735740567e-05
-2.48528311897683e-05
-4.52033742639299e-06
-2.18701040343224e-05
-3.14624417329091e-05
-3.63897233857625e-05
-9.8152813997707e-06
6.63421873446821e-06
-8.86600444119837e-06
-2.41619476682183e-06
-1.40980202061272e-05
-3.09184224060489e-05
-6.68199876169806e-06
-2.76345762257607e-05
-1.39371277877527e-05
-2.06227839702515e-05
-2.77200893442533e-05
-3.71475245367904e-06
-3.71809507930271e-05
-2.20979667990031e-05
-8.84465580137974e-06
-2.02189282676307e-05
-3.52977771786582e-05
-3.07267660974271e-05
-1.69491649466117e-05
-1.97885535621492e-05
-2.9807795925688e-05
-2.25382152250495e-05
-2.76744743220676e-05
-3.76474377954522e-05
-1.62463407702799e-05
-1.0795638540701e-05
-3.15693624795936e-05
-3.51023627704927e-05
-1.25117084514449e-05
-3.74247783428453e-05
-1.19606345071076e-05
-1.85665034194128e-05
-2.72337889161816e-05
-1.29896946656374e-05
-1.80898289846231e-05
-3.9166293954994e-06
-2.53305072716119e-05
-2.05399507956686e-05
-3.96219925414221e-05
-2.24220127001068e-05
-1.41734344519283e-05
-1.72278984088369e-05
-1.56413433809379e-05
-1.06058895713894e-05
-2.6473969692112e-05
-1.75021825901586e-05
-1.95414103523481e-05
-3.09538137547307e-05
-1.22643626644218e-05
-5.16504985679871e-06
-2.24606325026828e-05
-1.35484527201662e-05
-3.52355821292841e-06
-3.02337856011369e-05
-1.98866754811873e-05
-3.63454680522144e-05
-5.67106387164831e-06
1.63421171109883e-06
-1.00342121648487e-05
-1.75889043423752e-05
-1.69834065416091e-05
-2.61215388596168e-06
-1.90345645677447e-05
-4.96736806576001e-06
-2.93815168663106e-05
-2.68919404604212e-05
-1.60671745435397e-05
-9.16033828250911e-06
-7.2815176795329e-06
-2.09448616174782e-05
-3.0983559944595e-05
-1.35442466745732e-05
-3.45694912404796e-06
4.01089636519524e-06
-7.49451383161573e-06
-2.85873201405061e-05
-3.76832556408799e-05
-9.23118850174583e-06
-1.17928713463174e-05
-2.40374472888535e-05
-2.02699755770209e-05
-2.97031990233993e-05
-2.34607192642017e-05
-4.96359010702474e-06
-1.9292256535124e-05
-1.53202343009282e-05
-2.04250608013982e-05
-2.33245270157131e-05
-3.44668772010806e-05
-2.03980465812822e-05
-1.19893886551079e-05
-2.14037206428245e-05
-1.07342223552233e-05
-3.32833414413282e-05
-2.51998513329017e-05
-2.36100733039518e-05
-2.50151483191088e-05
-3.36303759146493e-05
-2.88777581006321e-05
-1.39604454731684e-05
-2.82490650731171e-05
-2.21024447939327e-06
-8.35740383358933e-06
-2.46320846719219e-05
-3.34108554465743e-05
-4.1685845873996e-05
-4.14477126183945e-05
-2.48583877448878e-05
-2.22200641088936e-05
-2.50501308238853e-05
-2.72983137192867e-05
-1.55290521085198e-05
-9.39081895373833e-06
-2.50193594772188e-05
-2.05613852653603e-06
-1.99985923375279e-05
-3.19882738461863e-05
-1.51248363715556e-05
-1.3891389976199e-05
-1.5750137713607e-05
-6.49566115457818e-06
-3.33469051202511e-05
-6.37048343757662e-06
-2.79655832020752e-05
-2.48231151597019e-05
-2.15230334050372e-05
-2.07804349418454e-05
-2.01537006423462e-05
-3.88782500321189e-05
-4.24251819986488e-06
-2.31631651431545e-05
-2.55538777619297e-05
-2.36555022158155e-05
-2.77187138155019e-05
-1.15258914689897e-05
-4.60817497817746e-05
-2.03988097769303e-05
-6.56376048625959e-06
-2.11548842057477e-05
-1.74786723643898e-05
-2.53109082760033e-05
-1.78020021750735e-05
-4.97019092933739e-06
-2.96662730005185e-05
-3.09056302939733e-05
-1.50711500499175e-05
-2.99825832139405e-06
-1.17862425301872e-06
-1.88123861044937e-05
-6.88161672694858e-06
-7.11540963664062e-06
-2.6416534378624e-05
1.59895640777649e-06
-1.36230951085569e-05
-4.21900014417412e-05
-1.09795169628865e-05
-1.30699400414913e-05
-2.04804008478083e-05
-4.45946011433639e-06
-4.12348256507751e-05
-2.79642971476457e-05
-2.84878891653371e-05
3.18055547224056e-07
-1.97042362319364e-05
-7.51003903957693e-06
-2.25575032879683e-05
-1.83823967823547e-05
-3.75280642655165e-05
-2.93980541085525e-05
-2.61443224556086e-05
-1.49691759084013e-05
-2.55089913051946e-05
-1.6287871302747e-05
-1.32135470853376e-05
-2.01745749123529e-05
-3.80572524789575e-05
-4.73443906704232e-05
-9.1368075047771e-07
-9.82340760819722e-06
-3.01191559418631e-05
-1.7935314723137e-05
-1.07703764379723e-05
-2.06522208092496e-06
-1.22994150099257e-05
-2.33241794133178e-05
-4.07919759678209e-05
-2.23929767004605e-05
-2.79148943906499e-05
-1.71117634950934e-05
-2.54815808308587e-05
-1.35744102036648e-05
-3.26684298682607e-05
-3.52977732461058e-05
-2.44347716338825e-05
-1.24801074337282e-05
-1.31926966647068e-05
-2.78217074504588e-05
-2.60291081138136e-05
-3.60344735717201e-05
-1.43386133846887e-05
-3.46426045408195e-05
-1.05707672185962e-05
-1.82564942131147e-05
-3.13845691466384e-05
7.1105845186919e-06
-2.69369050177091e-05
-2.16516230043337e-05
-2.12018744602506e-05
1.3054242060757e-05
-7.85690437905611e-06
-2.19623421330107e-05
-2.70292100404411e-05
-3.07304929518374e-05
1.89110810402486e-06
-1.63888327728555e-05
5.73392358287681e-06
-7.73834917146337e-06
-1.92257450648695e-05
-1.74989742640238e-05
-1.67238572981414e-05
1.65714517115274e-05
3.24434887057017e-06
-3.38807190128424e-05
-1.7089500706192e-05
-7.11123388189122e-06
-1.49389031055815e-05
8.27053529068261e-06
-3.85298482949017e-07
-2.66573446351462e-05
-1.39864267655934e-05
-1.04436528430666e-05
-1.29383660688013e-05
-2.74923300252282e-05
-7.17691947668434e-06
-2.15416807434444e-05
-2.43091371684666e-05
2.67427668607477e-07
-2.50443303967267e-05
-9.8918801069491e-06
3.50605645122033e-06
-4.18058419117669e-05
-3.52352231032021e-05
-3.00913915431057e-05
-2.28756904432026e-05
3.83105113546562e-06
-3.74621990565594e-06
-2.49626364405269e-05
-1.0513980767629e-05
6.64857383568191e-07
-2.37304301975311e-05
-1.18371929330464e-05
-2.90491254816789e-05
-3.66860571069098e-05
-1.54496846091432e-05
-2.39450367397138e-05
1.00064645320716e-06
-2.22666390703631e-05
-2.52421342512993e-05
-1.60654126822665e-05
-8.05208525758964e-06
-4.36345130119123e-05
-1.43952546966886e-05
-3.0293087429987e-05
-1.7176786691861e-05
-2.84580460732258e-05
-2.29351372414322e-05
-2.12709473757135e-05
-3.86456826316342e-05
-1.33711639101092e-05
-2.20716418072985e-05
-1.75646772652476e-05
-2.32830898108238e-05
-2.86630288233659e-05
-2.36921651788994e-05
-3.28607664226514e-05
-2.17219969200725e-05
-1.63543696771789e-05
-2.34897482185993e-05
-2.93461897406624e-06
1.27812339661288e-07
-1.2147027155757e-05
-3.45140493133283e-05
-2.40159531255978e-05
-4.83653154175059e-06
-4.32486559418042e-05
-2.71519187003448e-05
-3.10797242077508e-05
-5.3333272863297e-06
-2.67746233026842e-05
-4.65432218348851e-06
-3.22350039752707e-05
3.83384437730561e-06
-1.23790013579831e-05
-3.3892145788001e-05
-2.37286934122042e-05
-6.0664340283264e-06
-2.08875660902939e-05
-1.26279022377274e-05
-2.46043482218233e-06
-2.86832095787122e-05
-3.90997336366434e-05
-1.52883804052392e-05
-3.6455333476954e-06
-1.29636435069468e-05
-1.70130599971496e-05
-1.78883041658409e-05
1.69923608104874e-06
6.38575725172779e-06
-2.9372027254215e-05
-1.26013635049323e-06
-3.3031207889973e-05
8.56349348867517e-06
-3.13910730796537e-05
-4.43361483237443e-05
-2.84314686043793e-05
-1.53357251864309e-05
-1.79966001470008e-05
-3.19120437762078e-05
-3.04470326307557e-05
3.09419678456191e-06
-3.05208054147336e-05
-1.6508166470926e-05
-2.93858689117392e-05
-1.95696124129975e-05
-2.57343803931314e-05
-2.34871082639027e-05
-2.05363594885087e-05
-1.30859902340927e-05
-2.63692078398293e-05
-3.04397478247117e-05
-1.2535614351843e-05
-2.7066385665117e-05
-2.74842027660815e-05
-2.66529181873133e-05
-2.43040558458739e-05
-3.09705518311174e-05
-1.45669609015517e-05
-2.91116530780008e-05
-1.60182857509482e-05
-2.25234925333085e-05
-4.62129624859601e-05
-3.37935766876325e-05
-1.27426786846906e-05
-1.04851080362294e-05
-1.8715631606348e-05
-2.86401168775218e-05
-2.37789268734463e-05
-2.50769633019397e-05
-2.19037547296841e-05
-1.53243141636789e-05
-3.34295135716933e-05
-2.60087921118169e-05
-1.46217982731101e-05
-1.14695953510061e-05
-2.39339702902263e-05
-4.03661121899319e-05
-1.10097892296969e-05
-3.70378706840565e-05
-1.63283578282132e-05
-3.71524151024724e-05
-3.48344365943485e-05
-2.91606266036246e-05
-3.93525769865656e-05
-1.17078539287712e-05
-3.42854871344295e-05
-3.70017651321598e-05
-2.82507203352406e-05
-2.91198980042906e-05
-1.28121425715516e-05
-1.76020791175591e-05
-3.60320653948806e-05
-8.95628767428901e-06
-1.11654620682331e-05
-1.5233411939244e-05
-1.93215352282927e-05
-3.66780611616854e-05
-3.16787721620589e-05
-1.7557124980169e-05
-3.20977046609698e-05
-1.65145136069084e-05
-2.58703247037491e-05
-9.34859219054461e-06
-3.48888565361961e-06
-1.76255599546093e-05
-1.58344675550063e-06
-3.07792673455295e-05
-1.40907568144375e-05
-1.80292812160692e-05
-1.76041619638922e-05
-1.84978499043917e-05
-1.28315650363419e-05
-1.54933463096418e-05
-3.56985583394531e-07
2.91659115340634e-06
-1.65709328080091e-05
-3.4450271340018e-05
-7.74291542937635e-06
-5.29190150911335e-06
-3.15530800239378e-05
-3.38654002301285e-05
-3.22360597783778e-05
-1.48696456941926e-05
-2.28917277529314e-05
-8.96271612881528e-06
-1.36795295406804e-05
-3.26187169003614e-05
-7.25552594227493e-06
-3.65774473129022e-05
-2.156801627918e-05
6.11346368432218e-06
1.66918233302761e-06
-1.36472935958148e-05
-1.84397553850428e-05
-3.08168473962651e-05
-1.06711996527804e-06
-2.5589576341502e-05
-3.88969626114679e-05
-2.49186318540799e-05
-2.26414031421583e-05
-3.49626550678567e-05
-2.25834008285421e-05
-2.91743460045759e-05
-3.1267248074153e-05
-2.36432551741937e-05
-2.24556720320766e-05
-2.73808511960308e-05
-3.79492175471179e-05
-1.89996770250882e-05
-2.8990465448151e-05
-3.25153865684114e-05
-3.79238501191762e-05
-1.83790229055406e-05
-7.58039038349838e-06
-1.27237135264908e-05
-3.0515294580224e-05
-9.61762103574646e-06
-4.0166888132629e-05
3.5379434410987e-06
-3.10863913686925e-06
-2.33893631428689e-05
1.48443591206455e-05
-8.41676285362794e-06
-3.1710895471328e-05
-1.42537784480182e-05
-1.99075168618766e-05
1.337718465203e-05
-1.74540018581536e-05
-2.05083010131066e-05
-1.84449363553177e-05
-7.02087819775803e-06
-3.66278283609593e-05
-3.32890059899136e-05
3.82535062988064e-07
-3.60831537684591e-05
-9.4820795750513e-06
-1.23489220157942e-05
-3.29621345245088e-05
-2.07811407258593e-05
-6.82967404151748e-06
-1.46415229672293e-05
-3.8209720510369e-05
-2.14809500430715e-05
-1.94003591514775e-05
-1.36733995495492e-05
-5.90878528916799e-06
5.77117918809445e-06
2.8668377406599e-06
-7.33792427793297e-06
-2.71623158975317e-05
-1.06736155243185e-05
5.95915549322619e-06
-2.48809792377207e-05
-1.69020475815365e-05
-2.14024509684489e-05
-2.20802923196631e-05
-1.26229664440918e-05
-5.15550241094924e-06
-1.88080813540718e-05
-1.10251173605945e-05
-2.0448839094784e-06
-1.17570533694217e-05
-2.80314800015696e-05
-2.39855230763128e-05
-4.6434044099782e-06
-2.79827851779509e-05
-3.45279526876677e-05
-1.50779155052371e-05
-3.02332881857904e-05
2.06705427948833e-06
-2.27311053758167e-05
-4.8630819864478e-06
-2.45608861155297e-05
-3.04771035529051e-05
-2.79329493481666e-05
-2.58773343979881e-05
-1.60827744820314e-05
-2.73350162749115e-05
-9.06387251856274e-06
-2.85024569868734e-05
-2.06783774591055e-05
-8.97997577411162e-06
-6.53524156408211e-06
-1.78267396702884e-05
-1.0897173700686e-05
-9.82958389554469e-06
-4.06987408822646e-05
-2.55320701123057e-05
-1.75614861017341e-05
-1.38391046025246e-05
-1.26478589927649e-05
-1.86384258326794e-05
-2.14825063703426e-05
-2.23287730324942e-05
-1.57970195540287e-05
-1.68437749577629e-05
-3.01121223824837e-05
-2.75008580554114e-05
7.99050667078193e-06
-3.75229478090456e-06
-5.05978231983782e-06
-1.54741610825435e-05
-1.90858019550069e-05
2.65994163880888e-06
-3.04844838069604e-05
-1.51111242212128e-05
-2.94392722273039e-05
-3.23624818784958e-05
-1.98054597002507e-05
-3.64720038845034e-05
-1.00877061020513e-05
-3.63160520116301e-05
-2.53593686605575e-05
-4.0856631548286e-05
-3.16180991204244e-05
8.57435449041953e-06
-1.48509171273518e-05
-1.05786989582799e-05
-1.02680607572169e-05
-1.32646283755241e-05
-1.75588365804792e-05
-3.54602812262666e-05
-4.94263096692544e-06
-1.67954259035205e-05
-2.53225828700386e-05
-5.05701422924798e-05
-3.52498445740024e-05
-1.2218189413422e-05
-1.34629575945568e-05
-2.35700635572148e-05
-2.37031168126235e-05
-3.006409464198e-05
-3.58704786375478e-05
-1.52397774069931e-05
-1.54696664072765e-05
-3.11488101773797e-05
-1.98572881857131e-05
-2.38785633131318e-05
-3.15089739348724e-05
9.03973023144311e-07
-1.90837639840261e-05
-2.66222625836242e-05
1.08341265809406e-06
-2.17793424546194e-05
-8.92226930867928e-06
-2.79726889156381e-05
-4.02546804899353e-05
-3.73030134788913e-05
-2.41413947123642e-05
-1.47507229776279e-05
-2.8643088129948e-05
-2.83189932886856e-05
-2.02355416296335e-05
-3.06594734471964e-05
-1.44811127226969e-05
-1.35189043205943e-05
-2.8185888910915e-05
-1.44944208599063e-05
-1.12085723793388e-05
-3.0200081911591e-05
-4.01373667632052e-05
-2.54316905425147e-05
-3.24550944335105e-05
-4.78972684082434e-06
-2.77135984331494e-05
-2.2468918634166e-05
-3.49462335102285e-05
-1.43761335777706e-05
-2.96163060741826e-05
-7.5359952445312e-06
-2.07333433160282e-05
-2.11700617034248e-05
-1.99417186183544e-05
-1.35851081774175e-05
-6.32907414223401e-06
-6.93896948097088e-06
-3.14509135780159e-05
-9.66151276724369e-06
-1.01414923236124e-05
2.55719463698529e-06
-1.45179190427121e-06
-2.55383900331374e-05
-3.27082968634598e-05
-3.1429943450459e-05
-4.16936581367381e-06
-4.16334400524127e-06
-2.03403801123361e-05
-2.23909242149403e-05
-3.8767108977637e-05
-1.78379432069186e-05
-4.53909736513162e-05
-2.48130422551395e-05
-1.87133406731848e-05
-1.71666017433733e-05
7.95222607974452e-06
-1.25256513148882e-05
-4.55284549555787e-06
1.24591913516577e-05
-2.34785023903755e-05
-2.70561912836456e-05
-1.31612564933453e-05
-2.11110584312464e-05
-2.25372814403964e-05
-1.99171755017679e-05
-1.61790630150625e-05
7.53322124013472e-06
-1.38978492079041e-05
-2.14634594649704e-05
-7.78149466947298e-06
-3.67354750521276e-05
-1.29435024855523e-05
-1.84889205895863e-05
-2.78467625670272e-06
-1.30231646684537e-05
-1.22804224801217e-05
-2.25747339745919e-05
-4.12493569380945e-05
-3.84187971072569e-05
-3.48936272181726e-05
1.01795091306984e-05
-1.48659166502311e-05
-1.58907911085526e-05
-1.44323034617264e-05
-2.0927767739696e-05
-1.84149827500688e-05
-2.06137526571775e-05
4.21399447867793e-07
-1.05476922006657e-05
-2.06385772765676e-05
-1.25011452631815e-05
-2.57593001743707e-05
-2.84696319748429e-05
-2.93596842695689e-05
-1.32838055799542e-05
-3.6193832389552e-05
-1.18044522892792e-05
-4.37646450499342e-05
-3.94257416987757e-05
-3.01621730928441e-05
-1.25731657728461e-05
-3.60216967931071e-05
-1.85616099436497e-05
-2.58244996999673e-05
-2.21230353666833e-05
-2.26264769677467e-05
-2.41886338990312e-05
-1.96925261971787e-06
-1.28272302592857e-05
-2.36798321664875e-06
-1.79783094731526e-05
-1.90781748184242e-05
-2.25250821536511e-05
-2.33414082794028e-05
-2.43888536618807e-05
-1.39898583625818e-05
-2.45178834494355e-05
-2.06251393575147e-05
-1.50210659969061e-06
-1.18752204714732e-05
-2.14039948646017e-05
-1.62602654608337e-05
-2.02945798685072e-05
-3.77505247680172e-05
-5.08575609995928e-05
-2.08181847591088e-05
-3.5134800164001e-05
-4.5092499288315e-05
-1.94005743729646e-05
-2.04953188085674e-05
-1.51605926764836e-05
-3.26491084561373e-05
4.2212572486738e-06
-2.83186166045512e-05
-1.54236306934383e-05
-3.07476992371544e-05
-1.36201355458504e-05
-1.0286980500654e-05
-2.8011220460415e-05
-3.19237258011858e-05
-3.98177904564779e-05
-3.86501253772064e-05
-2.38136148804376e-05
-1.12158777782378e-05
-2.5252176726341e-05
-3.23648388461225e-05
-1.84697806174475e-05
-2.85183176135899e-05
5.10226326431087e-06
-3.02466623601296e-05
-4.67971695029109e-05
-2.39613167261944e-05
-1.89787666991028e-05
-2.63526552850341e-05
-7.03301655577882e-06
-1.60328498779366e-05
-2.88240000243527e-05
-4.20614632966359e-05
-4.75438697229037e-05
-6.26972507677578e-06
-3.16033846356198e-05
-2.12110371871107e-05
-3.27867468350138e-05
-1.11511521243251e-05
-2.2651743734347e-05
-1.09125119700942e-05
-4.24047300003794e-05
-1.54757668063629e-05
-4.73527084726472e-05
4.96378721028242e-06
-1.54542979181391e-05
-1.69729835477211e-05
-2.1429241339918e-05
-3.89187550781699e-05
-3.64521288553958e-06
-3.7210690086682e-05
-2.66706192387752e-05
-2.57438315957662e-05
-3.60867390661987e-05
-3.60405715521297e-05
-2.82747187904528e-05
-1.0397855491412e-05
9.78016199567942e-06
-2.40694016370109e-05
-1.68114143657852e-05
-7.20138191316358e-06
-2.3824314929819e-05
-2.47726058726167e-05
-3.15714712767357e-06
-1.79565838553154e-05
-3.50704526210014e-05
-2.84027679361013e-05
-2.5379682880534e-05
-3.30407378785637e-05
-5.75778809815367e-05
-1.25913649203205e-05
-1.22357764874221e-05
-1.8974704501687e-05
-5.33241774382886e-08
-1.26000065055021e-05
-1.49587275621805e-05
-1.74925956836468e-05
-1.06734406291089e-05
-1.24695694211953e-05
6.68164018883029e-06
-1.54740588049028e-05
-3.79875653810382e-05
-2.62094973304724e-05
-3.29142726167128e-05
-2.34624256020999e-05
-1.59404676966691e-05
-2.16887783930298e-05
-1.7888253132322e-05
-1.20053845813448e-05
-3.31029339751077e-05
-2.99577756270801e-05
-3.95654579699159e-05
-1.06611302622066e-05
-2.2226297442688e-05
-2.73375834029362e-05
-1.32701859951701e-05
-1.02753828241569e-05
-6.41740574874918e-06
-1.01078360220251e-07
-3.13414015235015e-05
-1.97523130064533e-05
-2.32546937911298e-05
-1.60105715853989e-05
-2.35280217790095e-05
-1.03612045827895e-05
-7.18240509317342e-06
1.00050889792549e-07
-1.83337241075621e-05
-3.05464388155225e-05
-8.49345790021055e-06
-2.38234506479347e-05
-1.29758788672566e-05
-2.41744808171858e-05
-7.28414663563441e-06
-1.2418270122628e-05
-2.84953964306488e-05
-2.63232431350629e-05
-2.06021469897516e-05
-4.417882518108e-05
-2.16115744306294e-05
-2.77517987957968e-05
7.84416731924114e-06
-5.17825682626608e-05
-2.28099043421109e-05
-1.84694551939391e-05
-1.27110723793828e-05
-2.12626362091037e-05
-2.11796268209908e-05
-1.38619993198193e-05
-1.22102523832537e-05
-4.80127034974311e-06
-1.75893016508047e-05
-2.36421436261095e-05
-5.04742616362059e-05
-1.96564985151871e-05
-2.97439893406915e-05
-1.60758377300288e-05
-7.97793677306411e-06
-1.11957344704909e-05
-1.92505856860526e-05
-2.53257445523779e-05
-3.34281606113502e-05
-3.25193661892179e-05
-3.01162744632829e-05
-4.09687263204649e-05
-1.02598591773841e-05
1.38293004656709e-06
-3.30332464265362e-05
-3.3059698016603e-05
-1.00131116928998e-05
2.89276069229623e-06
-1.36818332075139e-05
-2.16167787902911e-05
-2.54303572024553e-05
-6.39683480815528e-06
-1.97148714439555e-05
-2.31671714057414e-05
-3.7480624641367e-05
-4.38923837980597e-05
-2.01019247730582e-05
-2.47810367483314e-05
-1.62062298767722e-06
-2.39251822061187e-05
-2.42445702465212e-05
-2.16070984672664e-05
-3.08613104444885e-05
-4.25212570766236e-05
-9.79603004686368e-06
-3.27718343921308e-05
1.07833127003785e-05
-2.39545558370418e-05
-1.2932565280991e-05
-2.87747938062686e-05
-3.47595115045854e-05
-8.6178819360815e-06
-3.51690639070339e-05
-2.01732805743936e-05
-2.53365907298178e-05
-2.47050954014604e-05
-1.93722208688257e-05
-2.77980887456388e-05
-1.74134436487026e-05
-2.10823297011537e-05
-3.28580652549507e-05
-2.57116146041395e-06
-1.56674395727175e-05
-2.22373742358123e-05
-1.08012822786739e-05
-1.34162767082969e-05
-5.18246066052343e-06
-3.37387336432188e-05
1.31991387393441e-05
-2.88882465934331e-05
-1.65732779083491e-05
-2.59822232531287e-06
-1.23314493761505e-05
-4.72585959706696e-05
-1.30108963754979e-05
-3.28108378619309e-05
-1.95324913853303e-05
-2.81826683941426e-05
-2.47000200207653e-05
-1.1921453368735e-05
-8.60432353268521e-06
-1.49280611435019e-05
-3.05894662400202e-05
-8.31282469002184e-06
-1.93300445086508e-05
-7.8679965389054e-06
-1.78868195736754e-05
2.02178293575244e-06
-2.46687582620512e-05
-3.41192128424478e-05
-1.52552806318191e-05
-9.88278698170977e-06
-4.73546149700773e-06
-4.7706608907116e-05
-1.99181189705773e-05
-1.67485989806181e-05
-5.13100536761203e-05
-1.74771917596341e-05
-1.47969214990417e-05
-2.60164096550372e-05
-3.00533496150544e-05
-2.13393170120995e-05
-2.7499475322955e-05
-2.57893431150494e-05
-2.41975999806794e-05
-3.67586574185773e-05
-9.54701195851666e-06
-3.09741780891027e-05
-1.56458380741581e-05
-9.24332790803557e-06
-8.80963224706298e-06
-2.60907002957777e-05
-2.09517614968505e-05
-2.00726815486784e-05
-8.84910909279207e-06
-1.35903801709304e-05
-2.84647395125771e-05
-1.77830159168407e-05
-2.94431892480329e-06
-1.64579633906111e-05
4.55653588301908e-06
-4.06880304076568e-06
-2.55767264933215e-05
-1.37324314727748e-05
-1.92334099528666e-05
-2.32134577189919e-05
-1.20374313394825e-05
-2.78211795144286e-05
-1.07975921152767e-05
-2.24417459463654e-05
-2.97461711134361e-05
-2.32133570564027e-05
-1.75438871838184e-05
-3.54448299378308e-05
-3.08433137101399e-05
-1.77869953510598e-05
-2.7130392357816e-05
-1.84836405721311e-05
-3.62301327837911e-05
-2.05709696559663e-05
-2.96519508020123e-05
-1.75323964398417e-05
-2.75515926269816e-06
-1.83864090851306e-05
-1.19461245007799e-05
1.21750512667836e-05
-1.93481157336587e-05
-1.65565759707393e-05
-3.20554774491434e-05
-2.30976180230709e-05
-3.01010012889083e-05
-3.18350431039052e-05
-3.13965612549968e-05
-2.36397539895243e-05
-3.20757878652201e-05
-3.33214977268825e-05
-2.19388761351038e-05
-1.33482550829198e-05
-2.65270492408469e-05
-1.35251073048818e-05
-4.33545509075373e-05
-3.87968558727325e-05
-3.5510096848483e-06
-3.43990814565112e-05
-8.34480786208746e-06
-1.84740852915333e-05
-3.00099400385235e-05
-1.95517679824489e-05
3.78830959953877e-06
-1.79023139960673e-05
-3.66943629196716e-05
-2.48307464508284e-05
-2.40341171604284e-05
-3.71134237410258e-05
-1.29057249743628e-05
-3.15229161275587e-05
-4.74985477349566e-05
-1.55400796370281e-05
-1.89498029110376e-05
-2.63903189307543e-05
-6.8231814576752e-06
-4.90478569255698e-05
-2.31694059329654e-05
-1.05935946946222e-05
-2.66370939014422e-05
-2.95367022469584e-05
-1.73760919921038e-05
-2.03277376663087e-05
-2.35077299667996e-05
-3.85501086349697e-05
-2.49834643210495e-05
2.07056322914158e-06
-2.29755991271184e-05
-3.21371864306371e-05
-2.7124958404541e-05
1.44968500789113e-07
1.20083704689276e-05
-2.05704376789486e-05
-4.90874183005098e-05
-3.47461117316514e-05
-3.14141523145934e-05
-3.56361100892963e-05
-1.82291361493446e-05
-4.09212983894695e-05
-2.48451026686964e-05
-8.58178381799342e-06
-4.14828516199542e-05
-2.01950784215714e-05
-5.24751529316194e-05
-5.11642511814188e-05
-1.82388224459388e-05
-2.11454364974773e-05
-1.10980416121376e-05
-3.6150859087751e-05
-1.43480013598331e-05
-9.55333090651678e-06
-8.59046312381822e-06
-1.87948400584875e-05
-1.78412297314064e-05
-1.0785228389372e-05
-2.28154850363424e-05
-2.88701722658531e-05
-1.43211969026731e-05
-5.29427418129831e-05
-2.89806634279613e-05
5.84613890872934e-06
-4.2581460648531e-05
-1.82034382428679e-05
-2.18363855213283e-05
-1.77387762673427e-05
-9.66518341802294e-06
-2.27497514297245e-05
-2.84383321079501e-05
-3.75479450605739e-05
-8.50691647827749e-07
-1.29938058321679e-05
-1.25453352608084e-05
-4.07671818836406e-05
-2.47800939632377e-05
-3.80569396963513e-05
-2.07931803760559e-05
-2.20140844867471e-05
-2.66801813637466e-05
-1.22625328017496e-05
-2.00575569466786e-05
-2.77266355623381e-05
-1.81538322468015e-05
-3.13593186111205e-05
-2.66271975795114e-05
-1.87088963889326e-05
-2.09429324514224e-05
4.90399067351294e-06
-3.06921701638717e-05
-3.50945498583424e-05
-1.53986950915304e-05
-1.5869045265897e-05
-8.85662012960302e-06
-2.13049321074379e-05
-3.72789742060555e-05
-3.92004827716897e-05
-3.01814610330515e-05
-4.07812800967287e-05
-8.92112956542179e-06
-1.82028317304237e-05
-1.598696809908e-05
-6.82521498891346e-06
-2.12236262722213e-06
-3.58922275142467e-05
-1.78992888803347e-05
-1.00202708809195e-05
-1.69131153645133e-05
-3.24857123269833e-05
-4.91883351591014e-05
-6.70843760148095e-06
-1.18468258306567e-05
-1.71109691585186e-05
-1.25275945343679e-05
-2.29943032375337e-05
2.48516398010473e-06
-1.35441708381631e-05
6.17625151616425e-06
-3.5292657640155e-05
-1.11923648469537e-05
-2.008713129823e-05
-6.98839979874644e-06
-1.24330012737895e-05
-2.10781553637135e-05
-2.40856014049365e-05
-9.30559016081164e-06
-2.89785842799922e-05
-1.01556897886281e-05
-3.16110741112429e-05
-3.50166368699975e-06
-1.54754208606333e-05
-3.91376031329439e-05
-3.61968666238732e-05
-2.52522731215705e-05
-3.22160639460639e-05
-1.84356380713251e-05
-2.18922475900932e-05
-8.10080990343613e-06
-9.02721243459679e-06
-1.57200350027032e-05
-1.62023414088002e-05
-3.26810658446474e-05
-1.72372564758815e-05
-2.50701500829426e-05
-2.7556069568909e-05
-1.93926590526117e-05
-1.86182185540828e-05
-2.06215129677806e-05
-2.13524487390958e-05
-9.96216897972847e-06
-2.94320500921231e-05
-9.60540657259683e-06
-2.3731951692871e-05
-1.58359052143038e-05
-2.67234384186057e-05
8.59653866439298e-06
-1.08033896820805e-05
-1.05666528477027e-05
-2.74359316345807e-05
-2.65503653418098e-05
-4.40698639182597e-05
-2.16876206324763e-05
-2.03619419302362e-05
-1.22257159008557e-05
-1.27168034283226e-05
-2.66850612244165e-05
-1.51512967011378e-05
-4.16384497300904e-05
-1.89888799659822e-05
-1.05076775039647e-05
-3.44844109012585e-05
-2.22511685491586e-06
9.6069853170053e-07
-7.69690157724263e-07
-4.21159959874703e-05
-1.83193693530947e-05
-2.15093619806669e-05
-1.28769839480211e-05
-1.68059895809629e-05
-2.21739900111415e-05
-1.76447578581242e-05
-2.40617448397013e-05
-3.09969616389804e-05
-2.14723632111238e-05
-8.12955758184767e-06
-1.91078815290251e-05
-1.13495487025935e-05
-1.6989200902313e-05
-2.14838820133952e-05
-2.76083534735704e-05
-7.47347217889092e-06
-1.79193734410156e-05
-2.84517485424987e-05
-1.31646341864881e-05
1.31606874247508e-06
-1.3245957975116e-05
-2.7528859305532e-05
-2.44677315445447e-06
-2.16875607224427e-05
-6.67709414717372e-06
-4.40617296781554e-06
-1.22404329725218e-05
-2.58103719210998e-06
-1.8851338291433e-05
3.57280764363555e-06
-2.7375851140766e-05
-3.78316164577154e-05
-3.58918675768712e-06
-3.72335177479288e-05
4.93725323458637e-08
-1.55562744696793e-05
-1.69275108037096e-05
-1.29439210375025e-05
-1.17835292493862e-05
1.15759406129469e-06
-7.476910272773e-06
-2.16257558085349e-05
-7.90369709428799e-06
-2.64233236812709e-05
-2.99572500035675e-05
-3.80191036640077e-05
-5.56901505183901e-06
-8.81569148595643e-06
-2.94656986150728e-05
-1.88545608547385e-05
-1.58658318923369e-05
-1.29381166557807e-05
-1.18843576245677e-05
-1.2047000824834e-05
-1.14929902948475e-05
-2.50196374501498e-05
-2.87382907957008e-05
-2.10359712120298e-05
-1.34679273751176e-05
-2.02478142028928e-05
-3.23530522159554e-05
-2.33132380471814e-05
-2.77007750729522e-05
-1.79451580387001e-05
-2.24302489163241e-05
-2.9404258158838e-05
-1.36802025897281e-05
-1.86076530837337e-05
-1.55372997167392e-05
-3.0757230930873e-05
-3.18517309322063e-05
-2.74223047462519e-05
-3.23298121530903e-05
-3.57726395696159e-05
-9.08034373966112e-06
-1.70067302685223e-05
-1.15503437077128e-05
2.11364109085766e-06
-3.08204073793993e-05
-3.64907428927643e-05
-1.1087662887586e-05
-2.99715536411427e-05
-6.66887757892357e-06
-3.4171918900668e-05
-1.80425150122878e-05
-2.43341761619589e-05
-3.28671683993829e-05
-2.61815198331373e-05
-2.58113474511195e-05
-2.7160054845885e-05
-2.04051046829478e-05
-2.51072279735078e-05
-2.94795021435322e-05
-3.27802891433115e-05
-2.31764291469204e-05
-3.16512077628799e-05
-4.81641166845201e-05
-2.28603012585499e-05
-1.68393105077078e-05
-2.92896980759703e-05
-6.54394241335641e-06
-2.46062807789801e-05
-2.72102461425206e-05
-1.33838421170458e-05
-1.14098408347833e-05
-1.68319537008454e-06
-1.83339872291856e-05
-2.16292824505419e-05
2.44344400119429e-06
-2.39023530028107e-05
-3.5698194229046e-05
-2.97902921193165e-05
-2.08781116645189e-05
-2.61352912195853e-05
-1.57719240991223e-05
-1.75715327338955e-05
-3.30648603922215e-06
-7.11905298923799e-06
-4.30607888870775e-06
-9.87898350403892e-07
-1.36429837866754e-05
-1.81825244177604e-05
-2.84020773485346e-05
-1.08678620065194e-05
-1.78966967306214e-05
-1.48465048270252e-05
-1.58202875153055e-05
-5.49671439876361e-06
-1.25734434786623e-05
-1.46154986954536e-05
-1.69884991104865e-05
-3.05005465117751e-05
3.80974752160985e-06
-3.75744584099756e-05
-1.07502927455921e-05
-2.09592441071703e-05
-2.81009044763768e-05
-2.91658208900061e-05
-4.94194159980969e-06
-9.12523881686654e-06
-5.73683029487349e-06
-1.66519330666137e-05
-2.3536203102017e-05
-1.34777000835443e-05
-2.38703030557876e-05
-2.02945480041454e-05
-1.33661527219548e-05
-3.47861268974036e-05
-3.07149854918997e-05
-1.11446364590178e-05
-6.46811915145072e-06
-3.51772388691226e-05
-2.54263098311436e-05
-2.36642561892545e-05
-9.76106597569949e-07
-3.14309234031967e-05
-4.45481004149488e-05
-6.72442887351625e-06
-4.49775682954828e-05
-1.43347323613313e-05
-9.27927519801599e-06
-2.14777480964152e-05
-2.21972430073925e-05
-1.75119337483294e-05
-2.17950034288772e-05
-2.22220049988766e-05
-3.25245149518969e-05
-2.15584635508232e-05
-1.67133908105625e-05
-1.02463778243948e-05
-4.13161379075455e-05
-1.572629332548e-05
-4.51958905016652e-06
-1.68475731381694e-05
-2.39552388146376e-05
-2.622992024138e-05
-2.53893013679365e-05
-3.95788007711352e-05
-2.39433126459117e-05
-1.69019177817537e-05
-7.38566806210287e-06
-3.06901095079682e-05
-6.19876224976141e-06
-9.84709812299568e-06
9.87889063153849e-07
-2.5522117336194e-05
-5.58716569346161e-06
-7.83608301384448e-06
-6.80881314141113e-06
-2.91159166378908e-05
-1.52888684441106e-05
8.46626098724597e-06
-2.61551706062518e-05
-2.21217180482748e-05
-9.50567222592482e-06
-1.9991950109786e-05
-5.92598640077289e-06
-1.68563133117668e-05
-1.08281777405186e-05
-2.33711161479395e-05
-1.11033067346739e-05
-2.15143362784388e-05
-3.46429208645175e-05
-3.00161450268884e-05
-1.78930997758993e-05
-2.12383380185928e-05
-1.33113281141721e-05
-1.00291631909114e-05
3.71031072464456e-06
-3.54838421208649e-05
-4.16304344995362e-06
-1.33875348304926e-05
-3.41210072780322e-05
8.48405869336643e-06
-1.70889092869323e-05
-1.69904883343169e-05
-4.02951976250385e-05
-3.47857242415147e-05
-2.88077895568359e-05
-4.51881142886085e-05
-1.80801824583333e-05
-1.15704984324962e-05
-1.56938084427293e-05
-5.04881979091773e-05
-3.36779108227022e-05
-3.00647344970844e-05
-1.82395264445348e-05
-3.12806148082742e-05
-1.88730515227936e-05
-3.92992845695423e-05
-2.19102544475929e-05
-3.6953691340444e-06
-2.56423334396009e-05
-3.02729725012929e-05
-2.86755246792962e-05
-4.20851905259076e-05
-2.23129460159479e-05
-2.74795322818413e-05
-2.78897879603016e-05
-4.33346095892699e-05
-3.83665803389852e-05
-3.4393859088542e-05
-3.12524866063961e-05
-3.66841068113606e-06
-7.30287125487577e-06
-1.34824649260074e-05
-1.2727978363756e-05
-2.78983576208966e-05
-2.20444324770259e-05
-6.56767082152085e-06
-2.51398494970977e-05
-4.26381706420272e-05
-3.37152592147742e-05
-1.99136991704768e-05
-7.70064402786125e-06
-9.39244622130063e-06
-4.34198906489825e-05
-1.0820841801258e-05
-5.29527923770628e-06
-1.15464986131678e-05
-4.51445764454366e-05
-3.03747789549598e-05
3.04842634643901e-06
-1.98908409640548e-05
-1.57037060762212e-05
-2.7323356863893e-05
-2.0815985866254e-05
-3.37495634241221e-05
-2.00321810870696e-05
-2.62448640062662e-05
-2.75035848989033e-05
-2.93471760802891e-05
5.55028460902758e-06
-1.22437840551625e-05
-1.89345723834528e-05
-4.29269948222577e-05
-8.91744310604405e-06
1.11401770448148e-05
-2.45534609399442e-05
-1.46579054690837e-05
-1.18202318917933e-05
-2.52442454845381e-05
-6.00447423600716e-06
-2.15568783875374e-05
-1.92540960699872e-05
-1.509801485983e-05
-8.43819880709712e-06
-3.30667664046648e-05
-2.38782048855176e-05
-1.40520849672241e-05
-1.99213654134456e-05
-3.01572169116655e-05
-2.72956747400985e-05
-1.65833220045768e-05
-2.17730416640944e-05
-2.61709806825814e-05
-2.66579355256579e-05
-2.78112652318352e-05
-2.24201944313768e-05
-3.72852135641755e-05
-2.75039141792229e-05
-6.34250758744908e-06
-3.61825492533615e-05
-3.82095950816131e-05
-1.58140970896738e-05
-2.87385082374234e-05
-2.17492298400934e-05
-3.16690481214455e-05
-2.10591623919336e-05
-9.35052955896353e-06
-3.03069908693368e-05
-8.60356165157958e-06
-4.89847953445932e-05
-1.64078438517517e-05
-2.26945731016531e-05
-1.31335908249141e-05
-3.10371612919267e-05
-3.23942493401024e-05
-8.25519640720312e-06
-5.63075517763749e-06
-2.59218601071572e-05
-2.11646152051755e-05
-2.15166834076813e-05
-3.05576552101949e-05
-2.37714310293543e-05
-3.61825598833788e-06
3.21974308102202e-06
-1.84442285556778e-05
-8.86727700676683e-06
-3.07780303454148e-05
-9.63013063616479e-06
-3.82670909886175e-05
-1.3426992620928e-05
-2.23736749860979e-05
-2.03736579926173e-05
-2.98451365856291e-05
-3.85781859297858e-05
-1.37646703827628e-05
-3.53606104231434e-05
-3.14042993816845e-05
-2.40526108163618e-05
-5.06529870468988e-05
-2.17983530836496e-05
6.40644428826776e-06
-1.59516878069557e-05
-3.05470294577116e-06
-7.12683838949641e-06
-2.73091819308396e-05
-1.44847433585371e-05
-2.70710654537082e-05
-3.68564087819959e-06
-2.03811462793928e-05
-7.05332446167306e-06
-3.16605845628956e-05
4.10426435766841e-06
-2.71823039198783e-05
-1.45557162991766e-05
-2.22128975401664e-05
-1.52735595422553e-05
-2.34980147512276e-06
-7.34293309017051e-06
-1.54859841739745e-05
-5.8594299245015e-06
-2.91373260986353e-05
-2.02946430824448e-05
-1.02995727279907e-05
-2.06933179197335e-05
-9.13911553117423e-06
-7.58367297477633e-06
-4.8754030563495e-06
-2.12951769712404e-05
-2.5728848855652e-05
-2.1494485832016e-05
-3.38265203957604e-05
-3.07050308070517e-05
-1.28932895194798e-05
-8.95569476440047e-06
-1.47585007761959e-05
-4.38981890314971e-05
-3.90574137925166e-05
-1.20434978880971e-05
-2.83802573996779e-05
-2.23713887635288e-05
-2.57232229367982e-05
-3.03116797226886e-05
-2.37969619350898e-05
-3.99142665354201e-05
-3.97106228396374e-05
-5.45778239459118e-07
-1.55869754333712e-05
-9.13845470654273e-06
-2.79016414715838e-05
-1.4828472825771e-05
-5.17546989337961e-05
-1.8231547876015e-05
-4.54430794036796e-06
-2.22633558634808e-05
-3.45815095944396e-05
-2.30989604841857e-05
-2.89120807611936e-05
-4.21783646660247e-05
-1.14252258354395e-05
-1.38544300833652e-05
-2.51400896275435e-05
-1.72364635449833e-05
-4.30003916372977e-05
-2.82759266893482e-05
-1.19157243780949e-05
-5.068092899618e-05
-2.75099020902598e-05
-4.17247784872533e-05
-2.6454278467074e-05
-1.50572987700561e-05
-2.48802315601326e-05
-1.36857096569792e-05
-1.67715631219067e-05
-1.79533459425504e-05
-9.14665044355069e-06
-4.24384689867433e-05
-1.21396967684365e-05
-4.03537045681432e-05
-2.43360352738032e-05
-2.82542819551654e-05
-2.32656387532848e-05
-2.35608693606282e-05
-3.35182436515267e-05
-2.95685981954921e-05
-1.25459310561686e-05
-2.50987807449438e-05
-5.03343965315886e-06
-1.05434812989794e-05
-2.32377918763192e-05
-1.46897964551192e-05
-1.71085776240225e-05
-2.47336807622119e-05
-6.27585775110439e-06
-9.01418318019773e-06
-1.45920156633599e-05
-2.5959746568016e-05
-2.43051349369075e-05
-2.26161118228353e-05
-6.51944455300083e-06
-1.57903541597062e-05
-3.74634519669797e-05
-4.53442164262926e-05
-1.47517750245164e-05
-4.84514675925615e-05
-8.06928867824716e-06
5.70869863792779e-06
-2.00630147161493e-05
-1.90293474456157e-05
-3.26510718199117e-05
-2.78171868036929e-05
-1.59586420821116e-05
-2.68996174806978e-05
-2.18810651260316e-05
-3.56463363509227e-05
-3.6857505983993e-06
-3.09946820582719e-05
-2.85082211102431e-05
-6.48583082297508e-06
-2.3165678223861e-05
-1.85117758723496e-05
-2.2009375089032e-05
-1.85247718145499e-05
-2.04069863470847e-05
-4.50540733732485e-05
-2.5276404059986e-05
-1.4907624355206e-05
-4.35579093207708e-06
-1.97968748743984e-05
-2.66918797368641e-05
-1.5493475206594e-05
-2.10430202876796e-05
-2.50555985959705e-05
-4.46160366315761e-05
-2.04630962751919e-05
-2.84625347112434e-05
-1.89482557912739e-05
-1.64499801497073e-05
-2.11559188486922e-05
-2.45173589704045e-05
-1.61969736285009e-05
-2.6498970066752e-05
-2.09657282226183e-05
-2.49259331317943e-05
-2.81740967499731e-05
-1.46040396763344e-05
-3.74603406939222e-05
-1.66515220942937e-05
-1.22174418159017e-05
-1.3648578508004e-05
-8.59323700580184e-06
-1.73639168356072e-05
-2.61711048295669e-05
-2.83059814155847e-05
-2.13699589457365e-05
-4.41595983381161e-05
-2.17180109038473e-05
-2.42575380281338e-05
-2.2880358826874e-05
-8.9670210330922e-06
-2.3282793452951e-05
-3.7250593518471e-05
-2.96574646639622e-05
-1.90617006845759e-05
-1.71316526092365e-05
-1.0511964065201e-05
-7.75751758937074e-06
-3.95815249411778e-05
-3.34709155146471e-05
-1.38950504336477e-05
-2.38841888528029e-05
-2.65730994025751e-05
-2.04969709741019e-05
-2.43481509975134e-05
-1.64059606415492e-05
-5.08057804960405e-06
-1.03798042232373e-05
-1.58550340646601e-05
4.2957948773901e-06
9.63734965580137e-07
-2.1787564581478e-05
-2.36395225113787e-05
-2.87144563950319e-05
-2.21192655096714e-05
-2.52080748735104e-05
-6.21517759225099e-06
-1.72718424812954e-05
-3.14929095289713e-05
-1.843505465796e-05
-1.9648733817803e-05
-2.36309723034891e-05
-1.72702527458969e-05
-3.1654044997531e-05
-8.90186641769212e-06
-2.13753952586603e-05
-2.66832965885544e-05
-3.3294428550253e-05
-2.69758144845437e-05
-3.32574364719841e-05
-2.35967193286758e-06
4.22538022104051e-06
-1.32781641939177e-05
-3.10892361677495e-05
-1.17532045126913e-05
-2.48832950045805e-05
-2.05044772470732e-05
-3.78606125698061e-05
-2.82394713485799e-05
-3.55093116011984e-05
-4.45243587865928e-05
-2.58090365563079e-05
-3.70353410192021e-05
-4.93146870421621e-06
-1.36345478793047e-05
-2.3270684392974e-05
-3.2319862984671e-05
-6.18839510106797e-05
-1.67394524329472e-05
-3.26552075599474e-05
-2.41081089415536e-05
-2.12125026296631e-06
2.67343250087211e-06
-1.19562042999536e-05
-2.80186399525194e-05
-2.28859614939487e-06
-3.90783542681611e-05
-2.96117908255285e-05
-2.85813304411791e-05
-3.45378810174861e-05
-2.57509751759423e-05
-7.53740546207942e-06
-2.4965192757613e-05
-9.93243294319307e-07
-2.27214746556586e-05
-1.62910444426271e-05
-1.07963731256669e-05
-1.86518545646025e-06
-3.19725588853629e-05
-3.46359052676616e-05
-2.14216900177219e-05
-1.78298162060966e-05
-2.40994175590298e-05
-2.1333007332694e-05
1.33383519010161e-07
-3.72890314291298e-05
-2.98776065082844e-05
-1.43670868951005e-05
-1.64496880960144e-05
-1.68207248540735e-05
-4.48857965044268e-05
-2.60934402377982e-05
-2.62470465503647e-05
-1.00956422408382e-05
-1.99898735535807e-05
-6.69280054273099e-06
-1.71785423949246e-05
-1.09220112289228e-05
-1.69522065866798e-05
-1.27508746387649e-05
-2.12741564547961e-05
-4.3466639676631e-05
-1.79288069469802e-05
-1.90795700504877e-05
-4.11819361235178e-05
-1.95311986668737e-05
-1.98260429365623e-05
-1.01250022386588e-05
-1.81708603077729e-05
-4.32322370556606e-05
-2.258941907507e-05
-1.77830435173923e-05
-1.44095830228909e-05
-1.71028427571243e-05
-2.35793311502798e-05
-2.16929139277756e-05
-6.86032449735727e-06
-1.98238073961745e-05
-1.27428347449956e-05
-3.44162781802956e-05
-4.64770841099059e-05
-2.36074331522203e-05
-3.87315199208964e-05
-1.83851317041687e-05
-1.3490430812689e-05
-6.41327416455826e-06
-3.24855662146116e-05
-3.45295040013083e-05
-4.25128479171189e-05
-1.15157557753013e-05
-1.540160041083e-06
-3.00084174425091e-05
-2.53988672359659e-05
-2.98252183089351e-05
-2.44710273552796e-05
-1.52846946147474e-05
-2.70567408627439e-05
-2.28396176461888e-05
-1.46356098489745e-05
-2.99997753528462e-06
-1.01858008171974e-05
-6.23520380421628e-06
-1.50198710365848e-05
-2.77074400084048e-05
-2.19911166460827e-05
-1.86368494953956e-05
-1.94369607786613e-05
-2.13489899956935e-05
-2.89790624159712e-05
-3.03387694727338e-05
-1.289113397875e-05
-3.24265750343917e-05
-6.42673087972837e-06
1.33599941955943e-06
-1.96233032707889e-05
-2.38058123269766e-05
2.22106951237631e-06
-2.16033344746797e-05
-3.3535496779913e-05
-1.75834252778713e-05
-5.22336037514229e-06
-1.19337771905395e-05
-3.88558839636629e-06
-9.57385325720992e-06
-2.50082768750417e-05
-2.18783635145099e-05
-3.50058443912798e-05
-2.32230716154795e-05
-1.10626594100946e-05
-3.02242128336675e-05
-1.70493290084946e-05
-4.25155490302605e-05
-2.64134738147786e-05
-2.66744487265837e-05
-1.24695409229193e-05
-1.35903181595471e-05
-4.5832771744922e-05
9.51075341423627e-06
-1.76226515079295e-05
-1.93437911349541e-05
1.56624139092721e-05
-9.54945625678115e-06
-1.57870044685566e-05
-1.47103759977356e-05
-8.58256662972828e-06
-3.61185435269373e-05
2.85262275318582e-06
-3.71630349585894e-05
-1.85100971370283e-05
-1.96117370290525e-05
-3.27784722800512e-05
1.11092985809495e-05
-1.41309598278075e-05
-2.15160875867113e-05
-1.13160600546292e-05
-3.87336207622467e-06
-1.9135465457701e-05
-1.88418176856804e-05
-2.11277424003528e-05
-3.58480807379711e-05
-1.62189144475311e-05
-1.65078456133283e-05
-7.79809028175528e-06
-2.18091785915911e-05
-2.49872287506337e-05
-2.58246321115224e-05
-2.86332757284023e-05
-1.4434710552364e-05
-2.72845754520164e-05
-2.17867261831213e-05
-1.82808312054837e-05
-2.39137523440626e-05
2.46806701500654e-07
-2.59039844317615e-06
-1.31770123834683e-05
-3.89334974468903e-06
-1.04928295249671e-05
-2.87183296945035e-05
-4.98258474756892e-05
-2.4259913990841e-05
-6.9572589981981e-06
-1.53330083553489e-05
-1.99389628046737e-05
-2.1714073752413e-05
-3.1355056659756e-05
-1.66775702453897e-05
-1.38861944325211e-05
-3.47091533378831e-05
-3.75915453240214e-05
-1.27579247915772e-05
-1.86911684874101e-05
-1.52414710165736e-05
-9.59726729597069e-06
-4.70626358684734e-06
-1.59388811534088e-05
-3.07676407109152e-05
-1.91740500386397e-05
-1.3562336369278e-05
-2.1733809743452e-05
-1.99408502052475e-05
-1.24403760727763e-05
-4.41956186840031e-06
-1.13478222477249e-05
-2.78948008185769e-05
-5.18578331398186e-05
-3.88539608315055e-05
-1.47088999446119e-05
-2.38336724890406e-05
-2.6350900276204e-05
-2.05080814932852e-05
-3.12400583215795e-05
-2.39440374528018e-05
-1.83566362336545e-05
-1.56719946127462e-05
-3.11615253609051e-05
-1.45755678273167e-05
-3.32082045866349e-05
-3.09486110980743e-05
-9.51120735769894e-06
-1.24341453438774e-05
-1.96779904938331e-05
-1.92860172384522e-05
-1.26918126594493e-05
-2.52689594259029e-05
-1.8809070149692e-05
-9.75635000224278e-07
-3.49191693792963e-05
-4.30643598695525e-05
-8.13790962755199e-06
-2.15513713977357e-05
-2.2016684854112e-05
-3.13151197835233e-05
-2.9342459328174e-05
-2.0796453322184e-06
-2.00190666798086e-05
-2.46181704205333e-05
-3.49462453427943e-05
-2.28653975025529e-05
-2.85675599691609e-05
-2.34708127628139e-05
-2.15829534982316e-05
-2.44973207810862e-05
-5.80441753372535e-06
-1.87798041757665e-05
-6.52808659933366e-06
-8.90962557530779e-06
-1.23465515380576e-05
-2.03102731964632e-05
-2.34940643183667e-05
-9.71230960168488e-06
-1.67134158849459e-05
-1.90009733229314e-05
-3.5978844501556e-06
-1.20399721491461e-05
-2.3193904980833e-05
-5.67910367341641e-06
-7.56515206219641e-06
-4.95718423170112e-05
-3.65799319532225e-05
-3.18419881683868e-05
-2.82615134888327e-05
-2.87548822485487e-05
-1.21201765292408e-05
-3.00352547231778e-05
-2.3278311626601e-05
-4.06360458594126e-06
1.12326627198433e-05
-3.55957475605742e-05
-2.77588971988028e-05
-8.89129604584452e-06
-8.81531109529178e-06
5.25036826824204e-06
-3.06773881142585e-05
-1.8437932006626e-05
-2.62241122281048e-05
-1.28393795550244e-05
-3.14795370938798e-05
-2.07509629145215e-05
-2.18976932174337e-05
-8.44767753715693e-06
-3.7641387075571e-05
-1.37575415739635e-05
-1.27186545813925e-05
-2.59330463571272e-05
-7.05923699947084e-06
-7.22694970952489e-06
-2.44150827125048e-06
-1.97387490962566e-05
-1.67556961622035e-05
-4.00753065924264e-06
1.59665916895946e-05
-2.38740827063218e-05
-3.22307036985012e-05
-6.0757621160452e-06
-1.76392015612016e-05
-2.27965562514272e-05
5.17236646220593e-07
-2.53827596532828e-05
8.65454394728854e-06
-9.31740064522591e-06
-1.49190456777803e-05
-1.59309001981601e-05
-1.96190238649239e-05
7.54457738383496e-06
-2.66013082626985e-05
-1.14317302467328e-05
-2.3541140689505e-06
-1.69225733664331e-05
-2.00487167043893e-05
2.62098602326806e-06
-2.34892557543634e-05
-2.78942379804346e-05
-2.37989524765241e-05
-5.27582378660991e-06
-1.99795367944801e-05
-2.9864789958481e-05
-2.68767367873454e-05
-2.07807565148984e-05
-2.55642941794104e-05
-3.19877724603271e-06
-1.60903773783036e-05
-1.59217468828938e-05
-1.87311059810338e-05
-1.20920181204323e-05
-3.59630475524509e-05
-2.62062695213775e-05
-9.90170853379246e-06
-1.58651334919937e-05
-1.35898439842171e-05
-1.10090876603433e-05
4.96178445911802e-06
-1.83585874868747e-05
-3.04084867682543e-05
-2.99813591207901e-05
-4.81760504151056e-06
-6.41211626583179e-06
-3.04902596440973e-05
-1.66787165624075e-05
-5.09710278909549e-06
-5.42387343211956e-06
-1.21710306850517e-05
-4.49422290796646e-06
-2.07401550407132e-05
-3.16563924582302e-05
-2.71402543468903e-05
-4.35157443870437e-06
-3.59067367004095e-05
-2.59069422634108e-05
-8.08634713182354e-06
-6.29329254114121e-06
-1.72465405382582e-05
-1.99722619933406e-05
-2.0649891564802e-05
-2.05150264460033e-05
-1.33078947886655e-05
-2.49506188077264e-05
-1.9596029592786e-05
-2.04562523020585e-05
-1.64595996362019e-05
-2.30831600455488e-05
-1.92777248084498e-05
8.10719248930437e-06
-1.17443852066537e-05
-8.62401669115639e-06
-5.12573207850035e-06
-3.38696560046029e-05
-2.34268022812116e-05
-3.84235240601687e-05
-2.35243920455343e-05
-2.40336280774777e-05
-2.1324777783814e-05
-2.8723243148199e-05
-1.61646209138404e-05
-1.12146300184054e-05
-3.42334248062868e-06
-2.73177544107762e-05
-1.31772846147637e-05
-3.75250590005141e-05
-2.46159813564914e-05
2.49349225251505e-05
-8.08917857240074e-06
6.35547609437083e-06
-1.72334383745471e-05
-2.47682565636599e-05
-1.50419868104946e-05
-4.44335550325172e-05
-2.30695931530915e-05
-1.73148783201796e-05
-3.60101391762427e-05
-2.98540473109293e-05
-1.61423725692567e-05
-1.52177358308975e-05
-3.3711576981813e-05
-1.16474279218027e-05
-2.1256168895858e-05
-1.76635580361043e-05
-3.18632459746051e-05
-3.01290895256549e-05
-2.45821449466523e-05
-3.50724454796266e-05
-1.95634628058957e-05
-1.86784273533737e-05
-1.58933869236817e-05
-1.91532488723626e-05
-2.72641682118829e-05
-4.52061639415032e-05
-1.1966503912588e-05
-3.72896496039133e-05
-2.13792978091008e-05
-1.44010526201028e-05
-3.8453261310541e-05
-3.39869736816011e-05
-4.12427918133225e-05
-2.17511863150368e-05
-9.84797229258747e-08
-9.72715117712513e-06
-3.62006502982513e-05
4.67961955076455e-08
-1.9997811356775e-05
-5.34277764769999e-05
-3.85437586368226e-05
-3.93096996661417e-05
-2.28419139055671e-05
-9.42539858227015e-06
-2.22233970645657e-05
-2.62213940924794e-05
-3.62870572927877e-06
-1.55085521295266e-05
1.07929142224843e-05
-2.59106543113804e-05
-2.80687618479769e-05
-2.06008699322739e-05
-2.17781548955159e-05
-2.97591305307746e-05
-1.87830122222797e-05
-1.01281493080935e-05
-4.01512415469602e-06
-4.31968904946109e-05
-4.09070530781882e-06
-2.07034124343157e-05
-2.87478175268978e-05
-1.90050064817741e-05
-1.25443993065568e-05
-4.20426002639412e-06
5.83495416322633e-06
-2.19947270507484e-05
-1.17671840817286e-05
-2.64362699472233e-06
-9.21520826131179e-06
5.59631990338589e-07
-5.00149956645874e-06
-9.16219491295581e-06
-1.41383476897684e-05
-7.59477429641812e-06
-2.02670708384067e-05
-2.81488915220175e-05
-9.20083211321391e-07
-2.06073284794522e-05
-7.30591832153781e-06
-2.6369452789965e-05
-3.88637332468584e-05
-3.6295722500763e-05
-2.52887141146192e-05
-3.60709766242295e-05
-3.13502148871571e-05
-2.02856164144126e-05
-3.94960716219839e-05
-2.34796394891272e-05
-7.58323067595859e-06
-2.43571488683225e-05
-2.18630277235949e-05
-1.38773630857148e-05
-2.65751553898237e-05
-1.54216318091213e-05
-3.5717204456484e-05
-3.370256518646e-05
-2.53916601298329e-05
-1.87003959046821e-05
-2.10876378256135e-05
-2.3397420716623e-05
-2.22335424152317e-05
-2.38689532135993e-05
-2.1097715061445e-05
-2.10293697945185e-05
-9.07557724412958e-06
-4.05413893094562e-05
-2.3919924476229e-05
-2.94309119066245e-05
-4.12352728804869e-05
1.5117725498773e-06
-1.14009379643625e-05
-2.49202647366849e-05
-4.1801632322346e-05
-3.07514130877878e-05
-1.93951869167743e-05
2.95562225724193e-06
-4.07919616827638e-05
-1.30988653601448e-05
-1.34278410830285e-05
-2.12423025874157e-05
-3.21798860308897e-05
-1.58585717166247e-06
-2.29627970876952e-05
-3.52645274546489e-05
-3.35407685971091e-05
-4.14064780282855e-05
-2.63486540510341e-05
-1.53676662390786e-05
-1.21264623242344e-05
-6.23742832107183e-06
-1.72910858017062e-05
-8.4592880660493e-06
-5.20684337947454e-05
-3.23052354739352e-05
-3.25973686683833e-05
-3.79129441931311e-05
-1.19593739871288e-05
-2.07493480975836e-05
-1.78947211387855e-05
-4.43118699470793e-05
-7.79906384012066e-06
-2.78154359688658e-05
-3.0374747593346e-05
-1.01993398027756e-05
-5.85979139028329e-06
-3.49460275619842e-05
-3.83775767706773e-07
-2.26326647040865e-05
-7.00398581938715e-06
-2.93676388770968e-05
-2.81566377975029e-05
-2.70313457599126e-05
-1.27217069562233e-05
-3.61431989767945e-05
-3.23608467856746e-05
-3.85168604048842e-05
-4.33437464351243e-05
-2.04554181161135e-05
-3.24155788521672e-05
-3.42274106588139e-05
-5.66174568022297e-06
-1.74770663131765e-05
-1.51402905748228e-05
-1.77069941194698e-05
-8.25860952471498e-06
-2.40073892074945e-05
-1.2113725830411e-05
-1.29544853032901e-05
-2.73379538732187e-05
-3.17498018512346e-05
-3.91465374733002e-05
-1.31130294173397e-05
-2.64239537321854e-05
-1.49248487368697e-05
-1.22419286981109e-05
-3.15774517660193e-05
-1.7005176349143e-05
-2.99487702219819e-05
-1.93604684312551e-05
-3.4751217794423e-05
-1.82869808232992e-05
-3.29953508606852e-05
-1.95870847236479e-05
-1.63388269075783e-05
-1.86156204357864e-05
-2.34814152192647e-05
-2.67242284705166e-05
-3.54023957474531e-05
-1.9111259972061e-05
-1.26926655834221e-05
-9.29851262931385e-06
-2.50391657767207e-05
-5.02674306471991e-05
-4.46711855576081e-05
-1.63560118381289e-05
-1.70284653234908e-05
-4.26274487771821e-06
-3.06524055026005e-05
-1.4030847734297e-05
-4.18763977101144e-06
-1.87174064451679e-05
-3.21899248254654e-05
-2.01006215862201e-05
-2.67457291556122e-05
-1.41053699337103e-05
-3.19279210175209e-05
-1.56826354840471e-05
-1.23663596011911e-05
-1.69334911342043e-05
-2.54066588334047e-05
1.03531816769021e-06
5.33343019609954e-06
-1.10539473332223e-05
-2.08773610174282e-05
6.16684510531777e-07
-2.80030551901377e-05
-1.27200109183227e-05
-2.35035632713065e-05
-2.13857145150684e-05
-3.45222643810983e-05
-7.83790701827169e-06
-1.7031506279334e-05
-2.86900378897148e-05
-4.4535744885329e-05
-3.8127242874665e-06
-1.64678021525423e-05
-2.38305757802158e-05
7.47079565874907e-07
-3.11172640529976e-05
-4.18749889855075e-05
-1.31003322172428e-05
-1.56027875572316e-05
-2.12214226578322e-05
-1.52672073414397e-05
-1.50719980274307e-05
-2.89554281268858e-05
-3.46912851078132e-05
-7.95921613510613e-06
-1.62226819076137e-05
-1.03383902694898e-05
-6.67651601769174e-06
-2.42891209576908e-05
-2.14223277458929e-06
-4.51214947358685e-05
-2.63935406642205e-05
-2.56106433764254e-05
-4.139236154977e-05
-3.36991912513943e-05
-2.78239450542225e-05
-1.89846603666372e-05
-7.99953793905171e-06
-2.36883540729041e-05
-1.81024386879674e-05
-2.71808843482444e-05
-2.61950017091995e-05
-2.0564867175483e-05
-1.26581999298144e-05
-1.62092939384603e-05
-3.4980994682042e-05
-4.87971157619525e-06
-1.76995315044835e-05
-1.56590980904764e-05
-3.05366349658664e-05
-1.93748522883779e-05
-1.7824474933317e-05
-1.52599411835406e-05
-2.20044224535431e-05
-2.55400728841197e-05
-2.01812819060579e-05
-2.87113719498987e-05
-1.72723403071579e-05
-3.6647516786173e-05
-4.44320349159192e-05
-2.44280858434445e-05
-2.33512877296973e-05
-2.3663089414085e-05
-1.85961535797004e-05
-6.58370661160079e-06
-2.27376462007429e-05
-1.17360227877048e-05
-2.84710514829495e-05
-2.11974513644354e-05
-2.5023452573586e-05
-2.69393467337008e-05
-2.38741883317751e-05
-1.74543653273934e-05
-3.24053372966071e-05
-5.04883343782715e-06
-1.9281372023954e-05
-3.53159844393127e-05
-1.79628674494866e-05
-3.21073806559976e-06
-3.53898597662034e-05
-3.11098878898522e-05
-5.23098174121203e-06
-9.31029100042911e-06
-1.63897306112973e-05
-2.31221000044532e-05
-2.12276146294762e-05
-1.48877860141205e-05
-1.92569105417675e-05
-2.92073276672262e-05
-1.85296965767561e-05
-3.32058747242037e-05
-2.81635914728318e-05
-4.55233783827979e-05
-7.11429446448985e-06
-1.49464782924859e-05
-2.39584424103966e-05
-7.59532495330828e-06
-5.23586462171805e-06
-2.71654993321826e-05
6.94526715628078e-06
-3.74241637412615e-05
-6.89172710912091e-06
-1.08485428710635e-05
-1.58375729474649e-05
-2.559636910878e-05
-2.68873929347517e-05
-1.59305093241919e-05
-2.54341389178291e-05
-9.72135337626009e-06
-3.09067830912811e-05
-1.14227982346902e-05
-3.0730867382538e-05
-2.28381007489095e-05
-2.02235880571412e-05
-2.96334840708609e-05
-2.24564207314364e-05
-2.85423458394987e-05
-1.25338316642776e-05
-2.14659220229448e-05
-3.44535807073303e-05
-8.2131900923282e-06
6.47038853456388e-06
-2.63518749678498e-05
-4.06928753806358e-05
-2.46964962347874e-05
-1.57030390796919e-05
-1.74920825766845e-05
-1.47833071106901e-05
-1.05239331814506e-06
-2.73187642267911e-05
-3.70427143002301e-05
-1.61978334733037e-05
-2.51422294100097e-05
-8.99074516252175e-06
-2.00102395623798e-05
-9.47534355271013e-06
-4.24343318171358e-05
-2.46286768179633e-05
-2.14070345540046e-05
-2.77480005165318e-05
-1.92978108153501e-05
-3.25726493988541e-05
-1.18154654663752e-05
-2.14218156510495e-05
-2.47629155216841e-05
-9.55292590687514e-06
-3.20236037978338e-05
-3.23241021489093e-05
-2.55779008328595e-05
-1.90359297570346e-06
-7.73890365278389e-06
-2.25313829366865e-05
-2.0092783049154e-05
-3.11309118780491e-06
-4.21330794171512e-05
-2.71646336156605e-05
-2.83323492452016e-05
-1.15804627047209e-05
-3.88572680373656e-05
-2.63486399345334e-05
-2.16364427763294e-05
-1.67020127739495e-05
-1.15114721810431e-05
-3.71041803815044e-05
-8.2818348370558e-06
-1.58030017817726e-05
-2.32648081227385e-05
-6.88507672461186e-06
-1.96282334782656e-05
-3.23669554479831e-06
-3.21728439454822e-05
-2.31758448810749e-05
7.6656420405076e-06
-1.75749741350956e-05
-1.21465199496098e-05
-2.31105814338237e-05
-2.08884413556826e-05
-2.12024934511874e-05
-2.61373532466858e-05
-2.79566728190129e-05
-6.59064244976924e-06
-1.75677829584989e-05
-2.82693652162134e-05
-1.6299123075072e-05
-3.39789331132916e-05
-2.12439355559262e-07
-1.27921322984377e-05
-8.81600019454932e-06
-8.732456049039e-06
2.34116955069022e-06
-2.02554655434159e-05
-6.87633897408554e-06
-3.22190047781842e-05
-5.83771871439557e-06
-8.04397593007363e-06
-2.03044637155831e-05
-1.0237585969125e-05
-1.5832989958854e-05
-3.60000597344351e-05
-1.64378391388691e-05
-3.76687302230888e-05
-7.94884216621413e-07
-2.57751924214301e-05
-1.16560374386838e-05
-2.09868451553912e-05
-3.58281787694329e-05
-2.09518325531558e-05
-2.01125625953714e-05
8.15471192995251e-07
-3.58345997366347e-05
-2.93034663282054e-05
-1.90131720132009e-05
-8.58261200449016e-06
-1.50916703415756e-05
-1.20270576953537e-05
-6.84057178591513e-06
-1.0793953222752e-05
1.68314261956368e-07
-3.3915958957156e-06
3.01239462413631e-06
-2.39776118934946e-05
-3.90481594643896e-05
-2.12687002663019e-05
-9.89017340106439e-06
-1.9465806359433e-05
-2.45621441871413e-05
-3.128903555135e-05
-2.2167252664001e-05
-1.06115199733006e-05
-2.83258650467688e-05
-2.92799665869381e-05
-2.32325893000475e-05
-2.46745426087959e-05
-1.23011142195363e-06
-1.64264981959099e-05
-3.05881520034291e-05
-6.16552420889915e-06
-3.10062844190275e-05
-2.25794905895849e-05
3.66971021758034e-06
-1.34475843570552e-05
-1.61076529376563e-05
-1.75921245496348e-05
-2.31597280461201e-05
-1.6084424014968e-05
-1.35886238763928e-05
-1.99060427338668e-05
-1.04216172708201e-05
-9.5248704679157e-06
-3.35727678394664e-05
-3.42517694535736e-05
-2.56664833238219e-05
-1.97553507891723e-05
-1.58005236126517e-05
-8.46616506323174e-07
-3.10760929815374e-05
-2.59219437372644e-05
-2.50876819229758e-05
-2.29306306427345e-05
-1.07278707118966e-05
-2.53119019991303e-05
-1.40300344102168e-05
-3.05303069202186e-05
-1.02759478926957e-05
2.00657398674416e-05
-1.39238238849407e-05
-3.09165925240971e-05
-3.60278110974745e-05
-2.13257895355248e-05
-6.52572678322314e-06
4.33108558884551e-06
-3.15025695129172e-05
-1.81524550511573e-05
-6.19455276034677e-06
-2.54798442044319e-06
-2.03588445742008e-05
-3.1433289053249e-05
-1.47759839194304e-05
-2.9223828962751e-05
-1.01382170382184e-05
-4.29643244967777e-05
-2.45925563639037e-05
-3.41250881158381e-05
-4.71444471653e-05
-2.417841961732e-05
-2.66247412721983e-05
2.11766043392744e-05
-3.02848812676919e-05
-2.50262125047505e-05
-9.18662199365806e-06
-1.24955382320308e-05
-2.16397207789057e-05
-9.49266571407702e-06
-2.31182759335486e-05
-8.68224631002947e-06
-1.75682518819976e-05
-6.42758042421589e-06
-3.90223095763706e-06
-1.89328591144285e-05
-6.46579206871787e-06
-2.89632083030635e-05
-1.13701937553574e-05
-2.78874282362953e-05
-3.55482053856746e-05
-2.36115426885618e-05
-4.67534410349481e-05
-1.19148851877965e-05
-2.12786989385922e-05
-1.36211092492726e-05
-2.798364572289e-05
-4.98547035888566e-06
8.35102698457263e-07
-2.56712319199289e-05
-4.91161499232173e-05
-2.12459200149399e-05
-1.83791529491285e-05
-7.12743029451121e-07
-2.22792027959721e-05
-1.81763850514285e-05
-4.07477647627781e-05
-2.2809424558645e-05
-7.32704592392067e-06
-1.08191957514269e-05
-2.68649686037325e-06
-1.16784791157341e-05
-3.10139788190952e-05
-2.2468876932822e-05
-1.88136245313786e-05
3.66640143829884e-06
-2.83923772567824e-05
-1.10041084934622e-05
-3.26182868199874e-05
-2.4384448604018e-05
-1.90002960667498e-05
-1.39378785021408e-05
-2.11609020177411e-05
-2.81554804257646e-05
-1.51705793390993e-05
-1.05712340504093e-05
-1.5034335748883e-05
1.35097803112312e-06
-1.7247460665236e-05
-2.18140713646289e-05
-6.45867751071308e-06
-2.56150406820257e-05
-1.88831589203998e-05
-2.36239862524296e-05
5.16774921609594e-07
-1.48872945839709e-05
-2.755141844402e-05
-2.31512793506161e-05
-2.02167555593487e-05
-2.67606578970177e-05
-3.41131992209395e-05
-8.20943981632723e-06
5.50682260775115e-06
-2.22258663644722e-05
-2.61681589584441e-05
-7.1791898209695e-06
-3.02798387639616e-05
-4.06990191679179e-05
-2.85252511470168e-05
-5.74689012199952e-05
-7.3051312528395e-06
-4.59382966105583e-05
4.04734767207028e-06
-2.33880892151897e-05
-4.52594842439626e-06
-1.08163103997035e-05
-1.54122893128439e-05
3.50939700626644e-06
-2.3411118692289e-05
-1.19877049695735e-05
-2.58843512890132e-05
-4.19024176010676e-06
-4.30000526283338e-06
-1.03639944631781e-05
-1.55589669387727e-05
-2.95523467159197e-05
-2.51561023555434e-05
-1.62005577090982e-05
-2.86384695338538e-05
-2.67239332825239e-05
-3.92800435115714e-05
-1.77334355081401e-05
-1.36383745272724e-05
-3.99702810580467e-05
-1.88069851883928e-05
-1.144213125096e-05
-2.35805734708924e-06
-3.95051912472305e-05
-8.46799049908085e-06
-2.21743061339385e-05
-1.68139950212742e-05
-1.70792922847077e-05
-1.09674536479523e-05
-1.52714603478962e-05
-2.91790330686895e-05
-1.77321108962483e-05
-1.86638254851129e-05
-2.08112742263173e-05
-1.49499482607083e-05
-1.67168296255432e-05
-3.82015000594764e-05
-3.41110419372557e-05
-6.88754964544522e-06
-1.83810599316351e-05
-2.62795604447287e-05
-1.92660228545345e-05
-1.0406230024883e-05
-2.49762009901916e-06
-1.46999287949764e-05
-2.87110992233686e-05
-8.69104554100845e-08
-5.48110452664775e-06
-2.90799145998667e-05
5.98618296214292e-06
-5.54055610937046e-06
-2.51939307048508e-05
-1.50852347864692e-05
-8.3117797111085e-07
-2.51865794534398e-05
-1.49220835508539e-05
-2.20310627374273e-05
-1.46491340299201e-05
-1.26813465198036e-05
-3.74858410511406e-05
-3.79293299606058e-06
-2.70111560767771e-06
-3.23107337000407e-05
-2.82636255233136e-05
-4.91192076482411e-05
-1.01020296173809e-05
-3.82957056610972e-05
-1.69161073504122e-05
-1.57486970860011e-05
-3.29110058618696e-05
-1.59899093537634e-05
3.07531724826099e-06
-1.78541995657024e-05
-3.52835766323802e-05
-1.44028511317487e-05
-1.73806029043073e-05
-1.63909937921351e-05
-9.74025084616371e-06
-2.85552765666819e-05
-1.50455085644135e-05
-2.79085038515334e-05
-9.44233563424954e-06
-5.21271309222408e-06
-2.16435796101686e-05
-3.18262258638474e-05
-4.21559946969326e-06
-2.59420497842912e-05
-1.77044908520718e-05
1.34107300257316e-06
-3.11617066886502e-05
-1.70765597454535e-05
-1.99503674488891e-05
-1.15368896164151e-05
-2.07509022477566e-05
-4.35324166470196e-05
-2.04853682551004e-05
-1.35981982934817e-05
-2.58777436176064e-05
3.57286619283219e-06
-2.53398323818371e-05
-2.14994751032704e-05
-2.83905050028062e-06
-3.07296940927941e-05
1.45802595073073e-05
-3.68009381879925e-05
5.96502086840534e-06
-5.24492494307907e-06
1.17171100553179e-05
-1.11666457665941e-05
-1.62129830324314e-05
-5.55109920615616e-06
-1.62654550354972e-05
-1.71774581011805e-05
-2.1062976212341e-05
-1.47637807399657e-05
-1.4633385264832e-05
-2.42472679868296e-05
-3.54337271799615e-06
-3.51022142506938e-05
-1.98970714814993e-05
-3.24200182479216e-05
-2.2734452783337e-05
-1.58099350143686e-05
-8.39467834121428e-06
-1.4779651200065e-05
-1.87867634205825e-05
-1.76024775922943e-05
-1.13130845846951e-05
-2.20924052944744e-05
-2.58252840750353e-05
-1.40961596231044e-05
-1.74297120823237e-05
-2.8177177295836e-05
-1.19079469407257e-05
-3.43988245902093e-05
-2.320359377301e-05
-2.20041393013546e-06
-1.70916396728941e-05
-1.83268265522432e-05
-2.47593291814129e-05
-4.06446648772185e-05
-1.21768571435076e-06
-2.8600239797369e-05
-2.07729960864172e-05
-2.42141353941467e-05
-2.53875877594999e-05
-3.81344475049669e-05
-3.63810137875565e-05
-2.57864636442312e-05
-9.99742201283093e-06
-9.6976010836321e-06
-6.59994834671387e-06
-2.07509848839315e-05
-2.22789208699347e-05
-1.61325937112679e-05
-2.66902456371494e-05
-3.32141599257145e-05
-2.01524753430787e-05
-2.3751941034608e-05
-2.15507975649692e-05
-3.05854581461037e-05
-3.22595315969187e-05
-1.60377097454168e-05
-2.08589019557752e-05
-1.10396232431307e-06
-1.52498065457436e-05
-4.00832381579457e-06
-2.10344834414986e-05
-3.44576217860673e-06
-2.08079776723672e-05
-2.3741263021852e-05
-1.38997085885988e-05
-3.6800037595016e-05
7.4739276103023e-07
-3.22258330158332e-05
-1.1398661222528e-05
-3.32705746002953e-05
-2.38909661366413e-05
-1.16830710394619e-05
-3.26795106052894e-05
-1.57416029589873e-05
-2.26310248188521e-05
-1.82911331088973e-05
-5.65484306627639e-06
-2.31953721685982e-05
-2.16526726300922e-05
-2.2934442092045e-05
-1.06223466043898e-05
-1.58623162061792e-05
-1.953414321355e-05
-3.53407056670592e-05
-5.69964287581281e-06
-2.79408126578551e-05
2.81379581384634e-06
-5.36170419152649e-07
-3.62117253418685e-05
-1.73689485459757e-05
-3.86896773390579e-05
-1.70802299261705e-05
-1.52036010906967e-05
-1.35330822666197e-05
-1.55824820847851e-05
-1.07654655892659e-05
-1.59406301395756e-05
-2.79986641380845e-05
-3.67320108066977e-05
-2.27972034322672e-05
-1.30866084634562e-05
-1.32779869251533e-05
-3.62341418453624e-05
-2.93543286054197e-05
-2.26845132777405e-05
-1.98127754368431e-05
-2.68266851439218e-05
-1.78357262440297e-05
-1.51621058579861e-05
8.3581597265598e-06
-8.14824174829166e-06
-1.72205652925312e-05
-6.0783596604386e-06
-1.24868236394829e-05
-2.98095331894737e-05
-3.25557595100307e-05
-3.84448738578086e-06
-1.74624591455201e-05
-2.42395796629457e-05
-3.60887453533004e-05
-1.55670606730375e-05
-3.0407115561274e-05
-2.1551444437766e-05
-9.7381354137276e-06
-1.25520940989319e-05
-2.53212866518016e-05
-3.02348786929197e-05
-1.82814077686396e-05
-2.4847790948484e-05
-1.87024659896484e-05
-1.82087027253169e-05
-8.83369420643742e-06
-1.9766600368933e-05
-1.17755521911115e-05
-2.86035312411019e-05
-2.52496816452344e-05
-1.94526767901848e-05
-2.5966153921651e-05
-8.32091594002427e-06
-1.42520226322892e-05
-1.93939517255146e-05
-1.63712836951866e-05
-2.40718536464021e-05
-2.3716579943369e-05
-3.9264241052707e-05
-3.20560717277067e-05
-5.2594556488065e-06
-2.72851353014976e-05
-1.13716383577455e-05
-2.04812407482126e-05
-3.10059577425609e-05
-4.17557135188912e-05
-3.26005748103437e-05
-4.0134240920786e-05
-4.12137031503706e-05
2.68613096752966e-06
-9.08467312922395e-06
-3.22247870887231e-05
-2.45553960314402e-05
-4.26433633266255e-06
-1.32914814113661e-05
-3.67574585153774e-05
-1.09114805580385e-05
-2.84272176095597e-05
-2.55256110679824e-05
-2.56499085491605e-05
-1.81589422441638e-05
-1.25111891822473e-05
-7.44910280628926e-06
1.41871565271596e-07
-1.70073191832639e-05
-1.73694993706779e-05
-5.08813229911398e-06
-8.12414240788447e-06
-3.71615369869944e-05
-3.10182634422705e-05
-3.80637821079168e-05
-5.10318471056611e-05
-3.04659744155885e-05
-2.01374964841729e-05
-2.49540835890068e-05
-7.78245336459678e-06
-4.74349140910663e-06
-4.94255116049833e-05
-2.52736577845434e-06
-2.53195277602569e-05
-1.5273262778779e-05
-3.90412629107835e-05
1.83371817972335e-06
-2.33446170881459e-05
-2.90393577324218e-05
-2.87267326084691e-05
-6.42881536476875e-06
-2.18726902489917e-05
-7.08559773503394e-06
-1.61400596591271e-05
-1.5592406764596e-05
-1.58059254418112e-05
-1.40987405339646e-05
-2.58277079279378e-05
-1.83244215058042e-05
-1.18011643547392e-05
-4.1250414161608e-05
-3.64795200839977e-05
-3.19263742739241e-05
-4.57160066929924e-05
-2.54259440882334e-05
-3.56366132611173e-05
-2.37107721916552e-05
-9.72457534163851e-06
-5.29239713933407e-06
-3.51731602483383e-05
-3.84602419328033e-06
-7.1662797695127e-07
-1.71701190434524e-05
-8.76144577099235e-06
-1.01081588199348e-05
-2.78605204814535e-05
-1.40835559481492e-05
1.71551108617754e-06
-1.18773999822679e-05
-9.45643690746997e-06
-2.04187379618272e-05
-1.11261584755362e-05
-9.28309836867778e-06
-2.33522696711015e-05
-2.20805300317575e-05
-3.20394215690268e-05
-1.97776476078958e-05
-2.70483628087523e-05
-2.33221271596514e-05
5.34690504769459e-06
1.04510348917057e-06
-1.84879928189226e-05
-3.6934636690963e-05
-3.41365029053287e-05
-4.14284842352118e-05
-2.84438759580535e-05
-6.37069624192489e-05
-3.45259663595889e-05
-2.94380735646192e-05
-5.49949299873855e-06
-1.06797833183523e-05
-1.68707850596168e-05
-4.70507718560041e-05
-2.11699647674948e-05
-9.20716650593267e-06
-4.13215533837397e-06
-2.07876005186555e-05
-1.4354669383191e-05
-3.5130308818751e-05
-1.47024341033646e-05
-4.09300816611088e-05
-1.69014346687737e-05
-9.44279929536319e-06
-1.54947729751262e-06
-2.68031783132659e-05
-4.64262764862724e-06
-2.21472074057633e-05
-3.35616658689724e-05
-2.51269439160731e-05
-3.39458011549945e-05
-1.72347672230713e-06
7.13625335085447e-07
-3.68456669079369e-05
-1.21427603740281e-05
-1.68137713497923e-05
-2.0928813016346e-05
-2.38854644595365e-05
-3.03763040023009e-05
-2.78465748364925e-05
-2.03511608341585e-05
-4.81304738989401e-05
-1.78621681248378e-06
-2.10238706597754e-06
-1.03287177958495e-05
-1.30805788683481e-05
-2.36827214470303e-05
-1.87803255929607e-05
-2.33285372270595e-05
-2.21987860337548e-05
-2.98092913482495e-05
-3.31849947724015e-06
-3.95002241852205e-05
-3.65854870346144e-05
-3.30354977192323e-05
-2.09662403299863e-05
-1.08695196747842e-05
-1.73647235679141e-05
-1.32950378587537e-05
-2.42131392115205e-05
-2.18770024949196e-05
-1.64823015140885e-05
-3.00330968143586e-05
-1.83409922961961e-05
-1.69942141976288e-05
-3.07682724168459e-05
-2.02554882877556e-05
-4.39090968155435e-06
-2.70312096109007e-05
-2.7570244049491e-05
-9.35471108271935e-06
-3.40947333773919e-05
-1.35124804429091e-05
-4.44742385434178e-05
-6.80439189477131e-06
-1.22187970712597e-05
-1.47851494044926e-05
-1.83537959389951e-05
-2.22456917449605e-05
-2.6941309502957e-05
-6.19037182772727e-06
6.76317424206192e-06
-2.12257816860048e-05
-1.41885045029955e-05
-2.55329836652454e-05
-3.74643106531316e-05
-1.74280068689238e-05
-3.67179768712496e-05
-2.67801483361271e-05
-2.43115441574422e-05
-1.16349927031039e-05
-2.28116003102734e-05
-2.84205465233138e-05
-1.32221381538193e-05
-1.2632288453783e-05
-9.62001588572117e-08
-1.65169360428577e-05
-2.29189780322389e-05
-3.53895618559165e-05
-1.38961265922061e-06
-1.47436372272306e-05
-1.90693907372268e-05
-2.69445481601237e-05
-3.55840870294858e-05
-1.04440395533317e-05
-2.73825571424839e-05
-6.91869981882025e-06
-4.63789341922885e-08
7.35732420276686e-06
-5.31857290605934e-06
-1.84205290417073e-05
-5.43458858503626e-05
-9.61017004135712e-06
-2.92600838333673e-07
-1.85796647082455e-05
-2.46264964529239e-05
-9.11698693452109e-06
-2.66261764506512e-05
-1.18900112083043e-05
-5.16350220977905e-06
-5.42434907046128e-06
-1.65441041983064e-05
-3.3786251957745e-05
-2.09329166634114e-05
-9.4624947385436e-06
-1.58760009616426e-05
-2.71367282781458e-05
-2.79930313492951e-06
-1.06133414035846e-05
-1.47372746476575e-05
-2.64597529200818e-05
-9.06090223816507e-07
-7.44430610485015e-06
-2.27701773740889e-05
-2.52742657798126e-05
-3.04574766142341e-05
9.57079943170096e-07
-3.20101498025149e-05
-2.7336081034215e-05
-4.6273894594168e-05
-1.6576437292349e-05
-1.36129632851955e-05
-1.81124310043983e-05
-1.64241537317051e-05
-3.16341805439332e-05
-1.20977240802042e-05
-2.06564251871384e-05
-2.70651400480709e-05
-4.59084223351575e-05
-1.97359802795457e-06
-3.50651123736016e-05
-1.27358809361293e-05
-3.77400634222607e-05
-1.62538656691031e-05
-1.56210839643833e-05
-3.38022530229338e-05
-3.13882267869263e-05
-2.64598493148046e-05
-2.61593367112154e-05
-1.92960667509971e-05
-2.93271912413941e-05
-2.90643444291151e-05
-6.69479886495662e-06
4.16688450382634e-06
-8.56869253864681e-06
-2.19470923140669e-05
-2.58813647186939e-05
-9.35581035881785e-06
-3.44818117348506e-05
-1.53606506450995e-05
-1.27945841156323e-05
-2.55082060264271e-05
-1.60177928524873e-05
-2.08468831756751e-06
-1.88712290971725e-05
-2.33195806670984e-05
-1.16150856950321e-06
-2.36081160691504e-05
-1.77701344542657e-05
-2.70379974041184e-05
-2.40805140512537e-05
6.36751303177876e-06
-9.96950003875879e-06
-2.03839268339538e-05
-1.12685616340586e-05
-1.27078156625552e-05
-2.15508802789621e-05
-9.4221571446134e-06
-1.39333977042601e-05
-1.34378853333803e-05
-3.30412966494717e-05
-1.834866597796e-05
-3.23082004819762e-05
-1.13658610470996e-05
-1.76289389020481e-05
-2.61265863531534e-05
-2.39964653783339e-05
-3.95331639176432e-05
-2.49051471064985e-05
-5.90533225350663e-06
-1.94783725673543e-05
-1.69722632388452e-05
-2.21358278926338e-05
-3.80775420988482e-05
-1.59363475228695e-05
-5.95209298441893e-06
-1.05378216408392e-05
-1.21965650542202e-05
-1.85601658316931e-05
-2.09665870974178e-05
1.30768027090321e-08
-3.59986527395347e-05
-2.06522281422222e-05
-2.19565520242976e-05
-2.50943650899012e-05
-2.66382220897147e-05
-1.84270494538937e-05
-3.29237679583863e-05
-2.08189376086543e-05
-1.25244111452475e-05
1.42458102820488e-05
-1.93069196974528e-05
-2.66697538329383e-05
-1.54868391864446e-05
-2.44922963404497e-05
-2.37396472172985e-05
-1.36305505873058e-05
-1.75727691710664e-05
-2.71428059188881e-05
-1.03991910558014e-05
-3.32204699562651e-06
-3.63276232041179e-05
-2.35728771103221e-06
-2.17108521929526e-05
-1.03461359440993e-05
-1.51410884873213e-05
-3.3927729757224e-05
-2.91377074999376e-05
-1.47289551875094e-05
-5.5553669003945e-05
-4.72816400278837e-06
-3.03421655323706e-05
-1.69302303523408e-05
-6.63992542260783e-06
1.05783974266252e-05
-1.88362912791374e-05
-1.01892331413512e-05
-4.00907024568323e-05
-3.49738042046286e-06
-2.73848609125444e-05
-2.71644088349536e-05
-3.73565119499891e-05
-1.58130283045525e-05
-5.42954765051653e-07
-3.68847635654015e-05
-2.98155455863223e-05
-2.90329495890117e-05
-1.6687738881685e-05
-2.49494289010977e-05
-1.86184089121493e-05
-1.19244371377185e-05
-2.51423843914113e-05
-1.44985456168632e-05
-1.17658593050065e-05
-1.08691840716014e-05
-2.31038650018554e-05
-1.70369672574846e-05
-2.42272551671524e-05
-9.34254290620152e-06
-1.06417455628141e-05
-1.85404806520594e-05
-7.65643023462087e-06
-4.3248778471203e-05
-2.57234480282031e-05
-7.3379072706041e-06
-7.74890642392286e-06
-2.1808604096646e-05
-2.65097337928287e-05
-1.90888515506657e-05
3.13326092920832e-06
-1.07880456403792e-05
-2.25474509476382e-05
-3.7669374781663e-05
-2.495306356651e-05
-1.77090090440422e-05
-2.55826818767888e-05
-4.43625053838814e-05
-7.93290019689597e-07
-3.52540755617544e-06
-1.5683548869081e-05
-1.53606269740703e-05
-2.82666311812895e-05
-3.57074174735348e-06
1.30020192986147e-06
-2.69402467728043e-05
-2.49687738897855e-05
-3.41927810521832e-05
-1.97667985618542e-05
-3.50833144933908e-05
-2.2114762972358e-05
-1.39199470195446e-05
-8.02852235490246e-06
-3.16685681603226e-05
-5.42347133006381e-05
-3.96191677599713e-05
-5.07553626462026e-05
-7.16586964310291e-07
-7.67775292802989e-06
-1.70420777311404e-05
-1.49624503935071e-05
-1.66296409568607e-05
-2.4904635483168e-05
-1.59839250574066e-05
-2.59949104732213e-05
-2.86508816591067e-06
-1.54503807603144e-05
-8.10925611434524e-06
-2.426033854092e-05
-3.54621745910056e-05
-2.25124120774172e-05
-2.95109545784578e-05
-2.65659802956555e-05
-3.53976257494582e-05
-3.77931615751071e-05
-2.93201226373635e-07
-2.48987157584524e-05
-2.94142990304762e-05
-1.01571836327127e-05
-1.85512407109076e-05
-3.35685938454806e-05
-3.82752327567572e-05
-1.44633883193527e-05
-1.15012168464415e-05
-2.55379329125058e-05
-2.25294991971826e-05
-1.40057988082949e-05
-2.99391749863105e-05
-1.19763032379459e-05
-1.22427274768872e-05
-1.72661380714481e-05
-2.06434284979369e-05
-2.05778006323526e-05
-3.19084829653257e-05
-5.94014639488779e-06
-1.65326124441578e-05
1.17506415428585e-05
-2.48260192448231e-05
-2.65130395962157e-05
-2.40856783134176e-05
-2.67840601750979e-05
-2.08063166978319e-05
-9.12028905189238e-06
-1.41900130163754e-05
-2.74255711666875e-05
4.43793631734586e-06
-3.03320588914992e-05
-3.42079003400762e-05
-6.40362315340989e-06
-2.30578271967972e-05
-1.60374585524124e-05
