# Supplementary material for: Research on computational propagation and identification of mine microseismic signals based on deep learning
Source: PLoS One. 2025 Oct 22;20(10):e0334641. doi: 10.1371/journal.pone.0334641 (PMC12543183; doi:10.1371/journal.pone.0334641)
Supplement: S1 Data — (ZIP) [file pone.0334641.s001.zip › 000100500000962.xlsx_0.txt_24.txt.txt]

-2.4262131090163e-05
-6.55247073207563e-06
-3.11872373032644e-05
-2.87903816539887e-05
-2.2696503649705e-05
-1.57418125222113e-05
-8.74038890850151e-06
-1.67272281920054e-05
-4.52231692452414e-05
-1.34277141983337e-05
-9.0951346391252e-06
-4.03480926656182e-05
-2.17322905086307e-05
-3.06726794518859e-05
-2.15065364715159e-05
-2.01586753184485e-05
-2.55271334125815e-05
-3.177777460939e-05
-1.00301607427664e-05
-2.36806328809323e-05
-3.96328511047057e-05
-4.13219650879907e-05
1.36073333004036e-05
-2.05174875135488e-05
-1.62592736484756e-05
-1.26922365343105e-05
-2.16220741971977e-05
-3.16051850864293e-05
-5.51474547941326e-06
-1.93643816173806e-05
-2.93612795574514e-05
-2.67274980759683e-05
-2.09374671298114e-05
-2.52389233826746e-05
-7.69508426900993e-06
-2.42434440168946e-05
-5.4146114871335e-06
-3.41040629559379e-05
-2.49861243955534e-05
-1.53603786198064e-05
-2.3913124524511e-05
-1.06151481808877e-05
-1.80544279697373e-05
-1.46986221222944e-05
-2.32885721924081e-05
-2.22805260004357e-05
-3.51839660011565e-05
-2.45346065849272e-05
-2.75990285154666e-05
-2.54232607984565e-05
-2.28691045140546e-06
-3.05443116921929e-05
-2.23847537204203e-05
-2.18297270363069e-05
-3.36344286649711e-05
-1.69276725698431e-05
-2.1567189521469e-05
-1.69439590689218e-05
-1.61001417041007e-05
-1.7551178963894e-05
-2.70948885257274e-05
-2.25425701351649e-05
-7.51515785790091e-06
-2.26536025868986e-05
-1.84895365755903e-05
-4.27702555315153e-06
-2.104950921779e-05
-5.09112216808039e-06
-2.94728136244503e-05
-1.81362550957461e-05
-9.91652675531365e-06
-1.13984459040069e-06
-1.14899574471045e-05
-3.8919259844832e-05
-1.92329670267425e-05
-1.20495769876437e-05
-4.39973292789166e-06
-1.14755846610752e-05
-1.10263920762846e-05
-2.92703902690637e-05
-4.86731159482362e-05
-1.95359379163386e-05
-2.37044970420074e-05
-1.96344071157074e-05
-3.63901371946303e-05
-4.18469669523129e-05
-9.78555690279322e-06
-1.01938868376362e-05
1.02500085899762e-05
-3.25209850781692e-05
-1.25725730143827e-05
-3.04246662100309e-05
-2.90537265723605e-05
-2.07190341816735e-05
-4.85761646324389e-05
9.95224665751441e-07
-3.48771990636749e-06
-1.50388568945137e-06
-1.20178162798417e-05
-1.40672005816755e-05
-1.53406163134295e-05
6.30101368347878e-07
-1.38526127185994e-05
-3.27296826014556e-05
-1.1011163557469e-05
-3.41964668434338e-05
-1.80993089010959e-05
-3.87497635304381e-05
-2.44662579147161e-05
-2.96757735359047e-06
-1.58354932024875e-05
-1.56967439470495e-05
-8.91926654624524e-06
-5.91178763447788e-06
-1.41390385007242e-05
1.59019717887535e-05
-1.6063281018378e-05
-4.3546064271899e-05
-5.07502532950611e-06
-2.4877373505407e-05
-1.98201998126078e-05
-1.26142689669741e-05
-4.46886638459688e-05
-6.09418027424232e-06
3.34360430821165e-06
-1.84041725595436e-05
-1.19533180092095e-05
-3.07593925255242e-05
-6.35331277969012e-07
-1.62325871325482e-05
-1.03643303873886e-05
-1.03701367563045e-05
-2.89307164688247e-05
-3.50018027529398e-05
-1.65630821377267e-05
-2.65487082439027e-05
-3.84585550569446e-05
-2.1293424400631e-05
-1.93321568076711e-05
-1.06184704170407e-05
-1.98871638046464e-05
-2.14288547658874e-05
-1.55581631263783e-05
-1.87880790174628e-05
-2.16729137310148e-05
-1.10564321719727e-05
-4.27500709627591e-05
-1.41684886158919e-06
-2.60676094312284e-05
-1.58847047249333e-05
-2.60326697643145e-05
-2.87524884777514e-05
-7.39743946096902e-06
-3.57016813207183e-05
-3.30229946840195e-05
-2.86998731889003e-05
-2.39605258714075e-05
-2.20452706826548e-05
-2.30609666429214e-05
-3.31184329201503e-05
-2.47278448981251e-05
-6.71555135207333e-06
-9.87704328052906e-06
-2.23884682054349e-05
-2.21877085209775e-05
-4.62639951509148e-05
-1.71654099442264e-05
-2.55519553908361e-05
5.19929225335122e-06
-2.73038455512349e-05
-3.33669909770654e-05
-2.97447337254826e-05
-2.13435040052847e-05
-7.50454036877778e-07
-2.61610799303373e-05
-1.00095870169949e-05
-2.97431087733642e-05
-3.82611001840181e-05
-1.91647407250461e-05
3.08400171538533e-06
-1.98623855162914e-06
-2.41076958831323e-05
1.90194077470028e-06
-1.32274189675126e-05
-2.93259135604349e-05
-2.24378209725102e-05
-4.59216105875892e-06
9.68485650518754e-06
4.71459326975554e-06
-2.83878483522332e-06
-1.97666957528292e-05
3.75413437703934e-06
-2.75855857276785e-05
-2.93757489417205e-05
-4.01314694678224e-05
-1.57583752004577e-05
-3.30562256674477e-05
-8.73863462756526e-06
-1.18472844644762e-05
-5.44921393593609e-05
-3.62212059847123e-05
-4.2460103473005e-05
-1.39212981608707e-05
-3.28304395250999e-05
-1.00540566328164e-05
-1.91637723108059e-05
-2.33059703712201e-05
-2.00172896691359e-05
-2.66473846753355e-05
-7.62653742404897e-06
-1.83332962185158e-05
-6.96669205433117e-06
-1.70002473991935e-05
-2.1059653433741e-05
-2.88094605239374e-05
-4.06312727994963e-05
-3.05147442566157e-05
-2.48197160256152e-05
8.12937868565205e-06
-2.00607796353377e-05
-2.27778528599391e-05
-3.44424689458944e-05
-1.31372646579645e-05
-2.80626102419158e-05
-1.69675674874982e-05
-1.09478069915211e-05
-2.06750478451563e-05
-4.19778599507576e-05
-1.25268540758652e-05
-2.79033034687925e-05
-9.46205953780316e-06
-1.30517561093049e-05
-2.92394442501512e-05
-3.0961940605865e-05
-1.77693483581648e-05
-2.08514459358242e-05
-1.50067199974317e-05
-1.19580735803433e-05
-2.91601883931547e-05
-3.53306356423416e-05
-1.82645394907848e-05
-2.04867274147541e-05
-2.85275595163556e-05
-3.18145369330808e-05
-3.53927988150963e-05
2.41566889567456e-06
9.3406090087719e-06
-1.94793728279124e-05
-3.8833824433132e-05
-1.61113307213665e-05
-2.59365804742503e-05
-6.84632593866958e-06
-1.78820323293627e-05
-2.40233387705127e-05
-7.91915480977884e-06
-2.57430218461725e-06
-1.20804394104314e-05
-1.42951626103519e-06
-2.23786281712264e-05
-2.14080173525335e-05
-2.52751575807129e-05
-4.23739900104113e-05
-3.52583054910619e-05
-6.76362796421199e-06
-2.17405248822385e-05
1.22989477067056e-06
-3.63614447711311e-05
-3.06345553759884e-05
-3.48099227118313e-05
-8.87370236331184e-06
-3.29563940471629e-05
-2.91609587242921e-05
-2.79147264448486e-05
-3.66564344912484e-05
-3.33127520479304e-05
-1.46904462808622e-06
-3.28485489577417e-05
-1.59527361283237e-06
-2.78435386908161e-05
-1.63535551878744e-05
-6.70328930243669e-06
-2.21107760528746e-05
-2.40936826231867e-05
-2.97105796717183e-05
-3.47485273008363e-05
-2.40860581186745e-05
-1.52051321986121e-05
-2.83426599583017e-05
-3.06064048197081e-05
-1.1736388862474e-05
-3.04149386095979e-05
-3.28452943211099e-05
-3.39622737319196e-05
-2.70927977254339e-05
-1.28942918217267e-05
-2.14829382884774e-05
-2.37286794155728e-05
-1.47612478299747e-05
-2.91020104357072e-06
-2.69022891537629e-05
-2.82311306739471e-05
-4.20454255238827e-05
-4.41805072002336e-05
-9.27470801206461e-06
-1.79088912813186e-05
-2.93582585567829e-05
-2.81351623368726e-05
-2.08585447490993e-06
-4.92592541630197e-05
-1.81294089371253e-05
-1.27206214493303e-05
-1.59774876677904e-05
-1.976634299909e-05
-2.02339944537187e-05
-1.11560937464476e-05
-2.71393806604464e-06
-3.39746966915705e-05
-1.5088629596464e-05
-2.14911787101658e-05
-2.77725621626341e-05
-3.67947067065925e-05
-3.61964705917611e-05
-5.81522099050018e-06
-1.34560145364912e-05
-4.77325429348441e-05
-1.22915526946477e-05
-3.42354575320537e-06
-1.98841230405122e-05
-2.53935922895621e-05
-3.83366392130541e-05
-2.85483908406064e-05
-2.01737419479884e-05
-8.82098093250836e-06
-1.9738498741677e-05
-5.19336372106224e-05
-2.18598110622403e-05
-8.23163150894175e-06
-3.18942503671573e-05
-1.69087020499815e-05
-3.04917687632004e-05
-3.37325408803258e-05
-2.93566288437516e-05
-1.60979890495987e-05
-1.0217920033553e-05
-2.35481902584342e-05
-2.9838727313641e-05
-1.9228434112334e-05
-1.44636167369667e-05
-2.16777851372766e-05
-3.54813823005206e-05
-8.83042691209127e-06
-1.32698020566796e-05
1.94504423217368e-06
-2.091365363045e-05
-2.39794779784998e-05
-1.96158066141027e-06
1.23176458552728e-05
-1.52038984201285e-05
-4.08913975007764e-05
-1.80707024342138e-05
-3.04840022737235e-05
-2.11583396512829e-05
-2.09829885172292e-05
-2.91256661195538e-05
-1.63930247979907e-05
-2.53782326582774e-05
-3.33135784812924e-05
-1.94739333005225e-05
-2.35291160086929e-05
-3.60196986422862e-05
-1.18610442157068e-06
-2.047353066081e-05
-2.3770017674761e-05
-1.67734688036185e-05
-1.17302381627666e-05
-3.6706237052829e-05
-2.88996080977425e-05
-1.31385961635127e-05
-1.65053387831432e-05
-1.63732767392448e-05
-8.36862035104119e-06
-1.2235716768046e-05
-2.0937990693122e-05
-2.6927716590984e-05
-3.0498739342557e-05
-1.65296219338109e-05
-4.9306011925512e-05
-2.37097138067034e-05
-1.77022690513042e-05
-1.28712519588827e-05
-1.41651089292958e-05
-1.98347589075824e-05
-2.7916554342552e-05
-4.56953859130885e-05
-2.17279394621682e-05
-2.81182624812761e-05
-2.33258915825645e-05
-3.35437751919109e-05
-3.86026380697974e-05
4.80799503212121e-07
-4.13828911660917e-05
-1.7234202152209e-05
-2.53568783473167e-05
-3.52427595185234e-05
-6.97829153271684e-06
-2.61747671963812e-05
-1.60455123593171e-05
-2.85775962155609e-05
-2.20250680557339e-05
-1.88133016343534e-05
-2.85959166727142e-05
-1.85640629894272e-05
-1.46897625233219e-05
-3.00102748930329e-05
-2.64746440176978e-05
-1.57471040092104e-05
1.61437756464733e-06
-2.56199289779371e-05
-3.9237820536416e-05
-3.83795035356261e-05
-2.64733680889994e-06
-3.52588764907472e-05
-4.7690781278694e-06
-1.52100668073206e-05
-1.95562789440923e-05
-2.17355181947673e-05
-5.5673323895926e-06
-1.89437816917055e-05
-3.56474833784065e-05
-1.44350412737421e-05
-2.73416510513921e-05
-3.9216487226618e-05
-1.6032051575314e-06
-1.65428259125517e-05
-1.32145550500322e-05
-2.69119803110615e-05
-3.40972134800707e-05
-1.49898481633938e-05
-4.55481100977662e-06
-1.92090331534247e-05
-2.18277061644663e-05
-2.28643057620229e-05
-3.18218780902367e-05
-1.65638614921592e-05
-7.55477731375005e-06
-1.48132957434058e-05
-3.276462074437e-05
-3.16793765337075e-05
-7.52876485174576e-06
-3.70597196945491e-05
-1.29832482915325e-05
-7.25751847083521e-06
-3.13581125784997e-05
-2.70935295804487e-05
-4.0065567748122e-05
-6.32528240954426e-05
2.74358158521786e-06
-8.23650725558851e-06
-3.47414274601555e-05
-2.14953533652452e-05
-2.18319852992654e-05
-1.54982563561371e-05
-2.25704956453874e-05
-2.47961981522528e-05
-1.57910337980856e-05
-1.03292599493742e-05
-4.29792682562359e-05
-1.07308769421502e-05
-1.79803481646009e-05
-1.59228624720686e-05
-1.54226001407968e-05
-2.98662818647171e-05
-1.96165645669445e-05
-7.34436055003023e-06
-2.11419013745217e-05
-1.58240349002869e-05
-4.45235331558614e-05
-1.52474599327166e-05
2.0589079490171e-06
-2.29229736166658e-05
-1.51305894308555e-05
-3.14917745245568e-05
-3.58857650539319e-05
-2.17868462984753e-05
-2.71163595851548e-05
-2.48757459528219e-05
-2.26714282211797e-05
1.14786740626225e-06
-2.26904071740763e-05
-2.02723688837844e-05
-2.13150047847242e-05
-2.05878041920196e-05
-1.91969404162542e-05
-3.05786247876336e-05
-1.48153395161485e-05
-1.96108979014434e-05
-3.06422258855278e-05
-1.76736410649e-05
-2.24472638082392e-05
-1.93789336860509e-05
-1.76855334986992e-05
-2.05681006797626e-05
-3.16577066839411e-05
-2.45852599867123e-05
1.65256399734756e-06
-3.29441037375478e-05
-1.85730572788924e-05
-3.63839788095785e-05
-4.75202915880694e-06
-5.1785638621569e-06
-2.07735543896937e-05
-2.37596432605818e-05
-2.30994817400177e-05
-2.84817149001061e-05
-3.27055540164949e-05
-1.60515381015137e-05
-4.41122087313876e-06
-8.1961813092279e-06
-9.11169514285958e-06
-1.20918519168237e-05
-1.43257084778106e-05
-5.32752869841763e-06
-2.83049233868388e-05
-9.10491625475673e-06
-3.77429770524938e-05
-2.10879370958284e-05
-2.90984174196054e-05
-2.7761272136242e-05
-2.07167633435728e-05
-1.40072701581961e-05
-2.37640488778342e-06
-1.73240184510222e-05
-2.14133717087478e-05
-1.14726178917091e-05
-3.19000716790914e-05
-4.62468944492458e-06
-2.7542167437559e-05
-1.16924206789629e-05
-1.45161343691425e-05
-7.87573786438563e-06
-3.45131686485568e-05
-2.15361067444099e-05
-5.62930042872627e-06
-4.2224161034779e-05
-4.12195633593725e-05
-1.14882885973274e-05
3.27432369530726e-07
-3.14417890633196e-05
-2.28597570319834e-05
-1.46642279674491e-05
-1.60434314359839e-05
-2.58483328453786e-05
-1.99828413515528e-05
-2.92423519004886e-05
-1.68995487753014e-05
-1.81854076161295e-05
-3.94264870026992e-05
-2.7810360395576e-05
-2.73993823338962e-05
-1.90141716040256e-05
4.38332417295272e-06
-1.84776616800653e-05
-5.30378455582887e-05
-1.03820708341653e-05
-1.98029076378372e-05
-2.17213721031143e-05
-3.54129520671248e-05
-2.47344034493024e-05
-2.55895471130537e-05
-4.40865706180143e-05
-2.90298783872696e-05
1.40423543866731e-06
-2.15494029657765e-05
-2.62445028652472e-05
-2.28788796387119e-05
-2.93760487220785e-05
-1.00222528332533e-06
-3.09022869542402e-05
-1.40350363673864e-05
-1.95059360299865e-05
-4.59726345452209e-05
-2.81382092310871e-05
-3.79967780124781e-05
-2.32598377732296e-05
-1.86663217544688e-05
-2.82525296680339e-05
-1.27466952034276e-05
-3.93495812031728e-05
-1.84926427358593e-05
-3.81267326770871e-05
-2.63351189487969e-05
-3.50059770916087e-05
-3.29595797823983e-05
-3.19610971049927e-05
-1.2281053290784e-05
-1.34446367773058e-05
1.56370176886286e-05
-1.87305719728391e-05
-1.31210983681668e-05
-3.05232281981656e-05
-2.32290356477202e-05
-1.98113332429685e-05
-1.61256969441828e-05
-2.27124503178623e-05
-2.58197333009526e-05
-8.57200130838269e-06
-2.69187628950507e-05
-1.81403501483771e-05
-2.94747662151353e-05
-2.78187504596813e-05
-5.13295785815156e-07
-2.11361543042547e-05
-1.16630898734178e-05
-2.5355523602845e-05
-2.59353640971423e-05
-3.29473772435957e-05
-1.27647417826024e-05
-2.35566753511589e-05
-2.25488135065978e-05
-5.82611283860836e-06
-6.77353795372633e-06
-8.33414907076085e-06
1.14554366625756e-06
-1.60140260994159e-05
-1.85981766591726e-05
-9.08894585629178e-06
-1.41715684612782e-05
-1.02940706676245e-05
-2.31251738221807e-05
-1.29801206694419e-05
-1.9456751532039e-05
-3.27648052824437e-05
-1.69493626118854e-05
-2.36677787438101e-05
-3.42933001130557e-05
-3.3023823473961e-05
-1.69005180648127e-05
-6.85597142883875e-05
-2.94588371030124e-06
-2.85426438494598e-05
-2.23285681108269e-05
-3.62601398206841e-05
-3.77166014175054e-05
-2.6007587900896e-05
-1.37016067975525e-05
-2.15647421048152e-05
-9.09775271519015e-06
-3.66206160457871e-05
-2.8359941507296e-05
-1.77592177384989e-05
-1.78733024327039e-05
-4.37364474150022e-05
-8.67283583755422e-07
-1.42647169765557e-05
-1.02611018190537e-05
-6.15440541825011e-07
-1.63900555039268e-05
-2.63497123654006e-05
-3.45953427425119e-05
-2.39623596177526e-05
-1.91231688258386e-05
-1.98189574309193e-05
-2.13566750329059e-05
-2.97869961129517e-05
-1.19806136563904e-05
-1.49867326524644e-05
9.70930520442396e-06
-1.03098717992695e-05
-5.79982847081496e-06
-1.27629859336698e-05
4.99272166958921e-06
-2.12799338107891e-05
-1.0941576780029e-05
-2.00247318068629e-05
-2.51118716020729e-05
-1.39677236708239e-05
3.15012008297263e-06
-1.8619892365321e-05
-1.2925835002092e-05
-3.53767665659819e-05
-1.78922213219625e-05
-1.14469802586199e-05
-2.29400440344254e-05
-1.36924849889873e-05
-3.24292157600859e-05
2.00863283633549e-05
-1.31662964574147e-05
-4.33685640935478e-05
-1.20179102727638e-05
-4.33101820726477e-05
-1.709037584226e-05
7.25824660206826e-06
-2.75734513277222e-05
-2.20338971742427e-05
-1.43748471169669e-05
-1.60228519795808e-05
-1.02790655505229e-05
-2.04177911138994e-05
-1.50832622434102e-05
-3.7734549841415e-05
-2.86446723847875e-05
-2.17267061438953e-05
-2.49258495317895e-05
-1.90378397821738e-05
-9.96570612520025e-06
-1.95727035064268e-05
-2.66619741647588e-05
-1.6892959187731e-05
-2.98985816012793e-05
-1.51779837000938e-05
-1.98442761971301e-05
-2.2453782645343e-05
-2.3189842890681e-05
-3.51743990688813e-05
-8.08608807916413e-06
4.29660502978387e-06
-9.19674098677465e-06
-3.44871290766394e-05
-3.0362107996346e-05
-1.09581873545029e-05
-2.08831592176722e-06
-3.91791712704836e-05
-1.66787737581272e-05
-4.12147045434895e-05
-1.90311925808938e-05
-1.83556839708099e-05
-1.63764066419334e-05
-3.68814447394211e-05
-1.87346636552265e-05
-1.36834882074436e-05
-4.50892678465535e-05
-1.59249097870582e-05
-1.13663981142846e-05
-1.21706765813138e-05
-2.59662100919714e-05
-7.73154490420861e-06
-1.23624610216628e-05
-5.59005826032938e-05
-4.22418957702242e-05
-1.17069403771797e-05
-1.11187999389607e-05
-2.34933954167858e-05
-2.85298376610812e-05
4.56148504201367e-06
-2.37323958051194e-05
-1.64119146654208e-05
-1.92956578852102e-05
-8.70244423698311e-06
-1.4303460539036e-05
-1.03953505361478e-05
-2.02882626715277e-05
-2.47215178083783e-05
-2.06041246186283e-06
-2.40776504288862e-05
-2.31820239667282e-05
-1.13112819037681e-05
-1.03622662635673e-06
-1.78534446749994e-05
-3.4310213378045e-05
-2.60075964834791e-05
-1.42438890066943e-05
-6.67266994575648e-06
-3.35926518200483e-05
-2.23224241662111e-05
-2.21477828315007e-05
-3.78913099389433e-05
-1.16423374180379e-05
-1.68452494737918e-05
-1.79244204601056e-05
-8.83472909991658e-06
-1.24531702870276e-05
-1.37552778205917e-05
-5.70084590659399e-06
-2.36748624126881e-05
-1.8507267822048e-05
-2.06381153831077e-05
-2.70115345404748e-05
-1.18310584036219e-05
-1.35583387081956e-05
-2.62779200406607e-05
-1.97631975528128e-05
-1.22817927612782e-05
-2.92391327256214e-05
-6.17011393177005e-06
-5.2191236142615e-05
-2.02006050313941e-05
-4.98680555975943e-05
-1.44927764873665e-05
-6.42018341407686e-06
-2.56720660987134e-05
-2.88761111311477e-05
-5.21900979084786e-05
-3.59214227572843e-05
-1.39900194446124e-05
-2.92580927960856e-06
-2.66689711840158e-05
-3.0513402312524e-05
-3.07579451624983e-05
-2.60880856182322e-05
3.72487497357709e-06
-3.53711437621855e-05
-2.72833559915389e-05
-1.56234943978077e-05
7.9905841706651e-07
1.0008482895242e-06
-1.60073188953864e-05
-1.96080387874071e-05
-2.17564156547993e-05
-3.71843688865657e-06
-1.09415493681497e-05
-1.18085493690214e-05
-1.04269394280063e-05
-1.34514099803134e-05
-3.08330250942522e-05
-1.69931326299632e-05
-2.64590019486514e-05
-1.67195171539219e-05
-1.217577725538e-05
-4.39300117152504e-05
-2.80316241593181e-05
-8.90698317404976e-06
-1.37961424418457e-05
-2.47181210598776e-05
-1.91092176716296e-05
-7.8181927140654e-06
-1.13546474923026e-05
-2.53781109548613e-05
-4.11370508465529e-05
-3.30051984154174e-05
-8.11040264214821e-06
-2.74737742822602e-05
-1.36821891979488e-05
-2.19344412907997e-05
3.23310237085788e-06
-2.30118901442955e-05
-1.74799559494979e-05
-3.10155931767792e-05
-3.3364581505852e-05
-1.59551449419001e-05
-2.04588582732134e-05
-7.89631780111777e-06
-1.4716246142376e-05
-2.17036198991804e-05
-3.65324903789147e-06
-4.22704833023311e-06
-2.2222604510312e-05
-1.21754446101806e-05
-1.92789046534107e-05
-2.3402518599251e-05
-5.80588454880993e-06
2.49361960437922e-06
-2.84822348578727e-06
-2.88910584930927e-06
-1.54557770322186e-05
-3.77066298269483e-05
-1.79221274138131e-05
-2.20179465516822e-05
-3.18405529249379e-06
-2.26652111490191e-05
-2.98640637118048e-05
-1.8461978957495e-05
-2.83392518226138e-05
-2.75436196603458e-05
-2.89518896268919e-05
-7.81439873536244e-06
-2.29241185332823e-05
-9.9967005275936e-06
-1.53702751368753e-05
-2.12541852231812e-05
-2.83602311989857e-05
-1.61923862684985e-05
-3.84429773460351e-05
-2.76803723926808e-05
-2.28334139083947e-05
-1.29022398830984e-05
-5.39057717235775e-05
-1.15399607301467e-05
-2.2587704882847e-05
-1.99658638720028e-05
-7.71797679133646e-07
-3.06939189374668e-05
-2.04337493614585e-06
-3.77611457285476e-05
-4.35533827153607e-05
-1.08156635445928e-05
-8.8194932161617e-07
-2.51608850607428e-05
-2.50307108558146e-05
-2.46770758006958e-05
-1.80930544150435e-05
-4.60928227212292e-05
-1.08568557577636e-05
-2.24434150530729e-05
-1.3840371580615e-05
-1.8545049042832e-05
-3.18995279323581e-05
-2.1194178722778e-05
-1.14472806407198e-05
-1.75094819819381e-05
-1.57131235045241e-05
-8.01355254312008e-06
2.85399342146272e-06
-9.0477961546445e-06
7.99269072612655e-06
-3.22750489639367e-05
-1.3387838415655e-05
-1.93649182642749e-05
-2.89872680051961e-05
-1.66653262102964e-05
-6.55849141140447e-06
-7.33650762789384e-06
-6.03570573914496e-06
-1.60637234645883e-05
-2.14757659387844e-05
-1.48533047836227e-05
-3.71458191221577e-05
-1.73022367723988e-05
-2.41567280997633e-05
-4.60763519302405e-05
-3.77925499132388e-05
-6.03445466993354e-06
-4.38594653701264e-05
-1.51910222927435e-05
2.32946867831899e-05
-1.13255147669858e-05
-2.03529492132865e-06
-2.08219132588915e-05
-2.78037679096502e-05
-2.19361387375767e-05
-2.83655010576882e-05
-2.80909166561744e-05
-3.37673465878253e-05
-6.61604037503454e-06
-1.27648125602537e-05
4.90718112770217e-06
-1.63348046124783e-06
-2.87826870603811e-06
-4.39762943598203e-05
-3.08124147412914e-05
-3.81810296995746e-05
-3.28524989700342e-05
-2.80225675662007e-05
-3.78647806247684e-05
-2.12795901974482e-05
-2.16353566651544e-05
-4.16530315791446e-05
-3.57759152378391e-05
-7.88377783177512e-06
-2.32989826533618e-05
-7.93607823783912e-06
-6.62345055301905e-06
-2.39589801423433e-05
4.11077059164461e-06
-4.2223116934463e-05
-1.07505469924115e-05
-3.84166464664762e-05
-2.0615553701499e-05
-3.49367150311257e-05
-1.7113646589024e-05
-3.289694781192e-05
-1.0572001816573e-05
-2.57784347672862e-05
-2.63521275559859e-05
-2.93787840724067e-05
-1.56102668888947e-05
-1.280612181668e-05
-3.03414868014209e-05
-1.80255216831452e-05
-1.56550173951689e-05
-2.10936225353923e-05
-1.30265447290996e-05
-3.00431829460724e-05
-1.38218410921911e-05
-2.567540432383e-05
-2.28644105542171e-05
-1.15556192369664e-05
-2.25254573133679e-05
-1.77437006784332e-05
-1.86912319794115e-05
-1.41606010119721e-05
-2.50385610066051e-05
-3.09176865217346e-05
-7.68255973185754e-06
-1.55672235250886e-05
-3.93157148637721e-05
-2.36680492752293e-05
-1.93053281756093e-05
-3.23626350836998e-06
-2.30972555298665e-05
-2.71963749835347e-05
-5.68931033342564e-06
-2.71461478878671e-05
-2.12309907271098e-05
-2.18280843410855e-05
-1.042253137067e-05
-4.60005219555518e-06
-2.42401193466964e-05
-1.36407980495173e-05
-7.18660461233939e-06
-3.36467523814244e-05
-2.32697660593869e-05
-1.73461130317583e-05
-2.35963452929157e-05
-1.91579427332905e-05
-7.66705946430673e-06
-4.64442596195368e-06
-1.09234957833881e-05
-1.1904040979514e-05
-1.00502775640371e-05
-1.13876638512888e-05
-1.17962478637215e-05
-4.33636219543221e-05
-2.3361742368484e-05
-2.82961456783129e-05
-7.08851533245442e-06
-1.96965950822675e-05
-2.73192654800291e-06
-2.14386158490387e-05
-2.15009882763027e-05
-3.77472877316451e-05
-1.03469324775241e-05
8.08488960903071e-06
-3.14368122868244e-05
-2.47607408461979e-05
-2.22889167781458e-05
-2.31083661572414e-05
-2.62018967296468e-05
-7.98746602293311e-06
-1.73172172590815e-05
-1.66080521317301e-05
-9.2686706490472e-06
-1.24758921828297e-05
-2.36883853037211e-05
-2.29372076569531e-05
-3.05519020641856e-05
-3.68178633212361e-05
-2.87240614251573e-05
-3.44880269581349e-05
-2.5197393120494e-05
-3.95548079746185e-05
-1.87708085787781e-05
-2.56867074989073e-05
-4.45593815963074e-06
-2.72869801504943e-05
-1.61768005955756e-05
-1.01543824627331e-05
-2.66233893667522e-05
-2.806831763817e-05
-3.76756873949323e-05
-1.76512802351165e-05
-1.40788356096914e-05
-1.86279662508315e-05
-9.42368139505654e-06
3.4145577612197e-06
-4.38215605143423e-05
-2.85043654318588e-05
-1.43841514453938e-05
-1.33547539987452e-05
-2.49972265216998e-05
-1.84905013575444e-05
-3.66891907567749e-06
-2.58195844019348e-05
-2.43695554657079e-05
-1.45574683307322e-06
-4.07280676536637e-05
-1.31607158599304e-05
-2.78501814095087e-05
-3.77776136109483e-05
-6.99532075635312e-06
-3.05432921494919e-06
-2.75745815315724e-05
-1.61906881936622e-05
-3.84883151917567e-05
-1.46946547227844e-05
-1.6944075248044e-05
-9.0183994567877e-06
-3.2154303953776e-05
4.15169446652759e-07
-8.53281689242621e-06
-2.609130696399e-05
-1.2335303712736e-05
2.60448735234784e-06
-7.60212034109451e-06
1.54584143722244e-06
-1.86024048020728e-05
-1.66969150782586e-05
-1.53082025955625e-05
-1.29206677483822e-05
-8.11577352294317e-06
-3.1501173054493e-05
-2.98935438937715e-05
-3.75232598250549e-05
-1.00162037484481e-05
-1.99241319377529e-05
-1.09271391716997e-05
-1.86625177442178e-05
-6.12890212877072e-06
-5.22899495275805e-06
-1.5583503947151e-05
-1.04352575351437e-05
-1.37658294061591e-05
-1.68925813869852e-05
-1.56498661378163e-05
-2.45195034550451e-05
-2.29464561286756e-05
-2.73102300912328e-05
4.23342876023259e-06
-1.85800724610018e-05
-3.60878699516476e-05
-2.11535656690164e-05
-1.80555115897437e-05
8.47133087771551e-07
-2.89345194466226e-05
-3.88298289960767e-05
-1.5910001369398e-05
-2.7970242886951e-05
-6.1045466083777e-06
-2.24889824877351e-05
-5.03735052711091e-05
-2.56593037642784e-05
7.55036145222353e-06
-4.39136363819064e-07
-3.42886678736206e-05
-4.1796355919934e-05
-2.60688803776757e-05
-2.8328970468437e-05
-2.70292688716959e-05
-2.39744541416097e-05
-3.12597902000945e-05
-1.37146771429413e-05
-1.17797680563342e-06
-1.02593901913741e-05
-2.62208425462284e-05
-2.3684261113003e-05
-5.88830460229301e-06
-2.95435069294972e-05
-2.41928848463275e-05
-3.00411884922336e-05
-2.4881051299301e-05
-2.53162185504434e-05
-2.67700904983645e-05
-3.58965217380679e-05
-1.69146844439401e-05
-3.48720089014727e-05
-1.99372457047709e-05
-5.54764589884288e-06
-4.43405309821803e-07
-2.66288734601784e-05
-2.56651156449563e-05
-2.61615472107142e-05
-1.91445240570363e-05
-2.02556830781948e-05
-1.45510359822279e-05
5.25827298023111e-06
-4.34428760764477e-06
-8.27949347327193e-06
-2.62221213931794e-05
-2.92577634027137e-05
-1.15351965392012e-05
-2.07183790724891e-05
-2.58239907657525e-05
-2.95692673539762e-05
-2.18952313975327e-05
-2.50054996074277e-05
-2.90039322035452e-05
-1.21694870853237e-05
-2.51210083413575e-05
-2.59468870305134e-05
-2.83101187964276e-05
-3.54280868519257e-05
-1.73844081912451e-05
-7.26802401438924e-06
-2.18068582144749e-05
-1.90091539855324e-05
-2.12090695574778e-05
-2.13954784823312e-05
-1.20000458324678e-05
-3.49132745276107e-05
-2.21559019701253e-05
-2.85547954402756e-05
-1.42993532372862e-05
-1.7844516944331e-05
-2.27593296127148e-05
-3.31877072994696e-05
-2.00254747210662e-05
-1.95543033810904e-05
-1.34715624512872e-05
-7.39541448999582e-06
-3.14146171231251e-05
-3.11726528610153e-05
-3.70932422099713e-05
-3.1672151779371e-05
-4.03012887213042e-05
-2.94108030830244e-05
-4.00184230072766e-05
-2.39020657418377e-05
-4.53625026206127e-06
-2.28992872921041e-05
-2.68119939328343e-05
-1.5363171109406e-05
-3.00782929725827e-05
-2.59864982386575e-05
-2.24296445107367e-05
-2.15195228608091e-05
-2.60621976176926e-05
-3.24187251430386e-05
-4.47115769045184e-05
-1.64000013943687e-05
-1.77216892998575e-05
-2.95315575698551e-05
-3.529357289381e-05
-3.60969339379182e-05
-2.27954742737337e-05
-2.46727913610007e-05
-2.96110161634e-05
-7.92767612815067e-06
-2.89207218831192e-05
-1.25091720908451e-05
-5.67540412590646e-06
-4.98740422917329e-06
-1.30237853103227e-05
3.36527747874656e-08
-9.6531454081908e-06
-3.89342893687282e-05
-4.16125102739245e-06
5.20242230356811e-06
-2.60504081200342e-05
-1.8419529790646e-05
-2.65092844385679e-05
-7.34052987435631e-06
-2.7518863084139e-05
-4.80222463290052e-05
-2.47734645740651e-05
-2.56961546534658e-05
-7.3971246055932e-06
-1.31790844056388e-05
-2.51892844184242e-05
-2.19578170627335e-05
-4.87572210703112e-05
-1.84702393266199e-05
-5.88601279744136e-06
-2.72671248278124e-05
-2.8082363287679e-05
2.73801194992128e-07
-1.8569620826882e-05
-2.60093568291161e-05
-3.73581202548206e-05
-2.7900510361672e-05
-1.43137629098788e-05
-1.00740155962805e-05
-2.6766992997754e-05
-2.4694711242101e-05
-3.1887965356005e-05
7.94068128294699e-06
4.35080055714205e-06
-1.73908898721321e-05
-4.52560649014222e-05
-1.37178633102285e-05
-3.01139046874883e-05
-2.75038430811471e-05
-2.5600964874706e-05
-1.76140758966752e-05
3.27254302348133e-07
-1.25126900153696e-05
-3.42968112200585e-05
-2.82673128818224e-05
-1.74042390927686e-05
-3.73136391939557e-05
-2.35812597047726e-05
-2.62557235640718e-05
-1.63500719591693e-05
-2.00840482360794e-05
-1.74606522609518e-05
-2.3890719202214e-05
-1.91837443564209e-05
-1.749604473509e-05
-3.08128505577919e-05
-1.12770060595167e-05
-2.66629108724509e-05
-1.60940213962239e-05
-3.48550069945159e-05
-3.47012596188802e-05
-1.82474247734541e-05
-1.40942386369624e-05
-1.85750285627861e-05
-7.66970172186141e-06
-3.60369973062563e-05
-1.46182948356698e-05
-1.66515853979582e-05
-4.32438609314655e-05
-2.8080955669051e-05
-8.84643406304251e-06
-3.96892246674123e-05
-2.59631279660248e-06
-2.19799437834852e-05
-2.31469292171767e-05
-1.05030563035998e-05
-1.31309633697889e-05
-1.86748445721323e-05
8.5773911482093e-07
-2.10965405978723e-05
-3.20558998041957e-06
-2.3596588272025e-05
-3.6226786326614e-05
-4.76149790983929e-06
-1.92244996273729e-05
-9.04297177794373e-07
-5.34797877087238e-06
-2.21427604540455e-05
-2.2994637889603e-05
-2.0564886886664e-05
-1.93758808145127e-05
-8.10083860742735e-06
-4.21933463757186e-05
7.90324261671086e-06
-7.22581450577976e-06
-3.73589020088886e-07
9.90700320475538e-06
-3.82319071997448e-05
-2.20176266706542e-05
-1.07620900648276e-05
-4.10464119786597e-05
-4.44796593733343e-06
-1.92504461489468e-05
-1.93611580481702e-05
-1.1614143274427e-05
-3.18232554837929e-05
-1.52094432997143e-05
-6.08172362866533e-06
-7.45038589948489e-06
-2.05939900808419e-05
-3.18158527946676e-05
-2.6940406385492e-05
-2.67955559483841e-05
-1.67814823483313e-05
-2.49869975295737e-05
-4.35297817574899e-05
-2.654187193111e-05
-2.32356273770374e-05
-3.27816675712464e-05
-4.07634512985506e-05
-5.41768172303306e-05
-2.33424348427282e-05
-9.6738248101024e-06
-2.22529219935943e-05
-4.69744943497193e-05
-3.14862653468737e-05
-2.87195525593352e-05
-3.26846969181147e-05
-2.75109629442623e-05
-2.24639364358233e-05
-2.78853669876804e-05
-2.68020724495759e-05
-2.26693975776336e-05
-2.5900005053858e-05
-3.64771158706038e-05
-2.21113475959621e-05
-1.9326366617891e-05
-1.60540252928395e-05
-1.51715595292543e-05
-2.60608972725688e-05
-1.01152187347406e-05
-3.58609818963724e-05
-2.32490010930549e-05
-3.13864811935618e-05
-1.95970370481392e-05
-1.50735412908603e-05
-2.23267003458529e-05
1.93099644291115e-06
-1.43248161893762e-05
8.67899634061688e-07
-2.50595347296985e-05
-2.33254731616124e-05
-9.86927387676364e-06
-1.32442217559942e-06
-3.28577976462176e-05
-2.97244470357873e-05
-3.01224554077169e-05
-4.15368149669329e-05
-2.1747483756409e-05
-4.9905195487374e-06
4.63776338430734e-06
-8.25378698671993e-06
-2.58789498355255e-05
-4.038548257239e-05
-4.81227258887791e-06
-1.1055705542832e-05
-1.58283126735299e-05
-2.65455448867526e-05
-2.19858981271632e-05
-2.88949450852218e-05
-1.57904136112754e-05
-1.7059421772255e-05
-2.89686567938958e-05
-1.12540132572255e-05
-2.97638113708669e-05
-8.18190854805018e-06
4.88386956511744e-06
-2.74869290653813e-05
-6.52308812063756e-06
-2.25298922637742e-05
-1.08975392244175e-05
-3.2465204245974e-05
-2.3846118494561e-06
-1.92741767998165e-05
-1.63780238586019e-05
-1.70589853181452e-05
-4.55367974234977e-05
-3.20065033071031e-05
-3.15995201130251e-05
-9.47105284014832e-06
-3.10690626265599e-06
-2.99175491759692e-05
-1.93116518441071e-05
-2.80798618385756e-05
-2.09897729478424e-05
-3.12249561643685e-05
4.95146928160156e-06
-2.41077795288736e-06
-1.57676044035924e-05
-1.20742250278538e-05
-3.31162307020786e-06
-1.50734647137658e-05
-3.8311228118071e-06
-2.83094395206889e-05
-2.87176209316164e-06
-2.95194677887965e-05
-2.90209849425127e-05
-3.34394577875679e-05
-5.70317288006602e-05
-1.02755812782981e-05
-1.66566454497782e-05
-2.24078667853484e-05
-4.03744382160801e-05
-2.12386839792079e-05
-2.03048563468023e-05
-1.73673798665102e-05
-1.23079286971103e-05
-4.28897390057795e-05
-2.14564112819663e-05
-1.4005757067714e-05
-7.23282156875599e-06
-1.73766086973625e-05
-3.09080074712772e-05
-1.68334379865621e-05
-1.93914603062072e-05
-2.76400346328587e-05
-1.45155106189992e-05
-4.76239117296051e-05
-1.11522967840453e-05
-1.57533574896132e-06
-2.20487975007379e-05
-2.55010525634959e-05
-9.99528921841562e-06
-1.82444598720827e-05
-1.68939234244954e-05
-3.98189346793873e-06
-5.67968448977618e-06
-3.40436189012953e-05
-1.15345715359926e-05
-2.16972664288024e-05
-1.84473322842196e-05
-2.99678941800139e-05
-2.34960988223922e-05
1.83828418307036e-06
-2.05979041294668e-05
-9.54783539037372e-06
-4.01978763799954e-05
-3.25187415586476e-05
-5.47769359440351e-06
-6.76297120721043e-06
2.42733517931963e-06
-6.02165011564094e-07
-2.12552603703386e-05
-1.87025864686726e-05
-7.28621432412189e-06
6.06311201809671e-06
-1.76965570559276e-05
-4.95521412398375e-07
1.4703670245379e-05
-3.70237489036203e-05
-2.25293247365644e-05
-1.38804252749053e-05
-8.17381222057463e-06
-1.7937230505073e-05
-1.73332550895163e-05
-1.24339374197858e-05
-3.40452438193773e-05
-2.14582599761554e-05
-3.42856557180518e-05
1.35822300439842e-06
-2.84358412975227e-05
-7.7912942925109e-06
-1.65216078885418e-05
-3.30525191179013e-05
-6.57886232290862e-06
-2.13941595397863e-05
-5.13655424745601e-06
5.22238480459225e-06
-2.74268832111196e-05
-1.35648343134762e-05
-5.56738097686343e-06
3.10287721217144e-07
1.30800813343411e-05
-7.32673745166706e-06
-3.08202470168493e-05
-1.74235379186983e-05
-2.37406563476579e-05
-2.19688113639426e-05
-2.14589151723927e-05
-2.0879974504343e-05
-1.41248386989902e-05
-2.20073343752127e-05
-3.58989217631567e-05
-2.39689744422421e-05
-2.39474270848738e-05
1.58688734247811e-06
-3.34112090601195e-05
-3.0047390889368e-05
-2.75592357628826e-05
-2.59533533260835e-05
-1.1704809259481e-05
-1.20344490835053e-05
-3.97271223543248e-05
-1.48556695655121e-05
-9.17864128793963e-08
-2.02745819873988e-05
-2.81568016980223e-05
-3.3842852949013e-05
-1.58338665581639e-05
-3.81109604496924e-05
-2.30194539342375e-05
-1.78805987680762e-05
-3.44753643167068e-06
-1.01955614691294e-06
-2.2757586863102e-05
-6.92651818478532e-06
-2.03000384614765e-05
-3.01491163094377e-05
-4.6684573539958e-06
-2.65655406067082e-05
-1.26222806862095e-05
-1.4716786188047e-05
-3.11236079878324e-05
-1.07739054177195e-05
-2.42605054919951e-05
-3.78800997375139e-05
-3.71252473615854e-06
-8.70897796993881e-06
-2.91471771400969e-05
-2.92988113595371e-05
-1.68824735442537e-06
-1.37586829604551e-05
3.14179285975491e-06
-2.09380438090564e-05
-2.93164398820535e-05
-2.70027780878742e-05
-2.99060483790298e-05
-3.05601828003022e-05
-2.88959239280542e-05
-1.42573224400605e-05
-2.41349461503594e-05
-8.95350087120761e-06
-2.73944475384126e-05
-2.38978222137782e-05
-7.85733078505198e-06
5.22712591237684e-06
-8.63773039493184e-06
-2.00130671306944e-05
-2.17430065800426e-05
-2.0751543246773e-05
-1.24541325225198e-05
-2.81404147580276e-05
3.05406168910283e-06
-2.43888352834733e-05
-3.58719591381824e-05
-1.21993737343673e-05
-1.49141487235821e-06
-1.29744418553317e-05
-1.93083752422965e-06
-3.86161150760422e-05
-1.54314386889103e-05
-3.79173629548255e-05
3.51839644215418e-06
-1.88265398879158e-05
-9.84941722007015e-06
-4.27490846947168e-05
-3.03432500190096e-05
-2.38724384757861e-05
-2.61760309796262e-05
-2.01534588113525e-05
-3.84599381243296e-05
-4.27521922655134e-06
-1.75104986331493e-05
-2.56265937153003e-06
-3.12802040150632e-05
9.82388193306112e-06
4.90924494829062e-06
-9.19816927900754e-06
-2.06159353158283e-05
-2.95142993491687e-05
-8.40129307365841e-06
-7.58583411760163e-06
-1.19283528948713e-05
-2.83473121277488e-05
-5.80638602463533e-06
-2.67740945916544e-05
-1.78602258298891e-05
-2.99183693844329e-05
-2.9010392022947e-05
-3.83648650676815e-05
-2.68980892858993e-05
-2.82988115024067e-05
-4.10346057397079e-06
-3.05171635766042e-05
-3.10369861196793e-05
-1.37496383287796e-05
-2.92042629913897e-05
-1.59457215159622e-05
-3.857230993677e-05
-2.38218440531508e-05
-4.69273557650276e-05
-1.6919748043423e-05
-1.62772582439109e-05
-4.37146640381362e-05
-9.34341742947786e-06
9.78783835820449e-07
-1.43678195791221e-05
-2.47168997095812e-05
-1.76897379214569e-05
-6.27104367973194e-06
-2.08368420531839e-05
-1.55915632038127e-05
-2.05738668523128e-05
-2.35041307378405e-05
-3.81851594873566e-05
-1.20049105579902e-05
-3.34690957223433e-06
-7.23406601001227e-06
-2.80479013362308e-05
-2.32018856969906e-05
-1.78158992304347e-05
-1.1296091827584e-05
-1.16223843807739e-05
-1.00772612448891e-05
-3.17083967165526e-05
-1.191734465095e-05
-2.04024268300949e-05
-1.31522815225101e-05
-6.86465440424612e-06
-2.62712374960033e-05
-2.80289385892395e-05
-2.44358366803095e-05
1.21121006192081e-06
9.5768029160967e-06
-1.31297534896901e-05
-3.164725134016e-05
-3.82504653943657e-05
-4.56172460395971e-05
-2.0194955781082e-05
-3.86214304491527e-05
-2.29274246219443e-05
-4.75709856898893e-05
-2.02264512414575e-05
-1.35917901266031e-05
-3.56445448697721e-05
-1.66194433103512e-05
-2.90115179374147e-05
-3.02594785387397e-05
-2.79404958990268e-05
-3.86961465240995e-06
9.06013294773559e-06
-9.88879531596927e-06
-3.13397339064372e-05
-2.88048137511044e-05
-2.07646910431777e-05
-5.53377463485752e-06
-1.32295032994832e-05
-4.31260274912892e-05
-1.54328172148192e-05
-4.26878518916261e-05
-4.54303978768005e-05
-1.73815444299163e-05
-4.12875830061192e-05
-1.48391059650179e-05
-2.21404423980961e-06
-1.48474259202809e-06
-3.55880098652254e-05
-9.14568711302144e-07
-1.83958912210144e-05
-1.91023447789783e-05
-9.98510896974605e-06
-3.37639567051302e-05
-1.58126402013551e-05
-2.58931695941115e-05
-1.77068291755011e-05
-2.45169397371333e-05
-2.77746423660708e-05
-3.25650885727353e-06
-6.20987435823427e-06
-2.23280997255828e-05
-1.44707129136556e-05
-6.32749750941763e-06
-1.37762086152853e-05
-3.4736951201542e-05
-2.57578395094181e-05
-4.09928180745824e-05
-2.40090237218455e-05
6.50016642802726e-06
-2.47035563716922e-05
-5.6016716628503e-05
-7.34132452042777e-06
-1.44652898630961e-05
-8.46699190896103e-06
-2.95390782173357e-05
-2.6808699965072e-05
-1.39273402170277e-05
1.53819909242181e-06
-1.62584001019056e-05
-2.42249708959207e-05
-2.63285042607521e-05
-2.23440935740518e-05
-3.57508171433158e-06
-1.83118432165369e-05
-1.38693187063753e-05
-2.32115929426266e-05
-4.01505155096493e-06
-3.00765267480275e-05
-6.6282493735835e-06
-1.4137416261793e-05
-1.60325439206067e-05
-1.07634983632609e-05
-2.48674440194051e-05
-1.1778286969965e-05
-2.23572251160444e-05
-2.25563351086745e-05
-2.57006893925168e-05
-2.74237135812952e-05
-3.14378251052019e-05
-1.78981298357786e-05
-1.82090093604224e-05
-2.63809894770492e-05
-2.47022700127728e-05
-2.40508551837298e-05
-3.0574048643801e-05
-4.84024007462578e-05
-2.58629966707385e-05
-2.7704143786078e-05
-3.24056663416202e-05
-1.57066576832696e-05
-2.63889290867099e-05
-2.58118528129399e-05
-2.78378481008937e-06
-2.14980709325922e-05
-2.07531089649432e-05
-7.68276605496014e-06
1.89811285023606e-06
-3.71151727401679e-05
-2.87765662489023e-05
-1.36312708826016e-05
-3.48622098865511e-05
-4.6696046311165e-07
-2.98003762402974e-05
-1.6392736114065e-05
-1.62546183289266e-05
-3.27466566787034e-05
-3.53161747876482e-05
-3.133263316223e-05
-5.19591088785188e-06
-2.30970776431755e-05
-3.27876498975896e-05
-1.30084195853934e-05
-2.25879642512136e-05
-3.11866282589493e-05
-2.38091280847831e-05
-1.68388842587154e-05
-1.29930883351736e-05
-1.63357928687438e-05
-1.54363572660667e-05
-6.54054205544311e-06
-1.3481247184112e-05
-2.42299391624176e-05
-2.75985191423763e-05
-1.00735680381617e-05
-3.06396782906588e-05
-2.29497333998556e-05
-1.78480694403562e-05
-1.82321795308131e-05
-1.98092680242221e-05
-1.97166142987707e-07
-1.80019185026765e-05
-7.59292211396147e-06
-2.62502403887332e-05
-2.81139914030894e-05
-1.79603231303797e-05
-9.12949207701209e-06
-1.8582500706816e-05
-1.90554316104153e-05
-1.1390571306354e-05
-1.088229102745e-05
-1.10753327154186e-05
1.01573035127197e-06
-2.42622980895131e-05
-8.59952965820375e-06
-1.8562604225118e-05
-3.11674338796316e-05
-2.67943404936155e-05
-3.37839302619642e-05
-1.67921983682856e-06
-1.46518741057107e-05
-1.82227045897205e-05
-1.96899526382241e-05
-1.74244996455866e-05
-2.24042608886938e-05
-4.42954116164074e-05
-1.24802590895154e-05
-2.5602707767544e-06
-2.22634595374384e-05
-3.41085913838627e-05
3.17295641843209e-06
-3.42078525628036e-06
-1.7809030227802e-05
-1.73511103768328e-05
-1.40327543933539e-05
-1.9827082603374e-05
2.03274885525162e-05
-4.56031722153824e-05
-3.83966941163541e-05
-2.18244650188341e-05
-3.75889135001119e-06
-2.41606117149277e-05
-2.50640830688279e-05
-1.33085854447774e-05
-2.12992376050495e-05
-2.61346053056436e-05
-1.76991172874866e-05
-5.49009658446037e-06
-1.23761648271195e-05
-3.87261212192412e-05
-1.51626688256094e-05
-2.11554404290535e-05
-2.92165665440609e-05
-2.43472390515388e-05
-1.90243105008742e-05
-2.24311493110626e-05
-2.92396982212836e-06
-1.48886219148058e-05
-2.34494427966034e-05
-2.14211839732336e-05
1.5117443231539e-06
-2.01866071386809e-05
-2.83835182148983e-05
-2.75501493143968e-05
-2.18440001970461e-06
-2.3796397074293e-05
-9.65522734668533e-06
-1.07721373365137e-05
-4.19442887132278e-06
-6.36177862591538e-06
4.09421007711271e-06
-9.26328586682549e-06
-1.16292964026373e-05
-5.10627379217238e-06
-1.49819796392374e-05
-2.38028647048259e-05
1.24671686999222e-05
-1.41434873273074e-05
-1.76630161652385e-05
-6.05089997911765e-06
-9.38316973702292e-06
-1.67631110855924e-05
1.92636954842007e-06
-2.29440861113291e-05
-2.10508666013859e-05
-4.69848106445334e-06
-1.35453553804911e-05
-3.94018781870146e-05
-2.18708419794429e-05
-1.36597036321729e-05
-3.21290317197879e-05
-2.2834289684519e-05
-2.83264878651173e-05
-3.20812829509381e-05
-2.82033322467751e-05
-1.4824093446961e-05
5.47314475164325e-06
-1.12034899951753e-05
-2.05708650580823e-05
-2.91967122585008e-05
-2.21758538533676e-05
-7.72509223939598e-07
-4.19654394418869e-05
-2.31453058081218e-05
-1.44101822161369e-05
-1.0821783818866e-05
-1.56164260128469e-05
-4.24132872509752e-05
-1.4577259683395e-05
-1.22188139657674e-05
-2.44382675740072e-05
1.296637561289e-06
-3.04979344050891e-05
-2.55300059198707e-05
-3.57387927449705e-05
-2.20042824875932e-05
-3.94092199619417e-05
-4.88388251850612e-05
-2.25742078288155e-05
-1.21935220888317e-05
-1.52770785601116e-05
-2.6866840947523e-05
-2.65381192447175e-05
-1.80232869523323e-05
-2.19882647112344e-05
-2.4271598777083e-05
-3.07938681257939e-05
-2.85143241848364e-05
-2.57120936039907e-07
-2.29242734749713e-05
-2.20031219758439e-05
-1.08359119101676e-05
-4.48365025747604e-05
-2.778059406934e-05
1.00611576305758e-06
-2.5982519300236e-05
-7.4690225293825e-06
-2.18986840267281e-05
-2.60107498130532e-05
-2.13532743932524e-05
-1.10794529014496e-05
-1.2583352051557e-05
1.37635599855747e-05
-2.84571200631509e-05
4.84300404460226e-07
-2.76996875519934e-05
-3.92232754019637e-05
-2.69134307901249e-05
-3.77597665682293e-05
-3.7553516765925e-05
-3.46078070583221e-05
-2.72998040529408e-05
-7.1301468085457e-06
-2.20043149382892e-05
-1.33557923531648e-05
-1.5898011986624e-05
-3.18049640240216e-05
-1.53071153471494e-05
-2.56676870260516e-05
-2.52071139782829e-05
-9.21990518014281e-06
3.87566293142242e-06
-1.80581138733443e-05
-2.68201018118992e-05
-3.50387363767892e-05
-3.95282370789131e-05
-3.24524103425225e-06
-1.10564256692723e-05
-1.52297760061858e-05
-1.18470551025392e-05
-7.40198543860063e-07
-2.22034282663631e-05
-2.82805676517663e-05
6.84335533585314e-09
-2.70372311839772e-05
-1.45260300278451e-05
-2.17695426569468e-05
6.69480292437028e-06
-3.20742222802539e-05
-1.74282919048373e-05
-5.71395474265584e-06
-2.62809313333102e-05
-1.91556990900365e-05
-1.81967827133784e-05
-2.29792521214496e-05
-9.6543760620792e-06
-2.12081198771298e-06
-4.03400935944262e-05
-4.5555644530396e-05
-6.41113827648978e-06
-3.5992923793743e-05
-2.24740241692923e-05
-2.66025377521233e-05
-2.22386345241042e-05
-1.68781816325405e-05
-2.25325342853783e-05
-2.59426499537758e-05
-1.93727273239917e-05
8.17767079954642e-07
-3.1662428095954e-05
-2.20508820536947e-05
2.52950313476507e-06
-1.41556841146158e-06
-4.63128135431444e-05
-1.50387490754362e-05
-3.92666091565024e-05
-2.42509002966299e-05
-1.31514053991853e-05
-3.41378856646898e-05
-2.50464086795999e-05
-1.62856928372669e-05
-2.42440009775952e-05
-2.31637005786576e-05
-2.0041811531041e-05
-4.84944193829905e-05
-1.01535082717049e-05
-2.37469548560263e-05
-2.72319603452226e-05
-2.37608705223688e-05
-3.15600202646973e-05
-2.3865100088009e-05
-7.00909737402239e-06
-2.79106858287736e-05
-2.56538803507102e-05
-1.9455082649668e-05
-2.32151930891581e-05
-2.15719715087915e-05
-2.47057404348138e-05
-1.02223979874338e-05
-2.67273165384357e-05
-8.15673605565438e-06
-3.62591777572793e-05
-6.76766570146954e-06
-9.93930619687881e-06
2.88354565564443e-06
-1.02061311299976e-05
-2.52997254795884e-05
-3.01283043458183e-05
-3.25018991358978e-05
-4.94328645786033e-06
-4.36802193333379e-05
-2.73525644899186e-05
-3.70392258049372e-05
-1.82737372099437e-05
-3.04667175432341e-05
-4.00775169145206e-05
-4.40369460981788e-05
-4.50255277935746e-05
-3.25152615388146e-05
-7.17050816518899e-06
-2.52021979697129e-05
-2.75608400113799e-05
-1.04682344909754e-05
-2.12659759722692e-05
-3.66787733380169e-05
-2.8867549612088e-05
-2.53178548514692e-05
7.81448263504666e-07
-3.77503123707167e-06
-1.18902954284207e-05
-2.16093136294244e-05
-2.40656259929439e-05
-2.14016805384372e-05
-1.76652217308443e-05
1.04170554977816e-05
-1.0953939392605e-05
-7.85645595464173e-06
-1.77039174593647e-05
-3.3257006175913e-05
-2.17415426292055e-05
-2.92469300072144e-05
-3.51403119496103e-06
-2.35215505344451e-05
-2.09422706683274e-05
-3.57099319729763e-05
-4.14548939575331e-05
-2.02662218018098e-05
-1.0204162020567e-05
-2.22325901104373e-05
-1.74480348011591e-05
-2.07662191754267e-05
-4.20055265661981e-05
-1.95610382911931e-05
-8.62221405764846e-06
-1.41563286384651e-05
-1.83084223124126e-05
-1.38878444530473e-05
-1.78102045703334e-05
-2.1383094505236e-05
-3.67177995928808e-05
-1.23808002964745e-05
-5.83335820321572e-05
-1.52219843976184e-05
-2.17949350122241e-05
-2.54377667646954e-05
-2.92628372888963e-05
-1.14456767065489e-05
-6.94444647839748e-06
-3.31116260207582e-05
-2.79181547901455e-05
-2.02583357607507e-05
-3.06176169974031e-05
-1.84040299646399e-05
-4.09771415968791e-05
-2.39113096530098e-05
-3.42593917453112e-05
-4.05010037358535e-05
-1.57255313779412e-05
-2.42369281966981e-05
-7.27024959966924e-06
-4.76261047512329e-06
-2.74136733873944e-05
-4.37395844724372e-05
-2.01156076824556e-05
-2.11953970250142e-05
-1.76015536041509e-05
-1.13335774415768e-05
-1.8759942460057e-05
-2.16270152282756e-06
-3.20489055832597e-05
-1.77282750026958e-05
-8.04264399741298e-06
-1.51586566066585e-05
-3.66749606996539e-05
-3.58943003589847e-06
-3.19902578976403e-05
-4.37193003132646e-06
-1.49863418038157e-05
-2.88136146508798e-05
-3.74456660114383e-05
-4.18715953438425e-06
-2.10320374228471e-05
-3.3919143539093e-05
-3.3782543718621e-05
-6.04231705425076e-07
-1.22358256047502e-05
-1.54201775381476e-05
-4.25181084096319e-05
-3.75774811363713e-05
-1.99635313907407e-05
-1.03173594517341e-05
-2.17101418107306e-05
-2.92220622515469e-05
-1.42203330768671e-05
-8.61165472219232e-06
-9.88035114055068e-06
-2.33086802175545e-05
-1.27827384248176e-05
-1.69716308446486e-05
-1.57623284807174e-05
-2.59538412609916e-05
-2.05201402293284e-05
-4.33825059071973e-05
-1.346820503289e-05
-2.26271416966235e-05
-2.66808303734471e-05
-4.44081255987336e-06
-2.92590997535025e-05
-1.22037645038815e-05
-5.07918241647659e-06
-2.41831698744889e-05
-3.26678227024439e-05
-2.34303587746457e-05
-3.32986014482495e-05
-5.15726564265434e-06
-3.94226482189424e-06
-2.32223223525787e-05
-3.64879281677733e-07
-2.0594530120448e-05
-3.12388788065634e-05
-4.12969656483941e-05
-3.54021526338295e-05
-4.48332372984795e-05
-3.48676463627468e-05
-1.37248291938857e-05
-1.81486475688193e-05
-1.30433455412895e-05
3.49369074967018e-06
-1.57042521858212e-05
-1.24333758692055e-05
-4.16631554787677e-05
-2.47007599669774e-05
-1.90491562852602e-05
-1.75204733345945e-05
-1.50919658500422e-05
-6.10296660467126e-06
-1.78301239822916e-05
-8.14745232131405e-06
-1.51505923001256e-05
-2.1295871972095e-05
5.74672005727537e-06
-2.13334042545646e-05
-2.74309097284459e-05
-1.85988702931759e-05
-6.74780342608135e-06
-2.2039404369776e-05
-4.31383457646882e-06
-1.75596148785112e-05
-2.34464100432152e-05
-3.62780563909454e-05
-1.29779172156822e-05
-1.57904620555427e-05
-1.95515935432662e-05
-2.56038472410521e-05
-1.40252322311566e-05
-7.59741079227141e-06
-1.72932850710566e-05
-1.10227441286511e-05
-1.86311158955595e-05
-3.5594271791119e-05
-9.94209698799611e-06
-1.51684465177853e-05
-1.39167912428851e-05
-1.01648040466726e-06
-1.45343511116446e-05
-2.69121414823142e-05
-8.71099952732489e-06
-2.09589478521479e-05
-3.86397218832818e-05
-1.08586940679907e-05
-3.74598505297741e-05
-2.04932656684423e-05
-2.06975508753308e-05
-4.05931330742536e-05
-4.75511588534601e-05
-2.17402968070533e-05
-7.49506190884545e-06
-2.0038888093483e-05
-3.74154145420969e-05
-1.30629299740715e-05
-2.06587068233113e-05
-1.5498030244635e-05
-1.14254384571351e-05
-1.01935107098159e-05
-1.95412674315487e-05
-3.5352153883078e-07
-1.56262094006664e-05
-2.34836042848056e-05
-2.89820420481358e-05
-3.19109541565776e-05
-2.51536878154722e-05
-2.3353967928924e-05
-2.86945060988051e-05
-1.72347264437647e-05
-2.31315903062581e-05
-3.6532699100537e-05
-2.52220660588205e-05
-7.71341870707665e-06
-2.30743194837728e-05
-1.86287474511961e-05
-3.17152225490335e-05
-4.98508622981615e-05
-3.33732874349614e-05
-1.650349553359e-05
-1.56314094258481e-06
-2.49876406898145e-05
-1.80831580457642e-05
-3.18468657301941e-05
-1.31513442487402e-05
-1.33602165013653e-05
-3.38415822002879e-05
-2.83964926420257e-05
-1.60512508450979e-05
-3.43038853174913e-05
-1.77362430020961e-05
-2.17331023330479e-05
-3.04934695065391e-05
-1.1810732291616e-06
-2.4569425339977e-05
-3.46276152638843e-05
-2.084274775135e-05
-3.11383489327965e-05
-1.54804377514841e-05
-2.20338937657454e-05
-2.22364764129235e-05
-3.51778052031283e-05
-2.5623604615113e-05
-1.27738050824221e-05
-8.59500147625025e-06
-2.65966830246355e-05
-1.39199833438894e-05
-1.88186995742011e-05
-7.83107668869179e-06
-5.49995316149513e-06
-1.28348507706515e-05
-1.70042492020024e-05
-1.26898286141594e-05
-2.36489533134593e-05
-1.32404553789848e-05
-1.64361749255404e-05
-2.45655366010679e-05
-3.52534358384911e-05
-8.33365545722722e-06
-1.93321958603307e-05
-1.18528101027844e-05
-2.12423065728364e-05
-2.05048456673221e-05
5.93624170491806e-06
-2.9943631824567e-05
-2.99981189978138e-05
-5.89421619648857e-05
-8.0311630121892e-06
-2.60414502516186e-05
-2.89678649534972e-05
-1.44241422613698e-05
-2.20676241287895e-05
-8.76696751706275e-06
-3.52938946799098e-05
6.15773871824583e-07
-1.36258775694303e-05
-3.04737038525186e-05
-1.45477874753397e-06
-5.90903740676017e-07
-2.09193500433046e-05
-9.04638406655365e-06
-1.91083754309031e-05
9.22418467224921e-07
-4.43359135914109e-06
-3.20271202572147e-05
-1.14734153674475e-05
-2.47142870605155e-05
-1.06459250134588e-05
-2.06287155957547e-05
-2.38784109548599e-05
-3.74522845938274e-05
-1.94440225548039e-05
-7.47642792720342e-06
-2.98824374043867e-05
-1.0136206992328e-05
-2.10823903782553e-05
-4.20436013212338e-05
-2.20982913363282e-05
-3.63787386633115e-05
-8.39847291388949e-06
-2.04897713966915e-05
-2.0730330134005e-05
-3.77922707593089e-06
-2.58033529031494e-05
-1.79926540351056e-05
-2.82022446332954e-05
-1.50831852120734e-05
-1.56727950101452e-06
-2.64831794294897e-05
-3.28766747635354e-05
-2.90922492336095e-05
-1.45013651982801e-05
-2.45707095133714e-05
7.55222232778642e-06
-3.70217701624815e-05
-1.63988243433699e-05
-4.18562046838724e-05
-1.91861042960322e-05
-2.30195505401085e-05
-1.98403497488975e-05
-1.47121741591136e-05
-1.67716928179742e-05
-1.29234690001584e-05
-1.31617712393696e-05
-1.62220163409159e-05
-1.82725885958784e-05
-1.77249500416281e-05
-3.9649886883213e-05
-3.39896247474528e-05
-2.5652999524428e-05
-1.5829915600414e-05
1.63462232143692e-06
-2.38544165147402e-05
-8.22470212804722e-06
-5.25058085193132e-06
-1.18365732983027e-05
-2.6718168058343e-05
-2.48423637037052e-05
7.61658592708764e-06
-1.90017485911885e-05
-3.02167132268003e-05
2.92475461224974e-06
-2.76781904784826e-05
-3.07763596883692e-05
-1.95183832412094e-05
-3.26341161973353e-05
-2.97197013917721e-05
-2.58089114606228e-05
-2.65185300846084e-05
-1.36555192643866e-05
-4.65060816356623e-07
-3.82393928675843e-05
-2.41583849131208e-05
-1.80327270750614e-05
-1.93855509253024e-05
-2.30390717755114e-05
-1.09674752145978e-05
-7.08691512345543e-06
-2.37706926764921e-05
-2.76995752723965e-05
-3.33123436653662e-05
-1.85156110229956e-05
-3.16383522134069e-05
-6.88524872914736e-06
-2.37678297492509e-05
-1.57613285181491e-05
-1.95231898209718e-05
-2.74767124017156e-05
-1.23484628867515e-05
-2.273734229127e-05
-2.56260487166839e-05
-4.34339819522669e-05
-3.38349114764094e-05
-2.33828472175339e-05
-2.07998077270416e-05
-3.21439815492828e-05
-1.21551379953648e-05
-2.32701298885052e-05
-1.695778293089e-05
-3.38895643898132e-05
-4.24064577343053e-05
-2.36771714561213e-05
5.81118768920158e-06
-2.98484590275559e-05
-3.43752405623547e-05
-2.65538576001139e-05
-4.17589199142949e-05
-1.86010941994394e-06
-1.15091849322752e-05
-9.41995060297811e-06
-3.05482835884747e-05
-2.30206369038414e-05
-5.10044842388349e-05
-1.78306532208867e-05
-7.81572524984272e-06
-4.48463861317067e-05
-2.12613410929913e-05
-1.48962310346453e-05
-3.59983158410079e-05
-3.36044006790759e-05
2.81866707645119e-06
-2.70977799379491e-05
1.52724643377399e-05
-7.48940691974243e-06
-1.70840363680118e-05
-2.49718213818921e-05
-3.03984493002322e-05
-2.59564468529041e-05
-2.02058296008357e-05
-1.55083063317877e-05
-2.51891542133644e-05
-2.1062517427315e-05
-1.13537452387024e-05
-2.94848003667954e-05
-2.17722310169981e-05
-1.41355856583662e-05
-1.81210487851835e-05
7.6122774965433e-06
-1.3794781584655e-05
-1.15216853075857e-05
-1.77971102031401e-05
-3.14385882571083e-06
-2.64502953923769e-05
-1.74331867190506e-05
-3.88172513771779e-05
-1.81504056296723e-05
-5.5055641134082e-06
-2.89765876155495e-05
-5.72946656735598e-06
-2.06687389423173e-05
-5.68438060128694e-07
-2.05508729198638e-05
-1.13563639760222e-05
-2.08837485700986e-05
-3.7881249864528e-06
-2.74069891930502e-05
-1.47172842742174e-05
-8.88707444511497e-06
-2.38753923463038e-05
-2.31007753096892e-05
-3.21838972532415e-05
-2.39799816025022e-05
-2.84585979009818e-05
-1.23930676765197e-05
-2.6150242908339e-05
-4.37273337845913e-05
-1.19225129383534e-05
-7.1020134168077e-06
-1.99729292787185e-05
-1.34583826202187e-06
-1.23017400812915e-05
-2.9501778991165e-05
-1.93450526219896e-05
-3.45416169007251e-05
-6.68162543317379e-06
-1.92442454646414e-05
-2.70405078051923e-05
-1.18171469550537e-05
-7.85339844745346e-06
-2.68578153742492e-05
-1.96134958492198e-05
-3.6053866482457e-05
-1.2202950060529e-05
-1.15726694593952e-05
-3.47524732479297e-05
-4.1974700956009e-05
-1.38593588141423e-05
-1.19099311344294e-05
-2.25594508111102e-05
-2.89415985530104e-05
-1.55824799422145e-05
-2.13671047707695e-05
7.53029416935063e-06
-1.4554271746369e-05
-2.01814332391331e-05
-3.03782604002158e-05
-1.80458978484184e-05
-1.57042328918621e-05
-4.05490355483271e-05
-1.99982322956506e-05
-8.94045030222247e-06
-1.48180802101045e-05
-3.22807411060879e-05
-7.52810235953789e-06
-3.68388411352667e-05
1.28408214333973e-05
-6.62150405253906e-06
-2.19505239617045e-05
-2.65719522763237e-05
-3.6203437334336e-06
-2.62007854034339e-05
-2.88184506714774e-05
-7.86864539722492e-06
-4.15685238805133e-05
-3.05236519775468e-05
-3.09464825901045e-05
-1.43680306074143e-05
-3.05055704126923e-05
-2.97155342601262e-05
-3.26653700989121e-05
-2.47435444147872e-05
-2.31609989694291e-05
-1.61617493861282e-05
1.14866973654091e-05
-2.94349786158803e-05
-2.02630960056905e-05
-1.08708100077547e-05
-1.7756004184936e-05
-1.46938561849781e-05
-1.43456162246964e-05
-3.53730711752482e-05
-2.48801089529921e-05
-1.09937213287134e-05
-2.96666651764033e-05
-3.07824593139122e-05
-7.96762183205123e-06
-3.92007414245959e-05
-2.76409782247016e-05
-4.47205498116588e-07
-2.16410927974989e-05
-3.015708708721e-05
-2.85213227975397e-05
-3.70501349499796e-05
-1.42408851853393e-05
-3.06053520133059e-05
-6.01846345016804e-06
-2.47247214177807e-05
-1.92010865875424e-05
1.08023678952182e-05
-2.81317196239355e-06
-3.17218801348469e-05
-1.55692307900287e-05
-8.22693316675393e-06
-1.13032270261683e-05
-2.21078569831584e-05
-2.44315212840275e-05
-3.29482084298853e-05
-2.62779124886274e-05
-2.79864839925254e-05
-3.08890361775677e-05
-3.23444300808804e-05
6.85962289763188e-06
-9.73745175802964e-06
-4.46777985425002e-05
-3.50791842242415e-05
-9.64377308670642e-06
-1.98072646989413e-06
-4.70853419591602e-05
-7.98538180960779e-06
-1.67348904691174e-05
-2.64128422636371e-05
-3.56702715861922e-05
-1.82438558737305e-05
-1.52087960637018e-05
-1.36608853639417e-05
-5.34762671070848e-06
-2.1106972583189e-05
-2.26395211874442e-05
-2.19916129394782e-05
-1.66603462829239e-05
-3.55470358001288e-05
-3.04334342678653e-05
-3.58423775488458e-05
-3.55686505803507e-06
-1.58982512866494e-06
-7.39695200987095e-06
-1.58295420842435e-05
-8.42942010932386e-06
-7.39526775202687e-06
-1.24884176299468e-05
-4.03610406852787e-05
-1.5748345734815e-05
4.17631778489643e-06
-5.14431784676999e-06
4.26159787334325e-06
-7.80900419033525e-06
-2.12368783920655e-05
-2.24538037079786e-05
-1.7715791918005e-05
-7.18213079233118e-06
-3.01985209396797e-05
-1.8184863423666e-06
-9.02761730000057e-06
2.78179038276439e-07
-2.08211092784026e-05
-1.19893914960411e-05
-1.37137429139119e-05
-1.4454090225757e-05
-3.28886752089153e-05
-5.95597322215952e-06
-2.17982037109953e-05
-3.20854007631901e-05
-1.20321023238542e-05
-1.69112634052531e-05
-5.17915821813226e-05
-2.32570828071247e-05
-1.79330992714539e-05
-1.21770450924765e-05
-1.56900843707675e-05
-2.04234681038317e-05
-1.1323248679506e-05
-2.19748976413631e-05
-4.13475415821252e-05
-1.4268117326504e-05
-3.33296739632972e-05
-2.2995040692469e-05
-1.22569902910305e-05
-2.56185443559009e-05
-1.00527641282273e-05
-2.80751248114037e-05
-3.33262537916212e-05
-3.26536323732596e-05
-2.25497454781337e-05
-2.6945937120921e-05
-1.67270814454441e-05
-1.43968941344157e-05
-3.60410091356132e-05
-2.55635900172322e-05
-2.04137537523014e-05
9.14374811530085e-07
-3.29855149275431e-05
-3.56307844753713e-05
-2.91766017703344e-05
-1.49551884453054e-05
-4.21632359903288e-05
-2.05438812363859e-05
-2.5092903375811e-05
1.76246706977655e-05
-4.55328978010708e-06
-9.45125017571467e-07
-1.25722499579451e-05
-3.77120683017911e-05
-1.05727426505323e-05
-2.08800316144459e-05
-8.66691393184889e-06
-4.84815361662583e-06
-2.41750246766789e-05
-1.532620929451e-05
-4.56613593622605e-06
-1.81545465949592e-05
-2.29140618657655e-05
-2.81542324728182e-05
-1.94650836235521e-05
-1.55346319557364e-05
-2.17910758390005e-05
-1.71996340279302e-05
-2.33444887347863e-05
-1.34058712004611e-05
-1.11724383747868e-05
-8.70180279075124e-06
-1.56835749621402e-05
-1.13813458679049e-05
-1.95391592061191e-05
3.2182581866801e-06
-7.93723567269564e-06
-1.20756969683496e-05
-1.70080239207401e-05
-3.53376376487679e-05
-1.07649264608955e-05
-3.15066018627945e-05
-5.18094225118156e-05
-2.10507351255091e-05
-1.68335572907539e-05
-1.40050053505796e-05
-2.74055125369764e-05
-3.61950950160071e-05
1.48812242698274e-06
-1.66465696346104e-05
-3.20662591981092e-05
-2.11229427930136e-05
-3.1126236191346e-05
-1.22750155901007e-05
-2.28078193603729e-05
-1.96758247381557e-05
-4.35513008793431e-05
-1.26043314547371e-05
3.09877136533961e-07
-2.27339950685533e-05
-1.32276854649819e-05
-4.45696607909056e-06
-1.24372526118399e-05
-7.92039505753804e-06
-1.09978532546018e-05
-9.53450533063742e-06
-2.60101106940761e-05
-3.40308475565265e-05
-2.29024371410168e-05
-1.52044616610991e-05
-4.02007186061167e-05
-3.09376438675719e-05
-2.3871446845807e-05
-9.63031526203252e-06
-2.80014176403938e-05
-4.58413019602972e-05
-1.92969800963251e-05
-1.49379102296515e-05
-1.67683264762135e-06
-2.54554053681562e-05
-4.32128499454054e-05
-2.26916674134852e-05
-3.11768052681333e-05
-4.11936864135668e-05
-2.17362448844915e-05
8.43967958112638e-07
-1.92384353808484e-05
-8.76992939224032e-06
-2.68796913650585e-05
-2.73856650739706e-05
-1.14747966913584e-05
1.22485568324734e-05
-2.57873580244237e-05
-3.0328437010273e-05
-6.59841269356049e-06
-5.43292974127457e-05
-2.26570661656107e-05
-1.79313758444835e-05
-5.21902865018447e-06
-2.12207581374917e-05
-1.55071774511025e-05
-2.34055328521109e-05
-2.64026605272186e-05
-2.69938773856219e-05
-4.97391007076163e-06
-2.55631936303347e-05
-9.52389453692507e-06
-1.57539792002587e-05
-1.40108810549371e-05
-8.75433718900071e-07
-1.28298316695153e-05
-1.01252056264107e-05
-3.77364919456461e-05
-7.18590334125729e-06
2.25214218581643e-06
-2.7275539510315e-05
-4.09584150323535e-06
-1.89836372757822e-05
-9.66966486169486e-06
-1.85411606604926e-05
-2.38514665940492e-05
-3.82541631450993e-05
-2.15354909804346e-05
-8.55879823755281e-06
-1.9653135356757e-05
-2.49027196396384e-05
-2.97415401743769e-05
-4.04742280179446e-05
-2.99104098234764e-05
-3.03826611877319e-05
-5.81739827843409e-06
-2.11577937333687e-05
-1.02345885827469e-05
-2.78408877998371e-05
-6.53004013263355e-06
-1.26259289216823e-05
-1.98653493821348e-05
8.0907510288452e-06
-8.24482034506575e-06
-2.32726780813119e-05
-2.03756834008839e-05
-1.63172225763603e-05
-3.44102737742096e-05
-3.84281575473965e-05
-3.67265981414264e-05
-4.09703032745868e-05
-2.38456346595179e-05
-2.34211312583791e-05
-1.98539882478503e-05
-4.17389537766462e-05
-3.78085311880799e-05
-3.37018679801716e-05
-1.2896677814209e-05
-1.06133565945982e-05
-1.82182527106272e-05
-2.755457865214e-05
-2.32239910256941e-05
-3.07315086203186e-05
-2.68075671500264e-05
-1.53608744778795e-05
-1.80027678863118e-05
-6.4327478700862e-06
-2.59119984690966e-05
-1.20100756755544e-05
3.98873872988505e-06
-3.27332633053117e-05
-3.06490063534157e-05
-2.9981918011345e-05
-2.36083110790959e-05
-4.62841133439558e-06
-1.63899797233541e-05
-1.6606683442587e-05
-1.67429741598165e-05
-1.69520862786973e-05
-2.23502248472126e-05
-3.96064187824274e-05
-2.12531978616149e-05
1.1189954712438e-05
-1.32939529522011e-05
-2.18072255340629e-05
-1.20762805969828e-05
-2.26375476486025e-05
-2.67855572706156e-06
-4.20846269186114e-05
-1.42174659528926e-05
-1.90026767440964e-05
-7.37925273983333e-06
-8.19670316202354e-06
-1.47975822247607e-05
-1.01183333513782e-05
1.37190807917318e-06
-1.95890595247489e-05
-1.789273351467e-05
-2.2924827717545e-05
-1.81332685269423e-05
-2.41914771088351e-05
-6.54041814251832e-06
-2.29081579765364e-05
-4.95811463643183e-05
-1.08559203965328e-05
-4.73900952407173e-05
-3.65394524125912e-05
-2.62848191691875e-06
-3.0244510968311e-05
-3.20388894000467e-05
-2.12301838226091e-06
-2.71129554620728e-05
-7.91251716776259e-06
5.65523790235016e-06
-1.25496358624363e-05
-1.66296787914688e-05
-2.22837252101948e-05
-2.29469919186095e-05
-2.63341931468925e-06
1.22308422963674e-05
4.23250144303001e-07
-2.63581587528902e-05
-1.74594751593287e-05
-3.24106271035572e-05
-2.05417955534431e-05
-3.93932847175459e-05
-2.05299308391647e-05
-3.02929491248851e-05
-2.24134677192945e-05
-2.36641524018741e-05
-1.4311942993736e-05
1.49141586737609e-05
-1.12666529192311e-05
-2.17286408442109e-05
-1.16856276820525e-05
-4.72986770231064e-05
-2.08419133125621e-05
-2.34072850954894e-05
-1.83305822481752e-05
-3.00525678023603e-05
-4.0564546924844e-05
2.76186468369743e-06
-2.91789020298127e-05
-1.16138891822492e-05
-1.5042501631324e-05
-1.47202253772422e-05
-8.78342091667661e-06
-9.46826675883305e-06
-1.76029470099778e-05
-3.17108640921774e-05
-3.55364441510624e-05
-3.53918105434607e-05
-1.78794855861054e-05
-1.65278159111484e-05
-1.24244635306881e-05
-2.3295984029345e-05
-1.41860661548973e-05
-1.37265875174596e-05
-2.45527037072897e-05
-2.934229688521e-05
-4.099366299287e-05
-1.4379433722068e-05
-3.78309570267457e-05
-2.47171912091827e-05
-3.07940713814658e-05
-1.19372963915809e-05
-3.55405436431017e-05
-9.65463079761101e-06
-2.28133753104288e-05
-3.71732408710406e-06
-2.38557574872975e-05
-2.77095276311487e-05
1.20558352318679e-05
-2.51152718013224e-05
-1.09638512287886e-05
-1.56063340620085e-05
-1.39260037920273e-05
-2.95498066789943e-05
-2.22951765564618e-05
-1.83088968709266e-05
-3.05919896714199e-06
-3.29186396841492e-06
-2.66767026371832e-06
-1.58177361668482e-05
-2.27852112455541e-05
-5.00489797029e-06
-2.12471575423525e-05
-3.34346427396932e-05
-2.26468596794484e-05
-4.35235789761483e-06
-1.73748426123969e-05
-1.79928426218881e-05
-2.60836298651453e-05
-1.34681816722054e-06
-9.13264467968481e-06
-7.19826101534346e-06
-8.63595775564336e-06
-3.49494973568887e-05
-3.06058112661558e-05
-3.24756472895538e-05
-2.56145085429335e-05
-1.10889029207159e-05
-2.81588997565177e-05
-2.51959313441507e-05
-3.34941056668952e-05
-2.58117730002827e-05
-3.23495849749991e-05
-1.56030715754064e-05
-3.07677933809949e-05
-4.17833302832747e-05
-9.85302061038606e-06
-1.61487283211132e-05
-2.35474786532332e-05
-2.07019726408302e-05
-2.49749281402557e-05
-2.48154571789582e-05
-1.13600780603357e-05
-1.20997895041937e-05
-2.15720616154852e-05
-2.55496384274927e-05
-1.20632545563906e-05
-3.40300360694538e-05
-2.86541162544564e-05
-1.25605192726984e-05
-4.39269764317967e-05
-8.10288465019876e-06
-1.09521873036564e-05
-1.66734289551209e-05
-4.00291721984035e-05
-2.19485713250446e-05
-1.72152463863172e-05
-1.40761895321282e-05
-1.09831842273229e-05
-1.61880902499206e-05
-2.88617507850704e-05
-6.35416456448074e-06
-3.7647106688655e-05
-3.8745730361985e-05
-2.12295387307115e-05
-2.81655433032251e-05
-2.19058937584246e-05
-1.23981673469785e-05
-5.64304293381455e-06
-2.68440803495518e-05
-3.65420645018075e-05
-1.7667418775163e-05
-2.04380628720522e-05
-1.87178673225646e-05
-1.03740907530915e-05
-4.79338608825933e-06
-3.64686196614841e-05
-2.60245383960688e-05
1.14975728899068e-07
-1.26293041649263e-05
-3.2741226835879e-05
3.35963451607702e-06
-3.28478058931114e-05
-2.50337457076238e-05
-1.70944074413326e-05
-2.47337555076052e-05
-1.60564224080196e-05
-1.32793269966721e-05
-1.55635922805585e-05
-1.68797777524559e-05
-1.77638047792538e-05
-1.88981781005661e-05
-1.38801186707317e-05
-1.3645241613494e-05
-3.90018768274913e-05
-1.48771265151106e-05
-2.77633691854909e-05
-4.03518842170681e-06
-2.75783714890038e-05
-2.64092108714441e-05
-2.08144200293759e-05
-4.27188645862783e-05
-1.75674263976e-05
-1.12770730283706e-05
7.90860699940096e-06
-1.28791502452623e-05
3.93660807996581e-06
-2.82129900573752e-05
-2.82424492022282e-05
-5.33783407708781e-05
-1.3401381156917e-05
-2.05777003761823e-05
-1.83397112050897e-05
-2.49618430234442e-05
-4.56992663316236e-05
-2.18597917528997e-05
-2.6267259649805e-05
-3.06080659091014e-05
-1.9294832659414e-05
-2.95289988717328e-05
-2.88382176385003e-05
-2.04051701380119e-05
-1.98074530428894e-05
-2.14203508123676e-05
-1.43237132567936e-05
-1.13012282072452e-05
-1.55356810991214e-05
-5.25978176327e-05
-4.00532136296865e-05
-3.51953231376117e-05
-4.37525514712737e-05
-2.02178525165059e-05
-6.81456504211327e-06
-3.47714311928039e-06
-2.52107653777107e-05
-4.97435789663363e-06
-2.8893033180733e-05
-9.97179362528275e-06
-4.3961844946134e-05
-3.20046705849403e-05
-1.85474416558255e-05
-2.70764202027102e-05
-1.86367970152894e-05
-1.26435370567763e-05
-6.53449125106109e-06
-3.34919438086575e-05
-1.72077030997005e-05
-5.87154079782571e-06
-5.46119302892815e-06
-5.72845663020122e-06
-1.19457770568771e-05
-3.08363334357074e-05
-3.56637218728425e-05
-5.12388453559072e-05
-2.36228192561375e-05
-1.10750185979078e-05
-2.13283798840709e-05
-1.72005797984361e-05
-3.22207361582172e-06
-2.64992771705977e-05
-1.85470915065294e-05
-4.25139729426349e-05
-3.20169125922158e-05
-1.74617147713005e-05
-1.86846874742587e-05
-2.61162057075059e-05
-2.7544170097073e-05
-3.29650754201541e-05
-1.93969829198554e-05
-3.77166747673503e-05
-2.63891150715752e-05
-5.91753191899602e-07
-4.26780613355992e-07
-2.16554276094786e-05
-1.67049746958722e-05
6.40104132944582e-06
-2.08957613076725e-05
-1.86862711391646e-05
-2.19517837265888e-05
-1.36766589187123e-05
-1.90518538573616e-05
-1.51211045454095e-05
-2.12232447564122e-05
-2.99212305488564e-05
-1.74398113830871e-05
1.40479865864379e-06
-2.12675493397503e-05
-1.65400567212219e-05
-1.43877840577502e-05
-3.85852649396833e-05
-8.88857700743789e-06
-3.09494767023493e-05
-2.12666438582238e-05
-2.5878364967789e-05
-4.16584075245492e-05
-1.56458868452238e-05
-2.63461912782916e-05
-3.59562934131452e-05
-1.85147593285931e-05
-2.06033552005946e-05
-3.14201081071402e-05
-3.37037409384996e-05
-1.2014795910963e-05
-3.10860814393947e-05
-7.74478368805729e-06
-2.09828321536292e-05
-2.3903635048266e-05
-2.91877137211125e-05
-1.95830754913231e-05
-1.37470349693827e-05
-4.41377679250772e-05
-3.31628519855107e-05
-2.81888511117247e-05
-1.22356089686266e-05
3.89543677720546e-06
-1.00168420266558e-05
-1.98104742287145e-05
-3.94959125724361e-05
-1.88576952350543e-05
-2.30546674703068e-05
8.86505460725649e-06
1.57010801660419e-05
-1.12400077833033e-05
-2.58741686842435e-05
-1.22978706224551e-05
1.40106341073138e-06
-3.79854874785109e-05
-1.72250199926191e-05
-2.34688823471374e-05
-1.7857288707306e-05
-1.63206272186697e-05
-1.28591061754162e-05
-1.13160387034923e-05
-2.6294553792885e-05
-2.27828095993299e-05
-1.08886790641444e-05
-4.02739014282054e-05
-3.94916232786133e-05
-2.947379178801e-05
-2.76630526936762e-05
-1.90465560581118e-05
-1.2365125286687e-05
-2.55570666885784e-05
-1.51268620904421e-05
-3.498235973202e-05
-5.11155586449834e-07
-2.26216552194164e-05
-2.70221589611787e-05
-2.90633012146731e-05
-3.46108265394271e-05
-1.89944441260071e-05
-2.16102731620346e-05
-6.72202957029893e-06
-2.89981028233312e-05
-1.34790296040577e-05
-2.26508102109615e-05
-1.32662153467055e-05
-1.60816701828689e-05
-6.75970805272071e-06
-1.53703877496512e-05
-1.73471618031471e-05
-3.7405526588529e-05
-1.49508667788009e-05
-4.00035362888653e-05
-2.35853116065237e-05
-8.39822290435351e-06
-2.87987508957742e-05
8.24828085608562e-07
-1.22698990721759e-05
-1.43714655856674e-05
-1.77268274763506e-05
-5.62373818425358e-05
-2.73053392971916e-05
-1.21889952555306e-05
-1.16404304687865e-05
-1.01225830854289e-05
-2.73390167946289e-06
-2.14075080021322e-05
-2.57089604873189e-05
-2.05742356152452e-05
-5.6892674409172e-06
-1.54256604110616e-05
-4.30319534530843e-05
-3.04300665299954e-05
-2.54874254552016e-05
-1.27217215565273e-05
-1.43863787340708e-05
4.78220107296936e-06
-3.42113554293629e-05
-1.6020381018839e-05
-1.9135395545322e-05
-3.9595894196895e-05
-1.43232853909753e-05
-1.19042085366904e-05
-8.65771351805602e-06
7.86598430363832e-07
-3.6025166430482e-05
-2.00735395349123e-05
-2.08305026011439e-05
-1.62979964954682e-05
-2.47558340236779e-05
-5.33942787292316e-06
-2.59193610134605e-05
-2.6716771355493e-06
-6.30488502324225e-06
-2.84887034615791e-05
-3.33594589782571e-05
-1.13817509618196e-05
-3.73566189709557e-05
-2.99350280429863e-05
-2.39396175880896e-05
-2.115825477775e-05
-2.08837371984426e-05
2.75857085398897e-06
-1.24728241531607e-05
-7.9976115699796e-06
-5.28543526149584e-06
-2.52343873788123e-05
-1.72530355621713e-05
-2.21679245137331e-05
-1.04183973399986e-05
-2.49063274783647e-05
-3.48279380981152e-05
-1.21269471607882e-05
-2.02108656893379e-05
-3.8651053502171e-05
-1.42780245939381e-05
-2.68945725345068e-05
-3.63254064455189e-05
-1.98447338281189e-05
-1.54122164969336e-05
-2.05690288115684e-05
-1.25990114292451e-05
-9.98558041359268e-06
-3.08789344695062e-05
-3.89470537082245e-05
-2.61338112125856e-05
-3.9440199586606e-06
-1.48668436514828e-05
-1.83348914845598e-05
-3.81598458871413e-05
-1.78612496160635e-05
-2.7281483125194e-05
-9.96821448810756e-06
-4.17374045924424e-05
-1.45985932007807e-05
-2.49795857820711e-05
-2.88138096077111e-05
2.13260192318524e-05
-6.1437769611349e-06
-1.69958916396374e-05
-1.23680817321456e-05
-2.34855405166249e-05
-2.08543641677435e-05
-2.975334735296e-05
-1.45541215920777e-06
-1.28225165007965e-05
-1.87594253926537e-05
-1.45450641424109e-05
-1.15419518818269e-05
-1.82750790470798e-05
-1.43225440664035e-05
-4.01781434452373e-05
-3.29489096415402e-05
-1.84193823703238e-05
-3.494958956306e-05
-2.23033729169254e-05
-2.56178308872412e-05
-1.55761829600851e-05
-2.91200686644418e-05
-3.08009037724054e-05
-1.96488295083087e-05
4.83583180366769e-07
-3.13987008674976e-05
-2.70450740608812e-05
-2.10974987912648e-05
-3.67990506781767e-05
-3.58253348374095e-05
-1.73179018918694e-05
-2.77750477929368e-05
-1.22852357739083e-05
-8.99840142170774e-06
-3.94122133088749e-05
-3.27490340357462e-05
-1.90570456818487e-05
-1.48037402076363e-05
-2.78995508637039e-05
-1.33075150588168e-05
-1.99246564082075e-05
-1.09578793944065e-05
-1.34100762580548e-05
7.04892257398736e-07
-4.03408148941564e-06
-2.99617439023596e-05
-3.37781444849993e-05
-1.9745033083886e-05
-2.35182914314202e-05
-1.13889812932406e-05
-2.67657879434234e-05
-2.15823681213695e-05
-1.81685504210775e-05
-5.64815727346936e-06
-3.39780377412979e-06
-2.06558197161732e-05
-1.80150232268285e-05
-1.18542808290484e-05
-3.71371182858997e-05
-4.43074453696612e-06
-2.71021986339339e-05
-1.24323322990745e-05
3.31539407561156e-07
-1.75750262555794e-05
-1.58152102559427e-05
-1.41423431680481e-05
-1.62488972916604e-05
-1.13411791292982e-05
-2.83071999922311e-05
-1.74242727578506e-05
-1.54091670914014e-05
-3.33856080691794e-05
-2.28362594677436e-05
-2.32587311577495e-05
-2.49559284946077e-05
-3.03798020770399e-05
-3.75063510655229e-05
-1.88731039052265e-05
6.9972514660181e-06
-1.33069697165517e-05
-3.45375710372662e-05
-1.2161048828784e-05
-1.11541427909519e-05
-8.15405178014651e-06
-3.5635942379764e-05
-1.20375597229895e-05
-2.85149747542732e-05
-3.45553868126634e-05
-2.4779738696197e-05
-2.00823366071626e-05
-1.86015723551905e-05
-2.59489735122312e-05
-2.11801949011594e-05
-3.2746919996239e-05
-2.06345238733226e-05
-1.684874638298e-05
-2.26541142917101e-05
-1.00137097472445e-05
-2.36788255034597e-05
-2.00293052840001e-05
-1.52589455926007e-05
-2.54679701907793e-05
-2.68014014220945e-05
-1.3641805512759e-05
6.26436957427022e-06
-3.74864410304616e-05
-2.37458509211342e-05
-1.54534752144091e-05
-1.41311705994422e-05
-6.94949877727716e-06
-5.04513892344769e-06
-2.41335412759487e-05
-3.49163574894277e-05
-2.28505996256499e-05
-5.25757451446936e-06
-1.49140726006518e-05
-3.97609491251449e-05
-1.77752528228859e-05
-3.94390640046421e-05
-4.79875413882646e-05
-3.53512682985472e-05
-7.36594918297602e-06
-2.10957210478164e-05
-2.49241014728839e-05
-2.29624040278485e-05
-2.57505458255648e-05
-2.60221099043672e-06
-3.55779412625828e-05
-4.6673400907622e-05
-2.35153164533557e-05
-1.1663407651359e-05
-3.30183259018837e-05
-3.26691441792924e-05
-1.34835389478692e-05
-3.52929792537198e-05
1.37718925800949e-06
-2.04396506429123e-05
-2.76520305443831e-05
-1.81563697123265e-05
8.81366542878272e-06
-1.73743966644822e-05
6.09780052898853e-06
-2.12343123451987e-05
-2.29971379515758e-05
-3.85689751663573e-05
-3.63795672144645e-05
-8.23036595476243e-06
-2.23505766165955e-05
-7.88363046607969e-06
-1.10516838892459e-05
-9.1225915290315e-06
-3.8412091601181e-05
-1.87162789974637e-05
-1.01006361834372e-05
-3.5523684962899e-05
-9.02851938060284e-06
-3.22576231714466e-05
-1.77748416081958e-05
-9.41656393894681e-06
-1.55532123605666e-05
-1.52291845813497e-06
-3.3692481816023e-05
-2.85801166128918e-05
-3.40102589836663e-05
-2.87829608910309e-05
-2.58337067799392e-05
-3.06185656027416e-05
-2.03560199173066e-05
-2.89796401801261e-05
-7.17298500548295e-06
-3.07866758984442e-05
-3.2750807878033e-06
-2.28855936562942e-05
-1.34514330871352e-05
-2.70695244380253e-05
-9.28849379572335e-06
1.12650202871763e-05
-1.51139339022239e-05
9.00295537091677e-06
-2.10042339174968e-05
-2.32786996467034e-05
-4.83091276322999e-05
-2.28872443853068e-05
6.46941813189444e-06
-1.98679490828505e-05
-3.16130413265182e-05
1.68905915237437e-06
-2.45688024443846e-05
-1.96827698931406e-05
-5.76789165170341e-06
6.5699264556393e-07
-2.13292391514615e-05
-2.37469304960617e-05
-2.48930518613027e-05
-1.74181054415527e-05
-3.63179645458699e-05
-2.20707796203987e-05
-2.89470932717457e-05
-1.87188729329943e-05
-2.47036478203654e-05
-1.81884608688541e-05
-7.20314710575067e-06
-1.55522044657574e-05
-1.17200820075874e-05
-3.17139735812172e-05
-1.52348820952771e-05
-4.73030833661961e-05
-1.63033342689474e-05
-1.9839665245772e-05
-1.34897582479641e-05
-1.37079737000153e-05
-2.21403309392118e-06
-1.025100733815e-05
-2.82717070821737e-05
-1.71616628094253e-05
-5.00154414769313e-05
-1.36218369469655e-05
-3.97329680185757e-05
-3.22274817811504e-05
-1.57215789261725e-05
-2.09618032146295e-05
-2.65936365554043e-05
-2.71437686995104e-06
-2.63658673623306e-05
-1.54325442828892e-05
-2.67597357553336e-05
-3.08815835361409e-05
-1.08915080851044e-05
-9.7870163539772e-06
-3.09726764424998e-05
-9.37190420610144e-06
-2.74623024611582e-05
-3.81446312575887e-05
-1.21125303596235e-05
-3.19356868799393e-05
-2.55961520944764e-05
-4.30028884703212e-06
-1.48475230624246e-05
-2.62382711763657e-05
-2.3562003657363e-05
-2.223573914628e-05
-2.08396141286456e-05
-2.22256278969418e-05
2.12300608578609e-06
-5.49525931002027e-06
-1.95646524998533e-05
-1.79065981083086e-05
-2.35319317474476e-05
-1.30633640850539e-05
-4.01190917298216e-05
-1.1354989245511e-05
-2.68817597944676e-05
-2.70106987837305e-05
-2.62617477228528e-05
-5.18506970468402e-05
2.50942717372333e-06
-1.12939451086561e-05
-2.16363279332216e-05
-1.97131345781746e-05
-1.02436116241259e-05
-2.55009920266415e-05
-2.38056500553848e-05
-4.80165045299064e-05
-2.96785494266845e-05
-1.89078857531607e-05
-1.38259101420386e-05
-2.4453030762509e-05
-1.23032853627326e-05
-2.75262172918401e-05
-2.24945715855878e-05
-2.73335006903996e-05
-1.74925335971499e-05
-8.21148063903098e-06
-3.39297343428579e-05
-6.33156773595154e-06
-1.4088426951364e-05
-1.40229497830533e-05
-3.80677855339538e-05
-2.83258062376669e-05
-2.08747187854218e-05
-3.93244891648842e-05
-4.14735747862482e-06
-5.97985192863318e-06
-1.86821479145136e-05
-1.81358484094044e-05
-4.75510343240373e-06
-2.71711673786779e-05
-1.36871849042963e-05
-1.56193522962912e-05
-1.3241520749837e-05
-7.7395812143353e-06
-1.97792365591638e-05
-2.80675730306894e-05
-3.64672046690039e-05
-1.33604725295112e-05
-2.03528720412446e-05
-2.50203919904588e-05
-4.06408426640756e-06
-3.36447235084632e-05
-2.61582064654759e-05
-2.39316969949467e-05
-1.65540928789327e-05
-5.53285938679012e-06
-1.68764923409984e-05
-1.83782890757877e-05
-2.32944695745012e-05
-3.21563997495403e-05
-4.47775145983849e-05
-3.03733240523139e-05
-1.83748613589679e-05
-3.579171575069e-05
-1.42381972171316e-05
-1.70687008168985e-05
-1.62860011806944e-05
-1.34971753692185e-05
-1.42012841331376e-05
-3.08849880531652e-05
-2.95524473754075e-05
-1.59371362771421e-05
-2.35785614033404e-05
-1.80005120537598e-05
-3.02677621766924e-05
-3.28058316837226e-05
-1.56839313257423e-05
-2.50080961323738e-05
-3.39936143948244e-05
-1.43641943387169e-05
-2.59155157457186e-05
-2.1095784710789e-05
-1.88147725021137e-05
-1.81068016801136e-05
-1.65132691317012e-05
-2.05291435104566e-05
-3.77611992037442e-05
-3.97412455824169e-06
-2.51733212190424e-05
-1.12815359787547e-05
-2.37336694334932e-05
-2.1646819606479e-05
-2.91395377661515e-05
-1.8991419704321e-05
-6.4582412510638e-06
-2.73995729272934e-05
-2.68034448759993e-05
-3.2563912931991e-05
-2.78927109593118e-05
-2.87329376919053e-05
-4.82573972488519e-06
-1.86935676993738e-05
-1.06599714754639e-05
7.92295706786508e-06
-2.49523769076895e-05
-2.07220679181321e-05
-2.43579456976075e-05
-8.82395674846788e-06
-2.43459286096049e-05
-2.12428773754931e-05
-3.86080186882358e-05
-2.82608278537308e-05
-2.71633495270257e-05
-4.15851758334732e-05
-3.05666792053986e-05
-1.38685270690128e-05
-2.11862987184812e-05
-2.98916127709128e-05
-7.00321547990547e-06
-1.88876436378724e-05
-2.02780392938524e-05
-2.67138361447928e-05
-4.52810352085774e-05
-3.05648386360657e-05
-2.00990183714347e-05
-8.89556044757121e-06
-2.15871910902528e-05
-1.00705903180881e-05
-3.27840529113466e-05
-2.18877413817573e-05
-4.73165133067058e-06
5.67187176642444e-07
3.77764004706389e-06
-7.7140045600414e-06
-2.82634006704261e-05
-3.14849343346373e-05
-1.37638373016524e-05
-1.81355647340069e-05
-1.44910339521235e-05
-1.52411853762413e-05
-1.6236670964399e-05
-1.26295321644143e-05
-1.83316496259733e-05
-5.56061644054166e-06
1.08011277438144e-06
-3.65703792364459e-05
-2.59624645268182e-05
-6.24652290630578e-06
-1.56334379250173e-05
-2.52049898959726e-05
-2.94287094319715e-05
-1.43224297008967e-05
-1.46969791161262e-05
-2.55826694625814e-05
-2.54422865486739e-05
-3.51395395320374e-05
-1.2881516391176e-05
-2.82508518509162e-05
-7.09906172554706e-06
-2.59351208868974e-05
-3.75072455085331e-05
-2.64994539877696e-05
-3.13192922654514e-05
-6.90446485611939e-06
-3.46139702865972e-05
7.80156400479466e-06
-9.97193350240856e-06
-1.02890976981397e-05
-3.1737570077881e-05
-1.95237485630566e-05
-8.09128393203518e-06
-1.07985820900387e-05
-2.64674227119837e-05
-1.29435854734552e-05
-2.37789731546469e-05
-1.10315960253932e-05
-3.42689144516231e-05
-2.68626355334021e-05
-1.51954805116404e-05
-2.58283410249232e-05
-3.64982483057528e-05
-1.88402816404377e-05
-2.06217125547699e-05
-2.34669494440527e-05
-1.14518122406212e-05
-2.12983413923824e-05
-1.32544509484322e-05
-8.70771705615257e-06
-1.34030019716339e-05
-1.54353885934583e-05
-2.10771685825965e-05
-4.15295744797779e-05
-3.1528834438662e-05
-2.22026183066674e-05
-3.42782057386764e-05
1.78419941862952e-06
-4.15350910016197e-05
-3.67876444076033e-05
-8.05520487449232e-06
-6.07350580328213e-06
-4.00487827640435e-05
-2.2494219319426e-05
-5.48596088186532e-05
-1.80112835332465e-05
-2.27249665942082e-05
-7.01236343881116e-06
-7.87621896549445e-06
-6.26823405998191e-06
-3.13355616806707e-05
-1.81367603289156e-05
-1.73590760360656e-05
-4.72914539662927e-06
-2.4004262783947e-05
-1.30987403284608e-05
-2.41583569154327e-05
-1.725680108477e-06
-1.89084714299998e-05
-2.62089148479268e-05
-1.07180509808471e-05
-2.28257219407915e-05
-2.57720355945437e-05
-1.0230251590972e-05
-2.79765557203833e-05
-2.01145262721384e-05
-1.09389231708092e-05
-2.47246189047423e-05
-3.47649533949475e-05
-2.9441615866937e-05
-1.74805874159896e-07
-1.23530451959366e-05
-1.96853389903601e-05
-3.75149578636097e-05
-3.29886658588024e-05
-3.60089546350694e-05
-3.15317540460171e-05
-2.57122073363899e-05
-3.27974557483621e-05
-4.02473448676558e-05
-2.17058481422797e-05
-2.48897709887921e-05
-9.39154636722979e-06
-6.48488118642719e-06
-2.6150045262137e-05
-4.24333500004515e-05
-3.60402620772163e-05
-2.77553534005166e-05
-9.29463766442293e-06
-7.79190569190559e-06
-4.70470307406975e-05
-3.49628228495471e-05
-2.31891100280856e-05
-1.13722805206333e-05
-2.82401178041578e-05
-1.79341349771805e-05
-5.93373585408432e-06
-1.3979843457305e-05
-2.04200805367918e-05
-9.56139985938391e-06
-2.08269809380263e-05
-3.51387042195809e-05
-2.13280490694256e-05
-3.17319119724185e-05
-1.16142090599156e-05
-2.72008243378122e-05
-2.35618428321629e-05
-1.816407221424e-05
-2.885458000226e-05
-1.4381562838414e-05
-2.66287246062026e-05
-3.03673144358803e-05
-2.33560175846159e-05
-3.62855872703281e-05
-2.39946332540009e-05
-3.14250604944617e-05
-2.52999495648618e-05
-1.49227440487448e-05
-1.27380539219565e-05
-6.59727646131593e-06
-1.18620872015298e-05
-1.3469327137816e-05
-2.04593047782394e-05
5.94331415189053e-06
7.76036624790051e-07
-9.06820956483136e-06
-2.80986037973898e-05
-1.84279407205868e-05
-2.50286026032053e-05
-3.82245485955885e-05
-3.62656917330982e-05
-1.54418137176091e-05
-3.04654001995803e-05
-1.39400284568754e-05
-4.83699915626898e-05
-2.12359766341162e-05
-7.10613424010056e-06
-4.96581732549511e-05
-3.26453152863885e-05
-2.62349002464739e-06
-6.59581126014391e-06
-3.48217912698187e-05
-4.81308692419128e-06
-7.65993109639176e-06
-9.19826926437848e-06
1.97667704932514e-06
-2.06253533012095e-05
1.09100924475564e-06
-2.22984234803856e-05
-5.09857810144056e-06
-3.68622141005069e-05
-1.88328802820042e-05
-2.89100437176012e-05
-2.22190938645304e-05
-9.33565610091741e-06
-1.49776020128148e-05
-1.89358456916454e-05
-6.15001507814846e-06
-3.04497661962348e-05
-3.04240728813444e-05
-3.22370571752088e-05
-1.950747587066e-05
-2.59055638294109e-05
-2.2176080741897e-05
-1.5421110358135e-05
-2.90287041386052e-05
-8.54758988013346e-06
-2.68669180127444e-05
-3.37372700303391e-05
-1.61881488303833e-05
8.74706605614392e-07
-5.33330182471098e-06
-1.08131532992816e-05
-3.93383911458172e-05
-2.20480158902257e-05
-3.75681704214975e-05
-2.73344727675183e-05
-1.2313096241334e-05
-1.32336611749096e-05
9.84417743361445e-06
-3.41554754690501e-05
-2.54826634456753e-05
-1.45935879768734e-05
-3.59601985874962e-05
-4.75281369974432e-05
-2.98333693214409e-05
-1.80967698144802e-05
-3.32304249583856e-05
-3.16333951373978e-05
-1.60932414693599e-05
-2.30301710372165e-05
-2.77175960655828e-05
-5.69747576135976e-06
-2.11837913749108e-05
-2.58930275859821e-05
-7.04579194979232e-06
-1.82110455667035e-05
-2.47302139229354e-05
-2.9569947228216e-05
-5.09690433363625e-06
-2.04314103984175e-05
-3.31518866443885e-05
-2.45333393795008e-05
-7.71564578944761e-06
-3.42226885420793e-05
-1.36371743774333e-05
-2.59869303530522e-05
-1.74890928932687e-05
-3.31033557084229e-05
-8.0298621434309e-06
-3.22869446321938e-05
-3.40930835781371e-05
4.16758932630763e-06
-1.21740083165551e-05
-3.39159075253889e-05
-2.59838312675095e-05
-2.13695286213476e-05
-2.48253187591559e-05
-3.02775466602389e-05
-3.16962493307578e-05
-2.35321844013199e-05
-2.23892522826987e-06
-2.60766104564495e-05
-3.80645688264172e-05
-1.37731205629329e-05
-2.26981169107104e-05
-2.31768906864819e-05
-1.06517362285631e-05
-2.5704384379497e-05
-2.00341912986642e-05
-4.38017153716575e-06
-3.7742538867114e-05
-1.10628549126714e-05
-2.20432158949918e-05
-2.46770893755108e-05
-3.6684146318206e-05
-1.32343504519444e-05
-4.13336942722102e-05
-1.59585467204159e-05
-2.27628641654829e-05
-2.76232395109861e-05
-1.53367038538386e-05
-4.11233932642865e-05
2.33455751214293e-06
-1.86639800104776e-05
3.29240911423703e-06
-1.33292234806338e-06
-1.84123683961356e-05
-1.99593156145853e-05
-1.55842034731427e-05
-2.27328004951682e-05
-2.84059169437907e-05
1.61916308648035e-05
-1.92877679201946e-05
-2.8155275180759e-05
-3.72202463201236e-05
-5.26890870015124e-05
-1.03348030139018e-05
-2.80753953658357e-05
-3.51464096247399e-05
-1.04018699388194e-05
-1.17258551404586e-05
-1.38119569480056e-05
-1.57227639854586e-05
-2.9508421897706e-05
-4.630378698661e-06
-8.89224571219122e-07
-1.30908565885051e-05
-8.44389925146467e-06
-4.89136756681842e-05
-3.80702938317372e-06
-3.00691238919352e-06
-1.77932452839002e-05
-9.93518946127046e-06
-3.25424023056752e-05
-4.82256242776547e-05
-1.88920549788838e-05
-1.34340490353781e-05
-7.17091981153447e-06
-1.73062924681215e-05
-1.02487291402934e-05
-2.8244789684628e-05
-3.34601474430237e-05
-2.37046459891592e-05
-2.67863030297076e-05
-1.87844855868578e-05
-5.12203544852865e-06
-6.73896432483306e-07
-3.14499932376694e-05
-2.2066509584112e-05
1.51084982020649e-06
-1.75416867669744e-05
-2.05696175636873e-05
-2.06825874109927e-05
-2.84407131216268e-05
-3.3750786685298e-05
-3.23866712895007e-05
-3.51616648455903e-05
-1.73301788642749e-05
-2.92597477340197e-05
-2.37432910985186e-05
-6.99728520942328e-06
-1.14809356179228e-05
4.40702610040204e-06
3.95764488131446e-06
-3.01006592062319e-05
-2.68266091699741e-05
-2.12284023700833e-05
-2.55309648129901e-05
-2.95407813433319e-05
-3.21018548081939e-05
-3.46540791878504e-05
-3.2284461980646e-05
-7.07311195044955e-06
-1.23641914686722e-06
-3.43113881323161e-05
-3.01720800740104e-05
-1.6366816252654e-05
-2.14844048346587e-05
-6.72614360761916e-06
-4.59801966595898e-06
-3.15235006783277e-05
-8.58268739247892e-06
-1.89712124226728e-05
-2.24041941623493e-05
-2.91231490208197e-05
-2.60545152622155e-05
-2.60882368008752e-05
-3.49963975273674e-05
-2.03226821038801e-05
-2.96706579501631e-05
-2.44581485913964e-05
-1.02085017579769e-05
-1.68403629298376e-05
-1.90796092881616e-05
-3.74262038043803e-05
-3.01540575505663e-05
-4.39711396175887e-05
-1.32406035146594e-05
-1.25855621984452e-06
-2.06697807124674e-05
-3.29762424823585e-05
-3.52831585714278e-05
-2.46585395571664e-05
-2.0539789980016e-05
-7.89977497616871e-06
-3.77115195491189e-05
-3.28755314294736e-05
-2.83198528589477e-05
-3.20789316758329e-05
-4.91908845977606e-05
1.6790675014976e-06
-2.5425556362895e-05
-1.46059287947158e-05
-3.34227824849903e-05
-3.310774138388e-05
-1.45362444355129e-05
1.3462834294009e-06
-2.93323816103381e-06
-2.29476300439372e-05
-9.56390759282361e-07
-7.87213900575362e-06
-4.28061836279526e-05
-2.28287431145545e-05
-1.89752867976757e-05
-3.09344223313865e-05
-3.33737682330455e-05
-3.94404504707143e-05
-2.90784487285279e-05
-2.72063210384117e-05
-9.242397340332e-06
3.69378474497472e-06
-1.51968881096549e-05
-2.82573713470316e-05
-4.12211238232283e-05
-7.22076624769005e-06
-1.99569099249101e-05
-1.51834210165663e-05
-2.47130136446005e-05
-7.67235329609891e-06
-3.63493931473207e-05
-2.41275350263142e-05
-1.98427971717861e-05
-3.37301027597886e-05
-2.98591729804338e-05
-1.90296769729663e-05
-4.90180000453013e-05
-2.24145051724589e-05
-3.05309776169086e-05
-2.08703991808976e-05
-4.83791153469376e-05
-3.11368210980621e-05
-3.42894944475415e-05
-2.35437759170875e-05
-3.56904102335053e-05
-1.83512721598003e-05
-1.31719346339503e-05
-1.64485020170823e-05
-7.23888267042466e-06
-2.31457615762477e-05
-2.30447939662089e-06
2.69835442612359e-06
-1.20550520245179e-05
-2.24544514912033e-05
-3.93145631216342e-05
-9.00300968661223e-06
-2.37722931404647e-05
-3.41926701937069e-05
-1.58691399680763e-05
-2.57718615608532e-05
-2.42294532147603e-05
-2.07805887701286e-05
-3.5744914731114e-05
-2.02425333377271e-05
-2.46444050640511e-05
4.5177259046559e-06
-4.03217210555243e-05
-2.88398703387409e-05
-1.79681364681766e-05
-2.85794675914304e-05
-2.67146807374633e-05
-1.4830335349438e-05
-8.01140855924027e-06
-2.40244958567591e-05
-1.50599359321839e-05
-1.77722490567251e-05
-2.31886857869825e-05
-1.21576689599064e-05
-1.70352182913625e-05
-3.31357763527482e-05
-1.53552160643224e-05
-1.40463922872789e-05
-3.29643755312534e-05
-2.05508803519017e-05
-1.88019085946735e-05
-6.2105307157139e-06
-1.8807291299904e-05
-2.78397863207531e-05
-3.14634124732838e-05
-3.1425280103505e-05
-1.91566450313755e-05
-1.52076216704411e-05
-1.22846609950527e-05
-1.33262857610624e-05
-1.01513753819488e-05
-2.49919684334683e-05
-6.24059296976169e-06
-2.94364657885842e-05
-5.4772860611525e-06
-2.96592107099563e-05
-1.94234321165022e-05
-1.35335615350228e-05
-1.10079291374861e-05
-3.14077220787097e-05
-6.47167687702659e-06
-2.94238236967295e-05
6.75332044608862e-06
-6.4364854857804e-06
-5.56194070740589e-06
-3.76850280429004e-05
-2.99637442163278e-05
-1.32557879236356e-05
-3.32903987662148e-05
-3.2112050137471e-05
-1.6220291130798e-05
-3.1577315806941e-05
-2.14797154970526e-05
-2.20387298128647e-05
-3.65306581480987e-05
1.72407898920742e-06
-9.70295427912743e-06
-2.60382377308937e-05
-1.50574374368271e-05
-3.21570827345146e-05
-3.10460849481108e-05
-1.8947556183201e-05
-2.80013799958023e-06
5.09370602660632e-07
-1.64693168701184e-05
-2.13053434711303e-05
-1.51789083923862e-05
-1.6077830643711e-05
-1.82025975576157e-05
-2.81497779368954e-05
-2.82809690975707e-05
-1.04991464585666e-05
-1.41662691256054e-05
-2.17273935105024e-05
-4.05872421196208e-05
-2.48888709882342e-05
-2.72155901309709e-05
-1.0996079980188e-05
-2.81454076261329e-05
-2.51302064535056e-05
-3.17324206124576e-05
-1.01086810964852e-05
3.88605421994547e-07
-2.78127581670353e-05
-6.52312804657057e-06
-1.59719349003022e-05
-1.83975369251965e-05
-8.21055939479047e-06
-3.09253071612339e-05
-2.24750855266454e-05
-1.20793328228927e-05
-3.41624771747877e-06
-3.7557704257415e-06
5.74630236621308e-06
-2.28140793292195e-05
-1.21066664718319e-05
-1.38897621985564e-05
-2.51447181527442e-05
-1.53300581846063e-05
-3.54235328677166e-05
-5.82753321768352e-06
-4.70703292297905e-05
-3.53992882251881e-06
-2.83073561695747e-05
-1.23855199102344e-05
-3.32203125720263e-05
-1.77743129049591e-05
1.57715295392371e-07
-1.43379770263648e-05
-1.1259563257045e-05
-2.95622458982309e-05
-6.15534385756289e-06
-2.97453992851263e-05
-2.06544613784613e-05
-1.82031923620702e-05
-3.52213797530123e-07
-1.36851281338772e-05
-2.93509055748034e-05
-2.82181851568416e-05
-1.33164523693922e-05
-4.54686985463427e-05
-4.53705068190302e-06
-4.27310509773619e-07
-2.40425901757008e-05
-1.10302783145423e-05
-3.39010073550715e-05
-2.75687448603264e-05
-1.53260330271703e-05
-1.66271965754644e-05
-2.40486293081464e-05
-3.18513564634596e-05
-3.62142583750163e-06
1.08840247758892e-05
-1.80488943805819e-05
-1.60481453068497e-05
-3.34038680452307e-05
-3.15451097683216e-05
-1.33990039525114e-05
-2.95234160420479e-05
-2.24917278831944e-05
-3.17567610585216e-05
-2.76964156497952e-05
-2.08445376928447e-05
-3.36027968972855e-05
-1.94221892165419e-05
-9.80209024122244e-06
-2.06077529269717e-05
-2.77689138487821e-05
-3.0329731732538e-05
-1.45762677610709e-05
-2.65265069750244e-05
-1.87623767022352e-05
-2.6703037024961e-05
-1.13567098080166e-05
-2.14727647698036e-05
-1.22407060307583e-05
-2.62927760768057e-05
-1.39819798573605e-05
3.45052790504573e-06
-1.74840230992111e-05
-2.93479275398445e-05
-1.44896785970813e-05
-2.18055361268195e-05
-2.52739113669089e-05
-1.32759323721173e-05
-9.99004467639706e-06
-4.56152733053719e-05
-2.08866916634666e-05
-6.03794946101941e-07
-2.92082124206006e-05
1.60649033597985e-05
-2.32871037034426e-05
-3.35464419473057e-05
-2.17378526801901e-05
-3.04603119383513e-05
-2.49001580066361e-05
-2.51089684338172e-05
-2.64865992334048e-05
-2.56454926572023e-05
-6.15205092518859e-06
-3.92809095916861e-06
-2.32883796985649e-05
-4.25582221695324e-05
-1.17991057854807e-05
-1.75565136294818e-05
-3.08867037755581e-06
-2.718891032773e-05
-4.17326016905935e-05
-2.85646378822205e-05
-4.65729525717499e-06
-2.04157004718177e-05
-5.84970347494793e-06
-2.38230788845846e-05
-3.62747642996015e-05
-1.48689129005171e-05
-7.03981747461872e-06
-5.98228387292394e-06
4.20402636729483e-06
-9.11415140867481e-06
2.25299360539501e-06
-1.34868421987364e-05
-3.83663839950091e-05
-2.1040405385201e-05
-3.37004617982776e-05
-1.23136297159003e-05
-1.48402888554184e-05
-4.20094015420501e-05
-1.93111649844073e-05
-2.68889176618713e-05
-1.62973713449959e-05
-1.71697425653718e-05
-1.40393885260648e-05
-1.06621154768897e-05
-2.88664630333961e-05
-3.06753954869182e-05
1.51368678614345e-06
-2.10193441838118e-05
-3.28954194484033e-05
-2.15544949355504e-05
-2.50874599548935e-05
-1.74165077316157e-05
3.62292204896397e-06
-2.56659781719901e-05
-1.5460825634632e-05
-2.51966382465015e-05
-1.25905761028547e-05
-2.46932679257715e-05
-2.37299178172916e-05
-2.41754888324776e-05
-1.99036515401267e-05
-1.12328901799006e-05
-3.2687095042368e-05
-2.1826955757552e-05
-2.55110587663375e-05
-1.9645226160222e-05
-1.62935821490597e-05
-3.0042485258234e-05
-7.02327620749776e-06
-4.57161336586978e-05
-2.95314793602063e-05
-5.37089886108015e-05
-5.0989303124416e-05
-8.9713057682531e-06
1.09845946754311e-06
-2.50850041660315e-05
-1.42510378197065e-05
-1.20881580997987e-05
-1.84009366756899e-05
-1.13260503238325e-05
-2.13841012350188e-05
-1.22393314520821e-05
-2.38396737655586e-05
-3.93224896824857e-06
-1.01628546281816e-05
-1.35184680920996e-05
-1.42582977233966e-05
-1.83681305655561e-05
-3.2823418403378e-05
-2.03711335753787e-05
-2.00435165938362e-05
2.43153021168301e-06
-1.53873645054696e-05
-1.689232087587e-05
-5.40145958728161e-06
-3.95830876313307e-05
7.09277621365867e-06
-3.93085821843102e-05
-2.04460985995622e-05
-3.64894531173606e-05
-3.56640995879634e-05
-1.84995319770017e-05
-2.65002932098753e-05
-2.43277722768312e-05
-2.42125752342558e-05
-2.2044061711937e-05
-2.37036310027692e-05
-1.0476226324028e-05
-2.71638197342409e-05
-1.63858764576336e-05
-8.71979132157194e-06
-2.38019541841774e-05
-1.02546703567118e-05
-1.85273295159792e-05
-8.56830141356538e-06
-3.81790445705054e-05
-8.51803332167415e-07
-6.39038539610672e-06
-2.45793535866213e-05
-2.4788657012877e-05
-2.45717672817881e-05
-7.81877521517077e-06
-7.59443049380077e-06
-1.84175091131084e-05
-4.20748019466674e-06
-3.49574348353817e-06
-4.69079964604926e-05
-4.80317556173061e-05
-1.6263081217359e-05
-1.99420928553533e-05
-1.04020553179097e-05
-1.3094829938631e-05
-7.69541800537902e-06
-3.7098223135846e-05
-3.42022256093703e-05
-1.9885715522297e-05
-1.62794084697794e-05
-2.68559164789026e-05
-2.28404470267861e-05
-3.8839174715555e-05
2.77213927235055e-06
-3.98494938450009e-05
-1.23932642843404e-05
-2.12499283266154e-05
-1.67896612773028e-05
-3.99927242047856e-05
-1.57875351107521e-05
-2.2142315194104e-05
-1.61463891234972e-05
-3.98070565726211e-05
-1.94167574295645e-05
-8.54443611481758e-06
-2.11852122670436e-05
-2.24135005640821e-05
-2.63508582930352e-05
-1.76385503563827e-05
-2.577661864133e-05
-2.76370411594662e-05
-2.50033955731961e-05
-1.76087598609607e-05
-3.08867406776387e-05
8.70850452756902e-07
-8.26544771080589e-06
-2.28785474721089e-05
-2.33709817647973e-05
-2.13630328798108e-05
-2.23633663971978e-05
-2.33741780448592e-05
-1.59933276120053e-05
-3.40709786608991e-07
-2.30000608669085e-05
-9.70633574538109e-06
-2.2040856269105e-05
-2.67590103591975e-05
-3.83517426981776e-05
-2.76448471082611e-05
3.77455018177238e-06
-1.52429817088082e-06
-1.34077004571926e-05
-6.86254748730963e-07
-1.55012509378441e-05
-3.48874879271462e-05
-2.28229972524771e-05
-3.27484682515016e-05
-2.75059005002552e-05
-2.92468524652546e-05
-1.4215536343528e-05
-3.15193732701254e-05
4.12626680188259e-06
-9.23121148973415e-06
-3.67204186548117e-05
-1.89754342553648e-05
-2.36205023359388e-05
-2.6681025815542e-05
-1.33918803362183e-05
-1.26251165797328e-05
-4.16567327062732e-05
-2.28068891230096e-05
-1.23395343590561e-05
-1.17528036991675e-05
-2.081022861424e-05
-2.18172004996994e-05
-3.78558481881963e-06
-2.55171964714377e-05
-2.34929194207073e-05
2.4087441104429e-05
-3.91940850158992e-05
-2.19719412046766e-05
-1.54173069972321e-05
-1.05589397641337e-05
-2.81776307004313e-05
-9.76044302540571e-06
5.6577820034522e-06
-3.96449390251604e-05
-4.41163810361793e-05
-6.17562878672761e-06
-1.01640482430513e-05
-4.32067376523967e-05
-2.76965121068798e-06
-2.08686514225992e-05
6.89556424213135e-06
-3.59167427440047e-05
-5.17082107278062e-06
-1.65285595232796e-05
-2.66303917054502e-05
-2.91353310198705e-05
-2.66035457563876e-05
-1.5823591628934e-05
-2.42367524829488e-05
-3.63848253316527e-05
-2.77639319703104e-05
-5.96876096036617e-06
-9.04919019140159e-06
-1.51482392200274e-05
-3.3214660768887e-06
-1.51143600865009e-05
-8.88685442764651e-06
-2.49223793178175e-05
-1.53017363126762e-05
-3.07205616627424e-05
-1.68504106806109e-05
-1.8922631827374e-05
-2.0457262812253e-05
-1.04242936136282e-06
-3.31457807377257e-05
-1.66832679473062e-05
-1.51682186819019e-05
-2.4252342627847e-05
-2.71971895615867e-05
-2.45382699575048e-05
-1.82701270990877e-05
-1.97768976862577e-05
-1.1205619680281e-05
-1.43662557575663e-05
-8.47638031787278e-06
-1.36980336116547e-06
-2.0886574565922e-05
6.53000052560092e-06
-2.52163036373174e-06
-1.39276994447554e-05
-3.55287149554909e-05
-5.42062496574078e-06
-1.86418774776196e-05
-9.51855263007762e-06
-6.81348955485784e-06
-1.96856941291738e-05
-2.94133378206443e-05
-2.10197060593811e-05
-1.89538401408104e-05
-1.63637840288035e-05
-3.8205046364123e-06
-1.22936933805837e-05
-1.34476572522911e-05
-2.15896344810813e-05
-3.29050607864234e-05
-3.10500496795534e-05
-2.37082331407656e-05
-6.32814249378431e-06
-1.16213825168247e-05
-1.61591147435923e-05
-1.01305104346411e-05
-3.26590281362827e-05
-2.83506485086381e-05
-4.29448630129564e-05
-2.90249138869656e-05
-2.22228633889474e-05
-2.55662181026254e-05
-1.80186246692627e-05
-1.89662731087649e-05
-3.85237822885392e-05
-2.98911584878668e-05
-1.61444515485253e-05
-3.36159492559097e-05
-9.21408429942852e-06
-2.92867049007148e-05
-2.09055275122725e-05
-2.78683421297274e-05
-3.54014914770719e-05
-3.96397156463401e-05
-2.89861931431365e-05
-3.36967090468493e-05
-3.20195473165887e-05
-2.05493500976056e-05
-2.94123753695086e-05
-1.2217973757927e-06
-1.46752085884081e-05
-1.92315069893383e-05
-2.15764070150518e-05
-2.69999815279396e-05
-4.18137844994757e-05
-4.24116955556977e-06
-2.7837690812214e-05
-1.87903969889623e-05
-2.96514843042398e-05
-2.07949489845109e-05
-3.76202796960892e-05
-1.53071265257182e-05
-1.45462042757772e-05
-3.06504433994559e-05
-3.97893775176196e-05
-1.95354438057542e-05
-7.3833382099551e-06
-6.9047581859634e-06
-4.40884506474998e-05
-4.092395812532e-05
-4.22258140156935e-06
-1.41390774192195e-05
-3.56767077217109e-05
-6.04945572942814e-06
-6.06265840534703e-06
-2.45113377342143e-05
-4.15693511725925e-05
-3.70819016228606e-05
-5.45709581850345e-05
-1.13171688673544e-05
-2.92807761713248e-05
-3.0445468633455e-05
-2.34129132374272e-05
-9.69356250134307e-06
4.36578592216492e-06
-9.83234709827519e-06
3.97396692261961e-06
-1.71343832443997e-05
1.61585494186134e-06
-2.01438750085236e-05
-2.30221622910787e-05
-2.15555802482012e-05
-2.58959543391004e-05
-1.22568183935452e-05
-6.40865379931267e-06
-1.79443272957332e-05
-4.2608835984598e-05
-3.60462261344684e-05
5.62622175052838e-06
-2.62627463539675e-05
-1.7836885904684e-05
-4.11963449859738e-05
-2.04493582670472e-05
-3.45870744399039e-06
-2.81585111333168e-05
-1.93582934386855e-05
-2.94346988981961e-05
-2.28248058602579e-05
-3.471936636921e-05
-1.65489919993281e-05
-1.06258879662513e-05
-3.49724005664501e-05
3.13474171733785e-06
-2.10895971751541e-05
-2.70645934687463e-05
-5.37611138904299e-06
-1.49580609451742e-05
-1.68629426594549e-05
-2.5160198061754e-05
-1.2686909627877e-05
-1.44291564413618e-05
-2.24373335635134e-05
-3.04542377301819e-05
-3.09140017688719e-05
-2.82819271798351e-05
-1.9687543487673e-05
-1.46910645350946e-05
-2.84987053396039e-06
-2.82162015705776e-05
-2.80469165452105e-05
-2.59446483917231e-05
-2.54491086450189e-05
-3.48983157111718e-05
-2.91192959109184e-05
-3.01530639076697e-05
-3.4111727376005e-05
-9.23746920660294e-06
-3.33801683005434e-05
-3.22999404708573e-05
-9.10460904250451e-06
-1.87455960884733e-05
-2.19600768614704e-05
-1.14782460609306e-05
-4.06791517317153e-06
-2.41458678397885e-05
-2.9277611639276e-05
-2.84222467764873e-05
-2.36284185742536e-05
-4.75596102343557e-06
-2.44336371746993e-05
-3.25025839792193e-05
-4.97777318802399e-05
-1.48232530111364e-05
-8.45034413950854e-06
-3.44835472544377e-05
-2.31392169702561e-05
-3.00230277898189e-05
6.25664896416095e-06
-2.4496445663418e-05
-9.3807193672429e-06
-4.55892026328998e-05
-1.12501194466292e-05
-8.63483992386091e-06
-9.17793671274082e-06
-2.12597832904192e-05
-2.11698250033726e-05
-2.60480011915377e-05
5.65414890535012e-06
-2.74636161143563e-05
-2.65701014201669e-06
-9.9661720446126e-06
-1.48300008233152e-05
1.00921771871869e-05
-6.52616091928599e-06
-3.04648957287385e-05
-1.9610200363308e-06
-9.56108028588053e-06
-8.51329769781732e-06
-3.73948025393542e-06
-3.20922414862766e-05
-2.61986888333158e-05
-8.64068703072719e-06
-1.75671899759082e-05
8.73858415129747e-07
-1.72632932889905e-05
-1.56191039467024e-05
-2.98401407804156e-05
-1.27031209752323e-05
-2.02665063355303e-05
-3.41515235310859e-05
-4.89817689331491e-06
-2.37100593398972e-05
-2.91743109413825e-05
-1.11876489753695e-05
-3.11636595180429e-05
-1.45864505466897e-05
-1.07668956905635e-05
-1.92364806153325e-05
8.73558903159385e-06
-3.95198199708089e-05
-2.58062320395348e-05
-2.64700462767905e-05
-4.42889614522606e-05
-3.4971649031255e-05
-7.69846474338962e-06
-2.73820354297002e-05
-1.46221905983162e-05
-3.57018546019101e-05
-1.21783296699296e-05
-1.73611299063539e-05
-9.57809547353295e-06
-4.61086237268216e-06
-1.81222651890626e-05
-1.75723545113028e-05
-1.9114825837152e-05
-3.69844357167634e-05
-2.01829471226027e-05
-3.30492703404393e-05
-7.6967891366758e-06
-1.49873914638886e-05
-2.20278986410694e-05
-1.34803246738341e-05
-3.37406274644393e-05
-1.83735594922625e-05
-2.89575050552023e-05
-1.84996170375194e-05
-1.09473813153738e-05
-1.92163574586453e-05
-2.93063458880399e-05
-1.54760808139642e-05
-2.16975357833698e-05
-2.64539459325999e-05
-1.51685861647101e-05
-2.559229721659e-05
-2.89054410843869e-05
-1.04004155129377e-05
-1.75607124340848e-05
-3.06138208968889e-05
-3.67154194764714e-05
-5.53831650814861e-06
-1.88023328789346e-05
-8.56076102032622e-06
1.57906413630755e-05
-2.81055405070256e-05
3.35624672150099e-06
-2.73293211998462e-05
-1.98403687722959e-05
-3.39570988464342e-05
1.84178669613729e-06
-2.15410537777286e-05
-3.11982538587038e-05
-2.20504749069896e-05
-3.0895598832975e-05
-9.45482495562474e-06
-2.79090551400128e-05
8.1317729934891e-06
6.48101914583013e-06
-2.22645192724214e-05
-1.7807206303606e-05
-1.35253659009008e-05
-1.94173043915699e-05
-3.04876871033506e-05
-2.51380371927303e-05
-1.72988813550249e-05
-1.91931422517742e-05
-1.62347069752117e-05
-2.36397011900153e-05
-1.35283127008076e-05
-3.8315249841583e-05
-2.41157316114002e-06
-2.98793060634434e-05
-8.38791419057105e-06
-2.23101907866077e-05
-1.40676847079542e-05
-1.8560688538855e-05
-3.25444088483769e-05
-1.6619419662852e-05
-2.63994846128847e-05
-3.14379664332482e-05
6.23002265037278e-06
-4.16317830865011e-05
9.42300764377854e-06
-1.95480436941989e-05
6.06627206859122e-06
-5.45190925720169e-08
-2.30634058155706e-05
-2.39740628098912e-05
-3.51823730568585e-05
-1.38045212036245e-05
-3.41542105105404e-05
-2.9908473730694e-05
-3.31873263678101e-05
-2.37307100067362e-05
-3.00720585550948e-05
-4.36955584237331e-05
-1.26026755134187e-05
-2.92964660028535e-05
-2.33986235525251e-05
-1.85109071887999e-05
-1.73845486823444e-05
-2.10789691344585e-05
3.33371421212199e-06
-2.65066223000304e-05
-3.88117245580041e-05
-1.11021537434546e-05
-1.51181049007579e-05
-2.35091367581223e-05
-1.17551811199748e-05
-8.10998775277807e-06
-2.2351723976679e-05
-3.63684935780181e-06
-3.4758403408693e-05
-8.13217012792912e-06
-2.47778945415774e-05
-2.27434739695398e-05
-3.60847674963627e-05
-3.44879829559661e-05
-2.11735365697367e-05
-1.55918318091154e-05
-1.48857692506412e-05
-2.80848246780301e-05
-1.06273613880801e-05
-1.47481046921393e-05
-1.75317246204684e-05
-1.23148484315693e-06
-2.00422119368322e-05
-3.94752614575158e-05
-1.19573030660422e-05
-2.17295094561348e-05
1.49913272545153e-06
-2.16682535311396e-05
-8.3809857951003e-07
-2.51396180011311e-05
-2.17649110044243e-05
-3.12733953583697e-05
-1.18294182278521e-05
-3.59435589490191e-05
2.30343728798963e-05
-2.52673694898167e-05
-5.37249667843614e-05
-1.90942149972643e-05
-1.01950299657266e-05
-4.85066193639503e-05
-4.17148653261275e-05
-2.10128346309795e-05
-1.67314287840351e-05
-2.16690262979998e-05
-2.42683593663021e-05
-1.58414125284905e-05
-2.6709029930976e-05
-2.94065286843752e-05
-9.76407744344159e-06
-7.82642432401526e-06
7.99833571978861e-08
-2.29421354645175e-05
-9.47873932864424e-06
-2.30800582866084e-05
-3.87757595578395e-05
-3.09866390092219e-06
-6.88167968871264e-06
-1.02385902981341e-05
-2.48712425687247e-05
-3.55183245395193e-06
-3.04649854340403e-05
-2.78179215477538e-05
-2.29627616073152e-05
-2.08363100417994e-05
-2.84639147450121e-06
-7.82747982876761e-06
-1.24649890956839e-05
-2.36619111666223e-05
-1.1467067986309e-05
-2.14890156943554e-05
-2.88514602963823e-05
-2.16738506685233e-05
-1.19997627707828e-05
-2.11122497227697e-05
-2.64063259723926e-05
1.02379625560574e-05
-2.70567934920305e-05
-1.94891973576681e-05
-3.50325252950603e-05
-5.45011703173972e-06
-3.20581146411013e-05
-1.35618319903616e-05
-1.3244541275463e-06
-9.32213877616058e-06
-3.38758646437739e-05
-4.58974907320301e-06
-2.63711608659505e-05
-1.59371816365889e-05
-3.48369753364577e-05
-2.72739012719877e-05
-4.55576278230651e-05
-1.72253188535276e-05
-2.73864886228079e-05
-2.55160791311611e-05
-1.92857963927577e-05
-1.6732771961651e-05
-5.62612185418042e-06
-3.26293667500077e-05
-2.88339116342133e-05
-2.20650577920809e-05
-1.63021743566929e-05
2.4977514435517e-06
-5.31253038245804e-06
-7.68211498410753e-06
-2.41263922975544e-05
-2.05850322029374e-05
-7.9081617033736e-06
-1.40710044439578e-05
-2.47787755053856e-05
-3.68879014362102e-05
-6.615790467321e-06
-2.26992103863444e-05
-3.77387219291305e-05
-7.46880405621845e-06
-4.05324864592583e-05
-3.09741173843127e-05
-2.44867959078808e-05
-8.94313124223147e-06
-2.15564141600027e-05
-3.48508144135553e-06
-3.41570285372906e-05
-1.97294806951551e-05
-8.84321011655714e-06
-3.13422186088614e-05
-1.83613158434699e-05
-1.55955235396482e-05
-2.1224149375188e-05
-3.17802084272071e-06
-1.2292734391597e-05
-2.2386518795738e-05
-3.50031027755204e-05
-6.52117285789957e-06
-1.74202207611936e-05
-1.54387860919913e-05
4.65325211312205e-06
-6.91069846039911e-06
-3.30859609864088e-05
-1.5723856836799e-05
-5.54996989707821e-06
-7.91474887440135e-06
-2.26477186741877e-05
-4.11414510724618e-05
-1.99979227894031e-05
-2.94058565974909e-05
-5.29589041506781e-05
-1.69535023174738e-05
-3.49979501663417e-05
-1.23589260825975e-05
-2.43970414546666e-05
-1.38916041274441e-05
-2.73412799110879e-05
-2.15266655035471e-05
-3.64015752898142e-05
-3.84198145605829e-05
-2.47527481174563e-05
-2.61960296473654e-05
-2.22649295552239e-05
-2.05229613048914e-05
-2.03566108355794e-05
-1.66833708078535e-05
-1.92856136124112e-05
-8.93176254354555e-06
-1.77452236531679e-05
-5.32584212941018e-05
-3.86098745240702e-05
-2.40251949736174e-05
-1.08835512990023e-05
-1.93195249056455e-05
-1.94805789726644e-05
-3.5275066430291e-05
-1.81024721609257e-05
-3.13030273263268e-05
-4.91291276070134e-05
-3.32631342949017e-05
-2.27867810323757e-05
-2.25546906241231e-06
-9.42200452690837e-06
-1.43934189749473e-05
-2.91538171390967e-06
-9.77157093446766e-07
3.61607134512855e-06
1.73925244148499e-06
1.77172940902504e-06
-4.8307331755876e-05
-7.93091821294155e-06
-8.50553702837827e-06
-1.16318222296254e-05
-1.67402329571643e-05
-2.26185818399099e-05
-4.09913285290832e-05
-5.3398096133241e-06
-2.82174737097473e-05
-1.94730543249613e-05
-1.30190443104838e-05
-3.149853453803e-05
-2.72351662584022e-05
