# Supplementary material for: Research on computational propagation and identification of mine microseismic signals based on deep learning
Source: PLoS One. 2025 Oct 22;20(10):e0334641. doi: 10.1371/journal.pone.0334641 (PMC12543183; doi:10.1371/journal.pone.0334641)
Supplement: S1 Data — (ZIP) [file pone.0334641.s001.zip › 000100500000963.xlsx_0.txt_24.txt.txt]

-2.14693300677612e-05
-1.70152265562954e-05
-3.64270860470782e-05
-1.94759621190943e-05
-4.04808415155197e-05
-8.38559318653784e-06
-1.94054000804389e-05
-1.97605188537641e-05
-1.88698290942054e-05
-1.48554481846932e-05
-7.67127381630693e-07
-4.47635171992245e-05
-3.27690244861412e-05
-4.4415233225957e-05
-2.26768319207759e-05
-1.73072552712507e-05
9.21236434999336e-06
-4.02908033730109e-06
-2.1583997239289e-05
-2.7270385342107e-05
-1.99713685030525e-05
-9.15510449407086e-06
-1.46545115059527e-05
-3.6305200717625e-05
6.6343172805744e-06
-5.63409625421314e-06
-3.24682484808605e-05
-2.25623428760668e-05
-2.14836130161522e-05
-1.29934749265474e-07
1.17934061352151e-05
-3.75358772726262e-05
-3.30383892365291e-05
-1.29599843113226e-06
-8.36307993253487e-06
-1.23119236215834e-05
-3.42123240866455e-05
-1.62737482282171e-05
-1.35715813871256e-05
-7.27388819126928e-06
-8.26056965674567e-06
-1.59874876765167e-05
-1.43575631205945e-05
-1.59515378674704e-05
-3.02728576078814e-05
-2.8933522364441e-06
-7.39653499572595e-06
-1.48852478507553e-05
-2.94876755773134e-05
-3.03595813741659e-05
-2.17465750473785e-05
-1.85361442783546e-05
-2.83532534653067e-05
-2.0639719288194e-05
-6.41728505104664e-06
-1.98720494478424e-05
-1.19286044421558e-05
-3.30967017213272e-05
-2.75759543175674e-05
-1.59978887943897e-05
-1.67834791569653e-05
-3.21090776488978e-05
4.52346907648557e-06
-2.30057106843831e-05
-2.61198780915299e-05
-3.27721853975372e-05
-1.70948580603446e-05
-2.21186126989016e-05
-1.04852168654069e-05
-2.87708948112089e-05
-3.54758011493102e-05
-4.81042303906342e-05
-4.34114171334834e-05
5.9124176374283e-06
-7.26342432555695e-06
-1.72012477239359e-05
-4.04329081499547e-05
-2.00901646053007e-05
-1.83419264570168e-05
-3.00684862503094e-05
-1.5683836408241e-05
-2.18477123435147e-05
-9.35449940490645e-06
-3.62936265627011e-06
-3.87540106859676e-05
-3.20925794803029e-05
-2.32714817718599e-05
-2.54692984010284e-05
-1.67236515137678e-05
-1.36790153573205e-05
-4.11531979214764e-05
-3.32313603449368e-05
-3.00814000638537e-05
-1.41180401377529e-05
-2.72231114617982e-05
-4.58385961528766e-06
-1.30594773631484e-06
-3.85784063995278e-06
-6.77443122321324e-06
-5.65588017624678e-06
-1.61650885230617e-05
-2.15330769057216e-06
-2.19849202408638e-05
-2.91732200035482e-05
-2.90199143337509e-05
-1.87888659290252e-05
1.21711934707487e-05
-2.95084577878452e-05
-6.39742403087569e-06
-4.08011649809108e-06
-2.76289881030479e-05
-3.47007325869884e-05
-7.01961334858456e-06
-8.56815864370215e-06
-2.0068832660063e-05
-1.22335592247947e-05
-1.2537889082207e-05
-1.25113510693637e-05
-1.8361898700069e-05
-3.16871163614179e-05
-1.99105469364806e-05
-1.21000706695459e-05
-2.24901333286406e-05
-1.11703257459606e-05
-1.52178274639534e-05
-2.96621846634409e-05
-6.12954384952207e-06
-4.27936244131531e-05
-3.26325500277719e-05
-1.50159689774597e-05
-2.10912505751804e-05
-2.8451763060203e-05
-1.8744724359322e-05
-3.73098569597423e-05
-4.24399765125373e-05
-4.62667727411743e-06
-6.3020262701877e-06
-5.70096845709772e-06
-1.30512636371887e-05
-1.08251630503968e-05
-3.05867199668231e-05
-1.10917118474915e-05
-1.00207379629983e-06
-2.03776810239014e-05
-7.25828638180261e-06
-2.21108984404764e-05
-9.00343127684787e-06
-1.07510221436998e-05
-1.48344159931761e-05
-3.41005921146712e-05
-3.48496937066663e-05
-4.38934581350357e-05
-1.48566982710047e-05
-1.58387710251407e-05
-1.77370386759312e-05
-1.68048802555106e-05
-8.39016312221248e-06
-2.30042778467207e-05
-3.15741359248692e-05
-3.89737199795993e-05
-1.82903462195664e-05
-2.33856534770217e-05
-2.55603750058831e-05
-2.37398471499458e-06
-4.3277234538746e-05
-3.05788770189122e-05
-2.02894961135156e-05
-3.64347712216213e-07
-2.38252176808269e-05
-1.6775593739228e-05
-4.7453262244721e-06
1.56232916637035e-05
-1.47116145043007e-05
-1.20246363589873e-05
-2.83127000729337e-05
-1.0212277526511e-05
-2.4494797663666e-05
-1.39592949387159e-05
-1.32012018597873e-05
-3.42829150272331e-05
-2.53525090134025e-05
-2.5760067742169e-05
-2.99728989015376e-05
-1.69487669903995e-05
-3.12408309126484e-05
6.83554803181881e-06
-2.68519835488248e-05
-2.3034091062392e-05
-1.3045559572315e-05
-6.28579352887305e-06
-1.13911383842696e-05
-1.68404190049562e-05
-3.7423045565333e-05
-2.60375443542142e-05
-1.33791219146745e-05
-1.53480342116454e-05
-2.0044958416397e-05
-6.57253605755915e-06
-8.5679405469512e-06
-2.75984895768392e-05
-1.86732492767092e-05
-1.80139940536129e-05
-1.11079263558885e-05
-9.12508400616368e-06
-3.01709685145088e-05
-2.36897071517775e-05
1.4801743342466e-06
-1.98634034779728e-05
-1.77991447787872e-05
-1.90724461899712e-05
-4.30729018358095e-05
-1.88672191930167e-05
-2.20625287408568e-05
-2.65189555237313e-05
-8.13688252376583e-06
-2.43118257269131e-05
-1.69479702186882e-05
-2.00269551471373e-05
-3.4189719105069e-05
-4.05178845431619e-05
-2.72251983658363e-05
-2.9684765710298e-05
-1.17245902676453e-05
-1.81617653633953e-05
-1.41435681900523e-05
-2.58679018129075e-05
-1.91161356761654e-05
-2.87674853622663e-05
-1.66069047075002e-05
-3.08205749564046e-05
-3.6215975340035e-05
-9.25215072305056e-06
-3.19736753200381e-05
-1.55144650132752e-06
-6.37916302827864e-06
-1.6898921109675e-05
-3.16513904713892e-05
-3.60055293168797e-05
-1.71336835218491e-05
-1.35842686995038e-05
-1.9794800546649e-05
-3.28517783295084e-06
-2.39540504363783e-05
-3.39306726812826e-05
-2.36327362453678e-05
-1.6422076545132e-05
-1.55169411638084e-05
-9.24043793870138e-06
-2.35804182591289e-05
-1.15388917145261e-05
6.45857663585467e-06
-8.68224238173093e-06
-2.16442329325225e-05
-2.53278183546131e-05
1.1687905315169e-05
-2.27980611027864e-05
-4.0080567981257e-05
-4.2744966608501e-05
-3.08886408184329e-05
-1.70444433473466e-05
-5.42666800222936e-06
-1.8659863147087e-06
-4.43817399555998e-05
-2.5053491028073e-05
-6.88007263715363e-06
-3.6275849075676e-05
-3.36282026436708e-05
1.53974773797716e-06
-2.33969025589127e-05
-1.85697069596142e-05
-4.00896615030812e-05
-2.15858211917283e-05
-1.22278933865237e-06
-2.77469318502373e-05
-2.17930598828953e-05
-3.65509976972967e-05
-7.84630445942201e-07
-9.80735155390371e-06
-1.13710913101202e-05
-2.63187904709705e-05
-1.20802324527407e-05
-4.24634100900472e-06
-2.88130901145972e-05
-2.17568601725231e-05
-2.7196232521317e-05
-3.69515221756982e-05
-3.04097798250749e-05
-3.00543386334278e-05
-1.18860230936434e-05
1.00932041912229e-06
-2.15626675781435e-05
-9.47521625056299e-06
-2.56278960803647e-05
-2.07681871649241e-05
-3.86775073076112e-05
-3.81780058981948e-05
-4.74948674809951e-05
-2.64013415390557e-05
-1.38893504850706e-05
-2.19478120779916e-05
-3.43373256288656e-05
-8.28138547438382e-06
-3.49048456260122e-05
-2.41678233659013e-05
-2.44829382994416e-05
-3.62713791143164e-05
-4.61376894032933e-05
-3.81373609974101e-05
-2.74741913208825e-05
-3.08897682309255e-05
-3.95160416640619e-05
-2.07945698005516e-05
-5.01785804214299e-05
-1.70135356209945e-05
-1.84540691239186e-05
-1.68474786338163e-05
-2.03396047553905e-05
-3.13127370530215e-05
-1.22339159007512e-05
-3.23640419760804e-05
-1.78604759323688e-05
3.39412272441257e-06
-1.93056633390993e-05
-1.78362588917503e-05
-2.0940880435259e-05
-9.72276084385173e-06
-1.63795541797776e-05
-2.27547921762317e-05
-2.14697103891484e-05
-3.13745204570133e-05
-1.61146363405274e-05
-1.98450224596136e-05
-3.41881168718404e-05
-2.37201486947629e-05
-4.21163511110228e-05
-3.33387799981632e-05
-1.17446560842719e-05
-3.45248017622048e-05
-1.51513572743631e-06
-2.14816773074941e-05
-1.36299461644767e-05
-2.97731367849483e-05
-1.79105973875291e-05
5.22357914257923e-06
-1.5904741554911e-05
-2.47782580174303e-05
-8.37813823210798e-06
-1.23724842499864e-05
-2.78391330227209e-05
-2.7435576796038e-05
-1.76770802003635e-05
-1.46906203163652e-05
-2.89386414376693e-06
-1.43572272919327e-05
-2.48348892266826e-05
-4.44283366667344e-05
-2.19979132520361e-05
-9.29257096523655e-06
-2.54883306706762e-05
-2.5388887952488e-05
-1.96358267355233e-05
-2.37793519617646e-05
-4.14832607195111e-06
-8.71871082000104e-06
-1.3576574949602e-05
-1.55134846134672e-05
-3.0966134309596e-05
-3.37639371485099e-05
-2.5477977992446e-05
-2.59789720589655e-05
-1.06483090821577e-05
-1.24777397475694e-05
-3.92039734174128e-05
-1.8583689366766e-05
-2.87320075538456e-05
1.8698474812894e-06
-1.99950998496723e-05
-4.83277398465659e-05
-1.74958248482602e-05
-5.03934305022706e-05
-2.06622848184285e-05
-1.88080057657623e-05
-1.97088672730029e-05
-3.8415894034347e-05
-2.05461390540718e-05
-2.81267230977543e-05
-4.27158822412302e-05
-1.02515073475945e-05
-3.83803666289741e-05
-1.32140870097371e-05
-2.07199676724816e-05
-1.37143586836703e-05
-1.40152944330036e-05
-3.58053744994508e-05
-3.57254205747064e-05
-7.1950025189225e-06
-9.36410212128671e-06
-1.29206787143269e-05
-5.58284381788927e-06
-2.04591944036318e-06
-1.58541694902504e-05
-3.56811699027693e-05
-2.43927456229555e-05
-2.0630968733737e-06
-2.91432259049508e-05
-8.20348864762945e-06
-1.05872276596324e-05
-2.14113145898437e-05
-1.61940904940114e-05
-2.38115512502349e-05
-6.13936385642753e-06
-1.52325996535258e-06
-1.37146430931623e-05
-1.18491483740291e-05
-3.41673594971664e-05
-1.78410670643273e-05
-2.36340864992299e-05
-4.47874104317556e-06
-9.80703501975498e-07
-1.91558950172675e-05
-1.03149123658568e-05
-1.92454013737659e-05
-3.86503415106621e-05
-2.08471667915869e-05
-2.68336182365586e-05
-1.56183781223077e-05
-1.5698841980116e-05
-1.97319500889127e-05
-2.64168645613145e-05
-3.63212007025746e-05
-1.57345618552782e-05
-2.91512511992463e-05
-2.77843096921672e-05
-2.6070813954668e-05
-2.64932791737851e-05
-3.15194240356171e-06
-3.13024563674583e-05
-2.87312371140832e-05
-1.9941343123499e-05
-1.70956346537708e-05
-4.08704701684131e-05
-3.37941046642442e-05
-1.96825757224105e-05
-3.41159694904427e-05
-2.43861791644638e-05
-2.77728532284763e-05
-1.74344396172196e-05
-1.38419997439113e-05
-2.32197200223061e-05
-2.51784409174852e-05
-9.70566404857852e-06
-2.22322828141534e-05
-2.90516851229628e-05
-2.30346193764995e-05
-1.47850599170874e-05
-1.74803671924309e-05
-2.37387265187509e-05
-4.9113012452714e-06
-1.18417057788362e-05
-1.83097175956736e-05
-1.88026112065777e-05
-1.45894004078067e-05
-4.3884201341985e-05
-1.69114969918779e-05
-2.78885436154084e-05
-3.37684464087658e-05
-2.47451593286344e-05
-2.00609025186222e-05
-3.04118365316732e-05
-2.48036440496117e-05
-5.02062195488936e-05
-3.95666709650266e-05
-3.50999019499614e-05
-2.00974164961352e-05
-2.26589908691585e-05
-1.42384791491073e-05
-1.85124125423027e-05
-3.56013766514716e-06
-1.00078887474497e-05
-3.05802423608476e-05
-1.72246399464985e-05
-2.34583962567303e-05
-2.94040611761883e-05
-3.96269951703947e-05
-2.09469325209379e-05
-7.41577102656773e-06
-1.24762179172873e-05
-4.4030187337845e-05
-3.12251383929864e-05
-1.08064382390258e-05
-1.28666384847703e-05
-3.3937793810741e-05
-1.9669513106089e-05
-1.66176065864495e-05
-1.42912354859928e-05
-1.35070447612561e-05
1.34017415607729e-05
-1.97350135677522e-05
-1.78041174687957e-05
-2.63412672191517e-05
-1.80785781920835e-05
-1.38675865500997e-05
-1.15694362038473e-05
-6.64669800658929e-06
-3.70398385830442e-06
-3.37746736369841e-05
-1.36059284458381e-05
-1.12001255462091e-05
-1.48312807898937e-05
-4.1449281568458e-06
3.32443304100619e-06
-1.35971328931337e-05
-2.80049406175455e-05
-2.6749521445911e-05
-2.97808762619646e-05
-3.05507585649502e-05
-3.76060961964662e-05
8.00694894918993e-06
-6.95660532821083e-07
9.48308644872377e-06
-5.15107493963766e-06
-1.71664861373045e-05
-2.7843986919007e-05
-3.45402840109973e-05
-2.0205043535233e-05
1.00600407596864e-05
2.98648962228759e-06
-2.4285527996353e-05
-2.58626195006128e-06
-2.15389043036362e-05
-2.99104890486668e-05
-2.65122215684781e-05
-7.53354944348205e-06
-1.67473799605811e-05
-3.13517748467542e-05
-2.06115868013617e-05
-1.62001735895623e-05
-1.75079343478402e-05
-2.26943044326499e-05
-2.64856444041723e-05
-1.17213844468249e-05
-2.70075622709603e-05
-1.98067917153206e-05
-3.47784779708018e-05
-2.51140652454691e-05
-3.35345043524982e-05
-3.05963901990882e-05
-2.00545134041881e-05
-2.0800770850891e-05
-2.43815732732171e-05
-1.0546450982333e-05
-1.76528896922052e-05
-6.75170355366271e-06
-2.68618899390686e-05
-7.29066428692409e-06
-6.71270800254068e-06
-4.07319504804634e-05
-9.07822707342478e-06
-6.69426796843244e-06
2.70944545240743e-06
-2.10762352073804e-05
-1.8353750027645e-05
-1.74961471384342e-05
-2.57790019607987e-05
-4.20505160386838e-05
-1.60348371833047e-05
-1.71013306443391e-05
8.92252725361819e-06
-2.2372425170047e-05
-2.49347379873124e-05
-2.64078923388565e-05
-2.63987941568378e-05
-1.21987427952045e-05
-2.30639054475252e-05
-3.14053470300077e-05
-2.37749110780249e-05
-1.45417777504131e-05
-3.41489470384175e-05
-5.77041498980754e-06
-2.65787057709048e-05
-9.45926036804406e-06
-2.72864673345269e-05
-2.32443216687773e-05
-7.94930360769298e-06
-1.26515682909857e-05
-7.12831084994409e-06
-7.83728002254646e-06
-3.19824696669951e-05
-6.88634398832346e-06
-1.94446360954467e-05
-1.40171671394109e-05
-5.00829253167678e-05
-1.67253422655185e-05
-1.54384776871388e-05
-2.493861164609e-05
-2.52928390196281e-05
-3.06691917769999e-05
-2.7850298194978e-05
-2.14855921953237e-06
-1.22169086465264e-05
9.26439813308453e-06
-2.32973589943174e-05
-1.20848760050631e-05
-1.91299133688016e-05
-8.22210667214758e-06
-2.46313057106627e-05
-2.13280513071931e-05
-2.40010998769578e-05
-1.4124519897986e-05
-2.3030356525238e-05
-2.4816647662659e-05
-2.3558512197753e-05
-2.38856601117734e-05
-1.23432760075615e-05
-1.27870322458133e-05
-2.58637362748872e-05
-1.14608632189626e-05
-4.34626602387823e-05
-2.24727704744278e-05
-9.63750687372949e-06
-3.59381602958263e-05
-3.89530115515554e-05
-2.56419431620886e-05
-3.79754144780196e-05
-1.48966476011031e-05
-1.44301969325732e-05
-2.39586055608738e-05
-3.29713389033857e-05
-2.03465325398397e-05
-2.46744427527994e-05
-4.95936677424429e-05
-1.23919598159246e-05
-2.58318517089785e-05
1.76745225985118e-06
-3.77105876316089e-05
-1.88715802771532e-05
-2.03087269164641e-05
-2.90309638055917e-05
-1.57336059185573e-05
-2.35068584405174e-05
-2.27898173342835e-05
-1.09855904510602e-05
-8.28271548262862e-06
-4.0755826173608e-05
-1.11659173812743e-05
-2.94997866893266e-05
-1.92763553185925e-05
-2.35820890641203e-06
-2.18147443834966e-05
-1.15188984835376e-05
-1.42320529239722e-05
4.06051794724985e-06
-2.0312617515738e-05
-3.25657030881076e-05
-5.60031606475473e-06
-1.85235595216276e-05
-3.95569123068899e-05
-1.44978052214231e-05
-2.13869292178057e-05
-1.73906083031129e-05
-9.44099122632713e-06
-2.07392870268684e-05
1.62695425951169e-06
-1.29413436789913e-05
-1.10718637579266e-05
-2.58493324315171e-05
-1.23307862923957e-05
-2.19227094778196e-05
-2.50280335603854e-05
-4.60993332625448e-05
-2.59756904499869e-05
-5.8010145160295e-06
-1.50609935333168e-05
-5.99580628926096e-06
-2.64979693447407e-05
-1.82474350376497e-05
-1.63366133040022e-05
-2.97061501206479e-05
-2.19474891717797e-06
-2.2995943363472e-05
-2.32707093501724e-05
-9.35625858769467e-06
-3.23613460720701e-06
-2.91886676531008e-06
-2.01285569052987e-05
5.10516124305442e-06
-2.29494183359142e-05
-2.32073347427753e-05
-3.08175142448528e-05
-2.90135302050599e-05
-4.07473819512189e-05
-3.8047286134102e-05
-1.87297982978302e-05
-3.19453625657329e-05
-2.01991753293674e-05
-3.44826904722952e-05
-5.78011303071693e-06
-1.60168027198742e-05
-2.60130743006848e-05
-2.2475207408006e-05
-1.03894146401512e-05
-3.08583728170371e-06
-6.91830790137458e-06
1.0260611630123e-05
-2.31502140913765e-05
-1.89810234449868e-05
-1.48567781681001e-05
-2.59926617546695e-05
-1.85661052389433e-05
-2.61081776870995e-05
3.96953204395774e-06
-1.92253642582079e-05
-2.93504900641803e-05
-3.35753712932155e-05
-3.81327528235443e-05
-5.11723042477726e-06
-1.79585111890945e-05
-1.76292984736233e-05
-3.24753558955315e-05
-2.22118600170735e-05
-4.2757624255763e-05
-1.30418046961508e-05
-1.34695118320649e-05
-1.50715766551891e-05
-2.13535001207383e-05
-2.04039945839512e-05
4.00865692927786e-06
-1.02004682396446e-05
-2.35377737977451e-05
-2.67143457070978e-05
-1.50956880005381e-05
-1.85045924764258e-05
-2.54681838337775e-05
-2.67986609825662e-05
-1.51893498259564e-05
1.65544315762764e-06
-9.97243963678323e-06
-2.35963969547743e-05
-2.85734511591288e-05
-1.2434958261434e-05
-1.45298936387808e-05
-1.22474017042367e-05
-1.73146759504993e-05
-1.18306243068033e-05
-2.46931149932664e-05
-3.46233292365744e-05
-8.59724218545327e-06
-1.4807908080765e-07
-3.43592117362474e-05
-1.10619438854859e-05
-8.58915753827366e-06
-2.32044219742938e-05
-2.549309340902e-05
-1.80092868412311e-05
-2.03815406663513e-05
-4.48648382186308e-06
-3.22582372096731e-05
7.66831602854902e-06
-8.45318484804464e-06
-1.36378344632935e-05
-4.44051566375516e-06
-4.87995434982765e-05
-2.45713280954027e-05
-9.92364346722144e-06
-7.2788007046085e-06
-1.53685460653905e-05
-1.04449477472664e-05
-2.70427573269907e-05
-1.81052590622218e-05
-2.10840967137817e-05
-3.33651443937352e-05
-2.37180800827699e-05
-2.06351948930921e-05
3.59110927178982e-06
-2.37718932432497e-05
-3.3699162420084e-05
-3.54650970296639e-05
-2.97022788694212e-05
-4.0895725036884e-06
-2.77797886346394e-05
-2.80465314458143e-05
2.20282422545876e-06
-8.88519113803591e-06
-5.25892787349137e-06
-6.62059643077202e-06
-2.56676721644319e-05
-2.81468102029753e-05
-3.43186253602704e-05
-1.99722672884384e-05
-3.03353032702448e-05
-2.20702477682265e-05
-1.59791977547033e-05
-2.64966107076958e-05
-2.86839357148335e-05
-2.69608461272751e-05
-8.33022442387482e-06
-4.16890464294289e-05
-2.23486605558827e-05
-1.13833591958639e-06
-1.76891839197913e-05
-2.09583365351865e-05
-2.09681677508063e-05
3.6525944518782e-06
-6.53855061995759e-06
-4.32770264671534e-05
-1.49742034904694e-05
-1.5741733002821e-05
1.21512109820772e-05
-1.76065595110989e-05
-3.2131743329862e-05
-1.44535551984693e-05
-3.2041713583974e-05
-1.78357104641287e-05
-7.44333587495798e-06
-1.38475235654323e-05
-1.90572755302188e-05
-3.68168669440846e-05
-9.69038478610008e-06
-2.05790154416619e-05
-1.06556914364535e-05
-2.66516038698907e-05
-3.03951396035707e-05
-2.05648481317384e-05
-1.69010994200241e-05
2.77809962481855e-06
-1.89202652031583e-05
-1.93367008020125e-05
-1.76529268258784e-05
-3.77377485325025e-05
-1.69819376694057e-06
-1.93353772129599e-05
7.2459926924097e-06
-1.36582603606035e-06
-2.63659176438393e-05
-1.2426021672244e-05
-1.67332767753913e-05
-4.10261291254136e-05
-1.00562764990088e-05
-3.05550906143096e-05
-2.64738913850165e-05
-3.97450466293846e-05
-1.77186769427422e-05
-2.05662143356687e-05
-3.80755804759716e-06
-1.5163039814248e-05
-4.3746529642391e-06
-3.13015993557228e-05
-2.67578130966071e-05
-3.1503968068193e-05
-1.38333366861533e-05
-8.60207061140055e-06
-2.30389383560732e-05
-1.50526728443122e-05
-2.70191406831925e-05
-4.78409263802431e-06
-4.05195596111433e-05
-1.57834759737554e-05
-2.86581922629108e-05
-2.93421878523639e-05
-1.22402833145942e-05
-4.1779078113046e-05
-2.67702464696266e-05
-1.73803058036881e-05
-2.1184456302253e-05
-4.54738251233459e-05
1.50047973492883e-05
-1.20239629280732e-05
-9.75343956697306e-06
-2.26667494804596e-05
-5.13754856729701e-05
-2.13879126482599e-05
-4.06234908193004e-05
-4.08498845839704e-05
-3.06783269620257e-05
-1.69772989352276e-05
-3.95933716129978e-05
-2.37003437050195e-05
-3.38102797422917e-05
-1.75729541810913e-05
-2.40754011440861e-05
-2.98577770158705e-05
-2.62287987039802e-05
-2.53741620976688e-05
-2.56757378276965e-05
-4.31283649645935e-06
-7.06639127744279e-07
-9.52672157455852e-06
-1.65500728529254e-05
-3.53974269181787e-06
-1.19191000740256e-05
-1.73494702863579e-05
-4.18298505345569e-06
-1.65652966723017e-05
-4.80297894410975e-05
-1.83393632892652e-05
3.04395734020046e-06
-9.70478686326992e-06
-1.01302337318058e-05
-2.46258276826493e-05
-5.27495053678309e-06
-1.77539738389704e-05
-3.68509325062078e-05
-2.87455278472129e-05
-2.88346626897259e-05
-2.81815514193519e-05
1.81571394831266e-06
-1.01134437664953e-05
-7.44577342562469e-06
-9.32378984954741e-07
-1.52178808070528e-05
-2.19292738655631e-05
-1.78788195382559e-05
-1.91434959930267e-05
-2.01426275806876e-05
6.31569907065596e-06
-1.01084781588132e-05
-2.50028939730403e-05
-7.10470611773642e-06
-1.34110283384942e-05
-2.81141794289441e-05
-4.47502235185109e-05
-1.70806751963558e-05
-2.52013686873806e-05
4.55299484064706e-06
-4.0914214287778e-06
-2.85431588705219e-05
3.09489844274797e-06
-4.17510783572434e-05
-6.64660295972212e-06
-1.60504775266413e-05
-2.84675986525917e-05
-1.71439300283681e-05
-1.46098895255167e-05
-1.49622853344209e-05
-4.23704125160074e-05
-2.81022017664055e-05
-2.0107105177876e-05
-2.67395871927653e-05
-2.64260151216088e-05
-7.37777389068525e-06
-1.72892337951833e-05
-1.07205192878173e-05
-3.61334827151888e-05
-2.6401043103284e-05
-1.69748926361476e-05
-1.19957660649842e-05
-2.72286015855329e-05
-2.52331708530409e-05
-2.74465912002721e-05
-4.19836049032131e-05
-2.5182946026181e-05
-9.39094983953009e-06
-1.99535309397791e-05
-2.6950348548191e-05
-3.513194337202e-05
-4.17387865990949e-05
-2.46665675194484e-05
-1.95657769954197e-05
-1.39700567143738e-05
-7.12034904483918e-06
-1.75912104952152e-05
-2.39666293361981e-05
-2.13752082924141e-05
-1.01120885045956e-05
-1.90163466088816e-07
-2.3519961038202e-05
-1.46008635370927e-05
-1.8300690579997e-05
-1.45318140454073e-05
-2.4235424046413e-05
-8.20321945971707e-06
-1.53918995931293e-05
-1.08565038833192e-05
-1.86159499165566e-05
-1.96835501304883e-06
7.93715643726295e-07
-2.46282057935093e-05
-2.32148242934145e-05
-3.59698119281911e-06
2.59449023686301e-05
-1.12974274907511e-05
-2.40773736713792e-05
-2.95923419952256e-05
-1.34739399596436e-05
-1.54507555931608e-05
-2.68534472848476e-05
-1.58587504596194e-05
-1.54262419832178e-05
-2.67068364872807e-05
-1.8953758608593e-06
-2.70446851858748e-05
-1.67935989234357e-05
-4.18504503379426e-05
-1.3677882938382e-05
-1.26862605642254e-05
-8.77276278558746e-06
-6.20516407314218e-06
-1.53014856107796e-05
-5.10654676371954e-05
-2.51827608290095e-05
9.81696093729746e-06
-3.49590776736392e-07
-2.70642466961615e-05
-2.22646286500677e-05
-1.63777804850628e-05
-3.32292071698869e-05
-2.91191501752418e-05
-1.69479661684969e-05
-3.45226884452631e-05
-2.13772541100091e-05
-2.29264096280779e-05
-1.29734631812514e-05
-1.27664847629847e-05
-3.14969354308881e-05
-1.41757255068356e-05
-2.36999846658064e-05
-3.97648426556757e-05
-6.47486630799077e-06
-2.52676995080686e-05
-3.05872673689404e-05
2.51344726315439e-06
6.31223039171326e-06
-1.99580517207872e-05
-2.48633783124483e-05
-2.70483476606905e-05
-3.86425155647917e-05
-3.26925690108987e-05
-3.83646172172817e-05
-4.60801821445213e-05
-1.47357727106013e-05
-4.05865337391426e-05
-1.96557458125065e-05
-4.68912060394049e-06
7.54154478251468e-06
-1.87632291175048e-05
-3.78814977499895e-05
-5.29887915257457e-06
-8.88638623505773e-06
-3.3087181142381e-05
-2.724691370012e-05
-1.33339347329631e-05
-3.41352459510694e-05
-2.69800481555841e-05
-3.13272971500172e-05
-3.70596496817319e-05
-3.34226265815761e-05
-2.19272190070105e-05
-1.85677905949997e-05
-1.01783511996123e-05
1.4049197751823e-06
-1.92896428716924e-05
-2.86814778858367e-05
-4.31123042985402e-06
-1.45280524780459e-05
-4.2746353146292e-05
-2.26750044844892e-05
-2.21224640382338e-05
-2.68731162168831e-05
-1.02792500292152e-05
-5.79651933808874e-06
-2.11379165207535e-06
-1.22647075810005e-05
-2.54914132440942e-05
-2.66426183793838e-05
-1.20218723801783e-05
-4.84493017342815e-06
-1.70670737729389e-06
-1.10555769622888e-05
-1.04325650366483e-05
-1.77016931224756e-05
-2.19231474951767e-05
-1.68298208914998e-05
-1.66784120040427e-05
-3.82280645054507e-05
-2.42721122500677e-05
-4.6890152539008e-06
-2.56639964799928e-05
-2.31293400194986e-05
-2.97823562193572e-05
-3.96707910820583e-06
-3.424519913437e-05
-2.33413898307695e-05
-1.83626865953367e-05
-2.96244201045381e-05
-2.48317420813285e-05
-4.46335517771036e-05
-1.7449535618735e-05
-2.16190660913055e-05
-4.03266334687663e-05
-2.22547674301886e-05
-3.1192984060267e-05
-2.35304652360212e-05
-1.6479028502728e-05
-2.78645478863773e-05
-2.64421778756291e-05
-8.94753562359221e-06
-1.73767992683544e-05
-2.18496783888544e-05
-2.58779036204502e-05
-2.06009970707569e-05
-2.7735723691801e-05
-1.01251256344122e-05
-4.04925531220774e-05
-2.54571400042057e-05
-1.61758882006613e-07
-1.88663046545864e-05
-1.59416365277564e-05
-4.4797850070291e-05
-1.89752932600967e-05
-3.45347289610899e-05
-1.11065821498737e-05
-1.99674871800067e-06
-4.21912391562475e-06
-2.76818794926152e-05
-3.03101130679164e-05
-1.46742762884203e-05
-1.55257412352453e-05
-2.25180960996593e-05
-5.33459966615384e-06
-1.69461001311415e-05
-1.3126881158762e-05
-1.73523023316306e-05
-2.45082220789656e-05
-1.80547129366702e-06
-7.13615991386785e-06
-3.53175540643879e-05
-3.11069217011526e-05
-1.37735084779287e-05
-3.10717360868575e-05
-3.52273542790177e-05
-3.11808531088695e-05
-2.56630959777746e-06
-2.0724413627415e-05
-2.53471143463787e-05
-1.92705892027377e-05
-2.04760638345697e-05
-2.5428295018584e-05
-8.16612655678759e-06
-2.42925708846687e-05
2.14433855762289e-05
-1.145720986629e-05
-2.44922919855809e-05
-2.42892793784788e-05
-9.9252128602304e-06
-1.578516819162e-05
-5.8440264091447e-06
-3.28459997386339e-05
-9.93759773058062e-06
3.84409450802574e-06
-3.01499315051406e-05
-4.31927743282227e-06
-9.55022975491535e-06
-2.11205303813287e-05
-2.97213748442407e-05
-1.74504456173593e-05
-2.52096164838374e-05
-3.68100869440758e-05
8.32111851553032e-08
-3.12143065007838e-05
-1.09697847987923e-05
-1.52822216334522e-05
-2.74313382819621e-05
-5.41324276151532e-06
-3.32784319084598e-05
-2.51023333392001e-05
-2.15647797425814e-05
-1.30825493171873e-05
-1.41771696730313e-05
-2.77645689605946e-05
-2.45926466264589e-05
-2.40982510745688e-05
-1.75884144896565e-05
-2.45654986791527e-05
-2.58274307929608e-05
-1.88659733111265e-05
-6.88802005509284e-06
-3.64511299061379e-05
-1.97711141277338e-05
-2.7802786680476e-05
-4.2464125115493e-05
-1.86947962193707e-05
5.94141523905133e-06
-2.55648538518613e-05
-2.16886590569515e-05
3.94239800660926e-06
-2.29323755114375e-05
8.0875825931405e-06
-2.80600771031455e-05
-4.27832422467901e-07
-5.5257618110582e-06
-2.38260010489716e-05
-2.11671358869357e-05
-2.39344649895343e-05
-2.5635999041908e-05
-4.63457848686113e-06
-3.94531826549112e-05
-2.76079002150405e-05
-1.31418961984607e-05
-2.68386070600182e-05
-2.51672649563282e-05
1.46395765969256e-06
-2.87093228439777e-05
-2.13314195825427e-05
-3.56733682445904e-05
2.09681923761936e-06
-2.41706432533753e-05
-2.00441314193916e-05
-3.51484718901321e-05
-4.15355921878955e-05
-3.6416833034322e-05
-2.41566369191358e-05
-7.92021749408874e-06
-1.75995244676766e-05
-3.35443890858264e-06
-3.6676589630338e-05
-3.47501512930249e-05
-2.97837534368091e-05
-2.40971879868026e-05
-1.8329592807719e-05
-3.23459653322625e-05
-2.70129846874285e-05
-3.06792804983164e-05
-2.33650166929184e-05
-3.26171967065672e-05
-2.95656623522655e-05
-1.80654270376885e-05
-3.27117149561801e-05
-3.8136541793334e-06
-1.84492899588017e-05
-1.35311962364332e-05
-7.98861369203049e-06
-2.22113094401186e-05
-9.71185450594547e-06
-1.04674132676552e-05
-1.19985299035045e-05
-2.44642271104651e-05
-1.24700491431499e-05
-2.53386142016286e-05
-1.70479996155985e-05
-1.94636206167677e-05
-3.15265478119529e-05
-4.72094956708144e-05
-1.83541067374876e-05
1.24152379967896e-06
-2.73143906220393e-05
-3.3106464519618e-05
-1.09488979936077e-05
-2.22878200645804e-05
-2.97565058163402e-05
-2.6052817683232e-05
-2.49932219581709e-05
-8.46977115270802e-06
-2.95826524200251e-05
-6.04733339096285e-06
-1.43841691354859e-05
-1.14832612519842e-05
-1.92494752605598e-05
-2.38440468204001e-05
-1.50764209737582e-05
-1.99382671234643e-05
-2.84415821137446e-05
-1.91473169447439e-05
-1.97489110461222e-05
-2.86145717569078e-05
-2.28302816633387e-05
-6.98543043459641e-06
-2.54282341195588e-05
-3.02369022773322e-05
-2.76136219441973e-05
-1.41819395613886e-05
-1.40779118567349e-05
-3.80957875718433e-05
-2.60762644698937e-05
-1.40175657365257e-05
-1.5109867372139e-05
-1.15215367465636e-05
-4.27329842000231e-06
-6.53643246875315e-06
-2.14783731595715e-05
-2.18045629965863e-06
-2.12867640493357e-05
-1.54745051301932e-05
-1.40818880136547e-05
-4.20387243389603e-05
-2.15100869778486e-05
-1.41537536324444e-05
-4.81951815330057e-06
-3.68421939718944e-05
-1.04938682840776e-05
-2.54948997764514e-05
-1.25340423124036e-05
-3.26246074249043e-05
-2.30682364238608e-05
-2.2355795167187e-05
-3.10730751765631e-05
-2.13225840268052e-05
-1.66675874252002e-05
1.53990702750776e-06
-3.12638234759589e-05
-1.96665924156908e-05
-5.13957168822242e-06
-3.26728390131981e-05
-3.97785038133283e-05
-1.69526862657711e-05
-1.5130606500578e-05
-3.07364445889787e-05
-1.54681030049223e-05
-3.25609349824109e-05
-4.0256660267664e-05
-1.76839447927073e-05
-6.10285300132581e-07
-2.03269254807997e-05
-2.8852386228069e-05
-2.06253628652539e-05
-1.70569210977591e-05
-1.29545718103252e-05
-5.13010073672098e-06
-6.94826657759107e-06
-1.98613049406097e-05
-2.33589220353004e-05
-8.83619322233882e-06
-1.55633364975434e-05
-2.94439639761026e-05
-2.10681887713343e-05
-1.93244309134788e-05
-1.1663735046297e-05
-1.95493352802933e-05
-2.49846549472499e-05
-1.59060433145815e-05
-2.27435007136031e-05
-2.37394738424059e-05
-1.52525733822655e-06
-1.60135592808233e-05
-1.60050069077893e-05
1.06839196853654e-06
-1.88167103293422e-05
-1.98668820824353e-05
-1.81967229380872e-05
-2.34654879245825e-05
-3.63312584881357e-05
-3.31454405022675e-05
-2.03464204486905e-05
-8.56786654393623e-06
-1.14839694308171e-05
-1.74100058191257e-05
-2.38881736554641e-05
-9.20961324401036e-06
-6.22863294752625e-06
-3.47442651338645e-05
-4.81019005311162e-05
-4.12021302093966e-05
7.66277193300353e-06
-1.7249185251371e-06
-2.58852528193566e-05
-3.65645402803615e-05
-1.74004446281028e-05
4.85119466711997e-06
-2.09485896351546e-05
-3.38850481350775e-05
-1.83495995746832e-05
-1.53352398130231e-05
-2.13929356164769e-05
-1.85246785114869e-05
-3.3866025437612e-05
-1.60808296274848e-05
-2.71230259975364e-05
-3.25588194717838e-05
-2.26475922739378e-05
-3.80728109284387e-05
-2.18332689106398e-05
-5.20725942822567e-07
-1.8935235749589e-05
-1.1901781725371e-05
-1.5149394076127e-05
-4.42623275444067e-05
-3.86922974227088e-05
-3.11085664257652e-05
-2.87777472369845e-05
-5.11220952586174e-06
-2.62406464472058e-05
-3.88790262853762e-05
-2.84642056117969e-05
-2.39934064752293e-05
-6.82442687798655e-06
-2.18485513118379e-05
-2.83112075547384e-05
-1.82205132214403e-05
-2.30162042269854e-05
5.89877280638719e-06
-1.1089655439527e-05
-1.72715046662406e-05
1.00107591876608e-05
9.24908968940919e-06
-3.7115369348703e-05
-4.69695893946991e-05
-1.47683800070025e-05
-1.19986993280759e-05
-2.40220045463775e-05
-1.06115820340389e-05
-8.66477931590575e-06
-1.34950437228459e-05
-3.44331649588417e-05
-4.33944948152061e-05
-2.15278488284404e-05
-1.20185283684014e-05
-2.72174854612207e-05
-3.87909571699715e-05
-2.13509185953521e-05
-3.01712493268059e-05
-1.0880493238468e-05
-1.74311675213259e-05
-8.40773352083136e-06
-2.22417827504316e-05
-2.34771361654432e-05
-9.69631689891505e-06
-2.79611217986416e-05
-9.76231693306895e-06
-2.85770029884487e-05
-2.58367439624648e-05
-2.10460892414824e-05
-8.12815567037332e-06
-2.50796006634465e-05
-2.04990994525982e-05
-4.17445749452263e-05
-2.61069850315409e-05
-1.88261679736919e-05
-2.06671069593102e-05
-7.39247249978203e-07
-2.95036583801244e-05
-2.4123291920727e-05
-1.28053408515711e-05
-2.95939854300278e-05
-2.3620826423644e-05
-2.17730934333063e-06
-3.95026659975428e-05
-1.2661095019729e-05
-1.69583072787585e-05
-1.27341500729195e-05
-4.10967854515503e-05
-1.21066216859885e-05
-3.42362698936348e-05
-2.9236580249402e-05
-3.04708401986061e-05
-2.77834967026912e-05
-4.76514165389634e-05
-1.29414695467283e-05
-1.82606109539603e-05
9.9853633891225e-06
-1.66638235607189e-05
-2.82095809378008e-05
-1.45815491099285e-05
3.62490572267197e-06
-2.0705029819592e-05
-6.51316895977247e-06
-1.40286955174175e-05
-2.24109551652926e-05
-2.0200847919547e-05
-2.6889685611689e-05
-1.96612451440261e-05
5.97262467039847e-07
-2.52323301057493e-05
-3.01425420876136e-05
-2.30713048344076e-05
-1.22565356165516e-05
-1.28397676891568e-05
-4.09943737787147e-06
-1.62470126849029e-05
-1.02710660279117e-05
-1.28101592467853e-05
-2.60119631531939e-05
-1.77107160438695e-05
-7.20039590345819e-06
-1.73927189272303e-05
-2.0945430329852e-05
-1.76291895340994e-05
-1.49400072970509e-05
-1.95762763913304e-05
-1.31969455860952e-05
-1.5805493247428e-05
-1.85300891970893e-05
-2.87536822601783e-05
1.56755761343633e-07
-2.3317240835933e-05
1.33619030133141e-06
-4.10141998187272e-05
-2.77661642728082e-06
-2.72786357060485e-06
-1.33911536890267e-05
-2.02509052747112e-05
-1.31728494632684e-05
-1.6290113844307e-05
-1.42950584609662e-05
-3.28683274453532e-05
-3.1114697786656e-05
-2.07629945330476e-05
-4.56825553506552e-05
-2.48057655115273e-05
-2.9790839640559e-05
7.20399891441331e-06
-2.29914248209226e-05
-7.84358165122269e-06
-1.06896557215144e-05
-3.09159500964901e-05
-3.16956452039587e-05
-2.57039731649511e-05
6.27770416395859e-06
-1.49746168946575e-05
-6.5730302857315e-06
-2.67036422101822e-05
-1.37749171297298e-05
-2.96329591752337e-05
-2.67085586585892e-05
-2.98618021807907e-05
-2.90738303690355e-05
-4.54802455965089e-05
-1.36637492549026e-05
-4.98957793125309e-05
-1.22092848258034e-05
-1.67717525882524e-05
-1.05772526481094e-05
-2.64204434066292e-06
-7.96312122203591e-06
-2.27956736270431e-05
-1.32818384526243e-05
-1.87096073954164e-05
-1.22275260308775e-05
-1.62881987412509e-05
-1.55191226224199e-05
-3.33120720289178e-05
-1.29869524843782e-06
-2.53637993381369e-05
-1.69312045729205e-05
-1.5885310182533e-05
5.62414264183176e-06
-1.24547714451279e-05
-7.86464294594412e-06
-1.77516823695389e-05
-1.09510961815277e-05
-1.58946972801755e-05
-3.3875430137282e-05
-2.08676883405852e-05
-4.23404500501983e-05
-2.01724269810642e-05
-1.02383919717946e-05
-1.28520368863419e-05
-3.32937184219725e-05
-2.20235542202428e-05
-7.56921090028223e-06
-2.4204809120376e-05
-7.22870786351788e-06
-1.93241190079677e-05
-2.59692684315889e-05
-8.42909456083917e-06
-5.30008252695739e-06
-6.95251086419232e-06
-2.34579247628161e-05
-1.23927902080599e-05
-1.27274286229987e-05
-2.83194239012269e-05
-6.03984832120642e-06
-1.29336697845007e-05
1.68684434610405e-06
-2.11054311259766e-05
-3.18210642112982e-05
-6.60957919934132e-06
-2.80284932835666e-05
-7.77953838292054e-06
-5.37490355542788e-06
-3.59861837740482e-05
1.80784425535679e-06
-1.42163889460678e-05
-1.03182733784302e-06
-3.20010475386423e-05
-1.62453957998368e-05
-1.63987468182729e-05
-2.55519466264591e-05
-1.97764255519804e-05
6.01292486547097e-07
-3.09132253791186e-05
-3.76588208099502e-05
-1.70516290802624e-05
-1.48777894991739e-05
-4.55975892900566e-05
-1.0788287882418e-05
-2.77517841554875e-05
-1.86410882582423e-05
-1.79319598877281e-05
-1.77421046108276e-05
-2.12088022279476e-05
-1.05610835039603e-05
-2.62745415966156e-05
-2.90438128386579e-05
-1.19139510921404e-07
-2.72201904918675e-05
-6.01265643058395e-05
-4.46082968546419e-05
-1.35730256311494e-05
1.18740947021229e-05
-4.69879885190361e-06
-2.69229584260687e-05
-6.67712529391292e-06
-3.94053362223204e-06
-2.9839376526755e-05
-3.54141061041643e-05
-3.6446365069741e-05
-2.49943848595941e-05
-3.94867669617547e-05
-1.46695142460896e-05
-3.13974748887563e-05
-6.81723976824931e-07
-2.16484252768789e-05
-4.62055708094331e-05
-2.63958721888042e-07
-1.98322147675779e-05
-2.24995319701717e-05
-3.68207824374516e-05
-1.22804531971818e-05
-3.34843448587281e-05
-3.74384916648299e-06
-1.52760735747669e-05
-2.08933084261228e-05
-1.61800020232207e-05
-2.56518785149651e-05
-8.36411811820724e-06
-2.80439854161081e-06
-2.49436111630588e-05
-9.51811389513517e-06
-2.1380067281925e-05
-2.95850764546161e-05
5.11936602752976e-06
-4.52812595268577e-05
-7.12920088273174e-06
-2.04839740593294e-05
-2.20861929720879e-05
-1.86274004560592e-05
-2.64977926563331e-05
-1.53615288323854e-05
-9.84695406440027e-06
-1.09976247897414e-05
-4.47608389739391e-05
-1.96213084439311e-05
1.15200232675529e-06
-9.57961809590657e-06
-2.07063053334829e-05
-2.07731574857961e-05
3.05727539867726e-06
1.69192818320725e-06
-1.02062482100842e-05
-4.06127816808851e-05
-1.65547279089626e-05
-8.24617481249187e-06
-1.85039048452072e-05
-4.4434503987632e-05
-2.84326751973152e-05
-3.74440928140834e-05
-3.917465867967e-05
-2.71989185809454e-05
-3.75893066913189e-05
-2.11089088193463e-05
-1.5847715933531e-05
-5.51661220003135e-05
-2.60727986110299e-05
-3.65475824463277e-05
-2.18571976473822e-05
-1.16221071406385e-05
-2.86048709296121e-05
-1.60831232403896e-05
-2.44468705085381e-05
-4.02771105137896e-05
-2.15692986692458e-05
-2.51390399681495e-05
-3.58242562549382e-05
-1.63016788729601e-05
-2.11455603645141e-05
-2.33454630784216e-05
-1.74413197227004e-05
-1.17421703891798e-05
-2.17886686224443e-05
-8.02271651215661e-06
-1.55820264492699e-05
-2.94348073052605e-05
-3.04585142934442e-05
-4.30337485079156e-05
-2.80613173624483e-05
-4.56694872066767e-05
-4.441347837506e-05
-2.33303620539365e-05
-5.05149175934737e-05
-1.53596852098812e-05
-2.80052182779324e-05
-2.61657448605419e-05
-8.66837638661745e-06
-8.74345724352181e-06
-1.05732982242294e-05
-6.60044457523977e-06
-3.57260507959869e-05
-1.83249234708476e-05
-1.45967387170486e-05
-3.4951890951803e-06
-3.47092959692589e-05
-1.52822043312912e-05
-2.5672617185529e-05
-1.19154937917088e-05
-3.70149608069128e-05
-1.99595045408501e-05
-3.63241132156178e-05
-1.6454215942854e-05
-9.75447964467324e-06
-2.13665655067353e-05
-3.481099091362e-05
-4.40121764852171e-05
-9.76247191877416e-06
-5.10716852039071e-05
-2.30299388816036e-05
-1.7577798639073e-05
-1.66362301399559e-05
-5.6563429093516e-06
-1.35409220759943e-05
-2.76086972935346e-05
-2.57478530634676e-05
-1.08673525813096e-05
-1.760231727917e-05
-1.27869907193986e-05
-1.4640525891266e-05
-2.03123778742707e-05
-5.75321257653758e-06
-3.05746333308293e-05
-2.21432801855079e-05
-5.87102826238423e-06
-7.88915624793583e-06
-2.71549104074786e-05
-1.66548562766613e-05
-5.21281435886623e-05
-2.30975878504935e-05
-4.66734129627483e-05
-2.44282338328191e-05
-3.30945638662499e-05
-4.18015064302675e-05
-2.52483520763907e-05
-4.63669787539595e-05
-7.57209811600372e-06
-2.97749764096335e-05
-5.93195727328297e-06
-2.69819699465968e-05
-1.72701372760083e-05
5.24730516102742e-07
-2.36657706844476e-05
-2.68989991973682e-05
-1.93340804452718e-05
-4.11666989744199e-06
-2.08642190181315e-05
1.89996177222373e-06
-3.94935703802006e-05
-1.67001940784482e-05
-2.73342917198093e-05
-9.24047015431045e-06
-1.2608018662019e-05
-3.12364797282965e-05
-1.21123748993335e-05
-3.54550113367425e-05
-2.00014500450763e-05
-2.21103358460618e-05
-1.8652391431843e-05
-2.99321632153701e-05
-2.30121883162404e-05
-3.09050884947967e-05
-1.60899582332824e-05
-3.50669205463345e-05
-1.40340416368972e-05
3.46895450955083e-06
-1.57564664773188e-05
-3.78821198280473e-05
-2.61692190030423e-05
-2.12710287365823e-06
-4.57692915152136e-05
-2.03462104829442e-05
-2.6424444613006e-05
-2.44945146096418e-06
-3.03397850610898e-05
-1.59910386713814e-05
-6.66938447923013e-06
-3.10647871914165e-05
4.61690653402718e-07
-2.89155386325187e-05
-1.22361571568046e-05
-1.50241527886649e-05
-7.31142107434808e-06
-4.64621595521996e-06
-2.18844334959497e-06
-8.19048768699293e-06
-1.73694713057629e-05
-3.62424863344642e-06
-2.51476785007634e-05
-2.70381559840253e-05
-2.01632113693818e-05
-2.0455627666111e-05
-1.52867762231162e-06
-3.4087520791365e-05
-1.07074702012905e-05
-8.15975531388841e-06
-2.30411076719759e-05
-2.92151681356714e-05
-2.05611974754765e-05
-2.81402605854749e-05
-3.94818434468432e-05
-2.37662390345621e-05
-3.79315193541269e-05
-2.01929546090417e-05
-4.61895443146351e-05
-3.52040713880856e-05
-3.19093880803202e-05
-1.64445967830117e-05
-6.42768393466959e-06
-3.88394798052167e-06
-1.73952122709177e-05
-1.91357369210402e-05
-1.43103920808504e-05
-1.07267408669985e-05
-2.06564194373157e-05
-2.36063096922095e-05
2.8602888027586e-06
-3.22750343639376e-05
-8.71314735606159e-06
-1.12849354625906e-05
-1.33648359107484e-05
-3.35529722110783e-05
-3.01899991066225e-05
-2.55979208106374e-05
-1.25136314104573e-05
-2.28406680130165e-05
-1.23558885190448e-05
-1.96378228636549e-05
-1.09978299571715e-05
-1.73417450602917e-05
-2.10225707067427e-05
-2.84460434033945e-05
-2.53689354263599e-05
-2.43652477575956e-05
-6.14080548121158e-06
-9.22200852206187e-06
-1.50179562313124e-05
-1.10079603275102e-05
-1.78501106480452e-05
-1.6093806812358e-05
-1.40815250709843e-05
-2.12054391690783e-05
-2.17503727242949e-05
-1.37203520549771e-05
-3.92681916769379e-05
-3.41246852955677e-05
-2.1057646738384e-05
-2.52827838308301e-05
-2.35816729243013e-05
-1.33444249034998e-05
-1.87162579005213e-05
-2.11714642133541e-05
-1.13322048964708e-05
-3.75882583826342e-05
-4.34165492379192e-05
-2.07583923045163e-05
-7.50751736944104e-06
-3.39003958857628e-05
-2.27330318786158e-05
-3.19719477018054e-05
-1.45837665602263e-05
3.51824606511761e-07
-4.79317629722632e-06
-2.762713776209e-05
-2.24867533522437e-05
-3.93277396559997e-05
-5.19443901286575e-06
1.43254488268205e-07
-3.45720645353701e-06
-1.14638350545856e-06
-1.51629731685169e-05
-4.05179273363367e-05
-1.42405087575181e-05
-3.16935424496303e-05
-3.09639049370535e-05
-2.91584808652924e-05
-1.33164263517288e-05
-7.69984323990544e-06
-4.72108119513061e-05
-1.03838882262941e-05
-2.43742517277318e-05
-1.84857510751649e-05
-9.90751469851626e-06
-4.01858361268441e-05
-3.89189793969716e-05
-4.01495724425488e-05
-2.89439980815004e-05
-4.84086395093067e-05
-1.25695015100158e-05
-1.54698280750748e-05
-1.27727052371586e-05
-2.24733075145953e-05
-1.72433740760621e-05
-2.48991910842764e-05
-3.70760519736129e-05
-2.99571821807346e-05
-1.39793512543663e-05
-3.72002654834241e-05
-3.2485995444122e-05
-2.34375410339908e-05
-6.31475373582269e-05
-2.87527249392631e-05
-3.73957667083235e-05
-1.27685497241025e-05
-4.3971326714362e-05
-1.64916196407233e-05
-7.30708384680831e-06
-3.42296526413926e-05
-1.86818601033519e-05
9.45889727020427e-06
-8.82936441949543e-06
-3.31010555253118e-05
-2.25296287703178e-05
-1.61669867520232e-05
-1.04457837897683e-05
2.4266712030081e-08
-2.79846884015016e-05
-7.49179293198204e-06
-1.68551571516828e-05
-2.48679773844112e-05
-1.55566392490419e-05
-2.68841694900995e-05
-2.37365745423665e-05
-1.21195939925635e-05
-4.44761844392584e-06
-3.71013753600747e-05
-7.65570484926346e-06
-2.9142304262918e-05
-3.55398392301785e-05
-5.07020202667376e-05
-8.09923789366963e-06
-1.05204608212308e-05
-1.1698671680001e-06
-2.00916261358556e-06
-3.5012440853637e-05
-1.51956718299889e-05
-1.45232089367296e-05
-2.55011214251204e-06
-2.64806508704883e-05
-4.21213874903621e-06
-1.84624208503223e-05
5.8931854720747e-06
-2.09709041757259e-05
-2.96107029915397e-05
-2.5583405561581e-05
-8.70053704241164e-06
-1.6254471787101e-05
-1.38164870427699e-05
-1.50218660467966e-05
-5.31655679741745e-06
-9.88798260949103e-06
-1.91335010564576e-05
-8.8431479639172e-06
-1.76646834413672e-05
-4.23915020327821e-05
-2.51643873964103e-05
-2.68730316671763e-05
-1.85794703725561e-05
-2.31164752008991e-05
-1.91025740999853e-05
-3.74168981873953e-05
5.18993426665559e-06
-3.19674958570856e-05
-1.70348653410781e-05
-4.79061378938743e-06
7.85869368859976e-06
-2.81900325008301e-05
-2.42478417429829e-05
1.30832364183679e-05
9.13153812837552e-06
-2.79420491216192e-06
-3.15467289954282e-05
-4.63706870718853e-05
-1.06598364372708e-05
-2.91566810243978e-05
-2.38521497357326e-05
2.73023413420064e-06
-2.18237773556236e-05
-3.0099826146368e-05
-1.02178452666542e-05
-3.89742129743684e-05
-3.15995902520031e-05
-1.21200785501189e-05
-3.40055844639431e-05
-4.43106900387649e-05
-5.6454603444235e-05
-1.0251353113656e-05
-2.4264520990794e-05
-1.44609484017982e-05
-1.71395686635991e-05
-3.80314292531669e-05
-1.8079802993858e-05
-3.72147000296579e-05
-5.09166336036026e-05
-6.0366185608766e-06
-2.62729808123819e-05
-9.75451439872624e-06
-3.50578812635599e-05
-2.34048485292206e-05
-3.82086838287507e-05
-1.23980441397777e-05
-1.53887461216512e-06
-5.62144997507112e-06
-1.53044107372421e-05
-2.32210403100397e-05
-3.54299669527381e-05
-2.18795669914547e-05
-1.07028173646283e-05
-2.47812859465704e-05
1.05119281548765e-06
-3.86255797519898e-05
-1.27918169345389e-05
-2.8474160617712e-05
-1.46172170318775e-05
-1.13781678929952e-05
-5.68377352446894e-06
-3.72416011875233e-06
-2.17489444511374e-05
-2.59974377185557e-05
-2.56174720643638e-05
-9.37706256517403e-06
-2.64142526743557e-06
-1.34349974789849e-05
-4.7110386019731e-05
-1.93772350012684e-05
-1.00569418084488e-05
1.06157847396199e-06
-1.99612742143499e-05
-2.30838522514377e-05
-2.12949313907981e-05
-3.29789745056735e-05
-3.07784634338902e-05
-1.00392483658069e-05
-1.36006271129692e-05
-1.59325305109768e-05
-3.04304022294466e-05
-3.04972787858301e-05
-3.427283448274e-05
-1.3184864094516e-05
-1.49757849979943e-05
1.89304343403934e-06
-1.96953841890381e-05
-2.11030937653879e-05
-3.67521141772674e-05
-3.70261818220986e-05
-2.232543383987e-05
-2.3603852254708e-05
9.7453565443445e-06
-1.02412167097047e-05
-2.47578718607112e-05
-2.66279398381386e-05
-3.62407078823373e-05
-2.72820511601681e-05
-4.58597191588494e-05
-4.205938899338e-05
-1.55961762666797e-05
-9.09999004486608e-06
-9.72541906630867e-06
-1.38092316094416e-05
-4.1446054021921e-05
-4.03204935900647e-05
-2.71313411830417e-05
-1.36047096479027e-05
-3.29165119141831e-05
-1.93776941231485e-05
-1.44639164050955e-05
-8.93881700298271e-06
-2.73706211758517e-05
-3.28290610374818e-05
-1.42827769627765e-05
-2.1042802611451e-05
-2.19577244373663e-05
-1.41181227179189e-05
-2.62599817256968e-05
-4.04708086707371e-05
-4.47873840646753e-05
-2.24654994153805e-05
-2.43841040073833e-05
-1.46700600768774e-05
-7.93937501286275e-06
-1.98672179297025e-05
-5.36545763493947e-05
-1.33286603522966e-05
-3.10425589099481e-06
-9.70357273078824e-06
-1.2841929220962e-06
-4.06303702231073e-05
-1.88326504588047e-05
-1.81994209293208e-05
-2.45985393899209e-05
-1.92977835660011e-05
-1.23593980414677e-05
-2.18731221072534e-05
-1.83775711679325e-06
-1.29328494791955e-05
-1.85674213301325e-05
-1.27572647027619e-06
-3.77510815147279e-05
-1.67534201936884e-05
6.01748737680305e-07
-2.57649469759068e-05
-1.31307819124581e-05
-2.28137609236915e-06
-2.18079852307763e-05
-4.25716250743907e-05
-3.22934684650197e-05
-4.51097648941936e-05
-1.25976572584408e-05
-3.54959484728081e-05
-2.46336205287677e-05
-3.84451344599018e-05
-2.56236965846765e-05
-2.10628654461406e-05
-5.37229345464496e-05
-8.30671872519649e-06
-1.26607389009641e-05
-1.6913829057838e-05
-1.2815429295565e-05
-1.22796415543618e-05
-2.16342740726025e-06
-6.96706732842385e-06
-1.04268068423696e-05
-1.60514416250039e-05
-1.83632323106458e-07
-3.0343723756519e-05
-2.97305420818403e-05
-4.44367538170192e-05
-2.26219323001518e-05
-1.01469519296511e-05
-2.37539815639714e-05
-1.19091023789252e-05
-3.08780315978055e-05
-1.89630332732681e-05
-1.34719078435366e-05
-5.81757152349643e-05
-2.62824667100722e-05
-1.20879035634156e-05
-2.81995254540853e-05
-5.29667459160634e-06
-1.57904347790141e-05
-2.12261771727561e-05
-1.28964424874104e-05
-1.13709169233919e-05
2.44114694707067e-06
-2.77474288069774e-05
-7.92861079084447e-06
1.136975901217e-05
-3.22449327633667e-05
-3.10056383910477e-05
-4.22129535714498e-06
-5.81935016663309e-06
-1.3742826163066e-05
-2.1079354348657e-05
2.83026951170971e-06
-1.85805076157877e-05
-2.48070305785553e-05
-3.05186561917202e-05
-1.71397685462036e-05
-1.51987940270873e-05
-8.44778965153163e-06
-4.25016202320693e-05
-3.28734177260283e-05
-1.30916190918633e-05
-2.93462560727339e-05
-1.0585132245789e-05
-3.22396077263862e-05
-3.06252051696764e-05
-3.76568669839271e-05
-1.60149000622682e-05
-8.55486154418435e-06
-3.41847519202974e-05
-1.66351361391508e-05
-3.69499760786199e-05
-1.25615766748124e-05
-2.3171496426279e-05
-1.36576126317e-05
-1.64857303117854e-05
-2.77534130130143e-05
-1.81944471673215e-05
2.96798618503181e-06
-1.83363463802098e-05
-3.2963028569287e-06
-5.48282739846275e-06
-4.134197480849e-05
-4.38039193712707e-05
-2.60348989851846e-05
-1.92772838150787e-05
-2.6854608664413e-05
-2.30281688650288e-05
-4.11551924505323e-05
-3.84909449606176e-05
-2.19151191144994e-05
-2.07161343617878e-05
-2.38141790869685e-05
-1.07736362629651e-05
-1.41629378357162e-05
-1.97849304177021e-05
-5.09545556748299e-06
-4.66487906386484e-06
-2.96605022963424e-05
-5.57677383367045e-06
-2.62057480309929e-05
-9.44586872153188e-06
-1.12961884742434e-05
-3.94868026522221e-05
-3.24151971607899e-05
-3.76191978421764e-05
-2.31512778658922e-05
-2.5414991935764e-05
-2.70006983948242e-05
-2.98719961704076e-05
-4.6017055514382e-05
-3.07348797317141e-05
-4.53866581776628e-05
-3.78117087297842e-07
-2.24209127570995e-05
-2.84258251060885e-05
-2.61544903009288e-05
-2.54175956632547e-05
-3.28140105376134e-05
-9.94727449632745e-06
-3.63905976754924e-05
-1.53045201186456e-05
-3.16261602548178e-05
-9.24689266801465e-06
-7.16151928850705e-06
-3.74518520558057e-05
-3.46182410270905e-05
4.26804660804523e-06
-2.18273869297826e-05
-2.80585626875296e-05
-2.90055972935287e-05
-1.92924689896106e-05
-1.68500742642514e-05
-1.74739361212993e-05
-2.48909532746964e-05
-2.52215972534484e-05
-4.42179289350609e-06
-1.72457958389601e-05
-3.28595821204857e-05
-1.25476359015724e-05
-6.04578689409976e-07
1.46313589458698e-06
-1.83640399945934e-05
-3.15812965256348e-05
-2.40766667505059e-05
-2.5324773819358e-05
-4.36270394335703e-06
-2.83486634137185e-05
-4.14688035314108e-05
-1.48754588928745e-05
-2.15385826094175e-05
3.28583895412867e-06
-2.90703387033361e-06
-2.99156517928249e-05
-2.3424986113999e-05
-2.78761668416484e-05
-2.75559202411836e-05
-3.66298291500164e-06
-1.90535475577402e-05
-1.84154000145389e-05
-1.21910264477988e-05
-2.90859244598514e-05
-2.16841822882404e-05
-2.36795245628191e-05
-6.05354172440336e-06
-9.71118311111172e-06
-2.22678780822914e-05
-4.29405335981616e-07
-3.30427817770348e-05
-1.89828861262579e-05
-8.28259320855571e-06
-1.91114159793083e-05
-1.74727919882717e-05
3.80942610009616e-06
-1.93433802997471e-05
-3.21518389435633e-05
-3.46478492702023e-05
-3.97404175175467e-05
-3.21194403824903e-05
-6.78829287202674e-06
-3.51006860922478e-05
-1.70131261427622e-05
2.26745831937804e-06
-1.80117503721222e-05
-7.21654734095857e-06
-1.80910559095854e-05
-2.90530177179622e-05
-3.00934910381821e-05
-3.570548019696e-05
1.36501224755894e-06
-2.22813107890319e-05
-2.5584447926316e-05
-3.77959872795527e-05
-2.48302253680465e-05
-5.13018892218205e-05
-1.74963247327119e-05
-5.08151913369154e-06
-5.80692143954341e-06
-3.18116293028766e-05
-1.3799034198489e-05
-4.82735995216563e-06
-2.97278617100844e-05
-1.74714099578693e-05
-1.23407320930998e-05
-2.87516049591096e-07
-9.01673125869756e-06
-3.34015199452435e-05
-4.00089570576476e-05
-3.03633093634362e-05
-4.06078656082884e-05
-1.99249753907403e-05
-1.89568310315195e-05
-2.654990118081e-05
-1.87268315662996e-05
-1.0635635364353e-05
-1.69578372530517e-05
-3.21813604861973e-05
-2.92164636527391e-05
-2.32991681197531e-05
-2.52391537615301e-05
-1.72129805295225e-05
-1.09477586696574e-05
-2.46967077627275e-05
-6.24380548065027e-07
-2.49562670500235e-05
-1.48372771431331e-05
-8.16749275402262e-06
-2.46724777184517e-05
-1.95615516071861e-05
-1.90178727002776e-05
-1.1806419535853e-05
-1.03921485193076e-05
-2.76362559470994e-05
-1.37086762882967e-06
-5.67001192537795e-05
2.85144015445245e-07
-6.85287869499949e-06
4.60487930614337e-06
-6.75721852921198e-06
-1.52999981453297e-05
-2.28151225328449e-06
-1.57284306008196e-05
-2.31064845445436e-05
-4.22390337689752e-05
-3.48685182871453e-05
-2.84844568789696e-05
-3.43817996197878e-05
-3.70069647049957e-05
-6.68593200774758e-06
-1.21595635098928e-05
-1.8575420394914e-05
-1.03983790829488e-05
-2.73412229361433e-05
-2.10786495146606e-05
-2.20700441250275e-05
-1.20806055866017e-05
-2.65171052474616e-05
-2.78882685425075e-05
-3.03524887782934e-05
-1.01684252608917e-05
-4.54140856122529e-06
-3.32996569891181e-06
-2.23503230888891e-05
-2.50232303634887e-05
-3.44398368259796e-05
-2.36083348144647e-05
-1.12875962868456e-05
-2.39492926821984e-05
-2.28422367930302e-05
-2.53688220687124e-05
-1.56200497483541e-05
-3.91373142445286e-05
-2.68509567118545e-05
-4.69441640416223e-05
-2.06781190463943e-05
-9.57760687211821e-06
-2.63531999577964e-05
-5.95832025804717e-06
-1.35418686429641e-05
-1.90327847422155e-05
-2.87605880011984e-05
-1.84075785181138e-05
-3.28491529445687e-05
-9.14578408661507e-06
4.10896399798676e-06
-3.3616310418077e-05
-3.8121201544139e-05
-2.8800773788445e-05
-5.72148668570122e-05
-1.17762462133236e-05
-2.3941250504189e-05
-5.67525765186465e-06
-1.26269911441417e-05
-1.85292771123344e-06
-1.47357783895592e-05
-4.24054874442696e-05
-3.90234712279817e-05
-1.91686561950099e-05
-3.29700577154521e-05
-2.31049401833262e-05
-2.77680228401511e-05
-2.75463054935956e-05
-3.69472192278896e-05
-3.90021885310484e-05
-1.92558162688659e-05
-1.93443513098975e-05
-2.82349076767738e-05
-2.64853685467501e-05
-4.8950465681157e-05
-6.38346097082542e-06
-1.58587943979507e-05
-2.71876182569612e-05
-4.05185234233341e-05
-7.40964322669377e-06
-1.78378116344635e-05
-9.77887443167486e-06
6.74353364662722e-06
-7.07606747977293e-06
-2.54657544273496e-05
-2.18362348538123e-05
-1.04692996924565e-05
-1.36110930298e-05
-3.19202038937202e-05
-1.49876480536754e-05
3.7142346120432e-06
-1.1225620884209e-05
-1.80799138078635e-05
-2.745847406212e-05
-3.67177072265469e-05
-2.57855710086813e-05
-1.98222712892679e-05
-1.48692857665684e-05
-8.69671544703083e-06
-1.83141945283065e-05
-2.96434066590403e-05
-2.56337391681706e-05
-4.07646773434032e-05
-8.7286704070211e-06
-2.13084518015905e-05
-9.10572726857383e-06
-5.31695869892614e-05
-1.9513200770252e-05
-3.87672237285524e-05
-1.92884557877373e-05
-1.83006019969794e-05
-2.5900846856135e-06
-2.55587922119948e-05
-2.48426155110427e-05
-2.24602662641863e-05
-4.08322753078592e-05
-1.17586522956315e-05
-7.63823501512071e-06
-3.88116317744888e-06
-2.91701488597653e-05
-2.52788288179293e-05
-9.430035249578e-06
-1.74023483697241e-06
-1.2649979438754e-05
-2.02601825659169e-05
-2.79606598721757e-05
-2.17445028688104e-05
-1.1533968090518e-05
-3.51878171615439e-05
-3.16624084103568e-05
-2.34906150272931e-05
-2.44605490530617e-05
-1.81970563731154e-05
-1.95095560728986e-05
5.18922344720083e-06
-3.06706702467057e-05
-1.2734785717655e-05
-5.63898324585007e-06
-3.12643315713072e-05
-1.57434056653557e-05
1.14852469129579e-05
-1.86611406599651e-05
-1.90039745456745e-05
-2.40007072769249e-05
-1.49111204318335e-05
-2.50314256419374e-05
3.15300324598127e-06
-6.89301788527808e-06
-2.49956083666121e-05
-1.90918450243689e-05
-1.07288728352745e-05
-5.87037591516911e-06
-5.42363613305066e-06
-4.76978963324452e-05
-1.85713835907834e-05
-3.84409237419189e-05
-2.02170656803736e-05
-3.96710117741157e-05
-1.84022227660481e-05
-8.9122090266182e-06
-6.01348280639594e-06
-2.89013950051154e-05
-9.70898029109684e-06
-8.93527127847658e-06
-1.808870771934e-05
-5.22914198567979e-06
-1.823802307888e-05
-2.19923585998875e-05
-3.27190696084225e-06
-1.24639677479908e-05
-4.44933256260442e-06
-5.53855003031495e-06
-1.19256184868308e-05
-1.44531798519346e-05
-3.427922592523e-05
-2.153567676396e-05
-3.70578503910425e-05
-2.54521874344282e-05
-1.83508146766561e-05
-1.75172482339064e-05
-7.52574365587234e-06
-1.26586792314977e-05
-7.21261132093677e-06
-4.60460239762553e-05
-1.98880610358038e-05
-3.55034959710091e-05
-1.64405373752273e-05
-1.48816082126566e-05
-3.06023576933544e-05
-3.41049436922728e-05
-3.32703251514534e-05
-8.90528563655823e-06
-1.7946918705022e-05
-2.51646034774917e-05
-8.98042423364182e-06
-2.37912984532041e-05
-3.17832496052524e-06
-1.99826776166283e-05
-2.27675817257706e-05
-2.37723597811417e-05
-2.53496376576468e-05
-2.11229921532001e-05
-4.54941259756557e-06
-2.96819273125708e-05
-2.03801323316163e-05
-1.38646415956158e-06
-2.75257987733272e-05
-1.66001565981084e-05
-3.00003828673195e-05
-8.76774468407275e-06
-3.12181579206868e-05
-1.50028102538039e-05
-1.61910099417042e-05
-1.62848227034823e-05
-2.50469916701786e-05
-2.18525719965729e-05
6.27429849675402e-06
-3.94013120938342e-05
-1.46370171909121e-05
-1.15867757586527e-05
-1.04764502670399e-05
-2.0716546502787e-05
-1.74327883718126e-05
-3.87372288675837e-05
-2.59084669728865e-05
-1.89742484353862e-05
-3.13089481376887e-05
-3.18209419035554e-05
-3.31570619226278e-06
-2.22471454303873e-05
-5.33836224821404e-06
-1.42375634951787e-05
-2.25337253974168e-05
-2.13602823113669e-05
-1.47803353710181e-05
-2.15720384537773e-05
-4.27744940807685e-05
-9.48089477918662e-06
-1.29855499963916e-05
-1.26691593226943e-05
-1.82003232554959e-05
-1.87944058729106e-05
-2.10117350647625e-05
-3.91965913918975e-05
-1.13514106544774e-05
-1.85358565419859e-05
-2.51152304273323e-05
-1.43203733646209e-05
-8.48047282322648e-06
-1.65297210115763e-05
-7.87683425450039e-06
-1.20056554763163e-05
-3.71587719380881e-05
-3.28921724715641e-05
-1.45160828172153e-05
-1.35073100458553e-05
-2.4742720045177e-05
-2.85705048621099e-05
-3.20183857096764e-05
-1.97857846175895e-05
-2.45276205982872e-05
-2.71418244302805e-05
-2.55333122866473e-05
-1.16173701116062e-05
-3.10494351248446e-05
-1.37181566583824e-05
-1.25027038639328e-05
-1.03568544527782e-05
-1.39744876900883e-05
-1.52355067640638e-05
-2.59711327160235e-05
-4.798904642263e-05
-2.14022872977079e-05
2.82719436427442e-06
-3.44697240905492e-05
-2.5818016035091e-06
-2.20149636281793e-05
-4.50492166578759e-05
-1.41638108798471e-05
-6.29772693161703e-06
5.73711012582121e-06
-4.38935701817076e-05
-2.99444474220748e-05
-2.79709156339446e-05
-2.66687001178542e-05
-3.75285115974738e-05
-3.90842173252117e-05
-3.99135360834989e-05
-1.44196059551234e-05
-2.6195281130259e-05
-1.81026257917629e-05
-2.20686095158523e-05
-3.28416358278052e-05
-2.53633355479057e-05
-2.32960232696661e-05
-2.40500765223218e-05
-1.19714897069849e-05
-3.10158646790495e-05
-1.90470930093579e-05
-2.46940561649649e-05
-3.07313589421278e-05
-2.95569949335533e-05
-3.73812291990431e-05
-4.01762617840155e-05
-1.47581265954151e-05
-2.78496446658684e-05
-2.12833630687555e-05
-2.06321138077235e-05
-1.7334131345305e-05
-5.49064684821855e-06
-3.09345481286313e-05
-1.91102731456411e-05
-2.3846008763499e-05
-6.15671316947953e-06
2.08866432263015e-06
-1.63929924357585e-05
-1.53641262286815e-05
2.63459107611839e-07
-9.76754890842863e-06
-1.45508100283744e-05
-2.37209162096707e-05
-2.02614156341513e-05
1.07924509305433e-05
-7.9825538452925e-06
-3.98320984925414e-05
-6.84380244788318e-06
-3.41521898468117e-05
-2.13369975128949e-05
-2.48434428452327e-05
-1.83561348277627e-05
-1.09302966890389e-05
-3.30389752287007e-06
-1.79414034154228e-05
-1.57328345824093e-05
-1.75496347173831e-05
-3.42020746045032e-05
-9.45115087371709e-06
-4.71033610291347e-05
-1.41904745102829e-05
-1.64219172823432e-05
-1.43258740745783e-05
-3.9081133276964e-05
-3.26510570143899e-05
-4.75238091038794e-05
-3.3422510440191e-05
-2.0571810899284e-05
-1.61780869587601e-05
-2.17634394910438e-05
-3.40639808780177e-06
-9.06661093656192e-07
-1.01523576297332e-05
-1.88934381442956e-05
-2.94517229116542e-06
-1.34541262132931e-05
-2.66089913102558e-05
-1.03444983452887e-05
-7.66420436859892e-06
-9.21848067408719e-06
-2.16809792500609e-05
-1.45584795446808e-05
-1.85623753850344e-05
-2.73333212406493e-05
-2.4473817860012e-05
-2.59864908710539e-05
-3.86811299415429e-05
-2.86711554308521e-05
-3.29405407174552e-05
-1.16707188182833e-05
-3.14461626139429e-05
-8.54741531582394e-06
1.38681377893989e-05
-1.30085158697866e-05
-1.90254899777959e-05
-1.67700157315846e-05
-1.91457241556881e-05
-2.76632430881055e-05
-1.72906942752858e-06
-2.03511742471336e-05
-1.0391774359589e-05
-3.35579952321126e-05
-1.7283823353987e-05
-2.32607744853915e-05
-3.4988462495418e-05
-2.08917708204465e-05
-2.16501995018246e-05
-1.65579290450708e-05
-1.54421597956226e-05
-4.43460612974934e-05
-4.06799341902826e-05
-1.44741680010274e-05
-8.4416186105425e-06
-3.91778189798412e-06
-2.61579728305435e-05
1.51065008386882e-05
-3.10701262939362e-05
-2.49013376446516e-05
-3.64633516082205e-05
-2.03918794571406e-05
-3.2082107202442e-05
-7.83166662498906e-06
-2.05188401238122e-05
-7.97734381590004e-06
-4.03883829702711e-06
-1.9430062528502e-05
-1.81975344123783e-05
-4.95448994767176e-06
-2.86749461999748e-05
-2.60036344581661e-05
-3.86226961003874e-05
-9.77102087814306e-06
-1.96977238264852e-05
-1.51638815700264e-05
-2.75013931257393e-05
-3.10186560218857e-05
-1.33199152572461e-05
-2.21061646684757e-05
-4.24478710542566e-06
-9.81423834038448e-06
-8.76213505039919e-06
-2.57541830061063e-05
6.30351614335832e-06
-1.00592397499205e-05
-1.067604484271e-05
-1.60366331266785e-05
-3.72790116138103e-05
-5.40389219954415e-05
-4.2051040959325e-05
-3.83613985336648e-05
-1.31669124180722e-05
-2.27781743930666e-05
-1.39577766710865e-05
-2.45117629151926e-05
-1.34447388666209e-05
-1.76013773491848e-05
-2.05991186913144e-05
-3.72149713507831e-05
-1.64292684241481e-05
-7.34386229702368e-06
-4.28424473767447e-06
-2.48300143577901e-05
-3.96545185443682e-05
2.31235880211676e-07
-2.91131572387177e-05
-3.84963881515898e-05
-3.26953218588135e-05
-1.2174733417613e-05
-1.68920427737256e-05
-1.10728138183914e-05
-2.19850893316999e-05
-3.09477299536118e-05
-3.26686304286756e-05
-2.49723302940765e-05
-4.61518853699172e-06
-1.63671431867262e-05
-2.02341433128086e-05
-5.04807305090076e-05
-2.95887385038428e-05
-6.30586467527395e-05
-2.982217842874e-05
-9.66806762104658e-06
-2.74679842173048e-05
-2.67138388023974e-05
-3.13785733141454e-05
-1.9359896729037e-05
-3.54059927606663e-05
-2.46467622519317e-05
-3.15741331470797e-05
-1.34890362710408e-05
-1.59768772792829e-05
2.53559180941032e-07
-2.12894385880801e-05
-2.00863193373838e-05
-2.38713004274399e-05
-1.00574205148982e-05
-3.09624096295764e-06
-4.20838008320577e-05
-1.02403201274407e-05
-1.11607699285044e-05
-2.59895062794594e-05
1.79361444246321e-05
-2.13317066811468e-05
-1.2287673549649e-05
-4.73306394481074e-06
3.14487017046984e-06
-1.72965819286393e-05
-1.76420298854922e-05
-2.45005551582772e-05
-1.38694033341895e-05
-1.44757715890611e-05
-1.5677196987877e-06
-6.54319939181232e-06
-1.72414177624714e-05
-1.41370606406634e-05
-2.0839817007239e-05
-2.03238251784959e-05
-3.75025910959629e-05
2.54140431945316e-06
-1.48650910067111e-05
-1.34368349941768e-05
-6.87609548909835e-06
-6.6238104634728e-06
-1.69429680923845e-05
-2.85267019804042e-05
-2.77984921133123e-05
-3.57535593987999e-05
-2.31382409429102e-05
-1.84796146134658e-05
-1.62306336116149e-05
-2.19168671201014e-05
-3.61042442614762e-05
-3.86101616593127e-05
-1.31468224034845e-05
6.42484162759907e-06
-1.372352793741e-05
-3.55828011978982e-05
-3.81655238703894e-05
-3.33437368562474e-05
-7.09995780511087e-06
-2.30462300296141e-05
-3.66955836375772e-05
-3.81912688268258e-05
-3.59010794388097e-05
-3.69179642401659e-05
-1.46096333408608e-05
-3.13200467943235e-05
-4.26834318189025e-05
-2.55661386291003e-05
-2.94359045192714e-05
-4.79000314000554e-05
-3.64054611283524e-05
-1.53595708575049e-05
-3.13346040286999e-05
-2.22538628423424e-05
-1.50075399857023e-05
-2.6073738003281e-05
-2.62701737360591e-05
-2.50866535993515e-05
-2.36510987848706e-05
-1.4452190462387e-05
-6.92810090569401e-06
-6.15087543265374e-06
-5.30238433851351e-06
-3.63833128635107e-05
-1.06557731528915e-05
-2.00196057241483e-05
-3.39164417526795e-05
-1.58708782597136e-05
-2.9594816629192e-06
-2.93784606677886e-05
-4.94784940315726e-05
-2.67505408403967e-05
-2.27425278002347e-05
-1.06377126951956e-05
-3.65190867701337e-05
-1.19147149922719e-05
-3.0312625800568e-05
-1.05981809536817e-05
-1.3376153936842e-05
-1.08002016826802e-06
-2.21504222986757e-05
-3.62592449297226e-05
-1.82872084733909e-05
-1.6158940552374e-05
-4.53748617308209e-06
-2.01820387327499e-05
-3.00306384246402e-05
-2.07173292665019e-05
-1.88977058183817e-05
-5.69614026893733e-06
-2.17755713573102e-05
-1.53675765992386e-05
-1.73761414127779e-05
-1.48118011957156e-05
1.60145378274386e-06
-1.09512424899317e-05
-5.68548402031503e-06
-7.52520369130774e-06
-2.32842800928215e-05
-8.27650447521867e-06
-2.26736631029129e-05
-2.25269257694664e-05
-1.60061659098339e-05
-2.44779559843027e-05
-2.71976756021159e-05
-3.29099605873636e-05
-1.6429646204237e-05
-1.80383564607929e-05
-1.94528460024945e-05
-2.6433782161641e-05
-2.86753640014707e-05
-2.00817121017725e-05
-2.06273583544841e-05
-1.35876600971653e-05
-1.35041235658591e-06
-2.87954613364968e-05
-2.68962252216173e-05
-2.89173740022391e-05
-1.77166186573605e-05
-4.19002204686461e-05
-1.65216508183487e-05
-2.13789560949598e-05
-2.40476483310168e-05
-3.32667208982331e-05
-6.29687531093923e-06
-2.08819894597362e-05
-3.5919806068548e-05
-6.74224058292158e-06
-2.2817885625045e-05
-3.1891385423067e-05
-2.90820892245682e-05
-1.3538821711386e-05
1.27886323463148e-05
-6.28208094137759e-06
-2.04247069377538e-05
-1.16612388491801e-05
-1.03924850456241e-05
-2.94038636965677e-05
-2.62009871383072e-05
-4.67137610334713e-05
-1.95158709085036e-05
-2.44723234713138e-05
-3.9468294398194e-05
-2.75977675302431e-05
-3.95435653594909e-05
-5.31222079358382e-05
-2.74423476589075e-05
-1.50421188581819e-05
-1.86201320377235e-06
-6.46017007185548e-06
-1.23633909737207e-05
8.40985364047533e-06
-4.95272334005974e-05
-2.28014832167339e-05
-2.3380746613045e-05
-3.63255837689073e-05
-2.38097450363466e-05
-2.08019433450881e-05
-8.00946694540509e-06
-2.108098471593e-05
-2.74438118857679e-05
-2.08233379345561e-06
-6.6991941735539e-06
-1.77458374863832e-05
-2.20455152184438e-05
-2.66637495481802e-05
-2.02285078248767e-05
-1.23093613585206e-05
-1.89815219707737e-05
-1.57519311612009e-05
-2.759324924121e-05
-2.69435923620387e-05
-4.13352732840076e-05
-1.854737155844e-05
7.00242700940372e-06
-3.07659632486142e-05
-4.13530398679821e-06
-2.28129601127335e-05
-3.06205659511461e-05
-1.99293374452902e-05
-1.12093415638872e-05
-3.16044059891852e-05
-1.96848262754687e-05
-6.46324871357174e-06
-2.88838652432075e-05
-3.25942317464445e-05
-2.45931503094158e-05
-1.5689092277409e-05
-1.33689752880887e-05
-2.67861873578815e-05
-2.0461001645576e-05
-2.93862001553975e-05
-3.53322653380218e-05
-2.49292391109766e-05
-2.90404366419916e-05
-1.74853178058656e-05
-3.72281546775031e-05
-1.431549922071e-05
-2.56510173057594e-05
-3.43654585942249e-05
-3.9214657311229e-05
-1.94227832023799e-06
-1.24152043280104e-05
-1.29230527926662e-06
-2.2126328009113e-05
-2.00680572654164e-05
-2.22592897831531e-05
-3.36674350521794e-05
-2.14052216334254e-05
-2.26639000135587e-05
-2.57547639539287e-05
-2.17142290538665e-05
-2.15627335228699e-05
-1.51257224411484e-05
-5.14748370094179e-06
-6.26965648799829e-06
-1.65840709380933e-05
-2.9627672069346e-05
-3.15191916292929e-05
-3.36840687834339e-05
-2.88308538679322e-05
-2.84760647645989e-05
-1.93326130534975e-05
-1.50168080178716e-05
-3.08931234997861e-06
-3.89733657646212e-05
-3.04962137188953e-05
-2.58955937099998e-05
-1.85180437148019e-05
-9.42165758462009e-06
-1.43151578646641e-05
6.19091058996999e-06
-4.87279398955424e-06
-2.98542323296606e-05
-1.5001813783327e-05
-2.06489234872627e-05
-2.03989613903866e-05
-4.939350173718e-06
-1.79837795657467e-05
-2.10941025404057e-05
-2.26225573260261e-05
-4.09615959329382e-05
-1.30174261820879e-05
-2.25152227839441e-05
-2.51398422358223e-05
-9.95123814054201e-06
-4.34562094513774e-06
-2.25798063067352e-05
-2.87484025643321e-05
-1.19700628860695e-05
-4.86649851390879e-05
-3.49857992882574e-05
-6.23457249704181e-06
-1.64283087931859e-05
-1.83866905190098e-05
-2.63377168646617e-05
-4.46519636543135e-05
-2.2971416730398e-05
-2.08347461480387e-05
-3.37724131824785e-07
-1.6168732259998e-05
-1.7529105920847e-05
-2.01167935401913e-05
-2.09112055800194e-05
-2.57684391109639e-05
-1.56619679207e-05
-1.05227512514028e-05
-2.6498366949854e-05
-2.29242185343685e-05
-1.47519458825398e-05
-1.29039864464304e-05
-1.11943933473446e-05
-1.6314049672621e-05
-1.52119587971215e-05
-8.36327070911628e-06
-2.98273164757467e-05
-2.72476710542782e-05
-1.81848775831029e-06
-1.34953483488382e-05
-2.98008492090348e-05
-5.41518352662626e-06
-2.66497083287581e-05
-2.51372387955165e-05
-2.92331181310433e-05
-2.41771325441831e-05
-4.94882026656981e-06
-5.07082367725216e-05
-1.09752337290128e-05
-2.43623762887344e-05
-2.16520867445628e-05
-1.17281755083231e-05
-1.4130463095529e-05
-2.18397216263831e-05
-3.83833644351233e-05
-2.20124131895099e-05
-3.00888154697153e-05
-2.95986611550483e-05
-3.79760306863025e-05
-2.0103957230707e-05
-2.76397447202017e-05
-3.36486366419232e-05
-1.76562907102683e-05
-3.58744075680366e-05
-1.43581121387733e-05
-1.26624354769387e-05
-2.64471309271362e-05
-3.71703569684328e-05
-2.45733301837837e-05
-4.3279307175428e-05
-2.54126349741021e-05
-8.86909091089417e-06
4.71744100934724e-06
-8.76817677165994e-06
-4.03231111149519e-05
-3.60623305663345e-05
-3.6655258268317e-05
6.15343792576414e-06
-1.52385029550026e-05
-4.28780730490832e-05
-2.75635688748773e-05
-3.28271103619157e-05
-2.26520792831133e-05
-2.55374205896957e-05
-2.76196152039621e-05
-8.11039949092523e-06
-1.40228265668445e-05
-3.55428746533927e-05
-2.50695629320844e-05
-1.2112306610908e-05
-2.5026664884538e-05
-2.43520564040517e-05
-7.03462977731004e-06
-2.075151494952e-05
-2.34754654819787e-05
-2.10649878963051e-05
3.89458505494475e-06
-2.51307403504485e-05
-1.58081664916534e-05
-6.01365056392033e-06
-1.99750187630681e-05
-6.65845526345326e-06
-2.47629116541735e-05
-2.34323287645297e-05
-3.6449454199683e-05
-3.68875456217459e-05
-1.26162923608374e-05
-1.71206925821558e-05
-1.8163984793976e-05
-1.46099032150022e-05
-2.1240121745192e-05
-1.73049782331171e-05
-2.8956671390954e-05
-4.21053107630933e-05
-1.60391689939548e-05
-2.71673435641358e-05
-3.57430802951364e-05
-2.10657140837021e-05
-2.73589490205184e-05
-1.17422302458686e-05
-3.45963201604446e-05
-2.98757705249958e-06
-8.64433651863477e-06
-4.09799428162869e-05
-3.02663489736693e-05
-2.68242063875943e-05
-2.74483185486085e-05
-3.66571695918209e-05
-2.85457200945254e-05
-3.55071372920018e-05
-1.46135857917637e-05
-5.59041251332304e-05
-1.35579827810687e-05
-2.67210692772608e-05
-4.83000891009223e-05
-3.99592797527575e-05
-3.61324916172258e-05
-1.15724382976789e-05
-2.29465867173659e-05
-2.6293595373685e-05
-1.8637676341695e-05
-1.76101814460229e-05
-1.93492256454212e-05
-3.29747203074515e-05
-3.57396235741211e-05
-1.02670829584063e-05
-5.01262019858704e-05
-2.57755760455258e-05
-1.82569340219312e-05
-1.36814466589152e-05
-2.73907123220171e-05
-1.61212998910995e-05
-2.53334660056451e-05
-2.37242311476003e-05
-1.64619391196629e-05
-2.59502606733762e-05
-2.80036422197731e-05
-2.84436942551267e-05
-5.37715851092573e-05
-2.9173750210796e-05
-3.00471188847678e-05
-1.14408219067429e-05
-1.24430369630055e-05
-2.43989464898152e-05
-4.62676429995523e-05
-3.36599908946155e-05
-1.55625411095017e-05
-3.20690847838364e-05
-2.80762773969385e-05
-3.17190624182748e-05
-1.08558337397757e-05
-2.10593667175663e-05
-1.82121311244902e-05
-1.58739432492633e-05
-2.40268915704357e-05
-1.1053595139114e-05
-1.57757534498446e-05
-1.30029602340183e-06
-2.23002781833248e-05
-1.47030994277462e-05
-2.26900579352676e-05
-8.22425559559478e-06
-4.01067264882536e-05
-2.67106984072434e-05
-2.19122305994732e-05
-1.78303060987865e-05
-1.50314277317925e-05
-2.29348446167713e-05
-2.61514063148209e-05
-1.3743475765756e-05
-2.15292709487695e-05
1.50558249021833e-06
-2.91280013102482e-07
-4.87567015156294e-07
-6.53265751043265e-06
-3.68821087030973e-05
-3.97838905885682e-05
-3.02613531896188e-05
-2.53360259696139e-05
-3.56070117678538e-07
-3.85108229773486e-05
-1.78184237406025e-05
-8.02805442946183e-06
-8.87733005015758e-06
-2.285165788314e-05
-1.78928454532664e-05
-2.84598647413191e-05
-2.3444892232536e-05
-1.86930059419426e-05
-2.93408733128766e-05
-9.95411457396583e-06
-2.01217730176468e-05
-2.38713076453219e-05
-2.14437484833965e-05
-2.07085990144576e-05
-2.72206413485797e-05
-2.2120165758602e-05
-7.66654840872825e-06
6.57251263627333e-07
-2.64951250760343e-05
-1.52276562757945e-05
-3.67546087846087e-05
-3.9664333387073e-05
-3.07783103835479e-05
-2.35503417813576e-05
-1.48114202495531e-05
-2.11541719098532e-06
-1.91544143421031e-05
-2.39241825367516e-05
-2.00334831488072e-05
-3.35197290574467e-05
-1.12726924946054e-05
-5.24733054909096e-06
-2.84160878216163e-05
7.73027732977799e-06
-3.75149005311774e-05
-2.63798089409216e-05
-2.03037098266497e-05
-1.23933460648645e-05
-6.02241975752995e-07
-4.30490238813887e-05
-7.68544531041562e-07
-1.93105658446706e-05
-2.48007294882257e-05
-4.11098537447022e-05
-2.02240039865673e-05
-1.63758252242612e-05
-2.28386359089085e-05
-3.86711207262681e-05
-1.41856692364611e-05
3.88899241136251e-06
-2.53450248944144e-05
-2.98430085309799e-05
-2.47905421697135e-05
-1.73301465717364e-05
-1.51597597011881e-05
-1.22529187052488e-05
-1.33713349092809e-05
-2.35893139180702e-05
-2.9040766264991e-05
-2.29521303703772e-05
-3.58454547838721e-05
-1.75774913742257e-05
-8.42482663736552e-06
-2.52803657027981e-05
-3.521275351778e-05
-3.08628277635582e-05
2.55931950669316e-06
-2.69336264354307e-06
1.312227278077e-06
-1.2398892309729e-05
-1.94760656100581e-05
-4.65493691329371e-05
-1.74082150304742e-05
-3.04602404150085e-05
-9.86311087385516e-06
-2.79576351489296e-05
-4.13528169659688e-05
-6.62667209471015e-06
-1.82210846872449e-05
-3.05520959825094e-05
5.17559662355364e-06
1.81384716680154e-06
-2.70557612466229e-05
-1.53578609347341e-05
4.3318002399786e-06
-2.71642921005893e-05
-5.09986031974362e-05
-3.30494310474344e-05
-3.99253861472797e-05
-2.49777737327116e-06
-3.61925714410815e-05
-1.98657741391395e-05
-1.01336347203494e-05
-2.15613989538603e-05
-2.0738151896176e-05
-2.29170897917376e-05
-3.2928511251645e-05
-3.18872790999691e-05
-1.14918097975045e-05
-1.96693480991794e-05
-2.68229657403514e-05
-1.93113159020852e-05
-3.73680069984076e-05
-1.16113108373217e-05
-3.85228083785057e-05
-6.59083287399447e-06
-2.3609893563737e-05
-9.58505576955411e-06
-2.47840851046441e-05
-2.79045487174821e-05
-1.16779924767974e-05
-2.08428492217714e-05
-2.25071834963806e-05
-2.57093220997494e-05
-8.73849291157999e-06
-2.86923075083529e-05
-3.38634180415621e-05
-4.08640768632944e-05
-1.16312058942311e-05
-1.56077445864765e-05
-1.97706198530703e-05
-7.40609822807792e-06
-2.17145144592814e-05
-4.6118553637476e-06
-1.07209709709577e-05
-2.61739544040234e-05
-6.4799530458529e-06
-2.77164345236538e-05
-2.06365720362977e-05
-2.28538662409098e-05
-1.99150436370555e-05
-1.6777233439697e-05
-1.59084759794452e-05
-9.46058298126665e-06
-2.14391274525589e-05
-1.65114308295389e-05
-4.01353346754678e-05
-2.25810037500711e-05
-1.58416793667234e-05
-1.87511613521295e-05
-5.27220768242477e-06
-2.3861319843957e-05
-5.03468189926321e-06
-1.08330443983736e-05
-2.74657381381207e-05
-2.48911046580213e-05
-2.541048254093e-05
-2.59798464550637e-05
-5.97117058621858e-06
-3.07925304696677e-05
-2.45776967376473e-05
1.82341751242997e-06
-1.48394701763911e-05
-7.870763335094e-06
-2.43166613292052e-05
-3.19512824893712e-06
-7.65242231437286e-06
-2.11969273834193e-05
-2.9649635175908e-05
-1.59445781413361e-05
-6.07306463590394e-06
-1.68637071590897e-05
-1.75321936108901e-05
-3.02270846203224e-06
-6.94989600949737e-06
-3.25578863844654e-05
-2.43064662830671e-05
-3.42848351201462e-05
-1.27176808307907e-05
-2.11570902339682e-05
-3.09911868514374e-05
-3.20529810607963e-05
-1.67321668623761e-05
-3.69212795708149e-05
-7.43077394656625e-06
-1.72637259328548e-05
7.41913903471758e-07
-3.46731469264512e-05
-2.02838814232064e-05
-1.34015268100203e-05
-3.92378257813703e-06
-8.54010150826785e-06
-3.40921551916221e-05
-1.46768201908514e-05
-3.02072855859366e-05
-1.77371935727942e-05
-2.89529906653223e-05
-1.69717934652003e-05
-1.72248284752591e-05
-5.52528618453481e-05
-2.69080037138976e-05
-6.13485786665325e-07
-2.81237240141794e-05
-1.32570474182057e-05
-2.76246577592047e-05
-7.65855066741407e-06
-7.65055294980986e-06
-1.80999573126533e-05
-1.41849864137859e-05
-4.15164913535289e-06
-1.31508208934668e-05
-1.13482820191193e-05
-1.8136744345985e-05
1.88717884205579e-06
-2.11853476739795e-05
-2.43764720578577e-05
-1.51506265095898e-05
-8.01148824485671e-06
-1.33070409223595e-05
-1.14012103820704e-05
-2.60906162919445e-06
-2.75489616627693e-05
2.21432072321552e-07
-1.41633622889e-05
-2.61515061002338e-05
-4.89268895584582e-05
-7.89282222990038e-06
-1.6512684703625e-05
-7.69097556488709e-06
-6.86270166993233e-06
-5.50193012851977e-06
-2.79970673630111e-05
-3.38326850915278e-06
-2.59267065532149e-05
-7.5342223325018e-06
-3.20702873607364e-05
-4.33374217274628e-05
-2.93845522707982e-05
-1.90276959935969e-05
-2.34124063414104e-05
-2.69005989013922e-05
-1.07223496396022e-05
-5.07592333950401e-05
-1.65545232080782e-05
-2.98044107060957e-05
-2.3898926303154e-05
-3.09311519813784e-05
-2.85342219438572e-05
-3.00390591959541e-05
-9.60502923237858e-06
-2.34664540792796e-05
-4.15648708437472e-06
-2.12136767714831e-05
-3.09377954026741e-05
-2.31236627086516e-05
-5.87465210975354e-06
-2.00165252468113e-05
-2.4913278929835e-05
-1.14414368204526e-05
-1.93973299902811e-05
-2.30774598153682e-05
-1.60801498985274e-05
-2.46651534452888e-05
-9.42841426090877e-06
3.52160051119018e-06
-2.76039003931413e-05
-1.80359803357543e-05
-2.6490221386223e-05
-2.84686792068674e-05
6.04916596747396e-06
-2.01716536679384e-05
-3.19237731968007e-05
-1.53692880799721e-05
-1.61507514172116e-05
-2.85755213698308e-05
-3.02792537105613e-05
-3.04772155513988e-05
-1.08656567627119e-05
-3.01398246218069e-05
-1.52487252990538e-05
-2.15842475415722e-05
-2.39139696765538e-05
-6.56858487715056e-06
-1.6967168754484e-05
-1.88450205257165e-05
-2.56656255909206e-05
-1.98552453724086e-05
-2.07685144840125e-05
-1.57370859345629e-05
-2.79120206378435e-05
-2.27835441143647e-05
-2.17060692292316e-05
-2.05221506571611e-05
-2.58173917665307e-05
-1.94734816439704e-05
-2.74522076745277e-05
-3.47354976973702e-05
-4.38717328296365e-05
-1.23454050508341e-05
-4.13613243007157e-05
-4.06588549941971e-05
-4.73097532508653e-06
-5.60893961314135e-05
1.1185476469089e-06
-1.68732845644327e-05
-6.92700305228304e-06
3.52078092318374e-06
-2.62459269921355e-05
-2.35919869104909e-05
-6.35864310995013e-06
-1.23700431659916e-05
-8.80634509028019e-06
-6.57292003487847e-06
-1.2876079003838e-05
-2.38813862752581e-06
-1.78078283797653e-05
-4.82453357243964e-05
-1.84586690561172e-05
-3.1053463577623e-05
-6.37754516240095e-05
-2.15704002043407e-05
-3.59601346534516e-05
-3.83642582956278e-05
-1.15343802105601e-05
-1.77176996675334e-05
-2.22300933729951e-05
-3.15459318528833e-05
-1.5867497392856e-05
-3.71841822556869e-05
-3.65227964363887e-05
-5.081628622314e-05
-8.5469493528477e-06
-2.48243749243368e-05
-3.63849350798293e-05
-1.18627415496368e-05
-2.6056831767317e-05
-1.432136541253e-05
-2.03686612234926e-05
-6.54700772559672e-06
-3.03620992492498e-05
-2.89719954801958e-05
-1.68801335922678e-05
-1.82460779183369e-05
-2.12954033157131e-05
-1.74196757159511e-05
-2.94374739209641e-05
-7.26671579818431e-06
-1.91210594807487e-05
-1.99420618143275e-05
-2.27271150483624e-05
-1.60023640482648e-05
4.55313804965926e-06
-1.19563706954242e-05
-1.51824020176002e-05
-2.20388406996338e-05
-1.54832746096465e-05
-2.7710813076838e-05
-1.16516169762148e-05
-1.24727612115955e-05
-4.58622620142743e-06
-2.50172100081025e-05
-2.12956302388148e-05
-1.32259221706777e-05
-2.26784575297332e-05
-3.84568044229129e-05
-1.90941530143606e-05
-3.58658045702466e-05
-2.8588407124109e-05
-9.87148392663159e-06
-1.60821151479021e-05
-2.84244833280973e-05
-2.85347346970604e-05
-1.70732501132949e-05
-1.5005230271058e-05
-3.5534624163834e-05
-5.94317499126358e-06
-2.03263856889184e-05
-5.39027921225538e-06
-3.74566749788757e-06
-3.1347966047157e-06
5.99001311087805e-06
-2.66447291189864e-05
-2.46055802878322e-05
3.66376333413688e-07
-1.14133070238699e-05
-5.15050072694717e-06
-4.52542729334084e-05
-2.30332681858359e-05
-6.3284929470401e-06
-2.26945265974927e-05
-1.36590042469515e-05
-1.90587176005086e-05
-4.11470612547993e-05
-2.62047742723521e-05
-2.46777416958069e-05
-4.13751391384308e-05
-1.78907255891683e-05
4.9946618408749e-06
-1.90640272793641e-05
-2.93027316191652e-05
-3.28757429909286e-05
-1.63951264286221e-05
-4.30618835802704e-05
-9.39469860674609e-06
-2.25936779596213e-05
-2.09860018845431e-05
-3.86243866571417e-06
-9.2246101119438e-06
-1.35481073571138e-05
-4.19616291623345e-05
-2.13886828684481e-05
-1.6873890792562e-05
-2.99250194041415e-05
-1.51651008869319e-05
-1.17841683010094e-05
-2.1196685020896e-05
-1.88075278962356e-05
-1.39748895328961e-05
-1.60939713937213e-05
-1.35298870854936e-05
-3.74253665083783e-05
-2.22284593528121e-05
-6.2694568574534e-07
-2.89994756053982e-05
-2.2679849170866e-05
-4.79658088004331e-06
-2.57334977343374e-05
-2.1338210516542e-05
-1.70172110851862e-05
-2.5606037820287e-05
-2.40315190883593e-05
-2.34397126527942e-05
-1.9458702524894e-05
-1.9142694026067e-05
-2.44284591966467e-05
-2.9376214895448e-05
-1.61019884103018e-05
-2.42817328559822e-05
-3.21405677130045e-05
-2.05834462057625e-05
-1.27734301190575e-05
-3.31392129433278e-05
-2.48457601391812e-08
-1.56627377325237e-05
-5.6294275495923e-06
-1.34115096707692e-05
-2.37335349616905e-05
-1.52692196403283e-05
-2.96540368575882e-05
-4.04724905016335e-05
-1.61277529760195e-05
-9.04223304603537e-06
-7.05348825711382e-06
-4.12389496617884e-06
-4.82149130520269e-06
-9.91757127296451e-06
-1.32449526760836e-05
-1.96693285709374e-05
-3.66620463850139e-05
-1.95628058756989e-06
-1.47036859825739e-05
-8.07188687510835e-06
-1.65393412530547e-05
-1.86603777568361e-05
-1.51334067949161e-05
-2.42053452776718e-05
-5.00420442174751e-06
-1.89546950698357e-05
-1.37938547711658e-05
-7.66489803730518e-06
-4.81981648630073e-05
-2.13742970042636e-05
-6.97152313895459e-06
-2.00469234223501e-05
-1.55566833295544e-05
-3.07731594488155e-05
-1.72811190189431e-05
-2.18360198053912e-05
-2.47538368485349e-05
-4.69674413988373e-05
-2.86869956125903e-05
-2.17208814875748e-05
-4.59821813982972e-05
-1.86159000215617e-05
1.06456646390806e-06
-1.75902994082409e-05
-4.62099016962396e-05
-3.34593628389113e-05
-2.52432814183763e-05
-1.17942486692314e-05
-1.45051904726868e-06
-4.09508122152295e-05
-2.89381771943006e-05
7.03537291477427e-06
-2.42389049459403e-05
-2.92966413213955e-05
-3.93306580711308e-05
-1.28762455255467e-05
-2.86592545636371e-05
-4.43685383042468e-05
-1.22494434815401e-05
-1.13291027683838e-05
-5.63435203204317e-06
-3.37896169853673e-05
1.21988302780587e-07
-2.42971003227194e-05
-4.28149380773552e-05
-2.64423145096733e-05
-1.88231968196463e-05
-3.34301638271258e-05
-2.22521133973636e-05
-6.10540719471038e-06
-1.70301454683216e-06
-1.60766039395548e-05
-3.18319924583881e-05
-2.56283221338622e-05
-4.41035510017491e-05
-3.19691295143404e-05
-3.71023563292069e-05
-3.06551605713499e-05
-3.19162531433103e-05
-2.57206377370102e-05
1.17294052596651e-06
-1.29977715743615e-05
-2.4317311462431e-05
-3.59382921054794e-05
-5.64253955478961e-05
-3.01630682952565e-05
-2.08922158672991e-05
-2.52750163957429e-05
-3.54056265730264e-05
-2.51124882181288e-05
-2.09107888915573e-05
3.4697051422551e-06
-2.01880775630464e-05
-9.56046288756579e-06
-4.93911287681048e-06
-3.18238265418259e-05
-2.82797802543768e-05
-1.0456568848764e-05
-2.43834273380769e-05
-1.87916365119279e-05
-1.60709491058969e-05
-3.52007083096165e-05
-9.02171174357948e-06
-4.21724760068135e-05
-2.35380937999485e-05
-7.16017961204786e-06
3.68711703539193e-06
-1.18254470654203e-05
-3.78959748684014e-05
3.69674143650947e-06
-2.02777358009329e-05
-1.04013566724401e-05
-2.97205062003768e-05
-1.17256258492797e-05
-2.80119251460211e-05
-1.02742005346949e-05
-8.39928544033202e-06
-6.91482496910045e-06
-1.18865467887128e-05
-5.04787451165622e-06
-3.34529908988653e-05
-2.27613782796157e-05
-2.8493718991854e-05
-2.65677634786268e-05
-2.01862892103006e-05
-3.1784773603723e-05
-1.98156732114076e-05
-5.53106801131974e-06
-3.13570723294951e-05
3.08614349400272e-07
-4.38090234132808e-05
-3.57498417578161e-05
-2.67195027920853e-05
-2.57428723245931e-05
-2.63611917265168e-05
-3.43690665295727e-05
-2.01002032345285e-05
-2.78023982847031e-05
-1.52794589614207e-05
-3.3279473736793e-05
-3.95291368991542e-05
-2.46861680135275e-05
-3.7563159317146e-05
-2.59367040931333e-05
-9.29608929140907e-06
-5.74508581806308e-05
-1.33618320169427e-05
-2.27278873653809e-05
-1.53951204589907e-05
-2.17312276195499e-05
-3.7193212065281e-05
-9.80381497987567e-06
-1.55136211597756e-05
-2.85612492937086e-05
2.64446615973521e-06
-2.74536048041141e-05
-1.62533011679717e-05
-6.83980127038107e-06
-4.41368453146658e-05
-3.45594795102548e-05
-1.93586203593681e-05
-2.55500889315634e-05
-2.5273231979448e-05
-7.83859211838346e-06
-2.62387658769892e-06
5.54546689498154e-06
-1.84615440356953e-05
-1.07214500656362e-05
-3.05999272790042e-05
-2.40764170278419e-05
-2.30233424274162e-05
-3.39748726064693e-05
-3.2735842144842e-05
-2.05705667226088e-05
-2.92254863131332e-06
-4.12770929254737e-05
-2.28260508106952e-05
-2.58143063225345e-05
-2.26951210610707e-05
-3.84359416405998e-05
-1.49926438917509e-05
-2.85520046478733e-05
-6.87368283168721e-06
-6.3407092724884e-06
-1.40505561220468e-05
-1.62588245803671e-05
-2.4017946297055e-05
-1.80355733197178e-05
-2.02183034801966e-05
-1.76695277932179e-06
-3.11297567139279e-05
-5.47872729074684e-05
-2.96791997557586e-05
-2.43195329745809e-05
-2.12367183602341e-05
-1.25027232775749e-05
-1.63538618915633e-05
-1.88108095827612e-05
-1.27573596456333e-05
-1.86603927497849e-05
-3.05002324743103e-05
-2.38563516045907e-05
1.84277371237002e-05
-3.01907059671789e-05
-8.41312126243258e-06
-7.43780500117287e-06
-2.89558830794119e-05
-9.16023853369546e-06
-2.65268782209608e-05
-7.54227227355901e-06
-2.18909511577725e-05
-3.8629319276165e-06
-5.80226653577939e-06
-1.18396724472857e-05
-3.28798275246928e-05
-2.30438640749817e-05
-3.69826064062587e-05
-1.87842461872345e-05
5.48591391936429e-06
-3.2753645479115e-05
-8.74845074416559e-06
-6.9267632976745e-06
-1.37793914733258e-05
-1.51869165821443e-05
-2.35619413023754e-05
-2.39638585555183e-05
-2.47918594133381e-05
-3.52876473500403e-05
-3.76385792563846e-05
-1.10380491788124e-05
-1.6794882688508e-05
-1.87114819232859e-05
-1.11992937056333e-05
-1.96735551305182e-05
-1.53575342798614e-05
-1.70843988849216e-05
-1.13778241168097e-05
-4.14020323617403e-06
-4.50800807998513e-06
-1.63653004960908e-05
-1.11095303313859e-06
-3.81921220919296e-05
-9.65290144493416e-06
4.27422600332883e-06
-1.96059570450087e-05
-3.07559286278651e-05
-2.20370367282477e-05
-2.45702784680533e-05
-2.26658619012951e-05
-2.62460956898713e-05
-1.768203349343e-05
-1.7694726227379e-05
6.01915833018908e-06
-9.95332733496774e-06
-2.53136205836998e-05
-2.14812196968983e-05
-1.67178163191911e-05
-1.99832346768087e-05
-4.89412151156218e-06
-9.62557823526955e-06
-2.02282339838065e-05
-2.1515015250675e-05
-2.31741105657922e-05
-2.35344329781573e-05
-3.62452651105379e-05
-2.1762498430591e-05
-2.36714681218163e-05
-1.23247365965729e-05
-8.90033044329316e-06
-3.41875062879959e-05
-1.64496095396559e-05
-1.31787850263963e-05
-7.37596207119732e-07
-1.07655528200174e-05
-1.37949603804466e-05
-1.66063081672637e-05
-3.04499679653937e-05
-2.4306219454879e-05
-1.86699143379146e-05
-3.72817658478918e-05
-1.32101882189758e-05
-1.14475233488845e-05
-1.26329423591905e-05
-3.16118175405161e-05
-2.45292299766464e-05
-2.03874927405949e-05
-2.24532738970273e-05
-2.05318355317099e-05
-6.19794147669519e-06
-2.63045898009278e-05
-1.96873441937868e-05
-1.22140744891424e-05
-2.93082341196898e-05
-2.46660909669483e-05
1.70938296532464e-06
-1.01795800593611e-05
-3.0051099082364e-05
-2.36124611497221e-05
-2.55861629813266e-05
-4.62649119162129e-06
-2.5552038688558e-05
-4.4791247017311e-05
-5.81570427794366e-06
-1.85820604549424e-05
-1.40623348905497e-05
-2.0618189287101e-05
-2.3861826847515e-05
-1.30370600371753e-05
-4.31019077669058e-06
-1.84956909048216e-05
-2.50522979962737e-05
-1.25749890032442e-05
-1.51159483347862e-05
-2.26637254987553e-05
-5.58395237994747e-06
-6.46702358853661e-06
-2.79236007634207e-05
-3.52777126829778e-05
-1.14375122639992e-05
-1.19412089559733e-05
-8.25828097396202e-06
-2.42278360616868e-05
-2.35125828605412e-05
-3.61728001252774e-05
-3.66972067333378e-06
-4.59793619157125e-05
-2.41383086295246e-05
2.13795471262242e-05
-2.38223993607946e-05
-1.31438917131234e-05
-3.84398920683349e-06
-2.64479823684357e-05
-1.75640515880465e-05
-1.69373531374902e-05
-1.2912632565797e-05
-3.178877960889e-05
-2.02632203494658e-05
-7.66293800993404e-06
-1.85560056769595e-05
1.09470989732565e-05
-1.05342920554724e-05
-5.37873935557912e-06
-2.17490444838047e-05
-2.8158563618555e-05
-3.24729558858091e-05
-2.28488510323406e-05
-2.58162905416203e-05
-2.07599636303657e-05
-2.975588104242e-05
-2.05395685531932e-05
-4.09991861346124e-05
-1.057549261092e-05
-3.97236272811838e-05
-2.12263958510078e-05
-3.69502602251749e-05
-2.29938088620411e-05
-1.78179862373367e-06
-1.81842286293134e-05
-2.6833562815487e-05
-2.62896809132456e-05
-1.96190760008563e-05
-1.87244715567524e-06
-2.08446805311247e-05
-3.2002914108677e-06
-1.72670499417936e-06
-1.3843951400762e-05
-6.45556438806903e-06
-5.42593613483147e-06
-2.76771883698629e-05
-1.89302806116918e-05
-3.0998736471886e-05
-6.41440824236552e-06
-2.90831604075196e-05
-3.25990964645183e-05
-7.21521056237206e-06
-4.06675015269675e-05
-1.4852065421988e-05
-3.93797185003781e-05
-1.51008928142879e-05
-3.56720370969531e-05
-4.87492832170941e-05
-4.71670682016736e-05
-2.81504323595205e-05
-4.63391982437044e-06
-1.65377867877517e-05
-3.80914204714489e-05
-6.22803758792049e-06
3.67001134903422e-07
-3.60331115526066e-05
-3.49887885536037e-05
-2.06597132911259e-05
-2.50563427467318e-05
3.47527393198428e-06
-2.02497624213618e-05
-1.74941632404319e-05
-3.34832167535934e-05
-2.3791852976854e-05
-2.88884218669155e-05
-1.42265855724718e-05
-4.03839122993571e-05
-1.89194007357274e-05
-8.49351635854994e-06
-2.41844582414091e-05
-1.94455111055033e-05
-2.38264197003268e-05
-3.71139643256422e-05
-6.25155711885808e-06
-1.6305589172396e-05
-1.3434839447285e-05
-2.06150404782399e-05
-1.60193514479799e-05
-1.46272666563113e-05
-4.69796725812804e-06
-2.12940790232637e-05
-4.52844647378694e-05
-1.4812119522402e-05
-1.04577064740812e-05
-2.04591273058189e-05
-4.1217801518893e-05
-2.93482838171518e-05
-1.65120046374091e-05
-1.23456490307197e-05
-2.27755263336818e-05
-2.02459073156544e-05
-1.1355725135267e-05
-5.62528602422319e-05
-5.20039795513098e-05
-3.05079887127753e-05
-1.23689013143212e-05
-2.44902580589669e-05
-1.46100163916617e-05
-1.67432518698017e-05
-2.97152652826277e-05
-2.65114974564114e-05
-2.46595154096903e-05
-3.81868163023881e-05
-1.69599903164742e-05
-1.90456709985423e-05
-2.81736468607655e-05
-2.166296469907e-05
-1.07906039110426e-05
-2.01972727164975e-05
-3.26360094162575e-05
-9.52841050398411e-06
-2.48995008978254e-05
-9.32918983941493e-07
-3.74816504858064e-05
-1.15512152906352e-05
-2.71500383415218e-05
-2.60142950435374e-05
-1.9479173395329e-05
-1.99336512939977e-05
-2.19548403130655e-05
-1.61395462199374e-05
-3.0314994576807e-05
-2.58900430012694e-05
-2.41186068171848e-05
-2.45758628061924e-05
-1.2217356510074e-05
-1.23588539311928e-05
-2.31124974020241e-05
-3.45899731652614e-05
-1.26431267218602e-05
-3.88812288827444e-06
-1.30398976767531e-05
-2.32656909801383e-05
-1.55822829817369e-05
-1.48084878922796e-06
-1.39245537267465e-05
-3.29662652278269e-05
-3.00759796647851e-05
-1.87678102070725e-05
6.42500921164481e-06
-7.59674709050322e-06
-1.19062554801906e-05
-1.71922230255395e-05
-1.30758266200727e-05
-2.45208907237449e-05
-2.82619674264112e-05
-1.89177713520864e-05
-1.67169220644711e-05
-2.78244023740196e-05
-2.33544967469973e-05
-6.81662979339687e-06
-1.61272166895272e-05
-4.27345727498493e-05
-7.64013547645243e-06
-9.44991702280674e-06
-2.19131237387872e-05
-1.99169185515525e-05
2.20399979586972e-06
-2.40500277378281e-05
-3.51710594348454e-05
-2.96069678995624e-05
-3.15421552587966e-05
-4.08164307439977e-05
-4.60980812168966e-05
-3.55964642917595e-05
-1.13508682832867e-05
-2.60922465295659e-05
-3.92514024799833e-05
-3.53050295176001e-05
-2.69473362358512e-05
-9.3268510174627e-06
-2.45204894104212e-05
-1.49124622186379e-05
-1.06946366336989e-05
-2.28731942378842e-06
-3.98020595393684e-05
-6.07995626298048e-06
-2.03458400782835e-05
-7.54383325774615e-07
-3.67560106338654e-05
-9.82570039131193e-06
-2.6471230573359e-05
-1.00114196550716e-05
-2.49935044785487e-05
-2.79969027936083e-05
-1.45375218703299e-05
-2.83087376164893e-05
-9.43064607408874e-06
-2.09326108079132e-05
-3.89826762236485e-05
-3.02550316478016e-05
-1.59740587076718e-05
-1.5864495016693e-05
-1.35207435394082e-05
8.63552039284749e-07
-1.36169604358317e-05
-1.7762705089847e-05
-3.56099844629404e-05
-2.4892824769854e-05
-1.66768570948682e-05
-1.10744617713275e-05
-1.78740835570941e-05
-3.90351967738553e-05
-1.57234610813633e-05
-2.40114214552911e-05
-1.80987703076767e-05
-1.41204565998985e-05
-1.27290825297253e-05
-2.82141311899801e-05
-2.8036503182417e-06
-2.94616180899712e-05
-2.55367753072164e-05
7.02545160410161e-07
-1.79545412211853e-05
-2.30873468713658e-05
-1.47140060385636e-05
-2.4291547307565e-05
-3.41404058590851e-05
-3.41899673128166e-05
-1.72045531098204e-05
-2.47296725418391e-05
-3.07951545779141e-05
-8.00782539314254e-06
-1.79386737864186e-05
-2.00308248539083e-05
-2.22409255500145e-05
-3.05864210280338e-05
-1.8497727775698e-05
-3.57662830587799e-05
-3.59611549551224e-05
-1.20322343412093e-05
-9.57088231737383e-06
-1.08345705413725e-05
-2.20396033255257e-05
-2.3657365539868e-05
-2.62425447285386e-05
-7.70010025196764e-06
-2.53068293056998e-05
-2.54985954557394e-05
-3.41371192960572e-05
-2.06874370782578e-05
4.53260842297055e-06
-2.79382582720355e-05
-6.57213893668439e-06
-4.25716726135317e-06
-2.51165491748772e-05
-2.45997426154702e-05
-3.43373356870911e-05
-3.01943017755462e-05
-2.08659549312113e-05
-1.20058645425607e-05
-4.74787768336254e-05
-1.90238261565813e-05
-6.74963603485899e-06
-1.44484767808125e-05
-2.78081448717992e-05
-2.01116306619064e-05
-2.53704739612384e-05
-2.00852443529149e-05
-2.7872532357968e-05
-2.96652380801347e-05
-4.69512522841256e-06
-2.64678926041855e-05
-1.15609726686134e-05
-1.4719600002957e-05
7.25777622566038e-06
-6.9364511150475e-06
-2.87275834517412e-05
-2.12334576159432e-05
-1.90614685023367e-05
-1.87452433184013e-05
-7.33803561831551e-06
-1.42471666215355e-05
-4.22887073051101e-06
-3.45756611572182e-05
-4.16042429715822e-05
-5.14281431802371e-05
-1.86708066295359e-05
-2.534332247696e-05
-5.64384781265988e-06
-4.61949987895867e-05
-4.12069191515008e-05
-2.3063488959814e-05
-4.30002512763328e-05
-3.26931159682598e-05
-2.20974301892374e-06
-3.29787062018458e-05
-2.94546507800678e-05
-4.84663660360491e-05
-1.94569886808158e-05
-2.78480161801988e-05
-2.49288569652992e-05
-1.99228633614509e-05
-1.73359370919219e-05
-1.47122667138293e-05
-3.2791471724821e-05
-2.4822308001176e-05
-1.6501372177698e-05
-3.35987095608755e-05
-2.4341925683154e-05
-4.80422245381593e-06
-2.89056269888559e-05
-1.47536655577962e-06
-2.80651257054253e-05
-8.63141259552414e-06
-3.62844381118789e-05
-4.33524357138435e-05
-2.83012451296245e-05
-2.65217197508899e-05
-1.72701352903399e-05
-2.38571660817458e-05
-4.47072724538389e-06
-3.52397270567176e-05
-1.17453014571392e-05
-2.75259413958078e-05
-1.7546325552681e-05
-1.89078737298694e-05
-2.20079629674556e-05
-1.29283613636826e-05
-2.1353689126051e-05
-2.22694636096885e-05
-4.55515330132621e-05
-1.86189410013861e-05
-3.56857988708056e-05
-2.44488730346852e-05
-2.04190155939379e-05
-2.48767798772452e-05
-3.55850873223279e-06
-3.33474707740128e-05
-3.18142861236455e-05
-1.26815091035052e-05
-5.94791987599652e-07
-5.9514366430474e-06
-1.32901535079183e-05
-1.63170768085301e-05
-1.65793022368313e-05
-1.77870589148366e-05
-1.89509230067408e-05
-1.67419091456848e-05
1.50169926324717e-06
-1.50864783388706e-05
-2.3157272199385e-05
-2.28481049356307e-05
-2.36389059452568e-05
-2.7789983005214e-05
-2.92546392224307e-05
-2.45578869683052e-05
-2.99293823212401e-05
-2.10801582382982e-05
-1.41201110834613e-05
-2.88851181088992e-05
-2.66015558409301e-05
-1.63052661100768e-05
-3.93363515894085e-05
-1.47453945169276e-05
-2.05818259422614e-05
-3.65376661358884e-05
-1.60131356415511e-05
-2.84765408420517e-05
-1.96942133539032e-05
-1.39998158900182e-05
-2.16394069746999e-05
-2.77428250186585e-05
-1.75092834217958e-05
-1.21278209865321e-05
8.59008282677638e-06
-1.56167686814527e-05
-1.61723765389626e-05
-1.3193806293635e-05
-1.77038323225277e-05
-3.75301877877316e-05
-1.65761753232763e-05
-3.33579814701593e-05
-1.54611333132232e-05
1.62147150385346e-05
-2.53512418786809e-05
-1.4329452499617e-05
-2.45663787012497e-05
-3.23560418980527e-05
-4.63587914761835e-06
-3.87486028580411e-07
-2.1957894863675e-05
-2.15685920413933e-05
-2.03907015505727e-05
-4.12492103063104e-05
-9.02303503585857e-06
-2.14150778173493e-05
-1.59162336684575e-05
-2.01834253458559e-05
-4.96730830426699e-06
-1.48184359493913e-05
8.92354047142031e-06
-3.21198982562799e-05
-3.7750197894792e-05
-2.28554746094087e-05
-2.41359267642726e-05
-3.66301450079104e-05
-1.59225311230146e-05
-2.07038610567023e-05
-2.84456691410857e-05
-3.37763177645892e-05
-1.55605806652789e-05
-3.01574628668525e-05
-3.46183306281393e-05
-2.43395827144969e-05
-1.61468770984592e-05
-3.8442071304666e-05
-2.18838090439399e-06
-2.45021928903739e-05
-8.9523129909705e-06
-2.06915555831094e-05
-4.82869138305753e-06
2.75260779352589e-06
-2.15363214734403e-05
-1.12900381500363e-05
-3.25194776096818e-05
-2.71671200608483e-06
-1.7384582447307e-05
-6.73408820282118e-06
-2.09744479404763e-05
5.39435437575231e-07
-1.31696911853693e-05
-1.32445920476902e-05
-4.20026858928116e-05
-3.44133486945334e-05
-2.29028877457293e-05
-4.2344121568144e-05
-2.13237507908995e-05
-9.21743573595199e-06
-2.62908072515459e-05
-4.45148463663043e-05
-2.6694221134664e-05
-1.41965575910113e-05
-1.6752277513783e-05
-7.02872696710361e-06
-3.71808278578322e-06
-2.92049523312741e-05
-1.15021229276662e-06
-2.02103008487892e-05
-4.94704391184889e-07
-3.1721535440292e-05
-1.00243212996292e-05
-2.10630872708658e-05
-2.24226384436208e-05
-1.60517833883578e-05
-4.71708824756673e-05
-1.90026495370875e-05
-3.51318509979633e-05
-3.48604569505045e-06
-5.17694891172371e-05
-1.11400274830253e-05
-3.85665695601735e-05
-2.54427609653652e-05
-4.51680956030934e-06
-9.44205456238001e-06
-3.29565753120178e-05
-1.36890640665207e-05
2.67992714381012e-06
-1.80192563043254e-05
-1.38960814032635e-05
1.48557442494111e-07
-2.46722025512668e-05
-2.00738447204341e-05
-2.94288710139921e-05
-3.36130251058754e-05
-1.80431789740189e-05
-3.28365269048006e-05
-2.38214811218937e-06
-2.05935247629699e-05
-2.82521085218591e-05
-2.43588410700884e-05
-1.65690749484402e-05
-1.9922797919739e-05
-1.3394756655105e-05
-2.21346424667373e-05
2.47939933648042e-06
-2.76570866265957e-05
-9.81914171071617e-06
-1.65066741562449e-05
-5.78439955700286e-06
-2.64338511363631e-05
-2.33962740198192e-05
-1.81168479080613e-06
-2.31519816658319e-05
-2.21352328916182e-06
-2.19780078088597e-05
-2.6125531954677e-05
-9.70968544087521e-06
4.75934581414738e-06
-3.02871187132996e-05
-3.29536596493471e-05
-6.01223090917718e-06
-4.41139610112348e-05
-2.23767391598507e-05
-3.8539789223855e-05
-4.23969167950086e-05
-2.63647556556986e-05
-2.46575150338941e-05
-1.07608126551191e-05
-3.14200532713026e-05
-2.21784675067408e-05
-2.86479845114129e-05
-1.82767645763173e-05
-1.76752192085285e-05
-1.99167615170075e-05
-2.01502378002102e-05
-3.93980578080239e-06
-2.90949035391748e-05
-1.56090017743135e-05
1.94866169092134e-06
1.80292562822682e-06
-2.38820810156518e-05
-3.54125139381464e-05
-3.36095016181674e-05
-1.9336461601674e-05
-1.35489250066137e-05
-2.87447185213595e-05
-1.52918876314245e-05
-1.51677494125607e-05
-7.3949263302814e-06
-8.41967616213508e-06
-2.34483533171218e-05
-9.1926634223553e-06
-1.19856930968163e-05
-1.07067634783546e-05
-3.10118752771338e-05
-3.1608466542895e-05
-3.46997705447484e-05
-5.64373566939738e-06
-3.69442534116453e-05
-1.74862069250806e-05
-3.22671881095813e-05
-2.81907999500381e-05
-1.79788235529307e-05
-1.80961187659144e-05
-2.15813724594731e-05
-1.41727392856914e-05
-1.15594081841134e-05
-2.52031055956874e-05
-6.30313676105447e-06
-2.48088022847656e-05
-1.4421917516361e-05
-2.17294352601852e-05
-3.2587362607382e-05
-1.05679866577549e-05
-2.85839299702179e-05
-2.9893139155463e-05
-3.74851169927917e-05
-2.97154714464081e-05
-2.13564519821083e-05
-2.47764674225221e-05
-2.62040366028982e-05
-2.1017160340609e-05
-2.79772071075537e-05
-1.54942755071261e-05
-2.28120386702902e-05
-1.1179241412604e-05
-2.70241677677005e-06
-1.0407772847447e-06
-2.54241685218884e-05
-1.50317263259266e-05
-2.21347631290562e-05
-1.30018166947375e-06
-3.5721721908904e-05
-3.01731086250347e-05
-2.32308418346355e-05
-1.12939662029037e-05
1.04282391860441e-05
-1.43568008730493e-05
-3.56191747649518e-05
-1.95786870916807e-05
-3.63277026446225e-05
-1.22858603546531e-05
-3.55869328182678e-05
-4.71598392513563e-06
-9.59024904302389e-06
-1.96839286829568e-05
-4.22117487369829e-05
-2.42076355003399e-05
-2.38534460709654e-05
-1.02623093088536e-05
-3.91695828499104e-05
-2.17492034850861e-05
2.37955308237273e-06
-1.86467603660753e-05
6.06111242918432e-07
-2.49396641600705e-05
-2.7277814206977e-05
-1.53891753990559e-05
-3.9306152806747e-05
-3.13852023846154e-05
-8.12184265633755e-06
-2.3183166578632e-05
-2.249867077571e-05
-2.15465683179095e-05
-2.40881210459141e-05
-5.51023710502478e-05
-3.85562140122402e-05
-1.06273360293711e-05
-1.88292813947272e-05
-4.04855032494217e-05
-1.4028463212997e-05
-3.13260933972186e-05
-3.85119089004714e-05
-3.29371898103889e-05
-4.09129151941038e-05
-2.7763820146766e-05
-3.3163879573058e-05
-1.56442880935631e-05
-1.87760020928386e-05
-2.82952455954057e-05
-2.87948506359918e-05
-1.53012633728834e-05
-1.56084704185962e-05
-3.29492729521634e-05
-1.1529919783733e-05
-3.16104070066425e-05
-2.1070528387629e-05
-2.75254755506131e-05
-2.6877606159019e-05
-1.09766221997052e-05
-3.43733283424436e-05
-4.12301488769748e-05
-1.48508881616928e-05
-2.2075020027917e-05
-1.5665565879344e-05
-3.77115950829916e-05
-2.08718875445499e-05
-1.97618671821921e-05
-2.46868955506922e-05
-1.85072016376303e-05
-3.83217353272465e-05
-3.43374768980321e-06
1.13886369256139e-06
-2.6106987166455e-05
-1.28399563645461e-05
-2.73088378071731e-05
-7.20159294833155e-06
-4.32690704057779e-06
9.90473135598719e-06
-7.36514128318422e-06
-2.41084041560953e-05
-3.53632610494527e-05
-4.28760753508672e-05
-1.39526839907396e-05
-6.18409096496913e-05
-3.03686048656782e-05
-1.87707397483759e-05
-4.48788884646972e-05
-3.86687488567289e-05
-1.47012036234804e-05
-3.22201556092367e-05
-4.05098596126977e-05
-2.71110195919668e-05
-1.70209259931193e-05
-1.9097507491651e-05
-2.27514715235214e-05
-1.11111201268117e-05
-2.50669382059984e-05
-1.35361141768495e-05
-2.42204540916449e-05
-2.20584505607959e-05
-2.08992887098547e-05
-1.93606249527545e-05
6.43554603995263e-06
-2.09852919236844e-05
-3.75157631243465e-05
-6.55855031265386e-06
-1.4349758682713e-05
-1.74091145810089e-05
-7.39773281981677e-06
-2.18032431284679e-05
-5.0841673730446e-05
-1.26044488303426e-05
-1.80655909530133e-05
-1.72454878970915e-05
-1.3406589967102e-05
-3.62720305789318e-05
-1.87425521439272e-06
-2.54470026925974e-05
-1.99552037004993e-05
-3.92803458513305e-06
-5.2391481064494e-06
-1.45052125513207e-05
-9.40625335787219e-06
-2.66061022888983e-05
-1.8192148180195e-05
-1.38864322380265e-05
-4.15435713835013e-05
-2.31555741941715e-05
-1.15321798932735e-05
-1.56341569447589e-05
-2.28989372663161e-05
-1.13348116200249e-05
-2.45337495874452e-05
-1.57625213576898e-05
1.21062033278044e-06
-2.19857957094349e-05
-4.28815939395084e-05
-2.14796500887133e-05
-3.86524261184955e-05
-1.71637057061422e-05
-2.03411339267438e-05
-6.51176481938222e-06
-1.64376334722512e-05
-4.81070496869772e-05
-3.70200944484335e-06
-1.26076568387064e-05
-2.68384603467487e-05
-2.87114886607964e-05
-2.22818032326765e-06
-4.2547314023417e-05
-1.2116240398568e-05
-1.65263828904554e-05
-8.48910522735163e-06
-8.95048506838917e-07
-1.90508937090961e-05
-2.46883116211485e-05
-2.39039854258095e-05
-2.08162870361166e-05
6.91075410548435e-06
-2.82981590953225e-05
-2.32648598117254e-05
-1.38930760625435e-05
-2.37113542206712e-05
-2.01702711700927e-05
-2.68559258798341e-06
-1.67657612253027e-05
7.03390818743472e-06
-3.4242002323291e-05
-2.37050196312971e-05
-2.28363377758869e-05
8.98515934692081e-06
-2.14906282877556e-05
-1.68145074524413e-05
-7.30040754652287e-06
-4.51402028333834e-05
-1.38612857038093e-05
-9.58202261198173e-06
-3.89839524785284e-06
-2.80997381280954e-05
-4.4912135119851e-05
-2.55418997169699e-05
-8.70795515204782e-06
-3.65216784831817e-05
-2.85930861305583e-05
-2.99315340428791e-05
-3.85130883692387e-06
-1.09409984082645e-05
-3.19783872209343e-05
-2.2159816782954e-05
-2.59193450972444e-05
-1.37177486074257e-06
-4.58517581631353e-05
-1.13438149302457e-05
-3.71031792237476e-05
-1.41738842793278e-05
-4.64950724709643e-07
-2.14033649134307e-05
2.89982307224522e-06
-3.06306773339974e-05
-3.67699496453559e-06
-2.00651375984973e-05
-3.50003226404573e-05
-1.02330378535109e-05
-1.35771701895115e-05
-2.16752995643024e-05
-2.35754046204914e-05
-7.45276747364343e-06
-2.87795000606772e-05
-1.31211059904098e-05
-1.71994289208183e-05
-3.89256118964921e-05
-4.79145694728703e-06
-1.53190443529123e-05
-2.84133357861435e-05
-1.5287122515421e-05
-1.75213964610578e-05
-2.28434773972665e-05
-1.4871406799643e-05
-7.02878572050795e-06
-3.53038836683809e-05
3.1983010371206e-06
-4.67690205562875e-06
-7.07999575728893e-06
-5.88277712988357e-06
-2.47616422272409e-05
-1.33369923465688e-06
-2.55092490844863e-05
-4.01991259098252e-05
-2.23928115003184e-05
-2.56131976089438e-05
-1.86414552084365e-05
8.47687044981344e-06
-1.6390151213068e-05
-3.65897063304815e-05
-2.76232335615158e-05
-2.64267378930322e-05
-1.25869380627695e-05
-9.85878552474263e-06
-2.50346523155575e-05
-6.71515058677667e-06
-2.76419126515659e-05
-1.11155330696737e-05
-2.28723062281923e-05
-1.2297094854238e-05
-2.04210613332848e-05
-3.71613571792374e-05
-3.02118480625357e-06
-2.53723080891805e-05
-1.35102542619075e-05
-2.33013012210003e-05
-3.40828715398357e-05
-2.21953333503064e-05
-3.08086593240365e-06
-6.97171601188182e-07
-4.03795698901804e-05
-2.24719348171973e-05
-1.9381573301408e-05
-3.07362934797116e-05
-5.07461313157103e-06
-1.06157494831833e-05
-2.07080946327464e-05
-2.63026964695086e-05
-3.03351047350488e-05
-3.46410898142614e-06
-1.07288899183073e-05
-1.30637193673282e-05
-2.53121172834047e-05
-1.25062250344109e-05
-3.56733631897754e-05
-2.83431702964204e-05
-3.06530884639239e-05
-1.71627935529526e-05
-3.86081822724039e-05
-2.60877660335651e-05
-1.29541130593728e-05
2.0265977130502e-06
-2.73060718566581e-05
-3.05340535675534e-05
-4.00282593151482e-05
-2.13149577606942e-05
-3.94988101648463e-05
-3.87436674051993e-05
-1.88100798250514e-05
-3.58888447554454e-05
-1.64332369085604e-05
-2.84818533302085e-05
-1.43834684623829e-05
-3.09905856862846e-05
-3.31325210669097e-05
-5.8941675454392e-06
-1.11304623238527e-05
-2.2934029141844e-05
-2.31095357447263e-05
-1.94046904453964e-05
-2.74632974807814e-05
-4.0683474556037e-05
-2.87271189362643e-05
-8.91344136605771e-06
-3.70999706328066e-05
-1.510794454826e-05
-3.17095442624466e-05
-3.03733608504099e-05
-2.07371185693887e-05
-2.12593100857399e-05
-2.61683665486815e-06
-1.03050381280358e-05
-2.93604273854968e-05
-2.14790366066649e-05
-4.15207381392251e-05
-1.20613815381058e-05
-5.65612860615028e-06
-3.05559360893234e-05
-1.59949069888058e-05
-2.46734142752526e-05
-3.24604316229239e-05
-1.22339436865114e-05
-4.67377772557841e-06
-4.53279582063977e-05
-2.44948991893103e-05
-3.46099307317731e-05
2.3597743283319e-06
-2.32470617996258e-05
-3.65998544363295e-05
6.62819174464523e-07
-5.13831059599167e-05
1.32234510284242e-06
-2.59619353107427e-05
-2.26413763314963e-05
-1.71677874616831e-05
-4.09989028046406e-05
-1.18829176636325e-05
-4.1467990910615e-05
-3.09995612315164e-05
-1.59822438355956e-05
-2.46940559911107e-05
-9.7121360575784e-06
-4.34086660866827e-05
-4.03948392226483e-06
-1.35517346026139e-05
-8.30920499931629e-06
-1.74410380137229e-05
8.97629874286235e-06
-1.82316796444884e-05
1.63637104907858e-05
-4.3685458197612e-05
-2.50018065469519e-05
-1.43638846125249e-05
-9.48489520166027e-06
-3.3653965980164e-05
-2.00155508044814e-05
2.26107712257514e-07
-2.57033164818528e-05
-3.58124755802244e-05
-1.4391053879098e-05
-4.29984943986285e-06
-8.12342981660242e-06
-1.02156858064486e-05
-2.93966672765961e-06
-2.18709537127786e-05
-1.15262663899251e-05
-1.93133101306826e-05
-1.73947680290254e-05
-3.60969444479017e-05
-3.00534363452497e-05
-2.60862172323002e-05
-2.23179303165727e-05
-1.80435623382512e-05
-4.91497871222665e-05
-1.53408936142964e-05
-2.12307459593216e-05
-5.31490950036511e-06
-2.70095877492748e-05
-6.33877950511097e-06
-1.45437318553268e-05
-2.55039854015692e-05
-7.33707215979754e-06
-2.03580528997561e-05
-3.82383618215748e-05
-1.50367255357061e-05
-3.70860439316028e-05
-2.04863629768132e-05
-8.11203641046448e-06
-1.83532648086802e-05
-2.87498751544464e-06
-2.71511565585259e-05
-3.51221538382177e-05
-9.98795819711432e-06
-3.27904720328092e-05
-2.26727648882026e-05
-1.65676690501099e-05
-2.62368503225852e-05
-1.31111646608586e-05
-5.33032255722274e-06
-2.1224465780834e-05
-2.18064318596998e-05
-2.30460021064424e-05
-4.228869756806e-06
-2.83627926148896e-05
-1.70450142538706e-05
-2.83562919616193e-05
-2.09564564610613e-05
-5.79612942793933e-06
-2.91546148148268e-06
-1.97655418321079e-05
-1.04573448895906e-05
4.4840226931559e-07
-1.82093735760922e-05
-3.81165733920119e-05
6.30432382527333e-06
-2.47585933651901e-05
-3.2136669728231e-05
-1.81010240019597e-05
-1.82694778888096e-05
-2.33706034430892e-05
-2.52439313232172e-05
