# Supplementary material for: Research on computational propagation and identification of mine microseismic signals based on deep learning
Source: PLoS One. 2025 Oct 22;20(10):e0334641. doi: 10.1371/journal.pone.0334641 (PMC12543183; doi:10.1371/journal.pone.0334641)
Supplement: S1 Data — (ZIP) [file pone.0334641.s001.zip › 000100500000964.xlsx_0.txt_24.txt.txt]

-2.33014094910298e-05
-2.66722794520712e-05
5.93794890179351e-06
-1.2797960135256e-05
-1.68984456681845e-05
-1.5256379158652e-05
-2.41363947458496e-05
-1.65235148545464e-05
-1.70560529498978e-05
-3.83465116874498e-05
-1.69789078852656e-05
-1.99711584845015e-05
-1.05631670240571e-05
1.25475620749081e-05
-1.74438179426436e-05
-2.0773878735475e-05
-1.54931799059564e-05
-8.91713890822291e-06
-2.41052986949304e-05
-2.26335417305863e-05
-1.79173947582264e-05
-3.56545842297173e-05
-3.94457478831386e-06
-2.50114813054985e-05
-2.84657734370555e-05
-1.66292709499787e-06
-2.63367560500591e-05
-6.587723799813e-06
-3.49146895586084e-05
-2.7103382777444e-05
-1.28450764794837e-06
-1.86956319307079e-05
-1.17785238051999e-05
-2.34829400544786e-06
-3.14373955634922e-05
-1.65365976086417e-05
-1.44524797624867e-05
-4.99799537690125e-06
-1.19285368352116e-05
-1.84067860123421e-05
-2.20989238158153e-05
-1.69784061873984e-05
-3.48773741673826e-05
-2.14415994122239e-05
-4.35045403431636e-06
-1.3265737429592e-05
-2.92125260519819e-05
-2.36742250609292e-05
-2.23179489225244e-05
-1.14280631524078e-05
-2.18594664598224e-05
1.52881206584472e-05
-2.15140614653005e-05
-1.02429189465742e-06
-2.57692126323178e-05
-3.14911903435262e-05
-2.15274203106178e-05
-2.36209453204131e-05
-4.45429446008863e-06
-2.16296703575108e-05
-4.82232255536655e-05
-1.74493979958448e-05
-2.27139408028808e-05
-1.7137145912007e-05
-8.80209427521842e-07
-3.16870941406445e-05
-2.95713635582678e-05
-1.43391850208549e-05
-9.59626624798881e-06
-2.18419312733721e-05
-4.20215220927719e-05
-3.05386838726145e-05
-1.15301547797579e-05
-1.16949624246501e-05
-4.35957736258134e-05
-3.80299408716259e-06
-2.43881603578758e-05
-2.7588472585995e-05
-2.64295742190686e-05
-1.63510730611867e-05
-2.43021889996259e-05
-3.59951365083654e-05
-1.36515304744244e-05
-6.46999032100992e-06
-9.83994506205986e-06
-1.759929189985e-05
-2.6589874984251e-05
-2.11861071048038e-05
-4.7708689917318e-05
-1.96160870895985e-05
-3.51877064833874e-05
-2.50086079336597e-05
-7.91572489951767e-06
-2.11427617059407e-05
-6.24470103573128e-06
-3.37788780206814e-05
-1.19347220554284e-05
5.61721671740911e-06
-1.55245452376618e-05
9.45720806321108e-06
-2.23397102222572e-05
-1.35485768390908e-05
-2.47021254203046e-05
-2.06692980485157e-05
-1.4844450991839e-05
-1.87961960451207e-05
-3.71058255899882e-05
6.55314873040983e-06
-2.3570915967624e-05
-1.66406275255398e-05
-1.62797819971183e-05
-1.7914690090014e-05
-2.76843681740104e-05
-3.17684099269133e-05
-1.71486797723996e-05
-3.414315789597e-05
-1.3931776687627e-05
-9.57081393435564e-06
-3.66987784680282e-05
-1.63159140290815e-05
-2.05697431987544e-05
-2.95332731602994e-06
-3.62551350308523e-06
-1.04625288646008e-05
-1.6457074793801e-05
-1.9762620470172e-05
-1.33577839202708e-05
-3.46240298036311e-05
-1.8620080745541e-05
-3.06057750346264e-05
-3.2882719165827e-06
-2.54854326115469e-05
-1.09387907988401e-05
-1.62083560334976e-05
-2.18925840230643e-05
-1.13462695731238e-05
-3.49607245650579e-05
-4.24764900090815e-05
-5.4337654740124e-05
-2.05059200283824e-05
-2.82696049347086e-05
-9.87723336959654e-06
-1.27742182145445e-05
-8.86040394874759e-06
-2.22066173323033e-05
-3.48233967087552e-05
-1.28442726069789e-05
-2.42053739764786e-05
-3.59158696340544e-06
-2.35509777024592e-05
-1.4978084752584e-05
4.75011911854707e-06
-3.90037392695873e-05
-3.04138303555715e-05
-2.30068965098208e-05
-1.3577700512556e-05
-1.64983796385482e-05
-2.06735340278409e-05
-1.96366480041919e-05
-1.3743609001749e-05
-3.18626906278527e-05
-2.45373667227662e-05
-3.10443430147023e-06
-3.53294949735003e-05
-2.57855855556608e-05
-2.59968125911407e-05
5.21164150061345e-07
3.10781718539542e-07
-4.4133632783137e-05
-3.67346748971319e-05
-1.04425343469771e-05
-2.1190995868496e-05
-2.09228024741454e-05
-2.76098396684544e-05
-2.36302328138285e-05
-2.11128889871532e-05
4.20823506076335e-06
-2.78358696113717e-05
-1.33940255861167e-05
-3.84135680304533e-05
-1.23414427087313e-05
-1.75634040270133e-05
-3.12201366654004e-05
-1.71298369507156e-05
-2.08002210144739e-05
-1.09110701180335e-05
-3.33810426557591e-05
-7.89866846135772e-06
-3.04754551813914e-05
1.51984601304946e-05
-1.44413799334228e-06
-6.3655836553369e-06
-6.14753574861301e-06
-1.80819955078626e-05
-1.59437192743731e-05
-4.75415260262579e-06
-1.26920301951205e-05
-2.19438312118165e-05
-3.43562042271932e-05
-8.79723748538956e-06
3.91006939312311e-07
-1.59989113381793e-05
-1.5846335298452e-05
-1.96513488770519e-05
-8.04775738468788e-06
-1.72244521841979e-05
-8.67128728410933e-06
-5.53414939073814e-06
-2.772236091452e-05
-1.34979206506647e-05
-3.01702472448519e-05
-8.78241616944386e-07
-2.47058086131827e-05
-1.61105210299525e-05
-2.73864467295678e-06
-2.15521214423632e-05
-2.52441530833543e-05
-4.66200610307193e-05
-2.16819779513674e-05
-3.31980305864757e-05
-3.60470876289555e-05
-3.59514759137726e-05
-2.38527674052947e-05
-3.88914482306483e-05
-1.32698528321087e-05
-8.96503453338291e-06
-1.47578596380018e-05
-2.18992526049612e-05
-2.33933783142952e-05
-4.57585368034559e-05
-3.16781308145432e-05
-4.15986845142563e-05
-3.34841216983379e-05
-1.77387408534464e-05
-2.51417668494479e-05
-3.89894190994901e-05
-1.80356991590327e-05
-2.33503193720425e-05
-9.34743748775459e-06
-1.07153311581728e-05
-3.1191925931222e-06
-1.63542404359071e-05
-4.03466557530006e-05
-2.69687087485983e-05
-1.79623263902202e-05
-2.65811903564888e-05
-2.45244941491465e-05
-3.26136467712602e-06
-1.64441373335693e-05
-3.85756757342429e-05
-1.01292468063753e-05
-4.42465568157404e-06
-1.24385875235883e-05
-3.04266856745663e-05
-2.13502042224914e-05
-1.45989936733486e-05
-2.54082882098219e-05
-1.41709225337968e-05
-1.37341399278035e-05
-1.83460179237649e-05
-1.15026129576567e-05
-3.9667189640217e-05
-2.67909350942017e-05
-2.38049945472627e-05
-4.35772744561321e-05
-2.95946726309674e-05
-4.40088476119356e-05
-1.35124515623947e-05
-3.3921857577444e-05
-1.67360835524452e-05
-2.34186785563883e-05
-3.53334365632042e-05
-1.6750775160985e-05
-2.03479570680297e-05
-1.26298666306467e-05
-3.09608349298894e-05
-4.27118285855307e-05
-2.97070634764755e-05
-1.46233328537594e-05
-1.74607577491618e-05
-3.03739945967807e-05
-5.42359095638139e-07
-2.81430399160625e-05
-2.50921303782823e-06
-2.18267733546737e-05
-3.01570581425972e-05
-9.4689019034136e-07
-2.67584131385835e-05
-3.10193467996501e-05
-2.25160510436023e-05
-2.5089436582352e-05
-2.61654891279067e-05
4.91434144398768e-07
-2.63770039670117e-05
-5.43284669222833e-06
-1.70140068588167e-05
-2.06795644872988e-05
-1.22799982846315e-05
-3.39495246990632e-05
-9.81611948768706e-06
1.16478016081543e-06
-3.1039505213632e-05
-2.56496443426057e-05
-9.18150037558106e-06
-3.34795513986051e-05
-2.13411951091487e-05
-3.53189507467013e-05
-2.23995442301667e-05
-1.14686978241157e-05
-2.46078666082338e-05
-2.47806146735951e-05
-2.54918413496541e-05
-1.64688664388977e-05
-1.47885199576136e-05
-3.52769463817729e-05
-9.88542328766181e-06
-3.04780043716174e-05
-1.7390714763845e-05
-2.82477250842477e-05
-4.84551309939744e-06
-2.20077257381096e-05
-8.39528307310252e-06
-2.52023865872316e-05
-1.57343316103958e-05
-1.5084839671149e-05
-3.57484275386668e-05
-2.96636388514567e-06
-1.98647179788899e-05
-2.76676431961261e-05
-7.34472482769519e-06
-5.93086638496842e-06
-2.40116260066285e-05
-1.75654700875448e-05
-2.86295399622747e-05
-5.68275007779466e-06
-3.18772243595543e-05
-3.10352944289822e-05
-2.04409787268563e-05
-5.5913382757157e-06
-2.87189120160336e-05
-1.47930198607246e-05
-1.88917533257334e-05
-3.27788522499592e-05
-8.66850590277782e-06
-4.07636409531788e-05
-2.60936951085084e-05
-1.31139446877659e-05
-2.14467469347935e-05
-1.42961193648054e-05
-1.71083450735578e-05
-1.18671497065163e-05
-4.93137859579891e-05
-1.78736014371921e-05
-3.11337692411702e-05
-4.29557903259924e-05
-2.26170850411316e-05
-3.04944714764445e-05
-8.44274126176328e-06
-1.14626637441449e-05
-3.24322091874067e-05
-1.28272529269014e-05
-2.67471837117435e-05
-1.66414008473099e-05
-2.80558884966102e-05
-3.23416937232442e-06
-1.3873457381428e-05
-3.47147127966695e-05
-9.89927544466589e-06
-1.48706644750094e-05
-2.2239763960537e-05
-3.14150368392383e-05
-2.37534522812236e-05
-3.35484552020584e-06
-3.28098328190111e-05
-3.34139884074946e-05
-8.83593769793962e-06
-4.44996843155638e-06
-4.19512871966547e-05
-3.14542703599973e-05
-2.04245970583807e-05
-4.94388051751262e-06
-2.70178161156306e-05
5.04387389701257e-07
-3.92481218137711e-05
-1.53835076034331e-05
-2.18584818646689e-05
-1.24869334972019e-05
-1.00506892773876e-05
-2.05023831143021e-05
-1.46848504966713e-05
-2.78910525050921e-05
-2.60097984693139e-05
-3.344239558571e-05
-2.29517480840622e-05
-2.60803393661787e-06
-2.12447988363494e-05
-2.9342325088443e-05
-2.67051552574534e-05
-2.77269868627257e-05
-4.11677609343622e-05
2.74367540961349e-06
-7.2587429529771e-06
-2.53971465936801e-05
-2.70026028834677e-05
-1.92737193604015e-05
-1.47480190025418e-05
-2.68922177998863e-05
-4.5962637060711e-06
-1.56263112888552e-05
-1.86476443297715e-05
-2.47239974518689e-05
-2.90117900292845e-05
-2.79925352069067e-06
1.80727553930621e-06
-3.02092090956992e-06
-8.53176207457612e-06
-1.69594232410653e-05
-3.76010288904274e-05
-2.75521413986041e-05
-6.18494907959455e-06
-2.26163195704125e-05
-2.4412671660117e-05
-1.84336898769976e-05
-3.78466163646337e-05
-2.13240059869616e-05
-2.48024012394445e-05
-1.23660213544428e-05
-4.99615927972737e-05
-1.32113755019504e-05
-2.73004778600789e-05
-2.96853694947924e-05
-5.91325731255462e-06
-2.92598247904384e-05
-2.28948924493546e-05
-1.67973683061531e-05
-1.51559499423154e-05
-1.57576149420934e-05
-2.82427572207287e-05
-1.96070325625467e-05
-2.60449799775333e-05
-3.06227912136571e-05
-1.00759810297181e-05
-2.21165342443859e-05
-2.25409788748468e-05
-3.93091860183138e-05
-3.12167481415772e-05
-1.74908196630143e-05
1.08970228848529e-05
-1.89893259248835e-05
-1.27167890151017e-05
-3.24935830498812e-05
-3.68870319093677e-05
-1.37475657604237e-05
-1.55192571729114e-05
-1.07808878688992e-05
-1.96169939187703e-05
-3.10692908909352e-05
-3.04688513867328e-05
-2.10725775078235e-05
1.03935241933306e-05
-1.63050714708995e-05
-3.1981227676085e-05
-1.26079223584188e-05
-5.20227290520007e-05
-3.30818745668223e-05
-2.78542999717473e-05
-3.71040681553637e-05
-1.92149136758336e-05
-3.75865555316947e-05
-1.88763112299369e-05
-3.01733827024981e-05
-3.67783206645756e-05
-2.73471813920952e-05
-2.51279205608911e-05
-2.08734179953154e-05
-3.2042836882217e-05
-2.25608113219616e-05
-3.4737388973618e-05
-2.44967205411882e-05
-3.9147912802381e-05
-7.52848013793718e-06
-2.00943349409123e-05
-1.0804019568196e-05
-2.19756239460992e-05
-1.9062717089553e-05
-5.11761219595009e-05
-2.84914490611619e-05
-2.11182121938425e-05
-2.04194825792338e-05
1.5704469814425e-06
-2.6050535157344e-05
-3.71535536933393e-05
-2.51885487882033e-05
-1.18809700495473e-05
-1.85776252694481e-05
-1.98300045531975e-05
-2.94164173747981e-05
-2.93894360462185e-06
-1.25023880430206e-05
-8.43248941528914e-06
-2.14854303492226e-05
-1.52344058412179e-05
-9.26384230066948e-06
-4.21318288631654e-05
-1.93075289241326e-05
-1.18772021390773e-05
-1.78160685033903e-05
-2.94431215127914e-05
-1.55130088223167e-05
-7.79334685744999e-06
-3.54891246388819e-05
-6.83303990816768e-06
-3.1806977496859e-05
-2.22342008097493e-05
-1.70999437113357e-05
-4.28367781545362e-05
-2.73012274817563e-05
-1.70144467029827e-05
-2.62669814361805e-05
-3.26532073730476e-05
-1.09185813281613e-05
-1.72947059317676e-05
-1.27302524965225e-05
-3.72506068745705e-05
-2.81587294403461e-05
-3.89632601581733e-05
-1.55417072032975e-05
-1.8468821874192e-05
-2.42021253373385e-05
-1.17269226882817e-05
-1.23196152007107e-05
2.12682220210259e-06
-1.69124713715876e-05
-7.31354766415502e-06
-3.10400355836233e-05
-1.07069561381578e-05
-1.08052437439928e-05
-3.64022680755691e-05
-3.44814561325035e-05
2.23452525353533e-06
-9.82750521905363e-06
-3.09816066753918e-05
-4.14299745233766e-05
-3.51161533052199e-05
-1.24787467736301e-05
-9.01596126165047e-06
-2.2385518621929e-05
-2.02054573093143e-05
-2.87882454052265e-05
-3.62976234128793e-05
-2.71032393359415e-05
-1.83315682233868e-05
-1.95490636396679e-05
-2.71392996271514e-05
1.25501499302994e-06
-3.70128247233051e-05
-1.76599890328622e-05
-4.31138524038115e-05
-3.31953822100633e-05
-3.9215555881016e-05
-9.6420578591572e-06
-3.64240337051253e-05
-1.77966046995701e-05
-2.18592641913493e-05
-2.00683531871368e-05
-1.23220340425276e-05
-2.96594629793811e-05
-2.33217089525306e-05
-4.72610816419002e-05
-1.20848322484864e-05
-2.90864151790494e-05
-2.42515568973919e-05
-1.60305096933265e-05
-2.96933398639499e-05
-3.47455345485938e-05
-2.8781444425804e-05
-3.17351868254581e-05
-2.57835224062295e-06
-1.93512243970542e-05
-5.86555241358005e-07
-1.3541110697296e-05
-1.77335873997987e-05
-2.76190810284707e-05
-3.21443111920919e-05
-3.85259991447997e-05
9.45370027583966e-07
-1.23221090086865e-05
-4.22196983086747e-05
-3.25697435358821e-05
-2.84369032291694e-06
-3.00382647283541e-05
-2.10202597801207e-05
-2.97543749868999e-05
-2.76214206101005e-05
-1.72205663445442e-05
-2.08265611614026e-05
-2.07782253063841e-05
-3.67466429435595e-05
-6.6266136729373e-06
-1.33538501308071e-05
-1.95437497149487e-05
-2.53329782925216e-05
-4.06224045835065e-05
-1.52676802090624e-05
-1.82631288026032e-05
-1.85238353848183e-05
-3.79091315842108e-05
-1.38269744245105e-05
-3.88351150452503e-05
-6.31205108513616e-06
-1.48462779290074e-05
-2.869255167112e-05
-4.45617400964487e-05
-9.71105819332925e-06
-2.01800930742962e-05
-3.6822138623738e-05
-3.1164884687935e-05
-5.23919427211674e-07
-2.60017988552513e-05
-2.16525694782175e-05
-2.73189235609739e-05
6.57850048827595e-06
-1.23061818778455e-05
-1.35204005279583e-05
-2.13009738166318e-06
-3.02317376818138e-05
-2.71462522587871e-05
-2.91699474686915e-05
-2.26645909942161e-05
-2.91573174876762e-05
-9.59974521280869e-06
-2.63668293578852e-05
-2.40201789322943e-05
-4.02920231768564e-05
-4.03635258127996e-05
-1.26923705611511e-05
-2.64980996529085e-05
-9.46217798413909e-06
-2.36052064031737e-05
-1.68016199131541e-05
-2.13399859212292e-05
-6.39126799051375e-06
-2.17071237183438e-05
-2.12590112658817e-05
-8.01214191427465e-06
-2.62276949952182e-05
-1.25267270521676e-05
-3.57288690406591e-05
-8.6444231897166e-06
-2.26887276472285e-05
-5.47203561871684e-06
-3.47680908145107e-05
-3.69895420022339e-05
-3.01072017267337e-05
-2.76094630189423e-05
-2.80024635871493e-05
-3.60746294349397e-05
-1.07455540580863e-05
1.04429389394542e-06
-9.43478620881857e-07
-1.33727667003591e-05
-4.02648558636996e-05
-1.88590342150193e-05
-1.15153381049979e-05
-2.03189390825462e-06
-9.62102416682116e-06
-3.33678510413227e-05
-6.91218765718538e-06
-1.02958536853202e-05
-1.24016201625138e-05
-4.86112711236212e-06
-3.1117833175467e-05
-2.73686877400989e-05
-1.87488764736904e-05
-1.61224188745072e-05
-1.32579933266036e-05
-1.65142740891409e-05
-3.59194063524677e-05
-3.75823941712028e-06
-3.51922644289679e-05
-1.92916224151222e-05
-1.74326788603517e-05
-1.90244640799467e-05
-2.13698462680005e-05
-2.699059041859e-05
-1.26664038247661e-05
-3.72430843466624e-05
-2.14913969767512e-05
-3.60001896536539e-05
-2.03824991288762e-05
-1.1361822045182e-05
-1.87372729885739e-05
-1.16836275099394e-05
-1.55967327451238e-05
-1.66155114092451e-05
-2.54857442551273e-05
-7.03689200431466e-06
-1.54136529068886e-05
-2.31520108429095e-05
-2.77652297591056e-05
-3.56387134327109e-05
-4.66526255031162e-07
4.74076225531238e-06
-3.94438941679312e-05
-3.98637383091694e-05
-2.41092578170881e-05
-2.36201258558505e-05
-3.36454758708532e-05
-3.06684933792014e-05
-3.45085120307585e-05
-1.23769872858388e-05
-1.97455977908173e-05
-1.25696149436564e-05
-8.34613281478396e-07
-2.69620871335282e-05
-1.38061139127499e-05
-9.43008996116349e-06
-3.65097261220909e-05
-1.42070640264747e-05
-3.57033382647121e-05
-2.70882915666616e-05
-8.97327466374198e-06
-1.85886024347219e-05
-3.46943128538342e-05
-2.07435758559996e-06
-1.62654897448087e-05
-9.04431116545904e-06
-2.94636669640066e-05
-3.40605279947312e-05
-3.44816885600819e-05
-2.34797987080086e-05
-3.82120207531872e-05
-2.79022390310161e-05
-1.04298067246068e-05
-1.36561736568767e-05
-2.33658360629705e-05
9.05089374896839e-06
-3.82729862982007e-05
-3.11746174211934e-05
-1.86659629174329e-05
-2.77342185742942e-05
-2.52782615827948e-05
-2.83078106723846e-05
-3.15403140317321e-05
-1.48608918809823e-05
-3.86552589507243e-05
-9.40264051648777e-06
-1.9224964201722e-06
-1.98875163791343e-05
-1.2702312734993e-05
-6.09072965295652e-06
-3.45463382066406e-05
-1.58755283689787e-05
-2.44910055334352e-05
-1.25819173503536e-05
-3.13250425833548e-05
-2.09201726749049e-05
-3.60195835384461e-05
-8.60603452163537e-06
-3.06743073041349e-05
-2.23824108515023e-05
-3.67722359883048e-06
-3.45980694497939e-05
-1.6705114161315e-05
-2.94376494270875e-05
-9.53690558386645e-06
-2.36514816866225e-05
-1.15176236970529e-05
-1.79452622291477e-05
-2.19782769839808e-05
-2.89169163978962e-05
-3.84011453667175e-05
-3.63495480454855e-05
-2.64214683857089e-05
-2.25693180752989e-05
-1.42308866319242e-05
-2.88405550039726e-05
-1.46206845079742e-05
-2.54793231111984e-05
-2.3478261727262e-05
-1.6530317317649e-05
-2.90255977724069e-05
-2.00189122366195e-05
-1.78568491486032e-05
-2.50675739951268e-05
-2.8945136884329e-05
-2.97195835137884e-05
-1.42878159916669e-05
-1.89315201092215e-05
-2.08748584204462e-05
-4.60758445642099e-05
-4.13082631473001e-05
-2.09946694628628e-05
-1.69112606057961e-05
-3.13067617404617e-05
-3.37436878514452e-05
-3.68310635149932e-05
-2.25787047527383e-05
-1.08574390791585e-05
-3.20002613483406e-05
-7.88740155227973e-06
-4.42226299691019e-06
-2.26954041476891e-05
-2.25831398105193e-05
-2.76969441138272e-05
-3.49177726359739e-05
-4.09428789959542e-05
-2.83789130923926e-05
-3.07516178421095e-05
-1.95027733633156e-05
-3.1565421417955e-05
-2.62016880163274e-05
-1.56541680967188e-05
-6.50076153728938e-06
-2.94241068485639e-05
-7.86486387209569e-06
-4.21059612342548e-06
-1.05793235099445e-05
-1.91749023623206e-05
-3.56922472400643e-05
-3.03780602385332e-05
-3.15123477404191e-05
-3.13013648808693e-06
-2.92915688480673e-05
-2.77889604231783e-05
-2.52383537212665e-05
-7.44096356546519e-07
-6.84730897041549e-06
-1.90784804933509e-05
-1.33173145094075e-05
1.06706891897825e-06
-2.68254742135941e-05
-4.63406120593524e-06
-1.77585566715069e-05
-1.51297322802052e-05
-4.80125617835545e-06
-3.21825378170424e-05
-4.55026648676751e-05
-2.91457547530828e-05
-1.69514994154455e-05
-2.47204598823514e-05
-8.04126724859095e-06
-1.78297272306744e-05
-3.65309754173263e-05
-1.39030785989405e-06
-2.34340144777892e-05
-7.93569234830518e-06
-8.50062411167501e-06
-3.39048083703916e-05
3.6604009201517e-06
-1.09508359748329e-05
-3.71022428020814e-06
-3.8749655719626e-05
-3.52485032096295e-05
-1.96600543978089e-05
-4.75178427978975e-05
-2.83785540399399e-05
-1.53255784720862e-05
-3.76650375674663e-05
-1.87213231879471e-05
-3.04228806358106e-05
-8.3159883649394e-06
-2.72756272189926e-05
-1.7980324852716e-05
-1.26279900800137e-05
-3.08258515863039e-05
-3.31816776423576e-05
-2.49441957480392e-05
-1.78031425954697e-05
-9.93762550068036e-06
-1.70084143182559e-05
-1.06167770141843e-05
-3.71893389312196e-05
-1.36135662832724e-05
-7.85436528236948e-06
-2.47396469323459e-05
-2.89826173611025e-05
-3.45605778442021e-05
-2.67580895332914e-05
5.10679721778533e-06
-2.2078261066717e-05
-3.62100772153869e-05
-1.69404045082954e-05
-5.17641492113256e-06
-2.71547674058493e-05
-3.21350151781632e-05
-1.41626079068496e-05
-4.61948569817433e-05
-2.46099890335656e-05
-1.17381224729538e-05
-2.2987652130934e-05
-2.30486502909147e-05
-2.31929363498265e-05
-3.84187535731092e-06
1.67676160072939e-05
-1.86937649807501e-05
-1.42322883051938e-05
-1.20677077005663e-05
-6.47147716112425e-06
-1.92329783042229e-05
-1.44393944492994e-05
-1.59090274189995e-05
-1.56520504559031e-05
-2.22927435085297e-05
-1.3299677092471e-05
-1.77573521110739e-06
-3.4355974026937e-05
-1.45801086572498e-05
-1.85325586081189e-05
-1.13200361680285e-05
-1.28271609145326e-05
-3.77045469248116e-05
-1.20716699617326e-05
-1.69578816078812e-05
-2.85164154459642e-05
-1.90086317383513e-05
-2.02648594191291e-06
-2.65070031716736e-05
-1.78778023360648e-05
-6.8896965717802e-06
-2.9280969008566e-05
-3.79039508785306e-06
2.66885921095114e-06
-3.93491729527278e-06
-3.23715484547488e-05
-3.02808571225321e-05
1.57805185050558e-05
-1.59900867832437e-05
-3.29929528335871e-05
-1.53401579275875e-05
-1.05807442004856e-05
-2.62108987636912e-05
-1.73158342165517e-05
3.8396088659647e-06
-2.81922373457354e-05
-6.24488192623176e-06
-2.25671925762386e-05
-4.72019644663312e-05
8.99035996626601e-06
-1.21659669863763e-05
-2.48519865587941e-05
-4.07366569064142e-05
-2.24157633342125e-06
-3.26857626348022e-05
-4.13920342501116e-06
-2.95877745104919e-05
-8.19386265474947e-06
-3.62730320998096e-05
-2.39405501691443e-05
-1.84223757151916e-05
-1.70310696347667e-05
-3.08543125618729e-05
-1.93461285042062e-05
-1.61220770149794e-05
-7.0798307153916e-06
-4.6921578952002e-05
-4.42018893593794e-06
-2.28575028302104e-05
-2.73218638545983e-05
-3.37599092013526e-05
-1.60521902912621e-05
-1.92972737968439e-05
-2.00449711195574e-05
-2.00621659129202e-05
-3.86780952879781e-05
-2.25982374075245e-05
-4.63758546733716e-05
-5.08093420886872e-06
-2.51867446444159e-05
-2.96707460711675e-05
-2.62491190270822e-05
-2.99609214023514e-05
-5.21009424002204e-06
-8.0306918332384e-06
5.94473282790055e-06
-1.73272598799906e-05
-2.42100324256656e-05
-2.36454165125773e-05
-1.42780436849069e-05
-2.64604840118409e-05
-2.08342052093037e-05
-3.91822495662629e-05
-1.71442959484871e-05
-2.76516784137657e-05
-4.43388781454127e-05
-1.81356316284281e-05
-2.65051734043433e-05
-2.48054438480214e-05
-4.58706143646932e-05
-2.51845717171904e-05
-2.211282255385e-05
4.60096171885581e-06
3.42623003971963e-06
-1.12060561715584e-05
-2.31195568359489e-05
4.24563132566989e-06
-2.55506299446991e-06
-3.14370817160355e-05
-3.32421726382598e-05
-1.09460094677125e-06
-4.76233526105111e-06
-1.72732195806178e-05
-3.76280696029621e-05
-2.09770434109394e-05
-4.13691861910193e-05
-1.87692806867441e-05
-2.09942956414367e-05
-1.09933698214997e-05
-4.76757422523137e-05
-2.32162450481098e-05
3.42907079452205e-06
-2.32286430380067e-05
-2.94244800167207e-05
-2.4056656024219e-05
-3.6274644562507e-06
-3.27976196213424e-05
-1.9709214948157e-05
-2.27354422591684e-05
-3.06005005200143e-05
-2.35375205222498e-05
-2.37642140018159e-05
-2.24235325797799e-05
-3.91572555811548e-05
-1.69259487901845e-05
-1.92942499454317e-05
-2.77366465662116e-05
-1.96943817217115e-05
-2.82035263077398e-05
-1.74294004943505e-05
-9.05270217303917e-06
-5.73998707665788e-06
-3.20884192063928e-05
1.62815908287729e-06
-1.41999827663902e-05
-2.97687844392693e-05
-1.78599301260426e-05
-1.8921742522047e-05
-2.17727149282987e-05
7.4194508519598e-08
-4.93933662084595e-05
-3.7529369716962e-05
1.051525093235e-06
-1.13173652689331e-05
-2.49386136817511e-05
-3.41699398484245e-05
-3.79060676695786e-05
-1.9378994436996e-05
-1.03687674559942e-05
-2.06418432876003e-05
-1.77455263166985e-05
-4.74645375478928e-05
-4.03317348509561e-05
-5.18746328561297e-06
-2.26736682959235e-05
-2.78935787674415e-05
-2.9210598137255e-05
-3.06330832674482e-05
-2.93897455439209e-05
-3.52351128201761e-06
-1.8228553484111e-06
-1.10665775818031e-05
1.86799256991278e-06
-9.7190614373899e-06
-3.0511872223194e-05
-7.19389879310312e-06
-1.07522761782036e-05
-2.87373900952561e-05
-2.83617975968209e-05
-2.85639062284051e-05
-3.81835332640112e-05
7.8076553355108e-06
-2.13979084419565e-05
-4.45786308706148e-05
-3.67509540214909e-05
-2.12781696671839e-05
2.65482680296743e-06
4.35934555295993e-07
3.33825241406312e-06
-3.67179444295471e-05
-2.09829317961041e-05
-3.78394719663074e-05
-1.57184951872788e-05
-1.48221279325789e-05
-5.34969122621568e-06
-9.29536691890781e-06
-2.25876712197335e-05
-2.74544680959587e-05
-1.79445454865559e-05
6.46003032055765e-06
-2.93911200321294e-05
-2.17128459138667e-05
-3.24697461947793e-06
-2.03577744518544e-05
-1.36957100372464e-05
-2.09137219360232e-05
-3.07096704534024e-05
-2.11865526064891e-05
-7.64202702213906e-06
-4.10398990420104e-05
-2.57780557336186e-05
-1.47559464557956e-05
3.63722139217606e-06
-1.82760250227258e-05
-4.08475433030337e-05
-2.33888727599113e-05
-1.150954533852e-05
-4.56685578279104e-05
-3.15002402231058e-05
-2.45476331056526e-05
-1.6177211817347e-05
-2.55399887752777e-05
-2.9939412986467e-05
-2.86780875946288e-05
-2.95506129643758e-05
-2.95944144180205e-05
-2.98636971608117e-05
-3.92295852999194e-05
-2.33348281323975e-05
-2.43353163328607e-05
-2.40026927732518e-05
-5.67313401653566e-06
5.82898605036941e-07
-2.44262108865159e-05
-4.08314266042675e-06
-2.5785431482291e-05
-1.69289297949988e-05
-1.10141928377108e-05
-1.52678436378205e-05
-2.45578745663769e-05
-1.52036372326954e-05
-1.14445772191666e-05
-2.44153972433834e-05
-1.52010434885058e-05
-1.30625749723186e-05
-1.66828520374463e-05
-1.07042920882656e-05
-2.67804840814261e-05
-4.00333048596103e-06
-2.81620556568284e-05
5.23998172510776e-06
-1.93362661552287e-05
-3.57756881907399e-05
-3.16052700698157e-05
-4.54630780381974e-05
-1.1970526268847e-07
-1.14199329199488e-05
4.029551396848e-06
-4.01417206753964e-06
-3.23627293870248e-05
-1.80808725300635e-05
5.58284496281463e-07
-1.27856025626327e-05
-1.69585131464544e-05
-3.41749126524999e-05
-1.30657519874794e-05
-4.25725432095744e-05
-1.2003304647463e-05
-1.93996703527571e-05
-2.4644934944104e-05
-2.72360908310663e-05
-3.78112344086142e-05
-5.22011236915185e-06
-1.23625687688281e-05
-2.44183379865646e-05
-1.65022464847558e-05
-4.258646975702e-05
-3.12394473824789e-05
-2.51976932822912e-05
7.69851781920383e-07
-2.43393456553978e-05
-1.71518391018256e-05
-4.68211001402354e-06
-2.28978819304696e-05
-1.18005111251054e-05
-1.57160865335294e-05
-2.83750481932178e-05
-2.74139776576796e-05
-2.46045480580442e-05
-2.84491095005531e-05
-8.17735172882748e-06
-2.769713243701e-05
-4.04280940333011e-05
-1.44127519454601e-05
-3.13384597215789e-05
-4.39257626088378e-05
-2.0225068336693e-05
-2.95113625353255e-05
-2.28461113424475e-05
-2.61443011372111e-05
-3.97382761671648e-05
-3.72186744442127e-05
-7.33619898673586e-06
-7.21830608077782e-06
-1.91085443509448e-05
-1.90032743709024e-05
-2.84319607799818e-05
-2.90182767669614e-05
-1.61987907599286e-05
-1.37015595314252e-05
-1.81638959721111e-05
-7.66241044571076e-06
-6.69431224690921e-06
-2.66652510468998e-05
-2.93307273970173e-06
-1.38941008522305e-05
-1.08924561481154e-05
-3.00791325072355e-05
-1.37646022061144e-05
-1.70746737116769e-05
-1.93543327552059e-05
-2.55542468531298e-05
-1.89831530817279e-05
-1.91435647412563e-05
-1.08993830640453e-05
-4.92402661916793e-06
-2.57452413063293e-05
-1.16291350232205e-05
-1.76521007735459e-05
-1.71662315185792e-05
-1.73110798290539e-05
-3.45539394525148e-05
1.52813328769341e-05
-1.99753575668527e-05
-4.40455552794928e-05
2.68837782024203e-06
8.09815764955581e-08
-2.19491718129135e-05
-2.15907817333818e-05
-1.27750956489939e-05
-2.22000255920849e-06
-1.84182021900198e-05
-4.79784865839285e-05
-1.41020132605891e-05
-3.8420560266383e-05
-2.32513233297777e-05
-5.99801770125631e-06
-3.75381376071579e-05
-2.75377480742752e-05
-1.94155357029112e-05
-4.75097116275674e-05
5.89975477265537e-06
-1.55223147881042e-05
-5.5673416545751e-05
-1.16438099521487e-05
5.33228093050674e-06
-2.4018569761897e-05
-2.98415124327963e-05
-3.60495097518836e-05
-3.25315376759849e-05
-4.61412704110724e-05
-8.50360896302803e-06
-7.72514515990608e-06
-3.08956531774067e-05
-9.75163809293754e-06
-1.04703599484823e-05
-2.80065121097749e-05
-2.39835300827546e-05
-1.77368476105732e-05
-1.13463310623619e-05
-8.10289987827383e-06
-1.59621868686807e-05
-1.90417746961502e-05
-3.71582032646458e-05
-3.00910773818907e-05
-2.62282134453268e-05
-2.01600887721657e-05
-3.10007028787656e-05
-3.598193587234e-05
-4.17598897557896e-05
-2.63644449486073e-05
-8.2740735863139e-06
-3.80418374529191e-05
-1.81668652546297e-05
-1.32209085420314e-05
-4.16409536616641e-05
2.846581574211e-06
-2.21255700893307e-05
-1.88997123546823e-05
-2.17588962202365e-05
-3.35747464792679e-05
-3.66029645807882e-06
-1.25634117276316e-05
-1.4814633240901e-05
-2.72905400519046e-05
-1.79285549748692e-05
-2.58012819943983e-05
-4.41460430537193e-05
-4.38922948418393e-05
-8.9237901420577e-06
-2.42711158588778e-05
6.34761845425843e-06
-4.16832182208565e-06
-2.0080510764836e-05
-2.9385760334225e-05
-4.39955801334065e-06
-2.18349442194072e-05
-4.14138542011296e-06
6.26571180848774e-07
-2.25382949301558e-06
-2.01298631174242e-05
1.43956756472514e-05
-9.62571472566274e-06
-2.08718645033379e-05
-7.33762061829887e-06
-3.78098481205253e-06
-3.4524582591049e-05
-1.84001015544488e-05
-1.32081139437285e-05
-2.99137247374479e-05
-2.71101806780943e-05
-5.16156543316618e-06
-2.36225785207046e-05
-1.95033796034596e-05
-1.98157598791761e-05
-2.19606466187412e-05
-2.28618357374999e-05
-1.99039201971061e-05
-2.50925528384478e-05
-2.13852300162733e-05
-2.74846633867166e-05
-7.35517684890184e-06
-2.34557544750963e-05
-2.42845059030115e-05
-1.89404551612761e-06
-1.47081340903462e-05
-3.56837595642964e-05
-4.86030915900533e-06
-3.25845144964016e-05
-2.81947375279644e-05
-1.84709177687467e-05
-8.28069658842997e-06
-2.61356636522371e-05
-1.85300602945225e-05
-9.30702235287197e-06
-2.64627889680164e-05
-3.51175617262325e-05
-1.79689608979036e-05
-1.57355124635446e-05
1.44885107176503e-05
-3.31257758244143e-05
-1.90163158502246e-05
-2.55007739116069e-05
-1.21760486397651e-05
-2.97997125065651e-05
-1.47491358568788e-05
-1.95715575904094e-05
-1.60841498949947e-05
-2.67336193439366e-05
-3.04778011612397e-05
-6.10536937948137e-06
-1.58474326682615e-05
-1.84684930249806e-05
5.92503051452152e-06
-1.92948908949871e-05
-3.46116872448071e-05
-1.2800468273001e-05
-2.60683890822532e-05
-3.6895661613951e-05
-2.13801183905016e-05
-7.07118415126352e-06
-3.62033942511755e-05
-9.06010058371794e-06
-2.01392886666157e-05
-4.0262980190392e-05
-3.67997142427716e-05
-4.0457431663009e-05
-1.97298152703543e-05
-3.27693231425168e-05
-3.03008061054447e-05
-1.71618792475955e-05
-2.31637399405215e-05
-2.26452588570856e-05
-1.70715462838976e-05
-9.846882082338e-06
-6.66288285418682e-06
9.65787856630304e-07
-2.44863155098365e-05
-1.30835440539495e-05
-2.85148710590854e-05
-2.66230632343075e-06
-1.8996244163317e-05
-4.0106910989203e-05
-2.59189217827852e-05
-1.89636830022998e-05
-4.24012679535511e-06
-1.29585518577667e-05
-2.46766896982706e-05
-1.86912338956702e-05
-2.74554131175109e-05
4.09081645762043e-06
-3.92051139389368e-05
-1.42862180801245e-06
-2.96225992519604e-05
-3.3421671162424e-05
-1.03392845571075e-05
-1.88275163460958e-05
-2.13237130988265e-05
1.46317021845794e-05
-2.05840731537634e-05
-1.37754032772226e-05
-2.11487114710964e-05
-1.04022918083912e-05
6.73836282273955e-06
-1.26614132396565e-05
-1.70224155905967e-05
-1.66182226664308e-05
-8.31242234875488e-06
-1.03939786847695e-05
-1.95508831437358e-05
-3.94707115526145e-05
-3.21514461145457e-05
-2.42326472630753e-05
-1.41301917809669e-05
-3.07340196333364e-05
-6.18380076104531e-06
-1.60651442785052e-05
-2.11691370243448e-05
-3.29293650514694e-06
-1.86669531170563e-05
-2.77447303251372e-05
-1.4091253500523e-05
-5.56093017432411e-06
-2.13065474534886e-05
-2.42850423414539e-05
-6.06834960876403e-07
-2.29840279067765e-05
-2.23600778978701e-05
-1.71610963933027e-05
-2.66746313571666e-05
-3.40500845572008e-05
1.12282835324525e-05
-2.73461665636499e-05
-9.51587818474931e-07
-1.59848169171149e-05
-2.07217628781334e-05
-2.29668799723819e-05
-4.54059453017749e-05
-2.11768564474875e-05
-1.54805454537534e-05
-2.47621480841022e-05
-1.77592565985182e-05
-2.85848967910615e-05
-3.91238750141382e-05
-2.8094924133022e-05
1.45684543456168e-06
-1.50585943423276e-05
-4.20188196735159e-05
-5.25161052976255e-06
-2.51165508041677e-05
-2.06164539093575e-05
-1.0750948716788e-05
-3.52646191256123e-06
-8.57264790898731e-06
-1.27622567854595e-05
-1.68867277022954e-06
-1.8731790815393e-05
-1.69622987234956e-05
-6.96970004045948e-06
-1.10242030727955e-05
-3.50595185593167e-05
-2.05114889902297e-05
-1.50167681962925e-05
-8.61800644769906e-06
-2.27367567888837e-05
1.89532012697257e-07
-1.23343656700703e-05
-8.77287905971536e-07
-1.39034276421607e-05
-2.38122917047365e-05
-2.03504061566321e-05
8.78652273543322e-06
-2.85107059067412e-06
-3.14535590608674e-05
-1.1789257534878e-05
-3.05848750377363e-05
-4.0058162523871e-05
-3.99126310084283e-06
-3.34564322657824e-05
-1.45755576899908e-05
-1.44818778513208e-05
-1.28226966940817e-05
-2.04158832283498e-05
-2.65256611415659e-05
-1.88756546924018e-05
-3.52131612678712e-05
-4.24263984155275e-05
-4.55478688105609e-06
-9.78535650998638e-06
-4.10338022818774e-05
-3.57496822890758e-05
-4.89250794009374e-06
-3.62907958197703e-05
-3.68304936730276e-05
-1.13518926015604e-05
-3.28007758532344e-05
-4.50008355946871e-05
-2.64745062292759e-05
-3.52880488346757e-05
-1.96174314040981e-05
-1.37320932144129e-05
-1.06167348372763e-05
-4.76305846555994e-05
-1.05501830969964e-05
-8.2386657032725e-06
-2.47686436137297e-05
-4.32534948636138e-05
-3.45306872038499e-05
-1.5214416027682e-05
-3.64879010090475e-05
-8.80969693229126e-06
-3.84912203209649e-05
-1.51268500885393e-05
-3.95301468802945e-05
-1.36213586489275e-05
-1.61290678346788e-05
-4.11045708109847e-05
-2.44274581719093e-05
-2.10540924516642e-05
-9.4064035463542e-06
-2.31630634712419e-05
-2.86301848409632e-05
-2.32344531602275e-05
-2.0624162184666e-05
-2.94017328972987e-05
-1.83834824616278e-05
-3.0168269906057e-05
-1.62113475514685e-05
-1.88111906229058e-05
-2.89852101188575e-05
-1.55463186486491e-05
1.69552200172637e-06
-2.15446435756748e-05
-1.56259222781083e-05
-1.98466041734691e-05
-1.9537382586179e-05
-5.5379325565871e-06
-2.71737836309126e-06
-1.64039418759405e-05
-9.09778961905755e-06
6.76735593672137e-07
-1.05817783282545e-05
-3.47143237595566e-05
-2.40844912623996e-05
-3.59534612727138e-05
-1.03219650499949e-05
-2.55876702395719e-05
-4.90668962314508e-06
-2.30048865563467e-05
-1.16531560130497e-05
-1.30116841034793e-05
-3.59360115490554e-05
-8.42093726746633e-06
2.58124193023482e-06
-3.30443475220079e-05
-1.13221055942215e-05
-2.41656482233374e-05
1.13202752895394e-06
-1.80889448339538e-05
-2.87445058255679e-05
-8.35073067653964e-06
-1.98297365508676e-05
7.22635381837652e-06
1.39952453943848e-05
-2.97212845093186e-05
-2.84013802078087e-05
-3.72292007796966e-05
-2.21080224170363e-05
-1.85095246034903e-05
-5.42075036065339e-06
-1.41794740411272e-05
7.03429288047579e-06
4.78683291410536e-06
-2.5999912098893e-05
-2.7288876847413e-05
-1.0874187695612e-05
-2.21491020048998e-05
-3.39272500379881e-05
-2.94971735480594e-05
-2.37181175839294e-05
-3.84337185745529e-05
-3.12477582737918e-05
-3.86963399953786e-05
5.36737255940074e-06
-4.65979070155519e-06
-3.20232751928742e-05
-3.60488887178929e-05
-1.40323716513445e-05
-2.7315547625928e-05
-4.36811222759575e-05
-1.92212290069499e-05
-4.33579065194619e-05
-1.16249830805857e-05
-1.53744874228989e-05
-1.88327200043564e-05
-5.2338779533616e-06
-1.68745314549819e-05
-2.48858011491338e-05
-3.25829098982645e-05
-2.85425274877781e-05
-1.96203062321703e-05
-3.15442771922246e-05
-1.37396436753435e-05
-2.97207938607909e-05
-3.30351135676842e-06
-1.31968792014758e-05
-3.46730023251941e-05
-2.10999119603748e-05
-2.34367699731207e-05
-8.41525452826411e-06
-1.55825067970222e-05
-1.71761942894522e-05
-3.42714375993188e-05
-2.07810197519783e-05
-1.56579418480267e-05
-3.41837999034625e-05
-3.48171281688463e-05
-1.24095236873265e-05
-3.78460372908984e-05
-1.90411853437e-05
-2.93861390109494e-05
-1.11333317440327e-05
-2.90741908337948e-05
-1.83225806803655e-05
-1.28327439114247e-05
-3.50526992693355e-05
-2.69151748458731e-05
-2.56462064112622e-05
-1.09506133211358e-05
-2.97699028061764e-05
-1.22290028585435e-05
-4.0026346254525e-06
-3.96051890488956e-05
-3.56638137318305e-05
-3.48336365875524e-05
-1.21089823403657e-05
-1.75236377728796e-05
-2.09431068394625e-05
-2.33731932201449e-05
-1.18492496058578e-05
-2.64698099946396e-05
-1.22122491808195e-05
-8.55916303973546e-06
-3.37041066738466e-06
-4.05641251698804e-05
-2.41888214557444e-05
-2.34452771430063e-05
-1.81635215385937e-05
-3.41569595030685e-05
-1.53814168581156e-05
-3.22744010770396e-05
-2.76250481893469e-05
-4.89440906977623e-05
-3.39813791693421e-05
-1.55507589712044e-10
-4.11167224051253e-05
-1.82884671792542e-05
-2.89275441786245e-05
-7.07725656261686e-06
-1.75640511147451e-05
-2.39653204885136e-05
-2.61571229139978e-05
-2.85337574541292e-05
-1.36920931993217e-05
-3.69121174236074e-05
-2.427593167541e-05
-8.65738675217512e-06
-2.17970752164365e-05
-2.17149800674887e-05
-1.13457838071464e-05
-3.0376411188928e-05
-3.13329715128232e-05
-1.51916898017755e-05
-3.33058569875746e-05
-1.44011822971888e-05
-4.02864504415341e-05
-3.48009967046833e-05
-1.71197712803807e-05
-1.95238097356871e-05
-1.88554592944137e-05
-1.33684782087347e-05
-3.05911197648139e-05
-9.65921463432797e-06
-1.47582096668534e-05
3.54054990085861e-06
-3.51726643970043e-05
-3.22111572301995e-05
-2.03522118484428e-05
-1.15162665970401e-05
-3.54531027831809e-05
-5.28281333609394e-06
-3.07828130816434e-05
-1.18700473044343e-05
-2.70652535529753e-05
-1.97794259935715e-05
-1.07195709391696e-05
-2.83247761548048e-05
5.18985553338635e-06
-3.86712481722224e-05
-9.22623496732765e-06
-9.9029423460978e-06
-4.13877502107688e-05
-1.58368669336303e-06
-4.96281754875723e-05
-2.74643215648659e-05
-2.82004951578408e-05
-7.21669052655512e-06
-3.82523020176724e-05
-2.16879688817206e-05
-3.97838106751527e-05
-1.79439118275375e-05
-2.87153618498101e-05
-1.00169717298673e-06
-2.14423958777144e-05
-1.95447298839292e-05
-3.41381166701724e-05
1.1294877513349e-05
-2.73205247454204e-05
2.79603616713281e-06
-2.08668123111852e-05
-1.70012182450826e-05
-5.85163089457817e-06
-6.74522422438505e-06
-3.49152252430442e-05
-3.11920500929167e-05
-3.17327975772311e-05
-1.596502114533e-05
-2.11450798616207e-05
-2.43204605323387e-05
-7.47983240567531e-06
-6.01801574783544e-06
-3.38036184163228e-06
-2.19026213070719e-05
-2.28115668174712e-05
-2.7389551698621e-05
-1.90106300068164e-05
-2.10361946228023e-05
-8.59897595602707e-06
-4.51458490513864e-05
-4.02155903600441e-05
-1.69794607516456e-05
-4.54549591559028e-06
-1.54666844203245e-05
-1.45351155554213e-05
-1.90910804081602e-05
-3.82900056419895e-05
-2.41448916764458e-06
-4.49177035602215e-05
-1.69468084608197e-05
-2.3853284170637e-05
-1.37662596007191e-05
-9.21652720431353e-06
-7.05063140031448e-06
-3.01374956631062e-05
-3.32186306325169e-05
-2.7984362715459e-05
-1.89188097378464e-05
-9.64028632313521e-06
-1.52868566958813e-05
-1.85394947259579e-05
-1.35683185602214e-05
-2.0289191640619e-05
-2.78029373604643e-05
-9.04504459750853e-06
-4.84023226249997e-06
-3.61728200029972e-05
-9.97260684312479e-06
-2.12604951822497e-05
-3.07290768462437e-05
-2.63013853506684e-06
-1.98858142083697e-05
-2.70970754569288e-05
-1.81548483200885e-05
-3.31022498706374e-05
-3.00236674424882e-05
-1.25140434806627e-06
-2.11916941309058e-05
-1.81424125780008e-05
-6.97852585925472e-07
-5.39280043580274e-06
-4.09955228158539e-05
-1.87593527189227e-05
-1.2963853442999e-05
-1.56479701032275e-05
-2.84780752757265e-05
-1.63298870330632e-05
-1.78683048691779e-05
-2.53033043082073e-05
-3.5616298737746e-05
-1.38314618134378e-06
-6.74114374390115e-06
-2.06055954175107e-05
-2.87940373557115e-05
-1.95949689453231e-05
-5.72183966187801e-06
-1.511263151204e-05
-3.07608899013284e-05
-1.93123253383202e-05
-1.05020251128749e-05
-1.14972427987852e-05
-1.32127924853288e-05
-2.07665581171699e-05
-2.21909030364297e-05
-1.3985340627887e-05
-1.63384753627675e-05
-2.04085070583436e-05
-3.02245057396454e-05
-3.07758435873859e-06
-1.63843568268676e-06
-4.41550321357565e-05
-4.16801690748245e-07
-6.7778526409487e-06
-2.571405377891e-05
-2.69358255941193e-05
-1.52406181004207e-05
-2.13100407840206e-05
-1.59001422530651e-05
-1.81887762958851e-05
-1.67360109928243e-05
-2.62513973206889e-05
-1.08885908359115e-05
-3.09076232696453e-05
5.6015178725121e-06
-1.68345246831771e-05
-1.07296257968457e-05
-1.3524949143414e-05
-2.20653451372678e-05
-2.37049938065088e-05
-3.22111931568107e-05
-3.13002834678559e-05
-3.35342074351969e-05
-4.32651551303058e-08
-4.43486683107586e-05
-2.5543563207908e-05
-4.42875176321823e-05
-2.89362864915966e-05
-2.36513732638333e-05
-3.19744807870188e-05
-2.30563093489574e-05
-2.52621950017772e-05
-3.00937660815993e-05
-1.42631895984052e-05
-1.50057636495856e-05
-1.41308858237413e-05
-5.47239590396446e-06
-1.49505413714585e-05
-7.48186412574336e-06
-2.20964083606458e-05
-3.08592945504741e-06
-7.81802062709983e-06
-2.8627805168039e-05
-2.92822803011951e-05
-3.22979815881937e-05
-2.58822133876926e-05
-3.62585683504265e-05
1.21129344432905e-06
-4.04485894573847e-06
-2.80216855505731e-05
-2.80926572540872e-05
-2.02659958639589e-05
-2.02300924526791e-05
-1.26460315966558e-05
-1.31518493295487e-05
-2.15540162252538e-06
-7.28134891070367e-08
2.50640893538289e-06
-5.60959821365832e-06
-5.12981961384519e-07
-3.08956167251154e-05
-1.72536575676573e-05
-1.79828827812548e-05
-2.70685044109338e-05
-1.6258564945563e-05
-1.96091918333454e-05
-2.95534492406624e-05
-3.57486114821202e-05
-1.80150448083183e-05
-2.041135928505e-05
-2.04922909448022e-05
-3.22342384687347e-05
-1.70691469718809e-05
-7.59519038281836e-06
-4.62804003755431e-05
-9.95335862460013e-06
-2.81459022113795e-05
-2.38458174347336e-05
8.21130803658376e-07
-1.02231354251617e-05
-1.78453168886382e-06
-4.56947788866369e-06
-1.14537467520528e-05
-4.08173177347397e-06
-2.19663227782429e-05
-2.60986281586133e-05
-1.25189881022034e-05
1.89123962156547e-06
-4.60905953767838e-05
-3.07129073652178e-05
-2.31016981753077e-05
-1.52279787222501e-05
-2.92122928400592e-05
-4.00173538643121e-05
-2.05992965477562e-05
-1.57048036838843e-05
-3.47389155977427e-05
-1.10971707882159e-05
-2.00185862253837e-05
-3.04398114003174e-05
-2.17489939622696e-05
-1.60230048101835e-05
-1.9245033852681e-05
-1.10536900216925e-05
-2.3643142008745e-05
-1.06174881227216e-05
-1.99468797380355e-05
-2.87213756862249e-05
-2.58966748657899e-05
-2.40597718298713e-06
-3.66192113418333e-06
-2.81498691024289e-05
-2.37997892653838e-05
-4.10497784567721e-05
-3.29699616918996e-05
-4.18905657532016e-05
-4.9492967304476e-06
-2.83250080699984e-05
-1.89654823849526e-05
2.76046416879983e-06
-4.85572816479416e-06
-1.29239786817425e-05
-3.00586661347038e-05
-5.082589823653e-06
-1.85860442449839e-05
-1.85726535506418e-05
4.73032549448426e-06
7.46719138319379e-06
-2.79274362729627e-05
-2.24935544982799e-05
-2.13733792394547e-05
-1.32427221926353e-05
-1.69981828986796e-05
3.06733041559685e-06
-1.29607535579725e-05
-2.64664395719782e-05
-1.80081323197171e-07
-1.25089480782643e-05
-3.8063979576292e-06
-1.60147067787179e-05
-1.04731075539048e-05
-1.3500555312307e-05
-3.2863758770468e-05
-2.95393410094566e-05
-4.40455454682933e-05
-1.80346861787843e-05
-1.655009813824e-05
-3.44151736181317e-05
-3.93989051688598e-05
-1.11665079634006e-05
5.10829846992311e-06
-9.62018335769665e-06
-1.65353665106902e-05
-9.07134372861139e-06
-1.53860831990054e-05
-1.52273818447137e-05
-8.35996571716625e-06
5.80728965667867e-06
-1.41750161758194e-05
-1.54929882866774e-05
-1.98940150709051e-05
-2.49681707614857e-05
-8.40504921703727e-06
-2.53517705956738e-05
-9.19465611646838e-06
-1.87389213655278e-05
-3.41462248117109e-05
-2.9418796998875e-05
-1.96180709149353e-05
-3.33869042293246e-05
-4.92591736958117e-05
-2.73210534050653e-05
-1.39622420810856e-05
-4.5000856011524e-06
-2.03774541855847e-05
-8.16091851391843e-06
-5.42069120595774e-06
-1.86495655471347e-05
-4.05820986201702e-05
-1.67660236719784e-05
3.64286934423055e-06
-1.08396722549611e-05
-1.89809033516483e-05
-2.08504753236142e-05
-1.83576092289135e-05
-1.72698042713456e-05
-1.9403129541232e-05
-1.50839574776014e-05
-4.24880844338816e-05
-3.94956562906363e-05
-1.88045635771468e-05
-4.5087679631237e-05
-2.73710551246838e-05
-5.99991419189064e-06
-2.68601793865207e-05
-2.42435328036011e-05
-2.2786094534476e-05
1.55687616033807e-05
-3.8039476647446e-05
-1.05179788512122e-05
-1.88411867458454e-05
-1.6958365384283e-05
-4.60770194506044e-06
-3.7325776147017e-05
-6.38241918090015e-06
-5.09254550900707e-06
-1.64162788402374e-06
-1.99066049158132e-05
-2.79951602790547e-05
-1.80839019616606e-06
-5.08661893309688e-06
-3.54348541798063e-05
-1.76057532537369e-05
-2.0695210822667e-05
-7.99541042444431e-06
-1.11346243958996e-05
-5.13375803804627e-06
2.81199712804627e-06
-1.65417426258864e-05
-2.3891048194899e-05
-2.18431495058632e-05
-3.20587369730697e-07
-2.4097931890823e-05
-2.44446797020173e-05
-2.16679716242696e-05
-4.16499483677497e-05
-4.33981339596352e-05
-2.39543404960278e-05
-1.62111145904263e-05
-2.51728332732624e-05
-2.73077817411087e-05
-9.90925581601232e-06
-2.59900284960724e-05
-1.01406157955007e-05
-8.09475086981694e-06
-3.08691656294226e-05
-2.11356390294807e-05
2.36686565673795e-06
-8.64014042245875e-06
-3.77711869164998e-05
-4.54353719640546e-06
-3.57142355658652e-05
-1.9338278658026e-05
-3.70606800680839e-05
-2.13435666300645e-05
2.12433005108292e-06
-1.3179186386136e-05
-2.58950258760275e-05
-5.43298802633255e-07
-2.24161579423166e-05
-2.99616745963136e-06
-2.59104149697283e-05
-2.02042413890087e-05
-1.63045184974525e-05
-3.27229523406804e-05
-2.97803159640192e-05
-1.48023020066823e-05
-4.05916248589103e-05
4.79730395439866e-06
-3.12519969486971e-05
-1.67782306697822e-05
-3.19941619063936e-05
-1.94232208123598e-05
-9.43994512916521e-06
-4.34150386928318e-05
-2.11759795914751e-05
-1.89210913950549e-05
-4.443221970874e-05
-1.15372439548909e-05
6.25169752771844e-06
7.46108146439597e-06
-3.01066219616778e-05
-2.88185348997829e-05
-1.75001257741729e-05
-1.83174221351565e-05
-3.03481009022721e-05
-3.86646427236798e-05
-1.4760798033386e-05
-2.03729341288678e-05
2.45995343593195e-06
-1.56225541263736e-05
-2.49230281206202e-05
-3.61017363275002e-05
-2.83667905509314e-05
-1.91812249350827e-05
-1.05223177525173e-05
-2.25521859619431e-05
-1.15095581626199e-05
-2.97825232691451e-05
-2.4244783392034e-05
-8.83210333288523e-06
-1.07334874182302e-05
-2.62980033221112e-05
-2.43861591246299e-05
-5.75354867023193e-05
-3.1378311929263e-05
-8.92369334198731e-06
-1.16900134462361e-05
-2.33984251503663e-05
-2.50343574501064e-05
-2.36341305905522e-05
-1.73980092964206e-05
-3.06854247705081e-06
-3.06553131290861e-05
-7.48577282516909e-06
-1.20965690142534e-05
-3.32583933895851e-05
-2.33478463341327e-05
-2.49633101998105e-05
-2.17640553949854e-05
-1.29643398137629e-05
-3.64790146634287e-05
-3.47920207426582e-05
-3.2276501259061e-05
-2.5050566011443e-05
-1.57105789536885e-05
-1.92341217178056e-05
-1.50315094517413e-05
-3.71268523409044e-05
-2.32839045684553e-05
-3.28030750930969e-05
-1.50293779704272e-05
-1.45243369180909e-05
-1.24792130344174e-05
1.1273677189916e-06
-3.54902016281842e-06
-1.52767305860728e-05
-2.59996092162877e-05
-1.66266742190742e-05
-1.98627817960414e-05
-4.81770129801598e-06
-1.9909399713142e-05
-4.22000182627249e-06
-2.35520786986722e-05
-3.78992425168567e-05
-2.51505101516652e-05
-5.43517579390208e-06
-4.0955870601205e-05
-2.99399716330301e-05
-3.65397049847903e-05
-4.59492311099669e-05
-1.96146619043999e-05
-4.15542141213715e-05
-3.45263789711435e-05
-2.13649246222565e-05
-4.24392727920465e-05
1.01704449219262e-05
-3.37337625731689e-05
-3.96590343160815e-05
-1.17141701959152e-05
-1.04642174423858e-05
-1.2931686867856e-05
-1.46381181408692e-05
-3.83011873507696e-05
-1.40357282701873e-05
-3.35559371936574e-06
-1.04919937926613e-06
-2.43527818184773e-05
-2.87047127404172e-05
-1.7755141655189e-06
-2.38646836862378e-05
-2.68385364902651e-05
-2.8538877342473e-05
-3.41744637592638e-05
-2.72224913634496e-05
-1.23317462234886e-05
-2.39478691805817e-05
-2.43775228167689e-05
-2.3733096031142e-05
-2.11522387424686e-05
-8.9122021692411e-06
-3.07463587653226e-05
-2.50604967035832e-05
-9.05011213494355e-07
-1.08343543560178e-05
-2.0990016505265e-06
-2.85692150644342e-05
-1.115250937421e-05
2.4443392718187e-06
-6.61002234319205e-06
-1.94747673779681e-05
-1.31745601694112e-05
-4.4574373622303e-06
-2.48639518553098e-05
-2.47497780246849e-05
-1.59789759738118e-05
2.31656670350001e-06
-2.1637137529858e-05
-1.30975861129775e-05
-2.15564264970715e-05
-3.45508187406261e-05
-1.4277937438015e-05
-4.17236528127738e-05
-2.98256195886255e-06
-4.32178721323001e-05
-2.27800185288515e-05
-1.79029375085941e-05
-3.72156028304302e-06
-2.06496416553638e-05
-7.29302270894106e-06
-2.26968998233908e-05
-2.02615279100001e-05
-2.305633621405e-05
-3.32585915586923e-05
-4.43353570116107e-06
-2.63224267274903e-05
-4.48755014187015e-06
-1.33481663541297e-05
6.81978419457085e-06
-1.24870654685708e-05
-1.21183436058034e-05
-2.34996517977024e-05
-5.48602131931898e-05
-2.97169475617602e-05
-1.15227788655337e-05
-1.61921214779111e-05
-4.17916804222657e-05
-2.96238061502514e-05
-1.90306106963444e-05
-4.77908428000665e-05
-2.86129163996866e-05
-4.15025664345062e-05
-2.43230278338193e-05
-2.50671245115876e-05
-6.10218815540233e-06
-3.41040431362633e-05
-1.99942937312985e-05
-6.86779614464062e-06
-3.17892209354877e-05
-2.25582721744994e-05
-1.33792415424685e-05
-2.53425684912588e-05
-4.44425899452444e-05
-1.69961920633793e-05
-3.37344957722555e-05
-3.59132400150563e-05
-3.6892989531002e-05
-1.85106099314298e-05
-2.48538392486792e-05
-4.19970004872281e-05
-1.54200762846151e-05
-1.57495145565153e-05
-1.29011633481212e-05
-2.76769143160394e-05
-5.79487593670599e-06
-1.6110336790014e-05
-3.81139914637284e-05
5.78689037478346e-06
-8.47431262795006e-06
-2.44337840315812e-05
-2.34769599313346e-05
-9.68554022151344e-06
-1.61506698096727e-05
-2.80260211362089e-05
-8.1856561993801e-06
-2.45645928052416e-05
-2.5531739600852e-05
-3.36735218708874e-05
-2.21865265376786e-05
-2.83408179018263e-05
-8.67054858195021e-06
-2.57237333030532e-05
-3.20972387050322e-05
-2.19421024172122e-05
-2.37740402135592e-05
-1.42256297288399e-05
-2.03510814578981e-05
-1.02653316577037e-05
-2.9000924562929e-06
-3.21507225125275e-05
-2.01095156394864e-05
-1.04393572522685e-05
-2.89232066944987e-05
-1.02796268121836e-05
-7.61581699447029e-06
-2.08597133612466e-05
-3.97025884770517e-06
1.64994939609014e-06
-2.39124008590205e-05
-1.9860812784518e-05
-2.34940556528034e-05
-2.05902996874279e-05
-2.55788483729572e-05
-3.04951602124814e-05
-1.45862833344849e-05
-3.60797976057315e-05
-2.16332025496389e-05
-2.92027527333086e-05
2.18567686337913e-06
-1.24029608898523e-05
-3.01609115744027e-05
-1.42143101065129e-06
-8.33227227483123e-06
-7.55082264851777e-06
-1.99797489180281e-06
-3.08299070045641e-05
-3.23891677464095e-05
-1.26915774949454e-05
-4.01446344668619e-05
-1.67034809842426e-05
-3.81461232679927e-05
-9.2150127031037e-06
-2.16191186739556e-05
-2.9386047522151e-05
-1.63913334329098e-05
6.15259913627169e-06
-1.21717949737265e-05
-2.75476849799651e-05
-1.63322002111399e-05
-2.3273622746046e-05
-1.7963593002509e-05
-2.81785574932603e-05
-3.34435614217404e-05
-2.74009290980329e-05
-2.2614666371182e-05
-3.19782223145374e-05
-1.24171921927058e-05
-2.93785336811979e-05
-2.35568121051385e-05
-1.3980540820828e-05
-2.29945456339367e-05
-3.05161459964073e-05
-4.19343097289729e-05
-2.41268817917475e-06
-1.2093677914416e-05
-3.195051930812e-05
-1.0417292161587e-05
-1.59113699574992e-05
-2.29791610890339e-05
-1.80433327451842e-05
-3.96396309926768e-06
-5.93878826798618e-06
-1.61210980502935e-05
-5.86014497103256e-06
-3.20330780077313e-05
-3.19395134180775e-06
-3.28645420373707e-05
-3.62420061243686e-05
2.60360706683842e-07
-1.32181711013927e-05
-3.30980187977839e-05
-3.20609710218901e-05
-2.31519442825812e-05
-1.3164365870857e-05
-1.89893371493199e-05
-7.07742564357472e-06
-3.38498151008215e-05
-1.03131110072008e-05
-2.99363262007937e-05
-3.69965970177261e-05
-1.91953058986572e-05
-2.1736179010246e-05
-2.67154424147453e-06
-3.21546511687788e-05
-3.17274752516692e-05
-1.85950076528145e-05
-3.40722351957692e-05
-4.61435651336052e-06
-1.74179676391961e-05
-1.06863829688916e-05
-2.55449701794963e-05
-1.06424569096917e-05
-2.75991938198422e-05
-3.23697790860962e-05
-3.78245526089825e-05
-2.53117169328579e-05
-2.77211238248029e-05
-1.40382271403502e-05
-2.88948913143336e-05
-3.61463143755442e-05
-1.37132742602654e-05
-2.89550982121789e-05
-1.63309445900691e-05
-2.06871044147871e-05
-3.70168412921206e-05
-3.60127428416108e-05
-4.42713085410843e-05
-1.84798220671786e-05
-1.4129295201313e-05
-1.07363063159224e-05
-2.77118377208901e-05
-4.40294514279194e-05
-2.44726755330099e-05
-2.03007908374908e-05
-1.63982910360477e-05
-1.68740513598342e-05
-1.94804261271545e-05
-4.87292145150517e-05
-3.41088770238384e-05
-3.17596899543644e-05
-2.35176380502622e-05
-2.26961943156503e-05
-1.25688424754548e-05
-2.71170922825809e-05
-2.39110428941927e-05
-2.38205653022678e-05
-1.77997056704038e-05
-2.02836287263666e-05
-7.01090917355686e-06
-2.83264239365847e-05
-1.65759026466953e-05
-1.30276299588282e-05
-1.56593406313173e-05
-2.45123225984384e-05
-3.02698708844645e-05
-1.6892259172854e-05
7.73625289074263e-06
-1.88027947875349e-05
-3.27654700629896e-05
-3.64656201316134e-05
-1.08039246654836e-05
-9.86927082171634e-06
-2.15427503973325e-05
-2.37100405260789e-05
-2.94188498676442e-05
-2.66803700686132e-05
4.258440717525e-06
-2.54584551277469e-05
-3.10347827425585e-05
-2.22536537227931e-05
7.83529855538774e-06
-2.00852585452675e-05
-1.40971912228769e-05
-8.30156154063373e-06
-2.27101128692888e-05
-1.45801794610094e-05
-1.36889766409114e-05
9.25425895848779e-06
-6.61469086273043e-06
-2.98276076890796e-05
-1.55795534636937e-05
4.19104189038957e-06
-2.15775784266256e-05
-5.09318169021862e-05
-2.90690028215798e-05
-4.21251733981135e-05
2.64260650724978e-06
-1.41610796808875e-05
-3.44652664171786e-05
-1.44448273487722e-05
-4.2740601709548e-05
-2.60510871622201e-05
-2.25401155848196e-05
-4.57071806174753e-06
-1.98048613644576e-05
-3.5330928794989e-05
-2.28167978419068e-05
-2.46937626695299e-05
-1.58633128463715e-05
-3.01914260857138e-05
-4.44702615795289e-05
-2.1965769229693e-05
-4.87254504463689e-05
-2.849728301768e-05
-3.00106415278962e-05
-2.62100030771755e-05
-2.92781133260373e-05
-2.51850850535724e-05
-2.81675287676351e-05
9.56954001240746e-06
-1.82939033700651e-05
-2.00879878612607e-05
-4.15708589723689e-05
-3.54109546729022e-05
-2.75541092644024e-05
-4.25202659334366e-05
-1.40519389167857e-05
-2.95416659997141e-05
-2.75691167151401e-05
-3.42544985459583e-05
-4.14438843413182e-05
-1.32660442250712e-05
-1.82778129943434e-05
-2.57230687156927e-05
-3.77900754429396e-05
-2.51652737572934e-05
-1.64850867282959e-05
-4.0901785819936e-06
-7.63280223348517e-06
-1.27307147392427e-05
-3.25435607921355e-05
-2.25755602716082e-05
-1.90003514026256e-05
-9.61434161813507e-06
-2.14963967278953e-05
-4.01247476703752e-06
-2.4571604936593e-05
-3.32174667760629e-05
-4.93579381253946e-06
-2.85951834779812e-05
-3.47966481141315e-05
-3.31759132237136e-05
-1.1682727729034e-06
-2.08296968743359e-05
-2.22715813405407e-05
-1.45339604640876e-05
-2.52497507578673e-05
1.09021907345895e-06
-3.16523856950111e-05
-9.41385072048185e-06
-1.18321126067572e-05
-1.51105987170043e-05
-3.66100110383723e-05
-3.34942954344046e-05
-2.66693722247479e-05
-1.51513653067956e-05
-5.67941160148764e-06
-2.05747480601697e-05
-2.2960327469414e-05
-1.49326199053478e-05
-1.89314409303351e-05
-8.67423846221092e-06
-1.31914109696688e-06
-2.69354853608436e-05
-2.60566638658164e-05
-2.52718562531139e-05
-2.29307053442914e-05
-1.15905326537092e-05
-2.57802435493355e-05
-2.59540895216697e-05
-4.75846072038948e-05
-1.89339707607558e-05
-4.33720936715347e-05
-1.51565165907139e-05
-4.20157977462169e-05
-2.08277208244206e-05
-2.37433162269012e-05
-7.94471066075092e-06
-1.29636724732488e-05
-2.07838956195021e-05
-1.14031000324828e-05
-1.41196570525972e-05
-2.13940747512743e-05
-2.57852125903121e-05
-1.05402223394593e-05
-2.82366013686219e-05
-1.40305758156164e-05
-9.18275824659177e-06
-6.36227064456198e-06
-3.67979429732486e-05
-1.93718061130061e-05
-3.53966574438173e-05
1.63600181612694e-06
-2.914466077387e-05
-2.53298917415248e-05
-1.69526450725287e-05
-2.53600086443559e-05
-1.89934812214954e-05
-6.95662295982761e-06
-9.06932276116812e-06
-3.79587126056936e-05
-7.18704898667308e-06
-1.09212006257272e-06
-2.37811480788269e-05
-3.71710933438657e-05
-1.20256720867687e-05
-4.05968630238694e-05
-1.13092945797456e-05
-2.80474981262319e-05
-2.00771975330553e-05
-1.97945860966269e-05
-3.61548886646391e-05
-3.03407447970244e-05
-3.43805800542098e-05
-5.90348557870619e-06
-4.58938979523746e-06
-2.96136041186901e-05
-1.86520975465857e-05
-1.61631379592861e-05
-1.53382245970813e-05
-1.77953711275111e-05
-1.76070841267024e-05
-1.071245709137e-05
4.04062666769493e-06
-1.49931715171471e-05
-6.48548068697041e-06
-1.78680185265273e-05
-1.85033715891486e-05
-2.59368433329653e-05
-8.57791027032364e-06
-5.60046825692024e-06
-1.04737021657583e-05
-1.59191700821419e-05
-3.02914771153009e-05
-2.63074103004887e-05
-3.37909468724318e-05
-1.51986810640116e-05
-2.60632880204809e-05
-2.94990269838737e-05
-3.30257391946566e-05
-8.916123740766e-06
-1.27241790568268e-05
-1.41748601604601e-05
-1.18234830395366e-05
-3.36158145465118e-05
-2.60051977295242e-05
-3.30174209120205e-05
-3.31704677096859e-05
-3.6003019709686e-05
-2.19022493521163e-05
-2.16060198756706e-05
-2.20971285591155e-05
-1.8977323301625e-05
-3.29833719593891e-06
-1.42407464463115e-05
-3.1678874852144e-05
-4.11698628208852e-05
-1.83382975406633e-05
-1.09253359498955e-05
-2.98574537071587e-05
-2.44698308461073e-05
-9.39744760911331e-06
-4.53976277531018e-05
-3.23341935763846e-06
-2.3328480245944e-05
-1.92281144395209e-05
-2.48446648595577e-06
-2.15705706336393e-05
-1.67007395439555e-05
-3.11924674832902e-05
-2.49623950643439e-05
-3.96824810737168e-05
-2.8835002218929e-05
-4.4660991937079e-05
-4.64377634023695e-05
-3.28979995774892e-06
-1.40805988508951e-05
-4.25477153051089e-05
-1.20018100343688e-05
-1.63140415481971e-06
-2.94342297517062e-05
-1.25643355825707e-05
-2.44033457265716e-05
-2.19089833409047e-05
-1.34211421379612e-05
-1.87820389949081e-05
-1.25782677705317e-05
-8.53300407305024e-06
-8.12697288944749e-06
-1.12103599474422e-05
-1.59800471605838e-05
-1.46735321575434e-05
-3.32263109056002e-05
-1.91020325781264e-05
-1.89959640623127e-05
-2.42967054837009e-05
-4.0942511317796e-05
-3.46840944781225e-06
-1.84627284472208e-05
-2.27388473044407e-05
-3.10175796093336e-05
-3.79888921375856e-06
-2.94617677673927e-06
-4.79976289174132e-05
-8.76321037955917e-06
-1.73251184029141e-05
-3.98821605952958e-06
-2.5179114410005e-05
-7.40216504830414e-06
-2.75020307648959e-05
-1.59143945592622e-05
4.34673241228509e-06
-1.62884554382192e-05
-4.11432113298108e-05
-3.73506241129824e-05
-1.97331629369551e-05
-2.92155288212543e-05
-1.54819050325909e-05
-1.45661309916133e-05
-2.95440512597365e-05
-2.13225295322061e-05
-1.34792916368208e-05
-1.34305624943801e-05
-2.30663235176636e-05
-1.65115735302885e-05
-1.46304869129569e-05
6.56040198034113e-06
-3.48029100295755e-05
-3.93709095535313e-06
-7.96860093033293e-06
-1.45424537675776e-05
-1.56093551250408e-05
-2.63034879933026e-05
-9.54385513671698e-06
-1.92281014791387e-05
-2.0766594791628e-05
1.40051355692656e-05
-2.26001502342647e-05
-3.31144192466793e-05
-1.03956944231507e-05
-2.52929409387638e-05
-1.77486596647984e-06
-3.83002722315906e-05
-6.70254201598992e-06
-1.61805741266913e-05
-3.38832151965821e-05
-3.7336704440314e-05
-1.06003456129802e-05
-3.19330971963382e-05
7.81503986388814e-06
-2.38304464673597e-05
-2.89594627203915e-05
-7.77635172855155e-06
-1.92346290471008e-05
-1.70631449269509e-05
-3.60308008598335e-05
-1.59973326555585e-05
-2.69016421234465e-05
-1.28978595343046e-05
-3.4485812045084e-05
-4.13312638029693e-05
-1.64943426602561e-05
-2.42996583384753e-05
-1.58363825311965e-05
-4.97310852926368e-05
-2.74473990785157e-05
-1.04361629448455e-05
-4.20127889942556e-05
-1.98439925859744e-05
-1.61513932497831e-05
-2.98151905802509e-05
-1.41162978050136e-05
-2.16564928624094e-05
-2.22029389779136e-05
6.93260187036093e-06
-1.01282007543651e-06
-2.1276503117742e-05
-3.34945926723935e-05
-8.4155618441329e-06
2.89884220281298e-06
-2.80308257814242e-05
-1.60435478863896e-05
-2.03024683288413e-05
-1.4349600764888e-05
-2.62167787084412e-05
-2.24817393148148e-05
-3.64024087895129e-06
-3.02952679975753e-05
-1.96726016857893e-05
-1.8116562014171e-05
1.48389161722046e-06
-7.34012373044115e-06
-3.91075870788684e-05
-5.80747607118512e-06
-1.37161954953719e-05
-2.43284832227332e-05
-3.2377410384423e-05
-1.60623142017843e-05
-2.38732326308107e-05
-3.08911514018047e-05
-1.42584607143347e-05
-8.62143475955304e-06
-1.34813358381417e-05
-2.99696152557179e-05
-3.29521570462459e-05
-1.91867403639552e-05
-8.78402309127639e-06
-4.53516767758067e-05
-4.50589502682108e-05
-1.93355566839414e-05
-1.79733457987788e-05
-1.40355959483305e-05
4.96257141410833e-06
-9.71478321286582e-06
-1.88550831807792e-06
-3.1986985954834e-05
-3.01588733005601e-05
-2.2248049499712e-05
-3.11031869314047e-05
-2.17411824761507e-05
-2.54786010263302e-05
-3.21547382558533e-05
-3.86025704540381e-05
-2.12526180818886e-05
-5.22200033480858e-05
-3.91313033238173e-05
-6.20820933918423e-07
-3.24767724975785e-05
-2.52447871234929e-05
-4.59845222575928e-05
-4.21064858015045e-06
-5.98831441842704e-06
-1.67106251644597e-05
-1.02831390084715e-05
-3.31572898963267e-05
-2.13351791222296e-05
-2.09143331653367e-05
-4.24410018457226e-05
-2.64614243095579e-05
-1.87858597850012e-05
-2.81539126563545e-05
-2.01744264536681e-05
2.06570164705969e-06
-5.1922925617601e-05
-2.44560558953496e-05
-2.16391145907151e-05
-1.85960713690752e-05
-1.76411649866049e-05
-3.22280439006253e-05
-1.3210759249145e-05
-1.7680113026171e-05
-1.36930999392976e-05
-3.0372456172041e-05
-2.53705101162166e-05
-2.39527750406957e-05
-2.601284301685e-05
-3.24969459104584e-05
-2.4271553358619e-05
-3.67258024624028e-05
-2.11490995006253e-05
-1.31792566156244e-05
-1.90243423513687e-05
-2.38256964498385e-05
6.66566975644352e-06
-1.20772570874393e-05
1.33792182766277e-06
-3.50041551437957e-06
-1.86834375155084e-05
-1.26319378394014e-06
-1.47442567458454e-05
-2.87598063247013e-05
-2.56779829020731e-05
-1.77340777863893e-05
-6.05198254113986e-06
-9.81881611932818e-06
-2.21552196305268e-05
-3.95252638109231e-05
-2.4357621561042e-05
-1.75488543598622e-05
-8.03431987635696e-06
-3.0532870688057e-05
-2.41988433683618e-05
-1.55266510739407e-05
-2.47536546814653e-05
-1.96636649162099e-05
-2.84704235219098e-05
-2.05317048946198e-05
-2.19628586055346e-05
-1.77951476769411e-06
-2.23993956552275e-05
-1.01647499855986e-05
-2.07257324316206e-05
-3.3045702906045e-05
2.81847501519305e-06
-1.83494095743843e-05
-5.03587323009912e-05
-3.93818135030139e-05
-1.22809375421806e-06
-9.5407813495324e-06
-1.69515801958596e-05
-9.70754800054689e-06
-5.00380785677658e-05
-2.73321541445312e-05
-2.21275237870876e-05
-1.05872562532158e-05
-2.87558032477651e-05
-2.10043895312073e-05
-1.88323597046372e-05
-1.18026676728955e-05
-4.26375204313061e-05
-1.51749212251238e-05
1.04860802197715e-05
-1.89676220757692e-05
-1.42667911929044e-05
-1.5392606592978e-05
-3.46086302704493e-05
-3.78723156024034e-05
-1.57887123497432e-05
-2.7405734148657e-05
-3.07568302100202e-05
-2.12751565874643e-05
-2.44755954475651e-05
-1.32117334017902e-05
-4.30336444002937e-05
-4.84658359612619e-05
-2.93639897502117e-05
-2.79527137319993e-05
-1.87789002318618e-05
-3.40174724874425e-05
-6.79681075001713e-06
-1.86166026685213e-05
-7.75741519964167e-06
-1.83147162826934e-05
-1.22497817942328e-05
-8.45671842795816e-06
-2.53801244472624e-05
-2.53594493672593e-05
-9.85040927039062e-06
4.74374397891289e-06
-1.68702506318351e-05
-2.58269589796677e-05
-1.0357929061829e-05
-3.0345034153032e-05
-1.99434265822456e-05
-3.03742481699356e-05
-5.94088399697258e-06
-4.78516290247629e-06
-2.5412143362659e-05
-1.23953770261345e-05
-2.18772313005814e-05
-4.27558397120681e-05
-1.83303743747971e-05
-2.45922590817541e-05
-3.01007906262324e-05
-2.82179501607561e-05
-4.97219618873786e-06
-2.32258602474759e-05
-1.43324532978335e-05
-6.19152836569252e-07
-2.09144536683764e-05
-2.18886169701734e-05
-2.20878654659287e-06
-1.08486935162695e-05
2.04626887749417e-06
-2.85445966995043e-05
-3.01109261756874e-05
-2.62939814851157e-06
-4.23116076382236e-05
-1.98099505596627e-05
1.94802307884629e-06
-6.5121402408811e-06
-4.72923635614012e-05
-2.04668942598428e-05
-3.69678716402992e-05
-1.22046976005111e-05
-2.3426480283914e-05
-6.31440200202274e-05
-2.50519386307138e-05
-2.56809941019692e-05
-3.50793409361754e-05
-1.4345837107894e-05
-2.35070145350144e-05
-2.76895849043339e-05
-3.06485346723253e-05
-2.51962242804895e-05
-2.43476455427637e-05
-3.09066376689613e-05
-1.05190073421152e-05
-2.07067773601159e-05
9.11655693278613e-06
-7.61302282761892e-06
-3.31727794453646e-05
-3.47664877230852e-06
-5.87812520195237e-06
-2.40589857276472e-05
-1.91410657255846e-05
-2.38659507974179e-05
-2.53514324840484e-05
-2.91902329795739e-05
-3.96340638323695e-06
-3.12463969282133e-05
-2.71258413749637e-05
-5.06510092349219e-05
-3.89464427176061e-05
-2.25932337405717e-05
-8.42920107535546e-06
-1.92088100656103e-05
-4.01211356813027e-05
-1.80474968923002e-05
-3.41074239544003e-05
-2.89074450106716e-05
-2.95684813851608e-05
-1.0582895491979e-05
-3.52034819362679e-05
-9.62086622115521e-06
-9.68591133882244e-06
-2.07973375966164e-05
-1.68835157133554e-05
-1.44297966605372e-05
-3.29495332880312e-05
-3.93035549367955e-05
-2.34561240113424e-05
-4.64893360161164e-05
-2.13964468561996e-05
-9.8632168968267e-06
-1.02678519382264e-05
-3.39648216305195e-05
-4.09862253840418e-05
-2.14166239060761e-05
-5.43724116257893e-07
-3.41089368502177e-05
-3.38390312365833e-05
-1.36352540700422e-05
-8.51865274009588e-06
-4.091809819062e-05
4.55222784907548e-06
-2.06221230765357e-05
-1.60012281243152e-05
-1.75779686303035e-05
-3.08433408302791e-05
-1.10802955955691e-05
-2.66867764816668e-05
-4.25224480501313e-05
-2.10153458177077e-05
-2.88694002818593e-05
-1.75042796732798e-05
-2.65867030177505e-05
9.58721219758906e-07
-1.35305446670721e-05
-1.06041542822736e-05
-9.34587133318005e-06
-2.52378748136221e-05
-3.05451013197594e-05
-2.46303189879571e-05
-1.558869428275e-05
-3.26529006479938e-05
-3.68505266432489e-05
-4.31489877433584e-05
-4.49197201265749e-05
-1.48646341916908e-05
5.00222183231495e-07
-2.49248474227815e-05
-7.52081067385291e-06
-2.3336146747267e-05
-3.60388145336647e-06
-3.87361630505915e-05
-1.87123096516982e-05
-1.52706622816134e-05
-5.74857361812575e-06
-2.23423720797301e-05
-2.39229338378388e-05
-2.63493367550174e-05
-1.93667469611073e-05
-2.05630010290372e-05
-1.39336120224584e-05
-3.38485289365539e-05
-2.24117411547483e-05
-3.7651777331652e-05
-2.40044427660302e-05
-5.40073463242777e-06
-2.44448942905515e-05
-1.64980642455121e-05
-1.31672765770757e-05
-1.73268857332108e-05
-2.25941689635848e-05
-1.83915820554259e-05
-3.14896233864081e-05
-3.1757352326796e-05
-4.60768578047394e-06
-2.35750458573612e-05
-1.61307873774067e-05
-2.84323294341661e-05
-1.83962857776662e-05
-4.21991057319802e-05
-1.40299822721328e-05
-2.12319274459993e-05
-1.03771999180441e-05
1.72687589672876e-06
-1.39469332121201e-05
-2.24081570759932e-05
-1.20808756662413e-05
1.75521494627898e-05
-4.5009682607425e-05
-1.55670268676e-05
-5.24567778140857e-06
-1.00599721299867e-05
-1.80289994761179e-07
-3.18223128843844e-05
-5.22499856006714e-05
-6.45734762121564e-06
-2.79918573058379e-05
2.72120460771904e-06
-2.43096460002143e-05
-2.66502880299925e-05
-2.48849127327341e-05
-2.56902076973694e-05
-1.63973005894792e-05
-8.92358655714945e-06
-1.312736838273e-05
-1.47485287850243e-05
-9.65262283797324e-06
-7.40297553621993e-06
-9.21584676171656e-06
-2.38987540566355e-05
-2.67638889385012e-05
-2.12936715935605e-05
-1.26851870884503e-05
-1.9318408357229e-05
-3.57537682906938e-05
-1.84191247854319e-05
-8.59232530540202e-06
-2.27698969846663e-05
-1.82237656332427e-05
-2.9215417795724e-05
-2.60910419482145e-05
-2.48381450761418e-05
-1.86637789201571e-05
-2.67871648217747e-05
-3.21677069343913e-05
4.81240635425321e-06
-3.03314552932888e-05
-1.01821737118474e-05
-2.10599731690296e-05
-4.47442541614756e-05
-2.7208594898156e-05
-1.1824523658697e-05
-3.66802926475842e-05
-3.04783756435179e-06
-1.81408564413927e-05
-2.09606266812139e-05
-3.23527844337283e-05
-2.31058145405814e-05
-1.81809805569579e-05
-2.509187779516e-05
-1.25410145702085e-05
-1.08559316375576e-05
-2.91563061563628e-05
-1.47732595629983e-05
-2.2879405654149e-05
1.16538014802514e-05
-2.0587875058272e-05
-1.83796543828907e-05
-2.47914219371737e-05
-1.68050936505797e-05
-1.71274593227428e-05
-2.19241506555487e-05
-2.88595423456162e-05
-2.75179912549795e-05
-2.76485208738075e-05
-1.55089818835388e-05
-1.11902873613349e-05
-3.38594448748272e-05
-1.05388838023506e-05
-1.42993645227218e-05
-1.67064328893269e-05
-2.76803230871434e-05
-1.03380434924868e-05
-3.58284519906357e-05
-8.41621159031852e-06
-1.62445959832579e-05
-1.75787753990896e-05
-1.55867337335669e-05
-2.6063586371508e-05
-2.4061585275734e-05
-3.24314245016007e-05
-2.87510939523704e-05
-2.50179409966729e-05
-1.33412893996432e-05
-2.58180669364723e-05
-8.02783648434183e-06
-1.78102673051933e-05
-2.29505208629534e-05
-3.50053079859083e-05
-3.74885970836391e-05
-2.2342833141513e-05
-3.62937304294854e-05
-6.522004222988e-06
-1.83890646619219e-05
-2.71487127716456e-05
-2.43226038476077e-05
-1.74651810564655e-05
-3.45928051015121e-05
-2.17218986430175e-06
-6.97353829268244e-06
-2.99652456818525e-05
-2.39758657529737e-05
-1.14535893911311e-06
-1.24536831310963e-05
-1.2120029554441e-05
-4.25261098673626e-05
-8.87293240050976e-06
-1.95605976495266e-05
-2.30065711215365e-05
-8.10393037953423e-06
3.14905072400838e-06
-3.55616227743578e-05
-1.53604812152814e-05
-9.1986816199374e-06
-1.26171686702733e-05
-1.95141158861673e-05
-1.34804347924532e-05
-1.75189342215342e-05
-1.88235480828851e-05
-1.41608405122663e-05
-5.73529725665408e-06
-2.23476471983496e-05
-2.42502580299987e-05
-4.42159307978231e-05
-9.47820516088649e-06
-4.22275742687969e-05
-6.27502049944596e-06
-2.74012271727214e-06
-2.94019577188506e-05
-1.78483098408073e-05
-3.20038933506929e-05
5.87701941063599e-06
-1.10145093687716e-05
6.34886236947415e-06
-2.94153655916638e-05
-1.67672941958673e-05
-1.77709924626357e-05
-1.8218056657918e-05
-4.09873065506439e-05
-3.01903053345149e-05
-4.72286731817251e-05
-2.20097379081335e-05
-4.80430911302012e-06
-2.33292980244845e-05
-1.28795697026191e-05
-1.87903005924254e-05
-4.17356736950667e-05
-9.98516501736322e-06
-3.11444278691713e-05
-1.03148220874437e-05
-3.22920488852719e-05
-3.42066145999051e-05
-1.64842158407432e-05
-1.10767721394979e-05
-1.57565940775177e-05
-1.34550697633245e-05
-1.92012968164867e-05
-2.64944517120555e-05
-1.88604965604999e-05
-1.4418167720641e-05
-1.06633335453083e-05
-2.65043579226299e-06
-1.16075221508251e-05
-2.02174334789539e-05
-2.45517210024954e-05
-6.72738187402592e-06
-3.02559578437013e-05
-1.11358070233281e-05
-8.9854841756444e-06
-1.97429374888078e-05
-9.33363473263094e-06
6.1862378539767e-06
-3.04388046477387e-05
-2.30258805881628e-05
-1.66840702744804e-05
-2.16130049363157e-05
-7.50889134923962e-06
-3.47153125360358e-05
-1.99526654091005e-05
-1.28115748637455e-05
-3.33104632715806e-05
-4.57742317721612e-06
-5.40777953876863e-06
-2.89045464877273e-05
-1.13845288834237e-05
-1.8514382526026e-05
-2.19131022640412e-05
-1.37938116576054e-05
-3.18092462161393e-05
-2.76480137918087e-05
-1.75160882673776e-05
-3.81950297224227e-05
-4.86287393061876e-06
-2.61867585925212e-05
-3.55155312376237e-05
-3.09870184501265e-05
-2.85841318192184e-05
-2.76679945562528e-05
-3.92111293717715e-05
-3.30297525900259e-05
-2.58815616351971e-06
-4.51841223339239e-05
-3.05084916904448e-05
-2.5767362501652e-05
-3.77756222783374e-05
-8.7166318590328e-06
-1.12348310392038e-05
3.87724321283328e-06
-3.86619926827268e-05
-4.61487437502967e-05
-3.4915787107597e-05
-4.6058716449245e-05
-1.01148558806879e-06
-4.22939713244094e-05
-2.60175668772112e-05
-3.18489148832743e-05
-2.46252450514723e-06
-1.49175557791386e-05
-1.59485433648013e-05
-2.6557407890549e-05
-1.79555571500169e-05
-1.30985668241751e-06
-3.0565188881694e-05
-3.34094505350752e-05
-4.27571652699583e-05
-2.31292102640215e-05
-1.86051558390615e-05
-1.88342761589715e-05
-2.82849913658013e-05
-2.79023105155858e-05
-2.31361782979326e-05
-3.31728999179779e-05
1.41258130960237e-05
-2.24709130871766e-05
-1.98267920066114e-05
-2.64747070914305e-05
-1.6763555685528e-05
1.40192998378632e-06
6.58068762885072e-06
-3.22784835772588e-05
-3.22635651606455e-05
-5.23105417912093e-06
-2.53586595575511e-05
-4.42970654323477e-05
-3.28962852045985e-05
-3.90673432996058e-05
-4.78152898061506e-08
-1.662640968493e-05
-5.09982680577281e-06
-1.95813298765466e-05
-3.381951556088e-05
-2.91449077357465e-05
-2.82381238727909e-05
-9.83262268740009e-06
-2.86695415461293e-05
-1.05091164877017e-05
-8.04059690935273e-06
-2.19397525449156e-05
-2.85441678851644e-05
-2.35793667739088e-05
-1.5890331909809e-05
-2.40874422698868e-05
-2.17267972026807e-05
-3.35426445412431e-06
-2.02173421438494e-05
-2.00573897495354e-05
-2.62383518024759e-05
-8.93994154311367e-06
-1.90878567405019e-05
-4.14002829018495e-05
-2.82330364942709e-05
-4.82871789131413e-06
-2.98683265061494e-05
-2.19127388584098e-05
-2.52613918955816e-05
-1.79857934865228e-05
-1.43483135119321e-05
-1.85717401727254e-05
-1.76855003545964e-05
-1.10807457688047e-05
-3.90962231716303e-05
-3.80720293952058e-05
-1.27085119703905e-05
-3.12409668906614e-05
-1.93056372288872e-05
-1.4754590533666e-05
-3.70981980077039e-05
-3.98191343973245e-05
-3.7954109524762e-05
-1.66354637090745e-05
-3.70998989730731e-05
-1.68754019647772e-05
-1.86153090652392e-05
9.94927780821842e-06
-5.47505820574668e-07
-2.03645579690846e-05
-1.66026702846673e-05
-2.74472202451432e-05
-3.98855238412231e-05
-2.15603192054276e-05
-2.9293264656276e-05
-1.09777442119952e-05
-3.97500296625253e-05
-1.46479657602662e-05
-1.57427547055728e-05
-2.82228691431477e-05
-2.44548898981558e-05
-2.68182463693631e-05
-3.16579346142696e-05
3.92639630396662e-06
-2.34383984566811e-05
-1.68008077248416e-06
-2.05385400396295e-05
-3.15267607634744e-05
-2.12568908770821e-05
-2.72400465042426e-05
-2.29632491260625e-05
-6.36022890238707e-06
-2.60778608834209e-05
-3.34298845879331e-05
-2.15696920193876e-05
-1.89837993119367e-05
-6.11345544604266e-06
-2.16269257948373e-05
-2.74198022531356e-05
-8.0611166149494e-06
-1.71354634755531e-05
-2.87144497450262e-05
-3.36632353122963e-05
6.84563392520776e-06
-2.09240479920976e-05
-1.70455879134471e-05
-2.10463725707259e-05
-1.45550720251117e-05
-2.74218365863505e-05
-1.2019970635564e-05
-2.37583275284968e-05
-1.83108636687615e-05
-1.78376535418819e-05
-3.32856355813208e-06
-2.380048284363e-05
-2.35060981188696e-05
-4.5609029676737e-06
-3.62398355392003e-05
-1.94033555218297e-05
-2.95115141788465e-05
-1.37122285740962e-05
-3.79328728504524e-05
-1.16443011783265e-05
-2.97346607379039e-05
-2.59671943944881e-05
-1.72071567969433e-05
-4.03392320652727e-05
-5.29269192247572e-06
-2.32116394054563e-05
-2.8596680637455e-05
-1.46290178342714e-05
-2.14236039913983e-05
-3.22080819182431e-05
-7.37106267582451e-06
-3.22566339589247e-05
-4.12364917121108e-05
-7.73758468069092e-06
-1.47554993727319e-05
-3.06182806037209e-05
-2.84199120170383e-05
-1.99317173929215e-05
-1.54598474389552e-05
-2.75220317732051e-05
-5.89618280548515e-06
-4.24652397855243e-05
-2.85233371739638e-05
-8.06168664963961e-06
-5.11218676705285e-05
-1.13511610627881e-05
-1.22451658717204e-05
-2.6558159804064e-05
-2.12324804174495e-05
-2.20515499645887e-05
-3.63903782237673e-06
-2.21503506997037e-05
-1.918669836827e-05
-1.98362599037502e-05
-3.32932439085238e-05
-2.701166243084e-05
-4.62567322578901e-05
-2.13442986238993e-05
-4.80334602359457e-05
-2.9022028714788e-05
-2.66920058221364e-05
-2.03617642893921e-05
-2.05402402016743e-05
-6.07615453812853e-06
-5.34562882243707e-06
-1.96763256533229e-05
-1.4608297698391e-05
-3.97715803740765e-05
-2.35047716485305e-05
-6.88563840805571e-06
-6.08604587845097e-06
-9.10649154585752e-06
-1.16005453217295e-05
-2.37935468885278e-05
-6.84456372391123e-06
-1.58507172926008e-05
-1.79640010002741e-05
-2.31413528753206e-05
-3.21350184851973e-06
-4.66446284611139e-05
-1.99692569513386e-05
-2.25399677718705e-05
-6.12500011793119e-06
-6.50112197430083e-06
-2.12648647476028e-05
-1.64588043698493e-06
-2.36780594804521e-05
-2.04458789526018e-05
-3.03216827116161e-05
-2.99791179202145e-05
-2.4894800824211e-05
-4.16205261409249e-05
-2.53001746667929e-05
-4.87685533948643e-05
-3.99172627902707e-05
-3.7889886152223e-05
-1.49881537484279e-05
-1.80765698274146e-05
-1.98571543782159e-05
-1.22654716930945e-05
-8.60890280042249e-06
-1.9559585882506e-05
-2.3965852382942e-05
-2.85329235833562e-05
-2.99497608671687e-05
-3.04944111260755e-05
-1.77169635294266e-05
-2.3149343129839e-05
-4.17272849828736e-05
8.61848429640285e-07
-1.73418596871319e-05
-1.27304471212311e-05
-5.00655562258077e-05
-1.7514427379229e-05
-2.26696363477393e-05
-7.91791589868978e-06
-1.48334434919468e-05
-3.80126066934383e-05
-3.6640898897379e-05
-8.72875733685947e-06
-5.66743045878044e-06
-9.88262687680972e-06
-1.28356223396656e-05
4.50456851008193e-06
7.94173482789207e-06
-2.14859628920819e-05
-1.61653087473871e-05
-1.94379446622285e-05
-2.72645782017226e-05
1.7812987306427e-06
-1.68717962498995e-05
-6.7705216312093e-06
-1.1192465420351e-05
-2.04192839760595e-05
-1.64200696054567e-05
-2.09442369994004e-05
-3.36079629047512e-05
-1.77871725816221e-05
-2.41583857529531e-05
-7.9633929273985e-07
-2.52319569772402e-05
-3.15971111728752e-05
-1.80735792537896e-05
-2.12337070252168e-05
-3.91543497146142e-05
-5.51085008947759e-06
-1.20122276595874e-05
-2.02620452022534e-05
-1.03395755505102e-05
-5.66003626877833e-06
-1.7183854617283e-05
-1.40104982854806e-05
-2.13509008714655e-05
-1.51935505959491e-05
-9.35395395618266e-06
-3.74581918579737e-05
-1.50619000314641e-05
-1.25456940465052e-05
-2.87287146313563e-05
-1.37524154611173e-05
-4.81564444745268e-05
-1.82185384053056e-05
-1.69060024679803e-05
-3.24780726305856e-05
-1.20384785766852e-05
-3.48169776384393e-05
-2.3543447041319e-05
9.11692815199994e-07
-2.26525019213305e-05
-5.55765630813106e-06
-2.16188058174229e-05
-3.01060685795697e-05
-1.45066370971654e-05
-2.24840000066169e-05
-4.27736717708126e-05
-3.97495622841794e-05
-2.06380149479842e-05
-1.7740730475324e-05
-1.29674642670676e-05
-7.80151198262498e-06
-4.13927742373053e-05
-3.40170239556674e-05
-1.23744054322061e-05
-2.14179338807339e-05
-2.57496330482514e-05
-4.16755261015841e-05
-3.20341320914092e-05
-3.49355534709665e-05
-2.28194880515972e-05
-1.62968810522336e-05
8.52749123927615e-07
-3.68434319817205e-05
-2.17355714009137e-05
-1.49895139576081e-05
-2.48169084840031e-05
-2.26874606478931e-06
-1.847471337325e-05
-4.30423816216481e-06
-4.15556864367391e-05
-1.90791035944562e-05
-5.02475641414742e-06
-2.30920155530682e-05
6.66409411766562e-06
-2.90021790163298e-05
-2.75147225935773e-05
-6.07242009286947e-06
-2.66473734139888e-05
-1.85043287846161e-05
-2.6481632773399e-05
-3.40006894061128e-05
-3.59166445138919e-05
-3.10785559288339e-05
-2.40427846197743e-05
-4.22530970088984e-05
-2.5367862825049e-05
-1.97277485822926e-05
-3.20195211432413e-05
-1.38027921499683e-05
-2.56976428896954e-05
-1.48003959912145e-05
-3.04519108865725e-05
-1.6375787066971e-05
-4.93810194263465e-05
-1.24091407225491e-05
-2.19966580753336e-05
-1.98545402603476e-05
-2.21864619268109e-05
-1.32975285743387e-05
-1.27408749511466e-05
-3.83917625822609e-05
-1.57654728913888e-05
-1.34030335171764e-05
-2.21674977123652e-05
-1.70968491103168e-05
-2.23914925684119e-05
-1.91692127519116e-05
-2.28277626675806e-05
-5.37225394734005e-06
-1.34204008228974e-05
-2.54769266974093e-05
-3.68987379938426e-05
-1.73050278492378e-05
-2.0979134032516e-05
-1.03090228505035e-05
-1.79978323996734e-06
-2.91050621001754e-05
-2.29164817468696e-05
-1.71946796670589e-05
-1.03891109385913e-05
-5.63574752791753e-06
-3.19967605799864e-05
-2.10790069694572e-05
-4.97837053246562e-06
-8.21799390400607e-06
-3.62661315010151e-05
-3.21706412834835e-05
6.53501107470262e-07
-9.72160945873307e-06
-2.80098574910515e-05
-2.40761613048915e-05
-2.64578472212514e-05
-1.04148597879244e-05
-1.69971803923293e-05
-2.78196207337818e-05
-2.20691711616245e-05
-1.85581433352551e-05
-1.21393294987045e-05
-1.12386953272667e-05
1.60639756611337e-06
-4.03120294027876e-05
-4.47070817203375e-06
-2.03160841906363e-05
2.21482640052607e-06
-1.8737468205765e-05
-2.62872754181673e-05
-2.71592333525979e-05
-2.31388682894856e-05
-2.19482781160871e-05
-1.41255188703406e-05
-2.88147731299042e-05
-1.62185795158409e-05
-9.83348842884593e-06
-4.80462661124732e-05
-1.2563548931751e-05
-2.69344049167989e-05
-1.40047255991811e-05
-5.231441442473e-05
-1.43878344985375e-05
-4.32817752596314e-05
-3.75016509200115e-05
-1.3416886591088e-05
-3.61930811507985e-05
-4.38487786100193e-05
-2.9721907026665e-05
-2.8928708036504e-05
-1.10441622342006e-05
-1.94581690913261e-05
-8.96899764997341e-06
-1.6118996382562e-05
-2.31657742276532e-05
-2.75411825792115e-05
-1.72742006660968e-05
-1.25272226570169e-05
-2.82782159471413e-05
-3.82060145793556e-05
-1.14559193724576e-05
-2.75678607856703e-05
-2.11633197847276e-05
-2.25584985261308e-05
-2.0441497575109e-05
-1.77806184781616e-05
-2.85864192192368e-05
-1.81467412492071e-05
-1.63464935254676e-05
-1.5679676375735e-05
-3.57144985923481e-05
-2.88941647082093e-05
-2.59271422078495e-05
-8.2858241957605e-06
-2.95786791890735e-05
-4.11138662359073e-05
-4.7655586053278e-05
-3.9676308907318e-05
-2.02266903985359e-05
-1.00256078722482e-05
-1.64126259282207e-05
-2.09495818171338e-05
-2.41838767445512e-05
-2.66835062107572e-05
-1.2014297717351e-05
-1.39068267167292e-05
-3.65649151791907e-05
-2.84860750401797e-05
-3.25568546263918e-06
-3.95099580429604e-05
-1.25525651630377e-05
-2.05160887003598e-05
-1.55091093526737e-05
-2.52639385423816e-06
-2.99797525315052e-05
-1.89224043945915e-05
-2.33185290370748e-05
-2.77938524204796e-05
-3.23844314837927e-05
-1.87840882564742e-05
-9.01759772514633e-06
-1.07020781222147e-05
-3.66152363334449e-05
-4.69787964598907e-06
-4.19572591000271e-05
-4.49450092502413e-06
-2.61645653661784e-05
-2.85073697810433e-05
-2.18248064426022e-05
-2.89128541496175e-05
-1.37216829627097e-05
-2.59080770339536e-05
-3.86048797425859e-05
-3.21361637776306e-05
-2.06923260918712e-05
-2.96902419835684e-05
4.92216206658056e-06
-2.28083958600856e-05
-4.80092488220602e-05
-3.58655064603905e-05
-3.27166283221589e-05
-1.5951185678346e-05
-2.16482202939027e-05
-4.21426278501136e-05
-2.14026906844727e-05
-5.12693338396581e-06
9.07323732077595e-07
-1.62686815688871e-05
-2.47188960635909e-05
-2.20724108463944e-05
-1.82977507340185e-05
-5.41385470776073e-05
-8.37270901038979e-06
-1.8403482294351e-05
-3.69770305929214e-05
-4.54822514638423e-05
-1.18002576409527e-05
-1.28353772370096e-05
-1.32558478001187e-05
4.01018161722188e-06
-2.03797718228159e-05
2.34982138689706e-06
-2.87998281287802e-05
-1.90040839826831e-05
-1.98246175388257e-05
-6.17004686099633e-06
-2.87679602225812e-05
-1.04937985461312e-05
-2.50707556892298e-05
-9.49982135071507e-06
-7.26077080817171e-06
5.09963090461737e-06
-6.5598831279334e-06
-1.04869492841552e-05
-1.48626435512744e-05
-1.11492730972914e-05
-8.03371123065436e-06
-1.06283979743213e-06
-1.73993854504004e-05
-1.46695001418235e-05
-3.3946069289612e-05
-4.95168376171852e-05
-1.05032792198791e-05
-4.55291728148293e-05
-2.74188650677224e-05
-1.49496139971053e-05
-2.29969342839132e-05
-1.77004685278324e-05
-2.21627527149504e-05
-1.8406065939629e-05
-3.52387185500827e-05
-9.50883052765202e-06
-3.45197531170719e-05
-1.28598265127764e-05
-1.6302817696828e-05
-2.07115912351543e-05
-2.21973228245453e-05
-1.12947409817037e-05
-2.7302261060331e-05
-2.99795423041723e-05
-3.4730224035793e-05
-1.07999913930256e-05
-1.11981394296912e-05
-1.78953984821403e-05
-2.24123439769488e-05
-1.6078668652546e-05
-2.96177515917721e-05
-2.00879951962084e-05
-1.16569562201489e-05
-2.39284032329406e-05
-3.09072269267419e-05
-2.93751361678667e-05
-3.61136095563878e-05
-2.20411169465691e-05
-1.59938426398015e-05
-6.27907126518968e-06
1.5860557941709e-06
-1.42359225606576e-05
-1.99543866556354e-05
-2.34590706618177e-05
-2.40489009208503e-05
-1.90334382056817e-05
-1.76327525520823e-05
-7.38788577689476e-06
-9.02053627267112e-06
-3.64703480626252e-05
-1.68853438921867e-05
-8.6934179311987e-06
-2.82887573327519e-05
-2.29610626508743e-06
-1.75613226356195e-05
-2.02231813954277e-05
-1.94005250316718e-05
-2.36912336755548e-05
-2.33437421682512e-05
-2.56966284487357e-05
-1.95363813989112e-05
-3.12040261095559e-05
-2.57090832049646e-05
-2.77341737545944e-05
-2.62378999979437e-05
-2.686799198652e-06
-3.88329289467068e-05
-2.52194105616792e-05
-1.56043051740659e-05
-2.90792119100963e-05
-1.54030492902743e-05
-3.06080485489206e-06
-1.71870150148465e-05
-1.64034577223643e-05
-1.50426095285533e-05
-1.28021982207385e-05
-1.41840702767913e-06
-1.97483295648917e-05
-3.37421140219662e-05
6.02813213218399e-08
-1.35959132719759e-05
-1.14525023780278e-05
-3.63670446657621e-05
-4.38049291259436e-05
-1.96415230130775e-05
-2.12202358298021e-05
-2.95819820135559e-05
-1.7195412867041e-05
-1.74410524821992e-05
-3.46389972044369e-05
-3.63628697990273e-06
-2.40200586995821e-05
-2.55724270218877e-05
-1.05292384979753e-05
-1.26539839013234e-05
-2.72098467903005e-05
-2.01967893362809e-06
-3.2266168692346e-05
-4.77575679316475e-05
2.03754384911377e-06
-2.45478867600113e-05
-3.12729233979495e-05
-2.82514530103166e-05
-1.03544506775947e-05
-2.57698250393172e-05
-2.83911743757814e-05
-3.94997910859446e-05
-1.89994833229789e-05
-1.76989353600311e-05
-1.19446239997555e-05
-1.08886560473237e-05
-2.98121239937807e-05
-4.34505612789245e-05
-2.20463454700181e-05
-2.49300835131346e-05
-1.10313930729869e-05
-3.13598533409205e-05
-3.83336082235048e-05
-1.27637785373423e-05
-2.18048166760094e-05
-2.80073247907325e-05
-4.13156597442917e-05
-4.59193312340887e-05
-1.33744806850309e-05
7.28782283245168e-06
-2.40246340160701e-05
-1.67912335220412e-05
-3.01336609071653e-05
-2.1341854639426e-05
-1.77853627007269e-05
6.3100457066123e-07
-4.55784736421993e-05
-1.90054575999914e-05
-1.20216592092701e-05
-9.87862472342767e-06
-1.21892321730854e-05
-3.71048488516585e-05
-4.09248333986674e-05
-3.48977710442828e-05
-1.5872428437475e-05
-1.2903768227049e-05
3.15216986318439e-06
6.37781162001872e-07
-4.31411171497161e-05
-2.75688214353893e-05
-2.85388321248816e-05
-3.44552742316593e-05
-1.09375375260006e-05
-1.42917369509853e-05
-2.04949517485582e-05
-2.41390660072279e-05
-1.24469243621696e-05
-3.06711700155899e-05
6.41191098788207e-06
-3.63753864687529e-05
-3.77945839138017e-05
-3.85239440756509e-05
-8.23345783989013e-07
-3.08282183007604e-05
-2.20216686618038e-05
-2.33832694625193e-05
-4.61214406667217e-06
-2.63593253395417e-05
-2.72775492704161e-05
-4.06894789699976e-05
-2.93355649504443e-06
-3.26459866212717e-05
-1.09276364649718e-05
-4.09427042422646e-05
-1.55375974514981e-05
-4.09578154857841e-05
-2.81730032783358e-05
-3.09164946157253e-05
-3.35865854418184e-05
-3.0725821822398e-05
-3.72358541354379e-05
1.21312204118236e-06
-1.4654443651154e-05
-3.35085787670333e-05
-1.97793607913845e-05
-2.29597974213677e-06
-2.57503228913004e-05
-3.13989791304793e-05
-1.84105797518727e-05
-1.33510831499682e-05
-4.62634804974634e-05
-3.76306330048448e-05
-4.22507430572679e-06
-2.12641993784317e-05
-1.18512428193437e-05
-3.94064185449162e-05
-3.40442236646088e-05
-3.1798863798619e-05
-4.38072514389251e-05
-1.43512207821577e-05
-8.56253027109593e-06
-4.23938197233072e-05
-1.67016929590171e-05
-3.61823852604504e-05
-1.45665716129421e-05
7.6329136788182e-06
-4.25927807402855e-05
-3.617738060828e-05
-1.78655592725417e-05
-3.46159289619743e-05
-2.55254586146617e-05
-2.2869057035676e-05
-2.55993577173247e-05
-1.62234052100792e-05
-9.52349843280443e-06
-3.87979533123414e-07
-2.00651715766358e-05
-1.61721290383729e-05
-2.05879581801897e-05
7.24523086409662e-06
-7.28868785302681e-06
-2.72522266417737e-05
-2.4703029073317e-05
-6.33749387973816e-06
-2.07497697876448e-05
-1.34634565708442e-05
-3.38377026060136e-05
5.78758027565428e-06
-2.02427401286544e-05
-1.39873804682304e-05
-2.21717997770055e-05
-1.31577860731484e-05
-6.90713980359169e-06
-1.55669385915158e-05
-2.83426809190934e-05
-2.38283031618093e-05
-1.86490804246909e-05
-1.31192444855458e-05
-1.97795375209286e-05
-1.88027059266186e-05
-8.55692927497571e-06
-1.16188038444424e-05
9.18934339577333e-06
-3.36734536655813e-05
-1.50009358694723e-05
-9.07464180660869e-06
2.31358425449312e-06
-9.1552720822668e-06
-1.5160382719452e-05
-2.72582604317849e-05
-2.49182923910402e-05
-2.14733182509261e-05
-2.65746765431719e-05
-2.62517899740734e-05
-1.20598308824423e-05
-2.56202400169456e-05
-2.30237530681252e-05
-1.01011416804708e-06
-1.8527171654054e-05
-4.77051557121014e-05
-1.5935726103265e-05
-1.29398102924444e-05
-2.36478393122292e-05
-2.55848424334275e-05
-2.01321341947558e-05
-2.80108199842518e-05
-2.21434806615426e-05
-1.83178506486189e-05
-5.76422410319667e-06
-8.60724063487445e-06
-1.61658218308745e-05
-2.7842610424822e-05
-2.79559637121458e-05
-2.73233876772351e-05
-2.98729511616281e-05
-2.32828267126955e-05
-2.99558008232792e-05
-3.43116881125909e-05
-2.85136502640418e-05
-4.53111970913608e-05
-2.97314484549864e-05
-3.38543280489255e-05
-2.31872177815188e-05
-1.69849296768643e-05
-1.43023501186482e-05
-3.06854888688458e-05
4.01897685145717e-06
-1.04472473750033e-05
-3.57970089008847e-05
-2.68597935011814e-05
-1.28498623070239e-05
-1.81599201180621e-05
-2.10322399033085e-05
-1.85926947166946e-05
-3.14807807834821e-05
-4.76567807306287e-06
-3.74995453515309e-05
-2.48307763053542e-05
1.93403293205093e-06
-3.84467725693504e-06
-2.68961288306242e-05
-2.72439574190283e-05
-9.81061686990754e-06
-1.85585177563397e-05
-6.39686315853909e-06
-2.95124336630066e-05
-2.81537787784859e-05
-1.58483668947646e-05
-1.89795544391743e-05
-1.63992620883294e-05
1.08924958292966e-05
-1.87702227237548e-05
-1.4009343809655e-05
-1.66731934071425e-05
-2.46779204992215e-05
-2.49696300520727e-05
-1.16589176115857e-06
-2.65761601786155e-05
-2.21028176677515e-05
-2.53560261280016e-05
-1.87752320949347e-05
-1.7050343063152e-05
-7.38638900279932e-06
-2.03141290683921e-05
-1.77039944049381e-05
-2.8486218793186e-05
-1.56546428988843e-06
-2.81755821815406e-05
9.45170703186365e-07
-2.42947274880207e-05
-5.16335261154735e-06
-1.32186108687292e-05
-6.5640273322127e-06
-1.54097777027625e-05
-2.07524102539388e-05
-3.53194459790407e-05
-3.50229525949664e-05
-2.93992649819052e-05
-1.57440889635186e-05
-1.6065725297042e-05
-9.08102002183829e-06
-1.81648648465385e-05
-2.26596943571931e-05
-2.64584722565388e-05
-2.8028224571248e-05
-1.69208451504137e-05
-2.41547315185444e-05
-3.63720224003184e-05
-1.89807922313345e-05
-3.77941540875784e-05
-1.98331389161793e-05
-3.59063679596645e-05
-8.58149715804346e-06
-2.87288351447329e-05
-1.34469180074316e-05
-3.7933937819986e-07
-2.62303871431585e-05
-4.21283674481661e-05
-2.50840916517129e-05
-1.94778569786916e-05
-8.49636539001997e-06
-8.89176759697333e-06
-1.4201935192998e-05
-3.08837336537115e-05
-1.5028901837037e-05
-1.9435587558703e-06
-3.46978653241828e-05
-8.50356226100881e-06
-2.92478803185071e-05
-2.50844975242569e-05
-2.86419364105061e-05
-2.71011027810047e-05
-1.85328435287915e-05
-2.54794387091492e-05
-1.25056919484435e-05
-2.07934614129053e-05
-1.71663569781077e-05
-2.44240774196146e-05
-1.58030981312396e-06
-2.79735710977918e-05
-3.06675410658341e-05
-6.8499081043763e-06
-6.56058744405012e-06
-1.86928307681256e-05
-3.07137663335272e-05
-3.79626059002763e-05
-3.83528218755688e-05
-3.00736683016357e-05
-1.80444711672465e-05
-4.56720114674677e-06
-2.66495028046078e-05
-3.78017816992144e-05
-2.5949894742368e-05
-4.46925653007773e-05
-8.0724529107527e-06
-1.97844541734951e-05
-1.48123198393446e-05
-3.53888327359719e-07
7.61365122229588e-06
-2.69408275855496e-05
1.81627249205987e-05
-1.30251735528729e-05
-7.04152469982705e-06
-3.73020653094997e-06
-5.66057578763138e-06
-3.41437657498727e-05
-3.14483195459555e-05
-2.38236039871518e-05
-1.11150402325019e-05
-2.11092760002458e-05
-2.20839028126036e-05
-1.92249945684057e-05
-8.91002904668198e-06
-1.31922829246883e-05
-2.55116824526801e-05
-2.46738738806178e-05
-2.75216815980666e-05
-2.46453373095886e-05
-2.265411274599e-05
-2.52813649026982e-05
-3.80149695914394e-05
-2.15569912461793e-05
-1.83419642667971e-05
-3.9952765223449e-05
-2.44777879585598e-05
-5.22903536272016e-05
-2.74086919045593e-05
-1.03016291146948e-05
-2.84372263096241e-05
-2.06829103476557e-05
-1.75888750771719e-05
-5.23895622847708e-06
-2.8606995347867e-05
-2.03801186586748e-05
-2.30787594890622e-06
-1.09198625214523e-05
-3.37675834153617e-05
-1.09889778005311e-05
-2.5733552443805e-05
-4.2630455972269e-05
-2.71344209709216e-05
-2.75818819740936e-05
-2.64696247426849e-05
-2.24269060737703e-05
-3.14989732878616e-05
-3.31037718310599e-05
-3.76438813734288e-06
-5.74327696594655e-06
-2.84059845674737e-05
-2.5955663802029e-05
-1.65623412564876e-05
-2.96966282439291e-05
-9.30938587672741e-06
-1.78328690214703e-05
-2.81749454562542e-05
-2.6451633599572e-05
-2.98717417848997e-05
-1.91786630793757e-05
-2.33896675143406e-05
-3.16955942500984e-05
-3.97148637704332e-05
-2.1085131354849e-05
-1.95582245538469e-05
-1.24388371870574e-05
-2.5916758699478e-05
-3.43276258597052e-05
-2.77095802733923e-05
-1.96270952862804e-05
-2.94868959154039e-05
-7.41645176198521e-06
-3.26066054648476e-05
-3.3521104175451e-06
-2.06591035137471e-05
-7.35924427644829e-06
-2.47295268869367e-05
-1.68874246563354e-05
-1.61113242167307e-05
-1.90818589611314e-05
2.45870752287804e-07
-3.62669534986638e-05
-3.2072865526965e-05
1.42248644802074e-05
-2.96045847376553e-05
6.2968396192059e-06
-2.05891001153814e-05
-4.42627838829721e-05
-3.03864992203501e-05
-1.16488631631697e-05
-6.76942207989477e-06
-7.49992422847068e-06
-2.06884070483027e-05
-2.57770086837203e-05
-1.24073550091503e-05
-3.28875304019323e-05
-1.85116215744832e-05
-3.53957016597645e-05
-3.32323788479517e-05
-2.084241667404e-05
-2.80486822518069e-05
-3.21294158042089e-05
-2.19180328425493e-05
-1.01702074664292e-05
-1.76913613334362e-05
-2.92603516784853e-05
-1.21378864804153e-05
-2.41853275233894e-05
-1.05325113695776e-05
-8.86158946040807e-06
-5.47887612959307e-06
-4.64588108102276e-05
-1.36708780209565e-05
-1.12724894426023e-05
-2.37488322298443e-05
-8.21100242900104e-06
1.06791273727129e-05
-2.2168985130367e-05
-2.68866174137522e-05
-2.28254296064229e-05
-1.49953171250179e-05
-1.08253092431783e-05
-1.82012431727603e-05
-1.27731983864429e-05
-5.24836189052625e-06
-3.00078494710186e-05
-2.0334169442684e-05
-1.35253501287425e-05
-4.09021473419237e-05
-4.10317025468553e-05
-3.59121033575625e-05
-1.99139093486611e-05
-2.96409420110429e-05
-1.82886969361608e-05
-2.92268429483084e-05
-5.01304712001365e-06
9.84560198518289e-06
-2.30679219705416e-05
-4.60677116394823e-05
-2.54279150385362e-05
-2.89479624882502e-05
-9.53560341346242e-06
-1.98370671746457e-05
-3.79747320149196e-05
-2.19067894715303e-05
-3.44416142609871e-05
-5.81915461470231e-06
-1.46892169357836e-05
-1.00676510283467e-05
-1.3615820888481e-05
-4.67828163400234e-06
-1.28380058764813e-05
-1.2120708898633e-05
-1.57516754372939e-05
-9.41246638859057e-07
-1.7530644588402e-06
-1.12645857523362e-05
-1.45656778957692e-05
-2.06174785404757e-05
-7.36354585802169e-06
-1.09987619966331e-05
-2.49474105146107e-05
-1.729690417431e-05
-2.73189180108035e-05
-2.31771159293126e-06
-1.98474655434867e-05
-1.10153499941024e-05
-1.91670765921423e-05
7.41704802393973e-07
-5.0870808049762e-07
-2.35832997212342e-05
-4.36113214367634e-05
-4.30375550700101e-05
-1.01238313442349e-05
-5.95031305939466e-05
-1.05914075432929e-05
-2.59691064741921e-05
4.84228664823182e-06
-2.42995302902212e-05
-2.57113405897194e-05
-8.52063580264982e-06
-2.83862694557641e-05
-4.63764051402856e-06
-2.5199146200432e-05
-1.63742721178544e-05
-2.3543795211651e-05
-1.04509982547243e-05
-2.69586671105407e-05
-2.39604241050166e-05
-1.88395308589222e-05
-1.29917242179039e-05
-2.23748986860388e-05
-3.23427624068776e-05
-9.64852305486107e-06
-3.68432119906157e-05
-2.40577565457485e-05
-2.24002711296422e-05
-2.07193736626382e-05
-1.42797579693377e-05
-4.91482969539155e-06
-2.17804492755352e-05
-1.12906344165267e-05
-2.43405158292164e-05
-2.25101400643633e-05
7.716606149795e-06
-5.09461356945077e-06
-3.25318803519433e-05
-1.98154465347208e-05
-1.65526392576749e-05
-8.26633576564683e-06
-1.01811381004867e-05
-4.64217450612584e-05
-2.5215816943639e-05
-2.78220269422543e-05
-1.77918733971002e-05
-2.2520585393643e-05
-1.22193587721061e-05
-1.6512650932709e-05
-4.65434528456144e-05
-4.35519169268358e-05
-2.71985377293509e-05
-1.38198130381794e-05
-2.08103211719837e-05
-3.64119073013151e-05
-1.87001236376491e-05
6.4982846331816e-06
-1.39021382059427e-05
-5.94622054041633e-06
-2.06329726777945e-05
-1.58776449249229e-05
-3.05224236890148e-05
-2.55755314177384e-05
-2.74007233406649e-05
-1.76963180290363e-05
-2.50681249512896e-05
-9.7582220490682e-06
-1.72684310673321e-05
-1.76086953422627e-05
-8.15725214522044e-06
-1.69738175839665e-05
-2.32453540488409e-05
-2.53213183850763e-05
8.87565057047284e-06
-6.06925162228323e-06
-1.52663196497838e-05
-2.11650716532067e-05
-2.19921910624378e-05
-3.35394327803222e-05
-1.62091850017351e-05
-7.76191872514442e-06
-1.34300457103475e-05
-2.66405920643437e-05
-1.40536241332392e-05
-1.58614055941111e-05
-5.86222864436481e-06
-3.70537591323604e-05
-1.62444556477387e-05
-9.79145716141214e-06
-2.7099364050885e-05
-1.57460055648076e-06
-1.25942770618849e-05
-3.88375206545368e-05
-2.92813835987039e-05
-3.37291538290267e-05
-1.41189673380721e-05
-1.36082612561806e-05
-3.76091926382515e-05
-2.52202182664888e-05
-7.64155960518164e-06
-3.42693892669313e-06
-9.75350341404285e-06
-4.10794362801286e-05
-4.85269944492626e-05
-1.73756669955751e-05
-2.44675663455695e-05
-2.19826371595569e-05
-6.36076452354658e-06
-1.86688220867054e-05
-4.32952027931717e-05
-3.03385341377366e-05
-1.93008242222339e-05
-4.9255193133297e-05
-4.16328589911259e-06
-1.82815032799158e-05
-9.05525170754489e-06
-1.6684161758563e-05
-2.70607385285398e-05
-4.50823717439246e-05
-1.90854731938013e-05
-1.96121484717082e-05
-2.65950991784533e-05
-8.88654002744092e-06
-3.40778716692932e-05
-2.78520990938049e-05
-1.494654652422e-05
-2.19311525599049e-05
-2.1440454530546e-05
-2.47816637574897e-05
-3.66467678517195e-05
-1.91751029775513e-05
-1.06597232151301e-05
-1.52978716996599e-05
-1.07659209111902e-05
-3.52359245698897e-05
-1.60275512865087e-05
-1.42503653662747e-05
-3.24275768911248e-05
-5.6749357184053e-06
-1.94613075700542e-05
3.53904273314886e-06
-2.74310006946489e-05
-4.31413489290018e-05
1.88511486383227e-06
-3.93092615580282e-05
-3.30797855004322e-05
-1.41692230227249e-05
-7.06922433329318e-06
-1.72932780178049e-05
-2.15913376764773e-05
-2.47160279063343e-05
-2.01548720628089e-05
-1.39104630389794e-05
-6.78256197777416e-06
-2.58792984279107e-05
-2.46137738378852e-05
-3.61096258824631e-05
-2.08315437750014e-05
-2.7985392022465e-05
-1.27349337398792e-05
-2.16600046007709e-05
-2.4972843552805e-05
-2.17640241114668e-05
-9.1265664784311e-06
4.94998524503083e-06
6.49332235790469e-06
-2.28578349200661e-05
-2.20924167118069e-05
1.38856439791786e-06
-1.93015041315733e-05
-1.58793507758345e-05
-3.14259670526146e-05
-2.40830255674733e-05
-3.61670865021365e-05
-2.99235951637626e-05
-1.12357214171025e-05
-2.42903981789103e-05
-1.34942302855554e-05
-4.73940155697987e-05
-2.16433896309082e-05
-3.44880478905995e-05
-3.00541301038136e-05
-4.31307830174843e-06
-2.87785632802686e-05
-2.54744456802192e-05
-2.55051012446563e-05
-1.45296997272945e-05
-3.03904723996705e-05
-9.12082466332768e-06
-1.41603909083384e-05
-3.5686979666726e-05
-2.82248791374836e-07
-1.4508858884967e-05
-6.61230757540124e-06
-3.16859799693054e-05
-1.54323133629632e-05
-1.6259369548106e-05
-8.92187904938937e-06
-1.36404402415736e-05
-1.92962285604949e-05
-8.5713548950314e-06
-2.64377506178379e-05
-2.73367960125333e-05
-7.97418185895388e-06
-3.54503573196098e-05
-2.84367058399854e-05
-8.8483049295785e-06
-5.82717471799065e-06
-7.38463031975767e-07
-2.51646718421912e-05
-2.00854111930588e-05
-9.02081875877181e-06
-1.03381569982816e-05
-1.82667722471061e-05
-3.72286627569974e-06
-1.2708146751474e-05
-7.31021107955877e-06
-2.13432872676701e-05
-1.91277109047002e-05
-2.47769371860669e-05
-9.05524650656665e-08
-2.1027608571044e-05
-1.05104728632199e-05
-1.45684846238661e-05
-7.92495775712989e-06
-1.51833247068931e-05
-2.00170277735274e-05
-4.64253517343156e-05
-8.62993949856918e-06
-2.38558881942577e-05
-2.06274743398791e-05
5.43063994028182e-06
-2.79995840645479e-05
-1.35902644892297e-05
-2.1106920526808e-05
-2.24970886420318e-05
-4.80071072497079e-07
-3.41869296533686e-06
-8.07625342774071e-06
-3.52871758704256e-05
-2.52882819082134e-06
-3.50003787982399e-07
-1.50167086566552e-05
-8.46745673116806e-06
1.08405688487715e-05
-2.60107917847794e-05
-4.06440771449316e-05
-3.97098436495251e-05
-4.34571057795641e-06
-2.7647343624332e-05
-1.23385178466846e-05
-3.49941544253702e-05
-3.35970861152827e-05
-2.25732106854787e-05
-2.61646024854519e-05
-1.59827926636035e-05
5.32784987381355e-07
-2.10624977935574e-05
-1.27232150038692e-05
-3.03698898947617e-05
-6.63815049364235e-07
-8.31495865461461e-06
-3.12358265808748e-05
-1.6721288247095e-05
-1.29184644663432e-05
-3.22095751940765e-05
-3.92305935525522e-06
-2.42719885997536e-05
4.5278253991965e-06
-1.55083018445268e-05
-2.6436262694706e-05
-1.96645558160623e-05
-1.98112372666279e-05
-1.22336705134613e-05
-3.30352552400186e-05
-2.79257795447355e-05
-2.71548668263278e-05
3.57440226016428e-07
-9.35306362370919e-06
-1.56508727850701e-05
-5.04244058409861e-05
-1.64928999858081e-05
-2.1287217303002e-05
-2.10548583870514e-05
-5.33472391519604e-06
-2.02476082821947e-05
-7.73713341240203e-06
-4.59206270962049e-07
-8.24040763343858e-06
-1.44551308547728e-05
-2.05254649372462e-05
-3.64746659989077e-05
-3.33199514182942e-05
-4.46295445840955e-05
-1.91767794397546e-05
-2.99304632010637e-05
-2.33739634311954e-05
-3.22167221741616e-05
-1.85945129796871e-05
-2.51058569161008e-05
-3.38257625686672e-06
-3.36589259951617e-05
-1.12049290617065e-05
-2.22249193392689e-05
-1.70195081383572e-05
-2.27107307632563e-05
-2.91381522376969e-05
-7.01356889895006e-06
-2.88699615420066e-05
-2.79901542679834e-06
-3.56158267844709e-05
-1.9064311564138e-05
-1.1892688339596e-05
-2.49082827496007e-05
-1.57912463703066e-05
-1.81284901088539e-05
-2.87282550384552e-05
-1.02638744325961e-05
-2.11408276188048e-05
-1.90439762536456e-05
-3.41167031486654e-05
-8.70872218006931e-06
-3.85791385855883e-05
-3.93832304434307e-05
-3.10519152411059e-05
-1.61438041585754e-05
-3.12227701350916e-05
-2.3226214717897e-05
-4.48585402874531e-05
-2.17901631343736e-05
-2.91281584017874e-05
-7.33714389033616e-06
-2.39094525941015e-06
-3.42553955514863e-05
-1.14403194288425e-05
1.06430496660462e-05
-2.4718005693302e-05
-4.54225753923636e-05
-2.0932874344949e-05
-1.80273990773106e-05
-1.34614512051221e-05
-1.33512800191168e-05
-2.24903501026987e-05
-1.5754956388698e-05
-1.18303042854312e-05
-1.63632317069619e-05
-3.95692223241569e-05
-1.11780666617336e-05
-2.01304054511158e-05
-2.29465894108031e-05
-1.37457667226672e-05
-2.89631251757834e-05
-2.92063331539842e-05
-3.60038209769901e-05
-2.29723966508838e-05
-3.00946077847943e-05
-4.26341406982114e-05
-2.44362921111358e-05
-3.16251048617436e-05
-6.06748990645781e-06
1.39934439432292e-06
-4.10831843509533e-05
-2.0383748125646e-05
-2.56718302937358e-05
3.64989166779639e-06
-8.98953778716895e-06
-2.17483585572358e-05
-2.17585814779943e-05
-1.64270784791572e-05
-2.5073024229712e-05
-2.36846454562418e-05
-2.40959653076413e-06
-3.91317319265784e-05
-2.54865423124012e-05
-3.03301665143067e-05
-2.10261613675769e-05
-1.78245207697036e-05
-2.67127901922657e-05
-3.3454815427031e-05
-1.82732434519822e-05
-1.96720037383765e-05
-2.82169894603914e-05
-7.72298741803576e-06
-5.44471565897929e-06
-1.09720423346121e-05
-1.69005022263286e-05
8.94082912132042e-07
-1.24515112743534e-05
-1.59463728139636e-05
-4.29155821918739e-05
-7.21628345653308e-06
7.71607667455088e-07
-1.77627570178274e-05
-3.41388793158211e-05
-1.63986368104019e-05
-1.68666278353799e-05
-8.58436484117595e-06
-2.38973038729486e-05
-2.14057036828887e-05
-2.8019410063685e-05
-1.78894768351989e-05
-3.291456099253e-05
-3.81086578805374e-06
-2.16706938300997e-05
-4.03358884689183e-05
-2.08822971133308e-05
-2.292310737225e-05
-4.38504638033799e-05
-4.5866649135123e-06
-1.31705070647551e-05
-6.35708651824809e-06
-2.84323692693501e-05
-1.92633541714113e-05
-3.09291082813769e-06
-3.42835190761755e-05
-2.31028187441865e-05
-3.93972983296043e-05
-8.8134478660401e-06
-4.68560999477407e-06
-1.31771072757732e-05
-3.97737190514811e-05
-1.94442879911897e-05
-1.491566027265e-05
-4.09147524736264e-05
-1.42591763891928e-05
-5.51038630252057e-05
-1.17224355594182e-05
-2.01444351609132e-05
-1.95435279340731e-05
-3.72308683066806e-05
-2.27411784014988e-05
-1.64295236333111e-05
-2.15026337768419e-05
-2.78993920414258e-05
-2.06537703911756e-05
-1.42346405256466e-05
1.02877484736884e-05
-5.10257478339909e-05
-3.28706041040174e-05
-9.74023533690292e-06
-1.25316378469098e-05
-1.33138351385184e-05
-1.123734891899e-05
-2.70957540683827e-05
-1.06124095981379e-05
-3.04237314224397e-05
-1.12053577230023e-05
-2.99254548814202e-05
-2.49668816878759e-05
-1.81791179934111e-05
-3.43417079056572e-05
-2.33913048823249e-05
-2.45619793951318e-05
-1.6921932070991e-05
-2.48174573609265e-05
-3.11807668255313e-05
-2.3077417411052e-05
-1.228142309997e-05
-1.01147667059967e-05
-1.94125721030469e-05
-7.13247942559469e-06
-1.0438834293483e-05
-3.45926972129625e-05
-1.89766444265874e-05
-3.52247968339504e-05
-3.03720643330639e-05
-1.64125749476166e-05
-1.19982276667204e-05
-8.92025232308146e-06
-8.8011236458635e-06
-2.81060934589919e-06
6.57402647140009e-07
-2.13740382668652e-05
-3.55263205762898e-05
-1.23459766022688e-05
-3.19869409765418e-05
-2.49988691084221e-05
-1.89660445598345e-05
-4.42006679331771e-05
-2.25951906386278e-05
-2.73782406872668e-05
2.81704009511256e-06
1.0724260282568e-06
-4.27101558393751e-05
-2.42492040943746e-05
-1.72552273368696e-05
-4.31103873691282e-05
-2.80557039733207e-05
-6.52340660613109e-05
-1.21973432714568e-05
-2.81226265286545e-05
-4.01418577664905e-05
-1.35930092726674e-05
-2.09181251343845e-05
-2.53109033047122e-05
-1.66473057033852e-05
-1.79068537366884e-05
-1.36075033633865e-05
-2.60326027553946e-05
-3.87111198306319e-05
-3.70925705980788e-05
-3.85582780028946e-05
-2.54989775954207e-05
6.46010074994885e-06
7.84623250913279e-06
-1.29015051509994e-05
-2.15344212450633e-05
-2.05895160872482e-05
-2.56871300047984e-05
-2.12301732070739e-05
-3.5779527157403e-05
-7.65325312498755e-06
-1.47362636692822e-05
-3.49820465245261e-05
-9.11265105070546e-06
-4.86897351380272e-05
-3.37666592679548e-05
-1.81128633640099e-05
-2.82705033376676e-05
-1.52303965639855e-05
-1.56413038835338e-05
-3.4412905717024e-05
-3.22309714455054e-05
-1.69718557005114e-05
-1.91337769295544e-05
-7.2256229913559e-06
-4.9421647853424e-06
-2.44238799630003e-05
-8.13250077212166e-06
-4.2320766356071e-05
-8.53230733519368e-06
-2.57450843260048e-05
-1.63443015564394e-05
-3.16398530976115e-05
-1.36113124864598e-05
-2.36540970460715e-06
-2.92120354650836e-05
-5.96656218396176e-06
-1.23634741627413e-05
-2.11652500465946e-05
-1.93400866715348e-05
-1.84033681833775e-05
-9.79772569967693e-06
7.32202167631259e-06
-3.53733733621003e-05
1.16100269136009e-05
-1.44124414139652e-05
-7.21109751999452e-06
-2.80490685991988e-05
6.85265408204906e-07
-2.11926653505891e-05
-3.52661217089443e-05
-1.64255440288451e-05
-3.35449997486555e-05
-3.11331623758739e-05
-2.39254031214797e-05
-1.87189937033326e-05
-1.81921927401514e-05
-1.7637821383237e-05
-1.21155372408379e-05
-1.75283330187692e-05
-3.32903754531393e-05
-2.42975343259527e-05
-6.32076437195734e-06
-6.69322309521619e-06
-1.41954983008168e-05
-1.93278781733709e-05
-2.15905827462789e-05
-1.13591851535357e-05
-3.96002166800321e-05
-2.79276107442456e-05
-1.02990285445788e-05
-3.71064431087027e-05
-4.27886550889396e-05
-1.23336545808365e-05
-2.18418714228153e-05
-4.58722577830315e-06
-3.98156743432128e-06
-1.01576588389507e-05
-1.0379578913513e-05
-2.11326250226149e-05
5.07651754960808e-06
-3.28510779843708e-05
-2.43214216046438e-05
-2.31154715528021e-05
-1.64228812574199e-05
-2.11740147875283e-05
-7.87762544626045e-06
-1.5231796764789e-05
-1.49355059923321e-05
-1.35023531599379e-05
-1.9266603502299e-06
-5.12533356422122e-05
-2.43195537048761e-05
-7.77179870028412e-06
-2.84947534585759e-05
-1.88319145111293e-05
-1.21565430033604e-05
-2.20188751868587e-05
-3.61363543873828e-05
-1.40775912584332e-05
-2.12385308151427e-05
-2.52703943051876e-05
-3.12253827107408e-05
-1.41263814024832e-05
-1.40841504709934e-05
-2.04253688300987e-05
-2.59391610055954e-05
-1.67978753966001e-05
-1.66004170559697e-05
-2.03868878926635e-05
9.92979786238235e-07
-3.92251430577103e-05
-2.5196068045717e-05
-2.61020321386888e-05
-1.01120822938831e-05
2.91731605815632e-06
-9.96960230610074e-06
-1.70228217078386e-05
-4.39925613236205e-05
-1.70269688928836e-05
-2.90578718946464e-05
-1.51001351742683e-05
-1.63575216889417e-05
-3.00592026576783e-05
-5.51859877687209e-07
-1.53103730027113e-05
-8.57472856433556e-06
-3.53870364503324e-05
-1.88608012629504e-05
-1.10624235237471e-06
-2.55500592929118e-05
-1.67535065978971e-05
-3.12708022184426e-05
-1.95149113076809e-05
6.77621107037978e-06
7.23166417423309e-07
-1.99269566229813e-05
-3.7661955890627e-05
-2.04782043138958e-06
-1.07168109367311e-05
-1.18563880364547e-06
-1.45457170038215e-05
-1.65506161866749e-05
-2.30296642196834e-05
-2.29492415509462e-05
-5.24498336923267e-05
