# Supplementary material for: Research on computational propagation and identification of mine microseismic signals based on deep learning
Source: PLoS One. 2025 Oct 22;20(10):e0334641. doi: 10.1371/journal.pone.0334641 (PMC12543183; doi:10.1371/journal.pone.0334641)
Supplement: S1 Data — (ZIP) [file pone.0334641.s001.zip › 000100500000965.xlsx_0.txt_24.txt.txt]

-7.63473024260806e-07
-1.85287621051913e-05
-2.90388082780394e-05
-3.42398935392787e-05
-2.2022166350096e-05
-1.95191816970618e-05
-1.34479431388673e-05
-1.19185954679479e-05
-1.79655196618548e-05
-5.2705772419573e-06
-7.64176498633385e-06
-1.16337209496359e-05
-3.02651466211918e-05
-7.1047861833423e-06
-1.9827761599279e-05
-2.6208816815548e-05
-2.209333750628e-05
-2.85979900636402e-05
-2.67219805690212e-05
-4.38342658847026e-05
-2.14075722095676e-06
-2.69808559041045e-05
-2.32266627929586e-05
6.92480988838726e-06
-1.65068246408e-05
-2.97370701694673e-06
-1.48142036563591e-05
-2.24856040556003e-05
-2.19978519482905e-05
-1.85937954479032e-05
-2.03485076293361e-05
-2.28864420231994e-05
-2.65053877600918e-05
-2.99923772535263e-05
-2.88904593367269e-05
-2.51304693732255e-05
-1.8259159576469e-05
-1.07672631039261e-05
-1.066565620595e-05
-2.11036767082689e-05
-2.54994398444836e-05
-1.05767070378818e-05
-2.26009585938665e-05
-3.54774434051451e-05
-3.08652917394703e-05
-1.28436402809862e-05
-1.77916762449591e-05
-2.76980897123038e-05
-5.33628998542884e-05
-2.1360324379126e-05
-1.02221733452068e-05
-2.52829779265094e-05
-2.23224608455604e-05
-1.70651618362946e-05
-2.45229186301541e-05
-3.12296574494133e-05
-4.94712686531279e-06
-1.34236839421733e-05
-2.07768474079184e-05
-2.90653704980127e-05
3.35769469796269e-06
-3.25487495006536e-05
-2.27173359309049e-05
-1.84763802462627e-05
-2.40174714169384e-05
-2.05468567084947e-05
-1.49502581757223e-05
-1.23990664843005e-05
-1.55345520861156e-05
-1.95013756088e-05
-1.81415463665269e-05
-2.87216457625052e-05
-2.74823049653594e-05
-3.21667558645893e-05
-2.84966410058611e-05
-2.34803004145886e-05
-4.08996175540165e-05
-1.00836217069087e-05
-3.43527808764998e-05
4.07193979533302e-06
-3.06920830214395e-05
-4.18374883079351e-05
-1.69611570844482e-05
-3.12397551829721e-05
-2.39150045550655e-05
-4.15306935615871e-05
-3.47616300940583e-05
-1.18518610299931e-05
-9.33202704474054e-06
-2.08157132715867e-05
-7.20055571001849e-06
-3.09420985380589e-05
1.46222556762726e-05
-3.63142470267703e-05
-2.44771918418658e-05
-1.29399799744051e-05
-1.88790884122614e-05
-1.06969138973712e-05
-2.68850456241622e-05
-2.44496188590568e-05
-3.18064645898085e-05
-2.26637175704167e-05
-5.12826384097661e-06
-7.53008305622837e-06
-4.08975313299759e-05
-2.34734674851476e-05
-6.52397061768848e-06
-2.17595970471916e-05
-9.32432437181657e-06
-2.09769196718984e-05
-2.6165935613493e-05
-3.07585227251765e-05
2.34724425980303e-06
2.13011586018417e-06
-1.32870650683868e-05
1.24641582378791e-06
-1.10841140238722e-05
-1.63209199888035e-05
-2.86414819217382e-05
-1.10203873935932e-05
-2.29573402646903e-05
-3.56140028955552e-05
-1.78584051848743e-05
-3.11048030099134e-05
-3.55639063468138e-05
-2.74136037837224e-05
-1.463145791497e-05
-1.33213207277773e-05
-2.2859796568018e-05
-1.15924552243993e-05
-1.6477309630117e-05
-1.14149962000091e-05
-1.76662408052422e-05
-2.61918034969474e-05
-1.87236245172967e-05
-3.71931312141639e-05
-1.62955240026931e-05
-4.74081947273851e-05
-3.11750186098044e-05
-3.51455673590304e-05
-2.46766646726903e-06
-4.4111553259388e-05
9.39383420697208e-06
-2.59839550717073e-05
-5.48475834465135e-05
-9.8456833868981e-06
-2.06650419438267e-05
-3.736351923387e-05
-4.03250448027693e-07
-3.50526251198965e-05
-3.81885155467333e-05
-3.33739252476439e-05
-2.66287046651748e-05
-1.71796460659732e-05
-6.67558587211049e-06
-8.44399689539297e-06
-2.31956317098441e-05
-3.51436033770231e-05
-4.46137980819076e-05
-1.67913256164157e-05
-5.15198243421313e-05
-1.38936892359908e-05
-1.02052379731989e-05
-2.23298198885513e-05
-1.33536301656752e-05
-1.86251172644449e-05
-3.00389787859142e-05
-1.90547650057784e-05
-1.77019520369105e-06
-1.28216125926151e-05
-1.29308381320108e-06
-3.94271570216484e-05
6.10469804362499e-06
-2.09753518486601e-05
-2.49633439517277e-05
-1.63004009145324e-05
-2.87299596699427e-05
-3.33991660961208e-05
-2.84809510340229e-05
-2.08198575548548e-05
-1.37196656599751e-05
-2.05415460068956e-05
-2.30078573324246e-05
-3.33357401812965e-05
-3.49789131328215e-05
-1.5653409989912e-05
-9.64958622026217e-06
-3.27543822920904e-06
-1.70859950536026e-05
-2.65096591324566e-05
-3.16499036391224e-05
-1.82485823539714e-05
-1.98873086058206e-05
-6.07844511114963e-06
-2.09071661186236e-05
-2.20776250150175e-05
-3.09879041382659e-05
-1.34761598657449e-05
-1.81494459870114e-05
-2.66782297442146e-05
-1.1992433555926e-05
-4.91681552132795e-05
-2.69928358967925e-05
-4.57338342957127e-05
-1.61790727831763e-05
-3.60533861068631e-05
-2.71583315827332e-05
-2.34628290761786e-05
-2.5334763766512e-05
-2.74885013099276e-05
-3.1221644636369e-05
-1.04693826392387e-05
-1.96287291635097e-05
-2.01756475085385e-05
-1.21560450021058e-05
-3.5177606704681e-05
-3.06086708495867e-05
-9.42077689636153e-06
-5.36726902914312e-05
-1.97439332024405e-06
-1.91319543748996e-05
-2.50314663802682e-05
-1.32255303869021e-05
-1.02835902902862e-05
-2.13444972165573e-05
-2.21653424127379e-05
-2.64621079766477e-05
-3.44422588036845e-05
-2.74410069458532e-05
-1.67273955316361e-05
-3.05143751579935e-05
-2.91756454952997e-05
-1.46197958157875e-05
4.14585912097082e-06
-2.19945585096984e-05
-2.4062360304043e-05
-1.26180016344209e-06
-8.62871484316386e-06
-2.95646011206513e-05
-1.78869141069625e-05
-1.10292633129216e-05
-1.92764405669225e-05
-2.31916990120894e-05
-8.03562314570857e-06
-2.42308984013599e-06
-2.31983759602566e-05
-2.51723151487166e-05
-3.43947997380256e-05
-2.95080527951757e-05
-4.25480256950615e-05
-1.18643288549995e-05
-2.50481190136525e-05
-1.3552537463752e-05
-1.08025631822174e-05
7.73682091769917e-06
6.34852419652343e-06
-9.94024000771869e-06
-2.08249190720897e-05
-2.56996512236312e-05
-3.2619869970012e-05
-7.76402451210962e-06
-8.45297566696062e-06
-2.21026687742702e-05
-1.40318379056113e-05
-1.68586088048697e-05
-2.28408764513641e-05
-1.60796845754597e-05
-7.53169115576743e-06
-1.99236704687608e-05
-2.3742462815326e-05
-1.43031732252054e-05
-1.73750625982269e-05
-1.43332101941822e-05
-1.17391153328037e-05
-5.37498797673171e-06
-3.56694664848387e-05
-4.38340407059087e-06
-2.66727606144636e-05
-1.93408605562304e-05
-2.58711816459713e-05
-5.69255330771546e-06
-2.40770771242886e-05
-3.51976565550207e-05
-2.36986980337158e-05
-2.1645342838939e-05
-2.44713729034891e-05
-2.19622344125464e-05
-1.91441848292764e-05
-1.2547823365843e-05
-3.44438510771068e-05
-2.95549483352499e-05
-6.54023966066703e-06
1.37985985413166e-05
-2.28567440844533e-05
-2.56197734004428e-05
9.77182830612775e-06
-2.34637929240216e-05
-2.50425437699102e-05
-2.43025140178924e-05
-4.19932470716247e-05
-3.14467077773955e-05
-3.33806596791056e-05
-4.30645537876672e-05
-3.10874479416837e-05
-1.97439840738641e-05
-8.80149931868725e-06
-2.3189515653471e-05
-2.28397039719057e-05
-8.69738630237063e-06
-2.64839808251213e-05
-1.2698141544633e-05
-3.77855527597641e-06
-2.26056284648875e-06
-2.93428671694998e-05
-1.97572095574189e-05
-3.44104008160497e-05
7.6233004924768e-06
-1.59476460251045e-05
-1.39065555090594e-05
-1.66986358575332e-05
3.70124107568519e-06
-2.86266514717698e-05
-3.37952256330847e-05
-2.12671941484091e-05
-1.91768501054333e-05
-5.51560564826955e-05
-2.00973019835966e-05
1.1615182677867e-06
-4.09672788233088e-05
-6.36146563425278e-06
-3.03684867016215e-05
-1.48924845426296e-05
-4.21024935804085e-05
-1.65500614935285e-05
-8.33365391545364e-06
-1.95458831544655e-05
-7.00048535112466e-07
-1.42232876039625e-05
-2.70898013433691e-05
-6.53675071213214e-06
-1.9813612650869e-05
-2.11944480274025e-05
-7.49575590548343e-06
-1.63223981591679e-05
-5.26164928901511e-06
-2.99970699751183e-05
-2.65820703142744e-05
-1.64600566808e-05
-2.50052604176725e-05
-7.02993238065926e-06
-1.23207631983031e-05
-2.22736760576515e-05
-3.83844593624599e-05
-1.65042283526238e-05
-2.94236034046205e-05
-1.93704028572345e-05
-3.74680008633069e-05
-6.59940867819805e-06
-1.42672840209871e-05
-3.20535562936749e-05
-1.49331424696414e-05
-3.39410802655466e-05
-2.61948577229693e-05
-3.92431741694296e-05
-1.31726351877743e-05
-2.41705603088971e-05
7.75596067420943e-06
-2.00954923976356e-05
-2.44646327128554e-05
-2.01312485839852e-05
-2.01842958190845e-05
-2.91320687194235e-05
-3.65199210689491e-06
-2.22155725928046e-05
-2.15449443812432e-05
-3.51608931282487e-05
-1.03735929144921e-05
-1.73279987399339e-05
-2.26778421105209e-05
-3.92059503301231e-05
-6.13868665748124e-06
-1.43203271720391e-05
-1.25181049751554e-05
-1.67198900136952e-05
-2.80437909507053e-05
-2.04725166545557e-05
-4.08951876018206e-05
-4.43959111529588e-05
-4.15497366977188e-05
-3.86344857470461e-05
-4.8554840915072e-06
-3.29606120530789e-05
-3.63039180863869e-05
-9.45626484226698e-06
-2.20969411961891e-05
-2.85327263072539e-05
6.15041899517195e-07
-2.66994903016271e-05
-2.13871318237185e-05
-1.73645198331217e-05
-2.89751411134895e-05
-2.98867598001635e-05
-2.38683519923789e-05
-2.49897704163668e-05
-3.08613857834806e-05
-3.40540103044718e-05
-3.56237904029376e-05
-2.34873434079409e-05
-2.75236019496139e-05
-7.6409026387154e-06
-3.80866203705186e-05
-3.3001622677038e-05
-4.01273344618276e-06
-2.97676878271738e-05
-2.21604286506583e-05
-2.89129434096104e-05
-1.17085141280644e-05
-1.09646918299702e-06
-2.24813712470378e-05
-1.34937627620718e-05
-3.61482472118467e-05
-1.35065774835129e-05
-7.60708730956948e-06
-1.44917601817402e-05
-2.3085453491454e-05
-2.70278430148583e-05
-9.9105175736168e-06
-1.975564777217e-05
-8.28190793007609e-06
-1.20429637243848e-05
-3.55520267147262e-05
-2.67680635488437e-05
-2.45291472750142e-05
-2.80308677977445e-06
-2.70588637946468e-05
-3.24676267416833e-05
-2.08469671976817e-05
-1.37352468844596e-05
-1.81001249024218e-05
-3.69172115612913e-05
-9.10891130262065e-06
-4.25064078139584e-05
-3.41876222426709e-05
-4.79469994809045e-05
-3.28939619123998e-05
-3.75648188978682e-05
-2.25251226661033e-05
-4.08094572888594e-06
-1.4427040843985e-05
-4.70687330750569e-05
-1.95921647295518e-05
-2.26984449710567e-05
-1.48954576049601e-05
-1.89338386854672e-05
-1.23121217501016e-05
-1.90324090306237e-05
-4.77914255331362e-05
-1.41553235036421e-05
-2.09762151193975e-05
-5.1709809359919e-05
-1.99747915969514e-06
-1.23802524274405e-05
-2.66316367072187e-05
-2.17219954232879e-05
-8.84443063224736e-06
-1.5075604312903e-05
-9.03835192032557e-06
-2.16437654878341e-05
-6.63959049914666e-06
-2.4294139340976e-06
-7.2307422962323e-06
-4.88657564810608e-06
-2.28121425833318e-05
-2.89650191356453e-05
-1.39053844660194e-05
-5.90447055858934e-06
-2.52849738155563e-05
-3.51347115980969e-06
-2.47454462690097e-05
-1.53587729765882e-05
2.22662926976979e-06
-3.91363926223387e-05
-5.74560513377434e-06
4.69184170692697e-06
-1.87739564349806e-05
-1.74561603763595e-05
-2.41891028082685e-06
4.09342539333027e-06
-1.73687608596657e-05
-7.65638365122329e-06
-2.72874808276842e-05
-1.22291692231825e-05
-1.69794501923759e-05
-7.74173661224764e-06
-2.07599011863382e-05
-3.25856152323379e-05
-3.11188632458556e-05
-3.85858107524634e-05
-4.15120626924706e-05
-1.27050478380758e-05
-3.36332319815927e-05
-1.34914053721533e-05
-1.7540866338612e-05
-1.85616855116023e-05
-3.71616074016889e-05
-2.46159597431344e-05
-5.25069041590395e-05
-1.08979913375712e-05
-1.57803560740608e-05
-1.44425611888134e-05
-1.61228589249407e-05
-7.69320328472725e-06
-1.80059914321112e-05
-3.17730077730794e-06
-9.05177512016051e-06
-6.80067676394421e-06
-4.6182004764158e-06
-1.86038266904247e-06
6.37608677795344e-06
-1.83756005161145e-05
-3.31317731977288e-05
-3.81648500134581e-05
-7.72235673561727e-06
-2.12704275389094e-05
-4.6908970031171e-06
-2.15860053939021e-05
-1.26338992301027e-05
-1.64143080340799e-05
2.69165914328666e-06
-1.42680692601248e-05
-2.3818484687905e-05
-2.18632350686761e-05
-3.96655186777459e-05
-4.14640907178277e-05
-1.41228225878997e-05
-2.86968963336706e-05
-3.67899957466068e-05
-1.44893100208738e-05
-2.14838834069316e-05
-1.51119848484799e-05
-1.03992960190039e-06
-2.88218360651713e-05
-2.22290303653915e-05
-2.29417209959236e-05
-4.58543749796596e-05
-2.76828370458307e-05
-4.20894458391079e-05
-8.04520863064041e-06
-2.29714844078002e-05
-2.31495173780679e-05
-3.80302762320077e-06
1.00236157092999e-05
-7.48923414831885e-06
-1.37805122340614e-05
-1.65979218430583e-05
-4.50442071834786e-05
-8.13086523039468e-06
-2.93353729257595e-05
-3.11984189112059e-05
-1.0103405434657e-06
-6.24407665507942e-06
-3.29020589680914e-05
-4.0487897991828e-05
-1.13732255875074e-06
-2.58054899024119e-05
-2.67150969623754e-05
-3.48317579714803e-05
-1.9093854492025e-05
-4.09869913035983e-05
-3.70423443046487e-05
-1.85677390931029e-05
-9.00130432212474e-06
-2.38206809958121e-05
-1.61653155304879e-05
-7.94527252379174e-06
-9.55884579642896e-06
-2.47546691578162e-05
-1.21974992426057e-05
-3.64847399351317e-06
-2.02511667913475e-05
-8.40199463135285e-06
2.29090228092351e-06
-1.39954944184365e-05
-2.3091258492219e-05
-4.21729263682128e-06
-2.11787405340705e-05
-6.4508358335882e-06
-8.4221168368317e-06
-9.14506680684076e-06
-2.74121417447098e-05
-2.57253538823931e-05
-4.45691879561583e-06
-4.47781320338533e-05
-5.53032185589425e-06
-1.44768841872141e-05
-3.14114608544109e-05
-1.14431742108178e-05
-1.60079282671737e-05
-2.06323495917805e-06
-1.73207242688639e-05
-2.59934097576048e-05
1.25551715150691e-05
-1.14141873512114e-05
-3.44724934115165e-05
2.09736007355624e-06
-9.12713064352702e-06
-3.8592811408901e-05
-2.47366694366669e-05
-2.14731939263678e-05
-2.97234142644608e-05
-3.55098275325929e-05
-3.82715469293455e-05
-3.37118956397027e-05
-3.39331316681029e-05
-8.74386977063477e-06
-1.09128238514542e-05
-3.36992378561717e-05
-3.73177726805684e-05
-2.10374573012275e-05
-1.90469780581791e-05
-1.60009016024295e-05
-4.79199391646485e-06
-9.97296546465133e-06
-2.15451422503337e-05
-2.8132584351492e-05
-1.67842377603385e-05
-2.96020135957937e-05
-2.04448735463749e-05
-2.56862992197782e-05
-3.71936741348168e-05
-2.21310188677452e-05
-7.23374299585609e-06
-2.24997914579097e-05
-1.43489351340047e-05
-1.43005579556178e-05
-4.88263491237214e-05
-1.20189218423246e-05
-6.29958463964862e-06
-2.57335263931077e-05
-9.40724975890174e-07
-1.15979108140618e-05
-1.50652049875243e-05
-1.29511828657471e-05
-1.38150456125588e-05
-2.86519974433187e-05
-1.70557121093923e-05
-1.61579490149694e-05
-2.94287115859223e-05
1.29298895084969e-05
-1.49982580483432e-05
-2.0110863107299e-05
-1.69226909331813e-05
-3.71096798056057e-06
-2.08439603080313e-05
-4.87816498070649e-05
-2.52709683643867e-05
-1.37660742831296e-05
-6.0122833808424e-06
1.93122402528527e-05
-6.37452772475815e-06
-3.65121564253156e-05
-3.13240307714442e-05
-4.60117345603017e-05
1.77269878949797e-06
-2.19604944098149e-05
-3.81501674379945e-05
-1.32739657414924e-05
-3.53898975433534e-05
-1.31054628384433e-05
-1.98792516744853e-05
-5.53672792991453e-06
-3.32117626595343e-05
4.66684313729555e-07
-3.89690616895644e-05
-1.26375940814195e-05
-2.11006558502553e-05
-3.47212483151519e-05
-2.24447197647507e-05
-2.77068817761272e-05
-2.65852231483195e-05
-2.18278982598294e-05
-2.7278147949055e-05
-2.12918204474002e-05
-3.21843524582725e-05
-2.35837689322065e-05
-1.61502735443912e-06
-2.30430331399926e-05
-3.25323091697463e-05
-3.83714099492782e-05
1.39826772606628e-05
-1.92603810653992e-05
-2.37571887090538e-05
-3.61619023036072e-05
-4.04767605260719e-05
-2.74014247980631e-05
-3.26323952459708e-05
-2.82134550822456e-05
-1.95003839149372e-05
-1.99264145659536e-05
-2.36553344068101e-05
-2.44983378542404e-05
1.72175232500485e-06
-1.85650059300205e-05
-1.1164868731048e-05
-1.10392854467905e-06
-3.8756586358179e-05
-2.38967782338289e-05
-1.06525035940706e-05
-3.26272663677052e-05
-3.72480545609742e-05
-1.26096838221908e-05
-4.67405831053356e-05
2.08432554455931e-06
-6.65671615457405e-06
-4.04696949276806e-06
-3.10112145163963e-05
-2.06799367722971e-05
-2.83462493823649e-05
-1.81449545764212e-05
-3.7729303379951e-05
-1.95878064237768e-05
-1.24273812257892e-05
-2.09168495679128e-05
-1.16298631810949e-05
-2.1997251478723e-05
-2.25125074039969e-05
-3.96761929817119e-05
-4.5017378641639e-07
-2.76313654157955e-05
1.31943919981225e-06
-2.15263060966815e-05
-2.14712083522057e-05
-1.76788424203442e-05
-1.77353925059115e-05
-2.01815899178398e-05
-4.16924070651787e-05
-2.74427249295572e-05
-1.05675886714508e-05
-3.02673828247762e-05
-2.13509074076032e-05
-2.45796114682227e-05
-2.90888445654206e-05
-2.78940842199193e-05
-1.7388023497904e-05
-3.04189278970218e-05
-1.49283032107225e-05
3.41867620742328e-06
-2.43196956045538e-05
-1.35138767444836e-05
-1.22886537061044e-05
-1.34169816494096e-05
-1.13684070296061e-05
-2.33050943222303e-05
-7.39743968804197e-06
-3.48129508746594e-05
-1.60847579935871e-05
-2.08502869752228e-05
-1.08463579008182e-05
-2.59879777781286e-05
-3.48909827204875e-05
5.68043690880262e-06
-2.24239389641394e-05
-5.36009953208862e-06
-1.11338268640906e-05
-2.10242903710143e-05
-2.14878882541417e-05
-1.66618288759708e-05
-1.88989192845088e-05
-4.94932456134198e-06
-3.20187117704676e-05
-2.9121745756722e-05
-1.59157142973625e-05
-2.98197654971125e-05
-2.32176530018922e-05
-2.90896280251792e-06
-1.84743644855129e-05
-2.38056362386113e-05
-2.29268660958398e-05
-1.79620457433339e-05
-1.20046579419291e-05
-9.79752545158448e-06
-4.53771515797741e-05
-2.61746291215711e-05
-3.22616907231549e-05
-6.50721168413939e-06
-1.27988468271442e-05
-1.28441460247597e-05
-6.56341628120745e-06
-1.62765687549866e-05
-2.71135515685752e-05
1.02867674984315e-06
-4.27916147613017e-05
-1.67700329088437e-05
-2.42351933480144e-05
-1.19602396996761e-05
-2.8504687689734e-05
-2.01728021304251e-05
-2.16010326309576e-06
-2.55606145005248e-05
-2.34119343490612e-05
-2.2891969051191e-05
-1.89821521786267e-05
1.29622996295163e-05
-9.78757558505619e-06
-2.24589301193641e-05
-3.08599040093338e-05
-2.38414987487875e-07
-1.29488911571654e-05
-1.52823086970434e-06
-3.63718856452117e-05
-8.75250628311986e-06
-4.24740071171828e-05
-2.94705850864228e-05
-2.55576014435465e-05
-3.74556233369517e-05
-3.22891072593783e-05
-5.60579812630187e-06
-4.9743304430767e-05
-5.62059287290998e-06
-1.54426836759356e-05
-2.88616028002267e-05
-2.23579505375284e-05
-3.58594576997766e-05
-1.05210391185332e-05
-2.71156734560037e-05
-1.63996780799743e-05
-2.78464480642167e-05
-2.13273035210946e-05
-1.85496547677823e-05
-1.42038519929179e-05
-1.29762753347507e-05
-2.50596791262367e-05
-9.73915888773828e-06
-1.25537754477455e-05
-2.16018729640329e-05
-3.20532358375632e-05
-2.16009977236801e-05
-8.9044736391945e-06
-2.42874189643312e-05
-1.03050128649268e-05
5.56729214913223e-06
-7.00324157529179e-06
1.18269540805346e-05
-1.67894520826359e-05
-2.88378601709158e-05
-2.19282521232816e-05
-6.17127815997116e-06
-8.03895198464744e-06
-1.80881309403257e-06
-2.71839438083526e-05
-2.70556749731558e-05
-1.22803407280943e-05
-5.11505794475949e-07
-2.79377636835804e-05
-2.24837506919074e-05
-2.59206286732399e-05
-1.72290078998223e-05
-3.68102737782431e-05
-4.13390886714136e-05
-4.65516947474572e-05
-2.82017069304734e-05
-1.09578838909465e-05
-3.72876124896623e-05
-8.27237507199252e-06
-1.51501480174535e-05
-1.91465985568857e-05
-1.28121624964854e-05
-2.31220620998685e-05
-3.22617582334588e-05
-2.59133676788761e-05
-4.12124724360229e-05
-2.37670376371232e-05
8.27609680750161e-06
-2.78659897439e-05
-7.8763251515472e-06
-2.67668736396713e-05
-1.09302847541697e-05
-2.75833029206869e-05
-4.47922303128031e-05
-2.2791761324962e-05
-6.28334994398714e-06
-3.69302469657917e-06
-1.2778410299926e-05
-2.46606320664249e-05
-2.65381087208354e-05
-2.36598041256631e-05
-3.79028676580768e-05
-1.86975443259783e-05
-2.41726842754383e-05
-4.26783914960178e-05
-2.09142570755938e-05
-3.86906987068679e-05
-6.77270113745658e-06
-2.51464231850287e-05
6.30892873486301e-06
-2.8462888155533e-05
-1.75881563906173e-05
-4.45315720744163e-05
-3.05582085546473e-05
-2.03538837321707e-05
-2.02087847832225e-05
-1.77360303455209e-05
-4.2059781382718e-05
-1.78722738820853e-05
-3.84758575884352e-05
-3.96296337976303e-05
-2.92161676996034e-05
-2.93824628112623e-05
-9.42725715156826e-06
-3.0498100925304e-05
-1.68525645091206e-05
-2.78471616281091e-05
-1.54646318221261e-05
-1.1015550338234e-06
-1.5867302545624e-05
-9.3377159314413e-06
-4.98464174894981e-06
-2.66856011598498e-05
-1.71640633856499e-05
-1.86505802989931e-05
-1.45298085897786e-05
-2.53195520648425e-05
-4.71724077987924e-06
-2.9450643004114e-05
-3.76103494336664e-05
9.23413941021952e-06
-7.58457257225387e-06
5.61729026772697e-06
-2.74258271809464e-05
-1.36237835798504e-05
-1.80134028496471e-05
-2.35537696095058e-05
-3.11301252141453e-05
-6.30441893535262e-06
-1.63113894834577e-05
-2.08836600140643e-05
-3.43274795735556e-05
-2.38365308343106e-05
-2.21269860989505e-05
-4.80776011735428e-05
-1.05743365970689e-05
-2.03768994308846e-05
-2.51766257891602e-05
-2.67064625165622e-05
-3.90761101707184e-05
-3.15555715730257e-05
-3.14485857349426e-05
-3.24123263451595e-05
-1.84417180375485e-05
-2.49511353109265e-05
-3.97266814297302e-06
-1.17460648394771e-05
-1.74885656564965e-05
-2.68114279372081e-05
-1.88386407319626e-05
-1.36098983892942e-05
-2.49321198913353e-05
-3.11251353294099e-06
-9.70986220490255e-06
-9.25068645763628e-06
-2.15668160615742e-05
-3.95610513969327e-05
-2.24422171437347e-05
-1.95343741309408e-05
-1.70926919642256e-05
-5.5456993384008e-06
1.98915387795975e-06
-1.95388931414476e-05
-5.29894950832113e-06
-2.19175146022421e-05
-5.11001043138385e-06
-6.94700186567401e-06
-2.91230217341926e-05
-6.05843931925389e-06
-1.00563601367265e-05
-2.3411151042832e-05
1.93218486321825e-06
-3.55408362705664e-05
-4.05210356025914e-05
-5.07939779626018e-06
-2.02635571418394e-05
-1.44199904675673e-05
-8.61803574558283e-06
-2.76448063520948e-05
-3.26730428635662e-05
-3.1185010172551e-05
-9.72785885935228e-06
-4.86358343678896e-05
-2.90357155982495e-05
-6.22140835426442e-06
-3.81216059975779e-05
-2.47807885803387e-05
-3.44021764324808e-05
-2.25866319115864e-05
-2.48505725921421e-05
-2.14287117291572e-06
-3.05850693623681e-05
8.36093922997936e-06
-2.19247643799268e-05
-1.29827010863594e-05
-2.4740847365028e-05
-1.55567235611034e-05
-4.41377350528529e-05
-3.00407876385818e-05
-1.58990197129437e-05
-1.87939276637838e-06
-9.29407241472143e-06
-2.78055535947835e-05
-4.97046810130636e-05
-1.51441081659177e-05
-1.42514355970345e-05
-2.09471973851328e-05
-2.35893200157281e-05
-2.80126992621775e-05
-2.43499578190535e-05
-2.62654429190512e-05
-2.69800019217241e-05
-4.08286167557278e-05
1.61825414591108e-06
-2.5365491640512e-05
-2.15891247938523e-05
-2.26180084766368e-05
-3.95846159209637e-05
-2.59921672703657e-05
-5.7682433358066e-06
-1.21002927313925e-05
-1.70615242401907e-05
-1.7645522025497e-05
-4.52008366247719e-05
-9.66790056385674e-06
-1.99872114549693e-05
-2.61496184803257e-05
-2.76911978524905e-06
-1.22308978782581e-05
-8.64865500243785e-06
-1.01690787988161e-05
-3.54744147240774e-05
-2.36475449650359e-05
-1.47208933775279e-05
-2.26679844184276e-06
-1.97942207662615e-05
-2.08806999026639e-05
-4.32623986114964e-06
-1.63842509336349e-05
-2.41071283108489e-05
-1.9411842027771e-05
-2.43574705513034e-05
-2.38637704762899e-05
-1.6879846562914e-05
-2.51847391654724e-05
-6.23693886785718e-06
-9.22430421868115e-06
-2.23086978693914e-05
-7.15260427388106e-06
-2.89620750614378e-05
-2.19434558098551e-05
-1.68309160852472e-05
-2.13855223792867e-05
-1.65645425477614e-05
-2.94730494472685e-05
-3.94353022259916e-05
-2.81960963570952e-05
-6.4822445819129e-06
-3.6064825129454e-05
-2.88283793030831e-05
-1.3724507897799e-05
-1.00046984741251e-06
-1.38069308678157e-06
-2.91298853382914e-05
-2.28026304941668e-05
6.7158066041808e-06
-1.59226411502449e-05
-1.64431949531605e-05
-2.65649090496318e-05
-1.89028838557041e-05
4.16518280633138e-06
-1.82703793012653e-05
-3.13262420869335e-06
-3.62079143637583e-05
-1.95711589666025e-05
-1.32843830208336e-05
-3.54466274231504e-05
-1.65159127405563e-05
-2.58720320217823e-06
-1.10288330126388e-06
-1.37233967718223e-05
-1.44023782943231e-05
-1.2061867244841e-05
-2.352256858645e-05
-1.42165542179929e-05
-3.36996740766304e-05
-3.71488360095392e-05
3.77594531767372e-06
-4.22806629166384e-05
-2.93158897829721e-05
-3.91353340735721e-05
-1.72932839984172e-05
-2.04717910718751e-05
-3.28737092639172e-05
-2.55483181209983e-05
1.84189775805729e-05
-7.4773239753764e-06
-3.11134879223301e-05
-2.46200689011218e-05
-8.19995484706551e-06
-4.10246321055583e-05
-7.12444384740843e-06
-1.83474103721168e-05
-1.61247041915924e-05
-3.00690118732366e-05
-2.60753946760352e-05
-2.07287950884691e-05
-1.95935974817004e-05
-1.95714296386074e-05
-2.47802469196889e-05
-4.3170637230037e-05
-1.6625349407695e-05
-2.39361977966323e-05
-2.32853754580852e-05
-3.14061059204118e-05
-2.012697151901e-05
-2.32740996007064e-05
-1.84899010391981e-05
-3.71297763512854e-05
-1.23634535123028e-05
-9.70150535140183e-06
-2.69386279117188e-06
-1.16921749640095e-05
-1.89061472157184e-05
-1.86107628133268e-05
-1.16640345586363e-05
-4.52160348202049e-06
-1.26937784996912e-05
-3.0843991200044e-06
-5.21129014431592e-06
-2.50678238714333e-05
-5.74983688630549e-06
-1.79664333920826e-06
4.54776220958848e-06
-9.13774164268659e-06
-1.75064468926573e-05
-2.35413346859358e-05
-9.60016528068866e-06
-2.10352340161351e-05
-3.32201770285598e-05
-2.88792779550457e-05
-2.75531030724753e-05
-1.70327623689952e-05
-8.91416690357735e-06
-4.41200108724389e-05
-1.97874404628148e-05
-2.05586416902901e-05
-3.55373640743147e-05
-3.39073664584108e-05
-3.94344572432049e-05
-2.68238849246443e-05
-2.49981256610992e-05
3.72469321331618e-06
-1.77190486129473e-06
-3.36976675492651e-05
6.226185778989e-07
-1.30862526459591e-05
-2.5890392020197e-05
-2.42529036994686e-05
-3.69022410447972e-05
-2.2061609003393e-05
-2.9480834978819e-05
-3.35376396159958e-06
-3.71229979453025e-05
-1.5390624425956e-05
-3.30313398199102e-05
-2.91923794032586e-05
-2.5625235843335e-05
-2.21612041115051e-05
-3.54970044043585e-05
-2.43055622325114e-05
-2.08616824714116e-05
-1.17392744782622e-05
-2.03054066580804e-05
-5.31271702955969e-05
-2.53663124987942e-05
-1.34031686542379e-05
-4.27629156956593e-05
-3.06145415640449e-06
-3.49031591298529e-05
-2.33470207964584e-05
-1.66891567782469e-05
-8.00139558327053e-06
-2.46422899507496e-05
-2.98952217359838e-05
-3.32363360576158e-05
-1.21544024009422e-05
-2.43220031069426e-05
-3.39393776192209e-05
-1.80316474875545e-05
-3.57669401034971e-05
-3.47423485915897e-06
-1.35764304883095e-05
-5.06208892438417e-06
-1.56477891218992e-05
-8.16259319184663e-06
-3.13888109830213e-05
-1.6993000102349e-05
-4.3671119218243e-05
-2.32327484314035e-05
-3.900149160511e-05
-2.47469751818596e-05
-2.01166382733557e-05
-6.08827601906318e-06
-3.00857683009331e-05
-3.04692266468555e-05
2.84344794201872e-06
-2.72363275443866e-05
-1.16848964838753e-05
-1.91926727824529e-05
2.89954915078518e-06
-3.00283963250659e-05
-1.96846939445353e-05
-3.46443974250293e-06
-1.77034085258514e-05
-2.27165197842188e-05
-1.57405974707139e-05
-7.08112403872308e-06
-1.82588633776313e-05
-2.73524531559536e-05
-2.79454083786455e-05
-4.668807287672e-05
-3.72394124295455e-05
-3.2079177722142e-05
-2.65129416029097e-05
-2.96145033740245e-05
-2.48567351041792e-05
-7.45728938805923e-08
-1.41052008490484e-06
8.14340923641903e-06
-1.38695186601924e-05
-2.19221388140561e-05
-3.72392899976117e-05
-1.17092887787742e-05
-1.16021824614702e-05
-2.53519407998662e-05
-2.99933934628836e-05
-8.27126808504392e-06
-1.38059381561007e-05
-2.41083701962974e-05
-1.66216653313725e-05
-1.43262868334162e-05
-8.53865907342559e-06
-2.42045510570803e-05
-2.72995230302753e-05
-1.75620098774011e-05
-1.93121722748438e-05
-1.95259815893899e-05
-3.38777426602237e-05
-2.82420757231975e-05
-4.03206988844029e-05
4.06470459164166e-06
-2.54681991947351e-05
-4.5687078157244e-05
-3.7862867288913e-05
-3.70770134341123e-05
-3.10434291915521e-05
-2.64276936317788e-05
-2.57098211533415e-05
-2.31325974914706e-05
-1.9367830528814e-05
1.20963228788734e-06
-2.25575207460088e-05
-2.41218898047638e-05
-1.70459995976672e-05
-2.67671486665256e-05
-4.28818713149079e-05
-1.16361175555024e-05
-2.22012455694417e-06
-3.74028467382239e-05
-1.83791351357008e-05
-2.214064732573e-05
-3.28227039446924e-05
-3.88756978777095e-05
-1.16037692826842e-05
-1.45935924926845e-05
-8.21541989812264e-06
-1.7915898322939e-05
-1.21528379533212e-05
-1.94939051449149e-05
-1.5742991788973e-05
-2.76084177903076e-05
-1.08617828383819e-05
-2.58836480977664e-05
-6.34478087843562e-06
-2.54443488961444e-05
-7.81143669878367e-06
-2.08771039363437e-05
-3.42030848282431e-05
-1.9731723301316e-05
-4.44159310828236e-05
-2.43793742759875e-05
-2.09979748889752e-05
-4.04507393341493e-05
-3.2918471461731e-05
-1.71801299841824e-05
-3.4724798514474e-05
-9.04570348727133e-06
-3.63532162297237e-05
-2.29616938990338e-05
-2.634819160925e-05
-3.20943003190603e-05
-2.63801403818088e-05
-2.86129287230654e-05
-1.22293053630269e-05
2.99586791064504e-06
-3.04744615249105e-05
-1.33851032860452e-05
-4.98640717555304e-06
-2.77188256359987e-05
-1.94413933880856e-05
-2.34602995024227e-05
-4.41938645257643e-06
7.62544772519242e-06
-9.96415985910581e-06
-3.72531832658233e-05
-2.46732070970069e-05
-2.52196550118598e-05
-2.46705430118538e-05
4.01269078510011e-07
-1.41163844936694e-05
3.54728038916069e-06
-2.65020163621084e-05
-1.84069066630952e-05
-3.45053297468758e-05
-1.75516581617396e-05
-2.78204763010078e-05
-1.16199067516653e-06
-3.08476324120495e-05
-3.12195380380453e-05
-1.87099430673995e-05
-7.14899713319631e-07
-2.0920939981017e-05
-2.62474208081247e-06
-1.86627235080051e-05
-1.18209958488492e-05
-9.61903638720146e-06
-3.03826776912296e-05
-1.7844068832323e-05
-2.02467245978822e-05
-3.44337259586013e-05
-9.58539570796653e-06
-4.02781447611016e-06
-5.08002164337958e-06
-1.5148035605967e-06
-3.25967454764534e-05
-3.68419066403664e-05
-1.6961659480629e-05
-2.09352204354769e-05
-4.66723614709053e-05
-2.63506819748663e-05
-1.7536739497576e-05
-3.32400957695201e-05
-2.42729431231492e-05
-5.03035563423733e-06
-4.51184683140957e-05
1.05324065501288e-06
-4.72614759601638e-05
1.55731535379023e-06
-7.81292803362887e-06
-2.74911297626025e-05
-3.35359191319164e-05
-2.36125731068295e-05
-6.51064909696679e-06
-8.75491432159121e-06
-2.05605071557403e-05
-2.2012277311515e-05
1.04816014788049e-06
-2.08146164448906e-05
-2.49961533143692e-05
-1.69604971182416e-05
-1.69480852604192e-05
-2.33558856802865e-05
-2.85817528723121e-05
1.3464117223999e-06
-2.20758241420644e-05
-1.79741458354325e-05
-2.79647688903679e-05
-3.00828424771629e-05
-1.2619853123075e-05
-2.26741907438024e-05
-2.54029935598729e-05
-2.14580511133528e-05
-2.60925569132045e-05
-1.13544697136775e-05
-1.54758404565567e-06
-4.22623944223242e-06
-7.46700341196081e-06
-4.9969876360983e-06
-2.97598704855376e-05
-2.82763518788306e-05
-3.06467811822503e-05
-1.88916260274253e-05
-3.17536261953896e-05
-7.21790079529313e-06
-3.32416580576808e-05
-1.3128230337989e-05
-3.13434463353685e-05
-1.95148827254629e-05
-2.23685991286658e-05
-2.49119426630261e-05
-1.81053721059563e-05
-6.54532865269087e-06
-3.30481490028258e-05
-2.16180856865386e-05
-1.30385347508393e-05
-1.73839894331298e-05
-1.00503486207658e-05
-2.0836090537383e-05
-1.18970307309809e-05
-1.74221162639432e-05
-1.07249931467615e-05
5.6312730302008e-06
-3.15833305076916e-05
-1.99169849590426e-05
-2.55098771606705e-05
-1.53182061413568e-05
-2.61958352827243e-05
-2.37776469520917e-05
-3.9322202036772e-05
-1.0911094910893e-05
-2.9104924692436e-05
-1.64960185604382e-05
-1.62452583891515e-05
-2.39028459529278e-05
-1.28299087418415e-05
-5.01459500135488e-05
-4.29925527333072e-05
-1.53727047855114e-05
-1.82515530528512e-05
-1.75258089458464e-05
-2.22248658097791e-06
-1.87828500354608e-05
-1.50455650263897e-05
-1.05617598759308e-05
-1.0584250451046e-05
-1.63421279137966e-05
-1.30790242247504e-05
-2.79682948969751e-05
-2.26986165152357e-05
-3.86348141053703e-05
-4.72276059914697e-05
-3.09660357098261e-05
-3.83460457603462e-05
-3.18203098561258e-05
-6.99367812413574e-06
-2.13565067770195e-05
-1.62139222591453e-05
-1.04572082949121e-05
-1.75722473544547e-05
-2.37962740163002e-06
-5.35509391746053e-06
-1.24601365127331e-05
-3.29819182392003e-05
-3.04316586153149e-05
-2.6068125913767e-05
-1.66447422565447e-05
-3.35704884664886e-06
-1.18879352937448e-05
-1.60839265509866e-05
-9.16614953374785e-06
-1.82701245589045e-05
-9.16998689856054e-06
-2.50846488834601e-05
-2.04326313711938e-05
1.07641395977752e-06
-1.89849161593736e-05
-4.36455992421066e-06
-2.92797243912144e-05
-2.35938775170671e-05
-1.27870259018041e-05
-7.91897657370784e-06
-3.41723149485095e-05
-3.42709929459373e-05
-2.77910887293398e-05
-1.95057682436633e-05
-1.51857594401809e-06
3.9869448503675e-06
-3.68577941023282e-05
-2.15881703009793e-05
-2.64316697305759e-05
-3.4563779432406e-05
-2.80258697071904e-05
-2.64264726992747e-05
-2.28161852885898e-05
-1.06402650204623e-05
-1.66052891167564e-05
-4.08567806188879e-05
-8.10238125580703e-06
-1.33153614057453e-05
-2.8425414164681e-05
-5.45753438746044e-06
-8.73323747306596e-06
7.60344744074738e-06
-2.70154436841285e-05
-4.82734236322739e-05
-1.27294229336461e-05
-3.40846261068076e-05
-1.3978340934246e-05
-1.87825353144643e-05
-1.46315877382803e-05
-1.13081879112529e-05
-3.09229089885864e-05
-2.04420264559537e-05
-2.27124052525646e-05
-1.59580211636941e-05
-3.11082896447486e-05
-4.24005311803919e-05
3.38971618898079e-07
-3.55754514861167e-05
-4.46266439207039e-05
-3.81198502085537e-05
-1.43566271053522e-05
-3.53489306710217e-05
-8.84233303576666e-06
-3.3117793516312e-05
-5.65208578780288e-06
-2.13731480896814e-05
-2.63964139459745e-05
-6.54436381892534e-06
-2.20514077479344e-05
-2.96318878303922e-05
3.84173977870322e-06
-3.83385352025302e-05
-1.13884897551457e-05
-3.48917381644053e-06
-1.28957232462015e-05
-1.76234175220021e-05
-1.60304950173412e-05
-2.3833683536695e-05
-1.01631468231474e-05
-2.79035241087869e-05
-1.52367719616643e-05
-2.96427884069487e-05
-2.65978186926864e-05
-1.02575361733452e-05
-1.77592222082531e-05
-2.85142047859789e-05
-3.58892123104392e-05
-3.10560159847871e-07
-1.38148188375983e-05
-3.05005788057651e-05
-1.63863679973883e-05
-3.61288020930948e-05
-9.10928324217808e-06
-1.14338816961114e-05
-7.64715422619961e-06
-1.57981724626118e-05
-4.03215276086565e-06
-9.06077930179259e-06
-3.1947947503085e-05
-1.10689024063132e-05
-2.20325632183174e-05
-3.764513681169e-05
-3.13159302891047e-05
-8.41577328433835e-06
-1.1526987430974e-05
-3.27619168667779e-05
-2.5165488691494e-05
-1.82337765851494e-05
-2.73335714830819e-06
-3.4556541582144e-05
-1.82815709424265e-05
-2.14790369611801e-05
-3.1246976551594e-05
-2.15086050990282e-05
-7.32263133316634e-06
-2.78745689616897e-05
-2.04057303819546e-05
-1.20431607650346e-05
-1.57595233385141e-05
-3.70777393126143e-05
-1.71810409274319e-05
-1.13894928231065e-05
-2.88514963501531e-05
-1.7820995411738e-05
-5.33313514110645e-05
-1.19633300463678e-05
-2.74591214115363e-05
-1.22919953835479e-05
-2.15537788098796e-05
-1.01854052637689e-05
-4.22391316634066e-05
1.35599932353039e-06
-6.38140520519793e-06
-1.68352904909439e-05
-1.68399939722598e-05
-1.63595710597196e-05
9.7050665680626e-06
-2.90485867128998e-05
1.18126513370132e-06
-2.77089433184378e-05
-1.08754209639621e-05
-3.86859394284136e-05
-8.74277757833401e-06
-1.97064144295376e-05
-1.90572563859779e-05
7.01547554621157e-06
-2.25012135118904e-05
-9.2261080147632e-06
-3.2344283911718e-06
-2.1918321731727e-05
-1.82469995573773e-05
-7.53083492154077e-06
-1.47195050228208e-05
-2.3729202652843e-05
-1.25578659618508e-05
-6.4741965646122e-06
-9.28538819437857e-06
-3.29032994995204e-05
-6.55009546995332e-05
-2.12908256435816e-05
-6.84097837078406e-06
-2.05434291754724e-05
-2.30498326419041e-05
-4.14800623751529e-06
-2.06061152306479e-05
-3.16043865353527e-05
-5.70552376446518e-06
-2.73217866571767e-05
1.470531838434e-05
-1.75044038325555e-05
-2.59985148942258e-05
-1.65227473700624e-05
1.27262790119828e-06
-2.622272081641e-05
-7.4641243766237e-06
-2.61248954417211e-05
-1.46845610416668e-05
-2.77398661526351e-05
-2.66052384648278e-06
-1.56878069771281e-05
-1.3296712068788e-05
-1.11793881834786e-05
-1.21082180533611e-05
-3.8432257806499e-05
7.15373675703894e-07
-1.91359798881146e-06
-3.21556321827967e-05
-3.1245397552884e-06
-3.31053435909432e-06
-2.30022899229418e-05
-1.50906175727552e-05
-1.80653409544312e-05
-8.87582292473433e-06
-2.67480498186178e-05
-1.47357258607248e-05
-2.72589839847915e-05
-1.5228066253289e-05
1.22328234545966e-05
-3.47669945771068e-05
-1.91519333225739e-06
-1.38391306156436e-05
-1.97188475045531e-05
-2.97694212092969e-05
-1.04894117995352e-05
-2.85795658005395e-05
-1.65629741355864e-05
-2.10169490526187e-05
-2.31980168813416e-05
-1.17830785422481e-05
-2.72193275469849e-05
-3.86600497490457e-05
-1.38925639047209e-05
-3.3896929813044e-05
-3.68447999350462e-05
-1.44244917520204e-05
-1.44355342146282e-05
-4.34993174985779e-06
-2.20397345228213e-05
-3.13386396526686e-05
-1.83381924207346e-05
-1.99629651981156e-05
-2.22050034814777e-05
-1.86577548263721e-05
-7.10452184041789e-06
-9.8159614897821e-06
-2.42734976982144e-05
-8.3196635961022e-06
-2.12974318830171e-05
-1.20617893121736e-05
-2.04841356537216e-05
-8.13858210261127e-06
-1.89028792399975e-05
-1.33013042041866e-05
-1.72138427141153e-05
-2.42024738845006e-05
-5.15567112210748e-05
-2.802141276729e-05
-3.92825173490368e-06
-1.08613345499353e-05
-2.89954599431327e-05
-1.00061490378494e-06
-1.46600595756609e-05
-3.16795741862465e-05
-3.12104547472571e-05
-6.42251777072626e-06
-1.59472855842694e-05
-1.32426724172009e-05
-1.69268819261994e-05
-2.44139217678428e-06
-7.75161784519517e-06
-2.37460538643686e-05
-3.34466099584525e-05
-1.40520917953275e-05
-2.54299898957795e-05
-3.1504282110966e-05
-1.13688754200193e-05
-3.36370680319326e-05
-2.78963066710009e-05
-2.43101248279285e-05
-1.15152623074148e-05
-2.19580883513022e-05
-3.05911594572288e-05
-2.56319323032373e-05
-1.19428120559583e-05
-1.37793594244929e-05
1.7295258551298e-07
-1.08897312109198e-05
-2.14868253889838e-05
-1.76994728714831e-06
-8.33005310825709e-06
-1.44224063548584e-05
-4.05731559577082e-05
-2.18000391582791e-05
-1.83922843155582e-06
-2.40647540755604e-05
-2.22830592350402e-05
-1.46106647664805e-05
-3.71254620423496e-05
-2.81490071474763e-05
-5.17975801743126e-05
-4.6428589884301e-05
-3.23987916933723e-05
-2.65317734297824e-05
-2.67319480932881e-05
-1.11740688731678e-05
-2.56874199501834e-05
-3.48510988507151e-05
-1.99383142674923e-05
-1.55204631857715e-05
-2.63976216536763e-05
7.89938970059383e-06
-2.14862948533159e-05
-2.31723408987977e-05
-1.56541248409518e-05
-3.35983855577078e-05
-2.25904204770387e-05
9.6090072344985e-07
-3.51803445153747e-06
-3.24164894399956e-05
-1.77438563198201e-05
-2.15696356837979e-05
-1.61763773365353e-05
-3.0413498365646e-05
-3.91738382970242e-05
-1.47881056508389e-05
-2.22272612813875e-05
-2.01704372163799e-05
-6.45255787247618e-06
-2.56960086179045e-05
-2.17275231142992e-05
-1.09012734862107e-05
-1.54109351143879e-05
-2.26454372697767e-05
-5.80799634269672e-06
-5.24458312469541e-06
-2.98655235660332e-05
-6.89720681780371e-06
-2.83716256656283e-05
-9.38443679715226e-06
-2.62476687791744e-05
-2.33812572684158e-05
-2.47601450354783e-06
-2.16201544585704e-05
-3.865444371346e-05
-3.29619797426236e-05
-2.56623162028065e-05
-1.61673350759606e-05
-6.30988973221037e-06
3.79883808373753e-06
-1.83265635453294e-05
-2.1155885731062e-05
-2.43121102620855e-05
-2.7588193927511e-05
-1.73245096198526e-05
-3.58100593899713e-05
-1.56053999736162e-05
-3.17208269963742e-05
-1.98462372683466e-05
-2.34348973667484e-05
-2.80045620602059e-05
-2.87439412160093e-05
-4.83771737560987e-05
-5.8530731050958e-06
-1.529160741677e-05
-2.49571707697242e-05
-3.60889500527534e-05
-3.79043662535082e-05
-9.86135691064417e-06
-4.09047375337486e-05
-1.07066055181645e-05
-4.39054825529311e-07
-7.23858240195658e-06
-2.82288826301715e-05
-2.57842934170899e-05
-2.61232182521473e-05
-3.44753148644095e-05
-2.82887115159152e-05
-8.20734472830637e-06
-3.71218980889608e-05
-3.85771095252425e-05
-2.8029596533194e-05
-3.1837119201373e-05
-3.11506986576806e-05
-1.40389609188561e-05
-3.44193045206497e-05
-8.54015786272085e-06
-7.88623644178466e-06
-1.75428973976282e-05
-2.44894645575378e-05
-2.90722142860215e-05
-2.98400051784196e-05
-2.98251324017532e-05
-1.48109268773403e-05
-1.05519312145639e-05
-1.59603609366557e-05
-2.50473823658776e-05
-1.71513584119743e-05
-8.856020859223e-07
2.25960388110239e-06
-1.30178811071543e-05
-3.03030696451301e-05
-1.58201145447653e-05
-1.06802573023236e-05
-2.55640207693548e-05
-1.31955358970361e-05
-4.91475451416067e-06
-4.46778367086122e-05
-2.16840589856847e-05
-3.9637083656267e-05
-1.54805931729753e-05
-2.11355639685535e-05
-4.28366804724147e-05
-8.75588257227216e-06
-4.64494428463374e-06
4.50839160590588e-06
-1.07466747939605e-05
-3.33244204837746e-06
-2.40698115981413e-05
-1.69333396252588e-05
-5.86845975326104e-06
2.24753901929802e-06
-2.35345979167945e-05
-6.95921872968365e-06
-3.34138848080464e-05
-3.22386436416701e-05
-1.13642255569572e-05
-3.89011763810242e-05
-7.24085191742643e-06
-2.7245820196261e-05
-1.55028672169992e-05
-1.77138755965725e-05
-3.08853635212158e-05
-1.57034028297669e-05
-1.72012487835161e-05
-3.60691082065743e-05
-2.27032062622459e-05
-3.22029651765382e-05
-3.78142158804725e-05
-3.46325563312362e-05
-4.10095314993011e-05
-9.42976706553014e-06
-1.1626796019675e-05
-1.65851069751099e-05
-1.01400718273353e-05
-1.19766880830374e-06
-2.38252009120043e-05
-3.11758618297048e-05
-1.63811200864236e-05
-2.64695859235998e-05
-3.21331115054553e-06
-1.6982521141336e-05
4.39908451233303e-07
-7.11903439862535e-06
-3.51655296934974e-05
-1.20957116833189e-05
-2.14037601710014e-05
-2.6907826799636e-05
-2.86932377416377e-05
-1.93598575734872e-05
-3.41459268091929e-05
-1.5443187745295e-05
-2.26987210736048e-05
-2.37208117502101e-05
-1.49277471906252e-05
-1.63291463718064e-05
-4.63366206718838e-05
-2.32128717164502e-05
-1.13141141814636e-05
-5.29307377827999e-06
-8.67184970945552e-06
-1.81863816940902e-05
-2.84353457617513e-05
-1.05199030726321e-05
-7.67341017545957e-06
-1.51584765680379e-05
-4.11509645495146e-05
-1.45170935685722e-05
-3.93762480571199e-05
-1.20504836977841e-05
-2.71483275294121e-05
-2.49284448624242e-05
-3.86649125849441e-05
-2.35525261924129e-05
-6.46013803697597e-06
-3.27198755469111e-05
-2.98050105528982e-05
-3.03197293756056e-05
-1.59760102923112e-05
-1.82224191386526e-05
-4.52856170963882e-06
-1.11116369382081e-05
-2.42866555414643e-05
-1.30966673225916e-05
-2.75192021877413e-05
-2.52042455278399e-05
-4.48285561984645e-05
-4.32995450174419e-05
-1.89346878239233e-05
-2.83732294558507e-05
-4.30439838290665e-05
-6.17007389982564e-06
-2.55116286134965e-05
-2.24181944012922e-05
-1.9880870860419e-05
-3.13694530870503e-05
-2.39774090764301e-05
-2.11184345003051e-05
-1.51472508526154e-05
-5.8922543551438e-06
-1.93547760119801e-05
-1.17915323333756e-05
-2.3141482078481e-05
-2.69738375002879e-06
-1.30427959049661e-05
-2.29923001283027e-05
-9.69520610241948e-06
-3.09368988337538e-05
-2.72899329451265e-06
-3.42806737530867e-05
-2.15702929519423e-05
-1.44997935781461e-05
-2.44825617304138e-05
-4.43724556145759e-05
-4.34939870913619e-05
-1.70751440038145e-05
-3.28700698855609e-05
1.3117676207576e-06
-2.38709509618577e-05
-3.60145551773446e-05
-2.31777807103174e-05
-2.53574119433756e-05
-2.75379777445499e-05
-2.04639322401255e-05
-1.12575981308529e-05
-3.82523526982157e-06
-1.94533825724263e-05
-1.98684823154563e-05
-4.09136311681367e-05
-1.91337908393763e-05
-3.45252658806491e-05
-1.23697638496614e-05
-4.28561155267637e-05
-1.13226748242532e-05
-2.41911436896328e-05
-2.57099085446728e-05
-2.36838848023992e-05
-4.41020238727198e-06
-1.1540510345566e-05
-1.76975681179698e-05
-1.1093402394398e-05
-1.37740929813317e-05
-3.51368591253903e-05
-3.17930619686668e-05
-1.98783305209407e-05
-2.9147131542813e-05
-5.70646189537621e-06
-2.00626610231513e-05
-1.10021055316788e-05
-2.34089324587362e-05
-3.38060040584684e-05
-2.1988042352325e-05
-3.11049294372634e-05
-2.29105817314883e-05
-3.62955454457537e-06
-2.72776059601918e-05
-2.55743086523061e-05
-1.03762499476241e-05
-1.97277899067946e-05
-1.36880529232049e-06
-1.6095401976278e-05
-2.45027165469208e-05
-5.3337954354367e-06
-2.05578832630192e-05
-2.64584836743597e-05
-2.99084818300853e-06
-1.07434591163534e-05
-1.15562388864291e-05
-5.02685966866421e-06
-1.62844554213304e-05
-3.01072438692847e-05
-4.64232576166982e-05
3.43484998508956e-06
-2.54811743917196e-05
-2.98731030683054e-05
-3.88292880247656e-06
-2.02022868068977e-05
-1.336452857956e-05
-7.28665692303289e-06
3.31633219962875e-07
-2.21630262587984e-05
-2.8047166018705e-07
-2.22160625124813e-05
-3.68100615630371e-05
-2.81744727206762e-05
-1.36948876977287e-05
-2.932061897888e-05
-2.63657700454869e-05
6.66635308834565e-06
-3.93484179888326e-05
-1.87750982722486e-05
-1.45786493465263e-05
-2.53614022061937e-05
-8.23219384994089e-06
-1.97272041356338e-05
6.26316195731203e-07
-8.52901684981121e-06
-1.58008770107737e-05
4.27087365688111e-06
-1.45437947817672e-05
-3.60035649158736e-05
-2.49681581383938e-05
-1.86390477661847e-05
-2.69508158586811e-05
-6.35726861052144e-06
-3.10644315852638e-05
-2.94472714259799e-05
-3.39510555431847e-05
-2.92593056790683e-05
3.44290595409038e-06
-3.64343742430483e-05
-4.21739464889136e-05
-2.82422115597613e-05
-3.38528164619255e-05
-7.33969545888873e-06
-1.12604669070407e-05
-1.354333509067e-05
-2.37028505185407e-05
-1.94838850360431e-05
-3.51657766755061e-05
-1.00614684234693e-05
-2.82275455770518e-05
-1.14159851927397e-05
-2.80948304208829e-05
-1.13919334370038e-05
-2.97651581212471e-05
-1.9273348634602e-05
-2.79912694902385e-05
-2.44566238493427e-05
-9.28742595139816e-06
1.46841737390312e-06
-1.57480665549201e-05
-2.98224956042442e-05
-4.60051869449627e-06
-1.08593664419622e-06
-1.39387174926043e-05
-3.16324331204686e-05
-2.35379421920876e-05
-1.71405671928798e-05
-3.85941904225807e-05
-3.0288652996332e-05
-1.19264439295224e-05
-9.88368523654116e-06
-2.00082009962798e-05
-3.85150409511099e-05
-1.62244822712554e-05
-1.39480143976525e-05
-3.08472147361043e-05
-1.62424878544616e-05
-1.49054842989357e-05
-1.73192546307937e-05
-2.71299186284493e-05
-2.86776053892414e-05
-4.21930785745426e-06
-1.28613744933102e-05
-1.40227428149483e-05
-5.26243547017349e-06
-2.24577642725865e-06
-1.19376902841679e-05
-1.84774258446593e-05
-1.20313650981772e-05
-3.64338607890038e-05
-1.84275430394685e-05
-2.81184543001201e-05
-3.28658125167805e-06
-1.74885730295208e-05
-1.95834009090557e-05
-1.94397601457975e-05
-1.50349369900163e-05
-3.66377305633781e-05
-1.50146569611585e-05
-2.64273803708656e-05
-3.41917552605424e-05
-3.67927520306057e-05
-2.74914473710424e-05
-4.2664043450059e-05
-4.78042026280319e-05
-1.66360866387044e-05
-2.89638400555013e-06
-1.58776011556079e-05
-3.39351209613381e-05
-1.5037579846623e-05
-1.29638370115995e-05
-2.52996457698086e-05
-1.12639141306451e-05
-1.1042679274681e-05
-3.8944379127183e-06
-1.33520897388333e-05
-3.26322323766103e-05
-2.7099397488194e-05
-1.91793516978074e-05
-3.12379233235217e-05
-5.12002877174174e-05
-2.38823617216487e-05
-1.74653251803995e-05
-3.2485741300602e-05
-2.10023630772187e-05
-2.40062238381936e-05
-1.78386110389578e-05
-2.62786019098809e-05
-2.55798505035515e-05
-3.902550457864e-05
-2.13404639436151e-05
-3.00074520098906e-05
-1.91094118905366e-05
-4.36513665406876e-05
-1.39991715044562e-05
-2.89889097795752e-05
-2.89557896969206e-05
-2.89644094915596e-05
-3.63895226929023e-05
4.95218600129077e-06
-6.48114955815008e-06
-1.09591646471759e-05
-2.26960940677238e-05
-1.42542329156552e-05
-6.01564888979224e-06
-1.87595954651186e-05
-7.644093538325e-06
-2.51995666206276e-05
-4.84312125011814e-05
-3.8473476983454e-05
-5.46553861055054e-06
-2.12063089385217e-05
2.76809858411896e-06
-8.78357100932227e-06
-1.91725185583288e-05
-2.21921440707141e-05
-1.42635251793782e-05
-3.31420682049186e-05
-2.15700399680793e-05
-2.15386725644855e-06
-1.17284782006701e-05
-3.35359997650038e-05
-3.73584790821574e-06
-2.83806514210983e-05
5.16758506921564e-06
-2.81110735349989e-05
-2.40084519717597e-05
-2.83011320996582e-05
-1.35435773695623e-05
-2.43435936865643e-05
-3.3655463712067e-05
-2.18874968152603e-05
-2.38567026652106e-05
-1.89334595316984e-05
-3.04301905541003e-05
-5.20951202723662e-06
-1.11537900999765e-05
-3.10608537651721e-05
-2.00472230188852e-05
-4.14459246244215e-05
-2.19215793646852e-05
-4.43355849969161e-05
-1.29660016444473e-05
-3.01962172140869e-05
-1.93609178929487e-05
-2.07551132337371e-05
-2.21362075510696e-05
-2.06916175422033e-05
-1.89429150497714e-05
-4.49095245426057e-05
-1.98464671190239e-05
-3.59276651746546e-05
-1.9042264872866e-05
-3.99551593143125e-05
-2.91725585804121e-05
-2.80292447731927e-05
-1.48832621468503e-05
-1.97068195154321e-05
-1.67997216727926e-05
-2.3268212656245e-05
-1.52240939136913e-05
-1.88886387707326e-05
-2.76039025878989e-05
-3.53875407394988e-05
4.02662630461186e-07
-3.19666058839414e-05
-1.67284720055645e-05
-1.34347745514716e-05
-3.04043535017712e-05
-3.72219296379705e-05
-2.10376932559797e-06
-2.47417270039435e-05
-4.66175853813166e-05
-2.51694837514597e-05
-1.48527870099927e-05
-1.47792317369943e-05
-1.79693231757531e-05
-3.88969463267255e-05
-2.7385264002521e-06
-1.75775760201634e-05
-1.50935488879589e-05
-2.356757810653e-05
-9.60477900455801e-06
-1.95582254380936e-05
-1.79707768576913e-05
-2.80014268003341e-05
-2.34296710484872e-05
-1.65578818903444e-05
-1.04216106493436e-05
-4.03751168580536e-06
-1.09118756890079e-05
-2.09399172932498e-05
-9.24148842657593e-06
-2.00257453860886e-05
-1.13817809535311e-05
-1.80405548223286e-05
2.08595359145034e-06
-1.73471747204768e-05
-2.95043804213923e-05
-1.51682000363346e-05
-1.3354066797356e-06
-2.80633154681034e-05
6.72255145312099e-06
-1.20802596423944e-05
-3.20430699585761e-05
-9.54762312932109e-06
-1.43264964307684e-05
-6.56843353998576e-06
-8.11046436173591e-06
-2.87834629982374e-05
-4.20150898616859e-05
-1.43459738454602e-05
-1.23258931538759e-05
-2.55176185683895e-05
-2.37811913643588e-05
-5.59503632622291e-06
-2.96415214490097e-05
-5.46416751170905e-06
-7.73281843355153e-06
-2.13133142541762e-05
-1.47585899865252e-07
-2.51706631069066e-05
-1.93155210893032e-05
-2.07547874715634e-05
-2.45908175479294e-05
-1.05300992787128e-05
-1.52184615991655e-05
-1.32842101397276e-05
-3.97208386320053e-05
-2.38588812817534e-05
-9.75435841401974e-06
-2.5282907049894e-05
-2.0868580876975e-05
-1.06848761384503e-06
-1.45421749299731e-05
-4.51125311791034e-06
-2.87204740592209e-05
-1.93532741192275e-05
-1.08273757039551e-06
-3.80695883795415e-05
-5.45001003450548e-05
-2.53857691583784e-05
-1.19817155113376e-05
-2.64075409716029e-05
-2.20059618809122e-05
-2.72493512487851e-05
-3.96787326539995e-05
-3.18958633260099e-05
-1.77967754060757e-05
-1.58352286535931e-05
-1.22145910573765e-05
-1.89059810075151e-05
-3.52669793832406e-05
-2.04699847280674e-05
-3.58197937039352e-05
-4.02526032513976e-05
-1.92198284603271e-05
-2.26712455317007e-05
-3.05886287382731e-06
-2.41622930363502e-05
-3.98948764501612e-05
-2.52630041562975e-05
-1.60782318213021e-05
-2.42215744034044e-05
-2.85987052951267e-05
-2.54082024216104e-05
-7.23864051225513e-06
-4.59255381830152e-05
-2.36760768867209e-05
-1.19428020570729e-05
-5.60523487888253e-05
-2.5126219485166e-05
-7.41455069505234e-06
-2.00639205221619e-05
-2.99880865916923e-05
-2.8201969202262e-06
-2.02835307854963e-05
-1.96012279651159e-05
-9.96505372517098e-06
-2.72073950440397e-05
-1.95707606007939e-05
-9.8264057159195e-06
-1.13344839711584e-05
-1.49315219767478e-05
-8.75837429342246e-06
-1.29562107045444e-05
-2.62981679673311e-05
-1.61392469316219e-05
1.41399111313127e-06
-4.77255388180666e-05
-2.37466251338259e-05
-1.97044207456867e-05
-1.41251350762736e-05
-1.28713204505258e-05
-2.04369270489258e-05
-4.19324526475154e-05
-2.87339799194392e-05
-5.84904353999552e-06
3.17759253287078e-06
-2.11816638768434e-05
-2.45208290989581e-05
1.60721804465784e-06
-2.62623915482036e-05
-4.11285539873175e-05
-2.15017745584684e-05
-3.79759279038199e-05
-2.8583006185493e-05
-4.16248334181883e-06
-3.98463147480649e-05
-1.40022237680198e-05
-2.94041440443562e-05
-1.46681813322229e-05
-8.31436280511214e-06
-6.81196585302896e-06
-1.67830401669802e-05
-4.10585391608418e-06
-1.02306073991622e-05
-4.48582301015923e-05
-3.57908879205902e-05
-1.42434378418325e-05
-6.23887634329271e-05
-1.82318210192499e-05
-3.54062214501751e-05
-3.33381559784686e-05
-1.13701651786575e-05
-1.18834654367351e-05
-2.42806768173631e-05
-5.91003784018802e-06
-1.7500347254755e-05
-1.37781936660931e-05
-3.09441963558364e-05
-6.80578261630398e-07
-1.67087372065901e-05
-2.36589540134996e-05
-2.59371481809226e-05
-3.29272461266382e-05
-1.12060961831267e-05
-3.82617654694865e-06
-7.59025894829776e-06
2.87607920640924e-06
-1.90157440095158e-05
-3.37155561384082e-06
-1.97408889662226e-05
-1.49819710229923e-05
-3.2284066137099e-06
-3.92917075224699e-05
-2.7627937137025e-05
-2.29819235006299e-05
-3.18097948401189e-05
-3.96731911574245e-05
-2.91080596797616e-05
-5.9723374613496e-06
-2.89894788460774e-05
-2.70665538903457e-05
-1.63370178666938e-05
-1.26061379943286e-05
-9.59008572175973e-06
-7.47356890341731e-06
-2.67661690091569e-05
-1.08678882464603e-05
-9.57836043747756e-06
-1.93363708031234e-05
-1.45177428901784e-06
-3.19496854122263e-05
-8.88903382454181e-06
-2.57960728966922e-05
-3.61054191280967e-05
-4.0257667364956e-05
-1.48515122415985e-05
-2.93387132297262e-05
-2.97332766603726e-05
-2.62173231308779e-05
-5.48933227925781e-06
-1.3314078442693e-05
-2.22220221495692e-05
-1.11537046776911e-05
-1.42797693510525e-05
-2.99767369101938e-05
-1.58347514696471e-05
-3.78467046697135e-06
-1.49821965333443e-05
-7.76957166284864e-06
-1.88973024294685e-05
-4.50370484453882e-05
-3.07899917073042e-05
-3.12145288233545e-05
-2.91180550012666e-05
-1.06528293018782e-05
-2.14719107825163e-05
-2.94964024565001e-05
-1.2238305153897e-05
-3.03497880877995e-05
-1.19085565408812e-05
-1.84663151807263e-05
-3.6324267546707e-05
-2.25398641782601e-07
-2.24037563839344e-05
-1.27950676170464e-05
-3.14535289308461e-05
-2.49148198002915e-05
-2.99257919879805e-05
-2.68602346090997e-05
-2.98852118361443e-05
-2.23370144540316e-05
-1.31889789255607e-05
-1.48179425914542e-05
-9.44502415631666e-06
-1.8214382424645e-05
-1.07252341540139e-05
-2.72393341093182e-05
-2.80036009153992e-05
-2.39481059282032e-05
-1.45209646296587e-05
-3.13174136609126e-05
-6.7244686997776e-06
-1.61462709400324e-05
-5.96697104446449e-06
-1.87160305541436e-05
-8.52208446146295e-06
-2.61075670329655e-05
-2.3096630419315e-05
-3.25138611794719e-05
-6.74253406438434e-06
9.86311604636082e-06
-2.70954210530085e-06
-9.13960850915217e-07
-1.19101451436832e-05
-1.68330640674872e-05
-3.35187287769619e-05
-8.83401269132476e-06
-1.5708546095398e-05
-3.33306726885101e-05
-4.14278386407933e-06
-7.66962346330833e-06
-2.05817629214506e-05
-1.31004391339953e-05
-1.1473412973195e-05
-1.97673910138706e-05
-3.00071879753754e-05
-6.84962932874886e-06
-1.82828662635047e-05
-3.25045455148845e-05
-2.02269339720056e-05
-2.20347753872328e-05
-2.18644635170111e-05
-1.86074307903225e-05
-1.68513470359808e-05
-2.81489493129645e-05
-1.75933203615349e-05
-2.13520081547759e-05
-4.45760458929332e-05
-1.85900064108195e-05
-3.8454039715827e-06
-1.81420535890901e-05
-2.31552344348459e-05
-1.74194339736797e-05
-1.99424386438073e-05
-1.42203286412463e-05
-2.29538827946341e-05
-1.15457441716135e-05
-4.215312119217e-06
-1.96730918710911e-05
-1.80142833610043e-05
-6.52541547588208e-06
-2.26690993605596e-05
-1.53118372675362e-05
-1.20448993047648e-05
-1.06074047046412e-05
-2.08150914927762e-05
-2.65318267523664e-05
-3.97956871648885e-06
-3.20102252653658e-06
-1.91776525738336e-05
-2.8925864217793e-05
-2.20398297982568e-05
-3.63135024717616e-05
-2.18415385970249e-05
-4.40957564566112e-06
-3.84618673641372e-05
-1.24714149959574e-05
-3.42139985553962e-05
-5.15423596683341e-06
-2.96645289680868e-05
-1.58598661430745e-05
-3.37236111287531e-05
-5.0387729642381e-06
-1.03637308186384e-05
-2.56280886696069e-05
-2.413158366482e-05
-3.24350872578757e-05
-1.92437211672102e-05
-3.13653388858345e-05
-5.54437211625195e-05
-2.3965192898797e-05
-2.1341218518026e-05
-1.09237580500195e-05
2.11642249060081e-06
-1.92555169381005e-05
-3.04837129499069e-05
-3.17825351221333e-05
-2.11543646967055e-06
-1.31439179461841e-05
-1.66859077331185e-05
-4.56740131299934e-06
-2.82078216667473e-05
-2.71027642291003e-05
-2.07364016154208e-05
-1.85529597211619e-05
7.2038291189921e-07
-2.69383418841597e-05
-2.24575341723769e-05
-4.10431713084616e-05
-3.75244266761384e-05
1.20243472945244e-05
2.25029841894917e-06
-1.79378487160482e-05
-6.17031821795566e-06
-1.77403939604351e-05
-7.55307686550325e-06
-1.6263032335837e-05
-3.46614218328074e-05
-1.46247636860707e-05
-2.11189559771191e-06
-1.99479747551319e-05
-2.2464816421904e-06
-9.84419355592393e-06
-5.24759556463612e-06
-1.71313437072774e-05
-2.28484996084316e-05
-1.50000014247386e-05
-3.8583162112498e-06
-4.09960086838686e-05
-2.10812802132967e-05
-2.21602282770887e-05
-2.3356569452358e-05
-2.11887644951428e-05
-1.37311914709281e-05
-1.37401718605379e-05
-1.44358839116201e-05
-2.23903252900424e-05
-3.10088633938459e-05
-1.63905537031779e-05
-2.46468963558607e-05
-1.61814643428003e-05
-6.61257256913365e-06
-1.97342678654582e-05
-2.82877046973393e-05
-3.67742849401014e-05
-2.65911596601588e-05
-7.15116020270296e-06
-1.5003698661197e-05
-2.51564113695007e-05
-1.94024451426739e-05
-1.48920761185235e-05
-1.84310839314804e-05
-4.17818878511627e-05
-4.06157669146525e-05
-1.18038950960238e-05
-3.46879437805148e-05
-1.24226526759022e-05
-1.6906169630537e-05
-7.83790822067633e-06
-2.33359875486102e-05
-3.80745470968699e-05
-1.15467386843676e-05
-2.68906537354291e-05
-4.49174876661689e-05
-2.58196815409863e-05
-3.48109875958191e-05
-4.89320271071676e-05
-2.49219882785622e-05
-3.17595761174631e-05
-1.76141821842095e-05
-3.55702139901529e-05
-2.61835901985649e-05
-1.78839129902369e-05
-3.37712143093595e-05
-2.92928405988924e-05
-1.67098762220698e-05
-1.69921093027245e-05
-1.63534961079778e-05
-9.54378430455199e-06
1.11445117626813e-06
2.19794501070473e-06
-1.45035230700572e-05
-2.57440707850149e-05
-5.53353911392131e-06
-2.12553208277182e-05
-2.16808991805043e-05
-4.19418037928895e-05
-2.29100910175464e-05
-1.51081998525256e-05
-2.38407425122782e-05
-2.77520357733278e-05
-2.18342009142251e-05
3.97045672517266e-06
-1.27244008900704e-05
-3.24412434341607e-05
-1.95642795482115e-05
-1.30525117293246e-05
-5.62590236100988e-07
-5.95890486207344e-06
-3.71019059097571e-05
-2.92420908380153e-05
-1.85875819717238e-05
-9.70500204665324e-06
-3.32278762717009e-05
-1.5902599357091e-05
-1.09941376757394e-05
1.03637863131707e-05
-5.45484193832601e-06
-1.0673983975578e-05
-2.91656199013791e-05
-1.13250333836382e-05
-1.75327578765491e-05
-1.8622555891795e-05
-1.57052412276109e-05
-1.38930884722349e-05
-2.6351412161552e-05
-2.09805779240777e-05
-1.73935445227573e-05
-1.67513050799153e-05
-2.6283941766526e-05
-3.51172099387937e-05
-1.97327806214102e-05
-3.13585207448281e-05
-1.91096660784856e-05
-9.51931868736325e-06
-1.86880952953992e-05
-1.7638204864555e-05
-2.24713514464423e-05
-8.63663767076425e-06
-3.34681598624847e-05
-1.00375718297775e-05
-1.56965578252291e-05
-1.19819437459975e-05
-3.78022663783975e-05
-4.40996544572183e-06
-1.07436802925212e-05
-1.80258479623469e-05
-1.47262210785839e-05
-1.87478396947961e-05
-1.35327325164017e-05
-1.35348536112749e-05
-3.34219144862324e-05
-2.41925487922305e-05
-5.12713507136622e-05
-2.57331502588016e-05
-3.8125687012648e-05
-1.65316972805352e-05
-3.63553445622439e-05
-2.2884322485471e-05
-1.24671028383892e-05
-4.06172468884351e-05
-1.47424102442109e-05
-2.84786160216467e-05
-1.31569360362903e-05
-6.65413989218549e-06
-1.46982911857961e-06
-2.25258679891947e-06
-1.18765777905811e-05
-1.24403298027938e-05
-2.55551906033624e-05
-2.34953125640554e-05
-3.77006831139553e-06
-7.16075638819144e-06
-5.19977613520381e-05
-3.4120425374918e-05
-1.26766485996213e-05
-1.77232745281554e-05
-9.52127709745064e-06
-1.00879535203462e-05
-5.86897817381793e-06
-6.62803127742251e-06
-1.24722250189712e-05
-4.4294628840833e-05
-2.26240403273877e-05
-1.08440786487958e-05
-2.35172553737837e-05
-1.80057735847203e-05
-3.11613250555214e-05
-2.71294813385081e-05
-1.84817827305443e-05
1.93418907184535e-06
-9.48007366003542e-06
-1.28482201444974e-05
-1.50604209885286e-05
-2.55992642673835e-06
-1.91925393167227e-05
-1.42573042271896e-05
-3.90421850646333e-06
-2.31170259011005e-05
-2.63199215451646e-05
-5.43263449020837e-06
-1.61585888445585e-05
-2.91303245923484e-05
-9.17306262199292e-06
-2.22819651127803e-06
-3.30172871282655e-05
-2.81827544465266e-05
-3.81543805012733e-05
-2.67286869465797e-05
-2.58837287722259e-05
-9.28046257911792e-06
-6.36269208011485e-06
-2.7977862327174e-05
3.76571334118009e-06
-6.21012102102106e-06
-2.15516769349783e-05
-1.93530076567763e-05
-4.80890302555578e-05
-2.43352420683907e-05
-3.32853046416363e-05
-2.67917175024125e-05
-1.77195277969344e-05
-8.65656575479282e-06
-3.30159335633186e-05
-3.04914862316001e-05
-4.204835457666e-05
-2.92298631323096e-05
-2.75477987975177e-05
-2.51101201290992e-05
-4.30955358644301e-05
-1.41963342752741e-05
-2.6902171010491e-05
-3.32308709564471e-05
-8.05495295461395e-06
-3.61342065109767e-05
-2.10549068190017e-05
-3.32270984078305e-05
-1.97986413730893e-05
-1.60517502077796e-05
-3.06401933365011e-05
-3.07664144269285e-05
-2.62787846480957e-05
-1.17741166969386e-05
-3.05749322631521e-05
-1.10296982705476e-05
1.34140574604133e-05
-3.57034353408808e-05
-1.31473629654667e-05
-1.69332871498792e-05
-2.71382342364894e-05
-2.82546285380037e-05
-2.5532976797491e-05
-1.4210060608442e-05
-2.49460521610063e-05
-1.77973363593688e-05
-1.7590105626184e-05
-3.45808101109476e-05
-2.97501670467232e-05
-3.90855813940098e-05
-1.94781925663261e-06
-3.73124401214199e-05
-2.08381568287906e-05
-8.31215102020455e-06
-4.25935953339137e-05
-9.8975369735497e-06
-3.19019107194327e-05
-1.88623982115069e-05
-8.60256717478755e-06
-1.15564936878232e-05
1.73303932027187e-05
-7.0268983566232e-07
-3.2157498610824e-05
-1.33167322086454e-05
-1.73880960882274e-05
-2.6421728115255e-05
-3.25143376505773e-05
-3.00385772754424e-05
-1.62054077300865e-05
-1.89493620792363e-05
-2.934713588189e-05
-1.06678240392956e-05
-1.97608788918966e-05
-2.38080808180837e-05
-1.26918875433752e-05
-3.07487391114684e-05
-4.84885095427117e-05
-3.04129857419382e-06
-1.95251819123234e-05
-3.16413678539271e-05
-3.11600980169719e-05
-2.44814583479664e-05
-2.92996176362964e-05
-3.56221945773172e-05
-1.57830627847494e-05
-4.56639401737318e-05
-1.16025935788976e-05
-1.75762489149549e-05
-2.15756364644067e-05
-1.41720684843788e-05
-3.36041442536529e-05
-1.63780220960367e-05
3.41428917250001e-06
-4.7834963809437e-06
-2.90034333199074e-05
-2.34217611661503e-05
6.25110841285446e-06
-1.68961007821912e-05
2.04367115352824e-06
-1.9414217107687e-05
-2.52824775340532e-05
-3.9395288866393e-05
-3.12702604594198e-05
-3.87405103626317e-05
-3.7299663963128e-05
-8.30510357120193e-06
-4.45715232284265e-05
-1.99965388579055e-05
-2.42078662510467e-06
-3.50985679291986e-05
-1.68732848915609e-05
-2.1141502139475e-05
-2.19006460044877e-05
-1.86125182105568e-05
-4.07419661315517e-05
-1.05459264134245e-05
4.44535446954446e-06
-3.03080688454136e-05
6.84289996040491e-06
-1.51357294713376e-05
-9.26568925320438e-06
-9.66045855140506e-06
-1.85802611112664e-05
-3.62636501269701e-05
-1.53375655490395e-05
-2.99187156108647e-05
-1.58894224289756e-05
-1.53046120792623e-05
-2.189487791529e-05
6.84942346868647e-06
-1.31919475151438e-05
-2.24214815229005e-05
-2.02692707963153e-05
-3.35436338687383e-05
-3.32860724983702e-05
-3.55408482469629e-05
-2.35430195644013e-05
-1.0701369320018e-05
-3.47290711635163e-05
-3.67683545888385e-05
-4.97360193161551e-06
-2.86980470805345e-05
-3.11973526158279e-05
-2.62577622182151e-05
-3.510544815166e-05
-2.10854957925742e-05
-2.50088821427123e-05
-3.76634851067884e-05
-1.02673036303369e-05
-2.63740511313193e-05
-2.35504841410768e-05
-2.8097803481088e-06
-1.76440762661146e-05
-8.273167458859e-06
-2.61985299784974e-05
-1.09137710191526e-05
-5.51751151230718e-06
-3.52501530788013e-05
-2.94981307444238e-05
-4.86362284358693e-05
-8.80681638676005e-06
-1.43742985244153e-05
-5.12415482310278e-06
-1.65742731755729e-05
-2.02783723804237e-05
-2.51827606016644e-05
-1.55949686508867e-05
-1.41000219010241e-05
6.64996037267031e-06
-3.78466428981101e-05
-1.65250472467924e-05
-2.69314734265924e-05
-1.15875848998721e-05
-2.89857830353807e-05
-1.8389248589181e-05
-4.12266437501878e-05
-1.55594322773566e-05
-3.15202803803438e-05
-1.77865120286638e-05
-2.97520255043948e-05
-4.61203344242891e-05
-2.24744790988214e-05
-2.29794889529402e-05
-3.26751080949247e-05
-6.87708589830294e-06
-1.67602387136491e-05
-2.38898030849396e-05
3.48085193004821e-06
-3.07413113141781e-05
-2.61513186786838e-05
-2.18771055160373e-05
-2.32465422567747e-05
-2.58054245813797e-05
-3.30482438829337e-06
1.63678956326007e-06
-2.84231659805973e-05
-3.86103600116953e-06
-1.92698256015939e-05
-2.47305296818865e-05
-1.23011537131793e-05
-1.00470269689468e-05
-2.52270261087679e-05
-1.25977511415345e-05
-2.71986297532964e-05
-2.60750837840983e-05
-3.98911129975827e-05
-3.46012334753861e-05
-1.62564404884447e-05
-2.51578829147163e-05
-5.47847390570773e-06
-2.81844517492615e-05
-3.27695319257252e-05
-2.54448026252451e-05
-2.06552288806542e-05
-2.76846759311475e-05
-5.65776988070279e-06
-1.16922479431034e-06
-1.53572409145999e-05
-1.11471514928037e-05
-1.42692351439104e-05
-1.60838142690534e-05
-7.21510249955758e-06
-1.57260750428436e-05
-2.59085631903615e-05
-2.73974203778606e-05
-2.46480989317424e-05
-3.19009179526204e-05
-4.05018382315253e-05
-3.63792075572393e-05
-8.80514349089539e-06
-1.20447114577991e-05
-1.32977472648892e-05
-4.24784179632928e-05
-2.02024919470621e-06
-2.21716403407997e-05
-1.28312480667624e-06
-2.73515053969728e-05
-2.15770216918871e-05
-2.93256110809456e-05
-1.66087883066531e-05
-1.0094290482928e-05
4.98761958110525e-06
-2.30939370477499e-05
-4.13710882401052e-05
-4.30655052015686e-05
-9.63717524923182e-06
-2.52278491464931e-05
-2.49175121857033e-05
-3.83589152341235e-05
-2.71105214568108e-05
-2.2959509943425e-05
-4.00829400837473e-05
-2.86672451421949e-05
-2.27935505335849e-05
-1.8665661531531e-05
-2.31289347684271e-05
-8.46993303728259e-06
-1.12032705946655e-06
-1.22328644837426e-05
-4.43671963931424e-05
-3.69914801859778e-05
-2.50135859811674e-05
-7.95836547274426e-06
-1.9801728595498e-05
-2.14636794045708e-05
-1.3860744254106e-05
-1.25947817087726e-05
-6.13641934171187e-06
-5.91191841982586e-06
-2.59681866394312e-05
-3.29987472822628e-05
-1.79830363618492e-05
-2.88126343044912e-05
-1.23490623355632e-05
-3.6142147718736e-05
-2.23946366204323e-05
-1.9610785723144e-05
-4.01674670673712e-05
-1.29525326982328e-05
-1.25619715319045e-05
-2.93121560882889e-05
-8.11101163064281e-06
-1.49984837285156e-05
-2.16065667542425e-05
-1.28984849571243e-05
-3.76572498840433e-05
-5.29738167396765e-06
-1.44624543754049e-05
-1.38345862469214e-05
2.07312511232717e-06
1.0777826187277e-05
9.55635663692765e-09
-1.48509099489221e-05
-1.43349972251594e-05
-1.1242052247651e-05
-4.12661594030904e-05
-2.65568922306094e-05
-2.02009884876785e-05
-1.01484685560018e-05
-4.22311698993577e-05
-3.1812316495973e-05
-2.42369956362717e-05
-2.64018481277136e-05
-1.63122422411234e-05
-3.18224312173134e-05
-1.6645209105402e-05
-3.29571217171065e-05
-3.17593777058087e-05
-4.00352017897944e-06
-2.46506298967134e-05
-2.02543011889015e-05
-1.3303753204934e-05
-2.63373903144455e-05
-2.39087671888201e-05
-1.73798912281975e-05
-4.42676201710704e-06
-2.56995810626599e-06
-1.61587200478571e-05
-2.76052254960668e-05
-1.51448756093805e-05
-2.4583176754637e-05
-2.15078005400182e-05
-3.19016502978055e-05
-2.623237613766e-05
-2.208298735189e-05
-6.24208975853208e-06
-2.30977714820239e-05
-2.09984723833266e-05
-3.49509017448066e-05
-4.03509776946259e-05
-3.18545746371155e-05
-2.53062432381872e-05
-2.08525868516046e-05
-2.48995328233804e-05
-1.5551839547534e-05
-3.94161782914629e-06
-2.50639649033923e-05
-2.76852244744167e-05
-3.00400569187323e-05
-1.91722348116746e-05
-2.37804162492536e-05
-1.56928965186667e-05
-2.25701704248442e-05
-2.25704672163902e-05
-2.2047882964392e-05
-7.02907823652413e-06
-4.16976700433283e-05
-2.9360470152666e-05
-3.10365066742006e-05
-1.89785004963259e-05
-2.62229875801122e-05
-3.68206816672737e-05
-3.16561175514294e-05
-2.56454587406955e-05
-3.85483236638477e-05
-1.80598349391212e-05
-2.43089220053831e-05
-2.3182923027959e-05
-1.01698317504239e-05
-3.01167169806058e-05
-5.12532131749948e-06
-1.95410240804538e-05
-1.17406813148304e-05
-1.78866924937156e-05
-1.9854349194766e-05
3.62678893049672e-06
-2.304928537979e-05
-1.09395725077799e-05
-7.19416404333401e-06
-7.4635585647369e-06
-2.00538687330231e-05
-3.04862822531933e-05
-1.69572475083898e-05
-2.72954677736344e-05
-1.40401644609116e-05
-1.45496970603652e-05
-1.30248342326355e-05
-2.88114516988145e-05
-2.39585987821573e-05
-1.27118272455174e-05
-1.63038924312613e-05
-1.83189340332417e-05
-3.54486304679983e-05
-2.57053799062185e-06
1.2061416487964e-05
-2.58301645648923e-05
-4.35417701408615e-06
-5.21266493900514e-06
-4.57094382697221e-05
-2.32129012527593e-05
-9.12284200038795e-06
3.21160651315663e-06
-1.1808714231512e-05
-6.13944090957584e-06
-2.09950371816193e-05
-1.72242022695045e-05
-1.29066108782962e-05
-3.07325669250295e-05
-4.18215057972929e-05
-1.9528483067092e-05
-1.8582508685542e-05
-9.39032073085138e-06
-2.2956201345178e-05
-3.79142870029706e-05
-8.62452327007902e-06
-2.04023844664767e-05
-4.93647484030874e-06
-1.83607129181385e-05
-6.83533806888098e-06
1.1069227356335e-06
-1.7262468149059e-05
-2.68987596524588e-05
-2.4386193636539e-05
-2.57763699791603e-05
-1.74480226019467e-05
-4.31094420383479e-06
-6.24989302968284e-06
-4.35559885035427e-05
-3.72648364565968e-05
-1.45667025477031e-05
-2.3807104249174e-05
-2.3734264267383e-05
-9.05993080112347e-06
-3.05263735471117e-05
-1.98901542872525e-05
-2.24307580574858e-06
-2.33990941604969e-05
-5.3496591365157e-05
-3.70302279083799e-05
-1.97240330187254e-05
-1.78713364462896e-05
-3.59004732542536e-05
-2.22085109670609e-05
-2.92590243139274e-05
-1.86809123023184e-05
-2.46411418268593e-05
-5.68208276184717e-05
-2.44103204001743e-05
-2.40303451746739e-05
-2.76410076926569e-05
-1.69403470456159e-05
-4.86884352540788e-05
-1.48509441207027e-05
-2.00033979060601e-05
-2.35314651547825e-05
-6.32653089136621e-06
-2.92934130043168e-05
-2.44979595384132e-05
-3.30537860050812e-05
-2.93990122618793e-05
-2.06965791671216e-05
-3.96703743453602e-05
-2.94415897283017e-05
-1.5822031814664e-05
-3.98298837463022e-05
-1.73217724309342e-05
-4.0700568812212e-06
-1.2644849603425e-05
-1.60947982424981e-05
-3.5485353602327e-06
-3.93853883937093e-05
1.67201217679499e-06
1.54989194441165e-06
-2.28677900108189e-05
-6.64079635834817e-06
-7.38571473931571e-06
-2.01524665688888e-05
-8.69475030210714e-06
-9.64186642450966e-06
-3.90209690332152e-05
-3.26635070678672e-05
-2.2957639684614e-05
-7.70715901056426e-06
-3.4388538994751e-05
-2.14921987691076e-05
-1.41531613054534e-05
-1.60114552904304e-05
-2.66309797173879e-05
-7.94425430085903e-06
-2.18309463763134e-05
-1.79099195256952e-05
-1.34711238808257e-05
-1.37255470134681e-05
-1.30178766381671e-05
-2.66147951663827e-05
-2.39842611905542e-05
-3.48887438620317e-05
-2.76357170178238e-05
-2.03060536257209e-05
-2.50060951647797e-05
-1.24300351845548e-05
-1.24801964620368e-05
-2.31369870214558e-05
-1.74860670957542e-05
-1.90010145782717e-05
-3.59322051546863e-05
-1.4814933762782e-05
-2.07465451609221e-05
-4.06009662595765e-05
-2.21159553859961e-05
-3.90835355436204e-05
-2.18691889190933e-05
-1.97939100030845e-05
-3.03063292525576e-05
-2.48601259624373e-05
-2.65994098503071e-06
-2.05975917955852e-05
-3.34663377123755e-05
-1.86991620240589e-05
-4.42719874074113e-05
-2.36107272406869e-05
-8.93912154705719e-06
-1.8972480632382e-05
-2.21527929398078e-05
-8.7084811861323e-06
-6.33940798967927e-07
1.81345400352454e-05
-9.83297102739011e-06
-3.05598536091829e-05
-1.86069274818858e-05
-1.02295978861611e-05
-2.92005028729966e-05
-2.58251841880708e-05
-1.33361082044e-05
1.09192520599062e-05
-3.29621592560488e-05
-2.08300997599257e-05
-1.57307782968411e-05
-2.32345816468085e-05
-4.77454775542765e-06
-4.01111604751167e-06
-1.4857656551746e-05
9.05548325061523e-06
-2.825387590158e-05
-2.57526870554108e-05
-9.68933442994755e-06
-6.64838652657585e-06
2.0438724962627e-07
-1.68838718558498e-07
-2.55750086926602e-05
-1.42804780784168e-06
-1.4902671912987e-05
-2.91019808616981e-05
-2.16555152746454e-05
-4.92905416062907e-06
-2.41658481323822e-05
-1.13883324618188e-06
-1.67188562777922e-05
-1.78154947216372e-05
-1.98696671426095e-06
-1.6522923638622e-05
-2.5849697693264e-05
-8.43547734444974e-06
-1.65887239001917e-05
-1.1342237314878e-05
-2.19932855232339e-05
-4.11340374958106e-06
-1.56162267050353e-05
-1.58792601857793e-05
-5.09418448821799e-06
-2.87286921122771e-05
-9.56444024273272e-06
-1.91237195261942e-05
-4.50655024579851e-05
-1.55014409923683e-05
-3.89997239826491e-05
-4.60307701781441e-05
-1.91990151489884e-05
5.12495325533749e-06
-7.95215912334067e-06
-3.20136112877315e-05
-3.27510632440094e-05
-2.37617427085302e-06
-2.26947907504417e-05
-1.85402750863395e-05
-3.15171974622364e-05
-7.03314844196388e-06
-3.97461015057049e-05
-7.87039435154677e-06
-4.78384801022923e-05
-2.51565363177134e-05
-4.15251905261962e-05
-4.59418465864594e-05
-1.86600244729862e-05
-3.22023588399375e-05
-2.17318525642705e-05
-2.45640540017467e-05
7.95514829041288e-06
-2.48002651819543e-05
-4.74726892648588e-05
-1.88771588969638e-05
-3.30558660977023e-05
-3.2613906363597e-05
-2.97667367922645e-05
-3.61062704521459e-05
-2.38971205735194e-05
-4.69843131412655e-06
-2.8397142635785e-05
-2.09795897805983e-05
-1.23734015076198e-05
-5.88367198669748e-06
-1.06626128468204e-05
-2.84860503102035e-05
-2.33121624440972e-05
-1.31346161526212e-05
-1.61367019596622e-05
-2.42486381668488e-05
-2.78531538234451e-05
-8.99518818937282e-06
-1.135218521079e-05
-3.35095372152946e-05
-3.02031866427374e-05
-3.35396666095159e-05
-1.41795357637683e-05
-3.85304269687778e-05
-2.83696738309716e-05
-3.10193591793857e-05
-6.61157783043756e-07
-2.76863014118822e-05
-2.16323907879425e-05
-1.74743961516115e-05
-2.57373962894419e-06
-6.91547178447408e-06
-3.40472075579986e-05
-3.60604708177573e-05
-8.52721114205292e-06
-2.44338653903085e-05
-1.21331425409828e-05
-1.86882039527903e-05
-2.59266770882231e-05
-3.77061344312437e-06
-3.17614688045233e-05
-2.39110401254422e-05
-3.45563866823297e-05
-2.24013748356744e-05
-2.53940613274416e-05
-1.62498727182945e-05
-1.08332533988017e-05
5.56409564262468e-06
-8.04673454521395e-06
2.32443224683257e-07
-1.62140765782416e-05
-2.63641866902123e-05
-9.45494098791425e-06
-4.52142918698293e-05
-7.98962271561796e-06
-3.09930705981918e-05
-1.43258265748461e-05
-2.7051898434405e-05
-1.66755971058658e-05
-3.10175234475344e-05
-2.50922644700571e-05
-2.04045404360061e-05
-2.13859622672673e-05
-2.47107216507051e-05
-3.05657770157071e-05
-2.7091530520731e-05
-3.53294389508792e-05
-1.45905320567104e-05
1.58629221603062e-06
-2.61704922059145e-05
-1.77476863438495e-05
-2.11077566206942e-05
-4.70231724233344e-06
-1.3497236014595e-05
-1.80511553625617e-05
-3.58115951538103e-05
-4.34619025084241e-06
-5.6552262732411e-05
-1.2752197145269e-06
-2.49359762947339e-05
-2.41801816873093e-05
-2.24904277049364e-05
-3.2164338617294e-05
-1.7150555672691e-05
4.03149138728275e-06
-4.26140038835116e-05
-1.23480797610214e-05
-2.1117585503287e-05
-5.59014137194912e-06
-1.8691445577407e-05
-4.43600406657521e-05
-1.73219915251957e-06
-8.09743272680116e-06
-1.39981439012001e-05
-1.83286080188679e-05
-9.99442684834495e-06
-1.30292500574568e-05
-1.94676978820454e-05
-2.39920135640434e-05
-1.89246973926746e-05
-1.6688858593249e-05
-2.09426490318609e-05
-3.30865182463111e-05
-4.04723742612994e-06
-1.96557903869061e-05
-2.83130851460612e-05
-3.35182860886382e-05
-3.77140878950331e-05
-2.37657878120236e-05
-7.59338023035886e-06
-2.10135222975693e-05
-1.63043208616271e-05
-3.64901093587887e-05
-2.34014547493127e-06
-2.72498974922825e-05
-9.46298094588513e-06
-2.72193565297196e-05
-2.7539966002713e-05
-2.87817784292305e-05
-2.38549872192413e-05
-6.88741436310492e-06
-2.10393180272753e-05
-4.30734435011313e-05
-2.67679911062107e-05
-1.70858341823256e-05
-2.7701063830845e-05
-2.81837070862273e-05
-2.28617925170771e-05
-2.79979280698566e-05
-1.34399745029612e-05
-3.45910161118975e-05
-1.23260313744714e-05
-1.23430797750644e-05
-2.8824540473183e-05
-3.63231746347653e-05
-1.96635541447357e-05
-3.80831877425025e-05
-1.55242352732177e-05
-2.87222280522277e-05
-3.51413272170894e-05
-2.93415328964519e-05
-2.28348347553036e-05
-2.5186607091847e-05
-1.78300665699012e-05
-2.64932571379593e-05
3.78200947645488e-07
-3.73059459079815e-05
-1.98437255319421e-05
-3.48115413113246e-05
-3.06492414191154e-05
-2.13909367332359e-05
-2.52548093179537e-05
-1.24648266529891e-05
-2.62175896275129e-05
-3.32840693306759e-05
-2.01655777736154e-05
-1.11876145519876e-05
-3.51990878106285e-05
-3.56351959412298e-05
-3.83009207886964e-05
-3.5842577684966e-05
-2.06321867120596e-05
-2.80862794508978e-05
-1.54623812315246e-05
-3.44959476356882e-05
-4.18863984776232e-05
-2.87425529004642e-05
-2.26455154823668e-05
-1.43705645098097e-05
7.39637832065658e-07
-1.83758455852252e-05
-1.12067944220678e-05
-8.46955136881517e-06
-2.70533426090359e-05
-3.28627203384773e-05
-2.13065359944987e-05
-1.86494064455892e-05
-1.87409222385615e-05
-4.05105333710352e-06
-1.42349532016251e-05
-1.81938071960323e-05
-1.25945960481102e-05
-5.57705440164899e-06
-2.37240574443046e-05
-1.50038814527106e-05
-2.97896048597374e-05
-2.90374793350912e-05
-3.37303602125864e-05
-1.08744589023921e-06
-2.77168284068709e-05
-4.62093611079204e-06
-7.64934251332128e-06
-2.93055994451089e-05
8.17323725032763e-06
-3.202629434255e-05
-2.84677429290812e-05
-3.81165679741683e-05
-1.0968527195817e-06
-1.86140567811179e-05
-9.4608785867417e-07
-2.97228412731318e-05
-3.043094439081e-05
-1.21907979089684e-05
-2.03491116529193e-06
-1.00688259108173e-05
-1.5614669596684e-05
-2.49663611611002e-05
-1.96307877125961e-05
-4.330297196012e-05
-1.13209882312675e-05
-1.87289093503655e-05
-2.45840826245085e-05
-2.75612682269115e-05
-2.90302831611572e-05
-1.52913544513926e-05
3.15518012868125e-06
-1.75292093326423e-05
-1.4714420462463e-05
-2.0134055371777e-05
-2.09006366823562e-05
-3.64862741992011e-05
-2.54307662148656e-05
-3.81475551970859e-05
-6.71628615094361e-06
-6.32645279599804e-06
-1.24678463772219e-05
-4.23638291872849e-05
-1.84886705843938e-05
-4.77002157282622e-05
-2.49570841866706e-05
-4.43725816164041e-05
-4.37528681150548e-05
-5.41631538746433e-06
-1.844254971597e-05
-1.45518946217204e-05
-5.17922421428031e-06
-1.82241410142829e-05
-3.0301571897706e-05
-7.83569363571342e-06
-1.452325080889e-05
-1.95042414515139e-05
-1.00580607561669e-05
-2.73528260440938e-05
-1.23350003409353e-05
-1.98685903705651e-05
-2.31598220678068e-05
-4.37243459116386e-06
-1.28378255057885e-05
-3.39642806969583e-05
-4.3560280334123e-06
-1.83787482437928e-05
-1.96386727794402e-05
-1.6205141170754e-05
-3.1769947033602e-05
-2.89301097977589e-05
-2.65945921561738e-05
-2.62742717728641e-05
3.02119516287172e-06
-2.35005986588579e-06
-9.76554235593331e-06
-1.83266446635203e-05
-2.72968544725481e-05
-1.5225890617412e-05
-1.64352916707227e-05
-3.17919165366279e-05
-2.180917277235e-05
-1.82635487556714e-05
3.88051590029606e-06
-2.68148781360587e-05
-3.17081232490486e-05
-1.828897436871e-05
-1.72457875049074e-05
-1.37757924828128e-05
-2.56995682600807e-05
-6.01916691063044e-06
6.75363961101834e-06
-3.42890713605554e-05
-3.70074709722487e-05
-2.04506281002757e-05
-1.92807713566208e-05
3.32238354928418e-07
-3.46615149808391e-05
-1.3484748826396e-05
-1.63102146066613e-05
3.47921170809019e-06
-2.23029005349001e-05
-2.24026938068225e-05
-4.13300458162402e-05
-3.93292151287915e-05
-1.59449806371572e-05
-1.41082789832268e-05
-4.1445912615482e-05
-2.73564268861258e-05
-1.84811265589696e-05
-1.229486722365e-05
-1.43007553324058e-05
-2.29832163818741e-05
-3.83360296047244e-06
1.29358918457e-05
-1.76017705535298e-05
-1.68367014891569e-05
-1.15337251810088e-05
-3.47594841882639e-05
-3.42172271683179e-05
-2.59915764710111e-05
-3.11732345075971e-05
-2.73274988706514e-05
-1.79283566686596e-05
-3.55155138928437e-05
-4.99115360912146e-05
-1.19061873757801e-05
-2.79329869300374e-05
-2.69506436011567e-05
-3.0965616788674e-05
-2.78563924789552e-05
-2.37580319753507e-06
-3.53663972328172e-05
1.30864015497103e-06
-1.84244228623887e-05
-9.95817587832645e-06
-1.03778357514874e-05
-1.28503255802091e-05
-2.48222437534611e-05
-1.8588903240579e-06
-1.94843245577395e-05
-2.64401528822742e-05
-2.18972263382967e-05
-2.11724218960491e-05
-1.54984226548514e-05
8.54405690974544e-06
-2.80137042521135e-05
-2.58249583625849e-05
3.62484753286156e-06
-4.40644304808686e-05
-6.4343861788595e-06
-1.14177072575873e-05
-3.2987205750559e-05
2.89062096824251e-06
-1.18799069566967e-05
-8.66639517256614e-06
4.71688381984063e-06
-3.01656227044586e-05
-3.45342164233364e-05
-2.98972020131702e-05
-3.99850027301615e-05
-2.56729438032688e-05
1.56031206704613e-06
-2.6646500135954e-05
3.03661552927305e-06
-1.1006343625887e-05
-2.37093691661802e-05
-3.92851863854838e-05
-2.26484108173469e-05
1.47195594038128e-06
1.01588875911157e-05
-2.68757813059926e-06
-1.31792900492204e-05
-2.95885842564627e-05
-1.74486366737993e-05
-2.8328737259387e-05
-2.95367774171136e-05
-2.97878553912545e-05
-1.43770086039064e-05
-1.46142893994559e-05
-1.79696602525725e-05
-1.81061374829981e-05
-1.77483716324115e-05
-1.03527959224741e-05
-9.09625505331556e-06
-1.78432553210886e-05
-2.97227703530486e-05
-2.22566267951854e-05
-1.83109739006096e-05
-2.92233712095686e-05
-1.04322295989985e-05
-1.77603222360367e-05
-2.01414690445793e-05
-1.63948619698904e-05
-4.51196222239031e-05
-1.53736382724931e-05
-1.78330980827551e-05
-4.1595908677787e-05
-8.48729709608604e-06
-1.94870456717464e-05
-1.73256582099621e-05
-2.62672992630406e-05
-1.93406865043269e-05
-3.45651083701196e-05
-1.85619427432602e-05
-3.05254480601721e-05
-4.02348232951937e-05
-4.44210101955138e-05
-2.6390805554889e-05
-2.31064567937901e-05
-1.21233966468763e-05
-3.16328320707155e-05
-2.50996333010935e-05
-3.96057389253868e-06
-1.25044002925079e-05
-5.89575162361816e-06
-3.25810823223166e-05
-2.75309255356467e-05
-1.8109931491954e-05
-1.13315034804008e-05
-1.32683350662206e-05
-8.33787257940278e-06
-6.49831673361751e-05
-2.72311029217844e-05
-3.75046903992848e-05
-2.62754008701581e-05
-2.80941188789494e-05
-2.28787082686623e-05
-3.51790233363376e-05
-3.01923621479659e-05
-2.83666740293117e-05
-1.54995869320246e-05
-3.41647842966868e-05
-1.03590991921058e-05
-2.21149692216537e-05
-1.02612028168288e-08
-1.04387196548789e-05
-1.2807095540269e-05
-2.68493760328877e-05
-2.81124616881015e-05
6.90936856360795e-06
-9.63821513957267e-06
-1.20974407339193e-05
-2.73900985605911e-05
-6.37201792603051e-06
-2.6375077118121e-05
-4.9193199692266e-06
6.33418715599741e-06
-2.77862378944772e-05
-2.76773375966999e-05
-3.80734305103235e-05
-3.79506796927773e-05
-1.72149433436798e-05
-2.24068586251143e-05
-1.40036291290559e-05
-2.35187068963535e-05
-4.37868380927127e-06
-1.73363223515924e-05
-5.06038473088637e-05
-3.28706628485762e-05
-1.16403774434129e-05
-2.43291797021194e-05
-2.03614696831714e-05
-3.99091487021276e-05
2.58270094208026e-06
-1.98705035417562e-05
-3.76928724222702e-05
-2.7615133023419e-05
-2.41973056444917e-05
7.47003673317267e-07
-5.45661359303827e-06
-3.14843245081831e-05
-2.77702722442957e-05
-2.49468522478757e-05
-9.6939619639155e-06
-2.86593977109594e-05
-2.19378733721978e-05
-4.02522640374071e-05
-1.25784399679261e-05
-2.15395051610745e-05
-2.73179074397068e-05
-2.77577026030674e-05
-4.28648171710363e-05
1.12549429386631e-05
-2.88204591826976e-05
-2.52012203877791e-05
-2.66713308741143e-05
1.19864530131414e-06
-1.59611516041336e-05
-7.01864996269396e-06
-2.84603584022278e-05
-3.17654335701421e-05
-2.35545361032605e-05
-1.03175331762276e-05
-1.10862470317509e-05
-2.85047808293994e-05
-2.48816093004262e-05
-2.00014072478154e-05
-2.65014267637686e-05
-2.89369063063642e-05
-2.08561132870858e-05
-2.98760203478598e-05
-8.43821285772638e-06
-1.49123800561974e-05
-2.43766017812591e-05
1.64443714342263e-06
-2.22793411326834e-05
-1.31315762030821e-05
-1.61067949716433e-05
-1.99244865058263e-05
-3.56647518722461e-05
-2.40949773969464e-05
-3.48731646051263e-05
-2.3910856120579e-05
-1.75837659026138e-05
-1.7166098418535e-05
-2.73763421959691e-05
-2.06128637063813e-05
1.6945264668201e-06
-3.21398239415583e-05
-8.43391980634085e-06
-1.82680031170726e-05
-1.82721432749898e-05
-3.45851993983809e-05
-2.70427805660409e-05
-6.79808655714444e-06
-3.28612409814466e-05
-3.6238141938055e-05
1.34015405256537e-05
-3.33766848034793e-05
-3.67825618941098e-05
-2.73796682066671e-05
-1.26893646997846e-05
-2.75313548873078e-05
-3.25989294495354e-05
-1.95456639461216e-05
-3.68576087634107e-05
-2.33714783648904e-05
-1.76556253909633e-05
-1.90123921737959e-05
9.23504274689494e-06
-2.48567562604928e-05
-2.0638720992724e-05
-2.12126397851374e-05
-3.45531509231048e-06
-5.13922699699515e-06
-7.41398475058904e-06
-3.59492273319856e-05
-2.55155834442881e-06
-3.51113625349944e-05
-2.69641533790358e-05
-4.93105225282141e-05
-3.9954722378261e-05
-1.82252822692123e-05
-2.84527550515635e-05
-3.91265826775661e-05
-2.27201168644218e-06
-1.88044795469851e-05
-2.01396601253016e-05
-2.64650089145985e-05
-2.71346247638621e-05
-5.38627113207767e-05
-1.29659378817612e-05
-2.23287435681762e-05
-4.7037490510265e-05
6.71305184472513e-06
6.91816748220617e-07
-5.79324450062012e-06
4.15280598236875e-07
-7.95477166964901e-06
-2.39818034977634e-05
-2.4626236510464e-05
-1.05451017237402e-05
-3.27217759917679e-05
-2.4458717696458e-05
-2.5437873293648e-05
-1.76768954502335e-05
-9.87945003944377e-06
-4.07949617479957e-05
-2.23581901228941e-05
-2.06211069875571e-05
-3.60151692337071e-05
-3.09785366350331e-05
-2.92320205131394e-05
-1.59784316517048e-05
-3.40130615920526e-05
-1.78245244029134e-05
-1.74546762835288e-05
-1.78609396280265e-05
-3.14422308595297e-05
-2.82384740807835e-05
-2.1116565567598e-05
-1.49311296676035e-05
-8.7977341778995e-06
2.47379495656941e-07
-2.27151125951247e-05
-3.02280026953544e-05
-2.00845965742063e-05
-1.78922291440329e-05
-9.58050895853754e-06
7.94176444379921e-06
-5.66664672488694e-06
-1.75258926303109e-05
-1.65611151240576e-05
-1.59405286039459e-06
-9.04281879217872e-06
-2.93007845544197e-05
-1.85954872569999e-05
-5.78829026798363e-06
-1.74648765667672e-05
-1.76825501972211e-05
-3.95041568557909e-05
-3.2062398321341e-05
-3.74328658784001e-05
1.83247917361903e-06
-3.3852175434303e-05
-6.33036959563907e-06
-2.91178701713553e-05
-3.57914287086732e-05
6.25580962194642e-06
-1.97432181053799e-05
-1.76249344715942e-05
-5.52845142914576e-06
1.45340533020816e-06
-1.66475906878564e-05
-1.93118914353096e-05
-8.26646138210372e-06
-3.00758851443939e-05
-7.32691039181263e-06
3.68455431540867e-06
2.95577283873814e-06
-1.25701465812486e-05
-1.29181139308275e-05
-1.90552724105493e-05
-1.15839060607889e-05
-3.51105842221204e-05
-1.9753072745749e-05
-2.36054287401399e-06
-2.64846162794513e-05
-2.46511614798926e-05
-2.98449280516529e-05
3.52771815175499e-06
-2.21782061986929e-05
-5.0589324350486e-06
-1.25872408859109e-05
-3.40162808625998e-05
-2.28825819340382e-05
-1.46573742534874e-05
-2.42159399140833e-05
-3.13918681840896e-05
-2.13637766957569e-05
-2.97630022702386e-05
-1.84462008652986e-05
-1.59642532856606e-05
-4.55939071884228e-05
-3.12851297484397e-05
-7.83821246770104e-06
-2.4344179632064e-05
-3.62569011969136e-05
-3.08563785901959e-05
-1.3790159349933e-05
-2.41012087544103e-05
-2.77949782695094e-05
-4.03775884489066e-05
-1.75300718311032e-05
-1.21473224702978e-05
-1.31187097711097e-05
-4.3472947037806e-05
-2.15822791084784e-05
2.05454012930429e-05
-1.28776474959937e-05
-3.53578489598572e-05
-7.85403373486094e-06
8.85831911489206e-07
-2.84783574419937e-05
-2.80653749790421e-05
-2.28993724198369e-05
-3.49183256650393e-06
-3.51583290132111e-05
-2.06209212063912e-05
-2.82299341481451e-05
4.03053866546703e-06
-2.1103049473168e-05
-1.96428852328712e-05
-1.53338561897583e-05
-3.83432035385908e-05
-1.90731471786421e-05
-4.11365784425168e-05
-1.45292525340668e-05
-2.18621400694738e-05
-2.94882504579496e-05
-2.93605276052031e-05
-9.27706074309001e-06
-6.66425817860573e-06
-1.64063849405639e-05
-2.727687705379e-05
-3.84580075295888e-05
-3.26943951685455e-05
-1.60094587047376e-05
-3.90864446420412e-05
-3.93744595482578e-05
-3.27371405425782e-06
-1.2522731707553e-05
-5.01211425675326e-05
-3.2275237504896e-05
-3.87958377922553e-05
-2.24757235271597e-05
-1.96673597747385e-05
-1.95421132796547e-05
-3.2940608001981e-05
-3.06310508723417e-05
-3.32011998944432e-05
-2.86585841769877e-05
-3.83610903680772e-05
-2.24034264246443e-05
-1.2827049891675e-05
-9.47539505442351e-06
-1.40469534261555e-05
-3.53929191877323e-05
-1.7960469114626e-05
-1.53982544880997e-05
-3.85423777974137e-05
-3.14189933403559e-06
-1.68346717974876e-05
-1.8292048895142e-05
-1.06285526984014e-05
-3.43631735522611e-05
-1.30582374331472e-05
-3.06346406248719e-05
-3.24627255840997e-05
-1.7861224810922e-05
-1.80534444836093e-05
-1.57309326319511e-05
-2.2393897880087e-05
-2.76007091962697e-05
-1.02951969912887e-05
-1.97455039529885e-06
-2.52521744971504e-05
-9.07439015251678e-06
-9.71795886139341e-06
-2.67674629150737e-05
-2.32218616642711e-05
-6.01424188259228e-05
-3.50317219736544e-05
-1.64884142519272e-05
-1.18810841299628e-05
-2.07562873217237e-05
-1.10312874453892e-05
-2.05053607260202e-05
4.18356392954661e-06
-3.34586437716579e-05
-5.68868530603301e-05
-3.79011962778582e-05
-2.43620898621147e-05
2.13118253359841e-05
-6.37423075306155e-06
-1.63975408708851e-05
-3.06849826626366e-05
-2.27382602265901e-05
-7.49924483279845e-06
-2.9879871700617e-05
-1.45434685413005e-05
-1.44095588656586e-05
-3.51533237418645e-05
-8.92300019937481e-06
-1.26064419906049e-06
-2.26662943254126e-05
-2.15714988155504e-05
-2.90318553242666e-05
-2.22847445009599e-05
2.03240647869576e-09
-1.10571916526486e-05
-4.54368154286891e-06
-3.26945754214571e-05
-1.17867164998851e-05
-3.31095623656186e-05
-1.44916974520368e-05
-1.15765348884892e-05
-3.96757170198195e-06
-2.06808993180675e-05
-3.77253240529056e-05
-1.45349654633387e-05
-1.35916567494142e-05
-1.50622275000169e-05
-3.13504742901309e-05
-6.93979912626122e-06
-3.80318009819341e-05
6.21950290596e-06
-3.18109939727475e-05
-7.46056445690751e-06
-1.95595760441699e-05
-1.44479446415077e-05
-6.7882541464073e-06
-2.07937258487993e-05
-2.72008995434939e-05
-2.22225116579853e-05
-1.54455127305873e-05
-1.35812866920429e-05
-3.62224513922874e-05
-1.48662847989966e-05
-1.6170237664323e-05
-2.70194491325558e-06
-4.23462482990481e-05
-1.13678201853178e-05
-2.66293399557846e-05
-1.18800436163101e-05
-3.55726627011121e-05
-5.1858162708455e-06
-3.37228229764599e-06
-1.85797301155109e-05
-1.81164979135194e-05
-1.41060006858294e-05
-1.03272985820655e-05
-1.55563577519031e-05
-2.03303278103139e-05
-1.36650891115137e-05
-1.79623901599875e-05
-8.57413405843152e-06
-1.65596858423681e-05
-1.1071066118571e-05
-2.74300878993723e-05
-3.30963849951045e-05
-3.00533651902244e-05
-1.85473491687427e-05
-4.09806366023338e-05
-2.23892966601491e-05
-2.94846435822206e-05
2.35295435879354e-07
-3.57440483120251e-05
-3.20855710031824e-05
-1.05512874327311e-05
-5.1053852020402e-06
-1.43120564961482e-05
-3.03454539405201e-05
-2.95832712389049e-05
-4.64839623709749e-06
-2.4900318940099e-05
-2.58283865764181e-05
-2.39154510804298e-05
-2.40730363670486e-05
8.0118591214848e-07
-8.45434186310301e-06
-1.39225711298805e-05
-4.73445215635166e-06
-3.79619203289534e-05
-2.61384671894707e-05
-9.71176490088928e-06
2.06179711051098e-06
-1.93859943168201e-05
-2.69575417014943e-05
-9.02522655767691e-06
-3.14803453171331e-05
-1.71742457600711e-05
-4.07018121152928e-05
-2.51006213810824e-05
-4.81045341948512e-05
5.25555905113888e-06
-1.63813983181487e-05
-1.41285352214103e-05
-1.10205255057764e-05
-2.60091679389209e-05
-1.49346859157692e-05
-1.17202923967886e-05
-1.15212745978432e-05
-2.44182994193183e-05
-1.3042350493441e-05
-4.48766279606389e-05
-1.28164158199602e-05
-1.64214003015832e-05
-1.66667794439509e-05
-2.03462511112388e-05
-2.60000573664591e-05
-3.3508223685312e-05
-2.42044113898561e-05
-6.89649778398312e-06
-2.38442358079946e-05
-3.30922495239326e-05
-1.235744216886e-05
-3.35737067213777e-05
-1.4691970299549e-05
-1.74321278528245e-05
-1.13629700108168e-05
-2.22170511389627e-05
-3.50212031789015e-05
-1.98723912315224e-05
-1.94440514188567e-05
-3.44672147933342e-05
7.83011958409689e-06
-3.5085060114218e-05
-1.20661536964763e-05
-8.67583862462006e-06
-1.95363192793518e-05
-2.65407750326103e-05
-2.03949651954397e-05
-2.82816507082121e-05
-2.76106441171907e-05
-3.56343116034731e-05
-2.10116359518556e-05
-2.82409368738405e-05
-1.65087110151175e-05
-2.40916126432905e-05
-7.40559552903738e-06
-1.69976554059744e-05
-2.96592334195772e-05
-3.58306448227356e-05
-4.00022907428738e-06
-3.64581747105238e-05
-9.17426978463521e-07
-3.14262285380706e-05
4.71487962987239e-06
-2.0283640864826e-05
-1.420529247784e-05
-6.33948601294732e-06
-3.26110820880395e-05
-9.75882626898599e-06
-1.27690949404404e-05
-2.47074850074449e-05
7.84533541437295e-06
-1.57127457053637e-05
-2.8568151038453e-06
-2.55757936451596e-05
-3.69812284028475e-05
-2.54902597989217e-05
-2.45426554184693e-05
7.10760468478361e-06
-1.81416525499753e-05
-1.7366650384054e-05
-1.4514197321132e-05
-1.86275691781652e-05
-6.79445659464455e-06
-3.58449702133903e-05
-2.1494519370266e-05
-4.22215408037361e-06
-5.70592947492088e-06
-2.79910065181397e-05
-4.72340742973092e-06
-2.75630100232265e-05
-2.0577135888971e-05
-2.01957267932328e-05
-2.13703487087237e-05
-3.89279732981305e-05
-1.42650772081186e-05
-1.19787935546841e-05
-1.81417230795805e-05
-3.51715257416005e-05
-2.56275236662654e-05
-2.19278140144926e-05
-4.81223076662556e-05
-2.3522773481005e-05
-2.83940375871371e-05
-2.66904755165331e-05
-3.39829098835324e-06
-1.64952051094734e-05
-1.55271599009548e-05
-1.56040602024149e-05
-2.28958646121063e-05
-3.09161682684094e-05
-3.95750400717995e-05
-8.78077600640887e-06
-1.80450028645018e-05
-2.97863081156168e-05
-2.32092440439077e-05
-2.00040709775255e-05
-2.14123843049094e-05
-1.0244663772725e-05
-3.07334202293828e-05
-1.44574526569918e-05
-2.25241450293683e-05
-3.06129930760342e-05
-1.13197042690385e-05
-2.13304320795695e-05
-2.78228790205154e-05
-3.33364075419371e-05
-1.97695275279582e-05
-2.74941281187973e-05
-1.58325015742058e-05
-1.82287624112167e-05
-9.381687064426e-06
-1.43095910371484e-05
-1.07787083464105e-05
-4.68156618538921e-05
-1.99998231626255e-05
-2.4273144547601e-05
-8.7782532749037e-06
-2.93243611537148e-05
-1.17665517002615e-05
-7.32994516625173e-06
-3.06820969939077e-05
-1.69665822819779e-05
-1.5007227165359e-05
-2.67379063692918e-05
-1.34455047734941e-05
-2.89892607464853e-05
-2.05984585677079e-05
-1.25586335486647e-05
-1.17158220709534e-05
-1.41331280922679e-05
-3.43300513542232e-05
-2.53220643661221e-06
-1.51345953121899e-05
-1.94051172588927e-05
-2.00164794850856e-05
-1.31126518325549e-05
-1.38764851020488e-05
-8.23464603118947e-06
-2.7169354586806e-05
-1.3684527464288e-05
-3.33814182829945e-05
-3.46105280822457e-05
-5.74853018650109e-06
-2.23472103377444e-05
-6.66376528263808e-06
-1.02067051709042e-05
-3.59716997795112e-05
-1.6194166182078e-05
9.45774042992057e-06
-2.21210796246241e-06
-2.24949366022735e-05
-5.03098769012388e-05
-1.54393395957907e-05
-2.67923998325629e-05
-1.82043733328192e-05
-5.39928365119033e-05
-2.11652335294516e-05
-3.05122565543445e-05
-3.10314694252111e-05
-2.44486869733962e-05
-3.72679860366507e-05
-4.26067759167674e-05
-1.95928046612948e-05
-8.07302534787964e-06
-1.08503525893334e-05
-2.86415314208358e-05
1.31012581897506e-06
-1.40999418488426e-05
-2.82910740402989e-05
-9.64648891136714e-06
-9.01493915938508e-06
-3.30810436807864e-06
-2.80357984877345e-05
-1.32954502362616e-05
-2.44216802397836e-05
-1.72361455030049e-05
-3.69325168142122e-05
-3.37434935710454e-05
-4.52433914287205e-05
-1.79440835144806e-05
-1.15283928400884e-05
-2.04292918804768e-05
-1.40382982795709e-05
-1.48544398465992e-05
-1.87531887167326e-05
-3.28908779110838e-05
-2.97081151046956e-05
-1.75879214953053e-05
-2.87392063050213e-05
-2.24324723766447e-05
-2.61549716979595e-05
-1.67489023005398e-05
-1.29223295552448e-06
-1.99365298502025e-05
-1.12868955219914e-05
-1.05079214044423e-05
-4.35609392508209e-05
-2.13231568612242e-05
-8.8752791415795e-06
-1.73446035212587e-06
-4.00486954027878e-05
-2.92636323263501e-05
-3.27515755390468e-05
-3.96503590242609e-05
-1.9048726245768e-05
-3.44565038369478e-05
-2.92010125955834e-05
-1.71384176628094e-05
-1.00620750456919e-05
-2.45565084145877e-05
-6.36396024596619e-07
-5.69435825656224e-06
-5.34519569555356e-06
-2.00578604966101e-05
-2.29743279982748e-05
-3.24882087595409e-05
-2.61361787804646e-05
-1.25926506605034e-05
-9.00654409131527e-06
-5.23501486945601e-06
-2.52610487882919e-05
-1.98357027580218e-05
-2.37523724307389e-06
-3.07160951653705e-05
-1.21629414319566e-05
-2.30963302505061e-05
-2.27299610599702e-05
-1.26317542526746e-05
-3.24194199753906e-05
-6.67990218787621e-06
-2.35151684538436e-05
-3.33617053566561e-05
-1.35919965947025e-05
-3.67615863781359e-05
-1.45595024107369e-05
-5.94692581705031e-06
-9.85877159712792e-06
-2.70579044731086e-05
-4.74816012329379e-05
-7.69980210659559e-06
-2.26020002629428e-05
-3.01710431119879e-05
-1.2663682092519e-05
-1.95410042336794e-05
-2.82667228761798e-05
-2.27473619332891e-05
-3.1354905654205e-05
-3.31043919569908e-05
-6.99554459056385e-06
-3.23883329271113e-05
-1.64768230813382e-05
-8.71281694956644e-06
-1.18509608914102e-05
-1.35271220442259e-05
-3.36690918640315e-05
-4.63890457451635e-06
-1.65697352303276e-05
-1.43991384522603e-05
1.62592597256416e-05
-2.71095746447937e-05
-3.46730635024703e-05
-1.29779608631809e-05
-2.2781938775683e-05
-2.0226418042201e-05
-2.02971533465303e-05
-4.25597619361752e-05
-1.10176344431958e-05
-2.99376331248154e-06
-3.49771684989062e-05
-2.30618739367801e-05
-2.74285221029058e-05
-5.08025538694813e-05
-3.21851162798463e-05
-2.54775862824024e-05
-4.70985968024163e-05
-1.77443067472205e-05
-1.18232942299885e-05
-5.68020101620821e-06
-3.99793363092673e-05
-6.9844131296184e-06
-3.29022147721395e-05
-1.69810834228849e-05
-1.06841521115278e-05
-1.12797083535537e-05
-3.03150130772632e-05
-3.4795540956239e-05
-1.79941886758478e-05
-2.0702170869019e-05
-1.74464735048721e-05
-9.59626912569613e-06
-3.11140949201965e-05
-2.16504378421314e-05
-1.35721332367696e-05
-1.59372917824308e-05
-7.45988684332374e-06
-1.26106833488001e-05
-2.81290640647347e-05
-1.00680065507494e-05
-1.3158124138867e-05
-2.9706153336994e-06
1.55607980365764e-07
-2.28929900475611e-05
-1.32552485084945e-05
-2.55805687513905e-05
-2.13579436046858e-05
-1.74920048368154e-05
-8.27721195677496e-06
-5.33385913384342e-05
-3.26487535623395e-05
-2.16903946697793e-05
-2.60017456778698e-05
-1.50448156867268e-05
-7.98170793134125e-06
-2.41171608303537e-06
-2.00328818998683e-05
-4.20008415997002e-05
-4.54251592188785e-05
-3.08063325256576e-05
-1.80998342738312e-05
-3.25381094914959e-05
-2.37734170286069e-05
-1.26471608408004e-05
-2.64491668367632e-05
-2.10386887498267e-05
-2.16313151373095e-05
5.5889739808325e-06
-2.96525599771419e-05
-2.12599374346902e-05
-3.2507427634718e-05
-1.47125655974848e-05
2.41751328043624e-06
-1.69854666697034e-05
-2.47711738244386e-05
-1.52308923378898e-05
-2.94245092783459e-05
-2.39655178929152e-05
-2.29890881900907e-05
-1.49004545044454e-05
-1.36524168139314e-05
-2.39301045950053e-05
-1.05918814476137e-05
-3.03146735762991e-05
-2.62951377723459e-05
-3.84371162236779e-05
-1.93760496215528e-05
-1.91896378194401e-05
-1.49063371635769e-05
-2.59291612533187e-05
-2.8171346990876e-05
3.76165100515115e-06
-3.81255888120608e-05
-1.91897656939498e-05
-3.51374126391222e-06
-2.520098359419e-05
-2.19428991294568e-05
-8.18875455323104e-06
-2.87443517396706e-06
-2.4901929608696e-05
-2.46226768512875e-05
-2.1326701291311e-05
-2.81453176285266e-05
-3.0552508313786e-06
-6.8537252587184e-06
-2.04553336054203e-06
-2.10705231807247e-05
-1.91819233862349e-05
-2.07841344386218e-05
-2.4990294443191e-05
-2.58311136734356e-05
-2.90519959451305e-05
-2.87567848444815e-05
-2.16474261340223e-05
-1.75907089724659e-05
-2.74667471134964e-06
-1.85736267749881e-05
-8.95303572475797e-06
-3.94974463547777e-05
-1.9208131726514e-05
-8.79755903880876e-06
-1.93435119727312e-05
-2.63083437586715e-05
4.3026204321507e-06
-2.76970680900753e-05
-1.76850565250375e-05
-2.14476456650364e-05
-3.23384086301668e-05
-1.33911179490873e-05
-3.92865395896455e-05
-7.1039392741862e-06
-2.49760867070072e-05
-2.27533048621382e-05
-9.98959279554297e-06
-2.26318154663623e-05
-5.17716454250026e-06
-3.84655869472694e-05
-1.96528678319521e-05
-1.21403501472856e-05
-4.34560653230277e-05
-8.58605154737911e-06
-2.84811846939174e-05
-2.03025269049792e-05
-1.88299788604624e-05
-1.3625343078192e-05
-2.42720815306786e-06
-3.04536675206376e-05
-2.24147699899895e-05
-1.52659241201827e-05
-1.19684972203182e-05
-3.67939651399399e-05
-2.5769254998857e-05
-3.68805394547974e-05
-2.16202807601356e-05
-3.55062370080573e-05
-3.07375748951119e-05
-2.53140951948154e-05
-1.36093483315086e-05
-2.25594305605878e-05
-1.00083075249144e-05
-5.16310381164232e-05
-4.13357217869656e-05
-2.38627459816033e-05
-1.71089958796322e-05
-4.04441188155824e-05
-3.94496362633816e-05
-9.14250131592165e-06
-2.79845958144617e-05
-3.59479364875566e-05
-1.27363518575322e-05
-3.84000165392436e-05
-1.659987835787e-05
-3.19316543335757e-05
-1.82002987402995e-05
-3.08413770379026e-05
-5.44701479509027e-06
-9.46495769781554e-06
-6.22373741310973e-06
-1.49767839618813e-05
-3.84243513622584e-05
-1.17128195148892e-05
-8.86413580978819e-06
-2.21170781408521e-05
-2.75768233467859e-05
-3.63885444885011e-05
-3.98245433282988e-05
-3.93092908682872e-05
-2.68346089974647e-05
-2.50152392324803e-05
-1.73397124617932e-05
-3.21535653055825e-05
-2.7856739710655e-05
-2.41471905556988e-05
-1.92841209095231e-05
-1.09237992848982e-05
-2.71323555388769e-05
-1.04375017482179e-05
-1.72794525290622e-05
-7.1998823177495e-06
-1.96369727046971e-05
-1.29015205267492e-05
-8.51236205950051e-06
-1.83201868033672e-05
-2.02863972138754e-05
-1.22510311879245e-05
-2.66440626429221e-05
-1.12465768323632e-05
-1.44327625067219e-05
-1.80314737633138e-05
-2.21994181835086e-05
-1.42935406226511e-05
-2.97890164070884e-05
-2.95206033010853e-05
-9.65323705885852e-06
-2.36432718542163e-05
-2.46294817932264e-05
-1.87232881246525e-05
-2.43154694649749e-05
-1.76880734953264e-05
-1.57647528476849e-05
-2.16420406287779e-05
-1.72776391109434e-05
-3.0566101700855e-05
-1.66710249785892e-05
-2.58608461996449e-05
-1.20800007540868e-05
-2.37639943056336e-05
-7.58414337364584e-06
3.80603261475978e-06
-2.74917388300729e-05
1.34077067588579e-06
-1.28376760628757e-05
-2.05376830153793e-05
-8.78659395407317e-06
-1.11975585322906e-05
-1.97693885029729e-05
-1.82352165113584e-05
-2.93643901531849e-05
-3.16730347114392e-05
-1.33887889175918e-05
-1.84660643496972e-05
-1.86056947488865e-05
-3.97726751754388e-05
-2.97789983633396e-05
-2.29491952967819e-05
-4.70923868651813e-05
-3.57781387167014e-05
-1.90802079663384e-05
-4.6563373451805e-05
-2.1431619433987e-05
-8.49951953349393e-06
-1.55429868857931e-05
-3.75755285796069e-05
-1.55617772226091e-05
-1.87076809605244e-05
-2.46835246830633e-05
-1.07792875449655e-05
9.0215918845615e-06
-2.04008773414922e-05
-2.91669774239832e-05
-3.06226798292483e-05
-1.21494706079112e-05
-2.40553163798593e-05
-5.11195487482505e-05
-3.76394364247336e-05
-3.52590356600722e-05
-2.05556401725754e-05
-1.69755375459067e-05
-3.0298529583725e-05
-7.7411105160698e-06
-2.89762536380054e-05
-3.24575083383032e-05
-2.18837261819754e-05
-2.35032055777857e-06
-1.52019263926806e-05
-1.56462290387163e-05
-3.76436395390761e-05
-3.10123571579675e-05
-7.16732224641137e-06
-2.7065990432208e-05
3.00421298802076e-06
-9.18246770665162e-06
-1.1528258359217e-05
9.21111931189303e-06
2.86313158996904e-06
-2.02152482907123e-05
-3.72973953458007e-05
-1.24655727510767e-05
-3.61334824044673e-05
-1.42254442588375e-05
-2.86017085615949e-05
-1.54014657182617e-05
-8.53744251755827e-06
-1.56900346513208e-05
-3.85025733838468e-05
-1.60906509733723e-05
-2.11494378829176e-05
-1.79077951077604e-05
-3.27399595505606e-05
-4.56074816534259e-06
-5.93537190045182e-06
-1.02034358727156e-05
-3.06064718446313e-05
-1.91766148886715e-05
-3.06734210169432e-05
-1.60392574842052e-05
-2.39405357397017e-05
-2.19436563485957e-06
-2.39857727503674e-05
-2.27101194232907e-05
-2.17462446742232e-05
-2.02199097983553e-05
-2.0162645934438e-05
-2.10688779702038e-05
4.24159090831664e-06
-2.95240858844792e-05
-2.90883226282116e-05
-1.96169195864992e-05
-1.00498690630162e-05
-3.11748459938101e-05
-1.7172464792081e-05
-1.40941161973478e-05
-3.82006345256041e-05
-5.25503978994038e-05
-2.0919493334525e-05
6.22467829763822e-06
-2.89434148973579e-05
-5.19548840554406e-05
-3.44040769937778e-05
-1.46000132027453e-05
-1.18245508275291e-05
-1.2813356434087e-05
-8.36523370779262e-06
-1.73832773406931e-05
-3.33371397067991e-05
-3.50795415540419e-05
-1.71447109384325e-05
-1.30901184692863e-05
-4.11681330316635e-05
-3.46383220125796e-05
-3.4764026071439e-06
1.13024020012766e-05
-3.77221571170198e-05
-2.35066527029093e-05
-1.31307746948454e-05
-1.98257734986933e-05
-3.16397019218066e-05
-4.00652790650952e-06
-5.48895136299051e-05
-3.09517014146288e-05
-2.25621167913335e-05
-2.95730391561351e-05
-3.95781020054221e-05
-2.30750167542196e-05
-7.23410992045553e-06
-8.08130634590631e-06
-1.39210514296843e-05
-1.4222021429059e-05
-9.26138385179083e-06
-1.4863150590442e-05
-9.23736899760999e-06
-1.21796687801832e-05
-4.75941420338983e-06
-3.27706638330118e-05
-1.22636041579061e-05
1.06877505506755e-05
-1.46407001916647e-05
-2.96404861656816e-05
-1.26392565569751e-05
-2.78368178298027e-05
-1.01666766033716e-05
-3.35816438498491e-05
-4.52590264700662e-05
-1.60785037003596e-05
-7.82176135663655e-06
-8.17134089485459e-06
-2.94993553260131e-05
4.29280971073696e-06
-2.45135913807235e-05
-3.35771587764143e-05
-1.06295081507681e-05
-1.83667370609929e-05
-3.7287203834433e-05
-2.00049091715855e-05
-2.34487826844398e-05
-2.2847134369078e-05
-2.17159533098619e-05
-2.8604570040294e-05
2.30201754269338e-06
-3.61817143402357e-05
-7.6078267769488e-06
-1.71299104450214e-05
-1.11362004866455e-05
-4.90480953867826e-06
-1.1215174111984e-05
-1.85546151726119e-06
-4.31417767820188e-06
-1.17119746321753e-05
-2.37934623889879e-05
-1.67919216577783e-05
-1.41882843035523e-05
-1.32504484698598e-05
-1.1304994616502e-05
-1.89365479748477e-05
-1.23347310977519e-05
-1.97976488867209e-05
-3.23182012817719e-05
-2.38935057709644e-05
-1.84798787445497e-05
1.59858750986886e-06
-7.52878430115962e-06
-3.27231564075608e-05
-1.17407693481137e-05
-1.38633295462427e-05
-1.28215317291541e-06
-2.09423381732734e-05
-3.07951278798206e-05
-2.61294295214424e-05
-2.22507958345493e-05
-3.43176157204471e-05
-2.98773146648829e-05
-2.69487820391166e-05
-1.6984244788744e-05
-2.65209949024684e-05
-1.56718704526002e-05
-4.9473885931788e-05
-1.04066833071339e-05
-5.61090576858853e-08
-2.8359083041763e-05
-2.08517459164832e-05
-1.70798764306607e-05
-2.15522315313413e-05
-1.93046735427705e-05
-2.09464321687838e-05
-2.57372283149471e-05
-1.5944237111441e-05
-1.97164438733758e-05
-3.27547701204838e-05
-1.53568912827542e-05
-1.83925912475139e-05
-2.34369382620443e-05
-1.36184650820859e-05
-2.68055467774239e-05
7.84319201810313e-06
-1.22442227633217e-05
-3.11140616511806e-06
-4.36616926877147e-05
-2.15652839525165e-05
-7.3100420147556e-06
-3.07431745167417e-05
5.8804093534041e-06
-2.68726775555844e-05
-1.02268031846159e-05
-3.7016194479267e-06
-5.66874772385408e-06
-3.32779926287946e-05
-3.32487408022354e-05
-3.72954945861828e-05
-1.72518958844819e-05
-1.79063338177672e-05
-2.4262439234753e-05
-2.8765641320945e-05
-2.33135357885682e-05
-3.160496006363e-05
-2.422097908039e-05
-1.50683196123349e-05
-7.89944844644761e-06
4.27654438530285e-06
-2.16809575720147e-05
-1.34181261385913e-05
-2.9188316873776e-05
-3.85320331816594e-06
-2.16398054489296e-05
-3.4385073665638e-05
-3.78989155233593e-05
-9.77365104355893e-06
-4.07939122950453e-05
-2.5177541286165e-05
-2.67756970216337e-05
-1.47297467711467e-05
-1.88166801104934e-05
-1.89116436830477e-05
-2.00911666709186e-05
-2.26460391118162e-05
-3.97197795500384e-05
-1.66733549449498e-05
-2.29948316392861e-05
-3.75607723935032e-05
-3.35028856361069e-05
-1.25900989829729e-05
-2.1502444575291e-05
-3.93773798402722e-05
-1.99855297740146e-05
-4.57222731552241e-05
-3.55037468136329e-06
-3.26745163616523e-05
-3.74653890486386e-05
-3.29764209071669e-05
-1.64694958908891e-05
-4.08567676148623e-05
-1.8474377614512e-05
-3.152340837381e-05
-3.16306968918662e-05
-1.53252178708327e-05
-1.17001788358548e-05
-2.68208190511389e-05
9.75695831666478e-06
-5.64042161826779e-06
-1.38556007187003e-05
-2.570652732013e-05
-5.93277160270661e-06
-4.62735060078651e-05
-5.42213553464965e-06
-2.81338004865929e-05
-3.23921374195685e-05
-1.62159676399533e-05
1.46317613294386e-06
1.80329222090053e-06
-4.05992830137356e-05
-3.52971961603262e-05
-2.77096521413031e-05
-4.18019886054629e-05
3.10168192966424e-06
-1.33644185420677e-06
-2.68185948732322e-05
-1.99088321870835e-05
-3.05199580702189e-05
-4.33670000697814e-05
-1.09795558968457e-05
-2.06029200854001e-05
-4.56031317210176e-06
-3.83183152052511e-05
-8.56144508202008e-06
-7.53217829020874e-06
-7.10783291279158e-06
-4.41211562912653e-05
-2.41838779134293e-05
-1.8461659649033e-05
-3.30423077438707e-05
-1.46923524565284e-05
