# Supplementary material for: Research on computational propagation and identification of mine microseismic signals based on deep learning
Source: PLoS One. 2025 Oct 22;20(10):e0334641. doi: 10.1371/journal.pone.0334641 (PMC12543183; doi:10.1371/journal.pone.0334641)
Supplement: S1 Data — (ZIP) [file pone.0334641.s001.zip › 000100500000966.xlsx_0.txt_24.txt.txt]

-2.12806241553472e-05
-4.49959308410036e-05
-3.12656326627597e-05
-2.82076885498926e-05
-3.96919092242698e-05
1.7936952921683e-06
-1.63048102910911e-05
7.77715797767612e-07
-1.37595949082391e-05
1.20026010477788e-05
-1.5813263837558e-05
-1.98751639550604e-05
-7.63437595795232e-06
-1.75131540245271e-05
-1.67998026615066e-05
-2.41365977950527e-05
-6.74072979300233e-06
-1.63532942200404e-05
-2.66516596458048e-05
-4.71369406160622e-05
-2.21669095316302e-05
-1.76661446820975e-05
-1.86587484387706e-05
2.70128692848854e-06
-3.44239246766427e-05
-2.6430925884778e-05
-3.71447796747646e-05
-2.42852448040616e-05
-2.39377835426209e-05
-4.41746871891683e-06
-2.74430794192576e-05
-2.66261919682453e-05
-3.31235488456549e-05
-2.72100650633959e-05
-1.42025223466724e-05
-2.34315452532388e-05
-3.12717795691627e-05
-2.33662083861715e-05
-2.37870356213575e-05
-2.49140320627452e-05
-2.38010044745473e-05
-2.12209503334152e-05
-3.79967645237644e-05
-1.77725987692576e-05
-2.61818714722098e-05
-1.65667155579611e-05
-2.37001612903564e-05
-2.66706006398017e-05
-8.08431732121783e-06
-2.54738957510689e-05
3.5076762155886e-06
-2.68851294828618e-05
-6.42991014409395e-06
-1.99127485676346e-05
-2.47175902455379e-05
-2.13053112720685e-05
-3.1969346409105e-05
5.92016041058181e-06
-3.44503881709389e-05
-2.3738962981462e-05
-1.61024797218232e-05
-3.22785509989873e-05
-2.28538965406904e-05
-2.51944501025444e-05
-6.01643140692927e-06
-3.26912889171322e-05
-1.61506718746344e-05
-2.76585029339348e-05
-3.94335514513321e-05
-1.72090293092903e-05
-4.73198604143897e-06
-3.92966963658126e-05
-1.7548556244465e-05
-1.42952305035844e-05
-3.09547824989321e-05
-2.24621949441583e-05
-1.13935042090138e-05
-3.24685090661721e-05
-4.2018574182015e-06
-1.35772842912321e-05
-3.86411963845243e-05
-2.47165340624737e-05
-2.54805827182637e-05
-1.8100089479168e-05
-2.2203920526713e-05
-2.13299445136852e-05
-7.48852330080786e-06
-2.08068286680907e-05
-2.17842477232274e-05
4.33530688490865e-06
-7.98070537911541e-06
-2.92926465541972e-05
-8.79387366715875e-06
-1.63813677496599e-05
-6.82604724873376e-06
-2.6487446861479e-05
-3.31275450028672e-05
-9.89305012615845e-07
-3.82167740322816e-05
-3.70149748416537e-05
-2.6864903666311e-05
-7.1610717701203e-06
-2.71781664243631e-05
-2.46570918105828e-05
-2.92447340380288e-05
-2.05126543251752e-05
-1.88161316902201e-05
-2.56635748373158e-05
-4.58537056028177e-05
-2.19596228450868e-05
-2.03311686618296e-05
-2.38512608736551e-05
-1.23758911046289e-05
-8.59230144464617e-06
-1.55489311758977e-05
-1.28720532725745e-05
-2.27173111345394e-05
-2.44143517334868e-05
-2.67490129447815e-05
1.68115859716646e-06
-3.62851439245025e-05
-2.41468235754535e-05
-2.12190226559811e-05
-2.03783933617256e-05
-1.26726812941448e-05
-2.40404580964866e-05
-4.08468719383872e-05
-2.44679023958826e-05
-2.90850063789067e-05
-1.71468333048311e-05
-3.86568742457399e-05
-2.02678356883354e-05
-3.02136218227816e-05
-1.46798507411424e-05
-1.85391689973025e-05
-3.54978561947236e-05
-8.3021486440211e-06
-1.74952107532485e-05
-2.90699575616629e-05
-3.1962788131068e-05
-2.40540572308663e-05
-4.62608100617161e-06
-3.63536517972128e-05
-4.84262093560623e-05
-1.58252034252903e-05
-3.92212695450518e-05
-2.75260664411866e-05
-1.22545772302767e-05
-3.99744208283155e-05
-2.01281367158499e-05
-2.25047210958382e-05
-2.31605436405424e-05
-1.02625820027889e-05
-3.44524768138666e-05
-2.08470593960917e-05
-3.87843360014651e-05
9.83220215413205e-06
-3.13393933240531e-05
-4.34198150129625e-05
-1.66556172445013e-05
-6.76932236624348e-06
-1.79594964161867e-05
-3.87098580690061e-05
-2.2839552625035e-05
-3.25416142566433e-05
-2.93143923592352e-06
-1.71948814488023e-05
-1.28014208975869e-05
-6.95333720744827e-06
2.81082703018503e-06
-3.17015743545317e-05
-4.41190513509209e-06
-1.34837560990282e-05
-4.72852842527705e-05
-1.55197117854191e-05
-9.03182497142954e-06
-2.85491670245227e-05
-1.68027438449665e-05
-3.97548451788696e-05
-8.46290707445544e-06
-1.46229656304978e-05
-9.49288600365747e-06
-1.2906754378462e-08
-3.012322051503e-05
-3.23372505111806e-05
-1.88332124371683e-05
-2.98608940724054e-05
-1.52706389387717e-05
-8.5429572160026e-06
-2.75677812154997e-05
-8.61650117461418e-06
-9.45409326876926e-06
-2.20865521788305e-05
-2.03505351460604e-05
-1.49991194031616e-05
-1.30984069452594e-06
-1.56058527630646e-05
-2.29688176879077e-05
-1.34092441240508e-05
-2.80182788706955e-05
-4.66390808733458e-05
-3.73099219969287e-05
-1.87508073999221e-05
-3.86362332338456e-05
-4.31626763068564e-05
-3.23790916593576e-05
-1.43653044471892e-05
-2.77001679094177e-05
-5.09246943554934e-06
-2.67025349497172e-05
-1.95685292631773e-05
-2.23683980553552e-05
-2.98946060999843e-05
-3.11300836647579e-05
-2.04010682867025e-05
-3.89444562500826e-05
-1.31213656655964e-05
-1.83859693748015e-05
-1.52870504306533e-06
-2.72669091997775e-05
-2.30520717869392e-05
-2.74993300582858e-05
-3.00706487536268e-05
-2.26832440188463e-05
-2.31831740108507e-05
-8.07040476145161e-06
-4.07986574108695e-05
-2.15290917875063e-05
-2.77959214981763e-05
-4.1979290296656e-05
-6.23238955761909e-06
-1.95478576299477e-05
-2.34458288839077e-05
-1.37952859387525e-05
-2.19132022552764e-05
-6.17777458721871e-06
-4.11003811806472e-06
-2.33510580689587e-05
-4.57346266419972e-05
-1.14864827055159e-05
-1.2602831431839e-05
9.35410131856167e-08
-2.5252497180231e-05
-3.14903691646185e-05
-2.13266578192663e-05
-2.93347000659641e-05
-2.81394525074317e-05
-2.99329680449923e-05
-2.50485971715228e-05
-6.46335659061116e-06
-4.06199032405804e-05
-7.32216549360755e-06
-2.93325980486121e-05
-4.39974167111061e-06
-1.88798083336216e-05
-1.47809523477509e-05
-2.40694813556329e-05
-1.76491476628072e-05
-2.29687306042198e-05
-3.53909865030043e-05
-1.2734030588664e-05
-3.80736343803426e-05
-2.04865848857217e-05
-1.39805221355877e-05
-2.86906501900285e-05
-1.21922166156521e-05
-2.29512867518983e-05
-2.13408400654445e-05
-2.9102784146868e-05
-1.55019144171039e-05
-1.50159133994819e-05
6.89975582072953e-06
-1.7762387831739e-05
-8.71249064952486e-06
-1.29540457217086e-05
-1.63265565742712e-05
-1.89002721243905e-05
-3.57510772270454e-05
-2.24243576076624e-05
-2.1341446671004e-05
-2.18261684873354e-05
-4.00193635225449e-05
-2.76164668744538e-05
-2.00022219582322e-05
-2.9681051229109e-05
-2.76128263141033e-05
-3.60500509199795e-05
-3.69171137974168e-05
-1.06246120011348e-05
-1.5098925458656e-05
-1.0004915433427e-05
-2.3295429262077e-05
-1.73253939620405e-05
-9.28864719302532e-06
-1.06546421990809e-05
-1.88394220555861e-05
-1.92462522637469e-05
3.16533197323366e-06
-2.76745140176982e-05
-3.09906076028843e-05
-1.83574254857128e-05
-3.26230088386786e-05
-2.18135025271428e-05
-3.85205057524288e-05
-5.32834584354294e-06
-2.71912982495709e-05
-2.37964565093293e-05
-1.34981043757067e-05
-2.3117246533411e-05
-4.76350972988442e-06
-2.28037569375642e-05
-2.81348594616336e-05
-5.99022815164104e-06
-9.21469023065203e-06
-1.9872128450187e-05
-1.32929056692488e-05
-2.37435014410315e-05
-1.1144547388577e-05
-2.77573182044893e-05
3.6355486298487e-06
-3.14854399573249e-05
-1.38290361086388e-05
-1.618491707761e-05
-3.11033064178746e-05
-2.18779438706551e-05
-4.85412957476164e-07
-2.49427966573438e-05
-2.12238270966056e-05
-1.20954512452336e-05
-3.51717007032073e-05
-1.28094541447062e-05
-8.05212773725655e-06
1.6689768003654e-06
-2.83520277576581e-05
-3.12354038805212e-05
-1.09850359344391e-05
-2.30808388419624e-05
-2.01641761706242e-05
-1.28217980116535e-05
-1.2721291808186e-05
-2.46999945343416e-05
-5.83050209922237e-06
-3.16380217035555e-05
-3.77159203535805e-06
1.24671662918657e-06
-2.20091363368058e-05
-1.88193151410111e-06
-1.34700347906747e-05
-4.63929082490144e-05
-1.19595726986032e-05
-4.19626525526526e-05
-3.26198668043606e-05
-2.71684194807294e-05
-3.00633813917616e-05
-5.92882915003964e-06
-2.85951370401881e-05
-3.8730301837987e-06
-1.80672985445296e-05
-2.40100886182849e-05
-2.05661079287103e-05
-1.65333636333016e-05
-2.17962952699226e-05
-2.78740912576587e-05
-3.11371630846138e-05
-2.4715402322088e-05
-2.53194624008779e-05
-1.06758011029758e-05
-2.39685453314088e-05
-1.60816922823192e-05
-4.04594221729836e-05
4.43168511096732e-06
-2.32272969328601e-05
-9.96937578489238e-06
-3.85033123095831e-05
-5.81195646220484e-06
-2.34005608873089e-05
-4.54868465497874e-05
-1.82261554977386e-05
-1.76978958121336e-05
-2.28615071942006e-05
-1.73955133934331e-05
-2.62499444415591e-05
-3.14915745638043e-05
-2.05367041965195e-06
-3.77147160892143e-05
-3.2623243102202e-05
-2.63848550237189e-05
-3.14880471718469e-05
-2.36121836241468e-05
-2.82039655619595e-05
-1.50015583212323e-05
-3.04604647116131e-05
-8.59071238083766e-06
-1.42922005693059e-05
-1.06904410494e-05
-5.19308603780957e-06
-2.63624144972179e-05
-3.50756770504173e-05
-1.8349316974842e-05
-3.11137117797601e-05
-3.20720198359309e-05
-2.11288310045048e-05
-2.61613854904208e-05
-2.51844309622128e-05
-3.22965902923007e-05
-1.51467718362045e-05
-2.00416784858109e-05
-3.23302243453277e-06
-2.57606815597513e-05
-2.49584442595729e-05
-2.14023093740021e-05
-1.31766954421252e-05
8.31034865017976e-06
-2.62487265130378e-05
-1.49340413727528e-05
-1.05324627762062e-05
-2.03840475780207e-05
-2.41313184749869e-05
-3.31510194403653e-05
-2.82418925798458e-05
-2.19964865422686e-05
-2.46629914347257e-05
-2.07209611912949e-05
-3.06922734685558e-05
-3.46624675775558e-05
-1.78458685489336e-05
-1.86164074759405e-05
-9.52403583916545e-06
-1.25817155268812e-05
5.56551385874872e-06
-1.72169865644424e-05
-2.8900792826587e-05
-1.95818927101837e-05
-7.12219532026252e-06
-1.92600455156477e-05
-3.36625867887012e-05
-2.17464470472707e-05
1.8494654108406e-06
-2.41410533908577e-05
-1.15996772540419e-05
-1.66344400906203e-05
-8.48821901057552e-06
-6.47138615263231e-06
-1.80169893227394e-05
-1.695204226408e-05
-2.93590793113862e-05
-1.21815372299366e-05
-8.53840576728446e-06
-2.26102963886218e-05
-2.01451567614289e-05
5.23133768829586e-06
-3.8616578515783e-05
-3.570765806212e-05
-2.06079712847429e-05
-5.65115358508317e-06
-3.7298292342263e-05
-2.80035577433315e-05
-1.59865682523878e-05
-1.77122702825183e-05
-3.8456321370995e-05
-2.72345717541486e-06
-3.59327498530748e-05
-1.06764996908964e-05
-4.27722934318347e-05
-3.12361581766746e-05
-4.18671835769418e-05
-3.17068257508736e-05
-2.34397832942236e-05
-3.52218577169939e-05
-7.79092306879136e-06
-1.08970189118577e-05
-1.68893725505482e-05
-3.67257556335911e-05
-1.42406349831323e-05
-3.0934736295446e-05
-2.73841216035309e-07
-3.13555543502965e-05
-1.2911004107271e-05
6.43428409669821e-06
-3.28088689328847e-05
-1.7564830186168e-05
-4.31851012035866e-05
-2.45860032513936e-05
-1.1658864153926e-05
-1.12384410078163e-05
-1.06823800585834e-05
-3.92768155221974e-06
-1.24862670936241e-05
-1.35376689536556e-05
-5.19627598083262e-05
-2.5285268407421e-05
-2.18563128058295e-05
8.3222912126496e-06
-1.55221121529428e-05
-2.66245254318429e-05
-1.18986639001643e-06
-3.16950459197232e-05
-2.52392106692113e-05
-3.01204394233583e-05
-4.63484881195256e-05
-2.6396013182814e-05
-1.62059488339994e-05
-3.63997746806414e-05
-6.59193328075349e-06
-3.06142197966952e-05
2.53029465724865e-06
3.33102222821044e-06
-2.83603217192841e-05
-2.15842599712588e-05
-1.25950276336314e-05
-2.56400307922546e-05
-1.29196680036398e-05
-3.13883753616304e-05
2.10687412288228e-06
-3.72827238538741e-05
-2.46925717587453e-05
-3.20359782583025e-05
-2.22856852898865e-05
-3.53551166596351e-05
-1.87506122593608e-05
-3.01850297424438e-05
-9.58234545704938e-06
-3.90652214125496e-06
-1.78791440521388e-05
-4.33114617271297e-05
7.17779706390556e-06
-2.28858328815905e-05
-2.22925349473158e-05
-3.97934922882039e-05
-9.68277732599926e-06
-3.02240752348935e-05
-6.41124971583959e-06
-2.93769138842665e-06
-8.47651923984285e-06
-2.43819422025286e-06
-3.41074864992763e-05
-2.61356150606762e-05
-3.85819752051931e-05
-2.40205017534576e-05
-1.93243496543863e-05
-3.36737000858173e-05
-3.33114489213728e-05
-2.8135725225075e-05
-1.14907551924772e-05
-3.43921757799662e-05
-3.28200191954958e-05
-2.03551371285541e-05
-2.5023817589106e-05
-1.1530883181955e-05
-2.31309304180794e-05
-8.46380908682824e-06
-2.71061587952049e-05
-2.43015673706081e-05
-2.51933295638034e-05
-2.28568697882137e-05
-2.58723734437109e-05
-6.64553367469789e-06
-3.57800240848395e-05
-1.8708768627532e-05
-2.32714583645546e-05
-6.50433219772132e-06
-3.74896906935516e-05
-2.03773716208992e-05
-2.07503149985552e-05
-2.30419319101018e-05
-2.66500217576524e-05
-9.35633819836988e-06
-6.53848575748162e-06
8.53667185667128e-06
-1.85476643795855e-05
-1.76811950927218e-05
-1.08876153233229e-05
-3.27656515606417e-05
-3.73437879985602e-05
-3.63045593865351e-05
-9.44539416891223e-06
-1.30738563159e-05
-4.7556324925765e-05
-1.45004838657843e-05
-1.78507988365688e-06
-6.18246153512583e-06
-2.6070283507805e-06
-1.51915871786121e-05
9.03098400223211e-06
-3.22050044381665e-05
-2.96769609562622e-05
-2.3740294620928e-05
-1.96917679330999e-05
-1.66924580582315e-05
-2.93564885352549e-05
-3.92893018451954e-06
-2.24410331991581e-05
-1.23927765477018e-05
-2.03756585542204e-05
-2.96269176083053e-05
-3.61393002310957e-05
-3.22458581793726e-06
-2.6224456526104e-05
-5.22435744725902e-05
2.28866554525148e-06
-3.9011106354483e-05
-2.41005893320432e-05
-1.51479343483138e-05
-2.80141735519558e-05
-1.80101625192444e-05
-3.65919792320086e-05
-1.48269648975997e-05
-3.08468800311253e-05
-1.95050774107593e-05
-3.45380778834158e-05
-1.82785702616511e-05
-2.03793657410207e-05
-2.66766774669427e-05
-6.85574773330401e-06
-3.14217086373852e-05
-2.50679519719171e-05
-2.48473915873786e-05
-6.22870647234121e-06
-1.62623588962405e-05
-1.16833652214623e-05
-6.39372368992913e-06
-2.7429874778957e-05
-1.70340160897467e-05
-3.5220883431952e-05
-3.00055844940722e-05
-9.80879177253993e-07
-1.64628546353559e-05
-8.05059450757804e-06
-3.41097066604085e-05
-2.21201662619619e-05
-8.97734193742216e-06
-1.64053166016277e-05
-4.97032431499652e-05
-2.25136653518643e-05
-5.94468029041448e-05
-1.9539465099528e-05
-1.65056915321536e-05
-9.24381726629598e-07
-2.5275427215875e-05
-2.47331849439272e-05
-3.92583778751987e-05
-2.21077216636649e-05
-3.39857183135772e-05
-2.73586336835972e-05
-2.4789635501619e-05
-1.77989648484679e-05
-4.49753115008602e-06
-2.37458752768814e-05
-2.11988150812131e-05
-2.56378644074844e-05
-1.75404330721535e-05
2.11979885081648e-06
-3.13318325010776e-05
-4.19314307440114e-06
-2.83805417584486e-05
-1.89232781230904e-05
-1.16279992176644e-05
-2.55147301184613e-05
-1.87371541148052e-05
-2.0487529612244e-06
-3.42013561098524e-05
-1.96589441123413e-05
-2.7292352720189e-05
-1.64468509665982e-06
-2.55099728287781e-05
-2.54804332733274e-05
-2.19485655273431e-05
-3.09766049169591e-05
-3.92160528232332e-05
-2.00284655835441e-05
-4.57236775856062e-05
-3.09818697541069e-05
-1.68126911369613e-05
-2.08846507181443e-05
-2.65172191511215e-05
-3.7167879230825e-06
-1.66028137680294e-05
-1.46022541081564e-05
-8.08766864239606e-06
-5.34012535284456e-06
-2.27077715906002e-05
-4.3636229541378e-06
4.35663084872031e-06
7.588468705966e-07
-1.62960052191419e-05
-2.21028608726896e-05
-2.41749088731917e-05
-3.58100479396786e-05
-2.73354339835698e-05
-1.89463697654032e-05
-2.62217300001151e-05
-3.18960892235339e-05
-3.38465155421837e-05
-5.93486882408576e-06
-9.85728848291393e-06
-2.6044252571138e-05
-1.11889448583487e-07
-4.52554664203079e-05
-1.65899281608923e-05
-2.74907797621231e-05
-3.89453489057349e-05
-9.06968323044968e-06
-7.58257271473327e-06
-2.66134327770827e-06
-1.65031760527745e-05
-2.35703500407373e-05
-1.08996333765669e-05
-1.80025181653075e-05
-4.02456629186563e-05
-2.23528381465678e-05
-8.41893058807616e-06
-3.47358899572507e-05
-1.85209985502164e-05
-8.51672062484236e-06
-2.79406905863256e-05
-2.99956298785883e-05
-1.55638849582288e-05
-2.19974074376598e-08
-2.19646913740854e-05
-2.31646072121099e-05
-2.06071727396619e-05
-2.3512154169354e-05
-2.9114792749745e-05
-1.17490283396148e-05
-2.5998825102842e-05
-3.56227896086984e-05
-6.88749777295815e-06
-2.30653776478445e-05
-3.44858747521406e-05
-2.59178880532541e-05
-1.71978312975874e-05
-2.54373402563266e-05
-1.21806540299295e-05
-7.97517538150262e-06
-3.38477391342672e-05
-3.54119933453394e-05
-1.80179969100219e-05
-2.25623695441078e-05
-3.59612580511227e-05
-7.09383508186265e-06
-2.50626089771512e-06
-1.55214917999117e-05
-2.20138229917246e-05
-2.40144451542002e-05
-3.46287746956216e-05
-4.83458011992427e-05
-5.21969954768307e-05
-2.15224252791535e-05
-2.20567359631233e-05
-1.383658734385e-05
-3.24475018820958e-05
6.80642436654587e-06
-8.50451946269495e-06
-2.14247053587718e-05
-3.77448074842967e-05
-9.20958124130679e-06
-1.17508043906815e-05
-8.46992323068503e-06
-2.24627163545674e-05
-1.99603174497912e-05
-4.88827440346604e-05
-4.2367903480621e-06
-2.85344348400203e-05
-9.43224968395922e-06
-1.70000204614233e-05
-1.88927695465889e-05
-1.81679081914416e-05
-3.72966339832212e-06
-1.01026366914792e-05
-2.20333896161554e-05
-1.57531684760994e-05
-2.3260188840165e-05
-3.71378806354807e-05
-1.96452777270147e-05
-3.64151152312483e-05
-4.44274095442954e-05
-2.3220378522841e-05
-2.97727565151841e-05
-3.64385876534672e-05
-1.94254245831708e-05
-2.67466042540947e-05
-2.47543276515739e-05
-3.90561010185417e-05
-9.44987223517934e-06
-6.82302158659328e-06
-2.25844363681351e-05
-4.44318069065828e-06
-2.52323388386852e-05
-3.07178793008428e-05
-1.13751889148586e-05
-8.22320059175657e-06
-4.60270643404454e-05
-1.80293076927364e-05
-2.5554563374759e-05
-2.71286484970231e-05
-1.37603106685583e-05
-1.03347044683691e-05
-2.65410667189294e-05
-3.18996217948752e-05
-3.74770417422792e-05
-2.07621557158204e-05
-1.68016868627999e-05
-1.71356646528128e-05
-1.55542624050971e-05
-3.05814962951531e-05
1.57411179288431e-05
-1.0184024776079e-05
-2.18363563399492e-05
-3.32955992471359e-06
-1.95663841278482e-05
-3.23076195399793e-05
-4.43208675724255e-07
-1.64887778065304e-05
-4.93639491318026e-06
-3.87561399666317e-05
-1.95354003002646e-05
-2.55973269279471e-05
-1.88279799434369e-05
-1.37896871957092e-05
-3.96909632439542e-06
-2.25706499962425e-05
-6.0042595455934e-06
-2.8456873418847e-05
-2.29468451539278e-06
-1.76966622654172e-05
-3.56176243655908e-05
-1.46709038990725e-05
-2.21284396524532e-05
-6.11551882096608e-06
-1.7565797456648e-05
-4.63557968103268e-05
-2.22459164809814e-05
-3.43358132323524e-05
-3.0018813507266e-05
-8.7435918691831e-06
-8.93018847717072e-06
-2.37916346487672e-05
-2.87754903984744e-05
-4.42781611901698e-05
-2.80272302183726e-05
-1.20818325464251e-05
-3.80545816095744e-05
-1.07100010771109e-05
-2.21063918982306e-05
-1.20144394980074e-05
-1.55660998271588e-05
-7.67544514015666e-06
-2.07901353040931e-05
-3.17574222705234e-05
-2.91238344175975e-05
-1.45158826747849e-05
-1.57320649906634e-05
-1.39522748979301e-05
-1.47184999142454e-05
-4.41259257031132e-05
-2.11308290462563e-05
-5.37470835882756e-06
-1.846877017466e-05
-1.77843581734165e-05
-3.74999959832213e-05
-9.8722897190792e-06
1.0743139330965e-06
-1.56801333928149e-05
-1.77897464729592e-05
-5.18813349552132e-07
-4.12340916361653e-05
1.14232822594502e-07
-2.61061839286149e-05
-2.48163028107794e-05
-1.74493748380293e-05
-2.00032887445304e-05
6.3287362414015e-06
-7.18467339942231e-06
-3.07272255435985e-05
6.2596362261232e-06
-4.56173765950313e-05
-2.57845006889722e-05
-3.65925108883818e-05
-2.28092806910748e-05
-3.48171426837553e-05
-2.79087670015373e-05
-2.84814535258683e-05
-2.18359065493393e-05
-2.66677717191222e-05
-6.17920679681986e-06
-3.16390741708462e-05
-3.09271513277666e-05
-3.08514212707473e-05
-1.47434652144333e-05
-9.62532903471626e-06
-8.90099255530766e-07
-2.05516992831762e-05
-2.78108228122258e-05
-1.68752599211186e-05
-1.22415271406563e-05
-2.56117732460528e-05
-1.03977101581598e-05
-2.73395812750363e-05
-3.48951397473565e-05
-1.80303951770487e-05
-8.76009278753508e-06
-1.47125929948241e-05
-1.01605743137106e-05
-9.69426442864348e-06
-1.2976562055508e-05
5.30237970380246e-06
-2.44254680373295e-05
-1.30335804916296e-05
-3.56344098980794e-05
-1.91882714009769e-05
-1.2993487488661e-05
-2.62022533252004e-05
-3.1161437038456e-05
-8.97688232910446e-06
-1.62204879147202e-05
-2.58576207717552e-05
1.22524945564282e-06
-2.37806276542397e-05
-1.02022639167857e-05
-3.00671742834515e-05
-2.42589545408695e-05
-1.6204241006689e-05
-1.82617605291431e-05
-3.44105203179486e-05
-1.96847487189159e-06
-2.15856050319894e-05
-9.4770171460775e-06
-2.27635055140845e-05
2.70970561823471e-06
3.86690530993662e-06
-2.79623383283967e-05
-1.45403622344248e-05
-1.18374795821068e-05
-3.19775963838207e-05
-2.53984533301513e-05
-2.42804347942336e-05
-1.51756407383108e-05
5.88786533414776e-06
-2.5724034612696e-05
-3.62764829937723e-05
-3.1626788314456e-05
-5.14874610243136e-05
-4.36444682863382e-05
-2.56816629077722e-05
-1.56272284784257e-05
-3.87184181155359e-05
-3.52458360484719e-05
-2.14916845580333e-05
-3.76216736260343e-05
-2.65378267747078e-05
-2.93685638522456e-05
-3.05738530710835e-05
-3.06002678774661e-05
-1.17743918408206e-05
-4.43498409363878e-05
-1.08851315214324e-05
-1.28469425001711e-05
-3.35779025369189e-05
-1.16427179877556e-05
-1.85295290253136e-06
-2.48770494603606e-05
-2.39068140269707e-05
-8.13471012623075e-06
-9.92776396855989e-06
-3.31514946751608e-05
-6.73057173270114e-06
-1.97804099914807e-05
-4.21585509974611e-05
-3.5682208562105e-05
-3.32687680878391e-05
-3.62634554316342e-05
-2.21765546692274e-05
-1.62475996784611e-05
-1.24216140608101e-05
-2.27658302428379e-05
-1.90840276557963e-05
-1.4244212677618e-05
8.19758392263282e-07
-2.55494828535837e-05
-1.70166303513813e-05
1.66453814447516e-05
-1.46441790966772e-05
-8.78610394423164e-06
-2.24041878547198e-05
-9.79454745791932e-06
3.90663761844329e-06
-1.78123949626018e-05
-1.78142405424583e-05
-3.35153962169156e-05
-7.29989125304787e-06
-6.5689686115035e-06
-2.53808998173353e-05
-2.67539064129588e-05
-1.74784331738396e-05
-3.20177560484103e-05
-2.27665312945704e-05
-1.55308390650988e-05
-2.7106290271898e-05
-3.78919571512525e-05
-2.8140649468363e-05
-2.0115584638028e-05
-1.0641644774161e-05
-3.32306084326468e-05
-1.65196378704422e-05
-2.67518963222281e-05
-3.28715747360807e-05
2.60256420604482e-06
-3.73109563968914e-05
-1.40730349869746e-05
-6.35605853532886e-05
-1.2174918686977e-05
-1.59063727064819e-05
-1.08882745885049e-05
-2.37019007422557e-05
-3.45807547775343e-05
-2.81949154171281e-05
-2.25965089539174e-05
-3.24806207296374e-05
-2.09177063944234e-05
-3.91639227839442e-05
-1.734901416655e-05
-5.30837351065515e-05
-3.2885421015271e-05
-2.65907243708951e-05
-3.44479802434669e-05
-8.77395973116066e-06
-2.41877335139404e-05
-2.47212331043297e-05
-1.27672473172338e-05
-2.76184243121416e-05
-3.49263320990212e-05
-1.21421210507685e-05
-3.59790361646432e-05
-5.87294385522099e-06
-1.87120647781926e-05
-2.90141993494955e-05
-2.19424920516437e-05
-2.18628129796612e-05
-2.33300106174057e-05
-3.97455913275865e-05
-2.09910354509343e-05
-1.0440224416266e-05
-3.99600774767042e-05
-1.53790950103458e-05
-1.67031296608913e-06
-2.98462848351987e-05
-2.8728507622311e-05
-1.03257122836299e-05
-1.68453575098494e-05
-1.76355131526927e-05
-1.59634853400034e-05
-3.2458283462126e-05
-2.95306737344515e-05
-2.18763987099678e-05
-2.60763073144693e-05
-1.64017535641267e-05
-3.19244566178917e-05
-3.85496464616679e-05
-1.2106324251456e-05
-3.60822491847055e-05
-1.99436272494219e-05
-2.64222189172756e-05
-2.57030572410517e-05
-4.98439906839421e-07
-1.71146063788486e-05
-2.64606862190364e-05
8.02106975702865e-06
-8.70413743731293e-06
-1.46394646680042e-05
-4.31333594065518e-06
-3.26941821179658e-05
5.08278459743674e-06
-2.2050334961883e-05
-1.78711243558821e-05
-3.77531323785707e-05
-2.98752269410963e-05
-2.55157676185066e-05
-2.85001202114863e-05
-2.60281561197914e-05
-4.37215524014182e-05
-2.8626835827998e-05
-1.13529562862333e-05
-2.15046808675788e-05
-2.50738408973181e-05
-1.52536435482474e-05
-8.14869540526792e-06
-1.21404108385477e-05
-2.36066505395066e-05
2.41172973461705e-07
-3.07127740365629e-05
-1.77025645016528e-05
1.90738090709823e-05
-1.91830655367503e-05
-3.13090779879731e-05
-1.96881063792061e-05
-6.46165106228081e-07
-2.76674027139727e-05
-2.39832009436831e-05
-3.77758034307689e-05
-4.12491292859467e-05
-3.75610805093838e-05
-1.51482574897457e-05
-7.89017824131465e-06
-2.1111665267323e-05
-3.30216896067635e-05
-4.1043969906129e-05
-4.33666055432265e-05
-2.17111193027992e-05
-1.15133735120715e-05
-3.75227498145302e-05
-2.82419645187021e-05
-3.17466868270564e-06
-8.23191367164172e-06
-2.76753876328692e-05
-1.9701081449058e-05
-6.5558499946186e-06
-1.43668637473083e-05
-1.42673831734509e-05
-1.82085438529857e-05
-1.77110466780447e-05
-1.10586834955071e-05
-8.69303757598675e-06
-1.56569449168596e-05
-2.84257886993509e-05
-1.77653588414012e-05
-1.08933535489394e-05
-2.41064069825953e-05
-1.8171700444711e-05
-2.86358225185507e-05
-1.38426801074889e-05
-1.31497224084793e-05
-2.76195681844552e-05
-1.91028668200136e-05
-1.84458028226031e-05
-5.5339729707644e-06
-2.06851831772269e-05
-3.37166213600145e-05
-1.89304758073825e-05
-2.03151037918955e-05
-4.17049614692508e-06
-1.37015361122199e-05
-2.72585273171258e-05
-5.40972230785672e-05
-1.93544595995753e-05
-2.57763818147309e-05
-2.61629119985742e-05
-1.31551688505074e-05
-3.31580702301282e-05
-4.09044662082682e-06
1.5956698992466e-05
-2.08558196647976e-05
-1.07775183907756e-05
-4.4033037465607e-05
-2.40573996122126e-05
-1.5750952709194e-05
-2.67129614004205e-05
6.45023131858945e-06
-1.59027030040914e-05
-1.85917652500301e-05
-2.13112271077991e-05
-2.94419371240393e-05
-4.16439787659479e-06
-1.76433699884961e-05
-1.86143251612069e-05
-1.81867945010329e-05
-1.61459940973678e-05
-1.08271362195742e-05
-1.61680594336912e-05
-2.74717041763708e-06
-6.575465776733e-07
-1.14629364435368e-05
-4.39286010048676e-05
-2.93880154018055e-05
-3.17486110652063e-05
-3.47541040049524e-05
-1.68793747016145e-05
-2.90619699915448e-05
-3.02322609775617e-05
-2.40963579741938e-05
-3.61539525871401e-06
-2.88552822484718e-05
-3.08782856844828e-05
-2.69981684721886e-05
-2.96074116737279e-05
-2.06625666730539e-05
4.31481957994381e-07
-6.70924699734778e-06
-2.11776003621282e-05
-2.79943027024268e-05
-3.08998432530556e-05
-1.70680280091532e-05
-1.72629423545674e-05
-2.45793481436673e-05
-1.99290281431009e-05
-1.46098957284211e-05
-1.4652372196939e-05
4.41209121237084e-06
-3.844610603607e-05
-2.46076093328022e-05
-3.85842705828193e-05
-3.08826961150309e-05
-2.3931078169944e-05
-2.82066352796182e-05
-2.55244932455818e-05
-2.79871093135492e-05
-2.73180091076786e-05
-1.45524447548956e-05
-3.99416627778636e-05
-9.13359414508689e-06
-1.13650780541604e-05
-1.44680510688795e-05
-2.04959737302907e-05
-2.05029861151068e-05
-1.23683614566971e-05
-1.85702607048923e-05
-1.71373252829964e-05
-1.43877804303067e-05
-4.15453545876215e-05
-2.7494072620903e-05
1.66349585184621e-06
-1.56190179878732e-05
-1.5300989890402e-05
-1.15311320310405e-05
-2.12348685813704e-05
-2.26716899758147e-05
-2.89974874043803e-06
-4.63840996137625e-05
-2.26045397455033e-05
1.38534401587461e-06
-3.23657711211725e-05
-3.73563305132261e-05
-1.30800951060266e-05
-7.57685834689886e-06
-1.58563576088638e-05
-1.7961829536549e-05
-2.16042387405614e-05
-2.06056704566757e-05
-9.17324827994016e-06
-4.09843602437832e-05
-1.41332254102725e-05
-1.46285164873128e-06
-1.41383928270614e-05
-1.51819616134445e-05
-1.30271272655946e-05
-2.35652472946879e-05
-2.40636202112485e-05
-3.38437453845515e-05
-6.67785616594507e-06
-1.55374124296684e-05
-1.61195188707594e-05
-2.29718701379638e-05
-1.9147649033482e-05
-2.83378172330992e-05
-1.53847618682674e-05
-2.61551477952413e-05
-1.48731207458561e-05
-1.62231303357157e-05
-1.92224200144309e-06
-1.91928304548722e-06
-3.34137577515473e-05
-3.50230154839444e-05
-2.47450698902982e-05
-4.37839804593153e-06
-2.22533036697497e-05
-2.50388656774315e-05
-2.18714441789635e-05
-2.59405459713219e-05
-3.86773699259013e-05
-1.59115697401981e-05
-2.2467627438499e-05
-2.27580563867522e-05
-2.47634158206903e-05
1.08890732638059e-07
-1.05672275450502e-05
-2.17536526663619e-05
-1.83922099353425e-05
-2.07585996163009e-06
-5.28166620320633e-05
-2.58621364938252e-05
-5.59384937943813e-06
-3.19836817362256e-05
-2.11423609324219e-05
-6.66580680522431e-06
-1.65395196598281e-05
-1.96456090041166e-05
-2.06765595168325e-05
-3.7781254971476e-05
-9.59038119728219e-06
-1.73055266546378e-05
-1.33026691812038e-05
-2.01746563224651e-05
-2.16742675755637e-05
-4.27937565643094e-05
-1.74736739479822e-05
-1.91520295711293e-05
-4.08408836393215e-06
-1.59527879459354e-07
-3.01568690022688e-05
-1.32863688143922e-05
-4.07431731806654e-06
-5.36171860390281e-06
-6.38022594796566e-06
1.03371672510016e-06
-1.13824631267651e-05
-3.64802909998855e-05
-2.62413855182028e-05
-3.40796028066477e-05
-2.89571699053659e-05
-2.1125836108944e-05
-2.99693254776316e-05
-2.7731815000819e-05
-3.85841740148128e-05
-4.13103753656533e-05
-2.7722272496281e-05
-2.99067488382045e-05
-1.15159105586141e-05
-3.22440138514426e-05
-4.21198801294488e-05
-3.8834594764963e-05
-2.64967300558448e-05
-1.67819143766395e-05
-2.79799022578589e-05
-1.65138019344223e-05
-2.79941861743203e-05
-3.8676063432862e-05
-2.26050656360578e-05
-2.43545155755285e-05
-1.39270352309211e-05
-2.03491844450844e-05
-3.11046077542613e-05
-2.04676235699854e-05
-2.71337517942823e-05
-1.23983954495038e-05
-3.37269696865057e-05
-4.12640333407055e-06
-1.71369579862464e-06
-1.95777591615258e-05
-5.71747834038718e-06
-3.11809787267832e-05
-1.53998852868688e-05
-2.50434265072253e-05
-1.60958092659823e-05
-1.89194555548023e-05
-9.22908506930244e-06
-1.86441537064135e-05
-2.3700353357966e-05
-2.9804327906782e-05
-2.37969715500635e-05
-3.09560293750344e-05
-1.71855395605644e-06
-1.25120401261036e-05
-3.04250694910512e-05
-3.56802354885785e-05
-3.25683337746149e-05
-1.45506064382702e-06
-2.54738362560418e-05
-9.32711059951409e-06
-3.02586892526342e-05
-1.46367991357041e-05
-1.91360299088834e-05
-1.05610750564093e-05
-2.33304544472786e-05
-1.97419633725774e-05
-1.69356719026992e-05
-2.01856587668338e-05
-1.1508540045938e-05
-1.04132044115756e-05
-1.86109666821354e-05
-3.0177826250126e-05
-2.89570228257107e-05
-3.84639281726125e-05
-2.22398317736786e-05
-6.21238641677322e-06
-4.9749764976823e-06
6.59879227962286e-06
-3.88861979281662e-05
-2.05551745353087e-05
-1.54720711367405e-05
-3.12488509317337e-05
-3.28367596444414e-05
5.73451554516196e-06
-6.44183393561226e-06
-8.79450679585263e-06
-1.42372272764605e-05
-3.30317303714799e-05
-1.79621236971802e-05
-3.28259310859576e-05
-2.10162410934554e-05
-2.07234986046007e-05
3.1170534810662e-06
-1.96719460130241e-05
-2.95983566032372e-05
-3.16609369266887e-05
-4.27101885373551e-05
-1.58853947320025e-05
-3.34331659416341e-05
-1.41013386848544e-05
-2.67493014949153e-05
-2.68137726645216e-06
-3.12561031625189e-05
-9.21485947496767e-06
-3.27564363246817e-05
-3.60078904458762e-05
-1.58320879767499e-05
-2.09810702551779e-05
-2.46800580961768e-05
-1.03360380582735e-05
-2.03991226593487e-05
-2.36609680097729e-05
-2.77613201020257e-05
-4.06127458656747e-05
-2.6897536490556e-05
-3.16408950844255e-05
-3.55131250822777e-05
-3.8695790409351e-06
-2.37193576385577e-05
-1.09836865882897e-05
-2.29202146034184e-05
-3.78744342227137e-05
-3.56338345584714e-05
-2.54449888088403e-05
-2.20147168670365e-05
-2.00638497244261e-05
1.25147539965814e-05
-8.9013885701601e-06
-2.93765568570224e-05
-1.99975071749899e-05
-1.62909979390031e-05
5.48301561009286e-06
-2.08317286300288e-05
-1.35176047170299e-05
-5.40099367668594e-06
-3.31698381291642e-05
-1.39946535461023e-05
-3.00114740858807e-05
-2.68979396998249e-05
-2.16989630369734e-05
-3.59110588038829e-05
-2.72392653850127e-05
-2.77622907447736e-05
-3.2257799130468e-05
-1.90429033886865e-05
-3.03005605836599e-05
-2.47151682683966e-05
-1.70049617871299e-05
-1.82012323152578e-05
-1.28340911146634e-05
-1.97142265237524e-05
-1.10774663591892e-05
-2.36583242304636e-05
-2.36570037976521e-05
-6.40560230816325e-06
-3.29755344190031e-05
-1.03566473923385e-05
7.56277459092741e-06
-2.50095600532171e-05
-3.15960454591779e-05
-2.31541152237264e-05
-3.41219865686651e-05
-1.90193733238142e-06
-7.4106393173856e-06
-2.09293713816517e-05
-2.95771585197581e-05
-3.44757955088382e-05
-4.06459009633942e-06
-2.02483034934859e-05
-7.13115882769983e-06
-3.66236309155361e-06
3.25150252518601e-06
-1.30708179340611e-05
-2.90166524605014e-05
-8.33410816812961e-06
-1.90355195585103e-06
-3.31487122868085e-05
-3.16108531743742e-05
-2.90404536772956e-05
-1.54560954881877e-05
-2.78310586776741e-05
-2.44159994470717e-05
-2.83635701452695e-05
-1.02061765212904e-06
-1.07086878646581e-05
-3.33382522729502e-06
-2.76253087429457e-05
-1.26718292635651e-05
-4.9422687609209e-05
-5.35443506676733e-06
-4.50522155410563e-05
-1.87568795956394e-05
-2.13463264405404e-05
-1.29546685236628e-05
-2.66249494335214e-05
-2.64063998092076e-05
-9.55684187589314e-06
-1.08842122122863e-05
-1.60573846517184e-05
-1.55905718734354e-05
-3.90968996582015e-05
-7.45155539161522e-06
-1.76052624716133e-05
-5.6851751399774e-06
-4.2092688162843e-05
-2.28620723268021e-05
-2.32573001558728e-05
-2.57794714421794e-05
-1.54597985210436e-05
-1.2883710578986e-05
-2.54378057288708e-05
-2.26204418120833e-05
-4.80944321492066e-06
-1.72679584266357e-05
-2.95411235635627e-05
-1.81124855946324e-05
-2.71901004087844e-05
-9.85421653944729e-06
-1.70883750147965e-05
-3.31831665142714e-06
-1.30383566962523e-05
-1.34250823054049e-05
-3.89418346680417e-05
-1.43235308682471e-05
-2.85067980813579e-05
-1.35539974572234e-05
-1.70713814604189e-05
-9.8727360721353e-06
-8.16715865351343e-06
-2.77500437375732e-05
-2.47903744886497e-05
-1.24574029752973e-05
-2.10647211237527e-05
-2.10223906493815e-05
-7.23819962149028e-06
-1.17852137494797e-05
-9.86551086306457e-06
-2.35438679253527e-05
-2.3977111610683e-05
-2.10821483742681e-05
-1.35562466044786e-05
-6.6876471595472e-06
-2.69485253801177e-05
9.05895277822362e-07
-7.19573016135695e-06
-7.30302931748839e-06
-4.89705877922509e-06
-2.00392891442419e-06
-1.13638891023618e-05
-1.81072521713603e-05
-2.89138666911722e-05
-2.57816088697948e-05
-1.61088252943289e-05
-8.92333560365332e-06
-2.32181783646001e-05
-4.25368319711634e-06
-1.93783673940747e-05
-2.09970974570442e-05
-2.73307093860184e-05
-3.7059042880305e-05
-2.59691801322909e-05
-1.59450448152556e-05
-2.18091712535139e-05
-3.74937159433078e-05
-7.22526389954637e-06
-2.97629938763037e-05
-2.71303327763149e-05
-2.5716520408141e-05
-1.5501090884908e-05
-3.76193379582439e-05
-1.21610313421363e-05
-3.49613555067291e-06
-3.63052328171621e-05
-3.84126021402935e-05
-3.6557042498165e-05
-3.34988427056661e-05
-3.1795095273496e-05
-1.91949750022504e-05
-3.39105874880417e-05
-1.58535556558445e-05
-1.65726317268151e-05
-5.53910850144588e-06
-1.33184273443778e-05
-2.67243645542032e-05
-2.03083921003245e-05
-1.28724709650694e-05
-2.25759189897775e-05
-1.05724163930137e-05
-5.06007807226451e-05
1.78754190842384e-06
-3.14984062115081e-05
-8.36571818670819e-06
-1.90924527914692e-05
-2.77494580115689e-05
-3.6064636220079e-05
-3.52997181437664e-06
-4.42896708171406e-05
-2.82657266637125e-05
-1.57739292103218e-05
-2.50187546159752e-06
-2.77821363806873e-05
-2.57098822318727e-05
7.1184530560926e-06
-2.36959325843785e-05
-2.37019696579289e-05
-3.47863962962121e-05
-1.43189690647908e-05
-3.66396582473363e-05
-2.96887894555771e-05
-4.81463523817659e-05
-2.01108028773057e-05
-1.26912832878867e-05
-1.18727719723853e-05
-1.03970252108708e-05
7.54143402959691e-06
-2.20269686383998e-05
-9.86895553801082e-06
-1.71253321396559e-05
-1.72338167803408e-06
-5.01721082925631e-06
-3.19279581697507e-05
-1.06830503261571e-05
-1.65851796543879e-05
-3.58572340198111e-05
-2.05510479820555e-05
5.60010404277832e-06
-1.94367169253401e-05
-2.11762255475653e-05
-7.78572630926993e-06
2.26820923330902e-06
-5.52130709795748e-06
-1.93516301391765e-05
-8.17554608477958e-06
-2.08613420501033e-05
-1.52183535304331e-05
-1.7338066698784e-05
-2.43580642077607e-05
-1.231373502821e-05
-2.99448678701548e-05
8.92660931568001e-07
-1.77057885912367e-05
-1.68010274680122e-05
-4.07024027845344e-07
-1.76579943383439e-05
-1.22111552499766e-05
-1.40146241600067e-05
-2.02965273892257e-05
-1.88640771317332e-05
-1.35677769829403e-05
-2.91647250504659e-05
8.75077028206485e-06
-2.12450126038783e-05
-1.91281707390677e-05
-6.09286305221779e-06
-1.61456722321171e-05
-2.40103604291051e-05
-1.06902585504683e-05
-1.41130771759421e-05
-1.43704684266393e-05
-3.36301666165149e-05
-2.10723561372316e-05
-1.91807922172074e-05
1.21785355610338e-05
-1.23847591359155e-05
-2.21407902124742e-05
-3.25488474509276e-05
-2.2813444300031e-05
-2.87958339815382e-05
-2.17134833094939e-05
-2.0666626810945e-05
-8.17838648676505e-07
-2.4248503614343e-05
-7.6085174438041e-06
-2.41868265710898e-05
-1.76700419397203e-06
-2.40536049036885e-05
-1.69927766576871e-05
-3.57530712436809e-05
-3.29094168878874e-05
-1.88369647967934e-05
-3.67967544981395e-05
-5.08867059898437e-05
-2.93524739275129e-05
-1.25171793386578e-05
-1.14813598196779e-05
-2.30356062873679e-05
-3.98394366910648e-05
-9.28531116286871e-06
-2.86881136867751e-05
-2.93011133095276e-05
-1.36888265801792e-05
1.29333725944854e-05
-2.93536159819094e-05
-3.49298822803953e-06
-3.84754994733778e-05
-3.18080122510927e-05
-1.17067366495546e-05
-3.3410792721017e-05
-2.58673900563885e-05
-1.69542887580628e-05
-1.72604320815202e-05
-1.54424354501057e-05
-5.99354001122106e-06
-1.63757131060928e-05
-5.41395651881033e-06
-1.99226694633797e-05
-1.52562013353727e-05
-2.79522424933471e-05
-2.1883593936307e-05
-5.74557902308858e-06
-3.30083263285788e-05
1.46562026125459e-06
-1.66671916808183e-05
-1.701284041196e-05
-3.28427700825649e-05
-2.89453862324132e-05
-1.59232292096902e-05
-2.12120736136331e-05
-7.5616321385361e-06
-1.26655072285953e-05
-2.84666601930544e-05
-3.80471645946196e-05
-2.86516576774615e-05
-3.05987771998345e-05
-2.97852716956618e-05
-1.32678591273738e-05
-3.02571892196612e-05
4.99898552750173e-06
-6.95862475319295e-06
-1.67085644216964e-05
-4.39529948667854e-05
-2.88020937094544e-05
-1.08794842233997e-05
-2.2962736596757e-05
-1.8637722572181e-06
-1.77679891167451e-05
-1.90542852479451e-05
-4.07550813481838e-06
-7.18947889457385e-06
5.9753900546907e-07
-1.12618383117732e-05
-2.10017985236061e-05
-2.54570954596549e-05
-1.02631074932829e-05
-2.92085119463032e-05
2.19888789466409e-06
-1.14725159281277e-05
-3.41731437512394e-05
-3.65508082385454e-05
-1.54991839638937e-05
-2.37087322364986e-05
-9.31083671970245e-06
-2.23044367894827e-05
-3.18136658437392e-05
-2.32955460787577e-05
-4.04411202566314e-05
-1.37075298305715e-05
-4.81171443424766e-06
-1.14153000664446e-05
-1.47377992581845e-05
-1.85862592636751e-05
-9.06173808592466e-06
-3.05537446346827e-05
2.00059182910373e-06
-8.38969011905591e-06
-4.73156044707746e-06
-2.54880242678249e-05
-1.25469535210012e-05
-3.14320371896975e-05
-1.67865451349381e-05
-2.43288766305294e-05
-5.59343260596526e-06
-2.69661507640935e-05
-3.14792991686219e-05
-6.34474005983244e-06
-1.70660853417866e-05
-3.68590329679202e-05
-2.0775897241404e-05
-2.811873606318e-05
-1.94368231385565e-05
-3.9825101768985e-05
-7.56540012500199e-06
-3.65692262818614e-06
-2.23845588847265e-05
3.45817524148411e-06
-3.1145377905239e-05
-8.92115581977109e-06
2.45429863280535e-06
-2.39727193694082e-05
-3.00478946226145e-05
-7.86118058906935e-06
-1.41246520075201e-05
-2.89108778955365e-05
-2.31564654214743e-05
-1.54838809207252e-05
-2.36262464326232e-05
-4.99413235609855e-05
-4.41933388243766e-05
-2.03313324939982e-05
-4.39864246452673e-05
-3.69948483020429e-05
-3.72968807443598e-05
-1.85253964800913e-05
-1.90158788046022e-05
2.84915959049808e-06
-1.48635594993886e-05
-1.26832294591864e-05
-1.34913956041623e-05
-3.07562973798123e-05
-2.49285195548705e-05
-1.74843821118926e-05
-3.00307391886377e-05
-2.62855520513483e-05
-2.53348699053384e-05
-2.15487728654109e-05
-2.61055309961384e-05
-2.24481931109553e-05
-2.77292824003819e-05
-1.13730239203961e-05
-3.5466557198449e-05
-2.08212271069509e-05
-4.9494228122092e-05
-2.04758989750497e-05
-2.47546123369521e-05
-1.5520912519535e-05
-3.67066770493479e-05
-3.95167566750751e-05
-2.00466071147978e-05
-1.91115257540607e-05
-1.14317803570626e-05
-1.26530852670552e-05
-9.31877226579472e-06
-2.01233251449308e-05
-4.53689825566039e-05
-2.52937409572365e-05
-2.66882190893105e-05
-3.01264680019459e-05
-1.55476635345681e-05
-2.31601109793043e-05
-3.81878330940358e-05
-6.82090133837389e-06
-1.6051877908365e-05
-1.88309870794202e-05
-2.02528722500352e-05
-3.54468354905169e-06
-1.3019966263841e-05
-1.20401093504516e-05
-3.50404621624838e-05
-2.22449068167371e-05
-1.62630821699936e-05
-3.6182731908298e-05
-2.85365380474086e-05
-2.25119069220867e-05
-3.52653827839045e-05
-2.86150226831097e-06
-2.91973482503374e-05
-2.36622554501576e-05
-5.46287379864792e-06
-2.99275954503481e-06
-4.13480518392724e-05
2.98525135679738e-06
3.59245387788635e-07
-4.8152464913817e-06
-1.00473801746649e-05
-2.02860314152451e-05
-1.79346880001007e-05
-2.32938727675294e-05
-2.79745891062644e-06
-1.54788562068522e-05
-3.13035397685083e-05
-1.5556020392751e-05
-2.30461192484492e-05
-2.99322303068177e-05
7.78691333804238e-06
-2.39882394195268e-05
-7.60732999312095e-06
-3.78099300752405e-05
-1.96170495444247e-05
-2.84715238944347e-06
-2.83380788034748e-05
-2.15692782242164e-05
-2.19823047777584e-05
-2.31012426756697e-05
-8.920293657767e-06
-1.50238194352293e-05
-1.36314027883812e-05
-2.81482191276718e-05
-2.30637261095606e-05
-8.87486067473342e-06
-2.57972258518929e-05
-3.20982708643477e-05
-4.46925237312729e-05
-2.74087244817976e-05
8.86642709763039e-06
-2.29352732105549e-05
-2.50273399646083e-05
-2.48322332018262e-05
-3.33821679754509e-05
-2.20604278000791e-05
-4.23843170341729e-05
-2.75693563066375e-05
-2.39576308806428e-05
-1.99910265050346e-05
-1.77062513015668e-05
-3.93068100986504e-05
-3.85510095818736e-05
3.92446585624704e-06
-1.10070049805297e-05
-2.51716518122949e-05
-2.03038751486063e-05
-1.86430499553747e-05
-3.45519226522363e-05
-2.4517075277675e-05
-4.33897362750363e-06
7.34300652721129e-06
-3.72610853894043e-05
7.55449626893692e-06
-1.95311776950675e-05
-2.54831004247995e-05
-4.9115754193351e-05
-1.45430928706589e-05
-1.05642553619441e-05
-2.28250546483919e-05
-2.43109191124998e-05
-4.50310432518246e-05
-2.6011659575058e-05
-1.23099585078256e-05
-2.90412784263622e-05
-6.66547180319994e-06
-2.12069715491026e-05
-4.06350381844822e-05
2.80105011120422e-06
-2.19279625952931e-06
-2.43345733372503e-05
-8.80741638279242e-06
-3.04908834623201e-05
-2.12628162364189e-05
-2.17748698265226e-05
-3.1092516785405e-06
-1.07575909265481e-06
-1.93014581157648e-05
-2.4941523174928e-05
-3.06963377677878e-05
-1.29956603891078e-06
-3.751919920237e-05
-3.9823129397383e-05
-2.0197203748719e-05
-3.20678925599102e-05
-4.34246510885913e-05
-1.57711783736752e-05
-2.43763033394071e-05
-8.22681624711579e-06
-2.15709479476559e-06
-3.54847008130037e-05
-2.7609638936802e-05
-3.168559326152e-05
-2.30854091914959e-05
-1.98410693163908e-05
-2.22436659615279e-05
-1.73457056097922e-05
-1.07385088842055e-05
-2.04503735459694e-05
-5.51699050238013e-07
-2.34434964323948e-05
-1.38662032972869e-05
-4.07086436385406e-06
-3.47805468942162e-05
-1.96536253084781e-05
-2.95532850071711e-05
-2.51293029640745e-05
-3.08136383880557e-06
-1.55259191574935e-05
-2.89356356374547e-05
-4.26918560108528e-05
-3.39219559114025e-05
-3.57849192628033e-05
-2.61113612015863e-05
-2.93048947513988e-05
-1.16160432411111e-05
-3.49051759672961e-05
-3.89499222596577e-05
-2.85447440848052e-05
-2.64133450106683e-05
-8.18837984165258e-06
-3.47023573734541e-05
-2.63905855156021e-05
-1.60791370933196e-05
-2.12839509804649e-05
-1.03633801088785e-05
-9.18318341977147e-06
-3.29362716124655e-05
-2.8421513666665e-05
-2.27024335916129e-05
-1.75423704874613e-05
-2.54887587836691e-05
-3.5265908766001e-05
-5.2802938898648e-05
-3.10559365406801e-05
-2.8821540420366e-05
-8.19019313922454e-06
-8.73705403350138e-06
-1.62214216668852e-05
-2.50866887411513e-05
-2.37712396625276e-05
-1.5612152716302e-05
-2.59910990527285e-05
-1.32820201137728e-05
-2.59832221301017e-05
-9.72621643203491e-06
-1.72339314389502e-05
-2.9856985091031e-05
-2.71461557318852e-05
-1.40570163328344e-05
-2.20326223795986e-05
-2.73737336967399e-05
-1.98769941217535e-05
-2.02978408251989e-05
-1.15511492406711e-05
-8.85308803604695e-06
-1.08001015964845e-05
-1.00981271436595e-05
-4.02186234717916e-05
-5.96463900517235e-06
-1.45144441184283e-05
-6.25765693330862e-06
-1.52742046356926e-05
-1.40378806919613e-05
-3.02568575488871e-05
-8.63059311172161e-06
-1.59660121213094e-05
-8.19950454354439e-06
-2.275777241859e-05
-1.91017066483282e-05
-3.50021268737909e-06
-2.23462805455635e-05
-2.37490937325316e-05
-2.66322721888692e-05
-1.62508478103685e-05
-1.83865597507146e-05
-2.65323373287646e-05
-6.30306181601013e-06
-3.81096239178144e-06
-2.51453955149164e-05
-1.47379212176873e-05
-1.81886104760335e-05
-2.17880629240607e-05
-1.42731999826464e-05
-4.00845880850451e-05
-1.98125633049778e-05
-3.57942240701974e-05
-1.41527029830139e-06
-1.79673942462509e-05
-2.55722432218066e-05
-3.03136554606168e-05
-2.85724461056751e-05
-3.15483959786506e-05
-1.33994117044099e-05
-2.59196455979538e-05
-9.49219455156065e-06
-3.22386345470149e-05
-2.44443105185233e-05
-3.71897512342603e-05
-3.56848182429328e-05
-2.14069478010525e-05
-1.18050294319327e-06
-3.93283629459884e-05
-2.43307078106902e-05
-2.79786230257551e-05
-2.94327334820763e-05
-1.99565336338095e-05
-2.99277135015715e-05
-1.41407560235675e-05
-2.53951128586523e-05
6.36837329495313e-06
-2.5983674167095e-05
-4.86693123092651e-05
-1.60039826579728e-05
-1.38002885263177e-05
-1.6722955585109e-05
-1.99253339907083e-05
-2.94099940768864e-05
-1.97435278998507e-05
-2.3794376510872e-05
-3.09733115478275e-05
-1.27063459942254e-05
-8.35313846161399e-06
-3.67572693906409e-05
-4.14355701535624e-05
-2.82861488608131e-05
-2.47120600028409e-05
1.19436512785904e-06
-1.5945710449589e-05
-3.90564423940183e-05
-2.7415926102652e-05
-3.6433363924002e-05
-9.63065566633541e-06
-1.23603223123326e-05
-3.74330373377981e-05
-9.03357933685989e-06
-2.19067164159292e-05
-3.52852347970329e-05
-2.32173573929852e-05
-1.4214611868607e-05
-1.57215674525076e-05
-2.44301804998271e-05
-2.55274475300402e-05
-2.3698655682957e-05
-8.10615419629346e-06
-1.71126569346941e-06
-2.14268239117396e-05
-2.8272635619066e-05
-1.03375889124438e-05
-4.06909408968243e-05
-1.08704743549342e-05
-2.21531778518437e-05
-2.17521365429512e-05
-2.10882473688837e-05
-3.40268623882631e-05
-1.77203825427716e-05
-8.79943811750731e-06
-3.60466954204871e-05
-8.72656842667708e-06
-3.03334616965925e-05
-9.59800255000862e-07
-2.2648125223662e-05
-2.35725818473987e-05
-2.32943779030439e-05
-3.00007977173656e-05
-6.34181907674452e-06
-2.02771216521043e-05
-2.85027226688606e-05
-2.97192873777225e-05
-3.33623132155785e-05
-2.07600563124325e-05
-3.12741523757527e-06
-4.89499436439681e-05
-3.83668975531584e-06
-2.30106064143751e-05
-5.01964999242563e-05
-1.21013922463998e-05
-2.09625547512443e-05
-3.0044727107415e-05
1.80287163240122e-06
-4.75337588385762e-07
-2.9250957587746e-05
-2.17075822449532e-05
-1.61933859935651e-05
-3.61061770106965e-05
-1.46665728100995e-05
-3.02788590562074e-05
-2.20526228113844e-05
-1.41933454227992e-05
-3.2155332557841e-05
-2.02360670660903e-05
-2.09055023786001e-05
-3.12236462273016e-05
-7.1852473100716e-06
-3.59894617027638e-06
-4.55861916408401e-05
-1.0384428881289e-06
-3.08933296594073e-05
-9.02206167069437e-06
-3.7739045028405e-05
-3.58019110316423e-05
-3.38298246665435e-05
-3.01802784823479e-05
-2.37507459164807e-06
-1.87446722778453e-05
-2.95187278530564e-05
-1.96458224599821e-05
-1.63250361265264e-05
-7.29550096378508e-06
-2.51052887605567e-05
-1.8529327184212e-05
-3.82750587242777e-05
-7.26489309977107e-06
-1.70612600046285e-05
-2.26315202081619e-05
-7.88587393772915e-06
-1.24257184491148e-05
-1.08317921405498e-05
-1.7869411649813e-05
-1.23490830555548e-05
-1.17196496330259e-05
-2.54908688756039e-05
-1.1132586167703e-05
-2.69524742619583e-05
-8.88558009330183e-06
-1.6220937040922e-05
-4.42810082568597e-05
-5.73801157285647e-06
-3.71998653438792e-05
-2.63361830698412e-05
-9.16047277250905e-07
-2.5512771833586e-05
-2.34678582746355e-05
-2.62547019105683e-06
-2.02769367622553e-05
-5.4047230670131e-06
-3.37468258584146e-05
-7.1524051806495e-06
-2.84426435232121e-05
-6.45421478637457e-06
-2.1202705459461e-05
-1.59969413866125e-05
-1.69961440638905e-05
-1.79357914754276e-05
-3.31938651212376e-05
-3.5931665873891e-05
-1.05950931758616e-05
-3.69306382736257e-05
-3.73138952430399e-05
-2.20840698921656e-05
-1.1914707083373e-05
-2.13423776228541e-05
-1.98080676170739e-05
-1.91355816278837e-06
-2.42749459828422e-05
-2.17683810685335e-05
-2.3316582081384e-05
-2.00333405100864e-05
-3.92140898208919e-05
-3.06190381134415e-05
-3.58679187660006e-05
-2.12519430992371e-05
-2.23400627500166e-05
1.65761453656295e-05
-2.26915713777089e-05
-2.27476053098148e-06
-8.26675671726347e-06
-3.76831030967102e-05
-1.86847190779186e-05
-2.60615251659279e-05
-3.02489040864746e-06
-1.97026272702085e-05
-2.02002534990808e-05
-6.82572974068152e-06
-2.65111761195237e-05
-2.47440744998031e-05
-2.36438558977341e-05
-2.11937433579207e-05
-3.84920446959236e-05
-2.04570066641759e-05
-3.54487962328779e-05
-2.35889212606011e-05
-3.85568340322431e-05
-1.95435902536612e-05
-3.29384121064785e-05
-2.8633444749768e-05
-3.42629975105248e-05
3.95792765630407e-06
-3.14479800985858e-05
-4.31732169868587e-06
-1.74783198096905e-05
-2.29266679327371e-05
-1.55175511961168e-05
-2.59764936370882e-05
-2.83694848373933e-05
-2.57945079184291e-05
-3.058307665414e-05
-1.28656158768527e-05
-3.13631583923544e-05
-2.28874378725733e-05
-1.45396017507984e-05
-2.26724492013425e-05
-9.27573216625027e-06
-1.58901663762429e-05
3.02173841239674e-06
-3.11928955743466e-05
-1.36339683903964e-05
-4.17525729081563e-05
-2.96317561041293e-05
-4.72604195226652e-06
-1.31553782485421e-06
-3.41560030360441e-06
-2.01322686488556e-05
-9.31278016653297e-06
-3.86925188491949e-05
1.39998127531908e-05
-1.40811434125355e-05
-3.15824864628916e-05
-1.36746059856812e-05
-1.31865196540588e-05
-8.42658756832742e-06
-1.46091768817007e-05
-2.37698670131458e-05
4.02448098886602e-06
-5.8740888970884e-06
-2.36526320979128e-06
-5.23773039751042e-06
-2.33482663524937e-05
-1.35215432229013e-05
-2.93965842142649e-05
-4.68173698594739e-05
-2.03569208216932e-05
-2.64607844465367e-05
-8.56548585615725e-06
-1.39678405818492e-06
-7.15808380564614e-06
-2.92609622463656e-05
-2.13363693805972e-05
-2.4371451734265e-05
-1.52922335350193e-05
-3.60457849134867e-05
-2.29399121958853e-05
5.44185889802055e-06
-3.72672309012026e-05
-2.4724553663169e-05
-1.49428918264417e-05
-2.22560998021987e-05
-3.43374309046535e-05
-3.43668165913389e-05
-1.83121907629553e-05
-8.17696130446157e-06
-3.56271888371501e-05
-4.1677128543011e-05
-2.63539034905773e-05
-2.76896339197196e-05
-4.17326148001851e-05
-3.70598655459206e-05
-9.52303903438562e-06
-2.83218452962989e-05
-2.26860391973015e-05
-1.91712204553054e-05
-3.82076679878816e-05
-1.14462489119349e-05
-7.96104607016059e-06
-1.95047602709978e-05
-9.68294442202093e-06
-3.26771801638806e-05
-4.98081618503139e-06
-2.45600388174195e-06
-2.79575143407048e-05
-3.25610304519122e-05
-2.85470333124778e-05
-3.19723352533627e-05
-1.63097897278651e-05
-2.64328340657103e-05
-1.92071418778861e-05
-2.96285075706513e-05
-1.38292982933358e-05
-7.23788280193834e-06
-1.84871570015723e-05
-4.09367775935856e-05
-3.12808143841112e-05
-2.2179272261702e-05
-2.81258885825611e-05
-1.87161335005168e-05
-3.79106284689149e-05
-4.0922823880047e-05
-1.44797908594212e-05
-2.48196652451037e-05
-1.52002168748748e-05
-2.73405845343422e-05
-3.8108905529092e-05
-4.6537766538906e-06
-1.05397399095398e-05
-1.35201642084215e-05
-1.62953613247888e-05
-2.14088792427072e-05
-3.82259227611359e-05
-1.93955469857861e-05
-5.12406721862726e-06
7.65908799683744e-06
-3.05811040352581e-05
-3.04327545140882e-05
-1.31549119370318e-05
-4.33000300281274e-06
-3.50904782003548e-05
-5.40947274270207e-06
4.8535283997896e-06
-1.92080186960009e-05
-1.64053311187249e-05
-2.46697875145344e-05
-1.6789349005282e-05
-2.79527684914674e-05
-3.29150100782882e-05
-2.05755450588184e-05
-2.07144787742296e-05
-4.35765019752485e-05
-3.66937137235745e-05
-2.99592768684155e-06
-3.30507350284708e-05
-3.40407659170797e-05
-1.95256564067847e-05
-3.2606003330876e-05
-2.67046956699355e-05
-1.81757175420462e-05
-1.1067627656817e-05
-1.83997589219949e-05
-2.27715689907847e-05
-6.6022342353258e-06
-2.57957619134208e-06
-1.66582057413298e-05
-3.17796745176482e-05
-2.86313384344526e-06
-2.81099401452096e-05
-3.07267289991788e-05
3.43054745424949e-07
-1.1116272016093e-05
-7.73028356622546e-06
-4.8751060559507e-06
-8.64961103533784e-06
-3.54096888588812e-05
-3.15838400673031e-05
-2.40426928392013e-05
-3.51203930385014e-05
-1.48992804947462e-05
-3.31115330581021e-05
-2.42869055381306e-05
-1.37368343138428e-05
-1.87219876774207e-05
-5.74435279516286e-06
-3.68902571357069e-05
-6.74587646512864e-06
-1.67813000989158e-05
-3.04214640779925e-05
-1.06455037497173e-05
-1.57465860679994e-05
-1.44186218781303e-05
-2.94512570808312e-05
-1.73659950419227e-05
-1.95549992138731e-05
-1.90200212401567e-05
-1.28797620553896e-06
-2.71984196207651e-05
-1.10590849908801e-05
-4.5083449866246e-05
-1.7731744937995e-05
-7.40109621981922e-06
-2.55345899242825e-05
-1.41117224626409e-05
-2.39887359608613e-05
-2.6996663564085e-05
-2.17580064313475e-05
-1.66588803824191e-05
-2.13398528120841e-06
-1.92175515487176e-05
-2.13722730492998e-05
-1.37541634696192e-05
-3.25962286161775e-05
-3.22726323049059e-05
-2.24441707982724e-05
-4.60778377301825e-05
-1.52069871142399e-06
-3.26936131673733e-05
-1.41274894572904e-05
-3.5595543238088e-05
-2.62211735232699e-05
-4.8583755269673e-06
-3.13224001185433e-05
-2.1384044661649e-05
-3.14776646031042e-05
-1.80920344615974e-05
-1.49159828119728e-06
5.56924154821728e-06
-2.05324748945065e-05
-1.58496272492375e-05
-2.03647056409685e-05
-2.94913426735612e-05
-2.59184798769042e-05
-4.58532934118616e-05
-1.3364948427135e-05
-2.74495682458709e-05
-2.71163573845024e-05
-7.80687798379263e-06
-1.15302424101172e-05
-2.30930551019068e-05
2.98748739997184e-06
-1.07712528695434e-05
-1.40933893278942e-05
-1.13414529461614e-05
-3.92449722095223e-06
-2.36094318937499e-05
-1.13072647099114e-05
-7.14051431133318e-06
-1.60879273042816e-05
-2.10381750579045e-05
-3.36625238176609e-06
-2.61238784868906e-05
-2.59882234946074e-05
-3.37669967566059e-05
-2.6969201093536e-05
-3.80195382866291e-05
-1.69277042622654e-05
-2.12309614762337e-06
-1.51134545148181e-06
-4.76386806576061e-05
-4.04095535934708e-05
-8.89381906866605e-06
-1.9913397211724e-06
-1.3785338818238e-05
-3.54683701373254e-05
-1.92710763930375e-05
-2.03430131340886e-05
-6.87512279577108e-06
-1.32495787570376e-05
-2.09574521060431e-05
-4.75714262043364e-06
-8.72246693873973e-06
-1.26651146313704e-05
-3.22892757484605e-05
-3.09132237622287e-05
-2.05642752517692e-05
-1.05346791507318e-06
-1.46809924986504e-05
-2.03464524432772e-05
-1.52510423348862e-05
-2.51325017519422e-05
-5.91397874317003e-06
-6.99180592033249e-06
-2.85594020029172e-05
-3.71898721556704e-05
-6.76168677419374e-06
-1.17785895409328e-05
-2.2601740411548e-05
-4.15902448620665e-05
-2.68158744186918e-05
-3.51867986520343e-05
-2.3558764051026e-05
-1.41528101091175e-05
-2.97695355002828e-05
-2.15273441429275e-05
-3.54938966861933e-05
-3.16631156321769e-05
-1.20969333907376e-05
-2.38084887520972e-05
-1.66077311893424e-05
-2.67090052268734e-05
-2.37417801331413e-05
-2.29937969151756e-05
-1.67936087410064e-05
-2.24400104794658e-05
-2.7635397065182e-05
-2.21008294251528e-05
2.2671527444893e-06
-2.63400694598331e-05
-2.45605690130544e-05
-2.3348316175934e-05
-4.04151568336156e-05
-1.51749307029377e-05
1.16659552531909e-06
-7.69534984528069e-06
-1.29335795673521e-05
-2.67761158313111e-05
-1.535172180206e-05
-2.83596270664377e-05
-2.74554750467335e-05
-6.21453867590622e-06
-2.50845424249072e-05
-9.98512614770135e-06
-1.10288564602389e-05
-1.26259849477828e-05
-6.88766753735107e-06
-3.77217237502917e-05
-1.63427506516527e-05
-2.16247752265632e-05
-3.48161951597023e-05
-1.12145740249093e-05
-2.328101994759e-05
-2.72665524749814e-05
-3.27073310979562e-05
-1.41928468925272e-05
-1.60577072428064e-05
-2.21137363080834e-05
-1.97005527691266e-05
-8.57074383978338e-06
-1.69401831736628e-05
-1.76614125985384e-05
-5.26537457496807e-07
-3.71845349837199e-06
-6.7716755465347e-06
-2.87026261205842e-05
-2.69566933396227e-05
-2.44061068690647e-05
-2.87010394622067e-05
-1.87854270297252e-05
-3.67145953039277e-05
-3.33809959900318e-05
-2.36451640760518e-05
-7.9481288977424e-06
-2.09004099785392e-05
-2.2773040016297e-05
-1.14181479103e-05
-1.12251927771417e-05
-1.43118429084991e-05
-1.66652285052262e-05
-2.66947013631736e-05
-8.22228643347297e-06
-1.03144288318458e-05
-2.83090294079388e-06
-7.36730662795146e-06
-1.07875785640927e-05
-2.29094027924817e-05
-3.75746401839874e-07
-2.07913356988809e-05
-2.02191993429402e-05
-1.36026821394615e-05
-1.59932327733774e-05
-1.49933687029691e-05
-1.92260258121197e-05
-3.35567348101675e-06
-3.38982002345757e-05
-1.81999343036186e-06
-2.12923407807881e-05
-2.37649754288353e-05
-1.10172747030715e-05
-1.46992500866161e-05
-1.43690371297775e-05
-4.69431096862101e-05
-3.36791043041233e-05
-2.0737041244133e-05
-3.21070627849147e-05
-3.02094742967683e-05
-3.51813398074041e-05
-5.78220031023183e-05
-3.08819013848499e-05
-3.41835380470463e-05
-3.23385151220698e-05
-3.39015588454732e-06
-1.83409464500927e-05
-6.04065877662262e-06
-1.58007429407861e-05
-2.04068602360197e-05
-1.75043282105594e-05
-2.64992983563967e-05
-7.23024642383459e-06
-6.9127872589196e-06
-1.77022276561998e-05
-7.40794924632443e-06
-1.96671285219213e-05
-9.17583567181329e-06
-4.6109820119242e-06
1.71512458061695e-07
-3.79920894257334e-05
-3.50422016115257e-05
-2.17994403935738e-05
-2.88837108771962e-05
1.01789025672849e-05
-3.49691701726415e-05
-2.05530726968254e-05
-7.86649673221072e-06
-2.52592031037023e-05
-7.26652790388071e-06
-3.42041719328561e-05
-7.05289260190067e-06
-1.86986661326051e-05
-2.32691888574912e-05
-7.99631140695034e-06
-1.44525269632316e-05
-2.4039933974406e-05
-2.60735553073688e-05
-2.13647337506301e-05
-2.57505789746222e-05
-3.2023685671405e-05
-1.87569192458108e-05
-3.22374891383348e-05
-1.98948085448729e-05
-2.15252288388382e-05
-1.14849115493191e-05
-3.71411277176073e-05
-2.4503515173423e-06
-2.19399213193403e-05
-3.14949261127963e-05
1.83123956559671e-06
-2.54010562404414e-06
-3.25075624256748e-05
-2.74823024368424e-05
-1.23326987832746e-05
-2.75466954615518e-05
-2.19128731508386e-05
-3.14637182511256e-05
-3.20340341702525e-05
-3.3559625165494e-06
-4.96999967010317e-06
-2.5293167798683e-05
-6.23307286858644e-06
-1.57917913650614e-05
-1.49411817723542e-05
-1.39172728193968e-05
-3.29447395995935e-05
-1.22519454001382e-05
-2.00395645633472e-05
-1.83719147706987e-05
-2.33817270405327e-05
-2.91498752093469e-05
-2.07907509002544e-05
-2.93836991629948e-05
-1.18431267954487e-05
-4.54293012285928e-06
-1.3415353957282e-05
-1.69140367004601e-05
-2.31732928407924e-05
-6.71506958207234e-06
-3.82880431600009e-05
-3.40190817900681e-05
-1.97803473751794e-05
-1.39369431059468e-05
-1.91444328816869e-05
-1.5361686473455e-05
-2.49397447555471e-05
-3.83644119809158e-05
-2.15299611155098e-05
-3.30767977480462e-05
1.17411877606461e-05
-3.47551310247016e-06
-1.18099916512164e-06
-4.3826830548846e-06
-1.94209621752655e-05
-2.0197274661196e-05
-1.30012315643756e-05
-4.24207138170601e-05
-3.58264221178937e-05
-3.21607096392487e-05
-1.59218510505385e-05
-3.69344200123868e-05
5.86074054987388e-06
-3.88159831999643e-05
-1.38944169045673e-05
-3.16792909028057e-05
-1.73091984261816e-05
1.80877675081475e-06
-1.67490411865267e-05
-2.84470059499843e-05
-1.7439536916179e-05
-3.60397918341307e-05
-1.53583851033533e-05
7.12607333520457e-06
-2.19021475268375e-05
-1.33070099106645e-05
-1.76518195086351e-06
-2.47528195016824e-05
-3.5053443373416e-05
-1.56254259043845e-05
-7.21674189109325e-06
-2.07450470220213e-05
-3.21187773418356e-05
-3.06704267539873e-05
-3.95154859585146e-05
-2.0431284544907e-05
-2.36257270097012e-05
-2.74578338803977e-05
-6.99200924900285e-06
-1.0079737032001e-05
7.82960071713898e-07
-3.95550930637345e-05
-2.42520265677421e-07
-1.85066372638846e-05
5.47661942786631e-06
-1.00926874634437e-05
-1.24925551435533e-05
-2.89496354308984e-05
-6.54768206044048e-06
-5.12258403527401e-05
1.09257426930244e-06
1.24155757259567e-05
-1.28872305096352e-05
-8.32596006909393e-06
-2.1891495436192e-05
-3.57344299553829e-05
-1.68845659260944e-05
-2.93472591755201e-05
-2.7111016481486e-05
-2.94296820846006e-05
-5.61338238788256e-06
-2.62518826263092e-05
-2.48707855255398e-05
-1.99079342597292e-05
-3.00161844067351e-05
-3.97345236314154e-05
-1.57687822737309e-06
-1.20465336568663e-05
-2.27372266542139e-05
-9.43571819343208e-06
-1.09836799308312e-05
-3.28837066528567e-05
-1.48695964885037e-05
-7.03266257571901e-06
-3.74063625882584e-05
-1.6914745970516e-05
4.79051317997504e-06
-1.04581601714039e-05
-1.1141956239154e-05
-1.44488792483466e-05
-2.07953256705199e-05
-1.68690422175258e-05
-1.60140065694692e-06
-3.8763658793716e-05
-2.6123647855205e-05
-2.80197588835001e-05
-4.06964629365795e-05
-1.6502490271421e-05
-2.0417726478035e-05
-1.41048612966283e-05
-2.52770259441837e-05
-1.46314972770239e-05
-3.01738633046866e-05
-2.4233556243338e-05
-9.6593571511264e-06
-1.45055626537451e-06
-3.73444794692918e-05
-3.09305019046413e-05
-2.20273133215865e-06
-2.9010132354036e-05
4.18477323576145e-06
-2.09702744286786e-05
-1.18086447347332e-05
-2.2016364293098e-05
-1.39241370338529e-05
-2.45848082616163e-05
-7.96150418957693e-06
5.08915281718652e-06
-2.56708485077474e-05
4.88804660254109e-06
-1.28587531483217e-05
-2.20720011411337e-05
-1.72102383438078e-05
-1.03801826675808e-05
-2.51106084239841e-05
-2.22368731036282e-05
-1.22815487839758e-05
-1.66176365602994e-05
-4.6757213418285e-06
-8.98982309104211e-06
-1.6575699797293e-05
-1.70227247575904e-05
-1.23652551955016e-05
-1.80940175718208e-05
-1.6407048912079e-05
-2.53180552854755e-05
-1.37843884762166e-05
-1.28354024365088e-06
-3.2194522264991e-06
-7.61822539924595e-06
-6.31603923775131e-06
-1.99877902041936e-05
-9.78116644827196e-06
-8.71566057391581e-06
-4.01159404114198e-05
-1.11917338697165e-05
-2.03496941700334e-05
-3.69712251435585e-05
-1.62820859386745e-05
-2.22389542540972e-05
-1.34847116266937e-05
-1.33420060436965e-05
-2.93723739960725e-05
-1.08841731560828e-05
-3.37166976563056e-07
-1.58818548916319e-05
-1.50934354597526e-05
-2.88775715331882e-05
-1.82734790417221e-05
-1.64252754412489e-05
-8.40090194981846e-06
-3.77057559550142e-05
-6.65695657064438e-06
-8.96084662942797e-06
-2.08032949051442e-05
-8.16636602431895e-06
9.15848441849597e-07
-3.98632461099071e-06
-2.29013315638114e-05
-1.9642074538505e-05
-2.34860403685884e-05
-1.91496568465341e-05
-4.35613138401934e-05
-3.90156054933806e-05
-2.02930486001411e-05
-3.33076183066257e-05
-1.63582410542218e-05
-7.90419121311473e-06
-3.5217291539631e-05
-1.89997763675164e-05
-2.69087106047789e-05
-3.88879790562066e-05
-1.70718740071453e-05
-3.07647302806056e-05
-2.97614720397823e-05
-1.31334544348935e-05
-2.82911096552117e-05
-5.6432459638354e-06
-1.92943403988747e-05
-1.63137176580252e-05
-2.7837018474254e-05
-2.70657369028589e-05
-1.28013724199805e-05
-6.13746686025172e-06
-3.22086690610088e-05
-2.1820124017726e-05
-2.97764086117412e-05
-1.34847306033445e-05
-2.90639228467687e-05
-1.46174134960788e-05
-1.24143981049867e-05
-2.55813667256872e-05
-2.98085027988948e-05
-1.64787433031583e-05
-2.19983291838174e-05
-1.37225074588579e-05
-3.25704231178474e-05
-2.07705974100039e-05
-2.62814185795889e-05
-2.87108110590065e-05
-3.83503820133879e-06
-1.25897425157979e-05
-2.54743005170677e-05
-1.4943026377604e-05
-1.70814984023637e-05
-1.32639405822544e-05
5.88393955009582e-06
-3.2837565896579e-05
-1.94140126876906e-05
-4.66837165998267e-05
-1.19188075826958e-06
-2.08403766272844e-05
-2.44830382897267e-05
-1.58445328547661e-05
-3.44721914937405e-05
-3.92164163573521e-05
-3.86937217664769e-06
-2.23777782554454e-05
-1.38595644734525e-05
-2.38032541830519e-05
-1.29737044064689e-05
4.62569207883833e-06
-1.28350423898491e-05
-1.84236755904824e-05
-4.04374335332972e-05
-2.46625879297847e-05
-2.33926412959485e-06
-1.06895547587943e-05
-1.75241996211647e-05
-1.6607372241336e-05
-3.02225336390723e-05
-2.93058307193651e-05
-2.43464757947164e-05
-1.53842387487426e-05
-3.25145673524041e-05
-1.59267375175634e-05
-2.49409910535959e-05
-3.72838365171006e-05
1.90812716126009e-07
-3.56550131445464e-05
-3.16394554971635e-05
-3.4885190314598e-06
-2.47150347964669e-05
-6.18468201636302e-06
-2.07094653469689e-05
-1.42240466621469e-05
-5.03528154570709e-05
-1.77603722518678e-05
-1.99334653473274e-05
-3.37871414460749e-05
-1.95834223271277e-05
-1.61086733517282e-05
9.06071758234409e-06
4.86577393883519e-06
9.88387043033767e-06
-2.50152902012801e-05
-3.18210033174408e-05
-1.13200130003209e-05
-3.4557995584701e-05
-1.73369944669839e-05
-2.43307478197541e-05
-2.10672127256695e-05
-2.71631789654525e-05
-3.4433580005658e-05
-2.22029791242619e-05
-3.43616962942139e-05
-1.29244584176491e-05
-2.64117936761904e-05
-3.32479083802863e-05
-3.04916336838943e-05
-1.61566996622579e-05
-1.91388929632841e-05
6.55215797186023e-06
-2.3291708029597e-05
-2.07444613694179e-05
-1.53874068816629e-06
-7.70243195538395e-06
4.83453458339863e-06
-1.29030167989881e-05
-2.96627284746092e-05
-3.54230037721988e-05
-1.00712920958877e-05
-3.3541135774591e-05
-1.78689085433357e-05
-1.72543237529575e-05
-1.1323631528511e-05
-1.52983386771896e-05
-1.14291202195996e-05
-2.23180906525268e-05
-9.88386616299984e-06
-1.04580652563626e-05
-3.50433246189714e-05
-1.1819633090252e-05
-2.01261470183786e-05
-2.67832155840177e-05
-1.28925178300633e-05
-4.72708868867202e-06
-3.36676342806436e-05
-2.3180533353735e-05
-1.14098918076237e-05
-9.66330129051429e-06
-4.60743166291889e-05
-1.88565930449785e-05
-3.73077668447392e-05
-4.97094288317208e-06
-1.97137687235081e-05
-1.77616216539415e-05
-3.00454170057573e-05
-7.73860710230777e-06
-1.45370904942978e-05
-2.17015442120944e-05
-2.85650781314937e-05
-1.24223001222497e-05
-3.20260382047639e-05
-9.83851134430603e-06
-2.75192981882038e-05
-5.01581259575847e-05
-2.19836977432295e-06
-1.86403837582482e-05
-2.06041220450882e-05
-6.2863005488863e-06
-4.17442873531704e-05
-8.35455061433033e-06
-2.80525607591695e-05
-1.27824998406813e-05
-5.47857019300611e-06
-3.36951291527746e-05
-3.62460386099892e-05
-2.55375450745051e-05
-2.96874633599997e-05
-1.98810107394938e-05
-2.30205595798775e-05
-2.49671094554819e-06
-1.23861995571096e-05
-5.56387305398249e-05
-1.6153362729883e-05
-1.82271467350032e-05
-2.65132704592983e-05
-1.35405937350532e-05
-3.56538632415923e-05
-9.47346695589594e-06
-2.88678191359358e-05
-2.0321187694459e-05
-9.11263375564823e-06
-2.57214789540624e-05
-1.04450306912557e-05
-2.49990653940991e-05
1.13127496670729e-05
-3.08890858208037e-05
7.21504750442282e-06
-2.87399610420651e-05
-2.56238815256105e-05
-3.89837253466765e-05
-2.02745310680933e-06
-2.58557064091008e-05
-1.22632089381135e-05
-2.23721865332116e-05
-2.15121883513234e-05
-7.33804990019255e-06
1.64067529713871e-06
-1.13143041937054e-05
-1.6200623597573e-05
-1.24109470782948e-05
-1.73272951003084e-05
-3.44995646842534e-05
-2.11437558985708e-05
-2.89315987327772e-05
-3.52075962160923e-05
-7.64777619577839e-06
-2.8162507598478e-05
-3.88033998265707e-05
-2.02338720861627e-05
-5.84118616540244e-06
-3.46649846587373e-05
-2.68108607580507e-05
-1.12919665447726e-05
-2.34276949958434e-05
-2.81764363006294e-05
-1.29233550500079e-05
-1.67005362688167e-06
-2.06968316260034e-05
-2.61458303001393e-05
6.83058412056382e-07
-3.17071683371813e-06
-1.69558181501088e-05
-2.55576219682755e-05
-3.42619587576964e-05
-2.10011025281035e-05
-2.42477375853362e-06
-1.48395561933003e-05
-1.749017706844e-05
-1.96701838596165e-05
-3.53317653104568e-05
-3.41034451285398e-05
-2.12988642150361e-05
-3.05170756151385e-05
-2.04452930837824e-05
-1.86828443100806e-05
-1.90168654220463e-05
-2.66916234409321e-05
-1.14890060168166e-05
-2.42312445004023e-05
-1.82818442077041e-05
-2.69418578270896e-05
-7.31177635364307e-06
-4.27848124078752e-06
-1.13355182059584e-05
-1.77215406576961e-05
-2.15821146217065e-05
-1.33084972277771e-06
-1.33168248913432e-05
-4.0539417620739e-05
-9.5922164935924e-06
-2.84756897949295e-06
-7.3556395023408e-07
-1.02043734346781e-05
-1.93882625112516e-05
-3.08320336326444e-05
-1.97991575260481e-05
-2.31001732844204e-05
-2.68186250872471e-05
-1.79219358432099e-05
-4.40341362381931e-06
-3.40419629267967e-05
-8.80987790712934e-06
-2.38304138846591e-05
-3.32433753816108e-05
-2.03715017784605e-05
-3.42315735378463e-06
-7.56063769051057e-06
3.14682816499168e-06
-9.85540967043065e-06
-1.09741963898409e-05
-6.80307678886487e-06
-2.80087562438074e-05
-2.5399682646401e-06
-1.9329767817268e-05
-2.5264317098343e-05
-2.32428226826555e-05
-2.54195552637093e-05
-3.13501339076946e-05
-1.66956678580422e-05
-2.64877381388994e-05
-1.91464871174822e-05
-4.02646227299508e-05
-1.34590615559081e-05
-4.22598059312916e-05
-5.32710350503644e-06
-1.54817288262729e-05
-1.21676373220611e-05
-1.94175274252106e-05
-1.60316678386415e-05
-1.76110566378053e-05
-7.09560457680115e-06
-3.72504113305143e-06
-1.05040192064786e-05
-9.30485055473059e-06
-4.11695833076637e-05
-2.33959179843723e-05
-2.99233018233178e-05
-2.42118040868269e-05
-3.52747739843085e-06
-7.19692144578278e-06
-2.77198641043405e-05
-3.2326161108677e-05
4.4611074311464e-06
-3.02614406301922e-05
-2.3386831216078e-06
-1.66142927690195e-05
-1.73226100273724e-05
-1.95239234212332e-05
-1.13966273721322e-05
-2.22715604423351e-05
-3.04707627778281e-05
-3.75162369448674e-05
-1.28450021068342e-05
-2.44635534983319e-06
-2.47942645641491e-05
-2.53873839846818e-05
-3.49588052725193e-05
-2.42467428911335e-05
-2.93822996448785e-05
-2.82638345079364e-05
-1.15433058698252e-05
-2.68978546258659e-05
-6.78693179300063e-06
-1.6641271534949e-05
-4.03255262597715e-05
-4.58275329079344e-06
-3.09624821585999e-05
-2.05703516238667e-05
-1.67389492403803e-05
-4.70160732663582e-06
-2.6313735131053e-05
-1.37138301442384e-05
-1.39761301355992e-05
-1.48433102764606e-06
1.40218201734623e-05
-3.56510083521142e-05
-1.8795461328326e-05
-2.65363326021649e-05
-1.95658719898126e-05
-3.25693575303598e-05
-3.32456897232912e-05
-3.32089557677734e-05
-1.66436016867496e-05
-1.46003596295912e-05
-1.35883540624039e-05
-1.68521878888273e-05
9.17137648508343e-06
-1.37185933397941e-05
-1.15365705058981e-05
-5.27400777519451e-06
-3.46182848271563e-05
-1.98090544060267e-05
-2.92403803421814e-05
-2.39574573883708e-06
-1.24391391486367e-05
-1.99123628475214e-05
-1.29389127744796e-05
-2.07461414200148e-05
-1.28951981046734e-05
-5.79679069193734e-06
-3.96863016107725e-06
-1.83017284658165e-05
-2.80042859554247e-05
-2.277260367185e-05
-1.5855577271248e-05
-3.68167474606523e-05
-1.04452233474913e-05
-1.2197094524759e-05
-2.60192353093391e-05
-1.15176723603769e-05
-1.36605161065547e-05
-2.95922017399688e-05
-8.98823323590897e-06
-2.69345073133113e-05
-3.23535343626527e-05
-2.25432162635823e-06
-1.84894807722371e-05
-2.64684115097109e-05
-2.54008565446659e-05
-1.28461552095024e-05
-1.43973022998228e-05
-2.58895751149062e-05
-1.24502263043268e-05
-2.2757541519476e-05
-1.90002238733185e-05
-1.98695603003892e-05
-4.99322861437466e-05
-3.24780591334548e-05
-3.76988680887945e-05
-2.53142485570199e-05
-1.66317111719969e-05
-2.16921248506662e-05
-3.44987627751779e-05
-2.31669888190995e-05
-3.1882218323933e-05
-2.47464761765418e-05
-9.23158571866489e-06
-1.24877042791115e-05
-2.10943316009113e-05
-2.2949795999247e-05
-2.62893478224919e-05
-2.74613407209839e-05
-2.31949515016639e-05
-1.93797424913442e-05
-1.53442634588046e-05
-1.87040675852119e-05
-1.45395605585594e-05
-1.75831333380832e-05
-3.75386956843394e-06
-2.10391094958362e-05
-3.91805170675759e-05
-2.42659351665559e-05
-3.25246500366917e-05
-1.39490355686117e-05
-2.10426764250151e-05
-1.44803273121072e-05
-8.77765335563546e-06
-6.71289537935305e-06
-3.31859131226244e-06
1.44881059236714e-06
-1.49504369595674e-05
-2.38137111268237e-05
-1.45177915877754e-05
-1.43823635029729e-05
1.76940088970039e-06
-3.46438727829581e-05
-1.36423814776384e-05
-4.10501799555339e-05
-3.31707611013949e-05
-2.49724998080994e-05
-1.57929562202433e-05
-2.0202147291485e-05
-1.39366273183114e-05
-3.18787518372521e-05
7.30783809387106e-06
-1.95539920673124e-05
1.0440407640833e-05
-1.72398723997702e-05
-2.44737207579024e-05
-4.73398250686239e-05
-1.73731450758351e-05
-2.06755382182993e-05
-1.35694986660904e-06
3.21556249941873e-06
-2.5283189738552e-05
-3.80999203589391e-05
-1.68495066360218e-05
-2.20364255846546e-05
-2.31912768486074e-05
-7.42540712598817e-06
-2.70134426504413e-05
-3.23907007248298e-05
-1.70857536643088e-05
-1.00131553067529e-05
-2.43213740585971e-05
-5.6610061370878e-06
-1.0945301544559e-05
-3.14562280736106e-05
-3.1140165894676e-05
-1.2005125928985e-05
-5.08477962803668e-06
-9.86512757077916e-06
-1.47670995905056e-05
-6.30359509232422e-06
-1.15956874680408e-05
-1.3706023366469e-05
-3.29611565207247e-05
-8.50658037393055e-06
-2.58566650525093e-05
-3.68237385808469e-05
-2.74578305302594e-05
-1.56725621705617e-05
-1.32154215248871e-05
-1.99750917294785e-05
-1.96150714049635e-05
-1.16152527694603e-05
-7.99037397578849e-06
-2.31310418469965e-05
-2.51498510575026e-05
-1.55287129992912e-05
-3.24396738174349e-05
-2.93752194214563e-05
-1.50273666525564e-05
-1.78587901383579e-05
2.18841386694549e-06
-1.44435579351561e-05
-2.913488108837e-05
-4.76621261051745e-05
-2.02375520937731e-05
-2.06517336126657e-05
-2.24218754484521e-05
-1.56056238656542e-05
-2.00042974758442e-05
-7.45934579496696e-06
-6.59095080792999e-08
-1.40996512684161e-05
-3.74781207501964e-05
-2.71297466585057e-05
3.33398642114255e-07
-4.69223091157229e-06
-1.90289868034231e-05
-2.2431619792787e-05
4.06808444160794e-06
-3.61819350458189e-05
-1.79327043998869e-05
-1.68821537694755e-05
-2.15765861014545e-05
-9.83731198614563e-07
-2.28315448459251e-05
-1.41973667952179e-05
-4.44025652137294e-05
-1.3883036229363e-05
-2.27473683133488e-05
-3.66918521614926e-05
-1.38261692477929e-05
-3.43386479001471e-06
-1.44198932105894e-05
-1.21068423945233e-05
-1.14773492024349e-05
-1.24219843478361e-05
-2.12645320755973e-05
-2.00978117393263e-05
-2.38785369380967e-05
-1.64735962911655e-06
-1.87642439162808e-05
-4.80528976512533e-05
-9.88455166453001e-06
-1.22312981664852e-05
1.17292153733487e-05
-1.70709448365061e-05
-2.64951097231527e-05
-7.87249804374139e-06
-3.26001147290955e-05
-3.38603915656013e-06
-1.21716222711675e-05
-2.67680797169477e-05
1.18973442522866e-06
-1.36028100038341e-05
-3.13998831732735e-05
-1.30059599005033e-05
-2.40122674904161e-05
-1.23963238320575e-05
-1.0589011749709e-05
-2.01743030148301e-05
-1.85141806691854e-05
-1.06630739119114e-05
-1.26533376753086e-05
-1.9876955899862e-05
-4.15290267390251e-06
-5.59527975128967e-06
-2.2060959595324e-05
-1.75343609649044e-05
-4.2841537191508e-05
-7.82814999559877e-06
-2.88716717344277e-05
-3.68373572806334e-05
-3.26189993612205e-05
-2.38830270207598e-05
-1.04988271961824e-05
-2.69839710344474e-05
-1.42787314581668e-05
-2.28269129307761e-05
-4.4223839634762e-05
-1.72161658002271e-05
-3.13993502150776e-05
-2.2884297728645e-05
-2.96344423514636e-05
-2.20988293250697e-05
-1.4693935876129e-05
-2.59954870192336e-06
-2.27501139873333e-05
-1.15888049518634e-05
-1.03784532980257e-05
-1.33772680675809e-05
-1.25856271060717e-05
1.33352639617378e-06
-2.29526797086053e-05
-1.76768426626085e-05
-2.60506640760382e-05
-1.491599553873e-05
2.47165922587092e-06
4.43710440253841e-06
-2.00606234632761e-05
-2.50063897072988e-05
-4.13340871654144e-06
-2.62172424434551e-05
-2.52318741385449e-05
-1.07969035540087e-05
-2.86811359049888e-05
-3.33381008096225e-05
-2.67157672346758e-05
3.5728840860767e-06
-5.1288350455839e-06
-2.46402825152137e-05
-1.94204888165144e-05
-1.76186162199055e-05
-8.84606129665449e-06
1.74930093720817e-06
-2.18903959446035e-05
-1.46094163285387e-05
-4.04264485998947e-06
-2.09273870464347e-05
8.47686041628139e-07
-8.05076449488271e-06
-1.65753661273795e-05
-1.44602922141856e-05
-1.9882572839749e-05
-1.28235508826028e-05
-2.18307979777462e-05
-1.43595794510818e-05
-4.03252594189112e-05
-1.75832547234034e-05
-8.84146578725965e-06
-2.80397645978966e-05
-3.64970500598803e-05
-1.45579105610024e-05
-4.6033105882967e-05
-1.42321901583968e-05
-2.76749116193906e-05
-8.12711085404594e-06
-3.43559955455214e-06
-1.71436978297193e-05
-1.81488361499666e-05
3.96855134324533e-07
-3.21241740004238e-06
-2.46017132209684e-05
-2.59262220842487e-06
-3.53121295373668e-05
-3.76238920541996e-06
-8.87877516767956e-06
-4.30071657168325e-05
-2.65541822158756e-05
-3.26864158384592e-05
-2.29800886578988e-05
-3.41940386208055e-05
-3.26515930290927e-05
-1.32677837216265e-05
-1.84522586444448e-05
-2.07308436364794e-05
-1.83449952114632e-05
-6.22763162160196e-06
-7.05240257986339e-06
-3.50749475740708e-05
1.9078919702648e-06
-3.6166127024303e-06
-9.16259496221721e-06
-3.99778852774559e-05
-4.55813586386993e-05
2.81737620865664e-06
-1.04748836537458e-05
-7.09510537895685e-06
-1.75477898810807e-05
-3.20210314005375e-05
-2.61646404224359e-05
-2.52168516951601e-05
-1.67158028693914e-05
-1.4063155339221e-05
-2.5781168514269e-05
-1.60797437404418e-05
-5.92299060408474e-06
-2.56359733919793e-05
3.55088018179837e-06
-2.6604581528972e-05
-2.33290493814596e-05
-2.5838325679344e-05
-3.21427907789951e-05
-7.1628649390749e-06
-2.29968085341468e-05
-6.06776353903901e-06
-5.27668147544875e-06
-3.04574719493071e-05
-1.96291651724775e-05
-1.81657775833464e-05
-2.17748805230722e-05
-1.66605311152124e-05
-1.85386097718563e-05
-4.21287038363134e-05
-1.31296868676063e-05
-2.3292183107229e-05
-2.26237573616516e-05
1.16549379844256e-05
-2.67581789983355e-05
-1.53840913633926e-05
-2.18037206356641e-05
-2.19960522585661e-06
-4.24697701580809e-05
-1.53846727730676e-05
-4.1248618016507e-05
-9.13794362409473e-06
-2.68793520922416e-05
-7.65443456997335e-06
-2.52798159746438e-05
-8.27709446958359e-06
-1.91712471663046e-05
-2.35867955110365e-06
-9.9884871971181e-06
-1.37135515711372e-05
-8.17165216660444e-06
-4.32731336308358e-06
-3.72851071203839e-05
-1.89786809383049e-05
-1.89997513188717e-05
-1.50328944607055e-05
-1.81390023851956e-05
-1.8726898549069e-05
-1.55579121810986e-05
-3.24206085209866e-05
-3.28837537379877e-05
-3.82897345579696e-05
-2.20923488582878e-05
-3.54680331742253e-05
-3.21066243611868e-05
-3.51304808350705e-05
-3.113829657776e-05
-2.35350018765897e-05
-1.89026786702064e-05
-2.49310496004435e-05
-2.31622008970137e-05
-2.02316049578624e-05
-1.84725316420201e-05
-3.36811633511332e-05
-2.27439505565051e-05
-4.86570561391659e-05
-1.43152921485974e-05
-6.00756305492407e-06
-1.43454028639376e-05
-1.92204742287011e-05
-5.56187723489105e-06
-4.13976974650094e-06
-1.61732086388955e-05
-1.28439288369383e-05
-3.04089143763934e-05
-5.35241392595151e-06
-2.1851372427138e-05
-1.33801021084353e-05
-3.40288449929869e-05
-1.29398826705635e-05
-3.24486433047838e-05
-3.48855366539775e-05
-3.1987601256011e-05
-2.2502594476137e-05
-1.12440790858487e-05
2.61262051115172e-06
-2.04475223939493e-05
-1.63973543273321e-05
-2.90153981952077e-05
3.4311595757367e-06
-1.79186331907582e-05
-1.62540018512662e-05
-8.37780386747323e-06
-7.97040993532807e-06
-1.54235223826308e-05
-2.69149349065348e-05
-3.3692647437999e-05
-1.39452508516581e-05
-1.73680452347459e-05
-3.37248104566355e-05
-1.59509532443702e-05
-1.73635502407837e-05
-6.18188899208372e-06
-3.20827309994334e-05
-1.16108745499379e-05
-2.74971748350924e-05
-1.69839939331454e-05
-4.61745392876857e-05
4.18226578779205e-07
1.311445467125e-05
-1.24999199287813e-05
-1.71133492166084e-05
-3.05324880657356e-05
1.74312237841883e-05
-1.6799803539164e-05
-4.36618152780237e-05
-2.57027292627947e-06
-1.40937066946786e-05
-1.45407677210061e-05
-2.16267246595492e-05
-2.76405170325699e-05
1.00320814000681e-05
-1.66536182238092e-05
-2.09764103708629e-06
-1.36259649873145e-05
-3.57157855618588e-05
-2.96865114715961e-05
-1.12475550761851e-05
-2.42713849920503e-05
-2.2265011479982e-05
-3.95127589825616e-06
-3.58971432108153e-06
-3.16386591671254e-05
-2.43350981369273e-05
-3.18033828541823e-05
-4.77824067097989e-05
-2.47406379650883e-05
4.63568040023462e-06
-1.8122577118242e-05
-1.76152848115351e-05
-2.22963865819818e-05
1.22965660091776e-06
-8.14571447063461e-07
-1.86221839407763e-05
-3.33090115453061e-05
-1.67664121273316e-05
-1.75467559714804e-05
-1.30771063031615e-05
-4.01699619288857e-05
-3.02177509832453e-05
-1.24824490857008e-05
-3.5864621108199e-05
-2.0564806149359e-05
-2.58801154534851e-05
-1.47927318136386e-05
1.65314845742653e-07
-1.73325112236413e-05
-2.0663013392197e-05
-6.75826139509123e-06
-3.14770938187157e-05
-3.85186346802279e-05
3.19137553768151e-06
-3.59507086324865e-06
-2.56707648680746e-05
-9.53948542677804e-06
5.64527042529638e-07
-2.82713257116365e-05
-2.37957265503826e-05
-1.32490533553071e-05
-3.40879858831833e-05
-5.15127951619152e-06
-2.81850906914791e-05
-3.44645760892847e-05
-1.65992918834442e-05
7.04718123420474e-07
-2.64904746214144e-05
-1.29671295749348e-05
-2.59148808774755e-05
-3.50629571052466e-05
-8.71005243400177e-06
-1.06490408737846e-05
-2.79043191760084e-05
-1.13849468056837e-05
-1.87292228889501e-05
-6.86893377810279e-06
-7.51666519992451e-06
-9.71714596233094e-06
-2.09507919556337e-05
-1.9055908449911e-05
-1.90789180793535e-05
-1.84890255557434e-05
-2.78358015163427e-05
-2.04702455089502e-05
-2.66334225042426e-06
-1.3837839209318e-05
-2.35152916492341e-05
-2.2817461207191e-05
-1.06084989876553e-05
-2.10186017644038e-05
-8.67717143963222e-06
-2.35946864052987e-05
-3.37500173916646e-05
-2.7803143986978e-05
-2.93149682519425e-05
-3.45685743667744e-05
-2.49321507357216e-05
-3.79316919622162e-07
-3.38456531811037e-05
2.23376102426835e-06
-1.12955316243606e-05
-2.94992999602752e-05
-1.12861248112287e-05
-7.83927766190704e-06
-3.08405347626117e-05
-2.32245757079847e-05
-3.49945306617062e-05
-2.49037005457172e-05
-2.82683104905934e-05
1.24224828024072e-06
-2.17728375632361e-05
-6.8342184152669e-06
-3.24744895611248e-05
-1.23937356249354e-05
-2.69204516098978e-05
-2.77119261099711e-05
-3.02815660351614e-05
-1.31053852565385e-05
-8.82972358963492e-06
-1.12086930487494e-05
-2.29886910537757e-05
-6.44072083984749e-07
-2.81485917625688e-05
-3.64559524592278e-05
-1.04832561388435e-05
-1.74327981505265e-05
-2.64182150763233e-05
-7.4939204351773e-06
-1.23879870195974e-05
-3.67547084193678e-05
-3.35331771864873e-05
-3.56681608691015e-05
-1.48830461592948e-05
-2.96168707751065e-05
-2.46751034082639e-05
-1.70726926800722e-05
1.43074343665191e-05
-2.80596500105838e-05
-1.05268991714878e-05
-3.40623785337082e-05
2.94498495646133e-06
-1.3298189640395e-05
-3.19223197097313e-05
-3.63451084316145e-06
-3.41306341628764e-06
-1.53633111647766e-05
-3.46474971881468e-05
-1.26221922672882e-05
-2.95208886914501e-05
-1.35418997855717e-05
-5.36084154785717e-06
-9.19065425940961e-06
-1.94356984834469e-05
-2.86487059681558e-05
-6.77157594229554e-06
-8.08965377165758e-06
-4.97151544729233e-06
-4.57106570953667e-05
-3.83898502312396e-05
-2.52028152848352e-05
-2.98543118403268e-05
-2.5666796160511e-05
-1.64288256725509e-05
-2.01943212839938e-05
-1.46512220285412e-05
-2.61991879854053e-05
5.40291599569305e-07
-2.53725013357265e-05
-1.04781062118151e-05
-3.42311175944105e-05
-3.03205691457483e-05
-2.88437846056655e-05
-2.06324534746692e-05
-4.74699233479955e-05
-1.54055123126232e-05
-1.74233749832849e-05
3.94433837886483e-07
-5.1532620999763e-05
-1.50300067228239e-05
-1.91370835323769e-05
-9.12385812897146e-06
-2.41445886160931e-05
-1.89460707148429e-06
-2.85292628382807e-05
-2.37160668670869e-05
-4.17577333093402e-05
-2.08314617609048e-05
-3.00105822546885e-05
-2.67926225161889e-05
-1.75467427320079e-05
-7.20232535329836e-06
-2.18657943725683e-05
-1.86353570375242e-05
-1.25706782941265e-05
-2.76657091986006e-05
-2.25140032586417e-05
-2.01461697518214e-05
-2.63274849243579e-05
2.9036187936903e-06
-2.29001885714474e-05
-3.77013991247113e-05
-4.89049757437306e-05
-3.02301605998953e-05
-2.78802710583022e-05
-2.5793561868254e-05
-2.04531409735657e-05
-8.37292138855584e-06
-5.82988957171217e-07
-1.38107401502174e-05
-1.89008218278668e-05
-2.58145458644481e-05
-3.18067871619986e-05
-1.09666904196301e-05
-2.3764348057484e-05
-1.83690896792449e-05
-1.07895289980835e-05
-2.66156176409653e-05
-1.28607145591882e-05
-2.98984020599731e-06
-5.48799850981191e-06
-1.70085375469826e-05
-1.85463825928446e-05
3.49041976379095e-07
-3.95736381209936e-06
-1.50261703943038e-05
-1.94639986053616e-05
-1.97502259858683e-05
-1.92469640090718e-05
-2.53312636283743e-05
-1.00505523572425e-05
-4.97916566476951e-07
-2.59717821006252e-05
-1.11129166738224e-05
-1.42644569565594e-05
-2.57481398075133e-05
-1.69161257955181e-06
-1.45144465709279e-05
-2.24343337532714e-05
-2.6907816093848e-05
-1.28877087866191e-05
-2.88069967933839e-05
-7.64451782298131e-07
-1.05512838016858e-05
-2.72872671659826e-05
-1.3021960489864e-05
-1.88280904988765e-05
-3.83885069149941e-05
-2.00913939794741e-05
-1.90575986795922e-05
-1.74550279487023e-05
-2.16119839989464e-05
-1.10345056523395e-05
-1.88075350201392e-05
-2.25847560484965e-05
-3.91160212381348e-05
-5.65849492185066e-06
-2.7247573970021e-05
-2.67289587465395e-05
-3.12343872999796e-05
6.63532682669638e-08
-1.50266274105753e-05
-1.6088594607785e-05
-1.68781753179569e-05
-3.7579179233436e-05
-3.09151991955341e-06
-1.71044986504754e-05
-1.22232325202792e-05
-2.3009768107848e-05
-2.25203160242026e-05
-1.02002668100885e-05
-3.66415100642027e-05
-1.85451555128849e-05
-1.81842997258842e-06
-1.56152821544508e-05
-1.07575267077221e-05
3.6204834339279e-06
-1.55040841544137e-05
-1.48334776795867e-05
-1.45887875187308e-05
9.55415483094175e-07
-1.726762547548e-05
-3.57694000197299e-05
-2.44448342568275e-05
-1.28006377010725e-05
-1.4604051529905e-05
-3.61330568651932e-05
-3.24939188651699e-05
-2.41066557861976e-05
-3.76339252718984e-05
-1.20627132654376e-05
-2.5119266745857e-05
-2.3197928142294e-05
5.28565210563493e-06
-1.49250894843025e-05
-2.98683438978817e-05
-2.98628512977965e-05
-2.73116648873424e-06
-1.68603726853125e-05
-1.56507933254353e-05
-2.12442957640656e-05
-1.21360455635343e-05
-6.14033432713709e-06
-2.5202530203251e-05
-3.05592452048154e-05
-2.9933809683905e-05
-1.27644232958951e-05
-1.84725445788205e-05
-1.14967464522958e-05
6.76702905646742e-06
-1.72389390682304e-05
-2.40367868907721e-05
-2.3778836866227e-05
-4.45092661774903e-05
-2.47850637362606e-05
-2.52851832093135e-05
-2.58869677952787e-05
-9.21013154034498e-06
-1.80649154748955e-05
-1.71838756872708e-05
-5.31755382900299e-06
-9.77473221879626e-06
-2.05380828546159e-05
-1.60197363646472e-05
-5.59371101480505e-06
-7.73330583194693e-06
-2.80830066385669e-05
-2.19595414189053e-05
-3.22310657152838e-05
-1.78473699785042e-05
-2.31724399716137e-05
-2.19949483438259e-05
-1.22059359145134e-05
-1.45747006201893e-05
-1.61687459659685e-05
-1.83344542421653e-05
-2.81590028074319e-05
-2.31629093010285e-06
-4.07758748188058e-05
-9.99441045474492e-06
-2.90719605078496e-05
-1.50071774702253e-05
-1.00269703705731e-05
-4.44461031143162e-06
-1.37471336002433e-05
-1.66661339209002e-05
-1.49392632731499e-05
-7.67195633396308e-06
-2.46826163702755e-05
-2.87463378967416e-05
-1.10902463877008e-05
-2.31741598373199e-05
-2.9031686847059e-05
-3.69750429105127e-05
-3.43801885365436e-05
-4.82528947966709e-05
-2.54770171878627e-05
-2.48817579479026e-06
-1.67274164671687e-05
-3.72117481610529e-06
-2.18495418154197e-05
-2.20279049832356e-05
-1.18624523218757e-05
-3.11824946524626e-05
-1.57235600753358e-05
-4.31176084131646e-05
-1.38514944743546e-05
6.84476561768301e-06
-4.35325855534569e-05
-1.206669150742e-05
-9.77604713874503e-06
-3.8115535936852e-05
-1.46916490401264e-05
7.5191761538746e-06
-3.41449690461464e-05
-1.9134627101966e-05
-8.63241777725203e-06
-2.07702875947137e-05
-7.45468769593182e-06
-2.49855677259321e-05
-3.4395737652092e-05
-1.22321617372441e-05
-1.66844801020596e-05
-1.67431441811197e-05
-2.16344626004285e-05
-1.53553815382841e-05
-1.24005156720732e-05
-1.61966040672943e-05
-2.25444209483063e-05
-6.34166827659366e-07
3.36322719935973e-06
-9.29758447048068e-06
-1.98794231274635e-05
-1.15914390609542e-05
-1.07387538578728e-05
-1.93698607285992e-05
-2.37787206342251e-05
-3.74679961503853e-05
-1.27353342957005e-05
-6.5862633702155e-06
-2.87946378819138e-05
-4.86523006385955e-05
-7.13892035697593e-06
-5.06973807919582e-05
-1.8992011969962e-05
-2.83927243818998e-05
-2.76653909643279e-05
-2.40492737175046e-05
-2.05686073400234e-05
-1.21884906711978e-05
-4.33185597396192e-05
-3.06004615832558e-05
-2.42927931059671e-05
-2.98048502756269e-05
-1.524208805799e-05
-1.59662780367283e-06
-2.71900980802422e-05
-1.82472080824044e-05
-2.88705998699971e-05
-2.13489141483973e-06
-3.38404818251095e-05
-2.07866164911584e-05
-8.6175913124007e-06
-1.63843381435631e-05
-3.11278144829392e-05
-1.34118675268508e-06
-4.07038217289352e-05
-5.61667377935825e-06
-4.07291425463105e-05
-1.62152046194462e-05
-2.37553745017292e-05
-2.59832511779524e-05
-1.77010161271643e-05
-2.34284506029885e-05
-1.53152923472556e-05
-2.10076943066628e-06
-1.12883683034674e-05
-1.20184611089739e-05
-2.29105835288076e-05
-2.03466625955668e-05
-2.10838726856704e-05
-8.49182742992962e-06
-2.74359041445813e-06
-2.60997652891058e-05
-1.26757692129511e-05
-1.32195358980992e-05
-1.44026359567134e-05
-5.18475760758364e-06
-1.88069304197373e-05
-3.66633165927459e-05
-1.61676754135812e-05
-9.2522629652992e-06
-2.19919622681105e-05
-1.29667270621958e-05
-2.84197901332756e-05
-2.20676946890897e-05
-3.9790548966132e-05
-1.38665885831252e-05
-3.50456418604811e-05
-2.57767583580892e-05
-1.22015418497341e-05
-2.99247167148793e-05
-3.30266250845563e-05
-3.63847241124306e-06
-3.54744486140564e-05
-1.07360781601779e-05
-2.32416180847635e-05
4.547852206171e-06
-1.68953545635322e-05
1.52077385672227e-05
-2.88804507961396e-05
-3.71829627583724e-06
-1.69013675563565e-05
-4.29576939538251e-05
-2.44880955097016e-05
-3.94232337335393e-06
-2.7204073534711e-06
-2.66827583338533e-05
-1.73949508711364e-06
-2.6911384287146e-05
-7.75848244336418e-06
-3.36189556872218e-05
-1.58228186377146e-05
-4.56495521547651e-05
-3.49602540482691e-05
-1.84624342268051e-05
-3.65845866799039e-06
-4.18530050763099e-05
-3.37923378851486e-05
6.14707036778654e-07
-2.10977260077613e-05
-3.53092283165826e-05
-1.01733484287589e-05
-3.28589269305039e-05
-1.5411659461898e-05
-8.62190930242455e-06
-1.29770949773571e-05
-7.48833682469526e-06
-2.60883002689436e-05
-5.73801471516473e-06
-3.2512573953306e-05
-4.26445985791607e-05
-2.60047669180678e-05
-3.1975541061466e-05
-4.64344762656295e-06
-2.71023808075322e-05
-3.51255822996093e-05
-2.21778841717674e-05
-2.49566098860391e-05
-3.4142479406234e-05
-1.53529549644471e-05
-9.67599089922394e-06
-2.15728572848453e-05
-2.02553282983724e-05
-2.31703452129332e-05
-1.85817824868997e-05
-8.27842514103363e-06
-2.75489829800114e-08
-1.55168303956639e-07
-5.00010174397698e-05
-3.45109025290054e-05
-1.10039094077585e-05
-2.14420324451606e-05
-2.80406699509003e-05
-6.16601967886574e-06
-2.49390411836521e-05
-1.97653532240121e-05
-2.73775708909113e-05
-3.87115461017916e-06
-2.4579009648988e-05
-2.55776715247417e-07
-1.57028038822627e-05
-1.138240990203e-05
-1.20925353194538e-05
-2.40796252142376e-05
-6.41362008895767e-06
-2.90347107713362e-05
-3.00310129301365e-05
-3.29368844512227e-05
1.10478050644753e-06
-2.56829750033044e-05
-1.1089792701274e-05
7.57248888438589e-06
1.2335038445204e-05
-2.90942825016286e-05
-3.17326627736067e-06
-2.21416753574303e-05
-4.22837082936163e-05
-1.66896368252225e-05
-1.3843952245769e-05
-2.13950897516236e-05
-1.67682898384101e-05
-1.74980817830527e-05
-1.53702615996581e-05
-1.70064497542812e-05
-3.26792139811387e-06
-2.3104278172043e-05
-3.16588273776669e-05
-3.02302343923115e-05
-5.28913026595037e-05
-2.43080066952588e-05
-1.32605626672184e-05
-2.58555235682342e-05
-2.20011287720707e-05
-2.64619389695651e-05
2.65945131542222e-06
-2.37687964116398e-05
-7.48028112721233e-06
-5.07208533023191e-05
-1.59898597342554e-05
-2.06636300809128e-05
-3.12298777283364e-05
-8.25311193037023e-06
-4.3401793084831e-05
8.12055125369901e-07
-2.44659423317817e-05
-1.68918365582294e-05
-2.84663689173363e-05
-1.46911833310845e-05
-4.80236813748306e-06
-1.98682232429077e-05
-1.41445092876338e-05
-2.80266410685512e-05
-2.32264472435958e-05
-3.3594650867333e-05
-4.98575555234321e-06
-1.31759273815959e-05
-5.60081778541164e-05
-1.97316062173482e-05
-4.07236115628996e-05
-2.37677763174037e-05
-1.12966072132394e-05
-2.00105252681933e-05
-1.55727679047967e-05
-1.066241313808e-05
-2.35394409087091e-05
-9.62429808570202e-06
-1.71350302572032e-05
-2.79367154271511e-05
-2.90562414731979e-05
-1.82463379513097e-05
-1.03628697059365e-05
-2.47848982066422e-05
-3.06226923902986e-06
-5.33504746366622e-06
-4.12943145085478e-05
2.93968508145187e-06
-2.01952460333007e-05
-1.84171252964072e-05
-1.38998003604468e-05
-2.42040776722799e-05
-4.31460489212099e-05
-1.70861382133524e-05
-4.14204766429841e-05
-3.30691696679095e-06
-7.12202061774298e-06
4.19848554910844e-06
-1.60811579929109e-05
-3.00398534347796e-05
5.33087954915159e-06
-1.57247302153329e-05
-2.27958394236765e-05
-5.69589763433947e-06
-1.80517504834505e-05
-2.68331999764813e-05
-1.093938564202e-05
-1.85821605934421e-05
-1.41822942162205e-05
4.11299549872579e-06
-2.58938279840007e-05
-2.5029750390794e-05
-3.78029375645691e-05
-1.85396474234084e-05
-1.14254868326956e-05
-5.44763212598984e-06
-1.01498872519472e-05
-1.92461996124498e-05
-1.27450021314183e-05
-1.94651301382429e-05
-1.97398784564134e-05
-1.67738321241975e-05
-1.84993847737762e-05
-2.83548937260427e-06
-3.31009616426274e-05
-1.6030050511692e-05
-2.89340139938547e-05
-2.7837819792987e-05
-1.56477229235469e-05
-2.69475287341055e-05
-2.08159870926346e-05
-3.20224786477514e-05
5.74726427045427e-06
-7.68504257388912e-06
-6.96568362631547e-06
-4.28457189376483e-05
-1.92582258952432e-05
-2.88204329165434e-05
-3.05045018023354e-05
-2.14595478913132e-05
-2.36462848168934e-05
-2.66925757221921e-05
-1.5295708676713e-05
-1.29806545899924e-05
-1.56709216397189e-05
-3.2830617554633e-05
-8.2023528731553e-06
-3.53941342771586e-05
-3.25765672755592e-05
-1.91621883633929e-05
-3.64918792739104e-05
2.44329748946626e-06
-1.47474879268211e-05
-4.07727888707573e-05
2.56520969379882e-06
-1.77826045282902e-05
1.18277190415098e-06
-3.88274520648702e-05
6.17999400487873e-06
-3.94051091390843e-05
-3.82014392693624e-05
-3.55906920182553e-05
-1.17484700822212e-05
-2.23160344829788e-05
-1.38989224501923e-05
-6.36803801595141e-06
-3.16382760681889e-05
-1.33756320158168e-05
-2.22742382868201e-06
-4.19011843505005e-05
-1.551090799603e-05
-1.21556891850236e-05
-3.15362430190456e-06
-3.79552756988868e-06
-9.34304029451989e-06
5.09827251499044e-08
-2.64456821030105e-05
-1.09942136538092e-05
-6.48836381104337e-06
1.55783818605134e-06
3.83336902790725e-06
-1.59498601911974e-05
-2.58727258490976e-05
-8.33241051308665e-06
-1.2221721832365e-05
-2.13567780141671e-05
-1.53346851763218e-05
-3.20819026735149e-06
-1.82874269554101e-05
-2.8671954906539e-05
4.56053788908284e-06
-1.53849440921657e-05
-1.23345524887063e-05
-1.86084932043639e-05
-2.16961433509555e-05
-1.71312408694297e-05
-9.93778575816598e-06
-1.45470780691338e-05
-4.74266817586742e-05
-8.01006858954963e-06
-3.50874035751604e-05
-2.11395226153712e-05
-1.24780687607131e-05
-4.75573045579155e-05
-1.17737582691353e-05
-1.22757270665458e-05
-2.81983067386801e-05
-7.75157515379399e-06
-1.93395105877875e-05
-1.43330632164735e-05
-1.48515110683811e-05
-1.20835624204273e-06
-1.27129115648689e-05
-2.9524409846256e-05
-3.54411317886756e-05
-1.87403485731258e-05
-2.64544986877803e-05
-2.72449418587987e-05
-2.09794025015347e-05
-1.58274907709247e-05
-1.04908824233616e-05
-2.83377428727822e-05
-2.64438957759087e-05
-2.62997757274015e-05
4.98554121558045e-06
-1.03567211005045e-05
-3.13484031468543e-05
-2.09214506620463e-05
-1.03821661665667e-05
-9.80919641226619e-06
-2.75232764530645e-05
-1.52899622516145e-05
-1.49494585157411e-05
-3.72763316366875e-06
-1.89785469994618e-05
-4.03439731840624e-05
-1.90274951146869e-05
-2.73288802356719e-05
-3.40031740640962e-05
-2.96983987872717e-05
-3.94065892457117e-05
-3.64155110371678e-05
-2.80322743223217e-05
-2.78910278987433e-05
-1.8796598130414e-05
-2.05955705173972e-05
-2.79341780946127e-05
-2.18567409854507e-05
-3.57126932073226e-05
-2.31323003074574e-05
-1.61030130855532e-06
-3.1962965077909e-05
-3.70273866052191e-05
-2.84124384697165e-05
-2.51922270994749e-05
-2.38193270164525e-05
-3.11820131840237e-05
-2.01500469306227e-05
-3.00915996761377e-05
-2.26381897044932e-05
-2.10429408288678e-05
-1.20581295166343e-05
-4.00514827599784e-05
-1.83372580507076e-05
-2.31542307432025e-05
-1.5635619270269e-05
-2.94592563420825e-06
-5.32508213238698e-06
-6.812687936025e-06
-3.79577597401079e-05
8.78303591109245e-06
-1.79167087580325e-05
-2.37833944791178e-05
-7.28903667373175e-06
-2.61985152034263e-05
-2.77807522024397e-05
-2.33721121655761e-05
-1.28914084523633e-05
-7.17364119064093e-06
1.71482821925806e-05
-3.02629036790834e-05
-1.73728207202423e-05
-1.60902401853499e-05
-2.21538930441473e-05
8.6217427706218e-06
-2.65842117535924e-05
-1.94251443083829e-05
-9.11300793837048e-06
-3.96454046872771e-05
-2.36480476119653e-05
-3.0287166588409e-05
-1.21152832985933e-05
-1.15120299925644e-05
-4.26211545029744e-05
-2.65763553320969e-05
-3.36336389352577e-05
-3.11982494373271e-05
-2.86152957409319e-06
-3.09291808912775e-06
-2.54059367083258e-05
-1.30290600070181e-05
-1.33707756692995e-07
-1.8850667251436e-05
-3.01325437262477e-05
-2.5272408748985e-05
-1.56978310961253e-05
-6.87164119729342e-06
-2.15936908886679e-05
-3.49797594979054e-05
-3.34778176668159e-05
-2.27773937326592e-05
-2.26866077455441e-05
-2.20934964886285e-05
-1.68875684200591e-05
-2.46247029372854e-05
-1.13569267832719e-05
-2.71490402311848e-05
-9.78613144285454e-06
-1.95964266056932e-05
-2.08956026826775e-05
-1.38302013799655e-05
-2.52885283000414e-05
-3.26278915119973e-05
-2.06991250901205e-05
-1.10972935075135e-05
-2.38172955205337e-05
-1.92145093758736e-05
-1.00286402382965e-05
-1.74676429579702e-05
-2.1928653910306e-05
-2.45791949624567e-05
5.68462394563642e-06
-7.61449172139949e-06
-1.01046784366749e-05
-3.02252580158922e-05
-2.15672036544731e-05
-1.21260441658278e-06
4.35524296045581e-06
-2.80837160136093e-05
-2.13037611378156e-05
-6.38466123515108e-07
-3.7832515839831e-06
-2.48185320147539e-05
-1.59735723603222e-05
-1.20275308126197e-05
-2.1611853982624e-05
-2.03725318432829e-05
-1.56336899295009e-05
-1.3673548607554e-05
1.51497798531809e-07
-2.08584971480053e-05
-2.24532223887774e-05
-2.65288655969381e-05
-2.27898722813387e-05
-1.41062836777286e-05
-2.99102348008779e-05
-1.84699906219004e-05
-2.69745059486104e-06
-2.55881687021357e-05
7.78543678272234e-06
-3.0393993614541e-05
-5.07419644905915e-05
-3.15747059981914e-05
-4.04270588941819e-05
-2.40245076536164e-05
-1.21415951069563e-05
-1.26168234959104e-05
-2.33511051003167e-05
-2.38307135152253e-05
-2.34099153301651e-05
-1.47405400884879e-05
-4.28156863744466e-05
-1.20505372957294e-05
4.72640580216236e-06
-2.23046598085208e-05
-1.93864318416133e-05
-4.82319024437778e-06
-1.31456334264364e-05
-1.03642364593922e-05
-3.4648681113368e-05
-2.72106881068763e-05
-2.5407386396048e-05
-2.8177060441356e-05
-3.56119199148866e-05
-3.06985752287528e-05
-2.01609606637332e-05
-1.50967383157972e-05
-3.53162899196148e-05
-1.92352201815096e-05
-7.38674277551159e-06
-2.84752312233073e-05
-1.59117930037094e-05
-2.77112899947074e-05
-2.2562486199515e-05
-2.45480093239434e-05
-1.57301179960438e-05
-3.00293675274441e-05
-2.40818522306945e-05
-1.10812092393832e-05
-2.97830576926299e-05
-2.40531705165634e-05
-2.3075179796414e-05
-1.73396063219404e-05
-1.98445757481831e-05
1.19867936195086e-06
-1.15380371575832e-05
-1.21601206450683e-05
-2.08004393270517e-05
-4.04294429797988e-07
-1.65571878266427e-05
-3.82991132579791e-05
-1.16677640923856e-05
-1.84869998885298e-05
-2.52354123755694e-05
-6.9388093939302e-06
-1.10517436757589e-06
-3.33950964484044e-05
-1.58885109581553e-05
-6.72318679990479e-06
-1.47050947657133e-05
-1.4310665120438e-05
-2.3942873869101e-05
-7.39002706405461e-06
-7.9715034493014e-06
-2.76203389049771e-05
-1.48392604330054e-05
-1.95142945271034e-05
-8.86305062631724e-06
-1.35160444006782e-05
-2.52649282723585e-05
-1.29281535779701e-05
-1.31824900813163e-05
-3.68866233583382e-06
-1.32011811536823e-05
-7.10144524660532e-06
-1.10956179780703e-06
-2.02720250311931e-05
-2.90037528821151e-05
-4.40296595119042e-06
-1.33047864669539e-05
-1.10581742529034e-05
-2.95266595450178e-05
-1.74349791305123e-05
-1.72678497788658e-05
-1.36461603756103e-05
-1.2806033272467e-05
-1.77670898843492e-05
-1.43960989091393e-05
-1.33704110267536e-05
-2.23847577903198e-05
-4.13974966894735e-05
-1.18559518533591e-05
-2.16644899674429e-05
-1.33578576443584e-05
-1.33299753128601e-05
-1.057870526911e-05
-9.02887743430432e-06
-1.06601322671493e-05
-1.76369008518096e-05
-2.79989596954396e-05
-1.69962751756341e-05
-1.99684643383347e-05
-1.18342147996595e-05
-3.72235198828372e-05
-1.06731786048492e-05
-3.22304810359615e-05
-2.62853962137972e-05
-3.14805120287245e-05
-3.59609935847489e-06
-2.46135546461669e-05
-3.45475133885943e-05
8.61798436649583e-06
-1.8053649814439e-05
-3.0066361946238e-05
-8.87470997916216e-06
-1.87556402509189e-05
-1.52636070503672e-05
-1.30998727787369e-05
-1.79754751479338e-05
-3.47303454119518e-05
-2.63226780947126e-05
-2.67424294074769e-05
-2.05495516862811e-05
-1.69573969289226e-05
-2.22871720962288e-05
-2.19741477624788e-05
-8.64713605188235e-06
-1.7517155065571e-05
-2.2778956143694e-05
-1.55002030950608e-05
-1.46819679049341e-05
-3.08622920570581e-05
-3.81694905943463e-05
-3.03138126638562e-06
-3.4877039407211e-05
-2.36860768360566e-05
-9.86588055015848e-06
-1.46319262804538e-05
-2.2612689982522e-06
-5.20190932229916e-06
-1.59290737218694e-05
-2.37034743133525e-05
-1.85836365966513e-05
-1.11448530041474e-06
-4.03362630695558e-06
-4.84506534325475e-06
9.04095950156689e-06
-3.29099212245105e-05
-5.85831839033588e-06
-2.79592840505606e-05
-2.27020370810885e-05
-3.0463434088502e-05
-2.0057289611e-05
-3.72392285252907e-06
-1.89629729407656e-05
-2.96202523508487e-05
-1.03990865831652e-05
-2.55325022356818e-05
-3.14200560013759e-05
-2.20608256658754e-05
-2.99278085284744e-05
-1.46488045095258e-06
-1.55411586211544e-05
-3.36242706730869e-05
-3.20530239071165e-05
-9.35555328831482e-06
-3.45597859723244e-05
-3.53239072943539e-05
-1.86258935816557e-05
-1.68062141515383e-05
-2.64574627169715e-05
-1.40542506695058e-05
-1.73311377287001e-05
-2.67089780957838e-05
-3.54107324381406e-05
-5.80154751108914e-06
-2.42270744659883e-05
-6.44376878613984e-06
-3.22784079880884e-05
-1.07104877418376e-05
-3.90041535509775e-05
-2.89133950091042e-05
-2.67262898664519e-05
-2.81597514474617e-05
-1.48312114813202e-05
-1.50262733033078e-05
2.07328330093336e-06
-2.86268121307358e-05
-1.93250956971725e-05
1.9887378947643e-06
-2.16720220175592e-05
-2.77935789734415e-05
-9.96676817129848e-06
-1.21909557139548e-05
-1.06220339246552e-05
-4.79719279033618e-05
2.52463651155061e-06
-1.0889467279806e-05
-2.7824159294565e-05
-2.05351311276208e-05
-1.03181860496884e-05
-1.70342658742338e-05
-1.46248674607654e-05
-3.20888142921385e-06
-3.16792135936747e-05
-2.56791019234532e-05
-3.18746240828907e-05
-2.04636928808009e-05
-2.18079128754278e-05
-8.84331162129931e-06
-1.13049964225994e-05
-2.94052868797955e-05
-1.42199773053621e-05
-1.87334187598441e-05
-2.42698438319435e-06
-1.21682481737381e-05
-1.9293137907953e-07
-1.43492086868373e-05
-1.41926048730551e-05
-2.07444346441458e-05
-4.59666256588859e-06
-1.65268456678139e-06
-1.85875329594916e-05
-4.6125385186684e-05
-3.64670903914605e-05
-3.19509479599762e-05
-9.51197479413881e-06
-1.1567798200156e-05
-2.55200304650023e-05
-2.72378822919256e-05
-7.35775780823055e-06
-1.76054788722838e-05
-1.93661143130575e-05
-2.07986187249756e-07
-2.11600508584886e-05
-1.89232338813907e-05
-1.35506961474707e-05
-2.70165659179345e-05
-1.9984465037641e-05
-2.79737228022524e-05
-4.18178307164992e-06
-1.88571519275517e-05
-1.41778608654922e-05
-2.23720927166935e-05
-1.89152988620282e-05
4.22143761950858e-06
-2.22124414601106e-05
-1.95123498651939e-05
-1.48987745899672e-05
-1.52960980507182e-05
-2.96278013382727e-05
-1.60688230756995e-05
2.35517033477619e-06
-5.89832826057379e-06
-2.07711148670734e-05
-2.14014658426102e-05
-1.74716124904333e-05
-8.97098773045041e-06
-1.57636421091481e-05
-3.27253846523749e-05
-1.7415328315621e-06
-2.60117279733489e-05
-2.88156081920621e-05
-1.74937653270576e-05
-1.14332090472799e-05
-2.09038535881432e-05
-2.2220440998494e-05
-1.97764341631762e-05
-6.59725512397871e-06
2.21071296300578e-06
-1.48666534003259e-05
-1.43503665767497e-05
-1.31526610011587e-06
5.64296593983537e-06
-1.32065982545502e-05
-1.93692550343468e-05
1.04576736269802e-06
-2.39217603822258e-05
-3.05518119365059e-05
-2.47735325569172e-05
-2.81296765065031e-05
-1.65403311290469e-05
-2.16748405034243e-05
-1.1280999005518e-05
-1.26899108078366e-05
-3.40624811222502e-05
-1.63531134976893e-05
-2.40260085525416e-05
-8.85947515639966e-06
-1.21063942932671e-05
-2.26288750393912e-05
-1.62370165991579e-05
-3.05480784140336e-05
-2.34947660330865e-05
-3.3214340510182e-06
-2.00366067288428e-06
-8.23101325328311e-06
-1.5827990176969e-05
-1.53770610073677e-05
-1.74017076709857e-05
-1.10220866390224e-05
-1.85595493915825e-05
-2.19201764717225e-05
-1.70816351627193e-05
-1.06947191656788e-05
-3.4113692385461e-05
-1.22189022929988e-05
-1.80164277225221e-05
-9.15643817847625e-06
-3.42229777754071e-05
-1.84583764829816e-05
-1.30935651865628e-05
-1.55790616429133e-05
-4.50807663601615e-05
-9.3809663319464e-06
5.65677224025771e-06
-4.00126312231159e-05
-1.77139149412405e-05
-1.15098589307664e-05
-1.52004733439348e-05
-3.70240326061615e-05
-2.18004070476247e-05
-1.73372406773284e-05
-1.70639794324231e-05
-2.88897130617605e-05
-4.00317658067342e-05
-2.41349499831238e-05
-2.07796218005254e-05
-7.06704745006278e-06
-1.24301045066486e-05
-3.51400247089039e-05
-3.95060717879592e-05
-3.99507917913717e-05
-1.23726825895541e-06
-1.07032400081628e-05
-2.32329434559912e-05
-6.10388556938617e-06
-2.76246828827925e-05
-1.78406958998108e-05
-1.63434258551467e-06
-2.14647151946424e-05
-1.89967227005074e-05
-8.58347193189422e-06
5.83781254082018e-06
-2.52659675144257e-05
-2.82204277103732e-06
-3.27810361079284e-05
-3.08480052900116e-05
-2.49387208324607e-05
-1.1338229147343e-05
-1.74994179894471e-05
-1.16025789259303e-05
-2.90939283451455e-05
-1.87873687509432e-05
-4.97285219789718e-05
-3.48625738385664e-05
-3.05692712364982e-05
-7.71501052282014e-06
-7.05226837591604e-06
-4.91321804409822e-06
-3.67012781022978e-05
-1.43646679348115e-05
-1.5438538465417e-05
-2.75946486416853e-05
-3.73293393746911e-05
-3.98125560884713e-05
-3.11075121051393e-05
-8.25857766269268e-07
-2.40360750448443e-05
-2.16935667689471e-05
-2.25354161031589e-05
-1.65208140203903e-05
-1.68562941428683e-05
-1.97146218982782e-05
-2.68637453355651e-05
-2.0097927763472e-05
-2.83925987104054e-05
-2.40323792476335e-05
-2.03268184114881e-05
-1.90768709003137e-05
-1.21406177026026e-05
-8.73951896591121e-06
-3.9260527875346e-06
-6.18182159599196e-06
-3.49502249506741e-05
-3.62544852334531e-05
-1.45369380148492e-05
-4.67472821414807e-06
-1.55895150179759e-05
-1.8550468463748e-05
-1.85191019896629e-05
4.48782555086611e-06
-1.19579028320125e-05
-2.51161049254282e-05
-2.024252971107e-05
-1.06091625521064e-05
-2.03799092306998e-05
-1.35184749192732e-05
-2.96659969304539e-05
-3.45597866400781e-05
-1.94616048736248e-05
-1.12864818683511e-06
-1.58039799155195e-05
4.37335586917714e-06
-1.71848796918737e-05
-1.6190382834858e-05
-9.09356846639393e-06
-2.62760961600066e-05
-1.95051568022933e-06
-3.73660882851052e-05
-1.09286655876007e-05
-1.00147671280682e-05
-3.51548583748888e-05
-1.63893532468485e-05
-1.48254531554953e-05
-1.83352331607448e-05
-2.37321839706466e-05
3.2122833202035e-06
-6.25615118586921e-06
-1.14381508166428e-05
-8.38258016996021e-06
-2.34851350126128e-05
-2.47247057191018e-05
-1.94412100340617e-05
-2.08782213917499e-05
-3.33434018417272e-05
-4.24911043975217e-05
-3.0321937165565e-06
-1.38629165716135e-05
-3.89285726181367e-05
-9.09791845674228e-06
1.49359251041954e-05
-2.06739374265235e-05
-1.49059528598607e-05
-1.15471359941764e-05
-1.02110724193042e-05
-4.85638155898538e-06
-1.49064263151522e-05
-9.08505630764814e-06
-2.41921409333048e-05
-2.90339565044477e-05
-1.79099161578477e-05
-7.74369961662069e-06
-3.09121018317438e-05
-3.09310103581137e-05
-1.48879365298096e-05
3.19821851743305e-07
-2.1833381899539e-05
-2.65890586739872e-05
-1.82164217340326e-05
-1.21542038471117e-05
-1.59961380490411e-05
-2.42424958295077e-05
-2.61399409246867e-05
-3.56250572720138e-05
-2.62964449205209e-05
-3.98101230374296e-05
-2.5773124308481e-05
-3.09933093944619e-05
-2.95972291939521e-05
-8.65015404119145e-06
-2.4080275036679e-05
-2.01320497352927e-05
-1.65697958075366e-05
-2.76517211847816e-05
-1.20056118594308e-05
-2.57442309782766e-05
-1.77792120853762e-05
1.05914650075032e-05
-1.92425059898381e-05
-1.06261293584673e-05
-1.21772296933829e-05
-1.00810395920717e-05
-4.41946417167366e-05
2.73660794495669e-06
-2.11928788290871e-05
-1.80058592264743e-05
-4.21223540088538e-05
-1.47124834542081e-05
-2.49246541586222e-06
-1.88101797476607e-05
-2.44603353476813e-05
-1.24830004423457e-05
-1.56510819588853e-05
-2.19445980982982e-05
-2.59618423132337e-05
-4.29942560984472e-06
-1.10196468485703e-05
-6.54567220470064e-06
-1.3997499829492e-05
-2.41720790043256e-05
-1.37832736639781e-05
