# Supplementary material for: Research on computational propagation and identification of mine microseismic signals based on deep learning
Source: PLoS One. 2025 Oct 22;20(10):e0334641. doi: 10.1371/journal.pone.0334641 (PMC12543183; doi:10.1371/journal.pone.0334641)
Supplement: S1 Data — (ZIP) [file pone.0334641.s001.zip › 000100500000967.xlsx_0.txt_24.txt.txt]

-2.79533097156143e-05
-2.54608087312696e-05
-2.41055629912454e-05
-9.29695334770072e-06
-8.80813158904953e-06
-3.19032377877518e-05
-1.91054849913549e-05
-2.96264966244932e-06
-1.13586993039832e-05
-2.43738612389467e-05
-1.72193504154412e-05
-1.76744942450576e-05
-3.17567916246734e-05
-8.13585866203991e-06
-1.56938115357807e-05
-1.63881902529323e-05
-9.77092871827566e-06
2.08840807737342e-06
-2.46183843995155e-06
-1.6393387250803e-05
-2.82598766812508e-05
-1.72980522409072e-05
-9.62896594216039e-06
-1.6706668135526e-05
-3.31171369342401e-06
2.22368101117895e-06
-1.62473716683922e-05
-1.61233881326074e-05
-1.90487623135108e-05
-1.27608319619124e-05
-2.13355949497504e-07
-9.14872310977849e-06
-2.63020460131551e-05
-2.90015812559035e-05
-2.35011264826284e-05
-1.88311676968079e-05
-2.14339786686931e-05
-7.78201254634207e-06
-6.17938100001378e-06
-2.58677894041527e-05
-1.91671639568336e-05
-1.56199198971226e-05
-2.27206083774915e-05
-1.73921318116213e-05
-9.81114832123585e-06
-1.28109181912009e-05
-4.60817825665846e-05
-3.33742772281562e-05
-2.17764372408373e-05
-1.3848048648172e-05
-4.79273131297576e-06
-1.54925492643959e-05
-3.66158176036468e-05
1.26224250796656e-06
-3.67227518835163e-05
-3.23294905424584e-05
-1.14658208870436e-05
-1.34638740315735e-06
-2.33195794252658e-05
-5.84383432211225e-06
-2.01773661293919e-05
-2.54953925083645e-05
-1.23733820132526e-05
-2.3311346439878e-06
-1.467603435094e-05
-2.10471090273399e-05
-6.97740941812117e-06
-2.87980051967145e-05
-1.16973565294819e-05
-2.52201325401813e-05
1.45676449116327e-06
-1.87889269063805e-05
-1.77592580546505e-05
-5.06548023601009e-06
-2.98734924497388e-05
-1.10262463056503e-05
-1.55423266341363e-05
-1.4306326659532e-05
-1.67578560018898e-05
-1.40533042050222e-05
-2.27988656838322e-05
-3.40948966884648e-05
-2.4320655464892e-05
-3.21316502883308e-05
-1.79224828736441e-05
-1.29490267452176e-05
-3.83389456674143e-05
-1.90379370627734e-05
-9.80855261610879e-07
-6.09309740097814e-06
-1.62728355664868e-05
-2.1862418858221e-05
-1.71828188809053e-05
-3.00089278113729e-05
-1.0301531927616e-05
-1.03555741013411e-05
1.05286779495572e-05
6.55102812706725e-06
-1.92454405892993e-05
-2.98789140051646e-05
-1.15204126473375e-05
-1.98768081596584e-05
5.95741638221814e-06
-2.65867357851166e-05
-2.06240981139866e-05
-1.38782328847452e-05
-2.19561184128013e-06
-1.44267661244384e-05
-2.40958475730541e-05
2.39819626479538e-06
-1.72188492908699e-05
1.25655708215021e-05
-1.08892560984134e-05
-4.81396915867675e-06
-2.1735820719248e-05
-3.0084458120558e-05
-2.34490708472049e-05
-1.77929513636256e-05
-1.09573062516398e-05
-1.0987399849365e-05
-3.07792499236376e-05
-5.74265873518097e-06
-2.1049404616571e-05
-7.51983007118187e-06
-3.57729049975996e-06
-2.12363310794679e-05
-1.39482721635036e-05
-8.46415152237273e-06
-1.0621827697402e-05
-2.69652667293673e-05
-1.91290654806077e-05
-3.53567489872329e-05
-2.27331422307242e-05
-1.03646624965094e-05
-3.0933414436334e-05
-2.52752430180219e-05
-1.50741039683335e-05
-2.80884119066167e-05
-1.8088478231386e-05
-5.73120131807109e-06
-1.02756560763229e-05
-1.59117518492634e-05
-1.67849796169498e-05
-3.23020670372102e-05
-2.32739932573173e-05
-3.76591121617381e-05
-2.4673764126038e-05
-4.52945882807738e-05
-3.69124131093869e-05
-1.73261035390248e-05
-1.60936170144292e-05
-4.29638310022924e-05
-3.62341549603215e-06
-9.28614301328755e-06
-9.38227767329902e-06
-2.95804872338477e-05
-6.02924125563993e-06
-1.47410660695687e-05
-2.58572017614928e-05
-2.06672557336779e-05
-3.98692631661346e-06
-7.03599837802706e-06
-2.7533668542786e-05
-9.46671292180302e-06
-7.94091496274753e-06
-1.51208277498925e-05
-1.28074651504067e-05
-2.50968225400575e-05
-1.23588137314284e-05
-1.19302873382316e-05
-9.80984900243469e-06
-1.87357954857212e-05
-3.01752697079171e-05
1.93007503632904e-07
-8.12401514966141e-06
-2.72536420975866e-05
-2.49292276759115e-05
-3.75875265158402e-05
2.77545157378686e-07
-9.51564020174158e-06
-1.65710631309377e-05
-5.46616095023935e-06
-1.84520175644749e-05
-1.95859537026826e-05
-2.4390086548799e-05
-2.531740263358e-06
-1.42165127666041e-05
-2.46958638711171e-05
-3.00478306457757e-05
-8.53260563144694e-06
-2.6949213390197e-05
-1.14480239885326e-05
-2.5731611980212e-05
-2.85679283873068e-05
-1.93724133866104e-05
-1.90986576367645e-05
-2.73162923706259e-05
-3.17735614187248e-05
-2.45232608188037e-05
-7.78510919901844e-06
-1.18596146600414e-05
-6.34526228313582e-06
-1.43463043149836e-05
-9.50180953091993e-06
-2.70474260318356e-06
-2.01257655182348e-05
-2.22570943534447e-05
-3.025171850169e-05
-2.23283063153271e-05
1.26258349371838e-06
-2.40467890945784e-05
5.47529280974507e-06
-2.16898699862327e-05
-2.67820217031137e-05
-2.33932022991632e-05
-2.28183274778166e-05
-2.20097987357921e-05
-1.05541552280404e-05
-2.49990805589674e-05
-8.42141237063142e-06
-2.06788838726779e-05
-1.03080106184399e-05
-1.83471965318491e-05
-1.26433058873169e-05
-3.58356836805946e-05
-3.09612363418294e-05
-3.83163311502463e-06
-1.05513699506077e-05
-1.38886409201015e-05
-1.93034313749346e-05
-3.89212907783351e-06
-8.25491674436836e-06
-3.03720071372021e-06
2.65523214022545e-06
-8.41525867212104e-06
-2.58444140242735e-05
-1.89068901159152e-05
-1.45986259240122e-05
-2.62938913504399e-05
-9.79083385988648e-06
-2.60620247757893e-05
-1.39752412097429e-05
5.657676366612e-06
-2.87345473621548e-05
-9.93686418525246e-06
-1.95687280001794e-05
-1.41172908484138e-05
-1.25654895988776e-05
-1.23132728610683e-05
-9.77163784404125e-06
-2.41614780161466e-05
-2.55173153025743e-05
-9.90617821118963e-06
-5.11035256531039e-06
7.33054968145874e-06
-3.16959925453337e-05
-1.22806039772207e-05
-3.07237313163597e-05
-9.50688160243961e-06
-1.31309136256186e-05
-2.52162741605247e-05
-1.40984000728037e-05
-2.68182468578329e-05
-1.67871239568922e-05
-3.01395960327536e-05
-2.52222430911199e-05
1.4317739497952e-05
-1.98309502747729e-05
-1.54281811065115e-05
-3.69860146420434e-05
9.06788183083935e-06
-8.65672658359089e-06
-1.93807573517708e-05
-3.30538504573922e-06
-2.58645474500628e-08
-3.72812865124245e-05
-2.51907410986909e-05
1.03344087532824e-05
-9.78178402973464e-06
-4.68717160746721e-06
-2.29719935352127e-05
-2.20793337527694e-05
-2.68359133173732e-05
-1.8416947396984e-05
-2.17048010242885e-05
-1.74365792844185e-05
-1.71334591596799e-05
-3.30695329748263e-05
-1.60948188558458e-05
-3.87217519190008e-05
-1.53239549551955e-05
-5.26186212741166e-06
-3.17910013037104e-05
-2.75172364518716e-05
-1.281512773648e-05
-1.20910828315918e-05
-2.59684484972685e-05
-1.62856703211134e-05
5.1714520562539e-06
-1.38715286813979e-05
-2.4618250192239e-05
-2.08259149526133e-05
-1.98770122383844e-06
-1.91396232708717e-05
-2.26722802625652e-05
9.67778323848384e-06
-2.01293489614679e-05
-1.54366732284998e-05
-8.37561950862125e-06
-2.06738451879292e-05
-1.51170645359437e-05
-2.91495628534879e-06
-2.24755537237463e-05
-1.61263626702148e-05
-3.00257056859842e-05
-2.94527471215264e-05
-2.47963113465091e-05
-2.98289992125716e-05
-1.27344512978843e-05
-4.11010559759364e-05
-2.63556821552377e-05
4.9046142716349e-06
-2.1984245478832e-05
1.26005852311466e-05
-1.42637362680534e-05
-2.3345476615904e-05
-9.20973406997636e-06
-2.06210612680756e-05
-1.71764672537504e-05
-2.34106770011388e-05
-8.83981864042309e-06
-4.16517257416908e-05
-2.16644114787551e-05
-2.30863563284057e-05
-6.6994095270461e-06
-2.28103902326198e-05
-1.40205290531561e-06
-2.21647789874392e-05
-1.67378833791537e-05
1.05691624548757e-05
-2.26885216018346e-05
-1.16147388543063e-05
-3.25663076917776e-05
-4.60117616326612e-05
-2.48155210476783e-05
-8.94767846922348e-06
-1.08869554203673e-06
-2.26808787701754e-05
-3.22204896217089e-05
-2.02831814941717e-05
-2.51370421051586e-05
-1.20816491151906e-05
-4.41242749630951e-06
-2.07016382948433e-05
-2.11749816639145e-05
-1.94586085490742e-05
-2.43528819469427e-05
-1.13491641504971e-05
-1.7320862004567e-05
-1.68903632805421e-05
-2.30368389842515e-05
-2.71456462691358e-05
-9.792811326917e-07
-2.51558218318898e-05
-1.23109421272425e-05
-1.81933754202415e-05
-2.47604294714754e-06
-2.42601569681259e-05
-4.49894183999734e-05
-1.78706717299067e-05
-3.0908806551233e-05
1.00381838263161e-06
-1.30485300379827e-05
-2.07167393320793e-05
-3.71791574806337e-05
-2.18527633933405e-05
1.0468446008811e-05
-1.01572786418305e-05
-1.79371152870272e-05
-2.54654070729175e-05
-2.16462543294983e-05
-1.6752139337601e-05
-5.08510874722804e-05
-1.95738622683609e-05
-3.75813057299798e-05
-6.24727659543142e-06
-1.6870069193187e-05
-1.70082329770393e-05
-5.77711507789278e-06
-1.93960854023628e-05
-8.42033237215622e-06
-8.45255986330109e-06
-2.93937829641207e-05
-1.71652865580191e-05
-4.20517720531153e-05
-2.12056918488193e-05
-2.55888355720086e-05
-2.18718762554481e-05
-1.91153357181083e-05
-2.09197842218724e-05
-1.8612063233289e-05
-2.04722025103603e-05
-2.41396518746774e-05
-2.65096237061558e-05
-1.82346172992206e-05
-1.86166559184582e-05
-2.45731930723947e-05
-2.18291570131239e-05
-2.30589124364991e-05
-2.15856342560452e-05
-2.24157691602008e-05
-1.01259696341218e-05
7.80630358688467e-06
-2.47478927851329e-05
2.76530564845362e-06
-2.11227992205121e-05
-9.60083420083121e-06
-8.46517351672389e-06
-3.08048636379924e-05
-1.06325739233434e-05
-3.01640578727874e-05
-9.73414252633637e-06
-1.55550323901688e-05
-6.35081411895361e-06
-1.95817998503607e-05
-6.53182050566936e-06
-1.65567624520315e-05
-8.07217948903404e-06
-3.43667288435141e-05
-1.92755457346977e-05
6.21895699760146e-06
-2.19352308920144e-05
-1.3407113411486e-05
-1.19342893279412e-05
-1.89139698532005e-05
-3.81938783919547e-06
-1.58557072398421e-05
-9.43703658114842e-06
-3.66097597719462e-05
-2.85238629672563e-05
-4.4772120315577e-05
-2.13016943783415e-05
3.80897807477683e-06
-2.39013043592697e-05
-1.63965043660131e-05
-2.9507828250318e-05
-2.56873424484082e-05
-3.03046817724495e-05
-2.19021939682547e-05
-4.07450830567805e-06
-5.09367928567353e-05
-8.395811706739e-06
-4.93405575251744e-06
-2.59587320255323e-05
-3.13342128347762e-05
-1.9542454482142e-05
-4.32124890454752e-05
2.9332813090769e-06
-7.49070448956508e-06
-1.08035170881598e-05
-3.83492549310649e-05
-2.44623251198865e-05
-1.14262195824298e-05
-1.96553936479944e-05
-1.9870208595904e-05
4.15036366355011e-06
-1.73488984603199e-05
-2.60934725327279e-05
-2.02696127872898e-05
-1.0981733557271e-05
-2.72040385789917e-05
-6.75125423289958e-06
-1.49019888906025e-05
-8.47599778952673e-06
-2.87547902780969e-05
-3.96253040127091e-05
-1.44418513277086e-05
-1.79170031005449e-06
-2.22433452488777e-05
-1.44276850392587e-05
-3.10728491850663e-05
-2.76743535750353e-05
-2.34829124984028e-05
-1.90861840598537e-05
-1.88421871669435e-05
-1.82359654100196e-05
-1.09612984807291e-05
1.72137262595439e-06
-8.97705209427488e-06
-2.02643060427345e-05
-1.98874074438762e-05
-1.30990709463273e-05
-6.95742072004522e-06
-1.97829348540533e-05
-9.73513628643488e-07
-3.86277319245924e-05
-2.74110339020457e-05
-7.52734272648382e-06
-3.03744865573203e-05
-1.47907391588093e-05
-2.6685595001938e-05
-3.20425964698083e-05
-2.01667799541805e-05
-8.77410683075723e-06
-1.51956038481893e-05
-1.99244048043648e-05
-3.97930327549034e-05
-1.99373284201874e-05
-3.78214893242931e-05
1.52749570784919e-07
-2.13073547444432e-05
-1.03659929822952e-05
-3.42850184186178e-05
-7.2337606616141e-06
-1.08370227943917e-05
-3.15227043132976e-05
-1.06970177321424e-05
-4.06797829831595e-05
-1.08681745138903e-05
-1.92141307356616e-05
-3.6971523047055e-05
-6.87860627416124e-06
-3.61076976268596e-05
-1.89629390402109e-05
-3.83484592151733e-05
-2.26045713525768e-05
-3.477323610701e-05
-2.294203364532e-05
-1.62279894635311e-05
-3.20592239533424e-05
-1.7983453918161e-05
-1.00314894471838e-05
-2.56595968418712e-05
-2.19658354858215e-05
-2.13686028626287e-05
2.09428901300728e-06
2.13018980517664e-06
-1.14020811780565e-05
-1.3966101839731e-05
-2.23573861065888e-06
-1.94822980076957e-05
-2.14558324752014e-05
-2.34803350676829e-05
-8.83258104396532e-06
-3.82731797415198e-05
-2.59434092112459e-06
-5.55906223567593e-05
-3.82578381333803e-05
-1.68416646852458e-05
-7.34554156433657e-06
-5.13177959149821e-06
-2.29386816006557e-05
-6.24235808462846e-06
-3.32742884933392e-05
-1.10254029202943e-05
4.70533176518096e-06
-2.24793158344756e-05
-2.29936649767511e-05
-9.80306985390924e-06
-1.7313058044812e-05
-1.27283376904986e-05
-4.1547701449926e-06
-3.32381260380078e-05
-6.49568681251502e-06
-2.383494083656e-05
-2.01205142800346e-05
-2.42511750142198e-05
-3.79102711000566e-05
-1.30256833655087e-05
-1.20621880930657e-05
7.82254458769665e-08
-2.56708818014056e-05
-1.30687807333846e-05
-1.30365022555833e-05
-7.71432891208521e-06
-2.26188528028174e-05
-3.22515636119259e-05
-1.35321447319314e-05
-1.56554791462271e-05
-2.00874409591725e-05
-1.49595909800316e-05
-2.34928038267585e-05
-2.27611238564999e-05
-8.33031839378143e-06
-1.56244669320209e-05
-1.60435625984548e-05
-2.26788016495762e-05
-3.03160082852191e-05
-1.60364762612278e-05
-2.95982388464523e-06
-4.33537397312028e-05
-2.888759122332e-05
-2.26752749211137e-05
-4.59346289306605e-06
-2.96793814607161e-05
-2.24619203671342e-05
-1.65158324144885e-05
-2.58068424767993e-05
-3.16066475935689e-06
3.29409301103682e-06
-2.36295048504029e-06
-6.4467615073515e-06
-4.37608491980218e-05
-1.52632204816576e-05
-1.97179204319005e-05
-3.37984154246421e-05
2.45603319071962e-06
-3.45567068996329e-05
-2.30113051277081e-05
-2.26547878419244e-05
-2.93852408695348e-05
-2.07849075099579e-05
-2.33497993690735e-05
-2.77566534048023e-05
-1.30148166890817e-06
1.28377000621327e-06
-1.87851580723789e-05
-2.63933685080732e-05
-3.08465401639801e-06
-7.61589793439268e-06
-1.92169180423115e-05
9.15415888734103e-06
-3.17103530358382e-05
-1.73459942245647e-05
-2.37446689949957e-05
-3.19692459156719e-05
-1.32622965875827e-05
-3.169927075231e-05
-7.44216221886857e-06
-2.45392930864146e-05
-2.01167592056213e-05
-3.52760906901706e-05
-1.25351472396349e-05
-2.31246466180186e-05
-1.85973514184829e-05
-3.0900326269859e-06
-2.25673224692912e-05
-4.02299014428169e-06
-3.6782037317184e-05
-2.95326496519941e-05
-1.38365168984294e-05
-1.27527126168327e-05
-2.01682841111791e-05
-1.40447877636346e-05
-2.36189363845274e-06
-4.106754735815e-05
-2.77127574454821e-05
-3.21072061484781e-05
-1.05367622639141e-05
-3.37514428169623e-05
-2.05505447418645e-05
-5.72523724763383e-06
-1.82562307394012e-06
-1.77614475069446e-05
-3.07468572110316e-05
-2.9577480675213e-05
-2.37328224807112e-05
-2.30757479180029e-05
-2.9985384179556e-05
-5.16056074921048e-06
-3.41547176133196e-05
-1.32370569222009e-05
-7.79539396276628e-06
-4.06272043669112e-05
-1.4209290364491e-05
-1.10404525411744e-05
-2.84481244768987e-06
-3.04219665808502e-05
-2.58947814884416e-05
-1.61036552144499e-05
-2.11907319087479e-05
-5.19355199246423e-06
-1.40580235580379e-05
-1.92118430466263e-05
-4.32981285054218e-05
-3.28572192489742e-05
-1.24588426352397e-05
-2.21595112938142e-05
-1.86778011455331e-05
-1.897690886284e-05
-1.61146179530184e-05
-2.64899613137961e-05
-3.90582892332329e-05
-1.99866766965758e-05
-3.47410931635928e-05
-2.69549877165379e-05
-1.58913179994718e-05
-2.18803415590991e-05
-4.26396396712108e-06
-9.8671508142099e-06
-2.34511174184277e-05
-1.56439427626487e-05
-8.04463606606582e-06
-1.50669716040475e-05
-2.38733187042863e-05
-1.91883366133538e-05
-1.39391122623052e-05
-3.05749416715907e-05
-6.43865737142995e-06
-2.58446783821182e-05
-1.07385698435705e-05
-3.71099140798896e-05
-5.26902655615822e-05
-2.38167367043055e-05
-1.8956256230441e-05
-2.90446226952577e-05
-1.55470625706648e-05
-1.10448762940122e-05
-1.59415791530935e-05
-2.96384738989999e-05
-4.91723835909692e-06
-1.43092231815638e-05
-4.83547077816431e-06
4.25508248161298e-06
-1.82912600147873e-05
1.45809817444068e-06
-2.3412254642042e-05
-1.8852042056771e-05
-3.92723092815805e-05
-1.14532747416207e-05
-1.57994603701101e-05
-3.35382240640853e-05
-2.02798684180304e-05
-7.1067821145989e-06
-2.71910661038272e-05
-2.24515175988582e-05
-1.80067907354103e-05
-1.33173292222591e-05
-2.34722003679894e-05
-1.99673567799246e-05
-6.37553681164239e-06
-2.36496304246925e-05
1.98860415442521e-06
-3.48114898591853e-05
-6.68282692552864e-06
-8.01220630097277e-06
-2.53813662048684e-05
-2.52685857210555e-05
-2.52188326545622e-05
5.44471999041598e-06
-4.10862797103019e-06
-1.11814051305407e-05
-3.74005879141492e-06
-2.82885258343849e-05
-1.50647455506956e-05
-2.00104893005872e-05
-3.46172311604957e-05
-2.23508256849332e-05
-1.48133967194296e-05
-9.54070141190126e-06
7.47372179532875e-06
-2.66672389414184e-05
-2.79567637241141e-05
-7.79271293666851e-06
-1.63468436257833e-05
-1.36008981786773e-05
-2.15393814559909e-05
-1.68782348781396e-05
-1.63289953223719e-05
-7.09200265520922e-07
-8.14685048143597e-06
-2.7303592837898e-05
-2.32630833542281e-05
-1.25215099728463e-05
-1.17316518283721e-05
-1.548046951472e-06
-1.86826629531797e-05
-2.13980293479588e-05
-3.01303437056566e-05
-6.97136068715957e-06
-2.14349880245217e-05
-1.39262519702936e-05
6.85783374731972e-06
-3.43519793302994e-05
-2.53194924291051e-05
-2.80484498233446e-05
-3.31298937049465e-05
-2.01948774113321e-05
-3.21593648136672e-05
-2.30357169186226e-05
-2.99080868010432e-05
-2.38915181253603e-05
-2.47911675526023e-05
-2.08511377186973e-05
-2.08238837231025e-05
-3.79339612295281e-05
-2.29540390433171e-05
-3.18339882788916e-05
-8.60818975147291e-06
-1.99994271084621e-05
-1.95995620356759e-05
-1.19050290507474e-05
-1.20843837437703e-05
-9.78679263227243e-06
-1.42366682491474e-05
-8.45834260364179e-06
-1.15874995961999e-05
-8.72044213543451e-06
-1.82154342741818e-05
-1.07251599545539e-05
-1.57077997589776e-05
-3.62154710368614e-05
-1.82122242617255e-05
-1.08051307047435e-05
-3.00225468597304e-05
-1.93163785221226e-05
-1.55270952942093e-05
-1.43046527484254e-05
-9.27378057235347e-06
-2.55257275870707e-05
-2.98026745385561e-05
-2.37665624043882e-05
-1.45671473141711e-05
-2.81125220054117e-05
-2.87541415173763e-05
7.16186194394972e-06
-2.10098996284303e-06
-3.09916568214569e-05
-2.0703128452762e-05
-1.08265906615613e-05
-2.38464686364896e-05
-2.02294081815088e-05
-2.41336331296266e-05
-2.46473265733435e-05
5.53932965218432e-06
-1.45868955239035e-05
-1.48121369042347e-05
-2.69948474865131e-05
-2.58879213996594e-05
-8.33101726368913e-06
-2.48894916390149e-05
-1.16646346827444e-05
-1.47580917759275e-05
-1.32505205526412e-05
-6.0950719403064e-06
-2.37662001258065e-05
-1.88077246128758e-05
-1.47548309378237e-05
-7.61856197077171e-06
-2.40138727741574e-05
-3.8484364544312e-06
-2.14130261439508e-05
-2.91922066697619e-05
-1.28146009049809e-05
-1.67561403876467e-05
-7.17563686666305e-06
-1.66120119397132e-05
-2.28194492619008e-05
-1.49914341055918e-05
-2.85495643012001e-05
-6.51005239666768e-06
-2.41118151289351e-05
-9.41624034542173e-06
-9.07736729152675e-06
-2.50917587372299e-05
-4.27758963434682e-05
-3.14372215437733e-05
-2.93686425510747e-05
-4.39060226528817e-05
-1.39082908543695e-05
-3.78595995241465e-05
-1.96181795822884e-05
-3.0219117139251e-05
-1.63611950985931e-06
-2.60196049595703e-05
-2.18100576151425e-05
-2.37450786500326e-05
-1.67323859135273e-05
-1.52264613836964e-05
-2.04242150559282e-05
-2.26048957698932e-05
-5.29669051948929e-05
-2.55486791144864e-06
-1.17300341910725e-05
-1.00151998277169e-05
-1.8986235805617e-05
-2.01586521553904e-05
-2.8401967921861e-05
-2.18874149023421e-05
-3.49579260292722e-06
-2.24056991018066e-05
-1.22165659580564e-06
-9.54849663783837e-06
-3.23027215787747e-06
-1.67384789379623e-06
-6.14928771518245e-06
-1.63226037511221e-05
-4.37060765909721e-06
9.62913909852432e-07
-2.49590862613576e-05
-1.38052927256059e-05
-2.86397897548581e-05
-1.52230395837395e-05
-7.58946917013999e-06
-1.55672454333399e-05
-1.66191406867303e-05
-7.31898880595822e-06
1.41144833491922e-05
-2.05912963726332e-05
-3.32710640944246e-05
1.07377116983373e-05
-1.87307732362008e-05
-1.19261413899072e-05
-2.65983809055866e-05
-1.25665318900711e-05
-1.86542177525184e-05
-2.90207496642333e-05
-2.65294086218339e-05
-2.01979764351672e-05
-1.67555436300873e-05
-1.60789182385964e-05
-2.04463055108335e-05
-1.16684265662263e-05
-4.55366287895148e-05
5.80281030237635e-06
-1.03844231107958e-05
-2.92463676188974e-05
-1.75514121376802e-05
-5.54262390337348e-06
-2.12361493036965e-05
-2.24990156856745e-06
6.34105054134504e-07
-4.67558247342861e-05
-1.14943879568404e-05
-2.08515482297229e-05
-1.99694911471007e-05
-5.72548848867783e-06
-1.67853693015815e-05
-1.62913699208379e-05
-1.73474762322639e-05
-3.38986225862879e-05
-1.57708067682389e-05
-9.72782716140649e-06
-1.05648702151572e-05
-2.8008580621937e-05
-2.86941239683435e-05
-3.23107498729366e-05
-3.067514289865e-05
-3.62845218942327e-05
-1.61476927515142e-06
-3.53236909320384e-05
-1.65983298233574e-05
-1.02347399562531e-05
-1.55548974963839e-05
-1.11199372676063e-05
-2.30981954584691e-05
-2.07080971146518e-05
-3.36160525262807e-05
-2.21823206591865e-05
-3.08547361333881e-05
-2.45594543057366e-05
-8.51527745133127e-06
-3.92163798618263e-05
-1.32408971209736e-05
-4.35339529535511e-05
-2.62293745019415e-05
-1.42776778422971e-05
-8.25898276216366e-06
-3.65600598589276e-05
-2.90213041815083e-05
-2.89422712336309e-05
-1.08910375992357e-05
-1.30314978612399e-05
-1.3441290401445e-05
-1.67258075797195e-05
-6.36116580975895e-06
-1.64565924364381e-05
-1.99551705814375e-05
-3.1404952707711e-05
-1.90837640441106e-05
-2.47554308784689e-05
-2.46816556372424e-05
-7.97191126295617e-06
-1.69490025400967e-05
-1.77258184544335e-05
-2.25186990459632e-05
-2.14614676320799e-05
-2.11416374718619e-05
-4.68950640468905e-06
-3.2243733734702e-05
-4.5625233409017e-05
-2.66899625291131e-05
-3.26614813344614e-05
-7.51246682345136e-07
-2.31101603843426e-05
-1.43100061977739e-05
-1.92935869888679e-05
-9.46479906587201e-06
-9.91303049176027e-06
-3.66692925017049e-05
-2.64148842231239e-05
-1.62218218091792e-05
-3.71461153780781e-05
-6.73223094073308e-06
-2.08291024833032e-05
-4.24401710215293e-05
-1.07871529322486e-05
-2.94462871794114e-05
-8.30797166717499e-06
-3.97672101734097e-05
-6.0779363736216e-06
-2.88571526741997e-05
-1.59712208646575e-05
-4.24002026433281e-05
-2.84626401545354e-05
-1.25492838367377e-05
-2.67167395108133e-06
-2.74619600087644e-05
-1.62354629766292e-05
-1.93717779495938e-05
-2.58713849070477e-05
-1.89826931746298e-05
-4.49911424758517e-06
-2.6676017465251e-05
-3.02255773934175e-05
-3.03886236837686e-05
-1.77639528360981e-05
-2.1900026485844e-06
-4.10447946092231e-05
-1.65615592476605e-05
-1.65355383952487e-05
-3.01603023358205e-05
-1.89381206935585e-05
-1.43727913390281e-05
-5.6129585094979e-06
-1.99470543204387e-05
-7.70543304915495e-06
6.29661282414503e-06
-9.20075271491481e-06
-1.49975797828548e-05
-1.77769486346909e-06
-3.7203634199251e-05
-5.01869179082239e-06
-2.1353564559246e-05
-3.64060737696323e-05
-1.73575180922357e-05
-2.74794812580977e-05
-4.29486563459379e-05
-3.99467409794837e-06
-1.14276891503467e-05
-2.05159362001656e-05
-1.2752671555072e-05
-1.46263847638814e-05
-3.46813657442383e-05
-3.55513599833868e-05
-2.97860551999862e-05
-1.09468695001901e-05
-1.63963347340724e-05
-1.90054166591011e-05
-2.36171280668862e-05
-1.94798051250769e-05
-9.81975174122014e-06
-1.55691881575768e-05
-2.34920439715284e-05
-6.46307965624369e-06
-3.2415853248646e-05
-7.17318653827544e-07
-1.49718234359712e-05
-3.77958887916235e-05
-1.39578666225095e-06
-2.74371085554046e-06
-3.15276881441608e-05
-2.38985450866806e-05
-3.91112697382588e-05
-1.11067893140343e-05
-4.35204741060323e-05
-1.32937856391027e-05
-2.5080784207716e-05
-2.07517985776313e-05
-1.59951440051109e-05
-3.13135096073727e-05
3.64281329710924e-06
-1.4495127338873e-05
-8.72480518209274e-06
-2.57001516293027e-05
-1.06803867694032e-05
-1.13585763300735e-05
-8.18796711479103e-06
-2.82866091222005e-05
-2.40360387434542e-05
-4.02510924960688e-05
-2.13411561313619e-05
-2.99911498606136e-05
-1.42694144617275e-06
-4.00575946270476e-05
-3.20858290038891e-05
-2.76604817836284e-05
-1.80942161852659e-05
-4.11140888643427e-05
-2.43554428350218e-05
-8.68416097435956e-06
-1.23144261405684e-05
-1.4009929131766e-05
-2.39535409574789e-05
-2.90513916549211e-05
-1.65739212232983e-05
-3.82644614031266e-05
-2.53361949724296e-05
-9.05833240584016e-06
-2.09674928327575e-05
-4.58019467569708e-06
-2.73403480875077e-05
-1.64101263809442e-05
2.23674883234709e-05
7.32919125788641e-09
-2.66696960316606e-05
-1.10121561343784e-06
-2.35339786382337e-05
-2.76137125479139e-05
-2.20822496029697e-05
-2.17862711838757e-05
-2.2878091989405e-05
-2.79410722251308e-05
-1.97654177640493e-05
-2.42008251999133e-05
-4.90331349285566e-05
-2.58456510777573e-05
-3.1403793663254e-05
-2.48032031060234e-05
-2.80533075671246e-05
-1.51087470247442e-05
-2.95123018363305e-05
-2.54583645446477e-05
-3.04503110141278e-05
-1.4521890845188e-05
-1.95857304352298e-05
-2.46148574999032e-05
-9.32915692686032e-06
-8.12010375278353e-07
3.9597933141484e-06
3.91373204414977e-06
-7.35852261584044e-06
-3.41817147374641e-05
-2.17653535700386e-05
-9.09159399370021e-06
-1.15212852064249e-05
-8.79559540900437e-06
8.19354295725368e-06
-2.65536849565666e-05
-2.89200903820341e-05
-2.21419245507428e-05
-7.38967038429883e-06
-2.50605483912081e-05
-2.34123200425203e-05
-2.87783784520942e-05
-3.24032726728492e-06
-6.45553315950024e-06
-1.49903358032719e-06
-5.41108009651818e-06
-7.77475534496323e-06
-2.45348683317909e-05
-3.88162138392133e-05
-4.00038669179429e-05
-4.62369627970939e-05
-8.29949399932192e-06
-3.03690405026091e-05
-2.52787307963771e-05
-9.16044579120453e-06
-1.73702640881271e-05
-8.64743200724979e-06
-1.56774989639097e-05
-5.04406294541298e-05
-1.67196047155478e-05
-1.96446786417176e-05
-3.60068616278284e-05
-1.75048892302212e-05
-2.08811786720643e-05
-2.14098643449185e-05
-1.69300212210809e-05
-3.61861585566721e-05
-1.10929131215787e-06
-1.70408183144533e-05
6.13838751054189e-07
-9.47209723643657e-06
-1.39898744274272e-05
-2.82384237093659e-05
-2.56029314006075e-05
-2.65192228962414e-05
-2.49123538207934e-05
-3.38015618551521e-05
-2.00453768666284e-05
-1.05393212187492e-05
-2.84085415808548e-05
-1.49707026670093e-05
-3.17104494305359e-05
4.56490811212471e-06
-2.97928378095391e-05
-2.47779635442198e-05
-2.48079023667189e-05
-6.43852667725301e-06
-3.50517603302747e-05
-3.2774530388776e-05
-1.46889156372849e-05
-1.78016191833466e-05
-3.48820212392604e-05
-1.70038267893808e-05
-1.94686832330952e-05
-1.22485442044663e-05
-3.90361206452806e-05
-1.25383322166306e-05
1.17959561678073e-06
-1.8506380964167e-05
-2.60308314652239e-05
-5.30310830407772e-07
-1.05158038528627e-05
-1.82327475013917e-05
-2.2303958163108e-05
-6.43198608301004e-06
-3.29637904560049e-05
-2.18617642508398e-05
2.16950944457871e-06
-2.10767716605084e-05
-2.099374453687e-05
-2.80587998409162e-05
-2.59403691731128e-05
-1.71356529518886e-05
-2.76468016267598e-05
-2.27561052500079e-05
-9.88423385060699e-06
-1.92201150041215e-05
-4.76793654128004e-05
-3.22807280227593e-05
-2.3221772778554e-05
-2.47232685109299e-05
-4.86317323921944e-05
-2.09885741148905e-05
-2.77646289976047e-05
-3.0205962889732e-05
-2.36570575831762e-05
-1.01267984054683e-05
-1.90634713862702e-05
8.20892134967821e-07
-1.49272898339366e-05
-3.44960041613241e-06
-2.7933973869102e-05
-2.91011694037404e-05
-6.39286191886008e-06
-3.82829635552329e-05
-8.77578970448788e-06
-1.889008906592e-05
-2.1531375177512e-05
-7.71863017881293e-06
-3.30546027324488e-05
-1.10247130301907e-05
-3.62358124397827e-05
-2.4999591654168e-05
-3.26008080499596e-05
-1.14640697858884e-05
-1.48530098897753e-05
-1.89559916793772e-05
-9.02654094287699e-06
1.44631930454349e-07
-1.78286790654888e-05
-1.02112535317057e-05
-1.0770905820034e-05
-2.75224588132975e-05
-1.78290562843302e-05
-1.48879765730898e-05
-1.57602373325598e-05
-1.9921613777596e-05
-1.48630762091765e-05
-1.41551685316458e-05
-4.431322942178e-05
-2.68394955387002e-05
-2.43950099223365e-05
-3.98813008865706e-05
-2.82351380029644e-05
-1.63649624235352e-05
-1.61518058761261e-05
-2.27090058043443e-05
-3.86229261411283e-05
2.6939898705435e-07
-1.89638999775306e-05
-6.58387042701497e-07
-2.72158005388454e-05
-2.98529074042219e-05
-3.32835985551166e-05
-2.38583233171732e-05
-2.68843675854815e-05
4.12345026655963e-07
-2.2693411480696e-05
7.79185895150004e-07
-3.93657704451966e-05
-9.2330211548677e-07
-1.28204653598573e-05
-7.17318284386323e-06
-1.13021789823592e-06
-2.10362748844571e-05
-1.01988864016763e-05
-1.08846947394951e-05
-4.02561231459394e-05
-3.34953470536317e-05
-1.10720061266147e-05
-1.7422044119375e-05
-1.04044021668144e-05
-1.29069893676072e-05
-1.52850092634772e-05
-2.36444997175308e-05
-7.31447675784243e-06
-2.94303930107037e-05
3.47263067129669e-06
-2.00231475608848e-05
-1.86966559524215e-05
-1.44818256403531e-05
-3.02867699433771e-05
-4.75095735949694e-05
-5.3971070517529e-06
-1.05518840910593e-05
-2.10075185800021e-05
-5.17868035778592e-06
-3.04060488681642e-05
-7.59059332492238e-06
-3.23834338355792e-06
-4.58087993428354e-06
-2.36854664229844e-05
-9.55094891616323e-06
-4.20333775729583e-06
-8.68643318990605e-06
-3.3814291832547e-06
-7.47779073101635e-06
-1.29742601740056e-05
-1.7718369026303e-05
-8.44963722656054e-06
-2.43976958700019e-05
-1.84107274442984e-05
-2.92128309389419e-05
-3.85116049834237e-05
-2.2376364755796e-05
-1.41506144350703e-05
-1.64028588850808e-05
-1.94637681669081e-05
-2.90294979448381e-05
-1.67682179295453e-05
-1.91586074571441e-05
-1.29175233549881e-05
-6.80174439808497e-06
1.17866598498725e-05
-2.97560909553333e-05
-1.97086852120771e-05
-3.23072423692846e-05
-5.18434678597933e-06
-2.63315839419395e-05
-3.42768388520178e-05
-4.02004577163235e-05
-2.36434989236192e-05
-2.11109329816497e-05
-8.47614972327408e-06
-1.54141050156216e-05
-2.65517971973052e-05
-2.04979485102087e-05
-4.93481874117615e-06
4.85226734299247e-06
-6.75653770663404e-06
-2.49242380977083e-06
-2.3624084507031e-05
-1.91040626393232e-05
-3.43965782306439e-05
-9.79336007529504e-06
-9.7431994721438e-06
-2.06007463405646e-05
5.56661710909945e-06
-1.25994968268221e-05
-3.30054599356697e-05
-8.44210938604665e-06
-1.27883365118199e-05
-2.19755073559045e-05
-2.66868013435456e-05
-1.28668422541311e-05
-2.58416265520088e-05
-1.52441253790612e-05
-7.17788557537759e-07
-2.30679322505458e-05
-1.92834153026191e-05
-9.47724123913132e-06
-2.18597978878811e-05
-5.22173215592687e-06
-1.10904090218577e-06
-1.74037242169837e-05
-2.56478630484597e-05
-1.08473041755192e-05
-7.56197323146462e-06
5.58123593775973e-06
-3.05584239265512e-05
-2.35055133428745e-05
-1.13770563143053e-05
-6.97981602671446e-06
-2.97408591677025e-05
-3.61860271485544e-05
-1.64377395117331e-06
-2.35792247340793e-05
-2.96507868032485e-05
-1.97685117958941e-05
-3.36782390541249e-05
-1.6352832547543e-05
4.066848032452e-07
-4.41033309476596e-05
-1.07772311035984e-05
-2.95018742967278e-05
-4.54904189719061e-05
-1.84134512050735e-05
-3.27048532589592e-05
-5.40243371036465e-05
-1.37881165983515e-05
-2.1427056575807e-05
-2.53292160953855e-05
-1.86923988927302e-05
-1.48449162412164e-05
-3.44787637562413e-05
-1.06847949548045e-05
-3.76223451988193e-05
-3.36174053529799e-05
-7.86803304765725e-06
-8.96386104986954e-07
-2.12179959396569e-05
-2.39015562316541e-05
-3.46870855930087e-05
-2.23403274956497e-05
-2.43089628875709e-05
-3.30688212082679e-05
-3.05779533154385e-05
-2.29323998834747e-05
-1.97694535217945e-05
-2.53468521903275e-05
-1.10182640131748e-05
-1.50772266133975e-05
-1.11656407360912e-05
-1.66362303431371e-05
-4.6977159911284e-07
-1.9189909003339e-05
-2.68941831443254e-05
-2.38921845767654e-05
-1.37865902059518e-05
-2.27143411526165e-05
-4.73316454837618e-05
-4.14803835612635e-05
-1.95814146115807e-05
-2.43598541161166e-05
-1.77135417743578e-05
-4.53197957245802e-05
-1.67512543484861e-05
-2.02354296735855e-05
-2.3823629504029e-05
-1.12082158005917e-05
-2.4454120833172e-05
-4.1054644655996e-06
-2.15537764966585e-05
-5.75769749745927e-06
-2.29090051939597e-05
-2.72150882708542e-06
-1.44655603337781e-05
-8.89938199088572e-06
-8.94659950170278e-06
-6.1733515170647e-06
-3.47579793103395e-05
-6.22074016473373e-06
-4.38666370627963e-06
-3.17770572218258e-05
-1.75938408352748e-05
-7.15100065141703e-06
-2.82276987939951e-05
-3.03443623159964e-05
-4.15943485283392e-06
-2.5414638212785e-05
-3.4031220943232e-05
9.10766654381997e-07
-3.47263852045031e-05
-1.3955605962065e-05
-1.08751788081397e-05
-1.67042599277422e-05
-2.30414476089201e-05
-8.21735719542876e-07
-3.73319381534572e-05
-2.94507652008486e-05
-1.35009250255138e-05
-1.85074185148555e-05
-1.90892885720425e-05
-2.62193378890776e-05
-2.21146102238207e-05
5.86099513506528e-06
-2.14364160384011e-05
-1.75057557562405e-05
-3.60488513237939e-05
-1.5874496816889e-05
-2.23258757378677e-05
-3.42680207072439e-05
-3.09372769462527e-05
-9.99020089077538e-06
-2.39404222051094e-05
-3.23112120844941e-05
-2.43152053896477e-05
-1.21912706436196e-05
-2.38588454421778e-05
-3.33499496261452e-05
-8.44840205489684e-06
-1.07166105306642e-06
-1.35801009176368e-05
-3.24455630937353e-05
-3.22337416122063e-05
-2.72052433690573e-05
-1.79263781368156e-05
-3.75509630859867e-06
-1.26600916071887e-05
-9.12734694257137e-06
-8.89590212074129e-06
-3.54119874721997e-05
1.11155163987137e-06
-2.96057156817301e-05
-2.40537206059597e-05
-6.66048215830749e-06
-2.58900344399228e-05
-5.38644181991405e-06
-1.03305412396462e-05
-4.1203706130383e-05
-2.35044988386779e-05
-1.32797583941625e-05
-2.69128545324555e-05
-1.9315367532796e-05
-2.70388216175406e-05
-2.89497987003825e-05
-9.23108165789528e-06
-1.68822361657222e-05
-2.5827464845756e-05
-3.25843648898714e-05
-2.79964092499199e-05
2.05440093680004e-06
-1.63307513691551e-05
-6.92133632703048e-06
-2.78915395938443e-05
-2.11662283359067e-05
-7.61923152189719e-06
-2.88024418029611e-06
-9.37622633851475e-06
-2.74101246317736e-05
-1.1013478359659e-05
-1.64490439081711e-05
-1.80437055377291e-05
-1.76906233744692e-05
-1.59611186895797e-05
-1.74409845849276e-05
-3.78537093522788e-06
-1.85056195074461e-05
-2.40599437149009e-05
-1.86612632229606e-05
-2.45779897924206e-05
-2.43919897584589e-05
-1.42171631334563e-05
-3.74779675609423e-05
7.81664132878456e-06
-2.25057805451924e-05
-1.57924661613264e-05
-1.68083516758285e-05
-3.26681006301003e-05
-3.25265684847256e-05
-4.07527626143199e-06
-9.09303587963459e-06
-2.70959855130203e-05
-2.18729068558584e-05
-3.42050277286583e-05
-3.17082339787418e-05
-9.45768766521563e-06
-1.97358451701201e-05
-3.74889600431089e-06
-3.22226123684771e-05
-2.52445847775391e-05
-1.79938211547077e-05
-3.25602730481176e-05
-2.56742308454581e-05
-1.74943058955096e-05
-1.6076558645278e-05
-2.84839461599785e-05
2.79460073911664e-06
-3.5512676834716e-05
-1.94785279160296e-05
-1.9966920322793e-05
-8.29845077107803e-06
-1.83446671023226e-05
-1.73168340913613e-05
-2.91126072420196e-05
-3.62489107857816e-06
-3.34012532526664e-05
-1.98914613274863e-05
-3.18665853741283e-05
-2.52905937394564e-05
-2.24141266731051e-05
-1.06552112435742e-05
-8.68144136824055e-06
-3.53883238848485e-05
-7.07945520085049e-06
-2.7391718603462e-05
-2.56626171347277e-05
-1.69924317110475e-05
-2.17162341213212e-05
-3.11317423973958e-05
-1.90321477507094e-05
-1.81898884735101e-05
-1.85186683302589e-05
-2.08671970817915e-05
-9.64844997557438e-06
-9.9571997088121e-06
-2.00447768883697e-05
-2.01447885039258e-05
-2.38199324087955e-05
-2.68414637694775e-05
-1.73369142097341e-05
-1.15245849238488e-05
-2.38563200703633e-05
-2.29285616903525e-05
-6.70080232623226e-07
-1.32301077088049e-05
-2.25592943977281e-05
-1.42496212451078e-05
-2.37952536032183e-05
-7.91030998538417e-06
-1.8680800073367e-05
-2.62955836069575e-05
-2.70644791086421e-05
-3.55607146942884e-05
-2.77957688174583e-05
-1.78274534314309e-05
-2.74242863399767e-05
-1.57268940926986e-05
-2.12070265153888e-05
-8.86227995514252e-06
-2.57291398712255e-05
-1.00017387704685e-05
-2.10953706977668e-05
-2.23491670446553e-05
-1.41032880192724e-05
-1.80881898644559e-05
-2.75500356832111e-05
-1.32622096238887e-05
-2.56111768674568e-05
-1.52170324961642e-05
-3.67696782452862e-05
-3.64128923926887e-05
-1.56990505372481e-05
-2.43855194274077e-05
-8.88415466192602e-06
-2.72639845041435e-05
-1.01670976808355e-05
-2.07282596453229e-05
-1.50899571137328e-05
-3.59815501044702e-05
-1.74295347636872e-05
-7.76558158900806e-06
-1.45702363782869e-05
-1.68798588199946e-05
-1.0598002217695e-05
-2.95721042268266e-05
-6.27690538454013e-06
-1.16499330823624e-05
-3.55559249189233e-06
-3.37677996487186e-05
-2.6465364484236e-05
-2.28617670858253e-05
-4.13437981596405e-05
-3.88299957205933e-05
-1.97359439364996e-05
-6.57124662582987e-06
-3.41619212574772e-05
-1.91240069437316e-05
-2.47296949285586e-05
-2.07031199182223e-05
-2.99592426616263e-05
-5.26721405916417e-06
-1.02663960910229e-05
-2.3982827965118e-06
-2.89838618884852e-05
-2.86904475865929e-05
-3.75926146347821e-06
5.79723268707091e-06
1.2028617138979e-05
-1.47198726401382e-05
-2.30156443811715e-05
-2.67826338479439e-05
-4.08186112483508e-06
-6.15120929327683e-06
-2.40484650579776e-05
-2.97667477286939e-05
-2.56272922516387e-05
-1.23909613284282e-05
-2.19232881056685e-05
-3.18532994233086e-05
-8.40044603374026e-06
-5.88750267843004e-06
-1.36013095966292e-05
-1.70420561726836e-05
7.70974596322422e-07
-9.7245746945576e-06
-1.40620249151197e-05
-2.42421850827113e-05
-1.83896325612872e-05
6.95377041945136e-07
-3.63538149880782e-05
-1.58156299310089e-05
-2.67021637924231e-05
-2.2596184090368e-05
-1.46604999783785e-05
-1.61575697022014e-05
-1.19994625515862e-05
7.25573152817647e-06
-1.45932141086254e-05
-1.63368452594133e-06
-8.33236672939946e-06
-2.93197647297229e-05
-2.14764909669568e-05
-1.23779356020856e-05
-1.55145312528434e-05
-1.37967862363123e-05
-3.9183361446031e-05
-2.98744811207019e-05
-3.08666675221696e-05
-1.40094767124423e-05
-3.08494924577213e-05
-1.91550606563873e-05
-9.26254434511016e-06
-1.53844244337433e-05
-3.7632429593839e-05
-2.80624641319286e-05
-3.06277039523439e-05
-4.45659453395601e-05
-2.68486674622756e-05
-3.22147867860629e-05
-1.84523004552008e-05
4.08662066913408e-06
-2.0245507576131e-05
-1.51183959385244e-05
-2.92604389885475e-05
-1.55190233256367e-05
-1.67340345874115e-05
-1.11151038105944e-05
-5.36644277262898e-06
-2.11424897161194e-05
-2.67808490813504e-05
-1.05697545377358e-05
-1.74744858059597e-05
-3.03823098708682e-05
-1.2014448069825e-05
-3.23862919155064e-05
-2.20201756286298e-05
-1.272723862729e-05
-1.66985062384162e-05
-2.89056915668778e-05
-3.62942811921233e-06
-2.25853985931834e-05
-1.28280188341342e-05
-1.79337808231121e-05
-2.19385984042654e-05
-2.39976628004455e-05
-3.39991017207955e-05
-2.42192340443541e-05
-1.08333099254295e-05
-4.62421540012184e-05
-3.52560461378052e-06
2.05727745680018e-05
-2.66213636113298e-05
-5.57194521364244e-06
-8.58404120665201e-06
-8.77834864958633e-06
-1.95960246323432e-05
-2.09317408181898e-05
-9.38144909694594e-06
-2.38901219137907e-05
-2.4025560816919e-05
-3.45567045202458e-05
-2.40003223224767e-05
-2.5889420259144e-05
-1.26815487304349e-05
-9.0819525227929e-06
1.12005594461329e-05
-5.52844467814725e-06
-3.94129782726399e-05
-1.95946240842645e-05
-1.78060176407409e-05
-3.35288698907926e-06
1.09731119839887e-05
-7.52693165872935e-06
-4.82615180126334e-06
-5.11758484649148e-06
-2.47294903785112e-05
-2.92262429838875e-05
-2.29128452015278e-05
8.31164020929415e-06
-2.74368351048473e-05
-9.92031076210568e-06
-2.14247489415608e-05
-6.79324395716282e-06
-2.42471921131975e-05
-1.2722176309921e-05
-4.43867897059656e-06
-2.9586160893309e-05
-1.86505234065378e-05
3.99695012849045e-06
-2.49135282992746e-05
-7.68472322853314e-06
-9.37488167743978e-06
-1.73876429248642e-05
-2.2831053249863e-05
5.86222964955119e-06
-3.36581757332083e-05
-1.30841996629768e-05
7.66650035674051e-06
-5.472597055632e-06
-4.02603473839474e-05
-1.86464260397576e-05
-3.22575030548028e-05
-9.68563440839416e-06
-5.52639818860752e-06
-1.83008439539811e-05
-3.63777757266568e-05
-3.28334111813603e-05
-1.41714419915051e-05
-3.0696698177173e-05
-3.29336598661956e-05
-1.43669741234352e-05
-1.28577405293354e-05
-3.86349000774091e-05
-2.05999175546441e-05
-5.27677468402046e-06
-7.50130071389963e-06
-1.44528498099201e-05
-2.33836493950818e-05
-2.4358642241569e-05
-4.12609559105881e-05
-1.08799413375519e-05
-1.02273467674864e-05
-1.96313219143826e-05
2.53576598927576e-07
-1.07683043525236e-05
-8.80354070260055e-06
-2.52923828552503e-05
-2.08717944496157e-05
-2.6325037685983e-06
-2.20551666602701e-05
-3.82270086460532e-05
-2.2951011402688e-05
-7.6251120092584e-06
-2.83486895893134e-06
-2.87801460709791e-05
2.68084396832993e-06
-7.63503425326543e-06
-3.80314179698593e-05
-2.29921930276798e-05
-3.15712107895254e-05
-2.80182351801898e-05
-1.30309557275891e-05
-2.87876023059072e-05
-1.52019918080653e-05
-1.87747433940383e-05
-2.02896648326555e-05
-1.21060617149409e-05
-1.36814345374832e-05
-3.06532717548618e-05
1.51121140910211e-07
-2.02132405533705e-05
-1.97283361001768e-05
-1.60095251302263e-05
-1.56863995884767e-05
-1.82360104243891e-05
-1.03146051552369e-05
-2.14877625938411e-05
1.43810231474814e-06
-1.41440172941414e-05
-5.96448320230016e-06
-1.77498960814211e-05
-1.98304120953286e-05
-2.72146195349364e-05
-1.26505839109285e-05
-2.59067562860927e-05
-3.34637202756873e-05
-2.04147659601703e-05
-2.40208103417707e-05
-1.7188477354955e-07
-1.80996014475844e-06
-2.70879689035251e-05
-1.8235090228879e-05
-2.01206555914463e-05
-4.90820132397364e-05
-2.63903503296466e-05
-3.34084690675808e-05
9.81373243560302e-07
-4.25076487149254e-06
-2.08241154819187e-05
-6.43563883030958e-06
-2.79110687023018e-05
-2.79995676773616e-05
-1.96897511209229e-05
-1.77996902438206e-05
-6.31063821814993e-07
-1.17620980178959e-05
-2.64139142380513e-05
-1.27568466482618e-05
-2.45386390637784e-05
-1.50778461169078e-05
-5.28554953175043e-05
-2.45709352638323e-05
-1.49806215553258e-05
-1.99579234856609e-05
-8.48871255786787e-06
-1.02899585347848e-05
-2.63614450997995e-05
-1.81647181683888e-05
-6.36404670197979e-06
-2.3056477912086e-05
-1.14185727430235e-05
-2.8969385773025e-05
-4.37855091332244e-05
-2.17322524104335e-05
-2.03150308385977e-05
4.04611844965411e-07
-9.26353585011225e-06
-2.63002819164754e-05
-2.83202098608891e-05
-9.70306881526851e-06
-2.69323318697932e-05
7.5559371813307e-06
-1.84244534433021e-05
-2.6933646964599e-05
-1.70775938955184e-05
-2.19543048623114e-05
-1.76082462859295e-05
-2.79258955494046e-05
-6.43491088790401e-06
-1.89180359912562e-05
-5.2217683054027e-06
-2.88340179305518e-05
-2.09596883500001e-05
-1.36596539333147e-05
-1.5573767453546e-05
-2.43889920971532e-05
-2.66984046088334e-05
-3.18657816679404e-06
-2.05680788396002e-05
-3.39288376739856e-05
-2.88616735972053e-05
-4.09079832195314e-06
-2.50723121102508e-05
-1.82207277484361e-05
-3.30424815953138e-05
-2.41817806427401e-05
-1.12063529422299e-05
-4.42086785853146e-06
-3.45710826362687e-05
-1.01734306067532e-05
-1.03453056200868e-05
-2.12765362155528e-05
-2.46042513824613e-05
-2.34269995082742e-05
-1.71458528166455e-05
-2.50104950693687e-05
-1.68622491504135e-05
2.99158196469365e-06
-4.12678138042528e-05
-1.58580952070274e-05
-1.62410749191414e-05
-8.86656710287027e-06
-2.58719784989467e-05
-2.71875844559581e-05
-1.96484729718524e-05
-2.81919185660775e-05
-2.5227182236039e-05
-5.30201573089461e-06
-3.80692888788506e-05
-1.94022268276962e-05
-1.8874618166014e-05
-1.85547626900642e-05
-1.37192022603393e-05
-6.36589493375922e-06
-8.2269421136865e-06
-1.99660086324418e-05
-3.19721274726396e-05
-1.97417278190835e-05
-1.96843635172838e-05
-3.13042128402082e-05
-7.52234995449664e-06
-2.79938069224628e-06
1.220177657137e-06
8.51546377828299e-06
-1.2992619952114e-06
-3.39361432113969e-05
-1.45485424052852e-05
-2.04451992356024e-05
-1.16655655452667e-05
-2.02237391875547e-05
-3.56756053062143e-05
-3.073837872042e-05
-2.96645417940685e-05
-1.99113669413652e-05
-2.33520557853054e-05
-1.26759865450783e-05
-3.3875054341267e-05
-3.38602065583494e-05
-1.12734175636631e-05
-7.83332035337879e-06
-2.11917808742164e-05
-1.07444956538435e-05
-1.32122424721646e-05
-2.76200847847362e-06
-2.86786621971239e-05
-3.21704862544248e-05
-2.2954602556254e-05
-7.4285152525243e-06
-4.33867820710842e-05
-2.66304763624737e-06
-1.60372606732085e-05
3.82546071259073e-06
4.22472379207855e-06
1.16643047232995e-05
-1.67415710025579e-05
-2.84767117619426e-05
-8.50156421519576e-06
-2.79137775459234e-05
-2.14508278647124e-05
-2.0609898245817e-05
-1.08711360673503e-05
-2.26208849334781e-05
-2.41849418971986e-05
-1.08414193918012e-05
-1.72109047186013e-05
-2.68669600728007e-05
-1.57962918125496e-05
-1.81004536932896e-05
-1.49762621665584e-05
-1.31094139419963e-05
-1.96681604929258e-05
-2.09817782799175e-05
1.77478703060002e-05
-3.45591252640375e-05
-2.31702617795745e-05
-2.10714817730231e-05
-1.68439229628657e-05
-1.14552790411193e-05
-3.30624194674486e-05
-2.59785737832514e-05
-3.32583485682308e-05
-4.17652706730042e-05
-1.37340209557901e-05
-3.29815616697921e-05
-2.85052877851216e-05
-1.91191196597856e-05
-1.44484700490964e-05
-2.584607734555e-05
-1.77996095990895e-05
-1.87603800899827e-05
-1.17944137009206e-05
-2.75582758533938e-05
-2.04531370161652e-05
-3.04702860131651e-05
-7.52152698743819e-06
-8.38469692007792e-06
-3.24368905200709e-06
-2.00128430873511e-05
-2.49424321985648e-05
-1.02660649461831e-05
-2.23926356898147e-05
-2.63206248006334e-05
-1.24348357744781e-05
5.57697595920582e-06
-1.72208609541927e-05
-4.1995155358179e-05
-2.94074137491618e-05
-6.22450491714322e-06
-4.13810188749225e-05
1.07453808325e-05
-3.16870189049785e-05
-3.15145857102853e-05
-1.02873039453754e-05
-2.20337604762085e-05
-1.60584412466485e-05
-2.0226928916862e-05
-9.49007234923749e-06
-1.2171927602678e-05
-1.2479448574216e-05
-1.00561695463316e-05
-1.18145002588023e-05
-2.74230873395185e-06
-1.75132248254708e-05
-2.63132725947372e-05
-4.77701410876609e-06
-4.10988637094693e-06
-1.58493000434908e-05
-1.64687365173847e-05
-9.27013548269851e-06
-5.34652537872601e-06
-2.54270661415139e-05
-2.26050523877195e-05
-3.38072511833735e-05
-1.16836291792535e-05
-1.74582473329449e-05
-1.20084366968799e-05
-8.71623879287037e-06
-5.81698722012813e-06
-1.3559550090008e-05
-1.73784914974391e-05
-2.39269476265353e-05
-2.62510841225639e-05
-2.09695870219943e-05
-2.56281680552861e-05
-1.22259632827601e-05
-2.75305087512086e-05
-1.48701719544116e-05
-3.87027491704522e-05
-4.02851494382833e-05
-1.44219233044816e-05
-2.17682816159453e-05
9.7700690932034e-06
-2.07965897071261e-05
-3.11847653975931e-05
-3.3576735299451e-05
-8.34003053841106e-06
-2.73966337770212e-05
-1.19877467203779e-05
-1.69297162146071e-05
-2.50492364516595e-05
-6.72674484758924e-06
-1.34658697222573e-05
-6.40330580306111e-06
3.19368201021949e-06
-3.15292385365448e-05
-2.62725152648427e-05
8.06592337763054e-06
-1.05853153554335e-05
-2.55486117602538e-05
-1.69418441696902e-05
-1.4235074556988e-05
-3.09771413936673e-05
-2.1915011028453e-05
-2.1927576600314e-05
-3.02507019532494e-05
-2.28850534901701e-05
-3.62080861149645e-05
-1.28612210014859e-05
-1.22497268493219e-05
-2.20335307065903e-05
-1.13518099285278e-05
-1.25116168400839e-05
-4.66608332999474e-05
-1.41275269818861e-05
-1.61469009464334e-05
-3.1711048031766e-05
-2.31203492722109e-05
-2.48315552262356e-05
-3.32733065209987e-05
-1.34224435223993e-05
-2.45989209738604e-05
-3.54014661707985e-06
-1.96271844010803e-05
-1.70900707752338e-05
-1.05356600578191e-05
-2.50983446552433e-05
-1.50587682770376e-05
-2.7287001223983e-05
-1.98843207816345e-05
-1.62893679776423e-05
-1.89969046912633e-05
-5.93396254966646e-06
-1.61930588769388e-05
-1.16341133061279e-05
-3.79119677174635e-05
-2.36398571119563e-05
-2.80273141493888e-05
-4.09922191880146e-05
-8.84949603066883e-06
-9.79442708360131e-06
-1.95331460022334e-05
-1.14049959707783e-05
-3.05067667897853e-05
-7.58620016526854e-06
-1.65270681241874e-05
-1.78822753176301e-05
-9.62913257746964e-06
5.7588394504587e-08
-1.52419633302295e-05
-1.20143214032885e-05
-3.18606016467893e-06
-1.06619466832212e-05
-2.2483462877517e-05
-1.03004718253743e-05
-1.18821833684492e-05
-1.934599533079e-05
-2.97309290687827e-05
-1.66122975134925e-05
-5.92153048481239e-06
-2.72549240337728e-05
-1.86172499435987e-05
-2.73063836648908e-05
-2.86025466597628e-05
-3.16930917862066e-05
-1.4945837362223e-05
-3.2804689158507e-06
-2.28800841144428e-05
-2.86472167770315e-05
-2.81874539724124e-05
-1.93453576657219e-05
-2.25622056695082e-05
-3.44923884870227e-05
-4.33871721488111e-05
-2.18478363769332e-05
-1.77177526929201e-05
-2.57476252815552e-05
-3.01882550492144e-05
-3.66426364459506e-05
-9.96862713687616e-06
-3.51285404599804e-05
-2.72788389897863e-05
-2.15931599745506e-05
-1.66528732176365e-05
-1.60309696759626e-05
-2.51760813429517e-05
-1.83632693295374e-05
-3.52393024528794e-05
-3.46935305570406e-05
-1.39128071400331e-05
-1.67740093604711e-05
-3.60129137084245e-05
-1.10157641306226e-05
7.36161693063982e-06
-1.60333904630564e-05
-6.22677217868139e-06
-4.70046703915275e-05
-2.5439046393275e-05
-1.5191952430416e-05
-1.59110471928275e-05
-1.73277982388431e-05
-1.68278106977867e-05
-2.8890572588889e-05
-9.8914739079721e-06
-2.00207913802776e-05
-1.42810021642719e-05
-2.12006530408885e-05
8.67912544158045e-06
-1.85474605334621e-05
-2.68456181430585e-05
-3.13378508435486e-06
-1.529132968492e-05
-3.44168412709958e-05
-1.11099876516803e-05
-7.18068244286152e-06
-3.18192573386692e-05
-3.20932236673594e-05
-4.87179111456418e-06
-2.10788544121786e-05
-2.63425858228119e-05
-1.0414541507306e-05
-6.83890300755788e-06
-1.46462459881147e-05
-3.31021115814703e-05
-3.67048275372323e-05
-1.91279486278896e-05
-9.39482121900326e-06
-3.17953617923935e-05
-2.22243611066065e-05
-3.76036295239779e-05
-2.55483921376496e-05
-3.03371376175074e-05
-1.77321253482088e-05
-8.46034821591554e-06
-2.3586495739934e-05
-2.55489922658081e-05
-9.57824278052785e-06
1.6127322365985e-05
-1.28581027724581e-05
-1.16616009725584e-05
-1.72609794469935e-05
-2.09385603454571e-05
-2.54880178232207e-06
-2.93580703457578e-07
-1.54348393399331e-05
-1.10127857700958e-05
-4.05275935029321e-05
-2.58170804560978e-05
-2.38600938268738e-05
-2.09233974081587e-05
-1.83368345169117e-05
-3.95139868644633e-05
-2.60403273920404e-05
-1.37427603894574e-05
-1.5479234481353e-05
-2.42286160475928e-05
-6.98242897358594e-06
-2.87117584408459e-05
-2.6213920622315e-05
-4.0378965999528e-05
-4.04505768674992e-06
-2.2276544586788e-05
1.90255932391512e-06
-9.61364808083559e-06
-1.69560785699741e-05
-2.36305458885261e-05
-3.42966660175402e-05
-5.91940836474367e-06
-1.9735464400422e-05
-1.06163766377474e-05
-5.06804457734207e-06
-1.9257514688694e-05
-2.87326590966567e-05
-2.78543177035043e-05
-3.01991720160301e-05
-1.8263902929672e-05
-1.6370323101616e-05
-1.2112162958631e-05
-3.12455021789504e-05
-1.44145032634285e-05
-3.14395910559248e-05
-2.8100846380118e-05
-1.40084453780448e-05
-4.34394280888441e-06
-1.8801087940768e-05
-7.61022534059453e-06
-3.49300912875184e-05
-1.870308578603e-05
-4.67007902879366e-06
-2.07424790065611e-05
-2.85282096233241e-05
-2.01897909818128e-05
-4.30024940958657e-05
-1.92993242179341e-05
-1.52048059926398e-05
-1.39547190249196e-06
-2.30702325892094e-05
-2.33341559095332e-05
-2.23462846738325e-05
-2.68638614477002e-05
-4.64895962241815e-06
-2.37624862448238e-05
-7.79147085053352e-06
-7.48218691768027e-06
-6.20608727642068e-06
-2.41141718576555e-05
-1.26656782420591e-05
-2.72680961742515e-05
-2.16995708472277e-05
-2.82030661917501e-05
-2.80878845361226e-05
-8.12224420355764e-06
-1.11113461084574e-05
-9.57337842712012e-06
-1.96364917191972e-05
-1.01342731041379e-06
-7.05649888397019e-06
-9.32094908604392e-06
-1.09078515560266e-05
-1.00135512882513e-05
-2.4638279358752e-06
6.28749581278285e-07
-2.69272732124241e-06
-7.34654341525541e-06
9.36512467941281e-06
-2.04116713130029e-05
-2.97989050761572e-05
-1.40036468493427e-05
-1.29229696462212e-05
-2.20216876955619e-05
6.06866746378017e-06
-1.17757846724755e-05
-1.78210737310031e-05
-2.6576774885609e-05
-1.80694174107718e-05
-1.2157012715187e-05
-2.69361332280357e-05
-1.87388608189624e-05
-2.94840826992987e-05
-2.75703325724021e-05
-8.34894345689181e-06
-2.53625008364855e-05
-3.22171754738008e-05
-2.82560768208771e-05
-1.35864410858131e-05
-2.68929420896211e-06
-4.78353862217767e-05
-2.95457597672821e-05
-8.27740493483036e-06
-2.23208538903622e-05
-1.67223065276964e-05
-1.31083484084043e-05
-1.29466279071916e-05
-1.70963291319338e-05
-9.09437058794714e-06
-3.6875647298755e-05
-1.98387057188886e-05
-2.25034769010831e-05
-5.92096145315152e-06
-8.02909316936857e-06
-5.79394874070536e-06
-2.88867392905907e-05
-1.86979926888492e-05
-1.0799436233104e-05
-8.46276063588575e-06
-1.6227493680313e-05
-2.90176704196392e-05
-1.63625502481105e-05
-7.29366810084548e-06
-2.76094211661533e-05
-3.37415669764929e-05
-2.53861481489666e-05
-2.69240706725642e-05
-2.43566842245791e-05
-1.74344634760729e-05
-1.8692509040269e-05
-3.22683773503447e-05
-3.04293250392582e-05
-1.21690908715713e-05
-2.61112269131073e-05
-2.54343707788445e-05
3.29769055801283e-06
-1.7124591653039e-05
-7.29272129521911e-06
-1.51507265387151e-05
-1.81495600943631e-05
-1.0125438409101e-05
-1.17312333392741e-05
-2.09969246558593e-05
-1.02519993415583e-05
-1.86814624273676e-05
9.1864497740664e-06
-8.30117074823473e-06
-9.41659144369002e-06
-1.12710795244298e-05
-2.14384325309216e-05
-1.58584782561289e-05
-1.82766235796773e-05
-2.31358400948643e-05
-1.22692095148192e-05
-2.91408101032584e-05
-1.46242154476084e-05
-2.67195100001127e-05
-1.72000811750091e-05
-1.51112745441059e-05
-2.68156799631135e-05
-2.00216397162799e-05
-1.47890311385744e-05
-3.01829166502349e-05
-2.52243053834227e-05
-2.18289875264522e-05
8.48916627861067e-06
-1.6246488457467e-05
-2.4898895586632e-05
-2.32671137700133e-05
-1.76667098060377e-05
-7.69282868685339e-06
-2.05400635598516e-05
-2.39086143485455e-06
-2.05455892142569e-05
-1.50709924296246e-05
-1.95896524532909e-05
-2.15205387146118e-05
-2.28465586550367e-05
-2.1552127174421e-05
-3.920379743893e-05
-2.26200710642962e-05
-2.39790531574773e-05
-2.5937916750617e-05
-4.97007021978015e-05
-2.92203490791353e-05
-2.10028520090726e-05
-1.98311810403911e-05
-1.86489264827503e-05
-1.49716263024339e-06
-7.35802473533367e-06
-2.53818293962086e-05
-1.95308991499896e-05
-2.88809819911461e-05
-5.8404647934538e-06
-1.99642066198118e-06
-2.34880347708893e-05
-1.54316591013955e-05
-2.15652263927796e-07
-3.31751137645034e-05
-3.53297467351436e-05
-2.60055714722947e-05
-1.94241532100548e-05
-1.86194427334645e-05
-1.95757782216219e-05
-4.29431947846547e-05
-2.14742666231251e-05
-1.87237061406874e-05
-1.72176448349147e-05
-2.91887792324213e-05
-2.93260561188992e-05
-1.82766709962988e-05
-4.53172723333809e-05
-2.83532989720982e-05
-3.93934176731099e-05
-1.99333419890234e-05
-1.42033205534133e-06
-1.7007914511429e-05
-6.64801158888121e-06
-2.45798965933093e-05
-8.58921249921299e-06
-2.26827257413458e-05
-1.44030810857788e-05
8.51206009360323e-07
-1.32997862428639e-05
-1.33435543955696e-05
-4.25254897519131e-06
-1.98421748818933e-05
-7.97670499106107e-06
-6.30059562824875e-06
-2.24902874021643e-05
-3.32625279855497e-05
-4.4169579958999e-05
-9.29354783150318e-06
-2.89707863471246e-05
-1.36662067714397e-05
-2.20411690751748e-05
-6.99526214796934e-06
-2.65002843036223e-05
-2.27749018532723e-05
-2.39707634816662e-05
-1.56232759313609e-05
-2.14411008023739e-05
-4.25297730437856e-05
-1.46323987120591e-05
-2.04729172540808e-05
-2.97639969220414e-05
-2.88930657060242e-05
-2.89708924953895e-05
-7.42625101696984e-06
-3.26503796082731e-06
-3.12480038858625e-05
-1.1825204168532e-05
-2.01788600738294e-05
-3.10576449528798e-05
-3.56489483556065e-05
-3.16323239343416e-06
-2.14217593007442e-05
-3.8268984645486e-05
-2.94341875052729e-05
8.54166536601163e-06
-3.36286966994337e-05
-1.44328132400699e-05
-2.39893173737403e-05
-2.61111342420099e-05
-2.2070081095674e-05
-1.73748732225442e-05
-2.04315115495806e-05
-1.76380758596706e-05
-9.75510814943264e-06
-2.13628867191081e-05
-1.80679967587112e-05
-2.32063314257807e-05
-2.78348902097086e-05
-2.3799123901979e-05
-1.98348664538202e-05
-1.29501414075633e-05
-2.70670766770311e-06
-8.76811392928661e-06
-2.9015336239223e-05
-2.53491779124833e-05
-2.17931030816495e-05
-3.24633874071689e-05
-3.16485500523338e-05
-7.40892156544102e-06
-2.88777860999377e-05
-1.15569892099492e-05
-1.96710543632034e-05
-1.53323713691351e-05
-1.23527321314068e-05
-1.40490884407667e-05
-4.11886787320686e-06
-1.50979650652907e-05
-9.67406440794358e-06
4.27599059313168e-07
-2.26022522556564e-05
-2.42320630300467e-05
-1.24308037038643e-05
-3.54114871507476e-05
-3.93926432556687e-05
-2.62919187908962e-05
-2.17631418426265e-05
-3.27580790285434e-05
-1.5146463918136e-05
-1.36864530800841e-05
-9.81531930573938e-06
-3.49708137238991e-05
-7.45044113740903e-06
-2.00561311637037e-05
-1.88603805097057e-05
-1.01869794343069e-05
-3.05454624583521e-05
1.23731975806572e-05
-2.14745874089925e-05
-8.61413947370508e-06
-2.4601355427179e-05
-2.03098209851629e-05
-1.1463444990516e-05
-8.51185632387258e-06
-2.60608757414618e-05
-2.21900426773795e-05
-1.76062410265938e-05
-1.65146277628603e-05
-1.86848183814858e-05
-2.02503230457396e-05
-2.30123882331987e-05
-3.72977697634441e-05
-2.54913710884155e-05
-3.01605898656258e-05
-1.2563517348396e-05
-2.09177630508456e-05
-2.36391128962207e-05
-3.61130757201308e-05
-1.44190020438176e-05
-2.23241881121701e-05
-2.72093011833746e-05
-2.0664314621823e-05
-2.36541414482328e-05
-3.49892964367668e-05
-3.92519929824236e-05
-2.94360818167236e-05
-8.14251101435172e-06
-3.31660308013808e-05
-2.34030682945802e-05
-4.07651486593606e-05
3.43313399022779e-06
-1.94068375967776e-05
-1.71441320579275e-05
-2.12884166356845e-05
-1.31865911254491e-05
1.17277277951136e-05
-2.94085014326054e-05
-3.45842860798324e-05
-2.17117103376479e-05
-1.06497917980813e-05
-2.03665942570578e-05
-1.29032020212845e-05
-1.43631272765398e-05
-2.36226634313156e-05
-1.22447999047389e-05
-2.86432758946472e-05
-1.53215470786749e-05
-3.39691549337292e-05
-4.7633261536874e-05
-2.5294364506619e-05
-7.95990578411947e-06
-1.98254336802995e-05
-1.85073430317293e-05
-1.61773900490736e-05
-2.22082520821201e-05
-1.93168013933027e-05
-1.86816937451732e-05
-3.22851406114057e-05
-1.80911455826188e-05
1.6218608530251e-05
-2.22494265941248e-05
-2.71817812250772e-05
-5.93345704908405e-06
-2.38913787708464e-05
-2.03967526764808e-05
-2.53311771762421e-05
-1.8607263156796e-05
-1.60083655495511e-05
-1.82492361063189e-05
-2.02112673730584e-05
-1.09026434627932e-05
-2.11348136406962e-05
-1.14736594763729e-05
-1.92913677782888e-05
-3.8377782661634e-05
-1.83042138651869e-05
-2.15263791349834e-05
-1.40016593040132e-05
-1.45781947944307e-05
-2.14252047755963e-05
-1.2154926632511e-05
-3.96133313758447e-05
-1.86339857890615e-05
-2.81317063348157e-05
-4.10347334803314e-06
-3.42246788337523e-05
-1.70548722530789e-05
-3.06078007697409e-05
-1.98366562706344e-05
-1.4523669765406e-05
-2.3040798331796e-05
-3.34858847960711e-05
-3.06631420997877e-05
-2.74928515231581e-05
-1.68125307341839e-05
-1.50302930045442e-05
-1.93419545599643e-05
-1.07185368169327e-05
-2.1032394996514e-05
-2.02196424682449e-05
-4.0456021957338e-05
-1.85893654141786e-05
-2.33532828793916e-05
-2.82731255828534e-05
-3.23586652398673e-05
-1.19887139215665e-05
-4.99046051398751e-05
-2.67434788055284e-05
-2.21752506066752e-05
-5.38842924764893e-05
-1.45307732221221e-05
-1.31955603114093e-05
-1.70487026664511e-05
-2.80336943077378e-06
-1.48999122023377e-05
-1.71428834519769e-05
-2.01972534879937e-05
-1.27486459493609e-05
-3.95645094276616e-05
-1.90512262549006e-05
6.90679867245521e-06
-5.83545123176896e-06
-2.47161125975105e-05
-2.64265389710015e-05
-5.12890910743313e-06
-2.72817035047195e-05
-2.62014680861548e-05
-3.26214786638569e-05
-1.89529790654736e-05
-1.55636167728902e-05
-2.09762909073984e-05
-2.31041565550872e-05
-3.75650810217334e-05
-2.40610613257721e-05
-2.22488393137791e-05
-2.27650437611626e-05
-3.15184062645084e-05
-3.33870396447241e-06
-1.08452263661777e-05
-9.83583854354937e-06
-8.79977119858982e-06
-1.43577691292203e-05
-1.07769263294352e-05
-3.14096435575671e-05
-2.45399285886055e-05
-1.82568218494174e-05
-3.30690298178098e-05
-1.42959001979369e-05
-1.43740950287096e-05
-3.24725891215384e-06
-1.06881694852355e-05
-2.53534807444186e-05
-4.00749870467987e-05
-1.39109219476532e-05
1.37734364599811e-06
-6.60009633733113e-06
-2.52192817990596e-05
-9.32016562260936e-06
-2.38080310291133e-05
-2.7311270228143e-05
-2.22167309023937e-05
5.82564836923215e-06
-1.70382699543732e-05
-3.3870735589184e-05
-1.43214904050822e-05
-2.41229946186518e-05
-1.76989363607934e-05
-2.00287022400236e-05
-2.49986588219376e-05
-2.974142534964e-05
-1.43070912284874e-05
-3.27209830015629e-05
-1.4621270830599e-05
-3.21657790115024e-05
-2.83955709696917e-05
-4.43426616381466e-06
-2.01438848061592e-05
-4.03982985179504e-05
-3.680648268247e-05
-3.49125912337164e-05
-4.17741802676461e-05
-8.54793961435066e-06
-6.05381012906553e-06
-2.9697041854564e-05
-1.87946297684091e-05
9.51686372274654e-06
3.06731480115564e-06
-1.96241563852985e-05
-2.30046546603403e-05
-2.03237034387641e-05
-1.86709772010091e-05
-2.46747450514061e-06
-1.6577533922698e-05
-1.28529738354997e-05
-3.94052822706264e-05
-1.22590054772458e-06
-3.55233040709954e-06
-2.40834831406192e-05
-3.37773961727066e-05
-1.36752675394971e-05
6.05196875598719e-06
-1.77622867002941e-05
-1.61969306335413e-05
-3.20284604538356e-05
-2.82494714128894e-05
-3.00393746267925e-05
-1.05993807877358e-05
-2.29632771890502e-05
-2.67159880398199e-05
-1.85551224846839e-05
-3.20228420853521e-05
-2.25914362072616e-05
-3.46099537601744e-05
-1.13300427476036e-05
-6.67737905836744e-06
-1.22183470164484e-05
-2.58922673933187e-05
-1.03357725518618e-05
-2.58279905363437e-05
-1.74480948792557e-05
-4.42586171463776e-06
-3.68069991176218e-05
-2.04644253131774e-05
-2.7858095569491e-05
-2.08050189478533e-06
2.2664880108204e-06
-2.24928988451605e-05
-2.70722906140262e-05
-4.35784315604212e-06
-4.17179986489996e-07
5.19732568029004e-07
-2.82355303581131e-05
-1.52412594443633e-05
-2.34964557494227e-05
-1.34055627053284e-05
-1.5173668724872e-05
-1.34857525398227e-05
-4.96412635651376e-06
-3.05616657118941e-05
-7.57381345816298e-06
-2.41386365279112e-05
-2.01569562789786e-05
-2.32832075513452e-05
-2.40939058215539e-05
-1.16118005883613e-05
-5.20268528307036e-06
-1.77052681780053e-05
-9.35222004330205e-06
-7.40879227772699e-06
-1.45662732817364e-05
-3.34197921150652e-05
-2.82169455444122e-05
-3.68101429710382e-05
-1.33836124822905e-05
1.4013375971811e-06
-8.3603520454458e-06
-2.71212252233669e-05
-1.08587009737939e-05
-4.4766679574489e-05
-1.33400996543689e-05
-1.82176118814931e-05
-2.65429043034688e-05
-1.03105790356241e-05
-1.19861950895635e-05
-2.1228284589431e-05
-1.66519036447471e-05
-8.10290730111708e-06
-1.37263631123035e-05
-9.45856299734359e-06
-6.90169351197839e-06
-2.41316526808745e-05
-1.10015001784513e-05
-7.14198951510831e-06
-7.85491374315774e-06
-1.3897958747953e-05
-2.17696941005125e-05
-2.48870919941368e-05
-2.34216949026629e-05
-1.14468059145965e-05
-1.64497562635562e-06
-1.57079475835542e-05
-1.24042775961749e-05
-2.83404008170434e-05
-7.66416722065336e-06
-2.90260550919071e-05
-2.41536969989056e-05
-4.10345240987808e-05
-2.87473731830676e-05
-1.09164314559938e-05
-2.42190120220159e-05
-8.67022597311538e-06
-2.29599884743802e-05
-1.37443611382695e-05
-1.71733143969696e-05
-4.81170628741308e-06
7.50356872952555e-06
-1.91338367113946e-05
-2.28336816264562e-05
-8.49068088364299e-06
-1.84899790485517e-05
-2.12119752093001e-05
-1.89854667185599e-05
2.81728801869621e-07
-3.075338796433e-05
-1.72052298278495e-05
5.32312444111653e-06
-7.43148461729507e-06
-2.0543567706526e-05
-1.81241570133207e-05
-1.26656787786403e-05
-1.00460356182953e-05
1.16280207485879e-05
-2.87009778652032e-06
-2.05840473753766e-05
-7.04064435624e-06
-9.8937065946543e-06
-1.71233855470718e-05
1.13395803585053e-06
-3.49609713970657e-05
-7.57770743501881e-07
-9.46702144629248e-06
2.30270903483445e-06
-2.11869946076176e-05
-1.97624417537081e-05
-2.51496450215098e-05
-3.80624583063301e-05
-2.30844969332163e-05
-2.41956682372709e-05
-1.50777883229645e-05
-2.41182252725866e-06
-2.13349098878538e-05
-1.47188000571567e-05
-2.94794409663638e-06
-2.96066399682568e-05
-2.10661186473384e-05
-1.10876381450838e-05
-3.79836644116389e-06
-1.99781139734981e-05
-2.69596666804924e-05
-1.73682963359463e-06
-1.89516605919055e-06
-1.35378643377779e-05
-1.63254272399916e-05
-1.73880700839966e-05
-4.10663515397399e-06
-9.13401454047781e-06
-1.60952732423254e-05
-2.37436655901354e-05
1.2004916993488e-05
-6.71976664298993e-06
-1.05696363172323e-05
-1.65032746583138e-05
2.37660584258927e-06
-2.84423865183506e-05
-3.36573119506151e-06
-6.8996075731527e-06
-1.61887954993621e-05
-1.1966678885732e-05
-2.38790565690851e-05
-2.15511733762815e-05
-1.20039070726132e-05
-1.93400692671934e-05
-3.2551303740749e-05
-2.20077715276391e-05
-2.12153216455121e-05
-1.59026480722037e-05
-1.0245462420275e-05
-9.69455086786284e-06
-3.32729009147592e-05
-6.8295628531439e-06
-1.08607240738662e-05
-9.51007672345471e-06
-1.1107443270623e-05
-1.42747497240455e-05
-1.27425650195709e-05
-1.90668262953063e-05
-8.91068140648553e-06
-2.38969360159039e-05
-2.85231689220517e-05
-3.30304981372563e-05
-3.04046582720492e-05
-1.71470087790551e-05
-1.65185124238294e-05
-3.43457213311187e-05
-1.23670489848533e-05
-3.31914692180515e-06
-2.17801191442934e-05
6.10664957487194e-06
-1.46353260251552e-05
-2.73604325357581e-05
-3.08061734040937e-05
-2.44763159583939e-05
-3.39180748754058e-05
-7.04843456612945e-06
-1.34739026747359e-05
-3.16548279794116e-05
-2.54367555105788e-05
-3.53284032451631e-06
-8.58869372011617e-06
-1.31614210622502e-05
-2.53019064726645e-05
-1.34410797391042e-05
-1.72576414270585e-05
-1.00181920724664e-05
-1.19486986790472e-05
-5.36959218769572e-05
-2.57179232017867e-05
-8.83702754099667e-06
-1.11503952529572e-05
-1.42210773444462e-05
-2.83715763196881e-05
-5.40952311462953e-06
-2.34892282411062e-05
1.5997305395232e-05
-1.46326214873128e-05
-1.81803271342455e-05
-1.21210745064728e-05
-3.27494668226705e-06
-1.78482225393891e-05
-1.18423708548719e-05
-5.52486031177037e-06
-3.46257717806846e-05
-7.88511179467075e-06
-2.73639401389247e-05
-2.24012951374828e-05
-1.81040518679813e-05
-3.50164093035124e-05
-2.56968312792231e-05
-3.27560881799696e-05
-1.92458482491199e-05
-3.5284262796209e-05
-2.61017814581987e-05
-3.43812411981789e-05
-4.20940580406559e-05
-3.05572809101299e-05
-1.63451508583519e-05
-3.97728974142662e-05
-1.02903979572789e-05
-3.30056798737702e-05
-1.43046245648721e-05
-2.66056726729307e-05
-3.17873888237185e-05
-2.08513507895645e-05
-1.05714420555001e-05
-7.72091475885072e-06
-1.77388717228234e-06
-1.55881135876058e-05
-1.27473162008499e-05
-5.10255487323104e-06
-1.3183032105659e-05
-1.3456342050021e-05
-3.03427240290389e-05
-2.13162042255479e-05
-5.59817258880782e-06
-2.55837217539759e-05
-2.19437281992198e-05
-3.12899558120933e-05
-2.99255741158704e-05
-1.66416808170381e-05
-1.87711406748774e-05
-1.96053041476393e-05
-1.31394335258522e-05
-1.09819744989877e-05
-1.86771976591557e-05
-3.55261967871821e-05
-2.78778721567148e-05
1.00146290068457e-05
-2.95234199174049e-05
-1.31418695372012e-05
-5.0681757774805e-06
-5.02356151073026e-06
-2.01515205507488e-05
-1.35384976520304e-05
-4.7862113465924e-06
-1.33145719824495e-05
-2.28220513823931e-05
-5.74862215417356e-06
-1.38058940514444e-05
-2.55767508127039e-05
-3.23991866462241e-06
-2.90614643044719e-06
9.11399901974438e-07
-2.49623073651249e-05
-1.5959307050671e-05
-1.02917621335781e-05
-1.46524159027959e-05
-2.05607361942203e-05
-8.14630479728019e-06
-2.91041963861717e-05
-1.86989662597433e-05
-1.15620777102607e-05
-3.66475358028416e-05
-3.25285445408425e-05
-2.21000052524195e-05
-9.73276833641618e-06
-1.61893910912964e-05
-1.99733966639316e-05
-1.30891865405626e-05
-1.52458695057675e-06
-3.78187609776773e-05
-8.38833985962807e-06
-2.85165350413162e-05
-3.38878330197912e-05
-3.90552965866074e-05
-1.25037216786788e-05
-1.19626234146141e-05
4.93947174557079e-06
-1.29058196481873e-05
-2.90005028187919e-06
-1.4332016547888e-05
-1.06405449618686e-05
-2.77554717822972e-05
-3.01463370684585e-05
-2.66251042741627e-05
-5.63287627692909e-05
-2.92037210851203e-05
-9.02265187149072e-06
-1.88553391071486e-05
-3.21370567589494e-05
-6.77697457704513e-06
-3.85239218529032e-06
-2.58141749069391e-05
-3.5247868142125e-05
-4.5411842660913e-06
-9.24558512355778e-06
3.13519208617096e-06
-1.14512553999032e-05
-2.29742162852457e-05
-2.71776790040267e-05
-2.68180654130274e-05
-1.48973727881733e-05
-1.57372447718362e-05
-3.68909756992407e-05
-1.18029827303094e-05
-2.06155275944327e-05
-2.13831928852791e-05
-2.45748561075278e-05
-1.60860150587828e-05
-3.31955077575644e-05
-1.34520320652185e-05
-4.16949140268934e-05
1.72666324856524e-06
-8.2257513903325e-07
-1.98845137431496e-05
-1.61309545854476e-05
-1.01768997349866e-05
-1.2465532440744e-05
-2.56286766771071e-05
-2.68335660980456e-05
-1.23478520481439e-05
-1.42668963569557e-05
-3.35667149061827e-05
-3.87747208747456e-06
-2.86375474332953e-05
-1.78208256066255e-05
-1.71200265301957e-05
-3.47579353489913e-05
-3.73822311641699e-05
-8.47892406579195e-06
-1.85432035581419e-05
1.59558406767427e-06
-2.27968794551267e-05
-2.27490743774862e-05
-1.87676648033576e-05
-1.84015624061165e-05
-2.24320065784849e-05
-1.01734977749449e-05
-3.75472692444501e-05
-7.92303147085979e-06
-3.07182521377345e-05
-2.32080053081114e-05
-1.46495186649853e-05
-2.11723798957891e-05
-5.05033138727424e-06
9.71139591638004e-07
-2.61240698883896e-05
-2.21654526121625e-05
-1.86187955922021e-05
-1.00228693945318e-05
-2.39623045781352e-05
-2.78486147611039e-05
-2.47651811633099e-05
-1.61629195108113e-05
2.70855309002593e-06
-3.04110053030476e-05
-1.39054046123956e-05
-3.75106954617691e-05
-3.8803225988316e-05
-3.55818157278893e-05
-1.68104178878131e-05
-3.62471896407192e-05
-4.2592017625213e-05
-2.81532812779758e-05
-2.63690813873964e-05
-1.5410435606965e-05
-1.07197171367432e-05
8.69855609223518e-06
-1.08570236878975e-05
-1.63164174441216e-05
-1.69131580845242e-05
-2.74508115284802e-05
-2.44371358223203e-05
-8.18114064905955e-06
-1.3267144682537e-05
-2.84064928476144e-05
-5.5129635675829e-05
-2.53847121583914e-05
-2.3404962456742e-05
-3.02791341455983e-05
-1.53077138817285e-05
-2.32827384184085e-05
-4.47284241449714e-05
-2.95070977969676e-05
-3.66167469888967e-05
-2.00172595566324e-05
-1.60112192373205e-05
-9.23253318900744e-06
-3.28644593548925e-05
-4.37066992268801e-06
2.41492550500852e-07
-3.32140883800695e-05
-1.72804920905799e-05
-1.39527049398109e-05
-1.95310486403191e-05
5.69878947107132e-06
-1.57488166537193e-06
-9.04253757722498e-06
-2.09661443897529e-05
-8.41876489427863e-06
-8.14865743979247e-06
6.0805898877747e-07
-1.23086282607196e-05
-2.30203135938617e-05
-2.97616021653815e-05
-8.64579089852584e-06
-2.70891481818691e-05
-4.05501523049301e-05
-8.75580544583919e-06
-3.24384122205903e-05
-1.88378899399827e-05
-2.54611336570741e-05
-1.8660086241648e-05
-4.00714199460767e-05
-2.67363601222884e-05
-2.11976834631929e-05
-1.96266573135257e-05
-1.62599846770931e-05
-2.71786125399034e-05
-1.8134537679808e-05
-1.27889581477582e-05
-1.95578671301984e-05
-1.7407436052461e-05
-2.01288215713747e-05
-9.80614816563694e-06
5.47362874094128e-06
-2.843085263286e-05
-1.90620197040508e-05
-1.5421077938929e-05
-1.14499148849246e-05
-3.20608984273207e-05
-2.10179228997452e-05
-3.35485778855009e-05
-1.68573140339426e-05
-1.76556388486802e-05
-1.0664735578559e-05
-2.3793078948177e-06
-1.69280714564714e-05
-3.20345667946694e-05
-1.38275481105236e-05
-1.58451594450755e-05
-2.30328546124462e-05
-2.18776364476916e-05
-1.33383771613407e-05
-2.92198200142129e-05
2.41437616037771e-06
-1.50880527484304e-05
-3.32813141343787e-05
-1.30499548374478e-05
2.55606650761049e-06
-1.43341615473153e-05
-2.03674975667274e-05
-1.1886556603447e-05
-2.45717839260321e-05
-1.70117038920478e-05
-1.2197963290509e-05
-2.14015553765303e-05
-3.39848557908076e-05
-2.49201923246366e-05
-2.76549648647885e-05
-2.03583660937537e-05
-2.05477426905715e-05
-3.53625784363206e-05
-3.55909030184781e-05
-2.09995919634052e-06
-2.12087514153498e-05
-3.51855341407973e-05
-3.17667002169442e-05
-5.63095650884513e-06
-8.31168962703312e-06
-1.26366387347352e-05
-6.728686387915e-06
-6.57892531159087e-06
-2.42146893569215e-05
-1.41855416302138e-05
-9.68154231486695e-06
-2.43955797866315e-05
-1.42088095967326e-05
-1.8178755683134e-05
-1.43814694105915e-05
-1.31358376397908e-05
-6.13920567028708e-06
-1.17056855312961e-05
-1.94518878621689e-05
-1.23332619099858e-05
-1.63076338337792e-05
-3.61356814731985e-05
-2.35763398065293e-05
-7.04001795884309e-06
-2.94385265921476e-05
-2.58249447415085e-05
-2.41830739275674e-05
-1.16382242706391e-05
-1.29147750443224e-05
9.71822993018487e-06
-2.65652028944318e-05
-1.71713411282085e-05
-1.0555785390094e-05
-2.56615998219237e-05
-1.68006193977676e-05
-1.29254566936461e-05
-1.62350311410337e-05
4.36397679544346e-06
-2.52427693963869e-05
-1.61691437961487e-05
-1.5999741660432e-05
-2.35921816808833e-05
-3.94809335355909e-06
-2.79862125439069e-05
-2.56230704959046e-05
-5.49603000433431e-06
-2.1401318058425e-05
-3.78661890182678e-05
-1.07401451096543e-05
-4.08449491540025e-05
-1.48193471218398e-05
-2.46464208779826e-05
-3.22551734402862e-05
-3.57243622162513e-05
-9.43418078499644e-06
-3.7047339688034e-06
-2.95327200690988e-05
1.20698614245469e-05
1.15888760613072e-06
-2.15633300961391e-05
6.39679480700389e-06
-2.92903018696477e-05
-2.09654273975403e-05
-2.94217549006944e-05
-2.93668661481695e-05
-1.34707595923569e-05
-2.12988461091479e-05
-1.26619568521063e-05
-1.1910100903017e-05
-1.72281123438792e-05
-1.51749816567982e-05
-3.60913359906966e-06
-3.55530822661806e-05
-2.83060068966035e-05
-2.12593455200346e-05
-3.03278240758223e-05
-2.71000230923889e-05
-1.3419680251602e-05
-1.86482186592563e-05
-2.99547272754025e-05
-2.0714866221119e-05
-2.93259937050333e-05
-2.37093540527228e-05
-8.71703057366812e-06
-2.2198548825606e-05
-8.49666565273701e-06
1.24685311081906e-05
-1.78139846143003e-05
-3.05625982544135e-05
-2.54120460161036e-06
-2.10779859787964e-05
-2.29224947170077e-05
-1.44863801771939e-05
-1.42099922160125e-05
-2.10572743473071e-05
1.16835387226538e-05
-3.25906069835148e-05
-3.46319431354536e-05
-1.31801070611133e-05
-2.17936006808322e-05
-1.15934886919539e-05
-1.8651453960427e-05
-1.32791028378181e-05
-1.59391840658904e-05
-1.72249907245662e-05
-3.05713873689081e-06
-2.2111613009008e-05
7.49060458333172e-06
-1.88653333759258e-05
-3.12771828855979e-05
6.52803627981823e-07
-1.03446607135165e-05
-1.51989612953054e-05
3.92074518635006e-06
-6.32594163557456e-06
-5.03186351570186e-06
4.26937919611106e-06
-3.36103399176216e-05
-5.41876373601676e-06
-2.7100820119463e-05
-1.57668637044159e-05
-1.38478441458531e-05
-1.90505318968888e-05
-1.89105607244013e-05
-1.82570446163394e-05
-3.11770597633418e-06
-7.9311591554799e-06
-1.88509210927432e-06
-1.95300063911429e-05
-1.94230169262055e-05
-1.78168668436516e-05
-3.79435503833037e-05
-1.89572996617734e-05
-1.27000383146721e-05
-2.45542496682623e-05
-1.24252522103378e-05
1.63965844058981e-06
-3.62131486773373e-05
-2.10877180360042e-05
-3.77055135450633e-05
-1.55893747754174e-05
-1.10928204138326e-05
-3.43316201830639e-05
-5.60652832478165e-07
-3.22328099255628e-05
-1.51647490493423e-05
-1.14001547607757e-05
-3.31172346989684e-06
-2.54005643440395e-05
-1.67701044213509e-05
-2.02272855085819e-05
-2.14833951185296e-05
-4.68141779745694e-05
-3.34632321058134e-06
-3.32926864319936e-05
-2.71665982781257e-05
-2.32416893812578e-05
-1.10952415738637e-05
-1.47253779690439e-05
-3.07736612917556e-05
-1.69939695011868e-05
-2.35052634878943e-05
-1.87946718916068e-05
-2.51861037130071e-05
-3.09222096890483e-05
-1.81275930247146e-05
-7.69453766788839e-06
-2.08648894740786e-05
-1.9044102531998e-05
-1.41129075158076e-05
-4.21928029061143e-05
-2.57557176029126e-05
-4.69270151404534e-06
-2.66654267463999e-05
-3.44293351819932e-05
-1.90034301544608e-05
-1.53133082514905e-05
-2.28741108718667e-05
-1.9886463771725e-05
-3.25522080829657e-06
-2.49473975383904e-05
2.06483982602388e-06
-1.16026627624865e-05
-1.92259405277001e-05
-6.76804717185503e-06
9.81877059482488e-06
-5.27907306122217e-06
-7.74748342630341e-06
-3.81460930738943e-06
-2.76159389853069e-05
-5.22158564127403e-06
-1.10352630694608e-05
-1.33827629214595e-05
-5.78758936040004e-06
2.300224231635e-06
-2.62508419263591e-06
-2.660625693247e-05
-3.35255600980535e-05
-2.34005117939565e-05
-5.38602966529979e-05
-2.95301126522228e-05
-1.50872696661018e-05
-3.05862112661197e-05
-1.47568281565874e-05
-2.72122111881661e-05
-1.47002491158803e-05
-1.66380697028312e-05
-3.54348550246348e-05
-1.96636913052123e-05
-3.00642691614317e-05
-8.71975772834658e-06
-3.36390330059942e-05
-2.83089592499139e-05
-8.72140587606931e-06
-3.08357229450761e-05
-2.04037660017572e-06
-3.20575985025354e-05
-2.18801499386178e-05
-2.43213906541676e-05
-2.20884643362531e-05
-1.54252945804942e-05
-2.95600785401448e-05
-3.29608272837692e-05
-1.96323542942712e-05
-9.78095512598134e-06
-1.19663579693058e-05
-2.2005271354616e-05
-1.90095593166426e-05
-2.72862281721225e-05
-3.5166638228657e-05
-1.76788557403871e-05
-2.66349986258819e-05
-2.30223263828521e-05
-1.28400100569814e-05
-2.15063080769448e-05
-2.00438456833454e-05
-2.59781584869726e-05
-2.81163667599354e-05
-3.1010250041742e-05
-1.46906699472127e-05
1.00841165399621e-06
-2.82004512241482e-05
-3.23386884786558e-05
-3.39427737109244e-06
-2.54626028911985e-05
-8.17360869321003e-06
-1.3852548939426e-05
-1.76014184184239e-05
-2.38963448304354e-05
-3.31807194332219e-05
-2.88303798058501e-05
5.26843602282632e-06
-9.88845952752271e-07
-1.89988714034627e-05
-4.32238262377255e-05
7.04146584808745e-06
-4.34413777876404e-06
-1.26393832946618e-05
-2.46568595505848e-05
-1.72407270774265e-05
-5.21677648296347e-07
-2.24101911838137e-06
-4.21833852632167e-06
-8.52062202854186e-06
-8.76052075057616e-06
-2.09002632189915e-05
-2.11595328739561e-05
-8.26775402300091e-06
-2.65344404500675e-05
-2.80816079052606e-05
-1.01692587035471e-05
-1.78268788781306e-05
-1.66862175383985e-05
-1.70259968780315e-05
-2.68223731270572e-05
-2.4328291358232e-05
-2.41062911723019e-05
-3.7031956890421e-05
-2.24369833818348e-05
-1.16880017239983e-05
-1.40906467383183e-05
-3.21333174158701e-05
-1.54745694930544e-05
-1.04583258619937e-05
-2.73287760776847e-05
-2.00762245599877e-05
-3.31157392260382e-05
-1.53373107518289e-05
-3.81395093386429e-05
-2.17022000572808e-05
-2.17105896951707e-05
-3.12785743359283e-06
-5.99019972527927e-06
-6.09835904156457e-06
-1.94991354077257e-05
-3.46504199638485e-05
-1.75134390098623e-05
-2.8724635610352e-05
-2.85676140021996e-05
-1.69927230858096e-05
-1.01349069123039e-05
-2.46977233751503e-05
-4.43347667212677e-05
-1.16940193603519e-05
2.38512487883745e-06
-1.18954884051004e-05
-1.80332762467568e-05
-2.46626657357552e-05
-1.39120396954941e-05
-1.31576978657955e-05
-1.80672936949988e-05
-2.95617819952363e-06
-2.24810090162081e-05
-5.81273280820227e-06
-2.98580456465761e-05
-1.49362940560649e-05
-1.61521744078184e-05
-2.15603829519744e-05
1.53607260695988e-05
-3.20797165763947e-06
-1.17156592609661e-05
-2.80960813658925e-05
3.2437811854009e-06
-1.75436087021327e-05
-3.17292446720791e-05
-2.82796033997915e-05
-1.03410816310795e-05
-2.60920924818207e-05
-3.10445794872649e-05
-3.01450961481211e-05
-2.41051433473748e-05
-2.52370555842867e-05
-1.75492086500478e-05
5.64789265743402e-07
-1.39258959928654e-05
-1.8978662279449e-05
-3.10974658297463e-05
-1.39999327433699e-05
-1.82027582234911e-05
-3.16371312923977e-05
-5.92263631068083e-06
-1.92993186988315e-05
1.31003722173286e-05
-2.03598979464142e-05
7.42418209269838e-06
-3.09225736947398e-05
-1.50293939207914e-05
-6.70246231843429e-07
1.34608168567019e-05
-1.28204681104024e-05
1.02460442979793e-05
-7.75885350982081e-06
-2.20367609846512e-05
-1.73317270590177e-05
-6.13429450318966e-06
-2.23233201336832e-05
-1.79470944889925e-05
-2.34894201552134e-05
-9.2537738926918e-06
-2.30931092137544e-05
-2.29225719275232e-05
-2.07035926717343e-05
-1.29478404278911e-05
-7.79416433640575e-06
-2.82012208966593e-05
-2.88306917113223e-05
-1.43678367809789e-05
-1.95303791342563e-05
-2.04688161519953e-05
-2.42944577230228e-05
-4.20933757182445e-05
-1.06815845296009e-05
-1.24590886863567e-05
-3.57768189593482e-05
-2.72950078486181e-05
-3.10897259667794e-05
-9.80338800820724e-06
-1.97957963424918e-05
-2.74406314932154e-05
-1.67113597823073e-05
-1.52920654339427e-05
-1.88635297014444e-05
-1.73160535877244e-05
3.35969721509234e-07
-1.53005991590666e-05
-1.62555998663127e-05
-3.23954320294843e-05
-1.09084773300829e-05
-3.30292531180396e-05
7.39365755518333e-06
-4.93329862154133e-05
-1.89446398345909e-05
-2.90521707603217e-05
-3.01462747756559e-05
-2.68218125329987e-05
-1.66645173221058e-05
-2.95575394316182e-05
-1.72212912115956e-06
7.66171993872038e-08
-2.02431251953261e-05
-1.62711910439833e-05
-3.37886097514709e-05
-3.70528637747536e-05
-4.64456188193941e-05
-2.78194430030052e-05
-9.44893107408228e-06
-1.2898396666436e-05
-2.1796745041185e-05
-1.08185389774173e-05
-9.16853468432994e-06
-2.18780422370986e-06
-4.55773674245189e-06
-3.06477487631339e-05
-1.77595465412946e-05
-2.15801983332497e-05
-3.47699165753262e-06
-9.65909440702203e-06
-2.41262657477061e-05
7.2510222252792e-07
-2.02179035429258e-05
-2.20990817447272e-05
-3.38611299389431e-05
-2.71252476193623e-05
-2.36544502739902e-05
-2.85726972162782e-05
-8.08582225765046e-06
-7.65120867369294e-06
-2.37616029938455e-05
-7.09818159556984e-06
-2.05409307220913e-05
-3.59386279685216e-05
-5.73573282673976e-06
-2.50679785897561e-05
-9.35123630066542e-06
-9.42076790300169e-06
-3.18554785778587e-05
-2.56839253729782e-05
-2.37880056283908e-05
-3.68677730945274e-05
-1.46128718177391e-05
-1.84207898218958e-05
-2.43920385166192e-05
-2.46363741994781e-05
-2.2278351981593e-05
-1.32694916144071e-05
-6.64408920309896e-06
-1.68115389577663e-05
-2.35465103956215e-05
-3.84206584481253e-05
-3.71751210741263e-05
-1.93430750481919e-05
1.03868553137629e-06
-4.01725642194231e-05
-2.03916869809436e-05
-1.88553644379119e-05
-2.81177578711716e-05
-2.56236259286792e-05
-2.28624341681167e-05
-3.05609212516977e-05
-7.52206209838847e-06
-1.07017241053429e-05
-2.25246696034369e-05
-1.68241891697334e-05
3.36711940182309e-06
-2.76095161954181e-05
-3.62724568236802e-05
-2.42282660414876e-06
-3.09349763218182e-05
-3.76341406735447e-05
-2.15749066912621e-05
-2.18070701005214e-05
-7.47250485381464e-06
-1.71638075963639e-05
-1.91848167729392e-05
-2.83276711131327e-05
-2.36828713931968e-05
-1.57381159454551e-05
-1.02580699870445e-05
-1.4267097484518e-05
-3.16629143486577e-05
-4.33438733292968e-05
-1.69764974347801e-05
-1.41618652264245e-05
-2.27903695474216e-05
-1.98920777716156e-05
-2.00943279100609e-05
-1.49596472755034e-05
-2.80819672292805e-05
-3.14023188919448e-05
-2.62938231507333e-05
-4.86972185330869e-06
-1.63631198535702e-05
-2.35886107301106e-05
-1.38182557319232e-05
-1.32954835412705e-05
-2.74173201619821e-05
-2.58174582026173e-05
-2.08780290989066e-05
-2.30437180836465e-05
-2.79302900596528e-05
-1.84970111413764e-05
-1.92829718236673e-05
-4.64982033423471e-05
-1.42570086553587e-05
-2.12124119551321e-05
-1.92759322161543e-05
-1.94343230140407e-05
-4.01876782369495e-06
-2.80832410285981e-05
-2.46247708517229e-05
-1.1098743211434e-05
-7.56396198156035e-06
-2.3422377140771e-05
-2.28651036811537e-05
-1.68075743683387e-05
-2.1694600533036e-05
-1.4430456685537e-05
-1.57892898197351e-05
-2.70597460726588e-05
-2.44013261634468e-06
-5.50785691196866e-06
-2.35912559248867e-05
-1.41691771908932e-07
-1.02887066775608e-05
-3.02209825229381e-05
-2.03467996056657e-05
-3.4129174795882e-05
-2.37486760739258e-05
-1.2852116508601e-05
-2.94716448013809e-05
-1.11259357651592e-05
-1.30877943584979e-05
-2.32965249943501e-05
-1.00095639021941e-05
-2.81134892520245e-05
-1.111785400472e-05
3.41417374205359e-06
-2.79593442650572e-05
-1.48683517939262e-05
-8.89234447546993e-06
-1.9235260257296e-05
-2.95390949096267e-05
-2.66301204462345e-05
-2.63103434330549e-05
-3.54159880075367e-05
-1.27688337891258e-05
-1.24968098320427e-05
-3.34933837638674e-05
-2.10408749452007e-05
-9.77130005441096e-07
-1.45574547539917e-05
-3.80833709792074e-05
-2.5047554989818e-05
-3.14790179066596e-05
-5.11090553313984e-06
-3.0136693033158e-05
-2.56096416453593e-05
-3.602123385889e-05
-3.2145709649304e-05
-1.22399885554032e-05
-3.96835691960604e-05
-2.63869041309811e-05
-2.90610862169572e-05
-1.03953683459875e-05
-2.09368721887589e-05
-2.93913550930868e-05
-2.93793561710563e-06
-5.44140878543621e-05
-2.19474508811387e-05
-2.00274296336525e-05
-2.53399129073623e-05
-2.98996639623237e-05
-1.0892533845086e-05
-2.58159055771532e-05
-1.615693177092e-05
-1.08167652962624e-06
-9.59921796888226e-06
-2.6814708363999e-05
-2.35369303511423e-05
-1.95025830281832e-05
-2.81284474003717e-05
-6.7931629078669e-06
-7.85143844230741e-06
-7.35674745680418e-07
-8.39174708525033e-06
-2.75752011950083e-05
-8.63089272794792e-06
-9.97430560380352e-06
-4.33645826572771e-06
-6.48561617112217e-06
-6.74232017406215e-06
-2.20250599655825e-05
-3.89909055250214e-05
-4.04007268578065e-05
-1.90627775764276e-05
-3.49686394987419e-05
-1.11732893330087e-05
-1.09476851743962e-05
-1.44186179269574e-05
-2.87195309713189e-05
-1.69123101639348e-05
-3.64434138501234e-05
-2.67062321320967e-05
-1.08899388687797e-05
-3.04499900617235e-05
-3.43602972121015e-05
-2.53275597764365e-05
-2.42837668214689e-05
-3.04585172060522e-05
-1.64351107713384e-05
-2.09932251658933e-05
-2.40756037527668e-05
-3.44609737660123e-05
-4.99271363006297e-06
-1.45318786378477e-05
-9.01942843909422e-06
-1.52082003355545e-05
-2.84263896355626e-05
-1.68923674424667e-05
-2.23374183502663e-05
8.32871820583648e-06
-2.3740450845253e-05
-2.5056706506592e-05
-2.35172796482097e-06
-3.66102476863611e-05
-1.86033331427977e-05
-2.3219454829791e-05
-8.12198951475149e-07
-2.61817949003769e-05
-2.23472882623415e-05
-2.03599387755418e-05
-1.82190667002128e-05
-1.85605480065324e-05
3.00015347059933e-06
-7.62149885166235e-06
-1.36239895251981e-05
-1.85468202956635e-05
-1.48892075090555e-05
-6.05679765855946e-06
-2.83355235327716e-05
1.46461244287182e-06
-2.24280684738747e-05
-1.92582247733524e-05
-7.07381294543173e-06
-1.53163293010732e-05
-9.76371079583436e-06
-2.32466689114156e-06
-2.24065632004884e-05
-5.91161412629092e-06
-1.0021305634001e-05
-2.46993484624633e-05
-3.05656026780884e-07
-1.65412908386876e-05
-2.59427469428637e-05
-1.97003444094044e-05
-1.80800311381234e-05
-1.57804452082996e-05
-1.75484101107104e-05
-1.90252027577702e-05
-2.06676508920459e-05
-2.11683632132569e-05
-3.17616811032937e-05
-1.69961130873497e-05
-1.67164882866973e-05
-3.18757795963312e-06
-1.82269313515517e-06
-2.12591060535223e-05
-8.84914619179288e-06
-2.13695789031454e-05
-1.99521513581084e-05
-2.16548628942635e-05
-3.56012696494178e-05
-1.00501205432784e-05
-2.93586458362625e-05
-2.4860090011091e-05
-2.28583422953538e-05
-1.52627141718047e-05
-9.87574625027241e-06
-3.79874014080932e-06
-1.62249390463859e-05
-1.71011061429556e-05
-1.26214087244621e-06
-2.72472914810728e-05
-3.41647217558666e-05
-2.01368552751364e-05
-1.68759953542611e-05
-2.80431791688186e-05
-1.73325824427911e-05
-5.62472093666877e-06
-2.71322093667995e-05
-1.44203355573009e-05
-8.72887496211598e-06
-2.27623566866375e-05
-7.03878278137816e-06
2.15786999372807e-06
-8.1794907820664e-06
-1.23965298064101e-05
-2.00899814629391e-05
-2.09671973274345e-05
-8.39763073817407e-06
-5.36739317871807e-05
-8.33073270055509e-06
-9.93966999673042e-06
-1.86612887256992e-05
-2.61460172244969e-05
-2.05512137298031e-05
-1.73297039881876e-05
-1.71599756382097e-05
-6.43370472836734e-06
-2.46216857467049e-05
-2.40170427758477e-05
-5.50623992219602e-06
-3.81768559152067e-05
-1.33370738538851e-05
-2.66049517532268e-05
-2.05030576814974e-05
-1.88379067995031e-05
-2.18672764670349e-05
-9.94988617825374e-06
-1.92197601948847e-05
-5.85598785797188e-06
-1.44451334598422e-05
-7.82837361738549e-06
-9.10323466533762e-06
-2.20725165838523e-05
-2.15890433178476e-05
-4.35705250239684e-05
-1.86076788369826e-05
-4.23342581876994e-06
-2.69859831482456e-06
-4.91418001819217e-06
-1.16864281691374e-05
3.64187746055685e-06
-2.18744436906513e-05
-1.55077080249292e-05
-2.24546842335635e-05
-1.80925407465481e-05
8.65252559598453e-07
-2.29348841419902e-05
-9.17726786274682e-06
-9.97429730770538e-06
-1.9993138761789e-05
-2.72994903234316e-05
-2.02428409336201e-05
-1.10164418303934e-06
-1.54545841446668e-05
-1.43038358208147e-05
-4.37295130715964e-05
-1.86001495223909e-05
-8.97942128221431e-06
-1.33358197092123e-05
-2.10886192110739e-05
-1.51454301285329e-05
-3.6412252097938e-05
-4.73584743914606e-05
-1.02072630939138e-05
-9.37904362103764e-06
-1.70612582070283e-05
-2.55807850565393e-05
-1.26611199066362e-05
-3.50857921799132e-05
-8.64892626792416e-06
-3.62278576475492e-05
-2.31135015593218e-05
-2.2396936512168e-07
-2.93786333252145e-05
-1.74996306149068e-05
-2.33882166183839e-05
-1.22613928861805e-05
-2.33471670474916e-05
-2.78119684781175e-05
-4.09963235811401e-05
-5.29364468006362e-05
-1.27348243275067e-05
-1.5709419908307e-05
-1.40522015614178e-05
-3.40203703720249e-05
-7.2789423062974e-06
-2.02158093095914e-05
-1.21396783517517e-05
-2.33569925482176e-05
-3.04843027527676e-05
-2.65511156602992e-05
-1.33182900635944e-05
-2.57245312050017e-05
-1.75054069040388e-05
-2.51994523860783e-05
-3.13161484340311e-05
-1.97233291281342e-05
-2.76179887505096e-05
5.23485789762138e-06
-5.47425953103529e-06
-1.3145420437266e-05
-2.46331877024941e-05
-1.89000230739978e-05
-2.57103213121409e-05
-9.59255948782403e-06
-2.3525954917963e-05
6.93802988867812e-06
-1.52001884799236e-05
-2.03298666215067e-05
-4.90383360320627e-05
-1.27870539382416e-05
-3.45154271224642e-05
-6.85599307716512e-06
-2.26468141544292e-07
-3.12263738734872e-06
-2.60059715925372e-05
-3.32943815476681e-05
-3.76249042948537e-05
-1.15636030485036e-05
-1.70405109104801e-05
-1.4056293739738e-05
-1.50772189879541e-05
-7.42123178174804e-06
-9.06139844966488e-06
-9.85017951552628e-06
-3.1828744034875e-05
-2.71627734445167e-05
-2.73859962261974e-06
-2.34197178200025e-05
-2.63444391199441e-05
-9.66373579970131e-06
-3.27016734647819e-05
-1.52776940961763e-05
-2.09997675420226e-05
-2.96085035079302e-05
-2.6222454941246e-05
-8.7979090208781e-06
-1.75459310843321e-05
5.70577197194523e-07
-2.2147633052628e-05
-3.02584935279057e-05
-5.09778435289309e-06
-6.54799317204597e-06
-1.84024472140529e-05
1.43038968751091e-05
-2.41926789236595e-05
-3.35741849455751e-05
-9.14642764389784e-06
-5.0041225323141e-05
-2.07720173869448e-05
-1.43643214332515e-05
-1.65149358339276e-05
-1.99681373381781e-06
-4.55501394741733e-05
-2.08641952150353e-05
-1.47520566797861e-05
-3.46220261014538e-05
-4.74013392687258e-06
-1.86799759170034e-05
-3.25463972083779e-05
-2.02682452255722e-05
-3.39058301306908e-05
-9.83240964861567e-06
-3.16191618117964e-05
-1.31307986633097e-05
-1.26834915428994e-05
-4.75055283900511e-06
-1.1868304020237e-05
-2.65982316863948e-05
-1.761460396948e-05
-2.98240676150338e-07
-2.36723488539654e-05
-3.38005861403848e-05
7.1267509350151e-08
-3.74168723078852e-05
-2.27455333643216e-05
-2.80129708784723e-05
-3.90622142804023e-05
-1.70586735710999e-05
-1.07622583344357e-05
-1.41340198206425e-05
-2.06442733984896e-05
-4.00468663886922e-05
-2.05261066228059e-05
-2.09990188894279e-05
-1.70860012387353e-05
-1.83274345236525e-05
-1.92451250192753e-05
-1.77641036859737e-05
-1.40472660947545e-05
-1.99097319608872e-05
-8.86968062215397e-06
-1.1540567949925e-05
-7.77418055751509e-06
-2.65478042960861e-05
-1.49596714085162e-05
-1.26231816570696e-05
-3.30844839757036e-06
-2.55938057659185e-05
-2.68503820299853e-05
-1.47092019230125e-05
-5.46416178527817e-06
8.38986335486903e-07
-2.09450082014831e-06
-6.06175719635374e-06
-1.30161621473558e-05
-7.02272514892795e-06
-2.89394723750858e-05
-2.15486632880759e-05
-1.07438276285035e-05
6.36555447751406e-07
-2.95418023839357e-05
-1.1372478167194e-05
-1.24303508508938e-05
-1.93174161395383e-05
-3.79486526825985e-06
-1.14584931576327e-05
-1.84763818473082e-05
-4.24823606095369e-05
-8.68850726883357e-06
-1.93672660023178e-05
-1.36924120901398e-05
-9.97092734798282e-06
-1.73048991012346e-05
-1.88644353482016e-05
-2.95579856066792e-05
-1.75518473005604e-05
-3.22133511333015e-05
-1.73787319837598e-05
-2.76983946854306e-05
-1.82018480160558e-05
-1.67595206239278e-05
1.04587818601557e-05
-2.61998548851526e-05
-1.92746226685565e-05
-1.92287064753791e-05
-1.34246367262515e-05
-2.70788538589998e-05
-9.51281338651437e-06
-1.58808903841737e-05
-1.14420401110995e-05
-2.03127642476727e-06
-2.48623686911216e-05
-5.56230297738126e-06
-4.85689931147716e-05
-1.60696112455357e-05
-1.13760091119265e-05
-1.37385121064654e-05
-1.18408274499811e-05
-3.09769344876609e-05
-1.80611474931189e-05
-1.47584859946709e-05
-2.75078871744055e-06
-1.28126243755785e-05
-3.72383248400015e-05
-8.08029707226439e-06
-1.64220386198523e-05
-2.55627758353165e-05
-3.14676529386218e-05
-2.35453023939526e-05
-3.33847014791053e-05
-2.16450911063911e-05
-1.27091692504734e-05
-4.70313081442318e-06
-2.77251030233476e-05
-4.79295369143967e-06
-3.73213116623652e-05
-3.74739577688486e-06
-1.4897243443325e-05
-1.75890431532913e-05
-2.00609623467133e-05
-2.8520357833856e-05
-3.36355718059464e-05
-1.63009765014733e-05
-2.83530544396877e-05
-4.57244679000988e-05
-3.76948883742593e-05
-1.71113254982439e-05
-5.70016072025635e-06
-2.74786049104841e-05
-1.24431733136569e-05
-6.7994078889868e-07
-2.75927326166456e-05
-4.26854901394833e-05
-3.65067370455075e-05
-1.58459259345818e-05
-1.3316375283844e-05
-2.21035552362597e-05
-1.78218039621053e-05
-1.68507320925928e-05
-1.31157813628596e-05
-1.55669992557427e-05
-3.09132560897107e-05
-1.14611117944714e-05
4.16646910613707e-06
-2.23389606069226e-05
-3.11808895481112e-05
-3.02725318419498e-05
-3.20179128067559e-05
-1.19579775172641e-05
-1.05339251884952e-05
-2.03710854585827e-05
-1.90984371715356e-05
-1.56377690949121e-05
-1.3936937260837e-05
-3.06655355417745e-05
-1.47071135186175e-05
-2.0489853725976e-05
-5.27930913962297e-06
-2.00530012642904e-05
-2.99014554897642e-05
-1.20856358319946e-05
-2.69513497336977e-05
-3.52121420471959e-05
2.72829451971701e-07
-2.05994197325923e-05
-2.50587254440979e-05
-2.04428884849277e-05
-2.68631760868212e-05
-3.7268393802356e-05
-3.36469741160611e-05
-2.79899060401866e-05
-9.78429416129285e-06
-7.61470300366509e-06
-2.27772836380074e-05
-2.58181255509165e-05
-1.8167576405193e-05
-3.36290491639946e-05
-2.5586091611874e-05
-1.25227166526324e-05
-2.74225089527696e-05
-2.99881179505633e-05
-3.84257274142617e-05
-1.07148080294878e-05
-1.58122255309848e-05
-1.27993850979852e-05
-2.25097768245457e-06
-6.29282475659343e-06
-2.69877298873817e-05
-2.69522584352036e-05
-5.11804090355008e-05
-1.90790922220171e-05
-1.91535189278597e-05
-1.30634578562141e-05
-1.57233112642526e-05
-2.6694345949583e-05
-1.01835043622933e-05
2.34798564291986e-06
-1.55303687727021e-05
-3.36846540424547e-05
-1.80863922786384e-05
-2.69742007944455e-05
-3.25936480493842e-05
-1.36413505738407e-05
-1.25256239859892e-05
-2.47223956467568e-05
-1.26232048616501e-05
-1.68778309208678e-05
-2.31969517967011e-05
-1.50904918497133e-05
-1.97796440187855e-05
-2.61009023285289e-05
-1.7612457877855e-05
-2.10925727519104e-05
-3.03918440171796e-05
-2.31373588822384e-05
-1.73395705341647e-05
-7.0294155141511e-06
-3.97809919551537e-05
-2.2350832973944e-05
-2.25952046379598e-05
-2.74604343580063e-05
-1.15399698108598e-05
-6.10313954495744e-06
-1.3813061826946e-05
-1.895910785347e-05
-1.02077140483746e-05
-3.86058583169033e-05
-3.62743316364546e-05
-1.58660804470806e-05
-3.08249876378749e-05
-1.08314208759405e-05
-1.34463716726914e-05
-9.3646817578255e-06
-6.33183362097135e-06
-1.97225392424901e-05
-3.1810483798606e-05
-2.21269008283657e-05
-3.71248841932234e-06
-2.60461448066784e-05
-1.63493014726304e-05
-2.39332730323803e-05
-1.97545382757775e-05
-3.94797267235709e-06
-2.36327649484171e-05
-1.49057490039205e-05
-3.477998021084e-05
-3.29099675141746e-05
-2.23187226444128e-06
-2.41934133663424e-05
-2.80850674746776e-05
-1.09685962676685e-05
-9.26961862198478e-06
-1.78485583834118e-05
-2.38320994435211e-05
-2.02921576114271e-05
-2.00938494687152e-05
1.08902299918976e-05
-1.9418636992397e-05
-1.50738527372686e-05
-3.02020563376279e-05
-2.41966850969478e-05
-1.22169396401564e-05
-1.35512397034257e-05
-1.89662840252906e-06
-1.21110478245402e-05
-3.64956490329381e-05
-1.19338194236823e-05
-6.50186565384647e-06
-1.94293969084976e-05
-2.09277482203098e-05
-2.78104208495054e-05
-8.97465731719906e-06
-3.21908305010818e-05
-3.01796927736329e-05
-2.47115690398105e-05
-1.57339023635342e-05
-2.50092402930515e-05
-1.76390866453164e-05
-8.98300772841541e-06
-2.08793108129469e-05
-1.19995874773215e-05
-2.20092925629604e-05
-1.98995182282366e-05
-1.29404589099535e-05
-9.77653792909457e-06
-1.34870738075733e-05
-2.39617499545202e-05
-2.2788443207771e-05
-2.91011342182912e-05
-7.39430936428422e-06
-4.59297623016025e-05
-2.83372258973746e-05
-3.34364209092872e-05
6.78181421959484e-07
-1.5380886187907e-05
-2.53603120182761e-05
-1.0150906128764e-05
-1.16598233982997e-05
-8.58202189310684e-06
-1.34011769611656e-05
-1.62627066440885e-05
-1.31684496553482e-05
-1.69814270501979e-05
-2.08694655736859e-05
-1.82239213665913e-05
-2.45230197264115e-05
-4.48273456165759e-05
-2.75939195416912e-05
-2.38638239560018e-05
-9.12712165462317e-06
-3.89156745177396e-06
-1.36133376121743e-05
-1.78740331712651e-06
-7.48656024471129e-06
-2.83226743593596e-06
-2.06683367563473e-05
-1.99204876573639e-05
-3.26657424604118e-05
-7.68828070512373e-06
-3.32763624042753e-05
-1.21577425701866e-05
-2.7637390973668e-05
3.40279855190847e-07
-1.69795949387209e-05
-9.44290816667556e-06
-2.29697671546494e-05
-9.17969757279839e-06
-1.88787169894094e-05
-2.30278693172138e-05
-3.48390532334014e-05
-1.07706734888338e-05
-1.34163726848341e-05
-4.20580648386643e-05
-1.60541696509015e-05
-2.93678596162752e-05
-6.53377399502946e-06
-2.12874898854066e-05
-1.77205076721094e-05
-2.2131321128737e-05
-2.81273684762072e-05
-3.22843634812371e-05
-1.79860869884453e-05
-1.01087058556519e-05
-2.95903308623623e-06
-9.3410597210214e-06
-2.09891068310585e-05
-2.58795260725664e-05
-2.22900062394484e-05
-1.41079971271477e-05
-2.56763124623343e-05
-7.75990343862429e-06
-2.35073112312744e-05
-2.19653955952244e-05
-6.94392810659815e-06
-1.41108725287921e-06
-7.72445540446515e-06
-1.29176188098041e-06
-1.4982254568524e-05
-1.93469497888432e-05
-5.58207560447555e-06
-2.82916856274688e-05
-1.30414152789784e-05
-3.14410651693409e-05
1.70567303883584e-05
-5.86320812232031e-06
-7.40564294081484e-06
-1.09461408483597e-05
-1.79219137940218e-05
-1.4600934969305e-05
-9.75671107867872e-06
-5.07739242826967e-06
-2.04344367482836e-05
-8.83692603735149e-06
-1.64389336028603e-05
-1.34806883271637e-05
-1.3613241717558e-05
4.45441692761251e-07
-2.56962494494509e-05
-2.05606813481356e-05
-2.83804855476277e-05
-1.39825573928479e-05
-3.55411801133804e-05
-1.2320871694019e-05
-2.87808795440957e-05
-4.11531692533415e-06
-4.82831366725778e-05
-3.39779024893964e-05
-1.24339643481434e-05
-7.43804195570875e-06
-1.57413957363294e-05
-7.51649200173179e-06
-2.80718745261212e-05
-1.95792223775455e-05
-1.12810008463367e-05
-2.39866737738431e-05
-2.16097022425373e-05
-3.6904361527913e-05
-2.14781068980393e-05
-2.63386870400455e-05
-2.53215243582926e-05
-2.75469098982778e-05
-5.24039133942351e-06
-2.16101293895118e-05
-3.46338702647637e-05
-1.92290061485655e-05
-2.54980225503435e-05
-3.23363269218083e-05
-2.14610358295101e-05
-1.16784961571585e-05
-5.05736443556343e-07
-3.07424086685962e-05
-3.18612936895484e-05
-1.30453588310477e-05
-2.61403765476511e-05
-9.59515540778016e-06
-5.36191593567459e-06
-1.53787619699029e-05
-1.35733214422156e-05
-3.12437701211482e-05
-2.29638724563082e-05
-3.47322235066255e-06
-1.55715113558515e-05
-4.11444732914797e-05
-3.22324595886159e-05
-2.37311186244723e-05
-1.55596314184001e-05
-2.00650153935611e-05
-1.06808653797871e-05
-3.6625839387899e-05
-1.00281112585998e-05
-2.98936136191121e-05
-6.68021627579318e-06
-1.12670527457091e-05
-2.28681633367943e-05
-2.07653599664383e-05
-2.77951900148649e-06
3.91226232900866e-06
-2.27176863288401e-05
-9.88502390678839e-06
-5.87611929883006e-06
-2.88008550897794e-06
-2.14264328548368e-05
-6.48375917451717e-06
-3.36670561757929e-05
-1.49213805064152e-05
-1.65983106323247e-05
-1.8426840647445e-05
-1.8712028749776e-06
-2.09179452740937e-05
-1.56334567673816e-05
-1.34204531982251e-05
-3.29447239514727e-05
-4.62513104195012e-05
-3.37770196695633e-05
-1.14652718248828e-05
-4.71476034444027e-06
-2.16383811755956e-05
-2.61189224365842e-05
-7.11408270986318e-06
-1.43140942508842e-05
-2.21268595812204e-05
-8.19067002055608e-06
-2.76585617209913e-05
-3.55086812536772e-05
-1.53921220068182e-07
-6.79586157825275e-06
-1.07282064572216e-05
-1.52467888800169e-05
-3.24122563592862e-06
-1.8117981870524e-05
-8.94074532941678e-06
-1.80318478888647e-05
-1.10817114586287e-05
-2.01692992584079e-05
-2.8355874785385e-05
-3.35349944567621e-05
-2.68814600836241e-05
-7.02419943041288e-06
-3.3799099495898e-05
-2.90032858246223e-05
-1.45698344932549e-05
-2.86939837103237e-05
-3.15869752718231e-05
-2.93622850901633e-05
-3.42364705517127e-05
-7.61001862638382e-06
-2.50369745077006e-05
-1.85166195317154e-05
-4.16634579864685e-06
-3.77611571577239e-05
-6.14298120515554e-06
-2.47619251674533e-05
-1.16753501559152e-05
-4.09548028337076e-06
-9.30421838106472e-06
-3.03928579024429e-05
-2.62100167698302e-05
-2.44121684079652e-05
-8.40159386856467e-06
-5.13708187422308e-05
-2.24389333643114e-05
-1.20185854285897e-05
-1.69762453036505e-05
-1.3302223947193e-05
-1.31629669522046e-05
-2.2478478522517e-05
-3.38633110393814e-05
-6.39272488072019e-06
-1.03667386162463e-05
-4.56008817410042e-05
4.8683191108845e-06
-1.75560849374432e-05
-6.61834592195472e-06
-2.34786115586073e-05
-3.87720113636216e-06
-2.68476258863759e-05
-3.30813601121182e-05
-1.08844886705874e-05
-2.42893519863052e-05
-2.31263949644192e-05
-1.33543453799125e-05
-2.36735708754041e-05
-2.15980779103916e-05
-2.51284190734782e-05
-2.6288739695054e-05
-2.54430783737334e-05
-2.13133365151058e-05
-7.67021092674169e-06
-3.78426178530611e-05
-2.56931070359053e-05
-3.95172685256499e-05
-2.18537016404551e-06
-2.16127343082448e-05
-1.21137585898303e-05
-1.43750560086704e-05
1.1081784256615e-06
-3.49778615464013e-05
-2.10480071070121e-05
-8.58538101076484e-06
-3.54447686178197e-06
-1.78013783257202e-05
-3.44895118444449e-06
-1.44704942982773e-05
9.30825045868457e-07
-2.82641005116147e-05
-2.89428280344615e-05
2.0862010481215e-06
-1.54954871811724e-05
-2.89881947309717e-05
-1.54222875396234e-05
-1.1337725027041e-05
-2.42917930625389e-05
-3.2881433060947e-05
-3.20106401487153e-05
-1.2247367681833e-05
-3.92562401965016e-05
-3.13485240899402e-05
-1.56448793227093e-05
-1.43514648355494e-05
-1.91585162936225e-05
-1.87938946568396e-05
-7.31098206274105e-06
-1.65283132759522e-05
-2.10354988373423e-05
-1.70314376562117e-05
-1.63166484131239e-05
1.16298659778817e-05
-1.82516212630643e-05
-3.67062390831038e-05
-1.0617583228298e-05
-3.51551771646896e-05
-1.84178006220297e-05
-3.52068422252031e-06
-3.01534054035483e-05
-2.28733153419268e-05
-2.63079771351301e-05
-2.68964749695776e-05
-1.10998758298629e-05
-1.95369106240718e-05
-1.58872567215552e-05
-2.54015116431965e-05
-1.70870754161679e-05
-1.98708373973623e-05
-1.53286597722522e-05
-2.39495108827126e-06
-2.54769449163164e-05
-5.46887845138804e-06
-2.05501419323236e-05
-1.76896151515763e-05
-1.98591873577632e-05
-6.16995671795147e-08
-1.95752026482143e-05
-2.78492583425835e-06
-1.63242879683648e-05
-3.37390264222979e-05
-1.74643800666147e-05
-2.11095398080084e-05
-1.5768504767914e-05
-1.4003995580142e-05
-2.48420440408822e-05
-3.43357864783429e-05
-2.37620745487623e-05
-1.33879633393185e-05
-1.69804964763652e-05
-2.0469379325362e-05
-1.93400655803131e-05
-1.74007534072214e-05
-3.52804377329545e-06
-2.13118236464936e-05
1.11708512940506e-05
-3.48323063274195e-06
-1.41073757915226e-05
1.20904163218809e-06
-3.07600740714743e-05
-3.05467469029835e-05
-9.83080719991881e-06
-3.25845032364589e-05
-2.09557925513841e-05
1.2137723671795e-06
-1.48405457725458e-05
-8.49996881171877e-06
-3.12570237339399e-05
-2.77563127272516e-05
-3.06165000440457e-05
-2.49449473216278e-05
-1.81249111701325e-05
-2.34105155820636e-05
-3.4206289165806e-05
-1.21241119858159e-05
-1.02895530039465e-05
-1.92800398991339e-05
-2.81512446085396e-05
-1.99230010227358e-05
-2.94706657724755e-05
-2.48782489768799e-05
1.50403884787656e-07
-1.48835933135799e-05
-1.76718348889851e-05
-1.26059215454205e-05
-2.32130996117999e-05
-1.55994183534488e-05
-2.43095415115813e-05
-2.2542744542418e-05
-2.42242239087743e-05
-1.30497678070821e-05
-9.17528004318964e-06
-2.22690318263583e-05
-2.80122817956232e-07
-3.10453916872472e-06
-1.11712068221949e-05
-1.68966980002213e-05
-2.23850824695777e-05
-1.83839789106854e-05
-2.069420751383e-05
-2.89413285518011e-05
-2.15002470591547e-05
-1.56776470512783e-05
-9.91318349179028e-06
-9.51345109177519e-06
-1.54644752101292e-05
-1.76853021517338e-05
-3.29097797604627e-05
-9.64494263069386e-06
-3.398344246543e-05
-1.11205983319855e-05
-1.96969028665164e-05
-1.48531135813559e-05
-1.51842367893019e-05
-4.43719251801495e-06
-5.65818516237545e-06
-2.54850655402078e-05
-9.53099713170083e-07
-3.3678769026073e-05
-3.17788056413131e-05
-4.22924862801314e-06
-2.04019940749569e-05
-2.25208416455691e-05
-2.88492232297237e-05
-3.51875485846908e-05
-4.76202225182661e-05
-1.87859600800382e-05
-1.3278205188525e-05
-2.49652980208668e-05
-1.86067047106334e-06
-1.49368367529187e-05
5.07671102203694e-06
1.56906548926936e-06
-1.41798857601881e-05
-3.10734400070051e-05
-1.67081668273411e-05
-1.87592358136527e-05
9.64242983813507e-06
-1.35713732882424e-05
-1.49225847115518e-05
-3.14237217435388e-06
-1.22314149698657e-05
-1.91209565892119e-06
-2.18121148829777e-05
-1.28551630337356e-05
-2.05525753967997e-05
-1.60819780647143e-05
-2.53437896883003e-05
-1.58806288184135e-05
-4.82442328032764e-06
-3.6769230888516e-05
-3.47592220372709e-05
-1.60311211936537e-05
-2.19962255590876e-05
-3.27112760349608e-05
-1.76128585267761e-05
-1.18776120743824e-05
-1.00819086441051e-05
-2.59319210705417e-05
-7.12573705255848e-06
-2.61313707116354e-05
-3.61134639692902e-05
-2.73644779100201e-06
-1.27653969535195e-05
-1.53390471379084e-05
-2.17276088159876e-05
-1.59268856622207e-05
-2.14865100712779e-05
-1.44434503825835e-05
-3.90465477271926e-06
-1.84423708338908e-05
-1.53112139991285e-05
-2.89728887670004e-05
-2.52391624988972e-05
-1.7676228063887e-05
-1.46053108235482e-05
-6.14300393183371e-06
-3.20871877620726e-05
-7.57911598868422e-06
-2.23704158044712e-05
-9.54567094767341e-06
-2.36173830909802e-05
-1.51865819373944e-05
-1.536188602473e-05
-3.64448125842817e-06
-1.69825717979913e-05
-1.2798097779684e-05
-1.84328122614696e-05
-2.0510701296997e-05
-2.03919532890211e-05
-2.42591269382996e-05
-2.97799519215452e-06
-1.32984299513536e-05
-2.75506082478578e-05
-2.78391202377492e-05
-2.33453864456944e-05
-4.14799594366743e-05
-1.23563165129586e-06
-2.01456951485877e-06
-1.55541118938641e-05
-7.96663818381761e-06
-1.28230565099264e-05
-1.61289563106075e-05
-2.5353668203581e-05
-2.10616371439355e-05
-2.97485626754716e-05
-1.03507310538223e-05
-3.32709113848535e-05
-2.27356728922117e-05
6.3485394733372e-06
-2.43340687741406e-05
-1.64525693108604e-05
-9.46338253248557e-06
-2.57800458225135e-05
-2.77068520248357e-05
-4.43089831077696e-05
-2.45844829771325e-05
-2.36812711811833e-05
-2.1504344673151e-05
-1.75275829940963e-05
-2.23746608207079e-05
-1.02896045414571e-05
-1.07010638547933e-05
2.53671572936459e-06
-7.29888703367784e-07
-3.27108714242241e-05
-1.83845570624147e-05
-1.94526550657504e-05
-3.55751828875752e-05
-2.34907454944575e-05
-8.82173935677387e-06
-1.91711780872204e-05
-1.55336299208977e-05
-1.3415745608425e-05
-1.53938784445991e-05
-2.58547985043114e-05
-2.08573688256084e-05
-4.16641003269007e-06
-3.72827446089731e-05
-1.92705530524098e-05
-1.43750548492381e-05
-2.78849378954159e-05
-3.33318198227394e-05
-1.80275007834554e-05
-2.77123108489681e-08
-2.10347008409909e-05
-1.81765557469577e-05
-3.28890510018877e-05
-5.94842742206785e-06
-4.00602229443112e-06
-1.41942820592446e-05
-1.92274851736553e-05
-2.5516451233028e-05
-5.41600694726124e-06
-2.72302574385145e-05
-2.34031289382512e-05
-2.13490573305935e-05
-1.91225588324561e-05
-2.04666252830625e-05
-1.913848157221e-05
1.36741104584639e-07
-2.81009883821611e-05
-2.22056575610173e-05
-2.49715542157443e-05
-2.17873101882283e-05
-2.00852813679306e-05
-3.34073242815378e-05
-2.74427805546806e-05
-2.34255826631937e-05
-1.61712324492142e-05
-3.86273761164297e-05
-4.41180189079204e-05
-1.11213296020344e-05
-2.36615853508861e-05
-3.11972332953065e-05
-4.49210607695463e-06
-2.4532999604016e-05
-2.21935478864324e-05
-6.67660972695455e-06
-2.04474197128678e-05
1.19623163560518e-06
-1.15170415580351e-05
-7.39949140075688e-06
-9.88992749461285e-06
-1.06478560968919e-05
-2.15294520755389e-05
-3.89888001131975e-05
-3.06489452775134e-05
-4.82881857374908e-05
-1.27312840232074e-05
-2.58228681834762e-05
-9.50907120064732e-06
-1.52845351331532e-05
-3.12732327648797e-05
-3.86870515689946e-05
-2.20421507313229e-05
-1.73108208539881e-05
-1.45164735795429e-05
-8.22348591943832e-06
6.44088191091788e-09
-1.25326108564119e-05
-8.28273295562393e-06
-3.06580710812301e-05
-2.2816527059062e-05
-9.17109567300006e-06
-1.66568112782947e-05
-1.96088648920985e-05
-1.7184620549993e-05
2.9620701171835e-06
-2.79186296944009e-06
-1.31863197053451e-05
-2.83830220783945e-05
-2.80563735986464e-05
-7.50893333838954e-06
-1.30160646342626e-05
-2.96665558762634e-05
-3.84137179974693e-05
-1.5963317664206e-05
-6.94976610783424e-06
-3.23567662464362e-05
-5.995263744259e-06
-2.12914436072149e-05
-2.01695261870898e-05
-1.92539563960011e-05
-3.98648413893998e-07
-1.23022699890908e-05
