# Supplementary material for: Research on computational propagation and identification of mine microseismic signals based on deep learning
Source: PLoS One. 2025 Oct 22;20(10):e0334641. doi: 10.1371/journal.pone.0334641 (PMC12543183; doi:10.1371/journal.pone.0334641)
Supplement: S1 Data — (ZIP) [file pone.0334641.s001.zip › 000100500000968.xlsx_0.txt_24.txt.txt]

-2.71853339956128e-05
-9.16616872954098e-06
-2.23319822761086e-05
-1.82998966275142e-05
-2.30781769281339e-05
-1.5752427331261e-05
-1.06312676516549e-05
-2.98128009790948e-05
-1.8697494708741e-05
5.18154893163766e-06
-2.72801356435797e-05
-2.02241651363242e-05
-8.57686206262001e-06
-6.30511243915661e-06
-1.69178090881616e-05
-1.6599985950915e-05
-3.08740906452891e-05
-3.98141827053552e-05
-2.27291704140225e-05
3.07709256749038e-06
-3.72553949512544e-05
-2.08265066449047e-05
-2.70030940196734e-05
-4.27564525323562e-05
-2.42477015348426e-05
-3.64309743949108e-05
-3.07978559160904e-05
-7.81463727966505e-06
-2.87590379933054e-05
-1.53505044923581e-05
-2.07217612147732e-05
-3.84540921334281e-06
-7.1560012753657e-06
-1.22778146306631e-05
-9.10709410977536e-07
-1.65252155583661e-05
-2.19070584268139e-05
-2.79292299219235e-05
-2.17442511823264e-05
-3.0385323858718e-05
-1.80791000324634e-05
-9.27727376182278e-06
-2.72612187474678e-05
-3.93596496671764e-06
-1.75020156537047e-05
-2.32144324444464e-05
-5.27097063636706e-05
-1.10029786174734e-05
-1.50638297842122e-05
-1.31066479990642e-05
-1.06786519855188e-05
-4.25780289125622e-05
-3.43520036637164e-05
-3.44335148025097e-05
-4.08321365955078e-05
-1.24648281822299e-06
-3.17823417486068e-06
-1.61214309381946e-05
2.4218918506787e-06
-3.28982756308835e-05
-2.67537484647797e-05
-2.27846608487602e-05
-2.242964365476e-05
-2.85187625571746e-05
-3.14505363461517e-05
-3.81463522725203e-08
-3.72989219432593e-05
-2.74545356662883e-05
-1.29636704246878e-05
-1.70091954802921e-05
-3.27387857735489e-06
-3.44242272920486e-05
-1.80669390930343e-05
-2.32704123147049e-05
-1.98838790728853e-05
5.30363897793807e-06
-9.83248057634608e-06
-3.86056107354628e-05
-3.40648908948744e-05
-1.83524442844359e-05
-3.49638836642225e-05
-8.52903233339017e-06
-2.85958196163708e-05
-1.8222464801729e-05
-1.23384120795086e-05
-2.02585597976797e-05
-9.72400320307507e-06
-2.08871291236639e-05
-6.53934481431822e-06
-4.556589021624e-06
-9.80008477813407e-06
-3.1968488784383e-05
-1.67801368828045e-05
-2.57540881323237e-05
-5.39291370074711e-05
-3.15966723688885e-05
-2.26095754761331e-05
-2.94084082725703e-05
-3.09074286388892e-05
-7.02841351292348e-06
-3.46706570130123e-05
-4.74311739533073e-05
-6.74638979532051e-05
-2.73600387409121e-05
-2.71229168564491e-05
-1.77427201085608e-05
-1.50815948179914e-05
-2.57867278661831e-05
-2.23063266074134e-05
-2.04500880754705e-05
-2.20894125717359e-05
-1.48883556103925e-06
-1.73404088156923e-05
-3.72439016024237e-06
-1.67857818720709e-05
-4.49282182433667e-06
-1.97236971913977e-05
-3.55297448968795e-05
-1.29121466699282e-05
-2.09505228376978e-05
-1.40065654022774e-05
-1.08635707429446e-05
-5.28225699386621e-05
-1.86704755996126e-05
-2.46235719624985e-05
-5.98637211195768e-05
-2.53186388666963e-05
-2.16722818712869e-05
-3.01959912032822e-05
-3.76981913964289e-05
-4.17014336046826e-05
-3.0154805303722e-05
-8.67166715813928e-06
-1.1200248948057e-05
-3.40922239082843e-05
-3.28880640085795e-05
-1.36029221828723e-05
-2.0095725926929e-05
-7.32146235933709e-06
-2.0173683638873e-05
-1.87536097792044e-05
-1.21325357932976e-05
-3.4820940009453e-05
-3.27791962866445e-05
-1.65560461739697e-05
-2.8711108787264e-05
-1.30557255288449e-05
-8.97585505056543e-07
-4.46297371938174e-05
-1.40938880383909e-05
-1.77693319576429e-05
-2.87085091393133e-05
-4.03512395755758e-05
-1.41683942428657e-05
-6.26918645994005e-06
-4.13425498404653e-05
-2.39413534168432e-05
-2.93526964143093e-05
-1.3841689475046e-05
-3.40604643408002e-05
-1.04593604744062e-05
-1.48065590268938e-05
-2.73267878833878e-05
-2.88923116726965e-05
-3.6847188071099e-05
-4.0150639280316e-05
-2.03691447339441e-05
-2.35243272956321e-05
-1.91521584896726e-05
-3.83250549051249e-05
-2.21359640111948e-05
-2.4544145264916e-05
-3.50736736057042e-05
-1.43397766039273e-05
-2.56512068945115e-05
-1.146384952463e-05
-2.68298763143169e-05
-9.73523727929175e-06
-2.6743921447352e-05
-4.10150227860297e-06
-2.90695239159936e-05
-1.77531216542297e-06
-2.91261876190289e-05
-5.02429209696294e-06
-1.29018586769266e-05
-2.2039004801049e-05
-7.0675158304023e-06
-1.95069289522718e-05
-2.74485129365348e-05
-1.74790344860522e-05
-1.75798781014521e-05
-1.61241670695495e-05
-1.61235918959009e-05
-1.90889758883071e-05
-4.3598256454773e-05
-1.25033301085414e-05
-2.76928191318139e-05
-1.96511403360006e-05
-3.97289088274142e-05
-1.85077800393361e-05
-2.31213791532695e-05
-5.88024222446415e-05
-1.26379680186376e-05
-3.54139680431029e-05
-3.4999863936508e-05
3.76048124497325e-06
-4.85288247268973e-05
-1.74712248439729e-05
-4.06555895859943e-05
-2.68033356722066e-05
-2.7191485061671e-05
-1.19578512989761e-08
5.76758804527541e-06
-2.8089948128279e-05
-3.22845845351867e-05
-2.69558293745326e-05
-8.24330753516907e-06
-1.74373034776212e-05
-3.57874255192403e-05
-2.68916932444596e-05
-2.41245556317044e-05
-5.87946525469551e-05
-2.54414316549585e-05
-1.05996006028929e-05
-9.68254805699525e-06
-1.14553298291294e-05
-2.00605591631973e-06
-9.10908389663194e-06
-1.53267943580981e-05
-2.51619162753629e-05
-2.26239441087351e-05
-2.05342007192023e-05
-3.63236904593086e-05
-1.68658864496748e-05
5.07702470049856e-07
-3.81415464679609e-05
-3.39155541651191e-06
-1.98235617407851e-05
-1.24980494838907e-05
-5.52508198054251e-06
-2.46233234336567e-05
-1.16761960871287e-05
-3.0258186777576e-05
-2.71179806449384e-05
-1.76898502816899e-05
-1.84230833680166e-05
-3.08249907634838e-05
-1.53093417294309e-05
-2.32319991890679e-05
-2.03812303800321e-05
-3.68646429669772e-05
-1.05571330379326e-05
-1.26189533941287e-05
-4.40728666288821e-05
-1.11416941572518e-05
-3.26875428950085e-05
-2.76811436074065e-05
-8.967517283478e-06
-1.65553601283761e-05
-1.86206425270735e-05
-2.00027219581537e-05
-3.0697548079814e-05
-3.44590913250231e-05
-3.58619681705129e-06
-2.03816521284056e-05
-1.73747145224939e-05
-1.37056441029137e-05
-2.66210546747984e-05
-1.23299639340385e-05
-4.87429405424552e-06
6.4616301619081e-06
-2.14071422784862e-05
-3.02852082690862e-05
-9.07124307316639e-06
-1.6152989456133e-05
-3.07970369822007e-05
-3.65694546374306e-05
-1.47452586653126e-05
-1.95828170474515e-05
-3.89627421795319e-05
-3.08262433761537e-05
-1.07574523381611e-05
-2.87108979578552e-05
-3.09777164297275e-05
-4.41039380835809e-05
-1.7476173373338e-06
-2.69347699291935e-05
-2.42543155632301e-05
-2.92586782045874e-05
-2.98074895433162e-05
-1.07312493065983e-05
-2.42980796373293e-05
4.28284123710059e-06
-2.69206922985784e-05
-6.18042119319104e-06
9.29038703989384e-06
-2.4251290227786e-05
-1.65533314443771e-05
-1.45249776488695e-05
-2.00911798027089e-05
-8.41516666565906e-07
-2.14580107355323e-05
-2.47551288142158e-05
-4.16919207174615e-05
-2.37531212667823e-05
-3.41884952596377e-05
-2.39039026160642e-05
-7.23000929611077e-06
-5.50648150384421e-05
-3.45765755529538e-05
-2.09415641687093e-05
-2.42980897224671e-05
-1.7486373177957e-05
-5.58887806467823e-06
-2.19896474925399e-05
-1.31877617777549e-05
-2.77022553066494e-05
8.98954365734147e-06
-2.94793209948654e-05
-1.2238667145617e-06
-3.62158203257579e-05
-1.29423002869471e-05
-3.30808954834478e-05
-3.70743538660785e-05
7.34857744729877e-06
-2.57201538363839e-05
-2.32895650860922e-05
-5.04525891694035e-05
-1.75807175376366e-05
-2.42082716472998e-05
-8.19672985375893e-06
-3.47822427904204e-05
-2.46238299090795e-05
2.04834346202349e-06
-1.3486438472881e-06
-7.82326532969683e-06
-2.71512568442801e-06
-1.68218551139197e-05
-1.90111961033356e-05
-1.58497574338685e-05
-1.78394980880952e-05
-3.19947402411125e-05
-1.83558141461085e-05
-1.36027792244814e-05
-2.18643892221257e-05
-2.1687392349303e-05
-1.32735927596515e-05
-3.66678545075192e-06
-2.33165533329117e-05
-1.21447005262422e-05
-2.80783342599031e-05
-1.4080455715092e-05
-2.75039146202574e-05
-1.63578618382133e-05
1.1553192556858e-05
-4.44202474558016e-05
-3.43384637400044e-05
-1.16628140810191e-05
-2.02975726587418e-05
-2.67472512003091e-05
-2.06155382902333e-05
-2.49422165851859e-05
-2.52614453297846e-05
-1.9305879733769e-05
-2.04313438030529e-05
-2.49017923763581e-05
-1.59836188842339e-05
-4.20636687324434e-05
-2.85173815647231e-05
-8.25339458037791e-06
-7.25554745045266e-06
-2.18205314141734e-05
-3.16415002321884e-05
-1.74703772234965e-05
-8.8179636096712e-06
-1.38969935918805e-05
-4.19625896892795e-05
-2.18370267190759e-05
-2.47308939004469e-05
-4.46798338871554e-05
-2.66272300244513e-05
-1.62192140006359e-05
-3.38658289051507e-05
-3.59474261515845e-05
-2.54542735535576e-05
-1.94412012727639e-05
-2.82282697494368e-05
-3.70132768302145e-06
-3.71364434879096e-05
-2.53186870112463e-05
-5.04745790235784e-05
-1.44812466799326e-05
-1.64527509531128e-05
-5.0119296182272e-06
8.66483730658896e-06
-1.07760844117666e-05
-3.00531458593399e-05
-8.23488344138973e-06
-1.91794382547673e-05
-2.97676465751151e-05
-3.60497097901846e-05
-1.92185149359083e-05
-2.84215888261659e-05
-1.96314562038434e-05
-2.12592690810193e-05
-3.08970052122346e-05
-3.57734716684762e-06
-9.02576031485887e-06
-3.25324701054003e-05
-1.6581971707438e-05
-1.69045443949804e-05
-2.66946692566265e-06
-2.93186376983754e-05
-2.21899093526168e-05
-8.04649572782811e-07
-2.3022819619505e-05
-1.38418311076911e-05
-2.98499962653509e-05
-1.57360637148872e-05
5.07172551886976e-06
4.91714813478185e-06
-4.0720543218851e-05
-2.34239940399759e-05
-1.88070753794093e-05
-2.51939548817838e-05
-2.35447729842705e-05
-9.93762662788067e-06
-5.94910059997083e-05
-2.44837944448303e-05
-1.78308541538025e-05
-1.7347548250815e-05
-1.97403676050837e-05
-1.32787599950404e-05
-2.30802808040289e-05
-3.59544397121068e-06
-2.56137140742657e-05
-1.88567449478415e-05
-1.54927611767832e-05
-1.37001132377728e-05
-2.33378774599279e-05
-3.92246625576552e-05
-1.05440844352989e-05
-1.48920406945441e-05
-1.40809020488379e-05
-2.8549326631264e-05
-6.94178435339667e-06
-1.57640435842446e-05
-3.05249670530818e-05
-2.08653360078379e-05
-2.01263210337684e-05
-1.16600386803178e-05
-2.27518316738026e-05
-2.37830764013216e-05
-1.138021950582e-05
-2.37870423319281e-05
-3.10938756524754e-05
-3.36523217978272e-05
-3.69837810622564e-05
-1.69127233926586e-05
-2.58539521764452e-05
-6.25265809105943e-06
-2.04835380101605e-05
-3.13227234635581e-05
-2.49801798504872e-06
-3.26425416096223e-05
-1.01944631701308e-05
-3.08141014474014e-05
-2.42680253996469e-05
-2.16336911996004e-05
-5.37889759404383e-06
-2.35038882671722e-05
-1.51088358524288e-05
-1.95754248972219e-05
-1.05701380349719e-05
-3.62982751864694e-05
-2.90687551475297e-05
-1.86123823730459e-05
-1.23006845421619e-05
-7.23380384009182e-06
-2.12995890192525e-05
-3.26134373553876e-05
-3.61024521759327e-05
-2.36889155920169e-05
-2.39312881215394e-05
-2.83846159893988e-05
-2.0269184336225e-05
-2.23704400319371e-05
-2.3380787791266e-05
-2.70287093330509e-05
-3.57748520352497e-05
-1.85468552907333e-05
1.34577522737181e-05
-1.0937376898322e-05
-1.45420849411838e-05
-1.78450305862141e-05
-3.62074463136334e-06
2.98266651168882e-06
-9.475949598809e-06
-4.42133193124662e-05
-1.69328173363901e-05
-2.65654490838603e-05
-2.88834263920937e-05
-2.79555475806478e-05
-2.13057430418576e-05
-3.20182721524607e-06
-1.65388798228626e-05
-4.39917265342721e-05
-1.77237422704809e-05
-1.36025914290424e-05
-4.62235804528291e-05
-9.4625459749707e-06
6.67080138931976e-07
-1.17563958904549e-06
5.36394797156995e-07
-3.37452211325418e-05
-1.47086500239444e-05
-4.64315921019268e-05
-1.28173444988671e-05
-3.53333270366201e-05
-3.13856282849092e-05
-2.40579022609333e-05
-3.3793678595557e-05
-2.84934774115507e-05
-2.71323389281264e-05
-3.77991333122155e-05
-2.1200267323019e-05
-4.05581830134014e-05
-4.05501281941601e-05
-1.80518563116538e-05
-4.57847222536644e-05
-1.45118626803637e-05
-1.59264220893546e-05
-3.51996553146807e-05
-1.97059939862428e-05
-2.85565483123827e-05
-2.64710749369173e-05
-1.52915744654035e-05
-2.39960297570173e-05
-7.96069112019924e-06
-3.17121246526621e-05
-2.34897837559357e-05
-3.80750319299899e-05
-3.89669759041536e-05
-5.89264097267895e-06
-4.49837789829479e-05
-2.44455479741927e-05
-2.04156680405363e-05
-2.32624266704845e-05
-2.70685955811179e-05
-3.01126216674167e-05
-4.31790178880184e-05
-2.03258687340604e-05
-2.07879132261196e-05
-2.86868644523795e-05
-2.52022553188689e-05
-4.15315476286904e-05
-1.4429868891012e-05
-1.75158429662277e-05
-2.01660060823272e-05
-2.90584444702421e-05
-3.58673398793808e-05
-1.93785547524821e-05
-7.36852828126184e-07
-3.73730254166638e-06
-1.16251472863832e-05
-4.21663797691219e-05
-2.03831549904612e-05
-8.4517308244552e-06
-1.3947972008393e-05
-1.52349830269146e-05
-6.35001142315864e-06
-1.96950225948385e-05
-5.65172221420446e-06
-1.15599298488837e-05
-2.77165257390645e-05
1.26309913665646e-05
-9.09633470722827e-06
-2.77013738216053e-05
-3.65245724015867e-05
-1.54393309323338e-05
-4.93019980069387e-07
-2.3503146733862e-05
-3.41661413429706e-05
-5.21025969711952e-05
-3.6817794471445e-05
-5.33479877463146e-05
-1.62097845479399e-05
-2.86238471262215e-05
-2.81727872851632e-05
-2.48673054954599e-05
-2.81735121064285e-05
-3.17058708685917e-05
-1.80556029073778e-05
-8.35461880313767e-06
-3.32329893626683e-05
-2.48983401377916e-05
-1.08927474873186e-05
-2.78191309421048e-05
-2.30060120744135e-05
-1.16347537965776e-05
-1.50153416256327e-05
-4.7993707866314e-05
-1.02896203999087e-05
-2.96728237959346e-05
5.5993116831578e-08
-9.02687545890979e-06
-3.18268000801466e-05
-2.81780945985436e-05
-1.72858534518776e-05
-5.45596394465181e-05
-1.77693499803233e-05
-1.41534634919677e-05
-2.39144410668104e-05
-2.54269393058768e-05
-2.4832288942176e-05
-2.74613165243397e-05
-2.92758679743219e-05
-1.51623371883372e-05
-3.46568776523797e-05
-2.97822791971014e-05
-1.58846306450941e-05
-3.23993271433752e-05
-3.25188490286146e-05
-2.24313846094707e-05
-2.06979438520146e-05
-2.57083014057713e-05
-3.38283437103476e-05
-4.015196165527e-06
-1.35544280275466e-05
-1.46140744053437e-05
-2.43105695715312e-05
-2.07762404197786e-05
-1.27567148884554e-05
-2.62741921829785e-05
-2.78832046084067e-05
-2.35593091048152e-05
-1.88798323010103e-05
-2.51735152071696e-05
-1.14744916740344e-05
-3.77401388022461e-05
-1.33421880188779e-05
-1.38520073467637e-05
-1.8440870341755e-05
-9.87250933069812e-06
-2.45173469363167e-05
-2.67478634348851e-05
-1.43487993252856e-05
-2.97413206421365e-06
-1.61701583881777e-06
7.27856219128317e-06
-2.35102696337565e-05
-2.03044961047676e-05
2.14556826303324e-06
-5.359097850473e-06
-2.71778232158884e-05
-2.53808373948534e-05
-1.08734354711845e-05
-2.51254843153699e-05
-2.65023105714811e-05
-2.74215376523136e-05
-1.52808065536968e-05
-2.31213422149245e-05
-2.75891511879216e-05
-4.46376586546414e-05
3.06218238061845e-06
-3.40487755176891e-05
-4.10008496475761e-05
-1.68496173047564e-05
-3.75351616028946e-05
-1.23272807293609e-05
-2.83270750271576e-05
-3.75744475824909e-05
-1.04178503862138e-05
-2.45073778277237e-05
-3.31512628119518e-05
-1.01623951908735e-05
-3.16763375532359e-05
2.33330210050926e-06
-3.13493569260649e-05
-3.62986199694614e-05
-3.00499238744748e-05
-2.07079840921424e-05
-1.49240472673277e-06
-1.10761773863846e-05
-3.0665720989911e-05
-2.97662863912294e-05
-8.08793062965712e-06
-1.13698964334482e-05
-3.03880918275903e-05
-2.57028546624595e-05
-1.98042783875744e-05
-1.79322385500544e-05
-3.74455633369886e-05
-4.67978580648554e-05
-4.33010024664571e-05
-3.23846145272681e-05
-3.01612794774784e-05
-2.80366874552679e-05
-2.13009250218581e-05
-2.06813272055606e-05
-1.08950023704631e-05
-1.73584607736205e-05
-1.21359410311982e-05
-2.77682902058281e-05
-2.19000106060119e-05
-3.3241264473937e-05
-1.96396028865981e-05
-8.89128149840742e-06
-5.59765793327825e-06
-1.77058068467013e-05
-2.61629321550679e-05
-1.07318748853135e-05
-3.44912508859821e-05
-2.14385922745503e-05
-2.43901531845021e-05
-2.44426367447051e-05
-3.32545061282376e-05
-3.72631653985652e-05
-1.70595311818119e-05
-2.76030617676644e-05
-1.42054578240977e-05
-3.27818487498119e-05
-1.8901898600909e-05
-8.17796751777569e-06
-2.1033100392978e-05
-2.76378914045011e-05
-2.97037656264704e-05
-3.55518774559436e-05
-2.46519007697148e-05
-1.04331316126041e-05
-3.79202662854953e-06
-1.92342880294022e-05
3.24213212864101e-06
-2.36991329653309e-05
-3.24626049307946e-05
-4.15594591288038e-05
9.20272988587261e-06
-5.96854976143014e-06
-8.41130732102075e-07
-2.77786846024963e-05
-1.79445787546201e-05
-5.88730715216996e-06
-2.89935435574997e-06
-3.75379439254511e-05
-4.39241338258375e-05
-1.40503520984175e-05
-3.4248104307882e-05
-3.37315884173614e-05
-7.45327778533414e-06
-2.26346502577006e-05
-4.77950442426562e-05
-1.91268856228651e-05
-2.86285508176276e-06
-1.77605088332518e-05
-2.92497102237267e-05
-1.69647980625186e-05
-7.73221989751868e-06
-5.68526386851187e-06
-6.57374417547946e-06
-1.57104874715738e-05
-1.27755618290517e-05
-2.30417720759026e-05
-1.09336079286417e-05
-1.42074777847962e-05
-2.69498004735926e-05
-2.72672035221035e-05
-3.01558372015016e-05
-2.98428877337629e-05
-2.30788536413439e-05
-1.84357295859065e-05
-3.99920879525703e-05
-4.32857953975444e-05
-2.40447817225763e-05
-9.19313729406745e-06
-1.78832502655474e-05
-1.78641721110418e-05
-3.2261428382409e-05
-7.13705054020237e-06
-1.84897387901613e-05
-2.87893237405085e-05
-4.11447763592866e-06
-2.01069524537594e-05
-5.07630789637872e-06
-1.30405753554241e-05
-2.50935700245868e-05
-3.14867428580798e-05
-2.20076582996355e-05
-1.69376980090072e-05
-8.10931278665461e-06
-3.77586230823091e-05
-4.02662273844797e-05
-2.63580739391377e-05
-4.86781331841762e-05
-2.54788600358956e-05
-1.16179919375993e-05
-3.77896550846749e-05
-2.18467113564145e-05
-2.86222017751029e-05
-3.14842542921333e-05
-6.40077925343728e-06
-3.47087647563544e-05
-2.80846801070925e-05
-2.5711719357695e-05
-2.58209785018439e-05
-1.57046738445738e-05
-1.98692883153895e-05
-2.54810342636673e-05
1.90118381325756e-06
-1.99833019567729e-05
-1.72079600035411e-05
-4.70703700281095e-06
-7.86900141874781e-06
-2.2890976909382e-06
-5.53934367899379e-06
-1.81717607857755e-05
-3.99086952089244e-06
-3.76341656931726e-05
-2.27071462376817e-05
-2.9628159311794e-05
-1.08954116283626e-05
-3.24494971292087e-05
-9.95828195304059e-06
-2.17287772170762e-05
-2.89219373896251e-05
-1.78473247015279e-05
-2.00306891338363e-05
-9.59922812083291e-06
-3.72467707175729e-05
-2.86472747774102e-05
-3.77125164845092e-05
-6.94666006526468e-06
-3.51749175825997e-05
-3.08864782937179e-05
-2.92494772548126e-05
-9.35165937872311e-06
-2.14806316880401e-05
-1.47401597578212e-05
-2.80792593347618e-05
3.10032839796856e-06
-3.06989523761993e-05
-2.42844149512224e-05
-1.33732002333436e-05
-2.24447962395272e-05
7.75654925663711e-07
-2.05935992569628e-05
5.4294547345298e-06
-1.11636658108536e-05
-2.84093360967689e-05
-1.20659999226381e-06
-5.24263920165475e-06
-1.72233541887009e-05
-2.21898093630213e-05
-2.35511846531087e-05
5.45406157332047e-06
-1.44411505529686e-05
-2.1040453915199e-05
5.03323284268041e-06
-2.388689609982e-05
6.54192787299694e-06
-4.16025655897096e-06
-5.95879512362392e-06
-1.73067944249599e-05
-2.33770258139746e-05
-3.35317723492707e-05
-3.48889952380148e-05
-1.22655556801013e-06
-2.74755610698454e-05
-2.17562830005953e-05
-3.64151835960595e-06
-2.82723990313942e-05
-2.92274775127534e-05
-1.54762660801162e-05
-2.33545281169112e-05
-1.37002488444706e-05
-2.36270129282854e-05
-1.75188699055971e-05
-6.86250471889478e-06
-3.0510163269719e-05
-1.80681032181506e-05
2.48662281745551e-06
6.15659189276088e-06
-4.25437513385978e-05
2.74851767730611e-06
-1.9153238869381e-05
-4.0932176931112e-05
-8.9379024777577e-06
-1.99437723517682e-05
-1.00721492894636e-05
-1.24981685361669e-05
-1.75114377616036e-05
-2.27127590640112e-05
-2.13067338050412e-05
-1.83556161836931e-05
-8.29374634497631e-06
-1.47498546996521e-05
-2.89719333762268e-05
-1.67875657159663e-05
5.11236978739983e-06
-1.13446158000199e-05
-2.80628020876577e-05
-5.86659542612012e-06
-1.01364831236655e-05
-1.80166277525503e-06
-8.3170420033933e-06
-2.5516809356672e-05
-1.8123294384194e-07
-2.95370294125537e-05
-2.31584125651573e-05
-8.94442847057216e-06
-4.01056758991805e-05
-3.22609084875787e-05
-1.83332257785047e-05
-2.8032364932822e-05
-3.34010181800172e-05
1.82589714442375e-06
-2.56310454883262e-05
-3.53908460524916e-05
-3.56589863724642e-05
-2.41693069832636e-05
-2.76653332296601e-05
-3.98455818373267e-05
-6.38592457418758e-06
-1.21028943853147e-05
-5.2441024139259e-05
-2.55134763998575e-05
-1.5134518516094e-05
-2.55601198981855e-05
-3.30207986205574e-05
4.99798545134707e-07
-2.37626381618056e-05
-6.87765955518791e-06
-7.75418173402146e-06
-1.1497774269135e-05
-1.55105608206389e-05
-1.8105923920967e-05
-2.31390564463761e-05
-2.91220132547439e-05
-1.82319365106437e-05
-1.18995856909416e-05
-1.66627550851282e-05
-3.33375018288865e-05
-2.51494362774714e-05
-3.88176708206448e-05
-3.20451027161723e-05
-1.55678656648073e-05
-9.97008932831394e-06
-1.14464624374931e-05
-8.35086695583205e-06
-3.07680153222163e-05
-2.99876286799283e-05
-2.06529647558183e-05
-2.53193482449215e-05
-2.37761403129999e-05
-3.18441690458241e-05
-1.17146693969104e-05
-1.61174270298879e-05
-1.45238681144747e-05
-2.73450711548272e-05
-1.26134871637741e-05
-2.60469804958744e-05
-5.7764400907473e-06
1.10594453605371e-05
-3.69861858239096e-05
-1.46134272320296e-05
-3.79349551815214e-05
-3.31930124302702e-06
-2.9100407990747e-05
-1.95977562169526e-05
-3.3580723247078e-05
-1.3938321633645e-05
-2.80120235173105e-05
-4.1047901787672e-06
-1.43242735136543e-05
-1.64880616905204e-05
-2.85948109543423e-05
-8.20594086813466e-06
-1.04387794549711e-05
-4.44774559479024e-05
-1.33427363527978e-05
-3.20871031227074e-05
-2.58490277516397e-05
-9.51200304770464e-06
-1.36976887545802e-05
-1.90398518292534e-05
-7.46150525410555e-06
-6.77622970237211e-06
-1.92523261449837e-05
-1.38135625894776e-05
-1.32030135757763e-05
-1.02719252686252e-05
5.00631690149827e-06
-2.28258856177093e-05
-1.63627219724115e-05
-2.07401226466821e-05
-1.86585735122253e-05
-3.50028643136084e-05
-1.94555348637447e-05
-2.60661570801393e-05
7.42972299369192e-06
-1.79154334820331e-05
-2.21764954152241e-05
-1.30432464111101e-05
-2.75306391900101e-05
-2.27049399709614e-05
6.91921713503209e-07
-2.28151268962172e-06
-6.79105596716089e-07
-2.98672624716553e-05
-1.77220980983717e-05
-1.95478791222752e-05
-2.36443911482202e-05
-3.67130697493013e-05
-2.23260879961169e-05
-2.24917429054249e-05
-1.15126066280512e-05
-3.98532543325557e-05
-2.07083038001055e-05
-1.02944845124494e-05
-1.79380388862933e-05
-1.96595199073567e-05
-2.17957908424e-05
-1.65242238084889e-05
-2.55896357151347e-05
-6.80411254507126e-06
-5.31083209032674e-05
-3.35236335895672e-05
-1.97286585207896e-05
2.22066095152208e-07
-1.56115114816972e-05
-5.6662734548444e-08
-2.71240762920403e-05
-1.99314724441662e-05
-1.22143255698098e-05
-7.20062596255922e-06
-1.69246111086339e-05
-5.28410905199637e-06
-1.09143883595551e-05
-2.17633486589361e-06
-5.03144553429086e-06
-3.12515408865614e-05
-1.60894054648502e-05
-2.82388283585717e-05
-3.24884219799696e-06
-4.12463946156303e-05
-2.21351060665519e-05
-2.17944801901934e-05
-3.28107165350448e-05
-2.99987732015431e-05
-3.3200363144069e-05
1.19729979111449e-05
-1.40883931799335e-05
-1.77052991709417e-05
-2.97835338084218e-05
-2.88928937218637e-05
-3.27475907041869e-05
-3.10174457735984e-05
-1.87809127157163e-05
-1.45883743965851e-05
-1.29243198811422e-05
-3.25685173746959e-05
1.31004430809912e-05
-1.10068858490016e-05
-2.79839982926902e-05
-1.7253226965636e-05
-8.42162035326309e-06
-1.95527507917046e-05
-1.94035792625211e-05
-1.55847239172558e-06
-4.04890498722658e-05
-1.61807837817774e-05
-2.53944155440817e-05
-4.77525462044193e-05
-5.49978952497596e-05
-3.48471018837e-05
-2.32791801158643e-05
-7.93030311391003e-06
3.2226717223034e-06
-1.74955328659799e-05
-3.24398515661396e-05
8.55716114415136e-06
-1.4999748682424e-05
-1.24158528969611e-05
-1.79310169105424e-05
-1.54816467314157e-05
-1.78923165236679e-05
-2.39201581581554e-05
-1.71356715222348e-05
-1.62776773335524e-05
-1.23129242342287e-05
4.59967420034344e-06
-4.18442184858844e-05
-3.42113997995558e-05
-4.20320910870617e-05
-2.72520829003465e-05
-1.52157157797279e-05
-1.79504900481314e-05
-2.10591510817095e-05
-3.95872630071853e-05
-1.8577445101682e-05
-1.93141199440347e-05
-1.54335574653294e-05
-1.88798996408829e-05
-1.59604045114377e-05
-2.40511758416788e-05
-1.38846816734287e-05
-1.30892112701829e-05
-3.78260664502622e-05
-1.06847908847204e-05
-3.84651161959563e-05
-2.6032903433065e-05
-9.27963289390835e-06
-1.67593081352872e-05
-2.74409543504529e-05
-1.81220629062836e-05
-1.4731335335741e-05
-2.14114113176805e-05
-2.15079449449569e-05
-5.52687951315578e-06
-2.04810237848226e-05
-2.54954241033171e-05
-1.46594568818173e-05
-2.69870599797903e-05
-5.56613520005926e-06
-1.48617790732576e-05
-3.2304683337188e-05
-2.18545003872411e-05
-3.63780442735188e-05
-4.59678160906104e-05
-2.30290674388422e-05
-2.10471406529314e-05
-1.94215793760156e-05
-2.26640011495407e-05
-1.10127305179916e-05
-7.10095386311474e-06
-1.33336025888164e-05
8.22657963034367e-06
-4.15886132400488e-05
-4.49440548863195e-05
-4.10420996252245e-06
-1.85957727759819e-05
-2.56430808286145e-05
-3.59821476855698e-05
-1.97348517097538e-05
-2.18394119456552e-05
-3.60667603252888e-05
-1.23475965393813e-05
-1.22508219387753e-05
-2.43853172423851e-05
-3.13623689325988e-05
-1.89848435116076e-05
7.11375546661155e-06
-2.09407578914411e-05
-2.63148046844424e-05
-9.72710328052754e-06
7.29938056695227e-06
-1.28599459978499e-05
6.00252741275987e-06
-1.33056982972375e-05
-4.58800651026428e-06
-1.21408519182578e-05
-1.57257326669826e-05
-1.78483347743093e-05
-3.10784364397319e-05
-2.79430597871114e-05
-2.80985131168727e-05
-1.982272007158e-05
-1.04945100418269e-05
-3.47829235505228e-05
-3.69924901171707e-05
-4.79585364911885e-05
-2.95123661486892e-05
-1.95220086498902e-05
-2.34821212260107e-05
-1.82593952680224e-05
-2.17650111940861e-05
-1.85051525551938e-05
-2.14248924522401e-05
-3.37717783217728e-05
-3.61111380230252e-05
-3.30081398906291e-06
-1.48729313990867e-05
-2.83382222709323e-05
-2.22975657137095e-05
-1.65878137473355e-05
-1.98685892361248e-05
-2.40594723510684e-05
-2.70214407989178e-05
-3.23050614431629e-06
-1.2109302908514e-05
-2.82241615611316e-05
-2.20075631303393e-05
-2.32715245769588e-05
-1.0626510002559e-05
-8.9158068302295e-06
-2.96986452879584e-05
-2.5916869727658e-05
-1.86858794909086e-05
-2.7323173001503e-05
-1.03629809778372e-05
-2.34288795758458e-05
-7.3469631180553e-06
-2.44788222599857e-05
-3.01847883317114e-05
-4.08437056583069e-05
-1.14652652182722e-06
-8.83496746754222e-06
-7.27543012344266e-06
-2.17464748056936e-05
-3.08551089629877e-05
-4.51254960954215e-06
-1.84608419992464e-05
-1.47709382158948e-05
-2.76001568700546e-05
-4.22844641030939e-06
-1.29978805464338e-05
-2.27287375884449e-05
-1.56112229659145e-05
-1.30623073592819e-05
-2.07087686668857e-05
-3.73016796363604e-05
-2.44607720933047e-05
-1.28287304069386e-07
-1.67360915280236e-05
-1.9759552389783e-05
-1.70235258326649e-05
-2.19020468557635e-05
1.75384323350256e-05
-3.60657587557923e-05
-1.69154684805255e-05
-1.00518955100203e-05
-1.67534801350973e-06
-7.37426109003444e-06
1.13768377106258e-05
-1.60162288946916e-05
-2.31887794817154e-05
-1.95096306424315e-05
-3.40320001618777e-05
-1.66864755198218e-05
-2.7086332745771e-06
-8.32343850493275e-06
-1.98988046566281e-05
-2.8509757217536e-05
-3.59905148731795e-05
-1.22659250357898e-05
-1.56169644939884e-05
-1.8680283106274e-05
-1.08379497841635e-05
-1.19207566952307e-05
-3.31849970613952e-05
-4.40966378380547e-06
-2.15672522501255e-05
-1.69384846299675e-05
-1.77265695606086e-05
-2.79804309711527e-05
-2.56624624729484e-05
-3.07006135236869e-05
-1.53247493517764e-05
-3.23529223531867e-05
-2.17219455726861e-05
-2.89951578935992e-05
-8.09371578724262e-06
-1.23173012957723e-05
-1.97469306491134e-05
-9.50013567151475e-06
-2.23690078116377e-05
-4.55176088910645e-05
-2.90365408732299e-05
-3.96323815999113e-05
-1.60901007079719e-06
-3.81105928372137e-06
-3.11295438812121e-05
-2.85861639847437e-05
-1.25650570622004e-06
-2.94835322033411e-05
-1.11949333022689e-05
-2.37269290583942e-06
-2.95353579990931e-05
-2.25458627046398e-05
-4.85532578027316e-06
-2.4978061139189e-06
-2.33970078077823e-05
-1.56163586755767e-05
-4.51732277936974e-05
-1.51577769346434e-05
-1.51343810830417e-05
4.1355503648932e-06
-3.33881967883229e-05
-1.5667823092344e-05
-1.23714722797789e-05
9.23157899456003e-07
-2.25792980697987e-05
1.12649704802457e-05
-1.39161467519499e-05
-2.30952647656033e-06
-1.48519540800637e-05
-1.9731921686007e-05
-1.50878077059902e-05
-1.18190860349043e-05
-4.28348139906787e-06
-3.01537088289454e-05
-1.19396566568288e-05
-1.83159088364414e-05
-2.63858771991563e-05
-5.06100355830521e-05
-8.21923009664188e-06
-2.37306748348657e-05
-2.85029319501594e-05
-2.33077241869331e-06
-2.92200088389926e-05
-4.01212198964753e-05
-1.57712187210771e-05
-2.96108630961567e-05
-4.5313754358193e-05
-1.80710136623046e-05
-4.54613518387089e-05
-3.32356533073641e-05
-1.65179205589513e-06
-1.59195904832524e-05
-2.60011707897799e-05
-2.23418969757906e-05
-2.59879641216427e-05
-3.42524716658217e-05
-2.27771526945362e-05
-2.25629118036653e-05
-2.65248165113352e-05
-2.16423084901297e-05
3.12669860386768e-06
3.05414327190217e-06
-1.69346315197232e-05
-1.59517647683297e-05
-2.57725747537758e-05
-1.34061907116073e-05
-1.82596659785283e-05
-2.18617416850452e-05
-1.5486969486622e-05
-1.39268253060577e-05
-5.26414279738461e-05
-8.2340475923246e-06
-2.94276422989099e-05
-2.70877966635696e-05
-2.89455057640418e-05
-1.39526753275102e-05
-1.74812529891257e-05
-4.49894071558391e-05
-2.83354263405212e-05
-2.67233799200347e-05
-1.66570314065271e-05
-3.59973440821078e-05
-3.52238891420234e-05
-1.76504140980608e-05
-4.74843592894711e-06
-1.18329032107584e-05
-2.10477231496612e-05
-1.49724704355191e-05
-7.24908980659578e-06
-7.71980364664349e-06
-2.50711178546369e-05
-2.86274007292214e-05
-2.68324538455768e-05
-1.8168507233446e-05
-2.79332196083052e-05
-1.54673080718636e-05
-3.27475151912909e-05
-3.19107289239344e-05
-1.66925493923993e-05
-1.93587671952486e-05
-1.0869180163536e-05
-3.3081661502594e-05
-2.7700758887763e-05
-1.52151591700184e-05
-1.95722649044769e-05
-9.88067413376653e-06
-3.58809190526696e-05
-9.32072824744174e-06
-2.98661978864552e-05
-1.6767503834214e-05
-2.30185116136306e-05
-2.37639388550368e-05
-1.98156329401845e-05
-1.80121615798475e-05
-4.32715073619234e-06
-3.4845190146051e-05
-2.47427904272016e-05
-6.04598302061469e-06
-2.74633100317083e-05
-3.39255156614702e-05
-1.90208340576948e-05
-3.86223834615742e-05
-4.28560875124106e-05
-3.53638438117615e-05
-3.07983065645114e-05
-1.04244020232352e-05
-4.45281706563865e-05
-3.22570779624977e-05
-4.3710881657985e-05
-4.1679356767662e-05
-1.09609949260413e-05
-1.32746295608202e-05
-4.40677649109055e-05
-2.31272426346953e-05
-1.81624851695931e-05
-1.66062788778628e-05
-1.25224734088123e-05
-1.83894735840165e-05
-2.35778843957599e-05
-2.53474935954392e-05
-2.04885161594874e-05
-2.77690494924946e-05
-1.41171454288631e-05
-1.72225975422779e-05
-1.33174770331057e-05
-2.34119176089011e-05
-1.185523224649e-05
-2.14744661009346e-05
-8.89083653357704e-06
-1.56872923025698e-05
-3.67412223538945e-05
-3.25621690723013e-05
-2.7097229129005e-05
-3.50731935402727e-05
-4.65582965274248e-05
-3.06858486528351e-05
-1.71249471895507e-05
-1.75150553973068e-05
-1.51347791164799e-05
-3.11424938763385e-05
-2.1967589246354e-05
-2.63858111365332e-05
-2.87459538068053e-05
-1.99813123488214e-05
-2.07217432515354e-05
-4.19424774713218e-05
-1.08914359839679e-05
-1.07084341707516e-05
-2.6385645005525e-05
-1.06506629760241e-05
-2.20728991021395e-05
-1.99292895700197e-05
-1.86811921736438e-05
-3.73188239305279e-05
4.37133759904296e-06
-3.12354017083247e-05
-1.20865332438966e-05
-2.90176418343138e-05
-1.07967016279247e-05
-8.45343755977508e-06
-1.59309634062442e-07
-3.42129344085016e-05
-3.61520380235286e-05
-1.64305344456202e-05
-1.50071376903092e-05
1.99617692755155e-05
-3.61984820630227e-05
-3.09612695243205e-05
7.42531574226552e-07
-4.42288813979208e-05
-7.71054543927439e-06
-9.8270309612578e-06
-3.08652339663161e-05
-3.16410376250379e-05
-2.03650597186558e-05
-3.18317050342567e-05
-4.24387287361099e-06
-6.34957698973222e-06
2.24010722508213e-06
-3.94636215902584e-06
-2.59922214552503e-05
-2.88334060882426e-05
-3.09319562159294e-05
-4.35349175630913e-05
-1.82932842578606e-05
-2.10053799712753e-05
-3.42871120253777e-05
-2.11959604611595e-05
-1.33196873028629e-05
-1.12517543282911e-05
-2.19808461656087e-05
-2.50731188452406e-05
-4.85427353445292e-05
-2.5286341941664e-05
-1.71496839370275e-05
-4.46857007145713e-05
-3.19087337815986e-05
-2.69647701330006e-05
-1.2296914529197e-05
-2.73843633666551e-05
-2.01716375480424e-05
-1.32005823762573e-05
-1.14259735591616e-05
-1.8359180964124e-05
-2.79809961088967e-06
-2.47223924412756e-05
-1.06972989267407e-05
-2.22452570468295e-05
-3.09863695379363e-05
-2.27358612036461e-05
-2.42721262000121e-05
-2.20546687804183e-05
-2.91855355210386e-05
-1.80266529222699e-05
-2.99989486967395e-05
-1.16961303397227e-05
-2.77985652226077e-05
-1.92082543970147e-05
-3.24844714722601e-05
-4.6225882987946e-05
-1.09127928260315e-05
-2.53308760483884e-05
-1.92862774557453e-06
-4.78796116942297e-05
-7.78643576125012e-06
-3.19415294702144e-05
-2.8991647543773e-05
-5.81702241427328e-08
-2.48450213384589e-05
-3.84646285234701e-06
-2.40856236439757e-05
-1.18933639680107e-05
-2.73839329300271e-05
-1.14186427994359e-05
-1.05912699335509e-05
-2.62490826505148e-05
-2.22175704245764e-05
-4.25354873091257e-05
-1.96370411578652e-05
-2.99445947575243e-05
-1.66061165389313e-05
-1.18501819834822e-05
-1.93696581956187e-05
-3.54050097668605e-05
-1.31722049654874e-06
-1.15720884251162e-05
-2.56203837611352e-05
-1.35853348918718e-05
-6.25483590825349e-06
-3.51506861684361e-05
4.94695498746516e-06
-2.43506451699932e-05
-3.73521276178715e-05
-1.7437286953992e-05
-2.60438823597493e-05
-2.17864891391124e-05
-5.33397147500816e-06
-1.29993260602299e-05
-6.26353519613547e-06
-2.04094746193069e-05
-1.16509449885827e-05
-9.50337153940013e-06
-1.04281690562162e-05
-9.46910761235008e-07
-1.32101957414626e-05
-2.05903061511636e-05
-2.96837926001207e-07
-1.80361845002423e-05
-5.62771947082168e-06
-1.54078879114642e-05
-1.25262611226022e-05
-1.43693625567756e-05
-2.10464221524487e-05
-2.36549974206223e-05
-2.39841339892556e-05
-3.73527921645259e-05
-1.43074300656313e-05
-2.45104243074098e-05
-1.34276435710383e-05
-1.27968758284859e-05
-2.90693722177955e-05
-2.69236724856026e-05
-7.92776769522094e-06
-3.72038474837778e-05
-2.02402388822838e-05
-4.60504202787166e-05
-3.20875422283005e-05
-1.98574848743447e-05
-1.62515823174138e-05
-1.44126465179009e-05
-3.64322743396925e-05
-2.93485327284899e-05
-4.01407018209739e-06
-1.29159138382534e-05
-2.8851412462946e-05
-3.40935420731616e-05
3.58529339931742e-06
-3.25982464440138e-06
-2.09082097897749e-05
-3.41887760923862e-05
-2.51436651729657e-05
-1.22827370814127e-05
-2.89322425636356e-05
-1.40894537051302e-05
-1.93756671437837e-05
7.12421895143899e-06
-3.08475611131085e-05
-2.4882836627251e-05
-1.24279996101061e-05
-2.44491693831429e-05
-1.74004784836618e-05
-3.12226965966712e-05
-1.4733121185303e-05
-2.29818227916842e-05
-4.30490121025107e-05
-2.70478700795996e-05
-5.32985575545829e-06
-1.18319470671164e-05
-4.35126929674622e-05
4.22508902383544e-06
2.00592174024052e-07
-2.98538595579793e-05
-1.44325407889071e-05
-1.9010578402868e-05
-2.29409480008269e-05
-9.12641572254568e-06
-1.56951092350021e-05
-3.17108064267971e-05
-2.8077331795189e-05
-1.53190452762553e-05
-7.89163708969012e-06
-3.91829367448085e-06
-3.58957698309611e-05
-2.79819433994635e-05
-8.43049682750096e-06
-2.92927038232361e-05
-2.10380194035521e-05
-3.18516866051055e-05
-2.76692708600224e-05
-1.84140767480896e-05
-1.3172158446615e-05
-4.55816459057364e-05
-1.24239273708298e-05
-3.62532358484778e-05
-3.83404487192121e-05
-4.26277963076624e-05
-1.54231211154668e-05
-2.61258588770173e-05
-4.76429045310048e-05
-7.68550920968622e-06
-1.57235353322372e-05
2.51494348828778e-06
-2.37975098573122e-05
-3.02910149879238e-05
-1.60466711375766e-05
-3.07497353743175e-05
-9.409045811936e-06
-8.36415320420496e-06
-2.5319939705555e-05
-3.91542139587834e-05
-2.62879614734161e-05
-3.51914751998555e-05
-1.95580425025592e-05
-2.37459892803958e-05
-1.49629685242932e-05
-3.47099033821953e-05
-3.75713307859446e-05
-3.78112285231577e-05
-2.10681607001544e-05
-1.81350166927304e-05
-2.04313453308904e-05
1.02813813273e-05
-2.63840457750542e-05
-1.0534346208519e-05
-3.95587187269697e-05
-2.58462648603845e-05
-3.03222551495985e-05
-8.2187604207593e-06
-2.84182501227399e-05
-1.1022245868955e-05
-3.37904474734259e-05
-1.71126792451677e-05
-6.77069778099404e-06
-2.41064214346267e-05
-2.21700013811253e-05
-1.28490119303931e-05
-2.59527339184022e-05
-1.97517601125217e-06
-8.40413918433161e-06
-2.61621423304432e-05
-5.97575489105104e-06
-3.20209381244702e-05
-1.80920585527741e-05
-1.79272267816763e-05
-5.18388709064388e-06
-2.98553940912942e-06
-2.88860506063782e-06
-1.41678058756358e-05
-2.21938053834269e-05
-1.80497521807949e-05
-1.26814900593047e-05
-1.15753852575916e-05
-1.46821330541597e-05
-2.07043321328299e-05
-1.14715033702432e-05
-1.20038184275683e-05
-1.25869792049368e-05
-4.43764402353263e-07
-2.74819367481466e-05
2.94525623629385e-06
-5.73566287404053e-06
-2.98158345730591e-05
-6.55425171150638e-06
-1.42918473694725e-05
-2.46905921657363e-05
-2.25893894284356e-05
-2.15329510953359e-05
-1.67560217727548e-06
-1.57965710429983e-05
-2.66328691597763e-05
-1.27398736204926e-05
-2.63909668262776e-05
-1.57630470964362e-05
-1.91665496503104e-05
-2.04200299265898e-05
-3.75803119158547e-05
-1.00858099717839e-05
-1.57589108607506e-05
-1.35869794857924e-06
-2.14046899127824e-05
-1.42421130638726e-05
-3.40592045651153e-05
-2.22474769773604e-05
-1.45492373868774e-05
-2.52950129535883e-05
-6.04121518411018e-06
-2.26416574652384e-05
-2.1649634796395e-05
-1.52313180590883e-05
-1.5358717720446e-05
-4.07691025769644e-06
-2.93291942704412e-05
-2.15941855711661e-05
-4.24600642681163e-05
-3.17149593733939e-05
-1.09312551424415e-05
-1.61804337820823e-05
-2.59403391945672e-06
-3.67175852633313e-05
-1.35453895722723e-05
1.04705456418103e-05
-1.01531918350096e-06
-2.41934066777104e-05
-2.55458161322973e-05
-2.0996843277031e-05
7.08932192757486e-06
-2.9919285306298e-05
-1.7459940996694e-05
-1.42604866245572e-05
-4.06701605611517e-06
-1.7859769975173e-05
-2.48107183996497e-05
-1.3188075598784e-05
-5.22072666490327e-05
-3.19666709084343e-05
-2.41098391732553e-05
-2.68767650051289e-05
-2.76998098664168e-05
-2.57803181224064e-05
-8.55478138489246e-06
-1.22927745200068e-05
-1.58909493766531e-05
-1.47308181501378e-05
-5.07399799521344e-05
-2.80891985810733e-05
8.39665584489999e-07
-1.41855709551867e-05
-4.29915771827711e-06
-6.87588802142649e-06
-9.48526171715092e-06
-1.10322832408147e-06
-3.21925687406564e-06
-1.35614673208855e-05
-6.69880199386687e-06
-3.20434559219848e-05
-2.75056352500927e-05
-1.06595565304284e-05
-1.0973178235504e-05
-3.65503611701908e-06
-3.89874101420509e-05
-9.91375888475979e-06
-1.4843655830725e-05
-1.55132495595321e-05
-1.95661459718775e-05
-4.14421057722653e-05
-3.11040788683314e-05
-1.01165941012489e-05
1.53390551358653e-06
9.93115276016687e-07
-2.10737231941144e-05
-3.45668968730755e-05
-1.90872785050718e-05
-2.00431643127455e-05
-3.58305448376837e-05
-3.88158057131321e-05
-3.6072823877153e-05
-3.18301302294553e-05
-2.42821640283754e-05
-2.959001358393e-05
-4.0382741775841e-05
-1.68443037200003e-05
-5.30235638029542e-06
-3.15794902122959e-05
-4.13786676047571e-05
-1.65099605879109e-05
-2.23887899563439e-05
-2.45727863043798e-05
-8.07491023793804e-06
-4.80086816880586e-05
-2.27677499075208e-05
-1.56959246309917e-05
-1.43639747433169e-05
-2.54982578444057e-05
-4.97809998873565e-05
-1.90353897229353e-05
4.95028764830366e-07
-5.12871038836264e-05
-2.40704871611355e-06
3.95833551910185e-06
-1.94468157585904e-05
-1.26851204262418e-05
-2.1391106240035e-05
-4.37574009070134e-05
-2.6983175450086e-05
-3.00604866284467e-05
-1.04630587118985e-05
-1.91858713214047e-05
-4.18829307365858e-05
-1.05079108515546e-05
-2.69103460724307e-05
-2.16954074144839e-05
-1.43116708093497e-05
-3.34159651015505e-05
-1.75772612631095e-05
-1.64012089087288e-05
-1.84354438114681e-05
-3.83936105040871e-05
-1.19272487725051e-05
-2.51318447052478e-05
-8.14023851092777e-06
-2.39208559966012e-05
-2.6338802930289e-05
-3.23682939090492e-06
-8.27573956385367e-06
-2.8365099944005e-05
-5.8082730375063e-08
-1.45313624467893e-05
2.61605097027494e-06
-2.7624704031797e-05
-1.36642379944634e-05
-3.20516888049544e-05
-4.34102235482068e-05
-9.24603361769237e-06
-2.99851080979713e-05
-8.42128851431826e-06
-2.36748405999879e-05
-2.65739901732465e-05
-1.58200813205774e-05
-3.04604123781801e-05
-1.23198905549542e-05
-1.51295677097485e-05
-3.06607157747902e-05
-4.28281842640044e-05
-2.48737793110316e-05
-2.29677464245925e-05
-1.69128964597363e-05
-7.16233011257143e-06
-2.72724406820191e-05
-8.75538498016e-06
-8.26370369443257e-06
-1.74021117863509e-05
-1.38519355743262e-05
-2.25819217775593e-05
-1.60204607525752e-05
-2.59559570094541e-05
-1.90462224227344e-05
-1.17973091565535e-05
-1.19030323958212e-05
-7.73646095248498e-06
-3.64823843068728e-05
-3.14740020815777e-05
-2.2662585765078e-05
-3.39501200617194e-05
-2.5578046862856e-06
-1.88269427678653e-05
-1.93624107500774e-05
-4.3542662723025e-05
-1.88184419623013e-05
-2.62189220973679e-05
-2.58588207157715e-05
-6.14590037985082e-06
-2.58738471055097e-05
-4.11462952536204e-05
-8.88378483577891e-06
-3.42547349115532e-05
-3.45728933837329e-05
-9.98538215485874e-07
-1.83854393664377e-05
-2.87491559594168e-05
-3.30909136079061e-05
-3.54695205890494e-05
-1.37973638888926e-05
-1.29736355463039e-05
-1.6566874708777e-05
-2.4447570384397e-05
-9.5040605452115e-06
-1.59051861952383e-05
-2.80082922266644e-05
-2.64558059994557e-05
-2.74099728133693e-05
-6.68518686177775e-06
-3.49920267931777e-05
-1.27319616279384e-05
-4.26408237279668e-06
-2.08789971166584e-05
-3.43528249986213e-05
-1.50145888074694e-05
-2.13681587165328e-05
9.26172373950388e-06
-1.63188001159889e-06
-7.0139024174781e-06
-2.34847641836897e-05
-2.47240088372492e-05
-2.31895246972938e-05
2.12799446393249e-06
-1.94813935990704e-05
7.80735033566247e-06
-2.30131802365216e-05
-1.82274496975795e-05
4.1615846254321e-06
-1.16751409569612e-05
6.12681153995855e-06
-2.29816554465545e-05
-1.69649920859249e-05
-1.74103161211881e-05
-3.71907910811611e-06
-1.660636096272e-05
-2.38405976256549e-05
-1.46259316310296e-05
-1.91827644642883e-05
-1.65906884729199e-05
-1.38494221841186e-05
-6.16499889588803e-06
-9.21820771495694e-06
-1.60910993485802e-05
-1.71865021881249e-05
-4.15475781791781e-05
-3.91429859133496e-05
-2.95843924459846e-05
-3.12551139046913e-05
-1.92009836250915e-05
-1.82865972160535e-06
-2.65911785040101e-05
-7.20386641501412e-06
-3.32504471140384e-06
-1.85796607567718e-05
-2.3569830449565e-05
-2.74174320920277e-05
-5.03189735692008e-06
-3.31461268945625e-05
-1.97056445693403e-05
8.59524228617431e-06
-3.05004267514428e-06
-9.91062376936108e-06
-1.57100652126239e-05
-1.2423273855454e-05
-1.04957992391919e-05
-1.44905237808338e-05
-3.81133305510845e-06
3.361490770261e-06
-2.98544732319081e-05
-1.73534199672069e-05
-2.48246244793627e-05
-9.91450189708995e-06
-2.55333948055222e-05
-1.24407792553528e-05
-1.15217174112362e-05
-1.85958648905974e-05
-4.88418725895304e-06
-1.9346971868028e-05
-2.37188405084291e-05
-1.62876473368625e-06
-2.11520081798576e-05
-2.47655928953345e-05
-4.17702364361651e-05
-4.1272046639888e-06
-3.11181356354077e-05
-1.91640777344101e-05
-2.52972132796325e-05
5.10984442287686e-06
-6.42362805548276e-06
2.07549340944064e-05
-1.61722374528448e-05
-5.71431617876497e-06
-1.52360060778444e-05
-3.39717747876611e-05
-1.16188190623278e-05
-1.85517539474855e-05
-1.54751450191893e-05
-2.99299154503871e-05
-2.99957965883174e-05
-4.55085198651105e-05
-8.57560942905183e-06
-2.42762586924746e-05
-1.62270858943298e-05
-8.02236310417446e-06
-1.24348901060959e-05
-3.21644510844701e-05
-2.3080258601531e-05
-1.36814470907517e-05
-3.598401549013e-05
-1.77269032530233e-05
-1.59169997135816e-05
-1.76488202665682e-05
-1.6861275984089e-05
-2.62376526989897e-05
-9.22292879014252e-06
-1.03368815182819e-05
-2.21788058377764e-05
-1.65336680837037e-05
-2.45885460859996e-05
-2.73697193012013e-05
-1.69897028211213e-05
-5.1943393448754e-05
-1.00032747912696e-05
-6.41976736470564e-06
-1.97011018631068e-05
-9.09595710734679e-06
-2.1985980393867e-05
-1.59546421174998e-05
-3.62067531463637e-05
-2.49661135066437e-05
-8.41911076757926e-06
4.30764678477024e-07
1.92004102973856e-06
-2.78169175821851e-05
-4.26288376199227e-05
-8.37463527774991e-06
-1.73972492685496e-05
-2.04382300594101e-05
-3.67814969429986e-05
-2.24241453029521e-05
-2.10265100297095e-05
-1.46737779423106e-05
-6.78225640614011e-07
-1.56240185100402e-05
-2.16883756373141e-05
-1.45681979465602e-05
-2.61997721876487e-05
-3.3471433707779e-05
-5.21762388580471e-05
-9.39684786436724e-06
-8.14876726997281e-06
-3.20513095162665e-05
-2.65678806644171e-05
-2.60146953140095e-05
-3.45114055290767e-05
-1.88166699512047e-05
-3.41467051565555e-05
-2.98133079911385e-05
-1.61903925958278e-05
-2.95302812125123e-05
-1.45290489784949e-05
-3.58850386921601e-05
-1.01589163866993e-05
-2.80477955329173e-05
-1.09248175198883e-05
-9.316948090963e-06
-3.44350875039319e-05
-1.09577432497419e-05
-5.77660726820611e-06
-2.46010597223918e-05
1.95086576744073e-06
-1.40979599668824e-05
-4.88518104701869e-06
-3.09141765317906e-05
-1.32548882558062e-05
-4.18227029959725e-06
-3.63603944374989e-05
1.70213415652043e-06
-1.36175751016462e-05
-1.52356558169913e-05
3.5832247488019e-06
-2.51385976750715e-05
-2.58105061887859e-05
-2.32557327987798e-05
-5.53317782041298e-06
-1.65966433658711e-05
2.10898857821681e-06
-1.43860868581245e-05
-8.7159925787762e-07
3.87678262522448e-06
-3.81519097202844e-05
-3.08036044700221e-05
-9.62745842497773e-06
-1.34818047376376e-05
-6.81704357533492e-06
-2.55856740735151e-05
1.40054418989903e-05
-2.28039304847947e-05
-1.91137017518483e-06
-2.94958145287737e-05
1.02833512547147e-05
-4.62001792278863e-05
-2.70412959618134e-05
-4.78682650038431e-06
-4.65549380104841e-05
-1.53604433411381e-05
-8.41062164434212e-06
-1.17289525750618e-05
-4.59675318881014e-06
-2.41289861793066e-05
-2.62841572644703e-06
-1.86019268421468e-06
-1.55018249877989e-05
-2.12535422877143e-05
-3.24503056558252e-05
-3.3182233142982e-05
-7.81729165636465e-06
-4.69063726126428e-05
-2.3466706515119e-05
-2.45270808896345e-05
-2.18398544458181e-05
-1.12990592469596e-05
-2.61111319934593e-05
-1.59601353865234e-05
-1.00781812875629e-05
-1.16047193094082e-05
-1.99094235207392e-05
-3.10476266865801e-05
-2.17886022144756e-05
-9.07233375785743e-06
-1.83468038685957e-05
-3.22409906451065e-05
-2.39827203767519e-05
-2.5979077185274e-05
-1.15637393013061e-05
-6.82715993688526e-06
-5.90757330435931e-05
-3.41551270738017e-05
-3.00102023861867e-05
-1.17511510792189e-05
-2.926630386831e-05
-2.24285277240388e-05
-1.22903081100165e-05
-1.46925030934978e-05
-6.88513819469225e-06
-2.0798417368803e-05
-5.21075656724275e-06
-1.82250450144344e-05
-4.29787641184715e-05
-1.98620268354833e-05
6.27195412204504e-07
-2.60598451078815e-05
-8.59022955249439e-06
-1.13916502584659e-05
-3.49752196984829e-05
-1.96396769514231e-05
-6.18093247917062e-06
-2.15944888440992e-05
-1.40682680876558e-05
-2.23442955171039e-05
-2.29181760133154e-05
-2.70468626956734e-05
-1.59247074569163e-05
-1.98887869715501e-05
-2.26700158024735e-05
-1.37358791107103e-05
-2.69379361979097e-05
-3.31837932593853e-05
-2.34274889320615e-05
-3.07303261229899e-05
-3.66690877047047e-05
-7.20806465936728e-06
-4.25763180285216e-05
-9.74684164273195e-06
1.82383823014738e-06
-4.09036340746593e-05
7.35828874817073e-06
-1.96402720070391e-05
-1.10712928469553e-05
-1.523903937249e-05
-2.04922464411293e-05
-1.42173132794687e-05
-1.63611946658695e-05
-1.73667189005375e-05
-2.0769966697838e-06
-3.00188444037933e-05
-3.31716731162132e-05
-2.38665566647603e-05
-1.6647836228748e-05
-2.66211377566138e-05
-2.82672394041755e-05
-4.2691406772432e-05
-2.43253329550625e-05
-1.32442421257919e-05
-2.5282426520323e-05
-9.68545635940238e-06
-2.31449494035016e-05
-1.24414617095331e-05
-2.1466692731748e-05
-1.21880288918947e-05
-1.60076462645425e-05
-3.28676353276892e-05
-2.57858763803634e-05
-3.80007605027988e-05
1.17429029637067e-05
-2.49406103382276e-05
-1.65867122618475e-05
-9.21189375823892e-06
-4.55328298701779e-05
-1.94341724123029e-05
-1.04152281713838e-05
-6.00215438706511e-06
-2.44246993772075e-05
-3.09271366826206e-05
-1.49353998603351e-05
-3.90449412907446e-05
-7.42623984377013e-06
-1.41379420402871e-05
-4.59118946696243e-06
-3.35048156973007e-05
-2.71505256012338e-05
-1.30632613802691e-05
5.00120784977891e-06
-3.08193031634366e-05
-2.18766841408841e-05
-2.39305396139257e-05
-8.15930715277138e-06
-1.4965665919747e-05
-2.9409615575194e-05
-2.2275300548196e-05
-7.52315090050583e-06
-1.2350344997773e-05
-1.29972125918471e-05
-2.32365953219326e-05
-1.72013052349812e-05
-2.652773591473e-05
-1.16408471573238e-05
-2.67682829268713e-05
-6.88697385599186e-06
-2.83285965304413e-05
-2.61404374090531e-06
-2.89654092210487e-05
-2.45019872644585e-05
-1.43680002636409e-08
-1.91347327281071e-05
-1.48161213432648e-05
-4.7862526615016e-08
2.61889555213158e-06
-1.73544438967525e-05
-9.78168729555263e-06
-1.75738227485751e-05
-7.88756767928505e-06
-1.49270013694748e-05
-8.4641670461347e-06
-1.5171685588368e-05
-4.34319688545739e-05
-1.35921871680566e-05
-2.258510525112e-05
-3.51206789287284e-05
-3.7440910451435e-05
-3.13115790773038e-05
-1.53813173403756e-05
-1.37494417559602e-05
-3.71305048797735e-05
-4.33379564560496e-05
-1.11774169284113e-05
-2.21248370450026e-05
-5.49627949590201e-06
-1.8124818390467e-05
-3.06227550873706e-05
-1.59617522341277e-05
-9.75165603695105e-06
-2.2002095511841e-05
-4.59112789832671e-05
-1.84888820771365e-05
-7.79685222628633e-06
-3.6997566895311e-05
-2.39989423373986e-05
-1.98554776837734e-05
-2.97049969558287e-05
-1.79512640061072e-05
-1.84066092444256e-05
-1.78224828501525e-05
-1.54742710613695e-05
1.25965154397012e-06
-1.96125343806571e-05
-5.31952549218794e-06
-1.29829846384842e-05
-2.05009179265633e-05
-4.83709565540601e-05
-3.13024252738798e-05
-2.09361697138976e-05
-2.07650757442044e-05
-1.0705360341906e-05
-1.76995453482026e-05
-2.15496573038563e-05
-3.34652041207897e-05
-5.25415544752809e-06
-2.51416885432749e-05
-2.8714953599453e-05
-6.97586881859426e-06
-2.39487935382783e-05
-4.9450131322801e-05
-4.92290594244189e-05
-6.19611203592496e-06
-3.08142729008568e-06
-3.05946893257945e-05
-3.31309334389566e-05
-4.98484556982451e-05
-3.29203643992932e-05
-2.48263230575466e-05
-3.89789644343927e-06
-2.65860487128934e-05
-4.26419115718229e-05
-1.28994496094123e-05
-1.40954524885631e-05
-3.11252253629599e-05
-3.99082675099299e-05
-1.53749223431596e-05
-3.24345007509833e-05
3.21651236208137e-06
-3.56632707037408e-05
-8.99184268394784e-06
-1.70198198711926e-05
-2.96896615162523e-05
-1.10874711012144e-05
-8.24599079610814e-06
-2.7188300980902e-05
-2.6322134132499e-05
-1.48215319137695e-05
-2.20678122616393e-05
-2.36948888117481e-05
-1.54346148505055e-05
-2.84002007727068e-05
-2.14829420225464e-05
-2.78962335056191e-05
-1.67536500382906e-05
-1.50125935037806e-05
-3.39582105981046e-05
-2.40896112850493e-05
-1.85599775137306e-05
-1.84157806328975e-05
-7.2586890876825e-06
-1.28040201059016e-05
-9.52028630547644e-06
-1.7994064040057e-06
-3.76675884928083e-05
-2.04129937268168e-05
-2.01788296987516e-05
-2.94038889133352e-05
-2.5854956943077e-05
-9.11135210600855e-06
3.9848496510201e-06
-9.79192811492953e-06
-2.46824270437386e-05
-4.04756531136367e-05
-2.21152997085075e-05
-4.11342530545833e-05
-3.49227048803422e-05
1.83381617301161e-06
-3.63576332219128e-05
-2.98145303925892e-05
-1.77930682131508e-05
-8.62967465789456e-06
-4.05085968405971e-05
-1.93380833093084e-06
-8.61639473046521e-06
-1.55464583519151e-05
-1.03597788012671e-05
-1.34207692457106e-05
-2.65129102841526e-05
-2.16819925105204e-05
-3.28419372998874e-05
-4.02769324631084e-06
-1.48992065758389e-05
-2.92617754650296e-05
4.04652447546267e-06
1.96064160133413e-07
-3.18336170920306e-05
-3.33551456602928e-05
-1.83966289962483e-05
-1.94086053629982e-05
-2.20451118722356e-05
-2.1258333317539e-05
-2.42110957575319e-05
-1.00300094533944e-05
-4.1496124205754e-05
-3.12352829597079e-06
-3.2052493535826e-05
-2.27395276634479e-05
-1.52817898133047e-05
-3.86957958959504e-05
-1.30273113504084e-05
-3.01106067996633e-05
-2.23569175799755e-05
2.45517469293156e-06
-4.37175652753657e-05
-2.26028785773478e-05
-9.4560792720906e-06
-2.06953034782147e-05
-1.24306392191104e-05
-2.41747990710799e-05
-2.18888303529395e-05
-7.898739818162e-06
-2.88753912266381e-05
-2.93070130902757e-05
-1.39158045112904e-05
-2.44098436679002e-05
-1.51793635041448e-05
-3.32773808160742e-05
1.49854139531504e-06
-1.9946212521722e-05
-2.98294297993559e-05
-9.4171313179834e-06
-2.22521121644282e-05
-3.48361239177893e-05
-1.05800148604353e-05
-4.48317521237441e-05
-2.29515967641102e-05
-2.29960759060095e-05
-3.27627025219323e-05
-2.97118045563664e-05
-3.08974452307698e-05
-3.78311323964494e-05
-1.68257129700934e-05
-1.65921474660261e-05
-2.74336946527511e-05
-1.91076895136377e-05
-3.46030543362916e-05
-3.70188249344798e-07
1.15204306663538e-05
-1.64710385674514e-06
-2.23467409180118e-05
-4.0365460409877e-05
-4.58346590907294e-05
-3.57697688362041e-05
-4.19350528880464e-05
-3.17310299765041e-05
-2.52904204213691e-05
-1.98389161123814e-05
-1.73258960855806e-05
-1.90980511399957e-05
-2.73505422407533e-05
-4.13263065033371e-05
-4.5333602427306e-05
-2.33193728694419e-05
-2.62486226378112e-05
-1.80022545210793e-05
-4.93648445475091e-05
-1.85948061058432e-05
-1.98607774673394e-05
-3.12010056953351e-05
-2.41797451438198e-05
-2.88134350856587e-05
-3.18805389805945e-05
-2.44169447919889e-05
-2.5082582819216e-05
-3.29681295649072e-05
-3.50860999412347e-05
-4.29177853081022e-05
-4.69037007855839e-05
-1.57457025651169e-05
-3.45433285896872e-05
-2.21384666518167e-05
7.7606359147812e-06
-2.31875606319181e-05
-1.76021659616397e-05
-3.09783325956996e-05
-2.06110809746119e-05
-2.66869793832856e-05
-3.02793056420542e-05
-1.1882840986146e-05
-1.15370241482097e-05
-1.48544297304565e-05
2.44662868439277e-06
-2.42443571675977e-05
6.0217489051095e-06
-1.53998817099777e-05
-4.30132789637622e-05
-1.45647987061585e-05
-2.94017401717237e-05
-1.94807231589311e-05
-1.35345879023662e-05
-1.25134474040937e-05
-3.68592193738729e-05
-1.73109426364129e-05
-1.84789784022172e-05
-1.8625604258713e-05
-2.36156683668139e-05
-2.65046234433062e-06
-1.18237170574878e-05
-1.92449571716199e-05
-2.15225406188245e-05
-1.88669886295014e-05
-3.10421969457967e-05
-9.47207669062794e-06
-1.28240813734378e-05
-2.4410664187741e-05
-1.061357770247e-05
-2.76234360275151e-05
-2.60423169703269e-05
-3.50069970692529e-05
5.65937362990991e-06
-1.49862437205877e-05
-2.86204626769454e-05
-2.75348762514495e-05
-7.30670396764532e-06
-1.8918587206958e-05
-7.4628402472927e-06
-2.41244222135015e-05
-7.49570042956662e-06
-2.23788186484621e-05
-1.91772478288469e-05
-1.24102689016757e-05
-1.85906875826213e-05
7.54599019832626e-06
-2.31751458890715e-05
-4.71053421656634e-05
-2.80240955667886e-05
-2.38471964109187e-05
-3.68065492673099e-05
-2.27845208696418e-05
-6.32895059855228e-06
-8.08450461302323e-06
-1.05481726600298e-05
-2.22026162770642e-05
-3.94811942853062e-06
-1.64264382083409e-05
7.75513527965346e-06
-2.5196134825132e-05
-1.26358006303567e-05
-1.91638395669878e-05
-2.61534725340152e-05
-4.12841264377349e-05
-3.62593914964652e-05
-1.3645420181698e-05
-3.64976205497024e-05
-3.67633534869031e-05
-4.05714847899739e-05
-3.64372913544219e-05
-2.11278408773862e-05
-7.8586522184639e-06
-2.60619666605275e-05
-2.75232439687977e-05
-1.33451729038586e-05
-1.98622252289323e-05
-2.76565767722302e-05
-1.99377791959724e-05
-3.18280011193076e-05
1.40885283107948e-05
-1.17937282267775e-05
4.47181061495945e-06
-6.51765201549939e-06
-3.2258041873734e-05
-2.02680706618787e-05
-4.45853407237643e-05
-6.65060262049778e-06
-1.65215293759466e-05
-1.12341052481992e-05
-4.73132834433104e-05
-2.09702625650237e-05
-2.83624284662827e-05
-2.67305467787364e-05
-1.9906636263047e-05
-4.41328098193259e-05
8.51922348159342e-07
-1.13010939748293e-05
-3.74304643791541e-05
-1.8716768477895e-05
-1.84738267448662e-05
-1.44715133540656e-05
-7.9767728941299e-07
-1.44784315275502e-05
-3.5800771022419e-05
-1.50880127697383e-05
-5.17122957859289e-08
-1.55776411763398e-05
-2.84898715307799e-05
-1.36224837957318e-05
-2.97572269350808e-05
6.48981375431098e-06
-1.01340039695376e-05
-2.37027524562229e-05
-3.78814779518482e-05
-7.3438156186214e-07
-4.04793459372991e-05
-2.39988786061416e-05
-2.65697661506494e-05
-4.10935912939644e-05
-2.92364808091722e-05
-2.04445095530582e-05
-2.15323551637203e-05
-2.99719918389222e-05
-2.60681768003374e-05
-2.81214318004052e-05
-2.15408666054682e-05
-1.87515681296739e-05
-1.45624010641904e-05
-1.35308417359225e-05
-9.76057703812793e-06
-1.27134620286784e-05
-1.67060005740877e-05
-1.93839606765502e-05
2.45102437478436e-06
-3.14897161202247e-05
-1.22747407559554e-05
1.54487728225844e-05
-2.37642804750024e-05
-2.63403019423857e-05
-2.62585775768728e-05
-1.65892237695709e-05
-2.5610381648438e-05
-1.44609523290387e-05
-3.95573363531727e-05
-1.56511021420751e-05
-2.69250055329165e-05
-4.18268289585957e-05
-2.19116169552413e-05
-1.92380704585023e-05
-1.81870439871424e-05
1.11305784500617e-05
8.99706805468324e-06
-1.86080373131147e-05
-2.8873474438767e-05
6.05287846330703e-06
-1.61608595326895e-05
-2.91768400625479e-05
-1.3464442164059e-05
-1.34338613204645e-05
-1.68230318911162e-05
-2.14795439092823e-05
-2.08721069722784e-05
-6.98648240112415e-06
-3.73913129842288e-05
-3.3076277711539e-05
-3.09331511974925e-05
-2.6189302177689e-05
-2.11457687789414e-05
-2.71036035898828e-05
-4.26335068835885e-05
-1.11146164925772e-05
-3.42403033950372e-05
-2.76146137520064e-06
-1.33879952352168e-05
-5.60581086281858e-06
-3.29478198962523e-05
-4.35949516537548e-05
-2.89920495202894e-05
-3.7166272037166e-07
-1.74845360523312e-05
-9.03344675939246e-06
-1.58721459514506e-05
-2.56460489624458e-05
-1.45271223030935e-05
-2.3652396166221e-05
-3.24481617024022e-05
-3.19003199535172e-05
-2.50318380573804e-05
-9.2487182970262e-06
-1.3121040753269e-05
-1.76897689172686e-05
-8.29569234550235e-06
-1.48660065000548e-05
-3.26282465385234e-05
-5.13945641908391e-06
-2.33849814810166e-05
-1.5161047546756e-05
-2.80092632539288e-05
-1.18732255585164e-05
-3.66817314056209e-07
-1.51955076414997e-05
-1.69138915013607e-05
-3.13092258378352e-05
-2.02440301315982e-05
-2.79453995437793e-05
-1.91155042530336e-05
-1.93684696567904e-05
-2.43157073057315e-05
4.56644962784033e-07
-3.07501080129491e-05
-4.30511164055043e-05
-1.72564452076413e-05
-3.89683921146827e-05
-1.02007088908556e-05
-3.41384437642524e-05
-8.50322327677809e-06
-2.52335276325484e-05
-2.9260715007781e-05
-2.78430861413502e-05
-1.1463002124456e-05
-5.24101519736784e-05
-1.48477821331542e-05
-2.82009801242414e-05
-2.42665238540911e-05
-2.92680432449613e-05
-3.29288682486495e-05
-6.63164153319508e-06
-7.28251054068495e-06
-3.18653597235139e-05
-3.0828277245501e-05
-2.53672383739756e-05
-2.72448341276288e-05
-3.72285152648087e-05
1.29383124978531e-06
-2.33617854188137e-05
-3.24351074215524e-05
-1.63706551380286e-05
-1.98639255882252e-05
-1.24398002948918e-05
-2.96463474542808e-05
-4.5723084560713e-05
-1.75563768138433e-05
-2.53055391539157e-05
-1.75228862136266e-05
-1.71959882241256e-05
-2.20043258569973e-05
-2.41764916190666e-05
-3.19154628698075e-05
-2.90470619181414e-05
-1.07290325637343e-05
-1.02078847342884e-05
-2.6976947929453e-05
-2.14560999773717e-05
-2.67036626735009e-05
-1.1918499557137e-06
-2.13633180244408e-05
-1.06213003179072e-05
-3.91897871290101e-05
-1.62309482013553e-05
-1.55498987595487e-05
-1.51227486125028e-05
-1.89942307640396e-05
-5.37770541531363e-07
-7.0038602106836e-06
-2.99185329519794e-05
-1.52836624625806e-05
-1.87484534454085e-05
-2.27183255476721e-05
-1.31582873839605e-05
7.66883913531336e-06
-3.8914756974945e-05
-3.41023478271724e-05
-1.4173503078136e-05
-2.79572576866703e-05
-2.60021979630559e-05
-2.55931412566387e-05
-3.26815801560413e-05
-8.20476083556799e-06
-7.59195109371623e-06
-1.51627780266724e-05
-3.44518735222842e-05
-2.37443720504955e-05
-1.84899222267454e-05
-1.39367190467053e-05
-2.50018963344061e-05
-1.99340275201589e-05
-5.55032785417896e-05
-1.750608975143e-05
-1.1365586448405e-05
-3.88645743591857e-06
-4.41438141263593e-05
-4.04872778906405e-05
-2.07180192442207e-05
-3.4601293881409e-05
-2.77661312022404e-05
-2.70985944644438e-05
-1.91668799383971e-05
-2.92286173486891e-05
-2.5259945892186e-05
-1.45362676491591e-05
-2.9721300882363e-05
-2.52798046222635e-05
-2.69879769830688e-05
-3.51544241593737e-06
-3.12246329536602e-05
-2.34236667082666e-05
-2.33023427632805e-05
-2.76520087527431e-05
-1.69763207663072e-05
-2.89667522700101e-05
-2.95620359363328e-05
-3.4269715160254e-05
-2.30801283821597e-05
-2.21603045615274e-06
-2.89458571627559e-05
-1.7383984096987e-05
-2.57142880365483e-05
-3.06726246962346e-05
-1.11084886704417e-05
-1.021429527942e-05
-4.75810792091835e-05
-1.74916771936582e-05
-2.57925743229604e-05
-1.86856245357772e-05
-1.50291548022575e-05
-4.04901085089215e-05
-2.9928433012382e-05
-2.29394682762794e-05
-4.91344472312893e-05
-3.35259621807829e-05
-1.49445084293281e-05
-1.89219918168409e-05
-4.85503868465095e-06
-1.79429766892373e-05
-2.66455396083324e-05
-3.59490496706341e-05
-1.67126037867872e-05
-2.89542916533011e-05
-1.70314340953228e-05
-3.09077892300569e-05
-2.8891425651537e-05
-1.59590871945871e-05
-1.6516832296708e-05
-1.58030816804358e-05
-2.83247931614463e-05
-1.90610037416649e-05
-1.935245454883e-05
-3.3812722416675e-05
-7.52698590404261e-06
-4.6748337171897e-05
-2.8065758597245e-05
-2.09493480265133e-05
-1.53185174209324e-05
4.98544633812341e-07
-2.43017702830543e-05
-1.01778314232401e-05
-4.2725072498685e-05
-4.15050917587462e-05
-3.5355568090953e-05
-3.88905965982466e-05
-1.19039699377386e-05
-2.15171212972886e-05
-4.05052353795513e-05
-4.02523887625267e-05
-3.66313469852972e-05
-1.42387689954932e-05
-2.85837722138759e-05
-2.86625055636476e-05
-2.4135539476779e-05
-1.35909199010522e-05
-6.84173305465455e-05
-2.24742933252317e-05
-1.31149717768985e-05
-2.91739026564169e-05
-1.42238778853251e-05
-2.14051516963556e-05
-2.60210443377682e-05
-1.21258376419906e-05
-3.76811062639865e-05
-8.24649940199458e-06
-2.51878870449315e-05
-3.26127043738264e-05
-1.49024483994147e-05
-1.43271805611333e-05
-5.10463416089435e-06
-4.21534302043999e-06
-6.21853371363877e-06
-2.2663889370399e-05
-4.12648326633933e-05
-8.39353054657644e-06
-2.24739634587176e-05
-1.98793549078876e-07
-1.31576881857549e-05
-1.04540930090748e-05
-3.26595443455815e-05
-7.93400980617041e-06
-2.40596146596229e-05
-2.16241875832272e-05
-7.19145082722955e-06
-9.66058101481328e-06
-1.82738882295506e-05
-3.03569439189627e-05
-1.94086181008107e-05
-2.15409582045428e-05
-7.82137203600103e-06
-2.91618991943859e-05
-2.31685740800522e-05
-1.24898335841125e-05
-1.90263713435426e-05
-4.84312231406305e-06
-2.8664540836471e-05
-2.10837017277665e-05
-2.24544491861737e-05
-5.78187755098777e-06
-9.14224907763222e-07
-1.01410451802552e-05
-2.41066346759765e-05
-2.4602850556335e-05
-2.12789463223931e-05
-4.21924610969386e-05
-2.47793272205492e-05
-2.16382731836244e-05
-2.24194802192938e-05
-9.33522417645569e-06
-2.55632829419889e-05
-5.66070975363185e-06
-1.47861613045126e-05
-1.59949339671691e-05
-1.01719826731264e-05
-3.45575082836049e-06
-1.27368142194411e-05
-2.08934444590323e-05
8.32967391102773e-06
-9.26667644284456e-07
-3.20823299237355e-07
-2.13724328003592e-05
-3.83135521116402e-05
-2.03091230148848e-05
-8.0835870523825e-06
-2.26737369178444e-05
-1.91258134670391e-05
-2.29243784111005e-05
-6.05304526566219e-06
-1.45391917876228e-05
-2.24458209355083e-05
-2.49359490686216e-05
-3.42505490409013e-05
-2.92977198598282e-05
-1.6308690763474e-05
-3.52011976728483e-05
-1.99166275428414e-05
-2.21108512929103e-05
-3.44133354453691e-05
-2.9050171200998e-05
-1.57834333297508e-05
-1.55942194446564e-05
-1.61419418712011e-05
-3.13599611755334e-05
-2.51311071306416e-05
-2.07801833151596e-05
-1.45103856941937e-05
-1.73030857713476e-05
-3.09516526339712e-05
-3.16973192327196e-05
-4.73854296191921e-05
-3.59892987520101e-05
-8.92990502032308e-06
-3.41504322243978e-05
-8.98806551498214e-06
-7.85713769667805e-06
-1.43349138896866e-05
-2.95949190157424e-05
-1.1412882599602e-05
-2.13480254828825e-05
-2.84548376097018e-05
-2.32956478420356e-05
-2.14442946134037e-05
-3.26263999825081e-05
-3.63129869823129e-05
-2.30401127380421e-05
-3.19078789985757e-05
-3.56428974133367e-05
-3.96569794791e-05
-2.91149292405879e-05
-1.82563695367863e-05
-1.31662698909637e-05
-8.14347750366176e-06
-2.38245073531459e-05
-3.72538902906827e-05
-3.5121622665808e-05
-1.97590038327289e-05
-2.11091041204539e-05
-2.70304059592195e-05
-1.36778197503695e-05
-1.24190302372422e-05
9.29031655696277e-06
-3.71719349905568e-05
-3.75019499391762e-05
-3.37159677178895e-05
-1.59851913237093e-05
-7.61355820698907e-06
-1.39392170477111e-05
-4.86195487939729e-05
-1.02587463163075e-05
-1.18617313578921e-05
-2.77436459154026e-05
-3.86650265738958e-05
-3.66456078698337e-05
-8.86809012211273e-06
-3.68166896825772e-05
-1.65966325870053e-05
-3.02147470301968e-05
-2.65527491212313e-05
-1.60327931271972e-05
1.40192530980677e-06
-2.41341549735151e-05
-1.65461063486167e-05
7.6807444690319e-06
-2.87263359509085e-05
-2.22898083757469e-05
-1.60285674176734e-05
-1.84541776160339e-05
-1.95795671186783e-05
-4.0768053021492e-05
-2.08978247469582e-05
-2.28376063638293e-05
-1.67182575379216e-05
-2.4839788328881e-05
-3.32294874850069e-05
-1.93293341873645e-05
-2.72424801105809e-05
-9.38536273332645e-06
-5.58086930991341e-06
-3.04214146300362e-05
2.20609908399337e-05
-1.04587360497148e-05
-8.17648568450532e-06
-4.36258222619442e-05
-3.86508576934764e-05
-4.3061209142876e-05
-1.24320999722338e-05
-3.17240913477764e-05
-3.71700958711892e-05
-2.18935815760826e-05
-2.7268180328421e-05
-2.74066493160076e-05
-2.04276467788287e-05
-3.70232196191781e-05
-2.34234140346663e-05
-3.08533899229063e-05
-1.52186778372977e-05
-2.57651653889519e-05
-4.01039251608776e-05
-2.20291166203586e-05
-3.50223115112883e-05
-3.39208511830602e-05
-2.26791236418317e-05
-4.74406106036392e-05
-2.59831566307941e-05
-1.72641651812032e-05
-1.9431692875562e-05
-1.76722031752433e-05
-2.7974399903387e-05
-2.6154210368303e-05
-2.00852269255091e-05
-1.45488535576154e-05
-1.71583125050501e-05
-1.72954487182072e-05
-2.170981910466e-05
-2.26390298567548e-05
-2.12273660890637e-05
-3.05730716579815e-05
-1.3630061033482e-05
9.16371370581178e-06
-1.0260249983849e-05
-2.76953357398343e-05
-9.0820875690076e-06
-1.48510225745469e-05
1.56804160704513e-05
-3.79546134282266e-05
-3.18816634250286e-05
-3.09858966039711e-05
-3.05868528224797e-05
-2.82447318304648e-05
-2.60592528316221e-05
-3.05640197540107e-05
-4.77534675366912e-05
-2.21495096530338e-05
-1.67093062999308e-05
-4.03967016157406e-06
-1.70514078965117e-05
-1.60592219099616e-05
-2.71367398997773e-05
-3.15337757437713e-05
-3.69829064583115e-05
-1.47832536938236e-05
-2.50042921721631e-05
-1.22524751753064e-05
-2.43267640086339e-05
9.09128283331067e-06
-2.41283938484454e-05
-1.36432234596718e-05
-3.72568128180722e-05
-2.88619391416504e-05
-3.09995082731781e-05
-2.46517363284863e-05
-4.25754556531238e-05
-8.77887193139625e-06
-2.36326204196872e-05
-2.53149430088669e-05
-2.72923037505004e-05
-2.37327684382726e-05
-2.58095824342453e-05
-1.52636957114617e-05
-2.07656059831067e-05
-1.33377335794126e-05
-3.70255262575418e-05
-2.03792541216721e-05
-3.50046442431647e-05
-4.16396019000036e-05
-2.47541718603123e-05
-2.35548541909608e-05
-2.54554936059674e-05
-3.60895266672194e-05
-2.68971297976213e-05
-1.71242012135597e-05
-2.36195394975351e-05
1.05172928428596e-07
-3.39333582594485e-05
-3.47129444418671e-05
-2.80705720772406e-06
-2.14693857272179e-05
1.21119508540716e-06
-1.66267740045344e-05
-1.87864997203328e-05
-2.84784726834277e-05
-3.08662243761903e-05
-3.06459888113474e-05
-4.11194282542649e-05
-4.85588587618919e-05
-2.33545020404064e-05
-7.47942125816392e-06
-1.35361952637761e-05
-1.73108796232406e-05
-1.58542981365281e-05
-1.04687861223234e-05
-2.14035085823932e-05
2.60999995842721e-06
-7.88170785633078e-06
-8.62022987262471e-06
-1.73681418164985e-05
-1.11416264901609e-05
-9.46433420193743e-06
-3.28193114599259e-05
-5.04862114511942e-06
-9.737508800718e-06
-1.30030606599117e-05
-2.3292873140661e-05
-4.80742136886987e-06
-3.05106677419179e-05
-3.31056913887655e-05
-6.45349926421426e-06
-3.38750569009724e-05
1.6301919852654e-06
-2.60918408593365e-05
-7.67376724363365e-06
-3.54829858392854e-05
-2.83265897677518e-05
-1.48338593115845e-05
-2.41975622733529e-05
-2.39554880555474e-05
-4.26507411566271e-05
-3.37902730061351e-05
6.99557432571584e-06
-1.74375709650061e-05
-1.62764099033224e-05
-2.4943347526616e-05
-3.56713245377232e-05
-2.00487329153808e-05
-1.53089616979978e-05
-2.31566769723883e-05
-2.98764824664298e-05
-3.13516151431676e-05
-2.21655413222689e-05
-2.41109203458337e-05
-1.22579296332754e-05
-1.42174655739183e-05
-2.06810539972216e-05
-1.6501819140336e-05
-1.9103283896891e-05
-1.66606012372755e-05
-2.12019399733694e-05
-1.58497048100721e-05
-1.53731364117722e-05
-2.64593487970139e-05
-1.25063882481376e-05
-9.59079872874801e-06
-1.24563544429887e-05
-2.21664419856214e-05
-3.80560317307494e-05
-3.14242753047518e-05
-3.17707987230703e-05
-2.03883075106714e-05
-1.15921777262638e-05
2.82696231672007e-06
9.17258581904747e-06
-2.99154568000023e-05
-3.07336013326972e-05
-4.77148526538475e-06
-5.09637022088098e-06
-2.9471727077854e-05
-2.25393054797757e-05
-6.54198608091186e-06
-1.2418302599684e-05
-1.13013854124599e-05
-2.9695200345842e-05
-3.81163096717144e-05
-1.87968404733988e-05
-4.14017408356921e-07
-1.95052600848486e-05
-3.10831295660231e-05
7.16571300775833e-07
-2.55983106443748e-05
-2.17019980155654e-05
-1.58435774098178e-05
-3.32564455649258e-05
-1.84272205606288e-05
-9.33173272412989e-06
-5.06260487859287e-06
-2.11033695525008e-05
-2.66471000656787e-06
-3.22544234890478e-05
-1.69975652550239e-05
-2.31243964793266e-05
-2.93843493514627e-05
-2.73965279322062e-05
-3.65180557955174e-06
-2.5996050166086e-05
-1.19588173593527e-05
-1.00808139846074e-05
-1.52587687503092e-06
-2.2159574542126e-06
-2.25010103125275e-05
-1.27670840555786e-05
-2.69403140720647e-05
-2.51296956147631e-05
-7.27668306693218e-08
-7.46635871688016e-07
1.35282949865084e-06
-2.20133721364895e-05
-1.83011642370554e-05
-2.08685316986544e-05
-3.86092226196192e-05
-1.6987487266191e-05
-3.64486652793508e-05
-1.85447357454059e-05
-4.02370240682494e-05
-3.72742428241505e-05
-1.78061148557061e-05
-3.8372043383198e-05
-5.5578630061287e-05
-3.31605627803261e-05
-3.00656310017755e-05
-4.17524405197646e-05
-2.74152929573851e-05
-7.68804667508697e-06
-6.80814570158879e-06
-2.59355617944199e-05
-1.5837210880006e-05
-3.27296090560653e-06
-1.18212866622332e-05
-2.65213515822718e-05
-3.13969109585939e-05
-1.72214588374034e-05
-1.32279352474405e-05
-1.86007510452905e-05
-3.25555496604597e-05
-9.24733129684612e-06
-1.88371556390248e-05
-9.10621014199023e-06
-1.16003170004119e-05
-2.01765169033118e-05
4.1270604366857e-06
-1.14465904501398e-05
-2.83665457432684e-05
-1.64585357080807e-05
-2.23582313327588e-05
-2.19314551655419e-05
-3.74220186858041e-05
-1.85583502981679e-05
-1.52721420197081e-05
-2.85466352803821e-05
-1.91349134986251e-05
-1.01831341184304e-06
-1.84254466040228e-05
-2.89375860500156e-05
-1.67500177516234e-05
-1.95253267550344e-05
-2.93758216847748e-05
-2.59245934649618e-05
-1.41898322038547e-05
-1.62066303945638e-05
-2.14976192863741e-05
-6.51471862067808e-06
-2.06886598958496e-05
-9.16993275715874e-06
-1.30573409390874e-05
-2.92483234776569e-05
-4.33382207094238e-05
-2.73394070417845e-05
-2.06172684818653e-05
-2.44464846931774e-05
-2.63141218749442e-05
-1.14762363525777e-05
2.42839426606784e-06
-3.09924476728192e-05
-2.41991747090258e-05
-6.24771761142405e-06
-3.18158491641298e-05
-1.27055232817789e-05
-2.6645295116597e-05
-3.39251241458979e-05
-5.20861869743159e-06
-1.40567177275057e-05
-1.62944152928826e-05
-2.4804136922454e-06
-1.77200311855851e-05
-3.14387323373752e-06
-1.77942951092125e-05
-1.10711095373936e-05
2.42147252771803e-06
-2.68222782085133e-05
-2.92036120567861e-05
-3.56139503020752e-06
-1.96277620677354e-05
-2.95487494586524e-06
-2.79435976895983e-05
4.66815892975311e-06
-1.76261419457897e-05
-1.26862810851764e-05
-3.08844574822697e-05
-1.07663797221358e-05
-2.23306339612219e-05
-1.77113479377023e-05
-2.74170332858373e-05
-2.78419112246477e-05
-1.46909567964716e-05
-6.16346766252656e-06
-1.29321473409638e-05
-5.02955635907238e-05
-1.66997085281639e-05
-2.88409820931513e-05
-2.38487805365178e-05
-1.79263445337532e-05
-1.41796898524479e-05
-1.35081581790995e-05
-2.18964609857018e-05
1.03929237936926e-05
-2.88094528739035e-05
-1.53709176371747e-05
1.99263079755324e-06
-2.26656516248314e-05
-3.21656801828162e-05
-1.32475159781009e-05
-3.63423404030184e-05
-1.82752526919008e-05
-4.14198487490583e-05
-1.29157410777444e-05
-1.85108968499719e-05
-5.27035147713791e-05
-8.9002253984294e-06
-1.16250953060773e-05
-2.28964163534466e-05
-2.01021882402889e-05
2.33567786716952e-06
-6.04955173493724e-06
-1.97886598460597e-05
-1.82054928023372e-05
-1.90833129755789e-05
-3.82970453857552e-05
-2.51176530994251e-05
-3.61586081686691e-05
-1.54345103363317e-05
-3.67412049217443e-05
-3.96092276636067e-05
-4.13122514943173e-05
-4.50854122763429e-05
-2.89980622808591e-05
-1.05369312856958e-05
-8.68491347488656e-06
-3.33842915118426e-05
-3.33523493200568e-05
-1.19026887044378e-05
-2.25409439117962e-05
-2.96984529666401e-05
-7.63881272950955e-06
-3.33537555494903e-05
-1.89508705501546e-05
-1.07394834364616e-05
-2.26589436647531e-05
-3.25787107099867e-05
-1.4792722290137e-05
-1.3905219569604e-05
-1.64088141659923e-05
-2.41383607756878e-05
-2.20634596656644e-05
-2.44520188427842e-05
-2.61346531324383e-05
-1.54995109433103e-05
-2.75152688932747e-06
-1.30576323454581e-05
-5.08617080799751e-06
-3.01173648607421e-05
-2.20007790025997e-05
-2.65493058132917e-05
-7.28651137147862e-06
-1.98133246848584e-05
-1.03409357335138e-05
-1.06154935781376e-05
-4.90016892286135e-05
-6.09599199282653e-06
-2.05989160930946e-05
-3.59930134004031e-05
-3.36636837929328e-05
-4.22062863770172e-05
-2.2287778677111e-05
-2.97769886867156e-05
-2.74055528795964e-05
-1.55358041052614e-05
-2.99792963129915e-05
-2.41912360497566e-05
-1.58271830248198e-05
-1.16738615713334e-05
-1.65067693908644e-05
-3.86340433503595e-05
-4.74136698734364e-05
-1.86173935991342e-05
-1.78118052539514e-05
-1.43103442463012e-05
-3.59732738183202e-05
-3.10215808412411e-05
-3.76119799105693e-05
-3.23745104379221e-05
-8.04225345687216e-06
-2.16887905101222e-05
-5.16512651507775e-05
-3.31182937157211e-05
-2.46129987457911e-05
-1.4720631435497e-05
-2.28076901623037e-05
-1.66269343767289e-05
-1.12062291083733e-05
-2.95734231695038e-05
-3.11572563835851e-05
-3.9483846399742e-05
-3.06214102503314e-05
-4.34406782161862e-06
-1.2611588107331e-06
-1.57089224905707e-05
7.13822318135665e-06
-3.46082218958289e-05
-8.26275344010425e-06
-1.64449967256385e-05
-1.78880758662198e-05
-1.72008159902351e-05
1.04350831319342e-05
-2.41703205644461e-05
-2.77088634078881e-05
-2.58281028077994e-05
-1.9817873785145e-05
-3.32066009062072e-05
-1.59049645457714e-05
-3.59172839259743e-05
-3.95119840169772e-06
-8.12502970347641e-06
-2.26445490860429e-05
-3.16489611793299e-05
-9.76558237454501e-06
1.79413795285927e-05
-2.31794602828864e-05
5.32431503504491e-06
6.96955192216211e-06
-2.96144541162328e-05
-1.98436395305123e-05
-2.91854901537043e-06
-2.64820049059889e-05
-1.44674223730245e-05
-1.29130176836662e-05
-3.64211892009433e-06
-3.47763441033774e-05
-2.05628581798468e-05
2.14598159970437e-05
-1.48467563934365e-05
-4.12689740775271e-05
-1.49112132323934e-05
-2.56231724970772e-05
-1.86168013568443e-05
-2.38618050177035e-05
-1.24494852052607e-05
-1.48219362784397e-05
-1.99020045050117e-05
-3.60022125575554e-05
-3.65427951530822e-05
-1.42022048060909e-05
-2.47355258678161e-05
-1.07462500723358e-05
-2.75918104458267e-05
-2.80165364314312e-05
-2.27369830761702e-05
-1.89438538295804e-05
-3.81634125579669e-05
-1.3232294633894e-05
-3.40955869499932e-05
-2.5908569299194e-05
-2.69118263172674e-05
-1.50865944690376e-06
-2.0863493304742e-05
-1.91930147035019e-05
-9.95469720670344e-06
-2.44253572217532e-05
-2.30936350040064e-05
-2.42519457271724e-05
-3.57808765862578e-05
-2.36719259082227e-05
3.77517482878347e-06
-1.33631231586753e-05
-1.20445541470677e-05
1.84611546000445e-06
-2.45769587277169e-05
-3.84486793235864e-05
-3.4536485444817e-05
-4.03795279320918e-05
-2.79466523597125e-05
-1.11430480973474e-05
-3.38885076999186e-05
-2.94656551506318e-05
-5.02379239417954e-05
3.19652015788449e-07
-2.24937132548963e-05
-2.23775534367321e-05
2.15551979860004e-06
-1.99662014090095e-05
-1.20907675746384e-05
-2.00274387262137e-05
-1.89345202425934e-05
-2.74735383669563e-05
8.02359509851233e-06
-4.86088446289117e-05
-3.44624654088491e-05
-6.6973558614472e-06
-3.19565279387201e-05
-7.60500565861618e-07
-1.66797209493076e-05
-3.99540581371295e-05
-2.86965690447921e-05
-2.33080701976454e-05
-1.01289258909988e-05
6.26798846145147e-06
-3.3580471978554e-05
-2.02683688754452e-05
-1.16681074556119e-05
-3.36955938236578e-05
-2.97948641770453e-06
-1.2451673940333e-05
-4.53670732353985e-05
-2.35384218095699e-05
-6.53545250272283e-06
-2.27325041128962e-05
-2.02159762439232e-05
-1.73473183496121e-05
-1.90753813374399e-07
-1.75185631529541e-05
-1.25106203559221e-05
-1.48672887101959e-05
-2.32556244634859e-05
-1.35516187946748e-05
-1.44666885812698e-05
-3.53142013994789e-05
-4.12592861753054e-05
-2.41909353385902e-05
-1.16751537186122e-05
-2.85111666818448e-05
-1.8248394229174e-05
-2.18471987937703e-05
-1.40009180789262e-05
-8.7096107584974e-06
-1.56676199401532e-05
-3.69603324701852e-05
-3.45246152659966e-05
-4.54830919729177e-05
-3.79773194762002e-05
-4.78125940881372e-06
-2.00952084059908e-05
-2.47193655304514e-06
-1.6129815264675e-05
-2.73243069589181e-05
-3.81712189935163e-05
-1.91237514209757e-05
-1.09674002813487e-05
-1.38473493650229e-05
-4.5743018026982e-06
-3.71754076983157e-05
-1.31346623401486e-05
-1.02119829993779e-06
-5.24124368325397e-06
-2.81625324921683e-05
-1.2801983435773e-05
-1.89203788311607e-06
-2.16950966570739e-05
-3.67865489052918e-05
-2.86511426799517e-05
-1.69303171541695e-05
-2.39106624791481e-05
-3.98402272128865e-05
-2.09273029722109e-05
-4.41874619040008e-06
-2.59757540585083e-05
-5.52365215627379e-06
-3.34372183855719e-05
-1.84492924269906e-05
-2.34248245437949e-05
-1.99677660816285e-05
-1.96589276677852e-05
-2.51590411739775e-05
-3.72675578864602e-06
-2.39789001812568e-05
-1.68782560803978e-05
-3.79724186791432e-05
-3.44469472514312e-05
-2.73770170840799e-05
-2.42426825839476e-05
-4.08824707210758e-05
-2.39281933469671e-05
-2.54803139357969e-05
-1.50649929492594e-05
-3.41416588224553e-05
-1.62348363587219e-05
-1.09071462338696e-06
-3.0648057731935e-05
-1.54265686401358e-05
-5.05987245983568e-05
-2.57346172831689e-05
-1.11259465817049e-05
-1.99272339807437e-05
-6.85046396413579e-06
-2.75184687088411e-05
-5.83897043613355e-06
-2.29524489219649e-05
-1.50951373743963e-05
-1.49821200926211e-05
-1.29730274353129e-05
-1.50214231836164e-05
-1.97376801424004e-05
-2.06495556034335e-05
-3.00915061183601e-05
-1.70226031042634e-05
-2.77709786929069e-05
2.38451283241068e-06
6.07984931261676e-06
-2.60526169568978e-05
-3.07896663781312e-05
-4.4623744614987e-06
-1.22247677002472e-05
-1.35991112460813e-05
-1.59177967344112e-05
-4.35945762396877e-05
-1.18410761514522e-05
-7.31053796719274e-06
-3.26445084973681e-05
-3.7132981528592e-05
1.00746303698661e-05
-2.65344441520854e-05
-3.14520022142022e-05
-1.60479084710894e-05
2.7983223889409e-06
-2.53749930689531e-05
-1.37936215810002e-05
-1.45949472323465e-05
-2.94505857100517e-05
-2.15353515070421e-05
1.05106318156931e-06
-1.88354452180595e-05
-2.53536650615988e-05
-2.35034761468005e-05
-3.24217516025509e-05
-2.21624353010294e-05
-3.59824706679984e-05
-3.19064696438629e-05
-3.20013728643888e-05
-4.49819306335399e-05
-2.52816134562006e-05
-1.87664247661247e-05
-7.33900878852875e-06
-2.39663519324628e-05
-2.15250810418922e-05
-2.27077910278371e-05
-2.61656448989578e-05
-2.57104112595543e-05
-2.52395174650619e-05
-2.40975200747245e-05
-3.08539488583602e-05
-2.30541048209168e-05
-1.96749305448711e-05
-2.13835090097294e-05
-1.22568492939385e-05
-1.89045856193132e-05
-1.56992340339107e-05
-2.68624478436157e-05
-8.21898127151245e-06
-1.72254404573486e-05
-2.07347334317334e-05
-6.96996353335178e-06
-2.02280659965676e-05
-2.07743287872552e-05
-7.42541028041802e-07
-2.2007029200252e-05
-2.85749555715258e-05
-1.49001974943788e-05
-1.98353255990983e-05
-6.03031593416018e-06
-4.4687756576102e-05
-2.43630340728095e-05
-1.66426369392935e-05
-2.43834405143591e-05
-1.50545292639268e-05
-1.09433421168343e-05
-1.35016938069351e-05
-2.06260054913458e-05
-1.75794226191498e-05
-9.80722912552658e-06
-2.30507109645554e-05
-2.59936756848597e-06
-8.79384543297789e-06
-1.59037477960477e-05
-8.43063572401653e-06
-2.47776771829006e-05
-2.86451538169242e-05
-1.55723220381223e-05
-2.55291502526041e-05
-1.20935312513768e-05
-3.23592030593578e-05
-5.62893567042956e-06
-3.15215895487428e-05
-2.01091060420193e-05
-2.95616934942383e-05
-3.81194822054736e-05
9.60707354369696e-07
-3.25895708377067e-05
-8.84286629353364e-06
-2.06933083692005e-05
-2.23520978004646e-05
-1.51762107494011e-05
-5.29666016309372e-06
-2.04444670914003e-05
-2.00426008722002e-05
-2.26308984569431e-05
-7.23403498633834e-07
-2.4322058378737e-05
-1.94061246089593e-05
-4.51745780907818e-05
-2.38025041472297e-05
-2.35521305612355e-05
-5.15210481154716e-05
-1.50813273305311e-05
-2.08817814020342e-05
-3.72303461111779e-05
-1.668646828931e-05
-2.66151625002294e-05
-2.81818954765148e-06
9.30060204427174e-07
-4.55165958757417e-05
-1.3839525786147e-05
-5.04822991126524e-05
-3.43788484260821e-05
-2.26502814030338e-05
-1.26271339812824e-05
-6.05881146874683e-06
-4.37509643512514e-05
-1.84582629029982e-05
-1.45818874053613e-05
2.71362047962517e-06
-1.66523433073064e-05
-1.61244835750635e-05
-2.34735967742546e-05
-2.94713985448167e-05
-3.31974458598206e-05
-3.17908045411682e-05
-2.22225419988482e-05
-2.57683412308402e-05
-1.49336703216853e-05
-1.8246457642389e-05
6.19188509947853e-06
-2.4915854426782e-05
-1.59584149056581e-05
-4.28823740727684e-05
-3.70864881054823e-05
9.65776612923713e-07
-6.66888667130807e-06
-1.77611537758622e-05
2.99205741714064e-06
-2.50796992582457e-05
-4.92279997879346e-06
-2.71034401059436e-06
-4.9659675373037e-06
-3.64473417053617e-05
-1.81928049545597e-05
-2.60242141074238e-05
-4.13283028130894e-05
-5.48026935767413e-05
-3.04738479885213e-06
-1.09306608977989e-05
-1.97942910333233e-05
-2.34291778705689e-05
-2.53479019469364e-05
-1.84056926729336e-05
-1.811634495826e-05
-3.37504303486275e-05
-1.96222227947443e-05
-1.21378821144362e-05
-3.77691647257818e-05
-5.50205893055473e-06
-4.04494315741175e-05
-3.83351640657913e-06
-2.08741768341453e-05
-1.46605827481879e-05
-1.49055017340544e-05
-2.01381104740807e-05
-1.14487533406641e-05
-1.85140141782921e-05
-3.72162136775749e-05
-3.20224474096997e-05
-1.61902964290091e-05
-3.20086123485725e-05
-1.70468699946011e-05
-3.12445397794266e-05
-6.55096432069212e-06
-1.56984589790303e-05
-2.57251742304306e-05
-9.41477740122352e-06
-3.86273712549378e-05
-1.98014736875092e-05
-4.98386909672942e-06
-2.44275086202768e-05
-2.66723789360917e-05
-3.29128468860406e-05
-2.74586566655649e-05
-2.90772611794814e-05
-1.07693660729185e-05
-3.01263518490025e-05
-1.92368003867042e-05
-2.15717309096738e-05
-6.87969878091951e-06
-2.62765158426582e-05
-1.49413441852168e-06
-4.03722504644931e-05
-3.23658176616562e-05
-2.98328915281775e-05
-1.55242987417501e-05
-1.29064861499003e-05
-2.5797892174759e-05
-1.54761746796197e-05
-3.30659080757365e-06
-1.59055973909236e-05
-5.2030495855988e-06
-1.12665506542994e-05
-1.79405450263761e-05
-1.5100742991237e-05
-3.09298460412231e-05
-1.72751662889335e-05
-2.1675140260936e-05
-1.79485445474149e-05
-4.76295565416082e-06
-2.8915022511015e-05
-3.16697057030699e-05
-1.12086858462519e-05
-1.90501239602298e-06
-2.50630325247164e-05
-7.48924890020741e-06
-1.86315232467542e-05
-9.78728989951326e-06
-1.95783372820245e-05
-1.01516845473171e-05
-2.46059322303362e-05
-1.68673525550995e-05
-1.17891260550502e-05
-3.41775550953433e-05
-2.41175036421101e-05
-1.68293895708915e-05
-2.05548042187979e-05
-4.5628126262192e-05
-5.20369834873849e-06
-2.41191785873497e-05
-2.6658360314874e-05
-1.64235501297739e-05
-4.77633110384202e-06
-2.50140059306659e-05
-2.89863441930133e-05
-2.03891719045584e-05
-1.33523921551326e-05
-1.48367612236935e-05
-2.0705460533226e-05
-2.4348973853107e-05
-2.21256010605599e-05
-2.87209440290024e-05
-4.22462127996572e-05
-3.77018843819804e-05
-2.35663950388629e-05
-3.28468495471282e-05
-1.16958136777031e-05
-1.7724978751274e-05
-2.78918490114933e-05
-1.86846888824055e-06
-2.23031778949089e-05
-2.787526479267e-05
-2.38666269974694e-05
-1.08414235941506e-05
-2.53544889515686e-05
-2.86752770647977e-05
-4.19733319960121e-05
-2.39231217874726e-05
-9.34175735364908e-06
-4.01339118741183e-05
-1.4868970321879e-05
-3.35441642396954e-05
-1.23096495003249e-05
7.63869237646281e-07
-2.10594336538621e-05
-2.03331814379766e-05
-7.07122630498331e-06
-2.93590173578877e-05
-1.42675182778294e-05
-2.21538987172968e-05
-1.85925672528915e-05
-3.89895630462748e-05
-3.91190631352297e-05
-3.20626519493781e-05
-2.29293620586931e-05
-1.37223022856865e-05
-2.60099045655329e-05
-3.73021960782797e-05
-1.78848644549749e-05
-6.51179652727108e-06
-2.29655743985911e-05
-6.02909538483503e-06
-1.81475391669101e-05
-7.55909528878546e-06
-1.91610633012428e-05
-2.51147131726982e-05
-9.59238638242114e-06
-3.18020746196275e-05
1.41036322205522e-06
-2.61649507261405e-05
-2.34359848988495e-05
6.43885011268367e-06
-1.04046798184966e-05
-4.80372833297996e-06
-7.39773982824662e-06
-2.88685148410273e-06
-5.1257183142108e-06
-1.3561469592021e-05
-1.30888111168131e-05
-4.0232569121566e-05
-3.5328331842969e-05
-4.59611678064648e-05
-2.16143125099943e-05
-2.71187604589218e-05
-2.00099642635502e-05
-3.74002309272692e-05
-1.92692073508132e-05
-4.05074589606334e-05
1.15748491260739e-06
-1.74742350325755e-05
-3.60235202688754e-05
-8.72637790574992e-06
-1.15308454797426e-05
-1.8334024024992e-05
-3.58719349728485e-05
-8.8232109829704e-06
-3.04551223480507e-06
-9.71394712257347e-06
-3.71870581622874e-05
-3.82130021534628e-05
-2.74772801695769e-05
-1.31151118376275e-05
-2.26724332874833e-05
6.88564643650532e-07
-2.44791801784304e-05
-1.83034181063142e-05
-2.32403550291121e-05
-1.65142163686636e-05
-2.48596305046318e-05
-8.36849426926134e-06
-4.32232998554746e-06
-1.5715661156264e-05
-3.23621819592303e-05
-3.94407017865069e-05
-1.28587296153806e-05
-3.60734213871389e-05
-2.51928258568445e-05
-2.96376200991076e-05
-3.21557096022516e-05
-1.08421429264152e-05
-2.1015209769312e-05
-1.1585828452123e-05
-2.47007212136494e-05
-2.08593164440399e-05
-1.7577843086249e-05
-2.1559934765822e-05
-1.63217784832047e-05
-2.70534087106177e-05
-5.10129096521121e-06
-1.79987255185562e-05
-2.28930767909679e-05
-1.99432857197284e-05
-4.90581546747057e-05
-9.10952758704462e-06
-3.40507267490394e-06
-3.17955586248684e-05
-9.37278710990277e-06
-1.4574785124119e-05
-3.50074313784625e-05
-2.13238275650072e-05
-1.94021206769376e-05
-1.83108540916295e-05
-1.76984419230387e-05
-9.21963046371983e-06
-2.36071819169563e-05
-2.17655452537412e-05
-1.13728628526145e-05
-1.35719996106932e-05
-2.4348133345059e-05
-2.63968107048365e-05
-2.11166776225437e-05
-3.79710882388576e-05
-2.82922116724651e-05
-1.50373013873433e-05
-3.02450322463116e-05
-2.60615846875162e-05
-2.38971379656748e-05
-2.05571634670764e-05
-4.40378395854607e-06
5.1971869678727e-06
-1.03973929933236e-05
-3.22709535325874e-05
-4.31707061765616e-05
-1.02253841248477e-05
-2.92312792866236e-05
-6.92474689128403e-06
-3.50204083918138e-06
-1.11729872853596e-05
-2.19022614406762e-05
-8.50165476336135e-07
-2.00189917368873e-05
-9.46783794868742e-06
-2.24903912597972e-05
-2.02930762610075e-05
-2.43714304055568e-05
-1.01422284749814e-05
-1.24377241831774e-05
-1.74755209218825e-05
-1.64413664648302e-05
-3.56634668728271e-05
-2.94236579995605e-05
-2.37107731024296e-05
-3.48665360600626e-05
-1.53439641646302e-05
-3.65813490246084e-05
-1.18357881752538e-05
-3.05135632330363e-05
-2.09529508494057e-05
-3.01635426216763e-05
-2.76647420320212e-05
-1.8590555932857e-05
-3.22711380615267e-05
1.41179186350706e-06
-3.78384278331466e-05
-1.83048643857624e-05
-2.04537640532217e-05
-2.4424648426155e-05
-2.87723047015131e-05
-2.19023279147019e-05
-1.12461546954379e-05
-2.28533314536509e-05
-3.30544242669989e-05
-2.93557517724674e-05
-7.29463935170799e-06
-2.50928547818118e-05
-8.9241883640893e-06
-3.63933390178916e-05
-3.89175440507734e-05
-2.58692349159452e-05
-3.85342465244138e-05
-1.95634875171117e-05
-1.41600666401586e-05
-1.93412324346509e-05
-4.34795685357315e-05
-1.39287073988034e-05
2.26749526650829e-07
-6.27622099752921e-05
-1.28083829414101e-05
-1.1902589070914e-05
-2.0721323139068e-05
-3.92173009271067e-05
-1.968515721119e-05
1.52016967120265e-06
-1.99371971001506e-05
-2.8852470171578e-05
-1.31075235313698e-05
-3.05676730076452e-05
-6.04439288705299e-06
-3.46174749837393e-05
-3.92341973325688e-05
-1.23225616815103e-05
-2.23204761498822e-05
-1.91057601787733e-05
-1.42674499197864e-05
-2.4263852666317e-05
-2.32137425428265e-05
-2.3587459863712e-05
7.987312152822e-06
4.1580097227854e-06
-7.37486519311435e-06
-1.46668431076454e-05
-1.8886816628298e-05
-2.73487413578242e-05
-1.6658846090376e-05
-2.11568177232174e-05
2.6953734012009e-06
-2.81128924946706e-05
-1.97154157771176e-05
-1.0982826122178e-05
-4.91392889762104e-06
-2.54593049065932e-05
-3.04710508987004e-05
-2.57011806314085e-05
-1.39257554154997e-05
-4.89793108500097e-05
-7.67029685374108e-06
-1.69153878598463e-05
3.18921949603691e-06
-1.72929423030771e-05
-1.42390989392067e-05
-2.5370511838789e-05
-2.09954408348481e-05
-4.68769422690689e-05
-1.44899022573235e-05
-2.86622203878318e-05
-1.24326276234042e-05
-3.15520745896392e-05
-1.89160750901535e-05
-2.13076236049589e-06
-1.07738526755841e-05
-3.11851696559095e-05
-3.1759379239944e-05
1.37192885989677e-06
-3.22943329493887e-05
-1.7991144429216e-05
-1.84077018107838e-05
-1.93378732444829e-05
5.70289958264885e-06
-2.66240511102312e-05
-3.64243570605636e-05
-3.68982629087731e-05
-1.81491687990466e-05
-2.74760798063956e-05
-2.23789539759503e-05
-1.63608746018049e-05
-2.12103271844115e-05
-5.26413869479002e-06
-2.53109842499824e-06
-1.83187110512537e-05
-2.43694722446287e-05
-1.33422482161599e-05
-2.56600547319406e-05
-1.8114686409485e-05
-2.67169909246311e-05
-2.08346938498897e-05
-3.11700786391003e-05
2.81812241403774e-07
-4.51911068404462e-05
-2.87541998666901e-05
-2.60777198775969e-05
-2.83287859581723e-05
-2.02896938354084e-05
-2.29281693825656e-07
-2.08928896986065e-05
-2.09464988714409e-05
-2.51463018783469e-05
-1.2492636110138e-05
-4.08237664398586e-05
-1.36253644101108e-05
-2.79997427345971e-05
-5.37764641770855e-06
-2.17585596436981e-05
-1.64550764170662e-05
-4.56838607535634e-05
-1.5873698237275e-05
-1.28492348079373e-05
-2.18737270826839e-05
-3.41940692961929e-05
-2.29902012293707e-05
-1.99085763155841e-05
-1.83624141778843e-05
-2.71925485408033e-05
-2.39546674662609e-05
7.00238300161671e-06
-1.70919147057436e-05
-4.11998855555135e-05
-1.90682562433199e-05
-6.44383529778344e-06
-2.10055106120161e-05
-1.26935252400309e-05
-2.00451906580177e-05
-1.92534294758509e-05
-1.19075266844028e-05
-9.08651281327716e-06
-2.60674932587172e-05
-1.73814217493969e-06
-3.27784824618726e-05
-2.18500036989493e-05
-1.14080920800559e-05
-3.2055273412232e-05
1.91876375245497e-06
-2.74104059175805e-05
-1.8061773146363e-05
-2.14665079770633e-05
-3.67730892337766e-05
-1.36567526569029e-05
-3.09981421345725e-05
-2.09704021928192e-05
-8.85058236341181e-06
-7.5621180623283e-06
-2.84835509957893e-05
6.11454981737007e-06
-2.96644355893754e-05
-2.89444867608958e-05
-3.60290217694951e-05
-4.25935630305749e-05
-1.9450096297826e-05
-3.68833591495049e-05
1.17320314563416e-06
7.90005170011594e-07
-1.33525735268662e-05
-8.69197814565957e-06
-3.34162748016879e-05
-3.17642887309301e-05
7.14097818851631e-07
-3.13193115255368e-05
-1.84932100519121e-05
-4.24449751534339e-05
-2.15957043802743e-05
-2.61770602116259e-05
7.4030289104365e-06
-4.38268329356589e-05
-3.54428656105287e-05
-2.15492424245606e-05
-3.66733714684412e-05
-2.28454589698303e-05
-4.10186055351406e-05
-4.16322237173997e-05
-2.01238919512122e-05
-1.20073458380737e-05
-1.294169057249e-05
-3.20546178894664e-05
-1.65188714542914e-05
-3.12874321461533e-05
-2.07412174560737e-05
-2.30395448044477e-05
-3.14856544825442e-05
-1.52212740667095e-05
-6.28547646073887e-06
-1.26033062756117e-05
-5.59105624087355e-06
-2.48774812558051e-05
-2.57009484870604e-05
-1.79579332940682e-05
-2.4533820359394e-07
-3.47243184838969e-06
-7.54694107230065e-06
-1.14264056190509e-05
-1.86992478798385e-05
-2.63058341429977e-05
-2.82346754538483e-05
-1.82744799216916e-05
-3.4374196971589e-05
-4.27502873571219e-05
-1.4352713090729e-05
-3.57781516361053e-05
-5.13814551060845e-06
-2.01073879028789e-05
-3.02003657547582e-05
-2.11423163771419e-05
-1.85573810163948e-07
-9.8523342053591e-06
-3.76933684160629e-05
-3.47147209999851e-05
-2.51154995105342e-05
-3.26987990229543e-05
-1.80748496296191e-05
-2.70440137191891e-05
-1.07038609072828e-05
-7.07699254153123e-06
-2.44539949292249e-05
-5.51392127136662e-06
-2.56940689649389e-05
-9.82001666542127e-06
-1.57040721982921e-05
-1.62402902029012e-05
-4.09207044663475e-05
-3.83142767051548e-06
-1.50334299198371e-05
-3.56037231948089e-05
-1.26901809054782e-05
-1.80464481004132e-05
-2.16341919272431e-05
-2.433120895633e-05
-4.05691286301117e-05
-5.67410244606105e-06
-3.20607890280641e-05
-8.69673352937893e-06
-2.91730594881345e-05
-9.20975979684686e-06
-1.96100163394777e-05
-3.17526089003037e-06
-2.82074983905308e-06
-1.37651383527964e-05
-1.26494884237916e-05
1.32910962792823e-06
-2.9566282575664e-05
-8.02221166307629e-07
-1.34277946346311e-05
-1.452389005809e-05
-3.94423017304617e-05
-1.28742277948463e-05
-1.73035429503939e-05
-4.25106812209247e-05
-2.97014011679674e-05
-1.4104205945589e-05
-2.80427752633121e-05
-1.73901875531774e-05
-2.04854067420016e-05
-3.52017789416732e-05
1.68570591427271e-06
-8.60112570807813e-06
-8.82909915708531e-06
-3.43764734218838e-05
1.86017104939767e-09
-7.00691950090649e-06
-1.48638095159519e-05
-1.67403725704704e-05
-1.13118021516586e-05
-2.69640324154417e-05
-1.06919086666674e-06
-1.06705763436149e-05
-3.33062868303732e-05
6.29447419088941e-06
-1.92470401524109e-05
-2.12421035631695e-05
-3.70324710277019e-05
-2.36905267001891e-05
-1.4492264877428e-05
-2.36038984019129e-05
-3.05402292736695e-05
-4.19614772987991e-05
-7.42403380135924e-06
-5.36473701058348e-06
-2.08636806286161e-05
-1.24620285470005e-06
-2.27892488837138e-05
-2.54947300408123e-05
-9.75057665760068e-06
-1.05753282143988e-05
-3.05938812869118e-05
-2.29852629870314e-05
3.96300977383967e-06
-1.66183788093132e-05
-1.9119731274456e-05
-2.50053859291551e-05
-2.23717000360611e-05
-2.31517065602064e-05
-9.38638352753055e-06
1.1684822370959e-07
-3.65795752273019e-05
-2.75915285628307e-05
6.51255110754175e-06
-2.85120408421344e-05
-1.76293958524713e-05
-1.33511582583356e-05
-3.41128743954256e-05
-1.41186825384126e-05
-1.78597563147996e-05
-2.28705447751642e-05
-1.93641504753434e-06
-5.32597589781856e-06
-3.16183967637711e-05
8.48769031252861e-06
-2.47498048396147e-07
-2.13427378834923e-05
-1.79593262929935e-05
-4.06789140694501e-05
-5.13708575894846e-05
-2.34417013708438e-05
-1.51248954687076e-05
-1.33685823175042e-05
7.7751191902577e-06
-2.60597491084169e-05
-2.73774777093269e-05
-5.14248235353491e-05
-3.88910895655664e-05
-3.28356623633106e-05
-4.00517233401902e-05
-9.32530788831144e-06
-4.52940263388681e-05
-1.34876012660826e-05
-2.86883283581714e-05
-2.09341445622989e-05
-9.8554449899533e-06
-1.77166432615614e-05
-2.73365198474783e-05
-1.38680860500046e-05
-1.82941111193044e-05
-1.6599847493583e-05
-2.26586896252513e-06
-1.28401592691955e-05
-2.17145167371065e-05
-4.56641955137699e-07
-1.23681941360574e-05
-1.54324578439537e-05
1.74817166872917e-05
2.31466455279802e-07
-2.4748252340362e-05
-1.30452630277911e-05
7.19265125653664e-07
-1.55016800493685e-05
-1.33733602363894e-05
-3.11218055335431e-05
-5.11276695982125e-06
-5.46746551999664e-06
1.06406766986843e-05
1.02945354694654e-05
-6.57992294950123e-06
-3.96797810346258e-06
-4.95153327408704e-05
-2.27101354793355e-05
-1.41042101965791e-05
-4.47159068650534e-06
-1.02021776999853e-05
-3.9734357778005e-05
-1.80213175455525e-05
-9.90630865689822e-06
-2.55728540630558e-05
-1.13037339208192e-06
-2.3785826333199e-05
-2.42128456770242e-05
-6.16908475383158e-06
-1.09854065583585e-05
-3.24023260918159e-06
-3.04056474253895e-05
-1.63076619931217e-05
-1.56207729209796e-05
-3.47803119260809e-05
-3.32505823802488e-05
-5.00608101528735e-07
-2.22876298470266e-05
-1.09972981542272e-05
-2.5071867283257e-05
-8.41474830729604e-07
-6.65170087416255e-06
-2.46192684755436e-05
-2.26978229942024e-05
-1.1806472766049e-05
-3.06303740629285e-05
-2.49642798811985e-05
-2.52191482189075e-05
-2.2200225464848e-05
-3.7673529128818e-05
-1.71995016574154e-05
-1.70223178255098e-05
-2.26678842633402e-05
1.42780249760149e-05
-1.5777113166304e-05
-1.54747526663335e-05
-1.41558638082156e-06
-2.68252144973851e-06
-2.76323614252453e-05
-3.36161901154105e-05
-1.8882222949599e-05
-7.57784210069869e-06
-2.62333772034483e-05
-5.01510493687645e-05
-2.25673692551824e-05
-4.15702629976245e-05
-2.33807100728972e-05
-2.80955114763814e-05
-1.44676631180523e-05
-3.23625864239474e-05
-1.31077872221268e-05
-3.58056605945845e-05
-3.20738493345094e-05
-1.931282461491e-05
-1.06618749228038e-05
-7.24204108824422e-06
-2.82441881861911e-05
-9.59524873456583e-06
-2.0575769950421e-05
-1.23949120258895e-05
-1.22529732063328e-05
-2.48040133080699e-05
-1.12173279200792e-05
-2.97371200406851e-05
-2.53898521940251e-05
-2.99852148752866e-05
-2.13757323888473e-05
-1.94917019569948e-05
4.1502800988294e-06
-5.11028278085244e-05
-3.56556953598601e-05
-3.72488400939575e-05
-1.6361565777435e-05
-4.11624187121246e-06
-2.13994104065662e-05
-2.12827905925332e-05
-3.4529534406187e-05
-1.54435959831335e-05
-2.29479713960758e-05
-1.75748560050671e-05
-3.20648398377717e-05
-3.80336781037957e-05
-2.56411353380349e-05
-4.18027117672664e-06
-1.93910917605543e-05
-2.22203807096908e-06
-2.24577175813942e-05
-4.64895282126854e-06
-4.60145386605888e-06
-2.63298310120518e-05
-1.79822444803939e-05
-8.3771674725351e-06
-1.99161245955327e-05
-4.21901914968499e-05
-3.16960634570726e-05
-4.87360514647439e-05
-3.86808141507057e-05
-4.36745435929301e-05
-3.06645718645757e-05
-4.18939306679387e-05
-4.38925821131282e-05
-1.72932073352967e-05
-6.89241511882325e-06
-1.52601989573031e-05
-4.21054583928716e-06
-1.25730075609275e-05
-2.65914196241095e-05
-1.65287587640143e-06
-1.90527540636258e-05
-2.57442604365719e-05
-2.68186819488883e-05
-2.41879177143473e-05
-2.15397570571853e-05
-1.03483538292732e-05
-1.89505972204305e-05
-1.29518283653537e-05
-3.11064064842098e-05
-1.30535737795699e-05
1.02776947071925e-06
-9.77067580284103e-06
-6.09345764126002e-06
-2.5413684866036e-05
-5.8444267816639e-05
-1.11642862828658e-05
-6.10740064425841e-06
-4.5774663968652e-05
-1.5456390326311e-05
-5.42396398598955e-05
-5.22005134260229e-05
-3.25917144340492e-05
2.60760090986428e-06
-2.46791849244946e-05
-3.65679217113693e-05
-1.61142033560808e-05
-2.42051373820663e-05
-3.1856922240358e-05
9.20113187453817e-06
5.55695524814241e-06
-8.41077046473944e-06
-2.44055371394182e-05
-2.0413199066924e-05
-1.85561139145334e-05
-6.14181707019113e-06
-2.09747997825525e-05
-2.20401662518456e-05
-1.65210377721505e-05
-3.39779925764327e-05
-2.09402913312442e-05
-1.41868025639775e-05
-3.34930100410277e-05
-8.5283751483793e-06
-2.58218527306044e-05
-1.46531891981967e-05
-1.92628507961215e-05
-1.41639696213215e-05
-1.40800515569209e-05
-2.17960734987955e-05
-8.79981138823837e-06
-1.44910596794893e-05
-2.21923796116436e-05
-2.60127415088519e-05
-2.81351614468851e-05
-1.37036782527153e-05
-3.73769133261109e-05
-1.26505198665234e-05
-1.4633342878942e-05
-3.03488014915881e-05
-3.44147185659832e-05
-1.25710764342037e-05
-2.78548334078569e-05
-2.14760730274632e-05
-3.35871142662318e-05
-2.52876511730747e-05
-2.71962516056764e-05
6.72555939893577e-08
-3.63475882368046e-05
-2.88195095323854e-05
-4.38661462131722e-05
-3.68197023096117e-05
-1.00453802862917e-05
-3.91019951795598e-05
-2.35522367992493e-05
-1.84184856399677e-05
-2.8952725044508e-05
-2.12907673412299e-05
-3.77250638133394e-05
-6.54288978439091e-06
-2.22091440322022e-05
-2.28555629959682e-05
-2.47262076809221e-05
-2.65791894983617e-05
-2.11275131508224e-05
4.3787009693191e-06
-2.3820123472239e-05
-4.01971902046461e-05
-2.32938461015206e-05
-3.85575654160424e-05
-2.67032893642762e-05
-2.72247309697379e-05
-4.75941934019683e-05
-2.37926920865523e-05
-3.38048709000602e-05
-3.20352993334062e-05
-2.25021322853496e-06
-5.88357521397897e-06
-1.14004892043966e-05
-2.66964027885305e-05
-2.72789642701409e-05
-2.46941640128102e-05
-2.55963141805035e-05
-3.40852768635663e-05
-3.63538228860121e-05
-2.46968570663056e-05
-3.56024303183155e-06
-3.41077946917388e-05
-4.41579561623537e-05
-1.00838392420743e-05
-1.56620585801198e-05
-5.10159142146906e-05
-1.34540732626474e-05
-3.35685477314402e-05
-4.97245279348162e-05
-1.71961026272698e-05
-9.03188179191611e-06
-2.96475943269309e-05
-1.41560747758747e-05
-5.13111977212448e-05
-2.93794961488695e-05
-3.16516131195698e-05
-3.50692503641449e-05
-1.64979075719077e-05
-2.25044375377294e-05
-3.35583177049441e-05
-1.216138037983e-05
-7.59292300397967e-06
-1.52072099010984e-05
-3.24119950730875e-05
-4.48895309057162e-05
-7.29454835247135e-06
-1.47552019878323e-05
-1.49305682807686e-05
-1.99609821806569e-05
-2.23241334787314e-05
-1.91406974950028e-05
-2.50018658257709e-05
-1.994269785753e-05
-2.83770453814036e-05
-3.52346226791333e-06
-2.15515758254718e-06
-1.87458143462044e-05
-2.89678476072813e-05
-3.07389801994128e-05
-3.08966937625688e-05
-8.02102558523151e-06
7.0458776471681e-06
-2.59269426093934e-05
-2.97480472804148e-05
-1.46553839366156e-05
-1.87535837541899e-05
-1.63506791470242e-05
-1.89855350848687e-05
-1.63228856738134e-05
-1.97626294463539e-05
-9.53395190036196e-06
-3.52085263952095e-05
-3.23256360480667e-05
-2.48950936591981e-05
-2.04239523622663e-05
-1.2146534493297e-05
-3.53866477631312e-05
-2.43728562562612e-05
-5.49525221102234e-06
-2.11230722368971e-05
-9.63970128334234e-07
-4.89100218013095e-05
-1.4639348442163e-05
-1.63195519168375e-05
-3.3003319612075e-05
-4.12222278422483e-05
-3.6217436725479e-05
-2.3135015681631e-05
-2.0509177478661e-05
-1.66367862995921e-05
-2.81138767179593e-05
-2.22652718845736e-06
-1.84202199021875e-05
-1.01671694465826e-05
-9.72679948449594e-06
-9.35182684072633e-06
-1.90181802360031e-05
-1.33207810832645e-05
-3.61908371138383e-05
-2.31958562381602e-05
-2.03783968323461e-05
-1.55610345970172e-06
-2.21909888687141e-05
-1.29125924613132e-05
-3.10782580862729e-05
-4.19175663003923e-05
-1.45590419804623e-05
-1.47958696574554e-05
-3.43164095723883e-05
-2.57854506578371e-05
-5.60201469623863e-06
-2.0651000123131e-05
5.47846504638145e-07
-1.75201062308075e-06
-1.46971672519912e-05
-4.12074505819709e-05
-4.12132465883919e-05
-3.93410535624016e-05
-5.67980224842595e-06
-1.02738427101077e-05
-1.91757588104586e-05
-1.18727680196713e-05
-2.69671064445344e-05
-3.08024816045124e-05
-1.45843369079505e-05
-1.95506616139614e-05
-1.08301127505693e-05
-1.82970196783327e-05
-2.45573565178332e-05
-4.68649459669325e-05
9.87911701290701e-07
-1.41833306399315e-05
-1.26109081527783e-05
-1.21103016449341e-05
-2.70550123301123e-05
-3.56545586484812e-05
-2.53855537439304e-05
-1.6584219582667e-05
-2.74008586193568e-05
-4.00885642021054e-05
-1.16611744540509e-05
-3.03598996528129e-05
-3.40211103000448e-05
4.13518622070203e-07
-1.36153216295024e-05
-2.7097098916073e-05
-2.11161476677613e-05
4.02538702308433e-06
-3.04466134845677e-05
2.61737425693948e-06
-1.21222945472323e-06
-2.11111696938569e-05
-1.63122753739343e-05
-1.98723060114601e-05
-2.80942616704677e-05
-4.49390376562543e-05
-2.68146161551473e-05
-1.56653172017829e-05
-3.38740828612287e-05
-3.7594395813872e-05
-1.10431557472421e-05
-2.87884184388546e-05
-2.23657522224941e-05
-1.32138432766714e-05
-2.68780254911508e-05
-4.06424539015482e-05
-2.39364835607726e-05
-1.5714810540283e-05
-2.34330597565409e-05
-1.86839418958571e-05
-3.06279897063421e-05
-3.52312918650245e-05
-9.54178183193791e-06
-1.01047014319744e-05
-3.81165584376657e-05
-4.63273456612344e-05
-1.04715755279991e-05
-2.73419288011665e-05
-1.75415973069683e-05
-1.45568322748708e-05
-1.76741516504269e-05
-3.02958451469297e-05
-2.60529824683774e-05
-5.98631714621852e-06
-1.24419744600039e-05
-1.66412389273735e-05
-6.58111732681188e-06
-2.04017983218085e-05
-8.32845242738399e-06
-3.77448881030048e-05
-1.85564086995514e-05
-1.57563998194983e-05
-3.9264329634887e-05
-3.24138397348357e-05
-1.17736633733345e-05
-1.90840606249012e-05
-1.35661828396178e-05
-1.59683169167974e-05
-3.18329976777643e-05
-9.46397778421573e-06
1.16123232206926e-05
-1.91206188863335e-05
-4.48900221718835e-05
-3.41461203717024e-09
7.32114345248331e-06
-5.74998631123122e-06
-2.45603220285243e-05
-3.21155364601295e-05
-1.14707490182283e-05
-1.89672552809202e-05
-1.78379715690069e-05
-1.54606499986346e-05
-2.79505389382022e-06
-2.99877781666698e-05
-1.81257423988322e-05
-9.66654824199469e-06
-1.29881137413035e-05
-9.89050539658528e-07
-1.51483916086128e-05
-5.81690869953487e-06
-8.08848019244414e-06
-3.64142295171197e-06
-3.3515653928827e-05
-2.83315948854656e-05
-3.30377275771609e-05
-4.26118186866102e-05
-1.66778540025066e-07
-2.09102545635344e-05
-1.53295479989893e-05
-3.58519494917402e-05
-3.58951444658692e-05
-2.83156305735485e-05
-3.39406245812702e-05
-2.92855206704381e-05
-3.2006723867266e-05
-2.38180792062158e-05
-4.32524528442618e-05
1.3383634380405e-05
-3.65966652720409e-05
-1.90730394146873e-05
-3.24098275141261e-05
-2.57276663358336e-05
-1.68924067649907e-06
-3.46170689222689e-05
-1.37827185610795e-05
-1.33061196852021e-05
-1.49821497124653e-05
-1.7130128110751e-05
-3.67691257190377e-06
-3.06898270710853e-05
-2.63242908939105e-05
-4.10598794807527e-05
-3.49938867636855e-05
-2.266745044463e-05
-3.21577241378453e-05
-1.61889902420221e-05
-1.90477868112273e-05
-1.4456175938294e-05
-2.48740918868754e-05
-1.84365426145627e-05
-1.80824446168215e-05
-3.32906926672614e-05
-4.07613512346737e-05
-1.74584060306623e-05
-2.32397182334655e-05
-2.59656495408452e-05
-2.12769260489757e-05
-1.85187013568087e-05
-4.02721757576111e-05
-1.82815195048921e-05
-3.44556671694242e-05
-2.24175022521587e-05
-1.73176063249983e-05
-1.96014858033632e-05
-1.79979102000008e-05
-1.94839426655884e-05
-8.43251665495871e-06
-2.34996055028797e-05
-1.56440213011516e-05
-1.41315795530823e-05
-1.13619907126228e-05
-8.37204524834196e-06
-1.77182794102281e-05
-3.6513097865153e-05
-2.76954719811343e-05
-1.76852954873815e-05
-2.97964441991298e-05
-1.53777795469283e-05
-9.14433867617616e-06
-3.03764613355845e-05
-1.43757449806629e-06
-7.75351357258099e-06
-1.91089621879296e-05
-1.5907004311558e-05
-1.82216442103139e-06
-2.87580745520136e-05
-1.70167837599419e-05
-3.42983699385293e-06
-1.32987446745471e-05
-1.86676602776039e-05
-2.08855097892731e-05
-8.00352208390765e-06
-2.43979847193109e-05
-2.42738562905492e-05
-3.22287490142463e-05
-1.41096735372451e-05
-2.64520845819689e-05
-4.66206727346411e-05
-2.65126685595029e-05
-1.32667444387797e-05
1.09523286089953e-06
-1.66304080990357e-05
-2.77483052961808e-05
-1.91807901891791e-05
-1.97400419421227e-05
-1.78230420303558e-05
-1.04926074042363e-05
-8.44397090418685e-06
-1.67420515117185e-05
-8.68993401753929e-06
-1.91415696603407e-05
-2.57508513993541e-05
-3.48601152597267e-05
-1.83777237779666e-05
-1.67944609060833e-05
-3.01048164346001e-05
-2.24875940650706e-06
-4.40479839639118e-06
-6.13949352026472e-06
-1.35348923810239e-05
-2.60855272117227e-05
-3.03363732290665e-05
-2.76711523621652e-05
-2.61994997825376e-05
-1.3449297059378e-05
-2.32514341031804e-05
-1.30483055801646e-05
-4.92338857053543e-08
-1.68439773696298e-05
-2.16024089373974e-05
-3.24138745443795e-05
-4.24542745092461e-05
-2.8550486201362e-05
-4.37511252695864e-05
-2.69330517249473e-05
-1.03191970178832e-05
-3.17141010086666e-05
-1.24210120706777e-05
-2.29325247067366e-05
-6.71101770670681e-07
-1.52344040050255e-05
-8.99304563083368e-06
-3.75143165122813e-05
-1.80548292634059e-05
-2.49221119080499e-05
-2.14465414136279e-05
-8.15200315067044e-06
-1.03400884975704e-05
6.8245541954892e-08
-2.57149612709022e-05
-3.04732977985502e-05
-1.38537322976109e-05
-2.36410126061454e-05
-8.06067097428714e-06
-2.16859753340177e-05
-3.2551201780851e-05
-5.44315604706942e-05
-2.6643211402247e-05
-2.71507435465934e-05
-2.21681342547337e-05
-4.47534221627194e-05
-1.68015069840273e-05
-1.4135218706046e-05
9.20904706631278e-06
-2.46892273649657e-05
-3.52400140889234e-05
-3.10819939969354e-05
-1.35663096883804e-05
-2.57753328197633e-05
-2.0979518078352e-05
-2.49835579324305e-06
-3.22075198255308e-05
-3.79911236303893e-05
-1.46224449631301e-05
-3.64669592986237e-05
-2.54889398181552e-05
-3.06977324799133e-05
-3.63062534707386e-05
-1.97739405561198e-05
-2.94700800270776e-05
-3.35105693497649e-05
-8.84115923393816e-06
-4.68722262052117e-05
