# Supplementary material for: Research on computational propagation and identification of mine microseismic signals based on deep learning
Source: PLoS One. 2025 Oct 22;20(10):e0334641. doi: 10.1371/journal.pone.0334641 (PMC12543183; doi:10.1371/journal.pone.0334641)
Supplement: S1 Data — (ZIP) [file pone.0334641.s001.zip › 000100500000969.xlsx_0.txt_24.txt.txt]

-1.27770694531637e-05
-1.26992565131501e-05
-2.1366321664103e-05
-1.57761265413789e-05
3.19310653693561e-06
-1.10898652311251e-05
-2.50513624382723e-05
-1.12656040623174e-05
5.21892708336854e-06
2.23773753701873e-05
-1.93791172993154e-05
-2.10687308931693e-05
-1.68093851121182e-05
-1.04894615133662e-05
-1.64497840644537e-05
-1.76279039538807e-05
-2.01602587026565e-05
-3.16446782023559e-05
-6.95965085872896e-06
-3.09432353568836e-06
-1.67220243651964e-05
-2.71778847726769e-05
-1.10036978874409e-05
-2.22023401775362e-05
-4.17578069335199e-05
-1.70802125594334e-05
-3.39994581651629e-05
-6.60160499222752e-06
-5.10936229721494e-06
-2.37247452484293e-05
-2.55545714326122e-05
-2.36080207329411e-05
-3.06958069581783e-06
-1.61314464589729e-05
-4.07334760260775e-05
-2.87508749464743e-05
-4.39474915744597e-05
-1.54324646389034e-05
-5.25570868570735e-05
-2.60923763653879e-05
-1.54618542557379e-05
-1.81876359182261e-05
-3.22387244602017e-06
-3.01286875395411e-05
-2.10443591362408e-05
-3.73496311275751e-05
-1.41945048501362e-05
-4.40983494535384e-06
-3.80734103865407e-05
-3.55923495112349e-05
-2.96601933361107e-05
-1.82697927025965e-05
-3.31921720673325e-05
-3.63727037420927e-05
-1.98761263167404e-05
-2.39889786272303e-05
-4.70386353249175e-05
-1.9771529548297e-05
-2.42061828299651e-05
-2.44275623024454e-05
-2.78464893323689e-05
-2.48333587929687e-05
-2.48946197513934e-05
-3.12312222326004e-05
-8.73646952297369e-06
-2.04930299823619e-05
-2.01026127064267e-05
-7.84341447550883e-06
-3.11196036304201e-05
-5.72200516323318e-06
-8.64605286628374e-06
-1.8653590266009e-05
-1.4834019452285e-05
-1.33198059125184e-05
-1.5017853659632e-05
-3.5819821627117e-05
-1.90536828783682e-05
-7.19468774636088e-06
-3.07973682121532e-05
-2.06820996408553e-05
-2.23993987150975e-05
-2.43047314286632e-05
-1.14394904591557e-05
-5.56905701489174e-06
-2.04623074340602e-05
-3.24468024237516e-05
-1.3050709068832e-05
-3.12560581014026e-05
-2.76718772546064e-05
-1.989681344092e-05
-1.94727306863281e-05
-1.24753844704936e-05
-2.93317349326878e-05
-3.48921140740465e-05
-1.44982098340793e-05
-5.69010560245971e-05
-2.64009273523568e-05
-4.89856809144904e-05
-1.59305982431378e-05
-4.74589855848824e-05
-1.947687076957e-05
-2.29485499447133e-05
-3.33772045526428e-05
-1.06040791296508e-05
-3.10577906822335e-05
-2.76939581707472e-05
-2.43979830571533e-05
-2.44970570093555e-05
-9.99052451391444e-06
-2.83480247188711e-05
-1.32638522501841e-05
-1.40151329266397e-05
-6.36042987344233e-06
-1.79389812068684e-05
-3.65166086088586e-05
-3.20049015837043e-05
-2.99735091839101e-05
-2.97483515833281e-05
-2.69700592811541e-05
-1.15296989755136e-05
-1.69443834235904e-05
-3.75349393629312e-05
-3.18245647316403e-05
-1.41718397550829e-05
-9.08169612312163e-06
-1.03166170832041e-05
-2.59381097777164e-05
-7.80103199259132e-06
-1.11439426197561e-05
-1.56829419830424e-06
-3.23864046925485e-05
-2.57374816908083e-05
-3.71733214434514e-06
-3.29704140441508e-05
-1.63681708372623e-05
-1.22676564533936e-05
-3.19287057353971e-05
-2.3912895077203e-05
-1.43142822062792e-05
-3.26609030110516e-06
-3.61199987832146e-05
-9.13795965214046e-06
-5.04387374351135e-06
8.67333976763782e-06
-3.41694846022155e-06
-1.53929855503044e-05
-1.09724180299729e-05
-2.49556254598412e-05
-2.5387748467454e-05
-1.28187509904072e-05
-1.50895609970517e-05
-4.24031892841292e-06
-9.59469055526225e-06
-1.62852144866752e-05
-4.720979584403e-05
-2.44282555340672e-05
-2.66705638380034e-05
-1.01091998230545e-05
-5.48416266725114e-06
-1.54060287761577e-05
-1.54953918415613e-05
-1.12374415284206e-05
-6.37457084648953e-06
-1.1787389451325e-05
-1.01990727750768e-05
-4.51136452314886e-05
-2.93965851956747e-05
5.75710962113924e-06
-1.80845093120756e-05
-2.71292730236858e-05
-2.51002103020313e-05
-1.39638277474999e-05
-8.12320854281916e-06
-4.8248573541958e-05
-1.59431810696338e-05
-2.15427649149478e-05
-2.53831727561396e-05
7.02357482381002e-07
-2.60388472820069e-05
-7.3624364567783e-06
-1.34534595698305e-05
-4.0817613374954e-05
-3.74234050219708e-06
-2.74964612955104e-05
-3.16607685054795e-05
-2.69212348076513e-05
-3.49073062512179e-05
-3.62395262395266e-05
-4.68163588176834e-05
-1.59523436747075e-05
-1.77116950083867e-05
-1.27473457088902e-05
-2.69375973105501e-05
-6.93571438515737e-06
-3.37435644025358e-05
-2.73351473499645e-05
-3.13286199179446e-05
-1.45166045232167e-05
-8.28276593362429e-06
-1.67150181748414e-05
-2.26090178985872e-05
-2.17407550252716e-05
-2.10582625394533e-05
-1.86632601773277e-05
-2.45694782976439e-05
-1.23741052131376e-05
-1.92154274179776e-05
-2.19101141519566e-05
-4.1277938965471e-05
-2.88820224958207e-05
-1.05692993760786e-05
-2.6073388869054e-05
-1.5030848616284e-05
-1.40762024839521e-06
-3.29022356865377e-05
-1.41544617985413e-05
-1.96946556922199e-05
-2.78823623615858e-05
-1.43258416911811e-05
-2.16323928398996e-05
-1.69729863975809e-05
-2.44841113140124e-05
-1.12029301111976e-05
-5.62159256515331e-06
-1.3909250993713e-05
-2.30679900540571e-05
-2.27723849025687e-05
-1.79577326523301e-05
-3.46467118521017e-06
-1.00959335579721e-05
-2.77031063664712e-05
-1.9835680768296e-05
-2.07183780061795e-05
-2.26564284496934e-05
-3.01133899560423e-05
-1.71765300361502e-05
-1.86139497753705e-05
-4.43954096634749e-05
-2.98182889950844e-05
-2.43478397079903e-05
-1.42458699516644e-05
-2.06729504018656e-05
-1.99910582624889e-05
-2.37961904461093e-05
-2.41397199746953e-05
-1.70626753196337e-05
-2.14199770556004e-05
-3.4018531997737e-05
-1.91652352821629e-05
-3.03769777204079e-05
-3.72415773671131e-05
-1.00194888122323e-06
-2.80148511524775e-05
-3.07449417816144e-05
-4.37202471207869e-07
-5.60283866714023e-06
-4.87230616308706e-05
-2.42713004248971e-05
7.26790795308441e-06
-3.25615498408497e-05
-1.10082987935499e-06
-1.46600048697873e-05
-1.75429755513933e-05
-3.54042547995502e-06
-2.7920397200414e-05
-2.51596452235942e-05
-8.44309196544118e-07
-4.33614977539245e-05
-6.7351058348163e-06
-6.01840641360604e-06
-9.20015460094326e-06
7.78083212490031e-06
-1.54735161279979e-05
-2.1921213553877e-05
5.1058030307663e-06
-3.15085527721189e-05
-1.94974869190286e-05
-2.82300447273092e-05
-1.45668036928413e-05
-2.57616265496023e-05
-2.86172264663332e-05
-4.27889976242702e-05
-4.50285442365506e-05
-1.32504867720027e-05
-3.53791960510624e-05
-1.79296683780906e-05
-3.13935640054625e-05
-4.39668443641312e-05
-3.9859430535219e-06
-1.78932771150199e-05
-3.4483554101274e-05
-2.77808841570365e-05
-1.82942794232048e-05
-1.44813317081636e-05
-3.93658730693865e-06
-1.58312475687802e-05
-1.01157931358171e-05
-3.69975329292148e-05
-1.4767851372275e-05
-4.37865741534749e-05
-4.0166344123523e-05
-1.10408003250449e-05
-2.04299785491953e-05
-2.8182796830894e-05
-2.73917111176481e-05
-5.5886757657246e-06
-2.38110465372633e-05
-1.12085143267706e-05
-1.65684817453261e-05
-2.16249375119839e-05
-4.62509272487682e-05
-3.71106661893422e-05
-1.04911582883006e-05
-2.93875988119536e-05
-1.18292385274188e-05
-2.77790922768884e-05
-1.89943310180947e-05
-4.526185291029e-06
-4.30400771453643e-05
4.56366040325708e-06
-1.73227743522024e-05
-1.31577134472255e-05
-2.25043911631418e-05
-2.55964752049158e-05
-3.40410900999197e-05
-2.34982042736766e-05
-1.64575592680264e-05
-3.02845221608109e-05
-1.54065114906621e-05
2.56929755607599e-06
-1.3717895543467e-05
-1.04928410053981e-05
-2.79209791329812e-05
-2.13969119165115e-05
-1.32929887930922e-05
-2.85191060845521e-05
-2.49939112657939e-05
-1.6663410898095e-05
-3.77310192177829e-05
-1.96916283219703e-05
-1.00159723332444e-05
-2.27002451264267e-05
-8.55248519244511e-06
-7.26014706385083e-06
-1.11365435146644e-05
-3.06624298386416e-05
-2.4867835421413e-05
-5.41162139003469e-06
-2.88916860234597e-05
-5.41754207289953e-05
-2.85513553741221e-05
-2.4054511368885e-06
-4.70743621688142e-05
-2.12947531530811e-05
-3.89496729504607e-05
-1.1166226221142e-05
8.55225025345559e-06
-1.50657676939973e-05
-2.11062355367074e-05
-3.13356757681788e-05
-9.58791301875879e-06
-7.68027332987357e-06
-1.41024368876618e-05
-2.42536504651806e-05
-3.63837099740301e-05
-8.72687392271278e-06
-4.23053177473833e-05
-2.46065204068336e-05
-3.34847161228119e-06
-2.32520832281626e-05
-4.95908168942086e-06
-1.10253426616759e-05
-2.96618936695498e-05
-2.43132483833724e-05
-1.41396535615951e-05
-3.6715641039987e-05
-2.04074974474849e-05
-5.98949165274556e-06
-3.00109958296888e-05
-1.66326454895281e-05
-2.71998976855047e-05
-3.1211073464905e-05
-1.79744892879405e-05
-1.42520702098112e-05
-2.19009940262638e-05
-1.46470772275924e-05
-1.40953378367069e-05
-1.02626117390297e-05
-1.38156180500304e-05
-1.71084917960625e-05
2.89673396341945e-06
-9.64008485161319e-06
-3.13515339895465e-05
-2.08334594132176e-05
-1.1824158598334e-05
-1.78601059356891e-05
-1.76490396157954e-05
-9.5221222986163e-06
-1.96481031825444e-05
-8.49587701809069e-06
-3.97708804105847e-06
-2.6149936522879e-05
-2.30063291965782e-05
-2.35575160444467e-05
-2.75219358473055e-05
-1.67398206507724e-05
-3.34215368711183e-05
-4.03503476924845e-05
-5.18862002691819e-06
-1.51529770645466e-05
-2.25594903428785e-05
-1.91976992109192e-05
-4.21976665323371e-05
-1.71777140800196e-05
-3.05511653661252e-05
4.09959985718672e-06
-2.15567451654666e-05
-1.69575136957755e-05
-2.33571351316252e-05
-1.05377089502159e-05
-1.31900195125686e-05
-1.82430500651419e-05
-4.86102340770251e-05
-3.13351589649616e-05
-1.6144989962554e-05
-2.63342521761576e-05
-1.75522954804394e-05
-1.99819790755542e-05
-3.87944471739794e-05
-3.91691397980229e-05
-2.50709247420767e-05
-1.27480581932121e-05
-3.38664283884979e-05
-2.9671772263333e-05
-2.9347098277031e-06
-1.84012142534159e-05
-2.63015937422693e-05
-3.74684053028123e-06
-2.85452371264849e-05
-3.52135561113448e-06
-1.90081912621289e-05
-1.4946242713232e-05
9.18477899723145e-07
-3.22312392360658e-05
-3.67290737098219e-05
-2.80977664149606e-05
-2.46233400566657e-05
-3.02873278105049e-05
-1.24614093465392e-05
-1.83304118696691e-05
-1.73290584013811e-05
-8.56972826972195e-06
-2.72040274952511e-05
-2.41741123810637e-05
-3.30958682234921e-05
-1.55239128262338e-05
-3.09878991149418e-05
-3.13769344542523e-05
-1.90280013250571e-05
-1.10068929891279e-05
-1.52568085625649e-05
-3.08507314807083e-05
-9.3475428771369e-06
-3.4958943430736e-05
-2.49372155281649e-05
-2.21159733660517e-05
-2.4895799660328e-05
-1.43595889441094e-05
-1.11976788199719e-05
-1.05489607276846e-05
-5.6372497949145e-07
-1.19406246672508e-05
1.9469021715361e-06
-1.88632892218841e-05
-3.22324600038547e-05
-3.56216039153661e-06
5.9124318554516e-06
-2.14532096519396e-05
-2.10779553020931e-05
-3.23095971821692e-05
-2.35955888490163e-05
1.40798156463697e-07
-8.08661420137163e-06
-1.85937018053326e-05
-1.89622931896282e-05
-2.86793472636365e-05
-2.52903294595857e-05
-3.573340048925e-05
-2.41284162750349e-05
-2.63029703555455e-05
-1.91019798793848e-05
-3.28807865692438e-05
-1.80607067170099e-05
-8.38443014791195e-06
-2.08547022732044e-05
-7.43435165838096e-06
-1.95981947279892e-05
-7.19304515344412e-06
-1.21297537488736e-05
-2.25115070915346e-05
-2.65005122242864e-05
-4.72794475979088e-05
-2.49453298824592e-05
-1.21974106974414e-05
-1.86611899872966e-05
-1.07597958498839e-05
-3.06377687886192e-05
-2.7912873491641e-05
-2.51059658141992e-05
-3.38008168752288e-05
-3.56925633017964e-05
-8.91025355425939e-06
1.69639848722287e-06
-1.85525874756787e-05
-2.93069656144037e-05
-1.89543195224328e-05
-3.36493375895634e-06
-6.71430594268775e-06
-2.888955177339e-05
-1.45672872658355e-05
-2.62202212908639e-05
-6.31443656700388e-06
-2.64345565431207e-05
-2.17818392328336e-05
-1.68297982930196e-05
-6.94763692933867e-07
-2.61757079145949e-05
-1.59209727774144e-05
-8.12983230592742e-06
-4.3422787328879e-05
-1.56435604534941e-06
-1.33976907860883e-05
-1.62299534188549e-05
-1.30454766606029e-05
-2.04529991055423e-05
-2.62326184388457e-05
-2.68116225033759e-05
-1.9880986597896e-05
-2.04838862182281e-05
-1.33864766385911e-05
-2.26746668881011e-05
-1.89926677157383e-05
-9.38430631031112e-06
-1.95803070623985e-05
-1.49485777001354e-05
-1.36347553232258e-05
-2.18646089573805e-05
-2.39580428118624e-05
-2.78458482796597e-05
-1.31922972029952e-05
-1.41156729997084e-05
-1.38857579598245e-05
5.97395809897956e-06
-9.14795900280585e-06
-1.91099387641136e-05
-2.54526500503143e-05
-2.53405981796465e-05
-3.62116225804201e-05
-1.59742520637404e-05
-1.87230492239821e-05
-8.89887486312697e-06
-3.85745733883819e-05
-1.37144498785776e-05
-1.56424148361824e-05
-2.73635323473802e-06
-4.99571723908888e-06
-1.46194393082713e-05
-3.16717506178965e-05
-3.76417260573309e-05
-1.95939241015769e-05
-1.87227259750249e-05
-7.7450423834282e-06
-3.0635518657012e-05
-9.79034101442052e-06
-2.10641608852948e-05
-2.02901464101736e-05
-1.35870694906893e-05
-2.01338158561055e-05
-1.18710535388883e-05
-1.27220044709729e-05
-2.47843394497817e-05
-1.12046577009721e-05
-1.94658512565014e-05
-3.31502375563161e-06
-2.25377400670818e-05
-1.42897132015559e-05
-1.48219156364339e-05
-1.8862068556237e-05
-2.12757807991186e-05
-3.12237973328319e-05
3.00354216877794e-06
-2.1418791091787e-05
-1.85893928329439e-05
-1.33717008962962e-05
-2.44802319070684e-05
-4.78868011824946e-06
-3.91308364591123e-05
-1.72993081956793e-05
-4.13333759575055e-05
-2.41967861879013e-05
-3.44604937167217e-05
-2.22938332470789e-05
-1.44992280721818e-05
-7.94310708984669e-06
-2.59454608212523e-05
-2.21495388273927e-05
2.39926669987851e-07
-3.70623518008613e-05
-3.96473942156225e-05
-3.18544771400861e-05
-2.3271996971724e-05
-8.81833423124689e-06
-1.3152297153355e-05
-1.93234719529635e-05
-2.09384382688145e-05
-1.51054233373243e-05
-4.1839700276819e-05
-5.23016488597569e-06
-2.70246051981177e-05
-3.61305557001089e-05
-5.61341111283753e-06
6.80623096415481e-06
-3.19479210547196e-05
-8.78078023830376e-06
-2.0082217752484e-05
-1.43616956381433e-05
-1.09479388797435e-05
-1.17591959371592e-05
-2.01207642791986e-06
-1.0584641596331e-05
-1.37140282234189e-05
-1.33863268659244e-05
-2.68941271140183e-05
-2.19229827040482e-05
-2.43129427795496e-05
-2.50072495225449e-05
-4.80606798545657e-05
-4.90689542302815e-05
-2.66431136057469e-05
-1.40762285752635e-05
-3.38358970159642e-05
-1.42082086493153e-05
-1.71324270354958e-05
-3.54720795661554e-05
3.45555768090738e-06
-2.49349541193633e-05
-1.95615653789651e-05
-2.93449169311311e-05
-1.08383794295318e-05
-3.48985525015137e-05
-1.39979302615997e-05
-2.19419543350276e-05
-7.61808402980262e-06
-3.58604340850455e-05
-3.68234138105643e-05
-1.81143824214495e-05
-1.01737898689477e-05
-1.94867802235642e-05
-3.02109197590623e-05
-3.35295355037201e-05
-3.39993455410635e-05
-1.02152269418432e-05
-3.11222925474533e-05
-2.70772052667694e-05
1.608960481679e-06
-1.07666307537803e-05
1.14965348425549e-06
-2.64826389459667e-05
-2.27241273114002e-05
-1.71647359589093e-05
-4.96722921840716e-05
-2.31560046101048e-05
-3.35937152061011e-05
-1.61390120877942e-05
-2.79589210190276e-05
2.06316184423546e-06
-3.55498709576514e-05
-3.05928341274209e-05
-3.11702539392276e-05
-1.79786938753289e-05
-3.47632407266956e-05
-2.87951131965855e-05
-1.63402720648381e-05
-2.56874553623312e-06
-1.5527129077421e-05
3.76866832826639e-08
-3.79624891784489e-05
-1.91899257999815e-05
-5.42437156586749e-05
-2.22967836333267e-06
-2.09815224289976e-05
-3.77319017072015e-05
-2.54081000208843e-05
-1.26300309308879e-05
-2.29125626550713e-05
-1.89378203901048e-05
-5.46843519351301e-05
-2.84804815499915e-05
1.35117976558766e-05
-3.08965623946829e-05
-4.11625477511821e-05
-3.45751563322283e-05
-2.39656080371536e-05
-3.15507286592885e-06
-2.85870584139257e-05
-1.19923851842769e-05
-1.76898923086253e-05
-4.18230505592861e-05
-3.42527317018575e-05
-3.02365718671492e-05
-2.48155456185138e-05
-2.43753894695732e-05
-3.15858091918147e-05
-2.84346793157768e-05
-2.41237973199509e-05
-2.10922684918549e-05
-1.6173994788178e-05
1.87372538792607e-06
-7.41906518750461e-06
-3.10230745916861e-05
-2.51708824320533e-05
-3.5588152959348e-05
-9.33176249540418e-06
-6.74553760638407e-06
-2.64655937007792e-05
-2.8077886982137e-05
-3.4054956516954e-05
-3.62258975480491e-05
-2.18987351648202e-05
-1.39035505874853e-05
-2.51504992630896e-05
-1.68934440118156e-05
-7.03125658119513e-06
-1.78342230896295e-06
-1.11207783720387e-05
-7.50473642292862e-06
-2.55921986469933e-05
-3.93519918715877e-06
-2.32252396504622e-05
-2.73532117742837e-05
-5.6656000314424e-06
-1.71519419556477e-05
-3.40563958027152e-05
-4.2639505219566e-05
-6.92695017462407e-06
-2.85998469807853e-05
-6.15685764065714e-06
-1.95267729288489e-05
-2.23618353033452e-05
-3.37337699726076e-05
-1.15574407575996e-05
-2.81066905318664e-05
-3.21718388836513e-05
-1.71385864407016e-05
-3.15391268359726e-05
-4.3447960859524e-05
-1.0568622990668e-05
-1.99302692967083e-05
1.92675670079031e-06
-4.07976506798256e-05
-2.02683383000857e-05
-4.17027626087687e-05
-4.85347617873e-05
-5.17480991421168e-06
-2.64342484244646e-05
-4.71257872113687e-06
-3.77881148896667e-05
-4.54441422454858e-06
-1.35683851095539e-05
-2.62713113115593e-05
-2.22282494358187e-05
-4.61088405483568e-05
-4.72071273179475e-06
-7.15463665362073e-06
-2.99619903197885e-05
-3.47455542241591e-05
-1.73077608603891e-05
-1.86087498473139e-05
-3.85069663298904e-05
-2.66792320230946e-05
1.0630916131597e-05
-1.51807651768764e-05
-9.22593610027819e-06
-1.14928282736845e-05
-1.54294467035014e-05
-2.34386048596388e-05
-1.64703352029521e-05
-5.08713182648533e-07
-1.39435564064852e-05
-4.2785325035893e-05
-1.60775528722025e-05
-1.02130744591902e-05
-2.00407214316309e-05
-2.96404439034016e-05
-2.23635858397497e-05
-2.89675215632728e-05
-1.05339323985727e-05
-1.483041532016e-05
-6.56411016696439e-06
-3.92738169776969e-05
-4.17922885472093e-05
-3.96883895171616e-05
-3.032698899866e-05
-1.48330454364716e-05
-3.05983637161127e-05
-1.1571085471835e-05
2.09954666267721e-06
-3.75914477536971e-06
-2.60680578077043e-05
2.06240954156524e-06
-1.45143156774601e-05
-1.34727948549838e-05
-3.07570245635563e-05
-1.27958517091216e-05
-2.75267287176288e-05
-2.27592943338769e-05
-2.0778768935586e-05
-7.62660220447368e-06
-2.3252185286984e-05
-1.18192263663505e-05
-6.70224882808319e-06
-1.30727257420774e-05
-1.51178020239769e-05
-2.74944129151709e-05
-2.49946396804665e-05
-1.40065286254781e-05
-2.13232299992702e-05
-2.19360684364874e-05
-2.15099828740511e-05
-4.2597307569217e-05
-4.74091199389969e-05
-1.72742631500337e-05
-1.7894531547473e-05
-1.87342108853866e-05
-3.52191822698246e-06
-3.31539564223492e-05
-1.71950421038886e-05
-8.84603383918889e-06
-6.51982022176701e-06
-3.26993864389519e-05
-1.54305990124172e-05
-9.07119588190546e-06
7.98570521774696e-06
-3.5136945338106e-05
-1.82658087395129e-05
-2.23912618887281e-05
3.75253356491118e-06
-3.01220963264768e-05
-2.38757852561933e-05
-4.19038285724742e-05
-2.49347855441726e-05
-1.97625705330651e-05
-5.11801191925242e-05
-1.83969924206385e-05
-2.73847475806172e-05
-3.04445228378861e-05
-2.55377220682632e-05
-1.32894926694359e-05
-4.14479420383758e-05
-2.05405711982311e-05
-1.01974735729822e-05
-7.24403420643161e-06
-1.24208809893922e-05
-4.23135544852223e-06
-3.49882117392056e-06
-1.35900223807589e-05
-1.44429353691981e-05
-2.13648007206654e-05
-3.07465403545043e-05
-3.33458982479662e-05
-3.72405185331002e-05
6.60452311758628e-06
-5.04256407609645e-06
-2.74256705690085e-05
-2.33885039069315e-05
-2.91310535112643e-05
-1.31908070028772e-05
-1.85085511143622e-05
-1.82020392641121e-05
2.54395979332744e-06
-3.524454382479e-05
-4.89198146532427e-06
-4.20351210578806e-05
-2.69791258748894e-05
-1.20277333955638e-05
-8.73397338161331e-06
-1.36189641593948e-05
-2.43445686816004e-05
-5.0892871044789e-05
-2.54648275128723e-05
-5.45525501990857e-06
-3.67659879881933e-06
-1.26779394106361e-05
-2.61001986854063e-05
-7.2883844333997e-06
-1.9705288996241e-05
-1.13597771295797e-05
-2.17145508259805e-05
-3.11265043895076e-05
-1.50595722109494e-05
-1.78662531928327e-05
-6.59474666558232e-06
-2.94305879939829e-05
-3.30795195569246e-05
-1.1515719210202e-05
-6.93226484003189e-06
-4.7546661795457e-05
-3.22224947342304e-05
-2.67527065515583e-05
-1.2600081898454e-05
-4.09951569421737e-05
-2.10039394573172e-05
-2.99921320332742e-06
-4.83306913406658e-05
-1.78311542746604e-05
-2.20179130445557e-05
-2.29691324966454e-05
-9.53332280118624e-06
5.54979095553253e-06
-1.9107989457001e-05
-2.45234472808566e-05
-2.69111447899516e-05
-1.5030832434087e-05
-2.86988483064655e-05
-2.20801758542878e-05
-3.2496381974968e-05
-3.09115287040341e-05
-1.18355209139219e-05
-3.82570137420716e-05
-8.26653494845779e-06
-1.05623073649277e-05
-1.58914568404535e-05
-3.54075493003807e-05
2.3277949507539e-06
-2.03300341489164e-05
-3.80191394315218e-05
-1.72690297432441e-05
-1.31186319045197e-05
-2.26656300284725e-05
4.05548760635379e-06
-5.17915921200342e-05
-1.85463044047207e-05
5.31016406366755e-06
-2.90600059038344e-05
-3.11381993190221e-05
-2.4209339029605e-05
-2.77524529340803e-05
-3.3355119421751e-05
6.91735979788481e-06
-9.58098337712964e-06
-4.9319839124682e-05
-2.67250785883212e-05
-2.13574627880559e-05
-1.20167812694921e-05
-3.31910393561975e-05
3.51744926452359e-06
-1.18740372365591e-05
-2.0315641300058e-05
-2.08103035584016e-05
-4.69437278898339e-05
1.15819437075195e-05
-1.27273195203235e-05
-3.43623776360898e-05
-2.2179349478525e-05
-2.34974736774711e-05
-1.75318380735151e-05
-1.99611306457676e-05
-2.2950089541686e-05
-1.11606507218343e-05
-3.28269580737444e-05
-8.41585019422938e-07
-3.24391106634398e-05
-1.11678183676971e-05
-2.17266813764538e-05
-1.04746604774663e-05
-2.38671793911968e-05
-2.58842438710437e-05
-1.81646485248528e-05
-3.04231242954462e-06
-3.57629937144865e-05
-2.021043968519e-06
-8.398492011628e-06
3.33680142895388e-06
-1.23145352322943e-05
-2.25587685047638e-05
-2.30824876230085e-05
-7.31791232920438e-06
-1.31276642914763e-05
-2.25424929506313e-05
-1.56519834491413e-05
-3.24963733269629e-05
-2.4553788858061e-05
-2.90253124420048e-05
-3.04041181722527e-05
-2.68492884586344e-05
-3.48761879110107e-05
-1.52357618941929e-05
-2.60317498685045e-05
-2.36991601531244e-05
-1.53589445981835e-05
-3.14498006204147e-05
-9.27315299890609e-06
-2.78269845427721e-05
-2.54896455150172e-05
-5.99492494642236e-06
-9.96667063899792e-06
-3.02469535247154e-05
-2.14756924633036e-05
-1.41249958734771e-05
-1.71409740113063e-05
-1.81336343115001e-05
-3.50306398098224e-05
-1.6993429604183e-05
-2.84359359622031e-05
-3.22470208431949e-05
-1.87688535820657e-05
-1.69534059575635e-05
-3.66999070590308e-05
-2.70053812753748e-05
-3.30594706011966e-05
-2.28429647958044e-05
-2.22448734278413e-05
-3.50763511730901e-05
-2.76420772458094e-05
-3.31141611291002e-05
-2.48501038071266e-05
-2.06792093737717e-05
-3.44838740738666e-05
-1.26065296581985e-05
4.65135684311087e-07
-4.0680934482731e-05
-2.03181220432283e-05
-2.32388841016676e-05
-4.69052084118898e-05
-3.14034423695937e-05
-9.26535889894749e-06
-1.14969440984103e-05
-1.3342618736861e-05
1.09335390856496e-06
-4.60280746999219e-06
-2.62282993946518e-06
-1.4968568337038e-05
-2.37731706164765e-05
-3.17660965277138e-05
-2.88814247946133e-05
-2.46664790611878e-05
-3.02250275445096e-05
-2.26599800190575e-05
-1.05826358509102e-05
-3.27164349661918e-05
-2.396534781492e-05
-1.02354271430456e-05
-5.31255470471536e-06
-8.97269788834175e-07
-2.52446039351957e-05
-2.19792357963081e-05
-2.94523829957946e-05
-2.37229357346667e-05
-2.07703938755252e-05
-2.20987674041784e-05
-2.71412844855603e-05
5.53909629208803e-06
-1.14255827310044e-05
-3.06478054159361e-06
-1.1960886382054e-05
-1.46597377912819e-05
-6.62975318377959e-07
-1.64366164465447e-05
-1.90473666115027e-05
-2.77359796966468e-05
5.89733849925452e-06
-3.20272540906663e-05
-1.56319852505238e-05
-2.5897364606755e-05
-2.64462731081153e-05
-5.54645055685156e-06
-1.67047788923558e-05
-1.0971018249786e-05
-2.44838958882256e-05
-2.45014813292757e-05
-1.92987031023552e-05
-1.34340549825764e-05
-2.18552656936839e-05
-2.27693902781707e-05
-2.87641916901275e-05
-5.49709471753089e-06
-4.56911514839122e-05
-1.5480110293183e-05
-3.48122696264686e-05
-2.04864491484757e-05
-1.9372448684787e-05
-1.69075695558451e-05
1.03944978917839e-05
-2.16233051471555e-05
-3.82471123805434e-05
-4.32395999201425e-05
-2.45823118656371e-05
-2.17048053480146e-05
-1.91838640176161e-05
-1.16327704112492e-05
-1.82148384566206e-05
-3.89522830201843e-05
-1.40038092052578e-05
-1.35248038934683e-05
-2.66118174699046e-05
-1.92637492395284e-05
-1.80824841815548e-05
-2.80502667135586e-06
-3.49460506787123e-05
-1.55384542306473e-05
-3.05624645554073e-06
-1.54914310779392e-05
-1.1740776622724e-05
-2.68804061715028e-05
-2.33384810072253e-05
-1.11572916750829e-05
-3.94877580450312e-05
-2.74661162161181e-06
-3.51798014657447e-05
-2.45056942370526e-05
-2.26278337062394e-06
-2.33175216041995e-05
-3.05403874857509e-06
-1.30749103549386e-05
-6.48862167026905e-06
-5.48342240385568e-06
-3.38927017419878e-05
-8.95785371570375e-06
-5.31484567417193e-06
-8.25552612380729e-06
-2.13388480303278e-05
-4.82517243853629e-05
-2.38125344704168e-05
-1.81075550773399e-05
-4.31274859869701e-06
-2.25620730035448e-05
-5.04027202712368e-06
-5.99331849155985e-06
-2.56096249405893e-05
-1.61417795238299e-05
-2.64189422294622e-05
-2.774210349702e-05
6.47933126610959e-06
-1.69061141009011e-05
-8.30765870542828e-06
-1.55574130984935e-05
-3.67903859311323e-05
-2.41526731054303e-05
-1.97645514909013e-05
-1.07535536885314e-05
-3.35713674148379e-05
-4.41735303417176e-05
-3.61211219973096e-05
-3.29079038564848e-05
4.76124860835765e-07
-2.77122590064867e-05
-3.73435238948134e-05
-1.00004977986522e-06
-2.10911976439576e-05
-2.06055710930234e-05
-2.85914979400228e-05
-2.98291565333047e-05
-2.50896661635631e-05
-2.76766908809212e-05
-2.39576342205444e-05
-2.82019828268187e-05
-1.35343446946415e-05
-8.31664598813263e-06
-2.2693746714935e-05
-7.84483320640559e-06
-2.33716178361089e-05
-1.32718835769819e-05
-2.2916462744418e-05
-1.65037274815078e-05
-2.36317436299228e-05
-3.65551006120095e-05
-3.25773212072876e-05
-3.13023469141943e-05
-3.59908724049291e-05
-3.25583991828024e-05
-4.02991246607163e-05
-2.88521461462997e-05
-9.71695915709855e-06
-2.94063789315911e-05
-1.59002939988563e-05
-3.34929970162504e-05
-1.03325252747355e-05
1.34459135159569e-06
-2.57539946392425e-05
-2.79664681191201e-05
-1.92942482176746e-05
-1.57434278295654e-05
-1.71266227493848e-05
-9.66420698640623e-06
-1.74961984666624e-05
-3.19068751170228e-05
-1.89605596078759e-05
-1.64959112890354e-05
-2.21088154248813e-05
-2.07689478614322e-05
-1.9855697136181e-05
-1.54415287261444e-05
-1.050402310267e-05
-2.72781333642617e-05
-3.7926066494002e-05
-3.40283536208669e-06
-2.68542370409878e-05
-8.3841585535913e-06
-1.30743060471209e-05
-1.80512974721082e-05
-1.9381080108531e-05
-9.04762530460044e-06
-2.64867446015924e-05
-1.69057228717883e-05
-6.08881852355726e-06
-1.66114697446215e-05
-2.17058253230785e-05
2.00679271138316e-06
-1.86025096744308e-05
-1.4807093147412e-05
-2.6183635210306e-05
-3.30182238655967e-05
-1.02436163550241e-05
-2.52152412119842e-05
-1.42250039200905e-05
-2.11301446116793e-05
-1.63761531806898e-05
-1.81949048258318e-05
-3.04023385227564e-05
-1.5135868801092e-05
-2.53941462138014e-05
-1.60876531699253e-05
-3.5122407896753e-07
-2.01157335363406e-05
-2.46883492322047e-05
-1.51331321754015e-05
-4.05071523392566e-06
-1.10307002072891e-05
-1.7092078136983e-05
-3.07443625294444e-05
-1.11868115898829e-05
-4.41045281642771e-06
-2.73015259873967e-05
-2.07204189463415e-06
3.40139357176708e-06
-1.89924843190134e-05
-3.63012124114739e-05
-2.63661589558037e-05
-2.80508445239213e-05
-1.01175384236651e-05
-1.13566532990035e-05
-1.59164865221569e-05
-3.37085212073997e-05
-2.4232396224848e-05
-2.52456331266665e-05
-2.88572868491114e-05
-4.04471383030893e-05
-2.53697031813118e-05
-1.83176044902523e-05
-2.58816990313385e-05
-1.91694784370197e-05
-1.58608119685633e-05
-1.59527184205414e-05
-3.02644147862906e-05
1.16726731201184e-07
-2.05391915476873e-05
-1.20793005048668e-06
-1.23227793752329e-05
-1.3129105015741e-05
-3.6087650729335e-05
-1.13617693188582e-05
-7.51386875230561e-06
-1.5658757145507e-05
-2.3590089206048e-06
-2.19498887220179e-05
-1.4010021335148e-05
6.79424556053743e-06
-3.06899526425609e-05
-1.88470799326837e-05
-4.07660544927443e-05
-6.71019149158738e-06
-1.69600867227146e-05
-1.03567008254783e-05
-9.90619574272417e-06
-1.91208065471295e-05
-1.14638203158289e-05
-1.96994056334712e-05
-3.11431026136838e-06
-5.00098681852599e-06
-1.3535265656669e-05
-2.69646351951964e-05
-2.90934689247877e-05
-2.05584985078842e-05
-5.00304750502428e-06
-2.90172010921709e-05
-1.45296561417894e-05
-2.21884585446425e-05
-1.06955685036295e-05
-1.25366200989435e-05
-2.7433618000354e-05
-2.68527868431608e-06
-2.65672510826415e-05
-2.31170068413116e-05
-3.62555304585561e-05
-3.26750151578405e-05
-3.20627233518342e-05
-4.10950157916986e-05
4.79693380787503e-07
-2.81600608412998e-05
-3.06234317255868e-05
-1.63131951449201e-05
-1.54668943897751e-05
-2.72642320274648e-05
-2.01937039671981e-05
-1.4474080885081e-05
-1.57815526486634e-05
-2.15208669144492e-05
-1.76998240668577e-05
-2.40432437761652e-05
-2.23711865438356e-05
-2.86675264242869e-06
-8.30656580073312e-06
-2.50158428218737e-05
-5.43728991089532e-06
-3.03173432696781e-05
-3.41736144601805e-05
-2.45085925162086e-05
-8.00004316590297e-06
-1.73038714764905e-05
-2.21852821642568e-05
-3.53783167442645e-06
-1.29395435470668e-05
-2.07366998532021e-05
-1.75133017471722e-05
-3.97221217340718e-05
-1.56958223811801e-05
-1.63929528401723e-05
-1.56604743930966e-05
-3.72168321098849e-05
-1.56436103130722e-05
-3.17614802154739e-05
-1.9225216816903e-05
-6.8316175050935e-06
-2.50616681175639e-05
4.56494908463177e-06
-3.87985078433893e-05
-2.03313880186178e-05
-2.79003698189471e-05
-2.9028078901242e-05
-2.77099848229597e-05
-2.42203382357647e-05
-2.00566904111543e-05
-4.95949489695928e-06
-2.13268718380028e-06
-3.57558672932173e-05
-1.23318979632206e-05
-3.44026596617098e-05
-2.84179812258725e-05
-4.11560322169068e-05
-1.05360065436221e-05
-2.82731765977928e-05
-1.48817330153407e-05
-1.41271812992093e-05
-3.22623346510966e-05
-2.8495956040196e-05
-8.42396014216411e-06
-4.73145296262765e-05
-3.60254898659054e-05
-1.92045641780299e-05
-1.11863442587689e-05
-2.57593298060364e-05
-5.43914983396962e-06
-3.97411902428598e-05
-1.61318266564273e-05
-2.30695931949319e-05
7.98614439398274e-06
-8.16062379211859e-06
-2.15968035949478e-05
-2.54486202449625e-05
-8.2718017316764e-06
-1.44522634107082e-05
-8.89602858195785e-06
-2.6976790670195e-05
-1.21699153101583e-05
-3.71518119649762e-05
-2.59758873251028e-05
-2.9505311228297e-05
-2.30413834216965e-05
-2.61021231089542e-05
-1.74172247583778e-05
-1.29142485540312e-05
-1.10545490356536e-05
-1.3063179688685e-05
-2.20828794738852e-05
-1.72916366321984e-05
-2.11220736193105e-05
8.94508891984474e-06
-3.49288519370276e-05
-3.35213361890008e-05
-1.95129672525792e-05
-3.22341632458086e-05
-3.14710159456088e-05
-2.77832805526664e-05
-2.05682660263928e-05
-4.10442938337506e-05
-2.68026458371182e-05
-4.06454926861577e-05
-2.52058501096976e-05
-2.01237673029567e-06
-2.66201435993319e-05
-3.99162234373e-05
-3.76806369930254e-05
-2.47618382546457e-05
-2.48849432025136e-05
-1.2981510223154e-05
-3.68984673545103e-05
-2.43917524806216e-05
-3.38183170053829e-05
-3.62138438401536e-05
-1.85795827580951e-05
-8.24373879263105e-06
-3.38105361433315e-05
-1.38218587030123e-05
-2.51154287613886e-05
-1.37437837537519e-05
-1.66534549423714e-05
-4.20201779558044e-05
-3.62248556715145e-05
-3.2482226910896e-05
-5.05662243968954e-05
-4.87016712545168e-06
-2.4102726046841e-05
1.40881117313926e-06
-1.08917002475866e-05
-2.47100742842351e-05
-2.65270667853402e-05
-1.26029450005998e-05
-1.7173771762319e-05
-2.32005627615597e-05
-1.68002147045481e-05
-3.3662258277808e-05
-2.06389147805864e-05
-2.49099017928642e-05
-2.28438479524558e-05
-3.12067737642424e-05
-1.52492024849231e-05
-2.58946155305661e-05
-1.57419247514803e-05
-2.57568924831965e-05
-1.16904747122577e-05
-7.17515152411392e-06
-2.99746493974913e-05
-3.17768118585859e-05
-1.79791109091552e-05
-1.56649274883749e-05
-1.38083260491226e-05
-1.48459660178209e-05
-1.44440984900054e-05
-1.53673253486676e-05
-2.12430890172406e-06
-2.33411490271213e-05
-3.42869772711694e-06
-1.24024467412826e-05
-4.07060249154135e-05
-5.36330878303429e-06
1.24973849248637e-05
-6.67269583128723e-06
-3.32473292145509e-05
-1.43357624132954e-05
2.1952206678951e-05
-8.01386991733872e-06
-1.17447602161775e-05
-2.64153892477988e-06
-8.31500096039845e-06
-2.1342547352144e-05
-2.67936065727933e-05
-2.72307115412329e-05
-4.0689291575139e-05
-3.35270202797166e-05
-2.68944201306139e-05
-3.91497133794111e-05
-3.58729863150805e-05
-3.30920369915841e-05
-2.85084659639651e-05
-1.77948157400144e-05
-2.68361558335553e-06
3.92151384850364e-06
-2.08160922281844e-05
-2.17732891953418e-05
-1.75794667446042e-05
-2.19159504661096e-05
-9.25527202097781e-06
-1.79690100185631e-05
-2.90584847019509e-05
-4.04706635800108e-05
-2.22645000302471e-05
-1.71232433442845e-05
-4.02908811767233e-05
-2.03290081199388e-05
-5.38742629921645e-06
-2.29525105791745e-05
-1.10346088293954e-05
-1.83060372282608e-05
-2.64025991073603e-05
-9.31768716878865e-06
-9.25972287289009e-06
-1.03044821156128e-05
-1.41295901733104e-05
-1.92355277836541e-05
-1.99112739207091e-05
-1.92629681771722e-05
-2.93884843470015e-05
-1.58757493187063e-05
-1.17681582840765e-05
-9.2927800216888e-06
-2.14652842994211e-05
-9.31706732117226e-06
-1.18250458510488e-05
-2.47787075963704e-05
-2.20734023567115e-05
-1.74732447159038e-05
-1.42965847514642e-05
-1.20201028829437e-05
-1.03932538286012e-05
-1.06428602057652e-05
-1.88347611943353e-05
-4.14156075050906e-06
-4.36845751277185e-05
-4.86510192497e-05
-2.30238937416604e-05
-2.01326424199427e-05
-2.06417565462008e-05
1.35503245325936e-05
-1.9274418182417e-07
-2.37360617167422e-05
-2.18838706598419e-05
-1.13396142537784e-05
-1.61458846640836e-05
-2.84464974814276e-05
-2.52343988654684e-05
-2.49937052715194e-05
-3.89486396262651e-05
3.1225361953436e-06
9.28608448785142e-06
-1.53156122821873e-05
-1.82402069381211e-05
-1.80543206423726e-05
-2.16563660911853e-05
-1.04097035022439e-05
-2.76971862972741e-05
-1.86658100356346e-05
-3.42339356134278e-05
-2.80194614804532e-05
-3.10423434125233e-05
-2.12068359300996e-05
-9.68059810462556e-06
-1.92999581907899e-05
-1.86400319973383e-05
-1.67298404357238e-05
-2.04260266736186e-05
-1.49123402408061e-05
-1.98889441611816e-05
-1.93115069668781e-05
-2.27956045222171e-05
-1.05452429488687e-05
-1.44259880359634e-05
-2.56526871768513e-05
-3.55989757556859e-05
-3.20599154056209e-05
5.66491052491992e-06
-1.52189457700118e-05
-3.68716822643176e-05
-9.03360473450748e-06
-1.87941322734771e-05
-1.07826321120661e-05
-3.20918973191971e-05
-3.36734003513497e-05
-1.22772854180593e-05
-2.00318869533588e-05
-2.2177805420052e-05
-2.69045769853338e-05
-6.8423474600045e-06
-1.42995993280484e-05
-3.54379923993925e-05
-2.9321211995171e-05
-2.43399787485694e-05
-2.42578077117783e-05
-2.43461232523893e-05
-2.51505861701934e-06
-3.21111026984805e-05
-2.63708362225254e-05
5.83875916062315e-06
-2.8160940197095e-05
-1.79033373554508e-05
-1.66185908544814e-05
-1.6153067389355e-05
-2.59094069263165e-05
-1.52176763035483e-05
-3.03884053413641e-05
-1.49572317425322e-05
-1.86000726383477e-05
-8.46436353027487e-06
-1.96471311267994e-05
-4.00902572419397e-05
2.98855795780653e-06
-8.37106358649784e-06
2.69018802820365e-07
-1.71325984167747e-05
-2.23895816254327e-05
-1.23758592033276e-05
-4.27653043935163e-05
-2.42727214485446e-05
-3.22775592578322e-05
-2.92094695368397e-05
-2.4891157188309e-05
-7.6770735414726e-06
-7.17794775092994e-06
-5.15630230464821e-06
-2.5215093916458e-05
-2.66450615936625e-05
-1.6908396124986e-05
-6.12333751016948e-06
-3.45288032842508e-05
-1.89854886774753e-05
-3.14827215315028e-05
-2.04578044946326e-05
-4.75617408861965e-05
-2.21069974725205e-05
-5.03800294828536e-05
-2.18751127517375e-05
-2.38865012049095e-05
-4.14404800362962e-05
-2.10503627735778e-06
-2.20406473136772e-05
-6.29867640874907e-06
-9.64691318592086e-06
-6.9906090528259e-06
-1.54024100690725e-05
-2.89763025055791e-05
-8.36444699967716e-06
-2.22624590179108e-05
-2.52059483131534e-05
-1.82836098390671e-05
-1.52402581264355e-05
-2.1317599348235e-05
-2.10110588382936e-05
-1.28245042489454e-05
-3.02392687249363e-05
-1.06414447632402e-06
-3.09845932207307e-05
-3.19287653304337e-05
-3.91322863489947e-05
-9.75839310029436e-06
-1.19424713652753e-05
-5.36646103795223e-05
-2.71870540124797e-05
-2.53362855143383e-05
-1.64681348567244e-05
-2.32809201269145e-05
-3.34586677151228e-05
-2.03444622897581e-05
-2.43016499452059e-05
-2.92758147288561e-05
-3.82754295875468e-05
-3.03904141885581e-05
-2.18492905651522e-05
-2.76592373264572e-06
-7.28757480204342e-06
-2.90657194862532e-05
-1.26573686460111e-05
-1.56899078577544e-05
-1.37317047696598e-05
-1.53303729378287e-05
-1.82691506889153e-05
-3.69781327798186e-05
-1.66024884544316e-05
-8.50757560090065e-08
-3.70519958775287e-06
-2.12348563635325e-05
-1.15540102118869e-05
-2.61338039573496e-05
-2.15145866707477e-05
3.91994735065607e-06
-1.44670543862246e-05
-9.64626916676727e-06
-3.01502050972389e-05
-2.27409090691613e-05
-2.4888183328301e-05
-3.2420505927218e-05
-2.23204574227208e-05
-2.73341239727052e-05
3.49567011846993e-06
-7.63939096498848e-06
-1.88644765179108e-05
-1.41926536991558e-05
-3.00393755589612e-05
-8.42037122933307e-06
-1.70735226100718e-05
-1.85972466414696e-05
-1.77587000224959e-05
-2.86423112861786e-05
-3.21081145645376e-05
-2.01843674764478e-05
-1.32262137532312e-05
-3.02962816465105e-05
-4.14549218407401e-05
-6.50370898065265e-06
5.09144122705118e-07
-2.53736791702116e-05
-1.33223871294951e-05
-9.8595416296316e-06
-1.92581769969326e-05
-2.17395136867562e-05
-3.65518091858533e-05
-2.18450613211854e-05
-1.65123118272939e-05
-2.22880152608338e-05
-1.30461023359669e-05
-6.46396732733976e-06
-2.42331849052651e-05
-2.6617710380252e-05
-2.20154129313574e-05
-1.00254195197056e-05
-3.57129093443487e-05
-1.27318427225996e-05
-3.5463040434517e-06
-1.95604870189744e-05
-3.21388689525249e-05
-1.85327870011644e-05
-4.04531785401328e-05
-2.2573127205356e-05
7.45566898782317e-06
-2.87226129259647e-05
-4.83953444783391e-05
-4.05002843184218e-05
-2.49315560086913e-05
-2.1489043555172e-05
-2.021064219346e-05
-4.42730723541228e-05
-2.41429372543349e-05
-1.77503100301518e-05
-3.13669729415607e-05
-2.40656759248194e-05
-2.525180931686e-05
-3.03000092583166e-05
-2.56715967727262e-05
-1.98362522791227e-05
-1.98013883730091e-05
-1.22005925358641e-05
-7.39390464723169e-06
-1.30186398713805e-05
-2.84573811057502e-05
-2.6052791750092e-05
-4.50878284083101e-05
-3.11591020704708e-05
9.60656475143243e-06
-1.56200987682195e-05
-3.4592481134741e-05
-2.10250620454331e-05
-3.02125634434856e-05
-4.84857768710241e-05
-2.1712600585319e-05
-2.19728684588576e-05
-2.80498343528879e-05
-3.06439073880484e-05
-1.00773958907324e-05
-1.82316862015621e-05
-4.68762645931104e-07
-2.77713730158962e-05
-4.21327384055917e-06
-2.68030990471649e-05
-1.91246654180576e-05
-7.15985657830171e-06
-3.2759208582025e-05
-2.46577200643695e-05
-1.13955781616418e-05
-3.82426177710176e-05
-1.36895485015516e-06
-2.74181795224199e-05
-1.26342748690296e-05
-1.97265799545805e-05
-2.26761500182723e-05
-4.27103549314215e-05
-1.15280552999892e-05
-3.64037660953168e-05
-3.03772592813675e-05
-7.0239519143653e-06
-2.041057611628e-05
-1.99952749261717e-05
-2.36840552358005e-05
1.01176470889557e-06
-2.51854975863252e-05
-1.08978280822412e-05
-2.00366905960323e-06
-7.26644257503419e-06
-6.17455187813951e-06
-2.80206317353694e-05
-1.534107159146e-05
-2.42034962535867e-05
-3.4085431057391e-05
-1.4465454322359e-05
-2.9153645102844e-05
-2.48385979291121e-05
-5.5820723119862e-06
-1.7148292288239e-05
-1.92751428416247e-05
-2.28988667341654e-05
4.0929935528304e-07
-1.53133017886915e-05
-1.78805739961931e-05
-3.77441863834206e-05
-2.92488911190722e-05
-2.50890724652937e-05
-1.44075025229943e-05
-3.57903552219966e-05
-2.20897406907707e-05
-3.78447132303092e-05
1.2896791926203e-05
-2.41984938800163e-05
-2.84218269370246e-05
-2.27551289422834e-05
-2.33913195166317e-05
-1.40010181248371e-05
-1.48608370203362e-05
-1.10684752563449e-05
-1.65559040411356e-05
-3.87770156273533e-06
-1.35371795635812e-05
-1.51214297429569e-05
-1.93049637010195e-05
-2.9616803267107e-05
5.62133538221658e-08
-2.00873177718224e-06
-4.4695979952317e-06
-2.09161168990258e-05
-1.25673118746896e-05
-2.60217192162564e-05
-4.47207150907592e-06
-2.93545833704582e-05
-1.91090896115462e-05
-1.56070857717514e-05
-1.62774252522716e-05
-3.55159777660381e-06
-1.28145303672049e-06
1.77377211380517e-08
-1.42800193113302e-05
-2.1526282990974e-05
-3.64427867035249e-06
1.18577725531532e-05
-1.7894185282829e-06
6.45806578336246e-06
-1.34253668867908e-05
-2.17680868232078e-05
-2.03304500602518e-05
-4.33985969242629e-06
-4.54402568466257e-05
-2.43192216644472e-05
-1.55579359659913e-05
-4.65471496834218e-05
-2.43760600216762e-05
-1.46992771560702e-05
-1.83711651725719e-05
-9.58248837214471e-06
-3.1553016609011e-05
-3.3581133992563e-05
-3.04395855350898e-05
-4.15144966889796e-05
-3.09851838701297e-05
-4.94255264955495e-06
-3.4602077924238e-05
-2.04178682461704e-05
-1.37628042624603e-05
-4.98337545233581e-06
-4.28478856234266e-05
-1.58297856334355e-05
-2.72397285297646e-05
-3.05624294115942e-05
-2.0055175902717e-05
-3.51061152767675e-05
-1.79207486710229e-05
-1.03428400164637e-05
-2.08353379255814e-05
-2.28203584576657e-05
-4.58870627194155e-06
-1.302015661732e-05
-1.80618014260117e-06
-1.92388052363295e-05
-1.63929345359104e-05
-2.41427189328965e-05
-3.25648149447923e-05
-1.31691164806635e-05
-2.37069803550075e-05
-3.46408556099365e-06
-2.51198661015426e-05
-2.9763721507427e-05
-1.79421388032519e-05
2.64906661320502e-06
-1.51917460721728e-05
-1.49821627260471e-05
-2.23362815223185e-05
-1.81891953116293e-05
-2.08156900561453e-05
-2.77026561415177e-05
-2.01597661305445e-05
1.74796958445107e-06
-1.70731420757292e-05
-4.02865750088867e-06
-9.78211388793774e-06
-1.42733849447698e-05
-2.2236892768744e-05
-5.68696032184955e-05
-2.56423743373151e-05
-1.33661703263623e-05
-1.05525943273156e-05
-3.84640481110935e-05
-2.3946749471287e-05
-1.77430517395956e-05
-4.55032748576877e-05
-9.02507160830405e-06
-2.15332617198845e-05
-1.39601951509452e-05
7.95265098350581e-07
-2.24762384162135e-05
-1.37583566764861e-05
-1.90284676763365e-05
-5.54774860975e-05
-2.49824911226974e-05
-1.64989961412628e-05
-1.19089482233792e-05
-2.89753063147765e-05
-2.61173477044121e-05
-2.91219814643472e-05
-2.0590145899923e-05
-1.91198427213504e-05
-1.61245068159881e-05
-1.77169829515099e-05
-1.75771882295045e-05
-3.30459413786143e-05
-4.09141090003482e-05
9.92704764851635e-07
-1.98713046313225e-05
-1.22382135294522e-05
-2.70765812652067e-05
-2.85797853114009e-05
-9.93423476966424e-06
-3.85019520635243e-05
-1.97380336254467e-06
-1.4306302861627e-05
3.02360119224305e-06
-1.96061421873505e-05
-9.29915392642555e-06
-1.28356927846831e-05
-1.72320086910198e-06
-1.08739468037489e-05
-8.32256999104372e-06
-1.49551839245977e-05
-3.68199408104093e-05
-1.77115196340802e-05
-1.40500670438719e-05
-1.17463732771969e-05
-4.54531069538216e-05
-3.54983917355055e-05
-1.53715589127451e-05
-3.65310097495916e-05
-2.32575887772079e-05
-1.70062330259611e-05
-2.24309709528964e-05
-1.90993066152826e-05
-1.06860896609884e-05
-3.06784969701791e-05
-3.76704756088334e-05
-2.32208181854406e-05
-1.77254665039923e-05
-2.96741291190337e-05
-2.56049408200797e-05
-9.98044601070304e-06
-2.21847512109107e-05
-2.14301187003447e-05
-2.94388324904062e-05
-2.33801807814943e-05
-3.50012066718958e-05
-2.91891672170059e-05
-3.07943120660263e-05
-2.35015040048988e-05
-7.41091490811482e-06
-1.65886945672645e-05
-4.46209038094328e-06
-3.69991147212105e-05
-1.84371852863616e-05
-5.61062028748984e-06
-2.33456649566413e-05
-3.83391400936408e-05
-3.23109164408896e-05
-2.31444705444041e-05
4.13179277070471e-06
-1.34737834474691e-05
-4.20688801047273e-05
-6.49923683265628e-06
-1.38042171258425e-05
-1.84139569590039e-05
-2.51857921721519e-05
-4.48005295825478e-05
-2.55341001321715e-05
-3.2291425232791e-05
-9.14469390001868e-06
-5.51822601041832e-05
-3.53389492985585e-05
-4.68398652571513e-05
-3.73409463971553e-05
-4.32315631425729e-05
-9.65654610143646e-06
-1.11684112884823e-05
-2.84294019593091e-05
-1.6430455966156e-05
-4.0445173699969e-05
-9.73491961796641e-06
-2.74656783957449e-05
-8.35109733215186e-07
-2.93608139200864e-05
-2.26871745470952e-05
-1.20727777870791e-05
-1.08819640360797e-05
-1.72950434500533e-05
-2.10014979668621e-05
-3.93154133416468e-06
-1.47814052882451e-05
-2.70216640597944e-05
-2.89458516744837e-05
-2.08249814045079e-05
-9.57395810197004e-07
-4.2511460464134e-05
-2.44849719356323e-05
-2.32090526075253e-05
-2.74982404827811e-05
-3.07477249655088e-05
-1.06589905558532e-05
-2.17121163598969e-05
-2.44198773151069e-05
-1.82461598109919e-05
-2.59626145450055e-05
-1.60969919644607e-05
-3.62722679353767e-05
-2.62708082771078e-05
-1.94905601259326e-05
-3.85567190605904e-05
-3.73483628424613e-05
-1.00150420820267e-05
-1.25714232023638e-05
2.08821521359486e-06
-2.54930455788435e-05
-3.02184449716713e-05
-2.432576212754e-05
-3.80546394141407e-05
-1.57609017363806e-05
-2.64956826776279e-05
-1.85387511185062e-05
-1.50974471823155e-05
-7.87776848237045e-06
-4.66846940936677e-06
-1.99298977875083e-05
-4.80373233228375e-05
1.04923672806833e-05
-3.30349258933832e-05
-8.99998901490824e-06
1.45962518426362e-06
-5.44024177011037e-06
-2.50984586067931e-05
-3.07807832056782e-05
-4.95632068592055e-05
-1.11472219305784e-05
-2.23762463231632e-05
-1.33346349269643e-05
-2.8049034973262e-05
4.08062677325944e-06
-1.93472320981349e-05
-2.20403301129333e-05
-1.20409869948197e-05
-7.04166132345472e-07
-1.18148571633617e-05
-1.88525323679937e-05
-3.68933207699937e-05
-2.63160847519148e-05
-3.14741833663374e-05
-1.92488644898796e-06
-4.31063177214135e-05
-2.24509292488728e-05
-2.81328719366787e-05
-2.46150235474466e-05
-4.99654156478043e-06
-1.04571179644967e-05
-1.7507336733994e-05
-3.583411043348e-05
-2.21442309351228e-05
-1.46836786432691e-05
-1.5271685768827e-05
-4.06010137532667e-05
-3.84701157547788e-05
-3.21911052968424e-05
-3.95555118857999e-05
-1.59622724591799e-05
-1.33637806530147e-05
-3.06858748171974e-05
-1.8235559867941e-05
-6.24095541021135e-06
-1.2556503954854e-05
-2.56547409084868e-05
-2.54068253026064e-05
-2.27439401923404e-05
-1.40000675679032e-05
-1.83666071556706e-05
-8.32181113548025e-06
-2.10522028694913e-05
-2.76457124063641e-05
-1.46476062808906e-05
-8.63053282818959e-06
-1.45441426996366e-05
-1.87805517255015e-05
-9.11039526260183e-07
-9.21836235054662e-06
-1.64967095279166e-05
-3.08429733340538e-05
-7.61551117486149e-06
-6.15807876067559e-06
-3.80954263276941e-05
-7.88200443327113e-06
-2.34330004658276e-05
-3.18500445608993e-05
-4.15492607747426e-05
-2.13313231138976e-05
-3.15032486369736e-05
-2.32502235971799e-05
-1.56512042937954e-05
-2.99727211593626e-05
-1.42111083459182e-05
-2.24441299822842e-05
-1.56216960220559e-05
-1.67384204783396e-05
-1.3544214397799e-05
-2.70977435019769e-05
-5.5617632100606e-05
-3.59567869889752e-05
-3.06292708460804e-05
-1.62541390623091e-05
-1.59427837105617e-06
-2.06742256857186e-05
-1.83872830837832e-05
-2.11673103923991e-05
-2.05737229879771e-05
-1.49313716550808e-05
-3.56657100480593e-05
-1.16749148579301e-05
-1.1040825628019e-05
-2.57176906951897e-05
-2.04976718152566e-05
-1.97303372827526e-05
-3.10131331691319e-05
-1.06153243433581e-05
-1.71050136825238e-05
-9.30013364454786e-06
-8.7339221853638e-07
-1.97183371430747e-06
-2.24867181843573e-05
-2.57983823776986e-05
-3.03684112435097e-05
1.17839110276963e-06
-2.66447188907559e-05
-9.09387410255444e-06
-1.93653437440051e-05
-1.21030819268876e-05
-9.98385597989924e-06
-1.35498562627863e-06
-3.14914726932535e-05
-2.3043150068328e-05
-8.02540379763493e-06
-1.75156122112428e-05
-3.5930514821965e-05
-1.90827880316672e-05
-1.47916867592779e-05
2.7337086178363e-06
-4.95565787452039e-06
-3.9364144430058e-05
-7.41928231693677e-06
-1.77954655180024e-05
-1.61826345194472e-05
-2.74677891771421e-05
-4.09005672417061e-05
-1.87057931497179e-05
-2.92783941998162e-05
-2.2055089601904e-05
-1.89084345598073e-05
-3.50582038768058e-05
-1.59740017094984e-05
-8.01716851435458e-06
-1.78220047829464e-05
-2.83739210035973e-05
2.32835271979908e-06
-2.20632349635234e-05
-1.36793867937419e-05
-3.7543163909058e-05
-5.00005358921325e-05
-7.60290989525367e-06
-4.1937335940309e-05
1.89310421627938e-06
-2.33178237481381e-05
-3.67656395166539e-05
-3.22309196466714e-05
-3.37486441566506e-05
-3.00017765834787e-05
-3.98978317444607e-05
-2.95791882850919e-05
-7.5440340087727e-06
-3.91090217012693e-05
-4.2499895140295e-05
-3.9119186832875e-06
-1.33928580120208e-05
-8.66620790180101e-06
-3.02107613097849e-05
-4.20079791380519e-05
-7.18920703097783e-06
-2.69275190542239e-05
-9.31320049220294e-06
-4.49685864865531e-05
-4.2753397827786e-05
-4.63774152878306e-05
-4.81530002246648e-05
-1.46002395350683e-05
-2.62576725154938e-05
-3.48441339159179e-05
-4.94181217852536e-06
-1.94923376139241e-05
-1.06291477386373e-05
9.2151038340503e-06
-2.54022116081362e-05
-3.05905069235498e-05
1.46738394686291e-07
-2.15338291108937e-05
-7.30101710020112e-06
-1.26315806799729e-05
-2.73841445112094e-05
-1.09971050792233e-05
-4.26054085743089e-05
-1.93456661026061e-05
-6.25707194149406e-06
-6.81681416672959e-06
-2.22618698189256e-05
-2.0895110947841e-05
-2.35988258477654e-05
-2.45097152953719e-05
-4.00086748375327e-05
3.37866498293793e-06
-1.35493190846361e-05
-1.71082029940099e-06
-3.87836646519692e-05
-1.88531242102694e-05
-1.39381312035606e-05
-2.34357046409382e-05
-2.80265185853119e-05
-3.85898218708374e-05
-1.07785436982582e-05
-2.1739267519897e-05
-2.87023939182814e-06
-2.05043347176355e-05
-8.89001342547495e-06
-1.07340616364446e-05
-2.19085107168427e-05
-1.70832295647221e-05
-4.2420145529145e-05
-1.98240614961442e-05
-3.89067858919915e-05
9.90829028192483e-06
-2.70627996657475e-05
-7.53673069146997e-06
-1.72432010611007e-05
-1.10164557721318e-05
-5.14864778821441e-05
-3.09263317034921e-05
-1.4261973074826e-05
-2.27010225763672e-05
-9.79773270446551e-06
-3.30282914742421e-05
-1.11474250378064e-05
-8.53437170311554e-06
-1.37529149669649e-05
-3.3332774102444e-05
-2.93128126547666e-05
-1.22262231754135e-05
-2.36242423109497e-05
-2.92305224203928e-05
-2.57646615032746e-05
-2.23863465673366e-05
-2.13684911672889e-05
-4.48328843167075e-06
-9.86550448990127e-06
-1.62351752163561e-05
-1.94652935275401e-05
-2.67272228649711e-05
-2.33781019973456e-05
-1.36362015350717e-05
-2.67871292008175e-05
-2.70316292810259e-05
-1.86610701840815e-05
-1.60840947490461e-05
-2.24487224329625e-05
4.40911985745447e-06
-2.77882351794426e-05
-1.3454318168881e-05
-7.43835125051193e-06
-2.44980721373298e-05
-2.4120236653003e-05
-2.91462534217148e-05
-1.75602646183056e-06
-5.555656766813e-06
-3.33050049574296e-05
-9.52901700279644e-06
-2.4180440299815e-05
-1.54616518475183e-05
-3.16279895710547e-05
-3.7158037988128e-05
-1.82936440550431e-05
-2.13794427056652e-05
-2.37932196318257e-05
1.23884399003735e-06
-1.99350908560163e-05
-4.35389217118046e-05
-8.38837808271412e-06
-2.13601854100787e-05
-1.04260921859066e-05
-1.5712403564156e-05
-1.99606977031096e-05
-4.13134739442322e-06
-3.62503091680134e-05
-1.05578169281551e-05
3.36501687223681e-06
-1.21042654280717e-05
2.02721209878597e-06
-3.01155248695107e-05
-3.46516897066605e-05
-1.75134499105665e-05
-2.95759153279531e-05
-2.84433689300014e-05
-2.91495398916897e-05
-1.24512143076914e-05
-2.05870016728426e-05
-1.53612447343089e-05
-2.73980044731989e-05
-1.29278359831396e-05
-2.03880329918558e-05
-2.04343710958504e-05
-1.37934740665743e-05
-4.13909169718491e-05
-1.73946049850973e-05
-1.91449964826649e-05
-1.71683464850742e-06
-3.70926797284638e-05
-1.93377884246298e-05
-9.22772558071391e-06
-3.09351551817479e-06
-4.03028372577094e-05
-2.70866848185113e-05
-3.58155234340888e-05
-3.17504843726893e-05
-1.90205055429685e-05
-4.193644291757e-05
-1.86611997607021e-05
-4.53721402143556e-05
-9.50572055046526e-06
-3.77003930366985e-05
-1.32036802578533e-05
-3.45563683990883e-05
-2.81398157567408e-05
-3.97347204508502e-05
-8.73296065665208e-06
-4.53288151015708e-05
-3.02190759142775e-05
-3.08217678476748e-05
-4.04240231952509e-05
-7.13801091519616e-06
9.58981604374444e-07
-2.67984853269826e-05
-1.23500911931609e-05
-1.44368802308251e-05
-2.65055133149894e-06
-3.7912390454196e-05
-3.22164134822139e-05
-1.44438772445584e-05
-3.05034446860056e-05
-2.76467674733e-05
-6.44558137984475e-06
-3.28945064463694e-05
-2.44457739343253e-05
-2.39156114624262e-05
-3.19923095274269e-05
-3.55586332465085e-05
-3.31563610505016e-05
-1.92229028003226e-05
-2.95825795560172e-05
-2.45676812743959e-05
-3.11889718333685e-05
9.57159677667679e-08
-2.73371957364583e-05
-1.82237873457367e-05
-1.68295037074698e-05
-1.60470049164003e-05
-3.35442584490327e-05
-1.19280799411295e-05
-1.5298309890494e-05
-1.57763606275422e-05
-3.3744009438405e-05
1.92455828625191e-06
-1.01876019638386e-05
-2.35876605815636e-06
-2.73359519344076e-05
-8.92193540065801e-06
1.68956369797566e-06
-2.06843889378004e-05
-1.43297033192394e-05
-2.64960386445846e-05
-2.36257945058285e-05
-1.22766245285609e-05
-3.61819362446029e-05
-2.65923994427202e-05
-2.79216966236451e-05
-1.1972948775064e-05
-6.37748914480922e-06
-5.7110515080252e-06
-2.12025617946964e-05
-1.9826171304253e-05
-2.03865567784724e-05
-2.95636570182953e-05
-2.62934722025528e-05
-4.02143395960079e-05
-1.80860945716059e-05
-2.476968550778e-05
-2.15603697668643e-05
-4.56577906161601e-05
-9.28429595727137e-06
-3.13222785571656e-05
-1.41072890334374e-05
-4.32427691331382e-05
-1.4936146599674e-05
-2.01913036499925e-05
-2.84376958463283e-05
-1.77083417340824e-05
-1.4034694314684e-05
-2.16573850173543e-05
-1.92000388316737e-05
-1.760527125388e-05
-2.41939813760438e-05
-1.30605741476417e-05
-3.8958974536337e-05
-2.31057440591178e-05
-2.41979962626616e-05
-3.50950810551654e-05
-3.86503119176715e-05
-3.80725335384937e-05
-1.16339358481513e-05
-2.86089295202948e-05
-4.12946713206368e-06
-1.86981268124943e-05
-3.00239380195816e-05
-1.92173940374015e-05
-1.2622463119206e-05
-8.47401263888155e-06
-1.22976099107422e-05
-4.28118587045153e-05
-2.69476951901946e-05
-2.5381913776426e-05
-1.65510056153102e-07
-2.90827902539915e-05
-1.81779219583432e-05
-5.84325071972005e-06
-2.33497078247762e-05
-7.56146423100516e-06
-3.57097369939035e-05
1.18719631972032e-07
-8.6472775217961e-06
-2.92304928368095e-05
-3.16480770948348e-06
-1.67345834380663e-05
-4.09640741837238e-05
-2.2094784851111e-05
-3.00741446093266e-05
-2.76617420955709e-05
-1.63038184864494e-05
-2.89675604076083e-05
-1.29681215165225e-05
-1.35782258865029e-06
-8.01846609379933e-06
-2.40358498132901e-06
-1.97983444430781e-05
-2.13238590306071e-05
-4.57547591159565e-06
-2.81255415396522e-05
-1.66726531013653e-05
-9.81362035706465e-06
1.21543665049105e-05
-1.65388722067044e-05
-1.35858831220281e-05
-1.88937254454193e-05
-1.55816715926365e-05
-1.64397696120141e-05
-2.43577892036382e-05
-1.30207190594546e-05
-1.42652763855908e-05
-1.79625591560099e-05
-1.73713812307463e-05
-1.90200341193118e-05
-1.43598631908332e-05
-8.9930650904739e-06
-1.44427609207601e-05
-1.71944236554916e-05
-2.91998570705486e-05
-2.92912895815798e-05
-2.85219906117092e-05
-2.09120144426453e-05
-1.64677596684698e-05
-1.05301515409228e-05
-2.46894401957033e-05
-9.45070267636011e-06
-2.51841219304851e-05
-2.63512741788882e-05
5.26332354909551e-06
-2.49460807429363e-05
-3.25543608188929e-05
-2.65897529626221e-05
-2.19935565170976e-05
-4.84297754921736e-05
-5.6099890363768e-06
-3.09468188666408e-05
-2.0845843686654e-05
-3.13698621093656e-05
-1.87277904063404e-05
-2.07096585828905e-05
-3.62312802248037e-05
-3.26428033944395e-05
-3.05557513988949e-05
-2.4752545581856e-05
-2.45469650919214e-05
-2.08940726158152e-05
-2.70657148117186e-05
-1.21383762683663e-05
-3.15878014334305e-05
-2.29858874436749e-05
-3.31398651216851e-05
-1.18716999741334e-05
-2.47330359179864e-05
-3.26182884409064e-05
-4.06519456925482e-05
-3.35226599444746e-05
-2.92902388369094e-05
-2.77163624610499e-05
1.0245210075302e-05
-1.03865164389616e-05
-2.69337947679979e-05
-2.73491745248393e-05
-3.62850591292952e-05
-2.30103118554847e-05
-2.26620054162909e-05
-4.21495428556818e-05
-2.105877455569e-05
-7.069927406182e-06
-2.32177914184042e-06
-1.18185401250959e-05
-3.78843686502503e-05
-1.30062383113274e-05
-3.66403692098528e-05
-2.43968320503251e-05
-3.72404878042475e-05
-3.1609362205337e-05
-1.76314591446893e-05
-2.55790052857459e-05
-4.12918219207512e-05
-2.25113458341687e-05
5.8883979514296e-07
-3.19738934156829e-05
-2.5258163786076e-05
-2.00007168513976e-05
-2.57635593948446e-05
-2.72351866912372e-05
-1.77494896446348e-05
-2.57195269261879e-05
-1.20969404149953e-05
-3.69144900977139e-05
-7.2535879787319e-06
-1.72707555251661e-05
-3.15804858597833e-05
8.97673424948502e-06
-3.37378930057299e-05
-1.29464122764306e-05
-1.45049867186314e-05
-1.73098221980423e-05
-1.46317536044897e-05
-3.02204333622452e-05
-2.9604157417999e-05
-1.51482217559643e-05
-9.1128644668125e-06
-3.23602292250028e-05
-1.50611514763237e-05
-2.28252106473006e-05
-2.29765572576085e-05
-5.34021354834129e-06
1.40823753477157e-05
-2.58168865889817e-05
-4.09084672223674e-05
-4.5989978392262e-05
-2.55479351150709e-05
-3.6992862444978e-05
-3.54885165986693e-05
-1.21240664297619e-05
-2.89529098118447e-05
-2.74529314272101e-05
-3.50511486336771e-05
-3.03000085857414e-05
-4.36795803566146e-06
-1.60834708699768e-07
-1.88077130663703e-05
-2.90220283759516e-05
-4.56932377884787e-05
-3.54616994342909e-05
-4.34475640505595e-05
-2.33464434356682e-05
-1.79345402526291e-06
-2.30679145758294e-05
-3.32830709742596e-06
-2.89131650477793e-05
-2.40290517221305e-05
1.21903617831893e-06
-4.59866054690277e-05
-2.92837098439727e-05
-2.3751781565408e-05
-4.46509051390787e-05
-3.25420664860426e-05
-3.91759602283771e-05
-2.38407473276413e-05
-1.56067642163563e-05
-4.33000436817674e-05
-2.93285248026851e-05
-1.40741026209393e-05
-2.61672578890682e-05
-1.92015364685905e-05
-1.91739209091068e-05
-1.57195175589493e-05
-1.71749144109627e-05
-3.93628089036105e-06
-2.28794674167227e-05
-2.30629690381815e-05
-2.09139478089907e-05
-8.50323095134656e-06
-1.76415434240162e-05
-4.79423044219668e-06
-3.40407701951571e-06
-1.65688648259881e-05
-1.81764026063572e-05
-1.1610148651738e-05
-2.98202928120854e-05
-3.62180958856375e-05
-2.29327222285805e-05
-2.9891048203431e-05
-2.21762524691776e-05
-2.08176937539111e-05
-5.20545039269776e-06
-1.38981673410308e-05
-2.20327724940685e-05
-2.78168275583085e-05
-3.07681213128666e-05
-4.24405530592554e-05
-3.43212116785934e-05
-1.75531799038356e-05
-2.63420189963486e-05
-2.40933135394853e-05
-1.71630177312545e-05
-1.14585854221687e-05
-1.5636475533424e-05
-1.93591366861149e-06
-3.74307501805807e-05
-1.87674101592597e-05
-1.48989641461057e-05
-4.4090023388135e-05
-2.37704303674397e-06
-2.38051712492067e-05
-2.02197700743937e-05
-4.16021419304773e-05
-4.15966541460491e-05
-1.87028340017603e-05
-2.51619205058253e-05
-2.12184144591598e-05
-1.22994579918789e-05
-2.90158535057388e-05
-2.64201601250932e-05
-3.28244569579776e-05
-2.04141884614686e-05
-3.47398199706748e-05
-2.20318422612201e-05
-4.0237067429654e-05
-1.91585110692883e-05
-1.86040191584279e-05
-3.64258710811294e-05
-7.18913724630919e-06
-3.57773383872165e-05
-1.32518631089749e-05
-4.16042839275004e-05
-3.18189866223691e-05
-2.18141114026668e-05
-1.79436208396024e-05
-3.53906066116277e-06
-2.18483926215238e-05
-2.78100827829016e-05
-1.85799543422364e-05
-2.44803390665713e-05
-3.05725884251636e-05
-3.76158473959378e-05
-2.49916643789658e-05
-2.47027549891802e-05
-2.84903458332209e-05
-4.92306850189187e-06
-5.23515316529075e-05
-5.11276590059788e-06
-2.16675570519361e-05
-1.59546943775979e-05
-2.63830844974909e-05
-1.69028551532296e-05
-1.17002018024322e-05
-9.4852973160503e-07
-2.29651895458522e-05
-1.55861717502628e-05
-2.76584767884186e-05
-2.72367318234105e-05
-3.65552805060353e-05
-1.33188495753353e-05
-5.08577702091915e-06
-1.33455883656781e-05
-2.23915409144636e-05
-1.25897891279255e-05
-2.66659312278221e-05
-1.29134029679245e-05
-3.19772713203666e-05
-2.64381588202938e-05
-1.17440589260275e-05
-3.04153802441453e-05
-3.12799981549579e-05
-1.32052061777173e-05
-6.84757578693201e-06
-1.76194289272998e-05
-2.15833143827767e-06
-2.38489727217824e-05
-2.09627130224044e-05
-4.32671102215509e-06
-1.23639918496533e-05
-1.84502666180862e-05
-1.8960110945499e-05
-1.9890291385871e-05
-2.51983900866676e-05
9.21749651663945e-07
-1.09607510941899e-05
-3.44363741477955e-05
-2.33945399348321e-05
-1.23419077348535e-05
-7.92906273297005e-06
-1.65712433487726e-05
-3.79569838243959e-05
-9.96463699092767e-06
-1.90572543625483e-05
-1.42329784356856e-05
-2.15899413783407e-05
-1.35776608522446e-05
-8.934730347687e-06
-8.15805628375165e-06
-1.69603080930744e-05
-2.60915378298651e-05
-2.48010034285993e-05
-3.21104565994378e-05
-1.55299848293618e-05
-3.01802176819325e-05
-8.06149874349355e-06
-3.69420648236993e-05
-2.39144445161478e-05
-2.63616012101095e-05
-1.89189513639155e-05
-9.23279513636812e-06
-3.430639526271e-05
-2.0724126897703e-05
-1.53548718146798e-05
-2.45998132781755e-05
-2.65001074681407e-05
-1.41727245494552e-05
-2.32939382044198e-05
-2.94721069124918e-05
-1.95456578666902e-05
-1.3447903663182e-05
-7.63311192207531e-06
-2.30815665956655e-05
-1.39561029675255e-05
-1.95687672971834e-05
-2.67432022000918e-05
1.50948857081639e-06
-1.58598181310195e-05
-1.48180600391002e-05
-2.27471638477035e-05
-1.62776434314884e-05
-2.1504243978771e-05
-1.72019559952019e-05
-4.22954030061767e-05
-2.20945232405125e-05
-4.75876372382433e-06
-1.48375937044327e-05
-1.17529950579752e-05
8.27194381205265e-07
-4.33217342547439e-05
-3.59756395059194e-05
-1.47457220226644e-05
-1.19117276624435e-05
-4.02373698951054e-05
-1.26579645705207e-05
-1.23938929774998e-05
-2.82309343928593e-05
-1.32211078201754e-05
-2.01462917742379e-05
-9.62751986451203e-06
-8.62562747085497e-06
-3.60553921883321e-05
-9.32619510756014e-06
-2.13877577892884e-05
-1.52723222671365e-05
-1.4963057095944e-05
-3.0324708188491e-05
-1.13026769319429e-05
-5.03981528982892e-05
-2.23577625390074e-05
-2.97920536601461e-05
-1.71855426287125e-05
-6.4754489131792e-06
-1.85210611741295e-05
-2.00010266284137e-05
-1.30478784201119e-05
-3.84047107104577e-05
-8.30083821595071e-06
-4.21937158734074e-05
-3.81598479832376e-05
-3.66839460594965e-05
-2.89107074299194e-05
-1.12563710476635e-05
-2.61716956514684e-05
-5.89026241528513e-06
-1.84042314398444e-05
-2.92532870708126e-05
-2.72963429866036e-05
-1.57118067861614e-05
-7.49075658887903e-07
-6.4531136401873e-06
-1.68185744297968e-05
-1.47495043962394e-05
-7.16918610333908e-06
-9.80548350741601e-06
-1.87708491175126e-05
-3.44959791553442e-05
-8.36855625056398e-06
-1.84091903290073e-06
-2.5264714171635e-05
-2.69627015716234e-05
-9.86923672193065e-06
-3.57710317096756e-05
-4.93587450031762e-05
1.05917210418628e-05
-2.51691643755193e-05
-3.25632022105902e-05
-3.56820104597915e-05
1.46086922283497e-05
-3.11211413576628e-05
-8.06524878073668e-06
-1.08894455615385e-05
-3.09867359073838e-06
-9.15283176552714e-06
-1.81704979830615e-05
-1.40773108539842e-05
-1.65107467610388e-05
-2.59114947253464e-05
-1.72855420293192e-05
-2.04920648699765e-05
-8.19599865099697e-06
-5.13478656407218e-06
-2.49939185025763e-05
-1.09470736180405e-05
-2.62153920717664e-05
-2.94020050699825e-05
-3.06397788245754e-05
-3.8228631209435e-05
-1.5950768695484e-05
-4.56749233363101e-05
-4.1225307491106e-05
-3.14679230716113e-05
-1.82720698048737e-05
-2.22828522466489e-05
-4.75763848380243e-06
-6.97141193942161e-06
-1.05918953119056e-05
-1.208251386904e-05
-1.25410436077601e-05
-5.73348344782159e-05
-1.23897423829316e-06
-1.40050474515259e-05
-8.43990240967867e-06
-1.68203488751089e-05
-2.07614789391751e-05
-2.59080993359244e-05
-3.78218338763964e-05
-2.79040143923874e-05
-2.8858392361159e-05
-1.57800661173316e-05
-3.12224179556014e-05
-2.56262154944099e-05
-1.67505405424187e-05
-3.02666272843365e-05
-8.96461953802328e-07
-2.25678454501543e-05
-1.50266108212156e-05
-1.0534990294315e-05
-1.72888079272525e-05
-9.00123780289438e-06
6.79011250363073e-07
-1.36244101116103e-05
-1.31446414299274e-05
-8.7701011917488e-06
-3.72237086615257e-05
-1.45567315428967e-05
-3.13439159663327e-05
-1.63673659359188e-05
-1.16869963077517e-05
-3.89534351201275e-05
-2.1944754831095e-05
-2.5287175313001e-05
-3.60651624097108e-05
-2.51135912948141e-05
-1.95623079728191e-05
-1.39207429306018e-05
-5.13228223096139e-05
-2.59354174455426e-05
-3.50833340731649e-05
-4.16155761492499e-05
-2.70062966703496e-05
-9.15704428370484e-06
-3.20097489244132e-05
-1.341574979962e-05
-4.00081380143921e-05
-7.02136878654568e-06
-9.73272716559608e-06
-9.86351697400597e-06
-1.86154669794504e-05
-2.0920717791082e-05
-1.78857882652629e-05
-2.56762943127124e-05
7.63269087818835e-06
-2.374019884245e-05
-1.20855120175138e-05
-1.32594085466211e-05
-1.64793951231148e-06
-1.87108290934778e-05
-1.41557047518883e-05
-5.1947975719403e-06
-2.19938688850419e-05
-2.1360309349684e-05
-9.29301106802889e-06
-4.03897286009276e-05
-2.56198279390044e-06
-1.38267033621137e-05
-1.19207399887683e-05
-3.04274275862956e-05
-1.28653197643017e-05
-3.54893302730997e-05
-1.17131844206192e-07
-1.15093666923829e-05
-7.3230506623922e-06
-2.98082096046862e-06
-1.95440606329743e-05
-4.34738817415741e-08
-8.00172251995002e-06
-1.52447086031784e-05
-2.80460505149781e-05
-2.1254705529306e-05
-1.45456560762169e-05
-3.44652297636039e-05
2.99835194341761e-07
-1.07818015623185e-05
-1.19312035252933e-05
-2.6814315010655e-05
-1.2944244931691e-05
-3.43555142664223e-05
-2.34924830622436e-05
1.27801599858766e-05
-1.692644001607e-05
-1.97121560018403e-05
-1.93698192229642e-06
-3.14179200821495e-05
-2.66384915138734e-05
-2.07158992162736e-06
-1.59933079734544e-05
-2.04969963835317e-05
2.06756534449622e-06
-1.64002113340925e-05
-1.85725245066782e-05
-2.52731290870235e-05
-3.03630128286936e-05
-3.20752187888075e-05
-3.08163358815237e-05
-1.42565857699392e-05
-2.98848684901091e-05
-2.50619332947993e-05
-1.70829427307459e-05
-3.01707589460914e-05
-3.36863308623255e-05
-2.50196893083864e-05
-4.36348997401462e-05
-2.37258255892096e-05
-2.37585694633032e-05
-1.32225261072753e-05
-3.55086869468585e-05
4.15898270082637e-07
-3.49567507131159e-05
-3.48291847207405e-05
-3.59472512442261e-05
-1.85893772196812e-05
-1.36990472690424e-06
-1.40085614480842e-05
-1.1734782795435e-06
-1.14412058126059e-05
-1.28491009860171e-05
-1.64502220513499e-05
-1.09231747133499e-05
-3.25470260912487e-06
-1.62255125960182e-05
4.18361398295822e-06
1.87094599869459e-08
-1.17164635629998e-05
-8.99983108002526e-06
-3.03863603387323e-05
-5.90646033397025e-06
-4.92177571854853e-05
-2.75717548612861e-05
-4.33238819417578e-06
-2.45250590762171e-05
-3.45933385903508e-05
-1.749045626229e-05
-1.39191104584989e-05
-2.43003864368499e-05
1.08564052332865e-06
-2.73440447804887e-06
-2.75564412810789e-05
-1.92303522199447e-05
-2.89462630969991e-05
2.89678046335589e-07
3.68352859526246e-06
6.56604345041939e-06
-1.2225135922399e-05
-3.92529775767711e-05
-1.55022209850212e-05
-1.02245649574039e-05
-1.34566283424091e-05
-2.31703860079585e-05
-1.89693355001417e-05
-3.08470031158715e-05
-4.78349410842987e-05
-1.90149374842343e-05
-3.19652943875452e-05
-2.11878962759016e-05
-6.44219006499704e-06
-1.66487695645536e-05
-2.00012592674589e-05
-1.74727900730047e-05
-3.12517396240116e-05
-1.80837384916141e-05
-2.10122236354792e-05
-1.68763614020319e-05
-1.46009569526327e-05
-2.18427699420507e-05
-2.62622034021632e-06
-9.91881951348591e-06
-4.49036162829177e-05
-1.7961406730915e-05
-1.47325947511218e-05
-2.0555711034123e-05
-3.9765162119816e-06
-1.06342502967726e-05
-3.51807250876529e-05
-1.405409761416e-05
-9.03937237525633e-06
-1.45779309213224e-05
-1.36150383877503e-05
-2.56763781959866e-05
-1.55183752606722e-05
-2.51299234397329e-05
-1.88740037045967e-05
-3.44027004606587e-05
-5.35286805494574e-06
-1.24438422727464e-05
-3.70261650496005e-05
-2.83535059607235e-05
-9.42645162292258e-06
-2.72019302422356e-05
-3.45142455269079e-05
-1.89299428707762e-05
-1.18122361620136e-06
-2.87103165758103e-05
6.58665857151388e-07
-1.9009019343107e-05
-1.07319883441882e-05
-4.06718404598044e-05
-9.9379223891412e-06
-2.4703044602203e-05
-2.03261821479954e-05
-3.52872720890414e-05
-1.86446449600057e-05
-2.81726317595539e-05
-1.46154983421009e-05
-1.58067465718171e-05
-2.3207845595612e-05
-2.64696487073693e-05
-2.01417171655472e-05
-3.83358223160335e-05
-3.65542394696309e-05
-2.66673707249016e-05
-1.45813072530364e-05
-3.05354923937237e-05
-2.36884742534908e-05
-1.76670426925074e-05
-3.19076861037756e-05
-1.54173544792901e-05
-2.16546493159484e-05
-1.77254634948701e-06
-1.41558233607491e-05
-1.93584371910477e-05
-2.63343537161671e-05
-1.01618296247754e-05
-2.51837547240121e-05
-1.7546683986684e-05
-1.75816510516567e-05
-1.13052598763882e-05
-1.12976159075292e-05
-6.86826250148649e-06
-1.58925448984513e-05
-2.87149221376525e-05
1.12447176617741e-05
-2.22349235191041e-05
-3.16579983170439e-05
-1.87513821950815e-05
-2.59846869870114e-05
-4.14695384812107e-05
-3.02439928429841e-05
-2.90750634733239e-05
-2.35192498313451e-05
-3.04908948360617e-05
-1.11251566946584e-05
-2.29819072531934e-05
-3.34365640225002e-05
-1.3680926256932e-05
-4.89116945189852e-05
-2.01640131334862e-05
-1.39525260904365e-05
-4.22700794653869e-06
-2.21382539945411e-05
-1.26940301834564e-05
-1.27590883928001e-05
-1.6048505423136e-05
-3.67229979841186e-05
-3.04447658156738e-05
-2.39427254077042e-05
-1.34147930307174e-05
-1.59679396124395e-05
-4.26912591062745e-05
-2.98904393960245e-05
-8.85748918512752e-06
-2.54502927845187e-05
-1.59198155948207e-05
-3.30071963429653e-05
-4.58542252701827e-05
-8.34011339838528e-06
-2.79114146821217e-05
-2.38325263595892e-05
-2.86539628088685e-05
-2.12930585165295e-05
-2.16257299669606e-05
-2.67736970773715e-05
-4.18505282472653e-05
-5.17335895670296e-05
-2.70449504395321e-06
-3.79841732488531e-05
-2.19004778143649e-05
-1.41676059985018e-05
-1.83991156345278e-05
-1.56135793513272e-05
-3.18306523890036e-05
-2.0230637465328e-05
-3.13839840928043e-05
-3.9215292430256e-05
-4.57625309468729e-05
-3.29287861263773e-06
-2.31775691498629e-05
-1.09028389477148e-05
-2.98016097446601e-05
-3.35870462073087e-05
-1.85354321201061e-05
-1.72871012581229e-05
-2.5416442986844e-05
-2.9039827370023e-05
-1.40246795552614e-05
-8.8350497629786e-06
-3.85772101060689e-05
-8.76668221208742e-06
-3.08100486263515e-05
-1.34981572120897e-05
-3.94644946040724e-05
-2.84020894293045e-05
-2.94526099395167e-05
-1.03283676079238e-05
-5.8547251372443e-06
-4.71133015833256e-05
-3.90428641458458e-06
1.18716800127577e-06
-6.81737492438068e-06
-2.50625553617347e-05
-3.47816794195972e-06
-1.47276042677135e-05
1.14258844487973e-06
-1.67414070691553e-05
-3.75592138248988e-05
-4.33273487990292e-05
-2.55985273612248e-05
-1.06304904559452e-05
3.70131707371079e-06
-2.17018538864436e-05
-5.07052115833635e-07
-3.12820896584904e-05
-1.26963424186732e-05
-2.17160410468267e-05
-3.01414756292324e-05
-2.85252270464345e-05
-1.72338484083123e-05
-1.74730925806027e-05
-1.62246792189931e-05
-4.8750943988808e-05
-7.90203409942861e-06
-2.0633397466313e-05
-3.07194470714856e-05
-1.40330200537351e-05
-1.12866583269728e-05
-2.23591166051592e-05
-1.55488513446618e-05
3.59994035970085e-06
-2.16056003454595e-05
-2.58596749921711e-05
-1.94219920718432e-05
-2.52181190550878e-05
-3.39040903879825e-05
-4.80545555723726e-05
-3.44206787907018e-05
-2.0623478890617e-05
-2.22895688254256e-05
-1.75288875555989e-05
-2.97207838436808e-05
-1.21592721728624e-05
-3.01909797293481e-05
-5.75912152554989e-07
-1.27007462370766e-05
-2.92474484732888e-06
-1.63617878315985e-05
-1.43665431248591e-05
-6.91267382563838e-06
-1.37481740105253e-05
-3.50228099308677e-05
-7.68227658181486e-06
-3.38578470022998e-05
-3.1922304792013e-05
-3.53203458818435e-05
2.60801940705578e-07
-1.25501517920315e-05
-7.45141884415419e-06
-2.25611629914563e-05
-1.58898270173146e-05
-3.47992236369259e-05
1.79467007371469e-06
-3.56757514001251e-06
-1.96449513467258e-05
-5.03255993111875e-06
-3.37058310543105e-05
-1.84793599180853e-05
-2.08449808456068e-05
-1.42244633029199e-05
-3.18153214659646e-05
9.23092370776972e-06
4.75372011203867e-06
-3.70575237843933e-05
-1.03637143481966e-05
-1.83332096637438e-05
-2.61539225263879e-05
-2.00117624032364e-05
-2.45533940876286e-05
-3.89824352744883e-05
-8.25484552478523e-06
-2.74370068440483e-05
-1.21728064959522e-05
-1.81474752717893e-05
-2.09233258180223e-05
-1.6174848188255e-05
-1.25639189679278e-05
-5.81944071816117e-06
4.20883847684108e-06
-2.71445752792824e-05
-2.87588574226415e-05
-2.12717912000109e-05
-1.00006296559429e-05
-3.22004766394638e-05
-1.11041498208037e-05
-3.23199601982848e-05
-2.65606410205425e-05
-1.70111560655823e-05
-1.45744224446328e-05
-3.6880320738668e-05
-2.7768979235649e-05
-1.25831221680751e-05
-2.34726818500953e-05
-1.20799599688038e-05
-3.89989789814945e-05
-3.62531085606261e-05
-3.4546694261684e-05
-2.45207512658014e-05
-1.88204874659398e-05
-1.88940197317991e-05
-2.92130600008745e-05
5.55276444826938e-06
-2.09219081609711e-05
-3.63720356554293e-05
-2.80750585533406e-05
-8.49935841545162e-06
-1.60756134214815e-05
-1.82657166591244e-05
-4.18898634586892e-05
-2.27130505845864e-05
-2.71854964596631e-05
-2.39983835194844e-05
-4.11485402196553e-05
-1.56186241275423e-05
-2.28712991281069e-05
-2.47713885321475e-05
-1.22717229068136e-05
7.06298470668144e-06
-3.53833977575798e-05
-1.48668535627101e-05
-2.74790578876199e-05
-6.59240283688429e-06
-2.11671686371781e-05
2.89502505785742e-06
-1.2728927824281e-05
-3.97136922539098e-05
-2.78484033506672e-05
-2.81605846477432e-05
-1.63049200204123e-05
-1.37557706274251e-05
-1.96331981972343e-05
2.67077834977954e-08
-2.50790070619851e-05
-1.89579201699552e-05
-4.18785388237709e-05
-1.63894849062138e-05
-3.30744603471618e-05
4.47275769484562e-06
-2.76857489852726e-05
-3.98491980456247e-06
-2.09953306190215e-05
-1.7797057100077e-05
-1.14470137096411e-05
-3.33520080024251e-05
-2.80213837984857e-05
-1.31070646141632e-05
-1.88611213104494e-05
-6.70456882184279e-06
-2.70069325890273e-05
-3.35962614153157e-05
-2.4069052933466e-05
-1.2183899654331e-05
-1.84870731701808e-05
-9.43677434447359e-06
6.88906144343672e-06
-5.42111258920024e-06
-2.06093752494684e-05
-1.48499351948924e-05
-2.46426703511117e-05
-1.34012488085046e-05
-1.53778576465512e-05
1.47518907879778e-06
-3.41351950080997e-05
-1.60347046186297e-05
-4.47283646596108e-05
-1.57193347533826e-05
-1.873848304901e-05
-2.72176695349853e-05
-2.26167775677278e-05
-1.89397398813616e-05
-1.18158279991898e-05
-2.34234748315913e-05
-2.93510705865218e-05
-1.81794860838723e-05
-2.80537187218961e-05
-1.10480874744265e-05
-1.27301593551456e-05
-1.79382872892955e-05
-3.23938725446455e-05
-1.38923971823659e-05
-4.0737007292873e-05
-2.16919512715393e-05
-2.35332930131865e-05
-2.17031114861586e-06
-6.66373347095016e-06
-2.95370180935591e-05
-4.00429007167486e-05
-3.11237309485454e-05
-2.08472524866764e-05
-1.01132042377505e-05
-6.90341064953382e-06
-3.79049867863663e-05
-1.87022184982475e-05
-9.17943768947623e-06
-8.02595262125653e-08
-2.86934202719052e-05
-2.00012577208404e-05
-2.20113669730673e-05
-1.68817905061441e-05
-3.06441118132692e-05
-2.82832118348761e-05
-1.45096080469986e-05
-5.33444127405731e-06
-2.57288718944445e-05
-1.40063506682942e-05
-1.21368446883722e-05
-2.56995020227825e-05
-3.93929426278103e-05
-1.34360741929067e-05
-2.97831881148742e-05
-1.77533857060078e-05
-1.22015882642343e-05
-1.4522806421294e-05
-3.82974950120129e-05
-1.01901756174178e-05
-1.65886727815683e-05
-2.5395070358887e-05
-2.6636074028301e-05
-2.70318970863651e-05
-1.70354316876019e-06
-1.28764411053617e-05
-3.94391828235305e-05
-8.37991844100048e-06
-2.66212994241131e-05
-2.71138412439798e-05
-1.55795016463636e-05
-1.57022957169247e-05
-2.26138951990239e-05
-3.95743760796003e-06
-5.2365602089361e-06
-1.46881332945402e-05
-1.257150174446e-05
-2.97708316586584e-05
-1.32162854978623e-05
4.86962655745923e-06
-2.75623693011375e-05
-1.51451158194034e-05
-1.19947017633123e-05
-4.43019711151515e-05
-2.41446653218362e-05
-1.03339946079203e-05
-2.01630770357463e-05
-7.59184184583266e-06
-2.53784320215989e-05
-1.32856195296309e-05
-6.45461020813781e-07
-2.89779140881514e-05
-1.96116812408717e-05
-2.48259472048691e-05
-2.48132280866174e-05
-2.04986882868171e-06
-2.12400851824509e-05
-5.79006387481212e-06
-4.27162013965326e-05
-2.49404838998444e-05
-3.69857503735253e-05
-2.89389773429256e-05
-2.23007485418604e-05
-4.29158537524259e-05
-2.3214742526644e-05
-2.77371507296504e-05
-1.95321346817937e-05
-1.76002117495764e-05
-1.88834732009882e-05
-4.13172533548825e-05
-3.56253228516795e-05
-1.87754333243484e-05
-2.92748429605769e-05
-3.29426950930062e-05
4.07614969252291e-06
-2.47565686701349e-05
-2.76720378737144e-05
-2.78963737239519e-05
-8.79576584713033e-06
-1.5214869265544e-05
-2.53214406903191e-05
-4.13491106846325e-05
-2.13536244619045e-05
-1.66889363468647e-05
-5.02707219310709e-05
-2.97233932349143e-05
-3.52431035779147e-05
-2.34314063473181e-05
-1.66628839673024e-05
-1.72250828920376e-05
-2.8300203412977e-05
-4.44862480370764e-05
-3.69011573102106e-05
2.16828508606898e-06
-3.18655836563154e-06
8.10979134763376e-06
-2.06018762035154e-05
-3.1151803473549e-05
-4.738139730709e-05
-1.41539279430951e-05
-9.99309781474102e-06
-2.69092964452056e-05
-2.79778697800531e-05
-1.45490913689351e-05
9.47404243760756e-06
-2.35283534760763e-05
-2.99353967352019e-05
-3.16779949436337e-05
-2.2665565327497e-05
-2.75771194419657e-05
-1.80846403533859e-05
-1.95827184851852e-05
-2.14878383225395e-05
-2.01251041384815e-05
-2.07667659881859e-05
-1.59437593977519e-05
2.3773738151859e-06
-9.46544483701822e-06
-1.92785908890585e-05
-1.33543358075166e-05
-3.2863577825501e-05
-2.95652187985076e-05
-4.9765024685254e-05
-3.62990885200095e-05
-2.87630150622021e-05
-3.45517748369738e-06
-6.37730676976849e-06
-2.43595253339921e-05
-1.12112853859047e-05
1.55378079173022e-05
-3.51268704497667e-05
-3.005896617869e-05
-2.37237888837718e-05
-1.50083063948777e-05
-5.51337502476767e-06
-1.8617938893263e-05
3.83000662454582e-06
-8.15415842778456e-06
1.93020795730263e-07
-1.07600501048189e-05
-1.98826832276705e-05
-2.48404833569478e-05
-2.7307948628366e-05
-3.5968017909531e-05
-1.69959925606774e-05
-3.80608644069634e-05
-3.65038851496769e-06
-1.10399601627662e-05
-3.58127958135534e-05
-8.23271552401575e-06
-2.01595454870198e-05
-6.08258303174653e-06
-3.46167373856069e-05
-1.83603095952141e-06
-2.40124996241898e-05
-1.02925243848185e-05
-2.70717584031413e-05
-2.40114131505831e-05
-6.49870675237527e-06
-1.14981669988597e-07
-1.83069879876693e-05
-2.69895821383926e-05
-5.79922988096849e-06
-4.26096264057001e-05
-3.466015963038e-05
-2.79472186917307e-05
-1.42971899404414e-05
-3.03491077621365e-05
-2.85830858910504e-05
-1.51980919700979e-05
-1.20718761846293e-05
-1.41097291480109e-05
-1.52809340652516e-05
-8.20146589103895e-07
1.74153674500881e-06
-3.45714551593587e-05
-1.05438754529304e-05
-2.24945123472162e-05
-3.12336622687688e-05
-2.27992876733927e-05
-2.61402004468319e-05
-3.49498567652245e-05
1.17203282994222e-05
-3.97292446081077e-06
-1.08491253398154e-05
-1.41965873775269e-05
-3.3075575387202e-05
-1.70242682893732e-05
-2.9111915500993e-05
-1.77906508622755e-05
-2.83635138428291e-05
-2.96989194302982e-05
-2.18963811672426e-05
-2.07139052257021e-05
-6.03465599427553e-06
-2.84078701853256e-05
-4.37775027018451e-05
-1.00310281942408e-05
-2.33842967633482e-05
-1.8622058858006e-05
-2.59165724233099e-05
-3.05910047802314e-05
-1.13085929466093e-05
-3.76737159605922e-05
7.28531381098236e-07
-1.33847085522646e-05
-3.00211970340479e-05
-3.06488003893019e-06
-2.18043315774553e-05
-8.82096196607248e-06
-1.45915898382884e-05
-1.73287386707324e-05
-6.82725287885811e-06
-4.41765792745132e-05
-3.27206650255496e-05
-2.59378634693497e-05
-2.6369117959767e-05
-1.50090177148521e-05
-2.36123376422382e-05
-4.61418877377359e-06
-2.67058384039445e-05
-2.6695808500638e-06
-9.59624402903762e-06
-1.53610485303487e-05
-1.61507825681369e-05
-1.4197888794404e-05
-2.04765255724562e-05
-2.5061337460345e-05
-5.06665752364632e-07
-1.61502137977873e-05
-1.87146864008732e-05
-2.63845074650041e-05
-6.72406720615435e-06
-1.6254287521976e-05
-1.41043730955904e-05
-2.87930330658855e-05
-1.08153076508271e-05
-2.19024227945314e-05
-3.17261009759127e-05
-4.53973126088904e-05
-3.13466143954188e-05
-3.3159571786318e-05
-3.64626421478697e-06
-5.23238878057382e-06
-3.74472444494763e-05
-2.65580921027534e-05
-1.02084873133828e-05
-3.1743777319077e-05
-1.36840518277682e-05
-2.90513835763049e-05
-1.889941086233e-05
-1.5391324708134e-05
-2.99451574068736e-05
-2.90622997383208e-05
-3.81113318918062e-05
-2.5773650147227e-05
-2.60648186211008e-05
-2.58034739968372e-05
-3.42306019886438e-05
-4.23717382906068e-06
-1.7021826662401e-06
-2.56338143582961e-05
-1.48509130869691e-05
-4.84427521351277e-06
-2.3956991600603e-05
-1.52404820193233e-05
-3.41277865853224e-05
-2.78569038728769e-05
-1.93065790380096e-05
-3.23196942029286e-05
-2.61329021652965e-05
-6.2195421888364e-06
-2.19281907356559e-05
-7.79754358687303e-06
-2.14694968759292e-05
-5.049544014095e-05
-1.3184247792858e-05
-1.02185805010586e-05
1.1222316545206e-05
-1.33605639951688e-05
-2.32076537886932e-05
7.60072864712204e-06
-1.15492994678183e-05
4.54468459253712e-06
1.04122486592371e-05
-8.97406796990993e-06
-1.53542906408841e-05
-1.36938627989523e-05
-3.91086638267411e-05
-3.47009593470722e-05
-1.1564544665352e-05
-2.61856780981982e-05
-1.30430545764347e-05
-2.80287821252105e-05
-3.32487288684351e-05
-3.98805888484934e-05
-1.70955322737861e-05
-2.74914412612133e-05
-3.38550304727436e-06
-1.80582630119859e-05
-5.65728328695033e-06
-2.11780608793825e-06
-1.21831626007428e-06
-2.53894177734323e-05
-1.42079354004163e-05
-8.72218416098506e-06
-4.99511573786823e-06
-9.70417585801713e-06
-2.4666954889401e-05
-1.42389297911449e-05
-2.07811698827886e-05
-3.02245651777615e-05
-4.75249831968347e-05
-4.13537094715544e-05
-2.46807544328746e-05
-4.53753813546035e-05
-3.11932205737865e-05
-1.26013474525623e-05
-5.25294742561345e-05
-2.43489811954886e-06
-3.92364544363635e-05
-5.12933904901021e-06
-3.84769378455448e-05
-2.30267700670224e-05
-2.34371964517044e-05
-1.54028702804764e-05
-2.7457042594723e-05
-2.27950562960404e-05
-1.23723642075498e-05
-1.63549913627431e-06
-3.286605754551e-05
-2.94497959501136e-05
-9.88033073573283e-06
-1.63442902211529e-05
-1.24311583676464e-05
-1.82785976578142e-05
-4.01986343464689e-05
-9.65083335124945e-06
-2.5350070148239e-05
-1.28524670908836e-05
-1.7914744036975e-05
1.38425411166366e-06
-3.1349560517174e-05
-1.24095030100928e-05
-3.36597744787562e-05
-3.58758453727274e-05
-1.04386464113809e-05
-2.03068945711402e-05
-2.6664040280876e-05
-1.73816585221815e-05
-1.79273762395921e-05
-3.72318364658208e-05
-1.04928754472928e-05
-1.18648346252477e-05
-2.35637247601022e-05
-2.58625488680282e-06
-2.69042624924154e-05
-2.33824130040115e-05
-3.94419914919036e-05
-3.12237720659944e-05
-2.21593956619146e-05
-1.85645599183051e-05
9.309933177228e-07
-1.16772309677955e-05
-1.67646405496444e-05
-7.39513564522216e-06
-3.47243168195364e-05
-4.32646520198753e-05
-2.74883539024674e-05
-3.72835579563109e-05
-2.4927574853083e-05
-5.69725725480416e-06
-7.76923618016267e-06
-2.41385771971909e-05
-3.60173567286359e-05
-1.87491577619256e-05
-3.68185544784781e-05
5.45642237675052e-06
-1.44969098690688e-05
-3.92665416502949e-05
-1.82037266174523e-05
-2.92589098496632e-05
-3.44663079818295e-05
-2.08762297275297e-06
-1.5399646844299e-05
-3.46038370313753e-05
-2.90615939467745e-05
5.7243961613415e-06
-1.39103051317604e-05
7.73487344472192e-07
-1.92894428903041e-05
-3.48448087080873e-05
-4.15960945379516e-05
-2.19568549007483e-05
-1.60855477793986e-05
-2.26975579840517e-05
-2.85047916349477e-05
-4.40917483801026e-05
-4.19904854915281e-05
-4.92070562428142e-06
-2.20782404342452e-06
-1.85872935677852e-05
-1.56072431299833e-05
5.84042488613008e-06
-2.83375579022409e-05
8.51919736158796e-06
-3.43287901244479e-05
-2.80544255835626e-05
-2.60138707642827e-05
-3.76133223067298e-05
-3.04781916773333e-05
-1.786332144277e-05
-1.11587710199122e-05
-2.66789292540836e-05
-3.16305151238404e-05
-3.94079392980957e-05
-2.40523959793315e-05
-2.724641456168e-05
-4.89324856408943e-07
-4.49510078125332e-06
-6.78742533898689e-06
-5.2436776099553e-05
-2.66926904045727e-05
-3.77069274411599e-05
-3.91298156660177e-05
-4.49532929398219e-06
-2.88452296421034e-05
-2.93038114050749e-05
-5.668377775098e-06
-3.73814551816951e-05
-1.69058206852234e-05
-2.01929764847721e-05
-1.59018231098859e-05
-2.02375702205437e-05
-2.4231353475175e-06
-2.17955355509404e-05
-2.48789076599973e-05
5.47847117472001e-06
-2.97965731222771e-05
-3.54467488944547e-05
-2.80634272147965e-05
-1.83275915959361e-05
-1.16796411991805e-05
-1.49353408128254e-05
-1.45947209726729e-05
-1.29672261896639e-05
-1.96021886147711e-05
-1.14117430727867e-05
-1.55220931925264e-05
7.41464176234941e-06
-4.39891817663618e-05
-1.93564844292016e-05
-2.25654392501592e-05
-2.50319913054927e-05
-3.85966277112972e-06
-3.27001730052557e-05
-2.56206952520454e-05
-1.21147859382967e-05
-2.31037465678854e-05
-4.45605685268456e-06
-4.30837756158248e-05
-5.29030157828855e-07
-4.80745976807411e-05
-2.83219321842754e-05
-1.4498734891099e-05
-2.31639892455349e-05
-9.48631944998942e-06
-7.01702322519445e-06
-3.49270349151272e-05
-1.03392848520109e-05
-6.86402187286653e-06
-9.45476178864658e-06
-2.7117371722756e-05
-1.54723697669947e-05
-1.20356149105279e-05
-3.88826650220926e-05
-5.2616555773978e-05
-8.06237206267857e-06
-2.4492379784095e-05
-9.02632930592408e-06
-2.38624807943319e-05
-3.7693709467373e-05
-1.20207770581063e-05
-9.82313493608648e-06
-4.48845685998325e-05
1.19406615866171e-05
-1.24759650743155e-05
-2.30220639361147e-05
-1.95687673423044e-05
-3.39996986397534e-05
-5.08385276547861e-05
-1.21950010117164e-05
-3.28385640202349e-05
-1.310340183316e-05
-1.08456564285433e-05
-2.74395963863397e-05
-3.67799713512324e-05
-3.27323975709031e-05
-1.0547780921716e-05
-2.35676397830883e-05
-1.51259157841763e-05
-5.88313628165176e-07
-4.33849794896269e-05
-4.22750781642331e-05
-7.90238758612293e-06
-1.47345579631423e-05
-1.88788776570729e-05
-2.45808555969867e-05
-3.87092138568372e-05
-2.19931224072373e-05
-2.48201384782903e-05
-2.15683523061501e-05
-1.38920188932151e-05
-2.68558030803801e-05
-8.98715611641891e-06
-2.96577776005599e-06
9.77686572969108e-06
-9.010699841296e-06
-7.60789021818496e-06
-4.62555546210783e-06
-4.53165590019976e-05
-1.64462020328642e-05
-3.50559146259519e-05
-2.00820968965859e-05
-2.13660881140365e-05
-1.99071523402187e-05
-5.7166984950267e-06
-2.72936503665538e-05
-2.48151367054709e-05
-1.43439638277639e-05
-3.21783896167977e-05
-6.69732457149304e-06
-3.90317096770522e-05
-1.06783398087096e-05
-2.73383917898276e-05
4.63415090638284e-06
-1.49542000960969e-05
-3.31948106231349e-05
-2.51295638203588e-05
-3.64245659260909e-05
-2.53880629847216e-05
-1.23448593124458e-05
-2.32056236719519e-05
-2.60394548709766e-05
-3.17898425610353e-05
-1.3143232483954e-05
-2.41449510634768e-06
-2.59721177551099e-05
-1.45625943919611e-05
-4.02941968045109e-05
-1.70965192061659e-05
-9.55077142449061e-06
-4.03478548033867e-05
-1.61883444086389e-05
-2.22842936787504e-05
-5.68680712322724e-05
-1.12214764230616e-05
-3.10046302167772e-05
-2.86574462256912e-05
1.64408639042857e-05
-8.86935503502887e-06
-3.09631488713045e-05
-2.63183202836175e-05
-2.01269609672852e-05
-8.3566386011258e-06
-4.72837987478071e-06
-8.10123427877654e-06
-3.18770104436728e-05
-2.42166049055794e-05
-2.0289220609879e-05
-3.49412728244434e-05
-3.90059795357376e-05
-4.13765800330087e-06
-3.44388740912417e-05
4.74110590531091e-06
-3.43436382729026e-05
-1.70807961190398e-05
-4.75811178253909e-05
-7.509866613052e-06
-1.00424563296309e-05
-2.49616485816814e-05
3.55574571558264e-06
-1.67367180418532e-05
-3.36285990539235e-05
-1.11936854597431e-05
-1.62872666047025e-05
-3.66748016365952e-05
-3.09881959656858e-05
-2.76423095880712e-05
-2.06387711450282e-05
-2.45291072224759e-05
-4.11982799889083e-05
-1.79652672779426e-05
-1.06687873883992e-05
-1.46411637569047e-05
-1.20277855246976e-05
-1.37367605335457e-06
-4.23592822116166e-05
-5.25151881896215e-06
-1.08136180396267e-05
-9.29041524914184e-06
-2.72477329404875e-05
-2.33481261301575e-05
-1.97251519864635e-05
-1.52883288376148e-05
-2.32890283123733e-05
-1.58992292459972e-05
1.04704237034074e-06
-6.5346625064009e-06
-1.32687926970724e-05
-4.2777857521879e-06
-1.07294459383908e-05
-6.1716137209749e-06
-1.77790735574756e-05
-2.94355688301566e-05
-1.64218337004231e-05
-1.85602902064796e-05
-8.55389276313928e-06
-5.88054634272074e-06
-1.97429723769314e-05
-1.70268183260152e-05
-2.44479538900438e-05
-2.09723940080431e-05
-3.05826352645049e-06
-1.73382543118438e-05
-1.67923828372101e-05
-3.49755964197126e-05
-1.9942267060068e-05
-3.63993917577293e-06
-1.89596478430281e-05
-4.03580768917173e-06
-2.11179658067225e-05
-2.93741407025361e-05
-2.39078698621788e-05
-1.48088085971383e-05
7.54544393151626e-06
-1.78370327347407e-05
-2.14287637553594e-05
-5.92490161735585e-06
7.36296902033448e-06
-1.53387914566065e-05
-2.92646448003642e-05
-2.61473261345813e-05
-2.22432885722702e-05
-3.40402413893739e-06
-1.39029971453594e-05
-1.53410684109136e-05
-1.97198824830728e-05
-3.42540911849416e-05
2.1489906321173e-05
-1.84230609756035e-05
-4.31204109825697e-05
9.64160151695501e-06
-3.80274994322259e-05
-5.89402344449804e-06
-1.81540344462504e-05
-1.29023517079057e-05
-1.12746147147182e-06
-2.36424961447929e-05
-1.64367088293585e-05
6.94849133912094e-06
-3.26197057351353e-05
-2.8154132116135e-05
-1.45706213885394e-05
-2.41664982392538e-05
-1.33721057307326e-05
-4.93268111361193e-06
3.37183207926466e-06
-3.56829834230328e-05
-4.05472892855786e-05
-2.27434307028181e-05
-1.29732818099324e-05
-3.31514636604779e-05
-3.76344392299558e-05
-2.0201507351232e-05
-6.06138329334225e-06
-3.44574334411115e-05
-3.09630981593702e-05
-1.65788992519972e-05
-3.11505483113536e-05
-1.47346457598558e-05
-1.39849648540271e-05
-3.71264916182322e-05
-5.40651565243379e-06
-1.13250272275994e-05
-2.67769890224464e-05
-1.48546174233486e-05
6.14499400023465e-06
-3.61966067290803e-05
-1.33639888529567e-05
-1.38498612447367e-05
-2.73285335163634e-05
-2.97468884529482e-05
-2.12373288461489e-05
-4.71515432486167e-05
-1.29270559841379e-05
-3.83491325638065e-05
-1.97754298699463e-05
-1.20376436297476e-05
-1.53620921566341e-05
-1.87581467005237e-05
-2.08443362326604e-05
-1.68324219369983e-05
-3.98905962540056e-05
-3.89872884242521e-06
-2.27787181346762e-05
-2.72009703769876e-05
-1.11539368291981e-05
-2.31505200660265e-05
-2.95085209849233e-05
-2.27704227941599e-05
-6.88973575666356e-06
-1.87584607579593e-05
-2.95894490505607e-05
-1.48132862509845e-05
-2.83785741340156e-05
-2.66351486208046e-05
-1.08601278274053e-05
-1.75800546054282e-05
-2.79758615242209e-05
-1.32054839826897e-05
-1.5600030712936e-05
-1.82737484550308e-05
-2.11432722418324e-05
-4.04884421227433e-05
-1.10987664542279e-05
-1.7566958390415e-05
-2.19127733634269e-05
-4.59053409989158e-06
-9.49837836485059e-06
-2.86024472910642e-05
-1.42002350984685e-05
1.97726645980684e-06
-1.84403119865395e-06
-2.76168810622066e-05
-2.825359267114e-05
-1.15884960321097e-05
-3.88915413861566e-06
-1.85885854953453e-05
-2.39528340694909e-05
-9.30461694480032e-06
-2.02690176502973e-05
-1.00701008370193e-05
-1.28968087952658e-06
-2.11158469201255e-05
-4.50842800558182e-05
-2.06416931375841e-06
-3.66637911471004e-05
-1.78273270699112e-05
-4.74188328289614e-05
-2.98808916517193e-05
-2.56354606108639e-05
-3.38874221329182e-05
-1.81279238972518e-05
-1.01196910374673e-05
-1.40652065538592e-05
-2.29993442201564e-05
-2.28387103549607e-05
-3.16966382215699e-06
-1.22476256577692e-05
-1.13392850879844e-05
-2.24969244912877e-05
-1.53221566543029e-05
-2.85894364990831e-05
-2.61512498357053e-05
-1.16609545810438e-05
-1.68344472629943e-05
-2.94070990979414e-05
-1.79019476083406e-05
-1.45546927008364e-05
-1.00592736235615e-05
-3.03647944461552e-05
-4.05190035176504e-05
-2.45361564590955e-05
-3.21079738315181e-05
-1.07416620357298e-05
-2.67610888055659e-05
-1.43946554497385e-05
-1.96206371039023e-05
-3.6344611481037e-05
-2.24377383924301e-05
-1.97563017772503e-05
-2.57473266830938e-05
-1.82535509579718e-05
-3.34475728406475e-05
-1.25196253413977e-05
-1.36877037300616e-05
-1.77357569966728e-05
-1.68700953932338e-05
-1.74991405478155e-05
-6.51430776592159e-06
-2.98073320214342e-05
-3.55609749685151e-05
-2.41900658333283e-05
-5.95451169166636e-06
-3.47761227147903e-05
-1.99660472037632e-05
-3.28472709316409e-05
-8.92271922639345e-06
-3.5623259772588e-05
-3.06674598767783e-05
-2.08571206025579e-05
-2.06176424148468e-05
-3.00518151912786e-05
-4.52789671819587e-05
-5.84112450980742e-06
-2.33774027308734e-05
-1.51200456784059e-05
9.11112683778394e-07
-8.15392180875506e-06
-7.75045858507451e-06
-1.06842317754299e-05
-1.05868560783167e-05
-1.71576601554423e-05
-1.1186830296977e-05
-2.35351452707606e-05
-1.14225223289649e-05
-2.62539412970425e-05
-9.3103334634024e-06
-3.67140522747345e-05
-6.89713429955041e-06
-8.52144966924777e-06
-3.13538671259488e-05
-3.04475983726268e-05
-2.76789066680938e-05
-2.23285048315246e-05
5.35102912241375e-06
-2.92242410376744e-05
-3.59263188108055e-05
-1.61576018254416e-05
-1.91734295576417e-05
-3.08311648355401e-05
-1.06256850836644e-05
-1.82169840435042e-05
-2.76141077459088e-05
-1.44170655526326e-05
-9.0533932955882e-06
-3.15177269665899e-05
-1.67567013396667e-05
-1.87502072471305e-05
-7.7073493133308e-06
-3.11695920803252e-05
-3.57488298623172e-05
-2.66523919435967e-05
-2.8038046623284e-06
-1.34254422804857e-05
-2.50305494076059e-05
-2.81812036953367e-05
-2.58341297076397e-05
-1.5805830049298e-05
-2.84352861754398e-05
-1.78494289419928e-05
-3.35449748689997e-05
-3.4402839612081e-05
-2.85813662423119e-05
-8.8023059687931e-06
-1.19332451616748e-05
-4.12646735318442e-06
-3.18273824988157e-05
-1.50847701081255e-05
-3.44083079250817e-05
9.97573549672548e-06
-2.25718731260902e-05
-2.92353272371065e-05
-1.30765215744598e-05
-2.60499082563982e-05
-1.88555034548246e-05
-3.06488386216978e-05
-3.59921410323239e-05
-5.91238341856156e-05
-2.47270588681579e-05
-2.00552893222087e-05
-3.08297398927331e-05
-3.54206163690409e-05
-1.52911542879613e-05
-1.91960720082018e-05
-8.69404637430554e-06
-2.41326138713017e-05
-3.45639211303923e-05
-3.60939118805036e-05
-1.07860418941366e-05
-3.70017818168582e-05
-2.11277064795736e-05
-3.81964140548095e-05
-2.70925334765243e-05
-2.6985373029879e-05
-3.21467670920853e-05
-3.98088016152769e-05
9.27892240733545e-06
-3.4295899293407e-05
-3.4056557425053e-05
-2.29944711747067e-05
-3.03343702440027e-05
-1.86090459821419e-05
-3.50393437940249e-05
-1.00393951091903e-05
-2.18888343240894e-05
-2.16352399826184e-05
-1.71029185785193e-05
-2.83095978261237e-05
-1.90875266413923e-05
-2.22508252200261e-05
-1.66860344657908e-05
-1.80471170962588e-05
-2.45491694904621e-05
-3.69848401093683e-05
-2.632916708217e-05
-3.71746759474291e-05
-1.46745774264411e-05
4.31842460589793e-06
-5.99249634885426e-06
1.9055184923439e-06
-2.04152123109438e-05
-1.73262129376716e-05
1.51129637920352e-06
-2.4818638394827e-05
-1.05467449617835e-05
-5.62282827416612e-05
1.72876474845575e-05
-1.55223704079698e-05
-1.28969242860419e-05
-2.29079344704099e-05
-5.07099938675487e-06
-2.60688214909396e-05
-1.62178022371031e-05
-2.48996234778202e-05
-3.07916673171124e-06
-4.00040340150152e-05
-1.74347408039584e-05
-2.45118158622607e-05
-3.98687901802083e-05
-2.60409971285271e-05
-2.78977737427437e-05
-3.36104049643439e-05
-1.93105063922412e-05
-2.66239935454806e-07
-8.52111614870678e-07
-3.12560957271129e-05
-3.2713738199799e-05
-2.46220215154374e-05
-1.27170114142447e-05
-3.16114373725906e-05
-1.54862295969922e-05
-8.6335013371113e-06
-2.73943964406771e-05
-1.16908687031932e-05
-2.75842295791369e-05
-1.69176304091321e-05
-3.40762960335603e-05
-2.89169175682933e-05
-2.87187037921747e-05
-1.60721930364592e-05
-2.45631944536913e-05
-3.25516700673829e-05
-9.33118079200835e-07
3.20354775181676e-06
-1.45871899527487e-05
1.56136930384444e-05
-9.4282643956567e-06
-2.11285804428209e-05
-1.87345961775257e-05
-3.19934969734484e-05
-3.23038185837321e-05
-3.54583154031807e-05
-1.92901355020789e-06
-5.05876267680784e-06
-4.74113484888866e-05
-2.3064279011466e-05
-1.72928366404551e-06
-1.45220050955197e-05
-1.7628669744917e-05
-2.45512620052521e-05
-3.12077927889397e-05
-3.81170212947337e-05
-1.95606076425185e-05
-2.90313785415983e-05
-2.08364921120741e-05
-1.82087117366222e-05
-1.04234198583324e-05
-7.23592610895228e-06
-4.03240926874309e-06
-1.62894848050327e-05
-1.84168168741955e-05
-1.98803301943975e-05
-2.47217312515655e-05
2.2083990810117e-06
-1.8519077258842e-05
-1.34856501387985e-05
-9.89330015678465e-06
4.87888292459516e-06
-2.37644692407036e-05
-1.22226556162789e-05
-2.02332304096277e-05
-1.70538707309806e-05
-1.74140648483741e-05
-1.07590127520291e-05
-2.54835211497897e-05
-2.13767538050034e-05
-4.38461540044118e-05
-2.84329699942829e-05
-4.86957314235132e-05
-2.82846342772439e-05
-2.41679746010532e-05
-2.63451331537191e-05
-2.62567605437594e-05
-2.91876418124646e-05
-1.84298452088857e-05
-2.99671465462493e-05
-2.94443195407374e-05
-2.49999007893451e-05
-1.77876808580524e-05
-1.44437819231844e-05
-1.27452891927318e-05
-2.41189071883982e-05
-3.29864882002051e-05
-4.70729456382037e-06
-4.03071396738751e-05
-2.53176875340627e-05
-2.28102205165368e-05
-1.74043711042495e-05
-3.47507056512386e-05
-2.09032351285862e-05
-2.99253351213757e-05
-3.26132324321225e-05
4.76804930361323e-06
-1.62940227891458e-05
-1.84446031722403e-05
-1.78494996396615e-05
-1.28627429838433e-05
-3.2193532856171e-05
-3.29333909557031e-05
-2.54337950214251e-05
-2.15427273261632e-05
2.74863099466559e-06
-2.51774748828562e-05
-1.64187203184061e-05
-2.7582017331927e-05
-1.92588317759125e-05
-2.88269881200943e-05
-1.86773417787024e-05
-3.12378540722165e-05
-2.34833994079805e-05
-2.54741126887777e-05
-2.19789927638851e-05
-1.68903049108396e-05
-2.85053584499428e-05
-2.18327609578527e-05
-2.78904739587881e-05
-5.27593619146484e-05
-1.12923573138958e-05
4.94142326405451e-07
-1.70258878998234e-06
-7.73957619172665e-06
-2.27153944722887e-05
-3.24854926695896e-05
-1.96962949846791e-05
-2.43860303796043e-05
-2.50663961842934e-05
-3.60895694646263e-05
-2.2837878538331e-05
-1.35251218851741e-05
-1.42294527199595e-05
-2.75545210159432e-05
-1.50921595289451e-05
-2.23356314708699e-05
-1.35910594326484e-05
-1.32004173035544e-06
-2.0614776977693e-05
-6.88919957973425e-06
-1.75198245401798e-05
-3.10375443675496e-05
-3.698360281715e-05
-3.03560917435521e-05
-2.06756662402411e-05
-4.15413987881949e-06
-2.63572122495936e-05
-4.19886168550787e-06
-1.59474101344672e-05
-1.80586768606598e-05
-2.38505287952395e-05
-2.27899281243236e-05
-2.73196287642207e-05
-2.11533478653089e-05
-1.04165324843053e-05
-3.07208309894348e-05
-1.6510918755224e-05
-4.623695503941e-05
-1.76978265723783e-05
-1.01578897738279e-05
-2.09170320723158e-05
-2.51368051682508e-05
-3.12900414871321e-05
-1.45286471398564e-05
-1.37052406144471e-05
-1.7927793194616e-05
-3.27002545545844e-05
-1.53850717164586e-05
-1.93010912444943e-05
-2.25120154181268e-05
-3.6653785303223e-05
-1.08503003400149e-05
-2.69097167255516e-05
-1.91586561279628e-05
-2.85793818861147e-05
-1.1833001070998e-05
-1.82504228001228e-05
-3.15137723971833e-05
-3.49423821820331e-05
-3.35254106785166e-05
-3.5223847643321e-05
-1.17906201460796e-05
-6.78722463631979e-06
-9.92563784982508e-06
-3.2476087360157e-05
-1.12603782753535e-05
-2.96537042739226e-05
-1.77523279036313e-05
-3.39938235333783e-05
-1.22602200578648e-05
-1.54235736053004e-05
-2.24063350807115e-05
-3.3686119918343e-05
-1.39165227393928e-05
-2.6660656008102e-05
-1.49800900369649e-05
-1.88831951349819e-05
-4.21582707876396e-05
-2.12187664633302e-05
2.9320839444841e-06
-2.71001004760044e-05
-1.60940106181552e-05
3.43210212670696e-07
-1.32670027783986e-08
-1.64819071745156e-05
3.58753455455238e-06
-1.8824758111017e-05
-2.6783829905809e-05
-2.16963423937282e-05
-2.7449430313948e-06
-3.46954146863137e-05
-7.94251202533103e-06
-2.65145273141288e-05
-3.00403314371819e-05
-6.99064718743921e-06
-4.8469863649e-06
-1.25584607735755e-05
-1.99291847145092e-05
-2.47287820822197e-05
-1.88453835305094e-05
-1.58132892021727e-05
-2.17982558036461e-05
-9.35286307987858e-06
-1.73782119885034e-05
-2.07150836523109e-05
-1.05833721382929e-05
-1.45678472004404e-05
-1.62113983589809e-05
-2.95405550564355e-05
-2.42591798539303e-05
-4.62304286848457e-06
-1.46892177451578e-05
-3.17110563899727e-05
-1.86123886180284e-05
-3.02862965294058e-05
-2.02380032765537e-05
-1.84821023240289e-05
-7.13715529379784e-06
-1.45445271894949e-05
-2.65510837622525e-05
-3.32536805371065e-05
-2.67879124348292e-05
-2.51394442830763e-05
-2.24761773320374e-05
-4.47001521013671e-06
-3.27574992541781e-05
4.60393600074911e-06
4.65976019883817e-07
4.20135917110811e-06
-2.6984752677811e-05
-6.92653870698557e-06
-3.79694528610641e-05
-3.82243859390114e-05
-3.43690810950671e-05
-2.16087725436148e-05
-2.75758805413243e-05
-1.69231209348186e-05
-4.29758108036056e-05
-2.10396010291086e-05
-1.24884472421789e-05
-2.99009639770676e-05
-2.12440475362112e-05
-5.192285654171e-05
-6.971763321924e-06
-5.9822806080193e-06
-1.15479816742684e-05
-2.42772605875231e-05
-5.06662509363063e-05
-4.02336724022131e-05
-1.84248694621822e-05
-2.19251173090004e-05
-4.19030739905738e-05
5.10471914222039e-07
-9.95243857576261e-06
-3.94484464074436e-05
-2.29962660969327e-05
-3.06929124193008e-05
-2.29905945943255e-05
-1.50370749393874e-05
-1.88828415206023e-05
-1.82482055851628e-05
-2.76765401070214e-05
-3.16638160245519e-05
-2.21853503507524e-05
-3.45969088010455e-05
-2.40555492595396e-05
-2.72446634665636e-06
-2.2006729147702e-05
-3.46145415122183e-05
-3.65750064561686e-05
-2.77126442674914e-05
-4.04916810101703e-06
-3.18970522953902e-05
-2.87761372315928e-05
-3.23235875345465e-05
-2.93575052924736e-05
-2.9380364481304e-05
2.04135607401335e-06
-1.66759930961272e-05
-1.38645452735458e-05
-2.00048776346481e-05
-2.5852818599481e-05
-4.96649475711235e-06
-1.10816615985529e-05
-4.91356008387287e-06
-4.05771539899282e-05
-3.63817813502893e-05
-1.4761205133755e-05
-1.53725963390684e-05
-1.41404111360734e-05
-1.89102443755126e-05
-9.07295672321255e-06
-1.44056486930954e-05
-2.48777298746749e-05
-3.14533155160543e-05
-2.61443449074611e-05
8.70605185999689e-07
-1.0118405619356e-05
-4.44408886638396e-05
-1.34758607973027e-05
-1.92152706231025e-05
-1.21803373038078e-05
6.17846421397226e-06
7.17385383807913e-06
-2.03311536642073e-05
-9.65913489795477e-06
-2.78794473425641e-05
-1.6997113527528e-05
-1.76143424904009e-05
-1.61378709521221e-05
-2.97586927623582e-05
-1.46418248504392e-05
-2.62975273004628e-05
-2.61999592530453e-05
-1.79038944516433e-05
-1.75335443234457e-05
-3.3843512787756e-05
-1.77588821408695e-05
-1.82507531071342e-05
-1.9283216692746e-05
-4.43330559783206e-05
-2.44028018594648e-05
-7.33900162994025e-06
-2.86236790805591e-05
-2.57211797577046e-05
-9.19980674922201e-06
-2.3305728434252e-05
-1.7368448906596e-05
-4.59141548520443e-05
-8.55958553013233e-06
-4.11627164937844e-05
-1.08634112841234e-05
-1.19053052211434e-05
-8.281461378681e-06
-3.55301630644512e-05
-3.00860547566408e-05
-2.55947453357702e-05
-2.62276479186032e-05
-7.42214583752565e-06
-3.80901811451696e-05
-2.77981218222896e-05
-2.36643184579264e-05
-1.92182929877146e-05
-2.93188056956421e-05
-1.93616730743008e-05
-8.46658687778718e-06
-8.62460041796928e-06
-2.40307208249233e-05
-1.99816953207734e-05
-1.80639946689547e-05
-1.34019628136888e-05
-2.01352491366894e-05
-4.10953421882305e-05
-1.62913176951338e-05
-2.17211472553837e-06
-8.17906852954336e-06
1.32065524567129e-05
-3.77612888798283e-06
-9.39457385621989e-06
-2.45564340858073e-06
-5.83865531080725e-06
-3.44922760070748e-05
-1.84060585947671e-05
-1.49229915108473e-05
-2.18946043401191e-05
-2.56337898024041e-05
-3.55586032270978e-05
-2.34952059987879e-05
2.7847982650819e-07
1.48317175513679e-06
-1.168961819673e-06
-3.04598587247873e-05
-1.66320420861073e-05
-1.29295280779162e-06
-4.18647178883063e-06
-3.96572253525772e-05
-1.69916239941712e-05
1.10996185003924e-05
-3.231594907316e-05
-1.26940384834048e-05
-1.38604214397203e-05
-4.79099093450733e-06
-3.42700379589255e-05
-2.37577842429813e-05
-6.41360922971273e-06
-2.32725504954325e-05
-2.26884011752499e-05
-1.59857901815446e-05
-6.27249045091697e-06
-1.57344838068387e-06
-2.3272451382041e-05
-4.12449392837892e-05
-1.42971136580541e-05
-9.65118260265019e-06
-3.47949189717326e-05
-2.61961338410689e-05
-4.98617799601463e-06
-1.91259879961957e-05
-2.28022831625004e-05
-1.18697670300331e-05
-9.10172199775289e-06
-2.09201391650578e-05
8.22380324749826e-07
-4.54791588556261e-05
-2.535524366314e-05
-2.72594094186848e-05
-5.10514032596815e-05
-2.66104381711142e-05
-3.83299523417898e-05
-3.49617993940013e-05
-3.08151799117441e-05
-3.23186195337035e-05
-3.40589516885923e-05
1.45491492012237e-05
3.22653629353591e-06
-1.16140409640648e-05
-1.57330688418259e-05
-4.45726968570164e-06
-2.60257552578257e-05
-2.34322166726891e-05
-2.21903991182458e-05
-3.96717092211924e-05
-2.13410080256369e-05
-3.10366929746328e-05
-4.74937681585707e-05
-2.30424996735224e-05
-1.26380708202425e-05
-3.68633492408837e-05
-2.07401094337482e-05
-3.77353564695566e-06
-5.27342083277786e-06
-3.29816869243975e-05
-4.03917033525815e-05
-2.21550777137836e-05
-2.3077689582786e-05
-2.62446425985386e-05
-1.94313455960606e-05
-3.62780124268372e-05
-3.28381871434205e-05
-2.26381310518832e-05
-2.03599844335936e-05
-3.08029506189043e-05
-2.34943627427622e-05
-3.29422449996796e-05
-8.24166602231542e-06
-2.81561479472902e-05
-1.85181130879806e-05
-3.58340142034327e-05
-1.70558924142951e-05
-2.16027259102915e-05
-2.26504581762826e-05
-2.21483613539912e-05
-1.85087653002756e-06
-2.0659960433177e-05
-2.77401278279556e-05
-1.79510183740797e-05
-1.16871876783566e-05
-2.72561889817755e-05
-2.68937641931907e-06
-2.96992463858209e-05
-3.67515349032382e-05
-4.63610126836853e-05
-1.89741936222638e-05
-2.10375969154612e-05
-1.45414502094941e-05
-2.33639529012095e-05
-1.62486620847861e-05
-1.96994629324549e-05
-1.34903346990891e-05
-3.60215198691304e-05
-1.50550485407777e-08
-2.26584978642625e-05
-3.40462313870356e-05
-3.58670923715201e-05
-3.02481969868536e-05
-2.77057618962597e-05
-1.70529072615746e-05
-3.01487582701818e-05
-2.107198303013e-05
-4.21185383964939e-06
-2.81195239506357e-05
-6.82728691494885e-06
-1.59602017588793e-05
-2.18668098357236e-05
-9.05664337703428e-06
-3.82531034194797e-05
-2.02910036082538e-05
-1.64605147628986e-05
-4.00282825655505e-05
-8.29203441063605e-06
3.31150428221677e-06
3.9167441633569e-06
-3.65084953277638e-05
-2.4982900187299e-05
-4.13624158813737e-05
-8.92615220250383e-06
-1.37607346024618e-05
5.0070975406546e-06
-1.79009754309585e-05
3.60890227581583e-06
-4.21292384936151e-05
-9.2926677411815e-06
-1.27347622083172e-05
-1.61500609578321e-05
-3.11177408432169e-05
2.34998677785811e-06
-2.23266223210133e-05
8.5338852872351e-07
-3.45600975423236e-05
-1.83749740590759e-05
-1.16934467509591e-05
-2.38790845141948e-05
-3.10430992989262e-05
-1.89903530736198e-05
-2.15022219448959e-05
-2.95705695929415e-05
-2.60155090492427e-05
-3.68201700765975e-05
-3.22128348844663e-05
-3.13649046937595e-05
-1.0963093239745e-05
-1.85395053853552e-05
-1.02761551882888e-05
-1.89936971143596e-05
-8.6620450860438e-06
-1.64314336240426e-05
-6.10994213847821e-06
-2.95123376042694e-05
-8.44047664419886e-06
-1.52717555074545e-05
-3.22111810392493e-05
-2.08035585927664e-05
-1.22709264355935e-05
-4.51842667519068e-06
-1.46710023442375e-05
-1.08644064379983e-05
3.70432110135714e-06
-3.10407495219392e-05
-1.79845736224405e-05
2.05328545204272e-06
-5.74725639861996e-05
-1.84468376704464e-05
-1.75636956950795e-05
-2.73253976435778e-07
-1.72993951286637e-07
-1.3841513489955e-05
-4.37294901673929e-05
8.91320764885995e-08
-1.97897961644807e-05
-2.14950084152409e-05
-1.57237990864591e-05
-2.09144701998074e-05
-1.78512540744224e-05
-1.82607406156918e-05
-2.01692816514093e-05
-2.17531864053415e-05
-8.74435174243217e-07
-2.33008925313779e-05
-4.00740744564249e-05
-1.90414019293954e-05
-4.9612538259578e-05
-4.07882237319015e-06
-1.29023437135369e-05
-2.72544140292113e-05
-1.68481107705208e-05
-2.38694392052995e-05
-2.73047509788471e-05
2.31225426654322e-06
-7.55972812375323e-06
-2.5574462252747e-05
-3.53097129809022e-06
-3.99737733502638e-05
-3.78515017019757e-05
-1.86253739580535e-05
-7.99737141671515e-06
3.43020489393315e-06
-1.5610926098926e-05
-3.12812053805286e-05
-1.3181089446652e-05
-1.8522526445667e-05
-1.70605593267524e-05
-3.89354429726087e-05
-2.72323478275789e-05
-3.47724716852863e-05
-7.05024803400566e-06
-3.27718773697187e-06
-2.76858040122749e-05
-2.40625627054699e-06
-3.50123299919855e-05
-2.82809350308054e-05
-4.31105755827819e-05
-1.1970506921254e-05
-1.77295547061368e-05
-2.52631635672953e-05
-1.15490964782945e-05
-3.25979499945968e-05
-1.18128345031177e-05
-1.2552958591209e-05
-2.75665320932032e-05
-2.95223758285864e-05
-1.51842229382652e-05
-2.44348622466411e-05
-1.31171959037064e-05
-7.14922965443626e-06
-2.30294706180437e-05
-2.9659795319048e-05
-4.15140949825223e-05
-1.09687591033336e-05
-3.18830111670755e-05
-4.3460548611828e-05
-2.15661872869544e-05
-4.25047055426963e-05
-1.11840730075108e-06
-8.2290492281437e-06
-3.046399296903e-05
-1.34583686996988e-05
-2.24712629549137e-05
-1.83764660048863e-05
-1.19370765325069e-05
-2.18814744640086e-05
-8.16722037506535e-06
-2.17634717169995e-05
-2.78416352731985e-05
-2.00576857769104e-05
-3.51360594840306e-05
-3.85068010499387e-05
-2.59240874887365e-05
-1.32075539453228e-05
-1.08930689909421e-05
-2.71653571698122e-05
-1.85612946537694e-05
