# Supplementary material for: Research on computational propagation and identification of mine microseismic signals based on deep learning
Source: PLoS One. 2025 Oct 22;20(10):e0334641. doi: 10.1371/journal.pone.0334641 (PMC12543183; doi:10.1371/journal.pone.0334641)
Supplement: S1 Data — (ZIP) [file pone.0334641.s001.zip › 000100500000970.xlsx_0.txt_24.txt.txt]

-4.8842730099883e-05
-1.37657154570934e-05
-1.63196436070928e-05
-2.57560170621127e-05
-3.39598098427063e-06
-1.11561737277496e-05
-2.95604455563221e-05
-2.60118084548871e-05
-1.91223118427871e-05
-3.6299889695106e-07
-4.12810645457771e-06
-2.65833535900151e-05
-3.18186193666899e-05
-1.97327047933718e-05
-4.01745980385971e-05
-2.80367318366808e-05
1.55379182641778e-05
-1.43442006007974e-05
-1.60902043330914e-05
-5.18756137062825e-07
-1.08042716050364e-05
-1.38795498729301e-05
-3.03769514955754e-05
-3.2971679091612e-05
-1.87646318776395e-05
-1.84941614862136e-05
-2.04315251287509e-05
-1.10331751448104e-06
-2.76031198817129e-05
-3.88025653819767e-05
-1.80637671971215e-05
-3.50833205641466e-05
-2.54518445790017e-05
-2.27903536783848e-05
-7.2403142835303e-06
-2.59428438372263e-05
-1.53594453408654e-05
-4.56692559554293e-05
9.23862218673173e-06
-1.91619058982939e-05
-2.2190873799169e-05
-2.49465779481586e-05
-4.11150495156557e-05
1.09932362236131e-06
-2.64810587167514e-05
-9.44978018633163e-06
-2.34357081422442e-05
-4.06812993979867e-05
-2.53625708811333e-05
-3.68565111906775e-05
-3.23389246900726e-05
-3.29336196911248e-05
-2.81461870695519e-05
-2.41886178579885e-05
-2.58193069886242e-05
-1.78016240999574e-05
-3.20827674592282e-05
-3.04000175933659e-05
-5.90498676274088e-06
-4.46918645229307e-05
-1.84186358130457e-05
-1.44310107899252e-05
-1.21783335082981e-05
-2.12662461513494e-05
-2.88622632759075e-05
-3.74811187022945e-05
-2.32567538363556e-05
-1.21970667053188e-05
-2.11536925627239e-05
-8.39236135134847e-06
-3.00036385360149e-05
-1.29858638217659e-05
-2.46945271019095e-05
-2.93401727937455e-05
-2.53817239290516e-05
1.03182645767945e-05
-4.07131730333671e-05
-3.99209391574434e-05
-1.39100525005987e-05
-2.26786179870229e-05
-2.49798986000537e-05
-1.25115401254722e-05
-1.89071045866911e-05
-1.25428291591137e-05
-2.40762492697419e-05
-1.27062985637055e-05
-2.27573502892064e-05
-1.37157371046841e-05
-2.40518810752865e-05
-2.44849425089736e-05
-5.8095786356044e-07
-1.90289621084575e-05
-2.66795609144478e-05
-1.19042270816537e-05
-1.26023119930867e-05
-2.43638586871602e-05
-1.24781035199886e-05
-1.54807156946209e-05
-6.73127298357114e-06
-6.93585074003383e-06
-1.31456976204881e-05
-4.00574463201775e-05
-3.56920963335326e-05
-2.04463157261543e-05
-2.52493365970216e-06
-2.46722629119664e-05
-3.35174990460531e-05
-2.31808392447195e-05
-8.99849886389583e-06
-1.38079396308511e-05
-2.23288573836843e-05
-2.98952357333447e-05
-8.49574104684228e-06
-3.26596368287997e-05
5.49045606619058e-07
-4.04767688986682e-05
-3.2818721806103e-05
-1.71329917800393e-05
-3.75540176896602e-05
-3.87941767383698e-06
-4.52083777874369e-05
-2.98521560429481e-05
-1.55325671812562e-05
-3.40744644164168e-05
-2.43212486092402e-05
-2.09358582776365e-05
-2.59593864319229e-05
-9.64172780137591e-06
-3.36671088987928e-05
-1.60168276888607e-05
-1.16565423809599e-05
-4.49366245672662e-05
-3.50354684732401e-05
-2.50154072992479e-05
-2.26420161466014e-05
-1.31324406388625e-06
-2.46576840236015e-05
-3.25810335419503e-05
-2.25559465764209e-05
-4.03882267682233e-05
-1.50584360792738e-05
-1.82397148143228e-06
-2.70377817864805e-05
9.02817461718564e-06
-3.82802652023602e-05
-1.86479839806299e-05
-1.99403464884182e-05
-2.04463529121985e-05
2.33475539578439e-06
-6.62802938705572e-06
-2.83743413180932e-05
-3.08207501019206e-05
-4.08364552833516e-05
-2.80039107727414e-05
-1.7924002941349e-05
-4.37815054770137e-05
-2.33834243394931e-05
-3.46298219978011e-06
-2.38413583592374e-05
-1.13127211143659e-05
-2.43919991331986e-05
-6.21155268492567e-06
-8.70658127337462e-08
-3.56559417003088e-05
-3.53980920940761e-05
-2.78891254275046e-05
-2.66594001921922e-05
-2.06279540794264e-05
-3.01733875977683e-05
-1.43082851449617e-05
-3.74871120732927e-05
-4.02838654419917e-06
-1.50001129033069e-05
-3.44793965855241e-05
6.27876062718663e-06
-7.68801607426256e-06
-2.50052672981615e-05
-1.5577870447019e-05
-3.09938886337825e-05
-3.99724855386185e-05
-2.02410373661423e-05
-9.95129505263131e-06
-2.37146712249727e-05
-1.9054945323467e-05
-1.69766555357075e-05
-1.64646318744274e-06
-1.91702473934522e-05
-1.30389240362094e-05
-6.79270913952494e-06
7.99039570413659e-07
-1.38266058916877e-05
4.55079356915926e-06
-8.96365940830215e-06
-2.29830454171553e-05
-4.10706112600817e-06
-1.32254306306098e-05
4.79144148093313e-06
-9.74961375318025e-06
-2.97017818600098e-05
-2.62207108148196e-05
-1.44778967415479e-05
-4.12404616351645e-05
-2.10205534456836e-05
-3.164113190399e-05
-2.04468635346303e-05
-1.35541261094809e-05
-2.92293568457275e-05
-1.0227782038478e-05
-3.23325675090291e-05
-1.59090470740452e-05
-2.42369662506361e-05
-2.45059014866732e-05
-2.87167418245002e-05
-3.07225487686932e-05
-3.99183899948956e-05
-1.64312195565904e-05
-2.36945987288831e-05
-3.31740228186043e-05
-1.79845740198792e-05
-2.11130164418977e-05
1.51630662111144e-05
-2.21502565536924e-05
-1.54385541675307e-05
-1.16207037456924e-05
-4.40854970729016e-05
-3.19541760536979e-05
-1.77762896085216e-05
-9.31215355999526e-06
-2.35054602370474e-05
-2.41946978878647e-05
-1.14776040129494e-05
-3.05963385801945e-05
-3.44946405021917e-05
-1.50905074443045e-05
-2.61239917757559e-05
-2.61112008458002e-05
-2.23413676249176e-05
-1.55610909280365e-05
-1.00164795417032e-05
-3.19707733734668e-05
-2.11492073952794e-06
-2.33565980050194e-05
-3.15160643331725e-06
-2.67138535828879e-05
-1.02129269898437e-05
-1.50347928126894e-05
-2.0078014816584e-05
-2.90336696263083e-05
-2.64371465911647e-05
-1.52825299053225e-05
-1.90395518631117e-05
-1.40117272649039e-05
-2.12878125653548e-05
-1.3668272076217e-05
-2.41305203902439e-05
-2.21006611049543e-05
-2.99598175531337e-05
-3.5592194523331e-05
-1.54616272684517e-05
-8.67866045961277e-06
-2.35055233054201e-05
-2.15639163024132e-05
-2.43291172609668e-06
-1.72648613467358e-05
-1.48890195825756e-05
-2.53532776935631e-05
-2.48842752924275e-05
-2.75790559572296e-05
-2.56288712044686e-05
-1.10929148303826e-05
-3.95339424350499e-05
-2.46641450068644e-05
-2.85633037450089e-05
-2.12277098833876e-05
-3.5770169280362e-05
-3.62340568621844e-05
-2.40163876493259e-05
-2.00742493858583e-05
-1.03037885823414e-05
-2.12306821612497e-05
-1.97902581453475e-05
2.31524815971409e-06
9.11544637448238e-07
1.73373343858498e-05
-4.9533702183197e-06
-1.02549132223664e-06
-3.71175234886477e-05
-4.20586568755675e-05
-2.89794348052309e-05
-3.08608610514977e-05
-8.90826979843462e-06
-3.23457114432178e-05
-3.28112640178109e-05
-3.45907058132883e-05
-1.64050557928019e-05
-1.4570748188094e-05
-1.59397262247436e-05
1.13983894899611e-05
-2.26118519242116e-05
-1.39706719195224e-05
-3.86221307069683e-05
-1.99249293213847e-05
-3.19870587498386e-05
-3.75377758948958e-05
-1.87412359383245e-05
-2.71337954975245e-05
-3.21794152182666e-05
-1.83511821563748e-05
-1.22932953923159e-05
-4.12909766811418e-06
-3.09294944870298e-05
-2.47113629819599e-05
-7.30350967068056e-06
-1.88522385095094e-05
-2.37084496687479e-05
-2.96347873815844e-05
-3.44924588753349e-05
-1.48168312114906e-05
-1.65114675782546e-05
-8.835041311633e-06
-3.52430388961234e-05
-3.46246852354758e-05
-3.00553022145037e-05
-2.02373942269439e-05
-2.53367087830073e-05
-1.03911834720546e-05
-2.04355542099445e-06
-2.9134704671546e-05
-2.10682153484907e-05
-1.64044793735806e-05
-2.70866146718606e-05
-2.17561108669409e-05
-1.47985888985427e-05
4.45557177786279e-06
-2.88972506988283e-05
-2.30839971080965e-05
-1.20870335047379e-05
-1.50703131171103e-05
-3.15715101343787e-05
-1.35145961651204e-05
-6.8098413894728e-07
-1.0763964607507e-07
5.10765733470982e-07
-1.58860641810992e-05
-3.62854767510055e-05
-2.26510832890849e-05
-1.46308397271739e-05
-3.17138306077358e-05
6.50098836903112e-06
-8.1432535995e-06
-4.56764279913445e-05
-1.53411226488907e-05
-2.03657799418424e-05
3.46225864126457e-06
-8.31908575527608e-06
-2.75434353393553e-05
3.2344494372858e-06
-1.54504489158123e-05
-3.56127515684988e-05
-1.64687382463419e-05
-2.91838825527705e-05
-4.63226764756914e-05
-9.94014218341856e-06
-1.10690535083e-05
-6.68401934566139e-06
-2.85495955247114e-05
-2.94818250430545e-05
-3.01697824550751e-05
-2.66498248429452e-05
-4.06232167781523e-05
-2.96592909081659e-05
-1.40823374041589e-05
-2.25515094896218e-05
-3.51094632735261e-05
-4.88760932708387e-06
-1.94131165567391e-05
-4.56621731811517e-05
-1.20036210176643e-05
-1.037080493139e-05
-2.99720747410776e-05
-2.81361094559099e-05
-3.28004135358754e-05
-2.77195322863109e-05
-4.11451339233973e-05
-3.40829056507295e-05
-3.40045068517892e-05
-2.38500389574898e-05
-3.77182670663071e-05
-6.21200806174233e-05
-2.22752922528544e-05
-1.26502484262697e-05
-9.43625145009057e-06
-2.69318592651217e-05
-1.65666968775665e-05
-2.90739144776236e-05
-2.12312421980707e-05
-1.97547836157251e-06
-3.90137604184738e-05
-1.91326020315677e-05
-1.2696057189223e-05
-8.16527930920534e-06
-2.46609798442802e-05
-1.47159451827968e-05
-2.13826091692109e-05
-1.05268129146177e-05
-2.48676307384491e-05
1.22744586269414e-07
-1.82990749185741e-05
-2.80389414747678e-05
-1.63107106181206e-05
-1.50110945642617e-05
-1.60305379806226e-05
-2.23484681261984e-05
6.40198187093919e-06
-4.03054230659255e-06
-2.35487832208788e-05
-1.75288092736198e-05
-2.16955727394467e-05
-2.69877854260686e-05
-1.63291912403175e-05
-1.54236111579302e-05
-2.04246941013271e-05
-2.53715031322535e-05
7.03170072603207e-08
-3.57190633272316e-05
-2.90687895322129e-05
-3.04280083406519e-05
-2.03107758254792e-05
-1.08010808604819e-05
-1.07594034995555e-05
-2.77915425925405e-05
-5.05676965245601e-05
-4.39692072482763e-05
-3.46197406903976e-05
-2.26681423252399e-05
-1.84303436727145e-05
-9.74793357411482e-06
-2.78261341105551e-05
-2.13479628838309e-05
1.08815316801105e-05
-1.50819641303484e-05
-1.53462080376037e-05
-2.59328571845051e-05
-3.09280581414727e-05
-2.69419075781173e-05
-3.95427915620173e-05
-2.38000552692734e-05
-2.75522940111936e-05
-1.66667124514216e-05
-1.14413871863801e-05
-9.10293276702711e-06
-3.05851564088103e-05
-3.00936461059685e-05
-3.23977391174539e-05
-7.36537557165572e-06
-3.36027420215902e-05
-2.76816045280154e-05
-2.5534147179481e-05
-1.88835277162462e-05
-3.48760190271111e-05
-1.73114017309213e-06
-1.78958552278941e-05
-4.62355808050144e-05
-2.75340705296184e-05
-2.37567276250999e-05
-1.70429748755738e-05
-1.24426235434923e-05
-3.03019033740825e-05
-1.99560902031702e-05
-1.6288741730942e-05
-1.07611224404138e-05
-1.60580004754938e-05
5.17008015311373e-06
-2.5427439191981e-05
1.27955193754082e-06
-1.35775127508582e-05
-2.16559781849126e-05
-5.77838996512188e-06
-2.18695258409705e-05
-1.7735611933735e-05
6.30117065705382e-07
8.16490688464918e-06
-1.4569063336375e-05
4.0048337783334e-06
-1.93815294826562e-05
-3.2767311757306e-05
-3.75538336747438e-05
-3.40041755402062e-05
-2.29270989439039e-05
-1.68406737603466e-05
-1.10432431823899e-05
-1.36575787509174e-05
-1.72394456844159e-05
-2.66382122300191e-05
-3.04183828420231e-05
-1.48722240708768e-05
-2.17192906121435e-05
-1.02491166169086e-05
-1.54644973174707e-05
-2.03182481999025e-05
-2.9518880164883e-05
-1.19189993005243e-05
-2.13215306330893e-05
-2.75189748080028e-05
-8.30395335782944e-06
-2.30390089269931e-05
-2.40746426822105e-05
-4.15476004671086e-06
-2.12608453669147e-05
-3.42701009353682e-06
-1.7549510378298e-05
-9.10605115459289e-07
-1.44136158480839e-05
-6.62949387006259e-06
-1.26696744020679e-05
-2.47819302762607e-05
-3.70671146768822e-05
-1.18823339404125e-05
-1.91729477622961e-05
-1.27037584049354e-05
-5.98217202725701e-06
-2.52614848545702e-05
-2.48832419695484e-05
-1.34365358601559e-05
-1.58961080401444e-05
-1.32394213446366e-05
-1.64698722289895e-05
-1.13246816452832e-05
-2.94238324483335e-05
-1.90493599971584e-05
-2.11715433857622e-05
-1.78987781846337e-05
-3.69757563549347e-05
-2.21750261573582e-05
-1.94235127888972e-05
-2.73719078121633e-05
-6.3060690596333e-06
-7.27116870016105e-06
-2.91712445872592e-05
-3.02200129036518e-05
-2.70452660433275e-05
-2.26426216980279e-06
-3.00260673708321e-05
-5.03214498546972e-06
-4.91954728978073e-05
-2.89166604446123e-05
-2.58902016698332e-05
-2.6494572809893e-05
-2.98914358806695e-05
-1.64808340361745e-05
-2.12041055110104e-06
-3.74976161916741e-05
-2.625799312215e-05
-2.6229528427224e-05
-2.89392243456921e-05
-3.28680399467476e-05
-5.48943136956165e-06
2.89570766041361e-06
-5.16415357844013e-06
-1.75879561202028e-05
1.66972389239958e-05
-5.54757454171408e-06
-4.2553096779179e-05
-1.7463186742915e-05
-2.3445394226997e-05
-3.87001992660154e-05
-1.98970205848445e-05
-1.10869214621169e-05
-1.01635928787691e-05
-4.9273281683288e-05
-4.44714121323431e-05
-2.72216516805392e-05
-2.72608675849267e-05
-2.99626845070183e-05
-6.12172049078872e-06
-2.80235844435936e-05
-2.80602708848352e-05
-2.48543585007779e-05
-5.51215966283598e-05
-1.30843609543157e-05
-2.63088428927663e-05
-2.60097809917372e-05
-2.2559703495288e-05
-1.04612132388176e-05
-2.49818739625946e-05
-9.4631359084964e-06
-2.66462457237481e-05
-1.49145196231756e-05
3.88908021683353e-06
-2.97050801483153e-05
-1.78321538942778e-05
-2.7282913440892e-05
-2.730537329253e-05
-8.34010368695479e-06
-2.03215916680206e-05
-1.50189195220518e-05
-1.09008889269623e-05
-1.87419913656117e-05
-2.45801558966036e-05
-2.25356687642414e-05
-2.33231860395239e-05
-2.6262537718226e-05
-8.89297802177731e-06
-2.8325663822027e-05
-2.32013978303749e-05
-1.58159932699482e-05
-2.32088432169858e-05
-3.95561291614302e-06
-2.31318217116502e-05
-1.95958456616094e-05
-2.97639626043283e-05
-3.87852244097054e-05
-3.78930929369981e-05
-9.61719282945021e-06
2.53369822991036e-06
-8.84753335250673e-06
-2.78388494146189e-05
-3.42352510192465e-05
-1.03075154273238e-05
-9.18076608335174e-06
-3.84840085479606e-05
-2.86371979856582e-05
-1.66449336078946e-05
-1.99855314275959e-05
-1.59132199309591e-05
-1.60984670134662e-05
-1.29342061732174e-05
-2.67464483147455e-05
-2.27719331870641e-05
-1.89446023098395e-05
-5.69380544097985e-06
-1.6523390160254e-05
-1.50172095658017e-05
-2.22400029094248e-05
-1.85219765849789e-05
-3.19447058371963e-05
-2.95227215778304e-05
-3.36535897966657e-05
-1.86500656114321e-05
-2.89559349084902e-05
-8.53678783592782e-06
-1.2739917295992e-05
-1.00636379196121e-05
-6.75835611846314e-06
-2.50259247493276e-05
-5.97319583651523e-06
-1.93149696087338e-05
-1.95041558556295e-05
-3.3561262202029e-06
-1.41172264092487e-05
-3.36451253932463e-05
-7.16379162945486e-06
-1.02349529644583e-05
-5.25682629170396e-06
-1.58912914756017e-05
2.12668379076325e-05
-1.30143936301251e-05
-4.3445750137448e-05
-6.83794739638669e-06
-9.49401950697404e-07
-1.92615999716623e-05
-3.09053007911312e-05
-4.88491610164375e-06
1.63591496295809e-06
-2.30748185992477e-05
-2.73178899263403e-05
-1.33495374752833e-05
-1.576921194249e-05
-3.73436738349801e-07
-1.37946809445461e-05
-5.83787508692697e-06
-2.59278441015005e-05
-2.88160319009928e-06
-3.14634015010741e-05
-1.6369080990788e-05
-1.25757969061807e-05
-2.66320493064621e-05
-2.30433028321722e-05
-2.81959453267944e-05
-1.11476164910209e-05
-1.38666266311985e-05
-2.60913766416524e-05
-4.60945340752719e-05
-8.27137067818644e-06
-2.76080288661336e-05
-1.30603065125161e-05
-1.92156474963676e-05
-1.02167816856736e-05
-2.7742197858147e-05
3.12650366608515e-07
-3.39802451147423e-05
5.62805226399761e-06
-2.06115987927595e-05
-3.0225855273076e-05
-2.15366666741852e-05
-7.36729134541832e-06
-2.51849729988422e-05
-2.80837821058871e-05
-2.90200016889587e-05
-2.0163285237044e-05
-1.87972368575312e-05
-2.8749599120566e-05
-3.01290099541332e-05
-3.76594072481427e-05
-2.42297522255428e-05
-1.23422395442127e-05
-6.55695540789857e-06
-2.88747210612676e-05
-6.83616751528311e-06
4.75718015262599e-06
-2.06312962539256e-05
-7.41687467670176e-06
-2.47498012403735e-05
-9.5020452638325e-06
-3.31542478249383e-05
-2.4947880077064e-05
-5.17122644696934e-06
-6.07654370239011e-06
-2.30561415767178e-05
-5.97599213024939e-06
-1.90868457600363e-05
-1.77426363594758e-05
-1.30530004182755e-05
-3.05578642816136e-05
5.57494508635494e-06
-4.56848206228095e-05
-4.02418401636877e-05
-3.63306561661618e-05
-4.31043839175261e-06
-2.56647506208755e-05
-1.71827778428516e-05
-2.70519161323314e-05
-3.79081605031903e-05
-3.1955193868425e-05
-1.47739807102285e-07
-2.61552524400343e-05
-3.95345545494414e-05
-2.39552329236729e-05
9.13294321034635e-06
8.54948572461626e-06
-1.38146984621694e-05
3.64363118739928e-06
-1.08000013559043e-05
-1.24985729211706e-05
-2.93925001276277e-05
-1.91907104339816e-05
-2.90435851044039e-05
-2.84691935868038e-05
-6.189616810001e-06
-2.33155165615015e-05
-2.35624013670957e-05
-3.2396822044411e-05
-2.24236677741356e-05
-2.97754078794905e-05
-1.48474337269939e-05
-3.63215008636938e-05
-3.6367214512405e-05
-1.32512413838475e-05
-1.59740580856242e-05
-2.16202751393798e-05
-2.23235701114838e-05
-2.03486412196871e-05
-2.51398295283523e-05
-2.28537908371802e-05
-3.36587602474291e-05
-1.79601253453592e-05
-2.57347191364614e-05
1.02443991033148e-06
-2.53644606930379e-05
-2.40827706770153e-05
6.87566417034152e-06
-1.02654089935611e-05
-3.18937779010616e-05
-1.26983090331772e-05
-2.94953148727844e-05
-1.90120856605637e-05
-4.0516250425348e-05
-1.95639459240822e-05
-1.90033859386958e-05
-3.28931941903133e-05
-2.85146435563812e-05
-2.59572316656936e-05
-1.67862223013792e-05
-1.78559295775554e-05
-3.92886279642484e-05
-9.6921856538643e-06
-2.0237092558007e-05
-9.68713553128357e-06
-2.46079193872041e-05
-3.48959147909442e-05
-2.56011447579999e-05
-2.39391012320194e-05
-2.4366631940786e-05
-2.66539051218261e-05
-2.5198073652096e-05
-2.48448448876801e-05
-1.34670393594504e-05
-2.35556228661448e-05
-2.51571414801729e-05
-5.37860952628941e-06
-1.96727806319853e-05
-2.53631241614997e-05
-2.67645430517682e-05
-1.67381629734196e-06
-2.23339237904912e-05
-2.50270764541322e-05
-2.93567167765655e-05
-2.30834768782032e-05
-3.36445982047459e-05
-6.86656115707104e-06
-1.95515498329035e-05
-2.15071968760723e-05
-4.90463157322689e-05
-1.69190475932607e-05
-4.36393274033865e-06
-2.70592170737126e-05
-3.49987955192076e-05
-2.56232978115162e-05
-1.89688223375626e-05
-1.79030554963508e-05
2.98602058945808e-06
-3.26817611614452e-05
-4.0353327316444e-05
-4.00439541641199e-05
-8.23668925754339e-06
-1.6412057194108e-05
-3.19324747370957e-05
-2.99203299177378e-05
-2.06285754210029e-05
-2.85792723147054e-05
-2.80041543510867e-05
-9.69978509341944e-06
-2.46340630126035e-05
-1.41997489799963e-05
-1.51091392086324e-05
-5.29157778373375e-06
-3.40851377929751e-05
-2.26599918082714e-05
-2.20852175491162e-05
-2.76886708170156e-05
-2.14622501689331e-05
-3.85012152711193e-05
-2.5238297574086e-05
-1.45885434681426e-05
-2.34703984609004e-05
-2.7856763408062e-05
-4.84025955084104e-05
-1.87927644834631e-05
-1.30751445599273e-05
-3.53759420204732e-06
-2.03995279993777e-05
-3.18474230730384e-05
-1.28073855935331e-05
-3.46967321001353e-05
-2.82249707276747e-05
-2.46827013980226e-05
-2.28105095609177e-05
-2.37324909941063e-05
-2.07504636109517e-05
-1.28695982943807e-05
-1.76990858057555e-05
-1.10998538007722e-05
-5.41775877082423e-06
-1.98102371243044e-05
-2.63741327830569e-05
-1.47134351211645e-05
-1.01212784763139e-06
-1.87805470667291e-05
-2.17150958602829e-05
-1.78911515453421e-05
-1.29176115032267e-05
-2.72410321964769e-05
-1.51950509229345e-05
-9.31105225504378e-06
-2.298856386166e-05
-2.86205072726725e-05
-3.06579979106232e-05
-2.84478855144504e-05
-2.38603244777923e-05
-2.8118054190156e-05
-1.04952187330648e-05
-1.724475293635e-05
-2.67724616631103e-05
-2.3937819197099e-05
-1.812734928741e-05
-2.57456467830747e-05
-3.22056591125872e-05
-3.23672418814657e-05
-4.32720971167099e-05
-6.02505000443782e-06
-8.24184690866385e-06
-6.82049730549723e-06
-7.60390866995908e-06
-1.40763602013607e-05
-1.85624653267395e-05
-1.7555623072904e-05
-3.07398205388827e-05
-2.61283167964595e-05
-1.19645403157092e-05
-1.32913725011754e-05
-1.69494241939864e-05
-3.70391985032026e-05
-8.33167631734967e-06
-4.43016289351841e-05
-4.14231355357695e-05
-2.60932666364997e-05
-7.46345971973369e-06
-2.01031346569338e-05
-2.4851520568883e-05
-2.77647444365964e-05
-1.38916386870245e-05
-4.17584345315875e-05
-2.50632292708211e-05
-2.4637760600078e-05
-2.23843696842968e-05
-2.04302695766671e-05
-6.05845377202952e-07
-2.67064354601572e-05
-2.3764433411667e-05
-7.54638823577972e-06
5.1393437871893e-06
9.50151489965616e-06
-1.99413171818768e-05
-3.12806487838613e-05
-2.9279514367015e-05
-1.57232671999348e-06
-2.22445555362386e-05
-4.16886217510362e-05
-1.37904107784193e-05
6.68300810863927e-07
-1.44332164500984e-05
-3.87331432343296e-06
-2.83583853929182e-05
-2.95625812330149e-05
-1.71528632865753e-05
-2.02924429526321e-05
-3.38847305444454e-05
-3.04987548016191e-05
-2.65012423909246e-05
-2.17667801783042e-05
-2.65575259430537e-05
3.28137287778167e-06
-2.93955135341868e-05
-2.56612407782236e-05
-2.9102058059877e-05
-1.91788593839912e-05
-8.80306567047322e-06
-3.83407168014876e-05
-3.17241971045451e-05
-9.20518793679609e-06
-5.5882850978613e-06
-8.20248301388144e-06
-1.16976260824161e-05
-1.15109805366683e-05
-1.7438426793122e-05
-3.46355961250975e-05
-1.02559539447153e-05
-1.89263704172886e-05
-1.53692247060771e-05
-2.64479428837115e-05
-3.26471587857472e-05
-2.19288903577257e-05
-2.03343934541959e-05
-1.54012016916097e-05
-1.4055248738918e-05
-9.97807604494111e-07
-1.32230574272992e-05
-1.77625576984407e-05
-2.42815251807999e-05
-2.46561818364791e-05
-5.86012788134201e-06
-2.18083716069622e-05
-2.21519007408322e-05
-4.72032042333463e-06
-2.47247066086962e-05
-5.59049523153003e-06
-6.26477229432367e-06
-4.43881002792951e-05
-2.75599085917911e-05
7.52038373372067e-06
-1.82564734820534e-05
7.35728391272378e-06
-1.96881794104586e-05
-3.56692619473527e-05
-1.38626278751509e-05
-4.98242617502665e-06
-2.93593539322054e-05
-4.07332458835896e-05
-3.49633102745378e-05
-2.43519225043126e-05
-7.76582637424391e-06
-3.17105677083908e-05
-1.95105561316163e-05
-2.81609198356752e-05
-2.46806976066571e-05
-2.00027979765464e-05
-1.41907395683895e-05
-1.37175000104937e-05
-3.71088433448138e-05
-1.41521013559299e-05
-1.06628492089183e-05
-1.29583783229327e-05
-2.47476597134276e-05
-4.98293532668786e-06
-1.39547689002109e-05
-2.54837619480143e-05
-1.31611111465157e-05
-4.36629734352032e-06
4.26228626268449e-06
-1.78897400413782e-05
-3.46990251703558e-06
-1.95098483080441e-05
-2.578129751065e-05
-2.0026109223098e-05
-1.65528122424931e-05
-2.99571309749021e-05
-2.51046302989853e-05
-7.78361524246084e-06
-1.06602194534831e-05
-1.63469171552569e-05
-2.44273752547428e-05
-9.09403693435301e-06
-1.30097257839456e-05
-1.08176571616096e-05
-1.67353752227274e-05
-1.64021348922189e-05
-1.96672342157346e-05
-1.93345820166882e-05
-4.15319359842585e-06
-1.37105656932453e-05
-3.06814838008817e-06
-4.01419849665092e-06
-3.06044440966534e-05
-3.73823060687564e-05
-3.38784381926676e-05
-2.01481708089804e-06
-3.81495298511079e-05
-3.44350213342659e-05
-8.41979226079428e-06
-7.50694603803834e-06
-1.8874988294315e-05
-2.3031078431661e-05
-1.17682369051625e-05
-3.02122912006249e-05
-2.1780810710604e-05
-1.64001719543665e-05
-1.85146372154689e-05
-2.98596609459777e-05
1.72928319359049e-07
-3.19095786260745e-05
-7.03278626235368e-06
-1.71986886688266e-05
-3.03798505496071e-05
-1.24260909090617e-05
-2.54139515448404e-05
-2.74710450860641e-06
-2.82508755469637e-05
-3.36925670800905e-05
-1.78961736110881e-05
-2.56783883562178e-05
-2.09834726984891e-05
-2.80631838784451e-05
-2.07225651765333e-05
-1.28069167807467e-06
-1.43957523969711e-05
-2.70804498541272e-05
-3.01688135006127e-05
-2.64078026241785e-05
-1.90900620517869e-05
-3.52859611986165e-05
-2.71279982515729e-05
-2.17374912809234e-05
-4.03258331271242e-05
-9.87577774438976e-06
-1.38392150861027e-05
-7.96983042662235e-06
-1.09886791069244e-05
-9.60056729902001e-06
-4.03198948902912e-05
-1.82540796195147e-05
-1.6958635792644e-05
-1.4922940814341e-05
-4.81721199674126e-06
-2.21704166943966e-05
6.6867322621825e-06
2.2999100031339e-06
-2.04257484307982e-05
-3.2712560238749e-05
-2.00627364056019e-05
-2.92243567065999e-05
-2.60062925160457e-05
-3.25476863148632e-05
-1.83592229046506e-05
-1.69753794050161e-05
-3.9184691352097e-05
-3.87419501954417e-05
4.72031265347342e-06
-1.17194805689442e-05
-1.8972771391885e-05
-1.70193190604552e-05
-1.33489892714627e-05
-2.32064806250954e-05
-1.87557536537949e-05
-2.32307028217921e-05
-3.32168817344603e-05
-4.22156280796772e-05
-3.32204217440677e-05
-2.83869353638723e-05
-3.01741922706217e-05
-3.33957971609295e-05
-2.89737774912979e-05
-3.0805204898062e-05
3.21092339715761e-07
-3.72803461867353e-05
-5.72597773793635e-06
-3.20128567986136e-05
-3.09704825629686e-05
-1.97334719994402e-05
-8.49565599162387e-06
-2.20885342232166e-05
-3.09093611383834e-05
-1.97949219009472e-05
-1.05551834304729e-05
-2.5523745191029e-05
1.64986758529164e-06
-8.08137565372603e-06
-1.08367962643002e-05
-3.9667447613845e-05
-2.53511624791831e-05
3.6919625247301e-06
-1.47301675014436e-05
-5.81331979010917e-06
-1.63110771166181e-05
-3.4258560900536e-05
-3.19631230816407e-05
-1.28869295593533e-05
-4.75221048320477e-05
-3.49588771819068e-06
-4.45632321767259e-05
-1.23476004214551e-05
4.21124190088344e-06
5.89142134403121e-07
-6.54993192957826e-06
2.51041722322928e-06
-1.94191403789229e-05
6.7313970305553e-06
-1.5832575613695e-05
-2.00527782555511e-05
-2.35904511241794e-05
-8.93830174770903e-06
-5.24999710903902e-06
-1.28451338687072e-05
-2.1902127076831e-05
-1.22915572450899e-05
-1.65837965877971e-05
1.44749943787818e-05
-3.07352581216685e-05
-1.41738616685706e-05
-3.20230488141505e-05
-2.28292120928358e-05
-1.00296303246563e-05
-1.31346063759261e-05
-2.50870454273974e-05
-1.29280026727497e-05
-2.51294045023153e-05
2.3945040718866e-06
-2.98927162536176e-05
-3.33620498659634e-05
-4.05343003466913e-05
-1.12900992243086e-05
-4.32665855172697e-05
-4.36366061360846e-05
-2.05320162886825e-05
-2.07306750879983e-05
-4.15390572991252e-05
-8.67119175267026e-06
-2.53101077219027e-05
-3.68064487057444e-05
-1.30613663416494e-06
-4.49018830302318e-05
-3.02958299731085e-05
-3.40248489166911e-05
-1.69415382425096e-05
-4.76370360258609e-05
-1.56693792820797e-05
-5.48522629619074e-06
-2.75530901155162e-05
-2.30204063346939e-05
-3.84544157152452e-05
-7.4136059314005e-06
-4.99531871186678e-06
-1.26885042097795e-06
-8.79270197199905e-06
-9.70304361292262e-07
-2.64509049558033e-05
-2.66513049615109e-05
-3.21508862002511e-05
-1.74128152409992e-05
-7.50294739719981e-06
-3.30645556931845e-05
-6.40080168799575e-06
-2.36160839712317e-05
-4.83507670190944e-06
-1.12332240604963e-05
-2.75225735916346e-05
-8.14957852073344e-06
-4.59254993723453e-05
-1.01837162464331e-05
-2.7408738441117e-05
-2.035139849902e-05
-7.47029728048699e-06
-2.65619581261378e-05
-3.5472406835337e-05
-4.60404498599687e-05
-2.41928920581665e-05
-1.53593636075804e-05
-1.70232540472239e-05
-2.56840546158245e-05
-1.10646249665119e-05
-1.53443429425057e-05
-6.35967365676579e-06
-9.42065555102264e-06
-1.81582367219115e-05
-3.55309965843827e-05
-3.79451669810276e-05
-2.7050296914378e-05
-1.07096707152794e-05
2.74309335568461e-06
-1.9004727447646e-05
-6.15331497005215e-06
-2.88028862710991e-05
-1.41695919612584e-05
-2.04143527909946e-05
-1.19926316330401e-05
-3.9685210723136e-05
-3.1193202053067e-05
-1.19565579093516e-05
-2.59424794566505e-05
-1.6149013979889e-05
-2.23925281207874e-05
-2.96187343758198e-05
-2.72011281975645e-06
-3.0980111865208e-05
-2.6790299880498e-05
-2.51726345757116e-05
-2.91253520353774e-05
-3.22896559713015e-05
-1.09883971541247e-05
-3.19879984662966e-05
-1.90103442798169e-05
-1.71154862608451e-05
-1.17343578228293e-05
-2.29557441509409e-05
-3.73812897692018e-05
-9.7910669336042e-06
-1.70076438647639e-05
-8.27492903930127e-06
-1.46607518776817e-05
-4.2128142716756e-05
-5.36342971424837e-05
-3.13172697718698e-05
-1.82616449905771e-05
7.0410369654447e-06
-4.73127690082139e-05
-3.92542946457501e-05
-3.4612714132468e-06
-3.10093366039499e-05
-1.15056704437635e-05
-1.37525806845993e-06
-2.71464118380526e-05
2.92800311624369e-06
-3.04393323112414e-05
-9.60210980643525e-06
-2.80228352935688e-05
-1.92785987786284e-05
-3.37070190544066e-06
-2.73322438834295e-05
-3.04109602155798e-05
-1.12333479266723e-05
-1.30552891269657e-05
-2.84912671635779e-05
-1.21853741817289e-05
-8.17850885626436e-06
-3.41484563571604e-05
-3.15656397767849e-05
-1.93896011625509e-05
-1.20061302235943e-05
-2.80488646879776e-05
-1.37209320811048e-05
-3.31043684406161e-05
-1.00508790710644e-06
-3.77086839847687e-06
-2.68824462540513e-05
-2.4784747886925e-05
-1.93664380657925e-05
-2.18011973860039e-06
-1.38588617339053e-05
-1.10154195117595e-05
1.55572027854533e-06
-2.7747995817763e-05
-1.43051349550249e-05
-2.1707998312054e-05
-2.75856770963591e-05
-1.29829384802249e-05
-3.55524978706639e-05
-8.91988053391642e-07
-3.18382411079057e-05
-3.90133727086262e-06
-1.37539524061097e-05
-4.51382155330257e-05
-1.53055741753212e-05
-1.81400888294403e-06
-2.66734257146493e-05
-1.78576058626351e-05
-2.03318892407799e-05
-1.48829402509367e-06
-9.05837661354917e-06
-9.17765188992185e-06
-2.56613378656058e-05
-1.58977675200128e-05
-2.77268125044265e-05
-2.10905071857415e-05
-5.42419682113399e-06
-2.56026030060457e-05
-4.35221031603279e-05
-1.82238277863987e-05
-1.61361435985103e-05
-3.3486039200326e-05
-1.2581322469716e-05
-3.1116089006259e-05
-3.74594062696566e-05
-1.43364837708238e-05
-3.55497716640874e-05
-2.86835427406253e-05
-1.73061403034763e-05
-4.54801020606328e-06
-3.01747386374028e-05
-2.66493333189487e-05
-2.87383093972947e-05
-2.6907127989566e-05
-1.68809164017336e-05
-7.50196979725797e-06
-2.54204623695731e-05
-6.1876169403372e-06
-4.82269199392923e-05
-1.72774179259384e-05
-3.03319070964427e-05
-3.00682578737051e-05
1.19038475700912e-07
-4.55834679965036e-05
-2.88254667818008e-05
-9.9963282762387e-06
-2.98457112130184e-05
-1.58912295619652e-05
-3.80068240423062e-05
-2.36822231857782e-05
-1.207663657679e-05
-2.34160255749046e-05
-3.84231905612775e-05
-3.25869069923036e-05
-2.10336905604431e-05
-2.46920345470091e-05
-1.96718983578405e-06
-1.8456794990213e-05
-9.81551452294415e-06
-1.62328374858291e-05
-3.36161010780624e-05
-2.33787945686591e-05
-1.50938038492094e-05
-8.90975924426634e-06
-1.7356761182191e-05
-3.58926675717244e-05
1.70765301378309e-05
-2.81960572358025e-05
-2.71830048932298e-05
-3.55355852846812e-05
-2.45143470496745e-05
-3.04498892638407e-05
-4.45305802125006e-07
-1.23482738153824e-05
-1.49725491859831e-05
-8.71224198225014e-06
-3.00914616457514e-06
-2.16324943457878e-05
-2.88011748675153e-05
-4.26500804852045e-05
-5.31765082057909e-06
-2.51200557914858e-05
-2.45642283149517e-05
-2.8083474405546e-05
-1.49729075749585e-05
-1.70322610702697e-05
-4.48202476688239e-05
7.79062786636026e-06
-1.59746880408424e-05
-2.46377023814473e-05
-1.03260905655965e-05
-1.9462615574153e-05
-1.00472766504025e-05
-1.92064314920772e-05
-4.47036913889852e-05
-1.05821743789762e-05
-3.42581961725549e-05
-3.81250516678539e-05
-3.01152378098169e-05
-3.33917007503688e-05
-2.10827481944915e-05
-2.46607193591024e-05
-1.857545429776e-05
-2.27646455362187e-05
-4.80296830322187e-05
-2.91265579337056e-05
-4.79070004171852e-06
-2.81422941051e-05
-1.06478871751579e-05
2.13720915870013e-06
-1.53006982168521e-06
-2.87655952433706e-05
-2.26363176778146e-05
-4.83252519203728e-06
-5.44197577893669e-06
-3.75631153330887e-05
-5.05135960513283e-06
-2.61649816325319e-05
-2.63849092324875e-05
-2.18260088448726e-05
-3.60112688633489e-05
-3.18802107949513e-05
1.44617872496294e-05
-1.9620427530546e-05
-1.9729021496818e-05
-3.00958641681407e-05
-1.07151401650928e-05
-2.02119678191712e-05
-2.99071667100255e-05
-1.29130030412551e-05
-1.24678120495749e-05
-2.66852174659681e-05
-1.03201686963306e-05
-1.28929392958797e-05
1.25880193141979e-05
-8.97840883419994e-06
-2.5183152989794e-05
-2.09602181615143e-06
-1.16675600179128e-05
-1.56126595110135e-06
-1.85906674829729e-05
-1.7910348590449e-05
-9.25092693007635e-06
-1.959545592934e-05
-2.37487704362324e-05
-2.11377781738063e-05
-4.33307891909914e-06
-6.77077226541843e-06
-2.03651893667183e-05
-5.72502438111179e-05
-2.15325511932729e-05
-2.15140525077054e-05
-3.33384750411883e-05
-3.58113583933093e-05
-3.19176597490296e-05
1.5564226359914e-05
-2.20294473418506e-05
-1.47349328022375e-06
-4.32005165218404e-05
-8.93145687714445e-06
-2.42373940500613e-05
-1.5223833683198e-05
-3.13710359923907e-05
-3.08276685682825e-05
-1.32061731657974e-05
-2.15450276744061e-05
-2.00169236806719e-05
-2.6222983963608e-05
-3.80592811484741e-05
-2.94043756874455e-05
-3.6603907838187e-06
-4.33027108605769e-05
-5.34689667208434e-06
-1.61261094008514e-05
-4.67831112101034e-06
7.79433032855532e-09
-2.38078978823876e-05
-1.12183950412137e-05
-1.14379088398223e-05
-1.46916557226687e-05
-1.83694416518692e-06
-5.39379601118321e-06
-3.86327412547601e-05
-3.05075980698788e-05
-1.57664794384301e-05
-5.00496793646009e-05
-2.15594499486461e-05
-5.18813006574405e-06
-3.4071193262212e-05
-3.88232143755456e-05
-6.79530414252124e-06
-4.17169654963865e-05
-3.43558057754797e-05
-2.3300247018308e-05
-9.95512307084221e-06
-1.64909632678995e-05
-3.35907821650541e-05
-2.74720781174103e-05
-3.06466996132452e-05
-1.68305906514758e-05
-4.53141120834726e-05
-3.31170636248247e-05
-8.02159418914043e-06
-2.39827027198435e-05
-2.32456886295927e-05
-8.77614656238278e-06
-2.95280917909652e-05
-1.60067725930669e-05
-1.82464618676811e-05
-2.41758067034062e-06
-1.48819285791059e-05
-3.14673508829248e-05
-1.21827828504463e-05
-2.33620345968523e-05
-2.9605934537144e-05
-2.26726927351795e-05
-1.9259730933379e-05
-1.12185773987102e-05
-1.65375036790989e-05
-2.34889118266638e-05
-4.19214736770892e-05
-1.34068695007479e-05
-2.87410091337631e-05
-3.94568901719721e-06
-1.99743623712717e-05
-4.56892509532989e-05
-2.18781640487297e-05
-3.67647265341386e-05
-1.8303307838217e-05
-2.20117151054366e-06
-7.55881118922698e-06
-1.79482097289453e-05
3.83769856092748e-06
-2.67973951249008e-05
-4.50668530285196e-05
-2.13109411473978e-05
-9.36168152741967e-06
1.83508920352582e-06
-6.58398663333677e-06
-1.0975987927817e-05
-2.59634047274336e-05
-1.23040371975556e-05
-4.10180585227554e-05
8.14930838973537e-07
-9.75641059132231e-06
-3.55445016716118e-05
-2.84774818730624e-05
-3.46552867826562e-05
-2.29353480288913e-05
-1.00347443469495e-05
-2.63485958879854e-05
-1.83960641338102e-05
-1.61251526599006e-05
-3.26829742527106e-05
-3.24445909936687e-05
-1.36003561751536e-05
-3.6389635864701e-05
-3.5863263697379e-05
-3.30814096461907e-05
-2.4934618283256e-06
-2.40891668668659e-05
-1.85771685345873e-05
-7.85871684182917e-06
-1.48487599898654e-05
-1.76033273910445e-05
-2.07524417202338e-05
-3.34390442888563e-05
-5.20994822549394e-06
-3.78790414731379e-05
-2.38809013816078e-05
-1.24312962007407e-05
-1.81020148523082e-05
-3.51724687491533e-05
-3.19521395633008e-05
-1.24327052956824e-05
1.47651411400242e-06
-3.31511952038428e-05
-8.19886395639934e-06
-2.54761997851044e-05
-2.33863484489023e-05
-2.16069828764143e-05
-3.06996195119789e-05
-2.98444100147173e-05
-2.73795352632548e-05
-4.01455013442531e-05
-3.34422391860036e-05
-2.0160691506368e-05
-6.20846893699433e-06
-2.60141681496982e-05
-2.16911160075945e-05
-9.18036173834506e-06
1.01067809057336e-05
-2.89840162907896e-05
-2.237090419375e-05
-8.8746356678831e-06
-2.15539737444498e-05
-5.68221021035231e-06
-1.29716137291573e-05
-3.82505290986501e-05
1.41296239838217e-06
-2.13523818576628e-05
-3.06918254720073e-05
-3.07938418437165e-05
-3.17399717790991e-06
-6.71371588902788e-06
-1.30342122313837e-06
-3.56177626993177e-05
-2.16510181374437e-05
-1.05556814355293e-05
-3.77289028764841e-05
6.03914646307352e-06
-3.86925002338939e-06
-2.29629757260595e-05
-1.08128503155018e-05
-2.10556522086745e-05
-3.60113034537953e-05
-1.41507390992343e-05
-1.86485940824794e-05
-2.27243041864886e-05
-1.39581857820993e-05
-4.28559981567971e-05
-2.23132685721894e-05
-1.09985493931643e-05
-1.83438360956056e-05
-3.29489892791671e-05
-3.81641181982621e-05
-3.04530901314091e-05
-2.96731629622235e-05
-3.05460610114316e-05
-4.13664121259887e-05
-2.04737026255428e-05
-2.1131217536413e-05
-1.93629180737318e-05
-1.69502670454512e-05
-2.7805357355823e-05
-1.50879595034313e-05
3.21248336432171e-06
-2.57804119465992e-05
-1.00466389633017e-05
-1.04542398958318e-05
-2.20178738193719e-05
-1.65703517758815e-05
-2.99722120480566e-05
-1.88327734581205e-05
-2.17805493629856e-05
-7.86590957643253e-06
-1.74528841940725e-05
-2.76598059316835e-05
-1.01905117260623e-05
-5.46268370799894e-06
-3.80907442397225e-05
3.16715833857908e-06
-2.35805516858368e-05
-4.21228200428482e-05
-1.10131155115615e-06
-2.49197096924732e-05
-3.1700121467846e-05
-4.77242091358232e-05
-4.2209267628791e-05
-1.96417854434587e-05
-3.22732295061339e-05
-1.79902970867721e-05
-1.93163066323122e-05
-2.51077953667802e-05
-1.72886007141516e-05
-4.36940505917291e-05
7.61816818488112e-06
-1.70889423598183e-05
-4.51729357637028e-06
-2.40666240005739e-05
-1.40693006151134e-05
-1.55980618719071e-06
-1.55264951132967e-05
-1.29402532237311e-05
-1.88044030341416e-05
-1.98785384867473e-06
-3.4816374367793e-05
-1.38479492547469e-05
-3.90770674263268e-05
-9.52599499694423e-06
-2.53119683979346e-05
-2.21695101268777e-05
4.85644263521198e-06
-1.15452997010043e-05
3.68019130852209e-06
-1.30726333656651e-05
-3.00046506298624e-05
-6.96104132564132e-07
-1.5261413853835e-05
-2.32233436390404e-05
-8.51790300002218e-06
-4.10666797553908e-05
-4.37138464852191e-05
-4.90818628245163e-06
-1.96475537348241e-05
-2.0081613370257e-05
-9.36061884417117e-06
-3.43983320083809e-05
-3.40172545368925e-05
-2.30301238197982e-05
-2.73422583702998e-05
-1.4922610841025e-05
-2.70592929310562e-05
-2.88697655962385e-05
-3.46021127249792e-05
-1.20173275479303e-05
-7.35188438821684e-06
-1.64321236677369e-05
-2.39776726782097e-05
-2.07899004221879e-05
-2.45054148900109e-05
-2.40335591733888e-05
-1.32377404709366e-05
-1.90587401158671e-05
-4.74673396035405e-05
-9.57718413760243e-06
-1.28827420171224e-05
-2.30282164558358e-05
-1.54865917313878e-05
-2.09117292709617e-05
-2.81198718245615e-05
-1.61549596855337e-05
-3.13090525176828e-06
-1.26679028369727e-05
-2.94032468774211e-05
-2.78923026685748e-05
-1.82234836502664e-05
-2.26906645841503e-05
-2.51043183350389e-05
-1.39588842125279e-05
-3.75706916578523e-05
-4.32455731248271e-05
-2.0269395187332e-05
-6.70249791413669e-06
-2.17737684886546e-05
-1.3372679182577e-05
-1.35047759014089e-05
-1.40504667310266e-05
-1.98485428602901e-05
-2.76649298425975e-05
-4.32015822129591e-05
-1.55050438848261e-05
-2.45879582380922e-05
-2.550594571328e-05
-6.75852545503742e-06
-1.67037755940812e-05
-2.29638008441056e-05
-1.98118718832623e-05
-9.42782648247626e-06
2.02705857727958e-06
-6.52918926288813e-06
-2.85129824561559e-05
-1.34187211136964e-05
-3.37772194952828e-05
-1.50959903166196e-05
1.39754219461635e-07
-8.18896084154441e-06
-1.1745204863667e-05
-1.10711567067511e-05
-1.01187412218882e-05
-1.19726634866612e-05
-2.16469964197382e-05
-2.7585248316972e-05
-2.13908656847067e-05
-1.33844282406058e-05
-1.99262818639031e-05
-4.56336814213768e-06
-4.7262473828557e-05
-1.64660813510483e-05
-1.34316266540665e-05
-1.31629843889147e-05
-1.98708031016125e-05
-4.66375579686978e-05
-1.50019011732611e-05
-1.04603994672081e-05
-3.99436759902702e-05
-2.29927381719808e-05
-3.26566985775985e-05
-1.82958351674448e-05
-3.55606244580693e-05
-3.30030929081452e-05
-3.75530681036134e-05
-1.62538263125799e-05
-2.24454419862759e-05
-9.05982247994534e-06
-3.01865110908856e-05
-4.24172700275981e-05
-5.10694148022393e-05
-1.92027584894224e-05
-3.11914933660389e-05
-2.5484621998114e-05
-4.35789861707682e-05
-4.07278769653326e-05
5.26780486832218e-06
-2.75734446613991e-05
-2.69075702888506e-05
-2.02053134484639e-05
-2.72043852448671e-05
-2.48341214303408e-05
-2.02547558372586e-05
1.0314954908203e-07
-2.37072164025642e-05
-3.97686490178399e-05
-8.37997223037994e-06
4.10745757855206e-06
-2.87317579857604e-05
-1.27991819842782e-05
-2.61720506113752e-05
-2.21941926612349e-05
-1.49957140806595e-05
-1.7004425462357e-05
-2.18444174986898e-05
-9.12020424004557e-06
-9.13009835177077e-06
-6.09207431759731e-05
-1.03312277449237e-05
-4.10672331554168e-05
-3.71176266340343e-05
-1.30990163162163e-05
-1.96240614982886e-05
-4.04083102854999e-05
-2.39806470240973e-05
-1.51568146553571e-05
-1.10400189525018e-05
-1.10448810021612e-05
-3.09214432119765e-05
-2.79585951521743e-05
-2.00150283805899e-05
-4.1716524777306e-05
-2.29405299204603e-05
3.55397410629946e-06
-2.74379791259008e-05
-1.32289578343515e-05
-1.6291814356802e-05
-4.44389430425484e-05
-2.23917095008571e-05
-1.59203825319029e-05
-1.19744871499571e-05
-3.60798570374426e-05
-2.63612014288217e-05
-2.60035598973646e-05
-4.03780413535064e-05
-1.05634866013778e-05
6.44245155546101e-07
-7.13894788114842e-06
-2.03840947031661e-05
-3.76330053444989e-05
-3.50831860900875e-05
-2.45958147903303e-05
-1.57363343149079e-05
-1.18891936300806e-06
4.25269983413586e-06
-9.93236106427381e-06
-1.18521778202174e-05
-3.33499870355365e-05
-1.52239899585482e-06
-3.93612950942056e-05
-6.20545007710745e-06
6.36754246933496e-06
-2.65790557129145e-05
-1.7081754403323e-05
-2.20801606117389e-05
-1.26042104356641e-05
-1.51841780930146e-05
2.70670291381127e-06
-2.45477510478621e-05
-3.59245973102627e-05
-8.89484571045208e-06
4.25481160142661e-07
-4.81895318270335e-05
-3.42772258296877e-05
-3.8380700192591e-05
-4.12058923932996e-07
3.59687311284149e-06
-7.46449171223847e-06
-3.13207052985591e-05
-2.14688549563097e-05
-4.19469832101539e-05
-1.85004383159923e-05
-1.4736005704784e-05
-3.6154045082053e-05
-1.68294344159508e-05
-1.54659737925327e-06
-1.01708879306082e-05
-2.02285772320699e-05
-2.54385173763303e-05
-4.62002827759564e-05
-3.08765820043233e-05
-4.77351820128481e-05
-2.37749535114159e-05
-3.37510253507078e-05
-2.99807616674747e-05
-1.49567518031993e-05
-1.02980132849851e-05
7.00586635020073e-06
-3.55740012484295e-05
-4.60698221560719e-05
-2.05089455157024e-05
-2.37287473958751e-05
-3.4209121197078e-05
-9.6125565877987e-06
-2.79472082397261e-05
-2.01496878397342e-05
-2.62171759508485e-05
-3.04602552319562e-05
-1.45494608365889e-05
-3.47140318129642e-05
-2.83654582229813e-05
-1.02740122923966e-05
-2.59197502189373e-05
-4.58329808865438e-06
-2.79289036058307e-05
-3.09275131336183e-05
-2.63872766893689e-05
-1.90615668241612e-05
-1.80788629987359e-05
-7.05648811838051e-07
-2.76835963160095e-05
-5.55856431717609e-05
-2.43524557189828e-05
-2.35339105498336e-05
-1.40651793833931e-05
-4.0104751102199e-05
-3.87957753633467e-05
-2.22488028899711e-05
-1.60550582961972e-06
-2.35946090083577e-05
-1.68351987355249e-05
-1.05810028852022e-05
-9.98867055291923e-08
-1.06293001382664e-05
-2.04010405427589e-05
-2.44512297223199e-05
-1.25614210465154e-05
-6.23793744357179e-06
-1.89138942981983e-05
-1.32333135653064e-05
-1.08650888060878e-05
-1.46943982274613e-05
-3.92444638604357e-05
-2.59293119215409e-05
-1.75841354069786e-05
-6.17709685278858e-06
-1.88563929267528e-05
-2.79939124550295e-05
-2.49256682529847e-05
-3.94072426682938e-05
-4.82075563627625e-06
-2.15859419866225e-05
-3.85519299606046e-05
-1.05913135359461e-05
-1.23576821458242e-05
-1.66885933770981e-05
-3.86392514106532e-05
-1.02026435729194e-05
-1.97238642218829e-05
-1.95198987438111e-05
-3.008282387754e-05
-3.37886203812469e-05
-9.54280472388151e-06
-2.42941668091509e-05
-2.11683853789599e-05
-1.12679200533936e-05
-1.39069299509306e-05
-2.19022724949052e-05
-3.3483853802299e-05
-2.50926485492339e-05
1.96809122571654e-06
-2.37339540728392e-05
-3.46425134283254e-05
-1.68888000659469e-05
-1.98899580252522e-05
-1.17101071240117e-05
-4.04918000431615e-06
-2.20363835273701e-05
-1.86173608357312e-05
-1.4678127282989e-05
-3.16623975541617e-05
-2.42941802399086e-05
-2.10837196221516e-05
-2.27430953650452e-05
-3.68420659233648e-05
-1.12853866684973e-05
-1.21147387504846e-05
-2.53855811526253e-05
-4.27408820001978e-05
-1.45897201226974e-05
-2.43738806325104e-05
-3.0068389745047e-05
-7.21719785948631e-06
-7.92874178442588e-06
-2.03145224611802e-05
-8.7457724901985e-07
-2.11723666145651e-05
-2.51740445041451e-05
-1.79169067815253e-05
-1.12547709105549e-05
-1.82623955855301e-05
-2.72890275258647e-05
-9.34295354524743e-06
-3.0416562998483e-05
-9.30539908842875e-06
-1.29645499035259e-05
-1.13370321863303e-05
-3.30556074823979e-05
-2.55763072513878e-05
-5.70945536745847e-06
-6.17239339388799e-06
-1.95417718170585e-05
-1.34894089955921e-05
-9.33796739073225e-06
-1.44274961680184e-05
-2.90071133251018e-05
-5.04582312353571e-06
-3.10279996985479e-05
-1.18676275918498e-05
-2.95844519413679e-05
-2.29952858469731e-05
-3.39180968206028e-05
-2.8420083457585e-05
-2.79072010840858e-05
-3.19324889522235e-05
-3.1080819319016e-05
-3.4376212222716e-05
-8.87434444452617e-06
-8.54047655160005e-06
-1.81786348422279e-05
-2.19422634691943e-05
-7.5617773194039e-06
-2.32324119170772e-05
-3.12202250552784e-05
-1.71184011073734e-05
-1.93550560928009e-05
-9.63173282219929e-06
-2.9444583627921e-05
-2.86536008677573e-05
-8.55864144479372e-06
-2.57154632744218e-05
-7.38246203332622e-06
-3.7393020722693e-06
-2.26771480321033e-05
-2.29641251522401e-05
-2.28227212756909e-05
-3.55012238519572e-05
-1.46521319478682e-05
-2.29257359886793e-05
-1.49190030253825e-05
-1.45051305945203e-05
-2.59091406466848e-06
-3.23102622121954e-05
-1.56925511765096e-05
-1.98058173379186e-05
-1.87226076156129e-05
-2.6083011912065e-05
9.80936286870145e-06
-1.03568112234402e-05
-1.91059777295375e-05
-4.30517951626478e-05
5.28887118638946e-06
-1.07863127907147e-05
-8.13895991560468e-06
-2.38526636344482e-05
-1.93588802944728e-05
-9.03166877182142e-07
-3.96473247102669e-06
-4.08171581428419e-05
-2.03657783151631e-05
-1.87289108215365e-05
-3.37188854147247e-05
-2.90338350041269e-05
-2.89247296767331e-05
-4.1730839430972e-05
-2.0626748014648e-05
-1.31972292991771e-05
-9.94733532334557e-06
-1.56373515557768e-05
-1.36052832248004e-05
-3.10283178590241e-05
-4.84403200947657e-05
1.27111265732251e-05
5.32961685793107e-06
-2.17663391464391e-06
-8.15750751136961e-06
-6.3678814912007e-07
6.00202876166434e-06
-2.44498511172017e-05
-3.78507869637123e-05
-2.37302519397314e-05
-1.32201762994566e-05
1.33379736398611e-06
1.18665957385568e-05
-1.70980392247592e-05
-2.88423518249679e-05
-1.85000729044675e-05
-2.71458873315451e-05
-2.26307728113668e-05
-2.87578410182572e-05
-2.99317617376929e-05
-1.79682833772438e-05
-1.11218693866451e-05
-2.4107136806524e-05
-1.37417212256431e-05
-3.2019054524401e-05
1.60041902823401e-06
-1.43997142513606e-05
-2.14567092654697e-05
-5.32241991125832e-06
-9.63486691361825e-06
-9.55271217181454e-06
-1.8152178094144e-05
-1.31112647603396e-05
-2.64499377654338e-05
-3.30481863517178e-05
-2.76319628048864e-05
1.52184082117289e-06
-1.26954426097188e-05
-2.40583085460341e-05
-4.1139566770102e-05
-2.09043975124125e-05
-2.82510527728232e-05
-1.40386851879146e-05
-1.06998086982637e-05
-3.69593258705935e-05
-1.36545601531594e-05
-1.85666304943748e-05
-1.358235075724e-05
-2.76483191785486e-05
-2.184845077538e-05
-7.63491672244104e-06
-4.49563770882291e-05
-5.9075031004945e-06
-1.1947157647252e-05
-5.19437450823425e-05
-3.69471756390023e-05
-1.97376792483474e-05
-2.04803244598124e-05
-2.70038887551265e-05
-3.20059007179821e-05
-2.21899436763333e-05
-2.45634642407644e-05
-1.61305689224019e-05
-1.62518025132798e-05
-3.28444999960824e-05
-1.22052835492625e-05
-6.04615188841809e-06
-1.02050310733028e-05
-1.92980379382848e-06
-1.58158458719765e-05
-1.76838668369078e-05
-3.24118244124573e-05
-1.29618386977425e-05
-1.87904316713063e-05
-3.84252336246346e-05
-1.60539069068473e-05
-3.18937364223425e-05
-2.37160388205682e-05
-2.1706764813394e-05
-2.14941898310695e-05
-2.40708225110718e-05
1.04782289967774e-06
-2.09941445375879e-05
-1.73834644256986e-05
-1.84421106132362e-05
-1.13124962302716e-05
-1.25561912835034e-05
-1.79879982933619e-06
-1.08015830106275e-05
-2.22808911264874e-05
-2.71427881717741e-06
-3.54616003476879e-05
-1.51368947797123e-05
-4.0744511574577e-05
-1.85655140280908e-05
-1.6372880967955e-05
-2.4764632154319e-05
-1.12608934125973e-05
2.47577674205339e-06
-1.82842056560836e-05
-3.34186729097393e-05
-3.27291388299719e-05
-1.74169861234225e-05
-2.4054007578537e-05
-2.19768142457406e-05
-2.34496381312911e-05
-2.8614707251877e-05
-2.96430094686789e-05
-1.63707101327282e-05
-2.64114750674593e-05
-2.47113599689903e-05
-6.91860856819133e-06
-4.01009399744199e-06
-2.76253028823617e-05
-4.18880796246044e-05
-2.86725697500198e-05
-1.60092805328723e-05
-2.40644894138476e-05
-4.06071430822716e-05
-1.6840653973088e-05
-1.3823928605645e-05
-1.64356775414671e-05
-2.04332329400746e-06
-4.64192560147526e-05
-2.20249137741512e-05
-1.71288593624358e-05
-4.17011923034133e-05
-1.27193908325686e-05
-2.62488942770808e-05
-4.32829957102993e-06
-2.32092421210377e-05
-2.59192189163086e-05
-3.87688866908491e-05
-1.66259573350528e-05
-1.16715880516453e-05
-2.39760997144658e-05
-3.90922855264006e-05
-1.78701511744118e-05
-1.2318995613908e-05
-3.23036851064262e-05
-3.59820110340159e-05
-1.63315096400314e-05
-1.1333627544227e-05
-2.31693992575836e-05
-2.33566399898898e-05
-2.33262601501049e-05
-2.15689514729629e-05
-1.23654571650258e-05
-3.27554920493966e-05
-2.62061981171221e-05
-1.68574981793613e-05
-4.14997815640142e-05
-1.21886902649317e-05
-3.40052226861839e-05
-2.78392485141381e-05
-1.07676849173453e-05
-2.36548958825272e-05
-2.49373268141503e-05
-1.18671371513781e-05
-3.32469554434641e-05
-1.87418906515708e-05
-3.39823700689131e-05
-5.9307742880714e-06
-1.72436368518307e-05
5.67671261941331e-06
-1.23695202276076e-05
-2.27542399361682e-05
-2.19036677202358e-05
-1.75433416397616e-05
-1.71699922229438e-05
-3.9059069580887e-05
-2.52619851788011e-05
-6.25103936584821e-07
-8.17417443854438e-06
-2.38897678263159e-05
-1.54347243805144e-05
-1.42310254696967e-05
-3.07158022327003e-05
-7.33885326338691e-06
-3.20865479433741e-05
-3.58377904463149e-05
-4.87913725997835e-05
-2.13515217197721e-05
-1.94713686453493e-06
-3.33924630039094e-05
-2.08432589211553e-05
-3.81420348132346e-05
5.86945358268746e-07
-1.42664906143821e-05
-7.16538979109746e-06
-4.41096489359742e-05
-2.75014239083504e-05
-2.17644630370801e-05
-2.25194138650585e-05
-1.54304081511784e-05
-2.40146663590022e-05
-1.77614249756916e-05
-2.08660777748179e-05
-1.70865162960019e-05
-8.90675541541596e-06
-3.31331542851542e-05
-1.51571354424228e-05
-2.49964980489165e-05
-1.83791354371626e-05
-1.49128944823569e-06
-3.59793653815376e-05
-1.5090814317437e-05
-1.00428873704849e-05
-1.71008372746803e-05
-2.13517291542059e-05
-5.20912826737553e-05
-2.99067194234592e-05
-2.77930406480622e-05
-2.20531255918831e-05
-2.92429044993855e-05
-1.71754358034342e-05
-3.5715106115516e-05
-4.48879670786372e-05
-1.12596539626774e-05
-2.14499530685096e-05
-1.86270128457848e-05
7.43617836167961e-07
-2.6394136094371e-05
-1.83596276050156e-05
-3.63749024184877e-05
-3.61082789953656e-06
-1.88627366926788e-05
-2.16160208422078e-05
-2.85073569052697e-05
-8.74301714960511e-06
-2.77560160501502e-05
-4.85149224080188e-05
-4.4468385847338e-07
-2.62489930373827e-05
-3.7764296052401e-05
-1.10869025230031e-05
-3.74294128507886e-05
-3.19402295550448e-05
-2.76477358458165e-05
-3.09546111806452e-05
-3.2489684859225e-05
-7.51217424675022e-06
1.18428989337524e-06
-2.29594805691126e-05
-3.10911392928604e-07
-5.84480565859776e-06
-3.1424761997516e-05
-2.03367443819634e-05
-5.39281801323968e-06
-2.90905382154299e-06
3.58000805091513e-06
2.02019449958577e-06
-1.84066100076823e-05
-2.5563631154874e-06
-9.3094786263644e-06
-2.90530578417391e-05
3.79301104286504e-06
-3.96549121122448e-06
-8.38127476601691e-06
7.18719970332379e-06
-2.60545133888693e-05
-2.90647176429465e-05
-8.26080751275294e-06
-1.54143104514479e-05
-3.68562682067058e-05
-3.69453677075953e-05
-1.85183253438688e-05
-3.22044175156245e-05
-1.05209313967318e-05
-2.42666308945797e-05
-2.44352952829631e-05
-1.31705176939851e-05
-1.40694571722789e-05
-1.82594480999259e-05
-2.57326582640575e-05
3.30199422889824e-06
-2.79092535043227e-05
-5.06636822503891e-06
-2.48733595780513e-05
-1.47546020408608e-05
1.22252204288687e-06
-2.19209796995606e-05
-3.68377150109429e-05
-8.02722426357827e-10
-1.33150631727578e-05
-3.66286248771257e-05
-3.26491735810007e-05
-8.59787583774753e-06
-1.62366745226886e-05
-3.60872436585367e-05
-9.25896917510963e-06
-8.5593393202938e-06
-1.10777585194378e-05
-1.12963281352406e-05
-3.85948127555701e-05
-2.69627791698486e-05
-1.18962748103426e-05
-1.28341340195001e-05
-2.60597998987454e-05
-4.00753762845337e-05
-2.6059004343912e-05
-2.3703924331209e-05
9.86560357523378e-06
-3.72241347331452e-06
-3.17456941746684e-05
-2.0221473577151e-05
-1.88383269377777e-05
-2.8518083015938e-05
-2.23775188351141e-05
3.38082343696378e-06
-1.55293840931982e-05
-1.97330876050226e-05
-1.85729085960374e-05
-3.80038425744671e-05
-1.86034061802332e-05
-1.38810637755871e-05
-3.81610997972512e-06
-2.27539943524225e-05
-2.06284763452189e-05
1.52068274228304e-06
-2.69490761510025e-05
-2.76163627930909e-05
-1.14195919416546e-05
-2.61339456896805e-05
6.53424126011111e-06
-2.74191109136388e-05
-2.60071099515816e-05
3.3437744367957e-06
-6.94997773321869e-06
-3.50805837596964e-05
-3.30339111561574e-05
-2.47772063080984e-05
-1.6958324546575e-05
1.71943494917791e-05
-9.55570225099814e-06
-2.85535808656781e-05
-3.13506816685988e-05
-1.92525163337237e-05
-1.7530266433481e-05
-1.45339846425061e-05
-2.55433758790248e-05
-2.26006847812664e-05
-2.60118578540905e-05
-2.19513273396827e-05
-1.7943211062396e-05
-1.35840891667648e-05
-1.16855623564035e-05
-1.32707706049094e-05
9.36617837254373e-06
-3.99748513575277e-05
-5.93097183852739e-06
-4.01120091085215e-05
-3.42837921888019e-05
-1.1438387538755e-05
-3.37051312034699e-05
-2.34609873455969e-05
-2.43795597930899e-05
-1.73785048453564e-05
-1.70007438626781e-05
9.77718657689603e-06
-4.49422652199239e-05
-2.95892754958413e-05
-2.05697623318508e-05
-1.33050419227699e-05
-1.35560883071726e-05
-1.14051533117937e-05
-5.29080690603197e-05
-2.45425218612138e-05
-2.71150075373653e-05
-1.1467379801849e-05
-2.7641636125722e-05
-1.86464658816456e-05
-2.45169847315059e-05
-1.66868043170505e-05
-4.12700882964135e-05
-3.72523961919255e-05
-2.99690294207031e-05
-1.30353211958886e-05
-4.56669779003146e-05
-3.70469968714445e-05
-2.52543402229275e-05
-1.49110591728336e-05
-2.79393411109192e-05
-2.45168629480628e-05
-1.42781164858224e-05
-3.92883445335656e-06
-2.03051936806218e-05
-8.52134520500534e-06
9.65827006932383e-06
-7.32581163813745e-06
-1.70370393609414e-05
-3.144464743196e-05
-2.40619728610149e-05
-8.14033356322917e-06
-1.66760418539002e-05
-1.73939806082897e-05
-2.06054236280958e-05
7.83578138103325e-07
-7.41131580732518e-07
-1.54260656839306e-05
-2.44224638014141e-05
-2.23056277577325e-05
-1.51773648830391e-05
-1.54725008372324e-05
-2.62101799976044e-05
-2.96543389772121e-05
-6.90186600797252e-06
-1.36876509102252e-05
-1.31701612302925e-05
-2.72554964086878e-06
-1.53226453390223e-05
-7.26089021296895e-06
-1.2221886350487e-05
-1.93385792681118e-05
-1.72849928049263e-05
-3.29027896481218e-05
-8.05887206474515e-06
-1.47266273481349e-05
-7.47394173995701e-06
-1.39472641783904e-05
-1.99963895196105e-05
-3.5191054658764e-05
-3.15850154216415e-05
-2.21474342306748e-05
-1.11841340902652e-05
-3.0008148609726e-05
-3.61756491961316e-05
-2.21816213135456e-05
-1.24962035211142e-05
-5.0093389396432e-05
-2.88707762096258e-05
-5.27492598311669e-06
-3.77318789548657e-05
-2.23303224050365e-05
-3.69775402182452e-05
-3.87785749321048e-05
-1.65912818665879e-05
-2.91570211587748e-05
-1.90303247685357e-05
-4.28012692031211e-06
-3.2889139900916e-05
-2.54195109410353e-05
-3.51474951345267e-05
-2.07163766169405e-05
-3.18641658177992e-05
-3.29080226550383e-05
-2.3925010810099e-05
-3.7158732779847e-05
-2.86652411603838e-05
-2.50306677854391e-05
-1.79604653798876e-05
-2.5710195254117e-05
-3.59074510661268e-05
-1.21919688637822e-05
-3.07373623470927e-05
-1.25335440933361e-05
-5.10525869453411e-05
-3.77504997633744e-05
-1.43585966061558e-05
-2.83561381302742e-05
-1.06543398471003e-05
-1.93160864613363e-05
-1.89502514953843e-05
-4.62771261495006e-05
1.37067805729745e-06
7.18143219239208e-07
-1.85738903075177e-05
-1.27938218699636e-05
-1.10510729932387e-05
-1.26298692689664e-05
-8.82818016260598e-06
-3.04501625007726e-05
-1.72971475640489e-05
-9.43101813039101e-06
1.10841554858572e-06
-4.31326365639954e-05
-1.37779977292616e-05
-5.52456831876651e-05
-5.68716546134339e-06
-1.51133341580075e-05
-3.44385216695624e-05
-1.78967379938133e-05
-1.73238388687868e-05
-3.40431434290164e-05
-3.60504164966516e-05
-9.55890523954197e-06
4.43304837994649e-06
-8.72431822434036e-06
3.15936053911584e-06
-1.05486523211009e-05
-8.74996395746917e-06
-1.76835378744455e-05
-1.51982729567617e-05
2.28580510833041e-06
-1.92253200090876e-05
-5.85300943181044e-06
-1.51853489167434e-05
-8.40168167927513e-06
-5.35969242476536e-05
-2.78385085316549e-05
-2.86800228937978e-05
-1.67681705355652e-05
-8.07906156037005e-06
-3.27238603584188e-05
-3.68900287437954e-05
-4.02342739097605e-05
-4.45294706126987e-05
-3.11243392478878e-05
-8.27525824012843e-06
-1.96386471633064e-05
-3.09421284251457e-06
-2.33566024988552e-05
-4.4702428556059e-06
-8.74418335363622e-06
-2.56935555599471e-05
-1.95088215814947e-05
-4.8560407612294e-05
-1.34591323433248e-05
-4.08425275402895e-05
-1.6366994263837e-05
-2.07038966797119e-05
-2.3853880179985e-05
-1.5993347285451e-05
-3.80737536839477e-05
-2.36189686253918e-05
-3.05258724102518e-05
-2.05827252366327e-05
-1.5420693150037e-05
-2.69719474790236e-05
-1.00821570704936e-05
-1.44065508918795e-05
-2.34665985663767e-05
-3.20268637997417e-05
-3.07184049577822e-05
-3.99844765829096e-05
-1.746969925415e-05
-2.07211175525312e-05
-3.69855053756898e-06
-2.37426484143644e-05
-2.25634608143241e-05
4.85019971724673e-06
-1.0473396529789e-05
-2.12538158279736e-06
1.04325503578203e-06
-1.89253597168015e-05
-1.18288221055364e-05
-3.52029507866266e-05
-1.91856146102713e-05
-1.04930751055698e-05
-4.75652048305803e-05
-3.86264331311406e-05
-1.81919260587143e-05
-3.57857604046336e-05
-1.92883162146798e-05
-3.42294949110583e-05
-3.14587484262737e-05
-2.27708963009095e-05
-3.66292120545222e-05
-2.13972539213932e-05
-2.942091243007e-05
-2.14544881322731e-05
-6.6575380015461e-06
-1.81813106600587e-05
-3.3092957383191e-05
-1.75544248527804e-05
-2.32253179655718e-05
-2.31099404845124e-05
-1.3886362111436e-05
-3.20169180897882e-05
-1.35910393516375e-05
-3.19243176826834e-06
-4.91093772744709e-06
-2.37137672748363e-05
-2.1190740734753e-05
-1.62053539623501e-05
-2.39629774493718e-05
-1.38438319477319e-05
-3.60472023685788e-05
-2.58070599024728e-05
-2.22272913383219e-05
-1.38647497118773e-05
-3.88533805454928e-06
-1.00300208325876e-05
-3.21491034605215e-05
-4.04618062263356e-06
-2.20880297910816e-05
-7.14036505980202e-06
-1.78521662562815e-05
-2.4412740564873e-05
-2.77843685203861e-05
-7.40494350377366e-06
-1.72116569801668e-06
-3.18321696397001e-05
-3.83759087538402e-05
-4.88124081370436e-05
-8.92837106238138e-06
-2.65331926288365e-05
-3.3074869902337e-05
-6.56970639518276e-05
-2.31370804039797e-05
-1.09158378147713e-05
-3.3601597846934e-05
-1.71653032674219e-05
-2.66883991710313e-05
-2.2862390044378e-05
-3.05578733705175e-06
-3.09985763132141e-05
-3.45269960634023e-05
-4.80820678187849e-05
-3.23114951326839e-05
-2.32654645718438e-05
-2.8251127833882e-05
-2.89664106014376e-05
-1.08701286219138e-05
-4.01480056643827e-05
-1.9968880019889e-05
-1.8644341319245e-05
-2.34482514459212e-05
-1.06076481960652e-05
-4.91761613249091e-05
-2.36354168518867e-05
-1.14231158605402e-05
-1.65989008625479e-05
-2.56235528775617e-05
-1.92114596169898e-05
-3.35610178273617e-05
-3.6934961644654e-05
-3.8108052816044e-05
-3.23811464251566e-05
-3.39797531057455e-05
-8.09300132071024e-06
-1.10391578639038e-05
-3.3114242061726e-05
-1.5877087426097e-05
-1.17555522468032e-05
-4.70010780686396e-06
-4.54694858653568e-05
-2.2113909691351e-05
-2.91250487419367e-05
-3.31274019377877e-05
-5.08684471925465e-06
-1.65473061378151e-05
-3.44322283049755e-05
-1.74862898977625e-05
-2.69778135137838e-05
-2.96029645205776e-05
-1.02366586340126e-05
-1.81917534004499e-05
-3.48407124880506e-05
2.52180515291207e-06
-1.07029070945149e-05
-4.93880062351596e-06
-1.39621397349268e-05
-4.42146836566304e-06
-2.38055365450756e-05
-1.38709533631484e-05
2.61723364304159e-07
-1.42250886809529e-05
-3.42872613633889e-05
-3.68867784147773e-05
-2.30415629194895e-05
-3.18958779662063e-05
-3.04020501876029e-05
-3.60993442966096e-05
-1.74725218636922e-05
-1.8357920137778e-05
-4.57799400335324e-05
-1.44670316370275e-05
-2.45679890506175e-05
-2.51888061039396e-05
-1.67850098468567e-05
-2.29966538165985e-05
-2.02493855735302e-05
-6.82337115502599e-06
-2.43585839102082e-05
-2.19035351907515e-05
-1.86948523826294e-05
-2.40336832485178e-05
-2.87234323444573e-05
-8.64455063539003e-06
-3.66320350490426e-05
-3.93239999010008e-05
-9.72273588433234e-06
-2.73802389721013e-05
-3.71847337201803e-05
-2.5042272852359e-05
-7.72728216297195e-06
-4.63591463621112e-05
8.8871195373955e-06
-1.28166234466982e-05
-3.38565856056234e-05
-1.13497789097211e-05
-2.57647501038993e-05
-1.31227327223712e-05
-1.22756451165617e-05
-1.92497340656174e-05
-1.88723218451605e-05
-3.68409232555962e-05
-2.13714925825491e-05
-3.94824983398905e-05
-2.52494349989889e-06
-1.83006215729233e-05
-2.34269474185028e-05
-8.12348607785275e-06
-1.26209918350672e-05
-1.13420350919251e-05
-2.33769848618502e-05
-3.68303343232675e-05
-1.56859326220231e-05
-5.63289861204263e-06
-1.70168191054104e-05
-2.14907146280006e-05
-1.51386672210147e-05
-3.70067695278858e-07
-3.36756917083369e-05
-2.76953827755638e-05
-9.26228799081458e-06
-2.72260007996567e-05
-1.09129710905279e-05
-8.17115398316874e-06
-7.7521080714491e-06
-1.00557278556211e-05
-1.29547244221181e-05
-4.92667368635182e-05
-1.16861869966642e-05
-1.43857363397662e-05
-3.07341046678032e-05
-3.39070119379335e-05
-5.79932627235395e-06
-2.32716266140103e-06
-2.68536872441681e-05
-1.73033720529621e-05
-1.59267000394052e-05
-1.39226692095956e-06
-7.91143957027525e-06
-2.50735374539624e-06
-1.71792332010504e-05
-3.44734714586656e-05
-3.12532153177994e-05
-1.73836392326358e-05
-2.0458012036995e-05
-2.26232147634041e-05
-1.87720676848e-05
-3.2861218903976e-05
-3.03250524203069e-05
-9.91968221653104e-06
-7.76369648287426e-06
-4.86145555718402e-05
-4.09859305211594e-05
-2.21789672292212e-05
-1.78132485410929e-05
-3.02056449920436e-05
-2.56193326602814e-05
-2.72141314921204e-05
-2.08802117444146e-05
2.14467307230071e-06
-7.44980673978934e-06
-1.55418014970862e-06
-5.86599604439791e-06
-2.38751168999102e-05
-2.08024594810881e-05
-5.92161435204143e-06
-9.04163776450168e-06
-2.92891920583347e-05
-2.24072225794792e-05
-1.76283848467625e-05
-2.0520302743928e-05
-3.07357080079332e-05
-3.30177189431488e-05
-2.00992550271192e-05
-1.30063231012124e-05
-9.00974727444554e-06
-2.60162989276685e-05
-1.76794867780386e-05
-1.50512400102791e-05
-1.76600747455603e-05
-2.22292300430555e-05
-1.74399791064374e-05
-3.23804967907919e-05
-2.40751622119396e-05
-3.56607036904297e-05
-7.60749039343538e-06
-2.72996303388538e-05
-9.99946157662281e-06
-3.37627791895537e-05
-2.98505802598113e-05
-1.60174098624257e-05
-4.91598316027263e-05
-1.82143326264812e-05
-1.08963764630813e-05
-4.05749923300835e-05
-3.72554378827882e-05
-2.62586650213338e-06
-1.57002264111908e-05
3.23829709576622e-06
-1.96155142152209e-06
-1.18547984952531e-05
-2.17571726939026e-05
-3.59364463748302e-06
-2.10190463337425e-05
-1.88359338697031e-05
-2.80097956091143e-05
-2.55648631288409e-05
-2.31872693523998e-05
-7.04071165899912e-06
-8.74335437961664e-06
-3.56678645098669e-05
-1.98121082323295e-05
-1.84647241281447e-05
-2.43475672465017e-05
-3.08441942389918e-05
-1.31543211833194e-05
-1.13026993507906e-05
-3.98058099320135e-05
-3.41015550831807e-05
-2.39850471349309e-05
-1.76922510207161e-05
-1.03680777898185e-05
-3.85755913571528e-05
-2.30671977436918e-05
-1.59302958919391e-05
-1.03509844718756e-05
-1.75175449663337e-05
-3.31007194118188e-05
-2.10235607231302e-05
-2.90186258105207e-05
9.77641588187308e-06
-9.16828863816902e-06
-2.70207526920126e-05
-1.31080664539641e-05
1.17587048554738e-06
-2.63621286585832e-05
-2.01641574513175e-05
-2.01760711591932e-05
-1.30992055066899e-06
-3.52487724713992e-05
-3.12084143131762e-05
-3.0515307467813e-05
-4.0439760268741e-05
-1.32752299897311e-05
-2.01051929486697e-05
-1.46518862437975e-05
-2.95822025201557e-05
-1.65213728126759e-05
-1.45233708328664e-05
-2.22989425280719e-05
-3.07234950952528e-05
-1.68677022714305e-05
-2.9537734739883e-05
-4.32431093386131e-05
-1.25127856405866e-05
-4.1214809702826e-05
-3.77710585643389e-05
-2.01569151933147e-05
-3.91843932237198e-06
-1.5912540192855e-05
-3.12140147210063e-05
-2.7495161440078e-05
-2.47794239361904e-05
-9.08736674644732e-06
-7.91080302195562e-06
-6.5026523151833e-07
-1.09468438375048e-05
-8.11079259942606e-06
-1.25202151402447e-05
-2.48115201126582e-05
-1.66343324327533e-05
-3.72089683187092e-05
-3.59634979317188e-05
1.24822694898585e-06
-1.08728558108886e-05
-8.05930347335133e-06
-1.52459829501507e-05
-1.33179028662964e-05
-3.30473498345965e-05
-3.38309408589023e-05
-3.0184634958584e-05
-1.43531561119324e-05
-1.68099529028355e-06
-1.81300237482872e-05
-1.71411306924186e-06
-1.86162721916451e-05
6.77964748725039e-07
-1.54856336737554e-05
-1.5354575717988e-05
-8.74609692321358e-06
-4.60028969142645e-06
-2.4265055818369e-05
-2.28476050521574e-05
-1.03237089694417e-05
-4.39633074471984e-05
-9.54269319719076e-06
-2.96240346573112e-05
-1.81382792164998e-05
-2.77790718270452e-05
-3.52015095569833e-05
-3.29263742012995e-05
-3.36317243881006e-05
-9.62783143133481e-06
-2.3049086664763e-05
-3.24356219245775e-05
-3.18792929333969e-05
-2.8548036630588e-05
-1.92500242170742e-05
-1.65688280859179e-05
-2.42079202167642e-05
-2.30474146992992e-05
-1.15896115989589e-05
-9.60435446585538e-06
-4.48423056095208e-05
-2.0236329138209e-05
-2.86977385161362e-05
-1.66980631790779e-05
-2.82129266428453e-05
-3.04296348481907e-05
-2.77631888877925e-05
-1.24136268226419e-05
-2.19437887150016e-05
-1.24335311599564e-05
-1.17185250165185e-05
3.90158644732681e-07
-2.86058895034129e-05
-4.14695708022518e-05
-2.602101095934e-05
-1.49322063362359e-05
-7.94288739344683e-06
-2.96385715844812e-05
-2.40601213061568e-05
-1.94380934152504e-05
-2.21681925995396e-05
-4.68697124652119e-05
-9.09655827195226e-06
6.28318547308132e-06
-2.21362898481202e-05
-5.43608714632374e-05
-1.50461077100816e-05
-3.72253930054108e-05
2.11350767775754e-06
-2.33361515143916e-05
4.79117135061963e-06
-4.12271681828504e-06
-3.12639954434999e-05
-2.03839674374054e-05
-2.666623125585e-06
-2.84689145468074e-05
-1.58428010766155e-05
-2.69741600237663e-05
-1.76993848428549e-05
-1.86934340112572e-05
-2.69708819004184e-05
-1.32903944937647e-05
-3.8329434247708e-06
-1.88437045491461e-05
-9.98164183936045e-06
-8.53028774336457e-06
-1.16404654838765e-05
-5.06192204291997e-06
-1.43513147198358e-05
-3.11372927169647e-05
-1.78976490158131e-06
-3.07770652452382e-05
-1.36338582107019e-05
-2.51876346390039e-05
-2.80372489746148e-05
-1.65962548947705e-05
-1.08879716888559e-05
-4.40988583371849e-06
-1.8682184357064e-05
-2.20266371560827e-05
-1.74971697152808e-05
-2.5882890355795e-05
-3.4224030054008e-05
-1.84572398596484e-05
-3.205941202897e-05
-1.16997995950307e-05
2.0467552557354e-06
-7.09670853681212e-06
-5.29348485130089e-06
-4.42037807709066e-05
-3.18093473845869e-05
-3.23639287874557e-05
-2.61312959751194e-05
-3.26089351389488e-05
-2.72079307636285e-05
-1.68380085626051e-05
-3.83941029507141e-05
-1.96619393025374e-05
-3.14112495738367e-05
-2.66080510827982e-06
-2.44196329835314e-05
-3.75218983643772e-05
-4.28614576293378e-05
-7.24429743156634e-06
-1.92983339214338e-05
-3.28817534646957e-05
-1.93979659116925e-05
-3.64287436206842e-05
-1.1010043262979e-05
-1.76250630478611e-05
-3.91525160974417e-05
-1.77129178090083e-05
-3.5051425874761e-05
-2.62450484533062e-05
-2.56428549536728e-05
-6.11774096511198e-06
-2.29987721830175e-05
-1.41624383718176e-05
-1.02322023809916e-05
-2.27810727085993e-05
-3.13777707700487e-05
-2.56186217954821e-05
-2.19680189710144e-05
-2.10724962613755e-05
-3.20439800199216e-05
-1.19354666286424e-05
-2.27225963402717e-06
-1.20904865167865e-05
-3.45593665655876e-05
-4.86282413900021e-05
-3.15000088546591e-05
-2.22236666372659e-05
-8.61846084752685e-06
-1.57393268535384e-05
-1.98644584424361e-05
-2.32650357364916e-05
-1.0607938032049e-05
-1.5700710472202e-05
-2.35525758890719e-05
-7.28291155864129e-06
-1.65005080337935e-05
-1.50923116209293e-05
-1.89358770681982e-05
-2.63051670035872e-05
-1.84517462339266e-05
-2.53790777104929e-05
-3.90695426211892e-05
-1.02473337647097e-05
-1.2195034766822e-05
-2.38754557416802e-05
-1.04181269182206e-05
-5.66322182726774e-06
-2.87132532053205e-06
-7.88740652905846e-06
-1.67429891293248e-05
-1.26356499135156e-05
-1.36542988846785e-05
-1.56138126595472e-06
-1.80409757215518e-05
9.40377979310422e-06
-2.71288405008533e-05
-2.43692657927848e-05
-2.88371894705367e-05
-4.75084650224744e-05
-4.05943843682557e-06
-2.1730277798321e-05
-1.32078414154329e-05
-2.00959479182991e-05
6.75561634297396e-06
-1.74332777130216e-05
-2.85825682315911e-05
4.79489282762952e-06
1.08606117188198e-06
-2.53765934883104e-05
-3.61311102843782e-05
-2.24447133082096e-05
-2.76850859401047e-05
-3.21037704804874e-05
-7.93741374967309e-06
-2.22964044660204e-05
-3.18748924335253e-05
-4.92397568530543e-06
-5.00033072170769e-06
-3.86117786090726e-06
-2.24814396956804e-05
-1.72740701613425e-05
-1.54923913261382e-05
-3.15395257183822e-05
-2.73004610178332e-05
-2.18369600463127e-05
-3.48340544068837e-05
-1.81113066186497e-05
-3.05274491928943e-05
-2.61125243525405e-05
-4.58978093284183e-05
-2.97170452024746e-05
-3.04417175797763e-05
-3.46965001079959e-05
-1.54555452000602e-05
-9.22764900619353e-06
-9.43045979576898e-06
-3.0965626642988e-05
-1.12076565735525e-05
-2.03715167957693e-05
-7.02358790559449e-06
-1.22671635242624e-05
-4.22370179343107e-05
-3.7342654641239e-05
-2.96418952391876e-05
-9.14036454268754e-06
-6.07990980737109e-06
-2.4105321514812e-05
-2.52187201504199e-05
-9.30303170816517e-06
-3.84882420805771e-05
-1.47507829612118e-05
-5.58055824862153e-06
-8.19720747617872e-06
-3.12131237547273e-05
-4.53638443478872e-05
-3.68251350895562e-05
-2.25053023563717e-05
-2.03176993300726e-05
-5.16179209528716e-06
-1.68006046321156e-05
-9.17053189934281e-06
-2.15278031354687e-05
-8.62892070212516e-06
-2.98614136733387e-05
-7.51116979938413e-06
-2.66492164201397e-05
-2.87114213801378e-05
-8.01943804260923e-06
-2.94461309667386e-05
-2.00142301524635e-05
-1.64067077186776e-05
-3.02776250086771e-05
-8.1280716229928e-06
-7.11754193414629e-06
-2.91331284046122e-05
-7.11956700913614e-06
-3.89164032281334e-06
-2.45141413689375e-06
-1.47518140309741e-06
-2.51118009833768e-05
-3.32337161485042e-06
-3.73497014973818e-05
-3.55104432781563e-06
-8.51434134640695e-06
-2.99069279133908e-05
-4.14685609010221e-05
-6.22292242832327e-05
7.4159055406017e-06
-4.04247904125143e-05
-2.25823463064986e-05
-1.54385066017884e-05
-1.20397714153736e-05
-2.87882895205397e-05
-1.86147007100328e-05
-2.22360143261401e-05
-2.37844769978284e-05
1.03632110081918e-05
-3.57692737788244e-05
-1.6103092716636e-05
-6.28404253500116e-06
-1.69874158568629e-05
-3.53517820364959e-06
-2.61788540364959e-05
-3.85912262054097e-06
-4.54315440360314e-05
-1.25140198782248e-05
-1.58008866949518e-05
-4.68047191279277e-05
-3.12268008888331e-05
-3.20484672282113e-05
4.70709243722926e-06
-2.74796688452125e-05
-2.09340727829318e-05
-2.36258402342746e-05
-2.51646338312223e-05
-2.06129292625393e-05
-3.44745814172339e-05
-2.24543198404496e-05
-1.56482516659613e-05
-2.68569076636282e-05
-4.0066801180258e-05
-3.80829628825432e-05
-1.12996807646816e-05
-3.94849006087875e-05
-2.00807864861044e-05
-2.08914377606917e-05
-4.50539380530661e-05
1.52544027136296e-06
-1.53112708703728e-05
-2.52767159349633e-05
-2.21812963229181e-05
-2.07517272106016e-05
-2.09530549592312e-05
-1.19527141087382e-05
-1.92964444527452e-06
-3.12574620362547e-05
-1.22314409245675e-05
-1.93255545285553e-05
-2.55140059596288e-06
-3.22831493698867e-05
-2.21015105911325e-05
-2.2761065150356e-05
-1.28166828048625e-05
-1.60327013270265e-05
-2.57492256066934e-05
-3.02368657136146e-05
-1.15200419102664e-05
-3.80013297633148e-05
1.54403232770577e-06
-3.20800074939508e-05
-1.20188498219445e-05
-2.10689434699334e-05
-1.69601410987874e-05
-3.51719908457626e-05
-1.71142414871251e-05
-3.37824164415154e-05
-3.73943097251665e-05
-1.95352979093108e-05
-3.53803434413718e-05
-2.76477078109292e-05
-1.25918135648411e-05
-2.92194271669269e-05
-2.43233768640213e-05
-1.46013713048793e-05
-3.59732908197264e-07
-2.51054404364487e-05
-3.21143833463894e-05
-1.04662457584327e-05
-2.32081865833566e-05
-2.1007520409126e-05
-1.91102706983101e-05
-3.33103304209045e-05
-9.70045682132829e-06
-2.89000658864603e-05
-1.83896540953974e-05
-1.75539253791299e-05
-2.28024331270183e-05
-1.49840968179023e-05
-2.99156856041417e-05
-1.7245606523628e-05
-1.06126631657017e-05
-2.33823323284537e-05
-3.28542683906898e-06
-3.09046780079721e-05
-3.06930580354124e-05
-2.96414740757505e-05
-2.24572420902027e-05
-2.22873933060687e-05
-2.02311452879572e-05
-2.24910656092294e-05
-2.65288951280695e-05
-1.19648307898936e-05
-2.55377778854322e-05
1.84624988136774e-06
-3.88531251761567e-05
-4.28229750008556e-05
-3.52318694302881e-05
-1.89669795237484e-05
3.19276407535459e-08
-1.990697044572e-05
-3.40316927816209e-05
-2.01353997461057e-05
-4.82957263241696e-05
-4.46648343002755e-05
-3.36597201906226e-05
-3.62859546904202e-05
-2.15785998102073e-05
-1.94846439454644e-05
-7.84104078601086e-06
-4.4467415432293e-05
-1.17164450547979e-05
-3.1631352543226e-05
-3.50703230218077e-05
-2.41433183377441e-05
-2.38401414364947e-05
-1.19724210941334e-05
-3.20024109127515e-05
-2.12803647570893e-05
-3.23638145148247e-05
-2.78668116081234e-05
-3.97198594144564e-05
-3.5426704059716e-06
-1.76608986641594e-05
-1.28507750137345e-05
-2.01588577636126e-05
-2.07014709116901e-05
-2.68531605447277e-05
-1.6085690059744e-05
-3.09822200618092e-05
-2.81825101665828e-05
-3.18418517825645e-05
-4.43515656258105e-06
-3.16231236706625e-06
-4.30432310000459e-05
-3.75137289148456e-06
-1.86671972112631e-05
-2.30470237106869e-05
-1.72521908670468e-05
-1.74226909293819e-05
-3.0595300389593e-05
-9.82212848387314e-06
-2.65547944196046e-06
-2.81951485911769e-05
-2.6788542092181e-05
-2.57212058645059e-05
-3.76720498843043e-05
-1.035925291514e-05
-1.11004907033175e-05
-2.33314332582402e-05
-2.05394146237458e-05
-4.00811511355451e-05
-1.52106301158705e-05
-1.12589188351075e-05
-1.87070456946862e-05
-8.92311729288291e-06
-1.94090423096846e-05
-2.21840511461248e-05
-2.5577391193985e-05
-3.41219390996811e-06
-5.40770633878307e-06
-4.70125358176955e-05
-2.19509632476507e-05
-3.14318454559093e-05
-9.09487458831958e-06
-4.01566478189473e-05
-3.17127101889749e-05
-2.98294268563621e-05
-1.76874717422785e-05
-2.3630858498595e-05
-3.20906957252275e-05
-1.3938740177229e-05
-2.43492176076112e-05
-2.41886191145556e-05
-4.27565963532423e-05
-1.59806796917098e-05
-3.34335521283298e-05
-4.90620513733163e-05
-3.48442816904418e-05
-1.31754242283635e-05
-2.19071068277671e-05
-5.37189245904841e-06
-2.17431360797909e-05
-7.72240550445813e-06
-2.79664751664638e-05
-1.59680725627843e-05
-1.30204966826829e-05
-4.13095937914377e-06
-1.77566841331742e-05
-2.51281392888515e-05
-5.60863066097854e-06
-9.05430176705064e-06
-2.33393389896392e-05
-8.58991989527572e-06
-2.93171941570414e-05
-1.06765946952351e-05
-1.84268748269123e-05
-1.71735711045288e-05
4.64300587312173e-06
-4.40384977164902e-05
-2.03202883649611e-05
-1.80095119708281e-05
-1.62943402629527e-05
-5.0335112155284e-06
-6.21054106426674e-06
-5.51279832370484e-06
-1.47072786765245e-05
-1.34874789691864e-05
-3.06058230934789e-05
-2.50127680641855e-05
-3.47950471456086e-05
-4.30513650601429e-06
-2.65328089153401e-05
-3.44295902771358e-06
-3.10263325723029e-05
-2.95553576143328e-05
-1.14215399363146e-05
-1.7333407987756e-05
-4.48250289488387e-05
-1.39218502721335e-05
-2.35066035103864e-05
-2.65897668491495e-06
-2.3589348278728e-05
-1.48316651071171e-05
-1.82551811233697e-05
-1.04548457751673e-05
-2.37138104011113e-05
-2.45884033054939e-05
-1.82519536212384e-05
-3.8373200254772e-05
-3.60151896892771e-05
-1.8700934269759e-05
-1.53447820963234e-05
-2.83692406068606e-05
-1.97548739540199e-05
-1.1144838984062e-05
-1.39572011802767e-05
-2.51732667636039e-05
-1.98394756781005e-05
-5.40213843885216e-06
-9.41895382014971e-06
-2.42486377005785e-05
-4.32207714326872e-05
-3.33310510981989e-05
-3.4491218380265e-05
-1.41770846767144e-05
-1.16351463194137e-05
-3.06187224140892e-05
-1.60830034613426e-05
-2.10242642431001e-05
-2.22106102749347e-05
-3.97560038206217e-05
-2.92667775741363e-05
-3.36348605066014e-05
-1.31476017999135e-05
-8.10774736926203e-06
-2.21000443760863e-05
-2.09385319417471e-05
-9.51426094629386e-06
-2.73242582618683e-05
-2.96738941138034e-05
-1.5334909939506e-05
-1.85183608840984e-05
-2.36671744632084e-06
-2.2328321557948e-05
-3.68232594987897e-06
-1.97887305236891e-05
-1.63115838193536e-05
-3.17784674686642e-05
-3.23113229808875e-05
-2.04669721685237e-05
1.60187158960049e-05
-1.81265123822334e-05
-4.00049398147688e-05
-2.7281894327195e-05
-1.21943617295151e-05
-6.25855647135707e-06
-1.37026891264335e-05
1.2413614333455e-05
-8.97051360993921e-06
-1.9638429654153e-05
-3.19927206302548e-05
-7.3772810834169e-06
-2.631433227995e-05
7.64366146695594e-06
-3.72424498548341e-05
-2.9095861900198e-05
-8.96697614038689e-06
-6.56250691770403e-06
3.40114182490638e-07
-2.03495183283774e-05
-3.21428185529066e-05
-3.56204416714076e-05
-8.90212046960164e-06
-2.07444664379111e-05
1.11287922388243e-05
-6.59326250694601e-06
-3.9118760835825e-05
-2.0567015790442e-05
-2.2139472734966e-05
-6.154738785946e-06
7.65616685595923e-06
-2.851422495969e-05
-2.15929261861294e-05
7.73492528595863e-06
-2.87375467022312e-05
-4.91320029371067e-06
-2.30485959021762e-05
-2.37974478515153e-05
-2.46151371750679e-05
-2.75588782494532e-05
-1.94585213007918e-05
-2.83674607958602e-05
-2.90973879593489e-05
-2.4759901566476e-05
-2.529620989955e-05
-1.01379271256184e-05
-1.77129274405073e-05
-1.92743684425854e-05
-3.23925106513278e-05
-3.30900298472104e-05
1.76210774247034e-06
-1.91628677237597e-05
-2.350031645979e-05
-1.55371829828746e-05
-3.43749825641197e-05
-3.45343793619254e-05
-4.42055011181517e-05
-2.53995269979604e-05
-2.8051942956364e-05
-4.51687025464413e-05
-1.73867548507131e-05
-4.00882599703376e-06
-2.67860221960788e-05
-2.6243389227652e-05
-2.59032802264486e-05
-1.20159332048895e-05
-3.62127764101501e-05
-6.15621898461129e-06
-9.12529342977664e-06
1.71444146802872e-07
-1.97211727552762e-05
-2.32975289026474e-05
-4.39013380966011e-06
-1.29779001653114e-05
-1.95066282102906e-05
-2.1213264588657e-05
-3.50853781504471e-05
-1.0585876228587e-05
-2.35342337458152e-05
-2.99270985797055e-05
-1.53549374196602e-05
-1.97863517477808e-05
-2.44269124775894e-05
2.35092264038017e-06
-1.35848942659673e-05
-7.13813091132166e-06
-8.91863249998267e-07
-4.19340758557383e-05
-1.08482253757438e-05
-2.35302985409682e-05
-6.62639893581328e-06
-2.64442929946597e-05
-4.04167904845934e-05
-9.23093994986576e-06
-1.65750497958665e-05
-3.761783082762e-05
-1.82188128977829e-05
-2.5825099909956e-05
-2.43746612211977e-05
-3.27878356228559e-05
-1.16137374613477e-05
-6.43185730884483e-06
-3.0837484789504e-05
-8.93354855162392e-06
-2.36983710518664e-05
-9.13212664597243e-06
-6.60003026016374e-06
1.57554494187241e-06
-2.701665775511e-05
-1.61438586972457e-05
2.65623943047377e-06
-1.95339702519621e-05
-1.79844223513063e-05
-1.84162996943482e-05
-3.01940863739909e-05
-1.00974139314144e-05
-2.81881169476281e-05
-3.03736111206331e-05
-9.89191373424466e-06
-2.76528520749052e-05
-2.02245484903195e-05
-9.57337106015088e-06
-2.30711053996104e-05
-1.73138683777885e-05
-1.5208743252314e-05
-2.19213220817772e-05
-1.66184715114135e-05
-1.65324088333572e-05
-3.93996523544645e-05
-3.24637756972098e-06
-2.36376645664583e-05
3.94817577406228e-06
-8.00322084826051e-06
-1.65414795839009e-05
-2.71321219253851e-05
-2.40892032607975e-05
-2.73672451765534e-05
-1.92201255962959e-05
5.05386568371965e-06
-7.95851544970424e-06
-3.98486251953182e-05
-2.98784555773361e-05
-7.62000365194228e-06
-2.86812670771027e-05
-1.51328611332445e-05
-2.00589932012801e-05
-4.96978913766386e-05
-1.77367179449511e-05
-2.16701016230696e-05
-2.75190170734851e-05
-3.53849527448741e-05
-6.82854054006315e-06
-3.39014340850796e-06
1.01042021649577e-05
-2.18319550903506e-05
-1.8374942998008e-05
-5.46787874449747e-06
-1.97394555374147e-05
-2.16012057971061e-05
-5.55257128978591e-06
-2.80346181335161e-05
-2.11471916346035e-05
-4.1875163753013e-05
-1.79745498518364e-05
-2.58040369763097e-05
-2.02704209167578e-05
-8.02686278636545e-06
-2.60374850825474e-05
-2.22546601324955e-05
-2.95770677463419e-05
-1.81882629975394e-05
-1.27923478752006e-05
-1.22394485140663e-05
-2.34030054481321e-05
-3.34506919234199e-05
-1.54609170851883e-05
-3.85537786275956e-05
-8.84494280620303e-06
-8.25228962723889e-06
-2.26599330794908e-05
-1.29397842026295e-05
-2.77485727575095e-05
-7.0948816505353e-06
-1.615586827892e-05
-1.99777748540756e-05
-1.8275629060505e-05
3.34096811570111e-06
-2.90022588745285e-05
-3.63058143528777e-05
-2.73824767002538e-05
-3.75164941990426e-05
-8.41169393545181e-06
-1.98419528055347e-05
-5.66031392528651e-06
-1.84679968144768e-05
-2.02818370074037e-05
-1.54571792809485e-05
-3.16395407183015e-05
-1.93966357561582e-05
-1.77027484260012e-05
-1.53722942480959e-05
-9.51097619515547e-06
1.06464382962003e-05
-6.52059022919046e-06
1.46079035117677e-06
2.15681327993959e-06
-2.56756007921889e-05
-2.02711680291179e-05
-3.15772217729196e-05
-2.74632248153173e-05
-2.86297322114639e-06
-2.37193937079682e-05
-4.77115070802127e-05
-2.61705205147765e-05
-1.93861904269436e-05
-2.71564260105694e-05
-2.06878464362169e-05
-2.40221530576769e-05
-9.67703040520181e-06
-2.81864007035095e-05
-4.40956222973442e-05
-2.02559133533665e-05
-3.99475881216477e-05
-2.5552653873301e-05
-3.07742572419531e-05
-9.91890287108785e-06
-1.01206973943408e-05
-1.51140188665301e-05
-2.56181424496332e-05
-4.79974213357872e-05
-7.31422581451191e-06
-9.99503871526837e-06
-2.6256922631053e-05
-7.49467306834407e-06
-1.35621763585153e-05
-2.15087958918406e-05
-2.6778986181053e-05
5.73847910683932e-07
-2.4640661652922e-05
-2.46741174715146e-05
-3.01805277456022e-05
-2.65987571580544e-05
-3.69146470538637e-05
-1.86454769493197e-05
-2.43045043099951e-05
-1.78950040257138e-05
-1.4801024912642e-05
-2.21348851793279e-05
-1.27206155760696e-05
-2.27605703016404e-05
-1.74057767544495e-05
-2.53343867489129e-05
-1.77920742293083e-05
-7.77496438818241e-06
-1.15760235663943e-05
-1.92128052689906e-05
-1.61477014821613e-05
-1.77551010198019e-05
-2.39101162699092e-05
-1.64691994045909e-05
-2.48042401487965e-05
-4.14383118011816e-05
-1.59211609339488e-06
-1.88152638098227e-05
-4.10163204100165e-05
-2.0425282493657e-05
-1.85938633980278e-05
-3.19682469644137e-05
-8.41316965372141e-06
-1.18872707381087e-05
-3.8305229697199e-05
-2.22289130068488e-05
-1.35451798887221e-05
-7.31608608063366e-06
-1.51349741541204e-05
-3.38451239430997e-05
-3.30688474296804e-05
-3.06903451562474e-05
-8.47893766259632e-06
-2.23014339568412e-05
-1.31971971271624e-05
-2.69534114821176e-05
-1.70629489233993e-05
-3.12278548948585e-05
-1.13880394175243e-05
-1.68176074788855e-05
-1.26816015648757e-05
-7.52006165271314e-06
-6.87974042117129e-06
-1.89696679405916e-05
-2.79901608704776e-05
-8.1254290199363e-06
-1.5973392165639e-05
-3.80451735651908e-05
-2.68575860933591e-05
-3.11833613496855e-05
-2.92344759031422e-05
-1.79317151103374e-05
-1.11070365251535e-05
-1.68837915669936e-05
-6.77439010214165e-06
-1.77488980829908e-05
-2.55380368807596e-05
-3.43598057045261e-05
-1.01330305179247e-05
-2.27910069882143e-05
-6.76112920346473e-06
-2.28801809887896e-05
-1.94807256586538e-05
1.24632511947492e-06
-2.74835036419988e-05
-4.26319389966212e-05
-2.88600530064867e-05
-2.54467186359762e-05
-1.54761443870943e-05
-2.82459599138597e-05
-1.06300066696634e-05
-1.88786026039728e-05
-4.03854103493446e-05
-3.99802067791054e-05
-2.02337479456297e-05
-1.97047183532257e-05
-2.53876629968057e-05
-2.16244216172157e-05
-1.70653507673221e-05
-2.16292083043079e-05
-1.81364887879076e-05
-5.05629764048966e-05
7.36799620650961e-06
-1.56845002606122e-05
-1.48202831955955e-05
-1.49782302050637e-05
-5.88566495326541e-06
-1.08559605511906e-05
-4.37521349921126e-06
-3.66300389823915e-05
-1.566595484263e-05
-1.40756089705938e-06
-1.80991898199369e-05
-1.61513432798742e-05
-1.71168540163447e-05
-3.06780293171422e-05
-1.96881873069613e-05
-1.58009004801215e-05
-2.44457162795583e-05
-2.36433592254679e-05
-2.36623461788119e-05
-3.90920066364869e-05
8.7396363385357e-07
-2.84385687937745e-06
-3.00483170834384e-05
-2.35547725538909e-05
-3.25941660903866e-06
-3.67577949039933e-05
-3.44796919074151e-05
-3.03147419916294e-06
-7.75843161955691e-06
-2.07374547601191e-05
-1.18853063373672e-05
-2.21789823387173e-05
-1.87128994908697e-05
-4.18010318532578e-05
-1.03574131772123e-05
-2.13963207697122e-05
-1.46131485613137e-05
-2.34885243350754e-05
-3.53870990899894e-05
-2.85050551677548e-05
-2.19198038845416e-05
-5.72106073573361e-06
-4.83166730184408e-05
-3.5078615808459e-05
-2.0682604649988e-05
-9.26815854193846e-06
-1.23313717871521e-05
-1.39973539718394e-05
-5.18161472862013e-06
-1.63120584415319e-05
-2.24359949852429e-05
-1.95188517505219e-05
-3.60850931411869e-06
-5.48212440783295e-06
-3.11003089619113e-05
1.05212822004139e-05
-3.44661805662567e-05
-3.58642602511867e-05
-1.00564169069182e-05
-3.34129259841615e-05
-8.25512543295553e-06
-2.88423067728435e-05
-2.76178712169393e-05
-2.42157456247657e-05
-3.10760721164746e-05
-3.81073910902765e-05
-2.42425069563207e-05
-1.30130026168755e-05
-1.88492578468282e-05
-8.49498960100381e-06
-1.73409594249947e-05
-1.79138338389067e-05
-2.95030505591778e-05
-3.15072311860015e-05
-2.05482672629978e-05
-1.73361704175919e-05
-4.32638744663218e-06
-1.86879440502853e-05
-1.08704652261618e-05
-2.75898711303166e-05
-8.78271834944107e-06
-1.78013333919151e-05
-1.350758499859e-05
-2.62383123344164e-05
-3.48752130932399e-05
4.34040770625587e-06
-3.10124353995223e-05
-2.24294688788567e-05
2.7546751485811e-06
-7.7876121173569e-06
-1.95563492336527e-05
-1.36112169194077e-05
-8.55741456088691e-06
9.07666559859104e-06
-2.47940695809672e-05
-1.0252658114687e-05
-1.32117519183879e-05
-1.70074262150007e-05
-2.33795548705501e-05
-2.44352538583878e-05
-1.84545979865099e-05
-2.1958079838054e-05
-3.52133694133829e-05
-8.52702361541833e-06
-2.68298157237373e-05
-2.07412887661028e-05
-2.61996892545863e-05
-1.73825820038018e-05
2.20464669390133e-06
-2.4949376802602e-05
-3.9304090211827e-05
-2.11963561637285e-05
-9.60011702550623e-06
-3.24859967646388e-05
-5.42295676295241e-06
-1.89257838396451e-05
-4.56324781857809e-05
-2.90114530696832e-05
-3.01463957922896e-05
-2.95610018125738e-05
-3.86624269009139e-07
-1.77306744168416e-06
-8.55383945835426e-06
6.51143033305921e-06
-3.53884128458975e-05
-3.01824697006125e-05
-1.26737403862509e-05
-4.36353762353367e-05
-4.35712503052416e-05
-1.83859416672533e-05
-8.97143445917875e-06
-3.8792418120069e-05
-3.93726839637435e-06
-2.17035797148304e-05
-2.66137349490765e-05
-1.02598108768008e-05
-3.08214639968365e-05
-2.40178362040858e-05
-1.57834367471455e-05
-7.63887341118934e-06
-7.46743165800205e-06
-1.07838730754394e-05
-2.55572524332871e-05
-1.6173246293681e-05
-2.71744051125816e-05
-3.75966860857745e-05
1.92609404701672e-06
-1.33258961207615e-05
-3.56473336057071e-05
-2.28921400090765e-06
-2.63205018996539e-05
-3.80405079149381e-05
2.76479516860245e-06
-1.23245314081594e-05
-9.7057978549496e-06
9.21432743901768e-07
-3.4550246124155e-05
-3.24992785576449e-05
-2.4127694719892e-05
-7.48177600998788e-06
-3.08555939563219e-05
-3.04846503620887e-05
-2.81317358884834e-05
-9.58459927052131e-06
-1.90576898890807e-05
-2.09304627121617e-05
-3.47012211539275e-05
-3.14464848518478e-05
-2.64219372714828e-05
-4.63059203054783e-05
-1.29034407150283e-05
-2.06383347335092e-05
-1.88027067163853e-05
-1.66979091018895e-05
-2.39956013605645e-05
-3.91834071292573e-05
-1.7230165837112e-05
-9.42255771436207e-06
-5.33955575274483e-07
-6.13103822444979e-06
-6.41191392116715e-06
-1.79666548022637e-05
-1.86092707460221e-05
-6.0489749729878e-06
-1.8046020050497e-05
-3.21967534181125e-05
-1.94768572060055e-05
-1.55220207944464e-05
-1.6149526682464e-05
-2.38853645921102e-05
-2.42187935546842e-05
-9.41552883513539e-06
-2.28764401028535e-05
-3.16147093389095e-05
-1.04629363796866e-05
-1.93924126692375e-05
-2.08724151711425e-05
-4.13698823395387e-05
-2.93354039207841e-05
-2.45827691018269e-06
-2.78658598988499e-05
-2.93240054600502e-05
-2.53451087073996e-05
-2.874654968134e-05
-1.66084223370853e-05
-2.94540913992862e-05
-2.78036250627055e-06
-2.07202361574285e-05
-3.76286603049746e-05
-2.19999695572876e-06
-4.25524211916085e-05
-2.80027416656675e-05
-1.85774246751383e-05
-3.08832729689974e-05
-3.35890500639446e-05
-5.1121807966347e-05
-1.99533131732399e-05
-1.36543678725955e-05
-4.03717884894748e-05
-1.45371817048259e-05
-4.06189793829992e-05
-2.62650822944785e-05
-1.51633189077305e-05
-3.53015219986846e-05
-2.40668061051702e-05
-5.89051421578112e-06
-1.01704532911269e-05
-2.1760308111305e-05
-2.28013402761982e-05
-4.78617608771584e-06
-1.8494062808924e-05
-2.18502169604356e-05
-1.70473349629941e-05
-1.96705000720461e-05
-1.87040885888834e-05
-2.49823074811648e-05
-1.69794893662196e-05
-1.47014573409838e-05
-3.82369890381652e-05
-2.74977175157278e-05
-2.80722553395019e-06
-3.25547032041434e-06
-1.28317337945107e-05
-1.06844026000455e-05
-3.81326585131726e-05
-1.67871063052228e-05
-1.33565054554807e-05
-3.42311092636714e-05
-2.00001089211835e-05
-4.84595657279353e-06
-1.70835979473072e-05
-8.39107102044993e-06
-4.17680362631339e-06
-9.91813428424353e-06
-1.97859951016201e-05
-1.06185010693587e-05
-1.14568094198126e-05
-9.70732569806433e-06
-2.14430250355519e-05
-2.1624279391402e-05
-2.74678710808838e-05
-1.78131257916327e-05
-1.90964324018106e-05
-2.56188544628857e-05
-3.32520253758584e-05
-1.4763321560538e-05
-2.23943338365669e-05
-1.40690781352418e-05
-1.96154325001865e-05
-1.59738982124377e-05
-4.04624548535226e-05
-6.44790981010829e-06
-1.04179114740809e-05
-3.40145247167729e-05
-3.74617628395633e-05
-2.32683518050139e-05
-1.90725511013967e-05
-3.40112089375457e-05
-2.69467320431722e-05
-3.98836614947407e-06
-4.05185627522378e-05
-1.42728932129257e-05
-1.57761698628374e-05
-1.31419053884645e-05
-1.73075141429296e-05
-4.31983921393099e-05
-1.75707492183036e-05
-4.1234489721216e-05
-3.1104975047573e-05
-2.9788533818004e-05
8.79358254296041e-06
-1.24206264154061e-05
-4.30083328501257e-05
1.61349130535807e-05
-3.85122642030249e-05
-3.13658312950128e-05
-1.77959112656733e-05
-2.2816090650478e-05
-3.34080495745558e-05
-3.47116554187237e-05
-3.03099717972803e-05
-3.25270384461631e-05
-1.36745338759806e-05
-1.83908572392121e-05
-2.38029960361008e-05
-3.64928721852878e-06
-1.42713747542331e-05
-2.23417151407621e-05
-3.48952906374102e-05
5.75228595849745e-06
-5.2188644563112e-06
-1.15262017266498e-05
-2.79678957158955e-05
-1.4803557767202e-05
9.71955291299022e-07
-3.32537611073247e-05
-3.91797365374009e-05
-9.91073236506695e-06
-1.45365841363465e-05
-1.27644339034322e-05
-2.2001385051436e-05
-1.053509408868e-05
2.27382019527944e-06
-1.53087138930272e-05
-2.93659573110335e-05
-2.99702494943193e-05
2.38864101564703e-06
-3.31001091895484e-05
-1.5491049303495e-05
-1.86407421421866e-05
-3.74002805229726e-05
5.27349411533561e-07
-2.96099747875844e-05
-7.81465763152913e-06
-2.2460294524294e-05
-1.94308420089435e-05
-1.8251381965278e-05
7.07583761968328e-06
-2.0399157880591e-06
-1.48416590891927e-05
-3.40325053928043e-05
-1.20462327741964e-05
-1.94192252197126e-05
-2.29027283667436e-05
-2.22734589118895e-05
-4.26990786902648e-05
-1.01597818123559e-05
-3.73082933420386e-05
-1.91687320976479e-05
-3.19231778647412e-05
-2.46845989583722e-05
-3.81721005919185e-05
-2.3384862224529e-05
-1.17543848092561e-05
-2.54351947939823e-05
-2.51839574669998e-05
-1.68119962982876e-05
-2.35392088682297e-05
-9.74593959036137e-06
-2.17906165338946e-05
-1.33676705109494e-05
-7.84324963467127e-06
-2.0034229136179e-05
-2.539882147499e-05
-1.97057038773367e-05
3.30426474438607e-06
-1.31049863360673e-05
-3.92667225206085e-05
-3.31768462376205e-05
-3.0766510867109e-05
-3.27931030765597e-05
-1.59880343389078e-05
-2.18045190390839e-05
-4.35416323472779e-05
-3.31259857169766e-05
-1.12580365992857e-05
-2.83794214878603e-05
-1.11396996428354e-05
-2.32226133053571e-05
-1.38301503492205e-05
-1.14082415226982e-05
3.26147657340932e-06
-9.77455055719042e-06
-2.54469073271447e-05
6.57449677916323e-06
-4.52043898863136e-06
-3.37320346516513e-05
-2.64559739021107e-05
-7.81899122503806e-06
-9.75993081678634e-06
-3.39349801655428e-05
-1.4101730881325e-05
-3.36612305736535e-05
-3.02354727105759e-05
-3.05692464780507e-05
-3.16313367354324e-05
-2.94174411170061e-05
-3.12777631360496e-05
-2.71316325077203e-05
-1.9084862740837e-05
-2.01114778146133e-05
-2.81645166200047e-05
-1.29911166510741e-05
-1.93171808088997e-05
-1.56971607534412e-05
-1.26297315876126e-05
-1.37485094743409e-05
-1.91751500016392e-05
-9.41156865029124e-06
-2.39293376000076e-05
-1.76189354672639e-05
3.92137997750227e-06
-2.4658534336342e-05
-1.38801824713487e-05
-2.08684333310118e-05
-1.07836236987845e-05
4.58627618561453e-06
-2.60669404508251e-05
-2.49785013386412e-05
-1.65932495495854e-05
-2.37806500973835e-05
1.81180683600166e-06
-2.93160340962154e-05
-2.31145485842954e-05
-2.16286238102506e-05
-4.19410562009645e-06
-6.99646361985225e-06
-2.56569910403042e-05
-1.06740825308249e-05
1.60050719227887e-05
-4.08796169953303e-05
-8.59271379337961e-06
-6.97644749097598e-06
-2.45591265533841e-05
-2.41093870156696e-05
-3.20531422523741e-05
-2.87631852562177e-05
-2.16395908369653e-05
-4.24708268838448e-05
-9.25978983728826e-06
2.69240016876617e-06
-2.90730581074958e-05
-8.61733707733854e-06
-1.20284360999497e-05
-2.4005394408079e-05
-7.7249745709853e-06
-3.84743763153148e-05
-1.28853472488344e-05
-4.92265915582124e-05
-1.98057624528718e-05
-1.55069614165315e-06
-3.09816556788999e-05
-1.95156128593893e-05
-5.02024728891353e-06
-3.78694803195264e-05
-6.94628507356173e-06
-2.88566908747116e-05
-2.71812537909181e-05
-2.8712058250561e-05
-1.26505937063893e-05
-2.68972431776893e-05
-3.01202951819117e-05
-1.53425435635602e-05
-2.0509407665036e-05
-2.23123205662134e-05
-1.17375374093576e-05
-2.41332330999696e-05
-4.65043269313606e-05
-8.0535673236109e-06
-3.05899743042133e-05
-3.47543672728272e-05
-2.59860864985939e-05
-2.32015728912716e-05
-2.76096625850206e-05
-2.23576223117484e-05
-3.51993189255775e-05
-1.678083351738e-05
-2.16206732670591e-05
-2.29114829913745e-05
-2.87983193861816e-05
-1.25074107182801e-05
-1.44890139468415e-05
-2.95694291464484e-05
-2.80708970996009e-05
-2.17106996158744e-05
-2.21453884858347e-05
-1.52563776969418e-05
-1.02372965602128e-05
-1.37297993085324e-05
-1.24713849295896e-05
-9.18046214075624e-06
-2.17833724912725e-05
-2.65104070089939e-05
-3.38578114695658e-05
-3.87375934203127e-06
-3.47849704924436e-05
-2.32747187275542e-05
-2.98266294160844e-05
-8.29189098779246e-06
-1.32057085361329e-05
1.64779618275102e-06
-2.73663462553327e-05
-2.80594459966965e-05
-3.28056030345409e-05
-3.46832258711401e-05
-1.92882144962405e-05
-4.51961641011074e-06
-2.01737681611884e-05
-4.54367955088398e-05
1.3424894884637e-06
-1.13722119042365e-05
-3.54173327730636e-05
-1.87596749300386e-05
-3.77928503869333e-05
-3.864393589061e-05
-8.47743501077806e-06
-5.00702322914662e-05
-2.16200937738299e-05
-2.70367099205044e-05
-1.12355931750044e-06
-4.54202157936585e-06
-1.42127201507023e-05
-1.52610227539443e-05
-3.30462385754028e-05
-3.88859224437197e-05
-1.58977597138864e-05
-1.2353099092398e-06
-3.50751501042534e-05
-1.55842825964477e-05
-3.75122051180603e-06
-2.78191812424885e-05
-1.89578087481148e-05
-2.02325009333024e-05
-2.36885194637039e-05
-1.67828931029244e-05
-2.62770720314909e-05
-3.24076822274556e-05
-2.69244354475213e-05
-2.5213816190702e-05
-6.94706410306712e-06
-3.46484736995812e-05
-3.64981969608976e-05
-1.59452533311373e-05
-4.07342586904781e-05
-3.02375182935227e-05
-5.97814497250581e-06
-2.47723015326579e-05
-1.891341764948e-05
-3.05871141266295e-05
-1.4122617102237e-05
-1.36175735750032e-05
-9.41912675703298e-06
-4.30832134726476e-07
-1.57619176898092e-05
-6.89617052345361e-06
-9.69715970697128e-06
-1.20080315827711e-05
-3.77768972896373e-05
-2.1584425746868e-05
-1.22379639426286e-05
-1.24433886477143e-05
-4.66662857397966e-05
-1.5981747964831e-05
-2.79581865234176e-05
-1.82532626509734e-05
-6.79649799108871e-06
-3.60598037214723e-05
-3.22479693292706e-05
-1.06200598758094e-05
2.28522024846927e-06
-4.3440763064865e-05
-2.48157238731486e-05
-1.38351084689065e-05
-7.00403121406408e-06
-9.00186266220811e-06
-1.73427711001113e-05
-3.80340584160317e-05
-2.06318433041e-05
6.59040975888955e-06
-1.85292629997227e-05
-1.46964958731609e-05
-4.97046983605267e-06
-1.00991472674317e-05
1.53442207512459e-05
9.07244198346592e-07
-1.97123222027909e-05
-1.11853345271804e-05
-1.85390722780029e-05
-2.13713287476007e-05
-2.27351396097394e-05
-2.36269087216985e-05
-2.76472733549364e-05
-4.43123188952762e-06
-2.58694641361955e-05
-4.2545900406869e-05
-3.80710407421536e-05
-5.06814259336248e-06
-2.21763607071028e-05
4.61533739345915e-06
-3.59675924959515e-05
-5.01939206093985e-05
-3.6459670659828e-05
-3.10962241280375e-05
-6.81033351383323e-07
2.40930210598889e-06
-3.09154151280563e-05
-2.31277424551131e-05
-9.0902913680988e-06
-2.28707155154833e-05
-6.37614522912994e-06
-1.70248284871656e-05
-4.65152995900205e-06
3.23798857944708e-06
-5.84169778298879e-06
-6.50236829643967e-06
-1.80554790632545e-05
-2.1699008884088e-05
-2.06892890884304e-05
-2.26218350076058e-05
-1.01722625479748e-05
-1.41952734871304e-05
-2.94773257027673e-05
-1.98605170639876e-05
-8.08285290834542e-06
-2.84848661926258e-05
-1.60616043670051e-05
-1.29807075640488e-05
-2.44458964694542e-05
-3.02918479874624e-05
-1.98774495539142e-06
-2.73111981795942e-05
-2.27744597342148e-05
-2.92896426683881e-05
-1.97625906517593e-05
-4.55485608048661e-05
-1.8757220562405e-05
-1.83640965430063e-05
-4.12253696338148e-05
-1.50462260849473e-05
-2.74703551237459e-05
-3.4444912085613e-05
-4.52897037842204e-05
-1.72719275865465e-05
-3.74561479827391e-05
-2.85241146358532e-05
-2.18863326914227e-05
-3.46735764399106e-06
-3.47346684500151e-05
-2.25995255283683e-05
-2.43929516977106e-05
-2.27752021895746e-05
-3.9552041064363e-05
-1.48353880880388e-05
-1.38482785907575e-05
-3.50770373629119e-05
-6.67106213649977e-06
-7.49232276260129e-06
-2.75875029305742e-05
-1.92119374860124e-05
-8.402216954697e-06
-3.1103394578082e-05
-8.92168648045643e-06
-2.95490296561704e-05
-1.30958083144811e-05
-2.9201801875432e-05
-1.59996148144576e-05
-1.13962065786685e-05
-3.41575271861698e-06
-1.6770945427353e-05
-3.8310402981666e-05
-3.34576675853296e-05
-7.04580999603755e-06
-2.78491755486578e-05
-4.36337451616662e-05
-2.26486244336695e-05
-1.48374673626967e-05
-8.02388978863855e-06
-7.87407274331274e-06
-1.40591758649545e-05
-2.03754934062829e-05
-1.6106869313475e-05
-4.59038587587399e-05
-1.30263259460244e-06
-1.19471854038212e-05
-3.53814184179553e-05
-2.55654074547618e-05
-3.41359211572823e-05
-3.76224812232923e-05
-1.9824428030457e-05
-1.95182770479461e-05
-3.76969534344891e-05
-1.8978914327855e-05
-3.12903843852328e-05
-2.48173059160387e-05
-1.81571959285741e-05
-1.99230937689509e-05
-1.44798144745022e-05
-3.57106159498925e-05
-5.82808580104834e-06
-1.96217007451444e-05
-2.57580295482807e-05
-8.65036923608032e-06
-2.67342545546624e-05
-3.61610556107991e-05
-1.57475711599237e-06
-4.65331394062016e-05
-1.55004649459159e-05
-2.72305691743395e-05
-2.44436243561168e-05
-3.38838455415561e-05
-2.13363857410009e-05
-2.49832406525977e-05
-1.78784778900652e-05
1.63092230949318e-06
-1.39958598598153e-05
-2.51414870225924e-05
-2.43470521756184e-05
-3.37047049464667e-05
5.32362626880973e-06
-3.52242921394567e-05
-1.8752759854742e-05
-2.77444105086676e-05
-1.70959820621701e-05
-1.09070713876373e-05
-1.51905192976889e-05
-2.48057627356613e-05
-2.91963129849594e-05
-1.34946308485959e-05
-6.33425447212691e-06
-2.05982597530236e-05
-9.15242952770887e-06
-2.37084101956444e-05
-2.9611203901731e-05
-2.84204500073495e-05
-1.55379319312815e-05
-2.44398149309759e-05
-3.31538209735138e-05
-2.38066463965535e-05
-1.51164715837593e-06
-2.23106640768503e-05
-1.91960040865678e-05
-1.22116396713397e-05
-2.50973441788442e-05
-1.68628795115534e-05
-1.35888667330143e-05
-1.33402660885194e-05
-2.32743941354758e-06
-1.74612324294286e-05
5.35267581961178e-06
-2.79107578137013e-05
-3.44840655419391e-05
-8.12909181551965e-06
-1.02063955287595e-05
-9.38321666750625e-06
-7.21049757956663e-06
-4.0954853631492e-05
-3.8318971409033e-06
-3.79530561355542e-05
-2.18258708420999e-05
-1.29341669709877e-05
-4.15780758061988e-05
-4.99954439272225e-06
-8.88229685971091e-06
-8.02082144082776e-06
-2.90460115905246e-05
-2.43364715185043e-05
-3.66409460707872e-05
-2.75416736456455e-05
-2.16746954099447e-05
-3.23028951929978e-05
-2.66247341408656e-05
-3.15204895557713e-05
-3.5893281319417e-05
-1.23160906743018e-05
-2.0737971978949e-05
-2.2700982970657e-05
-3.09472052604068e-05
-6.94472895230682e-07
-2.66855394848937e-06
-1.01284688273754e-05
-1.27241526563667e-05
-3.35277689168616e-05
-2.31355847267842e-05
-2.34670651913489e-05
-2.23568490841047e-05
-1.79615379696285e-05
-5.44060729159298e-05
-4.82217545231881e-05
-1.68125181971029e-05
-4.52807241561685e-05
-4.97331515121115e-06
-2.17214508710536e-05
-2.97331544143607e-05
-8.97164652958415e-06
-2.41486832687054e-05
-9.13688464476867e-06
-1.80774760697604e-05
-1.73835215426225e-05
-2.87879151893887e-05
-3.4821484915693e-05
-1.07949273434678e-05
-2.20435996812695e-05
-1.7076187108268e-05
-2.76952507943678e-05
-3.28456538417451e-05
-2.55519014592135e-05
-1.29821803729059e-05
-2.86611916254701e-07
-1.58608651989482e-05
-2.70859529772742e-05
-1.96231240581402e-06
-4.12836038681373e-05
-2.78612839877443e-05
-1.56438654048524e-05
-2.98704099425966e-05
-1.4794617716466e-05
-4.00763449654442e-05
-1.41594948990051e-05
-1.76140719633909e-05
-1.24264948606812e-05
-8.41843567636169e-07
2.0256278462493e-06
-2.83470164904825e-05
-2.32286294378951e-05
-1.80135725945578e-05
-3.90174446165603e-05
-1.83727977372251e-05
-1.95273393718456e-05
-4.49692918939973e-05
-2.19436206909354e-05
-1.44748381296237e-05
-7.22304469760574e-06
-1.18525748123019e-05
-3.51742048341678e-05
-1.33081890635886e-06
-1.96846410212374e-05
-2.49712134691074e-05
-1.37781456312719e-05
-3.16059758987607e-05
-1.5775872640433e-05
-3.95724498715674e-05
-1.80398654719344e-06
-4.84432340781221e-06
-1.69752073417363e-05
-1.71011439045553e-05
-3.20232677387965e-05
-2.74333629360164e-05
-2.98376203804973e-05
-3.57763349936001e-05
-3.22849234313181e-05
-2.11637216221765e-05
-1.6234565021068e-05
-1.64147874161908e-05
-3.63410891275205e-06
-1.82934608471153e-05
-1.09394121156983e-05
-2.06646369177879e-05
-2.4440184664633e-05
-1.60689281532263e-05
-1.28140262730814e-05
-1.27907492863527e-05
-3.79950552248812e-06
-2.53965264149064e-05
-3.76857592527556e-05
-1.20002584870247e-05
-3.49739037030602e-06
-1.82886988817057e-05
-1.67763028437264e-05
-7.66993509503878e-06
-2.09687376982899e-05
-1.44243041849258e-05
-1.69641386618827e-05
-2.57815992910065e-05
-3.45957683316842e-05
-1.9703494322337e-05
-3.94971354366371e-05
-2.45186576493759e-05
-1.10143550461885e-05
-2.82720480023512e-05
-8.88441543958638e-06
-2.61922586440445e-05
-5.07176425217034e-06
-2.9053498092747e-05
-2.51545446296248e-05
6.73587290649767e-06
-2.69434884646762e-05
-9.96436935737636e-06
-1.88201573462227e-05
-3.55433710862508e-05
-2.44342553797653e-05
-4.31757769962438e-06
-2.32939643247217e-07
-3.0700647743231e-05
-1.40934883253114e-05
-1.52038219309556e-05
-2.00702370188275e-05
-1.23211375521037e-05
-2.57467547728503e-05
-3.12794592923446e-05
-3.45201113317189e-05
3.83309426736581e-06
-2.73177156926605e-05
-1.43826457851149e-05
-1.93799236909977e-05
-1.48650158220476e-05
-1.54906983469692e-05
-1.89557458544924e-06
-7.84936059493015e-06
-2.64428616302402e-05
-1.02284256177586e-05
-3.33532082095102e-05
-2.46678638467317e-05
-3.32610729326061e-05
-2.25432807362886e-05
-1.46531594541367e-05
-1.2870010078638e-05
-3.6426915193617e-05
-1.63154882559379e-05
-2.67549264924409e-05
-2.6905009048953e-05
-4.57271552494695e-06
-1.96588126009621e-05
-8.46843576307058e-06
-2.26665546232802e-05
-3.10990691556576e-05
-2.73702225109916e-05
-2.40012093623805e-05
-1.64066407648396e-05
-1.39033419797175e-05
-2.90878908635428e-06
-3.87458903253659e-05
-3.06110575791352e-05
-2.30794509269911e-05
-2.56411211238283e-05
-1.33105360999445e-05
-5.27619591192541e-06
-6.77519203961258e-06
-4.45970066683797e-05
-2.73555595418586e-05
5.42910147684253e-06
-3.50794724504984e-05
-2.95739776155786e-05
-2.07302375865398e-05
-7.99113576525828e-06
-2.11826339727575e-05
-1.52915606952973e-05
-1.90862444743516e-05
-8.16851719527135e-06
-2.83734137663495e-05
-4.90065352315733e-05
-1.51843265231221e-05
-3.80376861266979e-05
-2.00017362898132e-05
-2.04471665746627e-05
-4.67860025551456e-06
-3.84389398750491e-05
-1.35145167905935e-05
-1.10257801180233e-05
-1.95134169858111e-05
-9.69098635975029e-06
-1.31802230679147e-05
-2.64765229813447e-05
-8.84247641139815e-06
-2.02915165754735e-05
-2.8580974550335e-05
-1.91622164594761e-05
-2.07701577940893e-05
-2.51779267914426e-05
6.14923223727749e-06
-1.64406060159168e-05
-1.88584347553146e-05
3.76866826654334e-07
-1.70713067670535e-05
-3.02641513810537e-05
-2.41015657176713e-05
-2.59268246767037e-05
-4.43200916524004e-05
-2.6798408823608e-05
-5.79151759780251e-06
-1.73603730216559e-05
-2.68679736255574e-05
-1.4925288750411e-05
-2.90003185616513e-05
2.92480689247366e-06
-3.00194709847812e-05
-3.6279823544374e-05
-2.33762936450903e-05
-3.21173124731598e-05
3.21819527168317e-06
-1.41232901871531e-05
-3.06482430429417e-05
-7.92142766175092e-06
-3.76663101491462e-05
-1.92787018552341e-05
-2.10166390686421e-05
-2.67112588702439e-05
-1.3967319200789e-05
-3.41000422479068e-05
-1.61221145166989e-05
-1.88496505523247e-05
-2.18009204952127e-05
-3.18863755948296e-05
-3.1562588481344e-05
-5.90321217484441e-06
-1.6525272880543e-05
-1.18806835608703e-05
-2.82092991155174e-06
-2.91967302619727e-05
-1.54770281871652e-05
-2.96843412137401e-05
-1.50115401142868e-05
-1.11647078512253e-05
-1.22841109937226e-05
-1.75103997962092e-05
-2.46651006582807e-05
-2.77366323192091e-05
-2.4101888973366e-05
-1.35320491781916e-05
-2.68664938039811e-05
-1.15628011349423e-05
-2.763125868058e-05
-8.00382878757885e-06
-1.41008932179236e-05
-2.74915115068198e-05
-2.22219231470518e-05
2.97915923853076e-06
-3.81606546949108e-05
-1.93019885306233e-05
-1.09243201930685e-05
-1.7702599405135e-05
-1.82939211224909e-05
-2.61968538620866e-05
-1.7635136633027e-05
-3.60151671729027e-05
-3.11608566813462e-05
-2.041950441296e-05
-1.47983614186937e-05
-1.08822630568305e-05
-1.71906541770672e-05
-3.29916046344497e-05
4.74222302667491e-07
-2.72891143876743e-05
-2.48236908309101e-05
-1.6769168760119e-05
-1.90717432397018e-05
-2.29468311074579e-05
-4.01058878159197e-05
-1.0098213492944e-05
-3.2406326250408e-05
-1.76765205658889e-05
-8.52286882887936e-06
-3.47059748243777e-05
-4.00947748614645e-05
-3.61515449949626e-06
-1.38308754646359e-05
-3.35806117047084e-05
-2.01547110341293e-05
-2.35873659067424e-05
-1.26623376986804e-05
-4.03288441824649e-06
-2.93094965333533e-05
-5.45673268369551e-06
-5.90732981682693e-06
4.179485523492e-06
-2.49938903058311e-05
-2.26097688714213e-05
-2.14874259321288e-05
-4.12861909924421e-05
-2.66857674564155e-05
-3.44718026257915e-05
-4.45526402830414e-06
-1.7687489383868e-05
-2.32650927439336e-05
-2.3826758618114e-05
-2.72090931940425e-05
-7.72475726438866e-06
-2.77155954876127e-05
-1.2745880512238e-05
-2.16469173785096e-05
-9.85765203204257e-06
-3.00624255199311e-05
-1.36051494744469e-05
-1.48242898567746e-05
-2.23856980801403e-05
-1.3612347061782e-05
-4.77607697550755e-06
-3.52359334172926e-05
-1.5190868376439e-05
-1.93355805252835e-05
-2.28707253026611e-05
-3.79198105748643e-05
-2.16742470029895e-05
-2.74678867754501e-05
-3.1533693273552e-05
-3.5756253596463e-06
-6.84246401971382e-06
-3.35918790829991e-05
-1.07431703333762e-05
-3.39731008187603e-05
-2.38070221652239e-05
-2.40076803683846e-05
-1.41603480349216e-05
-2.34838773333605e-05
-1.34971854338751e-05
-5.39931182926107e-06
-3.07746317807553e-05
-2.2458280611944e-05
-1.62660975785517e-05
-2.3054428465712e-05
-2.21818019232865e-05
-2.62274090407118e-05
-4.52816601200525e-06
-2.76959639891849e-05
-2.3631767735769e-05
-3.45252859180136e-05
-3.66528993073434e-05
-1.63333555763324e-08
-1.30441288369373e-05
4.35401707330072e-06
-1.77422949061739e-05
-2.34338897810231e-05
-1.80908287189689e-05
-6.99902170345648e-06
-2.63935400525044e-05
-3.27295530477047e-05
-2.82728174527749e-05
-3.01602643693914e-05
-2.79442752171986e-05
-9.10936190342463e-06
-2.97349920130434e-05
-5.16074195883811e-06
-8.70862101155285e-06
-2.90943452230409e-05
-8.71313585097599e-06
-1.39547727591517e-05
-1.56841321249776e-05
-2.25156366346623e-05
-7.72032777882635e-06
-1.65984939466802e-05
-2.46415685611247e-06
-2.66513289453001e-05
-1.85027971699159e-05
6.34754165351114e-06
-1.82299413561576e-05
-2.73636646507673e-06
-4.4022422177184e-06
-2.58683204998566e-05
-1.63738754295015e-05
-1.97459716833139e-05
-1.81008479556617e-05
-2.03580577475684e-05
-3.57657823805655e-05
-1.11495019163386e-05
-2.65347473219627e-05
-3.17854178886808e-05
-2.16080134505513e-05
-2.68435524879792e-05
-1.42681335721949e-05
-2.01640947760636e-05
-2.03817526479258e-06
-3.9990441841713e-05
-3.59294579001844e-05
-6.316789186554e-06
-3.2800344206686e-05
