# Supplementary material for: Research on computational propagation and identification of mine microseismic signals based on deep learning
Source: PLoS One. 2025 Oct 22;20(10):e0334641. doi: 10.1371/journal.pone.0334641 (PMC12543183; doi:10.1371/journal.pone.0334641)
Supplement: S1 Data — (ZIP) [file pone.0334641.s001.zip › 000100500000971.xlsx_0.txt_24.txt.txt]

-6.6204447216871e-06
-1.67633273946657e-05
-2.13503241001701e-05
-2.92708677466649e-06
-3.07487440795919e-05
-3.65552763702502e-05
-8.22510592831784e-06
-1.27923052886027e-05
-1.52178706118804e-05
-2.30025421776442e-05
-2.75584910879491e-05
-2.66447985171293e-05
-1.14463022109073e-05
-3.91812766920905e-05
1.3398230528931e-05
1.63306801242342e-06
-3.28971747371842e-06
-1.35192060497318e-05
-3.76213676458245e-05
-2.41572263767829e-05
4.36452469179334e-06
-1.79987808594864e-05
-1.62386246215719e-05
-1.19179878732647e-05
-3.78532339616442e-05
-5.76084998999678e-06
-3.53210048759021e-05
-2.28996524084635e-05
-3.99584923930921e-05
-1.8807958796074e-05
-1.56056932607415e-05
-2.07441227316287e-05
-8.3094554581114e-06
-5.21782095562022e-05
-3.01563340547799e-06
-1.31595834898037e-05
-1.81710915670581e-05
-2.61462627137627e-05
-1.09918376257403e-05
-2.71237028136641e-05
-1.66848760357388e-05
-2.93501627803818e-05
-6.01918754837493e-06
-2.93589008355016e-05
-2.89870352609348e-05
-2.96044981539324e-05
-1.60373901619065e-05
-2.08618291433876e-05
-2.28958984169223e-05
-2.07904408513336e-05
-2.39192180508653e-05
-1.0872681428023e-05
-1.14938757721032e-06
-5.0065976512069e-05
-1.92013428872637e-05
-1.36633008181606e-05
-2.92496760900171e-05
-2.95812304611016e-05
-1.04437346652997e-05
-2.44653226042496e-05
-3.06115477930843e-05
-1.46748777707755e-05
-2.34285562227708e-05
-2.12278422781382e-05
-5.53554010828985e-05
-5.03508990561923e-06
-2.94185409714484e-05
-1.61815538508954e-05
-3.9642015433536e-05
-2.30152395378245e-05
-3.32383851171901e-05
-3.14343868892061e-05
-4.39436082815439e-05
-2.71028372667331e-05
-2.63681628702713e-05
-2.60361567812119e-05
-3.13444675482651e-05
-1.9956106869097e-05
-3.81031315297883e-06
-7.62739513478348e-06
-1.82495980902952e-05
-4.07900275749367e-05
-2.77551401262917e-05
-2.48502463399629e-06
9.14364611952859e-06
-3.58918366188956e-05
-1.94845275976562e-05
-1.49109124582065e-05
-8.64950914104812e-06
-1.76529981783497e-05
-1.19317024887334e-05
-8.53415155263576e-06
-2.89037554500086e-05
-2.89927178513851e-05
-3.94012472023236e-05
-2.03599712377442e-05
-1.96859272223922e-05
-1.82550631328908e-05
-8.48260833258861e-06
8.36862352850236e-06
-1.25089971829788e-05
-1.2199092409561e-05
-1.07775845014681e-05
-3.68244077407579e-06
-6.6477828828612e-06
-2.7735525513851e-05
-2.08378549701411e-05
-2.67789971920653e-05
-2.76552598141551e-05
-5.74906910061915e-06
-1.91422425727868e-05
-3.46585234801684e-05
-1.68660210969291e-05
-8.94737088054295e-06
-2.56230493855738e-05
-4.73016129588106e-05
-4.69094796873529e-06
-2.48850568383165e-05
-2.45476299786674e-05
-2.93893797596833e-05
-3.17289992879793e-05
-2.05142048629755e-05
-2.5974443347124e-05
-1.96925271441889e-05
-2.35165910022506e-05
-3.13005616290245e-05
-3.03848938114655e-05
8.06580350472146e-07
-3.54847810636658e-05
-1.13431792464277e-05
-7.13719421440323e-07
-4.15039359616938e-05
-7.87616747725315e-06
-9.07795898098684e-06
-3.08308638885263e-05
-1.54693596204229e-05
-9.30321474129353e-06
-2.18489853099549e-05
-3.1548846590223e-05
-2.88044544603508e-05
-2.78785662344116e-05
-1.94173307342284e-05
-1.83666917184927e-05
-2.79831649095106e-05
-3.70828937576384e-05
-8.70732061897289e-06
-2.77820451506988e-05
-2.11576735955384e-05
-1.96521871753776e-05
-3.15220848358852e-05
-2.14194611562482e-05
-2.69701080190555e-05
-2.85407110712416e-05
-2.557265594601e-05
-1.20305338173874e-05
-1.81825578180364e-05
-9.70895081934633e-06
-3.64550256522411e-06
-2.9638994830865e-05
-1.83278591307853e-05
1.29489014498304e-05
-1.58093715764176e-05
-9.98691041194842e-06
-2.39325220097408e-05
-2.13570949570468e-05
-9.0985743800112e-06
-1.5967119712948e-05
-3.35242292996698e-05
-1.77784449254617e-05
-3.5061388664912e-05
-3.20328013846518e-05
-2.12415935556312e-05
-1.0172392384754e-05
-7.5518504046235e-06
-5.43971103348306e-05
-2.52004436241787e-05
-2.73010972730045e-05
-1.72511500650942e-05
-1.26250000515048e-05
-3.36718072492588e-05
-1.84845856684307e-05
-2.48725811408261e-05
-1.01163581076504e-05
-3.05410744379039e-05
-9.54076276520127e-06
-8.09393371449108e-06
-1.86836348193231e-05
8.58987701019754e-07
-2.68052763877987e-06
-7.63658878348096e-06
-9.10578933797069e-06
-2.38067213399452e-05
-2.55379510780351e-05
-1.04002712483459e-05
-2.1489801363337e-05
-3.38713223428796e-05
-1.60476525125621e-05
-2.15160438169434e-05
-2.65915858343989e-05
-3.01149595069604e-05
-1.82049508949187e-05
-2.90558183088556e-05
-1.49744118271654e-05
-3.31435821639303e-05
-2.28309579289398e-05
-2.13827959515543e-05
-2.7620222239232e-05
-3.50719515754922e-06
-2.58434071990658e-05
-1.03159721295037e-05
-1.61991893972045e-05
-3.32634775135292e-05
-1.30554003696536e-05
-2.18387464532655e-05
-1.6204575822671e-05
-2.13029855303891e-05
-2.45304119403281e-05
-3.65493775808764e-05
-4.10535131974404e-05
-2.78545081709638e-05
-2.70795375322137e-05
-3.39659602343759e-05
-3.4628707239704e-05
-2.25884483555185e-05
-2.33077911832315e-05
-3.65137215520614e-05
-2.44740643023099e-05
1.40043806439532e-05
-3.41639294624434e-05
-2.34870638374872e-05
-1.46802420059546e-05
-2.25785770418864e-05
-1.4279785684079e-05
-2.60836431008406e-05
-9.9030536696581e-06
-1.78082216909018e-05
-4.18460056906461e-05
-2.94845174977516e-05
4.0754530422001e-07
-2.27356715322705e-05
-2.95222910943581e-05
-2.93857354169137e-05
-1.56609124115242e-05
-9.32190225081366e-06
-9.89314424044839e-06
-2.24755684436353e-05
-1.56910397139669e-05
-9.31625957351475e-06
-2.63137920476603e-05
-6.9628276559567e-06
-2.33794357766659e-05
-1.94624593574203e-05
-1.22247683468738e-05
-1.92370057777824e-05
-1.66599317369232e-05
-2.54553965689036e-05
-1.13469432037665e-05
-1.33402618968787e-05
-3.31213316008163e-05
-1.07508032344127e-05
-2.24266926504034e-05
-1.6604151897663e-05
-3.58636934576984e-05
-2.16895686165753e-05
-1.96333907496738e-05
-2.87385605671319e-05
-4.8203889091474e-07
1.63697959692971e-06
-1.6875945757565e-05
-2.14074885576972e-05
-4.01521900039086e-05
-1.32530484460549e-05
-2.89545541552994e-05
-2.8195504897014e-05
-2.58711955533389e-05
-1.36454895666197e-05
-1.61417038804944e-05
3.50670085294794e-06
-2.52973127485837e-05
-3.36174104280923e-05
-2.07675281186944e-05
5.07221680649848e-06
-2.61988600657508e-05
-2.63872184579573e-05
-2.37794127109462e-05
-2.29029698418153e-05
-1.30886591692823e-05
-1.88920620518898e-05
-2.64119554507929e-05
-3.04712908377873e-05
-1.9451605810622e-05
-1.96261059589741e-05
-2.65158572549171e-05
-3.32487990741581e-05
-1.85809710376111e-05
-3.91154402601487e-05
-3.48691068296181e-05
-3.16039696892551e-05
-3.4000817446235e-05
-2.74622855075122e-05
-3.24997957387775e-05
-4.07463284541245e-05
-3.4471643514886e-05
-2.10282334183966e-05
-2.55682072607517e-05
-1.55938646974928e-05
-2.51258505014727e-06
-5.16295885962392e-05
-1.0697793560122e-05
-2.77836669307442e-09
3.63038443444606e-06
-2.41081581085528e-05
-3.23605677111488e-05
6.81957733108837e-06
-4.45959955499586e-05
-5.93419060638366e-06
-2.76528466883917e-06
-2.91693532826986e-05
1.41754256325488e-06
-1.86090087036581e-05
-2.68997570760887e-05
-6.02251216117741e-06
-2.71390473147217e-05
-1.78119457423114e-05
-4.35423331473167e-05
-3.69343410792706e-05
-1.28158958880309e-05
-1.86787963262345e-06
-1.91608310793797e-05
-2.93754679626798e-06
-1.96376475587068e-05
-1.88306536610557e-05
-1.75136934419204e-05
-1.68694887417801e-05
-8.08133987098515e-06
-1.14756590586205e-05
-1.56320347831295e-05
-2.46571288298335e-05
-1.38106856012671e-05
-2.62274631209209e-06
-1.84654438412446e-05
-1.5249360627095e-05
-1.50392141980406e-05
-2.71660530817163e-06
2.94856092641463e-06
-2.85137859382153e-05
-2.09085362803274e-05
-4.39274769750605e-06
-2.98848302725251e-05
-2.08803574032015e-05
-2.57063262228087e-05
-1.88951492692945e-05
-3.07688945817042e-05
-3.12840873409568e-05
-1.22868955060019e-05
-2.73179682919241e-05
-3.96300750039069e-05
-4.75470930595271e-05
-3.17803106528214e-06
-2.8104822397446e-05
-3.59031405281328e-05
-3.84289185928048e-05
-1.19798520984866e-05
-2.45762414467291e-05
-2.47970639146796e-05
-3.1552075522158e-05
5.14521731162378e-08
-1.7795825837736e-05
-2.13986095199848e-05
-2.68704107323282e-05
-3.69021794728858e-05
-3.11951021922627e-05
-2.33223279731471e-05
-2.43270495474704e-05
-3.35586728541613e-05
-2.96094995198648e-05
-1.3155861050293e-05
-2.66088929208418e-05
-7.91219998414394e-06
-3.32298357623434e-05
-2.93672016359139e-05
-3.89640229168777e-05
-3.33899707677094e-05
-3.5717164401351e-05
-3.65007836396481e-05
-2.02799105385123e-05
-1.75200633940143e-06
-1.66929549754348e-05
-1.37925662765241e-05
-2.4318531528025e-05
-3.83838718731397e-05
-3.10328046148278e-05
-3.34159457248108e-05
-8.44763914238354e-06
1.17536515273949e-05
-1.91246318521402e-06
-6.40560883431083e-06
-7.85766198289476e-06
-1.47287227690851e-05
-2.01288598641985e-05
-5.01589340692391e-06
-5.82972038614246e-06
-2.40811899373408e-05
-3.46828338837967e-05
-1.4867796578671e-05
-1.91344263736266e-05
-1.6705963035507e-05
-1.49665872831686e-05
-2.86746789496747e-05
-2.20486252059305e-05
-1.33927137094568e-05
-2.7272992972069e-05
-2.66800708377707e-05
-1.10826340934364e-06
-2.49020649150335e-05
4.03958942902311e-07
-2.43531423326505e-05
1.06528041028255e-05
-8.129026624058e-06
-2.46545243611587e-05
-1.01309370401339e-05
-1.05355156255044e-05
-2.94670774176333e-05
-2.56192317502191e-05
-1.88037327896547e-05
-2.80110254309268e-05
-1.83403245036772e-05
-2.67445868299253e-05
-3.80683510546362e-05
-2.72973386119778e-05
-4.00909550854415e-05
-2.77975395659108e-05
-2.97238531910041e-05
-5.34044417806384e-05
-3.49958261019389e-05
-1.34884068659009e-05
-3.67530335283376e-05
-1.23595771316659e-05
-1.98257791105652e-05
-1.05038248794647e-05
-4.65934775208259e-05
-2.10849645770601e-05
-1.08970992235016e-05
-8.30742363139375e-06
-9.83180165071103e-06
-2.16637567336215e-05
-1.25870214099237e-05
-4.54717661047657e-05
-2.06525584218864e-05
-2.27110450291902e-05
-1.70847852215933e-05
-1.60716168764231e-05
-4.07129444546289e-05
-3.76761011640812e-05
-2.39244108141693e-05
-1.32569755615347e-05
4.00073713198977e-06
-1.30438442000655e-05
-4.04510009994352e-05
-3.25682130061338e-05
-1.1203644849087e-05
1.8501628315724e-05
-3.42227801544627e-05
-2.76050046947922e-05
-3.26159773409306e-05
-2.31231276763571e-05
-2.60120538645375e-05
-3.30757378715541e-05
-1.57957114984339e-05
-1.14601737082926e-05
-1.67335496446768e-05
-1.58312917111634e-05
-6.72796578365938e-07
-2.08564304736087e-05
-8.76618770060502e-06
-6.53561190328474e-06
-3.30341421619108e-05
-2.92636093667794e-05
-4.37982051487187e-05
-2.51597483971139e-05
-1.46414012347434e-05
-4.03287641763368e-06
-3.79133175809384e-05
-1.90194677013767e-05
-3.2845835259349e-05
-3.03822820075964e-05
-2.45492541028611e-05
-1.40011013540969e-05
-2.28611527518964e-05
-2.49018006003149e-05
-1.73544523433632e-05
-6.98395706491468e-06
-2.4304492743465e-05
-2.70625750033625e-05
-1.19191185161282e-05
-3.12129342212996e-05
-2.34247749569606e-05
-1.68733571375513e-05
-7.14787957096555e-06
5.18821682587057e-06
-2.71307311904441e-05
-2.37598353097878e-05
-1.99196278576659e-05
-4.63941779206978e-05
-1.37979635160404e-05
-1.98852870845192e-05
-2.54214439688586e-05
-8.44886339100661e-06
-3.46548300021116e-05
-2.99826007245284e-05
-2.26854365204535e-05
-1.39914648192023e-05
-4.30334295812374e-05
-1.10858261558508e-05
-1.47755769426266e-05
-1.53143840517751e-05
-3.45164508004709e-05
2.31471538730148e-06
-1.81237231525112e-06
-2.83790017228314e-05
-2.05739893724663e-05
-6.0648417086731e-06
-1.06149298948131e-05
-1.14264707784396e-05
-1.80878363354829e-05
-2.40072879270872e-05
-2.97614841968094e-05
1.20030867704382e-06
-2.23213277683922e-06
-9.57819717875095e-06
-1.01949079402017e-05
-2.6857553576634e-05
-1.7886811476931e-05
-2.73135663973055e-05
-3.38576791558366e-05
-9.75624122022361e-06
-3.34883825727461e-05
-2.40473720108253e-05
-2.13601640323963e-05
-1.88915811624176e-05
-3.09623104009686e-05
-3.47769488617447e-05
-2.66461531140529e-05
-1.59454825943778e-05
-2.46397490732078e-05
-1.97072838673377e-05
-1.9762200968307e-05
-1.95524305091352e-05
-1.91234981144703e-05
-1.8751303083103e-05
-3.38438023969824e-05
-3.06626270761544e-05
-7.75777307501538e-06
-1.90085146106035e-05
-2.95126412748434e-05
-3.12806680906873e-05
-1.72103765084969e-05
-2.43306793994015e-05
-7.5204816873002e-06
-1.27258829275487e-05
-2.78733197989291e-05
-3.23510746966347e-05
-4.93073045810416e-06
-2.66313778014251e-05
-3.62340855249479e-05
-3.1425376218381e-05
-2.0405236750489e-05
5.6431798735576e-06
-1.7623873640138e-06
-2.34502091893591e-05
-4.64158022492788e-06
-1.26283188801817e-05
-2.44732218732023e-05
-4.80507627428522e-06
-4.06343583426203e-05
-2.34054522150339e-05
-3.56001299384953e-05
-2.81171205170228e-05
-1.43225433884226e-05
-3.05512601507295e-05
-1.39602056152685e-05
-4.50782065473614e-06
-2.91292656099711e-05
-2.08743813003428e-05
-3.62158001253606e-05
-4.75093349147375e-05
-4.16440081944776e-05
-9.93260424000359e-06
-4.45433884216371e-05
-3.54135261088589e-05
-2.92711059446406e-05
-2.56633272995841e-05
-3.90823171186965e-05
-4.95418902851822e-05
-6.94709299179746e-06
-1.5603692519772e-05
6.61051791903383e-06
-3.03345166962565e-05
-4.89161004993602e-06
-2.24934719791867e-05
-2.1741760369985e-05
-1.0859620600632e-05
-3.10114438934666e-05
1.08595731216387e-05
-4.92342903252967e-07
-3.93622721005416e-05
-2.05975504230397e-05
-3.58974077819265e-05
-2.62394478595776e-05
-1.65829615368435e-05
-2.22514204841109e-05
-2.24131315049197e-05
-1.09810098443994e-05
-1.84715484955017e-05
-2.15990289481987e-05
-5.54995849318645e-06
-2.30754692812387e-05
-1.7037805170294e-05
-1.06453935580999e-05
-8.62078872247033e-06
-2.61013830940273e-05
-1.48593536185178e-05
-8.35937221293567e-06
-1.63181021779618e-05
2.04751357824068e-06
-2.03497638948965e-05
-1.5003896061649e-05
-4.68175761562729e-05
-3.8499443960224e-05
-4.39325333856407e-05
-1.74886654322264e-05
-1.98018803233329e-05
-9.83158588063781e-06
-1.41763834784388e-05
-9.70258401816834e-06
-2.32719207110206e-05
-2.92802991576639e-05
-6.27464568860243e-06
-2.75366934892977e-05
-2.38170619314292e-05
-8.75866792642964e-06
-1.88664200136581e-05
-2.88429539951997e-05
-1.82455424085528e-05
-1.67874911824262e-05
-1.53742178093337e-05
-3.36833505308533e-06
-3.33806321337268e-05
-2.1407324803905e-05
-8.86772341305163e-06
-1.74875753453714e-05
-3.38355089359122e-05
-3.97808656461452e-05
-1.81285898085372e-05
-3.12508668747657e-05
-4.38643849270472e-05
-2.88659100743453e-05
-3.25594707314786e-05
-2.30058857912342e-05
-2.15539652314457e-05
-3.06381184617917e-05
-6.74321323118623e-06
-2.7753690855865e-05
-1.79075233464756e-05
-2.57288618745189e-06
-4.74090698633573e-06
-2.02121127909953e-05
-1.29750100362799e-05
4.82667927921495e-06
-1.34663915269667e-05
-2.1723619214327e-05
-4.11012683270545e-05
-3.28598884701928e-05
-1.96109950159704e-05
-1.68210858019173e-05
-3.060091873264e-05
-7.68816260186309e-06
-1.98054751574779e-05
-3.63151804504402e-05
-1.47350023629931e-05
-3.20985796698619e-05
-2.73078369784227e-05
-1.49604344626483e-05
-2.71315311308666e-05
-2.11107376465616e-05
-2.3258867826171e-05
-1.09227774877699e-05
-6.03856107333401e-06
-3.07399855369153e-05
-1.47377194557933e-05
-1.63046055014495e-05
-2.85047799044264e-05
-1.45975474060524e-05
-3.26218519097123e-05
-1.79648400011251e-05
-2.27396184170402e-05
-4.32085806377654e-06
-1.72200747374317e-05
-3.38958379152605e-05
-2.14896758526799e-05
-2.35313066482876e-05
-1.98435278175199e-05
-3.12993358896785e-05
-4.029911831991e-05
-1.00137480394018e-05
-2.18348742592138e-06
-3.12430906064629e-05
-7.65646581758808e-06
-1.69798759245349e-05
-2.17851587959641e-05
-1.99259043511563e-05
-1.76026512645514e-05
-2.08526811444863e-05
-2.83503494771832e-05
-2.30967828642638e-05
-1.25470128058202e-05
-2.05675047909029e-05
-3.28888462117383e-05
-3.34098228376806e-05
-2.13691973205569e-05
-2.56934358234382e-05
-1.62607761831219e-05
-1.24439050672045e-05
-4.9028546541788e-06
-1.58189984615319e-05
-1.4452360393425e-05
-1.34144358242647e-05
-1.10829561180489e-05
-2.82647310639337e-05
6.10381651662643e-06
-2.6271153760505e-05
3.05361725431588e-07
-1.45901119972944e-05
-1.17720491251052e-05
2.45859332533155e-06
-2.75251829676061e-05
-1.18729382858432e-05
-4.24773120586771e-05
-2.83529606880846e-05
-2.82209982602201e-05
-1.68546249745287e-05
-1.33075470723679e-05
-2.03067421252976e-05
1.0018322461214e-05
-4.00184384118707e-06
-1.05214656610168e-05
9.22937093538778e-06
-4.29976200591974e-05
-2.25452599612771e-05
-8.66539317556113e-06
-2.91392124184747e-05
-1.3054944230975e-05
-1.58921831738823e-05
-1.60688905487152e-05
-3.92796956301141e-05
-3.44933607249705e-06
-6.50251685620499e-06
-1.82356492315284e-05
-4.47907711286401e-05
-3.84007132467391e-05
-4.46997824666795e-05
-2.47235289654028e-05
-1.66494528387011e-05
-2.7269192433378e-05
-2.63926810876686e-05
3.06686789128722e-06
-2.61727841878161e-05
-5.85947772356638e-06
-1.67442943995001e-05
-2.49227881258414e-05
-3.27946445953523e-05
-1.64493016957844e-05
-2.08428166075758e-05
1.6215564848528e-06
-7.13211632228922e-06
-2.52391727157227e-05
-1.67267661691396e-05
-1.7020138580433e-05
-1.49257272112681e-05
-1.24610689250993e-06
-2.95950085540485e-05
-2.90000139773132e-05
-2.21920682811514e-05
-2.56273779992675e-05
-1.95262163331007e-05
-3.10118577036276e-05
-2.19751106792886e-05
-2.15467720796174e-05
-1.1332241318418e-05
-2.83434975885039e-05
-2.86358660448393e-05
-6.62961133285619e-06
-2.2391327819992e-05
-6.01691819033875e-06
3.93254599663892e-06
-2.32692812237029e-05
-2.16594135854314e-05
-2.10374808189498e-05
-1.89112900764212e-05
3.82631294189757e-06
-3.28759452760266e-05
-1.5211631212645e-05
1.62465165351713e-05
-2.43307338074789e-05
-2.7068805816622e-05
-3.21846452953246e-05
-3.76181684416867e-05
-9.80005790258799e-06
-2.34257406211707e-05
-5.21708192295394e-06
-1.80566366118086e-05
-8.36043973620273e-06
-1.61571916091095e-05
-1.80625156374627e-05
8.67351136205596e-06
-9.61203335869754e-06
-3.66188306891738e-05
-3.3096100427288e-05
-2.73040576143902e-05
-8.46394908735301e-06
-6.03417948025536e-06
-4.74010259523469e-06
-2.56352106788816e-05
1.38785234810418e-06
-3.81319631548979e-06
-1.3041905992977e-05
-1.8800184591633e-05
-9.41184999045021e-06
-3.73216660526625e-05
-3.76607857299414e-05
-1.10952651988074e-05
-2.61558146338624e-05
-2.43593151929379e-05
-8.95109292392008e-06
-2.76754958808225e-05
-2.49761537269386e-05
-2.95066090654091e-05
-1.5633837082794e-06
-2.38206157321483e-05
-3.62104832020471e-05
-3.53504504746568e-05
-1.84482971169719e-05
-1.51030418430903e-05
-6.58504741718763e-06
-2.18692901661613e-05
-7.22128365163523e-06
-2.26736785339669e-05
-2.43976562937295e-05
-2.80778305238094e-06
-2.45401639206578e-05
-2.08283179559869e-05
-2.78987961990822e-05
-2.58630998237542e-05
-8.63176966062186e-06
-3.46238770500161e-05
-4.74441656529419e-05
-2.54526625623913e-05
-5.53276723490003e-05
-3.59781807429307e-05
-2.85891365358924e-05
-4.09098531592234e-05
-3.05428178794267e-05
-1.61975514055023e-05
-2.02441920006871e-05
-4.1477452872603e-05
-2.92160448814441e-05
-7.09010527379398e-06
-1.61010724408655e-05
-1.82807247471345e-05
-1.16118233882006e-05
-2.86032652607881e-05
-2.75745541401182e-05
-1.26377540694117e-05
-1.4872133105041e-05
-3.1841226458911e-05
-1.9958302256687e-05
-1.30323981283717e-05
-2.46793237189832e-05
7.03368132529534e-06
-1.5171072102739e-05
-2.63197480049751e-05
-2.06651634623102e-05
-8.90504296781448e-06
-2.34823651340663e-05
-3.37982912445411e-05
-8.38763001172639e-06
-2.18848275027374e-05
-1.02407449679825e-05
-1.56901508436045e-06
-2.85105184547053e-05
-1.64133063081045e-05
-1.82455481431799e-06
-3.93756980518051e-05
-2.3151075892509e-05
-5.94698498715902e-06
-2.66714218361738e-05
1.24002608277576e-06
-2.27685681849474e-05
-1.98175755720804e-05
5.24945706983106e-06
-8.68082848166438e-06
-3.51198869405575e-05
-2.93047840607102e-07
-1.66034604965324e-06
-2.66275778364153e-05
-2.51362219854274e-05
-1.64519546572591e-05
-2.51446739015871e-05
-4.80944339488887e-05
-2.83188301859065e-05
-1.35083524790504e-05
-3.63095141274239e-05
-1.65895819643078e-05
-2.96086934162184e-05
-8.27728774714468e-06
-3.50359255490475e-06
-2.81144109119378e-06
-2.92009250269568e-05
-2.52701825105322e-05
-2.18314312925876e-05
-1.0012539459798e-05
-3.03818996669913e-05
-1.18344126422012e-05
-2.3765816404353e-05
-1.23877366274081e-06
-2.44986948402572e-05
-3.30549940334762e-05
-3.64652707920318e-05
-1.90796985664823e-05
-3.78917023727753e-06
-3.91999185043179e-05
-3.59509900607598e-05
-2.46196660922342e-05
-2.91998504147555e-05
-1.99440301110715e-05
-2.7138399472826e-05
-1.38267438604597e-05
-3.62207322131893e-05
-1.31831917864325e-05
-1.55925920493884e-05
2.47470984958069e-06
6.25853996711049e-06
-3.09054578024997e-05
-2.54408323282616e-05
-1.99106594686318e-05
1.91224923452449e-06
-3.2615354461988e-06
-4.05307663478554e-05
-1.4158376373037e-05
-3.19036938980225e-05
-1.6512533764999e-05
-3.90083950428727e-06
-2.00434309302234e-05
-2.27558989641752e-05
-2.59554651586666e-05
-2.65170867513583e-06
-1.08929817666846e-05
-2.91256217820262e-05
-8.05180285856984e-06
-1.63498259993189e-05
-2.64942728500465e-05
-1.91322244476681e-05
-1.06869769449683e-05
-8.63613543610643e-06
-3.56952242484504e-06
-1.71669958097584e-06
-4.10507306393018e-06
-2.55523901697291e-05
-1.21629546169424e-05
-1.10171433250692e-06
-1.62911435009763e-05
-4.6592244225028e-06
-1.71120929097265e-05
-8.32261043781207e-06
-1.73554615503691e-05
-1.89153425537899e-05
-1.24866059788793e-05
6.47524384660703e-07
-2.72310286627396e-05
-1.27012140741605e-05
-2.33671454260276e-05
-2.30267008350478e-05
-2.54080273206517e-05
-3.18766451066495e-05
-2.45432364479177e-05
-2.85380073803212e-06
-1.97169992536823e-05
-4.11930779810088e-06
-2.00349194259756e-05
-9.52059203250483e-06
-1.73395326584806e-05
-4.06077937094698e-05
-3.64657479443767e-05
-1.85975903652514e-05
-8.82170213304189e-06
-1.29630925042845e-05
-3.70639028968064e-05
-1.08979693395968e-05
-1.05071321803057e-05
-3.23512946916702e-05
-1.50296020071763e-05
-1.44699430796547e-05
-2.61016563621621e-05
1.37902030991053e-05
-6.72423172287581e-06
-2.68471022611707e-05
-1.51092888137432e-05
-3.49408794594965e-05
-3.39830496184375e-05
-1.62014554281621e-05
-4.241099081107e-06
-2.36842813439959e-05
-3.22840672489848e-05
-1.93014839951828e-05
-4.06040806051928e-05
-3.07259548507731e-05
-1.38699644471068e-05
6.69076509654134e-06
-2.30906125171472e-05
-2.48823778074184e-05
-1.66247901551893e-05
-3.50859368634991e-05
-6.52206825783228e-05
-2.27782504946368e-05
4.89761214923165e-06
-2.299598425642e-05
-4.16335000445235e-06
-3.2019781619676e-05
-3.74810078315622e-07
-2.32587854127003e-05
-2.03344267793714e-05
3.98548063021904e-06
-1.68347401018279e-05
-5.12224079467807e-06
-5.7927322830188e-06
-1.26724587626685e-05
-2.77830789257361e-05
-3.08541256730127e-05
-1.62517740119014e-05
1.64735698658894e-06
-1.50683950436335e-05
-9.40503282026491e-06
-1.24412043614223e-05
-1.51725718505308e-05
-9.7830287984701e-06
-2.54757703683624e-05
-2.03570113713228e-05
-6.11133959405076e-06
-8.76676185108819e-06
-7.55253365558605e-06
-1.28848259418841e-05
1.39673778548959e-07
-7.29695581617864e-06
-2.64203577943585e-05
-2.79863525172741e-05
-2.08245222466853e-05
-3.43984986384766e-05
-2.91232325109992e-05
-2.06246519749117e-05
-1.54549480087501e-06
-2.56357187813756e-05
-1.92163432620926e-05
-1.40088027591038e-05
-1.85456870695773e-05
-8.29283648304428e-06
-3.43944988299388e-05
1.26692873785965e-06
-2.28609759736235e-05
-1.4493001154191e-05
-2.40492342693914e-05
-3.38437572756251e-05
-1.45857400301866e-05
-2.78144954549024e-05
-2.25854270612009e-05
-1.71706525269998e-05
-1.07788175237135e-05
-6.04728487949749e-06
-1.51622182386719e-05
-3.13721515925681e-05
-3.27190055985916e-05
1.76788214359853e-06
-1.02355963172379e-05
7.547307788516e-07
-2.51721928274358e-05
-1.18173220515785e-05
-3.2702540495525e-05
-1.92862811033385e-05
-1.65895011636359e-05
-1.75281999582558e-05
-1.34688992419126e-05
-2.58958705219564e-05
-1.95885464175018e-05
-2.76935885589835e-05
-3.38735758160013e-05
-1.29406902217568e-05
-1.66961292297116e-05
-1.73242176776917e-05
-2.37784046435357e-05
-2.9891428106265e-05
-1.40818689488024e-05
-4.64116253629767e-05
-1.11127770993441e-05
-1.99158274886865e-05
-6.49766399175368e-06
-3.20861166178926e-05
-4.1492095194558e-05
-3.7878610354976e-05
-2.93284429521457e-05
-3.85041909589523e-05
-3.15035678617087e-05
-2.90100485703889e-05
-1.66430961825837e-05
-1.51168096087296e-05
-2.38663169581652e-05
-8.66227989016678e-07
-3.06746153170985e-05
-6.27686885616932e-06
1.91075977017589e-06
-1.8090634144771e-05
-1.56486229056025e-05
-3.11783639293639e-05
-6.95191745572862e-06
7.88840251333511e-07
-2.53451660464342e-05
-3.42527397401702e-05
-1.98008750427055e-05
2.68583728161654e-06
-1.45962181619052e-05
-1.92990668678976e-05
-8.91578277001003e-06
-2.85639712795232e-05
-3.41883981348673e-05
-3.81276331396682e-05
-1.66406793806283e-05
-3.44953688699481e-05
-2.86362066571152e-05
-2.25683530363498e-05
-1.58686840372657e-05
-2.52990796526261e-05
-1.14019754535937e-05
-2.10102579664316e-05
-1.38991705392715e-05
-2.16660962961139e-05
-3.97444368791716e-06
-8.90694931061982e-06
-1.71029206779564e-05
-2.86010732768414e-05
-2.53139109417365e-05
-2.77565671639317e-05
-9.33490468074362e-06
-2.35421367290713e-05
-5.51754754785523e-06
2.10459251627812e-06
-2.70563486128728e-05
-2.82914790697117e-05
-2.10547896660192e-05
-2.25872428379407e-05
-3.31062039414258e-05
-1.63710594235086e-05
-1.84614979354078e-05
-2.46755036020868e-05
-2.69345046276709e-05
-1.49223447777961e-05
-2.60600709825261e-05
-1.99602199759878e-05
-1.08410464389234e-05
-1.89144848669834e-05
-5.39659057905477e-06
-2.64882060875702e-05
-1.87326934735761e-05
-1.19323830312704e-05
-1.06378944807864e-05
-4.42921862834453e-05
-5.67786949268362e-06
-3.08350135592603e-05
-2.52964748042371e-05
-1.09712231345559e-05
-4.62460224035492e-06
-3.17061695311998e-05
-2.78628400836951e-05
-8.35901457642124e-06
-2.0338263238342e-05
2.0010539195943e-07
-1.10593275213207e-05
-4.12549936935198e-05
-3.09544570272565e-05
-3.50684086224868e-05
-2.21900399497514e-05
-3.19696244834189e-05
-3.96784007918203e-05
-1.07327169414664e-05
-2.00383988058953e-05
-8.59630256342256e-06
-7.52525147254399e-06
-3.98703969724976e-05
-1.51215896788096e-05
-3.87445170623408e-05
-2.7139770791936e-05
-2.68019164518868e-05
-2.53889944317227e-05
-1.34098185507248e-05
-2.58121347537454e-05
-1.40834176088952e-05
-9.27353673299371e-06
-4.78725917399898e-06
-1.44017857469431e-05
-4.4726347291635e-06
-2.88744156133462e-05
-3.63740260856147e-05
-2.34232990901138e-05
-3.68577822225607e-05
-1.56108255239606e-05
1.45448669097536e-06
-2.76179569808599e-05
-3.64621287747788e-05
-5.65562929570193e-06
4.59259419876235e-06
-1.89074294128203e-05
-2.87337891524013e-05
-2.1244699758309e-05
-2.83767282816705e-05
-1.25543956194077e-05
-8.70028076713911e-06
-2.89229240744763e-05
-2.85951791743063e-05
-1.45444962573464e-05
-2.55221199378265e-05
-2.91342749470577e-05
-1.28498267200643e-05
-2.65961561319366e-05
-2.85647240379296e-05
-3.02175223803946e-05
-4.61147537665547e-05
-1.05408570864703e-05
-2.88246989920013e-05
-1.98855545968366e-05
-2.49985159056822e-05
-2.20121099141203e-05
-9.14481579827575e-06
-3.07961403623809e-05
-3.5490535416825e-05
-1.69412461037154e-05
-2.05440256910159e-05
-3.43026422250531e-05
-1.63183876876786e-05
-3.73179521189537e-05
-2.80555474390161e-05
-2.72799954959373e-05
-2.55477140134145e-05
-1.22868285441775e-05
-1.96880677088316e-05
-1.28509750628964e-05
-3.06892025791786e-05
-1.90402018421415e-05
-1.72568987349877e-05
-2.39361300432869e-05
-2.26173969559633e-05
-2.82644254082494e-05
-9.89095962318833e-06
-2.84017707629984e-05
-1.77641002991716e-05
-3.02954015066978e-05
-1.19369395084701e-05
-9.25736989485977e-06
-1.73721024163197e-05
-4.07581989961683e-05
-1.27433514783448e-05
-2.84135810265194e-06
-4.7574588273195e-05
-1.92116413795864e-05
-3.20229231341323e-06
-3.01290929432446e-05
-3.2818932321497e-05
-1.63705764419086e-05
-1.84941274116623e-05
-1.77811533343316e-05
-3.64468848793795e-05
-4.18496659982049e-05
-2.97643685317046e-05
-1.74885191481367e-05
-1.68490378301511e-05
-1.93562144057592e-05
-3.8456630253066e-05
-1.83654902525235e-05
-4.20349291966633e-05
-1.6552363689266e-05
5.30755087075684e-06
-3.54199709070493e-05
-3.06760819998493e-06
-5.06781079266416e-06
1.07395809877695e-05
-1.11475837721598e-05
-3.3247294929429e-05
-3.29816641468682e-05
-1.57274217317446e-05
9.76275531328585e-07
-3.58116185744301e-05
-1.71040155574967e-05
-2.1503122215759e-05
-2.59676129166477e-05
-2.72040883800613e-05
-3.3292465629142e-05
-4.1216729531839e-05
-3.15686043314467e-05
-1.85301607182936e-05
-1.91295518249083e-05
-2.25828482156686e-05
-1.22854540953188e-05
-1.33053130790565e-05
-2.00774108357805e-05
-1.62287923405641e-05
-2.64824533285353e-05
-2.53998346778162e-05
-2.57858271006568e-05
-2.35046654904621e-05
-1.58801902920348e-05
-3.082712495673e-05
-1.03290871913577e-05
-1.61372953712371e-05
-1.00254403128383e-05
4.91638361547914e-06
-1.04109840444956e-05
-2.90866612112641e-05
-2.72690394489304e-05
-1.45213971437167e-05
-2.32307183796915e-05
-6.9043284349812e-06
-4.52659030046733e-05
-3.30469225418479e-05
-1.00817589298349e-05
-2.69482589320136e-05
-2.78559194250027e-05
-2.32621434096789e-05
-1.69187480355561e-05
-4.32086994567595e-05
-2.8551571965852e-05
-3.18090852113095e-05
2.66221540539003e-07
-2.07933396072845e-05
-2.99528023310548e-05
-2.14989857220452e-05
-1.97155883105225e-05
-1.90648954675817e-05
-4.1468745148323e-05
-6.66185639230802e-06
-2.10090572834485e-05
-2.65807095507822e-05
1.36007628817972e-05
-2.22497705244896e-05
-4.07385545429774e-05
-7.93274990620949e-06
-1.99848086599064e-05
-1.38098088401066e-05
-2.81767010248265e-05
-3.54824970635354e-05
-2.53292046628729e-05
5.18572228794704e-07
-4.44643276649681e-05
-3.77098652419994e-05
-4.10739295399626e-06
-9.96507046622565e-06
-2.32581515424639e-05
-1.45512018055401e-05
-2.40019692882496e-05
-3.40834534560959e-05
-3.84732012629243e-05
-1.22464783836325e-05
-1.41287721529997e-05
-7.61863197426318e-06
-1.62897400943393e-05
-2.96778550245849e-05
-1.98066623665928e-05
-1.58631548058273e-05
-2.02704889130327e-05
-2.11529108572081e-05
-1.28568543751966e-05
-1.27374735864262e-05
-1.65434706630614e-05
-2.67949482970562e-05
-1.43428004767134e-05
-2.09346568313793e-05
8.97688082273866e-06
-3.51092622313199e-05
-3.1976174894152e-05
-1.04825530410381e-05
5.96432943380838e-08
-3.41896246935172e-05
-2.02241911834977e-05
-2.12796368426569e-05
-3.60304618178704e-06
-3.91673313567205e-05
-1.87336672810172e-05
-2.90712543886027e-05
-3.08606868524423e-05
-2.79749293522178e-06
-2.66310186413021e-05
-3.28510371370948e-05
-1.95207541723193e-05
-2.37205089292258e-05
-2.25380422964454e-05
-2.21904926931861e-05
-3.50976116686646e-05
-3.03997218698733e-05
-4.00456909508994e-05
-1.50622901465896e-05
-2.7878239038106e-05
-2.71181291433118e-05
-2.41557739313194e-05
-2.84063024220579e-06
-2.77183923025239e-05
-3.22832774982913e-05
-3.05700676763097e-05
-1.74063230434956e-05
-3.6616127188882e-05
-8.3076795449192e-07
-6.97782630364043e-06
-2.16393933507258e-05
-2.58122234921809e-05
-3.61226394167649e-05
-3.20703072862617e-05
-2.43404222203035e-05
-8.06548430101805e-06
-1.30287841918622e-05
-9.97910209271321e-06
-2.58074074846187e-05
-4.38522269007406e-06
-3.40170261716311e-05
-3.19756529999121e-05
-2.86811856954098e-06
-2.22591426951898e-05
-4.33690644441907e-05
-7.47128928798744e-06
-1.2931449872566e-05
-1.48627323236018e-05
-2.95239132680545e-05
-1.91153553359121e-05
-2.46108242728047e-05
-8.4434393005059e-06
-1.04416484058503e-05
-3.06621957100596e-06
1.07923909393776e-06
-4.73556157439952e-06
-4.19594872450985e-05
1.8190645140394e-07
-9.62958429289168e-06
-1.82874684647878e-05
-1.34288549513872e-05
-2.12782832194862e-05
-1.66038312449278e-05
-1.82215975256258e-05
-2.31183253401127e-05
-2.863357677827e-05
-2.54924671766209e-05
-8.35350272057312e-06
-3.02198995053163e-05
-2.62586165274085e-05
-1.81266274015124e-05
-2.12493810838713e-05
-8.04128380621283e-06
-2.27751338564608e-05
-2.04389676645096e-05
-2.09187097074213e-05
-3.05168426054603e-06
-1.95627398379947e-05
-1.60735204183469e-05
-2.78031248988186e-06
-1.14889053711826e-05
-3.3200639750828e-05
-2.72478577241724e-06
-1.28406191370759e-05
-1.10677442484822e-05
-2.43345392855637e-05
-2.23716136135868e-05
-1.2532922179176e-05
-1.49054370732535e-05
-3.20556305341219e-05
-2.84643405195555e-05
-1.92472407371991e-05
-2.77539899451035e-05
-3.60860354683449e-05
-2.63612482070055e-05
-2.76777102624973e-05
-1.85976655611653e-05
-3.39671680251696e-05
-3.0637384602513e-05
-7.14574594438578e-06
-1.92311171028653e-05
-3.4030956141381e-05
-2.66138626882903e-05
-2.63276612910005e-05
-3.0402725555877e-05
-3.2292179023258e-05
-1.5229469793902e-05
-8.15723040811135e-06
-5.07395020293143e-05
-3.43346589277775e-07
-3.24316748145245e-05
-2.08479390976277e-06
-1.10966516015646e-05
4.5013149911484e-06
-2.4187581076002e-05
-2.62176250908016e-05
-2.24304342888922e-05
-1.77861735816149e-05
-4.29751076555583e-05
-2.94048330337259e-05
-2.25221414668034e-06
-2.84850468779048e-05
-2.24829462335468e-05
-1.71830202349338e-05
-1.82496272713173e-05
-5.3610837225161e-06
-1.2216995542084e-06
-2.9550930711935e-05
-3.04738960966657e-05
5.70691084314545e-06
-2.64010195417735e-05
-2.57066805222677e-05
-2.01751507483212e-05
-3.58675831449624e-05
-2.20579967028468e-05
-1.00857024317129e-05
-1.05434441150692e-05
-2.65531389191287e-05
-1.42798075690379e-05
-2.3314158733784e-05
-1.34622453673516e-05
-7.6325832590968e-06
-3.38840630342253e-05
-1.17836960553657e-05
-1.94199110186395e-05
-9.46741191912951e-06
8.27279528693035e-06
-1.03384834893932e-06
-1.68340037513794e-05
-4.30647128473771e-06
-1.97051309754624e-05
-1.29567288256658e-05
-2.11111304503265e-05
-1.19148881889954e-05
-1.0240074229177e-05
-2.75978673024844e-05
-1.81143479826593e-05
-2.15817840446301e-05
-2.06420504786824e-05
-9.3041607428603e-06
-8.63508140865339e-06
2.57667149801833e-06
6.31114303038625e-07
-1.34003670967601e-05
-1.43243399546345e-05
-8.61424714286085e-06
-2.97903654776067e-05
-1.72865708145902e-05
-3.33527441651085e-05
-3.09156340638224e-05
-3.77400258253677e-05
-2.77337667515418e-05
-1.6821246901351e-05
-3.18074802992978e-05
-1.32999294968601e-05
-8.21148655537596e-06
-2.62800570934975e-05
-8.72852268386961e-06
-1.8625973537495e-05
-3.82490160966407e-05
2.5272527921294e-06
-3.19878685251886e-05
-1.04563573681301e-05
-8.30348085433522e-06
-3.36146203501361e-05
-6.68145693187792e-06
4.30601513567736e-07
-2.85076088290171e-05
-3.37166397250101e-05
-3.52140490615668e-05
-1.39124567973924e-05
-1.36276559402004e-05
-4.65137671871206e-05
-2.86027808652879e-05
-3.81134510476748e-06
-3.64828743894257e-06
-1.08829573053234e-05
-3.94459292323244e-05
-3.34055531114409e-05
-2.59537037276728e-05
-1.84802283610385e-05
-1.06367880895423e-05
-2.5412928138101e-05
-1.71156989279213e-05
-2.67892536294879e-05
-2.93577341120193e-05
-2.85798842981438e-05
-2.86829878500114e-05
-3.01795389324011e-05
-2.2528365163529e-05
-8.50979886973357e-06
-1.84634590017942e-05
-6.72977422492225e-06
-2.07540679737809e-05
-3.24252268040326e-05
-1.93239941242587e-05
-2.03891371649121e-05
-2.90713418962875e-05
-1.95744568637855e-05
-8.29065096926037e-06
-1.6543201871833e-05
-9.93823380749673e-06
-1.25776545808449e-05
-2.35212580097023e-05
-2.11593830834208e-05
-2.30920495251017e-05
-4.10022281869303e-06
-3.03676727454161e-05
-3.48434421071242e-06
-2.57118581285227e-05
-1.2789855298397e-05
-6.9648910504457e-06
-7.60004286904255e-06
-5.56884083399677e-06
-1.1109180156656e-05
-9.63875621617294e-06
-1.9461408484174e-05
-4.43767952484633e-05
-1.32188919271648e-05
-1.5510286866381e-05
-8.37225855966268e-06
-2.74638042866453e-05
-6.82564639799678e-06
-4.03067662435543e-05
-3.54362819223571e-05
-2.74026063218805e-05
-3.6103755981069e-05
-8.51994832455644e-06
-1.27080303676324e-05
-7.13396837268354e-06
-9.4477899401756e-06
-1.51013985146438e-05
-3.45918207915586e-05
-6.7291425804213e-06
-2.84293380660605e-05
-9.49535283931709e-06
-1.24900996251083e-05
-7.81491288811779e-06
-3.26234485858726e-05
3.19696959333596e-06
-3.84179989167744e-05
-1.60327980644373e-05
-3.43269522021031e-05
-1.57320038944889e-05
-3.38060302271612e-05
-1.10976105435605e-05
-9.79018901595655e-06
-1.97527178484285e-05
-2.93105381785019e-05
-1.36307534831388e-05
-1.48101436222219e-05
-3.24498247721835e-05
-1.87174962280095e-05
-1.63903868320327e-05
-2.01368382724719e-05
-3.19629016978039e-05
-2.25026964400832e-05
-2.50786706161889e-05
-2.36269401728861e-05
6.06753567260779e-06
-1.69030302489927e-05
-1.96403739731974e-05
-1.9803675182414e-05
-1.63171627694125e-05
-4.95470777814289e-05
-3.43174352586921e-05
-2.64221949255799e-05
-1.81744332311543e-05
-3.57674882374837e-05
-2.88136918694042e-05
-1.93420298605555e-05
-3.11718808435542e-05
-1.70054636784613e-05
-3.37173544798424e-06
-3.30608121704424e-05
-8.74903730087111e-06
-3.55286073695821e-05
-3.11267842007939e-05
-4.21164083832945e-06
-9.4219769107396e-06
-1.34262968101334e-05
3.76960155514835e-07
-2.33874290484621e-05
-3.42431279448053e-05
-3.1327927876936e-05
-1.65842048756345e-05
-3.07880743471227e-05
-3.06994721564218e-05
-8.85878026084006e-06
-1.81880687292836e-05
-5.73024722114602e-05
5.97618481779729e-06
-1.95168858643969e-05
-2.02694990915923e-05
-9.42717842968817e-06
-3.7348195146682e-05
-3.95835698630055e-05
-1.03257739922507e-05
5.04740185961535e-07
-2.73029109348062e-05
7.05895040916657e-08
-1.04479112427011e-05
-3.68336507960106e-05
-2.29334040092247e-05
-1.35863639396965e-05
-2.7008300350305e-05
-3.366070430788e-05
-4.50759401762046e-05
-5.69960782148526e-06
-3.39288153029905e-05
-1.98836144436106e-05
-1.07569283934876e-05
-3.20780014806027e-05
4.62238028649068e-06
-3.16933506178161e-05
-2.00037056141434e-05
-2.58130473848399e-05
-2.1961152186895e-05
-2.33057636678641e-05
-1.8474990414455e-05
-1.37239839764466e-05
-2.44769336110611e-05
-2.58398779260522e-05
-2.0900198564513e-05
-2.90135229160734e-05
-3.70332868827769e-05
-1.1140172512557e-05
-3.59910155204333e-05
-2.06550595010602e-05
-1.45771165429e-05
-3.61527247149052e-05
-1.26791826425529e-05
-2.91431394241805e-05
-2.2418507921747e-05
-1.57111099330213e-05
-2.8697098998866e-05
-2.30267333728821e-05
-2.28325816183753e-05
-1.58906568917313e-05
-3.39999499321945e-05
-2.64992971333242e-05
-6.89263327180759e-06
-2.49077971556932e-06
-2.3477970071835e-05
-3.06488032900251e-06
-2.16335487158746e-06
-1.74937813711468e-05
-2.83377535990614e-05
-2.33283862210539e-05
-1.41427510751219e-05
-4.41391286658975e-05
-3.24845855076108e-05
-2.69243649352114e-05
-3.9889189842522e-06
-2.8732624644914e-05
-8.30712497284894e-06
-1.04007247839728e-05
-1.87820272215647e-05
-1.25262371011212e-05
-2.30817507583127e-05
-3.3029074285092e-05
-2.30460676144861e-05
-1.01363953988577e-05
-1.10998323358654e-05
-4.0731064037012e-05
-3.13284507582116e-05
-1.64572165123348e-05
-3.92587484401575e-05
-2.55788939746171e-05
-3.42402154235127e-05
-2.27064809407038e-05
-2.64594683353753e-05
-6.20160970057759e-06
-2.29481489879752e-05
-2.26530715932841e-05
-1.26256709406553e-05
-6.60517835367847e-06
-1.50816478267377e-05
-2.03800602110518e-05
-2.70588526926221e-05
-2.74204247943083e-05
-6.36159047497421e-06
-1.91306508057186e-05
-2.12533784949832e-05
-2.26299184706014e-05
-1.01164118259819e-05
-1.73477310331976e-05
-2.75417801489815e-05
-3.82087481481133e-05
-1.50645627466797e-05
-1.26968051814458e-05
-2.5130593993856e-05
-9.67570065640586e-06
-1.96180858973997e-05
-3.51545445359923e-05
-3.31383111311818e-05
-4.48242447530028e-06
-3.10561494124132e-05
-1.11138359816016e-05
-2.88200602882927e-05
-8.49486407788941e-06
-3.46524889146629e-05
-2.61575861406962e-05
-2.68107616341512e-05
2.84599585996344e-07
-9.35193325989628e-06
-1.54541705212887e-05
-2.53993961341871e-05
-2.22565481137938e-05
-4.33294204084131e-05
-3.22461581947138e-05
-2.49696324116425e-06
-2.6918807080014e-05
-2.24334737460196e-05
-4.94313131904493e-05
-2.19298103686447e-05
-2.82960538294993e-05
-3.14364265465323e-05
-2.75841762132566e-05
-1.44392132207291e-05
-2.06516761271706e-05
-1.7522974981256e-05
-7.8399244132563e-06
-3.53596186130849e-05
-2.01739681131205e-05
-1.20586093066028e-05
-1.57048327745453e-05
-3.53841350399953e-05
-9.05861578429052e-06
-2.55897199607987e-05
-2.11007972376025e-06
-1.79729823687185e-05
-2.78731606569944e-06
-2.70325145250063e-05
-7.57979161636658e-06
-2.13825432141084e-06
-1.01942789584533e-05
-2.0904961938674e-05
-4.02907185987576e-05
-1.36879024373556e-05
-2.44080437142865e-05
-1.83964968895151e-05
-2.03187372494688e-05
-3.50557031913219e-05
-1.51101020988548e-05
-2.34773322753894e-05
-4.17569718938992e-05
-3.81894455492956e-05
-4.30070275367023e-05
-2.76471595918548e-05
-3.40517096901856e-05
-1.14455374772214e-05
5.89553132464226e-06
2.4457993488933e-06
-1.48722047575197e-05
-7.04041494714694e-06
2.41402131169648e-06
-4.30807718140908e-05
-3.07986955437561e-05
5.45654487503518e-06
-2.91260725712014e-05
-7.77396804375344e-06
-8.75188951276615e-06
-3.50098585563036e-05
-2.80677874860469e-05
-2.13747505228951e-05
-1.73727485085334e-06
-2.0785538894406e-05
-1.02352159622178e-06
-4.13279856212611e-05
-3.16188907751207e-05
-2.16730699403165e-05
-2.69380571669417e-05
-1.80561826997949e-05
-3.14416815761093e-05
-3.91661833119779e-05
-3.88230706243626e-05
-2.636438037076e-05
-1.43083661555159e-05
-3.76242285897076e-05
-3.75931222240784e-05
-1.71067569288968e-05
-3.04728519886399e-05
-2.50697870858601e-05
-4.16476273809334e-05
-3.30231904595557e-05
-2.17190581248338e-05
6.19255411344164e-07
-2.96315247749248e-05
-2.62206580534004e-05
-1.53650374204406e-05
-3.19983980670004e-05
-2.70429289608915e-05
-7.85267037911823e-08
-3.2673096738937e-05
-2.53819619703563e-05
-2.69003255202653e-05
-2.46772985486774e-05
-5.09420722345073e-06
-4.20256973931066e-05
-2.39209822806015e-05
1.11866660604946e-05
-2.99685412199733e-05
-2.38795759618724e-06
-2.32216915672686e-05
-4.01025112753675e-07
-2.9115660549467e-05
-2.98062391127482e-05
-7.61935310852368e-06
-2.89158719271537e-05
-2.71463426838418e-05
-1.73864676543843e-05
-3.51237726809689e-05
-1.98706793377403e-05
-2.55133398433507e-05
-4.40895222062493e-05
-1.87718455952009e-05
-1.85204627230699e-05
-2.1756501222014e-05
-4.20056696240483e-05
-1.80047408419823e-05
-2.67373730442236e-05
-6.94807895006789e-06
-4.66060550341762e-06
-8.74194721977958e-07
-2.9968987049519e-05
-1.09258497674366e-06
-2.27188445156405e-05
-2.05066235198212e-05
-1.18645282156863e-05
-1.86054214123384e-05
-7.98451361506544e-06
-2.73722228000016e-05
-9.43119673847145e-06
-2.22573621663895e-05
-4.43688569927101e-05
-1.45139589753171e-05
-1.79879284081308e-05
-2.07768420933818e-05
-1.86992281233734e-05
-2.03314154725499e-05
-3.63483147169481e-05
-2.54324611823117e-05
-3.35920427714493e-05
-1.60950832488366e-05
-1.4365694040544e-05
-3.12710257576898e-05
-2.07755689403632e-05
-3.6924021221522e-05
-2.05551430459009e-05
-1.9611210801538e-05
-2.07248134739975e-05
-2.81452780883713e-05
-2.47575801736955e-05
-3.22422636948595e-05
-4.16500737800584e-06
-2.26093340765126e-05
-1.85450594380005e-05
-3.37284006836921e-05
-1.77610041876993e-05
-1.92477884181725e-06
-3.15820040625625e-05
-1.9869865962755e-05
-1.67083081491114e-05
-2.50594849619777e-05
-9.87133329312259e-06
-2.55354481668592e-05
1.43594900313258e-07
-2.34442670384233e-05
-3.3341215252297e-05
-1.52744046217301e-05
-4.07430564298464e-05
-2.45792259935262e-05
-1.72438250750914e-05
-2.19517454183904e-05
-3.24691929056042e-05
-4.62962503422236e-05
-1.73936402856688e-05
-2.3980102354606e-05
-2.33568050254445e-05
-2.20245097720792e-05
-3.90460001567608e-05
-1.90356050786061e-05
-1.35423841653045e-05
7.30754874239064e-06
-7.50529768689671e-06
-6.78723078532113e-06
-3.41793171830499e-06
-2.16665712557906e-05
-1.8781231190519e-05
-2.1827424824159e-05
-3.11893280646357e-05
-5.02966880658865e-06
-3.23624098192357e-05
-3.48518819518609e-05
-1.93044108878748e-05
-1.03135627128949e-05
-2.50435854086987e-05
-1.50633468047804e-06
-1.34896296296299e-05
-2.77725318126012e-05
-1.05937546997738e-05
-1.09824785220285e-05
-1.00753757132534e-06
-1.15283675686368e-05
-3.36763168946583e-05
-2.54888893080552e-05
-8.05222207542182e-06
-1.34679869946992e-05
7.30241433298134e-06
-1.93168516671838e-05
1.82928376958296e-09
-2.63171447546948e-05
-1.15157800558752e-05
-1.56936869155514e-05
-2.10400883300761e-05
-1.33832928331444e-05
-1.21628431291259e-05
-3.12646024548895e-05
-2.35141086068234e-05
-4.35641603696314e-05
-2.03091665480847e-05
-3.87892031771279e-05
-1.3628083331927e-05
-2.84116800952829e-05
-2.43775731685792e-05
-3.63666277890021e-05
-2.14916750881032e-05
4.70003622443424e-06
-3.18229547667872e-05
-1.83660102741726e-05
-1.98197706808542e-05
-1.5594451219678e-05
-2.31018118931543e-05
-5.18237008497003e-05
-1.86151512712965e-05
-1.7821157767597e-05
-3.04296640802368e-05
-1.02319899200047e-05
-2.86566222040251e-05
-2.29703618252002e-05
-2.41324333804341e-05
-2.26869686982465e-05
-3.12128859290678e-05
-3.90380329490828e-05
-3.78816845762409e-05
-3.64486037246169e-05
-5.29081802948757e-06
-2.00559148771176e-05
-2.49951037453296e-05
-4.59336381301443e-06
-1.57039654684127e-05
-1.8416023751468e-05
2.37337899009323e-06
-1.45813323264822e-05
-2.57154944306606e-05
-1.7845297207596e-05
-2.45183173817527e-05
-3.15823552490516e-05
-2.6067715185456e-05
-2.67540982131035e-05
-1.59693197025987e-05
-3.90280209351256e-05
-1.94854292927462e-05
-2.23634031943752e-05
-3.44224424366721e-05
-1.27916841009334e-05
-3.16601602527392e-05
-1.79829747818463e-05
-2.70205812792753e-05
-4.53470484399633e-05
-1.42727214696009e-05
-2.89238991817765e-05
-1.6440975315557e-05
-2.65895689387384e-05
-1.62835958751895e-05
-2.75289971364841e-05
6.38920407663568e-06
-1.16988684325862e-05
2.50909284031681e-06
-1.12911944997342e-05
-2.93196659053369e-06
-3.39401319022237e-06
-2.02676925663505e-05
-2.04360728859201e-05
-6.40916799755762e-06
-3.05816000311577e-05
-1.20373238383255e-05
-9.9874469755723e-06
-1.89905328204003e-05
-1.42862812765281e-05
-1.90088479952892e-05
-3.60046845785443e-05
-3.60466436255982e-05
-3.31227336318896e-05
-2.56658996396882e-05
4.36289995257412e-07
-2.6536725254151e-05
-3.39401925175669e-05
-2.73667592034242e-05
-1.55256784411154e-05
1.15783287811082e-06
-1.87707108222473e-05
-3.02109653198425e-05
-1.76893350413747e-05
-2.22728861331791e-05
-1.91937379386215e-05
-9.32002636942145e-06
-1.98011715251148e-05
-1.84996161136038e-05
3.69644180658095e-06
-3.38074454899989e-05
-5.4389109979871e-06
-1.91344836866987e-05
-1.05299737901497e-05
-2.23028494158105e-06
-3.40150788963974e-05
-2.70376549612863e-05
-1.76376268750435e-05
-2.67134432179613e-05
-2.66831725884216e-05
-7.95080477890778e-06
-1.51433191875302e-05
-2.87014848261653e-05
-2.21677497087503e-05
-2.65835227433877e-05
-3.26847227593242e-05
-2.39588912354551e-05
-3.38759807546474e-05
-8.49759429270542e-06
-3.76477682705034e-06
-1.8849835124136e-05
1.13746425914876e-06
-2.35904682018087e-06
-3.34930585291721e-05
-2.11511253666741e-05
-2.06118991449814e-05
-1.4673861334577e-05
-1.46644319254213e-05
-3.17038235463173e-05
-2.07215930107959e-05
-1.53667914975141e-05
-8.92544169223487e-06
-2.34097304143756e-05
-2.46733401050949e-05
-3.40198426605024e-05
-3.35540747529621e-05
-4.87698119074632e-05
-2.31329524647681e-05
-1.35512135057347e-05
-1.99721768597036e-05
-1.4617530801633e-05
-1.76193444017087e-05
-2.27511100890094e-05
-9.20596606870485e-06
-3.6637622705111e-05
-2.02693511167567e-05
-1.24638813748156e-05
1.00438850838686e-05
-1.79345765010551e-05
-1.56819988569582e-05
-4.62496606862217e-05
-5.19880189125948e-06
-1.44550324417453e-05
-5.58320953250141e-05
-1.06313363548704e-05
-4.16190334147287e-05
-2.55462249736308e-05
-7.14105810516276e-06
-5.71480331943158e-06
-3.68208943104101e-05
-2.73824617716312e-05
-2.96831069166534e-05
-1.45757889491021e-05
-1.00003262152059e-05
-2.0777776467404e-05
-1.78610218797402e-05
-4.31742233917893e-05
-8.36035143896992e-06
-1.59309180262836e-05
-4.37931666466627e-05
-2.26861076643981e-05
-4.35448498900986e-05
-1.830212408222e-05
-1.51867107018501e-05
-2.74960396817193e-05
-2.23519307311827e-05
-2.52806201418428e-05
-3.14763439142156e-05
1.22572765071807e-05
-7.30315077406612e-06
-3.00820648306363e-05
-4.44950017850509e-06
-1.95675334722516e-06
-1.83772991669097e-05
-2.00976944275141e-05
-2.36191605959333e-05
-2.75864844057696e-05
-1.46110772505411e-05
-2.28209049864887e-05
-3.52402506219076e-05
-2.58844659242078e-05
3.03373537788618e-06
-1.60109120371828e-05
-1.4324043151361e-05
-3.19803841553459e-05
-4.45288182625403e-05
-3.72284308764421e-05
-2.136727903445e-05
-2.80765018300918e-05
-2.10002277646448e-05
-2.52235217677905e-05
-1.44327274478002e-05
-3.13687134706585e-05
-3.37828100151855e-05
-1.59441176323374e-06
-2.26389974374685e-05
-1.60595259437977e-06
-2.45688782589226e-05
-2.91213505206687e-05
-2.36903260079051e-05
-1.48596363698471e-05
-1.16680617191786e-05
-3.0557372446166e-05
-2.37136172689502e-05
-3.24311136437604e-05
-2.60160730327278e-05
-2.5268061516075e-06
-6.2044746597234e-06
-4.30327018156705e-05
6.692515653157e-06
-8.80983477115669e-07
-9.7030561628048e-06
-1.27927080625801e-05
-1.37564601228059e-05
-3.68593823999093e-05
9.26394004094771e-06
-3.37017622060382e-05
-2.83374105368908e-05
-1.56697597096592e-05
-1.39482764155545e-05
-9.77565739097276e-06
-3.86258798981716e-06
-9.17450632523057e-06
-1.60806892828714e-05
-2.01178906612666e-05
-1.86700831443615e-05
-4.75611664209339e-06
-1.50273510755274e-05
1.38170136654681e-05
-2.8034956799678e-05
-4.68668610417976e-06
-3.83697795860499e-05
-2.51769614353022e-05
-7.17563379263701e-06
-3.05534417062369e-05
-1.8017673315415e-05
-1.74445473744437e-05
-2.99452414613627e-05
-5.33610179907697e-06
-2.6236822987329e-05
-3.62449762297364e-05
-2.191019073823e-05
-1.46155065686112e-05
-2.85519446762515e-05
-3.80054110019423e-05
-6.47396302524233e-05
-5.35812096281364e-05
-1.88579694152057e-05
-3.75703448033974e-05
-1.89746063583987e-05
-1.71906844579532e-05
-1.36128179452188e-05
-3.15312595501187e-05
-2.19301624060603e-05
-1.7733316825798e-05
-1.44408806486175e-05
-2.45712873338895e-06
-1.22752583915492e-05
-2.08785691879836e-05
-2.22577972557664e-05
-3.60449514492507e-06
-2.91704238855e-05
-4.17853910819963e-05
-3.37636665095632e-05
-3.2212604647489e-05
-3.10900138906967e-05
-5.6838323301036e-06
-1.63767043513928e-05
-2.81759395405813e-05
-1.6801596917512e-05
-4.13729035010417e-05
-1.83761631208159e-05
-2.58822984323889e-05
-1.5444453855189e-05
-1.82077507981544e-05
-1.38700980542817e-05
-2.1824965123461e-05
-1.10197964531051e-05
-1.58796689307141e-05
-2.18727317162705e-05
-2.66291417088362e-05
-1.16597669413852e-05
-2.06784877914651e-05
-3.42351536867346e-05
-1.62434108013549e-05
-2.70800035104264e-05
-3.06617541859776e-05
-8.93234599862123e-06
-4.41050478520231e-06
-2.54307384041543e-05
-3.10008395120952e-05
-3.51902552977199e-05
5.52268321177829e-06
-8.79545737184642e-06
-8.5757407224741e-06
-2.0270356101943e-05
-2.70922292936641e-05
-2.63175970161163e-05
-1.99921540849249e-05
-3.83881045419956e-06
-1.11970054890275e-05
-7.4606700483385e-06
-3.14469460714265e-05
-1.3642128397033e-05
-2.28322905846802e-05
-7.8497061638572e-06
-1.06137300980036e-05
-2.26602873091482e-05
-2.61523237978288e-05
-1.76180381372619e-05
-3.09581675852981e-05
-1.43787735495217e-05
-1.73496928302521e-05
-1.50654774651337e-05
-1.56258191985088e-05
-1.2071258661372e-05
-3.13455021222048e-05
-2.47567184360617e-05
-2.96036336008321e-05
-9.01563981764946e-06
-1.77534928174272e-05
-2.74793576331302e-05
-2.46279335171879e-05
3.45036136383424e-06
-2.51949774226006e-05
-1.92587649772723e-05
-5.86607157402906e-05
3.3719803260739e-06
-2.20947338210295e-05
-2.33831517846434e-05
-2.92110281621004e-05
-2.31534569030479e-05
-2.01387502277546e-05
-6.86488726376912e-06
-3.02024847397232e-05
-2.96259609802567e-05
-2.08083198493003e-05
-2.53924781368162e-05
-9.56389200193395e-06
-3.45270788833527e-06
-1.2435569189434e-05
-6.14303488068183e-06
4.57322286214909e-06
-5.74643417589781e-06
-2.36234942228998e-05
-1.45983557824869e-05
-2.03591624862295e-05
-3.32019473649139e-05
-2.49161501933109e-05
-2.63908785602991e-05
-5.04770839522375e-06
-1.6030649734278e-05
-5.50843475426721e-05
-3.0494074805794e-05
-2.61489263955509e-05
-3.23884532882675e-05
-8.96178932609738e-06
-1.5982903453548e-05
-1.47004844442248e-05
-1.7758168887877e-06
-4.79337534704766e-06
-2.30167269773254e-05
-4.30589424554587e-05
-3.0404797424052e-05
-4.15023042839293e-05
-2.34005784764218e-05
-3.24351963170583e-06
-1.02738792791817e-05
-2.37912015612277e-05
-3.00210564432513e-05
-8.39726213363358e-06
-3.77980072393052e-05
-2.88008823449284e-05
-1.01469268798505e-05
-3.51877135545271e-05
-1.96711425162551e-05
5.26083852387544e-06
-1.74383537592455e-05
-1.73558240741136e-05
-2.56877719908969e-05
-2.87688635840732e-05
-3.06877221365672e-05
-2.88756920115088e-05
-2.02482313489749e-05
-2.90654583448902e-05
-3.02470863398196e-05
-3.22423888172679e-05
-2.42917790347195e-05
-1.92792990385901e-05
-7.51247657118371e-06
-1.1231183548658e-05
-1.82281047146955e-05
3.47836280703988e-06
-2.31090251147699e-05
-2.18073396708539e-05
7.80865101253621e-06
-2.03443373095369e-05
-1.51760721277014e-05
6.79661869315078e-06
-4.23428737168047e-05
-3.19078454340867e-05
-6.47780559948693e-06
-3.48355269050462e-05
-2.03511950174479e-05
-1.42394737202728e-05
-2.90710594100908e-05
-1.33665548806686e-05
-3.27045241348507e-05
-3.40132441521846e-05
-4.3719970568102e-05
-2.52210878498188e-05
-3.84025190992508e-06
-2.24849541441115e-05
-2.64026848524739e-05
-1.98947970345017e-06
-1.53127579392787e-05
-9.67201885451987e-06
-9.31972208558547e-06
-5.00828118796688e-06
-1.27867176952514e-05
-2.83597173891166e-05
-2.52339893365865e-05
-2.35733234644051e-05
-1.19663462855065e-05
-3.86596327813348e-05
-9.89524659449849e-06
-1.42561586570544e-05
-1.27402684891908e-05
-4.3935442365242e-05
-1.80482086111794e-05
-7.11814347816924e-06
-4.04556905195077e-05
-2.03468405207386e-05
-4.3267950191429e-05
-2.31805031150983e-05
-4.62484103247759e-05
-3.04877327004801e-05
-2.61190699098602e-05
-1.02801890042773e-05
-1.38345008845605e-05
-9.8248878557345e-06
-1.01108567695284e-05
-2.21808075976813e-05
-1.29644369692709e-05
-4.28424889375839e-05
-1.2364926872208e-05
-1.01645132772295e-05
-6.41534188344091e-06
-1.82638718680006e-05
-3.62805105113506e-05
-2.49101039325698e-05
-2.36896035785371e-05
4.22762166359427e-08
-1.75206888710483e-05
-1.13134059519639e-05
-1.30805004180117e-05
-4.1262545765074e-05
-8.29417933487377e-06
-1.08803611652235e-05
-2.964925998216e-05
-3.42701563103934e-06
-1.87456355439234e-05
-1.0330864852421e-05
-2.19225298143178e-05
-2.33411612094817e-05
-5.598908681678e-06
-6.50889024233519e-06
-2.20216556057415e-05
1.01822859842442e-05
-1.36210894577344e-05
-2.48966573030724e-05
-1.09881645997729e-05
-1.94160122027354e-05
-1.12585711727222e-05
-1.97590357899563e-05
-8.39678759621013e-06
-2.88974871875261e-05
-2.42508775926044e-05
-2.03743256794046e-05
-1.70854785715863e-05
-2.77049507424569e-05
-2.9172935722453e-05
-4.29233544315666e-05
-3.60389108668529e-05
-5.33011789532389e-05
-3.35905975336609e-05
-2.57665816602702e-05
-6.0731886888652e-06
-2.60078684063079e-05
-1.60715986606014e-05
-2.89149844873623e-05
-3.52965868725449e-05
2.61981644646274e-05
-3.23304842916937e-05
-2.69388168578363e-05
-1.23185081388413e-05
-1.84471214702313e-05
-1.34644697014912e-05
-6.500122379163e-06
-1.01104596224984e-05
-1.15475053292008e-05
-3.33725489789603e-05
7.01720409423946e-06
-5.41062096298232e-06
-2.08047654039217e-05
-4.79335093026956e-06
-1.14246850119678e-05
-2.33714561653113e-05
-5.01779671314394e-05
-2.37211404375953e-05
-7.02534781952244e-06
-2.38563101295383e-05
-3.29823521148459e-05
-4.67570249139469e-05
5.38274247417705e-06
-3.38349376406296e-05
-2.9527220754551e-05
-1.93610439349181e-05
-1.56812168396925e-05
-2.94965533718984e-05
-1.28136786997099e-05
8.75243769049094e-06
-7.65274201574224e-06
-1.66532364484797e-05
-1.01341885532411e-05
-3.04365955629253e-05
-1.98322374272489e-05
-7.61961401917351e-07
-2.51485812142273e-05
-4.44439687110026e-05
-1.00156481632953e-05
-1.93125512586134e-05
-1.39442071408043e-05
-2.26797222360077e-05
-6.33397585193319e-06
-4.7147362934406e-06
-2.27135112660048e-05
-2.6915497632086e-05
-3.29237619432392e-05
-3.37971354719255e-05
-2.6482775150993e-05
-2.89531568817358e-05
-5.19312673590422e-06
1.84742469239675e-05
-2.88307682325243e-05
-1.34451970622359e-05
-9.41931684126436e-06
4.80643863630677e-06
-2.83832462763385e-05
7.68573655491429e-06
-4.48720674137531e-06
-5.16882155245306e-06
-3.77207392179353e-05
-3.29753416625825e-05
-3.63260872875164e-05
-1.1779933376192e-05
-2.68165331686048e-06
-1.82022772505758e-05
-2.94561537877732e-05
-2.78558089875584e-05
-3.5108122931276e-05
-2.48710992410944e-05
-3.72510406267899e-05
-1.46274108423855e-05
-2.20230408223652e-05
-2.09908156504002e-05
-4.38991290960248e-05
-1.6437784727716e-05
-2.33737440700733e-05
-5.17762622227326e-06
1.19303580986298e-05
-3.1629166321463e-05
-2.07875663762553e-05
-2.34689353356254e-05
-8.71708029517342e-06
-3.09254508111283e-05
-2.88095754820858e-05
-1.57015780802678e-05
-2.28192808691686e-05
-1.2780998908759e-05
-1.19599138814534e-06
-6.44724624392644e-06
-7.66077953247162e-07
-1.36824939100113e-05
-4.83274846509338e-05
-1.7206550960985e-05
-2.98004604330347e-05
-1.86902461601326e-05
-1.93648327872691e-05
-3.18078886296632e-05
-9.51370244606368e-06
-2.79842554709849e-05
-1.25213665005209e-06
-3.56296703518911e-05
-3.4714207324309e-05
-2.01979479929053e-05
-1.87943058656396e-05
-2.25437926600677e-05
-3.82270329124301e-05
-2.91326988993672e-05
2.21632004058603e-05
-2.48348854998589e-05
-3.9547501632707e-05
-2.74256512700585e-05
-2.21030340120991e-05
-1.56344191664613e-05
-1.53138736267652e-05
-1.53771169743481e-05
-2.27001822908787e-05
-2.24104648713803e-05
-3.75799677706702e-05
-3.78032846642456e-05
-2.7405987109809e-05
-1.76766892626077e-05
-2.98996602796479e-05
-2.63114188396647e-05
-3.05125713733394e-05
-1.18441976881609e-05
-2.00689444190667e-05
-2.80354924086934e-05
-2.08009718214177e-05
-1.95028441465564e-06
-4.52341227168526e-05
-4.4463806868468e-06
-1.62000243429529e-05
-2.64596598572735e-05
-1.9415331680582e-05
1.12302519893731e-05
-3.17099458768147e-05
-3.85511956809888e-05
-2.16127279106055e-05
-1.15564893364701e-05
-2.20245982313192e-05
-1.06969639487543e-05
-1.95551079395812e-05
-3.32771161135989e-05
-9.30591206785423e-06
-9.17332843398027e-06
-2.13001465322216e-05
-1.86019580880974e-05
-3.22983994218284e-05
-1.89563973539003e-05
-3.24591868694305e-05
-2.63360456896569e-05
-1.20385556450085e-05
-4.69449127677725e-07
-2.06560667554874e-05
4.51529823531371e-06
-3.96091129984794e-05
-1.52842287312189e-05
-4.19521436263186e-05
-2.89491901857782e-05
-2.01244051420076e-05
-1.31944943798912e-05
-5.723114853592e-06
-8.04809342271123e-06
-1.88284267577575e-05
3.1583163386435e-06
-8.30827386179818e-06
-3.26969948705303e-05
-2.39156221591632e-05
-1.2915567903599e-05
-2.08599650053214e-05
-2.61940302449127e-05
-3.99074700145416e-05
-2.72167307827511e-05
2.1728874662784e-07
-1.56060297192933e-05
-4.70694708482443e-05
-1.25324967148719e-05
1.16396711425069e-06
-2.58446582690849e-05
-4.01575103862152e-05
-1.9782737941947e-05
-1.68399385960596e-05
-5.15634216285315e-06
-4.29568520524475e-05
-4.15616302567213e-05
-2.59706690930579e-05
-2.08252105376606e-05
-1.96862124872551e-05
-3.79520724511033e-06
5.08684990572414e-06
-2.14300130562249e-05
-3.52216664495411e-05
-1.88476944828995e-05
-2.25116422225926e-05
-2.62889922291534e-05
-1.02691501881762e-05
-7.47884730661251e-06
-2.92518220130683e-05
-1.1588275287603e-05
-5.24759270238315e-05
-1.26894488509451e-05
-2.61426366538926e-05
-1.71487230679371e-05
-1.22194693025365e-05
-1.36130832865215e-05
-2.55867547742241e-05
-2.43979224090143e-05
-1.59823550457126e-05
-3.594471898402e-05
-5.40706821748647e-06
-2.29461181049779e-05
6.59897275819353e-06
-1.93983708477623e-05
-2.96015503540187e-05
-5.60236281880069e-06
1.73321698236955e-06
-3.86728454651274e-05
-2.37670410042146e-05
-1.93401646967475e-05
-2.96876050086114e-05
-2.46670399430482e-05
1.31493111960999e-07
-2.55166737423606e-05
-1.62940918731585e-05
-2.40277225497591e-05
-2.57904882204275e-05
-3.98135717213346e-05
-2.00089178529627e-05
-3.77506961218644e-05
-1.16802297929037e-05
-3.10149943399601e-05
-1.05104878356542e-05
-2.7484234307684e-05
-3.16166570746394e-05
-1.78885955021904e-05
-1.21954355252648e-06
-2.38026165243464e-05
-2.10955243167839e-05
-2.14992056594719e-05
-3.12375259047847e-05
-3.13236520907641e-05
-1.68160956185881e-05
-4.07877671966315e-05
-4.50790680792955e-05
-1.79236745904361e-05
-3.39038658217796e-05
-3.12016346873559e-05
-2.63295805973992e-05
-2.45963550432158e-05
-3.6594866350088e-05
-4.08379538126003e-05
-4.57461865679141e-06
-1.02072935970299e-05
-9.22817123669822e-06
1.12503773510636e-05
-3.46203644786816e-05
-2.44411022672671e-05
-2.35717668203723e-05
-2.64834117676481e-05
-2.69554912615778e-05
-2.8164080302502e-05
-2.30955458047321e-05
-5.25496049766584e-06
-1.84670121706189e-05
-2.87137284948805e-05
-4.38516860695058e-05
-8.22024203868429e-06
-4.3875920868967e-05
-5.48654159805045e-05
-2.91104975807836e-05
-2.85692218564842e-05
-2.66763453597838e-05
-5.68531653578118e-07
-1.08781202190629e-05
-5.45169599727182e-05
-9.57492519021561e-06
-1.1646240262714e-05
-2.74010897637336e-05
-2.71441476764403e-05
-2.83841036667597e-05
-1.67063601207806e-06
-3.04478553547016e-05
6.65425899206864e-06
-8.53547124827864e-06
-2.57465185891831e-05
-7.24952636449419e-06
-4.42416661389016e-07
-3.58583873460603e-05
-1.61724407988992e-05
-1.22459172442976e-05
-1.36522084696753e-05
-2.45107579750261e-05
-2.49296974139019e-05
-1.32789675750118e-05
-1.92375165795229e-05
-3.97656651614839e-05
-2.06302687876815e-05
-2.77730246318575e-05
-3.55924924196872e-05
-1.28494062091244e-05
-1.27261723889185e-05
-8.7451389805756e-06
-1.21472811075848e-05
-4.65292397524389e-05
-1.5676103111016e-05
-1.06907392594989e-05
-2.88240130869605e-05
-3.78640154529328e-06
-1.68945016245377e-05
-2.99478824066502e-05
5.49374800695889e-07
-2.49930235986191e-05
-3.21879341699123e-05
-4.70057985354495e-05
-2.83209134076026e-05
-3.30537771894372e-05
-4.25677641547022e-05
-2.07015281308333e-05
6.30584263407532e-06
-2.11968124159759e-05
-3.00839810859063e-05
-2.96971088305665e-05
-3.46082099155166e-05
-3.53746886919284e-05
-9.20580613423434e-06
-2.57886300217363e-05
-3.15532794022781e-05
-2.14988145413315e-05
-2.71636053828143e-06
-1.10391607107006e-05
-2.9259532644786e-05
-6.55772220827322e-06
-1.49682540787684e-05
-9.88986572288027e-06
-3.5690854130968e-05
-3.40654456792669e-05
-3.54411722534694e-05
-1.72391243323037e-05
-4.29122969378432e-05
-5.06189797927308e-05
-2.90142293036952e-05
-2.73716120989906e-05
-2.88717754031633e-05
-3.37013491798526e-05
2.79513984515952e-06
1.50431619063504e-05
-1.1267968677673e-05
-5.28122848071165e-05
-4.13724443267867e-05
-1.07572615991377e-05
-2.06472253663004e-05
-1.39349638690977e-05
-1.8630668134156e-05
-9.41985599879445e-06
-2.35463401085308e-05
-1.78215499181483e-05
-2.87855946640286e-05
-1.67324489548957e-05
-1.70023269204482e-05
-3.02229148721824e-05
-2.27800658705359e-05
-7.21646558778608e-06
-2.90406996032316e-05
-1.9602190367891e-05
-2.55514052996997e-06
-1.38440473260339e-05
-1.06959583351515e-05
-1.66890354726319e-05
-1.17562929301807e-05
-2.67266524428501e-05
-1.33610576080044e-05
-1.8721280058662e-05
-1.82887703453215e-05
-1.02102217795162e-05
-2.99421015274775e-06
-2.01874526905089e-05
-1.48598286649444e-05
-5.12373369744777e-05
-1.21564328316504e-05
-2.35035255018223e-05
-2.66691723574351e-05
-3.24170140094926e-05
-1.13361071389001e-05
-1.57792383190766e-05
-9.07157661479193e-06
-1.68173431191995e-05
-1.52385543436195e-05
-1.79317431668718e-05
-2.80238573329521e-05
-1.13556185465064e-05
-3.04106809686472e-05
-3.3138305433621e-05
-8.25848286028588e-06
-3.63765259726632e-05
-4.78681468005615e-06
-2.67986783005793e-05
-1.35790899223996e-05
-3.23707413887628e-05
-2.53835816032805e-05
-3.08303004119874e-05
-2.42348571416499e-05
-2.05753232886326e-05
-7.44526027701632e-06
-1.91723585920596e-05
-7.10822648020466e-06
-8.54036432452766e-06
-2.58580806973992e-05
-1.95199003820781e-05
-1.80007429567981e-05
-8.79299538793689e-06
-1.44621655442454e-05
-1.57895160375631e-05
-1.11415465132678e-05
-2.45728746530237e-05
-3.08997917366896e-05
-2.22310668131292e-05
-1.2843281209943e-05
-3.14298762308712e-05
-3.54500476046689e-05
-1.72961352833687e-05
-3.01980729283564e-05
-2.93759095703866e-05
-4.17236938652554e-05
-2.19255419056086e-05
-3.50915423817844e-05
-2.62656611522079e-05
-2.90733416266018e-05
-3.04505512285592e-05
-3.36880796626613e-05
-3.74767028105011e-05
-9.39736490020834e-06
-3.13968742166667e-05
-1.59719459892149e-05
-1.909586249965e-06
-4.21895043368101e-05
-3.00686502032914e-05
-2.13979137353102e-06
-1.85906611136777e-05
-3.16356593811669e-05
-3.01603015401808e-05
-2.93985771197495e-05
-1.27927678197948e-05
3.07680455966491e-06
-2.63401706184331e-05
-3.42417883023328e-06
-2.99884327992875e-05
-1.80033670165843e-05
-2.21257784661989e-05
-1.41343369090299e-05
-2.14497655435318e-05
-3.02118283448031e-05
-1.26193603998437e-05
-1.13415855135096e-05
1.46472271933848e-06
5.07369602003039e-06
-6.12266487222502e-05
-3.69411125569526e-05
-6.5917681285324e-06
-2.35532903032066e-07
-3.14670313994175e-05
-2.19018133341429e-05
-2.01804250268234e-05
-3.1423032213127e-05
-3.41335059797478e-05
-2.72144513517217e-05
-4.96791266631269e-05
-2.60458716799376e-05
-1.76325150610658e-05
-2.90122818202122e-05
-3.07367329243279e-05
-3.9803434400253e-05
-3.98152653284382e-05
6.361651795571e-07
-2.24823957091613e-05
-1.95979028227311e-05
-6.07535543183198e-07
-2.19120369008928e-05
-3.43693424458362e-05
-2.55305683916267e-05
-1.74870367350625e-05
-3.21420729855723e-05
-4.78512722498583e-05
-1.59557950980872e-05
-3.12504076123959e-05
-3.26913797825525e-05
-1.92255325182429e-05
-1.77592144656517e-05
-3.53828588321249e-05
-2.44011431349997e-07
-2.07808795249958e-05
-2.09674227260515e-05
6.65590333084668e-06
-3.9007267412267e-05
-2.87580719109097e-05
-3.40540698368837e-05
-1.99781094319353e-05
-9.12259301704655e-06
-1.8882467794096e-05
-2.27027581194161e-05
-4.5816543868858e-05
-3.22598101801076e-05
-2.47937088382644e-05
-1.51780881437918e-05
-4.46428257803742e-05
-3.98891415688762e-05
-1.6857493826032e-05
-3.39881254714399e-05
-2.52187701235273e-05
-2.36498294440195e-05
-9.76683405202316e-06
-2.09353914956771e-05
-5.74499464723249e-06
-2.2763382649672e-05
-2.66575838945651e-05
-2.23743420258898e-05
-2.72455039643401e-05
-4.31783120699646e-05
-1.46757508874027e-05
-3.2831702118351e-06
-2.48500298825721e-05
-1.78638437299211e-05
-1.12770575397607e-05
-2.46466345054967e-05
-1.90782582497037e-05
-3.04102301289272e-05
-2.12862411840943e-05
-2.4161704967842e-05
-3.98915591649138e-05
-2.19594877292045e-05
-1.35706061192088e-05
-1.18428464572277e-05
-1.52008081941293e-05
-2.49587891599849e-05
1.88317073246606e-06
1.68790038023559e-05
-8.22235703154661e-06
-3.42146817192251e-05
-1.60664813855677e-05
-1.85400873319268e-05
-8.06218388106138e-06
2.96411259873437e-06
-2.68711389001277e-05
-3.58165674013124e-05
-2.02644863404563e-05
2.47119616281748e-06
-3.53053399363681e-05
-4.73182887733259e-05
-3.02585370130145e-05
-1.88933110565063e-05
-4.24123663457399e-05
3.99653987851788e-06
-1.12712252075345e-06
-3.23262981029708e-05
-3.47777726488624e-05
-2.81080787904055e-05
-2.62619970152236e-05
-2.61147812240677e-05
-3.83056979060091e-05
-2.86222531267883e-05
-2.10326913653076e-05
-2.5754415610897e-05
-1.03951302615222e-05
-1.62889250409302e-05
-6.04977455428388e-06
-1.71695202375872e-05
-6.8697824092664e-06
-6.72607969123069e-06
-2.57949137191333e-05
-8.30698624883392e-06
-1.35039303660207e-05
-3.50577030460007e-05
-8.32277119411924e-06
2.19553663488837e-06
-5.4816641035384e-06
-2.78536801687506e-05
-3.67447915283779e-05
-5.00731833202055e-06
-1.15939035229754e-05
-9.798941918367e-06
-1.41631328042555e-05
-2.41086011035538e-05
-2.18727319080149e-05
-1.61859438208013e-05
-1.24321722297649e-05
-6.35488574176496e-06
-2.32637522777742e-05
-1.53177964083434e-05
-2.3862673613271e-05
-2.34940205434041e-05
-2.26021606590759e-05
-1.42408750945611e-05
-2.16275284612392e-05
-1.13835999915936e-05
-1.82807216921304e-05
-4.14616611012382e-05
-4.50716240663007e-05
-2.40714688840633e-06
-4.01669082458798e-05
-1.02361333214943e-05
-1.47560716303795e-07
-3.11432822550187e-05
-1.38625894524642e-05
-1.38561524392695e-05
-7.72389918394983e-06
-4.78349455216337e-05
4.0364057353456e-07
-2.86829426425072e-05
-4.26592078685942e-05
-1.18322523730905e-05
-2.03044979022468e-05
-1.80428672375596e-05
-2.80203057062832e-05
-2.77444071930413e-05
-2.68122627106381e-06
-2.01687457932434e-05
-2.38865503447767e-05
-2.87363402883178e-05
-1.7053803420386e-06
-2.4591697251574e-05
-1.28226939568453e-05
-8.04858967972454e-06
-2.94193900454441e-05
-1.29448532906282e-05
-1.65317038933823e-05
-2.958437972189e-05
-2.74729078035981e-05
-1.15429093575336e-05
-2.63383502719271e-05
-1.12153960395425e-05
-3.79055017192041e-05
-6.19440097975692e-06
-4.63229654422111e-05
2.63350388879227e-06
3.72979825170291e-06
-1.70732787437652e-05
-9.00977223130913e-06
-1.71065362787896e-05
-9.77501074306518e-06
-1.52152373884678e-05
-1.4217875765995e-06
-3.62802458886679e-05
-4.2535758687703e-05
-1.66851054721717e-05
-9.24955570230221e-06
-2.9355005933238e-05
-1.26978424181822e-05
-2.97330414272046e-05
-1.35309024529243e-05
-2.85285324276026e-05
-1.97327644684585e-05
-9.6148896210833e-06
-3.94971428460024e-06
-1.00280975881833e-05
-1.99475328280957e-05
-3.92270963515782e-05
-2.50345938631514e-05
-2.82930303836486e-05
-8.68000710951746e-06
-2.07900482783275e-05
-1.94321880691267e-05
-4.23045794916219e-05
-1.21132967170144e-05
-1.87941882309742e-05
-3.00551222281946e-05
-7.61697675710918e-06
-2.65218198419586e-05
-3.81059221370844e-05
1.91097438529544e-07
-4.36856175965204e-05
-1.80972195590607e-05
-6.58587369542692e-06
-2.44379273730634e-05
-1.85056573654154e-05
-4.8175057034686e-06
-1.78145332851441e-06
-1.24873655194334e-05
-2.4618032594588e-05
-3.71537448370795e-05
3.22125270100644e-06
-9.57291948372264e-06
5.86281438788549e-06
-5.13937419561442e-05
-2.99557172957379e-06
1.01779492679845e-05
-5.26437844246902e-06
3.79763839769139e-06
-1.64352043379849e-05
-1.81814900415763e-05
-4.24306814083266e-05
-3.12850139585848e-05
-2.45390154473021e-05
-2.64023555309003e-05
-2.70442454057959e-05
-1.88747023343888e-05
-3.29567090966557e-05
-1.78765961363192e-05
3.49100692284922e-06
-1.79000333711615e-05
-1.79652361637685e-05
-1.98688336017298e-05
-4.25282080077752e-05
1.47491154775621e-05
-1.26148528599265e-05
-1.64009565452793e-05
-4.29671199007384e-05
-1.18697580226686e-05
6.99735679761303e-07
-3.31359813441104e-05
-4.53360238855629e-05
-3.42998854717257e-05
-2.14306366474565e-05
-2.35038775408349e-05
-2.20194116672252e-05
-2.92310524538659e-05
-2.73257281827105e-05
-2.77157468008874e-05
-3.31640195684119e-05
-3.45122519593634e-05
-4.67553019628081e-05
-2.0385029675729e-05
-2.24117465541146e-05
-2.14089259743562e-05
-4.15779537572268e-05
-1.61955061017708e-05
-2.20092094254955e-05
-3.26098599900306e-05
-2.36944040274454e-05
-1.70938648889645e-05
-2.60044851613098e-05
-2.02676824396353e-05
-1.46106899976105e-05
-1.72246365453546e-05
-2.19613218858402e-05
-2.03702709507697e-05
-3.09691333224002e-05
-3.34817857260305e-05
-1.47197815330847e-05
-2.1020193561129e-05
-6.39057006899899e-06
-2.33282862132165e-05
-2.60537068048225e-05
-5.17703318527162e-05
-3.32743760972393e-05
-2.05082464377156e-05
-1.87123510273374e-05
-2.67906420299204e-05
-1.36243780084062e-05
-3.15678828372925e-05
-3.14510782274586e-05
5.95719031051306e-06
-2.5915105631074e-05
-1.09189249484341e-05
-1.40187148888223e-05
-1.15321758846793e-05
-4.87279035639453e-05
-9.7746771895818e-06
-3.85212293350315e-05
-2.51296760829969e-05
-1.83021044467705e-05
-3.22847403453509e-05
-2.70523958733116e-05
-2.30801592080798e-06
-3.24199383202963e-05
-2.7756188329749e-05
-1.36914853750589e-05
-3.40597954579809e-06
-7.40398512703721e-06
-1.23891039737696e-05
-1.39355199669464e-05
-3.51680553651162e-05
-3.02750424188183e-05
-1.7140815083304e-05
-1.23551976306068e-05
-3.6262851133806e-06
-4.68724973808013e-06
-1.39704444360236e-05
-8.55872451645518e-06
-2.04727246565461e-05
-1.95071706413721e-05
-3.13301820321487e-05
-1.72959315927774e-05
-3.82575291584649e-05
-1.91219114050487e-05
-5.0258727997862e-05
-3.02425617521668e-05
-8.40537508678338e-06
-2.88667400496139e-05
-1.30670553072005e-05
-1.53100994778295e-05
-3.02789621642355e-05
-1.7747097499035e-05
-2.47284759635426e-05
-3.49720475500043e-05
-3.75054400146785e-05
-4.8328456564884e-06
-1.7148524854392e-05
-3.38894660859047e-05
-1.74123832170327e-05
-4.37833875234265e-05
-2.1847862498875e-05
1.18520128474012e-05
-2.99253894378388e-06
-1.51149077321986e-05
-2.93867102685823e-05
-2.21964647856814e-05
-3.3140008728936e-05
-1.13837000750736e-05
6.1970170596482e-06
-2.0671984435965e-05
-2.74981045758471e-06
-3.51902746901576e-05
-2.69388480035316e-05
-3.44907869223483e-05
-2.25661357301585e-05
-2.76554980691942e-05
-3.19169475637793e-05
-2.6878401975644e-05
-4.96884706598354e-05
-1.25218180718867e-05
-2.63077161785474e-05
-3.55431829074141e-05
-4.58016540196739e-05
-2.61279785847819e-05
-1.57645439442819e-05
-1.824838532086e-05
-2.83509550762194e-05
-6.53667537415338e-06
-2.11290698796058e-05
-1.75629341806895e-05
-2.1677189623149e-05
-1.84846109128717e-05
-1.48681358144553e-05
-1.38649838336039e-05
-2.7411317263428e-05
-3.75000565046536e-05
-2.86135762091698e-05
-2.68419449464855e-05
-2.39927240880256e-05
-3.68411569048542e-05
-3.21633201397641e-05
-2.00855730314204e-05
-3.12818064559418e-05
-1.83936352121379e-05
-2.73413211545949e-05
8.47995228973086e-07
-5.61034039439509e-06
1.01616398438554e-05
-1.35185975381885e-05
1.74601431566936e-06
-1.51764913643766e-05
3.2906495940291e-06
-2.36003085191215e-05
-3.45770077323683e-05
-1.63261177731989e-05
-1.10275948893439e-05
-1.46228749113028e-06
-3.48361707304552e-05
-2.8236346520813e-05
2.01951680971434e-06
-2.25588084649947e-05
-1.82236440263226e-05
-1.66488569707872e-05
-3.43416262806255e-05
-2.24468078609625e-06
-3.52531228879506e-05
-4.72727981462942e-05
-7.40342177050188e-06
-5.08454899973082e-06
-1.69337430064875e-05
-1.14692372671885e-05
-2.92365004619509e-05
-1.91361055569506e-05
-3.58888073372004e-05
-4.24353816298822e-05
-1.85924345844513e-05
-6.09809776351114e-06
-1.21100797377084e-05
-6.75233032158236e-06
-1.0152162340093e-05
-6.31164931247677e-06
-3.18657858645857e-05
-2.42949823739638e-05
-1.11196210212422e-05
-4.62450636106847e-05
-1.54353791697649e-06
-3.60916836259457e-05
-1.90991968308359e-05
-3.81459188846515e-05
-1.30050025356206e-05
-2.09259539943196e-05
-1.38711091695105e-05
-1.35777440531351e-05
-1.66838487420102e-05
-1.92841475318472e-05
-3.36565619738824e-05
-4.04855487904832e-05
-1.45142062753671e-05
-2.56111551276477e-05
-1.67009277122509e-05
-2.22113892736705e-05
-3.03354683040646e-05
-3.6365067523487e-05
-5.24260482614971e-06
-1.13249284780399e-05
-1.05115746809388e-05
-6.99239912803279e-06
-1.75371994685121e-05
-1.22716466882392e-05
-1.72302415097788e-05
-2.41837501338832e-05
-2.24497747283556e-05
-3.69341460622034e-05
-2.8515068308678e-05
-2.46396124443218e-05
-2.34118175404018e-05
-2.82994270261351e-05
-3.06957018724337e-05
-1.90696192328195e-05
4.06293803151073e-06
-4.55647749196428e-05
-2.56423805773519e-05
-4.09843657975965e-05
-3.57742555316807e-05
-1.9652774427159e-05
-3.72006702335363e-05
-2.42441178321955e-05
-5.28425694122309e-06
-3.73906823940703e-05
-7.7806198708414e-06
-2.54238857298323e-05
6.54764967300435e-06
-1.90057192955732e-05
-3.90000247855324e-06
-7.176155627623e-06
-1.32056876203793e-05
-3.22190107587109e-05
-3.0663174817132e-05
-2.61463935819568e-05
-2.20770840264715e-05
-2.87899805451855e-05
-9.49114113267144e-06
-1.73296392109009e-05
-2.90101667644761e-05
-2.2930928109084e-05
-2.30176744855721e-05
-2.41539284578514e-05
-4.88997483837528e-05
-1.74984577946317e-05
-4.15572062687624e-05
-5.22867511837957e-05
-3.37300971446336e-05
-2.39212354544548e-05
-1.67572480561267e-05
-2.04314445096812e-05
-2.67441048446308e-05
3.59665062859804e-06
-1.39117771199035e-05
-3.4511921048707e-05
-3.45381600129205e-05
-2.937676713344e-05
-1.10887473782619e-05
-2.25093420098982e-05
-6.91948342109527e-07
-3.85496899214112e-05
-4.0810321898421e-05
-3.21398364179845e-05
-1.85496833299471e-05
-3.70022507975787e-05
-9.91519562345173e-06
-1.38851764699295e-05
-1.53359722107678e-05
-2.2296168692137e-05
-2.8255020752025e-05
-1.47557048558582e-05
-4.10367488489201e-05
-1.61881831939415e-05
-2.86510686858537e-05
-4.5354647755943e-06
-2.0295953772155e-05
-2.72693935445859e-05
6.94628158302828e-07
-3.87406941613517e-05
-1.36704330832829e-05
-1.74135947146512e-05
-2.27024706170851e-05
-1.41371714774339e-05
-2.62598925168232e-05
-1.64478242999798e-05
-7.18797120855875e-06
-8.00846799585865e-06
8.45394087508742e-06
-1.69631662286227e-05
-2.08591061131375e-05
-3.88632094795143e-05
-2.04401622743133e-05
-4.2506923251694e-06
-3.89167544309327e-05
-2.84682028097525e-05
-3.12404380546217e-05
-6.67168793223076e-06
-1.61991400102569e-05
-2.7885034808415e-05
-2.33251212658564e-05
-1.11566377206184e-05
-2.66712195514769e-05
-1.8883531598122e-05
-4.22186889782695e-06
-1.31425252829537e-05
-3.05404859232155e-05
8.02954605810292e-06
-1.26515384571799e-05
-2.80235585111714e-05
-1.35628158667687e-05
-2.64434825476274e-06
-2.22206544782703e-05
-1.02897531854253e-05
-1.09152963940741e-05
-1.72987773290573e-05
-1.9400420233885e-05
7.0312337142462e-06
-2.17863988495178e-05
-2.88988846485201e-06
-1.16206033370594e-05
-7.37034984248341e-06
-2.40621463308724e-05
-3.88376163604787e-06
-1.15034820656198e-05
-9.04887151133279e-06
-3.34535954723224e-05
1.72285213971813e-06
-4.59521177592276e-05
-2.79368978035616e-05
-3.22309970917941e-05
4.50081193464321e-06
-8.96861283443137e-06
-3.3966750477709e-07
-9.94440726546879e-06
-1.58478681310338e-05
-1.75437274239444e-06
-4.04319397046464e-05
-3.17991429233518e-05
-4.07875981852674e-05
-1.18516968395356e-05
-3.15437387353712e-05
-3.20707538161008e-05
-2.83994125788992e-05
-4.34990929346951e-06
-1.48604611160575e-05
-3.52074328021923e-05
-4.5351426397874e-05
-2.22894720957085e-05
-3.7645118393008e-05
-2.57333854126038e-05
-3.29892474165207e-05
-4.61604520271e-05
-4.7644505218036e-05
-2.93231473424629e-05
-1.5041578252602e-05
-1.25755396434413e-05
-2.00435900619491e-05
-3.44721221464294e-05
-1.13394185596495e-05
-2.75407377013979e-05
-1.22880018487838e-05
-3.30677180907008e-05
-2.85706994420922e-05
-3.47366636947264e-05
-2.46125613993302e-05
-3.07422911501633e-05
-3.55584805549323e-05
-2.51171593429182e-06
-3.98395794175153e-05
-1.60062383961693e-05
-4.79960889026369e-05
-2.6524730194251e-05
-2.47906930078045e-05
-1.46611216309402e-05
-3.83860064615412e-05
-9.1188951178586e-06
9.19455442473e-07
-1.77663892143819e-05
-5.21241246287191e-06
-2.86848924977636e-05
-3.82843472708246e-05
-1.26278757793987e-05
-1.60194411623713e-05
-1.62892134896942e-05
-1.96777758391516e-05
-1.12161754191549e-05
-1.62065916603659e-05
-2.6816557193494e-05
-2.68817926959807e-05
-1.65461858387893e-05
-8.49720181608612e-07
-2.00560289877866e-05
-3.83156468725973e-05
-3.53987267605143e-05
-3.88355000439691e-05
-1.5294060790649e-05
-2.00788021768675e-05
-2.86210015222606e-05
-3.83708863935758e-05
-4.17663685970414e-05
-1.36208168163041e-05
-3.77209922713361e-05
-2.34444326531365e-05
-4.02730640409139e-05
-1.22609418781813e-05
-2.00610671529445e-05
-3.07217836418051e-05
-2.67359367131487e-05
-1.35214094255345e-05
-1.5844182243635e-05
-5.78092911422258e-05
-3.2969982948407e-05
-1.3033711707752e-05
-5.68197855057214e-05
-1.96065652448621e-05
-2.99405697193446e-05
-3.85633110137066e-05
-7.07710011131133e-06
-1.86531349810199e-05
-2.41833470308074e-05
-3.15175437333746e-05
-6.90713069444462e-06
-3.43739310846819e-06
-1.69788738352641e-05
-3.04761615580398e-05
3.1517972422706e-07
-4.13449605828491e-06
-2.87979888796891e-05
-1.52847026553777e-05
2.84309138195226e-06
-3.03462439694309e-05
-3.66921153428209e-05
-4.6981657651973e-05
-2.33236454437922e-05
-2.94581193010123e-06
-1.45596642575503e-05
-2.57534197999028e-05
-4.54656109974661e-06
-1.35882657015913e-05
-1.86698365829952e-05
-1.74401176354316e-05
-1.12857833543885e-05
-3.98495370687184e-05
-4.4275466268795e-05
-2.97916012430197e-05
-2.47710996610996e-05
-4.4493356607027e-05
-1.26297648994385e-05
-2.1700199474997e-05
-1.72388570106745e-05
-2.76513160649205e-05
-1.85565769704247e-05
-2.45740041326982e-05
-3.07585463857812e-05
-2.09724491269003e-05
-2.59412969221042e-05
-1.60545515196661e-05
-2.39087237914194e-05
-2.91737067912273e-05
-2.72670851043658e-05
3.65663035564271e-06
-1.62756767569825e-05
-2.64557231774875e-05
-1.64675856930403e-05
-2.44227454452392e-05
-8.06522246962801e-06
-2.20402092031932e-05
-4.82975474464709e-05
-9.1682168953754e-10
-3.42827355057813e-05
-2.80541595677712e-05
-1.89878059823611e-05
-4.10268695135214e-05
-3.27003030298929e-05
-2.99668521307472e-05
-1.04721764427982e-05
-2.17288352152578e-05
-1.44211068701065e-05
-2.26621393108454e-05
-5.25579707662785e-06
-5.38477664512025e-06
-1.67054666200203e-05
-2.55668879056068e-05
-4.66653090503384e-06
-3.28775123879781e-07
-2.12638433728873e-05
-3.43157692126698e-05
-2.76427729971646e-05
-1.02070167939154e-06
-2.6061448406119e-05
-2.02701767728381e-05
-1.82463819102719e-05
-4.25622361749362e-05
-1.13931747128987e-05
-1.92270353115519e-05
-1.9961613933639e-05
-1.76046141009851e-05
-2.58696526810158e-05
-3.32402734431352e-06
-3.51697674375833e-05
-2.32217970723873e-05
-1.06453377530374e-05
-2.66877909878128e-05
-2.37566271900157e-05
-3.31586862307472e-05
-1.82632447425904e-05
-9.96179782744931e-06
-3.30807001254529e-05
-4.23217387865595e-06
-2.03072917908295e-05
-2.962487516397e-05
-1.02651608107365e-05
-1.31635598886568e-05
-1.6489499033923e-05
-2.34006170978418e-05
-1.75000762780694e-05
-1.39622484332731e-05
-4.96472262416602e-06
-2.26945695802737e-05
-2.8733067045779e-05
-1.31862521493866e-05
-2.95471139373185e-05
-3.95022288016339e-06
-1.63385599466068e-05
-3.64728953628263e-05
-3.74039444707394e-05
-1.17880702720032e-05
-2.23949848628767e-05
-1.39617618636815e-05
-1.96436499445997e-05
-1.01559038322717e-06
-2.29169582007089e-05
-8.15530165008402e-06
-1.67788437257622e-05
-1.12184624311639e-05
-4.03726325231418e-05
-2.251920513563e-05
-3.32290510061129e-05
-4.21745605498111e-05
-1.9838209447191e-05
-2.06655688613065e-05
-2.5209641567858e-05
-2.97665223613863e-05
-2.47159933156976e-05
-1.24099639081564e-05
-3.22876919719319e-05
-3.77554490296111e-06
-3.87325514850104e-05
-2.23435767187144e-06
-2.54232666199424e-05
-1.54419739071072e-05
-4.18245212208787e-05
-2.02784129060792e-06
-2.99947068365836e-05
-3.27817337072377e-05
1.36636167354677e-06
-3.57178971848176e-05
-2.12623465582672e-05
-1.44971884203413e-05
7.63687462814003e-07
-4.23561425888087e-05
-2.20695507843632e-05
-1.67623477713121e-05
-1.43566492222887e-05
-2.61450710181913e-05
-9.13604889796617e-06
-3.17428800379718e-05
2.75531001192259e-06
-1.96214367552424e-05
-1.16652818189341e-05
-3.28580427321137e-05
-2.3320888396981e-05
-3.62878305836204e-05
-1.8936263025491e-05
-2.82414894924231e-05
-1.39365020330966e-05
-8.65506337809367e-06
-1.39571332254817e-05
-1.95921597549457e-05
-2.52316961396125e-05
-2.01376832455628e-05
-3.56749754479297e-05
-2.97915928992056e-05
-1.14842035930295e-05
-5.43175086683731e-06
-3.10102263087088e-05
-1.25281272018226e-05
-1.27847169210986e-05
-1.58186691147474e-05
-1.25652839533823e-05
-2.3494452391609e-05
-1.29891732141595e-05
-1.55766579999246e-05
-3.11953504722664e-05
-1.0076804826549e-05
-1.0919856310145e-05
-3.11970555256673e-05
-1.97401906442679e-05
-4.43937056757209e-05
-4.96305266287553e-05
-2.86333702960469e-05
-1.86917785007704e-05
-2.43223043370708e-05
-8.24307011415551e-06
-3.53767893480195e-05
-1.45682769089185e-05
-3.99703608445174e-05
-1.66226730923247e-05
-2.54179989480144e-05
-3.75855001471474e-05
-1.93417628790122e-05
-1.8152836877153e-05
-2.59608055095403e-05
-1.18248890028734e-05
-1.82313422153263e-05
-2.82807928943143e-05
-3.58192974864404e-06
-1.31013108936156e-05
-2.19502800435537e-05
-3.03109615613185e-05
-6.85952799481574e-06
-2.79596088766117e-06
-2.35078080526361e-05
-2.285763955504e-05
-3.51878464902948e-05
-3.24553267869368e-05
-3.72924323780457e-05
-2.54238783849498e-05
-2.88072932787131e-05
-2.80224849558285e-05
-2.22354304776764e-05
-4.22332354869414e-05
-3.57803128672316e-05
-8.18119980932092e-06
-8.33266796308627e-06
-3.14789544790878e-05
-1.83420628845128e-05
-2.10980590414583e-05
-1.32212165975102e-05
-1.28253253459837e-05
-2.32747535185086e-05
-3.07923552217625e-05
-1.37672512159941e-05
-4.0429587853926e-05
-1.50225302048652e-05
-2.45150399876518e-05
-3.2532759650391e-06
-3.0130728191196e-05
-1.99851283758501e-05
-1.61586898639022e-05
-1.93580252782524e-05
-2.87714445479047e-05
6.94043353222261e-07
-2.88985215085984e-05
-3.7914612174941e-05
-2.23274755130035e-05
-1.05600303746632e-05
-8.8423776852379e-06
-3.01889064906308e-05
-2.96301066037194e-05
-2.94656628331035e-05
-5.10202714638803e-06
-4.2075258901917e-05
-2.64716411789381e-05
-1.84142628789568e-05
4.85262330265244e-07
-5.15002651618244e-06
-3.43897417436187e-05
-2.61300469801027e-05
-2.54040705579162e-05
-3.28248282536434e-05
-1.75497919712125e-05
-2.26347865661329e-05
-2.13950867239243e-05
-2.77365840501836e-05
-3.7667650848584e-05
-3.48343210082601e-05
-3.29874903752296e-05
-9.98395301116832e-06
-1.40111397817361e-05
-7.10441937026532e-06
-2.4904107912601e-05
-5.14284281805875e-05
-3.1525002170461e-05
-2.22094881102231e-05
-4.2218774237076e-05
-2.63514375798186e-05
-2.18733306804129e-05
-1.65893382249744e-05
-2.22173773971114e-05
-1.59726980296748e-05
-2.15424560536214e-05
-1.55492497836988e-05
-3.11534669871187e-05
-1.92127732031229e-05
-4.33454255690316e-05
-1.62964606854085e-07
-2.73337162937916e-05
-2.64852405279345e-05
-2.45891638065621e-05
-4.0548396607681e-06
-7.98741847778696e-06
-2.37148761985782e-05
-8.71004631892545e-07
-8.74470342377291e-06
1.28820294626342e-06
-1.1339604912079e-05
-2.7512974025712e-05
-1.12801095247344e-05
-1.14399195487929e-05
-3.6624235657091e-05
-2.26242379638681e-05
2.58175692016897e-06
-1.69403108854548e-05
5.29881807090429e-08
-2.3373892151882e-05
-4.04824165642066e-05
-2.89053658780829e-05
-3.38142472307258e-05
-1.09473105762515e-05
-3.88038109380157e-05
-9.25961897627843e-06
-2.34024728449901e-05
-5.67259996363697e-06
-3.13769981154934e-05
-1.95701792652843e-05
-2.85715442285829e-06
-3.557438218196e-05
-2.29291758918863e-05
-3.90888442293094e-06
-3.41953357554631e-05
-2.33798716986939e-05
-2.04463844140776e-05
-3.05900313733611e-05
-2.30018173178462e-05
-7.77118855124653e-06
-2.91693729861305e-05
2.58647662928783e-06
-3.9530271707848e-05
-1.65016989799646e-05
-3.09175445429206e-05
-8.95450837191588e-06
-1.26582670726343e-05
-2.04485267093574e-05
-2.57776909651606e-05
-1.9404956234497e-05
-2.87059412769743e-05
-2.80212449982277e-05
-1.37191845369373e-05
-1.27856060832321e-05
-5.30885544401324e-05
-2.55167461147999e-05
-3.28146473564627e-05
-3.30967966210167e-06
-3.14956294402328e-05
-2.0060331522447e-05
-2.8473976655774e-05
-8.81276532605339e-06
-1.14170632316278e-05
-5.36702643791925e-06
-1.84217727116233e-05
-1.16901235277587e-05
-3.52327782371251e-05
-3.97949000009731e-05
-2.66893572392872e-05
1.12629840341591e-05
-7.7366374250649e-06
-3.14464009171818e-05
-2.05474264278228e-05
-1.21715744634075e-05
-3.04113018922692e-05
-4.49120494366365e-05
-2.0131179850969e-05
-2.52036862552932e-05
-2.98601585189248e-05
-3.23730296806158e-05
-1.71324299438287e-05
-1.63837804054307e-05
-3.7805267307472e-06
-2.87168760170868e-05
-3.15729557138011e-05
-2.4837835259379e-05
-1.59226127555421e-05
-3.16814295507262e-05
-1.01883558601448e-05
-2.10291397851126e-05
1.04316088205277e-05
-2.48880179666346e-06
-2.25215931058616e-05
-1.51660451006744e-05
-2.05288391461415e-05
-4.31284309931592e-05
-3.60776124328077e-05
-2.55333081756267e-05
-1.82462041347388e-05
-9.00376034420818e-06
-7.29499442194773e-06
-2.19284792235514e-05
-1.69645017602089e-05
-3.86848280274324e-05
8.69165133459317e-08
-2.7579252957966e-05
-2.93389717316068e-05
-6.52129899380438e-05
-1.457478038537e-05
-3.25282034438983e-05
-7.99946128119673e-06
-1.40126122615379e-05
-1.63832888390832e-05
-1.57178840226787e-05
-1.06964587005716e-05
-1.3469732228035e-05
-1.03771410014172e-05
-1.74911459704521e-05
-2.01568651377989e-05
-1.68339942009157e-05
-1.76261375166719e-05
-2.56316055179033e-05
-1.32975344725288e-05
3.53231163666976e-07
-6.40370040239959e-06
-1.60532962146728e-05
-2.98455475295421e-05
2.69514859678868e-06
-2.19147733911632e-05
-2.52100652292713e-05
-1.05781360747371e-05
-1.74292807638482e-05
-3.19492631728891e-05
-2.48531147232677e-05
-2.06016950355598e-05
-3.11692384924409e-05
-1.34934540794066e-05
-1.64096310832399e-05
-1.33419325272505e-05
-2.49849866412041e-05
-4.32222584705938e-05
-1.99718931647824e-05
-2.72524803634771e-05
1.77632716012212e-06
-2.34863100696227e-05
-3.53415864255586e-05
-9.83949962637137e-06
-7.74634766442271e-06
-2.8697314415724e-05
-1.21142503872231e-05
-2.91580103186354e-05
-1.75411023442922e-05
-2.46251650188939e-05
-1.69060141426327e-05
-1.81414852679684e-05
-3.44495436441693e-05
-2.91971303620743e-05
-1.02875658577569e-05
-2.6882151751409e-05
-1.32030153968186e-05
-3.44208565331565e-05
-5.28908176515003e-06
-1.56253797245086e-05
-7.22850165055045e-06
9.66959125983977e-06
-3.07084512589989e-05
-6.54017697109405e-06
-4.27740978772565e-05
-5.29195158029819e-06
-4.05433911127135e-05
-1.06749997426231e-05
-5.89555106726986e-06
-3.33589692739538e-05
-7.81668701418746e-07
-1.92110639423871e-05
-3.30482827575201e-05
-1.55995346883088e-05
-3.22087403562986e-05
-6.58982890641898e-06
6.52772554824122e-06
-2.76114838409599e-06
-2.1105496081704e-05
-7.11011128166604e-06
-4.62815057518336e-06
-2.08925109445277e-05
-2.34034746058024e-05
-1.74657908028052e-05
-9.88859850090386e-06
-3.01336970399068e-05
2.39087649736666e-06
-1.09320971266915e-05
-2.66199947475518e-05
-2.2705024859883e-05
-2.00203092405321e-05
-2.87013907851379e-05
-2.1506628069211e-05
-2.87131157103858e-05
-7.04249687869046e-06
-1.24176834135943e-05
-2.47927315516419e-05
-2.77720990977491e-05
-1.61499459811789e-05
-1.11188019182148e-05
-4.12617198142498e-05
-1.18399088559056e-05
-8.6461528659372e-06
-3.39643785595058e-05
-2.54056376417689e-05
-4.83306994912722e-05
-3.16057726539471e-05
-2.06332512535688e-05
-3.76898636900598e-05
-3.3704348142487e-05
-1.31135588092188e-05
-2.81567158223035e-05
-1.16724891084216e-05
-1.1714752818387e-05
-2.14127537488165e-05
-1.24864919423489e-05
-9.39931242955125e-06
-3.17678688114259e-05
-1.1731264133008e-05
-2.84144946163599e-05
-2.20603734085498e-05
-2.19004996244065e-05
-1.3383318464056e-05
-1.46750721874342e-05
-2.71483966860209e-05
2.32947180303455e-06
-1.75379666022642e-05
2.48960650665017e-06
-2.78326536022049e-05
5.0249599187633e-08
-2.41984544133201e-05
-1.77765742290716e-05
-9.44868412508853e-06
-2.78996873769574e-05
-2.64392100020742e-05
-5.13773450154241e-07
-5.54351910680241e-06
7.86562094874875e-06
-1.37182296941606e-05
-2.07720924600206e-05
-3.47474643306256e-06
-1.78459561639532e-05
-9.04318432177194e-06
-2.18096513357739e-05
-1.46249695404246e-05
7.11234800449751e-07
-4.42290775233813e-06
-3.56061797499624e-06
-1.11876783459403e-05
1.6611140658037e-06
4.79480789276197e-06
-1.34451878337549e-05
-4.28582179927447e-05
-1.6936084581798e-05
-5.25386029688708e-06
-2.69734223434455e-05
-1.0943911225561e-05
-2.36573736970542e-05
-1.00722545755156e-05
-3.82572319860064e-05
-3.97052980113118e-05
-1.86330841638256e-05
-5.66197323244198e-05
-3.64130756195015e-05
-3.85910663891479e-05
-1.44575210753658e-05
-3.79077380934929e-05
-8.89698852572638e-06
-3.57438599444221e-05
-2.14265295064373e-05
-2.54771506616793e-05
-1.55041547211711e-05
-1.238535534159e-05
-2.21355869359244e-05
1.47916133795621e-06
-1.46238323235556e-05
-1.65737187097855e-05
-9.31387847141146e-06
-3.86103233797656e-05
-2.06003417900713e-06
-1.27952700866463e-05
-2.66761879146825e-05
-4.629294072674e-05
3.35351187336637e-07
-1.10916212720682e-05
-3.95263384569753e-05
-2.91977210159193e-05
-3.11360442172037e-05
-1.55079372003036e-05
-3.28542292806018e-05
-3.20481636031143e-05
-2.21844433288156e-05
-2.43093144607274e-05
-2.70516964108129e-05
-1.84652791899875e-05
-1.8761816728835e-05
-1.55437511522689e-05
-3.01463036928175e-05
-2.30722916553795e-05
-1.1841760737734e-05
-3.1600708067758e-05
-9.78313341810899e-06
-2.2374472451447e-05
6.79264055333245e-06
-2.47791928646463e-05
-5.21879259627058e-05
-6.61106534862825e-06
-3.61594546751052e-05
-2.6854274948395e-05
-3.59060370206186e-05
-3.55939818370595e-05
-2.75384262337393e-05
-1.75714108515439e-05
-2.43621348473103e-05
-3.53188690644767e-05
-3.50165304070115e-05
-2.36968801942642e-05
-2.81405153801885e-05
-2.73205520119752e-05
-1.55553575198905e-05
-9.35872567248395e-06
2.30375854624141e-06
-1.87041201868249e-05
-3.03409099769779e-05
-2.23363746386275e-05
7.00730450010175e-06
-2.67947968174297e-05
-2.45342479083487e-05
-1.03340297910724e-06
-1.96682227511055e-05
-3.05223923476947e-05
-5.02888414279663e-05
-2.37880606106017e-05
-1.65931005840082e-06
-1.85812482897531e-05
-2.32646546700067e-05
-2.03509297589768e-05
-1.20801645907453e-05
-3.27548948524227e-06
-9.18454637075454e-06
-2.88014866379005e-05
-1.84628778615424e-05
-3.93164211605249e-05
-2.08366344200089e-05
-2.70647814722569e-05
-2.98293736443429e-05
-2.49612918299449e-05
-2.13944386596382e-05
-2.65571657355379e-05
-2.79894101958311e-05
-2.1459248604423e-05
-2.56584869025619e-05
-1.39111933877551e-05
-3.16400996576187e-05
-2.97037073284958e-05
-2.86827969991905e-05
-2.85706530487485e-05
-2.39146051341073e-05
-9.46936076833585e-06
-2.56573525354651e-05
-1.28139155935206e-05
-3.03153505145308e-05
-2.3049245760049e-05
-8.51717204164324e-06
-2.97610976704961e-05
-3.48844294502442e-05
-3.88364244505201e-05
-9.5597582326048e-06
-6.72261795331752e-06
-1.05447961308189e-05
-3.3019260491801e-05
-1.70829240102214e-05
-2.62489881648146e-05
-3.28146034864419e-05
-1.61094243487776e-05
-2.67323169195272e-05
-2.98835992931095e-05
-1.09394732484531e-05
-8.92110846489956e-06
1.55052942161167e-06
-3.72599784823019e-05
-4.10520332848907e-05
-6.23213831365246e-06
2.33685983471784e-07
-3.06896846557875e-05
-2.84323211018432e-05
-2.89022221298702e-06
-6.25937469996044e-06
-1.34805655077284e-05
-9.23719954490628e-06
1.27412966439614e-05
-2.10998210921506e-05
-5.56219370794688e-06
-3.75848201593852e-05
-1.61049242151141e-05
-2.32292730739456e-05
-9.57352030211274e-06
-1.20247090368191e-05
-1.46257577797622e-05
-1.74337001280258e-05
-2.33528592685732e-05
-1.11237471289815e-05
-2.06255612715573e-05
-3.6022378406969e-05
-2.98468196357776e-05
-1.27765469154652e-05
-4.36126226688299e-05
-4.05185814457868e-06
-3.41540129733411e-05
-1.61586444645275e-05
-1.06423438166291e-05
-2.96285765714751e-05
-2.13892603134836e-05
-2.03781145248772e-05
-2.45161409995266e-05
4.95634202317973e-06
-1.32997567194218e-05
-1.3054594134176e-05
-8.46373731280144e-06
-3.153433785045e-05
-1.42266769248314e-05
-1.42721110120997e-05
2.75117827953658e-06
-5.53526046365957e-06
-1.31068722834804e-05
-2.48489689322094e-05
-3.07847555551024e-05
-1.02761192320419e-05
-1.42394231774256e-05
-2.91270582135021e-05
-3.5123433496736e-05
-2.42259596439137e-05
-2.1594995934039e-05
-1.38105153820546e-05
-3.45717238439069e-05
-2.31017469839764e-06
-2.05670266496627e-05
-4.80476885811807e-05
-1.69324159570509e-05
-3.38088316153855e-05
-2.51684092838683e-05
-1.31850348301356e-05
-2.14663259367424e-05
-1.21955154967379e-05
-9.47073211289163e-06
-7.0505647339709e-06
-2.61608188391603e-05
-3.94975388424018e-05
-1.50205121908285e-05
-2.94847295969648e-05
-2.33602644841293e-05
-1.40037642075722e-05
-3.70725532946603e-05
-3.81707158375805e-05
-3.48352937131001e-05
-6.73706140940877e-06
-1.68192990421443e-05
-3.14284838910095e-05
-3.02783932558121e-05
-2.89616218995236e-05
-3.05171842414409e-05
-1.62594492122016e-05
-3.60581428128343e-06
-3.1403343565581e-05
-2.40982176740019e-05
-2.54637655875422e-06
-1.1778169016578e-05
-2.78996702185603e-05
-4.09644010169722e-05
-2.01571843827797e-05
-1.02682372710498e-05
-1.71563646237318e-05
-1.54352234851656e-05
-1.17260503078773e-05
-1.05710133862685e-05
-9.12079650991473e-06
-1.92471604743228e-05
-3.48800029894988e-05
-1.65124407574492e-05
-8.8462110855037e-06
-2.80689006611535e-05
-9.21669885171552e-06
-2.75206622701078e-05
-9.5054633345913e-06
-4.32217002015985e-05
-3.18101226083679e-05
-1.806253069442e-05
-3.11555401703319e-05
-2.13674023791256e-05
-2.94126833051558e-06
3.45219384201053e-06
5.21954160893008e-06
-4.34949756199999e-07
1.42302494659055e-06
-2.69290288875771e-06
-8.19947980622429e-06
-1.89099590324255e-05
-1.86280519019778e-05
6.48468281030736e-06
-2.48048185622632e-05
-1.84711457627347e-05
-2.05261766200472e-05
-1.2656851556947e-05
8.78843955876781e-06
-1.78802120669123e-05
-3.1262633112848e-05
-3.95658196398822e-06
-2.55861446442429e-06
-3.56260341732162e-05
-2.13945926824043e-05
-3.26855654556982e-05
-1.02612834934985e-06
-7.89656576830534e-06
-1.93272810087665e-05
-5.0562600355603e-05
-4.63840588956542e-06
-1.53502183236345e-05
-2.75245018596866e-05
-2.90136882621657e-05
-1.81371657829177e-05
-1.56679303822727e-05
5.95646982087266e-07
-9.36481591070617e-06
-3.34766419408809e-05
-3.13991173853391e-05
-3.02123099030968e-05
-3.75331791985957e-05
-2.70199479344702e-05
-3.47377625669105e-05
-2.07685982412543e-05
-3.62016905548774e-05
-1.14170618455683e-05
-1.65260854930663e-05
-2.0034940762491e-05
-1.27476230967681e-05
-3.51194649767952e-05
-2.48742286353707e-05
-3.97019905387714e-05
-1.97613010768715e-05
-2.87745381763799e-05
-3.21008343814864e-05
-4.38392894082993e-05
-1.12578802012989e-06
-1.88603144146028e-05
-1.41020469290142e-05
-1.76894679003139e-05
-2.00404541245719e-05
-1.10405874423383e-06
-3.69441126615106e-05
5.23117236398175e-06
-2.40150545362634e-05
-1.96704197749007e-05
-2.79366389012098e-05
-2.03673401789036e-05
-2.87087553021016e-05
-4.04243719902197e-05
-2.5650660698294e-05
-3.30565658833627e-05
-2.1349893690111e-05
-1.80745003418545e-05
-1.15483372444486e-05
9.80092746021042e-06
-4.23313829033545e-06
-1.20627504164017e-05
1.49252587895662e-06
-2.11241396845311e-05
-2.05193766876681e-05
-1.97847496377054e-05
-1.40323773382858e-05
-1.29980073895379e-05
-6.56065595784e-06
-1.89384216217013e-05
-4.22819653774387e-05
3.27519211286761e-06
-3.04246585028411e-05
-3.2615161305582e-05
-1.63237522128747e-05
-3.54263791784349e-05
-3.50091788620424e-05
-1.94802051422078e-05
-3.30971968805528e-05
5.5930554788436e-06
-2.38025996730301e-05
-1.81965500660952e-05
-1.43754040474636e-05
-3.75749705764203e-05
-8.32583902871228e-06
-2.96644992315033e-05
-1.83340123281076e-05
-2.74935888288709e-05
-2.13166800434237e-05
-3.50568323506666e-05
-2.22784491545283e-05
-4.29615619923424e-05
-1.42855253144568e-05
-1.58292734236511e-05
-1.93892362288197e-05
-6.57705537375548e-06
-6.56552689157655e-06
-2.2918063971278e-05
-3.13744033406994e-06
-2.6430507013065e-05
-2.1610387046976e-05
-1.82002265098623e-05
-3.58804559596067e-05
-4.39904031395317e-05
-3.08453395805586e-05
-6.30357700565853e-06
-8.71438261328225e-06
-1.09483823379446e-05
-3.78337088573874e-05
-2.52793233045552e-05
-1.85094001417587e-05
-2.95658347750139e-05
-3.6408284659969e-05
-2.75942892542867e-05
3.18321650749885e-06
-7.68770163618379e-06
6.71591311676019e-06
-3.31110478194909e-05
-1.6710342561682e-05
-5.41253818748869e-05
-2.14808315098886e-05
-1.21776427144348e-05
-2.82236734093082e-05
-4.50654011995766e-05
1.0139738861786e-05
-2.51695374080168e-05
-2.15816439576347e-05
-1.98373953257674e-05
-2.54893786487252e-05
-2.53724575934634e-05
-6.88277950898794e-06
-3.37173109865939e-05
-2.49142051199169e-05
-3.14404459532998e-05
-9.06841279991358e-06
-1.42690371303132e-05
-5.09625873407032e-05
-3.7448153806204e-05
-3.0673140454736e-06
-2.34810620054332e-05
-7.05746174562998e-06
-2.59230045934534e-05
-4.32023731982461e-06
-1.08508264002022e-05
-2.42039699172004e-05
-3.21073408494901e-05
-2.11361562649113e-05
-5.44452315732488e-06
-2.73326796307841e-05
-2.22516901958101e-05
-1.8749140053808e-05
-2.94266424219371e-05
-4.84626332423729e-06
-1.11477802558919e-05
3.53874752040724e-06
-5.6809648567199e-06
-2.27794424206817e-06
-1.95385090064303e-05
-5.29025520372787e-06
-1.5730668987993e-06
2.1540675157304e-06
-2.70649758552392e-05
-2.58495337105898e-05
-4.46905449762342e-05
-6.12738667018477e-06
-2.41302424982106e-05
-1.93893279363708e-05
-3.15666770426073e-05
-2.30900430329629e-05
-2.13032824000849e-05
-5.11160851620684e-05
-2.80318782522718e-05
-1.41950171027827e-05
-7.80150632358374e-06
-2.51632136485777e-05
-2.23088130969211e-05
-1.48946410669139e-05
-2.3093729664623e-05
-2.58533424443347e-05
-3.54224257064148e-05
-2.45298975483639e-05
-1.55755488765396e-05
6.23413940330909e-06
-1.71139241239378e-05
-4.91332483595233e-05
-1.35636172996871e-06
-2.06653562738317e-06
-1.23850743022191e-05
-1.6757746098412e-05
1.13871834590074e-06
-3.18697919286811e-05
-3.77059239270112e-05
-1.02043121096489e-05
-2.45338949025653e-05
-3.02780586542827e-05
-1.67758969059986e-05
-1.56424134141549e-05
-3.0545936687838e-05
-3.37178786358993e-05
-2.10984284488815e-05
-1.14837723455692e-05
-1.8494285961498e-05
-2.78232964349812e-05
-1.62411924114927e-05
-2.68228651870991e-05
-1.87537785435218e-05
-1.40689925601647e-05
-2.06415679166354e-05
8.34548344077225e-06
-2.11227205100753e-05
4.99204123925304e-06
-1.48303073877595e-05
-5.17390354926404e-06
-7.96641999500553e-06
-1.55051812790132e-05
-1.20333716848681e-05
-3.02498422940066e-05
1.60916586763081e-05
-3.05918457176842e-05
-3.48555099607039e-05
-2.39765865525055e-05
-2.54800524170563e-05
-5.21581159863199e-05
-3.2329185140118e-05
-1.86615749598843e-05
-9.1278387183018e-06
-4.65409065653231e-05
-1.99956388540464e-05
-4.18110325222497e-05
-4.46103174095768e-06
-2.09661484675021e-05
-1.2188957243517e-05
-1.65191987332326e-05
-1.098591904323e-05
-1.47606367568654e-05
-1.71990077181356e-05
-1.40961197347407e-05
-1.02811462150771e-05
-3.04323639732092e-05
-2.30926558357144e-05
-1.13607768029781e-05
-3.72102153972976e-05
-1.61290077910663e-05
-3.05245051604673e-05
6.39640419447127e-06
-1.41357676597341e-05
-2.23787359002247e-05
-3.78811153634236e-05
-3.44871061332359e-05
-1.58191099802234e-05
-2.02306633144719e-05
-2.64542322532467e-05
-1.65308229296906e-05
-2.23714454057888e-05
-2.42553170999765e-05
-2.29302289843716e-05
-2.23786334921869e-05
-2.17821082770515e-05
-2.68463130811423e-05
-1.99049523836712e-05
-3.04116077306194e-05
-1.50237698650858e-05
-1.80713561433794e-05
-3.69631050709541e-05
-3.29506299346099e-05
-4.39562593627346e-05
-3.31982945674513e-05
-2.02120075176199e-05
-2.02949076038977e-05
-1.16320769441055e-05
-3.56874937323437e-05
-1.27875580118758e-07
-3.77374020902398e-05
-1.83916047043482e-05
-2.13734028882591e-05
-2.15098945490144e-05
-4.04421841596702e-05
-1.85392736469916e-05
-5.73480658634654e-06
-3.03187884262269e-05
-1.02460693205565e-05
-1.29476590809504e-05
1.04038568958401e-05
-8.43498320810655e-06
-1.7678146282487e-05
-3.91597297543609e-05
-5.1775584025624e-05
-2.90245502946045e-07
-2.76179433811239e-05
-1.54724296497466e-05
-1.2059550975872e-05
-2.52906447696365e-05
-1.4393643665274e-06
-9.22382471726012e-06
-3.3024368939038e-05
-2.78931597290588e-05
-4.8189444148583e-06
-1.42552826720477e-05
-6.36138933398077e-06
-6.33025512558918e-06
-1.23083252573045e-05
-1.04251206517157e-05
-2.11470719888388e-05
-1.396401428194e-05
-2.06644920107698e-05
-8.1549810642197e-06
-1.86442734077115e-05
-1.84721737004272e-05
-1.61805489998492e-05
-1.50215066825552e-05
-2.51168940123337e-05
-1.14412783883701e-05
-1.24802494373304e-05
-2.1713037951725e-05
-1.5447167795874e-05
-2.7203760671529e-05
-1.52124896392323e-06
-2.47222650102404e-05
-7.95319424645242e-06
-4.32702133367274e-05
-5.57270782795252e-06
-3.61630048210544e-06
-2.62558717884114e-05
-1.90155053627478e-05
-1.99087912876601e-05
-2.64364559860036e-05
-1.11567223370935e-05
-1.98535666773046e-05
-1.98101500488093e-05
-2.99513986318055e-05
-1.91453999776159e-05
-1.54990815772013e-05
-3.3389722767635e-05
-1.86975671397594e-05
-1.33262689602763e-05
-2.60607467752863e-05
6.81928570081488e-06
-2.21535776784479e-05
-2.19526438219052e-05
6.84963709756062e-07
-1.86591928218399e-05
-1.68404049038635e-05
-9.23068307157691e-06
-1.56939938410766e-05
-1.71337068952052e-05
-4.15329890082114e-05
-2.43852578808052e-05
-2.51085231389241e-05
-4.05587662196047e-05
-6.87564125449967e-06
-5.1394212041346e-05
-3.43430646580413e-05
1.18301265808344e-05
-3.59497357373628e-06
-1.84605297744585e-05
-1.67102923083897e-05
-2.81729994727185e-05
-2.02391694688407e-05
-2.22144493702446e-05
-1.07343903186642e-05
-2.26966647779861e-05
-2.21965192861666e-05
-1.23422858518421e-05
-2.86504932912207e-05
-3.5989453607074e-05
-2.36342254904931e-05
-3.86239111678072e-05
-3.60367039790845e-06
-1.1392136547529e-05
-3.80048446510742e-05
-1.87780792560623e-05
-1.64191995328713e-05
-2.68498945206709e-05
-3.36379233470635e-05
-3.34090061322899e-05
-2.41680127330121e-05
-5.34980794114991e-05
-1.11479830560377e-05
-2.76430905692429e-05
1.07397707611276e-05
-2.75552765196725e-05
-8.8141620381829e-06
-5.24311090259973e-06
-3.18552702063798e-05
-7.93486038757768e-07
-3.59615793142101e-06
-1.30453433597425e-05
-6.55281156068414e-06
-2.52073391508047e-05
-4.03930131100256e-06
-2.57935051833992e-05
-1.41487497241666e-05
-5.29452675611406e-08
-2.37871693219992e-05
-2.43506211506695e-05
-4.7219583604069e-05
-2.19305704772662e-05
-2.49464239975192e-05
-2.81260807465419e-05
-2.97548035561632e-05
-8.34007880714798e-06
-3.65424266107075e-05
-2.90625956824516e-05
-1.10396078647867e-05
-3.02320655652575e-05
-2.15968894312502e-05
-4.03748201546711e-05
1.00264282149513e-05
-6.91668433339654e-06
-1.35708404647615e-05
-2.52620389757673e-05
-1.28086355304237e-05
-3.19055810090172e-05
-8.835405694259e-06
-2.95552147682351e-05
-3.3034953469661e-05
-2.22403573171884e-05
-1.00722876718871e-05
-3.23903457481919e-05
-1.71340309010271e-05
-2.48894814130123e-05
-2.79561679054146e-05
-1.37005993777877e-05
-3.05119986862734e-05
-3.40862319054461e-05
-5.27613011489703e-05
-1.87513893454189e-05
-3.1505403159312e-05
-4.15321987725439e-05
-1.43699258701561e-05
-2.586763256482e-05
-3.61286434767999e-05
-4.29491195870782e-05
-3.80401074181244e-05
-3.72043961904045e-05
-1.88362958815458e-05
-2.41547678791923e-05
-3.07962131781582e-05
-1.26706242257834e-05
-2.74135942840592e-05
-1.28454521133291e-05
-2.9548358257678e-05
-2.16846054779672e-05
-1.69452051235431e-05
-2.00382726391077e-05
-4.1375021555955e-05
-2.12877374352263e-05
-2.08651339776813e-05
-1.40639691300252e-05
-1.16619980648402e-05
-1.23898821047731e-05
-3.53731056530341e-05
-1.18610399654438e-05
-2.80465043757526e-05
-1.44692847613678e-05
-2.9015179160223e-05
-4.06888193390126e-07
-5.71845367544126e-06
-2.35950129405031e-05
-3.23961663828406e-05
-2.72939963074634e-05
-1.05857521977491e-05
-1.92591573339077e-05
-3.73777892534373e-05
-3.89760819130812e-05
-2.91801541208418e-05
-3.14294341115748e-05
-5.00990032450338e-06
-3.91843278607419e-05
-1.84589719022347e-05
-3.19730242855413e-05
-3.00246456513034e-05
-4.54446457253167e-05
-2.63330141212022e-05
-2.2642602426349e-05
-2.09043206454318e-05
-3.08206750657321e-05
-6.99658935865227e-07
-4.33154660313795e-05
-2.2925230050583e-05
-2.66233843026625e-05
-1.39656842928973e-05
-3.50824662428906e-05
-2.95638829579829e-05
-2.4834942664227e-05
-4.4105551217052e-05
-3.09403270992104e-05
-1.4414749252826e-05
-2.30994898061898e-06
-3.13993236902203e-05
-2.25393884159231e-05
-2.13424822117239e-05
-2.49519902923342e-05
-1.91307528926762e-05
-4.89040336193584e-05
-2.21316242964699e-05
-3.54329582566234e-05
-3.91302776109307e-05
-2.87382239365844e-05
-2.99863229281049e-05
-2.11116406806352e-05
-3.63802378080089e-06
-1.36386617887287e-05
-3.52074191404027e-05
-5.0082821696308e-05
-1.68930521331558e-05
-2.93889242278549e-05
-2.87156176970706e-05
-3.91496574781651e-05
7.2837066347558e-06
-3.08190857675149e-05
-1.87609175631014e-05
-2.41298807622957e-05
-2.50636408689327e-05
-3.72516414858083e-05
-1.98348207562439e-05
-1.87519904321315e-05
-3.44082932425468e-05
-3.44269760342099e-05
-1.81486014234934e-05
-1.71417818233519e-05
-1.95957603464313e-05
-2.69061995140265e-05
-3.21723049064595e-05
-2.13294207497599e-05
-1.79310223075793e-05
-4.26237899032328e-05
-2.83835557879429e-05
-2.03217045595368e-05
-6.9930388519508e-06
-3.22657337616272e-05
4.19163742345639e-06
-2.73067812434675e-05
-3.16474697219095e-05
-2.46894422349519e-05
7.34185330087127e-06
-2.64172650455781e-06
-3.60276961348238e-05
-1.20474116141076e-05
-2.19829557173613e-05
-3.28669983636954e-05
-4.68074927947007e-06
-1.34960466929562e-05
-3.28535076217858e-05
-2.50840637144901e-05
-3.31592902693987e-05
-3.83510949725136e-06
-1.85988769645084e-05
-1.89753292798273e-05
-3.28198922081365e-05
-3.53380788349486e-05
-2.26971931290762e-05
-1.20779416181169e-05
-8.66190260977173e-06
-1.67114081581376e-05
3.89565858005295e-06
-1.044068322842e-05
-1.74863985423157e-05
-1.95640203613852e-05
-3.34320202077799e-05
-1.68094441713135e-05
-1.82274750374987e-05
7.90949739188089e-07
9.90750062380313e-06
-9.13985732159856e-06
-3.2249621096515e-05
-1.460640634164e-05
-2.92049835934945e-05
-8.49516799275704e-06
-4.78399464371684e-05
-2.37628790571329e-05
-2.20208272204756e-05
-1.26932691814777e-05
-3.2943764401571e-05
-1.9182580904196e-05
-8.59912137178032e-06
