# Supplementary material for: Research on computational propagation and identification of mine microseismic signals based on deep learning
Source: PLoS One. 2025 Oct 22;20(10):e0334641. doi: 10.1371/journal.pone.0334641 (PMC12543183; doi:10.1371/journal.pone.0334641)
Supplement: S1 Data — (ZIP) [file pone.0334641.s001.zip › 000100500000972.xlsx_0.txt_24.txt.txt]

-1.43335822636813e-05
-1.93496029919656e-06
-1.40923029457254e-05
-3.15856729162206e-05
-3.72148373740331e-06
-1.83526350619341e-06
1.4074947042828e-05
-1.56329505961465e-05
-2.33784026845383e-05
-2.30283353188521e-05
-2.90858526409316e-05
-1.97100875696542e-05
-3.35152371029213e-05
-3.92120950571122e-06
-1.92362718015603e-05
-2.05167248794508e-05
-2.20844024566e-05
-1.36691545613467e-05
-2.65641120587083e-05
-2.37733053513131e-05
-1.45925151247401e-05
-2.35014526310431e-05
-2.08206820470377e-05
-2.829648572114e-05
-2.6359881954978e-05
-4.8758418470023e-05
-1.27119932156119e-05
-6.21956486978806e-06
-1.96153992715532e-05
-1.9585680477411e-05
-4.87581444424473e-05
-5.31198207648424e-06
-1.12245694835058e-05
-1.14474889327899e-05
-1.96949691395979e-05
-1.64546668664297e-05
-2.20170243870372e-05
-1.32996558061629e-05
-3.12493240900484e-05
-3.65513792206866e-05
-4.11182301263185e-05
-4.3767595404248e-05
-3.15865353308384e-05
-1.5359357914413e-05
-7.46759845386702e-06
-3.54867015566891e-05
-1.52712816553548e-05
-2.05336440991233e-05
-2.03339800677833e-05
-2.90159773404532e-05
-5.43424805163289e-06
-2.39574780294167e-05
-3.06302861732996e-05
-1.64532722215518e-05
-2.16961367854168e-05
-2.71713604390538e-05
-1.42054861183794e-05
-3.58864314596068e-05
-2.43408532776411e-05
-2.35136001249045e-05
-2.52688321710986e-05
-7.7911328698218e-06
-1.86692700250105e-05
-2.28285961200343e-05
-2.37825364589235e-05
-7.41197728474936e-06
-1.6625775619093e-05
-2.39930328298041e-05
-2.23413036506164e-05
-2.37999444573689e-05
-1.83022399159179e-05
-1.97634163761901e-05
-2.25650808450076e-05
-2.29939493497435e-05
-2.56455339524448e-05
-4.34678799209242e-06
-3.71913491001301e-05
-4.80900313446478e-05
-3.70035360848714e-05
-1.94121276358789e-05
-1.87633995625839e-05
-3.05270233208975e-05
-3.4586606402579e-05
-2.87452646344724e-05
-3.02606777009598e-05
-5.57621063107859e-06
-1.61909176210444e-05
-2.07924571338147e-05
-1.43717441649166e-05
-2.78130266754684e-05
-1.33150528933901e-05
-2.56301719596898e-05
-2.3004466868472e-05
-1.91229105728209e-05
-2.22250911554037e-05
-1.00454164724895e-05
-1.30706627489412e-05
1.17291694496903e-05
5.56473871957606e-06
-1.53499845541883e-05
-1.53899666158025e-05
-1.06351379627074e-05
-2.92463498674799e-05
-1.63800622596023e-05
-1.9968585484244e-05
4.71100404279724e-06
-1.65524752497202e-05
-1.47384437567482e-05
-2.76612952081579e-05
-3.75462477309381e-05
-2.88881479366977e-05
-2.0354576368101e-05
-3.06720700408966e-05
-3.42188980973736e-05
-1.98695792011692e-05
-1.8374441300761e-05
-2.96692747671351e-05
-2.75709625768649e-07
-3.29814912065917e-06
-2.40812300404633e-05
-1.80756528203253e-05
-2.9201141418237e-05
-3.82537068407852e-06
-6.6646856657047e-06
-7.87038868171858e-06
-7.12276128368839e-06
-2.41874283995525e-05
-1.43054862541483e-05
-2.80175517397931e-05
-1.84442998359587e-05
-2.33502587149785e-05
-2.89501868016757e-05
-1.01868043834562e-05
-3.72935917492835e-05
-1.72152514704098e-05
-3.50863852379931e-05
-1.98356075603757e-05
-2.145429151606e-05
-3.58199705174012e-05
-1.77887644085931e-05
-3.17370753535807e-05
-2.41621382325413e-05
-7.69993268287481e-06
-2.42767921101505e-05
-1.13330698109041e-05
-1.11547492366883e-05
-9.77830721543657e-06
-4.42405355780045e-05
-3.27495242179322e-05
-2.35238358858153e-05
-1.65198243401796e-05
-2.92515663427977e-05
-3.572229165861e-05
-1.71678184848351e-05
-5.79107725960614e-07
-1.22098005116136e-05
-1.24006964111951e-05
-3.47207856052397e-05
-2.36591714919344e-05
-1.80610345380684e-05
1.31697308672332e-05
-1.21020094900666e-05
-1.71529791907653e-05
-1.69445722217104e-05
-1.87826250918487e-05
-2.64463992626883e-05
-3.03738994820927e-05
-1.22567393740452e-05
-1.72345958578151e-05
8.55459868277749e-06
-4.93175629856727e-06
-6.17239145478933e-06
-9.00439350122636e-06
-5.52813633926087e-06
-1.0365417177437e-05
3.65718696003195e-06
-2.40887103958311e-05
2.94472562100042e-06
-1.77923028442858e-05
-1.23519643107276e-05
-1.97567133795251e-05
-2.28805636635254e-05
-3.416047521144e-05
-9.07351449804101e-06
-3.00535706044226e-05
-3.07225689415282e-05
-2.63829802051398e-05
-9.79386386974847e-07
-1.35223428675741e-05
-3.03264047036718e-05
-2.40952592850535e-05
-2.92751152720959e-05
9.95506718748619e-07
-2.25755503699259e-05
1.3716404556734e-06
1.33378658616169e-05
-2.70144087614493e-05
-3.91854676534149e-05
-1.44780449496282e-05
-9.81251360720558e-06
-1.19872851259164e-05
-2.73372164119186e-05
-6.19185664314835e-06
-4.34363062240529e-05
-4.4554601902032e-05
-3.40524785143274e-05
-9.75342709180733e-06
-2.56756900456772e-05
-1.63274514659849e-05
-1.42452732964095e-05
-2.16954050335768e-05
-2.40172630177465e-05
-1.46973909831778e-05
-2.66582809287104e-05
-4.00567596661031e-05
-6.11131659994115e-05
-2.18168998484051e-05
-1.43968501413755e-06
-2.15950682575505e-05
-2.40193599266734e-05
-3.26453578558806e-05
-3.5027517725393e-06
-1.37709759014762e-05
-3.34875019141177e-06
-2.82428247487801e-05
-1.13198504027913e-05
-3.70207627910077e-05
-3.85835506607726e-05
-1.56379086081001e-05
3.24355303737856e-06
-1.23970789317676e-05
-3.47157661348846e-06
-4.26812144418439e-05
-2.50592819851332e-05
-1.32237733550628e-05
-4.36194762528849e-05
-1.77586451025685e-05
-1.1721882686655e-05
-1.29207902923139e-05
-9.90007952870776e-06
-4.2440914447498e-05
-3.00866424208915e-05
-7.29459121041709e-07
-3.78731916581848e-05
3.40181208144182e-06
-2.5347484184863e-05
-1.11519019108053e-05
-1.8377102280555e-05
-2.16327604506419e-05
1.41827637617597e-06
-2.79712011097717e-05
-2.72030473131929e-05
-5.52783442872983e-06
-2.85578314395933e-05
-1.69290785416764e-05
-2.17957231871083e-05
-2.71543771644671e-05
-3.00070455741896e-05
-2.20308376752763e-05
-8.4825418973798e-06
-1.54511672284044e-05
-2.06889835470407e-05
-2.40326235201653e-05
-3.11246565268718e-05
-2.40571315134734e-05
-2.66285977437386e-05
-1.35794252477802e-05
-3.40290256989238e-05
-2.2905158712591e-05
-9.90379382197036e-06
-2.1537166515712e-05
-2.70764321949247e-05
-2.02398664080249e-05
-1.3306481585728e-05
-3.34989359413399e-05
-1.13898641826998e-05
-1.80844083589396e-05
-2.48672796242009e-05
-3.49371329396025e-05
-2.54951156243422e-05
-2.62458138839492e-05
-3.07989038313788e-05
-2.14851609402091e-05
-2.98325748660803e-05
-1.48179725102725e-06
-3.48359411440384e-05
-1.32421298216698e-05
-1.95850950279209e-05
-2.27152894356296e-05
-3.24721123609238e-06
-1.44650569699958e-05
-4.51432784039027e-05
-1.98869663965582e-05
-1.81749430209427e-05
-3.38486446063655e-05
-2.72705841412524e-05
-2.54577980239684e-05
-1.31029765336121e-05
-2.3266285761775e-05
9.5216695879702e-07
-3.2202674136383e-05
-8.1702141484574e-06
-2.32326174086933e-05
-2.93854298627069e-05
-3.24177131671937e-05
-1.53423745237014e-06
-3.31192592057819e-05
-3.18518809039335e-05
-2.1344461450648e-05
-8.94692144615585e-06
3.45269863494841e-06
-3.25004209461139e-05
-2.56763315188569e-05
-1.3911996485003e-05
-1.86239737713068e-05
-2.03915068143585e-05
-2.55504068387859e-05
-1.79095349093226e-05
-2.02231855641789e-05
-2.51706863810179e-05
-1.57786221711049e-05
-1.40961664459259e-05
-6.22945410420419e-06
-2.40789143389727e-05
-1.73801244279884e-05
-3.60921440710458e-05
-1.95535655557479e-05
-2.73144997242326e-05
-4.85149487699236e-06
-2.13887653490981e-05
-5.83662894687208e-06
-2.79673064185056e-06
-1.39206283295115e-05
-1.9630915826293e-05
-1.82588439072641e-05
-2.88343381099905e-05
-2.61645815759047e-05
-3.1610055068451e-05
-3.43784478359687e-05
-8.84498288476333e-06
-1.66763548382208e-05
-2.40032692520024e-05
-2.86367821441576e-05
-7.53427028854276e-06
-3.06296575300637e-05
-4.04188465298375e-05
-8.4250488243921e-06
-3.2342286929912e-05
-1.49843229909745e-05
-2.01076523367856e-05
-2.21183893487162e-05
1.00763414348835e-06
-3.04155810142767e-05
-1.4938438325549e-05
-1.15617002652604e-05
-3.70684972230103e-05
-3.38069558146852e-06
-1.56233315863559e-05
-6.34939196632436e-06
-4.6729590425783e-05
-2.75079171254813e-05
-1.67922119876385e-05
-6.05733785332905e-06
-1.72174723620177e-05
-2.77610290913549e-05
1.15262862703921e-05
-3.03203281558332e-05
-1.84283649745281e-05
-1.88962925544947e-05
-2.80549782707025e-05
-2.4469934510178e-05
-4.05329220343473e-05
-7.17648576906864e-06
-2.13161204227741e-05
-2.68756494155116e-05
-4.38730507641845e-05
-4.83092004106187e-06
-1.731362868425e-05
-2.36239987813036e-05
-2.15553503401008e-05
-9.48765179257094e-06
-4.34438150209032e-06
-2.82855401355757e-06
-6.12358184681876e-06
-2.10002408081258e-05
-1.51927963212201e-05
-9.19189758331443e-06
-1.64574695776341e-05
-3.61359425086935e-05
-1.82886730028371e-06
-2.73667549406885e-05
-4.42656432538392e-06
-7.36766842685825e-06
-3.54584971858055e-05
-1.35930878468834e-05
-6.9181693827336e-06
-1.27047358805377e-05
-2.7541288198491e-05
5.23090588065924e-06
-4.27637614657643e-06
-1.77693510588981e-05
-1.79235838162483e-05
-3.35120889679191e-05
-7.34614321032832e-06
-1.59206599610029e-05
-1.07005754807935e-05
-2.21772644225292e-05
-3.19045642604806e-05
-1.04233873158168e-05
-3.0695943416189e-05
1.01797031594388e-05
-4.16770855080149e-05
-3.05117341458094e-05
-1.03779516932853e-05
-4.06018537625095e-05
-7.55042089510551e-06
-7.48469978246333e-06
-3.09377011007197e-05
-2.49416226991584e-05
-1.09020433969786e-05
-2.85213594744626e-05
-2.97350307240792e-05
-1.1759734476106e-05
-1.40899808896268e-05
-4.5490623134376e-06
-5.7992551210391e-06
-8.87025979419172e-06
-3.10547003935624e-05
-4.80108921005114e-06
4.25206629861349e-06
-3.07249828523931e-05
-1.90464764776712e-05
-4.45871478502809e-06
-1.85480267487379e-05
-3.87118842205624e-05
-2.19999956413867e-05
-3.74658418598688e-05
-3.44974439539332e-05
-3.27561437753593e-05
-8.46703790060733e-06
-2.28619593929059e-05
-2.24315905077727e-05
-2.05418302877192e-05
-4.25345158392768e-05
-1.25874950017788e-05
6.52197346682129e-06
-1.83204663090433e-05
-2.50947988969001e-05
-9.65318066802443e-06
-9.43067590881326e-06
-3.09705181173564e-05
-3.09799505142242e-05
-4.55482983221935e-05
-4.10679775146559e-05
-4.13502858869075e-05
-3.61331712885498e-05
8.66373104051946e-06
-1.12069046169869e-05
-3.76871116943173e-05
-1.9527010442731e-05
-7.7773664660918e-06
-1.35206111561595e-05
-2.30368204883026e-05
-2.17171158101535e-05
-3.75407120894414e-05
-1.09053059020162e-05
1.97529082648836e-06
-1.36509972887805e-05
-2.38421219370809e-05
-3.77407825935262e-05
-4.62946865265224e-06
-8.40557067504828e-06
-2.72776827774115e-05
-2.12084980593193e-05
-3.70513267975316e-05
-3.14887538247023e-05
-1.85335210206386e-05
-3.60608726296696e-05
-3.36106318948751e-05
-4.05725126138045e-05
-2.27667311506966e-05
3.16366138659922e-06
-1.71172306476299e-05
-3.01067052362205e-05
-1.79707231452873e-05
-2.88138564333265e-05
-2.49974555881221e-05
-1.26900884836374e-05
-2.07419326583229e-05
-1.47984466726146e-05
-3.23925741287487e-06
-1.61730685231454e-05
-1.35513479175853e-06
-1.21675012760747e-05
-2.60005762565877e-05
-1.02616599740309e-05
-6.70170182153022e-06
-1.37732083245127e-05
-2.30767181640753e-05
-3.54899785119751e-06
2.26962415394859e-06
-2.16447949612545e-05
-3.8373347628856e-05
-1.89308957724537e-05
-1.90984642162925e-05
-1.95915623593246e-05
-1.76061579850596e-05
-3.72271563643894e-05
-2.18612524338615e-05
-2.47161262648347e-05
-2.47207633064398e-05
-2.74495297578246e-05
-2.62813603877864e-05
-4.28958516955308e-05
-3.47583938525349e-05
-2.63753308021248e-05
-2.0895736252988e-05
-1.72846126417803e-05
-1.32739527764402e-05
-4.5415407712209e-05
-3.55357447802553e-05
-2.08470470921656e-05
-3.25758006597296e-05
-1.46429155783799e-05
-1.49602927897011e-05
-4.33887133563369e-05
-2.477486430004e-05
-1.14628802299337e-05
-2.49556870751735e-05
-2.33335275282829e-05
-1.00753248382872e-05
-2.10859344427746e-05
-2.62593361455022e-05
-2.59616374350473e-05
-1.87928861220753e-05
-2.2460488448902e-05
-2.13795967912174e-05
-3.3881737638218e-05
-2.46384586544847e-05
-4.5934976049983e-05
-1.46116417860786e-05
-3.10668843340408e-05
-1.98453589820831e-05
-7.62305385314507e-06
3.09202691297149e-06
-1.71778839958885e-05
-3.00721032721878e-05
-1.17750070814545e-05
-1.5826204623732e-05
-2.57462971007792e-05
-2.071892768481e-05
-7.90587269479984e-06
-1.32028104739117e-05
-1.11572857302379e-05
-2.64479722338791e-05
-2.46102742881647e-05
-1.97009426652816e-05
-2.82438808739178e-05
-2.54633250508967e-05
-2.63978604184749e-05
-1.01272313762126e-05
-2.37339758635154e-05
-2.60552978007324e-05
-3.44334233252572e-05
-3.84334589183488e-05
-1.81463925515854e-05
-1.42598567592235e-05
-2.37237672038283e-05
-3.95055812941955e-05
-2.61784247091196e-06
-1.60482815209964e-05
-1.24323398594958e-05
-1.6970259390811e-05
-1.12646460531432e-05
-4.87143723904728e-05
-2.90393634269906e-05
-3.85159748809738e-06
-1.73509305648187e-05
-9.86125735911438e-06
4.76144223405168e-06
-1.58804558219186e-05
-2.12593621466956e-05
-1.96329153720556e-05
-2.70430291324427e-05
-1.69818009982093e-05
-1.14244371534851e-05
-1.30677094376675e-05
-3.51907977606724e-05
-2.47169994125497e-05
-8.23431662491523e-06
-2.47402089258037e-05
-1.53280135710672e-05
-2.15317598017689e-05
-8.67376490100813e-06
-1.28753484323584e-05
-1.74962738167556e-05
-2.45332291845576e-07
-2.40988614366762e-05
-1.04828610788378e-05
-3.12934120687145e-05
-2.75076412122435e-05
-1.16485044139328e-05
-1.61948510476566e-06
-1.91302639073016e-05
-1.99331936498765e-05
-1.53399920114252e-05
-3.06305135017785e-05
-1.06645884661378e-05
7.25817083863104e-06
-1.01428136618033e-05
-2.09222427543334e-05
-1.68305296097602e-06
-2.09497118858581e-05
5.67449002910493e-06
-3.32363460018077e-05
-7.21448401859894e-06
-1.73484798439564e-05
-2.91459636909555e-05
-2.9868779548209e-05
-6.05592168397451e-06
-1.42607754582912e-05
-1.15302514171434e-05
7.78168236382482e-06
-8.37918627327806e-06
-3.75428057881851e-05
2.66983233308425e-07
-8.11858039141568e-06
-2.54295723953406e-05
-2.8828977052747e-05
-1.51327929271504e-05
-1.61529818822379e-05
-2.74069797853314e-05
-2.5985344864942e-05
-4.28374811725232e-05
-1.55282819120942e-05
-4.15382864186625e-05
-1.83724330427643e-05
-7.40178804493552e-06
-2.50452275297057e-06
-1.44717909093821e-05
-1.09945092282514e-05
-4.86384444695773e-05
-1.81273106925975e-05
-3.61922975460664e-05
-2.27264200849461e-05
-2.98559314312617e-05
-1.19139101692571e-05
-8.71688136963774e-06
-4.62564316506713e-06
-1.53525855647599e-05
-4.40755981695127e-06
-1.34501635053549e-05
-2.84243011859159e-05
-1.69079550759764e-05
-3.27494692041937e-05
-2.12123510810231e-06
-1.57658803399293e-06
-2.32058635743464e-05
-2.87798292601635e-05
-3.0185065764169e-05
-1.09795404208075e-05
-2.15420503124176e-05
-2.6276215317429e-05
-2.53962866235173e-05
-8.68230432991177e-06
-1.82193744059866e-05
-2.16992165019083e-05
-3.6912830484087e-05
-3.4578449833005e-05
-1.35121635626889e-05
-2.40399393141548e-05
-2.94297076831942e-06
-2.84904978399411e-05
-3.74027211868056e-05
-2.39393550483795e-05
-4.5514377582848e-05
-4.36807240326376e-05
-2.79004180758705e-05
-3.79075661503078e-05
-3.0755191135759e-05
-4.35848701345519e-05
-5.54680673416446e-05
-3.6947119438646e-05
-4.40223434546792e-05
-1.53814539634429e-05
-1.96359502569644e-05
-3.7040989007792e-05
-4.93971998308012e-05
5.39929453725993e-06
-8.42526513883618e-06
-1.92431845177625e-05
-4.09599075501233e-05
-2.49366422230653e-05
-1.10820599534061e-05
-3.32639582249343e-05
-1.4181935160551e-05
-3.5404880592577e-05
-1.72736675979919e-05
-2.02032313057663e-05
-1.63122221237959e-05
-4.12805754158447e-05
-1.81083958428505e-05
-2.39492864814335e-05
-1.83516930478336e-05
-3.98436902888184e-05
-4.34153349457219e-05
-1.63618256027311e-05
-2.02367044465319e-05
-3.40688402280568e-05
-3.35370456617081e-05
-1.43362919958955e-05
-4.25186614854559e-05
-2.49268831008444e-05
-1.60760020813466e-05
2.58264658433942e-07
-1.01636646784989e-05
-3.72033741764837e-05
-3.04635908378323e-05
-3.35096977374878e-06
-3.02012505564828e-05
-3.10963901821747e-05
-3.14630433868284e-06
-2.0024365885958e-05
-1.26100546152832e-05
-2.04030409687476e-05
-3.47584622130164e-05
-1.58464514261862e-05
-2.2378335479005e-05
-1.01992571910494e-05
-2.09834332130911e-05
-5.33533988057564e-06
-3.1669951002652e-05
-2.92842176035954e-05
-1.59582999909134e-05
3.99298231707835e-06
-1.24120634368903e-05
-2.07726846705702e-05
-2.5298949273588e-05
-3.27054175894561e-06
-3.58058321885357e-05
-1.72531637498542e-05
2.52313850049308e-07
-3.45872452250566e-05
-9.7635774545231e-06
-3.24823793937784e-05
-2.55032927690026e-05
-3.53099985143631e-05
-3.02708490066976e-05
-1.97953578507429e-05
-2.09325586512756e-05
-2.51151231752893e-05
-3.69512223138558e-05
-1.9604474392525e-05
-3.03616207643478e-05
-2.8676467365435e-05
-1.84673720828295e-05
-2.69942898970991e-06
-2.38439686091086e-05
-2.2010774611895e-05
-3.66526371910948e-05
-6.50794585423686e-06
-1.45916372268275e-05
-3.3403043333419e-05
-4.75742560576235e-05
-3.12226026222174e-05
-1.24215795301712e-05
-7.46763309297028e-06
-3.1972797762437e-05
-2.35203596157223e-05
-7.76733959550886e-06
-2.07251818927063e-05
-1.55552470472259e-05
3.38050413379242e-06
-1.69005614649055e-06
-8.92748759085016e-06
-3.2565336937111e-05
-2.93705407345225e-05
-1.01118800378967e-05
-7.85103700548277e-06
-3.31008502186108e-05
-2.75823054608797e-05
-2.69565796316624e-05
-2.74206718979191e-05
-5.25764861092535e-05
-3.60046961327718e-05
-6.35040515615776e-06
-3.38551149453087e-05
-1.15287085656935e-05
-3.79583582352005e-06
-2.01423671074505e-05
-2.88460039628623e-05
1.15006698168598e-05
-3.02107970293151e-05
-2.3199709692386e-05
-4.19521812606371e-05
-2.61470886883477e-05
-1.64881941226578e-05
-4.47091414776811e-05
-3.8789911862098e-05
-2.36940976408728e-05
-2.86600748834678e-05
-1.70083165452384e-05
-6.98170884096474e-06
-1.85426484671496e-05
-3.56578101133259e-05
-1.96989253893381e-05
-1.92594173013332e-05
-1.56673271332483e-05
-2.81370724537694e-05
-1.41636743833618e-06
-1.42577865625451e-05
-8.05440567589011e-06
-2.25452864362956e-05
-1.24733918823666e-05
-4.37960632585756e-06
-2.80203181094232e-05
-3.31442715055913e-06
-2.01430309971344e-05
-2.09327709679306e-05
-1.2941204116815e-05
-9.81340493596072e-06
8.19806405259646e-10
-1.23733642833209e-05
-1.35433122392782e-06
-1.50674008218255e-05
-2.55531247135298e-05
-2.76596022824391e-05
-3.04239419349964e-05
-2.20415430646281e-05
-1.76640100820213e-05
-1.21185939834663e-06
-3.4321498446575e-05
-1.46553321524359e-05
-1.09241078420641e-06
-1.89904390505561e-05
-1.81973692327128e-05
-4.83946276019536e-06
-2.10397839807189e-05
-4.60478138488693e-05
-2.82308101413622e-05
-3.54338334362522e-05
-1.18311375215385e-05
-2.37879164179589e-05
-2.06326525744995e-05
-4.92805941578845e-06
-1.8062291273847e-05
-8.18621258703437e-06
-1.49167845822803e-05
-1.65281535204438e-05
-2.6581061549627e-05
-1.77740980968664e-05
-2.02385682218721e-05
-1.70701592267925e-05
-2.30936894290868e-05
-2.40076581716701e-05
-3.09397337352435e-05
-9.11465617237657e-06
-3.24148018907791e-05
-4.04215399093757e-05
-3.24087730495944e-05
-1.79420727006025e-05
-2.9794083934422e-05
-3.08411446823604e-05
-1.43830677742127e-05
-2.54786393698823e-06
-9.83858857551643e-06
-2.46467331472362e-05
3.98265669260269e-06
-1.70747945741003e-05
-4.06556541053462e-05
-3.47391521136196e-05
-2.79545926251436e-05
-3.45763527606486e-05
-2.72129087425804e-05
-4.86167004271526e-05
-3.03074667703521e-05
-2.42534867703549e-05
-2.50588955837359e-05
-1.09513836386363e-06
-2.97892524368424e-05
-1.90485270960687e-05
-1.37574879540309e-05
-1.83763033766618e-05
-2.26872311759416e-05
-6.03964453239431e-06
-1.32646514648508e-06
-3.42196421701447e-05
-6.82188958048347e-06
-1.87711416994187e-05
-1.49624284832631e-05
-2.19679666314793e-05
-2.87527850864391e-05
-3.01904109208311e-05
-2.04377589637081e-05
-1.43365777904874e-05
-1.30849303162518e-05
-2.89876431510089e-05
-2.59853418296626e-05
-3.39541775595972e-05
-4.83470645342687e-06
-8.99757850295251e-06
-1.25086036221724e-05
-1.70119880748758e-05
-1.36159993921116e-05
-2.00389501972303e-05
-8.45358504285663e-06
-3.38487765959739e-05
-4.72528755666479e-05
6.06518164200364e-06
7.99153808860983e-08
-2.88117316952566e-05
-2.57066367826549e-05
-9.70302184112958e-06
-2.85009342021066e-05
-2.37600431248465e-05
-1.3067853830747e-05
-1.77962927283565e-05
-2.98121872068009e-05
-2.14231442841787e-05
-2.23365863177488e-05
1.11887509361335e-06
-2.87212857260967e-05
-2.97976934085195e-05
-3.97483850798849e-05
-3.02867285956672e-05
-2.72759712487148e-05
-3.88226987176525e-05
-3.64028466579084e-05
-2.51306498294057e-05
-3.22071152132293e-05
-5.80484124014745e-06
-1.4948766340102e-05
1.54409951190296e-05
-2.58367977313618e-05
-8.03504792778017e-06
-1.54913465168345e-05
-4.43806397664946e-05
-2.83007805666394e-05
-2.28096974957268e-05
-2.55102247048432e-05
-1.17662498785344e-05
-2.71645818638676e-05
-1.07207157049109e-05
-1.46307398616546e-05
-1.51856414054005e-05
1.50725037851439e-07
-3.97573302108246e-05
-2.16157169878332e-05
-2.84670813312815e-05
-2.64582540149842e-05
-2.75026269118745e-05
-2.39992710747073e-05
-1.4039058950542e-05
-2.67994651196771e-05
-2.39906470265366e-05
-2.71511557401501e-05
-2.78718364319706e-05
-9.63659179633613e-06
-3.00251187041805e-05
-1.98850946844475e-05
-9.52237170127654e-06
-2.66102225189562e-05
-1.55551531379901e-05
-1.83008929180773e-05
-2.08267163205373e-05
-1.46004540581134e-05
-2.95729154494667e-05
-1.14216055562456e-06
-1.7102347772963e-05
-2.91530352209637e-05
-8.84748729800683e-06
-1.81759486929518e-05
-1.13922039261173e-05
-1.33007451863787e-05
-3.02404283223525e-05
-1.10553112430915e-05
-4.11929862400843e-06
-1.4122995990653e-05
-1.97049068359863e-05
-2.39879162964132e-05
-1.25806672767087e-05
-3.3727558723012e-05
-3.00243810834182e-05
-2.13212600760559e-05
1.42782725440383e-05
3.63490999954602e-06
-2.12375169178672e-05
-2.60170918318711e-05
-2.28099564340792e-05
-1.56474299885634e-05
-1.55853846092515e-05
-2.56549103286116e-05
-3.68943130900243e-05
-1.43822535185235e-05
-5.12170096114715e-06
-2.45478124246075e-05
-1.26957003090431e-05
-2.96459725108043e-05
-1.89872069676768e-05
-1.70527731993903e-05
-1.44591648552096e-05
-2.09827396643632e-05
-2.20908166527253e-05
-1.60174294063252e-05
-2.28049876804859e-05
-1.4087417034468e-05
-3.04709660645332e-05
-3.81355692048753e-05
-2.71887796674387e-05
-3.11136283348427e-05
-1.73304011054538e-05
-3.06621688734899e-05
-1.81960910547855e-05
-3.08124316325401e-05
-2.79446836510718e-05
-3.16661023401928e-05
-1.67413572437053e-05
-2.8457767753102e-05
-1.99627002779708e-05
-1.59699505676029e-05
-2.94368713547712e-05
-1.83721932889402e-05
-1.21228366634212e-05
-9.19109493183419e-06
-3.30113890654647e-05
-8.85815440515988e-06
-2.7448717799826e-05
-3.01966728889045e-05
-2.9750750296487e-05
-2.44094059549279e-06
-3.97144078633949e-05
-9.16678552645913e-06
-3.89412351995319e-05
-1.38494952652425e-05
-1.22590516020261e-07
-3.09265012516518e-05
-2.56477909440992e-05
-2.63826215349161e-05
-5.12843787381815e-05
-3.366388709927e-05
-2.85362996499531e-05
-2.34972849496782e-05
-2.34789750194686e-05
-4.36473701078458e-06
-2.60344556853587e-05
-1.51918509764301e-05
-1.77870204377487e-05
-1.39374147742524e-05
-3.01613793984811e-05
-1.72249088967543e-05
-2.92386522610819e-06
-3.10590059600621e-05
-3.26383086788275e-05
8.81877218113632e-06
-6.68423648505756e-06
-7.76853930964518e-06
-1.91617499047188e-05
-2.33280287754106e-05
-1.1241313040618e-05
-1.98799941798771e-05
-3.14135298203195e-05
-1.05528283744157e-05
-2.58843678859519e-05
-1.65826652489725e-05
-2.20486821294813e-05
-1.13772140313834e-05
-1.31073438766112e-05
-6.92713543573207e-06
-2.5829621893681e-05
-2.04823190364253e-05
-2.03901445965518e-05
-1.84835015128276e-06
-5.03754721123615e-06
-2.06701722405028e-05
-2.33875546161347e-05
-7.56775220129748e-06
-2.60689113792738e-05
-8.91882187888215e-06
-2.24218321765735e-05
-1.1560598059467e-05
-1.63095457981998e-05
-1.70043527638838e-05
-3.77388700482501e-05
-2.87302985644828e-05
-3.79384117795914e-06
-2.26893269627444e-05
-8.74916891490927e-06
-2.38977734498656e-05
-3.07462124864232e-05
-2.02060485261851e-05
-2.67945256091382e-05
-2.99827457144568e-05
-2.04190399551428e-05
-1.68678687105681e-05
-4.29177227795662e-05
-1.2058554604729e-05
8.57369476394141e-06
-1.17099584921381e-05
-3.3118009753685e-05
-2.34026564357706e-05
-1.87766434840388e-05
-2.82169585000199e-05
-7.01315803621072e-06
-1.9703302097469e-05
-3.69301934446897e-05
-2.5560995644608e-05
-6.0373835738534e-06
-2.21376629790971e-05
-4.23843158927778e-06
-3.46063194111808e-05
-2.7043969695056e-05
-4.74802605562556e-06
-3.75249741596756e-05
-3.0864283064734e-05
-1.05661300821253e-05
-2.30915778258056e-05
-2.19944140201016e-05
-1.1229413069006e-05
-2.43249107776549e-05
-3.65526016280611e-05
-2.03429311516064e-05
-2.45586394757176e-05
-2.39943806257381e-05
-8.55274601393734e-06
-1.66418058565792e-05
-3.39149536499703e-05
-5.66705034969092e-06
-5.75531672852556e-06
-3.4941931348044e-05
-2.66220349291796e-05
-2.57940664150886e-05
-2.99619025892623e-05
-2.24377229482883e-05
-1.504276883571e-05
-2.66836497575843e-05
-2.52583628487388e-05
-3.12643427880233e-05
-1.63644126884503e-05
-4.47228068321159e-05
-1.04334890339779e-05
-2.11141070509416e-05
-7.61000113711539e-06
-1.55649750228058e-05
-1.48594449060926e-05
-1.66824906334281e-05
-2.14931200827194e-05
-3.13194765152494e-05
-1.70384824268168e-05
-1.33995884388918e-05
-4.41967418838116e-05
-1.67400474864339e-05
-2.18545395711522e-05
-8.31094522009925e-06
-9.82737942628305e-06
1.35892961231163e-06
-5.05410726940014e-06
-2.0451010181291e-05
-2.66393857097646e-06
-9.43203421531906e-07
-3.34478819530572e-05
-2.66760659973418e-05
-2.98607227929463e-05
-1.51345888134135e-05
-2.19117456570127e-05
-2.16265069220783e-05
-2.21329581128001e-05
-3.59542167543682e-05
-3.67877450803738e-05
-2.97222597721658e-05
-1.98019192946847e-05
-3.297141326209e-05
-1.12810191332514e-05
-1.81342254222281e-05
-2.4467145545364e-05
-3.02321076784386e-05
-3.25524646751001e-05
-3.0421270009657e-05
-2.06821875446255e-05
4.02450849057557e-06
-2.54641876392112e-05
-1.70730736295742e-05
-2.53610971344315e-05
-2.00656086870777e-05
-1.26403817085893e-05
-2.40620461341512e-05
-3.2910968269082e-05
-9.58245775788405e-06
-2.00250884685246e-05
-2.11295046392615e-05
-2.59169047138443e-05
-2.98901517161084e-05
-2.03749469111276e-05
-3.57851470852106e-05
-4.34621047752234e-05
-1.65619571928621e-05
-2.8973453220523e-05
-3.33778109368204e-05
-5.97730177550482e-06
-1.63343194126065e-05
-1.7201809554969e-05
-9.84891154838218e-06
-3.55806505404317e-05
-3.88631078988377e-07
-2.52137132360062e-05
-3.97004536396035e-05
-3.67870337104922e-05
-1.29831522696565e-05
-1.33107437938288e-05
-3.78581031145644e-05
7.09997564516538e-06
-2.28720028862746e-05
-3.00061627374297e-05
-3.16085905472758e-05
-9.07983930849089e-06
-2.40070462428217e-05
-1.37275376465557e-05
-1.21360239156535e-05
-9.52853334910458e-06
-2.28088254799506e-05
-1.24388869841867e-05
-3.2913739864205e-05
-2.62913437488536e-05
-1.40825661146871e-05
-5.75611316536711e-06
-2.22462908280705e-05
-1.50549210610895e-05
-1.16018105449399e-05
-2.2383429896856e-05
-1.48591830512528e-05
-1.21726957546637e-06
-7.69833776619054e-06
-4.11934990421589e-05
-1.10824704959394e-05
-3.85568828886833e-05
-2.28904718059569e-05
-3.839082265911e-05
-3.2288365253766e-05
-1.88367165729702e-05
-3.18083497184512e-05
-1.41911741303526e-05
-3.58911849753219e-05
-2.85545357863238e-05
-3.830894021637e-05
-1.88704878902488e-05
-1.00805041583221e-05
-2.52241523107807e-05
-3.43563139035509e-05
-2.40414616946342e-05
9.93096323532275e-06
-1.48192048896755e-05
-9.81480928871472e-06
-9.45045730506476e-06
-2.18981124150216e-05
-1.15114437250814e-05
-9.11968401666473e-06
-3.83748115914835e-06
-2.95340600250401e-05
-7.87957648595489e-06
-1.73450782198812e-05
-1.4785235304665e-05
-2.02937054762235e-05
-1.4748216387473e-05
-2.27634900243063e-05
-2.32203160040898e-05
-2.82399477939649e-05
-1.2810697109837e-05
-2.24181026003433e-05
-5.020653560407e-05
-3.91776334230075e-06
9.92233629988856e-06
-4.53995982375445e-06
-1.72097474529763e-05
-8.83608238958863e-06
-2.66451216123099e-05
-4.03910966742188e-05
-3.10955382392596e-05
-1.52564176886837e-05
-9.00525600744503e-06
-1.81927424523118e-05
-1.18283261771517e-05
-2.42958600844725e-05
-2.9193461184643e-05
-1.05853100920533e-05
-1.55778587424817e-05
-2.92228118351513e-05
-2.47965517227377e-05
-2.84343931394157e-05
-1.95368401222161e-05
-9.57075521242177e-06
-3.37128422842776e-05
-1.54412947108909e-05
-3.25494622565667e-05
-1.77216331708035e-05
3.2626445593886e-06
-2.99120838705524e-05
-1.57578605254587e-05
-2.91173408210074e-06
-2.75073100431008e-05
-6.25028633510303e-06
-1.87545776636338e-05
-1.35705761150759e-05
-1.99801599028234e-05
3.20942342942883e-06
-2.14488519512175e-05
-2.11679076115246e-05
-2.82785955000069e-05
-3.11027054846316e-05
-2.23991240704076e-05
-2.1417716688543e-05
-4.128110490989e-05
-2.51154063144678e-05
-3.7349640099416e-05
-2.92693060308154e-05
-2.55485752584947e-05
-3.98142833454737e-05
-1.06428148254537e-05
-1.36178380947614e-05
-1.4586724946581e-05
-2.92148268641993e-05
-2.14659194341286e-05
-4.03646241203717e-05
-2.85994860968708e-05
-1.7069954335463e-05
-1.72256167839032e-05
-2.18218282975717e-05
-1.28948996941214e-06
-5.39707659649077e-06
5.30459312694595e-06
-6.97140293115229e-06
-2.49482128701834e-05
-2.11458838212517e-05
-4.2528067897461e-06
-5.70371534465628e-05
-2.02495629887186e-05
-2.02695265060041e-05
-2.38499564209894e-05
-7.92849335032766e-06
-1.24865738150255e-05
-3.62320033998579e-05
-3.93359527250881e-05
-2.96025894595653e-05
-1.73504281198334e-05
-3.85032928569922e-05
4.7503264602274e-06
-1.86161202965039e-05
1.22148471858097e-05
-1.13118388436161e-05
-1.84472237525477e-05
-2.56294873807867e-05
-1.41896393514719e-05
-1.18663869325239e-05
-1.44378528347623e-05
-3.45960206004081e-05
-2.18575928923467e-05
-1.77623866585181e-05
-4.32223669140577e-06
-1.4240553981511e-05
-6.08984335890637e-06
-5.77166059296893e-09
-3.45751517795778e-06
-1.64831969554281e-05
-3.05226929881268e-05
-6.19171208127864e-06
-2.55941667359293e-05
-2.8713746154646e-05
-1.63950232666791e-07
8.64771033776602e-06
-2.75392022859709e-05
-4.10582756071277e-06
-1.47992808267572e-05
-1.48589222813379e-05
-4.18606786684942e-05
-2.35049385222278e-05
-1.23926694338714e-06
-1.13437967090475e-05
-3.79575354874303e-06
1.00503013483275e-05
-1.26283216470484e-05
-2.32634810959e-05
-1.7612999658314e-05
-3.8892276577222e-05
-3.68863256549628e-05
-2.95429578459854e-05
-1.46448202859625e-05
-7.32582010888655e-06
-4.16531919174222e-05
-2.48967775007081e-05
-2.11854183849076e-05
-1.50644189708542e-05
-1.52674836567947e-05
3.65470859177943e-06
-2.70648630118691e-05
-1.23008219736081e-05
-2.33961551918022e-05
-2.98390754227041e-05
-8.83035098979958e-06
-2.35897480885967e-05
-2.35913762142508e-05
5.02414632424331e-06
-2.46941089831768e-05
-2.90754910498024e-05
-1.3590163005499e-06
-3.02148583927852e-05
-1.26012530565934e-05
-3.07720502733364e-05
-2.04471573869067e-05
-2.34915121683342e-05
-7.28642128068139e-07
-2.31539383365399e-05
-2.04046301278942e-05
-2.97567420032097e-05
-2.09843077267605e-05
-3.82260590183951e-05
-3.68358683082115e-05
-2.92104273635161e-05
-1.59176081258274e-05
-1.27003896939032e-05
-2.59560124107522e-05
-2.21495083610236e-05
-2.14429055002466e-05
-3.70183376438404e-05
-8.60851903665526e-06
-3.47801585644738e-06
-1.38688391207095e-05
1.24011047264438e-05
-2.7777478543952e-06
-3.02998851772359e-05
-2.15110696961979e-05
-1.96964092685398e-05
-2.19793470042368e-05
-7.44676798606268e-06
-1.98604411251995e-05
-2.70631699922557e-05
-1.58344184967986e-05
-2.35157389948009e-05
-1.67451023052497e-05
-2.34588736121756e-05
-3.62313424923708e-05
-1.45337797091216e-05
-1.617262997207e-05
-2.45061248649222e-05
-2.29917781336447e-05
2.12355190034171e-06
-8.11993743909387e-06
-2.43444451791582e-05
-2.84774948746791e-05
-1.09452370372825e-05
-5.95314112135069e-06
-2.37500664502575e-05
-1.58023616500976e-05
7.24494163429287e-06
-1.19003331716252e-05
-9.66458310069369e-06
-3.19234593493295e-06
-3.82632719763161e-05
-2.97064502622932e-05
-9.56832847286062e-06
-3.2212440202548e-05
-2.81840797643285e-05
-1.03191899071567e-05
-1.3531588235164e-05
-3.98539898690626e-05
-1.99105882933665e-05
2.67523486856415e-05
-2.33262323238281e-06
-2.43548398372458e-05
-1.13022489428601e-05
-1.6685107808225e-05
-3.10293671174735e-05
-3.30588184196765e-05
7.23512461237863e-07
-3.17835767886607e-05
-1.85048513072199e-05
5.23716744849407e-06
-2.43862209958918e-05
1.08831304552007e-05
-2.12867078780283e-05
-4.17603977107274e-05
-7.02397560313909e-06
-1.96179168513626e-05
-1.99091605998893e-05
-3.1627586203e-05
-2.96493663878827e-05
-7.81093231004997e-06
6.26429004938876e-06
-3.17032711749527e-05
-5.2436802909243e-06
-1.20150999984369e-05
-1.90446026003737e-05
-1.99429089364222e-05
-2.52964288792752e-05
-2.23695583525359e-05
-1.6209156448775e-05
-1.55870512318429e-05
-2.34785142081521e-05
-6.24268036667616e-06
-2.93897749944212e-05
-1.08986602867921e-05
-1.49887486967267e-05
-8.55621096207249e-07
-1.90160563426111e-06
-2.54314602877453e-05
-3.31988172921035e-05
-3.1828407996207e-05
-2.12272528820249e-05
-1.31989118810294e-05
-8.48467442322618e-06
-3.38025175481915e-05
-2.4224581985867e-05
-1.30338298607367e-05
-1.22206243270365e-05
-3.56952071769504e-05
-2.08472837922207e-05
3.13652322296638e-06
-7.43959099319106e-06
-5.8859820476593e-06
-1.62153728915775e-05
-1.71917459225097e-05
-1.36326746734089e-05
-3.5291435806949e-06
-2.72722311491409e-05
-1.95954052325546e-05
-3.17765745854664e-05
-1.79724607436418e-05
-2.22313137433379e-05
-3.21177870915157e-05
-3.24428247059031e-05
-3.04826500637082e-05
-2.79896948935012e-05
-2.31242050178261e-05
-4.75692864903573e-06
-1.91341839704248e-05
-1.6337569148704e-05
-3.7073548800781e-05
-2.61520387336639e-05
-7.40898899795981e-06
-1.44492307922168e-05
-2.59069081789603e-05
-1.31082397597211e-05
-1.73192769068881e-05
-3.93588018000759e-05
-2.01284461824873e-05
-2.73142081207494e-05
-2.74930435016699e-05
-2.21138901449769e-05
-6.21667850574949e-06
-2.79226586394686e-05
-4.1070846532183e-06
-2.64868034464156e-05
-1.50642721343155e-05
-2.36322102936986e-05
-9.18122635477227e-06
-1.84643699915885e-05
-3.84509031521296e-05
3.05335627457452e-06
-4.05386465030516e-05
-2.04589646518827e-05
-1.24972441513602e-05
-3.22827774669961e-05
-8.27358926899431e-06
-2.26354416616105e-06
-2.30742175129557e-05
-2.27758564682442e-06
-1.17811026507823e-05
-9.9202441630402e-06
-1.98931127978825e-05
-1.88978565579589e-05
-4.07812644712114e-05
-2.70413097471169e-05
-6.23061082682192e-06
-2.7760715225677e-05
-1.41948436236532e-05
-9.7088782012517e-06
-2.53542416392663e-05
-1.88166422310957e-05
2.79732956342621e-06
-2.90332371996475e-05
-4.7161692195568e-05
-1.78685348794178e-05
-5.53124876058557e-06
-1.79817330240188e-05
-4.41236598645306e-05
-3.0790069811048e-05
-3.10647912218858e-05
-3.03068615108924e-05
-1.4749570567867e-05
-2.86821110722232e-05
-1.73464728140453e-05
-3.47027517582056e-05
-1.92380690442347e-05
-2.84441821746664e-05
-1.5259347803441e-05
-2.12970480841108e-05
-2.42517853032462e-05
-2.07497636856656e-05
-7.44133745273951e-06
-4.89743359530353e-06
-1.58836974350787e-05
-2.81304700658793e-05
-2.72889158163943e-05
-2.70581416457134e-05
-1.4397028852447e-05
-1.59031939235126e-06
-2.34773515848937e-05
-2.99029959650218e-05
-7.62824363299406e-06
-1.69742817407967e-05
-1.45139509502504e-05
-5.64040713391352e-06
-1.00172017890271e-05
-2.49456463933216e-05
-2.8710337742605e-06
-2.1889127508663e-05
-3.21202694851396e-05
-1.26382011077461e-05
-3.04073344748299e-05
-3.66024253646355e-05
-7.99464993232635e-06
-1.39979097672851e-06
-2.78260563282349e-05
-2.16278361813551e-05
-2.7141188853698e-05
-7.93480637461003e-07
-6.01788440654153e-06
-2.304096938248e-05
-1.87968213500956e-05
-1.87316167263372e-05
-3.13222424362534e-05
-2.85812082694608e-05
-2.78189335758149e-05
-2.25588785709315e-05
-1.02547481497202e-05
-6.13936247732738e-06
-2.62212866345416e-05
-3.21296789907129e-05
-5.85170721292214e-06
-2.24130033258385e-05
-2.37101371617165e-05
-2.09476517507571e-05
-2.85268448297494e-05
-2.98518293471724e-05
-1.37229000255658e-05
-7.30648376992048e-06
-2.58378895989454e-05
-8.58927180942303e-06
-3.97606968638745e-05
-4.76928269255486e-05
-2.86893792811313e-05
-3.4158364804108e-05
-1.65630568885592e-05
-1.76575983808695e-05
-2.08262293682388e-05
-2.42627727008465e-05
-2.23992518705669e-05
-2.54495928630371e-05
-1.69764751551997e-05
-1.089628832135e-05
-3.81666959891763e-05
-1.72507735906018e-05
-4.09860544346375e-05
-3.88264407336878e-06
-1.7695886939708e-05
-2.84189325258424e-05
-1.3563477178242e-06
-9.75253306685513e-06
-2.51911617304833e-05
-1.25440570483298e-05
-2.35806584511425e-05
-2.35410208717829e-05
-3.20261759597174e-05
-2.45563559991231e-05
-2.098889635867e-05
-4.95655878574465e-05
-2.78807526570409e-05
-4.08652859484879e-05
-3.02359445434034e-05
-1.99717939887428e-05
-3.46610481035055e-05
1.15816739107578e-05
-1.47074091440047e-05
-1.02741284179209e-05
8.81618054431287e-06
-2.70284477578068e-05
-2.458848146237e-05
-1.21208776769417e-05
-8.4286754565334e-06
5.01238998121798e-06
-8.29714019551291e-06
-3.41407536758129e-06
-3.00408741895526e-06
-1.63219888834752e-05
-4.97895946808689e-06
7.8415238997956e-08
-7.49277389296465e-07
-1.76108656330345e-05
-1.05513612902169e-05
-3.08022560577196e-05
-1.02803639068762e-05
-3.19826939523909e-05
-1.55827206968975e-05
-1.15207735446228e-05
-1.83544880240627e-05
-8.68836163070222e-06
-2.11059375579416e-05
-1.57049543082296e-05
-3.53769395280746e-05
-5.70604143980596e-05
-2.43657093641197e-05
-2.46014163259659e-05
-4.52011475380573e-05
-1.28226329243273e-05
-3.76239712414661e-05
-2.39680100427312e-05
-8.4329906813207e-06
-2.60533348065573e-05
1.14642481243208e-05
-2.10806175253527e-05
-2.97746160624849e-05
-1.74929495638771e-05
-2.21870424607867e-05
-3.07483803935008e-05
-1.84893603617658e-05
-1.19561852042672e-05
-2.59282425229295e-05
-6.29757380416775e-06
-1.65685151182706e-05
-4.9203991554233e-05
-1.48160808949794e-05
-3.08544386298414e-05
-4.19199781465523e-05
-1.57595827563908e-05
-3.77147156851687e-05
-2.94074087979187e-05
-7.64821285909557e-06
-1.94697659281193e-05
-2.11387509303059e-05
-3.17784300894514e-05
-4.44231417872119e-06
-3.06224810967209e-05
-4.11683344409761e-05
-2.19491703738821e-05
-2.93325199439035e-05
-2.62033089601907e-05
-1.790437897291e-05
-1.1771315637169e-05
-2.94423269553823e-05
-1.63401496511269e-05
-1.75491808136241e-05
-4.00112418305788e-05
-1.57317933143277e-05
-5.90265389604018e-06
-4.00205925948507e-05
-2.44886644196688e-05
-3.78446461992725e-05
-8.9846334385748e-06
-4.16999507481006e-05
-2.13745628666781e-05
-1.89498643299495e-05
-2.92176567274007e-05
-3.13617601543168e-05
-1.9631888285718e-05
4.43550794836827e-06
8.75695916214159e-07
-1.78795564887934e-05
-1.18378640820665e-05
-7.54229423077258e-06
-2.51590716514551e-06
-3.55299420301709e-05
-3.54966084058377e-05
-1.84527744947577e-05
3.56340556783799e-06
-2.06479034235141e-05
-4.1255812782854e-05
-3.37135258834746e-05
-3.02029864652023e-05
-2.89305080802756e-05
-2.61090804090222e-05
-5.60053185225277e-05
-3.771792602672e-05
-1.36824245240996e-05
-1.62118122474909e-05
-1.67817714932904e-05
-2.23616671212189e-05
-7.58426138280323e-06
-2.03923243306978e-05
-1.16871423112489e-05
-3.17840142836084e-05
-2.27130561497182e-05
-4.16083856612006e-05
-1.9042736675665e-05
-1.72912084667376e-05
-1.91856534339863e-05
-2.47142752957138e-05
-3.6978222698145e-05
-2.89752179703342e-05
-2.29905470482314e-05
-1.90915728856621e-05
-2.04744059052053e-05
-8.34456656911908e-06
-4.98531603022775e-06
-5.15727557349501e-05
-2.80888255785931e-05
-4.09204148833087e-05
-1.12781967240743e-05
-1.94644866622891e-05
-1.13081078946611e-05
-3.06975728222323e-05
-2.78860254113519e-05
-2.96880231568369e-05
-2.10096308104263e-05
-3.44512668729515e-05
-3.94946929450387e-05
-3.34445262875814e-05
-1.94872985343308e-05
-9.25749954044266e-06
-2.33749535703359e-05
-2.29680865651637e-05
-4.26282320356369e-05
-2.86572749064295e-05
-5.5793621958404e-06
-1.73938325355808e-05
-2.55778216973413e-05
-2.9445885464302e-05
-2.08077500089673e-05
-2.59562933826162e-05
-2.10009181340248e-05
-1.3855981355435e-05
-8.45668190869203e-06
-3.97845405753239e-05
-2.26903294604769e-05
-1.17856708668507e-05
-2.12580873756852e-05
-1.79956088978245e-05
-3.02602491852162e-05
-2.13739013960476e-05
-2.32908248062594e-05
-2.04676293860097e-05
-1.92297234436416e-05
-7.92532225485514e-06
-2.31072589920823e-06
-2.93562402223777e-05
-1.38507225364335e-05
-3.14580028476626e-05
-3.19974491546854e-05
-1.29572906929035e-05
-1.20940220128383e-05
3.69635360776183e-06
-2.22012688925975e-05
-3.64883450035394e-05
-4.17479461260212e-05
-3.12264433985162e-05
-1.84209904609651e-05
-1.43292663114583e-05
-2.10400904018331e-05
-2.0137588521951e-05
-7.74446302308506e-06
-1.83363919677819e-05
-2.71218065640317e-05
-1.67054836467704e-05
-2.34203353759099e-05
-1.85296958010171e-05
-2.33077938893389e-05
-3.87067503867035e-05
-4.42705567728703e-06
-3.52245946057873e-05
-2.08472001409238e-05
-2.40874374522086e-05
-2.7657055842953e-05
-2.62170015186315e-05
-1.99792969154644e-05
-2.66142062946765e-06
-4.12604397608447e-06
-3.6935589571649e-05
-1.21336893162232e-05
-4.33035013401755e-06
-3.45526333088935e-05
-2.60303226756954e-05
-1.01587420208431e-05
-2.67902677216453e-05
-9.15529778739691e-06
-5.58685553216714e-06
-2.4860609630706e-05
-1.79263789713948e-06
-1.5397501593386e-05
-3.76385923602315e-06
-4.97784770102217e-06
-1.85311943954248e-05
-2.89965970000124e-05
-1.44256000764617e-05
-1.77568949727138e-05
-2.42229858172133e-05
-1.72813992947907e-05
-2.57613540949084e-05
-3.39322300887008e-05
-1.61111905043644e-05
-2.68137240686695e-05
-1.87796541900141e-05
-4.17096040474058e-05
-2.02275700142519e-05
-6.15212010307111e-06
-7.95178931046713e-06
-1.98862305542098e-05
-1.42604218232927e-05
-3.6930784354104e-05
-1.10898118749515e-05
-3.78073148999131e-05
-3.04099567928796e-05
-1.63205421832987e-05
-8.46949249191524e-06
-8.91183338172111e-06
-1.46255848756627e-05
-4.98866741961308e-06
2.4725957876187e-06
4.34992461207409e-06
-2.71013852930425e-05
-1.99855899063619e-05
-1.07277431022223e-05
-1.7259735213511e-05
-1.48247245787187e-05
-2.77329979480056e-05
-1.73237884979766e-05
-1.59859780836346e-05
-3.13058648345293e-05
6.33809587119374e-06
-1.86491867629204e-05
-2.21776682424995e-05
1.0513613316249e-06
-3.59056719822652e-05
-8.74074073054538e-06
-2.71302129894383e-05
-2.58178075180711e-05
-2.66393687284905e-05
-2.8828094458586e-05
-2.67483263077891e-05
-1.74924165961564e-05
-3.51166183845752e-05
-2.22877840635688e-05
-2.93089456115734e-05
-1.07928844169286e-05
-1.8680668785166e-05
-1.55397310017598e-05
-2.02041703051135e-05
-1.7704894043293e-05
-8.20449725181526e-06
-2.0490383280774e-05
-2.27200701464518e-05
-1.08417235611385e-05
-3.39116083910271e-05
-4.20354916274252e-05
-8.72116699576747e-06
-4.65329782291663e-05
-4.19891651599618e-05
-1.73831779834076e-06
-1.81779309353656e-05
-3.24109177665694e-05
-2.22015572781176e-05
-1.92269916275192e-05
-6.11615932327009e-06
-2.46699785987736e-05
-1.63937184940469e-05
-2.73517773897588e-05
-1.72414238901842e-05
-1.80450290954731e-05
-3.38753513719239e-05
-1.37155695818101e-05
-9.83047948530531e-06
-4.32192033985668e-05
-2.820827364478e-05
9.2256357916013e-07
-2.51250316853352e-05
-1.70488417902598e-05
-4.6870008814348e-06
-1.55472965923541e-05
-2.0944298929371e-05
-1.87613503687762e-05
-3.43294649058713e-05
-2.07421060727377e-05
-2.78609132679648e-05
-4.87156360316108e-05
-1.17570043994145e-05
-1.81817639198659e-05
-2.58086472377182e-05
-2.21255080322537e-05
-1.63719244474837e-05
-3.07605951041605e-05
-3.18685289808438e-05
-2.17320655989523e-05
-2.68860363513269e-05
-1.09202329718328e-05
-2.63705886782867e-05
-1.81574615864311e-05
-7.73656234612103e-06
-1.50952125641267e-05
-9.39166581881915e-06
-6.54117864388154e-06
-2.33537772130522e-05
-7.37426155665234e-06
-1.97084694038645e-05
-1.23281791956942e-05
-2.90532836124845e-05
-2.18767596307731e-05
-2.01169134806245e-05
-4.8315257442494e-05
-2.01378107519855e-05
-2.4539554661351e-05
-6.42589467910189e-06
-2.24612489613794e-05
-2.45758940148699e-05
-2.66938954324249e-05
-2.13940790441526e-05
-2.54705591825133e-05
-3.43325199071536e-05
-3.46611909466646e-05
-9.86676531610233e-06
-1.37944766322007e-05
-2.34326233857863e-05
-1.96132887637987e-05
-2.98615856603773e-05
-1.9445570335438e-05
-1.16709549129838e-05
-2.8594187505537e-05
-3.68862141408044e-05
-2.65163559835704e-05
-2.87942478404003e-05
-1.14751195296265e-05
-6.15975944129362e-06
-1.72218527496696e-05
-3.79734198335078e-05
-4.44730366538888e-06
-1.30674172182025e-05
-2.4467512828378e-05
-2.00245717920545e-05
-3.13812410305028e-05
-3.46490207719431e-05
-3.009149584891e-05
-1.4415120828802e-05
-5.97342052905612e-06
4.39686860457086e-06
-2.3592975039995e-05
-8.10754259529792e-06
-1.23307335541993e-05
-4.03934544188662e-05
4.05868887814397e-07
-1.05548046760961e-05
-2.71057372772191e-05
-4.47109167484789e-05
-3.25791076129243e-06
-2.69536381516549e-05
-1.97267151245187e-05
2.91419534075076e-06
-1.22869895725882e-05
-1.63848806000248e-05
-1.2830868735086e-05
-2.63757437281261e-05
-3.27772377128292e-05
-2.08147887503492e-05
-5.05496895940727e-05
-4.42403770501626e-05
-4.81416592928468e-05
-4.27131685999026e-05
-3.34261370127535e-05
-1.10156476899698e-05
-1.39994852937657e-05
-3.01793855745402e-05
-1.79626188630826e-05
-7.49825169626351e-06
-1.06015949474785e-05
-2.34341117081158e-05
-2.20475795738332e-05
-1.57072999451508e-05
-3.3429326976792e-05
-1.48253531682811e-05
-5.51467613995923e-06
-8.69080924461887e-06
-1.19337721978982e-05
-2.49665514908766e-05
-3.09712499748015e-05
-1.64556274465738e-05
-2.34592968487078e-05
-2.72766279009665e-05
-1.84668035961009e-05
-7.01324167797276e-06
-1.1609239746715e-05
-3.39148712311784e-05
-1.62641888844858e-05
-8.57653643951966e-06
-2.00531032670863e-05
-2.54926790397178e-05
-2.27083489472334e-05
-4.8567792747021e-07
-3.14404756880709e-05
-3.80554700255554e-06
-1.96387027938044e-05
-3.80234593849247e-06
-3.09618230836812e-05
-3.87133662848123e-05
-1.04639953395115e-05
-2.42941731444321e-05
-1.60939043834092e-05
-1.64380063639713e-05
-2.97027165588536e-05
-3.98047640873823e-05
-2.08720734496231e-05
-1.7514067672767e-05
8.19333626461296e-06
-1.00606918623681e-05
-2.72173713368109e-05
-2.18701377731792e-05
-7.31818696458561e-06
-1.76702288885856e-06
1.33292544162158e-05
-1.5332728421169e-05
-3.46265544308883e-05
-2.01570786069194e-05
-1.46547930575801e-05
-2.50480139597071e-05
-5.44615399937962e-06
-2.4103046080872e-05
-1.54318720832426e-05
-3.49524003956506e-05
-4.15749135818463e-05
-1.58980900892074e-05
-2.22059362087916e-05
-6.88465862838629e-06
-2.31398235990591e-05
-2.10608000546495e-05
-3.05385105504245e-05
-3.16026315014877e-05
-2.78427277211709e-05
-1.14304795384925e-05
-2.16992482613258e-05
1.04638136755918e-05
-1.71817562563863e-05
-2.89812572825786e-05
-1.51362418443857e-05
-1.81426183176681e-05
-4.28550108175848e-05
-1.46304343227338e-05
-2.24825321552339e-05
-2.15807129964907e-05
-1.93846480473368e-05
-2.70675781013358e-05
-2.5878850683494e-05
-2.45369306360146e-05
-2.4845775143001e-06
-1.05498201025353e-05
-2.0240178549999e-05
-1.84437391377973e-05
-1.13250233491895e-05
-1.15141256611134e-05
-1.73598557483923e-05
-4.83158824276756e-06
-1.06908083822907e-05
-8.20254416701653e-06
-1.6859412219208e-05
-2.50491948430021e-05
5.80669942482703e-06
-2.6040892770183e-05
-1.66785853575777e-05
-2.34787281576539e-05
1.00466450311152e-05
-3.69241613146642e-05
-2.29742588308366e-05
-3.53280501890443e-06
-2.5940031613619e-05
4.00950508468236e-06
-4.02661596238826e-05
-3.07353269316324e-05
-3.86287915793775e-05
-2.50710542651976e-05
-4.16235392601772e-06
-2.74008548948305e-05
-1.64745045098572e-05
-1.64126199124915e-05
1.1926123647433e-06
-2.18685864985544e-05
1.5344254815895e-05
-2.37245337857607e-05
-2.86245899485296e-05
-5.40597013034823e-06
-1.29789869669116e-05
-2.18643413906599e-05
-1.67795271097134e-05
-2.85846953206372e-05
-1.86422997228595e-05
-1.96106221381049e-05
-3.10011635915878e-05
-4.48052604996854e-05
-2.15032076620983e-05
-3.31435273503976e-05
-1.19456301148086e-05
-1.53674994456834e-05
-1.72346895177933e-05
-2.27098090316453e-05
-2.69972409692797e-05
-1.9998881032548e-05
-1.38928139343881e-05
-2.70764884767002e-05
-2.30115073687164e-05
-1.83569150003951e-05
-1.8007323373596e-05
-3.92953325604224e-05
-2.52216859651091e-05
-3.16791485707291e-05
-3.23555805814573e-05
-1.8342846489776e-05
-3.48765664921973e-05
3.06947437566091e-07
-2.85546593859332e-05
-3.06776673722832e-05
-1.78928336339178e-05
-2.50099369742448e-05
-3.7907390363385e-05
-1.96494218408676e-05
-2.61300964654317e-05
-9.04647454734481e-06
-2.10032206541202e-05
-3.01286571609892e-05
2.40916461981225e-06
-1.57510814780819e-05
-3.11971053979879e-05
-3.83116345188621e-05
5.26637666592137e-06
-3.57163473394935e-05
-1.57252707261859e-05
-2.12578205322252e-05
-2.07586231360893e-05
-1.15397616851186e-05
-3.11062292365544e-05
5.29488549504861e-06
-8.01593071242054e-06
-1.00321081213755e-05
-1.42206021069031e-05
-1.66615321644425e-05
-2.87704372775487e-05
-1.06067138649399e-05
-2.91221279279398e-05
-1.97864456121261e-05
5.04045339666185e-08
-8.18032075181467e-06
-1.62377619717899e-05
-7.85208191273832e-06
-1.27951785498251e-05
-1.17787742052998e-05
-4.74129826460534e-06
-2.32363516616638e-05
-2.55242284134997e-05
-3.80705553276895e-07
-1.57055385470088e-05
-1.41991046134746e-05
-2.64721742260268e-05
-8.9860218294768e-06
-3.20260704512009e-06
-2.89263135904996e-05
-9.44449104723654e-06
8.78583895495811e-06
-1.62238159480678e-06
-1.60860858482654e-05
-4.00467144339035e-05
-2.23615654106003e-05
-2.3523185794252e-05
-3.29847194357657e-05
-2.14899292208914e-05
-3.22019458496579e-05
-1.57809977535451e-05
-2.98025819124782e-05
-2.74679165417911e-05
-1.86581966988774e-05
-2.63625999354046e-05
-2.59857938238727e-05
-9.79729625472081e-06
-2.46527692832594e-05
-8.6151511409112e-06
7.22280470035662e-07
-3.15534242920339e-05
-3.58873367936393e-05
-4.36691014090131e-06
-9.47013760478644e-06
-2.17394915020353e-05
-7.54994799428753e-06
-1.3706737155063e-05
-4.12548408222419e-05
-4.13224997303611e-05
-3.03752056995283e-05
-4.09897236215066e-05
-4.97523561358793e-05
-2.02918782134998e-05
-2.37600149066157e-05
-2.65926963795275e-05
-3.16086932411743e-05
-2.56279854068797e-05
-1.98758174393045e-05
-2.6815598920387e-05
-2.7818657287687e-05
-1.15842827052271e-05
1.04883015671733e-05
6.5077394445689e-06
-1.02134467259183e-05
-3.24497959846314e-06
-1.10406178140742e-05
-3.08270379958062e-05
-4.12109654565381e-05
-1.81681633197498e-05
-3.34778313624991e-05
-2.70541636732303e-05
-1.16765731616208e-05
-2.33887217920006e-05
-3.59569674259298e-05
-2.27130619838084e-05
-3.20891023751569e-05
-1.65077807736203e-05
-3.40154085932981e-05
-3.00184793524351e-05
-1.15300986907881e-05
-2.75942388089555e-05
-2.35735543887746e-05
-1.59926882767962e-05
-1.14807517452803e-05
-2.99059317047311e-05
3.39140040589366e-06
-1.2393166917462e-05
-1.88104499179725e-05
-3.49000395511029e-05
-9.39162461624579e-06
-2.59674112514361e-05
-1.16316388210327e-05
-2.70983401504862e-05
-1.2095148500914e-05
-2.05284761366713e-05
-2.7182221410055e-05
-2.01140463676779e-05
-9.6742063306577e-06
-1.53046265656897e-05
-1.38091171074618e-05
-1.99439763093394e-05
-2.78939852242942e-05
-6.88550048354351e-06
-2.40501374378994e-05
-2.44057319351592e-05
-2.41984813015315e-05
-3.73057538523054e-05
-2.46810108250067e-05
-1.88790224030101e-05
-1.91471315702924e-05
-2.42398122465546e-05
-1.55305497024137e-05
-3.2224074514529e-05
-2.7943369533758e-05
-8.40758450789416e-06
-2.57515772511337e-05
-3.05490773538389e-05
-2.87803579898665e-05
-3.3865809397346e-05
-2.43612746010696e-05
9.38159782618685e-07
-1.80322944609016e-05
-1.20790399762171e-05
-2.17601111089515e-05
-2.30917367207676e-05
-2.83762707924236e-05
-1.55818888614731e-05
-5.02412391712637e-05
-1.90953407134169e-05
-1.96906517974058e-05
-2.45072066204226e-05
-3.50764904239369e-05
-2.29811678969766e-05
-1.92489339957641e-05
-1.90296459454649e-05
-8.4618682452108e-06
-3.11139550705024e-05
-1.86931020322282e-05
-9.16316202549639e-06
-1.90016955528043e-05
-2.54549966010489e-05
-1.07960127029007e-05
-1.07149653659591e-05
-2.95404765383739e-05
-3.77050158470744e-05
-7.96323640048353e-06
-2.14097043790441e-05
-1.7582374149482e-05
-3.05154802500509e-05
-1.27187234032159e-05
-9.69429512202899e-06
-1.57712278481225e-05
-1.88108555754461e-05
-1.55681111650499e-05
-2.71776898600347e-05
-3.6992769446076e-05
-3.12832007737869e-05
-3.93006561863059e-05
-3.01455663179913e-05
-5.63993139205755e-05
-1.44439383772226e-05
2.69872345849365e-06
-3.41807975501516e-05
-9.11702053765917e-06
-7.30951600303875e-06
-2.73783592003883e-05
-5.7565232126219e-06
-1.47099187189628e-05
-1.49859234167919e-05
-5.6951298303857e-06
-1.61388164429381e-05
-2.22108539355139e-05
-1.44263673803431e-05
-1.67546700490681e-05
-3.28128697703267e-05
-2.99392240880829e-05
-2.00508802953843e-05
-1.55489193991584e-05
-3.05003444924378e-05
-3.5997786034936e-06
-3.05335046330372e-05
-2.31013078941437e-05
-2.66101920104908e-05
-1.16744833502036e-05
-5.75666522112028e-06
-8.72701406925248e-06
-2.82623340960781e-05
-1.28464106795807e-05
6.61316673692533e-06
-3.13044480384665e-05
-1.43955064748917e-05
-2.51462030930037e-05
-1.886905526176e-05
-4.46279459417748e-05
-3.67405226928197e-06
-3.44816158216287e-05
-1.05705126211947e-05
-2.87680836631259e-05
-1.75128836452874e-05
-1.04662168631018e-05
-1.79026079863005e-05
-1.37914138490938e-06
-1.1559981888581e-05
-2.04315951343426e-05
-1.9170734873584e-05
-1.98437934322688e-05
3.19187442733127e-07
-2.94542692373829e-05
-1.72260303247312e-05
-1.56526247770337e-05
-2.06151898232938e-05
-2.61585782087252e-05
-1.90155288780588e-05
-2.1972097960762e-05
-7.86007923583677e-06
-1.5270488008819e-05
-2.56753873963967e-05
-6.19164658944206e-06
-1.88078394611494e-05
-1.10261684517303e-05
-2.0894557990353e-05
-3.97930088088502e-05
-2.49316792398416e-05
-2.32767319159355e-05
-1.83532583440332e-05
-2.35435661301222e-05
-9.54351737659947e-06
-1.88841746706044e-05
-4.67631550275823e-05
-4.01835472399164e-05
-1.1147500374654e-05
-2.4492762125291e-05
-3.85783700478903e-05
-1.82662485544769e-05
-2.83435218872932e-05
-2.18008799207393e-05
-2.08736066948755e-05
-2.23754122621576e-05
5.27121235881613e-06
-1.15223383251373e-05
1.24920315802933e-05
-1.4946455953607e-05
-1.95845039583466e-05
-1.96301599919672e-05
6.77713594359036e-06
-2.23253962509756e-05
-9.29835908520619e-06
-2.00572879456279e-05
-2.47392066637019e-05
-1.1296372044891e-05
-1.08616083254165e-05
-1.77545239577666e-05
-2.54226670224901e-05
-2.08245242506456e-05
-1.69618512307698e-05
-2.40049060969919e-05
-8.19951184871721e-06
-1.57704176826782e-05
-1.88513266399253e-05
-3.06781967600016e-05
-2.39656257442502e-05
-2.25109927267774e-05
-3.39996785985163e-05
-9.50311423294616e-06
-5.82169392159592e-05
-1.79539181713108e-05
-3.36463630503377e-05
-1.27831970073239e-05
-1.99129112465266e-05
-1.88004725309452e-05
-1.94744692822671e-05
-1.53878854337727e-05
-8.21969060194433e-06
-1.16516188916477e-05
-1.55069068837236e-05
-2.33146966945948e-05
-3.31778324217512e-05
-7.99686232316881e-06
-7.68910952144221e-06
-1.94332377978838e-05
-9.98093162860306e-06
-5.02069507455598e-05
-2.4632184106491e-05
-4.29645912485711e-05
-1.27521661694666e-05
-2.41011883187692e-05
-3.80452288636215e-05
-7.79368500930651e-06
-3.01423110178179e-05
-1.21201199087494e-05
-2.31358695305843e-05
-1.72268319679124e-05
-1.50663471202362e-05
-2.47414666792786e-05
7.29677676865629e-06
-7.73437346162256e-06
-3.36074996498008e-05
-6.66043724945751e-06
-1.72075353539428e-05
-1.15063753566124e-05
-2.09514286862148e-05
-5.42398005176907e-05
-3.63125933901568e-05
-2.61037370273197e-05
-2.9255138707255e-05
-2.45492483318124e-05
-2.94514577355243e-05
-3.64612782764281e-05
-4.14769037190217e-05
-1.7850674254916e-05
-1.34131560906314e-05
-2.68446919068434e-05
-1.17694669610176e-05
-1.20568115277226e-05
-3.07950074626814e-05
-2.02059030161795e-05
-3.96444224055946e-06
-1.48241360262847e-05
-1.46086804071655e-05
-4.29391018376297e-06
-6.95786602704606e-06
-3.44767543070597e-05
-9.82491396318125e-06
-2.97727696836018e-05
-2.3396085862904e-05
-1.32786250189547e-05
-1.71192684115817e-05
-2.44911603951779e-05
-5.65407145320647e-06
-1.36775378746184e-05
-3.18617870331443e-05
-3.03204690695854e-05
-4.59771343784767e-05
-8.52436872141649e-06
-1.64861981342131e-05
-7.84612353216144e-06
7.0633308075032e-06
-6.94435243104427e-06
-1.73490806668924e-05
-2.86256437439118e-05
-6.46654052607624e-06
-2.30235850580372e-05
1.21674543625231e-05
-2.42784911532011e-05
-8.45790027340908e-06
8.1946607892715e-06
-1.33373167758286e-05
-2.98372898587889e-05
-2.8461503565344e-05
-3.35565791281217e-05
-3.01751581996611e-05
-1.6232742113019e-05
-3.42136325618906e-05
-1.17617541992137e-05
-2.14834295619938e-05
-2.4892396223237e-05
-3.39194135310707e-05
-1.87341385688831e-05
-2.68951010350242e-05
-1.35429439039646e-05
-1.44742008539158e-05
-2.65521788659621e-05
-3.59941384117243e-05
-3.75428327556928e-05
-2.17715290211917e-05
-2.38864064715413e-05
-1.02496053080143e-05
-1.46765295242061e-05
-2.35840293263265e-05
-2.25579366843331e-05
-2.92427034533298e-05
-2.47744729717682e-05
-3.11585967476067e-05
-3.68804034871143e-05
-4.11755398163325e-06
-9.75454839773932e-06
-1.68513607140548e-05
-2.85206716339754e-06
-3.92724798069041e-05
-2.76893762302833e-05
-1.5416119288729e-05
-1.98284363257259e-05
-2.92128840818652e-05
-4.89974649532908e-05
-2.76990605634211e-05
-3.25009611865989e-05
-1.86366712756821e-05
-7.58286461321666e-06
-5.28756971723841e-06
-3.09860529956489e-05
-2.58689675396856e-05
-1.51561511900241e-05
-1.06154591422985e-05
-1.79331997051898e-05
-2.36461577109396e-05
-1.19760008566149e-05
-9.49861269264487e-06
-1.29789035839753e-05
-1.16429804051584e-06
-1.54916985474855e-05
-1.72266978433448e-05
-1.10876646306295e-05
-3.18082896880914e-05
-1.92901574466011e-05
-1.01439484332705e-05
-3.2027272759263e-05
-1.68191699281241e-05
-1.37868152863787e-05
3.35157810601679e-06
-3.3147067371572e-05
-3.10123893854823e-06
-2.30238172539086e-05
-3.91366813946093e-05
-5.423200083309e-06
-3.95901679503323e-05
-2.15620007467041e-05
-2.12070851314078e-05
-1.73839028465801e-07
1.75663841777071e-05
5.96551332212078e-07
-2.17326881174751e-05
-7.73965647610206e-06
-2.72893152448391e-05
-3.58092703901037e-05
-2.5235416552246e-05
-2.20919546376893e-05
-1.97935182130818e-06
-1.19103463501618e-05
-1.57969360092159e-05
-2.62238436555314e-05
-1.94166893781076e-05
-1.1222888862253e-05
-3.48612656398461e-05
-2.31202765076833e-05
-3.0748980745041e-05
-3.21068965838335e-05
-2.44227440465119e-05
-3.63573704368042e-05
-1.82931453487976e-05
-1.59790381485344e-05
-2.88912845393861e-05
-3.39592260692848e-05
-1.73794729907363e-05
-2.81648583035098e-05
-1.7029843081831e-05
-4.48755455046463e-05
-8.35446257546302e-06
-2.26329846193935e-05
-3.32031144665352e-05
-3.51026782473928e-05
-3.97339784346326e-05
-3.56512090676306e-05
-8.41455710163641e-06
-2.65425574412315e-05
-2.49027686952368e-05
-1.37099352645336e-05
-8.67410829826096e-06
-1.09338925851885e-05
-4.42076960022715e-05
-1.33758064773751e-05
-1.93423037225786e-05
-4.79587415504048e-06
-3.17830578708716e-05
-2.60307712499994e-05
-2.30813535296549e-05
-1.20634616966374e-05
-2.53190239198825e-05
-1.54812372969361e-05
-2.71125201864271e-05
-7.46424734758758e-06
-4.4977279065433e-05
-3.95617340130437e-07
-2.34187313223987e-05
-1.42612590711127e-05
-1.37677453256927e-05
-2.3352818319149e-05
-8.83451530103247e-06
-3.27428292634287e-05
-3.6834363409574e-05
-3.59288422080257e-05
-6.75712535131804e-06
-1.36386940327131e-05
-1.95173354327209e-05
7.27332563265278e-06
-4.09008579065421e-05
-3.0061035562058e-05
-3.45133690530004e-05
-2.30838599915046e-05
-7.40047231704793e-06
-1.28967049205735e-05
-2.78263940371106e-05
-3.7811564015189e-05
-2.98301567394001e-05
1.37366045025077e-05
-8.04293802211788e-06
-2.80994286432645e-05
-8.94958562084354e-06
-7.39855352229872e-06
-1.18532074386927e-05
-2.97904662907583e-05
-1.8403373140152e-05
-1.27204099468326e-05
-2.64262430006613e-05
-2.34621535382554e-05
-2.86366060055587e-05
-2.72155924568257e-05
-2.18213650653771e-05
-2.78587151357205e-05
-2.45229297017901e-05
-2.26250812996049e-05
-1.44982860805558e-05
-1.8860169705397e-05
-2.49397015947445e-06
-3.09256015079084e-05
-1.7555262454171e-05
-2.51056409344479e-05
-2.54220768901567e-05
-1.67582401432454e-05
-3.09392515320488e-06
-1.05926444000061e-05
-2.61523046752553e-05
-2.33816361075608e-05
-8.48274087290703e-06
-1.01829346552609e-05
-2.03934359642683e-05
-3.38789417952255e-05
-1.6739110496892e-05
8.97287642755707e-06
-4.03473172884879e-06
7.52674413295067e-06
-3.4566028957735e-05
-4.40293531399546e-05
-1.43210227130176e-05
-4.40478760276808e-05
-2.0697898952016e-05
-2.1346934936446e-05
9.17865361741772e-07
-6.89283670091835e-06
-3.25963204158331e-05
-1.8697761342028e-05
-8.17317872171053e-06
-2.39806375256578e-05
-2.57392974797528e-05
-1.45444872518868e-06
-2.01784311046691e-05
-2.02160952673298e-05
-2.27221081899767e-05
-4.85043417220391e-06
-2.81233315085299e-05
-1.81752496935314e-05
-3.23946725766772e-05
-1.74947349755023e-05
-1.15040321159426e-05
-1.44595678848645e-05
-1.34938235760677e-05
-1.37257133398986e-05
-2.86671974165002e-05
-2.4636675734824e-05
-2.53584972847584e-05
-2.41838620144114e-05
-4.35276403034108e-06
-1.41617583635992e-05
-3.60331891553882e-05
-1.86547798145688e-05
-2.49829344120527e-05
-9.13309716708903e-06
-3.1806974543134e-05
-2.79316690870682e-05
-3.21937320967329e-06
-2.03213560273835e-05
-4.54857467540671e-06
-2.89224099835124e-05
-1.74515943112313e-05
-2.13937396890836e-05
-4.14297471619191e-05
-1.81670763058419e-05
-1.97985975242833e-05
-1.99985608312751e-05
-2.99387445154577e-05
-1.73359434320894e-05
-1.95774982138545e-05
-2.82708125352244e-05
-1.76656836285703e-05
-3.27270221673716e-05
-2.00461926170278e-05
-3.2325454122226e-05
6.42964158879403e-06
-1.04540883468502e-05
-8.40701930103123e-06
-2.20053130045049e-05
-2.31718172307385e-05
-1.80468061710639e-05
-1.59342074550636e-05
-2.92055635675309e-05
7.93095215991269e-06
-2.08022946421827e-05
-9.88408908640821e-06
-2.7915481551722e-05
-3.67894284971033e-05
-5.87915730601918e-06
-2.5353743368278e-05
-8.71882732530027e-06
-4.27025885372445e-06
-1.43448946109438e-05
-2.87211722111054e-05
-1.91691067805217e-05
5.53931993350384e-06
-2.42250565783402e-05
-2.88670994331276e-05
-3.19098624345868e-05
-2.20297753795377e-05
1.78266556053068e-06
-2.33391552942622e-05
-1.6875789731558e-05
-2.05241749405183e-05
-2.95993605071756e-05
-1.21719628739892e-05
-3.3960176166784e-05
-2.86360911344081e-05
-2.58646541099299e-05
-1.5616838981334e-05
-2.82466729762008e-05
-1.94245869206843e-05
-1.44859766129221e-05
-3.12089425757009e-05
-1.13636081198655e-05
-3.17798051389765e-05
-1.68997456552906e-05
-9.94871755651135e-06
-1.98526506795145e-05
-4.22341316380403e-05
-2.37649763317571e-05
-2.27462026756861e-05
-3.16390024977811e-05
-1.04678941045527e-05
2.07002878747569e-06
-2.92131874901029e-05
-5.40454911741857e-07
-3.25845118572712e-05
-1.11678414737308e-05
3.061703424785e-06
-3.51398737020241e-06
-2.68035352407645e-05
-3.91794703362536e-06
-2.52679208430368e-05
-8.70056223408482e-06
-1.41222042483739e-05
-2.03688348796802e-05
-7.17522761340671e-06
-1.86580240042269e-05
-1.92713840984011e-05
-3.14397996136973e-05
-6.93454887933588e-06
-3.00042884435749e-05
-3.96653623642714e-05
2.42457252355329e-06
-1.24621236684545e-05
-2.20030631580332e-06
-1.69702117913655e-05
-2.1147890944609e-06
-3.25006245299451e-05
-4.4410547607783e-06
-1.16353935792887e-05
-2.19883040444741e-05
7.34237321008977e-06
-2.28938356167253e-05
-2.02055218083129e-05
-1.74150230437306e-06
-3.8693754793586e-06
-2.21511143710567e-05
-3.7288065642005e-05
-1.71376191498514e-05
-1.87573306358337e-05
-2.4290785724e-05
-1.87228123170595e-05
-2.09323914335507e-05
-4.40845108081301e-05
-2.73471082559706e-05
-1.82162600208745e-05
5.04674945614115e-06
-2.6924648306698e-05
-2.4140090639488e-05
-1.34513432218977e-05
-2.75938909461458e-05
-3.37792340505429e-05
6.91615631967429e-07
-2.70862839672341e-05
-9.51098704450351e-06
-9.2919056021723e-06
-8.76040999610553e-06
-1.34223275090188e-05
-4.77240224027968e-06
-1.37341111525005e-05
-3.47577657529468e-05
-1.16663478496966e-05
-3.2875312083057e-05
-1.6746423597957e-05
-3.49598191872117e-05
-6.51117924323288e-06
-2.52442237780169e-05
-3.15416008449045e-05
-3.91502325988965e-05
-5.01349501679384e-05
-1.67167103708439e-05
-2.69594561951546e-05
-2.87366468655819e-05
-2.14979277204827e-05
-1.99653296221241e-05
-6.38544023707291e-06
-1.91008694640677e-05
-1.37174231120225e-05
-2.53308796603434e-05
-2.84309118040481e-05
-3.33737629663598e-05
-3.64865264756867e-05
-2.19343787053058e-05
-2.36362266839996e-05
-3.74635725276991e-06
-3.95552536365497e-05
-1.28614905572574e-05
-1.43866482840653e-05
-3.84814774273502e-05
-7.04807561327513e-06
-2.6275972019027e-05
-3.33316995060227e-05
-4.64926100001588e-06
-1.78270353598715e-05
-3.21416030630689e-05
-1.31215464564546e-05
-3.42934294066903e-05
-1.17318108658787e-05
-3.20421456015274e-05
-1.87765496425765e-05
-1.77811938433981e-05
-2.03374484872575e-05
4.95003538104386e-06
-2.77983284402506e-05
-5.65500258820847e-06
-1.97484554352003e-05
-2.46366862408756e-05
-6.87004960292217e-06
-4.39163941522594e-06
-1.0785187350915e-05
-3.60694356121078e-06
-2.63445430481258e-05
-3.33100943534625e-05
-2.52667181000676e-05
-5.06137349107462e-06
-1.09460130538693e-06
-2.87960765495325e-05
-2.23715833351754e-05
-3.77509843120402e-05
-2.7391027765433e-05
-3.60993189988372e-05
-1.36301927057002e-05
-3.31617129988607e-05
9.44222437359808e-08
-2.85674365282257e-05
-3.43151388526715e-05
-2.73312999387909e-06
-2.52659392940376e-05
-3.10315229615171e-06
-2.744895173893e-05
-9.08006013314675e-06
-2.77396654554055e-05
-2.95029429572323e-05
-2.09343785681614e-06
-3.45302841338393e-05
-1.727326591833e-05
-3.06772834492258e-05
-3.86925081182097e-06
-3.4132206156692e-05
-3.5347980294573e-05
-1.66596845667723e-05
-1.30194696521023e-05
-1.07633588751897e-05
-2.19698453185838e-05
-3.15365456456132e-05
-2.50409391389987e-05
-2.30467400842961e-05
-1.43289919927901e-05
-2.91024271171823e-05
-3.99329270164075e-05
-1.24920114722155e-05
-1.42017994996034e-05
-4.45198720900823e-05
-6.69641618001717e-06
-2.48486382225758e-05
-5.57225415670475e-06
-1.70961679384985e-05
-2.18874804604405e-05
-2.14186865356351e-05
-2.32740950403241e-05
-2.23387731861164e-05
-1.00211060733296e-05
-1.09857185832002e-05
-4.62001066255639e-05
-2.6331634778998e-05
-4.36686209624603e-05
-1.21407484169464e-05
-7.07638925304462e-06
-2.29803320238186e-05
-2.33387191165574e-05
1.35040547599957e-07
-2.05477537802737e-05
-2.3724493025518e-05
-1.13490798508643e-05
-3.86657430802897e-05
-2.98914485238751e-05
-1.95903551334286e-06
-9.80862335503996e-06
-8.49912673801727e-06
2.56388023239442e-05
-3.47669642584893e-05
-1.29281031814993e-05
-4.68925527340887e-06
-1.90069635624238e-05
-2.59316631649251e-05
-1.37240847151982e-05
-1.35964158206072e-05
-1.6129387056825e-05
-6.25643399227011e-06
-5.65679496261324e-06
-4.02010775812414e-05
-2.88673498586457e-05
-6.24897902531867e-06
-3.36637808037762e-05
-1.53896841708725e-05
-2.74608959231687e-05
-3.76678814574658e-05
-4.1450450730696e-05
-3.56663058894723e-05
-7.10252806735685e-06
-1.17552833775939e-05
-4.26473408615941e-06
-3.76970592944666e-06
-3.87702783291162e-05
-1.39757142567116e-05
-2.58583064288662e-05
-3.39810184154868e-05
-1.90340471263147e-05
-1.02388350475466e-05
-1.77399529058056e-05
-1.92744205411224e-05
-2.32264862627132e-05
-2.14473288545955e-05
-3.22151783291734e-05
-2.48576857270044e-05
-2.71669856830836e-05
-2.70978994854693e-05
-3.39297946020042e-05
-3.54765961041241e-05
-3.64877222936458e-06
-1.87516429066521e-05
-9.72881092666738e-06
-3.12456454147777e-05
-2.15632764973179e-05
-3.35075682306936e-05
-4.52494066863987e-05
-2.91151191327973e-05
-9.05910074430428e-06
-2.21718623501226e-05
-2.89684221905937e-07
-1.10294818848925e-05
-7.21462824698363e-06
-3.55821647605144e-05
-2.20637521755052e-05
-3.42463360917544e-05
-2.56162147723712e-05
-3.0416913845313e-05
-2.95250141334353e-06
-3.72549693256614e-06
-1.46390378413026e-05
-1.51952461386787e-05
-1.39816201124075e-05
-3.06202238027345e-05
-2.19940742031558e-05
-2.39918319531739e-05
7.34214115471806e-07
-1.97957448599062e-05
-1.26868341332756e-05
-3.30411504595325e-05
-2.04851949788631e-05
-1.03895832378485e-05
-1.98524091303207e-05
-1.18547406672654e-05
-5.05387887938703e-05
-1.30919980786772e-05
-3.27260471052232e-06
-9.83892692090913e-06
-1.4312860243605e-05
-3.40650636352495e-05
-1.31923117379488e-05
-2.37369706038944e-05
-2.41744815244936e-05
-2.80874085662548e-05
-2.12914346567282e-05
-3.1214634561663e-05
-1.46386909225083e-05
-1.27919807315136e-05
-6.34639821599028e-06
-1.97469347703728e-05
-8.11955459884773e-06
-2.9439125752603e-05
-2.55363307670159e-05
-1.89687071875978e-05
-1.65661850298268e-05
-1.83769022567601e-05
-2.18607165189382e-05
-3.39866138102307e-05
-2.13630353138303e-05
-6.94452205659057e-06
-1.14975105822806e-05
-3.41342521358072e-05
-3.71728771709064e-05
1.64296405731504e-07
-1.2978631437197e-05
-6.38693358851234e-06
-2.20315797693625e-06
-1.43062594114507e-05
-1.26360492716924e-05
-2.81262940843443e-05
4.14328191910687e-07
-6.2392863812699e-06
-2.06293417302261e-05
-6.76015209999247e-06
-1.21546217086542e-05
-1.33637675035457e-05
-2.227508514232e-05
-1.89695461615869e-05
-1.47048512439705e-05
-3.2134849957443e-05
-1.77675533403417e-05
-3.63518723787572e-05
-1.95309813585173e-05
-2.24520689838593e-05
-5.39132562068545e-06
-1.53430301597054e-06
-1.53957755427478e-05
-1.62710052625018e-05
-1.99113583346037e-05
-4.70995369948123e-06
-1.74189618648043e-05
-2.70550585779846e-05
-1.39299765640395e-05
-2.43413913371747e-05
-2.98272609396362e-05
-3.68943601489173e-05
-1.11300241209158e-05
-2.93495814372135e-05
-2.08074114583978e-05
1.07731591588342e-05
-9.87063283837279e-06
-1.60989431279453e-05
-2.18643021793484e-05
-2.48502141586038e-05
-1.9032555962988e-05
-2.17510652604414e-05
-1.76771120928881e-05
-2.15630365960774e-05
-1.84809864503462e-05
-4.62402007191078e-05
-3.51495152324833e-05
-2.97261725952854e-05
1.53007140355357e-05
-8.34665004773534e-06
-1.91881844333198e-05
-1.02748362176268e-05
-7.26443816351511e-06
-1.21114182856738e-05
-3.18677237952171e-06
-1.6315595673225e-05
-2.40329609621795e-05
-3.21529375428859e-05
-1.96806128991486e-05
-9.46595285530694e-06
-7.12894834397942e-06
-2.90941498301138e-05
-1.98457325937571e-05
-6.48624244508386e-06
-3.15777378327053e-05
-2.45504799181442e-05
-2.6256066103437e-05
-1.46467153857195e-05
-2.24324588410125e-05
-3.27318008080338e-05
-6.92097959936535e-06
-2.80605195690007e-05
-2.6285880561249e-05
-2.7658379817622e-05
-3.55126087633486e-05
-2.93054032088404e-05
-2.3320113645984e-05
-3.02296650878497e-05
6.066210072062e-06
-2.32366677267968e-05
-8.4198678439579e-06
-1.57587183406632e-05
-6.85634841861689e-06
-1.71358562257604e-05
-2.39030843986655e-05
-3.13452283742383e-05
-1.55330279477211e-05
-2.52554696583638e-05
-2.88861112969583e-05
-1.940481356847e-05
-2.13712484392646e-05
-2.17419723408514e-05
-3.16521691588999e-05
-7.87003639661958e-06
-1.41406380010606e-05
2.3951616551745e-06
-1.94340645993919e-06
-5.224607436515e-06
-2.44595244748688e-05
-1.56034881280009e-05
-1.28496898520259e-05
-2.55767519139202e-05
-2.28947729280224e-05
-2.8985515893228e-05
-2.38555946362545e-05
-2.08907347891985e-05
-1.70022872622725e-05
-2.59622604976046e-05
-2.97886862848147e-05
1.76230577030525e-05
-1.5527551514633e-05
-4.94675150600566e-06
-1.34432427352252e-05
-1.47185303863531e-05
-1.84027443079609e-05
-2.98896434549215e-05
9.02693224363908e-07
-1.587005109317e-05
-2.87117378980886e-05
-1.26815326777601e-05
-1.21968408068749e-05
-1.45028908585762e-05
-3.56414873075141e-05
1.54833581411778e-06
-2.18357942164591e-05
-3.87239210546279e-05
-1.89805419195905e-05
-6.58993093370337e-06
-1.64274780731413e-05
2.0667179986182e-05
-1.34719084504242e-05
-2.18735812824929e-05
-2.34779727679522e-05
-1.63770631896696e-05
-1.95589599894951e-05
-2.3546251966647e-05
-2.96029780355272e-05
-2.07373152277755e-05
-2.94440796955063e-05
-2.10587594650788e-05
-1.06162942696171e-05
-2.36828230869321e-05
-1.33428683686954e-05
-1.22795144659672e-05
-5.96574699729262e-06
-2.51832144148621e-05
-2.14424975659679e-05
-1.99074780789193e-06
-2.93866563118044e-05
-1.02680759539706e-05
-2.35348670500369e-05
-1.94712234385605e-05
-1.75989341880858e-05
-2.44051230590984e-05
-1.38610209379702e-05
-1.52383117854435e-05
-1.88911570673493e-05
-1.59883581599357e-06
-2.5632738498903e-05
-3.05540770474116e-05
-2.56450408340771e-05
-4.00361484779839e-05
-6.17081931116205e-06
-1.19105159798062e-05
-2.31386146236369e-05
-1.08717129855633e-05
-3.05436113059779e-05
-2.43755381385668e-05
-2.10965147275439e-05
-3.02633904045531e-05
-8.98548818556414e-06
-2.63842700236669e-05
-3.47219165328059e-05
-3.67473522656777e-05
8.53725766020045e-07
-7.81617858357527e-06
-1.4089335306995e-05
-5.06927455637e-05
6.74846753725035e-06
9.19748136453651e-06
-1.48859411744229e-05
-1.23926274634917e-05
-2.47829060080558e-05
-1.95448668828805e-05
-2.55259406747401e-05
-3.18797330704239e-05
-4.54078100589068e-05
-1.44019240350185e-06
-1.53599369727315e-05
-1.92508667378148e-05
-2.02028185630815e-05
-2.95875290369496e-05
-2.04578869879061e-05
-2.47188217352354e-05
5.46008183845483e-06
-1.1492484114273e-05
-1.67506250535268e-05
-1.22123741365079e-05
-2.20860643352628e-06
-8.06917686015352e-06
-6.64384170343583e-06
-2.43513437066449e-05
-2.74283970320276e-06
-2.84127933761202e-05
-3.10630359419581e-05
-1.08113512425988e-05
-3.32172327220722e-05
-1.80452620624592e-05
-6.52802834034764e-06
-1.69653751224836e-05
-4.30542673837513e-06
-2.41723820872995e-05
-1.54841760161409e-05
-4.02201335291386e-05
-1.53584494804474e-05
-5.90700575594415e-06
-4.68094665047994e-05
-4.68355841373211e-06
-6.24982917658362e-06
-1.85519855795212e-05
-3.48048350503441e-05
3.33088646373406e-06
-2.16031933163113e-05
-2.68933959613534e-05
-1.91302196026414e-06
1.0430598716726e-06
-1.89272615432325e-05
-3.14545357799358e-05
-1.31799943797419e-06
-1.18576507629009e-05
-1.66820551726293e-05
-2.41462940983777e-05
-1.21324250372937e-05
-1.39500434623165e-05
-2.9870868204325e-05
-3.53291671465527e-05
-2.98167549254531e-05
-3.02539435795223e-05
-2.85167675238083e-05
-2.68323191715663e-05
-3.5886774090428e-05
-2.50168238631654e-05
-1.76044826909791e-05
-1.82817893596232e-05
-2.08910719636758e-05
-3.37162604507122e-06
-3.82718248889872e-05
-3.83692171038645e-05
2.04681495052164e-06
3.53314511565098e-07
3.33462361035127e-06
-6.12465014391274e-06
-9.15005863074792e-06
-1.12976020382463e-05
-1.62359190329998e-05
-1.65588356666225e-05
-1.73348148402514e-05
-9.73453585896144e-06
-1.85129976280995e-05
-5.14195198588427e-06
-1.70103209236451e-05
-1.93812905735746e-05
-4.0860723152938e-05
-2.67803592606157e-05
-3.66550617592218e-05
-2.73674555157362e-05
-1.75195453534069e-05
-2.95614739800278e-05
-7.18063714254882e-06
-3.70874221364654e-05
-2.41797527761358e-05
-2.44776125305388e-05
-2.3347986079738e-05
2.65710086919499e-07
-1.18422590103171e-05
-1.27903584525585e-05
-1.96603116694457e-05
-1.41450882955704e-05
-1.47732460176235e-05
-2.32717325774808e-05
-1.17726713848056e-05
-1.60665013054994e-05
-3.80164094964671e-05
-1.37395249875174e-05
-3.94968762573255e-05
-3.26071262073273e-05
-2.85413695335306e-05
-1.02920076608077e-05
9.80600928598119e-06
-3.4775586276933e-05
-1.92829014723913e-05
-2.07923924279807e-05
-1.29995914755969e-05
-3.29387925941805e-06
-6.35199874836786e-06
-3.10057199100709e-05
1.38408941021502e-05
-1.28423991229374e-05
-3.1553088557741e-05
-1.46592843127809e-05
-5.95903190802448e-06
-2.2389776122768e-05
1.10187876953948e-05
-1.3423820289666e-05
-6.29319645856566e-07
-1.32875603621092e-05
-8.8796284960691e-06
-1.87531003586697e-05
-2.09280269778978e-05
-1.69689347293551e-05
-8.89896243767264e-06
-5.30312317117833e-05
-3.28743246162942e-05
-1.9884486764597e-05
-2.95540051465537e-05
-4.04740217840047e-05
-1.33658001882417e-05
-2.59996840660449e-05
-1.04504068392978e-05
-2.54970624853748e-05
-1.45883574119198e-05
-3.99477826361559e-05
2.69777865478708e-06
-1.71335219043574e-05
-3.36427282217846e-05
-5.55753626309261e-06
-1.15140277585397e-06
-1.36800951666744e-06
-6.16546933032274e-06
-9.37828377882926e-06
-1.75600832352313e-05
-2.3084075410247e-05
-1.7359229347068e-05
-2.59666513492742e-05
-1.21203087528321e-05
-2.82594342577139e-05
-3.51188486491374e-05
-3.01745185151442e-05
-1.81411425672771e-05
-1.07384809839438e-05
-2.04508222079556e-05
-4.12180575174972e-05
-5.00689402449878e-05
-2.34912967061879e-05
-1.90045967221968e-05
-6.46013863077272e-06
-2.8043176873548e-05
-1.27063361430209e-05
3.23462207297838e-06
-2.50761450580593e-05
-1.76407932219568e-05
-1.50797467021349e-05
-3.54934425887072e-05
-1.2344291411059e-05
-2.16857659218052e-06
-1.21835531567712e-05
-2.60078216569961e-05
-5.24917574263039e-06
-2.16902387338026e-05
-2.69564838011087e-05
-2.81395647036245e-05
-1.14986714688682e-05
-2.65301099907318e-05
-3.68171086187375e-05
-2.07206425740678e-06
-1.38919472810138e-05
-1.49636976061911e-05
-3.16760222317929e-05
6.18708086159507e-06
-3.48123859355664e-05
6.25963907594306e-06
-2.27027895056902e-05
1.65780811849621e-05
-2.28990892034812e-05
-1.30966045452423e-05
-9.260611607355e-06
1.85029644255277e-07
-1.9422956046801e-05
3.62783638549094e-06
-8.43907386413789e-06
-3.3012147311842e-06
-6.10254460242538e-06
-1.16292741780703e-06
-2.98720153713251e-05
-1.0348555812201e-05
-2.64259225710384e-05
-6.06339282723839e-06
-1.85026551120157e-05
-2.50596241777833e-05
-1.70403802078022e-05
-1.46457280726344e-05
-7.53435653066499e-06
-3.21843428360366e-05
-7.66213383901617e-06
-2.09900615869724e-05
-2.93025345383646e-05
-4.12936364701596e-06
-2.25294427070924e-05
-1.18781397506008e-05
-2.00258995826038e-05
-3.74670593610656e-05
-8.43697467826513e-06
-9.2813977022327e-06
-9.0589140887324e-06
-3.96183398577663e-05
-2.95985917716014e-05
-1.73229064666469e-05
-3.38522930868953e-05
-2.269109653752e-05
-3.51828227344296e-05
-2.05777471032966e-05
-1.48752071680329e-05
-1.50877831337891e-05
-2.11821828585367e-05
-2.06221765735264e-05
-3.95421394168484e-05
-2.35228308022049e-05
-2.90683214075373e-05
-1.39699517711475e-05
-8.03799662337684e-06
-2.78642687787902e-05
-3.34982681787679e-05
-1.91162033865825e-05
-2.95350907376289e-05
-2.58988663176811e-05
-1.2464926485616e-05
-1.61397444421138e-05
-2.78280353370587e-05
6.80346541992878e-07
-2.1555083235026e-05
-2.91378218808281e-05
-2.58854306625013e-05
-4.43423750836873e-06
-9.84098776612815e-06
-1.81631444059729e-05
-9.18661939084064e-06
-1.89561984513508e-05
-1.09232975723392e-05
-1.75997345994612e-05
5.3504419010345e-06
-4.16437151338018e-05
-2.43698492006696e-05
-3.56771023898589e-05
-4.20186041706094e-05
-1.69960649731886e-05
-2.5527785282547e-05
-2.56462826627441e-05
-4.1142990817568e-05
-2.95653065879002e-05
-6.21741237610768e-06
-2.53734843606739e-05
-2.25452464394203e-05
-3.35299522906201e-06
-1.19539412101897e-05
-2.23265621035086e-05
-3.22226629856233e-05
-2.61297161866536e-05
-9.63187774719666e-06
-2.88543462902148e-05
-5.59990042685976e-06
-1.70407377145939e-05
-8.57635069580919e-06
-2.0650494808148e-05
-1.9112996783478e-06
-2.12586460333545e-05
-4.38718298900973e-05
-2.58987472624703e-05
-3.66174694572159e-05
-2.32321661387543e-05
-3.91236404618147e-05
-8.95505920729179e-06
-3.72049272285171e-06
-2.98011218166609e-05
-8.84400974060236e-06
-2.01252072800087e-05
-1.57323372420092e-05
-1.11985973658613e-05
-1.67489025001085e-05
-6.38318922524756e-06
-4.15115189966202e-05
-3.16593231200887e-05
-1.99019037481013e-05
-2.49194456395596e-05
-1.06340422042792e-06
-1.20420014203159e-05
-6.16433898901692e-06
-2.92659097873117e-05
-1.09912416751591e-05
-3.04907102413986e-05
-1.98840034337007e-05
-1.91582179774444e-05
-1.0806897186034e-05
-1.45186475164117e-05
-2.27572223002664e-05
-3.63611676275732e-05
-5.8114268292348e-05
-2.0316733433329e-05
-2.8776885208526e-05
-2.00468519358997e-05
-2.50844883260569e-05
-3.83933635370222e-05
-4.23741584560214e-05
-1.45470102031026e-05
-2.93050899854163e-05
-4.27050689744214e-05
-1.80724897009305e-05
-1.42158138763659e-05
-1.09480248531138e-05
-2.81316124972392e-05
-2.4585993566401e-05
-3.26350510221927e-05
-2.45117811315196e-06
-2.61298346342756e-05
-3.94959983161622e-05
-2.36773264669812e-05
-1.55976626049969e-05
-2.50134040010114e-05
-2.38649361445025e-05
-2.43965028624055e-05
-1.68007217860495e-05
-2.93930542295394e-05
-1.42223025449461e-05
-2.09620121427616e-05
-2.04559120843348e-05
4.55301386412457e-06
-1.75594675020415e-05
-4.57822897337502e-06
-3.9449438156382e-05
-1.87127675549936e-05
-2.63153005831078e-05
-1.67697763779889e-05
-3.13057382702109e-05
-2.59771616354015e-05
-2.65792905278338e-05
-2.22614251014992e-05
-3.26666390896759e-05
-1.92482392895509e-05
-3.17445733177408e-05
-2.71856978749429e-05
-3.3399300008306e-05
-1.84262135188989e-05
3.90845390890276e-06
-2.06233171685844e-05
-7.46011600593446e-06
-1.31001816279499e-05
-5.46044974864763e-06
-8.88102178631283e-06
-2.86415950415398e-05
-1.65115441515567e-05
-1.290942051143e-05
-1.40879473037521e-05
-6.87853127708958e-06
-1.79069080661508e-05
-5.24727082091563e-06
-1.61284285383053e-05
-2.67507948551164e-05
-1.50444762917577e-05
-1.32521887381592e-05
-1.07589222764424e-05
-2.02618959257254e-05
-2.24195809414764e-05
-2.34906370086427e-05
-1.38310101851521e-05
-7.82201865435415e-06
-2.43049635115645e-05
-3.85898755757299e-05
-1.91754476433972e-05
-2.70746173719215e-05
-2.07828499629057e-05
-2.96563044713915e-05
-1.00632867044407e-05
-1.035515926314e-05
-2.57442003839139e-05
-2.24696286446679e-05
-1.48328307954188e-05
-1.74158272565734e-05
-2.68072160833121e-05
-3.6192790096541e-05
-1.32248205684639e-05
-1.94527108388746e-05
-2.81794955363671e-05
-4.62238131793815e-05
-3.0526924843923e-05
-1.46979292012025e-05
-1.83502211826486e-05
-1.27978414120823e-05
-7.99344472366835e-06
-6.09767120824817e-06
-3.23672755817032e-05
-3.07188842862648e-05
-3.24111212328658e-06
-2.72735920086161e-05
-4.51542679691094e-06
-3.41800578680483e-05
-1.77914814191285e-05
-8.57439335345115e-06
-2.86781095969091e-05
-3.59846385929287e-05
-2.79824552081944e-05
-1.26940013943445e-05
-2.78693900984169e-05
1.2873703992077e-07
-2.7314375633522e-05
-2.18104802868827e-05
-1.20451949110447e-05
-2.06918516073615e-05
-2.23177539012152e-05
-1.18865449986106e-05
-3.32707343957258e-05
-7.91597747642431e-06
-1.73909036396744e-05
-1.16294120523312e-05
-1.90163274412516e-05
-1.37861119171779e-05
-1.4587463578853e-05
-1.55654758839182e-05
5.00131898804723e-06
-1.92554032598308e-05
-2.85195402548265e-05
1.22016769630998e-05
-4.14807810260751e-05
-1.93651045324939e-05
-9.22347563144856e-06
-4.01009547003823e-05
-3.12548364772478e-05
-1.01891331388565e-05
-2.72694615254073e-05
-2.1870235216856e-05
-1.01410183922409e-05
-4.64457830882862e-05
-7.93344571439961e-06
-2.16329769481339e-05
-1.60129736307561e-05
-4.22541933844021e-05
-1.66611790026496e-05
-2.3823625059381e-05
-2.84772862452482e-06
-2.35661149796328e-05
-3.32592050879529e-06
-1.16120304853057e-05
-2.01379718665592e-05
-1.85237333109818e-05
6.15033865098107e-06
-2.92861037155253e-06
-1.38007497514219e-05
-3.98418003602004e-06
-1.7744370067973e-05
-4.30917350375806e-05
-1.24521742743849e-05
-3.58867997805156e-05
-3.30953852790605e-05
-5.7741900795871e-06
-3.57822201681425e-05
-2.09925239066817e-05
-4.32235555009065e-05
-4.94985300866404e-05
-3.3868555963862e-05
-4.09362395172477e-05
-3.17439573608935e-05
-2.4282908805737e-06
-1.79816003111204e-05
-3.41215213941004e-05
-1.37733607676815e-05
-3.30740696461963e-05
-3.12135973474044e-05
-3.12971970182714e-05
-3.09398286422567e-05
-3.5092392751535e-05
-1.94799109266972e-05
-2.93389908984907e-05
-1.31415225858437e-05
-2.87025326060755e-05
-2.80770394713033e-05
-1.64996286898837e-05
-9.07608582157798e-06
-2.4455444116512e-05
1.16322010474909e-05
-2.71398969152145e-05
-6.71549555925551e-06
-2.17835730460356e-05
-2.0239482427602e-05
-1.41177836012542e-05
-1.23274451915159e-05
-1.40345034490291e-05
-8.04033000098297e-06
-3.61106003165706e-05
-1.84366207762442e-05
1.62733135668525e-06
-8.90747941345853e-06
7.34770220956566e-06
-2.59797643443966e-05
-1.73507637088622e-05
-1.00518490450496e-05
-2.17544560666229e-05
-1.97873753181113e-05
-2.82556858467543e-05
-2.67202502892847e-05
-4.78338358430181e-05
-3.63510776250151e-05
-2.30256277815632e-05
-9.59806440806891e-06
-2.93593001643864e-05
-1.30467299244293e-05
-1.72388832463654e-05
-8.91624059544586e-06
-5.2346230926886e-05
-2.31708631153377e-05
-8.45962780335544e-06
-1.31993377658426e-05
-1.39771245803128e-05
-1.28854387926733e-05
3.28544759578795e-06
-1.55437998871484e-05
1.63585873923926e-06
-2.72474810904406e-05
-3.83104640038468e-05
-1.6086834052649e-05
-2.66262961374851e-05
7.44653187219238e-06
1.54478170217015e-06
-2.01022403946082e-05
-1.61128569880819e-05
-1.47716461360004e-05
-2.0836334831831e-05
-1.25373588056184e-05
-4.58006594370477e-06
-1.53354168958537e-05
-1.13604639139011e-05
-4.94189120215649e-06
-3.67670880237684e-05
-4.29285721308372e-05
-2.7381636669741e-05
-2.80041288532667e-05
-2.86996075052313e-05
-1.91581799914049e-05
-2.32709700012223e-05
-1.49056628611738e-06
-1.26370704020625e-05
-7.61045773667607e-06
-1.26608905777802e-05
-3.90418530366727e-05
-2.8904817189737e-05
-8.14708233920747e-06
-2.34304954796202e-05
-2.81173367337104e-05
-8.6888765835607e-06
-2.73848494927639e-05
-8.30671329573551e-06
-2.46918563641909e-05
-9.57409642222854e-06
-2.81148992810625e-05
-1.25966116498691e-05
-2.92716437656905e-05
-4.26065081494521e-07
-2.40903555626253e-05
-2.69364777848951e-05
-1.28556777147536e-05
-3.43820222279653e-05
-4.95274080576959e-06
-3.18797024945064e-05
-6.98157028712771e-06
-3.03806700430791e-05
-2.23569230017041e-05
-2.55609114239859e-06
-1.48551574405608e-06
-1.19304365463911e-05
-2.13582676669258e-05
-3.23749809139058e-05
-3.11618767744049e-05
-1.0096618001178e-05
-1.52884340795429e-05
-2.85766130273876e-05
-6.00479559404883e-06
-2.41807664628758e-05
-1.29619566309695e-05
-2.45733902620761e-05
-2.19010629047713e-05
-1.27909885687521e-05
-2.50269692935223e-05
-9.53130128534025e-06
-2.01674430111987e-05
-3.6812314897114e-05
2.64391351190544e-06
-2.19956972950839e-06
-1.88533795052419e-05
-1.00350734163067e-05
-1.96320541613401e-05
4.19986321445682e-06
-1.25699787230197e-05
-2.39674197078753e-06
-9.31513509457094e-06
-2.11284586198399e-05
-1.51570662039078e-05
-1.20096572316773e-05
-1.08119587174119e-05
-4.03076667728118e-05
-2.38647651211939e-05
-3.23931414435898e-06
-3.64535421712616e-05
-4.28458579269377e-05
-3.73256451975214e-05
-3.76196315014102e-05
-3.50502647523889e-05
-3.25948034849438e-05
-2.19632607150028e-05
-4.85901589726732e-05
-2.79244208816473e-05
-2.97766841043913e-05
-1.23886796154936e-05
-3.36844686050629e-05
-4.75227888687043e-05
-8.03198737957784e-06
-2.84759144840135e-05
-5.72025646144687e-05
-3.42428886147169e-06
-1.40405091995024e-05
-8.21712213990455e-06
-2.18286103633225e-05
-1.47415217317094e-06
-6.84156796478126e-06
-4.28573821394768e-05
-9.08964036110565e-06
-2.71771837605617e-05
-1.44218982638519e-05
-4.32366321167282e-06
-9.65238303241587e-06
-3.34162696276009e-05
-1.59041979251065e-05
-2.32959484317021e-05
-2.14339114441354e-05
-2.17191427168327e-05
-6.83051540722919e-06
-1.0786222471323e-05
-4.49653128075899e-05
-3.50196065547909e-05
-2.29255903943917e-05
-1.37795997270551e-06
-1.95988989147427e-05
-2.02164581603385e-05
-1.28046600711659e-05
-1.95867019318513e-05
-1.18652875819594e-05
-1.3841959319349e-05
-1.17471514179353e-05
-1.49326402380946e-05
-3.95199600965625e-06
-3.75639014241509e-06
-1.94818318657804e-05
-2.01469535626478e-05
-5.19849674582787e-06
-2.65360554812001e-05
-3.19143761113263e-05
-1.92816913645586e-05
-2.09036675945426e-06
5.04251994293134e-06
-1.71907794111878e-05
-4.37558329666171e-05
1.07075369666453e-06
-8.37242720297677e-06
-4.66591392236229e-05
-1.05708901433896e-06
-1.66629425514302e-06
3.96686857500741e-06
-1.68646179840529e-05
3.52703775370727e-06
-4.45817784532254e-05
-1.57711442259293e-05
-2.50766673030717e-05
-2.41842768490056e-05
-5.4717587139383e-06
-2.69489852938006e-05
-4.41488682659339e-06
3.61892007704024e-06
-2.44847166269504e-05
-2.48730079627118e-05
-2.23249705303715e-05
-3.25544446042235e-05
-2.68620358554626e-05
-2.48128578323822e-05
-1.41821466013457e-05
-1.10871330610551e-05
-3.81997114776387e-05
-2.24946775695726e-05
-5.36097017005737e-06
-2.13661033766903e-05
-2.11668551166102e-05
-1.93936915703895e-05
-1.63497646721125e-05
-1.33096220957221e-05
-2.30261265416209e-05
-2.40302620959718e-05
7.50793411792379e-07
-2.83014713565733e-05
-3.05288090011501e-05
-3.73208063854531e-05
-2.08888619501443e-05
-3.83182281575942e-05
-1.97722579353823e-05
-5.10268386172747e-06
-1.2077577581801e-05
-2.30491386335087e-05
-2.57314336730852e-05
-3.73271407242809e-05
-1.29218644935052e-05
-2.10787095102017e-05
-4.46352393866252e-05
6.12471472798304e-06
-3.16134276558818e-05
-2.21413133035753e-05
-2.39185253821294e-05
-9.17757643040066e-06
-2.99439482589055e-05
-2.10929933430912e-05
-2.22189543194617e-05
-4.5551249251186e-05
-4.65659082031868e-05
-3.2959537894305e-06
-1.58971745932904e-05
-7.49619034144178e-07
-2.11633366394301e-05
-3.04362159976878e-05
-2.05958164430729e-05
-1.02454674710569e-05
-3.86271232286364e-05
-3.21905741161366e-05
-2.93681641117579e-05
-1.12449784968e-05
-1.40949929672531e-05
-1.50842341179732e-05
-2.61308233465094e-05
-3.55552562756677e-05
-2.7390698981313e-05
-1.20755754515835e-05
-1.54553561428091e-05
-1.96734897543559e-05
9.90409817272222e-07
-1.93145447765562e-05
-1.92791868549598e-05
-1.10077980297703e-05
-1.13361345309955e-05
-3.93664474338255e-05
5.93451514343437e-07
-1.95439988761377e-05
1.74010171986003e-05
-8.66656003985313e-06
-5.97594380088945e-06
-1.53379781949336e-05
-1.25012466338516e-05
-6.99111215565654e-06
-1.74481591864754e-05
-8.62704095344924e-06
3.96504431989897e-06
-2.52529071569882e-05
-3.44698776517348e-05
-2.01259011715493e-05
-1.48631402606547e-05
-7.89766627473504e-06
-4.47447164095552e-05
-1.08625246806774e-05
-1.80824458478335e-05
-2.47373768174136e-05
9.26668447594874e-08
-2.58894048528087e-05
-2.3808784559504e-05
-1.10969564610211e-06
-1.38547887120861e-06
-2.06095940580694e-05
-2.41419316850579e-05
-3.55023139055214e-05
-3.66324793186375e-06
-1.0554017457543e-05
-3.7092175982227e-07
-2.70755899556183e-05
-1.13508651446456e-05
-4.18700574683453e-05
-1.97308276288074e-05
-1.37825647588149e-05
-2.3868017113598e-05
-3.51392460360771e-05
-3.20928900607557e-05
-3.81705149425867e-05
-1.39940339076908e-05
-1.11319096159276e-05
-2.94859989592699e-05
-1.01749243874907e-05
-4.42834421738768e-07
-1.14551975746916e-05
-4.12944422380395e-06
-1.41190035413184e-05
-1.55085682598919e-05
-1.24200854968719e-05
-9.04240451022817e-06
-1.77531353659922e-05
-2.44191177226661e-05
-2.08415009026711e-05
-2.34087705888768e-05
-2.13866421881443e-05
-1.88818063786149e-05
-1.7878980853754e-05
-1.5495060311058e-05
-2.03310827903983e-05
-3.5801995490888e-05
-2.74942255581779e-05
-2.80741430116284e-05
-9.88446290370625e-06
-1.43776804387985e-05
-2.8124805647521e-05
-3.25714599102194e-05
-1.00096508096349e-05
-2.54930932436425e-05
-5.68509575236018e-06
-1.12246234930972e-05
-2.21105217102334e-05
-2.67975227952183e-05
-2.95025999985106e-05
1.36459611973377e-05
-2.47993118342081e-05
-3.69802113001054e-05
-1.12252950885151e-05
-4.97329580655807e-06
-2.1509168009658e-05
-3.15030275881282e-05
-2.86321012655872e-05
-2.07079187312924e-05
-1.17447445631941e-05
-2.63425720160966e-05
-3.07068806424344e-05
-1.49230615675064e-05
-3.04253034330945e-05
-3.78921203866608e-05
-1.52771781576393e-05
-1.18104934151708e-07
-1.22212680968108e-05
-1.5232551722411e-05
-1.00729617325727e-05
-2.44820653334392e-05
-4.21056351899381e-05
-2.62165717252197e-05
-2.44965237405477e-05
-2.21029227885294e-05
-2.65100754324881e-05
1.81657359617452e-05
2.16145882041776e-06
-9.97344334162978e-06
-7.46254448391499e-06
5.59480087712138e-07
-3.63386016821403e-05
-1.58628765286602e-05
-2.90568057492198e-05
-1.64531830237465e-05
-2.73217300951378e-06
-8.24395108059962e-06
-3.03821270165724e-05
-2.85685273020464e-05
-2.08206847801306e-05
-2.91686978887153e-05
-2.20569381244722e-05
-3.82636427616131e-05
-2.71602420843798e-05
-1.95918987477584e-05
-1.43731186825114e-05
-1.64203176997032e-05
-1.28329118620682e-05
-2.23434005826019e-06
-7.08217296048746e-06
-1.66733867645991e-05
-3.99559701167122e-05
-8.35149904028368e-07
-8.92584302560818e-06
-2.30088319754664e-05
-2.51297891158253e-05
-2.47759731608382e-05
-2.44957042819848e-05
-1.89937845884513e-05
-2.38132059547014e-05
-2.41223932215361e-05
-2.54219667717003e-05
-3.24363764867813e-05
-2.99031945807864e-05
-2.72712280489213e-05
-3.66294531300318e-05
-9.50482901834701e-06
-8.38105143158026e-06
-3.86025866207935e-05
-1.48798962485338e-05
-2.19306283882425e-05
8.34847403245596e-07
1.34692244323349e-05
-1.08807866485939e-05
4.13988082072268e-06
-3.80626796483355e-06
5.64432927600228e-06
-1.95408959994131e-05
-1.59354543903863e-05
-1.8203872260867e-05
-2.69578750946096e-05
-3.67212993965328e-05
-9.70708588001845e-06
-1.84442270243077e-05
-2.80539110067195e-05
-3.04366150762338e-05
-2.67037994450135e-05
-2.87300557732731e-05
-3.05480763564127e-05
-1.57756275889213e-05
-1.40484434324073e-05
-3.08080316460428e-06
-1.13640831444461e-05
-8.02236540705444e-07
-1.57474350436299e-05
-2.79841292298237e-05
-2.88710744220846e-05
-1.20923919958595e-05
-2.28590399307551e-05
-5.78593358623849e-05
-7.12205175225824e-06
-2.64621900443973e-05
-2.15533702400013e-05
-2.15108459129583e-05
-1.54565809082671e-05
-1.84043539992181e-05
-1.26583966461912e-05
-2.45054225419377e-05
-1.88817445382595e-05
-1.53220995828669e-05
-3.64437149164912e-05
-3.29062104857648e-05
-4.45846655904748e-06
-3.70909352109805e-08
-1.58402994334946e-05
-1.04665444807328e-05
-1.82082315430667e-05
-2.22159249836236e-05
5.33510556463387e-06
-2.46833698111171e-05
-7.56690137415487e-06
-1.68160131951706e-05
-1.37912966162774e-05
-3.48859352087414e-05
-1.01785961724494e-05
-8.50415522394096e-06
-1.71907331699775e-05
-8.00024575231732e-06
-1.4626392343744e-05
-2.77690137265336e-05
-2.02226832082046e-05
-9.46159009091373e-07
-3.3864636187833e-05
-3.57182399059071e-05
-3.73422616520501e-05
-1.58904289020677e-05
-3.7021038466974e-05
-2.72082759342978e-05
-1.45590078607193e-05
-1.07793776239687e-05
-1.11645063789209e-05
-2.66751167083242e-05
-3.77906471238946e-05
-2.12504772197979e-05
9.94111263085329e-06
2.27802356290888e-06
7.03440476868942e-06
-1.53384242817068e-05
-1.69642698537328e-05
-2.74277775466811e-05
-8.07527505854351e-06
-1.37178882472381e-05
-2.0528105292009e-05
-6.93614410656718e-06
-3.13324561589296e-05
-4.95690454951179e-05
-7.59399837995572e-06
-3.74091136491885e-06
-6.1152065876308e-06
-3.32048163453468e-05
-1.29996779527865e-05
-3.29100922842232e-05
-2.59022645072777e-05
-1.10375009757061e-05
-1.16274293128533e-05
-2.46880072217706e-05
-2.11797952267909e-05
-3.83163909332801e-05
-3.33738863793035e-05
-1.73444818383289e-05
-2.77593108346196e-05
-2.8030973802331e-05
-1.28841693120919e-05
7.19337441433628e-06
-2.35192848517783e-05
-1.10144050193418e-05
-5.3216750364458e-05
-9.95107458777495e-06
-1.07485987544686e-05
-1.0896750995742e-05
-1.56728564387652e-05
-2.73867739107503e-05
-4.51716030695729e-05
-2.17303472027829e-05
-1.38958340571309e-06
-6.4023727238211e-06
-2.30501112236515e-05
-9.98555271760066e-06
-3.37443351560658e-05
-1.36972563005096e-05
-3.19946211670446e-05
-2.28768167167234e-05
-8.19783578359561e-06
-2.21023916844303e-06
-3.83068489354491e-05
-2.57792475083322e-05
2.40160007030863e-07
-3.00759843092737e-05
-3.75846009265167e-05
-1.62460892656214e-05
-3.54185280684474e-05
-2.67359378554539e-05
-1.41372384924565e-05
-2.69354556067744e-05
-3.21391421416496e-05
-8.97831502661081e-06
-2.48901903427898e-05
-1.40270042325541e-05
-3.12801706571949e-05
-1.15037915259473e-05
-6.36204500697739e-05
-1.46492641257499e-06
-3.58161354151694e-05
-3.50237811301469e-05
-1.02692271947982e-05
-3.26318924017188e-05
-1.32789275932532e-05
-1.52762206805257e-05
-2.12111627611863e-05
-1.3853971892777e-05
-2.58896505565101e-05
-2.89576150568713e-05
-1.96475698581217e-05
-3.63079839506834e-06
-1.28443845576823e-05
-2.46878229832241e-05
1.05339588677023e-06
-1.29372438978574e-05
-3.48843132614256e-05
-1.67035301215748e-05
1.90826424933365e-06
-7.63821274887517e-06
-1.09945301034572e-05
-3.4806184724244e-05
-1.33931074685507e-05
1.19752479154286e-06
-2.7529957755504e-05
-2.99589971941788e-05
-2.40152245905159e-05
-3.4283525276768e-05
-1.22068959319691e-05
-2.18756780167702e-05
-1.47009309892819e-05
-2.83082855453024e-05
-1.2284363272266e-05
-1.12199241376115e-05
-2.66270528045553e-05
-7.60862304223043e-06
-1.99706362147187e-05
2.55827161645467e-06
-3.53716144058688e-06
-2.36898144126774e-05
-1.05447137148405e-05
-2.08954528727297e-05
-3.72899504204179e-05
-9.92077068414531e-06
-2.48605874660694e-05
-2.6517448058783e-05
-2.04061038115261e-05
-1.01395165825825e-05
-1.1716697880178e-05
-2.74631610281595e-05
-1.11560588666634e-05
-3.54286971206417e-06
-4.12399407555237e-05
-2.8596135267322e-05
-3.43754760731708e-05
3.27226655324438e-06
-4.93041748562009e-06
-3.50496876893819e-05
-2.34979347515478e-05
-2.01933923082077e-05
-2.17648490350234e-06
-1.24581485566952e-05
-2.82918406345646e-05
-5.92147147429656e-06
-9.46129832053137e-06
-9.29659599512104e-06
-3.33724054011038e-05
-2.82818672660745e-05
-3.23240919632032e-05
-2.26384683725555e-05
-7.74525069731551e-06
-2.41953482295557e-05
-2.53512238424698e-05
-2.6719079102138e-05
-1.21744709127928e-05
-1.94361714708879e-05
-2.83406762484903e-05
-1.05929697704871e-05
-3.74381182326034e-05
-4.36380925491802e-05
-1.65998010945789e-05
-1.43946616610532e-05
-2.97023473011621e-06
-3.82507996674212e-05
-2.93432351475577e-05
-1.70218489458811e-05
-2.0944240445164e-05
-1.33862010079411e-05
-1.07076424057198e-05
-3.52336320546636e-05
-9.1305795301563e-06
2.73418078742791e-06
-2.7645381675546e-05
-8.28231405746017e-06
-2.93202048799393e-05
-3.13651582839493e-05
-1.71213680791216e-05
-2.20158669023953e-05
-5.4524316179282e-06
-1.87085618297616e-05
-9.25569624970227e-06
-3.097294959393e-05
-1.44251593575413e-05
-3.24840473032039e-05
1.21461486477149e-06
-8.95572712614178e-06
-7.80042430913364e-06
-2.14913504967631e-05
-7.71851968198348e-06
-4.83153232075261e-06
-6.34661222056606e-06
-1.25871451828124e-05
-2.7523621144041e-05
-7.41888213019214e-06
-1.15914821015338e-05
-2.28829471409281e-05
-2.58202776612638e-05
-1.28878426669985e-05
-9.75716155191842e-06
-2.10868332605324e-05
-1.72120780759384e-05
-2.37733538973539e-05
-1.79351463894754e-05
-2.3349175053095e-05
-3.30988003775402e-05
-2.00835899134503e-05
-4.24662470560652e-05
-1.58207769856463e-05
6.28028520389866e-07
-2.77316424481481e-05
-1.67131606046259e-05
-2.89815770945227e-05
-2.81379591889834e-05
-1.70256676747281e-05
-4.45988320378039e-05
-3.36273591999766e-05
-2.45146783883774e-05
-1.21229217285292e-05
-1.89720625561812e-05
-1.50661182421617e-05
-2.05380826891823e-05
-1.06644738015042e-05
-5.95383116385164e-06
-1.71445050845234e-05
-1.03253915021284e-05
-1.62887150082513e-05
4.61576712442579e-06
-2.30512201470379e-05
-3.05177819613094e-07
-2.14021232452514e-05
-2.44698448859949e-05
-2.91564952068175e-05
-3.74488579136666e-05
-1.71778443881554e-05
-2.44029973946724e-05
-2.59562004628776e-05
-3.24443518494295e-05
-2.65054499923698e-05
-1.72436308612151e-06
-1.53195542200949e-05
-2.41751992042651e-05
-1.26698554768186e-05
-2.18256436523335e-05
-3.97364866784834e-05
-3.92121230607421e-05
-8.07861820492801e-06
-7.62696758631916e-06
-7.52574799935155e-06
-1.69841042019896e-05
-3.08523560737318e-05
-1.59879052302675e-05
-1.35933191395066e-05
-1.50809862395075e-05
-3.22631398853743e-06
-1.82418607634535e-05
-4.56052815007606e-06
7.35385800688365e-07
-1.8101352379098e-06
-1.86246831088364e-05
-1.66721929324104e-05
-3.61969936462669e-05
-3.81132467106436e-05
-2.58395937409098e-05
-1.89544211391951e-06
-2.47085712998994e-05
-1.05141414991275e-05
-2.22518263055541e-05
-1.67278093508758e-05
-4.26881054436807e-05
-4.07202118739133e-05
-1.20571144837209e-05
-1.67495823528327e-05
-2.82115723610825e-05
-3.84894978277095e-05
1.36650055338861e-05
-3.17657383669215e-05
-1.28412362271252e-05
-2.34352440875598e-05
-1.72301060815092e-05
-2.81954194064084e-05
-1.38142082892923e-05
-3.73165054682699e-05
-2.57350054411041e-05
-2.69077149869023e-06
-7.21280122379563e-06
-2.86454349463952e-05
3.68994512610807e-06
-6.13182572271159e-06
-7.81701479761244e-06
-2.72029508005547e-05
-4.14529978088587e-06
-2.89609426668921e-05
-8.14976251329502e-06
-1.01219007285587e-05
-7.33720413573131e-07
-8.28861028035949e-06
-2.92413599345401e-05
-1.8464040521999e-06
-2.16726415629561e-05
-1.71313715226549e-05
-1.24728501630295e-05
-1.95806567696754e-05
-3.08630381692773e-05
-1.68460750271915e-06
-6.74200229008111e-07
-2.2731288032598e-05
-2.91931070838865e-05
-1.10035577996102e-05
-3.24197297694428e-05
-1.50931974119273e-05
-2.46885357517635e-05
-1.06962101541721e-05
-2.09194038775589e-05
-3.89692500386353e-05
-1.5650896639986e-05
4.97980868358438e-07
-2.40445988023398e-05
-2.5037669343733e-05
-1.79187497336893e-05
-1.43918554592547e-05
-6.10371113969954e-06
-4.39845175780822e-05
-3.32154736788266e-05
-9.89387887703483e-06
-3.07659325683611e-05
-1.80367292099085e-05
-1.6425189294162e-05
-4.02925137200092e-05
-2.53969951352947e-06
-2.1590210775116e-05
-1.13085966322652e-05
-2.09395124051185e-05
-1.71889981786499e-05
-1.54497422853603e-05
-1.57782818048005e-05
-1.97954756563883e-05
-2.6406668271342e-05
6.1620489666108e-06
-3.21778936276698e-05
6.42391431654808e-06
-4.00813260334243e-05
-2.00995623388044e-05
-2.65415532013452e-05
-1.82738301550332e-05
-1.86463255948476e-05
-1.90251651756495e-05
-5.6350240502561e-06
-1.66800641815539e-05
6.92413459480191e-07
-1.010065758922e-06
-2.14806774560941e-06
-1.76420598215891e-05
-2.03085205204946e-05
-2.24857490913629e-05
-4.107413522662e-06
-1.26764643528976e-05
-1.93145331798898e-05
-1.8412060960189e-05
-1.82605569530589e-05
-7.26676880081616e-06
-1.18711166120517e-05
-3.0433295816207e-05
-2.01015478419995e-05
-4.10957499978291e-05
-3.07411552295706e-05
-1.87812584488951e-05
-7.20691134168953e-06
-2.4920678644507e-05
-2.67150456605131e-05
-1.039469984168e-05
-2.84523511857208e-05
-3.28171940109689e-05
-1.58870825019592e-05
-2.52417484211925e-05
-1.19817116008722e-05
-1.76527898588735e-05
-4.13883453955261e-05
-3.16115181510673e-05
-9.2240283442701e-06
-1.42543959877105e-05
-1.81522592741602e-05
-3.33916906230604e-05
-2.77092577905811e-05
-9.51739462824386e-06
-2.75578690658307e-05
-3.83059955563198e-05
-1.92407639383746e-05
-1.11336091125581e-05
-2.47558582997695e-05
-2.9336574513768e-05
-2.12807942740471e-05
-8.41569124204298e-06
-3.81536092029591e-05
-2.6858999378632e-05
-3.16691065101667e-05
-1.4959718111373e-05
-3.94372370112598e-05
-3.67952992451814e-05
-2.44260244004624e-05
-1.57277768541758e-05
-2.03865566497097e-05
-4.30754784209762e-05
-4.26273969110639e-05
-4.04760221036959e-05
-2.26635105197023e-05
-8.53476250007879e-06
-1.72377978304334e-05
-2.16449531411075e-05
-1.81596719321455e-05
3.47382564566216e-08
-1.23829453489417e-05
-3.90415388684199e-07
-2.18954177283475e-05
-2.63445752335203e-05
-1.91039677590316e-05
-3.01931641239757e-05
-3.14957579901699e-05
-3.14660893505278e-05
-8.34748096439595e-06
-1.74840588611635e-05
-8.92053758104765e-06
-2.29638559371887e-05
-3.01445531231627e-05
-2.19482720258764e-05
-1.48666100138085e-05
-1.98950572445857e-05
-1.69893793258841e-05
-3.73138264481252e-05
2.78751774737523e-06
-1.97808154194395e-05
-1.62289848198108e-05
-2.65177932353175e-05
-8.9679396014354e-06
-2.35544318036095e-05
-2.32863212190242e-06
-3.75029728436371e-05
-7.91486434920897e-07
-1.5506167339549e-05
-3.41398808824996e-05
-2.36344283067349e-05
-2.53332621235415e-05
-3.20616075436358e-05
-2.16609278997409e-05
-3.11395473538297e-07
-2.69282462211663e-05
-2.8418173825087e-05
-7.55882730231076e-07
-2.17985276889416e-05
-3.28326499528877e-05
1.11277689862463e-05
-4.81138880222833e-06
-1.77778981842468e-05
-2.02133574605335e-05
-3.25971000651119e-05
-1.38049003609329e-05
-2.72702252564875e-05
-1.82648659474886e-05
-1.11848309034292e-05
-3.97842437563095e-05
-7.51095257925314e-07
-1.08136538291355e-05
-3.06942657990569e-05
-3.9091213954983e-05
-2.58220055030625e-05
-2.9143293088716e-05
-4.16880801358033e-05
-3.18698807960539e-05
-2.65213095202276e-05
-3.63928561149625e-05
-4.36940874877281e-05
3.26406749465854e-06
-1.71637130205452e-05
-1.26808980929496e-06
-4.61115825210909e-06
-2.94424112455277e-05
-5.30427654273369e-05
-1.09902551670223e-05
-2.01236542513323e-05
-2.93654634988947e-05
-2.65873124378072e-05
-2.22668464233123e-05
-1.79715161383191e-05
-2.28755072367413e-05
-2.01073656040234e-05
-2.2647425716218e-05
-2.98178520402734e-05
-2.0464323061461e-05
-2.7589032281883e-05
-3.22425126601843e-05
-1.15369510637281e-05
-2.82041280255856e-05
-1.49365579591521e-05
-7.88811148174468e-06
7.36641847626455e-06
-3.11265651543831e-05
-1.7102078117713e-05
7.00916658799454e-08
-1.61093691541978e-05
-1.64746806940739e-05
-1.89025184837046e-05
-2.95187206868765e-05
-1.4820148192802e-05
-1.55658488272801e-05
-2.21610910707326e-05
-8.05064914751141e-06
-3.74780245712051e-05
-2.02163575376136e-05
-1.26060270261305e-05
-6.97756615764529e-06
-7.34724897594878e-06
-2.4150158316242e-05
-3.95038146900425e-06
-2.01169315477727e-05
-1.90409124690355e-05
-6.19293490342529e-06
-1.62261490872312e-05
-6.69311063590706e-06
-7.91959247992356e-06
-1.20187059112285e-05
-8.40874052847131e-06
-9.37590740304615e-06
-6.62330387232377e-06
-2.6515390941613e-05
-2.1668876299824e-05
-1.73388467743281e-06
-1.076677804797e-05
-4.5802823867007e-05
-2.93645116131498e-05
-2.29491908500427e-05
-4.3921510120183e-05
-3.94498641261302e-05
-1.8225855638577e-05
-4.0547908523707e-05
-2.60369677099081e-05
-1.0380189910916e-05
-3.44715266310119e-05
-2.10981075587884e-05
-6.16543999815827e-06
-1.99244487676294e-05
-2.68157205643748e-05
-7.02218644190676e-06
-8.83770188140472e-06
-3.33310956336371e-05
-1.6322344597575e-05
-3.73602945492852e-05
-3.2088233365557e-05
-2.26065444699577e-05
-1.61947317123477e-05
-3.07845652584361e-05
-1.8429528673715e-05
-2.11749512428833e-05
-1.95972625893089e-05
-2.35248906151282e-05
-2.04655167513633e-05
-2.34746630329172e-05
-2.04443128893231e-05
-1.3655610175042e-05
-3.3656166562963e-05
-7.75832671154203e-06
-4.1143797995489e-05
-1.92112902804581e-05
-5.29967933515176e-06
-2.85852505950417e-05
-3.84366675533608e-05
-1.78398294178719e-05
-3.00386100084121e-05
-5.22345432700074e-06
-2.05254177089572e-05
-1.62261754822335e-05
-1.98705635501378e-05
-2.43920847743307e-05
-1.30828535540315e-05
-1.49321878317644e-05
-2.97616831715047e-06
-2.00044082361646e-05
-3.2542904106217e-05
-2.71186961880861e-05
-4.0156825915593e-05
-8.70173588982981e-07
-7.7782692220695e-06
-7.86713166036751e-06
-5.04787768925763e-06
-1.69115187209924e-05
-1.72490859405941e-05
-1.68670530782353e-05
-1.70517610358981e-05
-3.38038336151384e-07
-1.34869881991592e-05
-1.50651781328294e-05
-2.55593263689399e-05
-9.26360413645252e-06
-1.74782856945467e-06
-1.34610961563263e-05
-2.42702780278536e-05
-2.79570019803923e-05
-2.97117444808077e-05
-2.42447164637564e-05
-2.80216809601871e-05
-9.69331620902194e-06
-2.14984523105634e-05
-2.95442477787079e-05
-1.35656757305973e-05
-1.46028995554837e-05
-2.67236688503891e-05
-2.97204681508478e-05
-1.10098398075655e-05
-1.86958416863416e-05
-1.25843716915855e-05
-1.0612824867333e-05
-5.60717496856343e-06
-8.83390300222194e-07
-2.50630867576609e-05
-2.60858741047807e-05
-2.30779118630272e-05
-3.49857197684312e-05
-3.89052947998945e-05
-8.83833518764513e-06
-2.66292172984981e-05
-1.4176574640314e-05
-1.75182375847421e-05
-2.5027182659232e-05
-1.30712908092575e-05
-1.2914628081349e-05
-1.93940299863496e-05
-1.67034223132056e-05
-2.88650941897365e-05
-2.99655086404466e-05
-1.30868657234344e-05
-2.09373671411801e-05
-3.62822882869445e-06
-2.10054691462343e-05
-1.55630915265674e-06
-2.20246894767776e-05
-4.37830065432661e-07
-1.57481886981708e-05
-3.52006605985746e-06
-1.76046722646436e-05
5.5144188574878e-06
-2.39296530724451e-05
-3.7990205191394e-05
-2.44101180082184e-05
-7.92538837584919e-06
-3.92989290695695e-05
-2.68128899920405e-05
-3.17211329871636e-05
-2.72856202471937e-05
-1.13607361653052e-05
-3.23308711764162e-05
1.18654232451628e-05
1.99324334651635e-06
-2.4802126435916e-05
-2.3028282581875e-05
-2.42734268230346e-05
-1.49381312588285e-05
-1.89941953195801e-05
-1.37755021120967e-05
-1.52903224387436e-05
-2.19360152481328e-05
-2.04507999916061e-05
-2.15074866983282e-05
-1.40969662293932e-05
-1.78743506561903e-05
-1.24227588643175e-05
-1.86721168939481e-05
-2.56739296300805e-05
-1.22443318892527e-05
-2.04830686097191e-05
-2.56056761242441e-05
-4.01945659518138e-05
-2.55753588956336e-05
-2.20890466805989e-05
-3.01857183174456e-05
-3.17775003378761e-05
-2.18332848370187e-06
-2.59615376311707e-05
-1.61405326048152e-05
-3.419905819446e-06
-2.06158511032282e-05
-1.94782596311045e-05
-9.06415677761635e-06
-1.90971501616824e-05
-1.59818735168021e-05
-2.48815712052175e-05
-8.57009026616427e-06
-6.93207485331079e-06
4.69712897123646e-06
-1.1358390535831e-05
-6.65703633096215e-06
-3.13650815271207e-05
-1.70477816042111e-05
-2.92983944769961e-05
-2.63040679854711e-05
-1.01009120047139e-05
-1.90749687197572e-05
-8.95679849497421e-06
-1.63334928795023e-05
-2.32817171296052e-05
-3.58243018631291e-05
-3.29236459432548e-05
-3.41903424098883e-05
-2.55345667639185e-05
-4.42169991190886e-05
-1.39430842585922e-05
