# Supplementary material for: Research on computational propagation and identification of mine microseismic signals based on deep learning
Source: PLoS One. 2025 Oct 22;20(10):e0334641. doi: 10.1371/journal.pone.0334641 (PMC12543183; doi:10.1371/journal.pone.0334641)
Supplement: S1 Data — (ZIP) [file pone.0334641.s001.zip › 000100500000973.xlsx_0.txt_24.txt.txt]

-1.97841089885595e-05
-1.36409771201164e-05
-2.95757877624257e-05
-3.03307523090807e-05
-6.47680044221799e-06
-1.21892647123632e-05
-2.20039082639288e-05
-2.52311971395395e-05
-2.97709734142646e-05
-1.50168865268e-05
-1.98307606054479e-05
-1.74520959497176e-05
-1.65856531664798e-05
-1.42679253096377e-05
-2.90325141275276e-05
-2.94194190810083e-05
-2.52549333455502e-05
-2.44001021538486e-05
-1.54861435849927e-05
-1.09658795456401e-05
-1.58884521468573e-05
-3.13969267795935e-05
-2.72153162787766e-05
-3.49162760319459e-05
-4.90487232452703e-06
-2.10648153114028e-05
-1.73671848130547e-05
-1.93333513660573e-05
-1.9169400701283e-05
-2.6237642587413e-05
-1.86854652590161e-05
-4.59146238505717e-06
-1.48802294791642e-05
-3.52998508956044e-05
-1.55866911967111e-05
-2.11223491397399e-05
-1.17496438558634e-05
-1.23564157299595e-06
-3.62773651559068e-05
-2.60731242551963e-05
-9.05321386058163e-06
-2.71162652737601e-05
-3.16063331589298e-05
-2.45529074523043e-05
-1.7932751684691e-05
-3.52853539388742e-05
-1.85250037401545e-05
-3.34942527118002e-05
1.62605879952497e-06
-6.46582794282827e-06
-1.90679964676304e-05
3.93191178405005e-06
-2.03425557308285e-05
-1.74025993009783e-05
-1.28703857149417e-05
-1.9771159954649e-05
-3.58084190806086e-06
-2.60584213225423e-05
-2.47012726249119e-05
-2.60251206602678e-05
-3.44319459580388e-05
-6.64757996111147e-06
-1.28780558958482e-05
-2.84450899186455e-05
-1.99075009706949e-05
-1.78364655790422e-05
-4.79021712835068e-06
-9.42126662694407e-06
-3.2626408027541e-05
-2.31370234083561e-05
-3.12688394792363e-05
-8.7235697152584e-06
-2.41494686984325e-05
-4.54542516807166e-06
-2.90037203240812e-05
-2.28484705459017e-05
-2.29103838637462e-05
-1.66215447311109e-05
-1.15064713474471e-05
-3.25347209804917e-05
-1.03679488601941e-05
-3.5788039204276e-05
-2.89507536632629e-05
-5.66843436792671e-06
-2.5924344223022e-05
-1.65851629721187e-05
-2.99749270611977e-05
-2.72481342369722e-05
-4.2702378479158e-05
-1.48355972073157e-05
-2.78241346430356e-05
-7.24266907660496e-06
-1.6863686131352e-05
-3.08665283934341e-05
-3.28481658211104e-05
-3.45361704259774e-06
-2.66053825609618e-05
-6.82867980201638e-06
-1.24071962794792e-05
-1.32332026508101e-05
-1.43639804462213e-05
-3.78949924776619e-05
-1.46391416541414e-05
-9.66569587828783e-06
-1.09820545440242e-05
-6.68943743926381e-06
-2.06673712327702e-05
-3.83310148924682e-06
-1.18384650905461e-05
-1.77929462478965e-05
-2.3567580356259e-05
-1.78366580258184e-05
-3.09912037329002e-05
-1.60880548145723e-05
-4.42844858094984e-05
-1.55366916873389e-05
-1.08198993160718e-05
-6.50959796877054e-06
-2.51449494774034e-05
-7.35951922949441e-06
-2.04545728681305e-05
-3.78399625310203e-05
-2.06363784076802e-05
-6.72190818703591e-06
-2.0539704059258e-05
-1.89365633099113e-05
-1.23783524421152e-05
3.86250446106945e-06
-9.76004233845223e-06
-9.87406832803844e-06
-1.89290364589673e-05
-2.91700114344328e-05
1.09488322432668e-05
-2.63499842217956e-05
4.43655520517146e-07
-2.18470052561557e-05
-1.66643633618249e-05
-9.74105643667707e-06
-2.16311935229186e-05
-3.22523031912746e-05
-2.22942767269157e-05
-3.43881714620693e-06
-3.38501483751786e-05
-1.39510456910651e-05
-4.6593953662128e-06
-3.07315725907398e-05
-1.93059572248371e-05
-1.18630729183634e-05
-3.10206756719469e-05
8.49329146604771e-06
-3.75181430623666e-05
-2.61546947402295e-05
-3.04130445230428e-05
-2.69741143317718e-05
-2.65907087092279e-05
-4.98886764619745e-06
-2.96062074818655e-05
-4.21105179806222e-05
-1.92687149897612e-05
-1.13188228132484e-05
-4.15243763797059e-05
-2.92875420149304e-05
-2.69822444778084e-05
-2.09313889847465e-05
-1.45953984198176e-05
9.05122755913072e-06
-2.94909359338422e-05
-1.84793233109372e-05
-2.00680889877643e-05
-3.46800359221237e-05
-1.7310368869136e-05
2.4074883748747e-06
-2.74184373549954e-05
-2.36624695670218e-05
-1.70552215505654e-05
-8.64202210438034e-06
-1.55906841590246e-05
-1.98334835352352e-05
3.38115827739335e-06
-3.13804470446474e-05
-1.91082131068485e-05
-2.13990972269263e-05
-2.07560101324249e-05
-2.39968419566215e-05
-2.18437115016531e-05
-2.95945095758128e-05
-1.25263245509474e-05
-2.3822926775149e-05
-3.71554130765544e-06
-3.04096737100424e-06
-3.03429148904206e-05
-2.32736852040781e-06
-2.04428929116114e-05
-1.95721629093217e-05
-4.8077718649263e-05
-1.41377834582113e-05
-2.8884207067574e-06
-1.85404785710552e-05
-8.70443360455783e-06
-2.81546828318656e-05
-1.76633491972415e-05
-2.08701343605578e-05
-2.91886042367845e-05
-2.08900101041865e-05
-1.99552323111169e-05
-2.20823045843423e-05
-1.30211336118046e-05
5.86619788187081e-06
3.35896948466667e-06
-1.82608932655255e-05
-2.88656942041284e-05
-1.5934211969415e-05
-2.22509063125948e-05
-2.6741896786773e-05
-1.60304278352866e-05
-3.23157716913006e-05
-2.69669269776184e-05
-3.14091634474204e-05
-2.65888659410505e-05
-4.1212404293912e-05
-1.45119769546124e-05
-3.18298655269934e-05
-1.98163282809837e-05
-2.13786195604156e-05
-2.1151725564734e-05
-1.62472399054753e-05
-5.36326995919375e-06
-1.418963602309e-05
-1.54350500622123e-05
-1.09863606105292e-05
-1.26954886569669e-05
-2.48633945449274e-05
-2.43994712347517e-05
-2.69531218166963e-05
-6.27920225351557e-06
-1.75328008499243e-05
-3.39298227472492e-05
-1.36305907622565e-05
-2.76623543019695e-05
-8.58347191594526e-06
-2.49564788131562e-05
-2.77235653323753e-05
-1.81349140165369e-05
-2.37348533005106e-05
-2.11664897534645e-05
-1.6542977772305e-05
-5.17688123170284e-06
-3.47389508745685e-05
6.92320130215593e-06
-2.64708651960793e-05
-2.51270679667412e-05
-2.33832823082921e-05
-1.83500516072845e-05
-1.51763713803884e-05
-3.66195312551825e-05
-7.99948784293157e-06
-4.03305846915284e-05
-3.84012579720084e-05
-2.87637956872951e-05
-9.17522119647692e-06
-1.28689778499487e-05
-1.13311720656909e-05
-3.04079144757354e-05
-8.8204016476951e-06
-1.49041331100893e-05
-1.83440245052089e-05
-8.8932071592079e-06
-3.34320629108754e-05
-1.19279810665929e-05
-2.71835945504869e-05
-1.67351671431955e-05
-2.19598998755356e-05
-9.64648226764918e-06
-3.28783990298025e-05
-1.8971742707189e-05
8.15606149720996e-06
-2.014075117579e-05
-2.00540383870493e-05
-2.40392052998331e-05
-3.2771882859237e-06
-2.70984456540628e-05
-1.08251908975047e-05
-9.63109651144082e-06
-1.71769723643495e-05
-1.02748375666309e-05
-1.47947277764341e-05
-1.23157548918045e-05
-1.95815381680991e-05
-3.48723394789066e-05
-2.69882575346042e-05
-2.93899337135389e-05
-4.96081764750173e-06
-2.72947172883469e-05
-3.00936770747022e-05
-2.18150610870292e-05
-1.78354111638078e-05
-2.04751195870748e-05
1.29929621548592e-06
-1.39232194141295e-05
-1.10682628469004e-05
-4.65261775857375e-06
-4.58442332301478e-06
-2.21091280415317e-05
-2.08415565017911e-05
-2.15760091165175e-05
-2.95971679226165e-05
-3.61288255088676e-05
-2.87258832373957e-05
-3.24682639882032e-05
-2.87970274376187e-05
-5.08404048230025e-06
-3.24207304357854e-05
-2.5479090104753e-05
-3.65859262015794e-05
-4.26536087343745e-05
-2.73113970657704e-05
-1.73128659452547e-05
2.54398804342645e-06
-3.01323685567231e-05
-3.11966117915177e-05
-2.86682224350748e-05
-5.43996544615126e-06
-1.40909103770973e-05
-9.28227031224038e-06
-1.90293879769865e-05
-1.62330865178642e-05
-1.10142250475267e-05
-1.1020387644815e-05
-2.80614519264778e-05
-1.42888408004611e-05
-3.02858346029118e-05
-2.22334683959533e-05
1.13696607960956e-05
-6.78708562186281e-06
-1.62501411593261e-05
-1.04984464381441e-05
-2.42482804107137e-05
-3.72167968546711e-05
8.83652530898562e-06
-1.38525671309936e-05
-2.82096111223299e-05
1.04680830279738e-07
-2.5699081390969e-06
-2.20613351558705e-05
-1.16648395784802e-06
-1.45710128329044e-05
-4.4202569548579e-06
-2.43946659602654e-05
-1.28617987102731e-05
-3.44828776208862e-05
-3.60038273340362e-05
-8.27949939334022e-06
-1.26806710444426e-06
7.56566072607836e-07
-2.45577117195895e-05
-2.76600901178798e-05
-8.24958268744831e-06
-8.84852816852033e-06
-2.70305340489307e-05
9.29483211574205e-06
-2.3805607691025e-05
-2.25075688831147e-05
-1.17982598258418e-05
-4.02295707556901e-05
-2.10362741212809e-05
-1.76724515709437e-05
-3.0318810658131e-05
-1.43713996376117e-05
-3.57276770316025e-05
-1.52944474527181e-05
-2.88679722084142e-05
-2.57804687151055e-05
-1.93256328399065e-05
-3.22478996523283e-05
-3.5695309958727e-05
1.39467901810804e-05
-3.23693206664015e-06
-2.34201583228382e-05
1.34653187040731e-05
-2.55289274118859e-05
-2.96355979376461e-05
-2.57201784604371e-05
-9.35477957204383e-06
-1.37959808693879e-05
-2.6719690236574e-05
-4.2636023944364e-05
-4.48637298884162e-06
-3.03769451487359e-05
-2.9696196865609e-05
-3.30642566032788e-05
-5.14833182813566e-05
6.78514164966863e-06
-6.73687976931365e-06
-8.39065874845381e-06
-1.84596957883174e-05
-2.56694492712081e-05
-3.13401980974018e-05
-3.4693922465619e-05
-7.02934036361961e-06
-1.49587551893929e-06
-2.35373123889403e-05
-2.6454358215832e-05
-1.68681751315222e-05
-1.42259880297306e-05
-8.76145028469648e-06
4.85395423661275e-06
-4.69573998387485e-07
-1.77659447040554e-05
-3.84873242157782e-05
-2.8273110888909e-05
-9.75703331710172e-06
-3.39361579200327e-05
-2.40222119008291e-05
-1.57291507983883e-05
-1.40344961068643e-05
-7.09692496629542e-06
-8.59076701446631e-06
-1.27494734449464e-05
-1.90758009392889e-05
-1.12813684660089e-05
-3.25829032537434e-05
-3.27470238564116e-05
-1.70420935541698e-05
7.83480733391749e-06
-1.32665462614146e-05
-1.33636154974578e-05
3.89885333564343e-06
-4.61409434286628e-05
-8.12129947173228e-06
-1.69763829327178e-05
-2.33994633084773e-05
-9.0525421753328e-06
-4.01118405731825e-05
-1.15950135610871e-05
-1.77580425704067e-05
-2.38640737336607e-05
-1.22757749880018e-05
-2.82870303063701e-05
-2.18534054564183e-05
-1.95506694581033e-05
-2.52093748953439e-05
-2.97126525013601e-05
-2.59097511578099e-05
-2.71679384677999e-05
-6.70128495302691e-06
-1.33046229580224e-06
-2.08552208958197e-05
-2.69675933089778e-05
-3.44392732547601e-05
-2.88916131236407e-05
-4.94797105563529e-06
-2.96831264125246e-05
-2.22335737678697e-05
-4.47131699390465e-05
-2.23576716030732e-05
-3.00623170416257e-05
-2.47151945075152e-05
-2.72154875727864e-05
-3.62523131643868e-05
-3.23079249006714e-05
3.49494868774258e-07
-2.55710702555948e-05
-3.84180712205551e-05
-1.88367489712562e-05
-2.91316942112707e-05
-4.91760856857004e-06
-4.43093569419808e-05
-1.9800699657318e-05
-1.6102018305976e-05
-4.66823637214755e-06
-5.27842079469711e-06
-3.23548227424498e-05
-4.3384647228788e-05
-1.58952258022886e-06
-2.46576043768471e-05
-2.95014880687079e-05
-6.29298229526774e-06
-1.76759062809522e-05
1.19691981118687e-07
-2.35710736951397e-05
-3.76780408636404e-06
-1.65917032539112e-06
-2.40593008943967e-05
7.61519887442105e-06
-3.15622411008551e-05
-2.47245157487445e-05
-1.89843874987063e-05
-2.22191596262489e-05
-2.48036127421238e-05
-4.42420020406837e-05
-2.94353957171e-05
-2.94064578112309e-05
-3.71651390287969e-05
-1.76477834879184e-05
-5.87290901948383e-06
-1.49898839616777e-05
-1.61415593003126e-05
-3.84178887723531e-05
-1.43416245666442e-05
-2.8166391731698e-07
-1.52632364716881e-05
-1.6405783293507e-05
-2.36221569091463e-05
-2.73295723681486e-05
9.96123083379815e-06
-2.94775559013434e-05
-2.35207784405698e-05
-2.44046110583435e-05
-3.82822954414684e-05
-8.41361724923429e-06
-3.73437807315067e-05
-2.389347930424e-05
-3.31427013028022e-05
-8.15256915205568e-06
-1.84523725441906e-05
-2.73049650474457e-05
-3.18675303503738e-05
-8.73494583450043e-06
-1.09213290140516e-05
-1.30199499017141e-05
-3.660833474711e-05
-4.39169315081759e-05
-1.45941686886194e-05
-2.98869958192771e-05
-1.7357291078311e-05
-6.91641627366602e-06
-2.27589784807721e-05
-4.23748959386803e-05
-2.0180480342849e-06
-2.26469191408131e-05
-4.16167586462705e-05
-2.76719555160619e-05
-4.98446612171797e-06
-1.85574625858368e-05
-2.25987618491605e-05
-3.88692869214042e-05
-7.72136487249428e-06
-2.00543578625312e-05
-2.68239257517567e-05
-9.21604019691981e-06
-1.90595407349556e-05
-1.99169443979308e-05
-2.05926238512957e-05
-1.2992143526483e-05
-3.07152083928815e-05
-1.43414762199868e-05
-2.30551147352922e-05
-3.10358470946254e-05
-2.78132770982515e-05
-3.42698493244009e-05
-1.27737912404667e-05
-3.54432864009268e-05
-2.95060708737585e-05
-3.34625556596191e-05
-3.85744850435872e-05
-1.7576235137268e-05
-1.36993742264779e-05
-5.42468711782392e-06
-2.01170992340533e-05
-2.17117143144104e-05
-2.96705284036976e-05
-1.40600739388166e-05
-1.71914601306056e-05
-2.78505082593774e-06
-2.48192598731265e-05
-3.47388161464119e-05
-1.9336579296157e-05
-3.9335874488256e-05
-1.79263395684982e-05
-4.13487135108332e-05
-4.21678340012113e-05
-1.23069198746293e-05
-2.67992608190903e-05
-4.50012497286634e-05
1.39473520753828e-06
-3.52816348177011e-05
-1.69387677231921e-05
6.18831405896887e-06
-2.9223793219668e-05
-1.2752547802074e-05
1.71787751854021e-06
5.74538637772381e-06
-3.02899106569735e-05
-3.8367964893902e-06
-1.56906753906839e-05
-3.57050212629441e-05
8.86463584519413e-07
-8.79641919575174e-07
-1.49003547544616e-05
-3.69533321332234e-05
-2.87679893605396e-05
-2.34428802416117e-05
-6.08870145803616e-06
-2.53124246968996e-05
-1.55538145825587e-05
-2.05856554182776e-05
-1.59909704436628e-05
-1.07766356070482e-05
-1.24562918477536e-05
-3.05548248002367e-05
-3.44319340456082e-05
-2.65824999857698e-05
-3.16957236214877e-05
-1.95803727638835e-05
-3.7211537383186e-05
-3.13580310964637e-05
-9.05568886416806e-06
-2.45807373657763e-05
-3.79416995977539e-06
-1.268029588143e-05
-3.39057030205845e-05
-3.05668487464135e-05
-4.31481196763583e-05
-1.75491761399832e-05
-3.56341305852949e-05
-1.40780601990163e-05
-6.12352560630316e-06
-1.20735699169485e-05
-1.05602390473177e-05
-1.48985999996831e-05
-2.63979390923278e-05
-2.68508754835441e-05
-3.78213247047745e-05
-8.95149789479819e-06
-2.50658976902134e-05
-1.01131035174544e-05
-1.87082458046552e-05
-4.20777490817605e-05
-3.0763381605055e-06
-1.04687219816337e-05
-1.49063632210972e-05
-2.90735553869876e-05
-3.45995165137964e-06
-1.97197866631764e-05
-3.21314703798946e-06
-1.32078890559136e-05
-1.32217944061292e-05
-1.58244273126416e-05
-3.21005560375759e-05
-1.28327941085161e-05
-1.89964267425617e-05
-3.02404356703857e-05
-1.77624565592425e-05
-8.19074583611226e-06
-1.07628109818963e-06
-1.44017365396961e-05
-4.39288043909507e-06
-6.68418181249822e-06
-1.4025614612951e-05
-2.60480415460068e-05
-9.98576021673751e-06
-1.07852833929456e-06
5.04344095734953e-06
-1.68880818710969e-05
-4.11778498525529e-05
-2.62321451154493e-05
-2.04916901597898e-05
-1.71065407097565e-05
-1.06196636788892e-05
-8.98582980873298e-06
-7.90638304024094e-06
-2.55799081539897e-05
-1.79056538419637e-05
-3.36000844509895e-05
-2.37411066320518e-05
-2.38983671731463e-05
-1.79192384356322e-05
-4.31146006104029e-05
-1.86773757574534e-05
-2.13950787468836e-05
-2.19564497452467e-05
-3.53513422719421e-05
-1.75119651815011e-05
-6.98040559877722e-06
-2.65678050167098e-05
-3.04458541553765e-05
-3.71992559986789e-05
-1.9962928158184e-05
-1.68172930302932e-05
-1.3289679346502e-05
-3.08152501405059e-05
-3.82897374157686e-05
-3.13516570186348e-05
-3.88915648088788e-05
-1.50528442300832e-05
-1.09630512092137e-05
-2.06672329262944e-05
-5.73839893418773e-06
1.13577121600895e-06
-2.50742759906686e-05
-3.82267414504e-05
-2.17315748684386e-05
-2.08085084508981e-05
-1.6331112206382e-05
-2.33822444292864e-05
-2.35761701246811e-05
-1.30650692074408e-05
-1.5002323932663e-05
-5.46777445527172e-06
-2.58233640328109e-05
-1.66332435931814e-05
-2.40850661882493e-05
1.8718527330259e-05
-2.72903290832844e-05
-2.46234230239253e-05
-6.32549207069333e-06
-2.67793252800788e-05
-1.78776109902471e-05
-1.58804304687933e-05
-2.94295832126041e-05
-2.0448460037684e-05
-6.38145629303107e-06
-1.116670558321e-05
-1.33945954965748e-05
-1.8553558113745e-05
1.79540859897769e-06
-2.54578646730374e-05
-1.521310662017e-05
-3.9609146020422e-05
5.17090603022844e-06
-2.47656907995646e-05
-3.40091073654717e-05
-7.52303503250471e-06
-6.53982725267741e-06
-7.82905581058265e-06
-1.16535126323952e-05
-2.0737002081266e-07
-2.01588053114953e-05
-4.60996321043883e-05
-2.60244153985489e-05
-2.6525574238914e-05
-3.83912271062667e-06
-3.38364450464183e-05
-1.18816366162802e-05
-3.47229920747799e-06
-3.80954484318881e-05
-7.63898657758003e-06
-1.13742392749161e-05
-1.74714930589562e-05
-1.96283222703367e-05
-1.12586962027476e-05
-2.53323917079847e-05
-1.16866436143178e-05
-1.79864397915457e-05
-2.71364600785468e-05
-1.1036387074276e-05
-9.69075529088259e-06
-4.56895291508846e-05
-1.69956108273075e-05
-9.18854740212476e-06
-2.45639045182315e-05
-7.07095409332851e-06
-1.67525869751757e-05
-4.56851309361878e-05
-4.27127844843304e-05
-2.66391306329907e-05
-2.46559554852686e-06
-1.44529960772171e-05
-5.09345703071985e-06
-2.60196480172173e-05
-2.76017996239763e-05
-2.51607725345981e-05
-1.66872278805752e-05
-1.72122972831471e-05
-2.82919173287227e-05
-2.03746846655842e-05
-1.64963737174225e-05
-1.17572351418834e-05
-2.21571088240135e-05
-2.35753313533693e-05
-3.30174584416557e-05
-4.02744398994104e-06
-1.40380166312433e-05
-1.70832534095289e-05
-3.41370794049491e-05
-2.6085180289748e-05
-2.32296319628468e-05
-5.97532048860153e-06
-1.90723073391901e-05
-3.60568275269861e-05
-2.45069091949019e-05
2.45936871159606e-07
1.19456298573333e-05
-2.64531452538651e-05
-2.92165816893362e-05
-4.42478048398579e-05
-2.73413309176959e-05
-2.87884301642798e-05
-7.86403877922756e-06
-2.69570715290876e-05
-9.1238223588145e-06
-2.59622377064459e-05
-3.15789831760722e-05
-1.52894632770732e-05
-1.17767091326994e-05
-1.71816790760914e-05
-2.03643391078736e-05
-8.08703552063199e-06
-1.86440021100239e-05
-2.6723372258364e-05
-2.52637721534788e-05
-3.06584369881169e-05
-1.10356445291132e-05
-2.99562779597631e-05
-9.16266428988185e-06
-2.45523024919462e-05
-2.7681131364791e-05
8.37400590750989e-07
8.24568175065932e-06
-3.2204339052161e-05
-1.8419722818872e-05
-8.64340774026858e-06
-1.88851665711367e-05
-1.63857223138091e-05
-2.46486220453494e-05
-2.0665666913462e-05
-2.33237392342516e-05
-3.68514156754504e-06
-1.40385017274255e-05
-4.31055019682329e-05
-1.791643353649e-05
-2.45614000796757e-05
-3.46391459088306e-05
-1.83891772421966e-05
-1.25171134292495e-05
-5.09887675583694e-05
-4.01919237025506e-05
-2.91190407881667e-05
-3.02967616564575e-05
-2.09728382970078e-05
-2.58325497562739e-05
-1.33883002313617e-05
-7.82346094434538e-06
-3.35995953751021e-05
-2.29447708923205e-05
-1.52280193912911e-05
-8.95670064291791e-06
-1.14407139686623e-05
-1.4389210690934e-05
-8.79865092541209e-06
-1.75831730675922e-05
-1.95572617278572e-05
-2.05163359679469e-05
-2.21268069339842e-05
-3.47031940792491e-05
-1.05572770639095e-05
-1.60140101603567e-05
-2.40430191726081e-05
-2.16217562265342e-05
-5.61634816439433e-07
-5.29942250926035e-05
-4.28022622057769e-05
-2.11328715440409e-05
-9.26169077322358e-06
-2.9330026219993e-05
-3.62808720755136e-05
-4.08766783280193e-05
-4.28085003324025e-05
-1.47444946624141e-05
-2.60701585570605e-05
-2.5574225969456e-06
-2.80758454629638e-05
1.22758613252969e-05
-1.91080332801286e-05
-3.02926414735971e-05
4.15341007594663e-06
-1.2750856794113e-05
-3.04533623558774e-05
-2.29817501131611e-05
-8.1215776536779e-06
-2.02377316336533e-07
-1.33126557812818e-05
-2.78685607240484e-05
-2.9020304126421e-05
-1.11732457877746e-05
1.18991420836121e-07
-3.08507545205256e-06
4.93539085476155e-06
-7.72433030244026e-06
-2.81438386832556e-05
-2.54561008390504e-05
-7.94926072052501e-06
-1.10894781522103e-05
-4.562769376869e-06
-1.43066052601552e-05
-8.33509606493973e-06
-1.34138430097587e-05
-2.33977775642979e-05
-2.92776568514611e-05
3.08607757217377e-06
-1.32711438398403e-06
-5.4564979339804e-06
-1.07531307198479e-05
-2.13659619892037e-05
-2.62467518816906e-05
-2.46351446215427e-05
-4.20933275507809e-05
-2.32991663285987e-05
-1.2487887987547e-05
-3.42680360013931e-05
-2.66893658713104e-05
-4.80053897209787e-05
-1.83604284970262e-05
-3.25879265502168e-06
-2.63178190074955e-05
-7.92723152439984e-06
-2.14320155118329e-05
-1.35749148933398e-05
-2.30712687425614e-05
-2.5574874092711e-05
-2.71022346487484e-05
-1.92233574958779e-05
-1.85291741461295e-05
-2.24904113302757e-05
-1.46696873512625e-05
-2.15097712608766e-05
-1.64886221309095e-05
-1.96262186122587e-05
-3.41112331909441e-05
-2.99626330975499e-05
-4.95637606768931e-06
-1.65606022571622e-05
-1.8648235796336e-05
-2.18623815398597e-05
-2.3981424460462e-05
-1.79108259221448e-05
9.61906701506485e-07
-2.62281164139183e-05
-1.89637630195929e-05
-3.83695256099915e-05
-2.54241808156514e-05
-2.29231702972112e-05
-2.19993745880318e-05
-9.46159191967638e-06
-2.60489349575643e-05
-2.828478710371e-05
-3.30869519378112e-06
-3.79458269599592e-05
-1.92376377463638e-05
-2.5657648469897e-06
-7.95060699704134e-06
-6.80860422207043e-06
-7.41464310828626e-06
-2.28119776911037e-05
-8.45110520571589e-06
-7.75950230269599e-06
-1.72582262916821e-05
-2.59886571038938e-05
-3.01067696325463e-06
-3.16880970512227e-05
-2.09733375532469e-05
-2.22272315391228e-05
-5.57713840224823e-06
-7.41779374202856e-06
-2.02184921644308e-05
-2.46969567927223e-05
-2.07988023125545e-05
-1.74011716680086e-05
-1.05926031613894e-05
-2.67891812156131e-05
-1.11584275727557e-05
-2.16783910627864e-05
-2.44112598492582e-05
-2.24278826794818e-05
-2.34443485962229e-05
-1.44705904092288e-05
-3.59794081990176e-05
-1.28167745947071e-05
-1.21261436664515e-05
-3.50014630095036e-05
-1.09611742514563e-05
-2.69136037733141e-05
8.09934043891704e-06
-1.96566098902156e-05
-2.58151677305265e-05
-2.74013503555137e-06
-1.17960120258311e-05
-3.14443523528106e-05
-2.1894114394046e-05
-1.73713895306823e-05
-2.07178611286591e-05
-8.43778243079471e-06
-2.76443827216188e-05
-3.38985795187078e-05
-1.86100547884329e-05
-2.11692908146656e-05
-2.16315751451898e-05
-2.50666895309132e-05
-3.54126211048371e-05
-4.27591142315103e-06
-1.01455450130696e-05
-8.12042395163546e-06
-2.51911633791298e-05
-1.19315856467347e-05
-1.40023406836983e-05
-1.98224504791707e-05
-2.35366372373482e-05
-7.20682028352762e-06
-5.16839412880012e-05
-1.81813620629651e-05
-1.17823260816904e-05
-1.00987615335115e-06
-3.54625202632754e-05
-2.02320462492752e-05
-2.90028047472243e-05
-3.55855474675213e-05
-2.44356222389091e-05
2.76168915381332e-07
6.41471911076651e-06
-3.79104122858145e-05
-2.02298812419877e-05
-1.04113683448591e-05
-2.27687430805888e-05
-2.16366819518284e-05
-4.27950899560358e-05
-1.15899354985607e-05
-2.94235037615998e-05
1.16685626738206e-05
-1.27472610789954e-05
-1.75815225806009e-05
-3.35031075917651e-05
-1.93754465325515e-05
-2.65163929203317e-05
-6.20193344773082e-06
-2.01574955092189e-05
-1.49754831092919e-05
-1.61640465633958e-05
-2.49203698044901e-05
-2.68250243123355e-05
-2.17238286747798e-05
-3.24913905911671e-05
-1.55080891369317e-05
-1.9015824111088e-05
-2.62975095702238e-05
-3.69080192968396e-05
-3.31188810642359e-05
-2.40290028095904e-05
-3.59736234422133e-05
-2.87701543090571e-05
-2.42511244103882e-05
-3.68249918649497e-05
-2.19186098214653e-05
-3.43127434743691e-05
-1.94903289055758e-05
-3.85519714513583e-05
-4.86100699756967e-06
-5.38287718368956e-06
-1.35233263983636e-05
1.3776019893557e-05
-2.21820279254628e-05
-1.74882707793557e-05
-1.19821979273508e-05
-1.59956033982563e-05
-1.78917775242475e-06
-2.70988587320396e-05
-2.2026142085149e-05
-1.28426363981098e-05
-5.25271534168482e-06
-1.60691165744227e-05
9.5843478606331e-07
-4.28477688195305e-05
-1.15789239059513e-05
-2.85772835892041e-05
-9.12754393209775e-06
-1.04108450926617e-05
-2.13638106484154e-05
-3.49006703303903e-05
-1.94387903443049e-05
-2.45539164031962e-05
-9.20335270016025e-06
-7.64043177684737e-06
-1.4462648643051e-05
-4.52549308454983e-05
-2.76424330730524e-05
-3.7962219728212e-05
-1.80649810180854e-05
-1.51403735095062e-05
-3.51831693416256e-05
-1.77036676614758e-05
-4.46809077840351e-06
-1.93236380802361e-05
-3.73354951736162e-05
-1.65228893498554e-05
-3.75853693836083e-05
-2.13801600331868e-05
-1.81515175595049e-05
8.25295728947336e-06
-3.26224177561862e-05
-8.04588572968092e-06
-1.14058055323342e-05
-3.07303178919419e-06
-2.07331694897483e-05
-6.37531196393122e-06
-2.10414277538788e-05
1.31010621454536e-06
-2.57222244531476e-05
-5.35286854183214e-06
-1.3741944742973e-05
-2.66167084368871e-05
1.88286727689333e-06
-1.33144284296829e-05
-2.57660452696589e-05
-3.76005014993042e-05
-1.38042877992586e-05
-3.25190865899265e-05
-9.39497577651708e-06
-2.08831707119941e-05
-2.55330787897196e-05
-1.02640326833135e-05
-2.2536348176541e-05
-1.72941450134404e-05
-2.44295162051242e-05
-3.31952066445757e-05
-2.48678595855256e-05
-2.04338269328172e-05
-1.94290311921582e-05
-2.46040308281094e-05
-3.24940460031336e-05
-5.65767673582344e-06
-3.53588544722953e-05
-5.47508670024094e-06
-1.44513538265887e-05
2.45878334192955e-06
-1.40308603399324e-05
-1.56360189418816e-05
2.41349078994217e-06
-4.74374615473974e-06
-2.96333915680761e-05
-3.56041323774315e-05
-3.31302643956546e-05
-1.41023729320332e-05
-1.49342308885196e-05
5.05704670026468e-06
-1.94148673321279e-05
-5.20589267972358e-06
-2.39735892302005e-05
-2.84860374839416e-05
-1.78126875200896e-05
-2.61336464996443e-05
-3.51946755910272e-05
-2.14349930406476e-05
-1.14346621963602e-05
-2.9286541426654e-05
-7.1665444188727e-07
-2.15181040873747e-05
-2.2266692689931e-05
-8.41644354677665e-06
-3.03073964272376e-05
-2.77883475445257e-05
-2.47608508495667e-05
-2.10196893118144e-05
-6.09862073656831e-06
-1.91346203271306e-05
-2.49997303870528e-05
9.615512150463e-06
-2.11656047865337e-05
-2.38621590190344e-05
-2.08149009148957e-05
-1.33285442319221e-05
-3.22604471108416e-05
-2.7613622817286e-05
-3.41965728337785e-05
-1.88914992881412e-05
-3.8588916600363e-05
-1.10815556311194e-05
-2.7272486682183e-05
-1.37227228097026e-05
-3.07970500044696e-05
-3.13616654414885e-05
-1.23553127123916e-05
-1.08598462033632e-05
-3.22860750429877e-05
-2.03181993362396e-05
-3.07689843214746e-05
-2.49966234766998e-05
-1.51924538416951e-05
-1.90949705266805e-05
-2.80348001298459e-05
-2.31488251856471e-05
-1.47406662533627e-05
-2.20915640685864e-05
-4.15242708089898e-05
-3.21191616194048e-05
-7.68749183279496e-06
-1.71289544790637e-05
-3.00744888925543e-05
-2.66224532070908e-05
-3.81026520016006e-05
-1.00443741190984e-05
-2.75400003672274e-05
-7.92294972910411e-07
-3.31761439197201e-05
-9.26369559653509e-06
-2.53503245819291e-05
8.98028857052838e-06
-3.08548957775159e-05
-2.80165374825231e-05
-1.67859007408585e-05
-1.59212910702764e-05
-2.925151602075e-05
-1.5810346039638e-05
-4.17376047602207e-05
-2.33857692846157e-05
-2.95372675034438e-05
-3.11900597964193e-05
-1.8989385137058e-05
1.06699249702982e-05
-2.62784170070302e-05
-1.68145745283306e-05
-4.67201033940431e-05
-1.69388140919853e-05
-1.5342470753641e-05
4.85523832467979e-07
4.62202650776458e-06
-2.91122154152674e-05
-3.36170470439216e-05
-3.2430848996597e-05
-2.86791804317147e-05
-1.19307294097427e-05
-1.85661835879911e-05
-5.91080367136408e-06
-2.2920559842366e-05
-1.60682933459215e-05
-2.68187000272597e-05
-1.22482373352667e-05
-2.86579092025764e-05
-1.29886720365555e-05
-2.09527454341265e-05
-4.16130151973684e-05
1.39803730778359e-07
-2.01813799169488e-05
-3.06664101992814e-05
-1.6503648833821e-05
-2.03325183179089e-05
-2.98130333983208e-05
-9.5632150078876e-06
-3.0383085360029e-05
-5.90235238288499e-06
-1.16954175741963e-05
-4.12569550905436e-05
-2.81580256861253e-05
-3.10803884928777e-05
-8.76838618301917e-06
-1.60024422373124e-05
-4.70446180325704e-06
-1.72303122395979e-05
-2.07388294960082e-05
-2.8345404096337e-05
-3.93457975887629e-05
-2.18689998188294e-05
-5.85505344906999e-06
-8.46109781325398e-06
-2.98241725997418e-05
-8.16358990648038e-06
-3.71630645606293e-05
-4.54137675933543e-06
-2.54591318410431e-05
-2.31182937232747e-05
-1.83576033753868e-05
-1.78364269558236e-05
-2.63670467539254e-05
-3.20585191005014e-05
-2.89397632943318e-05
-2.19747499011218e-05
-3.34632623883598e-05
-7.0025464286521e-06
2.52535979476515e-06
-3.09625820992421e-05
-4.36796790901252e-05
-3.19442706614252e-05
-4.5465468260659e-05
-3.68859533052298e-05
-7.64586125591337e-06
-2.86336237910485e-05
-2.82401003051175e-05
-1.02300025574442e-05
-3.01522522526257e-05
-1.21468692177975e-05
-1.89850166039126e-05
-1.07406186860632e-05
-3.02065697992881e-05
-1.55789666239505e-05
-3.16628365632765e-05
-2.57755248529419e-05
-4.90260636805193e-06
-2.42378930784424e-05
-1.86609625402913e-05
-2.27580145986194e-05
-1.98738881213455e-05
-3.84155297121095e-05
-2.25575012208662e-05
-2.24582706636106e-05
-2.73670192821375e-05
-6.35215461732149e-06
-1.83549913805197e-05
-5.28344387772626e-05
-1.96773824942528e-05
-1.80814499918836e-05
5.98060550271011e-06
-2.42689127626372e-05
-1.86631592614794e-06
-2.57076018436337e-06
-6.80899661331118e-06
-2.2707122852354e-05
-2.14895782803348e-05
-1.35127226591825e-05
-3.61503577720748e-05
-1.7514786959507e-05
-2.18342712757911e-05
-3.52233797674466e-05
-1.53130001868916e-05
-3.81978163582377e-06
-2.23782038223486e-05
-2.58346929414714e-05
-3.07047076344902e-05
-3.86321288903433e-05
-2.9881496736062e-05
-1.97992823897929e-05
-2.4844416811696e-05
-2.30024950704457e-05
-3.74039786442788e-05
-4.21413481187902e-05
-3.59532396560812e-05
-3.03278051612885e-05
-1.12915841751826e-05
-1.24421562647313e-05
-3.16945200853267e-06
2.74792060793343e-06
-4.45684456033835e-05
-1.77894075263615e-05
-7.61551726105355e-06
-1.30720644272446e-05
-2.30888468080023e-05
-1.85837641876613e-05
-2.1968938943345e-05
-3.17208585182152e-05
-1.66692496915065e-05
-8.25015890096426e-06
-1.01575720848087e-05
-9.84459305453704e-06
-2.57671190731206e-05
-4.18150426989086e-05
-2.24799501011588e-05
-2.9401555217103e-05
-2.33625385416992e-05
-3.58661585374392e-05
-1.61141866469578e-05
-1.20203760463555e-05
-2.84511727640764e-05
-3.31886223284647e-05
1.52420899396251e-05
-9.03164502167974e-06
-2.2568518276166e-05
-2.87158551128714e-05
-3.21220739519633e-05
-1.72309567973294e-05
-1.01450410938255e-05
-2.17020162484333e-05
-1.73097939894803e-05
-1.73919355098579e-05
-1.18575427965739e-05
-3.05665326431107e-05
-3.29756385902584e-05
-1.40869826495429e-05
-1.15282878168671e-05
-3.92580970193272e-05
-1.50583604386108e-05
-2.16312778555517e-05
3.92887297555936e-06
-1.97177217906087e-05
-1.69011695907839e-05
-1.94560784924224e-05
-1.93865275706801e-05
-1.56406866587005e-05
-1.83728507083076e-05
-2.52296918046879e-05
-3.17611553920858e-06
-1.67351605967161e-05
-2.23808533203272e-05
-2.15383424154124e-05
-2.56667247298992e-05
-1.70988054532204e-06
2.59492412275162e-06
-1.47071123666196e-05
-8.24698560153775e-06
-1.4675413500743e-05
-5.02898663064255e-06
-1.2300720687451e-05
-1.63311659004862e-05
-1.47551902344781e-05
-4.84877687412135e-05
-8.9290673438109e-06
5.22500473812918e-06
-1.33424435859784e-05
-2.12737539622525e-05
-2.77039383889567e-05
-2.16007252351151e-05
-3.4354584441565e-05
-2.81272369033262e-05
4.31997858288668e-06
-3.41117227295691e-05
-1.96475160445462e-05
-8.08302723761206e-07
-1.47061213852861e-05
-3.35128865966551e-05
-3.99416769810155e-05
-1.42857149899671e-05
-1.11914062345435e-06
-1.64956069866596e-05
-1.32712469839805e-05
-2.53818738252885e-05
-1.25929537850237e-05
-1.58674027408388e-05
-3.08819649662175e-05
-2.99513986083403e-05
-2.44899440544494e-05
-3.10340231278987e-05
-1.14943520725548e-05
-1.38997947821196e-05
-1.99795833561535e-05
-1.88474230364708e-05
-8.15658115316883e-06
-3.60922189028697e-05
-4.17414687320274e-06
-3.19267647581185e-05
-3.20921406659158e-05
-3.68363531233875e-05
-2.39098250516645e-05
-1.25331597008302e-05
-1.36110062057371e-05
-2.26946370959502e-05
-1.98987992991163e-05
-2.80123772833332e-05
-3.32865324501049e-08
-2.64345956876493e-05
-7.45096886084222e-06
-2.43413790879173e-05
7.33058064811973e-06
-5.83777331664347e-06
-1.96089576833261e-05
-3.51850319322031e-05
-1.83980208028943e-07
-1.02866938898859e-05
-1.98631199453013e-05
-3.06121660501965e-05
-2.0883205442189e-06
-3.78004551495873e-05
-1.93148011320045e-05
-2.5720107695094e-05
-5.958880713485e-06
-1.54620996274992e-05
1.08402339288145e-05
-1.6103324702624e-06
-1.28766576758499e-05
-5.37530109959186e-06
-3.70698245253082e-06
-3.14603548143385e-05
-2.3048994015634e-05
-2.80234144037882e-05
-1.96851558527095e-05
-1.76104596928134e-05
-1.8372272992297e-05
-3.78412902342347e-05
-2.09018997157444e-05
-1.80361822977735e-05
-7.70061250185857e-06
-3.64839548649699e-05
-2.11614200937833e-05
1.27798622529746e-06
-2.32511480938153e-05
-3.15232526490933e-05
-2.63952445641139e-06
-5.74354402995169e-06
-2.67893941689683e-05
-1.96319149721491e-05
-2.42173339365058e-05
-2.78925969273433e-05
-2.80221219072448e-05
-2.01333395084695e-05
1.73053559968361e-06
-1.51704648774956e-06
-8.87741313905595e-06
4.32395512499913e-07
-2.24347435587056e-05
-4.19068766456884e-05
-3.35015124572004e-05
-1.24518019586478e-05
-2.05206648997023e-05
-2.18855249770951e-05
-1.37063021105627e-05
-4.8109334502919e-05
-2.3970828373237e-05
-1.94298827588204e-05
-1.65715120890076e-05
-2.26671634155088e-05
-2.03946901696526e-05
-8.47130172022649e-06
-1.5088018568465e-05
-2.19345127433701e-05
-1.19796546072986e-05
3.98915971106029e-06
-9.90991734629432e-07
-2.83639386642053e-05
-2.2661288956141e-05
-2.45008020571974e-05
-1.7095193889245e-05
-3.40903041877534e-05
-2.66449506221071e-05
-2.69888134934737e-05
-1.84406107656015e-05
-1.63907816102265e-05
-1.25789211848665e-05
-3.332344168648e-05
-2.23403285734996e-05
-1.27237139939718e-05
-2.4985759435841e-05
-2.41175013744014e-05
-1.43522900760757e-05
-1.27188015976884e-05
-4.78274190986195e-06
-1.99534488036348e-05
-1.01049017499221e-06
-8.91451927177068e-06
-3.12825401037645e-05
1.44034618694035e-05
-3.42954415523547e-05
-2.91987683105937e-05
-1.83716550637294e-05
-1.33252496486576e-05
-7.67112541194979e-06
8.63368065863864e-06
5.0694070488443e-06
-3.68531105211537e-05
-1.11685435436807e-05
-4.93261464123838e-06
-1.3321021212421e-05
-2.47728495919639e-05
-3.3495769507465e-05
-2.26124909848284e-05
-3.28867133187345e-05
-6.20728155369046e-06
-9.25659154093708e-06
-1.75866213730226e-05
-9.380737606583e-06
-1.43040492550109e-05
-2.18895727058852e-05
-2.62838947530088e-05
-3.13753322300327e-05
-1.77233108580395e-05
-2.00970760926767e-05
-1.48017484067145e-05
-2.77789688919215e-05
-2.31740950731988e-05
-3.02486480827024e-05
3.61630563975154e-06
-9.25397571881863e-06
-3.77275406328e-05
5.50037657079801e-06
-1.99966614090237e-05
-3.03291428873567e-05
5.99327079429575e-06
-4.58116181213226e-05
-1.44656371626999e-05
-4.46517916129836e-05
-1.65060407247599e-05
-6.35489972402826e-06
-1.16506585106298e-05
-2.31184698315253e-05
-2.98178068454479e-06
-3.8381540722868e-05
-2.82933603556614e-08
-2.2416385694468e-05
-1.30318120191786e-06
-2.06961480162761e-05
-1.10518273881378e-05
-4.34685275263725e-05
-2.21950821364898e-05
-5.35662943932628e-06
-2.50596198457792e-05
-2.48579533061884e-05
-2.93462060405546e-05
-1.9765223312914e-05
-2.69526710522901e-05
-1.61509283355857e-05
-5.89531486511344e-05
2.48972506723332e-06
-2.06132989262801e-05
-2.39238014860075e-05
-1.22832502385318e-05
-2.76083448961307e-05
-2.58650062605531e-05
-8.11921940836127e-06
-2.01923339430013e-05
-2.0194264517358e-05
-2.5607406305054e-05
-3.3250661101728e-05
-1.99021395584334e-05
-1.5263899839032e-05
-3.02930838976587e-05
-2.42860900374118e-05
-2.96332277891649e-05
-1.87888586137897e-05
-1.33187460377937e-05
-1.24817685605462e-05
-7.10280418174882e-07
-1.03697972256144e-05
-3.64424755589497e-05
-3.12485733241851e-05
1.35881339159103e-05
-2.53451191347735e-05
-1.64486348167503e-05
-1.46085166216479e-05
-2.42494473113989e-05
-1.21063287816209e-05
-2.76436805736269e-05
-1.65740759328615e-05
6.37540640665854e-06
9.07732193040518e-06
-2.10143222744497e-05
2.21126580363106e-06
-2.11702044551025e-05
-1.571832227491e-05
-8.34897745216527e-07
-2.57411546542232e-05
-3.07013921959681e-05
-2.12521332103833e-05
-2.45336945648225e-05
-2.57327560449508e-05
-3.12609253617476e-05
-1.79001725498862e-05
-9.05782868986239e-06
-2.14108893502655e-06
-1.05756243353428e-05
-1.13242649285351e-05
-2.90726828098261e-05
-2.93157035348619e-05
-3.55012485593409e-05
-3.07306231301805e-05
-1.6285440132547e-05
1.56546066636617e-06
-1.37319562364516e-05
-3.08002022369747e-05
-7.65295610174434e-06
-3.08506614298013e-05
-1.43088234968809e-05
-1.68957563713113e-05
-1.96962125674873e-05
-4.77619794635255e-05
-1.70968866819837e-05
-2.70585498205058e-05
-4.8427140674637e-05
-3.09242744267846e-05
-3.72329072188338e-05
-4.38447768768555e-05
-7.54001444831528e-06
-1.50221552252563e-05
-1.63865053763504e-05
-2.86077133400244e-05
-1.42233696827947e-05
-2.11113567079017e-05
-4.83719248097618e-05
-1.63658052814577e-05
-1.19821913872281e-05
-2.10664565717108e-05
-2.04173631518109e-05
-1.72769778364597e-05
-1.07530558969859e-05
-2.82219697263129e-05
-2.64857417085648e-05
-2.60393787519413e-05
-1.14792731840595e-05
-1.64216783651522e-05
-3.79959956155353e-05
-1.44745912826599e-05
-8.13357346971233e-06
-4.46814561579739e-05
-3.45163950308864e-05
-2.54450158994239e-05
-2.29015812539065e-05
-2.8652548056327e-05
-2.88345497808615e-05
-5.01617695421906e-05
-4.09296100535079e-05
-1.06367654604187e-05
-3.24154700368007e-05
-2.36946529745099e-05
-8.67305059524849e-06
-2.44511775739069e-07
-2.47631671836324e-05
-2.12778915983382e-05
-2.1726502701475e-05
-2.00446531271599e-05
-1.78421031191795e-05
-3.71524642766126e-05
-2.04736689795146e-05
-1.85724878832759e-05
-8.5802276725484e-06
-6.54220997317708e-06
-1.80375411972717e-05
-5.99138002166903e-06
-1.06528991654816e-05
-9.88294068516196e-06
-2.05399364676316e-05
-1.83629629335734e-05
-2.32478804059044e-06
-2.2457837644275e-05
-2.77635367769389e-05
-1.51690235764934e-05
-4.11949545198074e-05
-4.16909057181227e-05
-2.1469747773747e-05
-3.93723619963582e-06
-1.30901750773023e-05
-2.05252666734123e-05
-2.14102295454501e-05
-2.55771741150606e-05
-2.06497288373101e-05
-1.87338712463924e-05
-8.51836259318172e-06
-1.16226036812321e-05
-8.53573632988942e-06
-7.95389294441938e-06
-2.43208362836959e-06
-3.049455485141e-05
-2.71646144096346e-05
-2.53606677595616e-05
-2.5857803437731e-05
-3.12693358274733e-05
-3.48970685734157e-05
-3.9199022692323e-05
-3.24424996001928e-06
-1.74721112424389e-05
-3.56896077390558e-05
4.70453291423952e-06
-2.34431539480591e-05
-2.36472075625383e-05
-3.5847937781469e-05
-2.89230650282843e-05
-7.21617280979094e-07
-2.75100911189512e-05
-1.71383160165076e-05
-2.17521067506824e-06
-2.90646419624095e-05
-1.9234985689193e-05
-9.98626597725801e-06
-7.83978030777982e-06
-2.07681410366392e-05
-2.26045655176792e-05
-2.45387302142471e-05
-1.39235856857955e-05
-2.27951242864151e-05
-2.7065575789613e-06
-2.61585747252288e-05
-5.31133998391752e-05
-2.55110822872205e-05
-2.30676843640622e-05
-3.3807251916834e-05
-1.5000501429747e-05
-1.40513273404369e-05
-2.19985596074721e-05
-3.31505547131971e-05
-2.14799008883807e-05
-2.1041860094515e-05
-5.36834154681756e-06
-1.77511574386479e-05
-2.14373097988956e-05
-1.62347178455294e-05
-2.24627282542707e-05
-1.00820069790959e-05
-1.87975721283896e-05
-1.93409716316933e-05
3.48437554526648e-06
-1.32497837258934e-05
-2.89481372632913e-05
-9.35960874436188e-06
-1.16076986953219e-05
-3.01923653583152e-05
-1.89857483539755e-05
-3.46066723980357e-05
-2.69172249963735e-05
-3.27109702289706e-05
-3.77507570627737e-05
-2.25713817220257e-05
-1.80051484442846e-05
-2.98034266668187e-05
-2.47815437995375e-06
-4.82476471707975e-05
-6.58107863812741e-06
-4.92519387053469e-06
-2.25349453468143e-05
-2.24912355852766e-05
-2.86017147024622e-05
-5.90919803153647e-06
-2.05799226655452e-05
-1.08057755123756e-05
-2.67467442546222e-05
2.35699677025114e-07
-3.5952756830489e-05
-2.07747045010216e-05
-2.73834861453338e-05
-1.16494718466112e-06
-2.93865565404805e-05
-1.2280872381482e-05
-1.4945400697301e-05
-1.85016383120357e-05
-3.148961900882e-05
-2.84473693559022e-05
-2.94429336223507e-05
-5.15032265439297e-05
-7.31794708026371e-06
-4.19131236125479e-05
-3.1100783109269e-05
-2.75653694912418e-05
-4.13509330853141e-05
-1.37756350237794e-05
-1.0925770792423e-05
-3.54637220751233e-06
-1.75622977722772e-05
-7.05411960098124e-06
-5.38480753531691e-06
-1.6884956989945e-05
-7.32431464582899e-06
-2.3589976523462e-05
-2.38827252081673e-05
-1.64601776029343e-05
-2.11829594732242e-06
-2.38524634408527e-05
-2.26881209720929e-05
-3.36209615627283e-06
-9.55619310922711e-06
-1.81256808957888e-05
3.24400690513014e-06
-1.89339475902577e-05
-4.0498660130378e-05
-2.69611545633584e-05
-7.06501240474631e-06
-2.18073622576977e-05
-1.16249425504402e-05
-1.06766557186134e-05
-1.53893835870514e-05
-5.52513979264452e-07
-2.85232241238582e-06
-2.17343190353544e-05
-1.54360000241352e-05
-1.73968438185871e-05
-6.31480738289371e-07
-1.03269161850983e-05
-9.89002272570168e-06
6.51511891776302e-06
3.56524384230643e-07
-1.53709879803416e-05
-1.96427228208712e-05
-2.17933231797498e-05
-1.04583511647274e-05
-2.25037520666394e-05
-2.97833487852109e-05
-9.21202310706751e-06
-1.85805669591346e-05
-2.55796066071702e-05
-3.98213764540381e-05
-2.04270330990186e-06
-4.53871180530344e-05
-2.27612788756919e-05
4.20913102937922e-06
-1.70697851646139e-05
-3.33429314428469e-05
-9.47427990908379e-06
-1.59901117761882e-05
-2.13571320138737e-05
-5.69324360788935e-06
-3.31061087794628e-05
-1.37909996852208e-05
-1.57910905994428e-05
-2.07958458531776e-05
-3.00268494332189e-05
-1.34946844572191e-05
-2.68457424334704e-05
-1.79523639781108e-05
-1.13642092190075e-05
-3.57472313815354e-05
-2.47910156454807e-05
-2.77865016091911e-05
-3.67327371651982e-05
-3.61665228287333e-05
-2.29005526281386e-05
-2.78498764361584e-05
-3.90948752554083e-05
-2.64457067186978e-06
-2.79442033669692e-05
-2.97838205589384e-05
-1.86487999696992e-05
-1.03131579050211e-05
-2.20001518821652e-05
-4.49168795267764e-05
-3.28274396861399e-06
-5.09098513398215e-06
-1.15613958975803e-05
-3.7010606806728e-05
-4.1376662177826e-05
-1.6888595605203e-05
-1.22594027013714e-05
9.57688202235684e-06
-2.47831071349434e-05
-2.20336965158801e-05
-4.27367676204323e-05
-2.60498877381007e-05
-2.41989628455382e-05
-4.30319721865914e-05
-3.16643185547539e-05
-2.1746871294791e-05
-1.82772476797562e-05
-8.59839660957247e-06
9.68857803522779e-06
-2.99446417501101e-05
-1.12963166437744e-05
-8.51367336760036e-06
-3.83753775763411e-05
-2.83148174737007e-05
7.50153345850105e-06
-3.61291940521148e-05
-2.24007001281216e-05
-1.50887858615762e-05
-6.0440017562192e-06
-3.0357270139357e-05
-1.105306665783e-05
-1.42371060237155e-05
-2.14521360151631e-05
-1.78254565435975e-05
-3.59297254666066e-05
-4.9250506578882e-05
-3.9678289034532e-05
-1.1010523954746e-05
-4.06960340851662e-06
-4.07868939795459e-05
-1.37609147143501e-05
-1.48403161818314e-05
-2.67484593384155e-05
-2.32815678464063e-05
-2.58414990330292e-05
-1.62259539357572e-05
-1.91715297810148e-05
5.36889834739154e-06
-5.92611914233796e-06
-1.12252202798678e-05
-2.15218676218163e-05
-1.70681893818443e-05
-3.01766833808383e-05
-2.64342392226485e-05
-2.84312522405643e-05
-6.37413387353848e-06
-1.50190058373119e-05
-2.19840154359194e-05
-4.148936483367e-05
-1.66746206891351e-05
-6.96074140591153e-06
-3.32435559369969e-05
-7.21075099015214e-06
-1.98290870471485e-05
-2.12172275942375e-05
-1.27748569758597e-05
-4.39869249462017e-05
-2.94721189321072e-05
-4.37161843072826e-05
-1.92904200978953e-05
-1.19418419374255e-05
-2.59572327350585e-05
-1.66412543496457e-05
-7.0006598483496e-07
-2.00105441831733e-05
6.16735441708914e-06
-1.5772354225279e-05
-2.27228368176494e-05
-2.64002995436526e-05
-1.87236639927195e-05
-4.4169090100728e-06
-2.69082999928772e-05
-4.39971887353924e-05
-1.77524276356172e-05
3.47670986249844e-06
-1.71706094300929e-05
-1.43029954763089e-05
-1.24490085350817e-05
-2.156937731945e-05
-3.49431015712566e-05
-2.24194465323766e-05
-9.77366217972355e-06
-1.13227130230575e-05
-2.21127376973587e-05
-3.14140871269693e-05
-3.69678711345109e-05
-5.9472365721687e-06
-2.41965137087785e-05
-9.71353890456075e-06
-1.21428804342226e-05
-3.52781625962808e-05
-1.75783975412822e-05
-1.36459865299663e-05
-2.52811800059402e-06
-1.64944706142647e-05
-3.26902686329018e-05
-2.42002074267375e-05
-8.9785602375856e-06
-3.62704408520144e-05
-6.15728364773598e-06
-3.07254917442384e-05
-2.19060640680944e-05
-1.43766007742912e-05
-3.42427148429157e-05
-2.69072444173793e-05
-3.49713455221349e-05
-1.84018725071782e-05
-1.4694146533988e-05
-2.75546973252384e-05
-1.90415115219104e-05
-3.79842868007561e-05
-3.20499644016432e-05
-1.25864967148605e-05
-1.28393997141429e-05
-2.23155547375014e-05
-2.77127643769696e-05
-5.32028175259509e-06
-9.58222082291737e-06
-3.16822928189843e-05
-4.36253014473359e-05
-3.0117079175416e-05
-2.21309009257327e-05
-3.02188979663143e-05
-8.45201896717234e-06
-2.31280759877146e-05
-1.85675286492543e-05
-2.80278484427237e-05
-3.82021464620133e-05
-9.60250236098215e-06
-2.36465989679829e-05
8.09816799272687e-06
-1.30268956355421e-05
-2.12615248355189e-05
-1.08010081731147e-05
-1.70761282414602e-05
-2.7144753856313e-05
-1.90424850021854e-05
-7.07924453833341e-06
-1.1371258559842e-05
-4.16053004057717e-05
-1.28674823358158e-05
-1.89454654043063e-05
-4.23935965731043e-05
-3.67047942562397e-05
-7.04330875776546e-06
-3.14617509308756e-05
-2.06267023897295e-05
-1.89218936306417e-05
-3.95965970043554e-05
-1.46859988175988e-05
-4.02105914181122e-05
-1.5799776998186e-05
-8.63191483214001e-06
-9.69912057502388e-06
-2.53658975314259e-05
-1.7024566306284e-05
-1.14078172219196e-05
-1.46873065355606e-05
-1.98332787628302e-05
-2.10046380706956e-05
-2.35973878516992e-05
-4.43597527423988e-06
-1.95792513611988e-05
-1.71862955646129e-05
-3.83530871077974e-05
4.08640219694109e-06
-9.64964593426509e-06
-1.49195473624794e-05
-2.74508697432728e-05
-3.78666875187132e-05
-1.42796519440171e-05
-2.74221964495564e-05
-4.17317848074383e-05
-3.65443736668416e-05
-3.14717158225764e-05
-2.70662068608339e-05
-3.60538139150068e-05
-1.53466672978981e-05
-3.04829097183223e-05
-3.9059591093627e-05
-1.10660698170192e-05
-9.49222095449774e-06
-1.94072570526768e-05
-3.02027358126912e-05
-2.41435758339599e-06
-1.54852026375535e-05
-1.89366422773429e-06
-1.06693046754736e-05
-3.73856750177681e-05
-6.29959271977737e-06
-1.22317513826417e-05
-1.42269586470849e-05
8.20857262547352e-06
-2.45098450174713e-05
-7.04925645620318e-06
-1.67360426344486e-05
-1.97757332386626e-05
-2.10553992785963e-05
-2.78983169023855e-05
-2.10588748946868e-05
-1.26813081906603e-05
-1.15131967371115e-05
-2.12644434608298e-05
-2.47026171393245e-05
-3.67258104759478e-05
-3.66617362252816e-05
-6.04960030147915e-06
5.75963275689795e-06
-1.71158717704634e-05
-3.1692409866332e-05
-7.59872972352121e-06
-6.44018654551979e-06
-2.60468646157004e-05
-2.41262078753043e-05
-1.52219502807388e-05
-2.8881260417596e-05
-2.32638407803334e-05
-2.85168647157072e-05
-1.93346128715751e-05
-2.52964131857241e-05
-1.4318916011539e-05
-3.82521777157979e-05
-3.89168560865361e-05
-6.22333540796453e-06
-8.57863168321331e-06
-3.01599622893103e-05
-2.23594789173419e-05
-3.83672314869045e-05
-3.13693503731966e-05
-1.4213849195167e-05
-2.84561685014738e-05
-1.24036984114468e-05
-2.06675788087776e-05
-4.68944992915505e-05
-1.29057862052066e-05
-2.42224200929089e-05
1.18888456183546e-06
-2.40840401436493e-05
-4.48565534858767e-05
-2.11273731869924e-05
-1.57478489963153e-05
-2.51201123348685e-05
-6.06883960854414e-06
-3.42184893288837e-05
-1.24944547782035e-06
-2.75722629591089e-05
-1.97714137178727e-06
-2.53765076450092e-05
-1.24174527823347e-05
-1.82354572928263e-05
-2.9640119286215e-05
-1.39256865272862e-05
-4.98558233876134e-05
-3.63058072116666e-05
-2.5927975919682e-05
-3.08939092077845e-05
-2.92212189821458e-05
-2.15011205131718e-05
-1.4913645079701e-05
-1.58525499872223e-05
-1.56459993730603e-05
-3.08011641762246e-06
-1.67182080356905e-05
-1.90723203409408e-05
-2.27166965927951e-05
-1.05712978053899e-05
-2.8452620911362e-05
-9.8622002204888e-06
-2.71860829085753e-05
-2.38608662358104e-05
-1.88181874809473e-05
3.0905901500083e-06
-6.74326668043663e-06
-1.31168984974866e-05
-2.64667319990989e-05
6.29309452566613e-06
-2.87423175867582e-05
-2.14767391309741e-05
-1.78515389840322e-06
-1.3695291774158e-05
-6.25289718431695e-06
2.74887569700648e-07
-2.0575559984232e-05
1.68448318745923e-06
-3.6697411865404e-05
-3.02886503934318e-05
-1.31859532715056e-05
-3.35854714765926e-05
-1.51091124434416e-05
-1.23310472785438e-05
-9.63532145350074e-06
-3.46672118939937e-05
-1.55309735362546e-05
-2.82795258886638e-05
-1.02490249598962e-06
-3.62336892451085e-05
-1.32031487530897e-05
-1.3097703697658e-05
-3.33157576189998e-05
-1.99976042924805e-05
-4.75653515112187e-05
-1.917250623147e-05
-1.27134023643427e-05
-3.03884602936279e-05
-2.86175876252238e-05
-1.37679006325823e-05
-2.55492295158369e-05
-2.72776337606408e-05
-2.20174930957965e-05
-3.89972445132562e-05
-2.54486097842132e-05
-1.40285289327457e-05
-1.61264783865002e-05
-1.49675153921466e-05
-6.10459862084886e-06
-1.07895309467665e-05
3.37916936681614e-06
-3.0275631164886e-05
-2.45630256022127e-05
-1.68305587701079e-05
-1.66576256689899e-05
-1.34692957790091e-05
-8.95315786925539e-06
-3.33542444715127e-06
-3.61749625734438e-05
-1.61617948649592e-05
-7.27502141721714e-06
-2.47221989720463e-05
-1.31022937894247e-05
-3.36810580177934e-05
-9.15427437964458e-06
-2.88560976216529e-05
-1.93415416573813e-05
-2.17326582980343e-05
-7.28046558975561e-06
-5.49379239214062e-06
-2.32757933830842e-05
-1.04255141263454e-05
-6.57802741969447e-06
-3.04343008463575e-06
1.45222189612155e-05
5.83542477003876e-06
-2.26844631158821e-05
-3.29953239223189e-05
-1.32039558621782e-05
-1.4551697675955e-05
-4.10079966044862e-05
-2.20535766880139e-05
-2.02310449815897e-05
-1.84282272560266e-05
-2.36199904517167e-05
-7.79402182179207e-06
-3.25696002498638e-05
-1.710046756392e-05
-2.06700877166929e-05
-3.34515043000778e-05
-2.05673437617e-05
-2.49253822078836e-05
-2.7162093542234e-05
-1.7003572287987e-05
-1.55167016014089e-05
-5.74288957567596e-06
-3.60806503258052e-05
-2.10454154489812e-05
-2.05901595009539e-05
-1.86800977023177e-05
7.33016091944171e-06
-3.2148032422022e-05
-3.3362152430511e-06
-9.36318129435821e-06
-3.01941643448055e-05
-3.51504853104366e-05
-3.0961565022237e-05
-1.34703418899914e-05
-4.35683060463618e-05
-2.58533534344814e-05
-3.13438388657467e-05
-3.46448924932569e-05
-2.58084743148092e-05
-3.71304088816468e-05
-2.90492029743569e-05
-3.15918146585889e-06
-3.36128762043645e-05
-1.62771019416114e-05
-2.29799432675813e-05
-2.64756157319054e-05
-1.79201172758995e-05
-9.08678263359499e-07
-2.67714118197709e-05
-2.15895437937619e-05
2.4929633568988e-06
-2.12891747743028e-05
-2.7527946669936e-05
-7.11662914528698e-06
-1.50874189004498e-05
-1.64550658052985e-05
-1.76891491244865e-05
-1.83751643024956e-05
-2.08190542621693e-05
-4.18002152351508e-05
-2.03238576757833e-05
-8.06763940476851e-06
-3.68889572352542e-05
-2.55898842110438e-05
-6.68668217534198e-06
-2.20677563307234e-05
-2.33027905466431e-05
-2.90989511791612e-06
-1.69922830623543e-05
-1.54864947629804e-05
-1.31987565981156e-05
-4.86644323191109e-06
-1.02946424119142e-05
-1.15592190054734e-05
-7.06610106454814e-06
-2.66174741669327e-05
7.22766323503735e-06
-2.74058616996934e-05
-1.83540369264805e-05
-2.66488928558995e-05
-1.37458864703883e-05
-1.15417867439356e-05
7.64598294462975e-07
-1.77342933425807e-05
-1.29014713593307e-05
-1.86964368760246e-05
-2.14622725498292e-05
-1.02475053756549e-05
-3.47150528938776e-05
-2.14905096429817e-05
-1.77850508375456e-05
-9.44229596099114e-06
9.66553923294601e-06
-4.03033919896116e-06
-1.84876372920807e-05
7.69105407159761e-06
-2.16969965724359e-05
-4.57778420545632e-05
-2.50848889956344e-05
-7.93894914390474e-06
-1.40538393083786e-05
-3.90634266166493e-05
-7.77123642342842e-06
-1.09023603930327e-05
-3.87110513444874e-06
-1.20102807616729e-05
-1.2752909048341e-05
-2.86579553969075e-05
-9.66608722957666e-06
-1.20052111863393e-05
-2.17483825939434e-05
1.20326843681498e-06
-3.07244590069806e-06
-3.68561785598997e-05
-1.45165422892434e-05
-3.14177997602918e-05
-1.04935632236962e-06
-2.37367351522275e-05
-1.79225686765303e-05
-2.9469014218421e-05
-2.77355460581494e-05
-7.9610588221519e-06
8.99683204687489e-06
-2.49719222646514e-06
-3.82948072726297e-06
-9.24930505277819e-06
-1.58407691269269e-05
-2.68636557746746e-05
-4.53296122835187e-05
-1.6563040722186e-05
-4.79885973867436e-05
-4.14504747369442e-05
-1.12264821760347e-05
-2.59895542154859e-05
-1.89902492126162e-05
-2.51064817102956e-05
-3.59241154631164e-05
-3.07974545448282e-05
-2.62224801121483e-05
-1.14433608381044e-05
1.78532606809295e-06
-3.34146697198977e-05
-2.21098601460524e-05
-2.62180668109548e-05
-1.59309791039386e-05
-2.81101468197539e-05
-1.44414340353644e-06
-2.13990052226683e-05
-2.44158131573911e-05
-3.38961292516792e-05
-3.55500193915175e-05
-3.17220192023014e-06
-2.92495755894957e-05
-4.80850673458377e-06
-2.69149734510592e-05
-3.53031649458455e-05
-1.49861267081073e-05
-3.90428788238228e-05
-1.07204933481207e-05
-9.72138926507007e-06
-3.16680675421608e-05
-7.97570284374593e-06
2.81453180675538e-07
-2.48474447256855e-05
-2.71077228612178e-05
-3.72054409156763e-05
-2.82389134696864e-05
-2.68818340404088e-06
-6.45508269818416e-06
7.27140113839105e-07
-2.61909035299419e-05
-2.83827573805198e-06
-4.01914531630548e-06
-1.33298031411282e-05
-2.5922497382427e-05
-1.31217581925891e-05
-2.04622616322828e-05
-4.44599569993248e-05
-5.17155210330375e-06
-3.16786909447327e-05
-3.66731499080543e-05
-3.56225753099885e-05
-3.39627926777582e-05
-2.45395650597976e-05
-2.74358500870791e-05
-2.4101917547463e-06
-1.88019744332835e-05
-1.83695979844518e-05
-3.06427262103018e-05
8.10179154485168e-06
-2.37523262144493e-05
-2.1366168045759e-05
-2.42707670348697e-05
-2.7040476904561e-05
-3.21645577569837e-05
4.88849826854667e-06
-1.40909107167327e-05
-1.34788218561972e-05
2.53512946114753e-06
-1.38493251407534e-05
-3.71906227393288e-05
-2.51387533018701e-05
-9.25685845938954e-06
-3.07756043040612e-05
-2.02555889528487e-05
-2.7233868324383e-05
-1.58897674790721e-05
-2.43383888086651e-05
-1.94972113423168e-05
-1.86554801880199e-05
-1.1479079551805e-05
-1.59372882145502e-05
-5.60005985037208e-06
-1.16775199279708e-05
-3.35609989814712e-05
-2.00319206999026e-05
-1.23883929984475e-05
1.12787458815557e-05
-1.9660541836199e-05
-3.95344289931499e-05
-1.67316742611076e-05
-9.82666555731e-06
-8.48907439553668e-06
1.69357861603102e-06
-5.70292394740851e-06
-2.24135788942614e-05
-8.24902691816933e-07
-1.29772409617106e-05
-3.59340437263353e-05
-3.10448946819912e-05
-1.56446302203395e-05
-2.90279613718527e-07
-2.090600776037e-05
-1.7796105476522e-05
-2.2757786858475e-05
-2.80374980479803e-06
-1.82594370360509e-05
-2.64645279624136e-05
-2.25678689748142e-05
-2.41967182850254e-05
-2.53498011936295e-05
-2.10716203596616e-05
-5.23930405772613e-06
-7.0319473043886e-06
-1.37696521198443e-05
-2.80706208225635e-05
-2.1537990881936e-05
-2.27242748315838e-05
-2.53456333653915e-05
-3.99132414483354e-05
6.66334458749039e-06
1.55534342861612e-06
-3.98706604956266e-05
-3.73275256398699e-05
-1.44886009868715e-05
-2.50292533415573e-05
-1.01333111388937e-05
-1.55945593480094e-05
-5.3974395098782e-05
-4.77068886304909e-05
9.67314823716919e-06
-2.91533548955849e-05
-1.52953440053957e-05
-3.40722739751976e-05
-1.40800142639699e-05
-8.03526873321205e-06
-2.38885270725089e-05
-6.04309092388429e-06
-1.46306732962279e-05
-2.26183517968651e-05
-1.04074261724059e-05
-1.88613634853587e-05
-5.9294233578322e-06
-1.1353621752753e-05
-1.32153146409875e-05
-1.23897967643197e-05
-2.96048133216797e-05
-2.22527976264699e-05
-1.29114004244876e-05
-1.29163688477199e-05
-3.1068888854011e-07
-3.03827541784833e-05
-2.36080744891085e-05
-3.73751693398518e-05
-2.67608741149091e-05
-3.41138961998259e-05
-2.8126397869326e-05
4.75365614633061e-06
-4.87648041169552e-05
-3.92599944467416e-05
-2.48964768470353e-05
-1.87993751048481e-05
-2.33732059136643e-05
-2.10861151848043e-06
-2.62699589986853e-05
-1.00615854578314e-05
-2.22912130718747e-05
-1.54541271579553e-05
-1.87099729048785e-05
-3.8046508791045e-05
-3.171086491317e-05
-2.75954771012987e-05
-3.2133948002569e-05
-5.37508683667868e-06
-1.17564950327493e-05
-5.33531415277102e-06
-1.35047136171869e-05
-3.4563911917189e-05
-1.28394623317753e-05
-2.27432077399863e-05
-1.10543017661997e-05
-1.17167995742231e-05
-1.64398547901384e-05
-4.92734239725508e-06
-2.11559317983608e-05
-1.95419157218364e-05
-1.9289535291336e-05
-6.9589829037209e-06
-8.56384033030036e-06
-2.22719589320428e-05
-1.56344061531279e-05
-3.50768697718629e-05
-1.11415956144284e-05
-1.44309163439888e-05
-4.17077489219341e-06
-2.18166816984725e-05
-3.67062543644765e-05
1.19547757558902e-05
-2.26380804536999e-05
-2.31061503459594e-05
-1.83733365809372e-05
-1.59662249141506e-05
-2.46375168389945e-05
-2.25751021472507e-05
-3.86882968279606e-06
-2.92471226630551e-05
-1.35953266895787e-05
-2.03414697235181e-05
-8.48005636494953e-06
-1.49762828211379e-05
-3.39323352923731e-05
-2.16873813024373e-05
-1.95532810597289e-05
-1.7289505140482e-05
-2.69909212319135e-05
-2.076869631606e-05
-1.88540569361707e-05
-3.44090443880669e-05
-1.88440706144126e-05
-1.52737782724178e-05
-4.72634116395406e-05
-2.00005359418589e-05
-2.97099460777931e-05
-1.94011720788008e-05
-1.38307902610672e-05
-1.82934815037161e-05
-2.57461581592964e-05
-4.22795269956805e-05
4.67965404712998e-06
-4.58006171800772e-06
5.19145815023289e-06
-1.34164771505685e-05
-2.54894387938685e-05
-2.82353709277427e-05
-2.64797135114295e-05
-3.36185172103683e-05
-1.70730987616654e-05
-2.93148713409244e-05
-1.19309000598253e-05
-2.8517250274774e-05
-9.18897740640023e-06
-1.32309870391212e-05
-1.43153088809158e-05
-9.08369144005917e-06
-3.99456742306184e-05
-1.01649001012099e-05
-2.09189434312162e-05
-1.98327618572276e-05
-1.36184419780855e-06
-9.43759356009161e-06
-4.95765156220988e-06
-3.00641807399037e-05
-1.96618860661013e-05
-9.63278711039294e-06
-4.18944704546334e-05
-2.07547406871434e-05
-2.10879275395744e-05
-2.64518972489093e-05
-4.54188765422439e-05
-1.75489135237534e-05
-8.40003833217375e-06
-2.83196245443573e-05
-1.5086989162957e-05
-3.62381314647177e-05
-5.73349468073706e-06
-2.92350163550338e-05
-2.22059396955543e-05
-1.89348520167842e-05
-1.14292275707678e-05
-1.77374817226157e-05
-6.77649216726295e-06
-7.65004549446859e-06
-1.07685357490181e-05
-2.82713091913923e-05
-1.19596948735167e-05
-2.09374498737951e-05
-1.49637161125148e-05
-2.68310283970957e-05
-2.07849503435111e-05
-3.20958416519835e-05
-2.5594375938617e-05
-3.69606063623103e-05
-3.19141574186505e-06
-1.81624991712495e-05
-1.66458297632204e-05
-2.85129254628551e-05
-1.50368505203705e-05
-3.24711135531895e-05
-1.37231153003291e-05
-2.36369920098713e-05
-2.02709667037843e-05
-1.59247593099231e-05
-3.53606313200562e-06
6.33946562526091e-06
-1.91389870970029e-05
-4.43710209917282e-05
-2.755505800453e-05
-2.704807379934e-05
-3.30272306869998e-05
-1.94353678138004e-05
-3.64669448578424e-05
-1.00693143530496e-05
-1.90549940502967e-05
-3.43244334773465e-05
-2.84841069260118e-05
-1.20747049025054e-05
-3.37555725529929e-05
1.71468703259498e-06
-3.10740952380143e-05
-2.4814626748217e-05
-4.88611756352726e-06
-2.30921254346737e-05
-4.60444802029942e-06
-3.08853680116535e-05
-1.8833590907201e-05
-2.65384693342964e-05
-2.5799090416156e-05
-1.36785339144347e-05
-2.36553774171217e-05
-2.44736736795222e-05
-1.75086240852334e-05
-2.02223286167007e-05
-2.89205694426368e-05
-2.39729822366147e-05
-8.74291867930342e-06
-2.81631433155949e-05
-2.18425282716521e-05
-2.04021872941974e-05
-7.82895397326965e-06
-1.70693222663404e-05
-3.51245657415074e-05
-1.8016750092263e-05
-1.97207494968471e-05
-3.30410131640302e-05
8.30233977934707e-06
-2.23649840165338e-05
-2.14694244852219e-05
-2.10395395904157e-05
8.97959305677787e-08
-8.18054563968972e-06
-1.02768050455459e-05
-1.96649866138503e-05
-5.49410238592609e-06
-2.43157522752222e-05
-2.19094901434885e-05
-8.43826159386025e-06
-2.41744161757376e-05
-2.82127982808466e-05
-2.93909285207027e-05
-6.13068741692354e-06
-1.97946566985002e-05
-2.10900026430103e-05
-6.78076197676394e-06
-1.95520985708752e-05
-6.58884878161557e-06
-2.23546106903647e-05
-6.09730663247707e-06
-1.67222552069616e-05
-8.21428439069344e-06
-2.66150535412847e-06
-2.06372301704865e-05
-1.15751669777712e-05
-1.82741217872263e-05
-2.5334483775619e-05
9.65243293861252e-06
-6.44891489090202e-06
-2.48407851544812e-05
-2.33304496579657e-05
-1.80624554833966e-05
-2.40260360167525e-05
-2.71299759219453e-05
-2.03390667144166e-05
-1.65274615616833e-05
-1.68750731436587e-05
3.5485238961297e-06
-2.89696559464635e-05
-1.28028543076074e-05
-3.41191304372879e-05
-2.09060831144228e-05
-5.31889532198805e-05
-3.75232539838843e-05
-7.50645880982071e-06
-1.07784100751709e-05
-1.41053380267654e-05
-2.18304042506271e-05
-3.71203143074829e-05
-3.06831435358975e-05
-2.76410635802036e-05
-2.15720755558838e-05
-2.58229328454472e-05
-3.89577470118527e-05
8.14612892739665e-06
-1.91524434588282e-05
-3.26151622550742e-05
-2.0393154876124e-05
-3.61959192805054e-05
-1.49947612226206e-05
-4.89044580531079e-06
-3.70769765658629e-05
-3.10643251408887e-05
-2.84385035483308e-05
-3.06920459022145e-05
-2.20291710867004e-05
-2.40722845948853e-05
-3.82328090842713e-05
-2.50110884391037e-05
-2.35003271355301e-05
-4.52842727573746e-06
-3.43688500546823e-05
-1.07950462650635e-05
-1.81823203299591e-05
-1.55157498507454e-05
-1.43131699615537e-05
-1.10245881828632e-05
-2.75901798771442e-05
-1.27196524249575e-05
-3.123785318777e-05
-2.35189553862866e-05
-1.02031118971108e-05
-3.07735928151789e-05
-2.97084431761177e-05
-3.45837002200223e-05
-3.56297257145269e-05
-4.15023597960381e-05
-1.02773473549259e-05
-3.52365353140602e-05
-2.30233910804587e-05
-1.43594771426773e-05
-2.02184850317505e-05
-2.85997288811731e-05
-1.83065468709801e-05
-3.15041438091991e-05
-1.84021122470114e-05
-2.92795706760162e-05
-2.60608800723947e-05
7.86976882708173e-06
-2.12743479176729e-06
-1.2771799699276e-05
-1.86307018944239e-05
-2.25419445298634e-05
-2.01217569623643e-05
-2.30990780051618e-05
-2.42298031788867e-05
-2.31973626597629e-05
-2.97514901507686e-05
-2.00730630836224e-05
-1.02039545724785e-05
5.56894387047411e-06
-1.77793703519655e-05
-1.76668681417482e-05
-1.35374544215554e-05
-1.23515178635551e-05
-4.67843079123499e-06
-4.03921149678971e-05
-3.36653872508015e-05
-3.35073707766351e-05
-1.28432677158649e-05
-3.36460205214587e-05
-8.50434907607966e-06
-3.26145988388337e-05
-1.14072170377781e-05
-6.06545494383284e-06
-2.02388019602009e-05
-6.91228884333524e-06
-2.40411442866897e-05
-1.5985327812377e-05
-3.28574439017674e-05
-2.4926797693157e-05
-1.23840993475602e-05
-3.01879740271396e-05
-1.02218515295666e-05
-3.45075252456887e-05
-9.65952001372101e-06
-2.21112731707867e-05
-3.86132373431998e-05
8.73994096860162e-06
-2.26671945237395e-05
-3.01054136394183e-05
-3.25760713055454e-05
-5.77590549963218e-07
-3.60784370532435e-05
-2.40478592366965e-05
-1.15047676301796e-05
-1.4824045909679e-05
-7.90630617203326e-06
-1.42310033148585e-05
-4.77908055402648e-06
-2.02133190721128e-05
-1.93418872440543e-05
-2.18063056967566e-05
-2.0237923026613e-05
-3.43960806965659e-05
-3.94566284330846e-05
-2.30215601375412e-05
-3.85128026876866e-05
4.31191533920966e-06
3.78659741526032e-06
-9.98854571357031e-06
-4.67555187096378e-05
-2.63085986758505e-05
-2.53290369927483e-05
-5.06126026955428e-05
-2.23970188470531e-05
-1.25717938551168e-05
-3.5856490702397e-05
-8.29372358412168e-06
6.65835282121754e-07
-2.12463805626488e-05
-3.84505441243388e-05
-2.08854276140806e-05
-6.9356291590825e-06
-1.35559013664117e-05
-1.74117744312792e-05
-2.29818000453466e-05
-6.30553518520617e-06
-9.15665826211956e-06
-2.88645260000187e-05
-1.46263232910837e-05
-1.68733594940049e-05
-4.0159479616175e-05
-2.50130914078643e-05
-4.05982443522572e-05
-2.4874388324518e-05
-9.04784664727795e-06
-7.01205681902551e-06
4.81319764500199e-06
-2.19334760794712e-05
-2.31530923287912e-05
-1.54560927151953e-05
-3.04695850296937e-05
-2.76046941143376e-05
-1.56925582359473e-05
-1.81222475531515e-06
-2.06788309745763e-05
-4.00071642001376e-05
-3.16005800609186e-05
-3.48574290805617e-06
-8.73301603774957e-06
-1.38456739703365e-05
-4.1455855721694e-05
-3.12451534590581e-05
-3.29993520912142e-05
-3.02309337707995e-05
-3.31848990420893e-06
-1.3700789588923e-05
-1.89625111532299e-05
-1.67214906084387e-05
-1.95068006051082e-06
-1.07355974575809e-05
-1.59175520314857e-05
-5.88066109256499e-06
-2.70020974377775e-05
-2.40835169505279e-05
-3.92751273512789e-05
-2.20753340011423e-05
-2.53061449470731e-05
-1.85996493450366e-05
-1.13433031325573e-05
-9.81850434147936e-06
-1.2867880927984e-05
-1.16977467557164e-05
-1.70274096692093e-05
-2.45930548324642e-05
-4.11998380590365e-05
-2.36667121671094e-05
1.87046253670717e-06
-2.35952435334416e-05
-2.29908468163533e-05
-1.70352341425948e-05
-1.34980303825686e-05
-1.94383410301554e-05
-4.41980671813118e-06
-3.30530684951019e-05
-2.01773408615307e-05
-7.4044220077871e-06
-2.40104410082641e-05
-1.02809852404845e-05
-2.31363316912076e-05
-3.2194316660598e-05
-1.93459019138109e-05
-7.26082664152397e-06
-1.88681223532493e-05
-2.08400690274297e-05
-1.17624938869869e-05
-1.1218096952076e-05
-1.90509025505057e-05
-3.35812263200589e-05
-2.94051144182963e-05
-1.53122561745643e-05
-4.34397838373596e-05
-1.00645101437979e-05
-1.78754830521617e-05
-2.64840442272653e-05
-2.6322260394053e-05
-1.72306555950333e-05
-3.82508678449e-05
-1.80485171603884e-05
-2.52264049522646e-05
-4.88590894087416e-05
-8.56400906734025e-06
-2.92231027810445e-05
-2.47413993402677e-05
9.43266853844311e-06
-1.0813984856777e-05
-1.17505561691084e-05
-1.35104927502015e-05
-3.77350738467713e-05
-1.89296352362835e-05
-1.39417163560377e-05
-2.56283058071685e-05
2.46133637702967e-06
-1.06914091750012e-05
-1.60635599246439e-05
-2.26026131870286e-05
-2.07460739623722e-05
-1.31767233573827e-05
-2.57175068941625e-05
-1.34335457860089e-05
-2.27777766282874e-05
-2.90165013423356e-05
-1.4231228700304e-05
-1.65578893096405e-05
-3.36891673362267e-05
-2.79094392133551e-05
-1.58758882446267e-05
-2.47604647804446e-05
-1.0358744128175e-05
-3.41359310742513e-05
-2.60498631094157e-05
-2.35558558958462e-05
-2.76392186778149e-05
-1.75303865149966e-05
-2.40736592837322e-05
-4.54924334257696e-05
-7.81737141220205e-06
4.57898219604711e-06
-1.83174869881627e-05
-1.90378116122696e-05
-1.74811379593979e-05
-2.00523490154119e-05
-1.61586485659277e-05
-7.36032709641303e-06
-2.4806773734509e-05
-6.31358203871997e-06
-2.08354983898975e-05
-4.38069351053405e-05
-2.90943216982574e-05
2.36888946784733e-06
-5.90363710963571e-06
-3.91342712535713e-05
-2.58284069491146e-05
-4.08911412764718e-05
-3.10130873654279e-05
-8.03324427081965e-06
-4.07225984899883e-05
-1.88265162432721e-05
-7.40702064036486e-06
-2.23461735557491e-05
-1.87521751952182e-05
-2.22933661683497e-05
-3.18496034525088e-05
-1.698230881737e-05
-1.41245481383921e-05
-2.70757335375068e-06
-1.03036259821208e-05
-7.20222954082391e-06
-1.24070102139653e-05
-1.13593219605847e-05
-2.18462804889017e-05
-1.28979710584591e-05
-3.19043507270942e-05
-5.6754998237045e-06
-8.88891145700022e-06
-8.83400007967471e-06
-3.21731794207879e-05
-1.74489826603765e-05
-1.88294084488536e-05
-3.03767449089911e-05
-2.8982669429369e-05
-1.13325623652987e-05
-2.2246687651431e-05
-1.75840157945374e-05
-1.7275929267894e-05
-1.77490011958413e-05
-2.09097299015702e-05
-9.41986100275567e-06
-4.83344540006168e-06
-2.99948156325738e-05
-1.73121836200618e-05
-1.39563748009958e-05
-1.045685748651e-05
-5.61215575162044e-06
-1.67715178959283e-05
-2.55787440781661e-05
-2.37951032434354e-05
-7.94504518440646e-06
-3.30759918746011e-05
-1.02100542810121e-05
-1.72500864146062e-05
9.08860029113579e-06
-2.68464581081916e-05
-2.1246163191973e-05
-1.98535862595394e-05
-4.00800870419063e-05
-3.52738499219835e-05
-3.51961244345646e-05
-2.34532804477324e-05
-9.34365803690055e-06
-3.16893789248176e-05
-6.75465123114095e-06
-1.74703448601109e-05
-7.08390489684242e-06
-1.21349544961652e-05
-3.13280590668234e-05
-1.90566993973508e-05
-1.56548183770061e-05
-2.39014007399175e-05
-2.0789246855897e-05
-4.68797125202534e-05
-4.0721603891806e-05
-3.77153129573508e-05
-6.04423772362061e-06
-5.58469996283203e-06
-2.73253262129158e-05
-1.63463011159855e-05
-2.03587125800329e-05
-2.13660970818906e-05
-7.85495134493711e-06
-1.67439676475812e-05
-3.63799425402325e-05
-1.67608342674134e-05
-2.63428083503388e-05
-1.10543983225171e-05
-2.72205804183272e-05
-1.85117620992298e-05
-3.83262096071759e-05
-3.00215176965296e-05
-2.02449680672059e-05
2.10403142083957e-06
-1.22825625674903e-05
-8.85772767749301e-06
-3.08689628028449e-05
-3.26090048093592e-05
-2.65601300812915e-05
-3.72301741204666e-05
-2.03449443634878e-05
-2.43281176447066e-05
-2.89704450357892e-05
-2.61870765720066e-05
-1.83069566273171e-05
-6.03813198657442e-06
-2.35260152403013e-05
1.9450911908874e-06
1.14733784815428e-06
-5.60824354639104e-06
-3.39941929637283e-05
-3.25797883614793e-05
-5.24653529412307e-06
-1.36396418140555e-05
-1.15930906426804e-05
-5.03037529030438e-06
-1.9742746215717e-05
-2.39812835606948e-05
-3.23971139034368e-05
-3.16808369408404e-05
-2.01883047895419e-05
-3.00658644367793e-05
-2.29172800792175e-05
-3.30538285826107e-05
-2.31604384926448e-05
-2.24810426826626e-05
-1.80113315579982e-05
-4.81861506176625e-05
-9.27789369544279e-06
-1.48398431333844e-05
-4.04853229558147e-05
-2.8102571029419e-05
-1.59420701739548e-05
-1.44400902080525e-05
-1.15568677997802e-05
-1.12164602430374e-05
-3.53063497979655e-06
-6.24001981571939e-06
-1.57861261330168e-05
-2.25132235404884e-05
-7.63056831126997e-06
-8.14200631885529e-06
-5.49968643023564e-06
-1.23330463020796e-05
-2.33071940384429e-05
-3.34782815726091e-05
-5.33877932332057e-05
-2.66512914203864e-05
-2.82797049127669e-05
-1.41718028452151e-05
-2.72872065367779e-05
-1.61965414259002e-05
-3.45538666965695e-05
-3.00160253780789e-05
-2.77415706731971e-06
-1.13666797195908e-05
-2.67419320018569e-05
-5.54808682537632e-06
-2.05254222696441e-05
-2.08358140995071e-05
-7.00101527560536e-06
-1.32550784116345e-05
-2.21623309835439e-05
-1.88859979249513e-05
-2.11143450159173e-05
-3.08808784121528e-05
-1.55536860161194e-05
-4.66084946643328e-06
2.68022765934023e-06
2.57632893597912e-06
-1.73368861495395e-05
-3.45422536032981e-05
-5.3161887973283e-05
-3.86704946634308e-05
-1.82079719540812e-05
-2.42073434713482e-05
-2.14121661611843e-05
-2.88400526660843e-05
-1.56004698575895e-05
-3.50445951220561e-05
-1.72451805885537e-05
-4.08151737593165e-05
-2.95868841720723e-05
-1.57601528299627e-05
-1.74116053519379e-05
-2.39209705586933e-05
-3.68907672766456e-05
9.36139664685456e-06
-8.04256280576046e-06
-3.25904830620392e-05
-1.39142072931608e-05
-1.85571207996793e-05
8.51036159990961e-06
-2.13342713743605e-05
-2.4881376389851e-05
8.2857602076513e-06
-1.80707823576599e-05
-2.31613767674928e-05
3.59636783690176e-06
-1.21103296890734e-05
-2.95238793791365e-05
-2.50412735499982e-05
-1.04099260595906e-05
-2.32701669363071e-05
-2.09232795261021e-06
-3.63271020079427e-05
-2.11588765252606e-05
-2.52661510183144e-05
9.23846392837504e-06
-2.03862821238062e-05
-8.90914242430374e-06
-1.6734539262917e-05
-3.03835714019544e-05
-8.48464119586237e-06
-1.75996436487704e-05
-1.11979333625697e-05
-7.89398680942864e-06
-1.99316942855419e-05
-4.31843612044664e-05
-3.33430157064261e-05
-1.7915140935457e-05
-2.34195682950346e-05
-2.26997397935269e-06
-2.12563342381419e-05
-1.34579098695115e-05
-9.54573998433031e-06
-2.45680457498022e-05
-3.13071739506847e-05
-1.14598130371921e-05
-2.36743801465365e-05
-2.88429421980328e-06
-1.97089182068465e-05
-1.90647980812622e-05
-1.22622094998468e-05
-2.21284252157479e-05
-1.93191301402646e-05
-2.6526359438056e-05
-1.93808849196096e-05
-3.40147655540541e-05
-7.69654616514998e-06
-1.71904740107841e-05
-2.39806081788349e-05
-1.14740692864459e-05
-1.24924778936724e-05
3.63014940397219e-06
-2.83384866042751e-05
-2.06096858906776e-05
-1.79540482815163e-05
-3.39525949919297e-05
-4.04790875196602e-05
-1.29009107868014e-05
4.53831045069919e-06
-2.53518659687123e-05
-2.04978917146074e-05
-1.55790254352394e-05
-1.92852684878715e-05
-2.49245018238412e-07
-1.42390955327086e-05
-1.15978071702322e-05
-1.88675187713311e-05
-3.12272178293595e-05
-1.94907884682267e-05
-1.7947709242962e-05
-1.36630007356578e-05
-1.52610579621516e-05
-2.09402318671513e-05
-1.21535102328157e-05
-1.64310672826606e-05
-3.26262932890733e-05
2.92020610028701e-06
-2.61366897498285e-05
2.80462247119986e-06
-1.16694004286828e-05
-2.98921874190159e-05
-1.89647696546579e-05
-8.38189386162118e-06
-2.58890792504438e-05
3.33718744115298e-06
-1.82912773374982e-05
-1.46077555607602e-05
-1.98392831432825e-05
-3.00178794588528e-05
-4.94908896909491e-05
-2.76302996061367e-05
-3.45443922617446e-06
1.66850140335794e-05
-4.43590083151354e-06
-1.60409408933423e-05
-2.64123172863106e-05
-2.4664555577246e-05
-1.43879408856975e-05
-3.87202316481991e-05
1.56729459030718e-05
-5.52534359344485e-06
-3.00458348423276e-05
-1.22974175007969e-05
-3.23882422770356e-05
9.95717583211928e-06
-1.67621113687065e-05
-1.83837305283274e-05
-1.05956218162741e-05
-1.2172826823905e-05
-4.05442488070402e-05
-1.7760524799918e-05
-4.20522868020809e-05
-2.28841759204374e-05
-3.97175090631622e-05
-1.40687429466599e-05
-2.95749121628635e-05
-1.2498811643174e-06
-2.47147694925501e-05
-1.34435227034402e-05
-1.00260865360765e-05
-2.52947018322519e-05
-1.80651405485618e-05
-2.84752589004464e-05
-7.2810577983275e-06
-1.98751379984968e-05
-1.90852243209004e-05
-2.26389385813444e-05
-1.82627015443322e-05
-1.03645670051527e-05
-2.68476443413889e-05
-2.06816870119261e-05
-3.3355172520095e-05
-3.35114902640607e-05
-2.74780828581229e-05
-3.49682986473841e-05
-1.34532753871949e-05
1.36042068649252e-06
-1.89238370748507e-05
-5.0923363570084e-06
-1.86877278375129e-05
-3.04832758034889e-05
-2.19109869759017e-06
4.02141885362196e-06
-3.23284845214645e-05
-2.7355444609461e-05
-1.4140443922553e-05
-1.79510057342676e-05
-3.71855246688172e-05
-2.26640435565241e-05
-2.23548142955552e-05
-8.891581776784e-06
-2.3375351765592e-05
6.52164902431123e-06
-2.20703511240371e-05
-6.95380848289006e-06
-2.76159222620633e-05
-2.73887181828296e-05
-2.28646035171679e-05
2.78740988908908e-06
-2.92199800580978e-06
-1.42419795684298e-05
-7.39607804734483e-06
-1.58197235602696e-05
-1.00672242809742e-05
-2.12158229943645e-05
-2.9055438610244e-05
-4.04978785023265e-05
-1.85770333069476e-05
-1.93667171915695e-05
-2.20988351163417e-05
-2.31861819595851e-05
-2.51091082743656e-05
-9.5000336006573e-06
-2.08843304418267e-05
-1.43891454663802e-05
-1.93154844068968e-05
-4.31307758562493e-05
-2.52123612961017e-05
-2.72454637671365e-06
-2.30069640264663e-05
-7.29314764672022e-06
1.31421171776321e-05
-3.20783466874513e-05
-2.32270889069963e-05
-1.16928729930508e-05
-6.50561908358907e-06
-2.19143928952747e-05
-1.30625749847845e-05
-2.69610094910275e-05
-1.77129197311038e-05
-1.64445875773883e-05
-2.40627558659438e-05
-2.68191009012307e-05
-7.41543487433479e-07
-2.74106969384609e-05
-1.09159629483717e-05
-2.18493925905898e-05
-1.4706192889134e-05
-1.9662405449086e-05
-1.03643963116428e-05
-1.04579906369893e-05
-3.02009070844021e-05
-1.48800871944269e-05
-1.80392775169631e-05
-2.63913743355536e-05
-3.5716689526616e-05
-1.64476342160425e-05
-2.21705266194684e-05
-1.4292817106379e-05
-2.9977554209178e-05
-2.13027129705171e-05
-2.95447138310251e-05
2.42165187801056e-06
-3.93128573134638e-05
-1.35839137498541e-05
-7.62075543250346e-06
-4.44453350666115e-06
-2.71368359832149e-05
-1.91294771412109e-06
-1.64250190105903e-05
-2.33328680727857e-05
-2.75976864712631e-05
-1.58122756564399e-05
-2.87956348522261e-05
-1.09987357317919e-05
-2.47253560235357e-05
-3.07131972844212e-05
-8.96536408703154e-06
-1.7232492538644e-05
-1.62619581475733e-05
-2.67311120035265e-05
-8.79350709161839e-06
-2.4991829608358e-05
-1.51470718150847e-05
-5.8353779000646e-06
-1.21241916851351e-05
2.98442751660219e-06
-2.56028912661644e-05
-2.9105030386353e-05
-2.65977868214012e-05
-1.09476792667257e-05
-3.18156454388495e-05
-1.52645571060338e-05
-2.12817155641941e-05
-2.32791962618465e-05
-1.95986122783726e-05
-1.99719182098501e-05
-2.18069215929164e-05
-9.89044062202902e-06
-4.15793840844696e-05
-1.43798918147196e-05
-1.06011206317066e-05
-1.51493257747884e-05
-2.04570309102077e-05
-1.81851432502577e-05
-1.81697718139229e-05
-6.38033994914399e-06
-2.29620963534484e-05
-1.61357953894764e-05
-1.80764260048454e-05
-3.30901654729674e-05
-2.61576426085245e-05
-2.64059116506963e-05
-3.05498893498521e-05
-1.13620812390327e-05
-2.34424807036304e-05
-2.23612607835793e-05
-3.07240756574345e-05
-3.118669346818e-05
-2.6898097464754e-05
-2.39605714214603e-05
-3.79599242143945e-05
-5.27706729356291e-05
-8.67139158729362e-06
-1.23406495897664e-05
-9.44991490849516e-06
-1.57306273465162e-05
-2.30522123102705e-05
-3.58744354498295e-05
-9.00191062542423e-06
-4.10245965615983e-05
-1.41685971518378e-05
-3.92627768752947e-05
-3.67574958015567e-05
-1.72791046287992e-05
-2.27542835463129e-05
-2.4168293519422e-05
-3.28194566551327e-05
-1.920496125309e-05
-1.34064751161104e-05
-1.05756415176504e-05
-2.76789521454147e-06
-4.81188981789101e-06
-3.52728874675212e-05
-1.61042275136683e-05
-6.26948007930124e-06
-2.64403120013054e-05
-2.25133286966165e-05
-1.21458715791208e-05
-5.64294432204895e-06
-2.0946988709189e-05
-1.66470214001923e-05
-3.72386900478016e-05
-1.54296306752812e-05
-3.75739923263264e-05
-1.71996493443282e-05
-1.99649829624109e-05
-3.957620857126e-06
-1.80813319021558e-05
-1.34012831564116e-05
-3.27062894234803e-05
-1.54142535577042e-05
-8.67976330779297e-06
-7.51545461653381e-06
-2.11239105143243e-05
-3.09563808999942e-05
-1.57756064280005e-06
-1.39526102499194e-05
-2.35311689055217e-05
-1.6397011354888e-05
-2.73490676878306e-05
-1.6263385010723e-05
-1.85067010046379e-05
-2.5479462975435e-05
-2.99964709624275e-05
-1.33243412203544e-05
-8.85298811227784e-06
-1.85822667594176e-05
-4.8111910175715e-05
-6.83527934300397e-06
-3.03071640847082e-05
-3.35032465605723e-05
-4.33333322499788e-05
1.20889588568549e-06
-3.77041344455755e-06
-1.85397721884244e-05
-3.98506830377802e-05
-2.11337539410496e-05
-2.46831019352155e-05
-2.52955073388457e-05
-4.8077663509181e-06
-2.13339507936566e-05
-2.09624487915035e-05
-3.75012736566954e-05
-1.07920022257673e-05
-4.18680918080359e-05
-9.17473550130218e-06
-2.80623848873365e-05
-2.5100066639935e-05
-3.83941380508314e-05
-3.47553869426455e-05
-2.01276062723231e-05
-2.64974228510137e-05
-2.38284927115957e-05
-3.07228894183202e-05
-1.27655557509446e-05
-2.17423801971281e-05
-3.15601102213793e-05
-6.52104868037204e-06
-2.53130810735692e-05
-4.71591554807546e-06
-8.91411635250161e-06
-4.87425674544884e-05
-3.12968676142918e-05
-2.02424311702997e-05
-2.86809184374375e-05
-2.19111022456378e-05
-1.91164396025804e-05
-7.03457008649937e-06
-2.35612949110313e-05
-1.3676249530776e-05
-1.91516905440441e-05
-2.23536878547214e-05
-2.71683446203729e-05
-2.46293541819886e-05
-1.30680493121441e-05
-7.04561007013975e-07
-4.53640961115691e-05
-2.37419253920988e-05
-2.80819984370328e-05
-5.01863204149586e-06
-1.92864254656877e-05
-4.06867276931788e-06
-5.81961477920753e-06
-3.24360041310806e-05
-5.14844928643705e-06
-3.37063667944209e-05
-1.53573797641299e-05
-8.72894297103091e-06
-1.37689631545492e-05
-1.54363293999539e-05
1.1328954117191e-06
-1.27981146409572e-05
-1.71076104388998e-05
-2.08494912400239e-05
-2.32599683888463e-05
-7.30012095538041e-06
9.05631713728412e-06
-2.91986642715877e-05
-8.40976356331298e-06
-6.56507698329371e-06
-1.39306391592586e-05
-1.43485592263837e-05
-1.67793318363458e-05
-1.23518718166641e-05
4.50565639971396e-06
-7.97206650224312e-06
-2.30048590610343e-05
-3.72463349950105e-05
-3.84412588587887e-05
-3.28125721643606e-05
8.99059395877012e-06
-3.02639618546854e-05
-5.50911497631059e-06
-1.38672778488486e-05
-3.44964008167967e-05
-1.75633192022677e-05
-3.37799695377146e-05
-3.17312161329769e-05
-2.41630271869679e-05
3.63428644341988e-06
-3.14134044637366e-05
-3.78569408365664e-05
-7.41285565277823e-06
-1.76299085773926e-05
-3.55612574824459e-05
-2.54950417859376e-05
-2.83846428573415e-05
-2.82711952402355e-05
-3.53627848013668e-05
-8.01771443460176e-06
-3.21290880764015e-05
-4.67790648039964e-06
-3.25280411743872e-05
-6.0583402485139e-06
5.74911854066794e-07
-1.58719127710565e-05
-2.25011138851781e-05
-2.37014669292048e-05
-4.0763716945766e-05
-5.64324852746379e-06
-1.45618580219889e-05
-3.59996017143667e-05
-1.61660259975501e-05
-1.88729519983903e-05
-1.94289797045683e-05
-4.08449909164477e-05
-1.10757419916605e-05
-1.86975152646754e-05
-1.48781451255271e-05
-2.74977343275005e-05
2.20109414811537e-06
-1.63480642540521e-05
-3.10659092818726e-05
-4.48110536883121e-05
-8.81090306728165e-06
-2.63934191420749e-05
-1.2469483033651e-05
-2.23894623443507e-05
-4.73076798050014e-06
-3.75613761732403e-05
-1.42905152695342e-05
-1.44015718051746e-05
-2.68556859496895e-05
-1.71473029508498e-05
-1.92266722593726e-05
-2.03641977214401e-05
-2.12599107533803e-05
-1.01867846755539e-06
-3.37320334476017e-06
-2.62739605965718e-05
-2.96755888639361e-05
-4.23818654126348e-06
-1.70766289652774e-05
-1.1250708423388e-05
-3.29335751237083e-07
-1.7385908594766e-05
-3.45806798293531e-06
-2.60446789454858e-05
-3.46726112763895e-05
-2.33993594853721e-05
-1.996491933934e-05
-2.61385386276771e-05
-1.71052824035152e-06
-8.22896806474042e-06
-2.38834679245546e-06
-3.13446322302708e-06
-1.95143241493209e-05
-5.49928382751696e-06
-1.38710235146227e-05
4.44911284827061e-06
-2.30568894747941e-05
-2.48899365371388e-05
-1.94871962534353e-05
-2.96396782444029e-05
-2.16969925293482e-05
-2.48750859121992e-05
-2.13427446262095e-05
-3.49024572829048e-05
-2.16371430214876e-05
-2.12294816218121e-05
-2.184215496818e-05
-7.62412873724311e-06
-1.34136795628409e-05
-2.35856893323591e-05
-1.92411224513993e-05
-2.00863184730364e-05
-7.49836135143594e-06
-2.17770846680869e-05
-5.09722184559524e-05
-3.22308365912223e-06
-4.20390337198911e-05
-3.6546996136568e-05
-4.98848437311364e-06
-4.16477530172933e-05
-7.86351930392368e-06
-3.0293438369813e-05
-1.70940846726274e-05
-4.78032399624329e-05
-3.07029325894817e-05
-2.88715254359567e-05
-3.0078998716463e-05
-3.20850670467908e-05
-2.04092327111077e-05
-1.78723081267938e-05
-2.44634398625197e-05
-1.89245868171833e-05
-4.09806870853166e-06
-5.72830958348978e-06
-2.29957064288743e-05
-3.97758778256195e-05
-3.59073475911279e-05
-2.00322526435622e-05
2.21297657336272e-06
-1.53387367179007e-05
-1.22349117961116e-05
-1.84231094464061e-05
-2.69844072517266e-05
-2.1751431008118e-05
-2.18808762482128e-05
-3.27622797505431e-05
-1.08754527740945e-05
-2.60716901650197e-05
-1.95658351442694e-05
-2.71170470254145e-05
-3.62125554395247e-05
-9.78258702927044e-06
-2.14789633783765e-05
-2.48298210068044e-05
-4.62298672730108e-06
1.12321734665808e-05
1.192422150065e-06
-2.65492053629982e-05
-2.62589856943001e-05
-1.10557397648402e-05
-1.49563908623111e-05
-1.53240177998756e-05
-1.18125244508694e-05
-1.67330270846215e-05
-4.08526456423785e-05
-2.57526555937305e-05
-9.37845753783353e-06
-2.28421622331224e-05
-1.34251291143879e-05
-3.21899990622473e-05
-2.39135872613221e-05
-1.87279724243219e-05
-1.40289352888674e-05
-1.025704816023e-05
-2.45403523143122e-05
-1.38718551814803e-05
-1.30031955781938e-05
-2.98010066861028e-05
-2.90205608756479e-05
-3.69054191303813e-05
-2.70057094410761e-05
-2.67568501789752e-05
-2.64979863601124e-05
-3.40233505184152e-06
-8.79656709921177e-06
-3.62742204377926e-05
-2.2182480881841e-05
-2.63469173261818e-05
-2.19965874631193e-05
-2.31398738289533e-05
-9.7811059879274e-06
-2.07763885466441e-05
-1.80481531633304e-05
2.22920005440664e-07
-2.5796185896657e-05
-1.90552272914729e-05
-2.07289581996799e-06
-2.1502806972728e-05
-2.73901659029984e-05
-2.76432438889856e-05
-1.91763049095141e-05
-4.4177342094675e-05
-3.0465437413689e-05
-7.5658377106736e-06
-3.50465407709776e-05
-2.47723703445479e-05
-1.33124176807528e-05
-3.8744059449618e-05
-7.644323651329e-06
-1.73907001296131e-05
-1.47826592708861e-05
-2.07449623884956e-05
-4.40778321568228e-05
-1.52694580584549e-05
-6.63835634202733e-06
-3.02130361317401e-05
-7.08537218667111e-06
-3.86109726261606e-05
-4.64644410795343e-06
6.85191076572571e-08
-3.59669933105424e-05
-1.68256958985489e-05
-3.10273345079263e-05
-2.25546194202611e-05
-3.29530654100389e-05
-1.6189518632544e-05
-2.58029612342301e-05
-2.37500006979677e-05
1.14716477234423e-06
-1.79920523116327e-05
-3.66637734810498e-05
-2.3107500202579e-05
-1.17668634423398e-05
-2.53496056243383e-05
-2.81628763333303e-05
9.1489582828805e-06
-7.46733963255878e-06
-6.28575655146277e-06
-3.17991043004808e-06
-1.12442595110006e-05
-2.56762733427376e-05
-1.25583550609998e-05
-2.72825220832602e-05
-1.1259253267529e-05
-2.315336368108e-05
-2.57983257360994e-05
-2.51783940818794e-05
-2.66123484823839e-05
-2.38518495329281e-05
-2.78529386270104e-06
-1.98831770913615e-06
-2.1191861859099e-05
-4.05510550304109e-06
-7.4775476315216e-06
-2.52563757312907e-05
-1.80950744784786e-05
-3.73350813900168e-05
-9.69046509170823e-06
-1.66388299229407e-05
-1.92585968878963e-05
-6.59162676532829e-06
-1.78035407655322e-05
-2.019052529303e-05
-2.15723912896224e-05
-1.57285934555953e-05
-2.74025322583701e-05
-6.00508536990731e-06
-1.38363989483475e-05
-1.22517967074414e-05
-1.07594986852975e-05
-2.47673155848343e-05
-1.56808943059987e-05
-1.48585988645577e-05
-1.58251956850549e-05
-3.14659260785172e-05
-2.38407768774715e-05
-1.42193020097211e-05
-3.17849679392398e-05
-2.48910178709153e-05
-5.24943253881153e-06
-2.15150999496494e-05
-3.47975544171535e-05
-1.17535860356716e-05
-1.33961652487622e-05
-1.77166175631249e-05
-7.13507610122306e-06
-2.28305014348534e-05
-1.94101837955327e-05
-3.68285420009096e-05
-3.60100056031336e-05
-1.55382706936712e-05
-1.49200214144293e-05
-7.35949527570189e-06
-8.91199870113681e-06
-1.48622511521641e-05
-2.49899370219085e-05
-3.82024482492347e-05
-1.23936013930727e-05
-2.76480700058167e-05
-2.78337525844962e-05
-2.93440559643034e-05
-3.25727556345832e-05
-2.00353491692315e-05
-4.17694464753526e-05
-1.65341332741283e-05
-2.8311688072453e-05
-1.98640899839514e-05
-2.37496582585362e-05
-1.75327448427303e-05
-3.44112818686128e-05
-5.03459016267052e-06
-2.64071282453799e-05
-2.11311158941497e-05
-1.81358911426075e-05
-9.6341523863358e-06
-1.2402641544473e-05
-7.66428460756523e-06
-2.08502199957216e-05
-7.20705647008789e-06
-2.34584450429456e-05
-1.39103071085412e-05
-1.23910858805729e-05
-1.35872258933018e-05
-4.36505040636187e-05
-8.07001360802793e-06
-2.48541091619275e-05
-2.11231062722153e-05
-4.11416742971531e-05
-9.21185402641885e-06
-1.52451858472047e-05
-2.31656505099701e-06
-1.05195550506187e-05
-8.25978998365473e-06
-2.34969066750619e-05
-3.74939497486273e-05
-1.56986143995221e-05
-2.39799008400076e-05
-4.61127022095745e-05
-3.93722454511391e-05
-2.49981740025194e-05
-2.05085651912732e-05
-1.2384299751674e-05
-2.93950595486388e-05
-3.13278545545095e-05
-1.62766963282992e-05
-3.22847977417495e-05
-1.80990283987762e-05
-4.50277526270376e-06
-1.92598669763463e-05
-2.47775984991406e-05
-2.80616958114167e-05
-1.66585685811122e-05
-3.0385747482833e-05
-2.00485390302133e-05
-1.96755764925411e-05
-1.75142608345611e-05
-4.08715641171568e-06
-7.51741051354335e-06
-1.1896771865468e-05
-2.05467548679701e-05
-2.1142996682403e-05
-2.84416043355152e-05
-1.66984951273065e-05
-6.07311206140433e-06
-2.49188365118361e-05
-2.7943333899828e-05
-3.23554314986104e-06
-1.06365415694245e-05
-7.37051995338357e-06
-1.74434128699024e-05
-1.98293599721233e-05
-1.29040870713411e-05
-3.66144860589447e-05
-1.28013929879464e-05
-3.23138095003886e-05
-3.19102532003404e-05
-1.76934839445255e-05
-1.40853576781917e-05
-2.55905818537066e-05
-2.55891583046262e-05
-1.73230143183383e-05
-3.58512136442011e-05
-6.88070796209945e-06
-1.81366001472979e-05
-1.7310280879952e-05
-1.77527915372533e-05
-2.89689548886636e-05
-6.65577557849338e-06
-7.02043857400915e-06
-1.6367574435584e-05
3.14646573579224e-06
-1.37276053868028e-05
-1.18461221806998e-05
-1.92651933150683e-05
-9.04817130626004e-06
-4.17818576531929e-05
-1.85973557734105e-05
-2.95552117969471e-06
-1.55444850452721e-05
-1.55788830676187e-05
-1.39890316906744e-05
-9.4592867695844e-06
8.82049226861998e-06
-1.17508836703795e-05
-1.0698119096498e-05
-1.48166298396904e-05
-3.48287488960582e-05
-9.28519656664018e-06
-2.05307398385234e-05
-2.43660578751763e-05
-2.39920878838683e-05
5.3970524832374e-06
-8.72036791807089e-06
-1.6809798816396e-05
-1.34977706362333e-05
-2.36482796670569e-05
-1.54361309382676e-05
-3.32950154577125e-05
-1.91952780814633e-05
-1.26957275762352e-05
-3.43338197902906e-05
-2.9907859137614e-05
-2.33311923715721e-05
-2.79120420301877e-05
-1.87506191186913e-05
-2.49813075174463e-05
-6.52029977988588e-06
-1.3637273303105e-05
-5.86229338689601e-06
-1.81546275877016e-05
-3.04172242099887e-05
-2.91785989926698e-05
-2.85566828914175e-06
-2.57419164869519e-05
-2.17445540840078e-05
-1.42979279128023e-05
-5.08265556005699e-06
-2.14785321708747e-05
-2.57853890675494e-05
-8.17375165782389e-06
-2.25838861538187e-05
-2.00215156503205e-05
2.1405471348466e-06
-2.73817463803156e-05
-3.58439113889936e-05
-2.77295390164382e-05
-2.83765263908709e-05
-2.6346466713641e-05
-1.51823119867636e-05
-2.98010550438585e-05
-6.17322284366481e-06
-1.20897470562562e-05
-1.46174603242275e-05
-1.64859955332113e-06
-2.1747554371922e-05
-1.52373187148684e-05
-1.63431172919502e-05
-1.4048994259259e-05
-2.00721651742536e-05
-3.93231375376102e-05
-6.6436903252429e-06
-2.19242218171134e-05
-7.26099738433654e-06
-8.68328202612337e-07
-2.11025761960167e-05
-1.01517240075235e-05
-1.99734275545117e-05
-8.7534623826729e-06
-4.09612166907143e-05
-3.0313816789252e-06
-1.62384625520567e-05
-1.54859318756935e-05
-3.07935350400777e-05
-3.39917149194167e-05
-5.43206722968339e-06
1.40232611025877e-05
-2.22461300292995e-05
-6.67488881545496e-06
-2.38673339127269e-05
-2.18898197819286e-05
-2.04996895139477e-05
-2.83749117025303e-05
5.11479464269447e-07
-1.91373320003798e-05
-4.0061429451273e-05
-1.7389571819949e-05
-8.45318964768458e-06
-1.36264019393041e-05
-2.54131045269317e-05
-2.41737142772892e-05
-3.10060918583647e-05
-1.7547266385129e-05
-4.76757278285585e-06
-5.0005012402456e-05
-2.23019168383948e-05
-4.10230461985802e-05
-2.41267609090913e-05
-1.33754328436452e-05
-1.88689640744869e-05
-1.69664801605054e-05
-3.46799247070744e-05
-1.44909236750527e-05
-2.51477865004577e-05
-8.48689968519459e-06
-1.81498468569562e-05
-3.26368793926965e-05
-2.9274567039924e-05
-3.08831287615443e-05
-2.12213260716497e-05
-2.69974245052109e-05
-5.96867963699861e-06
-3.08375388580378e-05
-1.21569246913135e-05
-1.30202479246308e-05
-1.69060282039798e-05
-1.4618126051556e-05
-3.4711389773689e-06
-5.11547566966182e-06
-1.91647721423136e-05
-3.17150535527933e-05
-2.37891234148468e-06
-2.45341561633452e-05
-5.33208163780717e-06
-1.5422967618329e-05
-1.37197797427307e-05
-1.65956591160786e-05
-2.54773530460027e-05
-1.45446290788647e-05
-1.5424132093834e-05
-1.14666054902022e-05
-1.45525769530115e-05
-1.56854067578757e-05
-1.2205237803129e-05
-2.24102111159004e-05
-2.28270642084194e-05
-1.67477945576275e-05
-5.43900899525349e-06
-1.14937086961674e-05
-2.7341453119077e-06
-9.16401736256738e-06
-2.25054939484144e-05
-2.06968117764714e-05
-3.83330435780855e-05
-3.56929571986583e-05
-2.09601282274919e-05
-3.0522595740613e-05
-1.43745218439128e-05
-2.33549069775263e-05
1.54700878958632e-06
9.87694661911991e-06
-1.99703380435315e-05
-4.33748260870784e-06
-9.84386413500062e-06
-2.7062302004959e-05
-1.63991983402208e-05
-2.59717377945729e-05
-2.70290968577763e-05
-2.34069791049108e-05
-8.6730145075897e-06
-1.80816484396454e-05
-1.77897364676888e-05
-1.30988145399553e-05
-1.83081191039388e-05
-3.19553048799119e-05
-8.28423916190668e-06
9.31816861444593e-07
-2.3325959178114e-05
-1.08664432652923e-05
-1.77117247563348e-05
-3.25991398840319e-05
-3.41505040152748e-05
-3.86128455814114e-05
1.03797275444723e-05
-3.39979517364842e-06
-2.01177644758819e-05
-3.52933120861209e-05
-2.07048773050115e-05
-1.03638132486469e-05
-3.5178640430681e-05
-3.38861059507844e-05
-2.18841525566574e-05
-2.44652377050976e-05
-7.17862632877089e-06
-4.00766550923389e-05
-3.32963394938827e-05
-4.36866603093451e-05
-1.58915821228982e-05
-1.24408277727531e-05
-1.96392086344012e-05
-3.19659041369932e-06
-4.39095213012993e-06
-1.81020682083334e-05
-2.70827282205681e-05
-2.3546633987021e-05
-3.74713770465869e-07
-8.18582003144579e-06
-3.46323041085896e-05
-2.47199092925177e-05
-1.07471352952984e-05
-1.39437735050244e-05
-2.86538528391119e-05
-2.00414673372997e-05
-2.72730073317645e-05
-5.53463219152399e-06
-1.13411321765033e-05
-2.46123792180883e-05
-2.47139574532528e-05
-2.67082333578508e-05
-2.08913423638715e-05
-1.97297377429047e-05
-7.15844760407519e-06
-1.45770623394961e-05
-2.25998218244637e-05
-3.4105562568351e-05
-4.26836684551622e-06
-2.67474911144919e-05
-3.4371050764384e-06
-1.29909278890696e-05
-4.31478782126914e-06
2.18524282002035e-05
-1.85659195192444e-05
-4.3633851242742e-05
-2.43392115354086e-05
-1.76025722210357e-05
-1.17390535734421e-05
-1.15221303914752e-05
-1.27046072541655e-05
-1.96469978735842e-05
-1.26899510106138e-05
-1.51673057071859e-05
-2.49135219817124e-05
-3.90771588234815e-05
-2.99246274784435e-05
-3.35149214908859e-05
-7.06810435522282e-06
-4.45065552108462e-06
-9.70404207451641e-06
-1.85748673256239e-05
-2.54152230546978e-05
-1.59889557362355e-05
-8.42912149369219e-06
-1.4722139362227e-05
-9.71146287977003e-06
-3.97433851038185e-05
-1.31643074400711e-05
-2.60022988470031e-05
-2.11193972807613e-05
-7.8115821220949e-06
-4.05635531997923e-05
-1.90546078205301e-05
-3.66081592803929e-05
-9.82658237443789e-06
-2.50964525813228e-05
-1.49037317439926e-05
-2.35194229896269e-05
-2.37746809365485e-05
-7.12713089008018e-06
-1.73692127914705e-05
-1.0111187235132e-05
-2.63551455511618e-05
-2.18204077112231e-05
-1.09980701461888e-05
-3.0601013535002e-05
-9.39413904479082e-06
-3.39063253667059e-05
-1.30959744063498e-05
-1.67859636545252e-05
-2.68340934025326e-05
-2.91655873993395e-05
-3.38309834613967e-05
-5.72216888283801e-06
-4.53071489369556e-06
-4.49137629610643e-05
-2.92173126995198e-05
-2.41177927231779e-07
-2.43428661574197e-05
-3.05685246261363e-05
-2.40120766812855e-06
7.60627443040827e-06
-7.56812427390956e-06
-7.17857281140454e-06
-1.14220521299133e-05
-1.68322486853031e-05
-1.06116118005454e-05
-3.50482220832974e-05
-2.19061295302934e-06
-2.29810193124979e-05
-2.46885481916439e-05
-2.04729848477556e-05
-8.03316662567203e-06
-2.67464308827147e-05
-3.00079590441911e-05
-2.35539900776391e-05
-1.01226893402593e-05
-2.89212445533588e-05
-2.08263325827657e-05
-6.99213621377375e-06
-3.21035899232135e-05
-2.15994444707262e-05
-2.30316165471362e-05
-4.83410743552201e-05
-2.12613640633048e-05
-2.41173655212486e-05
-1.76860494904187e-05
-2.9113943331119e-05
-1.22034021582612e-05
-1.50898363128696e-05
-2.4312380625021e-05
-2.50589642996153e-05
-5.75863936066049e-06
-1.57065153248675e-05
-2.33138766935362e-05
-2.41713728835542e-05
8.67596356936776e-06
-2.33455827338171e-05
-4.95164882523789e-05
-2.9530240142376e-05
-3.17176432852459e-05
-1.36924177140155e-05
-1.27205336927836e-05
-4.02596822280949e-05
-3.04076587572484e-05
-3.49497289240831e-06
-9.87424488478493e-06
-1.08882011943136e-05
-1.21688578385334e-05
-2.62184347753886e-05
-3.12368692531119e-05
-4.64322869208971e-06
-2.04118755929901e-05
-1.5339220660125e-06
-6.26290045735162e-06
-2.81824583752695e-05
-2.06707291485558e-05
-1.81948426371514e-05
-7.64462911601157e-06
5.51113159671992e-07
-3.07389882263407e-05
-2.62012920520913e-05
-1.08025895680616e-05
-2.30982367963384e-05
-6.44150177905687e-06
-2.7137051138514e-05
-2.96698788205108e-05
-2.81445469134414e-05
-2.95952137359225e-05
-4.05125520661447e-05
-2.65234531214355e-05
-2.21304635871102e-05
-3.16870588372274e-05
-1.77073317628796e-05
-1.51408674364112e-05
-2.10247450240379e-05
-2.99954390326894e-05
-3.10033460871439e-05
-3.00459208350369e-05
-1.54566857164409e-05
-2.44479632433462e-05
-2.74915655087798e-05
-2.92135762486277e-05
-2.06968888960584e-05
2.28626479276443e-07
-1.77101375571841e-05
-1.73039799464971e-05
-4.69260483752233e-06
-1.22629733745067e-05
-1.51970072660781e-05
-2.78381749957354e-05
-1.8347839212648e-05
-2.19587804298569e-05
-6.02333735098581e-06
-5.12941983141715e-06
-3.22523420604877e-05
-4.71475909709068e-05
-1.81279744463483e-05
-2.12411086328234e-05
-1.67423250003062e-05
-2.10943536885879e-05
-3.35964144114332e-05
-6.49062246003195e-06
-2.55430669974125e-05
-2.28123007545315e-05
-1.12316354084445e-05
-1.06583874963842e-05
-3.86003286581164e-05
-1.79845182059949e-05
-7.74632952135493e-06
-2.76541120676244e-05
-2.53293818366526e-05
-1.41276149816649e-05
-1.57392148844711e-05
-1.47201862223598e-05
-1.47205836322376e-05
-3.04239421122094e-05
-1.62192188257139e-05
-1.07434145215009e-05
-3.92544503302633e-05
-1.37064770449268e-06
-3.34946778779481e-05
-2.21808252373709e-05
-4.31725109825695e-06
-1.37036624805656e-05
-1.35028285268526e-05
-1.2297135201882e-05
9.08257062945459e-06
-1.34742300889896e-05
-2.31234478739436e-05
-9.85859245357118e-06
-2.23729660052995e-05
-3.28323033422551e-05
-1.05623142548382e-05
-3.03548885344393e-05
-1.05597744878703e-05
-1.46478747126845e-05
-2.47508096644526e-05
-1.53421752132465e-05
-2.65856328282815e-05
-1.37385248423785e-05
-5.93709308504612e-06
-1.71442316039346e-05
-2.79689077801121e-05
-1.69934315846215e-05
-2.95598993030885e-05
-3.2525280975428e-05
-1.41855050953298e-05
-2.77855237327152e-05
-2.9755259537654e-05
-2.25180030094558e-05
-1.95801447692868e-05
-3.98008532254639e-05
-2.27800017481338e-05
-1.15891876819855e-05
-3.56736007321917e-05
-1.84613030743267e-05
-3.58034380092477e-05
-4.2641670300107e-05
-2.57431586863129e-05
-1.33319348468396e-05
-2.34651990738631e-05
-3.52667380190774e-05
-5.72625141692381e-06
-1.1036802352119e-05
-2.3170001866127e-05
-7.93080234279433e-07
-9.9981032920134e-06
-1.80828429639923e-05
-8.11095778052736e-06
-3.48509537605063e-05
-2.01582602319228e-05
-2.87074345464051e-05
-3.95547783697404e-05
-2.05127229010191e-05
-2.77776525119817e-05
-4.31936448705163e-05
-2.21690771627627e-05
-2.55817077456012e-05
-1.10216235607745e-05
-2.59721784542645e-05
-2.09331565766102e-05
-2.5811568803136e-05
-3.64475123051101e-05
-2.8003319494438e-05
-6.14462719224342e-06
-2.28991535802917e-05
-7.25717094721844e-06
-1.42343707476698e-05
-7.72301024184515e-06
-2.0461328748487e-05
-4.86158238709908e-05
-1.41244551621908e-05
-2.90471265001156e-05
-1.61929519703851e-05
-7.13867812274849e-06
-2.06901341966116e-05
-2.74057165686357e-05
-2.49292532791837e-05
1.41726099085393e-06
-2.50948668981718e-05
-4.1170196965039e-05
-3.57070065269091e-05
-1.96575326043976e-05
-8.71864300442968e-06
-7.70208039143009e-06
-1.87840195788334e-05
-3.20941428064908e-05
-2.29516829433568e-05
-1.74055759498609e-05
-3.52784266297361e-05
-1.63822596042056e-05
-7.14338173328784e-06
-4.18869436568003e-05
-3.01817063777989e-05
-2.42732593567414e-05
-6.41176582993157e-06
-4.88107755370761e-06
-9.41874816987125e-06
-3.83634492489108e-05
-6.36575156448715e-06
-1.22272074444942e-05
-2.35997103232443e-05
-4.17197614035463e-05
-1.40573044096702e-05
-2.05226154825706e-05
-3.87141175377478e-05
-2.23962761117235e-05
-1.7884234060193e-05
-7.01087505520867e-06
-4.93978776175029e-05
-1.87111942261058e-05
-2.35561924076921e-05
-4.91897957368258e-06
6.46993370103601e-06
-3.63234576274284e-05
-1.23014528886079e-05
-2.21776614270586e-05
-2.02327640009886e-05
-1.14303686330486e-05
-2.22973234206272e-05
-1.71261336220526e-05
-3.06696323449667e-05
-1.47340172112916e-05
-3.56214940574843e-05
-4.25333213713338e-05
-4.05151677788943e-05
-1.23876826574337e-05
-2.01427243464806e-05
-1.73847558972382e-05
-5.22956224473376e-06
-5.89793519198092e-06
-3.95012156803191e-05
-2.23007851345627e-06
-2.33500653356213e-05
-4.31108851734704e-05
-1.90101979092446e-05
-3.51667713510947e-05
-3.2300228286697e-05
-3.65765387843437e-05
-2.52686273358673e-05
-2.585522603812e-05
-1.7851660288065e-05
-1.833619653282e-05
-8.25391777690998e-07
-2.41853390598277e-05
-1.81067770437375e-05
-2.03736728548654e-05
-4.04731268003223e-05
-2.40092472827755e-05
-9.21343093311499e-07
3.64372685241581e-06
-2.0555744219264e-05
-1.34299874984731e-05
-1.8695149151382e-05
-1.29846843760116e-05
-3.34586046300096e-05
-9.31396222073936e-06
-7.85605493377904e-06
-2.44774010321489e-05
-9.0438018978404e-06
7.39851933630428e-06
-1.01338972989565e-06
-1.49629855135591e-05
4.87316483113881e-06
-1.31222507482243e-05
-7.12241671908798e-06
-2.94538546621431e-05
-1.20707655501859e-05
-2.14572705678581e-05
-2.55878972791257e-05
-3.42201884641745e-05
-1.46463630760944e-06
-2.65659043141669e-05
-2.63741747726475e-05
-3.30119411428223e-05
3.9779174009248e-06
-1.57999679405103e-05
-1.22750738876991e-05
7.01703330703726e-06
-2.13292441786037e-05
-3.09009586463548e-06
-2.61713637415509e-05
-1.73741244169272e-05
-1.68686176967741e-05
-3.03374239237134e-05
4.7602684898281e-06
-2.23936614859959e-05
-1.97544633888122e-05
-8.1200653569528e-06
-1.03297170489007e-05
-1.89917747952121e-05
-3.964006944852e-05
-1.50667645044885e-05
-2.39914862519185e-05
-1.63712122042309e-05
-6.5992053410824e-06
-8.19473321572593e-07
-9.43397332897302e-06
-9.17139534706276e-06
-2.61913816333656e-05
-1.98842822622686e-05
-2.97640280869856e-05
-1.27247825699963e-05
-2.89346966001479e-05
-9.78554133456117e-06
-8.8476796396323e-06
-2.02653430333983e-05
-3.79854956657285e-05
-3.9316874984482e-05
-1.08697495551736e-05
-6.87490957987333e-06
-4.19756405104588e-05
-3.98682099268042e-05
-1.88973272468843e-05
-1.80459043175498e-05
-1.13845541711266e-05
-1.444021736447e-05
-3.0261197312667e-05
-8.5539046004061e-06
-3.49776774270305e-06
-1.99284697150744e-05
-2.75334907746175e-05
-1.6009786009562e-05
-4.87299213127635e-05
-6.79996190170358e-06
-4.65497434805162e-05
-2.47080273025902e-05
-1.81536611962661e-05
-3.38502541794005e-05
-1.23033816691095e-05
-1.23876933728375e-05
-1.98969484541417e-05
-8.41197557710975e-06
-1.77965498108198e-05
-2.14529589065489e-05
-6.28065912232215e-06
-3.38290505725397e-05
-2.31930296013333e-05
-5.76166256288708e-06
-8.10506950917238e-06
-2.75601139223505e-05
-1.87614852573869e-05
-3.17184341200311e-06
-2.30200368549011e-05
-3.6711601945344e-05
-8.81669232920652e-06
-3.31740517853666e-05
-2.3686008769618e-05
-3.25670165789385e-05
-2.29590172939015e-05
-4.06089488737574e-05
-1.59457007619908e-05
-2.13521798694949e-05
-2.60955017446614e-05
-1.54393759314317e-05
-2.28503065563726e-05
-2.15052601756733e-05
-2.70299140004034e-05
2.69324633696182e-06
-2.61588336052509e-05
-4.12223595870734e-06
-1.00456821482301e-05
-2.68510753071079e-05
-4.52428539225083e-05
-2.61589426329879e-05
-1.23854939024189e-05
-1.65324383697234e-05
-1.38025989536427e-06
-2.95028399242281e-05
-2.10454909195493e-05
-2.42090628252691e-05
-1.12447104694996e-05
-3.07515638520645e-05
1.28274410811868e-06
-2.88586201259806e-05
-2.27045020584931e-05
-3.68016800782669e-05
-2.69376325993074e-05
-1.14374842604113e-05
-2.3885811857495e-05
-4.0788480569168e-05
-3.44759240879164e-05
-1.49374232781717e-05
3.05692093610931e-06
-1.74646916495207e-05
-3.00485413056592e-05
-2.91258928891377e-06
-2.06450496392129e-05
-3.05520317203719e-05
-2.29698895396714e-05
-1.95910409188056e-06
-1.63148744889051e-05
-2.91815375019774e-05
-2.95583663255054e-05
-2.6649540281662e-05
-3.35621730044211e-05
-2.61318713093049e-05
-2.26085889200018e-05
-3.43770536488597e-05
-7.95431497933239e-06
-1.69879567633729e-05
-1.23736506616347e-05
-2.27782400146957e-05
-2.02396673637703e-05
-1.49813859033251e-05
-3.25018218372522e-05
-1.40223267418265e-05
-2.9117820193674e-05
-1.59333947734549e-05
-7.98898514808512e-06
-1.77348534859936e-05
-5.00774526300912e-06
-1.80861225977893e-05
1.21900673613402e-05
-3.84755632526083e-05
-2.2423398968672e-05
-7.7283646422277e-06
-2.06388667802455e-05
-2.07092764693872e-05
-1.23287288580109e-05
-3.62697568807894e-05
-2.66125798818183e-05
-2.28607396783576e-05
-1.91488327725023e-05
-3.29893085673926e-05
-2.03850598904654e-05
-3.40169920537301e-06
-1.56301653239701e-05
-2.11286565778116e-05
-1.68058015741166e-05
-3.56132408816252e-05
-9.86868604592122e-06
-1.66371380516322e-05
-1.57563539738602e-05
-2.27522179838943e-05
-1.67020747701287e-05
-8.51599740476961e-06
-2.27058102071918e-05
6.84839388162114e-06
-1.56943850724325e-05
-1.67765607185639e-05
-2.05889378499792e-05
-2.38093214654612e-05
-2.29475732991926e-05
-1.19400887500741e-05
-2.86950353354376e-05
-6.35177891182298e-06
-2.55434261068937e-05
-2.63783272309821e-05
-4.27566090942478e-05
-9.29494964309508e-06
-2.65986624694281e-05
-1.69681898464035e-06
-1.54132195773114e-05
-2.77066628304877e-05
-9.59016813892472e-06
-2.35009059274907e-05
-2.01101893377708e-05
-1.70712710824065e-05
-3.20246675230748e-05
-1.97776075841574e-05
-1.34895252061428e-05
-1.2220570749922e-05
-1.85776505044368e-05
-2.86063414506459e-05
-1.34318113831897e-05
-2.58486466048634e-05
-2.28891678846791e-05
-8.46426059972327e-06
-2.86438668251836e-05
-1.79870099181735e-05
-2.70319266615656e-05
-2.36139704641767e-05
-1.99078302217707e-05
-5.08481398771235e-05
-3.00286130816611e-05
-1.67368544510245e-05
-1.92809397339715e-05
-2.08476329392163e-05
-7.62427748661772e-06
-2.7664299395435e-05
-6.1040512342515e-06
-2.02659268437212e-05
-2.43127952468331e-05
-3.55277499709003e-05
-1.52495104616364e-05
-4.1540567901335e-05
-1.88905330123025e-05
-8.5089438487216e-06
-2.9769514581848e-05
-1.84605366773913e-05
-3.22539071950361e-05
-2.11572918254431e-05
-2.11898903920848e-05
-1.54008979392773e-05
-2.28674302796372e-05
-1.19743862083493e-05
-2.95853990627943e-05
-9.99692702582472e-06
-1.87105698536867e-05
-1.29943600282223e-06
-1.9857946494698e-05
-1.72378959120167e-05
4.09376634045133e-06
-1.21501723446301e-06
-2.64932231491824e-05
-4.35019869579931e-07
-1.109478900706e-05
-2.43400462895325e-05
-2.74738638764665e-05
-3.00350729582154e-05
-5.00278996480155e-06
1.74002747738335e-05
-1.40464159176647e-05
1.46693723347608e-07
1.5559743260828e-05
-1.22369038863806e-05
-3.47683071551115e-05
-3.56083765242872e-05
4.35761398884467e-06
-2.93843111216898e-05
-3.17185789120212e-05
-2.06252721366753e-05
-3.6340878797034e-05
-1.6805516801301e-05
-2.34775704852077e-05
-4.32641473843609e-05
-1.1871912892029e-05
7.15691996381518e-06
-3.38900263511657e-06
-2.46732233175826e-05
-3.21966002492942e-07
-1.54319187675432e-05
-1.55598318773957e-05
-5.48143535010993e-06
-1.96129631844224e-05
2.80878821742865e-06
-2.53364102925034e-05
-2.70138487983551e-05
-1.08106712743163e-05
-1.49577700375418e-05
-2.12721129477276e-05
-6.59845624338762e-06
-2.21472532497449e-05
-4.12694995109415e-05
-3.33811796999058e-05
-4.2990339598793e-06
-1.55290971879601e-05
-2.73919318237032e-05
-1.86318703883219e-05
-2.55024699678899e-05
-2.82056075169546e-05
-9.93479528771169e-06
-1.63273782964068e-05
7.07075697204459e-06
-4.34195021431302e-05
-3.93653382175763e-05
-1.81838984748031e-05
-4.53671337562791e-06
1.12825176433775e-06
-2.97255502627219e-05
-2.06070159873232e-05
-2.92440234744942e-05
-2.67312757216218e-05
-1.55243154106978e-05
-4.41936500085657e-05
-3.13951091711524e-05
-1.59053715106977e-05
-2.57240727838242e-05
-3.25923552397907e-05
-1.94305584328339e-05
-3.12644796861708e-05
-6.70078565488907e-06
-4.65235933991546e-06
-2.19085398232834e-05
-3.09273799682994e-05
-1.84539102893345e-05
-4.24165979648753e-06
-2.4095963310436e-05
-2.56614977889937e-05
-3.00940563113096e-05
-2.68654625977096e-05
-2.89270718778849e-05
-2.88992943127787e-05
-4.72917726722265e-06
5.12486564291038e-06
-6.69091225616513e-06
-2.31251564817789e-05
-2.34222440147782e-05
-1.69199087265213e-05
-3.22580255935004e-05
-1.2031971550061e-05
-2.20130700945818e-05
-1.07137595571492e-05
5.09195224383264e-06
-2.49850133489546e-05
-3.00062248423998e-05
-1.83543272000604e-05
-1.94623879965466e-05
-1.05736424605974e-05
-2.33300129323524e-05
-3.31077548910535e-05
-1.8426896033519e-05
-5.56042022978133e-06
-2.60226437861641e-05
-1.24292014522005e-05
-3.62123181540725e-05
-3.01742909281527e-05
-1.52400973002008e-05
-3.85646368998259e-05
-1.41367064442682e-05
-4.59241128588428e-05
-4.46289817289571e-05
-3.55335697008925e-05
-5.18089146209817e-05
-1.40154689704779e-05
-3.42746112055135e-05
-4.24366635715354e-05
-7.22730460764256e-06
-3.34306251645633e-05
-1.27028179301879e-06
-1.82484455541615e-05
-3.44067080642092e-05
-2.21987550097994e-05
-3.07140396435908e-05
-1.26033991255137e-05
-2.55772257638156e-05
-3.83522196126112e-05
-1.90172679812301e-05
-1.57274074643684e-05
-2.59370322857673e-05
-4.90417310749393e-06
-2.82312620230331e-05
-3.36176051028046e-05
-2.79102457701031e-05
-2.3769493121362e-05
-1.2722087997511e-05
-1.36776682195927e-05
-2.05189954843671e-05
-3.52947230600226e-05
-2.53862570083128e-05
-1.47331027049814e-05
-2.26163480447386e-05
-7.85201961096595e-06
-1.03448500807895e-05
-2.25978676390543e-05
-2.0915083426844e-05
-5.01004790345905e-06
-1.91850355825332e-05
-4.97328849985105e-06
9.89828584545364e-07
-5.29429203176161e-06
-3.56633725989237e-05
-2.15915600871793e-05
-2.47724785111134e-05
-3.72023437502241e-05
-3.69576934138645e-06
-3.05927680517513e-05
-2.06491911196358e-05
-9.22566737349441e-06
-1.81638888554877e-05
-3.38247124776884e-06
-2.55842236027676e-05
-1.43213643130789e-05
-2.65351646126993e-05
-1.84235089908134e-05
-1.26334295126002e-05
-1.86158612942971e-05
-2.01304934663017e-05
-1.75123269395537e-05
-1.44055284089198e-05
-2.20988611221775e-05
-3.99885825079384e-05
-4.33611669114408e-06
-1.5387829353136e-05
-2.36440009146988e-05
-3.25057569835489e-05
-1.15412389951314e-05
-1.14867948754755e-05
-3.31432154601121e-05
-3.32128934733092e-05
-3.21931941152549e-05
-4.20361188559242e-06
-3.66762519182042e-05
-4.07216924343853e-06
-1.72508869781293e-05
-1.08538350986125e-05
-2.65961470135802e-05
-2.32470413946014e-05
-1.42113722566321e-05
-2.74856051967945e-05
-2.13765138886031e-05
-1.19384130466813e-05
-1.40746132278222e-05
-8.4908959420089e-06
