# Supplementary material for: Research on computational propagation and identification of mine microseismic signals based on deep learning
Source: PLoS One. 2025 Oct 22;20(10):e0334641. doi: 10.1371/journal.pone.0334641 (PMC12543183; doi:10.1371/journal.pone.0334641)
Supplement: S1 Data — (ZIP) [file pone.0334641.s001.zip › 000100500000974.xlsx_0.txt_24.txt.txt]

-3.70489033796978e-06
-2.36968625191801e-05
-2.28627875446593e-05
-3.45079577891856e-05
-1.99828748556026e-05
-2.7632074849506e-06
1.18325441314517e-05
-2.06911908615852e-05
-3.05757958123835e-05
-1.97818558202161e-05
-2.53879776209557e-05
-1.83273049543659e-05
-1.63472854684264e-05
-6.11081297986385e-06
-1.99368926576122e-05
-1.6599542864584e-05
-1.08463803985803e-05
-2.03113027527323e-05
-1.53352444139871e-05
-3.44325980197216e-06
-4.82790156553469e-06
-7.0441632819622e-06
-2.78473454054279e-05
-4.35126070276791e-05
-2.5751522227277e-05
-1.54881199052123e-05
-1.3808489072802e-05
-1.44693414352288e-05
5.4226888604192e-07
-1.20152440648039e-06
8.18584534484973e-06
-1.7066888351986e-05
-3.57626517860132e-05
-1.18777496128522e-05
-1.77413586011032e-05
-1.01020384584865e-05
-2.4704817675937e-05
-3.51672144308628e-06
-3.08619559595126e-05
-3.40900975831902e-05
-2.88118763545095e-05
-1.89869960832368e-05
-3.37783784628912e-05
3.7971824705345e-06
-2.79333254058851e-05
-1.63533075265867e-05
-8.36645930571821e-06
-7.33361271031941e-06
2.77033739285981e-06
-3.25450981136808e-05
-1.9283695932898e-05
-2.23928442974776e-06
-2.58631394944816e-05
-1.54416143062297e-05
-2.44217156440829e-05
-3.58758736633448e-05
-3.18379946288798e-05
-1.86688825177158e-05
-1.95399196731183e-05
-7.49196078380189e-06
-9.81481558745713e-06
-3.36642085088972e-06
-2.1372844667934e-05
-2.21892134778438e-05
-1.91592121140443e-05
-2.49760449464895e-05
-2.12061717894187e-05
-3.00587598056257e-05
-3.12702931193544e-05
4.78804783380314e-06
-6.04107701722145e-06
-2.84950791941138e-05
-8.01178770106838e-06
-2.11683144427696e-05
-1.219535607204e-05
-1.43860085929082e-05
-2.52215759287558e-05
-1.50562389328856e-05
-1.12113744946835e-05
-2.37348099551886e-05
-1.86011975941948e-05
-1.54495474312849e-05
-2.72982400212677e-05
-8.38587292697302e-06
-3.21017356972537e-06
-1.73146335161105e-05
-3.10950567744067e-05
-2.99713449748931e-05
-1.71278421681674e-06
-2.64017760976785e-05
-1.28277816779332e-05
-7.78326242432607e-06
-3.35394811958695e-05
-8.2681759282157e-06
-8.10825089238836e-06
-1.57543282410399e-05
-1.37925539224997e-05
-1.90912853849799e-05
-1.22949760859535e-05
-2.11152157967107e-05
-1.80426391169574e-05
-1.92302006506122e-05
-1.8337921303689e-05
-5.01904641832725e-06
-2.96317367563561e-05
-1.58445116502072e-05
-9.84334367742281e-06
-3.03914075529565e-05
-6.08689605906876e-06
-1.20485479136786e-05
4.33450230347451e-07
-2.16719394598078e-05
-2.29813176972056e-05
-2.52750968574186e-05
-3.17299626428515e-05
-1.53386464909361e-05
-1.90905327832769e-05
-5.47729176676577e-06
-2.51527057844361e-05
-7.2164545777457e-06
-2.22381355824506e-05
-2.11455106608542e-05
-1.46233803775603e-05
-2.98472655766109e-05
-2.64485397144033e-05
-3.16658812724615e-05
-2.53480732461622e-05
-1.78674138136202e-05
-1.44938582995881e-05
-1.06397084704763e-05
-2.63841950200344e-05
-7.04498765685236e-06
-5.5045797391396e-06
-4.10738735318191e-05
-4.21473965354178e-05
-1.6828388792865e-05
-2.39005228594746e-05
-2.36545093276109e-05
-3.50511128401593e-05
-1.38788564014454e-05
-3.2813849106381e-05
-7.2205892218925e-06
-2.74150815719876e-05
-2.08475713757974e-05
-2.06614423418338e-05
-2.02165421204328e-05
-1.37493160010103e-05
-4.63677259045736e-05
-1.98829656963377e-05
-3.12397722287891e-05
-1.54778577080393e-05
-1.56115832161684e-06
-2.70274483557374e-05
-1.99068393718183e-05
-1.93056500454893e-05
-1.8565798187894e-05
-1.52055908667686e-05
-1.56250315121956e-05
-1.47400960143006e-06
-1.24887763258862e-05
-1.17915450804707e-05
-2.35229381662855e-05
-2.27193752629934e-05
-2.27704685650199e-05
-2.14163146663168e-05
-1.55259796420907e-05
-2.27923992927265e-05
-2.82964425502694e-05
-1.72240305448694e-05
-1.30508700425745e-05
-1.4215452788341e-05
-9.75163744120008e-06
-3.01306319129698e-05
-3.44749701589079e-06
-1.9710408017323e-05
-1.62356532758694e-05
-9.25713542235661e-06
-2.52542940074138e-05
-3.68598059700715e-05
2.10973414769557e-06
-1.93934022463994e-05
-2.93038178464733e-05
-1.08763500370657e-05
-2.52098893402291e-05
-6.51425453631436e-06
-1.10369274355639e-05
-2.1903379442165e-05
-2.49307766431373e-05
-1.09257663082004e-05
-2.04762553296948e-05
-2.46065018478521e-05
-2.81835734504806e-05
-3.02603905612477e-05
-2.51173106604436e-05
-2.31884733871058e-05
-2.82960874712578e-05
-1.81204787556542e-05
-1.11327482183812e-05
-1.52898536242843e-05
-2.23064586412261e-06
-7.52242479685821e-06
-1.76342741009649e-05
-8.17843338178773e-06
-2.13176673398174e-05
-1.93934884485217e-05
-1.76384800855545e-05
-1.57523796251188e-05
-2.27801628185856e-05
-2.63689225159327e-05
-2.04383253342136e-05
-1.34556063656967e-05
-3.27340034107849e-05
-2.49013016065567e-05
-1.02319054237146e-05
3.56723483948478e-06
-2.92189374895828e-05
-2.31015209979446e-05
-2.34871292076666e-05
-3.74622772478679e-05
-3.25045699643594e-05
-2.12598487890287e-05
-2.54269649530535e-05
-2.09413976693841e-05
-1.31440757403048e-05
-1.26466487845983e-05
8.32744064959628e-06
-1.53400721311887e-05
-2.19804372749217e-07
-1.71224693117871e-05
-1.3444532507671e-05
-2.73234976060128e-05
-2.37428176190799e-05
-3.76023607815019e-05
-1.77315304877349e-05
-2.65729032906957e-05
-2.40673807031649e-05
-1.77692746736308e-05
-4.56074658499488e-05
-1.67268586161208e-05
-6.93636716414549e-07
-3.22882891200183e-05
-3.66835172783078e-05
-4.49906845222781e-05
-3.24433203823249e-05
2.69895913499637e-06
-1.29392547284198e-05
-8.23897335624973e-06
-1.06611674779083e-05
-1.4980817442832e-05
1.14916410045584e-06
-1.48998449954576e-05
-7.76413938334686e-06
-3.58231818020627e-06
-1.36780231315565e-05
-1.32614959436724e-05
-1.01227751653711e-05
-1.09937545171092e-05
-1.15876857514499e-05
-4.01893837882321e-05
-1.23107353251738e-07
-1.6545477853714e-05
-1.18615900660802e-05
-1.61265179706371e-05
-1.92826609837154e-05
-2.48636196199066e-05
-1.98707179016527e-05
-1.02654274200244e-05
-2.56234403667219e-05
-1.18332231345087e-05
-2.16448389177239e-05
-3.72120648678184e-05
-4.08794488268941e-06
-3.30560613894751e-05
-2.74137785019545e-05
-2.72103155528948e-05
-8.24077570123221e-06
-2.27553898607965e-05
-1.29216141793863e-05
-1.67823097685614e-05
-1.90421110751508e-05
-1.00847178436157e-05
-6.44132176019763e-06
-1.89515454228094e-05
-1.14352666649574e-05
-8.87190535243286e-06
-2.68657896827987e-05
-3.18832319455462e-05
-2.3532817194243e-05
-9.32534732473774e-06
-2.28204677016606e-05
-4.46300705145841e-05
-4.45356223234559e-05
-1.24076914883617e-05
-2.77662606358651e-05
-1.91986850808655e-05
-3.55379963427724e-05
-1.03910195092418e-05
-2.39468320212956e-05
-1.94688673393482e-05
-2.62162815449389e-05
-5.28795808692866e-06
-2.04295192352648e-05
-2.46239764438667e-05
-1.1642372017406e-06
-3.53929447655184e-06
-1.56967747054189e-05
-1.17264234326135e-05
-7.308385917038e-06
-1.30948988650989e-05
-1.48497579660384e-05
-1.00713377342547e-05
-2.67461318930817e-05
-9.7763002493332e-06
-9.2111287884414e-06
-1.90907058974136e-05
-2.78205086793881e-05
-2.5496901766763e-05
-4.61096407887531e-05
-6.48298300849077e-06
-1.26557696471015e-05
-5.18751645745887e-06
-4.32776071105047e-06
-2.51763339030753e-05
-1.12743356143757e-05
-2.55365856122787e-05
-1.32586237468183e-05
1.18993607427269e-05
-2.24844327282007e-05
-2.38140918703502e-05
-1.69183346937633e-05
-1.67896356673402e-05
-2.86509484506852e-05
-3.67037151747528e-05
-1.46205547834657e-05
-1.03033579945393e-05
-1.20406023909058e-05
-2.41144181207599e-05
-2.40191454094943e-05
-7.24747252458543e-06
-3.44549741177922e-05
-1.04873612863313e-05
-2.33644228156539e-05
-3.85535229151928e-05
-1.28723992636108e-05
-1.08360653996816e-05
-1.4058377714337e-05
-4.55531912437424e-05
-2.15639681481647e-05
6.67921066192519e-06
9.89215869219414e-06
-1.33561881586691e-05
-1.15847011766193e-05
-1.3252854905645e-05
-1.55254544131059e-05
-1.79598387068819e-05
5.27015341688611e-06
-3.04624521429105e-05
-2.20706440563964e-05
-2.59199005367525e-05
-3.03388112047679e-05
-1.96740652382404e-05
-3.40637599986484e-05
-3.00916137052382e-05
-1.02061054552472e-05
-1.00206824421487e-05
-4.91291553147016e-06
-4.55690905107678e-05
-1.56407409850585e-05
-1.80118296982074e-05
-4.5536134220668e-05
-2.24417032919463e-05
4.07230513176806e-06
-3.08296736130048e-05
-2.30698738866145e-05
-3.42070620516597e-05
-3.26789175442577e-05
-3.38015931757342e-05
-1.58083552138108e-05
1.89980558750345e-05
-3.06539759451446e-05
-2.63041413035444e-05
-1.10838455193827e-05
-1.50573944254211e-05
-1.32148913840406e-05
-2.91000894880097e-05
-1.58042831499224e-06
-1.46067725606797e-05
-3.40201811509081e-05
-2.36323787697128e-05
-3.61128749441195e-06
-2.56000242847279e-05
-1.1502764780492e-05
-2.19156318587382e-05
-2.77311823254366e-05
-2.00056767338756e-05
-4.06985395850969e-06
-3.3865399145058e-05
-3.70854085302408e-06
-3.83190357818616e-05
-1.40911461842965e-05
-3.69300378956851e-05
-1.51411842600057e-05
-3.62449230970959e-05
-8.83950851731243e-06
-2.13700620579656e-05
-1.70632936368852e-05
3.41338343703493e-06
-2.3548151819513e-05
-1.79035523150516e-05
-1.42157138018739e-05
-4.65875225790741e-05
-3.22981370580858e-05
-3.12609492090383e-05
1.59081303050104e-07
-7.41456281513882e-06
-1.50023499907195e-05
-2.38531116184425e-05
6.07169412576791e-06
-4.46124924770336e-05
-2.69964416913634e-05
-1.26395169522177e-05
-1.97720641678871e-05
-1.29648370842457e-05
-2.27732609255601e-05
-2.40032223532142e-05
-7.10361735654697e-06
-1.8967953493449e-05
-3.12570882138815e-05
-5.91965022297781e-07
-5.72727164040491e-06
-1.81769248648034e-06
-7.6789552928346e-06
-1.10094107902643e-05
-2.69239790145345e-05
-1.28379041084891e-05
-1.31535456462251e-05
-1.9380101490661e-05
-2.84294527947957e-05
-2.78905186791034e-05
-1.16588962099381e-05
-1.9857462230976e-05
-1.20575978583711e-05
3.55607083075366e-06
-3.35859436953743e-05
-5.5503430881617e-05
-2.35376641813484e-05
9.11094162485099e-07
-2.05273129729238e-05
-2.28969626883173e-05
-2.69107634315966e-05
-1.00204092200055e-05
-1.04733388895746e-05
-2.50765287538294e-05
-3.73338294580119e-05
-2.05571799114211e-05
-1.65841302256529e-05
-2.57642600126167e-05
-1.85447182494189e-05
-1.0703738908415e-05
-7.26517222434409e-06
-2.24951006651988e-05
-1.80062197803039e-05
-4.16745201260028e-05
-1.84228446151824e-05
-2.34796354158028e-05
-2.80060391352495e-05
-8.87891763660665e-06
-1.02938022748348e-05
-2.2625995243403e-06
-1.22191755056353e-05
-4.83094345727889e-05
-3.59819593844357e-05
-2.83698972003736e-05
-3.44832320989017e-05
-1.93333409384532e-05
2.49435063143532e-05
-2.23009706229005e-05
-1.46455504042422e-05
-6.84498208656764e-06
-1.97860517936558e-05
-1.91551013446972e-05
1.43278593593391e-05
-2.51438147384796e-06
-3.25742882976977e-05
-2.59726755414509e-05
-2.58089174433517e-05
-2.34684860935501e-05
-8.4649885921148e-06
-2.57042671135764e-05
-3.19245664742636e-05
-3.41660154727751e-05
-2.8556237306955e-05
-1.26903111268577e-05
-2.34987642042665e-05
-2.07069480147034e-05
-2.96885053635375e-05
-2.57050637693268e-05
-2.65165050622512e-05
-3.83999164953899e-05
-1.10115640591758e-05
-1.0971088760461e-05
-1.23733807859978e-05
-1.76777744508569e-06
-1.96827039790568e-05
-2.72146487876209e-05
-2.6349625881842e-05
3.23409006812551e-06
1.18381751440966e-05
-1.32269704382673e-05
-2.11819774918235e-05
-2.10596934224358e-05
1.42898572330815e-05
-3.03644300328508e-05
-2.65329862659616e-05
-1.61104501188725e-05
-4.01919157515924e-05
-2.34666132382758e-05
-2.3505448828218e-05
-1.16025316502348e-05
-4.47173827277604e-05
-2.54341042101471e-05
-2.01283194091607e-07
-2.31360576049195e-05
-1.81770054935515e-05
-3.370381012437e-05
-2.89480359342128e-05
-1.24428907882454e-05
-3.50522437810345e-05
-3.34892317927468e-05
-1.65013268929076e-05
-9.49202889753001e-06
-2.51413202053894e-05
-3.03570135716743e-05
-1.72567774971526e-05
-2.94504684910471e-05
4.31472923991039e-06
-9.1314812008719e-06
-3.41369676142555e-05
-2.01527018256802e-05
-1.34698755160169e-05
-2.90330022281693e-05
-1.8135608186398e-05
-3.68545840057934e-05
-2.02467132664685e-05
-1.78179513772918e-05
-3.6374583088437e-05
-2.48492724879849e-05
-3.93121281583345e-05
-2.77322005562786e-05
-1.25222500349878e-05
-1.83630618514909e-05
-2.60427925601072e-05
-1.63418028098291e-05
-3.54012969695498e-05
-7.95766993608883e-06
-2.4602433786339e-05
-3.01093806489532e-05
-1.23706015333286e-05
-1.31559537297076e-05
-3.21010406509658e-05
-1.58148065693709e-05
-4.53873094986416e-05
-8.18896804680468e-06
-7.31374854276272e-07
-3.10176534044934e-05
-3.72165455615392e-05
-3.30917870725897e-05
2.97372231026529e-06
-2.35623506740152e-05
-3.41590455578841e-05
-2.16669979952418e-05
-9.46088650658822e-06
-2.93464067161318e-05
-2.74646761506683e-05
3.33447112308579e-06
-1.74012844520369e-05
-1.98590327014365e-05
-2.54275999997215e-05
-3.70971772229051e-05
-3.76325668079385e-05
-3.49828530254775e-05
-4.08722174314559e-05
-1.30064291956693e-05
-3.4695866858469e-05
-7.12414974332385e-06
-2.21750277821804e-05
-2.63434204504639e-05
-1.11824876601692e-05
-1.16529442175854e-05
-3.07854979818867e-05
-1.26928666141881e-05
-9.49542824296851e-06
-2.55198328082516e-05
1.06094364334733e-06
-3.76958916750321e-05
-4.85986113640715e-06
-2.02225022554004e-05
-1.14157058235198e-05
-2.87333985497853e-05
-3.06798937673822e-05
-3.98748938238706e-05
-3.02224932149523e-06
-3.2605807473974e-07
-2.38502846758434e-05
-2.12772596030599e-05
-1.8261882892203e-05
-2.01278369878166e-05
-1.88066259923412e-05
-4.66893155534283e-05
-8.44413826280209e-06
-3.54120244846824e-05
-3.25383881475491e-05
-1.45308212370372e-05
-1.0956301627747e-05
-2.31381647836038e-05
-6.83453067832937e-06
-1.75415200629489e-05
-2.20689563032264e-05
-2.02950587814587e-05
-2.0018950644774e-05
2.01198215365962e-06
-2.99406292176941e-05
-2.56984102141156e-05
-2.05761676641557e-05
-1.54627846531056e-05
9.97995386705817e-07
-1.27054956005374e-05
-1.49556156287589e-05
-4.37355451285494e-05
-8.64291679975876e-06
-2.99827409759234e-05
-2.42650314274027e-05
-1.64262257161939e-05
-2.26824858946786e-05
-1.87118821919513e-05
-5.79137245096396e-06
-3.60940207777036e-05
-2.02518626584299e-05
-2.96780558058384e-05
-1.93811175242431e-05
1.26228933582133e-06
-4.08598767198035e-06
-1.44963025409713e-06
-2.63053096447216e-05
1.00153073301455e-05
-3.72596142320952e-05
-4.77727596331635e-05
-2.18809702084715e-05
-3.24700095363278e-05
-2.92866420359618e-05
-3.32156636883116e-06
-3.18274659438551e-05
-1.826753127725e-05
-2.5491908555708e-05
-1.08908578031757e-05
-1.02409878012551e-05
-2.73175256045314e-05
-2.42602165284917e-05
-3.85533943715881e-05
-3.49673439605148e-05
-2.9760413044598e-05
-2.15243712452305e-06
-1.87515978364496e-05
-3.1630576743373e-05
-2.39906858267091e-05
-1.08207356662911e-05
-2.14835075357946e-05
-1.51892381819704e-05
-1.6838274109557e-06
-2.40486151764309e-05
-2.43193467714037e-05
-1.44420270604981e-05
-2.07431535685881e-05
-2.0720550163332e-05
-9.97419836085184e-06
-4.59368095775844e-05
-2.96019767180275e-05
-1.73122718946396e-05
-1.65687146746139e-05
-3.88486488792025e-05
-1.07218889422389e-05
-3.10632461563359e-05
-2.07479298128023e-05
-1.12294059042186e-05
-3.63123929788101e-05
-2.37687291748841e-05
-9.51629287831755e-06
-6.45162666880824e-06
-1.52391507482634e-05
-1.04334749592893e-05
-2.63589946890552e-05
4.5896998225799e-06
-2.9156073645722e-05
-2.81491153627925e-05
-1.64089504911423e-05
-1.20612003049249e-05
-3.43156389558927e-05
-1.27997845456281e-05
-2.43347137888351e-05
2.97144524607639e-06
-8.58453367206249e-06
-3.12031083076608e-05
-1.80391745609286e-05
-1.71548704471002e-05
-9.87644073630626e-06
-1.29247419131698e-05
-2.53131469820512e-05
-2.5040167999375e-05
-2.23706750087997e-05
-2.74542717969347e-05
-2.13515943246274e-05
-1.07338442689283e-05
-2.76276909799165e-05
-2.14410934688411e-05
-1.71207508892855e-05
-8.00929542657828e-07
-3.73456637645501e-05
-1.67496115142423e-05
-1.96149276617341e-05
-2.84616098524012e-05
-1.26413603318882e-05
-2.75941956831128e-06
-9.9081616795864e-06
-3.63139154374608e-05
-3.20830713413878e-05
-2.93160131243018e-05
-2.55649648442545e-05
-3.66244819843589e-05
-1.63971484579777e-05
-2.17019610503819e-05
-3.08558548753336e-05
-1.15739063488846e-05
-2.45360180257047e-05
-2.6812211634708e-05
-5.72875491350325e-06
-4.0863906629793e-06
-2.01203968184055e-05
-7.43062829323734e-06
7.11352428514349e-06
-2.62786825578941e-05
-1.70018839985393e-05
-1.40197539145939e-05
-5.00982197283982e-06
-1.74604393694177e-05
-3.54988524919108e-05
-3.06838335694009e-05
-5.21949142585198e-06
-2.27213421122109e-05
-3.38328790176663e-05
4.24766979451782e-06
-3.47595670338909e-05
-2.49417408206706e-05
-2.55416964423432e-05
-3.41501006846547e-05
-6.54525242525759e-06
-3.79434519583709e-06
-1.36714932488312e-05
-4.5239838794368e-05
-1.9069329346495e-05
-2.23253107930539e-05
-2.32936820710313e-05
-1.58764980388672e-05
-1.38929589170971e-05
-1.8572418889439e-05
-1.5741047826758e-05
-2.98427174059649e-06
-1.85118387903785e-05
-2.58833596167852e-05
-2.30107933226066e-05
-2.30393431248589e-05
-1.94017175326873e-05
-8.65993894248766e-06
-1.34769468118075e-05
-2.78119813969138e-05
-3.96412850881077e-05
-1.88721791827128e-05
-2.33231682260363e-05
-2.02838608072887e-05
-3.6711841763374e-05
-1.08479591755453e-05
-1.1583044403527e-05
-4.77267259689985e-05
-6.24682125190227e-06
-2.07127830270152e-05
-2.12922772076768e-05
-2.86448421053906e-05
-2.3897341221993e-05
-1.66572539177576e-05
-1.84792084667915e-05
-5.84376307960458e-06
-1.545359045793e-05
-7.07900050814904e-06
-1.05181094535081e-05
-1.19840729579071e-05
-1.74618183121908e-05
-1.81917216019613e-05
-2.07336248772729e-05
-3.80806963760852e-05
-1.77329012342005e-05
-2.45944969557586e-05
-2.81568740066516e-05
-1.57303560963908e-05
-2.39788101525701e-05
-1.07919467760986e-05
-2.05476061188234e-05
-2.95755978324863e-05
-3.51743722676813e-05
-2.56419073108165e-05
-3.06886811332934e-05
-2.9688243517796e-05
-4.14826321984094e-06
-2.68667885314018e-05
-2.76005601417101e-05
-2.40401642825475e-05
7.04840203607312e-06
-2.08138795133336e-05
-4.51617977828119e-05
-1.25220631307309e-05
-2.10222237880463e-05
-8.84327786342536e-06
-1.40690406007462e-05
-5.65054641074394e-05
-1.98904256104812e-05
-1.59403237238502e-05
-2.65162972653341e-05
-2.47234709578448e-06
-1.76162939575139e-05
-3.78095529321484e-05
-3.17171787764678e-05
-3.67675369616054e-05
-3.90885721218393e-05
-1.60847597741527e-05
-5.02729496617818e-06
-2.63071404799612e-05
-3.56337067268571e-05
-1.42242306780827e-06
-4.53859930989197e-06
-2.74951023144194e-05
-1.02360018133415e-05
-3.1587213771408e-05
-2.84610038750507e-05
-1.22805407335953e-05
-2.97773369709028e-05
-2.24590044060092e-05
-3.53225448496682e-05
-2.78851391249044e-05
-3.80743142857134e-05
-3.3237922310067e-06
-1.29034509328282e-05
-3.12354562951218e-05
-3.61388530924043e-05
-1.19113128210776e-05
-2.21334568920113e-05
3.38230329677383e-06
-2.60789630013146e-05
-2.69507963260354e-06
-8.57924689252973e-06
-3.41123723764897e-05
-1.58365270392987e-05
2.20988062150607e-06
-1.45671921584637e-05
-1.51932831674592e-05
-1.92756707868506e-05
-2.49931960439319e-05
-7.30797711882161e-06
-7.04346027887914e-06
-8.14269608026526e-06
-1.52505521371952e-05
-1.67503339160616e-05
-1.45342568366824e-05
-8.80240733214974e-06
-2.21973926948731e-05
-2.74414276162436e-05
-2.00218958299267e-05
-3.22611165250639e-05
-8.95130929086254e-06
-1.72488243718601e-05
-9.77065991729142e-06
-1.86179811215424e-05
-9.04838567887015e-06
-1.51906485571338e-05
-2.54767316372177e-05
-2.84155547723325e-05
-2.56988808197094e-05
-3.40067959237906e-05
-2.52298142084089e-05
-1.18881568907257e-05
-1.57840944007892e-05
-2.52825703726591e-05
-2.83927036211567e-05
-1.64130996297975e-05
-1.83689782014455e-05
-2.74585433426763e-05
-1.69423365082497e-05
-3.03380346887253e-05
-1.24612939648474e-05
-3.57470890014374e-05
-1.77284991088612e-05
-3.68608984950788e-06
-1.16977003219043e-05
-2.56766740824022e-05
-3.497476239684e-05
-1.90049052261026e-05
-3.59361144484104e-05
-3.34968427811253e-05
-1.93134290721708e-05
-1.63380166898753e-05
-2.16207412135419e-05
-2.32412719482152e-05
-1.14896658334722e-05
-1.31289407446357e-05
-1.88201751801419e-05
-3.55224329913652e-06
-4.04608656474217e-05
-9.71263682972396e-06
-2.12066782797324e-05
-2.55710229891469e-05
-5.06889965825171e-06
-1.53700441781382e-05
-1.28684773134697e-05
-1.22881264953997e-05
-1.88880508899452e-06
-1.57811035836778e-05
-2.59834373142242e-05
-3.05295902085008e-05
-2.3228307798403e-05
-3.23123457848794e-05
-2.65458392561359e-05
-3.18288828278285e-05
9.70538592264061e-06
-1.93257698029364e-05
-3.33046264704448e-05
-3.47617282357472e-05
-2.04523994722745e-05
-1.99445622457961e-05
-1.90484891050301e-05
-2.36073754103929e-05
-1.35289964531142e-05
-4.00054395421069e-05
-9.71139486156822e-06
-8.4672400598422e-06
-5.16827898769186e-06
-2.56452703111712e-05
-7.253706647064e-06
-4.60028007258656e-05
-1.48892226642389e-05
-1.88621775599309e-05
-3.08679114159867e-05
-2.32333241974176e-05
-1.34847595377859e-05
-3.49996628289651e-05
-3.15160618862798e-05
-1.36769065935491e-05
-1.19167002353641e-05
-1.73133724727607e-05
-2.34426918231143e-05
-1.14248651448443e-05
-2.39249039222492e-05
-1.77747079730055e-05
-3.69835298863066e-05
4.82500614305275e-06
-1.902113046854e-05
6.38184893871792e-07
-1.86063706419708e-05
-2.36645039074909e-05
-2.12975673608437e-05
-4.21800290921931e-07
-2.33226900858585e-05
-9.27570268796752e-06
-8.47778102287192e-06
-2.45032032586437e-05
-8.82564851323387e-06
-6.34818603651908e-06
-2.64357707042585e-05
-2.65796345036321e-05
-1.45780028480443e-05
-1.01077315686817e-05
-3.61036043391984e-05
-2.90438661419986e-05
-2.59190534941618e-05
-9.47800043333745e-06
-3.76025398059835e-05
-4.44854522221524e-05
1.51239848126281e-05
-1.48613871573404e-05
3.57265333762775e-06
-8.40869620640797e-06
3.63656969909061e-06
1.32030456159313e-05
-3.13292752840981e-05
-6.05983676055421e-06
-2.52175791411323e-05
-1.68643609936406e-05
-2.05549147290546e-05
-2.33531874457006e-05
-1.58335151357283e-05
-2.06721126701539e-05
-3.11710442751571e-05
-2.96205801055644e-05
-2.17026010555406e-05
-5.32545576718734e-06
7.05754556646851e-06
-3.55922710620948e-05
-2.67112343269677e-05
-2.52295606057861e-05
-3.77217491942943e-05
-4.19439610431795e-06
-2.03752524385825e-05
-2.46380574038066e-05
-6.98232944868406e-06
-1.26206443200395e-05
-3.34736592376645e-05
-1.9827689834315e-05
-2.60485217906191e-05
-2.00408162711504e-05
-3.1568853225816e-05
-1.06417883382477e-05
-2.61153741715105e-05
-2.64682082402819e-05
-2.44915341910633e-05
-3.32715450902676e-05
-2.09249483965671e-05
-2.24941750303542e-05
-1.96103659471286e-05
-1.22798745362009e-05
-2.40608026362464e-05
-3.11975497881425e-05
-2.8858616959684e-05
-2.10157205749993e-05
-1.92088668484105e-05
-3.06987501551815e-05
-3.7339486849686e-06
-2.680921771597e-05
-1.13389790390504e-05
-3.69280774691196e-05
-6.4280313691338e-06
-3.57123268805393e-05
-2.29907543030191e-05
-3.65731897060543e-05
-1.4912090232723e-05
-2.7513019154669e-05
-4.54684636236517e-05
-2.92274001275453e-05
-3.00750866701987e-05
-2.61559399211992e-05
-1.90832913770735e-05
-4.60219849553012e-06
-2.31658531523414e-05
-2.30697802429726e-05
-2.45367385918084e-05
-1.59048960306718e-05
-3.55614256212888e-05
-3.32520085551789e-05
-1.26729723329193e-05
-3.20284509698311e-05
-3.42988330601518e-05
-1.25056587594413e-05
-1.97428744231436e-05
-1.72777419508834e-05
-5.91401279307743e-06
-5.71174951461924e-06
-1.42904650758243e-05
6.88189745753344e-06
-3.01655577254989e-05
-1.55183159999416e-05
-1.24245323551775e-05
-4.12372295721752e-05
-3.30771782774785e-05
-1.82310888008624e-05
-2.28761989092903e-05
-3.0906146058601e-05
-3.23040386357028e-05
-1.56160578069892e-05
-3.09337762152724e-05
5.14042161874349e-07
-3.36130938391253e-05
-4.10373736237644e-07
-7.33883554944507e-06
-1.04902066762893e-05
-2.167413030895e-05
-2.53186712146023e-05
-6.84989179114776e-06
-2.96216971367071e-05
-1.88708949266249e-05
-1.4616437507032e-05
-2.83888649287412e-05
-9.86079186748795e-06
-2.15489261213568e-05
-1.47352731902278e-05
-2.11189538226955e-05
-2.13115653936551e-05
-1.43206758844749e-05
6.36482860299239e-06
-1.62320872264145e-05
-2.35237705971199e-05
-2.85458992156283e-05
-4.56476308799787e-05
-3.4169336921109e-05
-7.09294611362963e-06
-5.56709849140869e-07
-3.80728216000949e-06
-3.46715946995729e-05
-3.08573534492917e-05
-3.43498337503017e-05
-2.33936169218052e-05
-2.66525537924016e-05
-4.25568308548821e-05
4.05290503553934e-06
-2.82682852073782e-05
-1.36448608387277e-05
-2.38320693616752e-05
-2.14259222959864e-05
-4.7534958621783e-06
-3.42477835879864e-05
-3.39175059474673e-05
-1.26703419734212e-05
-1.08048909557416e-05
-1.31214656608455e-05
-3.04734668652844e-05
-2.40609139041639e-05
-9.74320422145572e-06
-1.88873739035976e-05
-2.6588275138132e-05
-2.07177082649888e-06
-2.79786059431187e-05
-1.98926722611789e-05
-1.55433816442835e-05
5.26555209212919e-06
-1.68345171693847e-05
-3.16184110879725e-05
-2.81083281579293e-05
-2.73855329527192e-05
-9.41866893114601e-06
-1.30200279768392e-05
-2.63786368429734e-05
-2.82137668218859e-06
-2.60779360906862e-05
-1.26604067219007e-05
-2.07065620715903e-05
-1.76268080177362e-05
1.12335670632994e-05
-1.56523067702349e-05
-1.47644546208009e-05
-2.77848710500551e-05
-1.23473600105649e-05
-1.81530284409222e-05
-1.73911708017873e-05
-3.16220246278495e-05
-2.92642972479544e-05
-1.52478953043635e-05
-1.14219969839391e-05
-2.7530383985653e-05
-8.16839407574492e-06
-2.98571463822874e-05
-2.50702753686824e-05
-2.56082435225348e-05
-1.67445919254217e-05
-2.78964770685786e-05
-3.20736651693103e-05
-1.22838686224381e-05
-1.57712043410905e-05
-1.71810134933456e-05
-3.36099096685235e-05
-1.89976940231043e-05
-2.98661855446185e-05
-2.31727419666279e-05
-2.38182966203881e-05
-1.66928693777793e-05
-3.57374436553298e-05
-1.26771118565665e-05
-1.72562087914044e-05
-5.44126550799957e-05
-4.10717829493033e-05
-1.55652372267615e-05
-4.0940359615503e-05
-2.36466881110404e-05
-2.89651703570805e-05
-2.67121935386325e-05
-2.90100824932344e-05
-1.00180397053886e-05
-5.00334095558273e-06
-2.76503085483012e-05
-5.10096826801308e-06
-1.05672559023523e-05
-4.52575624977518e-05
-5.80388219600328e-06
-1.40676835291871e-05
-2.92935294559661e-05
-3.03379120755822e-05
-2.58553581999308e-05
-3.04259254279015e-05
-1.31386374634929e-05
-2.58814544608127e-05
-2.13199966668938e-05
-1.70596720392108e-05
-2.73974589218632e-05
-1.45592479421419e-05
-2.68668206465237e-05
-1.2529565508122e-05
-1.96014559046977e-05
-2.49769446782419e-05
-2.96256019820617e-05
-3.39408719065134e-05
-2.02948999469951e-05
-1.72654135708533e-06
-2.49515075110067e-05
-1.82604606989269e-05
-2.89698690907044e-05
-2.57422964500968e-05
-2.80945651470523e-05
5.17836638737987e-06
-2.28190034153661e-05
-1.19894338862029e-05
-3.23355297348637e-05
-3.32705109010281e-05
-1.84615155329461e-05
-2.42129176536121e-05
-4.92366498058488e-05
-2.45663855133699e-05
-5.45497050627647e-06
-6.10481069497531e-06
-1.52451646751628e-05
-7.14534140177695e-06
-5.14298318305269e-06
-1.59087316978907e-06
-3.27417919712386e-05
-6.69974792406277e-06
-2.65946082322488e-05
-3.43174725766206e-05
-4.03288363552262e-05
-2.30934959270039e-05
-3.631500749694e-06
-1.86632779067128e-05
-2.22441327514437e-05
-2.42382187653437e-05
-2.1807832017373e-05
-1.3544531865239e-05
-3.70644153731151e-05
-2.03443125672437e-05
-2.56709357468265e-05
-3.77076874674036e-05
-3.50312775488527e-05
-3.35641087686488e-05
-2.61684115606672e-05
-2.7986696627629e-05
-1.3159644680763e-05
-2.95120855365581e-05
-3.22042003156089e-05
-2.49507083280287e-05
-1.22900429593314e-05
-1.99196637174763e-05
-1.50209328927761e-07
-4.71139601778035e-05
-5.01412805028399e-05
-2.78556387399996e-05
-2.83073815438964e-05
-1.88563935108912e-05
-3.53861165523439e-05
-3.27070160685105e-05
-1.77565835847084e-05
-2.12512388129779e-05
-5.25319405112044e-05
-4.44328748768856e-05
-3.03810706487511e-05
-2.67075280172725e-05
-1.95621300236139e-05
-3.36242454713703e-05
-1.86333197503554e-05
-8.9404119749604e-06
-7.3902649019926e-07
-1.15459982110069e-05
-2.37802207994321e-05
-1.67051444496978e-05
-3.43743532002201e-05
-2.04135316222248e-05
-1.50192595032261e-05
-2.9230867893009e-05
-2.16900955517785e-05
-3.00855034925004e-05
-2.10890830978879e-05
-9.74821869347142e-06
-1.08735231522714e-05
-1.07607981193258e-05
9.25621072538197e-06
-8.7763209809123e-06
-2.52601953336453e-05
-1.85042727943415e-06
2.04138435196026e-07
-1.87738022238292e-05
8.17528979440607e-06
-8.1870702705846e-06
-3.24046601618519e-05
-1.31952890345121e-05
-1.45422209169046e-05
-2.73495878048831e-05
-9.40663829594788e-06
-1.07391947052913e-05
-1.23083559264404e-05
-2.22235245996285e-05
-2.13523345168698e-05
-1.0893040290305e-05
-1.40816817996075e-05
1.2690151803808e-05
-2.30926453786076e-05
-3.04065221739316e-05
-3.70142896771711e-05
-2.65776298265681e-05
-1.38578690122618e-05
-1.91348610685357e-05
-3.75581451539991e-05
-2.65100060563063e-05
-1.92612049749305e-05
-2.39703164917161e-05
-2.10124412885253e-05
-1.62788433884341e-05
-2.54511264413464e-05
-2.72596141086158e-05
-1.01088161833906e-06
-2.82009851762034e-05
-3.51362636135899e-05
-1.45097107299072e-05
-6.31312329262261e-06
-1.0778714420487e-05
-2.79924451713687e-05
-2.9153414612043e-05
-6.16897071595057e-06
-1.92502597460206e-05
-3.31505645242346e-06
-1.03177017595973e-05
-3.14974938521111e-05
-2.87960590531845e-05
-4.2188887072973e-05
-3.2086125187263e-05
-1.76169081511412e-05
-1.41464980329032e-05
-2.60241426540787e-05
-3.48253854129674e-05
-2.91528393036074e-05
-4.18605737747386e-06
-2.99933079292448e-05
-1.94200317349429e-05
-1.11629117933883e-05
-2.22554486405642e-05
-6.22241052837781e-06
-4.36177442831329e-05
-1.71106620796951e-05
-1.23351340303924e-05
-1.9976886221381e-05
-3.18541801647628e-05
-2.28735636683565e-05
-3.99756910449718e-05
-1.40785434079056e-05
-2.06466411522906e-05
-2.88640281836076e-06
-1.13811585893867e-05
-1.65223802635551e-05
-1.59857977564158e-05
-3.49605447794506e-06
-3.98792357928413e-05
-1.53698440390722e-05
-5.01318977553888e-07
-3.39336082481659e-05
-2.320115586963e-05
-2.13224194399739e-05
-9.98563292308334e-06
-3.31449865631106e-05
-1.931046815093e-05
-2.63207869161241e-05
-3.97199451751383e-05
-9.12079781335185e-06
-7.13044086875935e-06
-3.21247898268374e-05
-1.44562370013381e-05
-1.59707893866286e-05
-1.94768933750657e-05
-5.16198355509493e-06
-2.4606265258799e-05
-1.07698689781106e-05
-1.50631884343841e-05
-1.30610712929038e-05
-1.24322493074765e-05
-2.33942593527245e-05
-2.31997350333112e-05
-1.25058574411987e-05
-2.52737640447926e-05
-4.18912252060323e-05
-8.85148602895519e-06
-1.05759203307724e-05
-1.50153865084539e-05
-1.61031924832106e-05
-1.15433872219028e-05
1.6270625892873e-05
-3.15063870857736e-05
-2.54811597488693e-05
-1.73253977491825e-05
-1.28599190563594e-05
-3.19973811800501e-05
-2.23242613975603e-05
-2.43901048621037e-06
-2.31517843838044e-05
-3.76181746792322e-05
-4.7867823264255e-05
-6.98729781057336e-06
-1.95128792578906e-05
-3.42175703121948e-05
-3.70505239891679e-05
-1.80657579663955e-05
-1.666666224278e-05
-1.95109281965481e-05
-1.90627436007231e-05
-1.36420447907751e-05
-3.24299798785535e-05
-1.86360742646766e-05
-1.58565379878047e-05
-1.73280879332282e-05
-2.81825110219034e-06
-1.92092598662723e-05
-3.84554146499348e-05
-3.12867043317302e-05
-1.83413054433584e-05
-2.45083507379839e-05
-1.17016809010327e-05
-2.54559443498042e-06
-3.47930923665801e-05
-2.55562153467778e-05
-2.13140297459831e-05
-2.30605400373339e-05
-1.46374204454059e-05
-1.29793016994793e-05
-2.48786545133863e-05
-1.01943337292405e-05
-1.68968523011703e-05
-3.25195537537065e-06
-1.85204975281877e-05
-2.11421294310545e-05
-4.35982887793857e-05
-1.44287202543019e-05
-3.32697807476592e-05
-2.45593182352014e-05
-4.44687075755575e-06
-2.17758542325536e-05
-8.46479975306251e-06
-3.2110672559786e-05
-4.19287454467377e-05
-1.85863509687959e-05
-2.92906456653933e-05
2.22409088537929e-06
-1.66944799045008e-05
-1.26379550005312e-05
-8.0975768232925e-06
-1.34769358673647e-05
7.17692158771599e-06
-1.75251434162626e-05
-2.3974171930239e-05
-2.61634924163898e-05
-1.22309811528004e-05
-1.3011379719112e-06
-6.52286438493675e-06
-1.27593931319876e-05
-7.74446840000102e-06
3.36861166346429e-06
-5.80425760189267e-06
-2.23673407001303e-06
-3.29601139750834e-05
-2.33846508153029e-05
-2.87959462689866e-05
-3.84602662267691e-05
-4.12657413975685e-05
-6.71419592365937e-06
-1.76226414530759e-05
-1.48598835605173e-05
-5.53539611364404e-06
-2.79105620813666e-05
-1.2427024459671e-05
-3.2070631043327e-05
1.1552108978264e-06
-1.60966243866064e-05
-1.00763985355811e-05
-3.47590840771791e-05
-3.10016354490945e-05
-1.17020131923594e-05
-3.70897350070104e-05
-1.56638349955984e-05
-3.95822195227577e-05
-5.17598028276834e-06
-8.76114575475482e-06
-1.51118389319868e-05
-2.73547390291291e-05
3.1729314442782e-06
-2.44608309729945e-05
-1.99405112512248e-05
-4.52428285361247e-05
-6.55613138867873e-06
-1.52366116240771e-05
-3.10312630179098e-05
-3.57824712664129e-05
-3.09283799986095e-05
-2.75410732236787e-05
-3.20790254625164e-05
-4.51340447697985e-06
-9.34059108947197e-06
-5.25315573880396e-05
-2.98613861616222e-05
-2.4649347722443e-05
-3.29991550193124e-05
-2.61068894577746e-05
-2.08552207052927e-05
-3.80448212628536e-05
-1.1609387127806e-05
-3.56467186588427e-05
-1.32211246012256e-05
-2.42082166157739e-05
-2.7991428455749e-05
8.05419421441965e-06
-1.42676260352655e-05
-2.82482448187821e-05
-2.79716028157823e-05
-2.40164234728612e-05
-7.69784928966915e-06
-3.44733411159974e-05
-1.63806200607161e-05
-5.48451703051431e-06
-3.30053998817448e-05
-1.13523829050005e-05
-2.14933147628983e-05
-8.15809287400282e-06
-1.18632160418164e-05
-1.34817304392919e-05
-1.48323285919168e-05
-6.05838101622304e-06
-9.54658678254567e-06
-3.31650845440677e-06
-3.60514235540382e-05
-1.14099693943122e-05
-1.54010135915866e-05
-3.22390078752931e-05
-2.2922604297428e-05
-2.11295719019685e-05
-2.56700712583286e-05
-2.17888723145232e-05
-1.50003495641835e-05
-3.00495087799119e-05
-2.76773395460012e-05
-3.51391895377131e-05
-1.77795984379172e-05
-9.346803829945e-06
-1.54239973431868e-05
-1.5377543380925e-05
-1.87176974672168e-05
-3.16097723131949e-05
-6.37264365371043e-06
-3.35211551229399e-05
-2.51836135883425e-05
-2.1640449437596e-05
-1.82820644626453e-05
-2.00124061954994e-05
-3.01654530092972e-05
-2.19646364384568e-05
-7.14576285278461e-06
-4.47352988129734e-06
-4.7946375363595e-05
-2.85578074074784e-05
-1.59895063965194e-05
-1.18574407100532e-05
-2.00929227189234e-05
-3.34969905808899e-05
-2.88828464741126e-05
-2.41258392193401e-05
-6.96664857566259e-06
-2.55836642352125e-05
-3.72787209702577e-05
-1.52417147666933e-05
-2.10907857704731e-05
-5.54720141142036e-06
-4.29743331188116e-05
-2.51895776788456e-05
-2.86110121099175e-05
-2.46799154175906e-05
-2.09720546234783e-05
-2.57770960972378e-05
-1.61819182752445e-05
-2.41883087242937e-05
-1.83195280822348e-05
-2.71631931288824e-05
-2.63642954879125e-05
-2.8890937864987e-05
-1.11943166525719e-05
-3.13738934962642e-06
-2.08873179745778e-05
-1.14584771843206e-05
-2.76192221265445e-05
-2.3195244100729e-05
-2.44259858064315e-05
-2.35677935979941e-05
-1.81751044902538e-05
-1.52299253594808e-05
-1.60216812610418e-05
-1.20481172287222e-05
-1.12399768640896e-05
-1.93827006508788e-05
-1.35096338137313e-05
-2.13209765488583e-05
1.19994532177898e-07
-2.31382477574282e-05
-1.60141124846014e-05
-3.9187972780353e-05
-1.6899430882364e-05
-3.01905858693677e-05
-8.89976037286534e-07
-2.05151634014086e-05
8.94101178254941e-06
-2.59806530074397e-05
-2.58211953748408e-05
-1.45085203751403e-05
-1.59478056458743e-05
-3.08539204557905e-05
-1.95058840395402e-05
-3.76925274915417e-05
-3.74257991011101e-05
1.05272045439061e-05
-2.47675822087899e-05
-3.04380615165029e-05
5.2709987805088e-06
-3.61318670733833e-05
-5.25720830272869e-06
4.50020744124833e-06
4.38803173940952e-06
-3.28979555352461e-05
-1.36868284583472e-05
-2.12480911262586e-05
-2.27890257717428e-05
-8.28213902218143e-06
-1.88747786739935e-05
-3.15596138282457e-05
-1.9629462513805e-05
-1.02225028325589e-05
-1.08175333472431e-06
-2.92782878006864e-05
-1.03615553790301e-05
-2.26995144499458e-05
-1.57871413139405e-05
-1.35998150823972e-05
-1.6536479628554e-05
-2.6583970424288e-05
-3.37753544277826e-05
-1.56253961664637e-05
-6.79819123610419e-06
-1.27713710053125e-05
-2.14479164926034e-05
-1.8239231506546e-05
2.40416640149378e-06
-2.95980652947135e-05
-8.06282749864942e-06
-2.80835358956372e-05
-6.98321015763154e-06
-1.70340303064267e-05
-5.35589336445249e-06
-4.51347533851017e-06
-2.8338783246949e-05
-3.67473743797909e-05
-3.42369142575311e-05
-1.64431157773371e-05
1.51875886113985e-07
-3.79433872382322e-05
-1.15950668663748e-05
-2.25798341021022e-05
-2.62109496302066e-05
1.97417858186151e-06
-2.86339103874009e-05
-3.25398283060027e-05
-2.27654612122711e-05
-3.07827295238586e-05
-2.95259085256442e-05
-1.10387828267842e-05
-4.11099568737296e-05
-1.38159548899385e-05
-1.74161731251053e-05
-1.87510637272958e-05
-1.69325187854615e-05
-3.78716149851219e-05
-4.33354672131167e-05
-1.25898973589964e-05
-3.54147608609322e-05
-2.31011214058541e-05
-1.75734760461173e-05
-4.5847757317391e-06
-1.85467529072844e-05
-2.84365495410605e-05
-2.56174369035161e-05
-2.05559897747149e-05
-4.18601799168961e-05
-2.67378003955678e-05
-1.9122116292435e-05
-4.94378557966523e-06
-2.67521460627512e-05
-2.95107610679252e-05
-2.87439919237203e-05
-1.00824675393353e-06
-6.01913947446656e-06
-3.53518273872045e-05
-3.37085934215475e-05
-1.93546983924449e-05
-3.23350493529966e-05
-9.20787560136231e-06
-3.50209185407055e-05
-2.9039738563673e-05
-6.75766072758946e-06
-1.24489358758758e-06
-2.25202966047302e-05
-1.5700001286634e-05
-2.27275417099474e-05
-1.92987782830782e-05
-1.7986621604819e-05
-4.35267378522355e-07
-2.18392661857088e-05
-3.06800471013601e-05
-5.52090657964197e-06
2.02716989261531e-06
-3.0141058314459e-05
-3.23711357635096e-05
-1.26132430423432e-05
-2.96272590654994e-05
-2.31046303767332e-05
-2.35333902310061e-05
-1.58407646654504e-05
-5.25389457081241e-06
-3.01356082222808e-05
-3.77841914470052e-05
-1.41096251502632e-05
-2.78032475431642e-07
-7.97231679987361e-06
-2.57739658695205e-05
-1.13722906939147e-05
-3.13360707244799e-05
-2.1821278592798e-05
-1.49843511760344e-05
-5.20269037700447e-05
-1.15113578491956e-05
-1.582809334239e-05
-2.87834935467433e-05
-2.33193107092723e-05
-4.68681853956961e-05
-3.06228747923419e-05
-2.10275527253938e-05
-3.61036186021705e-05
-2.48666844826296e-05
-3.47748291361878e-05
-3.84546334048388e-05
-3.35605654078525e-06
-3.46965120321883e-05
-1.76477376103613e-05
-1.27201398957961e-05
-1.04884509842556e-05
-1.91050305333977e-05
-3.32157821509909e-05
-2.54876587668063e-05
-1.90142620274024e-06
-3.70134940190217e-05
-2.50531866057661e-05
-2.36607494563231e-05
-1.680705160537e-05
-1.00304562599208e-05
-1.86500577527673e-05
-3.44787157107355e-05
-4.07834459015542e-05
-3.24742090217787e-05
-2.01987304008154e-05
-6.13337887666256e-06
-1.41083648221403e-05
-6.68710212399657e-06
-2.53105409661714e-05
8.44298941494968e-06
-3.05044099738104e-05
-9.05825411606282e-06
-1.8427544599487e-05
-1.83972193837897e-05
-2.84812105147321e-05
-2.0929222564097e-05
-1.88212446098159e-05
5.05128150660095e-07
2.75367397405019e-06
-3.89826479860235e-05
-1.08450464186226e-05
-5.20002151865536e-06
-1.64475927511277e-05
2.28004138102377e-06
-2.46755207178083e-05
-3.13894826717733e-05
-2.42804364348544e-05
-5.27510376332704e-05
1.25718649420557e-05
-3.86825707075363e-05
-1.57485186499619e-05
-6.56750437757659e-06
-1.63725717848956e-05
-1.67617186875135e-05
-3.12599708789727e-05
-4.16311723179289e-06
-2.64735834338216e-05
-2.06103467681143e-06
-2.89213488625427e-05
-1.77670250258657e-05
-4.1106470105786e-06
-5.47365375580601e-06
-2.81769241619054e-05
-3.0629995024374e-05
-7.08754652691058e-06
-2.26228689185883e-05
4.97083307304257e-07
-1.06631746593951e-05
-1.61587930215357e-05
-2.6795741709242e-05
-3.80486536795406e-06
-1.99174241396444e-05
-2.04218330358369e-05
-1.35715461872126e-05
-1.14242024205486e-05
1.28772800540948e-06
-1.56161770466462e-05
-3.8974854502763e-05
-2.08253934144163e-05
-2.98223462695798e-05
-1.66522006902167e-05
-2.37744233908413e-05
-2.99016933933625e-05
-1.38810745233765e-05
-2.3583985973019e-05
-2.63728369120649e-05
-2.62127033699649e-05
-1.06248637407268e-05
-3.11203199740866e-06
-1.62035478467525e-05
-2.66498265206411e-05
-1.70415858030706e-05
-2.35090148714386e-05
-2.65961722288237e-06
-2.00848148350946e-05
-4.70811641201593e-05
-3.07112732528936e-05
-1.57741261881369e-05
-2.27095252188449e-05
-2.13343527906965e-05
-2.85955194828809e-05
-1.03272350497872e-05
-1.713833249171e-05
-2.2328723873156e-05
-1.53249914192839e-05
-2.35286138343582e-05
-4.02086923650662e-05
-2.1837551435993e-05
-8.98749302153122e-06
-3.4302362031127e-05
-3.84409530968071e-05
-5.08994812648571e-06
-1.22899749914706e-05
-2.69850421011187e-05
-2.71336654915975e-05
-2.20614208611767e-05
-1.07553474649621e-05
2.01830693087815e-06
-3.28669816218719e-05
-3.83593341232141e-05
-2.78988249691807e-05
-1.64296429984247e-05
-7.7399133793684e-06
-3.08243397813752e-05
-2.91660069234213e-05
-3.54071894159198e-06
-3.69236699526827e-05
-3.28294922539018e-05
-2.52265193519349e-07
-2.45728892871687e-05
-3.03739913347281e-05
-7.89334430568566e-06
-3.30118275934959e-05
-2.16596674777772e-05
-1.42208499945387e-05
-1.21298619087995e-05
-1.17872662164169e-05
-1.78450395877829e-05
-1.07922766957459e-05
-2.74920124320749e-05
-2.02483898747328e-05
1.80983902430862e-05
-1.43715364952679e-05
-4.21170226249046e-05
8.26139930336068e-06
-6.01084521008643e-05
-2.51648738999794e-05
4.8288899162415e-07
-1.59359005445862e-05
-1.44234343446645e-05
-3.16123002140746e-05
-9.49397044988768e-06
-1.99430958025299e-05
1.36498557812301e-06
-1.47335457346821e-05
2.99479225821718e-06
-1.31329642556954e-05
-2.09510959346771e-05
-1.55361310360998e-05
-1.38565298855995e-05
7.62510357723302e-06
-1.81984322563591e-05
-1.45117469769517e-05
-2.38578611126002e-05
-1.41774562663195e-05
-1.64106658867877e-05
-1.53845891893954e-05
-1.97397166108359e-05
-4.0779264667727e-05
-1.57672926027881e-05
-2.93844255806982e-05
4.274887385978e-06
-1.21355068919749e-05
-4.68719024344423e-05
-2.5287871605089e-05
-1.92038626586797e-05
-1.87092536452011e-05
-1.29113894666404e-05
-2.92373102039567e-06
-1.88922353986657e-05
-1.97396641118223e-05
-1.56569011703169e-05
-2.70247034814777e-05
-2.67911119370253e-05
-2.3786098923334e-05
-2.25189912085929e-05
-2.31751132116741e-05
-3.06909973271503e-05
-3.4818978500597e-05
-1.39169217329482e-05
-2.62309133957797e-05
-2.69145253632184e-06
-3.82743954705417e-05
-9.1051611019068e-06
-1.14455973398345e-05
-2.09883444704492e-05
-1.39133075619377e-05
-3.0919962862145e-06
-1.95265474398824e-05
-9.91649652660203e-06
2.71891105290813e-06
-2.13384994654653e-05
-3.49478972184213e-05
-5.47318899055599e-05
-2.43817512719456e-05
-1.65438222422111e-05
-1.85847475397098e-05
-3.01059386587183e-05
-1.01564742186896e-05
-1.20670930993816e-05
-1.39694753321954e-05
-1.27732985857844e-05
-2.43668344800444e-05
-8.51890767107728e-06
-7.86725775657477e-06
-2.85632555076825e-05
-4.44779001212729e-05
3.66751150004426e-07
-9.33944030566144e-06
-3.4101635711003e-05
-1.37954043066247e-05
-1.63592873912303e-05
-1.99749279552805e-05
-1.66441367060296e-05
-2.705418676894e-05
-1.74780529211252e-06
-1.92365742599648e-05
-1.61326067682011e-05
-2.3778396488958e-06
-3.86009706397935e-05
-2.60686319254183e-05
-2.8289782502116e-05
-2.60468721743972e-05
-1.69305535395098e-05
-3.1011526744356e-05
-4.0531360440141e-05
-2.37429277738196e-05
-3.79850824618697e-05
-2.09435169009066e-05
-2.32148567608009e-05
-2.697303224634e-05
-1.61641684447412e-05
-3.08496339489638e-05
-2.59817126120609e-05
-2.99473500795105e-05
-7.05773902581367e-06
-1.21931158545613e-05
-3.0628287305037e-05
-1.14590943952438e-05
-1.03381152198462e-05
-2.25452054519159e-05
-4.36805063812969e-06
-5.75454393247076e-06
-1.86140622395553e-05
-1.51264844030786e-05
-5.06133409188952e-06
-1.66601162655016e-05
-1.06674620767376e-05
-5.41502327264114e-06
1.41252101691811e-06
-2.47326598436033e-05
-2.2878957099608e-05
-1.00194586905509e-05
-3.4553515913944e-05
-2.7927617296957e-05
-1.71167645026142e-05
-1.31000043355687e-05
-2.36482065032073e-05
-2.40229068006052e-05
-8.25811405579869e-06
-2.46704218153429e-06
-3.43376282265999e-06
-1.30442540883089e-05
-1.01843387499575e-05
-4.96524802013104e-06
-4.91116331672349e-05
-1.81682124437886e-05
-5.9586741179781e-06
-3.10373007162256e-05
2.92920192161251e-06
-1.12430362852401e-05
-3.00409582744986e-05
-2.03284468807226e-05
-2.09999565929697e-05
-8.56480998533216e-06
-4.56865504569349e-05
-2.54006480364114e-05
-3.90288772144397e-05
-6.33310494754872e-06
-3.28664061319192e-05
-3.41066570648679e-05
-1.8301310541049e-05
-3.64471211294538e-05
-2.51114801077863e-05
-5.31643589915832e-06
-2.53924127278707e-05
-2.21568907866043e-06
3.51448435304158e-06
-2.81833843869988e-05
-1.72697662517785e-05
-2.28727122480972e-05
-9.38954973154806e-07
-1.6968813451866e-05
-2.89740717649591e-05
-3.07763526900879e-05
-4.13532042871434e-05
-1.9235999783761e-05
6.5128219725194e-06
-2.65308073976116e-05
-1.88767680089349e-05
-3.59831224011159e-05
-2.1454581193296e-05
-6.10076279415244e-06
-1.82611953344741e-05
-1.77857125336283e-05
-9.39031198061119e-06
-3.59235591500924e-05
-3.97535277912889e-05
-2.4837132062227e-05
-2.93777806974886e-05
-2.38015667491017e-05
-4.75361756197551e-06
-1.9336992467581e-05
-2.40367315262908e-05
-1.58291673607406e-05
-5.01859640961576e-05
-2.69238897964009e-05
-2.31946551841454e-05
-4.83288442933816e-06
-6.73141396553107e-06
-4.15251564809359e-05
-1.94829680685145e-05
-1.66829963165929e-05
-2.13004455188554e-05
-3.3449926338282e-05
-2.89625121470382e-05
-2.04491357904103e-05
-1.14667775916542e-05
-9.66458522580853e-06
-2.22179698045393e-05
-1.09678046921498e-06
-1.58502997232921e-05
-1.91534528858281e-05
-1.12761147266922e-05
-1.51124405785001e-05
-1.76616980615927e-05
-1.60915351136778e-05
-2.98235034719815e-05
-2.83294853313003e-05
-3.50160944339019e-05
-1.47423467979121e-05
-3.06566070845564e-05
-7.44901804781613e-06
-1.65267632848957e-06
-1.57417903946315e-05
-1.0634754504824e-05
-3.48730251404871e-05
-4.72007683695052e-06
-6.65781204940951e-06
-1.58266342705509e-05
-2.08336976923974e-05
-1.35203690995974e-05
-2.16065778370454e-05
-3.42956266948677e-05
-2.01933025509649e-05
-3.05567554384214e-05
-1.58451124901126e-05
-1.74588082519019e-05
-2.08532843247628e-05
-2.4180044565228e-05
-2.51002528138641e-05
-1.55013010185917e-05
-1.77693337207833e-06
-1.16747312005982e-05
-1.54652516266501e-05
-2.29772326443224e-05
-3.2435989817754e-05
-3.69814933930991e-06
-1.35895761420544e-05
-7.29581645723838e-06
-2.78927603334827e-05
-3.14832160084532e-05
-1.58386386216427e-05
-2.99656213147933e-05
-1.86745541609122e-05
-2.82171843157929e-05
-4.13932828503749e-05
-3.20134156134157e-05
-1.7679032504902e-05
-1.13263630001337e-05
-3.86522504335357e-05
-4.10101952543263e-05
-2.79609920178497e-05
-3.23657726132653e-05
-1.58692858817832e-05
-3.2189472000042e-06
-1.75800014931071e-05
-1.43099975615021e-05
-1.34834109489521e-05
-4.21738594768772e-05
-2.3969335753387e-05
-5.72354199768997e-06
-2.62524117920635e-05
-4.29465194747062e-05
-4.12900657417195e-06
-7.66230933834947e-06
-1.51915907300505e-05
-2.35677412191625e-05
-3.07691939776094e-05
-2.9688108632707e-05
-2.70228605786036e-05
-1.12327625562965e-05
-4.3712473716986e-05
-1.70630322608846e-05
-1.73286297434706e-05
-3.58919556061858e-05
-2.55342477484628e-05
-3.61272914304636e-05
-7.17709162373051e-06
-1.3710543500016e-05
4.3908982402263e-06
-2.62005008006447e-05
-1.3362387122644e-05
-2.10552093207256e-05
-1.7481406744591e-05
-2.10116824594822e-05
4.54755072097505e-06
-3.92134192062012e-05
-5.42814614475132e-06
-2.46593996465623e-05
-3.85862802350642e-05
-5.7874348177955e-06
3.54824567229496e-06
-1.33344959302503e-05
-3.52577009672926e-05
-3.13214197340329e-05
1.39144807770809e-07
-1.74411109770646e-05
-1.1102661315637e-05
-3.76208281973353e-05
-3.25164065748494e-05
-2.23782060075842e-05
-1.99439112744554e-05
-3.24569759132756e-05
-2.6819386458682e-05
-2.09592220958238e-05
-2.18253107860421e-05
-1.60675198113344e-05
-6.09284546376343e-06
-3.09556236696612e-05
-1.39803849519825e-05
-2.00367171656355e-05
-9.11633444482196e-06
-1.74595042840159e-05
-1.42828059778621e-05
-1.97896223266518e-06
-1.60127532030529e-05
5.76454631314605e-06
-2.94556900580401e-05
-1.04233059098873e-05
-5.58386993138275e-06
-1.41772008911558e-05
-1.82703030284849e-05
-1.91705650324633e-05
-4.58899123421374e-05
-2.83148714221074e-05
-7.39579874582985e-06
-1.63157510538198e-05
-1.57450433835624e-05
-5.75945104480926e-06
-3.2298273584902e-05
-2.31090040651439e-05
-2.04680946667086e-06
-3.84962390291486e-05
-2.97849776949689e-05
4.1475441973256e-06
-3.4595412026251e-06
-3.33005029831289e-05
-1.36274990986748e-05
-2.89508561889296e-05
-3.36408725828004e-05
-1.55632543916181e-05
-2.04847020469235e-05
-1.48086811858848e-05
-1.89188845977854e-05
-3.1095365967813e-05
-1.50738068659529e-05
-1.19327519440709e-05
-3.12197789464302e-05
-1.33054199413562e-05
-1.51707108357715e-05
-3.69055117693628e-05
-1.19475406320441e-05
-2.08210243136796e-05
-1.21473951580073e-05
-2.79854129517995e-05
-3.18516173717554e-05
-1.14879039043308e-05
-1.72099516883726e-05
-5.52527903416391e-06
-2.35537754615141e-05
-3.22929510681797e-05
-2.36227018936104e-05
-1.18502294307922e-05
-2.3282163630073e-05
5.79302770310097e-07
-1.0434387726782e-05
-1.44056247746367e-05
-1.05627731798851e-05
-3.16788992750933e-05
-1.39935407273191e-05
-1.39036629091145e-05
-9.7583453742875e-06
1.03547160097168e-05
-1.54846209703915e-05
-2.76570865295655e-05
-3.03825004262659e-05
-2.18512950880709e-05
-1.63697477133986e-05
-1.83147173288391e-05
-6.67458208675026e-06
9.80127335773687e-06
-1.92263228131156e-05
-1.12979113889263e-05
-1.75652747965915e-05
-3.53420193495705e-05
-1.56712097331803e-05
-2.60002401775975e-05
-2.16909802960055e-05
-1.25602244732295e-05
-1.88611889390294e-05
-5.97950798600951e-06
-2.69656180346904e-05
-1.23652234293701e-05
-1.4487837697157e-05
-1.55453682611484e-05
-3.09432036318146e-05
-2.76912783585824e-05
-1.70559759119041e-05
-3.22030778064939e-05
-1.45638416143174e-06
-3.19053783784694e-05
-2.11442842421224e-05
-1.38095304203347e-05
-2.23934094068303e-05
-2.8182041185741e-05
-2.33248178852369e-05
-4.23261726759972e-05
-4.07501041553257e-05
3.0039823575759e-06
-1.40801570379369e-05
4.40521275740667e-07
-3.32361925701119e-06
-3.33741554747667e-05
-3.76691015570796e-05
-1.80610211134351e-05
-3.48218977915283e-05
-8.32512659500202e-06
-1.09040373362026e-05
-4.90308306958049e-06
-3.22455449112369e-05
-2.40772269362936e-05
-2.93136161157252e-07
-1.45384687363042e-05
-3.02598990382469e-05
-1.41967712568605e-05
-2.16558430478068e-06
-1.08876025244319e-06
-4.37509338275139e-05
-1.72884851444935e-05
-2.36346082218959e-05
-2.09642993988642e-05
-3.09699868532659e-05
-1.85582181585673e-05
-2.81863622123459e-05
-7.9571352683343e-06
-1.48427753180422e-05
6.48437932384102e-06
-8.63272548505519e-06
-2.35970573861375e-05
-9.04109023218902e-06
-1.26155069403118e-05
-1.38766284236677e-06
-1.67797094291072e-05
-3.89332232184517e-05
-2.67611648902345e-05
-6.38391703534291e-06
-2.30059019655196e-05
1.27066306396384e-06
-1.15530766148547e-05
-2.04564716348551e-05
-3.8438248236232e-05
-2.37166937112799e-05
-1.49516797533939e-05
-2.62873652668605e-05
-1.97378226304396e-05
4.01320733314487e-06
8.12415577985256e-06
-2.34716711753776e-05
-2.6565201221702e-05
-2.17758522760149e-05
-7.59617461003027e-06
-1.84251398190052e-05
-1.67291079668721e-05
-2.23563572045335e-05
-1.42743396765162e-06
-3.28207162118233e-05
-3.48938408054997e-05
-1.29273088106173e-05
-2.28779860552758e-05
3.93803944483149e-06
-3.46826937319344e-05
-3.70503785935505e-05
-1.02259233727715e-05
-3.47896690439864e-05
-3.82772417852714e-05
-2.83916144665638e-06
-2.06177966185066e-05
-1.9794219439549e-05
-1.27345658379604e-05
-3.10324709955951e-05
4.11507532259033e-06
-1.51000811619477e-05
-2.41586321379077e-05
-1.27130081991583e-05
-2.42587803702584e-05
-2.68786913172935e-06
-7.07610561544212e-06
-1.08289360463207e-05
-2.20409886879026e-05
-3.59515929782964e-05
-2.0371289024356e-05
-1.19613878985748e-05
-1.12147742348564e-05
-2.26308712914633e-05
-3.4484300874128e-05
-2.45530398207361e-05
-2.36723964836703e-05
-4.70441811390888e-05
-3.15837383352578e-05
-9.29205923418868e-06
-1.26049366232444e-05
-4.19531521310458e-05
-2.29856748782425e-05
-3.73513730245821e-05
-2.79581802080176e-05
-1.62184001835522e-05
-1.99551439091484e-05
-2.60915046227888e-05
-2.03485863560472e-05
-1.7912845026167e-05
-1.79335100647322e-05
-1.1470943290999e-05
-1.36485781392628e-05
-2.00629499717794e-05
-2.32114467536873e-05
-1.91766697654729e-05
-3.61310003186271e-05
-3.12384866138104e-05
-1.71636875449585e-06
-1.94665050868336e-05
-2.45873959055858e-05
-3.95515931543886e-05
-3.39446828061938e-05
-1.67771842736291e-05
-2.43803784363159e-05
-3.18976119999942e-05
-2.38819530687658e-05
-1.84999671147273e-05
-1.411221036148e-05
-3.64685332857283e-06
-2.71589254942869e-05
-4.56637985175783e-06
-1.47670161433829e-05
-2.57935289043221e-05
-8.97018839404909e-06
-1.64483344496952e-05
2.39686315123267e-06
-1.26200148107241e-05
1.56214818536077e-05
-3.62734077385217e-06
-1.86279697027805e-05
-1.23421510977893e-05
-2.4625644998003e-05
-2.00555822049296e-05
-2.5314082498952e-05
-1.56429639364352e-05
-8.30430850052489e-06
-1.16117590466289e-05
-3.0913093971993e-05
-1.19642373392942e-05
4.67786915549547e-06
-3.0345271436773e-06
-2.61459253853756e-05
-1.65321439951764e-05
-3.69513974462192e-05
-1.94291042329308e-05
-1.59338187770589e-05
-1.05359378490771e-05
-2.85505662425938e-05
-1.83599269574128e-05
-2.19396892194251e-05
-9.08256570814962e-06
-7.90727582844554e-06
-2.09142083858909e-05
-8.59549399787597e-06
-9.98132405918083e-06
-2.79477135366521e-05
-2.44820428001215e-05
-3.80286427477927e-05
-1.84704349355429e-05
-1.42030962158031e-05
-4.0000478604073e-05
-2.72413470968989e-05
-8.50201652315061e-06
-2.87104269013507e-05
-9.77665582908983e-06
-8.83854657314315e-06
-2.82616074284756e-05
-4.90166914607098e-06
9.3501373266937e-06
-3.81450032848286e-05
-3.00680416694409e-05
-2.13449295855781e-05
-1.98501201809631e-05
-1.12253843952945e-05
-7.13718249542179e-06
-1.67629375354193e-05
3.14924960592888e-06
-3.76934618676823e-06
-1.41863241737153e-05
-1.83394204033465e-05
-1.0717968874781e-05
-2.32109612463245e-05
-1.40757248272924e-05
-4.92813911296329e-06
-2.22098892227125e-05
-2.42715289745597e-05
-2.18013086872108e-05
-5.34566720646274e-05
-3.72712663491098e-05
-2.18544189406276e-05
-1.26715237210185e-05
-1.05673159655435e-05
-2.48133176615215e-05
-3.38278755029259e-05
-6.93757334297898e-06
-2.17446537002999e-05
-1.37038499019764e-05
-1.89837352797545e-05
-2.96105029564732e-06
-1.65243645082324e-05
8.13255538072284e-06
-1.3104007977044e-05
-2.03315371463987e-05
-2.97005322205597e-05
-1.58773926075097e-05
-5.3035794681254e-06
-1.38093595556222e-05
-4.98715491473244e-06
-3.83963198210748e-05
-2.66375100223705e-05
-1.46462138155609e-05
-3.02483293514524e-05
-2.46210904849202e-05
-1.66107224806564e-05
-3.23960314514065e-05
-1.14702824706234e-05
-3.58124378673551e-05
-1.46296762316038e-05
-1.94139655515335e-05
-1.4857468098549e-05
-2.20534546391019e-05
-2.19970522578194e-05
-2.26051603416027e-05
-4.03718306094941e-05
-2.82374105990834e-05
-1.91096845120624e-05
-2.46846005799985e-05
-1.23378606430476e-05
-2.24910845225807e-05
-1.19806823960747e-05
7.49217675923626e-06
-1.94004318757897e-05
-2.15965122000341e-05
-4.40882431386504e-05
-4.31054455354657e-05
-1.36172840189617e-05
-1.26128349806357e-05
-1.20497377020168e-05
-1.31944991169606e-05
-3.6518754481079e-05
-2.06559302960569e-05
-3.89718699233807e-05
-2.98156631542412e-05
-2.41260905734738e-05
-2.48836009950522e-05
-4.34036129801416e-05
-2.3971187717337e-05
-3.3209468202302e-05
-3.91203123197843e-05
-3.54185708382717e-05
-2.72300644965044e-05
-2.17338172120122e-05
-2.80821191289981e-05
-1.62922150355619e-05
-2.52816362419195e-05
-2.86187564038138e-05
-1.60091655763379e-05
-1.513863292205e-05
-2.6672612156711e-05
-1.65288768600297e-05
-2.62866185752818e-06
-3.82986806282221e-07
-1.25986233772141e-05
-7.07067555837764e-07
-2.61920812011666e-05
-2.08778582891525e-05
-7.95522108499424e-06
1.75241586954956e-06
-5.28016543337827e-06
-4.19714622194314e-05
-1.02207732595419e-05
-3.09143128372419e-06
-1.00928754805294e-05
1.92129059003884e-05
-1.67381334018385e-05
-2.25348135433319e-05
-1.73493894150965e-05
-2.40350101998176e-05
-2.69154173471134e-05
-1.33141782934673e-05
-2.1171684085575e-05
-2.02378248122027e-05
-1.37198689851701e-05
-1.54665024796448e-05
-1.37300534195395e-05
-1.48602768725093e-05
-5.7894451836073e-06
-1.62698206928296e-05
-9.43871610929509e-06
6.78643690821493e-06
-2.566243853255e-05
-1.16278411232206e-05
-1.59842575506725e-05
-3.49284732200173e-05
-1.68833762000892e-05
-6.37524769315413e-06
-2.44224947844904e-05
-3.95693019999216e-05
-1.41401139339239e-05
-1.16345290692055e-05
-3.16835765708988e-05
-2.6252379519374e-06
-3.69631072437964e-05
-2.71286117093412e-05
-1.92515727962114e-05
-3.03643907345719e-05
-3.61013597485055e-06
-2.03279944784453e-06
-2.81074383820895e-05
-1.44648756219771e-05
-2.29786762791017e-05
-1.22770836404598e-05
-2.94253006183843e-05
-3.05401810315447e-05
-2.20608018919048e-05
-1.0684669920225e-05
-2.13876852966495e-05
-2.84349679964708e-05
-1.0828907760781e-05
5.86854324004884e-06
-1.99723698174772e-06
-2.04929114172647e-05
-2.86238762652266e-05
-3.26411144647219e-05
-5.98160741753536e-05
-1.46875126917301e-05
-3.43361518879721e-05
-2.56871030851246e-05
-3.67677439955034e-05
-3.04089449880741e-05
-2.24567906730246e-05
-1.24320248766457e-05
-4.06018524876951e-05
-2.09493094350509e-05
-1.87086573414864e-05
-1.40024174297119e-05
-3.01730119494799e-05
-3.15689722848148e-05
-1.98941234322567e-05
-1.69438869057013e-05
-7.55561225927487e-06
-9.63051368685944e-06
-2.35418277888115e-05
-3.92103610505694e-05
-1.58482597338785e-05
-1.0905656573871e-05
-2.50190891666103e-05
-1.54878839649805e-05
-4.12746505657958e-05
-3.32552706774322e-05
-3.75826452795291e-05
-8.73858058125025e-06
-2.78502034900515e-05
-7.42729541221985e-06
-2.53211974178861e-05
-5.63605157031697e-06
-3.31087368144414e-05
-6.43534108787976e-06
-9.96863481911242e-06
-1.77436106212034e-05
-3.06809448037493e-05
-2.05672220599384e-05
-1.86883719033346e-05
-9.45224978956947e-06
3.17324155303298e-06
-8.65752185129624e-06
-4.64196131608737e-05
-2.30426828654425e-05
-2.81172075390481e-05
-1.64354714954366e-05
-7.29517486887354e-06
-3.40614935284629e-05
-3.73004745795773e-05
2.05503491958284e-06
-2.75410300208834e-05
-4.0978434951577e-05
-1.44933232676637e-05
8.38353435167601e-06
-2.39351826133392e-05
-2.35837408221128e-05
-1.17411492955867e-05
-1.32186701520929e-05
-3.21649819845193e-05
-2.20780142937008e-05
8.8536306201754e-07
-1.56224891279827e-05
-9.94019321492835e-06
-1.92535492900019e-05
-1.14046592001085e-05
-3.62650306828981e-05
-2.9756334952926e-05
-4.1099008607321e-05
-3.7256883992188e-05
-3.57702068800823e-05
4.9872462217515e-06
-2.97587529031975e-05
-1.83331465432042e-05
-4.4239487085427e-05
-1.25790984442318e-05
-3.8012554064079e-05
-2.24225114504555e-05
1.36969253868816e-05
-1.09628983034952e-05
-2.08517778265578e-05
-2.76022932411897e-05
-1.03681898036278e-05
-2.1707545903788e-05
-7.91141050441281e-06
-3.22528115019143e-05
-2.31391511734469e-05
-3.4423748500316e-05
-1.60504913937581e-05
-2.23356459726949e-05
-5.10407413359355e-06
-1.48498662290919e-05
-4.38755618175506e-05
-2.03804170579904e-05
-3.25180859104065e-05
-2.28575936051931e-05
-5.84256383905928e-05
-2.3899328939789e-05
-4.32651551344113e-06
-1.28697687739996e-05
-1.02076658600754e-05
-2.2619273078348e-05
-2.45495117022452e-05
-1.77205396904646e-05
-2.89385884990327e-05
-1.87886391636867e-05
-3.97934398759014e-06
-2.68213561579121e-05
-4.77958674954491e-06
-3.02334044667199e-05
-3.03188289412014e-05
-2.62939806019124e-05
-2.31338263956795e-05
-2.94808240564045e-05
-3.7807700350727e-05
7.69221933369579e-06
-9.57987600626012e-06
-7.43876315129006e-06
-1.1583888180048e-05
-1.34563625323375e-05
1.8501643353659e-05
-2.27260397239602e-05
-3.31877312755537e-05
-8.89229560128874e-06
-2.84465154034682e-05
-1.81368341675971e-05
-2.27671137396337e-05
-2.93653286381829e-05
-9.81075689883961e-06
-1.66510160524036e-05
-7.28388827678258e-07
-1.99733101037755e-05
-2.33999720905957e-05
-1.96090742332482e-05
-3.25426738531867e-05
-2.06237261324415e-05
-1.27120990570991e-05
-4.7300347105283e-06
-1.73523442348814e-05
-3.737061593708e-05
-1.35756369645357e-05
-1.79624888321348e-05
-3.13922073746263e-05
-1.04523397689489e-05
-1.55614197985811e-05
1.33854955413262e-06
-4.17914708069519e-05
-1.91435381266574e-05
-1.88248122266558e-05
-2.79736847233058e-05
-3.07784733592951e-05
-1.74666160555499e-05
-1.04751104496591e-05
-2.27034113534169e-05
-1.94300876881276e-05
-2.09608553362429e-05
-1.10678497223199e-06
-1.38114818960538e-05
-1.40039257744633e-05
-1.17886849947209e-05
-1.89672988204884e-05
-3.10854028845409e-05
-1.52538536133836e-05
-1.35974402009512e-05
-1.41630314783998e-05
-1.8632142783763e-05
-3.73022097622124e-07
-4.52839705268954e-05
-1.50019622131628e-05
-3.06063571521659e-05
-2.49897187876665e-05
-8.57625019418221e-06
-4.6940768583997e-05
-8.33044560227482e-06
-3.06373561385071e-05
-1.28087364813477e-05
-2.52432832560047e-05
-1.30445621283301e-05
1.88034900601174e-06
-3.42736415892446e-05
-1.69401494997854e-05
-3.08577450634814e-06
-1.84990609426301e-05
-1.00205788989377e-05
-1.88711540994342e-05
-5.59679943223641e-06
-1.95161943969495e-05
-2.63799454557461e-05
5.25347786760506e-06
-1.98090492966592e-05
-3.47738169597328e-05
-1.99310980882428e-05
-1.1747090067909e-05
-1.9562770812817e-05
-8.8715967998479e-06
-2.55757115306782e-05
-2.39516549718941e-05
-1.42425006091033e-05
-1.61664237950773e-05
-2.62410975740558e-05
-2.71881202992805e-05
-2.00380515609341e-06
-4.56711167600222e-06
-9.39614303831067e-06
2.73779123586196e-06
-2.16797334299277e-05
-1.55429051037956e-05
-1.49847647618555e-05
1.28180898792536e-06
-2.95475812122733e-05
-4.36666614959029e-05
-1.44438767811985e-05
-2.74314080268403e-05
-2.95183754028924e-05
-2.76461268802211e-05
-1.8337350699781e-05
-2.95282183890169e-05
-2.62332958045336e-05
-1.42374318516631e-05
-2.03729429953177e-05
-2.51102126464356e-05
-1.71892432671489e-05
-2.08913355887505e-05
-2.5114868853881e-05
-1.94722777981188e-05
-2.35058121975252e-06
-1.91602297785669e-05
-2.33576429150485e-05
-4.0218821572804e-05
-3.14174783207432e-05
-2.7655573093305e-05
-5.48771203885429e-06
-2.3860918600506e-05
-1.17076962598211e-05
-2.81825307720387e-05
-4.14896557911972e-05
-2.52964480052148e-05
-3.73880091379092e-06
-4.16223426456959e-07
-9.05451213987699e-06
-2.94478217450622e-05
-1.4451831272832e-05
-1.22630382509529e-05
-1.30017007184969e-05
-9.5308171327084e-06
-2.21064230604983e-05
-2.32682829511642e-05
-1.86849786271933e-05
-2.32673472736821e-06
-2.02104891806775e-05
-3.72556690868455e-05
-1.87975262968918e-05
-2.02629460055036e-05
-1.92161437544553e-05
-3.90264828267589e-05
-1.55219660260702e-05
-2.22411558572661e-05
6.50134618706708e-06
-1.92465406063588e-05
-1.85296233887693e-06
-2.11731854506457e-05
-9.82395621376979e-06
-2.55824915018247e-05
-1.41634738616855e-05
-1.21236814445971e-05
-4.03522349697538e-05
-1.03599588966458e-05
-4.62173683103573e-06
-2.74328794112737e-05
-1.75190953593151e-05
-2.57892261099473e-05
-2.59394327856939e-05
-4.14446844335712e-06
-2.46318459639271e-06
-2.01683265689007e-05
5.21682561240727e-06
-1.41726990763766e-05
-1.87595736121656e-05
-1.7110976932869e-06
1.15700523355458e-05
-2.65667646147374e-05
1.38155598757814e-06
-3.31207908051806e-05
-3.02318595148703e-05
-2.10108018924132e-05
-5.88513382210092e-06
-7.9702940626731e-06
-1.93204088687607e-05
-4.52887612953347e-06
-1.66966445663443e-05
-6.04953402926153e-06
-1.01413882766285e-05
-3.2260410059514e-05
-1.62952341419387e-05
-9.3275502143972e-06
-2.88511936857845e-05
-2.53283083070857e-05
-1.4794091463465e-05
-2.47995989899633e-05
-1.5868728282734e-05
-1.10640651237695e-05
-1.24767852121003e-05
-7.72830951632265e-06
-1.26022181394328e-05
-3.16339338195102e-05
-3.42988871287249e-05
-8.89440412597699e-07
-4.69321794145826e-07
-2.3446543820145e-06
-4.70041689139617e-06
-1.51141441274853e-05
-2.50821307421073e-05
-2.32434213337509e-05
-1.54787649000881e-05
-1.25563151608795e-05
-1.01635072611491e-05
-2.59891104300681e-05
-1.87001884758452e-05
-4.10788487029759e-06
-1.64637300813198e-05
-3.25418946380455e-05
-2.78163840635133e-05
-1.40953341985394e-05
-8.91610675232992e-06
-3.39868192079683e-05
-3.0600087542548e-05
-1.76272242589392e-05
-1.9452104110388e-05
-1.99232462675716e-05
-1.87123392405977e-05
-9.30829314271604e-06
-3.47545579983723e-05
-1.50203459276768e-05
-3.00627323211632e-05
-7.82939231173752e-06
-1.43305986639332e-05
-9.33605439204725e-06
-1.98864426291266e-05
-1.5101701935071e-05
-9.51254828826704e-06
-6.30998531178668e-05
-4.79367781126732e-05
-1.86287345779917e-05
-2.8673948055414e-05
-2.53037913054005e-05
-2.69163397205814e-05
-1.9855843170096e-05
8.75480758419143e-06
-1.01054782090494e-05
-2.39039838036185e-05
-1.46058223243527e-05
-2.96529599399883e-07
-3.77905350111803e-06
3.61554350764859e-06
-5.09066582259458e-06
-2.33995248386005e-05
-2.28713923354854e-05
2.39024525222851e-06
-2.11090304002061e-05
-2.27601889484243e-05
-1.87512956612575e-05
-3.02952831353912e-05
-2.52884943616876e-05
-2.54084321361762e-05
-3.18736853612963e-05
-3.77402341679269e-05
-2.88647374784813e-05
-2.15072044448231e-05
-2.29962113191859e-05
-3.48556569016203e-05
-3.57073731357466e-05
-3.59603853344843e-05
-2.26989058407038e-05
-4.66893710799212e-06
-2.30314072332913e-05
-6.55115795953702e-06
4.5407638113545e-06
-1.17154223502369e-05
-1.01171652398344e-05
-2.54376106369592e-06
-2.34061832281947e-05
-1.48598418067997e-05
4.72841386440717e-06
-1.22472715733665e-05
-2.77706353033429e-05
-2.50155827204547e-05
-1.41545084646949e-05
-1.81539598563862e-05
-2.38465106685384e-05
-3.19512864776476e-05
-3.20373033516102e-05
-2.18978289293502e-05
-1.58175017818025e-05
-3.57246026727614e-05
-2.43576551770544e-05
-6.99842348482837e-06
6.83858859950051e-06
-2.65092035608621e-05
-1.74689207087612e-05
-9.91822964186944e-06
-2.49727389715833e-05
-2.91059203341531e-05
-1.11058120588561e-05
-2.84693341526186e-05
-1.29869355945945e-05
-1.54160587462361e-05
-1.16795899191911e-05
-2.68434288794984e-05
-2.24611501611907e-05
-3.8518762306417e-05
-4.95728147586762e-06
-3.60143375792727e-05
-4.359733481733e-05
-2.94753816803548e-05
-2.92783218539332e-05
-1.8626345006162e-05
-3.57383836406081e-05
-2.35128780714056e-05
-2.79592859641002e-05
-2.16091989127064e-05
-1.20143091481883e-05
-3.22843314406703e-05
-2.09623160031976e-05
-2.82783865133583e-05
-9.87490085742667e-06
3.53719120542459e-06
-2.52102973968379e-05
-1.70939807973646e-05
-2.43445562007895e-05
-1.21633120628935e-05
-1.42526039943343e-05
-8.06175990085931e-06
-1.39321083099268e-05
-2.59444455573236e-05
-1.34834103509229e-05
3.20392513376886e-06
-7.87829229566008e-06
-3.94785203195557e-06
-2.93867902713507e-06
-2.81386400885556e-05
-1.5209943947578e-05
-2.62185429396097e-05
-2.29038980706225e-05
-1.74951294090687e-05
-2.60035524192931e-05
-2.33994089686769e-05
-1.71762371182549e-05
-2.50384927349299e-05
-1.1379771733561e-06
-4.49665562647559e-06
1.30077934672052e-06
-8.13492192190504e-06
-1.64558074214187e-05
-2.62660952504193e-05
-2.26620665130731e-05
-2.82708997809485e-05
-2.26439223724512e-05
-2.70669477539141e-05
-2.13252848190866e-05
-1.34599998860422e-05
-3.77402058185585e-05
-2.79001376023618e-05
-2.64368196482045e-05
-1.96411819905787e-05
-2.20841360229812e-05
-3.00226588267252e-05
-2.22716015007045e-05
-3.19789784065258e-05
-3.03707374123082e-05
-2.35739487898814e-05
-2.69038529924956e-05
-2.48605534048685e-05
-3.44611314475972e-05
-1.32832629381704e-05
-1.33290361987237e-05
-2.49799539904668e-05
-3.74817307260412e-05
-1.6027701337324e-05
-2.52590203284289e-05
-1.83925822823934e-05
-3.94727431487708e-05
-1.17668563606712e-05
-3.27076157010687e-05
-2.54770920754199e-05
-4.06255242186605e-05
-2.64273863480416e-05
-1.93229300728354e-05
-2.70805951156462e-05
-1.13264901949493e-05
-2.9088186594487e-05
7.89424546399539e-06
-2.25359609281544e-05
-3.09174516521854e-05
-2.0659191782078e-05
-1.6088240809569e-05
-1.29493870873848e-05
-2.61788208546207e-05
-2.23538113115405e-05
-4.6415618802417e-05
-1.73979883409392e-05
-8.81041871281393e-06
-4.391758064641e-06
-3.45409779912223e-05
8.19684446121248e-06
-8.55766167683068e-06
-2.01624415828797e-05
-9.90030655165561e-06
-1.91511083368487e-05
-2.44532195191258e-05
9.86021893301458e-06
-5.64447550318451e-06
-1.5037589328871e-05
-2.37485959300973e-05
-6.30265535272977e-06
-2.16436216964443e-05
-8.20927960007376e-06
-1.19617720968819e-06
-2.06304198653557e-05
-1.22689029054462e-05
-3.13663935274359e-05
-6.23150835321847e-07
-1.53083469852278e-05
-2.23621402136845e-05
-3.01602602122465e-05
1.54413829966517e-05
-2.01218528347084e-05
-3.27619515845416e-05
-2.23636079967764e-05
-1.46993086846798e-05
-1.68238302856654e-05
-2.82572393378926e-05
-1.45760719642983e-05
-6.87134682674024e-06
-1.39798358857274e-05
-4.89135048935705e-06
-2.66217781386732e-05
-1.42838220690147e-05
-1.47528889407048e-05
-1.22775611101151e-05
-2.16320204808238e-05
-1.33117017011045e-05
-3.79688347557638e-05
-2.4797712632118e-05
-3.01375240048129e-05
-2.9601972780352e-05
-2.84476584674495e-05
-2.13293540212325e-05
-1.18229029796761e-05
-9.85299982712207e-06
-1.41355463287114e-05
-1.49356386726112e-05
-1.61171199337099e-05
-2.85121265647956e-05
-1.67851643196484e-05
-1.31747499757526e-05
-1.20903057650356e-05
-4.68066876399678e-06
6.3225093443495e-06
-1.44127112771454e-05
-2.05248479901467e-05
-2.57381030072815e-05
-1.22336760708421e-05
-5.18992541686428e-06
-3.68186385317549e-05
-1.34358066933413e-05
-2.1612857982587e-05
-5.11246058210192e-05
-5.11084927539317e-05
-3.63505205556235e-05
-2.8923063457843e-05
-3.23870363427487e-05
-2.98328032541316e-05
-3.32184076526996e-05
-7.54847659982294e-06
-5.36750378997195e-06
-1.85466700815699e-05
-2.5398708146085e-05
-2.75040711548922e-05
-2.04077172909553e-05
-1.85436263303988e-05
-7.81511844445086e-06
-4.38691365534896e-05
-1.31459453774956e-05
-1.07529136437146e-05
-2.15549616035774e-05
-2.30217226142149e-05
-2.09782118001833e-05
-2.85660755369081e-05
-2.88762463048105e-05
-1.50212676479996e-05
-1.43952733524245e-05
2.64047943257451e-06
-1.98627215535696e-05
-2.37188522818834e-05
-9.61003950558478e-07
-1.76364295611445e-05
-1.85551120625383e-05
-1.69923608325709e-05
-6.8527845206072e-06
-8.45494791408461e-06
-1.73116915471919e-05
-2.73662307972708e-05
-8.00001180239849e-06
-2.04570897346415e-05
5.05254299631266e-06
-2.31558913798293e-05
-1.54476913701066e-05
-3.17581269739401e-05
-1.66792316750918e-05
-4.01032112604179e-06
-4.13206817131006e-06
-2.22421322234847e-05
-1.15425759412928e-05
-8.84995591867042e-06
-4.34210481374843e-05
-1.5519799660334e-05
-1.89309814917245e-05
-3.44575160882505e-05
-1.50794952986392e-05
-2.01609558643721e-05
-1.53380795100854e-05
-5.21562373839043e-05
-1.74074708739687e-05
-1.69442250611759e-05
3.07390338130068e-06
-2.67538344592056e-05
-1.89119956217576e-05
7.7621912572733e-08
-2.7002780147606e-05
-1.67790698347329e-05
-1.58008413414114e-05
2.35531933809537e-05
-1.67808783631672e-05
-1.51423717978257e-05
-2.45736738086618e-05
-1.88100759251927e-05
-3.39480874728869e-05
-3.95344924856178e-05
-2.71720804074654e-05
-3.3734824851482e-05
-2.4498503349639e-05
-4.43649486060602e-05
-3.91326280062088e-05
-1.62657415197852e-05
-3.62539855457831e-05
-2.49376636092709e-05
-2.37946948722116e-05
-1.67554881005369e-05
-2.64791043699406e-05
-1.71617551397639e-05
-1.64082452180353e-05
-4.70314451916607e-06
-3.7459532964713e-05
4.41945171482431e-06
-1.21878950995245e-05
-2.97780446238361e-05
-1.70955654077058e-05
-5.50124980225789e-06
-6.43023733415823e-06
5.30632888833941e-07
-1.90475776810966e-05
-1.33941250838401e-05
-3.38019339872015e-06
-1.36479101737512e-05
-4.2662033105957e-05
-1.45874061143034e-05
-2.43773271640061e-05
-3.56728637222788e-05
-1.22218538586682e-05
-3.75359550155763e-05
-1.9982660559502e-05
-7.25920161814511e-06
-4.31080073916917e-05
-5.40454072985481e-06
-2.92871200059532e-05
-2.26259952895641e-05
-2.11386395064959e-05
1.05566323653811e-05
-1.00650375931241e-05
-1.70698954752357e-05
-4.44007651677293e-06
-1.4801618302062e-05
-5.81005052899691e-06
1.29614210605944e-06
-2.30431369020577e-05
-3.38316852796419e-06
-8.14593851354196e-06
-9.53632370251659e-06
-1.02808666104897e-05
-9.43246569988266e-06
-4.42276924507505e-05
-2.71847502051233e-05
-1.97018589383761e-05
-1.16544973830113e-05
-3.75162374303766e-05
-3.83566505260305e-05
-1.2970754464964e-05
-2.53527137188648e-05
-2.66192061595915e-05
-1.6206439732346e-05
-3.15745099246543e-05
-1.24303396228943e-06
-1.53856448447488e-05
1.11624602988757e-05
-2.78816891466796e-05
-1.32456373341115e-05
-2.36072103244897e-05
-1.33031588984263e-05
-2.70054018411702e-05
-1.07749256630159e-05
-3.42431677288163e-05
-2.45590650471636e-05
1.87221927079953e-06
-3.24316147336294e-05
-1.51273113977016e-05
-2.92642429563045e-05
-2.56040978329639e-05
-3.20560819805295e-05
-3.63449684022287e-05
-1.36968552570632e-06
-6.67713807890292e-06
-2.16338343332742e-05
-1.73176534727997e-05
-2.79165330506718e-05
-3.19368133602716e-05
-1.47403006779471e-05
-1.49445073292496e-05
-2.53972774891818e-05
-1.47002460188027e-05
-2.58931211180784e-05
-6.46378447551149e-06
-3.43716604340353e-05
-2.98187858173871e-05
-8.66606400087224e-06
-2.79178535854956e-05
-4.79457352496208e-05
-4.46264760500343e-06
-1.83561896702563e-05
-2.17669678478833e-05
-2.55144021906465e-05
-8.22504057561048e-06
-4.36457638291853e-05
-4.53796281545422e-05
-1.93484938568455e-05
2.4707518065177e-06
-2.44782542185313e-05
-2.78015204484262e-05
-2.92788210291846e-05
-5.48395841238293e-06
-2.02651816063115e-05
-1.29446795737835e-05
-2.0315001149652e-05
-4.47135955865898e-06
1.19319252233123e-05
-2.1730304272179e-05
-2.90681269628145e-05
-2.65816930938218e-05
-4.11470340399575e-05
-2.78321628427405e-05
-2.73218775708064e-05
-6.74748319047271e-06
-1.3676474007895e-05
-2.87654892910236e-05
-1.72311373239402e-05
-1.33365982700421e-05
-4.16838335434078e-05
-1.85455111516402e-05
-2.04549951468718e-05
-3.55757171627463e-05
-2.2355577573042e-05
-1.30111634165265e-05
-2.80320709120128e-05
-3.08996527704962e-05
-2.25324482164998e-05
-9.163467630844e-06
-2.14811501114389e-05
-3.7884114851925e-05
-2.40746504352367e-05
-2.65607475792709e-05
-1.80958541155708e-05
-3.55553496079857e-05
-1.436426151251e-05
-2.86505405300779e-05
-3.75940401491323e-05
-2.62175415211067e-05
-1.96566031070193e-05
-2.30634508618161e-05
7.69903137694363e-07
-2.19881665004978e-05
-1.48801867403135e-05
-1.26308503235692e-05
-2.06790998408509e-05
-1.49541392693037e-05
-3.49819715427771e-06
-2.62018515725819e-05
-1.30926036846188e-05
-3.88609758687499e-05
-4.56226852193005e-05
-1.71977722162175e-05
-1.38834745918056e-05
-1.43998875258423e-05
-1.51582826782651e-05
-1.90945235416721e-05
-9.39769474992103e-06
-2.32115268013609e-05
-1.30796142937833e-05
-3.10975889723245e-05
-3.11758661687294e-05
-2.31095967071361e-05
-2.04949473203866e-05
-1.61293865155064e-05
-2.51271184670449e-05
-2.31614745834743e-05
-2.7385182312354e-05
-2.2959403052726e-05
-1.07981177110713e-05
-3.76194920886198e-05
-4.73745007466473e-05
-2.30701965205781e-05
-6.58861226011491e-06
-2.68895181040294e-05
-1.8538287964406e-05
-1.65314597057051e-05
-1.6072100007069e-05
-3.35567358913568e-05
-1.91897995945175e-05
-3.24849097370204e-05
-2.10359272668039e-05
-3.91294271208792e-06
-1.93109197052694e-05
8.32697390855382e-06
-6.49331369773258e-06
-2.00464244518021e-05
-1.49470116213502e-05
-2.55611347233738e-06
-1.87508724365196e-05
-1.0834663494491e-05
-3.10409195068255e-05
-1.19931725696494e-05
-3.24005604402967e-05
-2.02187761499342e-05
-4.35552308203563e-05
-3.20888448718479e-05
-1.06252989062457e-05
-2.20063076671074e-05
-1.95830764679736e-05
-2.81249724753459e-05
-4.04473055937459e-06
-1.6136834301165e-05
-1.24618275090727e-05
3.89360082575176e-06
-3.1315897029038e-05
-1.14858584137298e-05
-3.00983015679064e-05
-2.90226422300277e-05
-1.91175617712818e-07
-6.8189273710875e-06
-2.86609132793791e-05
-1.72376821091682e-05
-9.60555784911646e-06
-2.20965343118443e-05
-1.36426039355548e-06
-1.60554330974305e-05
-1.39447958141404e-05
-1.23894026342638e-05
-3.16034922796526e-05
-1.84888498299423e-05
-1.46115485991685e-05
-3.69337778617789e-05
-4.2221566640019e-05
-7.25825112931068e-06
-2.85969153767521e-05
-2.38234006412913e-05
-3.58538366476233e-05
-2.98291695379254e-05
-3.01145484928231e-05
-3.90452038821395e-05
-2.93686164102697e-05
-1.46797455594861e-05
-3.7278442805584e-05
-3.53237181679658e-05
2.48303514752852e-06
-1.806181346711e-05
-2.94518838206466e-05
-2.16501374951664e-05
-2.58743872123599e-05
-3.16040158246353e-05
-2.48001324277263e-05
-1.57695212564534e-05
3.45940146092827e-06
-2.35922015221009e-05
-5.35141918829001e-05
-8.96860353777729e-07
-1.68743516390243e-05
-2.08797332822256e-05
-8.37304986268825e-06
-1.58732588335948e-05
-2.55092231768781e-05
-3.14848855433685e-05
-1.95811459722996e-05
-3.55377893722602e-06
-1.88993884336686e-05
-1.02464770173432e-05
-2.53745336986677e-05
-1.94807688649016e-05
5.60244092783444e-06
-3.33726875758621e-05
-3.27511970929929e-05
-1.13778664897564e-05
-2.66043958106299e-05
-2.82492064731398e-05
-4.81651947956853e-06
-1.25889141084974e-05
-3.00191694184134e-05
-1.7299347826603e-05
-7.27266054739634e-06
-3.44309562909022e-05
-2.95895499908465e-05
-1.64661903708802e-05
-8.89130435371251e-06
-1.9320883429562e-05
-1.28869408131596e-05
-1.45081263478339e-05
-2.11365537225834e-05
-4.36447208182566e-05
-6.36396877449148e-06
-6.67321584248696e-06
-3.14299928565599e-05
-2.76471614233427e-05
-5.02813358682862e-06
-1.74974608800456e-05
-3.24330464551622e-05
-3.03696065132055e-05
-1.57383269706374e-05
-1.48740399249771e-05
-3.24627740186855e-05
-2.02230102007111e-06
-2.65639090980632e-05
-1.66277072411218e-05
5.87816901821791e-07
-3.15290666383125e-05
-2.40869549506992e-05
-2.44751767754793e-05
-1.29840650343744e-05
-7.79600757190343e-07
-1.82785433882338e-05
-7.72594690164091e-06
-2.2758980603967e-05
-8.00053364882954e-06
-1.32931235972567e-05
-3.04530911675594e-05
-2.00932377469259e-05
-3.05593745049188e-05
-1.49869624000953e-05
-3.11016094518885e-05
-1.30499666597079e-05
-7.92494270218089e-06
-2.83817235798473e-05
-2.74572769401532e-05
-1.26159342860345e-05
-1.23597929156821e-05
-1.46469927945696e-05
-4.95893294395973e-05
-3.83657501702434e-05
-1.81667720438823e-05
-1.42945236108704e-05
-2.97787433724639e-05
-5.41940035532224e-06
-4.53816436070584e-06
-2.86867751459933e-05
-2.18197205396166e-06
-4.42111269683358e-05
-1.96161573315224e-05
-2.30468068251188e-05
1.45984336347563e-06
-8.43359334867314e-06
-1.85279215283135e-05
-2.3620939923183e-05
-1.77462111651762e-05
-1.20323356121636e-05
-2.60477383729684e-05
-1.40567021614937e-05
-1.88241833283597e-05
-9.05585226794924e-06
-1.77111282797775e-05
3.21163432615388e-06
-3.48788959530669e-06
-1.45543246611144e-05
-2.10614248115338e-05
-3.3267761921916e-05
-2.2857335945539e-05
-1.61661366645573e-05
-3.15217720831587e-05
-1.3529951860164e-05
-2.81509962824275e-05
-2.26215284512846e-05
-3.94424526921072e-05
-2.56024820384136e-05
-1.64861295103515e-05
-1.54577809359928e-05
-3.08614207573562e-05
-1.02683327347132e-05
-3.86924451742214e-06
-1.17198319552267e-05
-9.20135201184521e-06
-4.00150022164577e-05
-1.53866458226074e-05
-1.15368845556007e-05
-3.01072594522421e-05
-3.2971669134865e-05
-1.87266356294205e-05
-9.38505392029108e-06
-6.75806878196988e-06
-1.44030974530889e-05
-2.50235536439321e-05
-4.36731238321582e-05
-2.36836838652914e-05
-1.89275916209779e-05
5.83576442154519e-06
-1.38038704475074e-05
-6.63919081349999e-06
-1.51948089903201e-05
-1.80453766096553e-05
-1.92223601419591e-05
-3.30467986298259e-05
-1.27136936539015e-05
-3.37289549920242e-05
-6.79751801263649e-06
-3.61317257251124e-05
-1.47463844586967e-05
-1.76656568453791e-05
-1.6601086125353e-05
-2.13245474834667e-05
-4.70545332077584e-06
-3.11042668479113e-05
-3.51780576117564e-07
-2.73064197181669e-05
-2.00257949518477e-05
-5.21071227376408e-05
-2.68236655318744e-05
-2.54338738592813e-05
-2.95469439770296e-05
-5.93754027969679e-06
-2.16548688190638e-05
-4.04738645036637e-05
-1.30604929295143e-05
-6.4830559897684e-06
-2.59761963900482e-05
-4.46381129231899e-06
-3.42868910450952e-05
-1.72079149732939e-05
-2.66553689575659e-05
-8.65306157641005e-06
3.10906095599695e-06
-1.97868847590612e-05
-2.57570502833191e-07
9.42721268977911e-07
-3.03548261997271e-05
-3.03070019967614e-05
-5.24173638447659e-06
-5.25514760231386e-05
6.21913671139316e-06
-1.13237301898882e-05
-3.07700262472122e-05
-3.02485254488847e-05
-7.69830134497066e-06
-2.75891222122984e-05
-5.55306632767231e-06
-1.91372036979473e-05
-8.26629958766072e-06
-2.15968859084404e-05
-1.78572867885719e-05
-3.97449345106841e-05
-1.66957939639818e-05
-3.62447798383383e-05
-2.40722143413258e-05
-3.15388117042832e-05
-2.39883422533041e-05
-2.67728694883251e-05
-4.2237659078413e-06
-1.4440860478485e-05
-2.41584260841807e-05
-3.66540292047026e-05
-9.44460439929011e-07
-1.91015462432158e-05
-3.5983039143799e-05
-2.21895644432206e-05
-3.79892042323413e-05
-2.52377092049291e-05
-2.65360963671564e-05
-1.51863397268709e-05
-1.6794731298271e-05
-1.22480587516582e-05
-2.40783347249834e-05
-1.29803703527336e-05
-2.01521660970205e-05
-2.59622713296341e-05
-4.39047908023358e-05
-4.0106860310442e-05
-2.55752217071604e-05
-3.92910384192506e-05
-1.46348669051557e-05
-1.5228118536234e-05
5.99413053953325e-06
-5.5960101802617e-06
-7.27586636977122e-06
-1.9510847685062e-05
-4.84283937517861e-06
-2.23046960685411e-05
-1.68938084897253e-05
4.62433340038564e-06
-7.41184346756652e-06
-3.5161798805041e-05
-2.33234806025474e-05
-2.25466145529803e-05
-3.33022876157263e-06
-1.45279765871554e-05
-2.76251221818059e-05
-2.75753654432621e-05
-4.36486383765688e-05
-2.69526481843619e-05
-8.78946240834133e-06
-3.33922820006341e-05
-2.56607709606478e-05
1.9494862370762e-07
-4.08255885829231e-05
-1.65903399414121e-05
-1.89394953167296e-05
-4.79634874626427e-06
3.16425940368091e-06
-2.2582747259476e-05
-1.10615681742494e-05
-2.47054843189585e-05
-2.45781405471689e-05
-2.62273103006753e-05
-1.69099345707653e-05
-2.88850369425283e-05
-1.5485958731469e-05
5.26184879819654e-07
-2.04513670890427e-05
-2.45133490851889e-05
-2.93966616698928e-05
-2.61131186260134e-05
-1.47030616371534e-05
-3.28855518302613e-05
-3.22866287178074e-05
-1.36912263048512e-05
1.57523885225642e-06
-1.23011310925579e-05
-3.60994690781628e-05
-2.46683878263112e-05
-1.18609292842696e-05
-1.81367084917598e-06
-3.02522065425409e-05
-1.79332129409661e-05
-6.89582192998114e-06
-3.76432991693302e-06
-4.44480306685141e-06
-5.66028060814731e-06
-1.73378181110736e-05
-2.00386696448958e-05
-2.96299592221668e-05
-3.07033145755811e-05
-2.92950857928857e-05
-3.23075269140575e-05
-2.99237389353092e-05
-3.88149373848876e-05
-3.87430414609975e-05
-3.14020165697081e-05
-2.52478153211569e-05
-1.35569617296098e-05
4.59791754963025e-07
-1.76521104895425e-05
-2.55278753597415e-05
-1.69407452108527e-05
-8.63368722128284e-06
-1.41848533484833e-05
-1.90426192170799e-05
-2.97245783792987e-05
-2.70287786933818e-05
6.17199266584517e-06
-3.31474737413786e-05
-2.79050972638808e-05
-1.72982571516877e-05
-7.9749183160914e-06
-1.57570398995687e-05
-2.85576517126686e-05
-3.5560502598382e-05
-1.64408037674159e-05
-2.53898887287962e-05
-2.71578930636177e-05
-2.02712539441786e-05
-2.10842825114088e-05
-3.39656527770946e-05
-2.86724023743901e-05
-1.41909105761313e-05
-1.83430178194605e-05
-2.6635003279154e-05
-3.14902926270352e-05
-1.0688467604156e-05
-1.92222763979388e-05
-2.99419231218811e-05
-2.05208012426406e-05
-1.00024171857001e-05
1.52408689414966e-06
-2.92151284843295e-05
-1.70362287839481e-05
-1.08437422263407e-05
-4.60229607422947e-05
-1.15785071371831e-05
-2.54038955008034e-05
-1.63176025435491e-05
-3.82554128790929e-05
-1.80689520402576e-05
-2.15984333144816e-05
-3.32118248022416e-05
-3.5575945952305e-05
-2.35905328450536e-05
-4.72274622306137e-06
-2.97885585600626e-05
-4.32258980096878e-05
-2.48977689831504e-05
-8.22808275811553e-06
-9.91625126302913e-06
-2.14417297179449e-05
-3.94836436953234e-06
-3.4070452041917e-06
-2.83618680059106e-05
-9.54198003184751e-06
-1.19998761059626e-05
-2.42379835316509e-05
-1.23183231826765e-05
-2.88890764102383e-05
-1.33019964011585e-05
1.51209724774471e-06
-1.52181575187774e-05
-1.78229877844121e-05
-1.63434568433899e-05
-2.32157458615018e-05
-3.28194163574126e-05
-2.69723015114419e-05
-1.19050964303751e-05
-1.17786161409841e-05
-4.24495401685577e-05
-1.27113695848502e-05
-2.29059274582747e-05
-2.00643530020088e-05
-1.79959173979659e-05
-1.50486622284436e-05
-5.86501460257329e-06
-1.51323457980698e-05
-1.75906270608031e-05
-3.18582745811172e-05
-2.72473267957294e-05
5.22262821039657e-07
-2.67101819553962e-05
-3.57773077032535e-05
-2.67179274652748e-05
-1.33718669534469e-05
-6.69522430817634e-06
-1.93744561535601e-05
-7.13977707397703e-06
-1.86896675117545e-05
-3.03183224409024e-05
-2.63825761990021e-05
-2.04963173577817e-05
-9.40568563744885e-06
-3.34463297755704e-06
-1.68540897140598e-05
-3.46263168661276e-05
-2.27988574212577e-05
-3.12474360325827e-05
-1.07568210075088e-05
-1.12229662858586e-05
-2.28536530705885e-05
1.19386242218746e-06
-4.16577155726803e-05
-5.57076767995828e-06
-3.11424999293118e-06
-1.9227128825438e-05
-2.05347166698128e-05
-3.71409397135468e-05
-4.96222072926735e-05
-3.43057142487705e-05
-3.05659581198333e-05
-3.06426120447881e-05
-1.27623557642805e-05
-2.61996446175666e-05
-1.68161074247196e-05
-1.39210019176008e-05
-2.33540975817395e-05
-2.04932298259579e-05
-3.54154067944822e-05
-3.4720576623183e-05
-2.48477918716964e-05
-2.14340186200759e-05
-2.63497820443366e-05
-6.56222532043727e-06
-3.45247035696031e-05
-2.5717219465298e-05
-1.00774324277457e-05
-1.74420691925626e-05
-1.58173676765371e-05
-2.86265923489884e-05
-2.851992735171e-05
-2.47622391648789e-05
-1.6958553008206e-05
-2.55396272442923e-05
-2.58110281606123e-05
-4.26511247478904e-06
1.50935793472429e-06
-2.10736216789399e-05
-3.41271112981395e-05
-4.02720578323311e-05
-1.01358443768207e-05
-1.37426950715835e-05
-2.9996884905908e-05
-1.79612849260572e-05
-1.17935956933553e-05
-2.54432535355741e-05
-3.38451220675873e-05
-2.04390879412339e-05
-1.97749423675644e-05
-7.3957178005218e-06
-1.15640448928734e-05
-5.37967546402314e-06
-9.71453953553588e-06
-3.58279555889237e-05
-1.25873538167905e-05
-1.31686862752212e-05
-1.35623387540853e-05
-4.99799315697569e-06
-2.31122648675197e-05
-2.37284357193267e-05
-1.52331097751812e-05
-9.11221384492559e-06
-3.0125275861347e-05
-1.67270094496013e-05
-1.16501095562134e-05
-3.44162050385341e-05
-4.29104626261727e-05
-3.20440696716943e-05
-3.29631577396727e-05
-6.93252923432839e-06
-3.0771443955034e-05
-1.34744724345847e-05
-1.31141957158482e-05
-4.11071970845182e-05
-3.84443979267854e-06
-1.43267349507235e-05
-3.74129658308876e-05
-2.66355209018719e-05
-1.37313043560946e-05
-1.82006389520661e-05
-2.88915505830353e-05
-4.15547499628678e-05
-7.85542366063128e-06
-1.12530776373922e-05
-3.29004072193837e-05
1.02785417111888e-05
-2.0811360260286e-05
-2.14664129659725e-05
-3.08307100799648e-05
-4.31262530434139e-05
-2.15569973272241e-05
-1.98920761006387e-05
-4.03895359891509e-05
-2.79787496724177e-05
-2.71761097609918e-05
-2.1050539077837e-05
-2.48425732195429e-05
-3.20129681877804e-05
-1.70439068880362e-05
-3.02484155524498e-05
-2.85263087872646e-05
-2.04023897557544e-05
-1.37076459019491e-05
-2.08859950048165e-05
-6.91119742458292e-06
-2.40171955508091e-05
-3.26517404008347e-05
-2.16867078073567e-05
-2.22450750312143e-05
-3.04744827965406e-05
-3.39587934097633e-05
-3.53235276814988e-05
-3.31475830253302e-05
-2.4234494778513e-05
8.73468221391229e-06
-2.50930848537497e-05
-4.35380357194414e-06
-1.81642035293006e-05
-2.68290552171416e-05
1.26143683370463e-05
-2.35918398210645e-05
-2.52655328961696e-05
-2.90755002055728e-05
-8.832204696829e-06
-2.67947343696212e-05
-5.28460654961339e-05
-1.76148417079845e-05
-1.96548457892176e-05
-3.50237013608785e-05
-2.86282810603189e-05
-2.76384058286013e-05
-1.04837279833421e-05
-3.10256555475053e-05
-5.13849877776923e-06
-4.52193156391126e-06
-2.5357689365001e-05
-1.71016873733593e-06
-2.19430852274156e-05
-3.01030487455268e-05
-1.80569610752327e-05
-1.3040775632435e-05
-1.28143154317899e-05
-1.95936146293957e-05
-5.01156788029264e-06
-3.35093153924819e-06
-1.40489494929122e-05
-2.37648324091092e-05
-2.30370015787126e-05
-2.59731522705469e-05
-2.93824910094669e-05
-1.40567536904873e-05
-1.51648756401544e-05
-1.30224289205128e-05
-1.7616484376715e-05
-2.30668806802924e-05
-3.36126042199225e-05
-2.81396724335676e-05
-3.26847533613585e-05
-2.5908191703709e-05
-2.14146148826612e-05
-3.66952773820058e-05
-2.40697689161425e-06
-1.13362988123072e-06
-2.44777522532796e-05
-6.05382703498679e-06
-1.01532044290459e-05
-1.74911115349086e-05
-1.98022448785729e-05
-3.30982975596885e-05
2.87770337843415e-06
-3.45464279345076e-05
-2.37417559957471e-05
-1.46586493232723e-05
-1.85341811718238e-05
-2.79101601660654e-06
-2.04718070247985e-05
-2.79760412265349e-05
-1.9181653493133e-05
-1.24787403912022e-05
-1.19566065175506e-05
-1.68729370051442e-05
-4.33791997610021e-05
-1.07070125418245e-05
1.91623467422467e-06
-6.12928539136188e-06
-2.88748631387858e-05
-1.94956427001391e-05
8.43001958230663e-06
-3.78188260061974e-05
-1.30841152233364e-05
-1.33760676983266e-05
-3.20554420870302e-06
-2.69799261831159e-05
-2.01226117874141e-05
-2.58582454237224e-05
-4.22466504616632e-05
-2.83736680647426e-05
-2.03302369390088e-05
-2.72146842597001e-05
-3.20899969369268e-05
-2.26769841839059e-05
-1.79989098183292e-05
-1.24436841218251e-05
-1.58267874019402e-05
-3.00519326545533e-06
-9.46523447865678e-06
-2.50592607339782e-05
-2.2675958877866e-05
-2.61642157578281e-05
-4.7039292612423e-05
-1.19407892572894e-05
-1.56568094494096e-05
-2.96754723695085e-05
-8.16671675452262e-06
-2.01303182590047e-05
-4.15185822968271e-05
-1.37533547837183e-05
-1.7156785210564e-05
-2.53996944529289e-05
8.19474025917935e-06
-2.03293542652489e-05
-2.21874354680552e-05
-3.20907229876696e-05
-1.78080918832808e-05
-3.52633053276706e-05
-1.83300907361681e-05
-2.87082897451458e-06
-1.40099749432517e-05
-1.01800019130919e-05
-1.62492888975581e-05
1.41937786913354e-05
-7.87812088220261e-06
-3.05799827122808e-05
-2.47821844475194e-05
-2.16595661133825e-05
-1.87750328965395e-05
-1.59641335657854e-05
-2.33618828674524e-05
-2.77969317345418e-05
-3.34291720310948e-05
-1.30731705087713e-05
-1.25168336555159e-05
-3.44702378299262e-05
-4.18186718554487e-05
-4.42185654172145e-05
1.24380284358933e-06
-1.8546475638345e-05
-8.2559246809041e-06
-3.25427761832065e-05
-3.05921827036515e-05
-2.31052004554782e-05
-1.77641529284992e-05
-1.98662401922435e-05
-1.44180017801713e-05
-9.53556777836753e-06
-6.95974245457089e-06
-2.83947849514001e-05
-1.98629188154348e-05
-3.87766149273375e-05
-1.55519638445694e-05
-1.47170877132845e-05
-3.20221604754751e-05
-1.23126010187083e-05
-3.00945969974184e-05
-2.89380595731675e-05
-9.61501815730134e-06
-2.16856374039928e-05
-1.33825687681014e-05
-1.28953627554163e-05
-2.33120421839244e-05
-2.41859490334997e-05
-3.19982123065995e-05
-1.42682339715738e-05
-2.57336231736359e-05
-2.78635666128124e-05
-2.07360434748941e-05
-2.87634495560168e-05
-5.55442945062436e-06
-1.27128424501854e-05
-1.38622926092654e-05
-8.76066007806979e-06
-3.44856106065454e-05
-6.67020820302233e-06
-1.85716768888126e-05
-3.19609588463711e-05
-1.93786993941881e-05
-1.66754430149745e-05
-2.78297998333949e-05
-2.64310840412535e-05
-2.97472661590392e-05
-2.17995305162359e-05
-2.27177909103824e-05
-1.96564476507432e-05
-3.87752021610452e-05
-1.20962591477504e-05
-2.80665432003693e-05
-1.92516814610667e-05
-2.29246316501952e-05
-5.34464117119983e-05
-2.95759875349278e-05
-3.69018699792247e-05
-4.10870840993366e-05
-2.98175126231e-05
-1.486839559687e-05
-3.03187782813929e-05
-8.75927765449492e-06
-4.70622879440888e-05
-2.44255278581317e-05
-3.8832227664012e-05
-2.00195272322095e-05
-2.18145977759583e-05
-2.87058402037271e-05
-2.35569810848442e-05
-1.59919994883719e-05
-1.20345299494028e-05
-1.85735377159933e-05
-2.93527537211167e-05
-3.00657606796794e-05
-3.94458162236213e-05
-1.79401328669779e-05
-2.41007377730579e-05
-2.87638469104506e-05
-2.76106073072125e-05
-2.87378313418842e-05
-2.24147394862457e-05
-3.84993079899474e-05
-3.39049333944169e-05
-2.72241345254241e-05
-9.88275033459316e-06
-2.64921215916459e-05
-1.2368211189464e-05
-1.86404933614212e-05
-1.05261051939754e-05
-2.49237399789293e-05
-8.72578554715552e-06
-1.91861571561119e-05
-1.44419122449113e-05
-1.88124308423349e-05
-5.69170115885201e-06
-1.15369448183488e-05
-1.84909385859531e-05
-1.36963248344033e-05
-6.32623872038775e-06
-2.7083308515029e-05
-1.59670545303646e-05
-2.81679278601668e-05
-1.52006474097453e-05
-3.12824122874048e-05
-1.96477268184752e-05
-2.32901739450047e-05
3.00222050942006e-06
-7.41004960841434e-07
-1.48004650075602e-05
-2.39810275681934e-05
-1.0526949348645e-05
-1.3330102717926e-05
-1.57018024917157e-05
-2.00044101898746e-05
9.54509439890414e-06
-2.33520064443579e-05
-3.48831019289139e-05
-1.35529162269756e-05
-1.60493582047759e-05
-4.23579454161681e-05
7.1148026118434e-06
-2.79234311325421e-05
-1.7823652188042e-05
-1.12720903195254e-05
-2.61819334983009e-05
-2.97306195642418e-05
-1.49776608252672e-05
-3.84181418736426e-05
-1.66105512926801e-05
-2.62741983452569e-05
-1.44633568862074e-05
-2.0555198169011e-05
-2.19195295229321e-05
2.48891196561031e-06
2.74051471523998e-06
-1.79628977058104e-05
-2.53316840699844e-05
-1.31122103009707e-05
-1.68133077644658e-05
9.19767615560979e-06
-1.30383316455324e-05
-1.81095143197711e-05
-7.49961425296169e-06
-9.92457196604277e-06
-2.02008601315331e-05
-7.94879805286873e-06
-2.63196003926715e-05
-2.97600125398006e-05
-2.30264726355463e-05
-5.64399665231288e-06
-3.41659989971889e-05
-1.24849605809562e-05
-2.12904078990687e-05
-2.81113672106779e-05
-2.08398470979001e-05
-2.21798272538771e-05
-2.40584875198205e-05
-3.06873929460241e-05
-3.24766437879444e-05
-1.4762476146832e-05
-1.78726122480356e-05
-1.15201628878691e-05
-3.29196167839546e-05
-2.68496387561178e-05
-1.07030134316875e-05
-3.78410024819035e-05
-2.82193897599038e-05
-2.94963136258138e-05
-3.41684368899663e-05
2.32383216267443e-06
-2.24853296385368e-05
-3.32903515233083e-05
-2.04412262684764e-05
-1.77072799645375e-05
-2.39357381630618e-05
-6.4939656836672e-06
-1.63107092884704e-05
-3.231909147351e-05
-1.08195139498458e-05
-1.69687791863163e-05
-1.37650915527142e-05
-2.31142674375115e-05
1.10308968407509e-05
-2.14335874621329e-05
-3.42929969156606e-06
-2.11801207683565e-05
-2.31295556803654e-05
-1.48761377344614e-05
-1.54958592562527e-05
1.17238958009367e-05
3.24563253851573e-06
-3.35156574527765e-05
-3.29602040520322e-06
-3.17123608732211e-05
-2.34718482109315e-05
-2.88754038214635e-05
-3.55059885693935e-05
-2.02351348110063e-05
-2.7888153093177e-05
-2.46609501256796e-05
-1.35547990806629e-05
-1.83780856831455e-05
-1.08947750956846e-05
-2.45574770528988e-05
-1.86792608045936e-05
-2.86251823949726e-05
-1.87045100005527e-05
-2.4069616328639e-05
-2.18091863776028e-05
-1.13103399689982e-05
-2.72214767332382e-05
-1.10928333122919e-05
-1.4039093496699e-05
-2.56890464027319e-05
-1.16158909569566e-05
-6.66566369986523e-06
-1.58761240854874e-05
-3.32341029145832e-05
-5.80877794455167e-06
-1.92406921348885e-05
-3.06000008547445e-05
-1.18349166920102e-05
-1.02280645189331e-05
-6.95465349633121e-06
-2.59022952966099e-05
-8.70316937424102e-06
-1.05466538107136e-05
-3.02696957081256e-05
-9.56443745176993e-06
-2.24621197546374e-05
-7.39588801521672e-06
-1.24390026423727e-05
-1.09414599943956e-05
-2.78297372323521e-05
-2.06886297424747e-05
-2.29854358650578e-05
-1.27952753382811e-05
-1.55528468039618e-05
2.36198540078494e-07
-1.28635398043112e-05
-2.04623537179282e-05
-3.25477551463421e-05
-3.46559644145612e-05
-1.71291782266607e-05
-2.32658358238076e-05
-1.57304894154289e-05
-1.2061968588919e-05
-2.33781395886688e-05
-5.96136378016859e-06
-7.3174035673163e-06
-2.33750169899192e-05
-3.10834432194748e-05
-4.40137462313523e-06
-1.47281937723179e-05
-7.47362780447347e-06
-2.72767895394883e-05
-1.59589558952954e-05
-2.35497657793517e-05
-1.01332380527514e-05
-2.81169216214549e-05
-6.47357945236415e-06
-1.69007177102377e-05
-1.85690195586816e-05
-1.85204161124572e-05
-2.802722299791e-05
-1.31237251107545e-05
-1.81615496987628e-05
-1.09244024544206e-05
-2.52638471142748e-05
-1.41292578164362e-05
3.70510544766833e-06
-2.01506608412146e-06
-1.70823230616039e-05
-1.281478424659e-05
-1.50537375503793e-05
-1.82771395468624e-05
-1.69470879343344e-05
-2.3344758975064e-05
-6.04789154633533e-06
-2.96511526400095e-05
-2.58556636238327e-05
-3.85047181935658e-05
-1.30156687914575e-05
-2.58058747417893e-05
1.71359680434465e-05
-2.66673669675349e-05
-3.60134276726824e-05
-1.5620433685588e-05
-1.87308040020483e-05
-1.36157484618624e-05
-1.95986817501284e-05
-7.5722684566363e-06
-2.06709151144605e-05
-1.7104878581629e-05
-1.38013712348109e-05
-2.79446171466364e-05
-9.68151666072483e-06
-3.1095643451235e-05
-7.62656255248181e-06
-1.92667638477185e-05
-9.84112946249085e-06
-3.22150352302632e-05
-3.21783459008073e-05
-3.0386145037185e-05
-1.5532861756048e-05
-3.07107725645691e-05
-2.24759386934132e-05
-1.87138288661621e-05
-2.52607903604477e-05
-1.7835527601263e-05
-6.98653980158269e-06
-1.24014382707433e-05
-1.60880224521633e-05
-9.59150287051807e-06
-3.05346086934902e-05
-4.35366843100352e-05
-1.73529320608156e-05
-7.01272826464598e-07
-3.5823929089622e-05
-2.57086101997618e-05
-1.87666960957391e-05
-3.11397864418692e-05
-6.81659065575314e-06
-2.84452920375812e-05
-1.5784843365645e-05
-2.70740493732016e-05
-2.52590698270845e-05
8.21539459531569e-06
-5.04468966876762e-05
-1.00906861638209e-06
-3.28124824971381e-05
-2.10952327454437e-05
-8.27385518097552e-06
-1.94767577873575e-05
-1.20674746690356e-05
4.68895342198762e-06
-2.87679221740286e-05
-2.06005383467046e-05
-1.96425231771355e-05
-2.14800818091795e-05
-3.71494252464497e-05
-6.12237395751819e-06
1.48435268233382e-07
-8.13214351959544e-06
-2.33216140219386e-05
-3.40387448620426e-05
-2.78254927017167e-05
-3.91549499141878e-05
-2.05943625068078e-05
-5.98696361105158e-06
2.27469650170925e-06
-4.79611756949406e-05
-1.11197344721598e-05
-2.71449042799795e-05
-2.14965955673369e-05
-1.46769365556001e-05
-2.90979840123831e-05
-2.54366394509938e-05
-5.76696006586873e-06
-2.38461741346869e-05
-9.81022373594344e-06
-1.43838702818502e-05
-9.82524761282231e-06
-3.02311770372899e-05
1.44678077625003e-05
-2.66579746248688e-05
-4.35298483581923e-05
-1.21682691028447e-05
-2.21443748639777e-05
-2.55390184548989e-05
-7.12082126360979e-06
-2.79515068482747e-05
-1.13063527551344e-05
-1.87507838663314e-05
-1.46058980062339e-05
-1.82956419620257e-05
-2.4344242708994e-05
-4.82556231284594e-05
-1.78908739485874e-05
-9.03520217746971e-06
-6.66357726173956e-07
-3.67827615240247e-05
-3.06302003400681e-05
-3.65184918160637e-05
-5.66154462127901e-06
-3.32775337100473e-05
-4.80071973738611e-05
-2.92111056814188e-05
-3.04756239948707e-05
-3.33884094036303e-05
-7.73210468828403e-06
3.98614297929329e-07
-2.3873458545678e-05
-5.93058919368171e-06
-2.10162586712865e-05
-8.36955124620494e-07
-4.11392635386312e-05
-1.05415311478494e-05
-2.54691313655074e-05
-3.22683144004741e-05
-2.64436906922235e-05
-2.25060691112014e-05
-2.65647041086298e-05
-1.1773263351287e-05
-2.98650638368776e-05
-2.86269973425269e-05
-2.50961635315657e-05
-1.53735147288352e-05
-1.23836114488558e-05
-2.932751554224e-05
-2.37741842137219e-05
-3.0447351204354e-05
-6.8726309188891e-06
-1.98557135739953e-05
-1.3417932326781e-05
-3.01902592416823e-05
-1.13475893455451e-05
-1.49748197996216e-05
-1.22008595935458e-05
-2.27045743809441e-05
-2.31749117487648e-05
-1.18773298546314e-05
-2.76757810681132e-05
-2.71765097165518e-05
-1.31526592098596e-05
-2.51494013684393e-05
-2.92714452520979e-05
-2.81289462181488e-05
-6.78189675441987e-06
-2.38022135978916e-05
-1.78447359788427e-05
-2.51247643875277e-05
-2.00299461533263e-05
-7.35222356008972e-06
-1.29463049932613e-05
-5.61679378785323e-06
-2.72980347836492e-05
7.23904768113288e-07
-1.42030087223255e-05
-3.68717817322722e-06
-1.55972354727502e-05
-2.86085630112499e-05
-3.62819672506814e-05
-1.46709105490283e-06
-9.9404692849361e-06
-1.7637829228856e-05
-1.84847173399324e-05
-4.2621021426934e-06
-2.88054715189497e-05
-3.52589039663356e-06
-1.63973979675917e-05
-3.29276375500902e-05
-1.66818555174758e-05
-8.42409864309858e-06
-3.30712733487587e-05
-8.26382156067781e-06
-4.46634039322193e-05
-1.84259589761974e-05
-4.00068193627735e-05
-1.67170395033453e-05
-2.20922174744001e-05
-3.96045538878286e-05
-1.155774503946e-05
-3.35780018404893e-05
-1.42162184069001e-06
-6.59515644001663e-06
-2.18491575220989e-05
-8.33146161706092e-06
-1.82784776381258e-05
4.01568614529451e-06
-3.15482185781452e-06
-1.8439132601555e-05
-1.46451181215428e-05
-7.85675182221712e-06
-3.56020003887677e-05
-3.35266268613552e-05
-1.86817455714917e-05
-1.91389771544049e-05
-2.59868351696759e-05
-2.36701595404093e-05
-7.5104366788607e-06
-3.58607237157184e-05
-3.64134122236779e-05
-1.69778012357302e-05
-2.84008470154828e-05
-2.01687176955177e-05
-2.60079444871439e-05
-2.27325833302503e-05
7.42405061112053e-07
-2.05839939612653e-05
-2.79432603997733e-05
-9.26861504569e-06
7.09530260890854e-06
-2.17585450425854e-05
-1.20446250246774e-05
-3.58719193035937e-06
-1.49659868415809e-05
-2.34791828600961e-05
8.46703214588179e-06
-2.21501886582124e-05
-3.41718331165899e-05
-1.94312987895014e-05
-2.07569893461151e-05
-2.91409133153212e-05
-7.34537259239499e-06
2.43666274418219e-06
-3.64067425693706e-05
-4.32357206435182e-05
-2.25377499374478e-05
-1.42301581453472e-06
5.07359620151437e-06
-9.22111877746232e-08
-1.59965015730844e-05
-2.24686144486267e-05
-2.63532877297695e-05
-8.56535638606817e-06
-2.89929317871197e-05
-9.26218098911621e-06
1.36780416988254e-07
-9.17975951983032e-06
-1.74298833476377e-05
-8.70575580293349e-06
-2.56082706821681e-05
-1.01451141554845e-05
-1.84811208666934e-05
-3.00153714938762e-06
-2.53275131644167e-06
-1.2505676634827e-05
-3.18247585779368e-05
-2.48766549840232e-05
-1.2817805592884e-05
-1.85259087604954e-05
-2.33071115994489e-05
-3.15136054359195e-05
-8.36445529720633e-06
-2.47271278965472e-05
-1.63130403439269e-05
2.59149399274719e-06
-2.57150538277503e-05
-4.08929846637109e-05
1.14373720135602e-06
-1.42702773752646e-05
-2.76388714205665e-06
-2.47018242760496e-05
-2.75622005696651e-05
-1.40011053036037e-05
-1.20034544801452e-05
-1.08565202942435e-05
-2.26641544058176e-05
-1.64361960392096e-05
-1.10726177199578e-05
-2.02707680090521e-05
-2.60422552023707e-05
-2.84294311387244e-05
-1.58777629850424e-05
-1.99340560654598e-05
-9.88067456104445e-06
-3.19510650385763e-05
-1.46657569727212e-05
-2.34376384925668e-05
-4.11239191004326e-05
-1.29382111741583e-05
-2.61364756883623e-05
-2.34069504725989e-05
-1.40708441604234e-05
-7.6243600139757e-07
-1.03294649140567e-06
-3.09766633759436e-05
-2.07590765575492e-05
-1.35085819978039e-05
-2.52933291835042e-05
-3.02664022644151e-05
-1.72682758655692e-05
-4.08677435766141e-05
-1.7677282619177e-05
-2.21445911027486e-05
-3.24668499189985e-05
-2.92970003359491e-05
-2.29021947516569e-05
-2.57281847719312e-05
-3.85376379955392e-05
-3.00040299468223e-05
-1.90509589982707e-05
-2.13310964231896e-05
-1.57809249517408e-05
-3.18939634200311e-05
-1.10792396937937e-05
-2.84303362472188e-05
9.54505613980261e-07
-1.71798944006225e-05
-1.06081888170864e-05
-1.10839881582908e-05
-2.59240517968393e-05
-3.02482233829399e-05
-9.26596398797933e-07
-1.07031224732468e-05
-3.75846940078565e-05
-1.77511471730313e-05
1.91832022377111e-06
-3.6715251961594e-05
-1.85306173980615e-05
-3.55475617924949e-05
-2.67187689291403e-05
-5.91537956277338e-06
-3.48323881314954e-05
-3.43677125248311e-05
-2.91325893642748e-05
-2.92285712419119e-05
-3.16091502309841e-05
-2.76910407415913e-05
-2.51083779201189e-05
-9.25450906246508e-06
2.24302346762221e-06
-1.9119984169227e-05
-2.38500003889075e-05
-2.06573056814294e-05
-1.56277534613549e-05
-5.2132089284592e-06
-2.92999018703653e-05
-3.550399283148e-05
-1.62558885361423e-05
1.12555646323494e-05
-2.68402982030167e-05
-1.68326220585845e-05
-2.05707439946123e-05
-4.10874789049628e-05
-3.15664043237795e-05
-2.51587760862584e-05
-3.68570557982223e-05
-2.93551055805626e-05
-2.42577497523286e-05
-1.33394717980756e-05
-2.19549888354289e-05
-2.49573155459461e-05
2.61093724464136e-06
-3.25470621120543e-05
-4.07870283577688e-06
-2.41287284671944e-05
-7.37073131987662e-06
-2.6346299721016e-05
-3.34770823472483e-05
-1.02070387617965e-05
4.85622154528844e-06
-3.05132006183507e-05
-1.2266610819412e-05
-5.93780972294522e-06
-2.21115639789337e-05
-1.32740339086205e-05
-1.02211420622766e-05
-3.05183198194449e-05
-3.98270186271476e-05
-3.03289287403894e-05
-1.73232118167102e-05
-4.67419054233985e-06
-2.22346891572677e-05
-9.50773685351558e-06
-1.6799392405823e-05
1.51051431497704e-06
-3.63462946794963e-05
-3.97480615531769e-05
-2.656187585674e-05
-1.94204928192148e-05
-2.80431557922377e-05
-7.80959841636573e-06
-3.81036286919765e-05
-2.72937103965967e-05
-1.36732843555689e-05
-2.9710481750944e-05
-2.58947215925924e-05
-1.10870137161793e-05
2.45969671226739e-06
-5.8228575940249e-06
-1.88914840549665e-05
-4.67357730688013e-06
-2.75389477209964e-05
-3.19850728298674e-05
-1.66157742566492e-06
-1.95496421539983e-05
-1.61711338788457e-05
-1.11608827287142e-05
-2.55908703854899e-05
-3.76311902359716e-05
-1.16610249152031e-05
-2.61107202506969e-05
-2.51307216172573e-05
-1.94776437050335e-05
-2.39292262960507e-05
-3.03883918690789e-05
-2.23578490403182e-05
-1.50676160995428e-06
-4.62415193993735e-06
-1.09577908233044e-05
-1.47100234537884e-05
-2.28954419586508e-05
-1.00612686381396e-05
-1.68757603592404e-05
-3.2886157380002e-05
-1.98261192665957e-05
-1.38956863299091e-05
-1.13324151768946e-05
-2.88766567725026e-05
-1.46030678913504e-05
-2.62215841548185e-05
-2.92489710291296e-05
-1.45916123101909e-05
-9.09967913834994e-06
-2.06802309761962e-05
-1.95822526517325e-05
-2.31966175470812e-05
4.45586209656081e-06
-8.52820567892103e-06
-1.30215226355968e-05
-1.90755200024136e-05
-2.37201693067128e-05
-1.12975372294676e-05
-4.4439613475427e-05
-1.33285742940767e-05
-2.6869879038554e-05
-1.34025976042419e-05
-3.73050511326566e-05
-5.46117053039744e-05
-2.06774868738009e-05
-4.63190536180569e-06
-2.69255908594889e-05
-5.57605352684867e-05
-3.93024632120444e-05
-2.59690379688504e-05
-7.4382018393798e-06
-2.55850921854069e-05
-2.76008754553193e-05
-1.44052239257662e-05
-2.51316134831944e-05
-2.64736214810282e-05
-1.71434917615017e-05
1.33533988226869e-06
-2.8097708563349e-06
-6.7468953591122e-06
-2.46796633182156e-05
-2.76410906669145e-05
-2.2524400252352e-05
-1.04073893635456e-05
-2.42462349525106e-05
-1.5439459297983e-05
-3.55011269649543e-05
-2.33999658264401e-05
-1.57040434783732e-05
-2.08985506223907e-05
-1.70087407748214e-05
-3.48193498809341e-05
-2.07940228099208e-05
-2.07150330030123e-05
-4.83038723643772e-06
-1.18103200642129e-05
-1.42100127940768e-05
-1.04498575311433e-05
-4.65275859823535e-06
-3.12884858674636e-05
-1.75389558067837e-05
-1.71274935832485e-05
-3.84475848905247e-05
-1.72932256348198e-05
-1.08736321050202e-05
-9.12563731444492e-06
-1.29860097756365e-05
-3.340020434985e-05
-1.24144558388445e-05
-2.28337287701611e-05
1.40092927321328e-05
-1.14676720227145e-06
-9.30780549363478e-06
-2.24921498091891e-05
-2.99934747403777e-05
-2.08287311902725e-05
-4.36348779672218e-05
-4.56879558485826e-05
-3.7328160006831e-06
-1.67209976850495e-05
-9.85030460541629e-06
-1.11848108020636e-06
7.8032250131054e-06
-2.06998527050367e-05
-1.3249611607066e-05
-3.72114972031709e-05
4.23784882339132e-06
-1.10416955431636e-05
-1.34215948017551e-05
-3.02941630599582e-05
-2.17019683681268e-05
-4.10085667827372e-06
-2.62675969525747e-05
-2.7996087260614e-05
-2.03883590268802e-05
-1.72136439361079e-06
-1.05765315772083e-05
-2.61553028562822e-05
-1.32993766690395e-05
-3.54043085138766e-05
-5.85798140120408e-06
-2.48492864433154e-05
-2.40735478145258e-06
-3.59642995338917e-05
-4.0267322790985e-05
1.63219971307372e-07
-2.66146684009515e-05
-1.48223516896519e-05
-3.2099079866386e-05
-2.8835618352436e-05
-3.31055750663064e-05
-1.836320893439e-05
-2.74062846474773e-05
-2.60483122823555e-05
-1.55200175718066e-05
-1.60047763244424e-05
-2.6552076739057e-05
-2.96978708725298e-05
-3.2219461813925e-05
-2.68848841427001e-05
-2.1020285877497e-05
-4.45329343492549e-05
-2.01039802962403e-05
-2.54965117955576e-05
-3.83404867685683e-05
-1.05977445970407e-05
-2.13269458336674e-05
-1.37022702787026e-05
-1.15935489117415e-05
-3.28664754799973e-05
1.36668843451514e-05
-4.00499807971593e-05
-2.02686897342441e-05
-2.13045563493657e-05
-8.40838813913644e-06
-2.21096696240487e-05
-7.53465775003811e-06
-3.396166683576e-05
-1.12132992840268e-05
-3.93772746233944e-05
-2.59448988889798e-05
-1.82777233108549e-05
-1.94377234055157e-05
-2.04172072264168e-05
-2.48366232579188e-05
-3.44437639587952e-05
-2.38882166529272e-05
-3.11740895720688e-05
-1.16352874838619e-05
-1.93598506764877e-05
-4.49044379453506e-06
-1.26087167438886e-05
-2.75462543236292e-05
-2.16154035576683e-05
-3.60864433624621e-05
-2.97580652935925e-05
-8.27448090900654e-06
-3.20545249752242e-05
-5.00181608141443e-05
-1.6828252325101e-05
-8.15638450655881e-06
-2.50326762142564e-05
-1.89003087721589e-05
-2.43031075270876e-05
-3.66647048680384e-05
-1.80615444994511e-05
-2.95663582989027e-05
-1.06839082056197e-05
