# Supplementary material for: Research on computational propagation and identification of mine microseismic signals based on deep learning
Source: PLoS One. 2025 Oct 22;20(10):e0334641. doi: 10.1371/journal.pone.0334641 (PMC12543183; doi:10.1371/journal.pone.0334641)
Supplement: S1 Data — (ZIP) [file pone.0334641.s001.zip › 000100500000975.xlsx_0.txt_24.txt.txt]

-2.79678992288601e-05
-2.17839700795865e-05
-2.18935435190598e-05
-3.23042782841798e-05
-1.32018649696706e-05
-2.0976550310302e-06
-2.22202140800547e-05
-2.20544256981709e-05
-2.3161942053726e-05
-1.59727333461633e-05
-6.29479151199366e-06
-1.16550490537396e-05
-1.65171467922645e-05
-1.76265850982015e-05
-2.47103039702665e-05
-8.93700526993495e-06
-2.09262331310827e-05
-2.41223890280712e-05
-2.04471699133744e-05
-3.40106935922511e-05
-2.47906504643161e-05
-3.85356578191791e-05
-6.18730755090956e-06
-2.21809146708627e-05
-1.46381712967493e-05
-8.22103064525959e-06
3.72540449305992e-06
-2.08479294477736e-06
-1.12353665604234e-05
-1.18914082967805e-05
-2.44277795507118e-05
-2.02943269455727e-05
-4.34438626813541e-05
-1.90788995064786e-05
-1.27581857367852e-05
-1.44569706423764e-05
-4.47304578911417e-05
-2.09733536974734e-05
-1.63607746040441e-05
-2.01054991463889e-05
-4.54066822158797e-05
-7.37693989034043e-06
-2.03672221000688e-05
-2.49644340685786e-05
-7.65125014244847e-06
-2.03524387361761e-05
-2.01148211359831e-05
-2.32776364516698e-05
-1.67880608605063e-05
-2.40499460486821e-05
-1.56442650684331e-05
-2.1408046362946e-05
-2.83507953589464e-05
-2.0523581820798e-05
-3.30248073369201e-05
-1.64848743728727e-05
-4.03571737281613e-06
-2.24671412915021e-05
-1.54125666305792e-05
-2.02367495597915e-05
-1.67694099265613e-05
-1.62938279301751e-05
-3.3734364733023e-05
-2.13750345643773e-05
-4.09501092881101e-05
-1.84947889823351e-05
-1.34883648496261e-05
-1.86821518110548e-05
-3.30877850703732e-05
-1.46397791157759e-05
-1.15520880827473e-05
-2.49904946141999e-05
-3.18526375473038e-05
-2.50333637861345e-05
-2.88769449177842e-05
-4.22211204481128e-05
-1.70917554736668e-05
-1.82038642079244e-05
-3.39630297065841e-06
-1.55813079006987e-05
-1.65728315889356e-05
-1.71013159084335e-05
-1.29364547446147e-05
-3.56976650606765e-05
-2.32078065967958e-05
-3.45720191634713e-05
-2.97396432892427e-05
-2.8714341714322e-05
-2.7483571070548e-05
-9.06846236595901e-06
-1.18120732361369e-05
-2.18934231354774e-05
-2.46371048936335e-05
-2.152597271876e-05
5.96506775407797e-06
-1.1186150006157e-05
-2.63000646269596e-05
-4.03159663844585e-05
-2.28864586894076e-05
-2.35192003613387e-05
-1.37792059907717e-05
-2.07095165319299e-05
-2.21731337629066e-05
-4.00119665670705e-05
1.13419864380079e-05
-2.71839588130672e-05
5.105476248896e-06
-2.62487611652237e-05
-8.97656677261327e-06
-3.26135933098599e-05
-2.2127296718755e-05
-3.21380120019397e-05
-1.8451533795763e-05
3.364478854926e-06
-3.67737755793705e-05
1.39112302223871e-06
-9.92566489667906e-06
-7.47811038390619e-06
-8.99915865367771e-06
-1.77673078707524e-05
-2.26824227271904e-05
-1.81895268545408e-05
-1.95833022396807e-05
-3.73563073120605e-05
-1.66697231493809e-05
-2.57465198544458e-05
7.44678086309049e-06
-1.08775475348883e-05
-2.7145373355537e-05
-2.82766998882579e-05
-1.20621624590934e-06
-1.12103281732871e-05
-1.37587155921481e-05
-2.75826626709448e-05
-3.33860727238579e-05
-1.90450768882828e-05
-9.12239289610949e-06
-5.38548491215204e-06
-1.83955137917646e-05
2.7475881213126e-06
-3.9443630521387e-05
-2.69498035254097e-05
-1.48542936766345e-05
-2.11406919441992e-05
-3.51678534253734e-05
-2.82074189650978e-05
-1.51037139138232e-05
-1.88796912660805e-05
-4.37890119144016e-05
-1.65701153273319e-05
-1.22217499302139e-05
-3.69022520995056e-05
-2.69698651024542e-05
-2.86310849831026e-05
-1.50356967140085e-05
-3.8213541773688e-05
-3.78462274932422e-05
-2.14328438241983e-05
-2.75437357993242e-06
-2.57187189140812e-05
-1.67952857428822e-05
-2.81324577795711e-05
-1.00830079420167e-05
9.07016917961079e-06
-3.04793521310775e-05
-3.11055715515502e-05
-1.91933899827293e-06
-1.74185868744833e-05
-3.3472564720622e-05
-2.00852166540388e-05
-2.26231401452179e-05
-8.0047376097959e-06
-1.18429054385764e-05
-2.48893800021183e-05
-2.68303217068514e-06
-1.58114220841408e-05
-8.90821940829134e-06
-1.57206158924534e-06
-4.1149421630549e-06
-1.26238240795001e-05
-2.15172719127424e-05
-1.64939701638621e-05
-1.53361202241773e-05
-5.65130254590667e-06
7.63115285388938e-06
2.89929091156245e-06
-1.73351877343897e-05
-1.45626434487309e-05
-1.99785268529513e-05
-2.73059947681376e-05
-1.54894693113618e-05
-2.49633928374222e-05
-3.47712029905118e-05
-1.99342479251425e-05
-3.7372859590238e-05
-1.42033142414721e-06
-2.0573069145331e-05
-3.07982317596227e-05
-2.90208209572146e-05
-9.82270209333679e-06
-3.44658039559942e-05
-3.4849733585896e-05
-8.73871761550631e-06
1.07803875187558e-06
-5.2052420323519e-05
-2.09214210954939e-05
-1.83231285811062e-05
-4.38039212303204e-05
-2.81075658452568e-05
-3.88254866645128e-05
-1.28679160610027e-05
-4.5545657949046e-05
-1.6772683539819e-05
-4.44686185409218e-05
-3.00505068534448e-05
-2.15875456216605e-06
-3.53516515636936e-05
-2.69605121770094e-05
-2.6725629316245e-05
-3.71211152853397e-05
-3.5023790589744e-05
-3.20575380913929e-05
-9.361584262099e-06
-2.59517318699314e-05
-3.54709996555571e-05
-3.30326661214022e-06
-1.31641960335756e-05
-1.63504107703402e-05
-9.94986043081716e-06
-1.5284671385491e-05
-4.31463988486871e-05
-1.78133908391757e-05
-3.27803951623024e-05
-5.6261384392184e-06
-2.31251998247008e-05
-8.81376983620658e-06
-2.95106428230107e-05
-1.87023065301682e-05
-3.92876266705949e-05
-4.18392302613675e-05
-3.67516052822793e-05
-1.80818673076557e-05
5.69406080058761e-06
-1.7506200783047e-05
-2.21726809077715e-05
1.00348125550857e-06
-4.99942785752535e-05
-2.6334415038556e-05
-2.93471998771191e-05
-2.33552824607681e-05
-2.07600859838476e-05
-8.31158998925277e-06
-1.16719883470319e-05
-6.75089457934502e-06
-3.13053511672806e-06
-9.56146110297463e-06
-4.0200215308488e-05
-2.53268679054112e-05
-9.93185330077684e-06
-2.704631335765e-05
-3.60299664731113e-05
-3.17133497533041e-05
-2.28620249495175e-05
-9.37059827110617e-06
-2.51552057240222e-05
-1.75142358542768e-05
-1.81031867932216e-05
-2.11375972021882e-05
-1.70387155666863e-05
1.10827129184451e-05
1.34046477756635e-05
-2.508022730015e-05
-2.93923910874134e-06
-7.68920721212017e-06
-2.43918144887825e-05
-2.10743187239955e-05
-2.26326462309782e-05
-1.64207922438135e-05
-1.01745671178006e-05
-3.05860398280918e-05
-3.26622969549827e-05
-1.55360044480452e-05
-1.12242419550909e-06
-1.63986043849837e-05
-7.26882181964693e-06
-1.64477239127057e-05
-1.88993272024464e-05
-1.7927531833354e-05
-1.4441939634961e-05
-1.93363293180518e-05
-1.83343000361256e-05
-3.51866421337074e-05
-3.27629049396958e-05
-8.62478941918146e-06
-2.88385625746856e-05
-1.44381964878207e-05
-1.7439604214168e-05
-2.23688645349858e-05
-2.72607448662855e-05
-3.26720212228778e-05
-2.62271865015788e-05
-1.60781944405968e-05
-3.38308243742947e-05
-2.85166183220517e-05
-2.19222950658988e-05
-1.90417883986568e-05
-1.69679645622779e-05
-3.15250250727481e-05
-2.39754932757619e-05
-2.896415912025e-05
-1.74796378168626e-05
-5.18748847445998e-06
-2.72466875482279e-06
-1.833662456881e-05
-2.51265005612279e-05
-2.65258674449008e-05
-3.08653970309429e-06
-3.5951670749888e-06
-2.3014414739802e-05
-4.02934968056371e-05
-3.25238328089641e-05
-1.61395499171781e-05
-2.77268395173241e-05
-1.61872357857325e-05
-3.42440530119185e-05
-1.25153408573246e-05
-1.76763584963032e-05
-4.94929308772066e-06
-1.81331392680861e-05
-1.15270236075669e-05
-1.74416014050134e-05
-2.57846667234151e-06
-3.05921545787746e-05
-3.56392531657814e-05
-3.1854242203701e-05
-3.74593309837502e-05
-9.4431691948922e-06
-3.04936618290212e-05
-8.62999566094458e-06
-2.14136185809326e-05
-1.8670014159968e-05
-4.46954316687133e-05
-2.34861762538297e-05
2.44616498210757e-06
-7.24189361306998e-06
-1.47806372292913e-05
-3.07897649986397e-05
9.37942607689717e-06
-3.16643022045011e-05
-1.43047872854635e-05
-2.27931156317746e-05
-2.2061308939057e-05
-5.35277093332697e-06
-2.59059377160169e-05
-1.28296614581247e-05
-2.79755396949511e-05
-1.56183637389759e-05
-2.39041450674524e-05
-1.97233606056205e-05
-2.37785887102433e-05
-2.63016000858478e-05
-1.80000678116796e-05
-2.84760206035844e-05
-5.29183275545419e-06
-7.00077376062418e-06
-2.35988794462531e-05
-3.52639954861837e-05
-1.4305355680344e-05
-2.17535923775979e-05
-9.59845042495233e-06
-7.87773712107682e-06
-2.26408905499589e-05
-2.31255832737892e-05
-2.6216426480327e-05
-3.32737717285647e-05
-2.47249198532059e-05
-2.70851349431783e-05
-2.23740679153837e-06
-3.11198091462748e-05
-1.81541027508682e-05
-3.14261465800913e-05
-2.24998318918782e-05
-1.83360911665347e-05
-3.44984900143808e-05
-2.29037467363263e-05
-2.56843421419632e-05
-2.06907625492343e-05
-2.48486864161246e-05
-4.08626546078029e-05
-4.42123531203217e-05
-3.60891193761447e-06
-1.05821258452722e-05
-2.30835237375623e-06
-3.31220512227525e-05
-1.42117625909166e-05
-8.67036510106791e-06
-1.31629760015008e-05
-4.07882027607466e-06
-2.57315261906458e-05
-9.14105889915243e-06
-1.98249261096608e-05
-1.36937262100495e-05
-3.45018669430181e-05
-2.05916810512635e-05
-1.01811986128221e-05
-8.0972169992683e-06
-1.43708591433559e-05
-2.20366939099282e-05
-5.88265187019634e-06
-1.0338761131202e-05
-2.68444634663881e-05
-2.56284750245808e-05
-5.89611500526796e-06
-5.93087042818831e-06
-1.13220637532064e-05
-2.13444512508091e-05
-2.82157291189269e-05
-2.85272082291805e-05
-1.02356997185047e-05
-2.19516668556753e-05
-2.15321281024442e-05
-2.60156330575953e-05
-6.57366231040932e-06
-1.26778559110224e-05
-3.55086711573947e-05
-1.25684066477026e-05
6.39299865566466e-06
-1.84260141705234e-05
-6.29307657361416e-07
-2.20414669227794e-06
-1.6433765652759e-05
-5.71757794466377e-06
-2.40166383172137e-05
-1.88398666832572e-05
-2.39082675751002e-05
-2.63231540399004e-05
-3.40418250337136e-05
-7.36761468615945e-06
-1.39299756311453e-05
-1.07386370949509e-05
-2.60484018376501e-05
-3.64590042853876e-05
-2.27141460109962e-05
-3.53522999514638e-05
-2.16781098353186e-05
-1.91300130869524e-05
-2.61834271100183e-05
-2.46188951640175e-05
-4.02444881140372e-05
2.90608965917374e-06
-3.85562955608641e-05
-2.5634681583488e-05
-1.75928261784254e-05
-2.26951683623102e-05
-2.29794497457401e-05
-7.56144464485976e-06
-1.46098065755308e-05
-2.0588246991846e-05
-1.85869538966331e-05
-1.60030604263568e-05
-2.26834622197168e-05
-7.82110781338609e-06
-3.64598003722463e-05
-1.53300287351007e-05
-9.89260386575639e-06
-2.50668023720577e-05
-1.51883267430436e-05
-1.43609097508733e-05
-1.8995078398646e-05
-2.92144346654601e-05
-1.82418907797583e-05
-9.83958851890146e-06
-1.54351650987227e-05
-1.25937711586475e-05
-3.36028644874391e-05
-8.12485094289602e-06
4.75238267318816e-06
-1.92878609022598e-05
-3.4653495916916e-06
-1.99284488015682e-05
-1.90615006213787e-05
-3.03983177685178e-05
-2.56714879792997e-05
-1.93314651451537e-05
-3.41171744858479e-05
-9.24123883356429e-06
-1.04809608728545e-05
-2.00768046896641e-05
-2.09361934629334e-05
-1.83878546713248e-05
-2.17987786528912e-05
-1.35255909868807e-05
-3.32758628847287e-05
-1.88135264996928e-05
-1.24152903184573e-05
-2.34840745130782e-05
-1.80957391439313e-05
-2.09855740317066e-05
-2.42864240050232e-05
-4.18592090673862e-05
-2.52563329063335e-05
-2.13927757695309e-05
-1.51547277316062e-05
-1.48473001626638e-05
-3.32690099099166e-05
-1.85707526062192e-05
-1.76593428683642e-05
-1.81267794732282e-05
-2.55317478255346e-05
-2.40486057325675e-05
-2.24676296429247e-05
-4.52082413036227e-05
-1.60693042667406e-06
-2.77295034229565e-05
-2.1187023087694e-05
-8.9384483664778e-06
-9.16462960442398e-06
-2.41601089309611e-05
-2.15729162210548e-05
-2.18116029224995e-05
-1.48050195238547e-05
-2.21793426871306e-05
-2.69723951880536e-05
-1.75451531729613e-05
-1.05986465235978e-05
-3.26088461578812e-05
-7.35443663812984e-06
-1.40994098245759e-05
-2.05053737354397e-05
4.63586786025175e-06
-2.76371882635511e-05
-3.35017009526545e-05
-2.38721755083069e-05
-4.1074881635474e-05
-3.93692512798556e-05
-1.24661842122302e-05
-1.39406818812016e-05
-4.44957490429498e-05
-1.05720553589534e-05
6.68590187612164e-06
-2.66333007962261e-05
-1.12972256670408e-05
-4.44266168659628e-05
-1.50382118245493e-05
-4.02848968497587e-05
-4.91287086075724e-05
-1.60325330773633e-05
-1.26598636508615e-05
-2.98634075031996e-05
-6.54295540693195e-06
-6.61888040391528e-06
-6.33642268480287e-06
-2.57125541828464e-05
-2.52130275833473e-05
-3.49422543981796e-05
-2.45652222483525e-05
1.8961616610575e-06
-1.12579521569693e-05
-1.74736874371078e-05
-1.80584009070314e-05
-3.23981211109085e-05
-2.13333562344938e-05
-2.95421099174928e-05
-1.68740530262705e-05
-1.96811862042298e-05
-2.40447234288674e-05
-2.57288376488061e-05
-1.43923330954167e-06
-1.60992642293665e-07
-2.52158632192041e-05
-1.69481327596982e-05
1.1308044475106e-06
2.49829582173718e-06
5.35146577931976e-06
-3.35129546692557e-05
-2.34145165433783e-05
-1.39774444172495e-05
-1.18557696058974e-05
2.01286215729578e-06
-3.33185989159221e-05
-1.01984403947962e-05
-4.85580803583319e-06
-1.8730068566179e-05
-9.14605074931115e-06
-2.15085647473219e-05
-9.89758199881546e-06
1.9025025744365e-07
-2.74828528089202e-06
-2.06090946415523e-05
-2.18355053341228e-05
-1.97821470698814e-05
-3.11315431827161e-06
-3.62987595602441e-05
-2.57618130788108e-05
-1.44832522286975e-05
-1.76266641715043e-05
-1.91602558562295e-05
-2.23135608019652e-05
-2.03984764103963e-05
-8.55332273703762e-06
-2.01884316913321e-05
-1.15969935449841e-05
-2.53376703223691e-05
-1.98068603164831e-06
-1.91263444982288e-05
-2.06470552038899e-05
-6.3238741645167e-06
-1.49792804011119e-05
-4.18900681093903e-05
-2.68914845358578e-05
-2.97475804346776e-05
-2.84992290220739e-05
-6.81906673178709e-06
-2.93829797421667e-05
-2.70446743791973e-05
-2.11603784814451e-05
-2.30527229255075e-05
-3.16498693355743e-05
-1.48611554224473e-05
-2.46883476237448e-05
-3.3569250281108e-06
-2.4398438011629e-06
-3.66796809131361e-05
-6.746429491573e-06
-3.11213758085534e-05
-4.07849855404249e-05
-3.36712477166286e-05
-1.93953280686839e-05
-2.72320234823695e-05
-2.44911937220437e-05
-7.87703435818731e-06
-1.68326893936501e-05
-2.5666271071697e-05
-9.45721061755305e-06
-1.37585107553456e-05
-3.01078384974509e-05
-3.06910846676546e-05
-1.39013854372166e-05
-2.41175151413552e-05
-4.48679605135542e-05
-2.09729410620409e-05
-1.45871696930402e-05
-1.75339388659269e-05
-2.02317997839255e-05
-8.55782320526764e-06
-1.96152412589542e-06
-2.58960920656715e-05
-4.0278034391316e-05
-4.26253367735538e-06
-1.75623740698053e-05
-3.86311087525408e-05
-1.76945479148766e-05
-1.38046942983559e-05
-2.15189147449097e-05
-2.72813135143943e-05
-3.54050198568919e-05
-1.69595521756559e-05
-1.52173863312572e-05
-8.02702156035084e-06
-1.18478021366766e-05
8.90675439568061e-07
-3.04019104448272e-05
-2.72126509402828e-05
-2.92843625772695e-05
-3.45835147801186e-05
-9.40856961282086e-06
-2.34227836579027e-05
-2.10236069547611e-05
-1.96124866988148e-05
-3.15414007931609e-05
-7.47774234630755e-06
-2.88960565130045e-06
-1.75436876095809e-05
-3.87826719506293e-05
-1.56869165173529e-06
-1.3827397729073e-05
-1.36110456442483e-05
-2.29583179252252e-05
-3.48998997210935e-05
-9.34070323022803e-06
-1.49935258433286e-05
-3.06692399179171e-05
-4.27637438650259e-05
-4.22879879697718e-05
6.24038692133102e-07
-2.92192967805608e-05
-3.21535075137055e-05
-3.90834402753292e-05
-1.82772608631394e-05
-3.00196039404665e-05
-1.83134340929843e-05
-3.26783429342718e-05
-3.91229363614999e-05
-8.43110918361714e-06
-4.40509884736175e-05
-2.6906489903353e-05
-1.81193285598797e-05
-1.42741795580074e-05
-2.99340707934394e-05
-1.9412383721449e-05
-1.19152836062935e-05
-1.26211042376743e-05
-2.47067845358503e-05
-1.90875525109485e-05
-2.53263150113133e-05
-1.88032424520067e-05
-3.48289351556851e-05
-3.58239738316655e-05
-2.55475611774748e-05
-2.59854481641535e-05
-3.45658931986673e-05
-3.09961737585379e-05
-7.51864683519327e-06
-6.48677671551449e-06
-5.8231247824114e-06
-2.54668398669006e-05
-3.64919679297187e-05
-8.66539983409449e-06
-2.33622948151812e-05
-3.71602570945872e-05
-3.18512921751015e-05
-2.59519155422291e-05
-4.04380966179039e-05
-1.06650245044363e-05
-2.16761459600399e-05
-1.4317621884205e-05
-1.75889826590888e-05
-2.54748349648657e-05
-2.26202745645861e-05
-2.93480998258694e-05
-2.47365797963283e-05
-1.62780517744482e-05
-1.26243543286236e-05
-3.62388061277457e-05
4.9857218060467e-06
-9.81592346653398e-06
-2.30739444463969e-05
-1.06169111266296e-05
-4.50879207149644e-05
-5.30498298608136e-06
-4.17881685103309e-05
-1.95117783907219e-05
-2.54802343688726e-05
-3.19377778519545e-05
-1.93225227693325e-05
-2.88356310624867e-05
-1.15127043162382e-05
8.52159075336821e-07
1.03342131769929e-05
-7.04518564508029e-06
-2.58073504632734e-05
-1.31470466216994e-05
-1.37814014311516e-05
-7.36699713742463e-06
-3.56108600840756e-06
-2.84025555533397e-05
-2.40783410613247e-05
-4.24068763658253e-05
-2.4396420555422e-05
-4.42185693759935e-05
-3.38520194981645e-05
-1.43899183187403e-05
-3.79742764720047e-05
-2.88424232126468e-05
-2.56222252033123e-05
-1.72390675313621e-05
-2.23866556917039e-05
-2.79536305278086e-05
-2.70149550389646e-05
-1.51714978086694e-05
-2.41145510158069e-05
-5.94825569395594e-05
-2.6473584900541e-05
-1.0052104291808e-05
-2.86295412578194e-06
-8.47424116966549e-06
-1.15907921189286e-05
-2.27929013969266e-05
-3.44323217211018e-05
-1.34488261055881e-05
-2.51137059926504e-05
-2.21083017404225e-05
-2.97825785968764e-05
-3.90667146401736e-05
-3.53688632416789e-05
-1.13976958811484e-05
-1.79963139574907e-05
-1.42751748979237e-05
-9.23542646929275e-06
-1.39639158946358e-05
-2.01544886805859e-05
-2.21955011660197e-05
-2.9123838335025e-05
-1.64130913548309e-05
-3.59645538833592e-05
-2.01243149103039e-05
7.3212699902314e-07
-9.61631554073503e-06
-2.10761799074815e-05
3.02237977690303e-06
-1.29523306350692e-05
-1.48931059263726e-05
-4.41573134920814e-05
-2.13698403823465e-05
-2.23565974759991e-05
-3.82682772491896e-05
-8.97810063127063e-06
-1.75711261857158e-05
-1.62601407731407e-05
-4.44042963719578e-06
-2.00095165873061e-05
-1.75021918123217e-05
-2.52543246500003e-05
-3.24791987836914e-05
-2.03431416313987e-05
-1.22514686715243e-05
-3.39026358666338e-06
-7.77197079702016e-06
-3.67879044784766e-05
-1.36701596162636e-05
-2.77909572745184e-05
2.69389100200824e-06
-7.14853903082962e-06
-7.69662908998272e-06
-2.89980553249893e-05
-1.65999380405383e-05
-9.93628747638584e-06
-4.22708932104185e-05
-5.11976114620189e-06
-8.61042680755583e-06
-2.39122728058225e-05
-1.60227911575839e-05
-1.83914453943376e-05
-8.15408772157095e-06
-1.44676603743978e-05
-4.58149701330696e-06
-3.79900847062748e-05
-1.46161656869615e-05
-1.24615559785533e-05
-9.24275332082704e-06
-7.04169182458128e-07
-2.35550037298545e-05
-2.04177350569336e-05
-2.32175733668336e-05
-5.40626670816789e-06
-2.51009684243637e-05
-1.9415947175702e-05
4.08444246138594e-06
-4.63499558887041e-05
-1.89711522696361e-05
-3.35523881347499e-05
-2.05943319815074e-05
-1.6564838811729e-05
-2.1539755767838e-05
-3.15173919966807e-05
-3.57880855451552e-05
-3.70540419005083e-05
-4.14384853779435e-05
-8.16637718080337e-06
-1.2179297120839e-05
-1.2636886793524e-05
-2.49276748135003e-05
-2.64924961175151e-05
-2.25408792064755e-05
-4.48630711672423e-05
-8.52245784399766e-06
-3.24174516513321e-05
-1.92267488438074e-05
-2.97199272890803e-05
-1.91192935158007e-05
-9.24312477871777e-06
-3.56702529131928e-05
-1.36241663645001e-05
-1.73759165639055e-05
-1.8932021067813e-05
-1.75381514360289e-05
-1.43723420836824e-05
-1.94594065440791e-05
-2.46036630131514e-05
-1.8028007544318e-05
-1.38790261708676e-05
-4.58667647640898e-06
-1.72305155548252e-05
-2.04404433462051e-05
-2.97798028585e-05
-2.78734986413168e-05
-1.73718152587053e-05
-8.41063407159548e-06
-2.74942773397639e-05
-2.05510957109074e-05
8.10446661667973e-07
-2.75067453725367e-05
-3.4999035367679e-05
-2.03307584466467e-05
4.18813964724067e-06
-1.23066749333253e-05
-1.65982721680313e-05
-1.79416302778064e-06
-1.97882033726424e-05
-3.66940833278887e-05
-1.5318028882019e-05
-3.34800768366507e-05
-1.15786061882244e-05
-1.6670705255768e-05
-2.32570765228253e-05
-1.75814042389179e-05
-2.2643152765066e-05
-2.27834331212983e-05
-9.08466010043194e-06
-1.42057320626568e-05
5.42278329466302e-06
-2.27764020217626e-05
-3.10501341665748e-05
-1.15077076243269e-05
-6.80229764842954e-06
-2.57000448212927e-05
-3.04454556812092e-05
2.85164643367939e-06
-2.86908971291318e-05
-1.54531088339852e-05
-1.97444813242321e-05
-3.13128675707174e-05
-2.39470605433392e-05
-2.1680605250125e-05
-3.44231614318006e-05
-2.7564066005111e-05
-1.57791316970538e-05
-2.30139967386803e-05
-2.07819177827928e-05
-1.39372926867144e-05
-1.24536421956594e-05
-1.39846024255554e-05
-2.99665445533865e-05
-3.14074686725224e-05
-8.70698863264437e-06
-2.74566901863677e-05
-2.18399928390847e-05
-1.43169598562868e-05
-1.24045697819466e-05
1.39295564244395e-06
3.4332766342172e-06
-1.58775102388364e-05
-3.50949189341633e-05
-1.79955805702187e-05
-8.39216703765274e-06
-1.44456347317439e-05
-1.48321642626229e-07
-4.367389708508e-05
-4.79349482297107e-05
-3.38475422398129e-05
-2.66010239173115e-05
-3.00400036951806e-05
-2.82071439671486e-05
-2.42353110497493e-05
-3.65355905736571e-05
-2.60512466790938e-05
-6.88030512537856e-06
-1.83157698499834e-05
-2.50788627679756e-05
-1.21379546088667e-05
-2.79190918047522e-05
-1.87990391124956e-05
-3.39412987399193e-05
-2.392443179497e-06
-1.36433918222037e-05
-9.37583513345699e-06
-9.12210071283049e-06
-9.19265309198772e-06
-1.80820866099625e-05
-1.59761137682031e-05
-3.40958762152861e-05
-2.4110457388074e-05
-1.45187831872836e-05
-3.33253923828141e-05
-1.38667956132763e-05
-1.78761194221839e-05
-2.36166085256263e-05
-1.00480985715312e-05
-1.86917861254e-05
-1.04798220191372e-05
-3.62978005557218e-05
-2.84640525123435e-05
-2.71618569590533e-05
-2.08513326892657e-05
-4.97115018431304e-06
-1.7482086118296e-05
-2.53144862994664e-05
-1.38140553904914e-05
-2.87396965832857e-05
2.75158007430927e-06
-1.89037720575118e-05
1.36991618853884e-06
-2.01444318879195e-05
-1.3942941289199e-05
-2.66159120076193e-05
-1.95110455679358e-05
-2.25066685262009e-05
-2.84562417819792e-05
-4.6550754565549e-05
-1.84247001075359e-05
-3.32581076187373e-05
-1.32998202123465e-05
-1.44376780719573e-05
-1.16742791312435e-05
8.68567353881878e-08
-1.54918776251547e-05
-1.61392964040104e-05
-2.04900496200412e-05
-4.13853185699808e-05
-2.88962914165315e-05
-2.46302654741923e-05
-2.16468796518419e-05
-2.38212876192282e-05
-2.14536262994239e-05
-2.41218128783975e-05
-2.58035788294543e-05
-7.00891564624101e-06
-1.63600278200045e-05
-4.16543626407564e-05
-4.18995776234958e-05
-6.06561700968334e-05
-2.03154605387952e-05
-2.1784675924841e-05
1.09861678403296e-05
-1.15523710848604e-05
-1.62720353443186e-05
4.8239468021676e-06
-8.98742765073972e-06
-2.79532277424679e-05
-1.41363404347662e-05
-3.51236145571624e-05
-3.22545589958799e-05
-1.3648054259442e-05
-2.24548651080797e-05
-1.10316372915771e-05
-2.91956564593596e-05
-1.83822393580918e-05
-1.95762672418767e-05
-1.6905877826195e-06
-1.23829462327826e-05
-1.49925388545012e-05
-4.00963538272976e-05
1.11218074618765e-05
-1.90936965275747e-05
1.85848676569291e-06
-2.71458228143103e-05
1.09157663783486e-05
-2.08300732083217e-05
-2.16384987793017e-05
-3.70306146291936e-05
-2.39333653726418e-05
-1.58196520831696e-05
-1.34720664216615e-05
-1.8034703790653e-05
-2.25078716390972e-05
-1.87091525237079e-05
-1.5164290594701e-05
-3.10129352194246e-05
-3.19708183011612e-05
-2.74299990012454e-05
-2.31010228911587e-05
-2.1858698422702e-05
-1.68095389240813e-05
-8.4138524555212e-06
-3.73943107024273e-06
1.12409171376931e-05
-1.05171310630036e-05
-2.33812392041407e-05
-1.30903043173046e-05
1.03124413511386e-05
-1.94071416092626e-05
-1.96642070261432e-05
-3.40620018501902e-05
-9.20544412459842e-06
-1.54575669716944e-05
-3.84307517089922e-05
-2.28459438000171e-05
-2.32438388983464e-05
1.58095758890118e-06
-8.76273928591684e-06
-2.6636490430578e-05
-1.76515794985412e-05
-3.17921658242831e-05
-2.06118550374379e-05
-2.6553895134029e-05
-2.49302372313907e-05
-5.98248045235338e-06
-2.01722935595085e-05
-1.73033468433397e-05
4.58830392479433e-07
9.50580242658534e-06
-9.68241500128976e-06
-2.3948809489804e-05
1.219297555309e-06
-1.24716082103181e-05
-3.04021008142108e-05
-2.60592560978583e-05
-1.10894625223005e-05
-1.92093213163563e-05
-4.75031370171393e-05
-2.26566516652037e-05
-2.80828213580748e-05
-1.44064285247015e-05
-8.89159107573471e-06
-5.19878771325445e-05
-2.26392163662679e-05
-3.23711866909792e-05
-2.6635509454416e-05
-1.53539915058056e-05
-2.48736829900782e-05
-5.08217888415257e-05
-1.90958841326798e-05
-3.08872109148035e-05
-2.20117622955861e-05
-8.19245481554106e-06
-9.07689345219316e-06
-3.97337864326264e-05
-1.83181488759748e-05
-1.24906797053905e-05
-2.63168169860656e-05
-1.53934976702361e-05
-1.7840345093382e-05
7.59740158521524e-06
-2.78383846405713e-05
-5.66945894046691e-06
-3.10327578970992e-05
-2.32437383394068e-05
-1.05615419323014e-05
-1.80656510232928e-05
-4.38117127792526e-05
-1.94657201345516e-05
-2.30203045919559e-05
-2.47766102222865e-05
-9.49468158148212e-06
-4.11997415651305e-05
1.86875375741828e-05
-2.04161247368132e-05
2.4320253996553e-06
-3.64345531658431e-05
-1.73674512149117e-05
-3.05796851954193e-05
-1.24650433828275e-05
7.5569966632928e-06
-2.5263785528425e-05
-2.54821561308455e-05
-7.50512187183451e-06
-1.92958636883643e-06
-2.12620014562883e-05
-1.87602140785202e-05
-3.48637966374061e-05
-1.77928642846748e-05
-1.80068168463503e-05
-1.37693288844398e-05
-1.325752387894e-05
-2.7907073995337e-05
-3.48208911416815e-05
-1.34263797365233e-05
-2.0048196594012e-05
-3.85942711730242e-05
1.0546621753e-05
-2.69842453427269e-05
-1.56915499890666e-05
-2.35079520283783e-06
-4.89973024368599e-06
-2.09543094454939e-05
-2.1467144223817e-05
-4.3686654530065e-05
-2.14789133981692e-05
-2.48545660463624e-05
-2.63287333228774e-05
-4.60194729118219e-05
-3.39019350089355e-05
-3.62480170968028e-05
-3.80742120717191e-05
-1.32016179318398e-05
-3.03567539381855e-05
-1.83502043083721e-05
-3.89512518714307e-05
-1.38368019687958e-05
-3.14779219084928e-05
-1.46224192980966e-05
-3.70247409947594e-05
-2.56152175695738e-05
-5.62997087269765e-06
-1.75094437670928e-05
-1.243669004292e-05
-3.39603352057532e-05
-5.38083873549116e-05
-1.9026432631068e-05
-2.25753037759645e-05
-1.759921396706e-05
-1.58662335200738e-05
7.24176635152105e-06
3.86518004363558e-06
-1.66435384339916e-05
-8.01360678801555e-06
-1.43746234117758e-05
-4.32908067040406e-06
-1.09576674920687e-05
6.64114388918868e-06
-1.19549769318385e-05
-1.7162948269888e-05
-1.84414722902951e-05
2.96939523209989e-06
-1.02982516658236e-05
-3.22397022571149e-05
-2.98388808084126e-05
-2.00321498699409e-05
4.02015017118578e-08
-5.50365686018158e-06
-1.28949194191849e-05
-2.74703005765983e-05
-2.02228479782481e-05
-3.32892631229371e-05
-2.113719169561e-05
-3.24753435935834e-05
-4.06420285558119e-05
2.48675255509983e-06
-3.40811727857673e-05
-8.49452782481088e-06
-1.79487187321065e-05
-3.24940164718711e-05
-3.56977913689425e-05
-1.13712294098103e-05
-3.10612426195847e-05
-1.76987677282569e-05
-1.01212336404314e-05
-3.52246637019521e-05
-3.06362892378805e-05
-7.18434049469185e-06
-1.80473802232983e-05
3.94679618546652e-06
-2.71119826924791e-05
-2.92095185277403e-05
-2.07880542794458e-05
-3.52018755586864e-05
-1.11269919160478e-05
-7.45705485048436e-06
-2.3327236658077e-05
-2.83645858739545e-05
-2.2533548429245e-05
-2.37679718075927e-05
-3.71070639561129e-06
-2.56695819087517e-05
-2.51039681275974e-05
-1.78542351183522e-05
-3.15477950246318e-05
-8.84507204864121e-07
-1.81489942794158e-05
-2.94342940524749e-05
-4.0112349552856e-05
-1.95002797422674e-05
-4.147353413273e-05
-2.90643473679739e-05
-3.28274620803983e-05
-2.15882780492666e-05
-2.46121824179389e-05
-2.87115467025223e-05
-2.65139898686815e-05
-1.59199450562473e-05
-1.42668898639382e-05
-1.29630812426051e-05
-2.70150644231961e-05
-2.19437359736176e-05
-2.09169739478475e-05
-4.33632398525409e-05
-2.51535335699557e-05
-9.86970902658188e-07
-2.18888480036741e-05
-4.89757886036373e-06
-1.71295991173022e-05
-1.40745139928243e-05
-2.96410922231731e-05
-2.05839180723288e-05
4.31170175869143e-06
-3.16661675878958e-05
-1.60382364690192e-05
-8.76604470990408e-06
-1.82516707611488e-05
-4.84903938723712e-05
-4.43751577322443e-05
-1.7292979269538e-05
-3.87673350178625e-06
-3.9939171525334e-05
5.69171913642937e-06
2.38381038786192e-06
-1.97596981036331e-05
-2.79600203617094e-05
-2.24610259424058e-05
4.35579829096464e-06
-2.47478889821797e-05
-1.01530877070202e-05
-1.3079208240429e-05
-7.06451405614568e-06
-1.03819350575726e-05
-7.17180823264434e-06
-2.51091559638374e-05
-2.40457638487961e-05
-2.33068084947533e-05
-4.65993067661807e-06
-9.37456097484515e-06
-4.41560959385771e-06
-2.42363278079216e-05
-2.00635438419894e-05
-3.74577623298521e-05
-3.56741091084555e-05
-3.27698009073937e-05
-4.35897739160316e-05
-2.16132604185477e-05
-2.29767325834888e-05
-1.3882806073277e-05
-1.8256019344941e-05
1.19860842344219e-06
-1.37674873756757e-05
-1.42884852741798e-05
-2.24945800977916e-05
-1.42451560435574e-05
-1.81532636150162e-05
-2.39908803172378e-05
-9.53144199538126e-06
-2.98759972438657e-05
-2.2994737991293e-05
-3.20257854854975e-05
-6.72328501660948e-06
-1.29160937396642e-05
-2.0688981056499e-05
-1.49485034919874e-05
-9.46053382673725e-06
-2.55507711986325e-05
-3.08348889061093e-05
-1.46890511852914e-05
-3.9421870750984e-05
-3.26569785864887e-05
-2.08450182688758e-05
-3.61633284016466e-05
-1.73175905345362e-05
-3.88688041493625e-05
-4.95562552375744e-05
-3.84807237911203e-05
-2.27229841079654e-05
-1.34007900436869e-05
-5.63305857957936e-06
-2.29656576366421e-05
-2.48774487045966e-05
-3.35860743139249e-05
-4.07633500555426e-06
-2.38392604171598e-05
-5.39751463421733e-06
-1.69285620574308e-05
-4.39882324189132e-05
-9.8608762236585e-06
-4.47828264885701e-05
-1.99933628021288e-05
-3.37059742989482e-05
-3.10693291556643e-05
-1.61839507822878e-05
-5.17315240468475e-06
-1.43897947184637e-05
-3.79896124329871e-05
-2.49140120479114e-05
-8.62210107266813e-06
-1.98051050807891e-05
-4.67312669525384e-05
-1.90036864324607e-05
-2.06977675526279e-05
-8.83674949711015e-06
-2.05345859094583e-05
-1.28650008852177e-05
-9.88994360106765e-06
-6.85424021063035e-06
-1.24219283206451e-06
-1.26585166956178e-05
-2.79532022048468e-05
-1.95540372130872e-05
-2.02236953894546e-05
-1.83298109731379e-05
-3.5884834502273e-05
-7.81423434358209e-06
-1.76979242680406e-05
-3.43617647703731e-05
-3.54517598041135e-06
-2.19422465834126e-05
7.44016433126298e-07
-2.86708329843509e-05
-1.14469141160231e-05
-1.74183403364204e-05
1.17411888155079e-05
-7.75335943227084e-06
-7.78032737240705e-06
-3.71415341199861e-05
-2.68748960712113e-05
-1.08336798533492e-05
-4.37073252372084e-05
-1.0107536950298e-05
-3.27386782414727e-05
-6.15703836124929e-06
-2.49975550839274e-05
6.3777076832809e-06
-2.95554591437864e-05
-1.92209294923545e-05
-1.89250867966836e-05
1.04311883710072e-08
-4.37988340151532e-05
-2.01776601733459e-05
-1.9676481619389e-05
-2.26079188895959e-05
-3.75544302617978e-05
-1.86155010009037e-05
-9.75135289243029e-06
-5.30765288406104e-06
-4.21224256372824e-05
-2.48860433822569e-05
-9.96450052353616e-06
-3.40206501119373e-05
-3.83033968084855e-05
-2.70773930386911e-05
-2.13599708448783e-05
-3.62591321951853e-05
-1.41724930836698e-05
-2.16045460950281e-05
-1.64156901450008e-05
-2.79731308416998e-05
-4.01706596011801e-05
-1.58030791988924e-05
9.74652390164508e-06
-3.46553913745597e-05
-2.09351415569589e-05
-2.2730431653857e-05
-1.24469329829361e-05
-2.69860616772324e-05
-2.64473289140675e-05
-8.70369672201842e-06
-1.86769795271828e-05
-2.55445612129643e-05
-4.948248703044e-05
-6.23338779069946e-06
1.79837722588199e-06
-2.44767674592913e-05
-1.19284300111036e-05
-2.03908084201196e-05
-2.94065580388393e-05
-2.89788583461707e-06
1.24798930929637e-05
-1.45564674271499e-05
-7.11662473075319e-07
-2.07323766622315e-06
-4.09390460283798e-06
-1.07506914603157e-05
4.97576553032905e-06
-1.74963457221294e-05
-1.94088381197663e-05
-2.80928743962669e-05
-9.35717763568049e-06
-3.0822115982182e-05
-2.4882780071063e-05
-2.44950679970228e-05
-2.7653788456483e-05
-1.20279086609665e-05
-3.13006979087496e-05
-3.04673190645885e-05
-8.31862358536142e-06
-9.95697961094109e-06
-3.22026681811299e-05
-2.7633773208088e-05
-2.54286333419691e-05
-2.43836659172085e-05
-3.05600466812788e-06
-1.37619608020825e-05
-1.88071690854559e-05
-2.37397813958624e-05
-3.38822080185519e-05
-9.62033452356185e-06
-1.96081229558268e-05
-3.61949558878386e-06
-1.60848812450253e-05
-7.00352224553527e-06
-3.40874162930876e-06
-9.42284532545934e-06
-2.56942539896046e-05
-2.96627208961152e-05
-2.0804624817412e-05
-3.24863379600515e-05
-4.16764662112339e-05
-2.88715797646411e-05
-7.9118599988796e-06
-3.74426169881069e-05
-3.08149531067552e-06
-4.35297700750818e-06
-1.61670477276378e-05
-3.58182419749434e-05
-3.65493693212085e-05
-3.1608178052559e-05
-2.47968978284694e-06
-2.04137638822533e-05
-2.20254165014214e-05
-1.94058599649697e-05
-2.15560307334519e-05
-3.29246106860077e-05
-8.08601975697769e-06
-3.71024556014263e-06
-2.54229074231637e-05
-1.4387146921113e-05
-1.43258747576465e-05
-1.661972171342e-05
-2.30785239176273e-05
-3.14573222986162e-05
1.04607863043338e-05
-2.92929395647821e-05
-1.64802771104231e-05
-2.8542805834992e-06
-2.06568070405671e-07
-2.59122294939982e-05
8.69532404677505e-07
-1.2645213047374e-05
-3.7621818945291e-05
-2.17176273144784e-05
-4.32178211550517e-05
-1.19499896754312e-05
-2.66170287391138e-05
-9.10487328670588e-06
-3.07269995055089e-05
-1.65401483850367e-05
-2.46590384769541e-05
-2.33448910198292e-05
-8.5582320199561e-07
-3.76165286692322e-05
-2.39908375773926e-05
-1.73418354881777e-05
-1.15811185042476e-05
-8.28666280767732e-06
-3.33283420273786e-05
-2.06429167969792e-07
-1.00476202445861e-05
-1.98449819334496e-05
-9.94629259451357e-06
-2.90668993679476e-05
-2.58465027685015e-05
-1.40451350910522e-05
-1.72862300817884e-05
-2.81451622694402e-05
-2.57904736168816e-05
-2.424577988593e-05
-2.56611361133798e-05
-2.90798852020088e-05
-3.09404362133476e-06
-1.48854300111807e-05
-2.13493923698307e-05
-3.99907164141822e-05
-2.84537585753264e-05
-1.29082575944565e-05
-1.48809863209109e-05
-1.91600904677933e-05
-3.92565677710135e-05
-1.51691742806687e-05
-2.96063905650614e-05
-2.77939109898363e-05
-2.14125919260879e-05
-2.80342083045556e-05
-2.79642668231318e-05
-4.41188976841374e-05
-3.0711609935333e-05
-2.54853818484398e-05
-9.06094724211641e-06
-3.7639322393237e-05
-2.92724455083577e-05
9.32324681372195e-07
-1.74868325810869e-05
-1.74949738358689e-05
-1.32628294783907e-05
-9.37889048189024e-06
-1.85454952273977e-05
-2.55510177522055e-05
-5.53035893942485e-06
-1.24063217340703e-05
-1.4288943258709e-05
-1.60088134930482e-05
-3.32282321528037e-05
-3.11652791672857e-05
-3.97599981884202e-06
-3.75407074601174e-05
-2.56836003713731e-05
-1.03472650994272e-05
-2.07048707357708e-05
-2.87221586288183e-05
2.26063214988282e-07
-2.62760359342486e-05
-3.6723779471514e-05
-4.28492652403031e-05
-2.22330761823827e-05
-2.62976181166663e-05
-2.71924150810181e-05
-9.00026193876056e-06
-2.45102507084151e-05
-9.53931776844585e-06
-1.31759745414346e-05
6.8083747211637e-06
-7.46057267199152e-06
-3.52595643042151e-05
-1.74317318493213e-05
-3.75948568737252e-05
-1.6003795792052e-06
-1.3635467729284e-05
-2.69530681358511e-05
-2.98552709007195e-05
-2.55191461406346e-05
-2.0903080359436e-05
5.43107288294102e-07
-1.53341558394062e-05
-2.90416241929985e-05
-1.71577944130795e-05
-2.33909758742918e-05
-9.00958249878025e-06
-1.57122891900355e-05
-8.09749988378558e-06
-2.42600424944928e-05
-2.88667453907596e-05
-2.29024888736308e-05
-1.81247716871809e-05
-3.3527065468648e-05
-3.62569363303591e-05
5.49707024457685e-07
-2.33665342664359e-05
-1.82715979759508e-05
-7.19979860002388e-06
-1.11399548510648e-05
-9.6976306222099e-06
-1.01237733836087e-05
-9.09092357740873e-06
-2.50463037136895e-05
-2.81902849090681e-05
-2.55329161242433e-05
-1.74909399865809e-05
-3.09873552456048e-05
-2.09189963440915e-05
-1.17665829267761e-05
-9.36124185558827e-06
-1.74087009961684e-05
-1.82652291315731e-05
-2.50606537300978e-05
-2.55775555647509e-05
-2.12573394102081e-05
-1.41266403836299e-05
-1.70184555970049e-06
-2.7094744744888e-05
-3.15030942065236e-05
-3.08252452375318e-05
-4.07489047690149e-05
-8.77613893295494e-06
1.38263007037001e-06
-1.02677266300617e-05
-2.32021676376475e-05
-1.52647973877344e-05
-3.02755639195064e-05
8.03890923050902e-07
-3.21944152954937e-05
-7.18490701512543e-06
3.26618536906247e-07
-3.58348971275539e-06
-3.19841735169261e-05
-8.56344157013772e-06
-2.48317261720726e-05
-1.13953898603693e-05
-4.01991441242895e-05
-1.28163087022233e-05
-1.25538294112547e-06
-3.58437695530617e-05
-3.65723789312342e-05
-8.46978811369881e-06
-2.90008242733122e-05
-2.90991047906283e-05
-1.86271455009046e-05
-8.51035466964691e-06
-1.88750215624935e-05
-1.63190327304741e-05
-1.60725292398062e-05
-3.29218790303657e-05
-3.53912611398622e-05
2.97667608785681e-07
-5.13448467269206e-05
-2.79805507097607e-05
-1.50900115178093e-06
-1.46766353769832e-05
-1.9781697809228e-05
-6.97775760979225e-06
-1.34404683324499e-05
-2.63070309611803e-05
-2.06231369551722e-05
-2.1906834800736e-05
-1.85370085959725e-05
-1.01871254699006e-05
-8.98491623029919e-06
-4.15470067913926e-05
-2.45282377997801e-05
-1.51424359924482e-05
-1.84881622133165e-05
-1.62184632782606e-05
-3.31360729038061e-05
-2.46420189830631e-05
-1.97644819095659e-05
-2.30705544311595e-05
-1.1071830814016e-05
-2.41361279563185e-05
-4.10310823959606e-05
-2.51855317560276e-05
-3.87505407702739e-05
-1.37710610502233e-05
-2.06072588216094e-05
-1.40823277171779e-05
-7.07497131145977e-06
-2.2273465589671e-05
-2.67501798698977e-05
-4.52232168291479e-06
1.64187901279378e-06
-5.13255475841249e-05
-2.1284140354973e-05
1.14128163908353e-05
-3.00972089669091e-05
-2.32713025663913e-05
-1.86162303000599e-05
-4.22176066594429e-05
-1.22478014713439e-05
-2.38228550272176e-05
-2.12249874250242e-05
-2.47421858458588e-05
-1.99052347870755e-05
-4.38108962115211e-05
-2.73431454544017e-05
-1.12609842433336e-05
-2.31995869072483e-05
-4.10553173067206e-05
-9.28172428572731e-06
-2.09910269488933e-05
-3.46605779688236e-05
-2.24324026004028e-05
-3.60132311334421e-06
-5.06529617099984e-07
-1.97114304778486e-05
-1.49539095696373e-05
-1.91471947594396e-06
-2.32084486146424e-05
-1.98738442051877e-05
-3.36845954979284e-05
-2.21537490072075e-05
-3.92922533525432e-05
-1.13999119614025e-05
-1.21167902558118e-05
-5.45035777841235e-06
-2.50013547767199e-05
-1.08609089121076e-05
-1.41780052692466e-05
-2.3218539075941e-05
-2.92595030038998e-05
-7.27000344159302e-06
-7.48145157234074e-06
-3.11640933388622e-05
-3.4991389007608e-05
-1.30069746454836e-05
-3.95812482474613e-05
-1.21359633181554e-05
-2.37784696516794e-05
-3.51090224716474e-05
-1.70164967934636e-05
-1.46534358088419e-05
-2.34587932053141e-05
-2.29242264243339e-05
3.87257064270678e-06
-7.17709943188657e-06
-3.04506795304916e-05
-1.77998325370637e-05
-2.28592282147378e-05
-1.18707168636775e-05
-2.00056524527973e-05
-2.16661193825129e-05
-4.09264715455695e-05
-1.96180082222545e-05
-1.06674974965036e-05
-1.36819839473459e-05
-2.43005387831077e-05
-1.98963971613402e-05
-4.22396001132945e-05
-3.22150497674153e-06
-3.08509794916721e-06
-2.33562162557291e-05
-2.98648050322278e-05
-3.1391791650776e-05
-2.53142248320465e-05
-1.99253683858776e-05
-1.91779203675647e-05
-3.09178680292927e-05
-3.91162778387656e-05
-2.51091793461231e-05
9.09504380752027e-06
-1.20179836382324e-05
-2.88611984045536e-05
-2.5699606044721e-05
-6.6875068749272e-06
-9.45883557306529e-06
-4.19518944449723e-05
-1.51002333829245e-05
-2.04706529643353e-05
-3.29489919752839e-05
3.1865947026421e-07
-2.28918242992791e-05
-2.09876367825398e-05
-2.24077817812193e-05
-3.58224594722837e-05
-4.41834763489154e-05
-1.80638636051214e-05
-8.28518532590288e-07
-1.7027815770794e-05
-2.32850684313809e-05
-1.51396929704875e-05
-2.80437833409555e-05
-2.68562089838951e-05
-2.12342583143319e-05
-2.87810392372017e-05
-4.98720807281581e-05
-3.09994853535854e-05
-1.39581174256339e-05
-3.6364105429971e-05
-6.91669704319332e-06
-2.14465380473452e-05
-2.71396026425125e-05
-3.50036016851704e-05
-9.56011371375722e-06
-2.38810560054768e-05
-1.57917403269624e-05
-8.55451972815616e-06
-2.54864025575934e-05
-1.11972342963545e-05
-1.17605476476343e-05
-3.49587828802386e-05
-1.8311983065032e-06
-1.35119208515771e-05
-2.89263360801207e-05
-4.08290345771861e-05
-2.49059348661829e-05
-1.97668637096593e-05
-6.16610865827239e-06
-1.43727081435237e-05
-2.07401919889644e-05
-2.70460356963934e-05
-1.53599417021769e-05
-3.00454469605797e-05
-1.32225293958983e-05
-4.31830265367875e-05
-3.73115743433119e-05
-2.85581307539189e-05
-8.06046516868156e-06
-2.84406864414986e-05
-7.31980819454822e-06
-1.51704567622899e-05
-9.5802613117603e-06
-3.93511004766191e-06
-3.38570397310851e-05
-1.7082500089305e-05
3.54609617350506e-06
-2.42825360769329e-05
-2.1149022828181e-05
-1.07702886522521e-05
-1.18957348456642e-05
-2.13833251779266e-05
-4.80919858332087e-05
-3.70415183897889e-05
-1.42794417770726e-06
-1.11948982915836e-05
-1.49406379856164e-05
-3.26222259185174e-05
-2.37458854597011e-05
-2.16764919790324e-05
-7.9466229201207e-06
-1.54972009246813e-05
8.22895718818727e-07
-4.14120954727265e-05
-2.57039586609979e-05
-2.27929654005524e-05
-2.40034972475639e-05
-3.41168562646524e-05
-6.32593450800538e-06
-3.45672415639514e-05
-7.55972198791868e-07
-3.01523179836951e-05
-3.48318128557862e-05
-2.41788922609084e-05
-2.87413879976966e-05
-1.25287921349797e-05
-3.54253869957219e-05
-3.8329054457347e-05
-5.31358409202211e-05
-5.23772807604206e-05
-1.72502155031525e-05
-3.64927945845297e-05
-2.83852486113252e-05
-4.59691502578425e-05
-1.9210106357643e-05
-9.16783325204153e-07
-1.54698043444596e-05
-3.36966352404685e-05
-1.42671670351091e-05
-2.52109589449896e-05
-4.42203446727077e-06
2.18128708704606e-06
-2.49715350205568e-05
-3.71235152211859e-05
-1.26404711093154e-06
-2.50863678154833e-05
-1.73308717725988e-05
-1.78473865709297e-05
-2.42656245942525e-05
-2.81695832329518e-05
-2.67342289351697e-05
-4.4574823173324e-05
-3.43587730709517e-05
-2.91211853652959e-05
-3.2379939031958e-05
-1.4304613829937e-05
-9.78939988943202e-06
-1.88149611689016e-05
-3.04529409257739e-05
-3.12888573113259e-05
-4.36607518161513e-06
-2.29114130137474e-05
-2.30531996913025e-05
-1.4615912272562e-05
-2.19778260116449e-05
-3.36287596471482e-06
-3.70198953654502e-05
-4.40632243874834e-07
-6.60148053741268e-06
-2.86151690783604e-05
-7.09836007575211e-06
1.23006861920384e-05
-2.40476872107011e-05
-4.1438554925106e-05
4.6933946234736e-07
-9.80286077372897e-06
-1.79997609944455e-05
-1.7041600393253e-05
-3.47330689125951e-05
-4.22123819521064e-05
-1.78226676354888e-06
-2.16389638493768e-05
-2.55051717219217e-05
-9.93645080038623e-06
-6.96535148721231e-06
-2.87218299694134e-05
-1.70939404693564e-05
-5.28582339300919e-06
-4.18255453784885e-05
-2.89217384134046e-05
-3.2839293540372e-05
-9.94098339333109e-06
-1.93912835055269e-05
-3.11397551108198e-05
-2.78599368477777e-05
-4.2897704642546e-05
-4.09629184136097e-05
-2.5145114141348e-05
-2.23007950949415e-05
-2.29154201562426e-05
-8.14418557852647e-06
-1.96135996681552e-05
-3.43766836478732e-05
-1.80525733044406e-05
4.58420693263791e-06
-2.83750940394724e-05
-3.21717687978072e-05
-2.46196523127387e-05
-1.03204454017884e-05
1.5671741473418e-06
-2.88000189234261e-05
-8.71318773760747e-06
-3.72967968957715e-05
-3.65917351570207e-05
-4.78338491716154e-06
-1.25158123447162e-05
-2.61852414972464e-05
-2.24818157581369e-05
-2.10873990772123e-05
-3.86961626999268e-06
-3.31045687302711e-05
-3.272100517502e-05
-1.76993051568972e-05
-2.57951107565473e-05
-3.27529773729192e-05
-4.39126101591229e-05
-1.79135483331598e-05
-2.34062422958431e-05
-5.27316296353148e-05
-3.85191281526378e-05
-2.88914978925779e-05
-1.03215142652412e-05
-2.26461415160982e-05
-1.45997285333497e-05
-8.59442309692766e-06
-2.22822559528735e-05
-1.94396462915272e-05
-6.57588558246398e-06
-2.42399267469077e-05
-1.77537471117133e-05
-4.58572401512475e-06
-3.39468544027978e-05
-3.31458340987677e-05
-2.25560062975525e-05
-2.55815728936244e-05
-1.17763403947962e-05
-4.39267228673379e-05
-2.48056360404623e-06
-4.075070869178e-06
-1.76494001097134e-06
-2.63543775147759e-05
-2.90215424206874e-05
-2.62764613511423e-05
-3.63908293802875e-05
-1.29166843007869e-05
-1.98178525577226e-05
-3.43335745010109e-05
-1.55582361242153e-05
-6.3395198877068e-06
-2.24446693090154e-05
-2.44977709794895e-05
-2.01010803011278e-05
-1.73854552592258e-05
-1.25926966736869e-05
-7.59993380740129e-06
1.36277805093906e-06
-2.21959059892546e-05
-2.497186715011e-05
-5.39565868855037e-07
-9.02530720898374e-06
-3.42974700612666e-05
-2.04923679795764e-05
-3.20356299933713e-05
-9.47563854743424e-06
2.22689938760931e-06
-2.54093364911855e-06
-3.22065523928401e-05
-5.43197620892297e-05
-3.23374292182388e-05
-4.11209030394696e-05
-9.70276394156332e-06
-1.47716932152987e-05
-3.10853416762615e-05
-1.40437636671399e-05
-3.20891560592528e-05
-3.26326214424335e-05
2.54352975969512e-06
-1.14563755975841e-05
-2.41439532953393e-05
-1.05399033534641e-05
-1.42920127706269e-05
-1.80728454625691e-05
-8.92366314696867e-06
-3.51235251306898e-05
-7.78165260542653e-06
-2.32121105504182e-05
-3.15524970282922e-05
-2.87431573614649e-05
-9.28430333495159e-06
-2.67879330014731e-05
-1.49656762729798e-05
-1.99749214785879e-05
-2.11843664120641e-05
-3.06155864633037e-05
-3.15945392795061e-05
-2.43177960315445e-05
-1.53334235825833e-05
-1.31403231085391e-05
-2.75927522759153e-05
-8.18139410207013e-06
-8.94685887335157e-07
1.39401975196128e-05
-1.65177098524979e-05
-2.53794668281102e-05
-2.66085770248452e-05
-1.79029315372017e-05
-1.38401049346427e-05
-2.54744803685707e-05
-3.96101188542464e-05
-1.69022955995517e-05
-2.6612590370921e-05
-2.06467543127516e-05
-7.97773296577551e-06
-2.60768921931656e-05
-1.21400840486914e-05
-1.85392811882097e-05
6.13299818071254e-06
-7.73242689997426e-07
-1.90704732443568e-05
-2.48979208122762e-05
-1.14644392384469e-05
-2.26983354125267e-05
-6.78592663115025e-06
-1.78783722765908e-05
-2.44418312805882e-05
-3.71351718585263e-05
-5.68943887727591e-06
-2.05501460532797e-06
-2.03354138659823e-05
-7.99755410241691e-06
-1.94505661266269e-05
-1.57159100302335e-05
-1.7771261181125e-05
-9.70251154138486e-06
-4.60146734801978e-06
-1.36800820112271e-05
-6.59046244169281e-06
-3.69819922643609e-05
-2.03126114768499e-05
-1.76956724409356e-06
-1.54014802782209e-05
2.51378406401039e-06
1.4799050529071e-06
-1.3379815916207e-05
-3.3078981541043e-05
-4.65398650250139e-05
-2.08162258247876e-05
-3.84366471718737e-05
-2.4953761237165e-05
-1.89799619652169e-05
-2.19851484046378e-05
-3.49316685911405e-05
-2.96891481921965e-05
-2.00638319551562e-05
-2.75769119745079e-05
-3.19468334877941e-05
-8.60534650071284e-06
-9.78434220668594e-06
-2.35378631331066e-05
-2.21770536045355e-05
-1.9244156988719e-05
-2.81955093408832e-05
-1.58297461034784e-05
-2.10381433857294e-05
-3.75665984062027e-05
-1.94182720832614e-05
1.86217222115626e-06
-2.86070597694941e-05
-1.5096532737267e-05
-5.12005862344963e-06
-1.23756423382825e-05
-1.9420485647114e-05
-2.44243800338805e-05
-1.64458316755617e-06
-1.37740203296546e-05
-3.5248814073495e-05
-3.01663735355697e-05
-3.43217573987875e-05
-8.68674495719638e-06
-3.29618093711498e-06
-1.28004224099686e-05
5.47381667553195e-06
-2.11772680302898e-05
-1.61349380713991e-05
-1.5154810454251e-05
-1.57374016785298e-05
-2.4294081911049e-05
-2.01106044298126e-05
-1.82401588549151e-05
-2.46319303983487e-05
-5.62918845445366e-06
-2.87087437153233e-05
-2.22637271499444e-05
-2.49285829677487e-05
-1.17277393210049e-05
-3.66944138553254e-05
-2.00962074006556e-05
-3.87853330353406e-05
3.74045538418563e-06
-3.54825540033792e-05
-4.32146123896367e-06
2.97898690271549e-06
-1.6632109500764e-05
-2.60408637091149e-05
2.46227668306317e-06
-8.76746683271513e-06
-1.00342527910423e-05
-2.29533648026568e-05
-8.52495945217906e-06
-2.46768099591658e-05
-3.63772287224611e-05
-6.65705118053031e-06
-1.31080618549548e-05
-1.05359755622824e-05
-1.39428560244545e-05
-1.8691586723847e-05
-2.66993069134645e-05
-4.43885661519566e-05
-2.37399419665898e-05
-2.70818682652368e-05
-2.47022257128174e-05
-3.01727742314872e-05
-2.40042176458961e-05
-1.72628724091634e-05
-2.23219841109477e-05
-8.08069488441055e-06
5.1217161342187e-06
-4.54536919609155e-05
-3.14700278797263e-06
3.73164523597565e-06
-2.08293887533415e-05
-1.37338209107092e-05
1.3720456684963e-06
-5.3767080701433e-06
-1.34732487170972e-05
-2.79334062356581e-05
-1.00588195670938e-05
-3.7860654707223e-05
-2.38103848795234e-05
-9.77232043022076e-06
-3.85342560290584e-05
-1.92992227489764e-05
-4.25562761764187e-05
1.5928599360183e-06
-1.05798479891515e-05
-2.66859750524733e-05
-1.14340549888692e-05
-3.4407748857228e-05
-2.24234890260659e-05
-4.57002499168323e-05
-3.27272802554432e-05
-7.2064336820951e-06
-4.21190638052738e-05
-2.52417110064937e-05
-2.12006100619134e-05
-2.73427650547873e-05
-2.14040177088708e-05
-9.24835046442122e-06
-1.59636288320296e-05
-1.9993675883192e-05
-1.53999928482335e-05
-1.74551199251918e-05
3.40633862304649e-06
-4.12503968298224e-05
-2.89153109324062e-05
-3.08031875873694e-05
-3.24373410141916e-05
-2.72489902538503e-05
-2.28656352035053e-05
-2.47949066797289e-05
-8.62714210135768e-06
-3.5381251779603e-05
-1.64087470682043e-05
-3.75883062089192e-05
-3.48300093376636e-05
-1.76786188512106e-05
-2.60425631310937e-05
-1.98324151108625e-05
-2.299493109099e-05
-1.42012656001451e-05
-1.67521056521386e-05
-5.57193065651568e-05
-6.81410371322992e-06
-2.04913009572828e-05
-2.14435946012543e-05
-2.10694079526558e-05
-8.29290942170497e-06
2.47673657486757e-06
-1.21285095775712e-05
-1.19485389970114e-05
-2.9244848622043e-05
-3.62137438915896e-06
-3.23697925135851e-05
-1.25433455522404e-05
-2.6638125594504e-05
-3.7572542007891e-05
-3.18520826694021e-05
-3.3082641416911e-05
-5.01234787924222e-05
-2.39553532413394e-05
-1.39973902407772e-05
-1.91807588652722e-05
1.3445012998684e-06
-3.46610001374302e-05
-4.15995831961363e-05
4.24112370301121e-06
-1.5715942178564e-05
-1.0100087455701e-05
-1.62063453431857e-05
-3.74064534796361e-05
-3.60106883162617e-05
-2.02172169881418e-05
-1.98017496587595e-05
-1.95658396842094e-05
-1.48799482113305e-05
2.35517456993472e-06
-1.83947506005387e-05
-3.33057597952391e-05
-3.32083155960476e-05
-3.93844287496316e-05
-3.74735828089126e-05
-2.35116942865292e-06
-5.70264268446174e-06
-8.79195850069973e-06
-5.48199573020197e-06
-3.07993733081341e-05
-2.76068652517404e-05
-3.20280748400768e-05
-2.19390297701826e-05
-2.23846182638693e-05
-6.35209801136628e-06
-1.82227765419241e-05
-3.2471739975746e-05
-6.45383180851924e-06
-1.09957719502344e-05
3.7777341252435e-06
-1.44117609946081e-05
-1.66118786416624e-05
-1.9796397521644e-05
-2.40451670415538e-05
-2.18806615192737e-05
-4.17058023815328e-05
-5.12625141067099e-05
-2.02915570745921e-05
-2.45189722724271e-05
-2.7730328755678e-05
-4.39314991466286e-05
-2.06218006007629e-05
-2.0858251810581e-05
-1.76126062112405e-05
1.17063267006885e-06
-3.42427106772861e-05
-2.49619241046421e-05
4.12581227132485e-06
-2.32956284447003e-05
-2.08528578311981e-05
-2.12279359954527e-05
-1.21464119608962e-05
-1.75906468435554e-05
-2.14306610552952e-05
-2.0838312373273e-05
-3.55979611883593e-05
-2.98970508878096e-05
-2.94902235508697e-05
-1.41552104725549e-05
-3.08277072942611e-05
-6.44310933155369e-06
-9.93300714601851e-06
-3.11678136669463e-05
-5.81518872502902e-05
-3.71968414875402e-05
-2.99234325530577e-05
-6.31970993856739e-06
-3.12674485681893e-05
-1.00856354912583e-05
-2.49497626900401e-05
-1.86461181917453e-05
-2.58065599027288e-05
-2.24723621459425e-05
-2.94001628149718e-05
-2.11023404615558e-05
-5.50547172963511e-07
-3.74882479563323e-05
-1.78633619477193e-05
-1.79811488667464e-05
-2.0368512537662e-05
-2.65439058425926e-05
-2.53744605058489e-05
-1.18316317570809e-05
-1.55332903397003e-05
-2.93521453785235e-05
-4.37926396850663e-05
-5.53747052437683e-07
-1.84843032859224e-05
-4.01782609507455e-06
-2.28198452564952e-05
-3.48777757393605e-06
1.30324294733614e-05
-3.0725091164354e-05
-3.16154930465167e-05
-1.92545386097018e-05
-2.12936121355015e-05
-1.53468832801345e-05
-4.45026052124911e-05
-1.93945545587403e-05
-1.72605546977181e-05
-1.46562952131607e-05
-2.9080326428861e-05
-1.75599198227798e-05
-1.88339597404637e-05
-2.3985006145638e-05
-9.14069090582774e-06
-9.63709049757653e-06
-1.28305749230989e-05
-1.61841417211898e-05
-3.17675383617161e-05
-1.8682681463542e-05
-1.60198454244933e-05
-2.56411163145231e-05
-3.03913036378442e-05
-1.48498027693796e-05
-1.46126666443684e-05
-1.5080957521309e-05
-1.90286830352218e-05
-3.22952976410974e-05
-3.12737266328239e-05
7.44951957700631e-06
-7.51853748176301e-06
-1.45185988880547e-05
-1.65446181357023e-05
-4.06646696167574e-05
-2.64598117596165e-05
-3.77385152233977e-05
-1.52003513120807e-05
-2.550582603582e-05
-2.31595086710429e-05
-6.74493945390308e-06
-3.08907443330703e-05
-2.19986370657857e-05
-1.46521076003077e-06
-2.95544519298951e-05
-3.10411732686723e-05
-1.97798887086401e-05
-1.27062508613263e-05
-1.50794284736728e-05
-1.80787292459825e-05
-5.56852746419812e-07
-2.40660318865168e-05
-2.17360176417547e-05
8.58219751377808e-06
-5.65287612807471e-06
-1.36105113667988e-05
5.31125002730049e-06
-2.72515426565839e-05
-8.16153499965543e-06
-3.26888124929642e-05
-3.21329129248679e-05
-5.33784177558439e-06
-2.5873073931681e-05
9.5696906864597e-06
5.09522768073369e-06
-2.82535929859708e-05
-4.67207290139797e-05
-2.37097810341226e-05
-3.28137326414011e-05
-2.1258434559902e-05
-2.74862878507581e-05
-2.5077847288033e-05
-9.13944063318735e-06
-1.63314936843247e-05
-3.19365071759233e-06
-7.3657693793067e-06
-3.7917271002104e-05
-1.65439216276432e-05
-1.04279844588271e-05
-3.11753780113152e-05
-4.15684432336377e-05
-3.36482169245374e-05
-1.15283569457028e-05
-2.69240998404543e-05
-1.64715031903899e-05
-3.12441356315298e-05
-4.90834173444473e-05
-2.51029304142849e-05
-4.18967445091271e-05
-1.99061017348097e-05
-3.43196370318011e-05
-2.5557859848583e-05
-1.30436739425777e-05
-1.0524180339138e-05
-1.47346624207684e-05
-1.07783436296197e-05
-2.58777371768723e-05
-4.74338564428167e-06
-3.21680774339105e-05
-2.70507729392366e-05
-2.60728265077671e-05
-3.5587029514805e-06
-1.35867425685802e-05
-9.03404933553794e-06
-3.02996271464796e-05
-2.53238040907156e-05
-2.66723169076692e-05
-2.78284563760286e-05
-5.1753903361821e-06
-2.13621763259861e-05
-3.01426617835886e-05
-1.05410748481128e-05
-1.83048173998565e-05
-2.90166358825246e-05
-1.00283271263385e-05
-3.48755555406502e-05
-1.6439227105683e-05
-2.3582905258489e-05
-3.13049800812384e-05
-3.34617498321431e-07
-2.34462116153644e-05
-3.70126361449949e-05
-2.37712804343595e-05
-1.89628463045423e-05
-1.86557571672734e-05
-2.37751973385564e-05
-2.57522160203741e-05
-2.02848329321619e-05
-1.92932249488282e-05
-1.09298717672884e-05
8.29586147603397e-07
-6.19909709010942e-06
-2.50158958783347e-05
-1.515272191687e-05
-8.36067153003315e-07
-3.6136922661836e-05
-1.70806398213102e-05
-9.78019306159097e-06
-3.04531013240725e-05
-3.31478064005482e-05
-3.9190689490509e-05
-1.43439596467228e-05
-2.31884769922797e-05
-3.26914984411165e-05
-2.89197367340956e-05
-2.01211635041855e-05
-2.56567612563781e-05
-4.27691791660955e-05
-1.16089435947436e-05
-1.95236248696581e-05
-3.61854695868023e-05
-8.50448789022632e-06
-4.9771833005099e-06
-3.49343285949991e-05
-2.35287234487081e-05
-6.98652441251785e-06
-3.38393823573556e-05
-1.54222796565087e-05
-1.28548252348096e-05
-3.91793387714965e-05
-3.05078979379826e-05
-2.92030254658014e-05
-2.40372453375281e-05
-1.55832623386202e-05
-2.78874796711594e-05
-4.73101689428522e-05
-2.64205232571246e-06
-2.64671851917012e-05
-9.36352099362158e-06
-1.91149715457217e-05
-2.9508118713425e-05
-3.87922659979707e-06
-3.70494653017301e-05
-2.74011706228604e-05
-2.47369736135958e-05
-2.0824369495354e-05
-1.05304168863848e-05
-1.19114904871451e-05
-2.58209017968292e-06
-2.44055960438152e-05
-2.20801584684484e-05
-2.34084354507428e-05
-2.63374638764556e-05
2.79851270050483e-06
-3.5403387481034e-05
-2.81951672895643e-05
-4.39295792067413e-05
-3.66532719190499e-05
-3.42394094503262e-05
-2.19579495264149e-05
-2.68317310891659e-05
-3.96386223799808e-05
-2.49216192077737e-05
-4.91190997631969e-06
9.92379232894401e-06
-4.32331525420004e-05
-1.70680882104137e-05
-2.88618500317453e-05
-2.23244759372981e-05
-9.17601864401935e-06
-2.2831612292247e-05
-3.31173995540366e-05
-3.08604157691325e-05
-1.98583115811543e-05
-3.41864586468059e-05
-3.30211373281154e-06
-2.55867294586358e-05
-1.98243446135853e-05
-4.34597040495861e-05
-2.30458185934259e-05
-1.58971794817422e-05
-2.17950731837966e-05
-3.62706847269611e-05
-9.43331173114489e-06
-3.90973287851275e-05
-1.03898682609673e-05
-2.32492871938557e-05
8.22714513704251e-06
-9.19027759074452e-06
-1.39094305108641e-05
-1.76840751667878e-05
-1.88420861220648e-05
-8.63983598129987e-06
-2.07803309986777e-05
-1.62836091325354e-05
-1.52591253162955e-05
-1.60927612839844e-05
-2.06659825851666e-05
-3.10719288064486e-05
-8.57220159416209e-06
-3.60499913889357e-05
-2.08197497161888e-05
-2.15572994838042e-05
-2.1345139445735e-05
-3.54173091192234e-05
-2.01892951803895e-05
-2.28001313446309e-05
-2.96874898307054e-05
-1.73734995013115e-05
-3.21636727186738e-05
-2.4823047630942e-05
-1.76484628066874e-05
-5.33311099012189e-05
-2.29048705983864e-05
-2.67535719178977e-05
-2.74343421804528e-05
5.21111080105985e-06
-8.36945825259409e-06
-2.99459747786474e-05
-2.9219571123123e-05
-3.19766032816141e-05
-4.58815031669436e-06
-3.21516704118461e-05
-1.09647333471928e-05
-1.67646533851756e-05
-1.19759362334471e-05
-2.81983904108139e-05
-7.52985724881496e-06
-1.17021167877735e-05
-3.243212148503e-05
-1.37530762584599e-05
-1.73686756558557e-05
-2.62892828776228e-05
-4.24667087529963e-05
7.3026157770299e-06
-2.44127857396871e-05
-2.91913074841549e-05
-2.56848956012075e-05
5.21149006052211e-06
-2.01199965263616e-05
-3.59934086616471e-05
-3.83890369135021e-05
5.59976587459882e-06
-1.79348952122578e-05
-2.84822013705414e-05
-1.00701013686243e-05
-3.09751710274482e-05
-7.10969612539422e-06
-3.39449503671923e-05
-6.7829579179848e-06
-1.54880656002908e-05
-1.62027522817483e-05
-9.64993591819145e-08
-4.03747059056212e-05
-4.46998285858737e-05
-1.58440861983229e-05
-4.97709624541956e-06
-1.33688039395369e-05
-1.99458070702707e-05
-2.06727502706611e-05
-2.57515027377678e-05
-1.65691983752475e-05
-2.97669698165871e-05
-1.7195864171847e-05
-4.56584180124796e-06
-1.31196723475662e-05
-3.27153059834111e-05
-1.41620848507804e-05
-5.64316618710446e-06
-2.14144213066489e-05
-2.32120284572233e-05
-3.37073494309855e-05
-1.05335255355283e-05
1.77107240599405e-06
-2.85922418650847e-05
-3.23970546562124e-05
-2.54205232729581e-05
-1.80272759590788e-05
-4.1265281489974e-05
-2.4880086599252e-06
-2.32132257789527e-05
-5.08345985260054e-05
-3.36435170100233e-05
-4.68402196523522e-05
7.17275599050129e-06
-1.06959368477878e-05
-2.1074395605331e-05
-3.01479175515961e-05
-2.32073919859883e-05
-3.28940462346834e-05
-7.44150970741864e-06
-6.73442862842708e-06
-3.6021066488378e-05
-2.1345964939199e-05
-1.88887842061573e-05
-1.64696856907173e-05
1.41180082161416e-05
-1.11907328751055e-05
-1.23820516975362e-05
1.2042323786339e-05
1.17439835409445e-05
-2.47786050303003e-05
-2.95342454536773e-06
-3.31225412712896e-05
-2.94047829021547e-05
-2.72235582345203e-05
-2.59577856540663e-05
-3.28225980243218e-05
-2.04780012182124e-05
-2.44987523532682e-05
-3.19723756115726e-05
-3.3252736679341e-05
-2.13211382474616e-05
-2.38285682332776e-05
-1.68884502120632e-05
5.03609989184633e-06
-2.60585993855813e-05
-1.79780695812057e-05
-4.64624652998878e-06
-1.88638676321202e-05
-1.48033026289374e-05
-6.76914067492726e-06
-2.75456224787336e-05
-1.59024982946178e-05
-1.39706489453619e-05
-1.25507754139203e-05
-1.95955973497981e-05
-2.2696122975222e-05
-7.67230142689298e-06
-1.37901144838728e-05
-1.62676242167242e-05
-4.20259854015343e-05
-2.14785691785582e-05
-3.10267483147239e-05
-1.07618065978476e-05
-8.7538408310255e-06
-3.15737229520197e-05
-1.79804335698104e-05
-2.10691581227482e-05
-4.06656005763581e-05
-1.45418796880853e-05
-1.82131899786547e-05
1.31032310797618e-05
7.82781611853763e-07
-9.86409460445197e-06
-9.38828818088931e-06
-2.1829408193215e-05
-1.58242267748463e-06
-2.81886683565511e-05
-2.5727992815435e-05
-2.56947195204794e-05
-1.25214930980626e-05
-2.45950911502703e-05
-2.62105593177837e-05
-1.24314937053824e-05
-3.49014959654259e-05
-3.1600214927701e-05
-3.16611072124113e-05
-4.2135941883639e-06
-5.2944675713685e-05
-1.64511885454099e-05
-3.47553262964831e-05
-2.85517389264056e-05
-2.85188054390677e-05
-3.47543389901748e-05
-2.59856893580776e-05
-3.41798690806447e-05
-1.74819171536779e-05
-5.18457732993918e-06
-2.15008055125422e-05
-1.31322857575376e-05
-6.982815576113e-06
9.02779375432962e-06
-2.30331627271411e-05
-2.62189151939167e-05
-6.97100662166024e-06
-1.71066363215736e-05
-1.12194772701363e-05
-1.74224139654779e-05
-3.00296496386806e-08
-4.58977378387345e-06
-2.86472698981704e-05
-2.4702218701697e-05
-3.12057855116064e-05
-1.9445658345506e-05
-2.83817159281696e-05
-1.06365533164371e-05
-1.77714212144411e-05
-1.30644984947347e-05
-2.30340389804371e-05
-1.3196670087567e-05
-3.80303018199357e-05
-3.114935850173e-05
-3.13981833368445e-05
-3.12860170136137e-05
-2.75680920377449e-05
-3.5214609858626e-05
-2.22633107944073e-05
-2.65038738087192e-05
-3.22755013373351e-05
-2.40551633244756e-05
-1.716232069148e-05
-1.97599740364934e-05
-3.72398894909207e-05
-2.5756862488603e-05
-3.64624878251549e-05
-2.38876359466558e-05
-2.18599217116696e-05
-2.90592649819355e-05
-3.30244212367895e-05
-1.70711781188708e-05
-1.75389801828164e-05
-1.09001615313294e-05
-4.42764825029983e-05
-1.2373418566487e-05
-8.01078285240742e-06
-1.75473539128864e-05
-4.0705397417771e-06
-1.59902501180859e-05
-2.39435695615766e-05
-1.4595922437124e-05
-1.87135155772578e-05
-1.42785521304261e-05
-7.79347895101374e-06
-3.2694859044968e-05
-9.21575272417719e-06
-2.78318426111157e-05
-1.33383512505945e-05
-5.07809641011069e-06
-1.84137624447977e-05
-2.77784822040448e-05
-3.12831246846189e-05
-2.43614654335891e-05
-1.71175663342235e-05
-1.20994965767242e-05
-1.2520136738193e-05
-1.11489592687159e-06
-1.77045925319196e-05
-2.19491825430221e-06
-1.7795329415074e-05
-1.73265188386555e-05
-2.07155507821172e-05
-1.47620850426577e-05
-1.46565282525332e-05
-2.90872580660304e-05
-1.16283647244546e-05
-3.40678617778056e-05
-1.67934044101153e-05
-2.57977265316878e-05
-2.10224576787928e-05
-1.55530320996809e-05
-1.34500988943779e-05
-1.79528241178934e-05
-3.64959814084945e-05
-1.95369637989895e-05
-1.31120628420842e-05
-1.41432090947585e-05
-2.79651687799046e-05
-3.20707178630278e-05
-1.75383517277708e-05
-8.95455765811231e-06
-3.57134703012847e-05
-1.70000578882739e-05
-3.06836558310866e-05
-2.46833223528935e-05
-1.68604245437398e-05
-1.28594136584049e-05
-1.46973513274347e-05
-3.35638281036306e-05
-2.84516922883612e-05
-2.03244786341602e-05
-1.78752331140601e-05
-4.31830660596482e-05
-1.7674867893574e-05
-3.50403726922469e-05
-1.90872933832353e-05
-3.99798104649313e-05
-3.00308995566414e-05
-1.23171784178591e-05
-3.6440114395849e-05
-2.75466804992001e-05
-2.73709776265228e-05
-9.97401875402415e-06
-1.34904030161611e-05
-3.75632241286569e-05
-3.74211976709773e-05
1.46703479703527e-06
-8.94277393902385e-06
-2.98851494668843e-05
-2.7478108898061e-05
-2.79881823570547e-05
-2.80250610232336e-05
-1.43107078010292e-05
-1.94968075184019e-05
-7.45953113767174e-06
4.26577261703611e-06
-1.75004638704632e-05
-8.29868632366445e-06
-3.32985715121097e-05
-2.61043697798562e-05
1.12705148645788e-05
-7.41353968032368e-06
-2.89796909682308e-05
-2.46225739387245e-05
-6.39105877850394e-07
-2.67942600424994e-05
-3.02198770826594e-06
-2.04081492302173e-05
-3.35293947605546e-05
-2.22372165135576e-05
-3.6337940862211e-06
-3.1050093169628e-05
-1.14988965876636e-05
-1.68255642247226e-05
-1.82947615152907e-06
-3.13931996794354e-05
-1.51100000175143e-05
-5.42373074489479e-06
-7.3081470825909e-06
5.22134822080779e-07
-2.11775778875923e-05
-3.7413912366018e-05
-1.45249732684811e-05
-4.9445254099272e-06
-7.50511173960082e-06
-2.66347276317161e-05
-5.25885677118648e-05
-3.70525118328939e-05
-2.13809781198239e-05
-2.50879944392245e-05
-3.64928359671431e-05
-2.095893325942e-05
-2.17281224033768e-05
-1.57563804858303e-05
-2.99597128365719e-05
-1.55852018762797e-05
-1.22211946244376e-06
-2.58570340070116e-05
-2.53600678878975e-05
-2.86052751189781e-05
-2.26798640840042e-05
-4.33400268932687e-05
-7.59382815435148e-06
-1.08375354129466e-05
-2.33037041548585e-05
-2.45562410808335e-05
-7.74245019046844e-06
-3.04522543414975e-05
-6.84161968807719e-06
-2.46112349023902e-05
-2.32185422948571e-05
-3.44540881950856e-05
-1.89813304244854e-05
-2.34885300357514e-05
-2.19434870954912e-05
-8.1184695201793e-06
-2.93616496087401e-06
-2.15199951225165e-05
-2.88449075029899e-05
-2.11079150849949e-05
-1.36043627200253e-05
-2.55957128854576e-05
-1.81082246199641e-05
-4.10868669003895e-05
-1.69448390452819e-05
1.9485962234824e-06
-1.76457875743173e-05
-4.88356494387589e-05
-1.87494414789303e-05
-2.83370536260877e-06
-2.39752057463616e-05
-3.12356748990392e-05
-2.59832950235426e-05
-1.32387216335e-05
-1.28920406715468e-05
-1.97472663065686e-06
-1.07409309823921e-05
-3.48773035657295e-06
-4.89601518139239e-05
-1.32117847354504e-05
3.09201439942232e-06
-1.8866740696909e-05
-1.96407415156625e-05
-3.69164245463028e-06
-2.3117608944027e-05
-2.29741620574109e-05
6.78519930724866e-06
-2.69215154521212e-05
-1.06142938821016e-05
-1.76920582488174e-05
-2.15521276441674e-05
8.24712430350663e-06
-2.54107636694466e-05
-2.30244982219969e-05
-1.9625786185591e-05
-2.57304101846049e-05
-9.73748109700305e-06
-7.28823847619029e-06
-3.34478347417197e-05
-1.32947062704736e-05
-2.37234597597463e-05
-1.65246946944357e-05
-2.74963023512667e-05
-4.0793183752037e-05
-3.78829511154251e-05
-1.64122817935816e-05
-2.87705163941016e-06
-1.03831589399538e-05
-1.85398666254337e-05
-7.60856373084755e-06
-2.04247883729619e-05
-2.34551790058323e-05
-1.59584529725723e-05
-1.41841465054841e-05
-3.13106899998992e-05
-1.13640224565633e-05
1.28754530180597e-05
-4.63371471559275e-05
-9.91845871107805e-06
-8.22341861391062e-06
-3.77358117392055e-05
-1.80025038616147e-05
-3.6117019314006e-05
-1.07032502111364e-05
-3.40328128608925e-05
-2.79708742531444e-05
-1.62674492574839e-05
-9.89267133103693e-06
-3.99564221158464e-05
-3.02843542913801e-05
-1.90206475208146e-05
-2.30119079235714e-05
-3.7386067499108e-05
-2.85511528101816e-05
-2.79651852469259e-05
-1.74067262693707e-05
-2.25914130218903e-05
-1.84499641262241e-05
-1.12757785305387e-05
-2.85654784287696e-05
-5.42529538401312e-06
-2.31881748584027e-05
-1.21702268684681e-05
-5.04977849021184e-05
-1.23811275010805e-05
-1.46874577884397e-05
-1.39936511734992e-06
-1.88524578054053e-07
-9.27877732419916e-06
-3.254911798375e-05
-4.0795088006916e-06
-1.09489196606308e-05
-3.11022036300391e-05
-2.28894255475743e-05
-6.82187613805402e-06
-2.64487759579521e-05
-1.96009353882405e-05
-8.93072233427874e-06
-1.18304875651847e-06
-1.649445970108e-05
-1.71092618662681e-05
2.11369265754491e-05
-6.23423047743054e-06
-2.89049446243223e-05
-1.64997750671831e-05
-2.29151084709784e-05
-1.20111483761374e-05
-1.67373561179056e-05
-2.50258406810939e-05
-1.18085001389611e-05
6.20450297347441e-06
-1.99829349824224e-05
-2.46317113569809e-05
-1.32992052738576e-05
-2.79574942868832e-05
-3.96701910108974e-05
-3.72317840630227e-05
-2.50269760300953e-06
-3.16185551553797e-05
-2.85872799105311e-05
-2.6049454040763e-05
-3.12085118472422e-05
-5.85429420241948e-07
-1.50562742261238e-05
-2.30862725394365e-05
-8.12313298484677e-06
-5.53303793645681e-06
-3.64959436621353e-05
-1.90737490444821e-05
-2.74600690773654e-05
-2.88315831462112e-06
-3.1954322474775e-05
-3.4913760526484e-06
1.4820221484176e-07
-1.32243274100405e-05
-4.56048673288726e-05
-2.8314566243187e-05
-2.67768087653028e-05
-1.57871721635923e-05
-1.4144781349504e-05
-2.5706385780953e-05
-3.07749589161753e-05
-2.5760201215716e-05
-4.09710130201063e-06
-3.0689785487324e-05
-2.1922715361365e-05
-3.50573693672155e-06
-4.40669072305717e-07
-1.45063634278647e-05
-5.79458524357003e-06
-3.1012691590932e-05
-1.92149379391239e-05
-3.21578011339479e-05
-8.5954866636391e-06
-2.35170267784422e-05
-1.67546934749605e-05
-3.73309360553887e-05
-3.18339314773143e-05
-8.49978414918392e-06
-1.15132062630682e-05
-1.25267371198766e-05
-1.27082001114673e-05
2.22780766541828e-06
-2.3737559024947e-05
-3.38278115383397e-05
-3.64314067546728e-05
-5.07992713870478e-05
-3.75092883232903e-05
-7.28252623335934e-06
-1.84268420269633e-05
-9.76659038417698e-06
-1.23786165316154e-05
-3.37662597225538e-05
-1.08780803598778e-05
-2.45646996804792e-05
-1.61849756556012e-05
2.05808598469097e-06
1.69753878650122e-06
-2.43525719386062e-05
-1.8512021323264e-05
-1.13463938855266e-05
-1.47974223407438e-05
-2.09303544650937e-05
-2.38932296681937e-05
-1.78671181019843e-05
-1.86372819066627e-05
-1.90890628578315e-05
-3.29180581199885e-05
-2.64456501889113e-05
7.2415059185249e-07
-1.65786937413341e-05
-1.2014183125484e-05
3.15235515690246e-06
-3.64249657310487e-05
-4.07548998674117e-06
-1.30021526168079e-05
-1.41315606966533e-05
-1.32338881349336e-05
-3.35767836964578e-05
-1.22993206022411e-05
-2.54894602101932e-05
-2.26630210516393e-05
-9.38442670246897e-06
-2.55425914021267e-05
-2.95296688864064e-05
-2.68506410723008e-05
-1.06565145365554e-05
-3.46439578385902e-05
7.01406070825369e-06
-4.33595272026671e-05
-2.52363761666371e-05
-2.21878637993427e-05
-1.99016080044469e-05
-3.36457411819619e-05
-2.01628372968974e-05
-2.09875572224701e-05
-2.79466607988059e-05
-4.24030530900068e-06
-3.58450724385164e-05
-1.39979120173499e-05
-1.15972777807637e-05
-5.12057472763513e-06
-1.81882578029814e-05
-1.86088829081992e-05
-2.60758198382314e-05
-1.24120539994013e-05
-2.34752595143149e-05
-7.59601688279224e-06
9.07796596098994e-08
-1.47749555051463e-05
-3.46079192800588e-05
-2.46125242164157e-05
-3.46086435588288e-05
-7.52210690268073e-06
-1.60696696281394e-05
-4.3340012972815e-05
-3.48666132347964e-05
-2.39897241486478e-05
-1.52891202047419e-05
-2.10889974810364e-05
-2.94380145304606e-05
-1.44675607156484e-05
-1.80934576608539e-05
-7.80246541096918e-06
-6.07136730092302e-06
-2.31749362469384e-05
-2.45600837624365e-05
-2.76014028319059e-05
-1.35747306943941e-05
-2.41690344687563e-05
-3.85267529337683e-05
-2.19834556642494e-05
-1.76978875931641e-05
-2.31064851982375e-05
-7.30691745183012e-06
-1.98698899616872e-05
-2.03626213265694e-05
-2.44170008871629e-05
-1.22282598285877e-05
-2.84416768643559e-05
-1.44138401116463e-06
-3.39716485813807e-05
-7.85518707805859e-06
-1.94357019636208e-05
-2.07802679142222e-05
-9.60776503765426e-06
-2.73255316728817e-05
-1.06933634429746e-05
-4.40598540502786e-05
-1.07946255528097e-05
-8.43143354515508e-06
-1.00340671821935e-05
-1.88038918993229e-05
-4.32878864415491e-06
-3.24796672395565e-05
-4.65297524995182e-06
-3.58613807228108e-06
-3.62024594616933e-05
-2.95756041245515e-05
-9.71187506603905e-06
-6.15067758041073e-06
-1.86375712070189e-05
-3.43443165191792e-05
-2.50479824767634e-05
-5.8828693527468e-06
-1.54026966042123e-05
-1.45464736784875e-06
-3.50662886108703e-05
1.03027271444856e-06
-2.28061314209387e-05
-1.84790756580551e-05
-1.22577414621108e-05
-6.30849353778121e-06
-2.23475672560924e-05
-2.50238032962335e-05
-4.03955284663995e-05
-3.6316246653999e-05
-2.09878736812845e-05
-2.10936553745554e-05
-8.57044346145112e-06
-1.74328882920883e-05
-1.94042255118122e-05
-5.11151943139518e-06
-1.8899043356232e-05
-1.81540799946416e-05
-1.09129559443677e-05
-3.4369194146229e-05
-3.53912374170298e-05
-2.02329209995076e-05
6.06380441400664e-06
-1.73755445813533e-05
-2.65761109887216e-05
-3.36233260304866e-05
-2.49441988722541e-06
4.04965510381347e-07
-2.67788739411686e-05
-2.70233175173554e-05
-2.31204867365885e-05
-1.97514472288943e-05
-2.66545456664482e-05
-2.69227733957066e-05
-1.17099369800012e-05
-1.13100639202333e-05
-5.41443479574019e-06
-1.3598666956655e-05
-2.32359598437228e-05
-6.74242562467709e-06
-1.94317326172026e-05
-3.02647565828399e-05
-7.97680842863197e-06
-1.40393349410283e-05
-1.58868618024884e-05
-3.39942024468239e-05
-2.42390931535457e-05
-1.21686298673577e-05
-2.47324152992931e-05
-1.24142913946298e-05
-3.65928267463992e-05
-1.31096348339899e-05
-1.16496409056972e-05
-1.17250991680818e-05
-1.18411678353547e-05
-2.21190729211151e-05
-3.37751215494484e-05
-2.97712987529818e-05
-3.72103120345338e-05
-1.11695845594645e-05
-5.62538658030574e-06
-7.50437289196011e-06
-2.42926980468342e-05
-3.80489193373725e-06
-4.11521237045115e-06
-7.48133151820898e-06
-1.78764840836178e-05
-1.74394167677771e-05
-3.353554746593e-05
-8.2523256291806e-07
-3.19978183047245e-05
-2.89095857595685e-05
-4.64241876044756e-05
-1.13164944326701e-05
-8.41583209604766e-06
-8.77544250802243e-06
-3.24588210498495e-05
-2.18196629851348e-05
-3.75786014493384e-05
-2.9859258724399e-05
-3.23423632154892e-05
-5.27240754941066e-06
-3.09498057582432e-05
-1.28363593564375e-07
-3.22838591807595e-05
-3.59253013715835e-05
-3.3944871037736e-05
-3.10626130829474e-05
-2.63258931389591e-05
-2.40774790036963e-05
-1.00603724873629e-05
-1.94412380816574e-05
-2.44654101167587e-05
-1.0525324320423e-05
4.39587295012063e-06
-4.11212849996009e-05
-2.44173029193483e-05
-4.61319236874527e-05
-8.6218497231142e-07
-1.42196049873991e-05
-2.2222254219292e-05
-3.37910085936137e-05
-2.17812828112934e-05
-2.39463138613744e-05
-4.00990999097876e-05
-3.55551708239532e-05
-2.94022289834965e-05
-2.47238207617552e-05
-7.36749308383521e-06
-2.1301014574458e-05
-8.14028936291503e-07
-2.42757032842249e-05
-2.09893918419172e-05
-3.17341592231078e-05
-2.63830016586155e-05
-3.00160885881935e-05
-8.25934085937488e-06
-2.59636680361044e-05
-4.35012109864458e-05
-3.22950410211215e-05
-2.42200105054035e-05
-1.3156789450518e-05
-2.16058380829787e-05
-8.12732929020394e-07
-2.46484136809343e-05
-8.58265713001796e-06
-2.54958716467783e-05
-4.20229958741155e-06
3.50690956133553e-06
-2.41652974618934e-05
-2.5413880128443e-05
-7.30095218807412e-06
-2.17359941501477e-05
-1.80979718024588e-05
5.20941381810751e-06
-2.13207062681348e-05
-1.82182020783981e-05
-3.46330776512512e-05
-2.80226726295879e-05
-1.11129561931706e-05
-1.95056388230366e-05
-3.10312439404741e-05
-8.17708868196944e-06
-1.15393615983323e-05
-1.74199708267707e-05
-9.98215891952568e-06
-2.10732097993635e-05
-2.2579424420324e-05
-2.12907705567602e-05
-1.18127959234261e-05
-1.75203726068695e-05
-1.19406210959222e-05
-2.3319723576789e-05
-2.84308002167028e-05
-1.81105546079447e-05
-3.21453980610196e-05
-2.69755672392215e-05
-2.8758891236349e-05
-2.10335248001608e-05
-3.28919870692114e-05
-3.80864522503184e-05
9.81042187035975e-06
-2.63245710916433e-05
-1.67140937201434e-05
-1.39300929155684e-05
-2.22258298797957e-05
-2.40781688398536e-05
-4.29528153651561e-05
-2.78171366797567e-05
-2.2712569381348e-05
-6.73403203178135e-06
-1.25767031474389e-05
-2.58627531594699e-06
-2.87169960678743e-05
-2.14003300303078e-05
-2.9189005579592e-05
-1.85969033072214e-05
-1.66308249979715e-05
-1.75370339762933e-05
6.47950255861405e-06
-2.4329114215023e-05
-1.19606400979487e-05
-3.38951755430848e-05
-2.0150171125543e-05
-4.27628568411152e-05
-1.74900833994329e-05
1.43947943269917e-05
-1.8777305897164e-05
-7.25211796712701e-06
-2.55496583228366e-05
-1.79011017831128e-05
-2.66368086899018e-05
-3.06005415974745e-05
-2.041782197203e-05
-1.91509670117787e-05
-5.43761617747266e-06
-2.54219384577263e-05
-2.34236294512409e-05
-2.45427119226461e-05
-3.52039614658822e-05
-3.26728753037488e-05
-4.05400962309208e-05
1.64916744716524e-05
-2.78138795279753e-06
-7.22918984885016e-06
-2.1253463165983e-05
-1.26835133842245e-05
-2.31216564581734e-06
-1.52399477881372e-05
-1.88004301315346e-05
1.4399492584076e-05
-1.79097796587858e-05
-3.96279156282872e-06
-1.98944501993741e-05
-1.66172756297569e-05
-1.81558442971388e-05
2.06287100438093e-06
-1.09077434634225e-05
-1.0702432655291e-05
-1.86735917250175e-05
-1.31255475111849e-07
-3.30390009476647e-05
-2.74370125396361e-05
-3.16713643847228e-05
-2.80770256197186e-05
-2.27570584952925e-05
-2.32370011546498e-05
-2.06544639868417e-05
-3.86281931673168e-05
-1.99894110318084e-05
-2.53778936537096e-05
-3.97169723279655e-06
-1.44037081081279e-05
-4.9090160566492e-06
-1.49827572192642e-05
-1.7134336697921e-05
-1.3394870080088e-05
-1.93949489285312e-05
-2.76684082197853e-05
-1.63758187837598e-05
-1.22764493297041e-05
-4.36300140108792e-05
-2.07590291436597e-05
-1.50888191351156e-05
-1.58249947370305e-05
-1.84753089485699e-05
-1.31362417559722e-05
-3.83208360619366e-05
-5.52278214489411e-05
-3.01176931571715e-05
-2.44316633582625e-05
-2.2521846287183e-05
-2.78104983256204e-05
-4.00608718244958e-05
-9.94840539017556e-06
-1.68433300897339e-05
-1.35467777477833e-05
-2.54994969477743e-05
-2.92633463114705e-05
-2.84523033988141e-05
-1.53614264841753e-05
-2.13346889149873e-05
-1.73054402827112e-05
-5.18153640615514e-06
-3.25251736937165e-05
-2.17730075741476e-05
3.435943461802e-06
-1.30061934201044e-05
4.94011219782362e-06
-1.39727798514652e-05
-1.49323751914286e-05
-3.27475510611069e-05
-4.19136208023411e-05
-1.72283713370198e-05
-1.116942202553e-05
-1.87617270023106e-05
-1.32259708799938e-05
-2.15808614341513e-05
-2.09420166692437e-05
-1.18772755810881e-05
-8.36445702206368e-06
-1.1914171178184e-05
-2.99711884030601e-05
-2.33447100857653e-05
-3.42055282337185e-05
-4.98233754132097e-06
-2.04687754076204e-05
-1.56322392001809e-05
-3.39731594191475e-05
-7.91659320403762e-07
-4.00089978835253e-06
-9.83292509715124e-06
-8.3088483125383e-06
-1.70067207229578e-05
-2.52727867487218e-05
-1.97410621782559e-05
-1.73738339586999e-05
-2.35725431171345e-05
-2.37216314372781e-05
9.02026653061403e-07
-2.31397597036023e-05
-2.48457909304567e-05
-2.31146349738723e-05
-1.26135680281086e-05
-9.35102178028153e-06
-1.7720852434044e-05
-3.98370758333846e-05
-7.62345120338897e-07
-1.53648126374244e-05
-2.24152601962746e-05
-9.88567177873948e-06
-2.61116384344454e-05
-3.56961132455478e-05
-2.13296511090048e-05
-1.65803215340658e-05
-2.89376192573965e-05
-2.62812668586754e-05
-2.3066470430788e-05
-3.23547616970056e-05
-7.27718408657215e-06
-9.38210692263479e-06
-4.51683107005021e-05
-2.64198620226828e-05
-2.92542994612591e-05
-2.0526963342124e-05
-2.97757149139954e-05
-3.847997075423e-05
-2.23469479158069e-05
-4.46319062094316e-06
-2.87423366101671e-05
-6.29662542477789e-06
-1.39496300615265e-05
-2.3221913252381e-05
-2.60828655340896e-05
-1.38143514967934e-05
-3.84893593613047e-05
-2.81254598049689e-05
-2.70260945278792e-05
-2.25709835223877e-05
-1.22264022155818e-05
-1.85615370808555e-05
-1.02533876861693e-05
-1.97378451666862e-05
-2.75947628592075e-05
-8.36377435009945e-06
-3.16127385418132e-05
-1.49752405950609e-05
-3.33543044105587e-05
-2.10935238509185e-05
-4.40910480406814e-05
-1.36746398087508e-05
-3.32127989823248e-05
1.71848553177878e-06
-2.47698461567957e-05
-1.07489050920492e-05
-4.90639259214007e-05
-1.19728710980426e-05
2.31950975532464e-06
-1.4497962027605e-05
-1.11333396559758e-05
-1.13511573099618e-05
-1.41310691300301e-05
-6.85775691023136e-06
-3.77093182386508e-05
-1.66137716775893e-05
-8.41647392708356e-06
-5.57121210388846e-06
-3.99146984959837e-05
-8.16060498716826e-07
-2.34640762627857e-05
-2.6378700508276e-05
-2.87997865343038e-06
-4.59180346397411e-06
-3.62431451707293e-05
-2.33661744838946e-05
-1.42510593511349e-05
-3.35463484618231e-05
3.96657887413815e-06
-1.95486311794624e-05
-2.14124677917113e-05
-2.36001592940603e-05
-7.15987832942772e-06
-3.62806425216213e-05
-1.1592936992059e-05
-2.50636243330156e-05
-1.62813056502199e-05
-5.11214469417967e-06
-1.44710465424399e-05
-1.03244886916455e-05
-2.01576140416797e-05
-1.56907096268324e-05
-2.14580557499894e-05
-2.15656221318841e-05
-7.91037793018308e-06
-1.62145986482652e-05
-3.45818908089912e-05
-1.58780688528766e-05
-2.02058456094798e-05
-1.12868463684778e-05
-4.67201476566415e-05
-3.68012824103103e-05
-1.36526431906617e-05
-3.50403014884245e-05
4.14068969174377e-06
-2.86793764131559e-05
-2.53140986315466e-05
-3.85454006701192e-05
-1.95447756872188e-05
-1.09046527789583e-05
-2.01020285720309e-05
-2.01613153222445e-05
-7.30786202639802e-06
-9.37146019815409e-06
-3.25739597454067e-05
-4.83558235049916e-05
-2.29562634015228e-05
-1.87647858389751e-05
-3.10346620207423e-05
-2.35907277564377e-05
-3.42705116613437e-05
-3.02995717991276e-05
-1.39617534339519e-05
-2.48988337084125e-05
-3.0532717324549e-05
-5.05605554624173e-05
-3.16675973295232e-05
-8.04558324367766e-06
-2.02894415130352e-05
-4.67529179260742e-05
-4.41726746819404e-05
-2.87063826623881e-05
-1.25874578768651e-05
-2.73880549371597e-06
-3.27106185454756e-05
8.16569814582456e-06
-2.12243646960147e-05
-1.30775835415059e-05
-3.20060636317952e-06
-2.12845507843327e-05
-1.66154533142196e-05
-3.94213625054803e-05
-1.55318700789585e-05
-4.13275635634525e-05
-1.65998169610278e-05
-3.39150999123621e-05
-1.32312964666127e-05
6.67195348705407e-06
-4.68640347104452e-05
-3.41996098589521e-05
-8.55296471125067e-06
1.53522482815211e-05
-2.77636978387272e-05
3.82407024319657e-06
-4.06039934965392e-05
-1.87656904537254e-05
-2.00879123732323e-05
-2.38701244932689e-05
-4.31645801603472e-05
-1.33368435343272e-05
-1.0511932982673e-05
-9.58532378627871e-06
-1.25281986574526e-05
4.64995383767068e-06
-2.01561137503578e-05
-9.07261151882187e-06
-2.75963810278579e-05
-2.81130671768091e-05
-1.49995849100141e-05
-2.02270189114812e-05
-2.10792173395771e-05
-4.14324367623643e-05
-2.57267583442416e-05
-3.80557567293219e-05
-3.56661729184713e-05
-4.18517447407928e-05
-4.86435477850156e-06
-2.97618164883154e-05
-1.50004499793404e-05
-3.25546733394476e-05
-2.41084967482217e-05
-2.86869428925542e-05
-3.36481378391881e-05
-4.44604080435673e-06
-4.92240156145827e-05
-3.45757968164532e-06
-1.5815106030458e-05
-3.32904114013601e-05
-2.38179546557926e-05
-2.20488119808679e-05
-2.9128158624567e-05
-8.83995099050038e-06
-3.59276480110581e-05
-2.40728400679253e-05
-8.70868618166642e-06
-1.46439176910316e-05
-3.87595225811717e-05
-3.4362354080374e-05
-3.11445046927131e-05
-3.02039518475565e-05
-2.55822497343733e-05
-8.37645385762305e-06
-1.33583028121113e-05
-1.82721633029017e-05
-2.75476119426402e-05
-3.52951222892849e-05
-1.37783687285413e-05
-2.83399245294914e-05
-2.22923308100301e-05
-3.8233399405948e-05
-4.60621656974892e-05
2.52347131624072e-06
-7.06796252136847e-07
-1.09953201227462e-05
-2.29155844896131e-05
-2.77140749397244e-06
-2.3010641436809e-05
-2.01934194863924e-05
-1.40533654136938e-05
-5.41612755940624e-06
-2.09725557045682e-05
-2.30325959376621e-05
-2.5188748803591e-05
-1.71375602711567e-05
-1.38424890826886e-05
-3.13246730429789e-05
8.02431530873416e-06
-4.38608290853531e-05
-2.79714869853064e-05
-5.72556845569781e-06
-2.65394927598736e-05
-2.75813488663664e-05
-1.54460480570329e-05
7.31402983515004e-06
-1.15846396921761e-05
-1.76526982006427e-05
-3.06353694204513e-05
-2.41559709900902e-05
-2.71711415745346e-05
-1.07184643578211e-05
-2.27980610755427e-05
-2.37828088836338e-05
-1.63092362554769e-05
-1.2117539760279e-05
-1.90988296488751e-05
-3.20905095801331e-05
-1.12197633142516e-05
-2.97407736910577e-05
-1.00166827501525e-05
-2.4829895337478e-05
1.00507647724404e-05
-3.57644650470316e-05
-3.46613657732694e-05
-2.21481910830135e-05
-1.00372295363559e-05
-4.51209637972077e-05
-3.66954962385167e-05
-8.01723558560143e-06
-2.46739148282535e-05
-2.7275901710717e-05
-8.32627332225867e-06
-1.9450172535466e-05
-1.5151375004413e-05
-4.15117712670991e-06
-2.74732893170482e-05
-6.94811980385808e-06
-2.38007522956396e-05
-2.22324057399334e-05
-1.35890996424648e-05
-2.03985209339281e-05
-1.98488146175957e-05
-9.03612948706559e-06
-3.1259215619455e-05
-2.6784954595963e-05
-2.53599782789802e-05
-4.70943208597843e-05
-7.51567085180259e-06
-1.71734850941304e-05
-3.00352396561718e-05
-1.96021929681065e-05
-8.84602830327892e-06
-2.36782940273352e-05
-1.97122689386042e-05
-7.44709486400225e-06
-4.016461206414e-05
-4.21803813647174e-05
-9.3022962342306e-06
-6.83071094198546e-06
-1.73175414280475e-05
-7.92876647013976e-06
-1.54670660476208e-05
1.00290023352225e-05
-3.0334904884261e-05
-7.93868971528016e-06
-1.04622772230348e-05
-2.0855057684912e-05
-2.49080310960177e-05
2.08026582768052e-06
-3.85893725669918e-05
-2.33022976955806e-05
-7.27037696664128e-06
-3.52877919252529e-05
-2.97220341775386e-05
-1.31057124877262e-05
-2.24330962452213e-05
-2.44812195307281e-05
-7.33182264774297e-06
-4.90300180637643e-05
-1.08939821501477e-05
-1.27278036213651e-05
-2.29719558968091e-05
-2.80608777071191e-05
-3.19506442305265e-05
7.21418241090355e-07
-2.51605344499598e-05
-2.50153818656798e-05
-2.20323354930729e-05
-2.43111963127426e-05
-2.170213113337e-05
-1.1806438989038e-05
-2.89180511110829e-05
-1.55034215867675e-05
-6.74117462475751e-06
-2.7700012342991e-05
-3.37803513072926e-05
-4.61878459969532e-05
-2.34372742528666e-05
-3.78600615640611e-05
-2.72995265899637e-05
-3.10571357515445e-05
-8.0235177320213e-07
-2.69727871912627e-05
-1.28148750691546e-05
-1.81973156045375e-05
-1.95451228010392e-05
-3.13573375287655e-05
-2.15287260643691e-05
-2.27446265821815e-05
-1.05530499105519e-05
-2.91688721616132e-05
-2.65966565027966e-05
-1.20935812662209e-05
-3.82301469315451e-05
-2.18551271085015e-05
-1.91556859165621e-05
-2.33787627825193e-05
-2.31221373040073e-05
-1.32947475559919e-05
-2.24710474296425e-05
-7.37915394892237e-06
-1.47400215621258e-05
-4.09155204767848e-05
-1.75314058310908e-06
-3.51823832546806e-05
-3.87247377960022e-05
4.81035824686108e-06
1.51406893727891e-05
-1.26413281379167e-05
-1.01386404608198e-05
-1.21819894019321e-05
-1.15384832656155e-05
-1.93274264435451e-05
-1.63788458511804e-05
-2.28793306811556e-05
-2.82635716696891e-05
-2.63123629249381e-05
-2.37752010565211e-05
-3.68243523817396e-05
-2.71507602930276e-05
-4.1092168174251e-05
-3.24338080582644e-06
-2.24893610749267e-05
-3.31142425849653e-05
-2.74107870165744e-05
-2.08156625515467e-05
-1.94935938781813e-05
-2.84100497064073e-05
-3.94662656286067e-05
1.47199440835793e-06
-3.76467311204319e-05
-3.25834379931281e-05
-2.6118754792539e-06
-2.53026378215988e-05
-4.12685847376659e-05
-6.7345358710395e-06
-2.217109568323e-05
-1.78798589237664e-05
-7.62986705790196e-06
-3.17882302325141e-05
2.04216748537663e-07
-1.24846037818808e-05
-1.38805014903199e-05
8.12213997224382e-07
-9.63834363429743e-06
-2.78698405113378e-06
-2.56672131685599e-05
-1.58560410173046e-05
-3.06971439255137e-05
-1.99204207524062e-05
-3.385149892578e-05
-2.13949820179369e-05
-3.2764627072116e-06
-4.37636472399725e-05
-9.50855390250154e-06
8.14219634034426e-08
-3.59703232613307e-05
-1.75494780610575e-05
-2.19023887299006e-05
-2.49547447807579e-05
-3.31731135728554e-05
-8.20648242249173e-06
1.16429214863539e-05
-2.09813515561221e-05
-1.89818079274033e-05
-2.42885148282136e-07
-3.73961249593561e-05
-1.5698783535419e-05
-1.60431287180649e-05
-2.01292426085304e-05
-1.0364230452268e-05
-3.19431887588745e-05
-3.72803793221178e-05
-2.300324892382e-05
-1.82101422654576e-05
-1.72476782566487e-05
-2.83378424021854e-05
-3.42786973589349e-05
-1.36577282618005e-05
-2.52697759801904e-05
9.77160931519295e-07
-1.37999701907683e-05
-1.63937555079949e-05
-1.748941198969e-05
-2.23036112000714e-05
-4.06879373240268e-05
7.14588984964176e-06
-1.83275370994229e-05
-2.91816282070236e-05
-4.083532731613e-05
-1.53997253995126e-05
-1.41285465853369e-05
-3.99570314247576e-05
-2.71022668478769e-05
-4.48823079006757e-05
-1.9296055186087e-05
-2.96416064653014e-05
-2.22296010403311e-05
-2.64116209737782e-05
-2.35434560936075e-05
-5.01575574473499e-06
-3.14808767248575e-05
-2.37134030187074e-05
-2.88391112595679e-05
-2.98769785643528e-05
-2.01180601725914e-05
-2.88314564447589e-05
-3.16020834280757e-05
-1.3720154157469e-05
3.58986909099326e-06
-1.21986628192611e-05
-2.06565827204011e-05
2.08429370384625e-06
-1.24052466692806e-05
-1.5200846988265e-05
-2.92120410429167e-06
-1.23389756109964e-05
-6.04195158541938e-06
2.6575154628992e-06
-1.56255002990681e-05
-2.3855970663137e-05
7.96360750247615e-06
-3.39669851505755e-05
-2.71444287250652e-05
-1.8134074910508e-05
-8.63927907621228e-06
-2.59518741081675e-05
-1.97058529739413e-05
-4.96361089960411e-06
-3.56226102425094e-06
-2.76535159820319e-05
-1.96759213301376e-05
-2.05524417601215e-05
-1.21229765890488e-05
-3.46793446647967e-05
-2.58601971894203e-05
-8.10261515914649e-06
-1.18528969518819e-05
4.86897400920599e-06
-2.3449342129515e-05
-1.41304571702505e-05
-1.47124811191405e-05
-2.05568235009405e-05
-2.44967549755055e-05
-1.65248762262467e-05
4.90270224118022e-06
-2.4017861895765e-05
-3.00015705803442e-05
-2.38130454133868e-05
-2.60450685254202e-05
-3.38883968339498e-05
-5.42791519477055e-06
-9.56562350814747e-06
-3.17043415929419e-05
-1.44117879262064e-05
-1.7709856421543e-05
-1.40100045118955e-05
-1.53719277486231e-05
-2.80212648333926e-05
-9.57864688882344e-06
-8.04644093303616e-06
-1.41894722396695e-05
-3.08987661076349e-05
-4.65136416656404e-05
-3.30083302984338e-05
-2.29060083653072e-05
-1.14582620245547e-05
-4.05158624898249e-05
-3.23073526233274e-05
-1.59233326764957e-05
-1.92976403715514e-05
-3.34322976928443e-06
-1.80280622197841e-05
-2.89229786338992e-05
-2.79047545930628e-05
-2.13405410974028e-05
-8.17534988316322e-06
-1.18512081987349e-05
-2.08720788242028e-05
-2.97275962840568e-05
-3.22373848077005e-05
-2.01058088747198e-05
-2.42012527842175e-05
-3.3811085227743e-05
-2.24265059467568e-05
-1.75580494554551e-05
9.41762613056671e-08
-3.09864416801202e-05
1.20613093762979e-06
-2.73105802143092e-05
-2.49654464288402e-05
-1.73483118427527e-05
-2.00109106412792e-06
-1.22734457928729e-05
-8.89772241647078e-06
-2.32528475669954e-05
-3.42363116099318e-05
-2.02864500261134e-05
-1.6116523067185e-06
-2.76906523560442e-05
-1.7510280954117e-05
-5.7533016829164e-06
-3.71260339608741e-05
-1.45802145120123e-05
-3.223937129367e-05
-3.08472186679775e-05
-1.85762188185783e-05
-5.35571383756886e-06
-4.34549685688228e-05
-4.15660175180103e-06
-2.00036676011554e-05
-1.51320091382089e-05
-3.45435359939251e-05
-2.75195820598829e-05
-1.50550272807778e-05
-2.8058001744992e-05
-1.33435974400007e-05
-3.27205621096134e-05
-2.71638806503472e-05
-1.22782457438962e-05
-3.17061426386417e-05
-1.9237615104876e-05
-4.23750942878167e-06
-2.96529371874763e-05
-1.50312482948255e-05
-1.28092447273513e-05
-2.10079443265242e-05
-2.34573492941426e-05
-2.06781306052589e-05
-1.81169713430101e-06
-2.00864881220273e-05
-1.98349235329044e-05
-2.8017693016078e-05
-1.93999745027641e-05
-2.30457302125378e-05
-3.33966679494254e-05
-1.56206476053519e-05
-2.00168548911629e-05
-1.09734807236717e-05
-1.10359648773224e-05
-1.90081091321021e-05
-3.37379522412697e-06
-5.16124634651971e-06
-3.96678892713362e-05
-3.15313613073678e-05
-2.23912507735618e-05
-2.78564237074767e-05
-2.10096844670661e-05
-1.88385726325162e-05
-5.45456652852568e-07
-1.24176259706429e-05
-1.29808964051503e-05
-1.43327176905161e-05
-2.879840296553e-05
-2.25843519576869e-06
-2.48367224252974e-05
-4.00892405224361e-05
-1.69962358906722e-05
-3.51274660399949e-06
-3.76089352397614e-06
-1.96974271456219e-05
-2.11357121531164e-05
-2.28440675828873e-05
-2.41791077479115e-05
-4.39450905235458e-05
-1.40759955261095e-05
-3.01897958396221e-05
-7.98559544344181e-06
-3.49282627626393e-06
-1.48968926996531e-05
-2.21819628875912e-05
-2.60109376810577e-06
-3.59977742275072e-06
2.93607862125844e-06
-8.65904045798259e-07
-9.06487519685113e-06
-1.95698913389947e-05
-2.43032550566066e-05
-1.97962273637295e-05
-1.78867371508379e-05
-7.15993504553645e-06
-2.39192948475141e-05
-1.66997146482725e-05
-3.45989227684791e-05
-3.07931666274294e-05
-3.06615698960912e-05
-2.72042488880434e-05
-8.91905940742873e-06
-1.92958782601425e-05
-3.74903845881e-05
-1.32240250994459e-05
-2.70205025465382e-05
-2.25001043592133e-05
-9.87858728830282e-06
-2.12432842422037e-05
-3.4902807994063e-05
-1.98046314248296e-05
-2.33466123747978e-05
-2.59763324242073e-05
-4.04685213855529e-05
-5.05817066820643e-05
-1.98815486159709e-05
-4.37043488145113e-05
-1.69134526313417e-05
-4.44869288608028e-05
-3.19046777013577e-05
-1.68848558665516e-05
-3.1714514052772e-07
-2.38745008570098e-05
-2.88479265364921e-05
-1.99927353425032e-05
6.31082027359836e-06
-2.58075017687251e-06
-2.18344154405764e-05
-2.72119413539989e-05
-2.74195240788501e-05
-1.32379430405084e-05
-7.17970887676345e-06
-1.87717781905596e-05
-2.36426552598668e-05
-2.67722631145314e-05
-2.52981814267025e-05
-3.17453424360646e-05
-2.634690099779e-05
-2.517324263904e-05
-2.60167213686726e-05
-2.68404272656028e-05
-2.08184335331344e-05
-2.36560355408896e-05
-1.86476866585139e-06
-2.6734564353032e-05
-3.43302481222045e-05
-1.42668105764349e-05
-8.54569654584856e-06
-1.78977209855807e-05
-2.83957967150017e-05
-1.39926772581763e-05
-3.71353610733185e-05
-2.91793810373928e-05
-9.23328180526875e-06
-2.7983449261559e-05
-1.36978279663032e-05
-4.26370280924917e-05
-2.76994827549458e-05
-2.86183978522068e-06
-2.05918331232177e-05
-2.05435100977267e-05
-1.90122242943544e-05
-2.78167589755458e-05
-1.61542704895115e-05
-2.00659198433141e-05
-9.6582612645649e-06
-1.93392254431474e-05
-2.19757195507894e-05
-2.23902542478962e-05
-3.51350291928494e-05
-1.60115384176987e-05
-1.7097280779455e-05
-2.31308644764531e-05
-2.24162015753528e-05
-4.24710412997866e-06
-3.0752097511949e-05
-1.80046928919128e-05
-5.0803450288978e-05
-2.40407174149486e-05
-1.22727007250002e-05
-2.6278940099382e-05
5.59335269172683e-06
-1.82729406810305e-05
-1.12925810919077e-06
-8.19424050324299e-06
8.46860812483303e-07
-1.44014923849646e-05
-3.16002375014069e-06
-1.7647230920772e-05
-2.36107157962475e-05
-2.14001218607862e-05
-3.25721422427866e-05
-1.85792511245246e-05
-1.79530988946596e-05
-6.99178530039208e-06
-1.48138056537333e-05
-1.46728027066458e-05
-1.31116392285215e-05
-7.36021273445054e-06
-2.51610640127385e-05
-1.54017312732234e-05
-2.73556122303777e-05
-2.68972929462923e-05
-2.73581820963007e-05
-1.69581644350874e-05
-2.44638209518902e-05
-2.77336580570714e-05
-2.89232487918032e-05
-3.55904639233958e-05
-1.40138054572218e-05
-1.47548890171145e-05
-2.18179977927222e-05
-5.0363605687097e-06
-1.99211039806746e-05
-9.43836611551445e-06
-2.67949435018719e-05
-1.5175222273322e-05
-3.58334501547599e-05
-3.49190064958917e-05
-3.62684440585952e-05
-2.59707264101312e-05
-3.74485876998893e-05
-3.02914779709729e-05
-3.94722029707045e-05
-2.38708791430893e-05
-3.63235779681932e-06
-8.16829746346139e-07
-1.52745422453102e-05
-6.46711783688079e-06
-7.6316352467645e-06
-4.15737725920711e-05
-4.00849629597938e-05
-1.80576344900709e-05
-1.70064584063806e-05
1.93406764574961e-06
-3.36512940790431e-05
-6.42652711203139e-06
7.91601271439018e-06
-2.98355533590694e-06
-4.95874565709218e-05
-2.4178444778792e-05
-3.05725684754916e-05
-2.52586727532658e-05
-1.86987277459639e-05
-4.32845629602455e-05
-2.15487682754535e-05
-8.25052239671573e-07
-2.05999571201739e-05
-2.37883536158488e-05
-4.42197449150735e-05
-3.3088461406733e-05
-1.79855234653831e-05
-1.38399460191775e-05
-3.46451110262447e-05
-2.91111565165121e-05
6.20303115864092e-06
-3.45485926129679e-05
-1.4467153994753e-05
-2.96829791532682e-05
-3.31786721368539e-05
-3.5912098402538e-05
-3.83268300462307e-05
1.33685116625228e-05
-1.80856480319305e-05
-2.79854619829829e-05
8.0556431036766e-06
-1.62120457113982e-05
-3.30609410609903e-05
-1.87907671531639e-05
-2.41508339309341e-05
-3.20671863188057e-05
-4.2322234516874e-05
-2.21960898490207e-05
-1.89039625243364e-05
-2.31725376138192e-05
-2.79362990604469e-05
-2.97515838406395e-05
-2.70861492563092e-05
1.55726291048044e-05
4.18154167870948e-06
-1.46477989092061e-05
7.31136555379648e-07
-9.51073628190767e-06
-3.84824863184413e-05
-2.30250332146259e-05
-1.33905387662385e-05
-2.88841178169931e-05
-3.97887225540239e-05
-2.42423837728603e-05
-2.7468515667911e-05
-1.26573308459785e-05
-2.31313371977281e-05
-1.69373032878464e-05
-1.47932782777118e-05
-2.54929877217293e-05
-3.31574882868463e-05
-2.55394516057732e-05
-3.01978357332465e-05
-2.37876888184686e-05
-2.97244944374148e-05
-1.0245407180209e-05
-3.66619614873372e-05
-1.70186501189132e-05
-2.86168137194683e-05
-3.0609412930833e-05
-1.55256391845993e-05
-3.82313291612584e-05
-3.53203830431042e-05
-2.3677769607978e-05
-3.70841666796461e-05
-1.31438078334088e-05
-1.52187866448902e-05
-1.12769843665597e-05
-3.71473366542392e-05
-1.60685851304679e-05
-2.2080753872887e-05
6.77086036378956e-07
1.42912431689837e-06
-8.32626790995562e-07
3.95175696388828e-06
-1.20225234567907e-05
3.36412965104352e-06
-7.57643443874509e-07
-1.2489175625606e-05
-2.32049899142519e-05
-2.10948375548869e-05
-7.00871771317879e-06
-1.73487914307033e-05
-3.03091066380707e-05
-1.6243504039363e-05
-5.32177316767842e-06
-1.3241080900424e-05
1.41810481232211e-05
-1.84273556737955e-05
-2.30730649666935e-05
-2.93497363282207e-05
-3.17874875948216e-05
-4.3644695601343e-06
-7.47251316432438e-06
-2.09609988088432e-05
-2.88669881338824e-05
-1.03271345649466e-05
-3.23160036757771e-05
-2.39801475865761e-05
-3.91791091180737e-05
-1.60852839899406e-05
-3.30411763072573e-05
-1.01090982287834e-05
-3.78459982276388e-05
-3.94404167436967e-05
-2.33336452971152e-05
-2.47925333699497e-05
-1.21231300444674e-05
-2.72748489681846e-05
-3.60228377785271e-05
6.10012195910801e-06
-1.63045947750366e-05
-1.16462287953313e-05
-3.22934456593617e-05
-2.29099696056248e-05
-1.90744169655569e-05
-2.68261761622721e-05
-2.59508413763109e-05
-2.02363839137017e-05
-1.94800518522287e-05
-2.05259729885705e-05
-1.24420566904933e-05
-3.67425672239229e-05
-2.83835374048504e-05
-2.6473270069348e-05
-4.49873266099827e-06
-1.71367099184399e-05
-1.92641305807136e-05
-2.35958016121215e-05
-4.15310425554944e-05
-4.34562915188739e-05
-3.18490784558477e-05
-1.58584028323598e-05
-2.84949770860555e-05
-1.24118877713971e-05
-1.18778681845967e-05
-2.15142769508539e-05
-2.24017628346393e-05
-3.41170524170999e-06
-2.17747935033354e-05
-1.39170627951374e-05
-1.87834718332021e-05
-1.34961334405439e-05
-1.07765192856699e-05
-3.00708441849495e-05
-3.0978486841326e-05
-2.25703422547361e-05
-7.05007703890269e-06
-2.37283509402678e-05
-1.65032353829638e-05
-1.3871369403995e-05
-3.70863266434132e-05
-2.30689577937067e-05
-1.49999829889698e-05
-2.94981799782551e-05
-1.79864396755891e-05
-3.87197616102708e-05
-1.18548543710305e-05
-8.44354994692732e-06
-2.42776653907314e-05
-4.37675834393646e-08
-1.7306043145175e-05
-1.2846396834402e-05
-1.25839340866562e-05
-1.2226494550852e-06
-2.09102800476832e-06
-4.12145672708639e-06
-2.27650328944748e-05
-1.88285681726375e-05
-1.55810916464148e-05
-2.12811004583111e-05
-2.40994156085697e-05
-4.88124332686774e-05
-2.89660822049836e-05
-2.67079812325029e-05
-2.52881923205512e-05
-3.1232667862105e-05
-3.29341366968308e-05
-1.24776668617749e-05
-1.39823902925129e-05
-1.32943956818589e-05
-1.50738525633115e-05
-2.77114121755771e-05
-1.92527565279822e-05
-1.683767160962e-05
-6.78858623768122e-06
-2.85063849336725e-05
-9.53021297330572e-06
-2.96095446211032e-05
-2.48769385745486e-05
-1.05862421271184e-05
-7.50732651811907e-06
-1.89170417361562e-05
-5.23813133100666e-06
-3.53822855667468e-05
-2.09980223654847e-05
-3.14999393939462e-05
-2.11571485640084e-05
-1.16735472449606e-05
-2.21529740657569e-05
-1.00520931861951e-05
-3.21488126784456e-05
-1.51560029975651e-05
-2.39590157639599e-05
-2.97357698115936e-05
-2.32979771007425e-05
-4.26847522840347e-05
-2.56668591105208e-05
-3.05001101520326e-05
-1.25409327157521e-05
-1.37191359446988e-05
-1.70494350266122e-05
-5.63963321958213e-06
-3.03716010483709e-05
-3.31627422639615e-05
-3.22488479355005e-05
-2.35883142842652e-05
-8.13774047335487e-06
-7.17306833103058e-06
-3.18239196722714e-05
-2.34543049408069e-05
-1.6096424422351e-05
-3.52442851315742e-05
-2.38796944539909e-05
-3.70244771139401e-05
-2.26992348223551e-05
-2.74291514903048e-05
-2.51206652263445e-05
-2.89026971734609e-05
-2.13572570261685e-06
-2.48176739978092e-05
-4.22104199765906e-05
-2.3066915784264e-05
-2.28050313607962e-05
-1.17820138664857e-05
-7.11627155812119e-06
-3.83633923392523e-05
-1.16619405309573e-05
-1.01915405078044e-05
-3.42139394757899e-06
-1.02735308338807e-05
-3.1082080375567e-05
-1.66233948497935e-05
-2.71079156029935e-05
-1.17499447228098e-05
-3.06398886391685e-05
-1.39217789356044e-05
-2.27375108332796e-05
-1.18204206338994e-06
-2.19426857117404e-05
-2.16271723847438e-05
-8.31183265424789e-06
-2.19103304643483e-05
-2.1850110390596e-05
-2.64669306781778e-05
-1.27629557416142e-05
-3.40876405387782e-05
-1.90808103157717e-05
-2.82441560869631e-05
-3.89164646087415e-05
-2.52857969259299e-05
-3.66941954446155e-05
-2.26219405741147e-05
-2.05753291847483e-05
-3.58835020646055e-07
-3.75381650902393e-05
-1.08287401509646e-05
-2.69660127821152e-05
-3.03555287075213e-05
1.99726491559767e-06
-2.78423834586195e-05
-1.55987165895639e-05
2.45416178042019e-06
-2.61311974270893e-05
-2.24742056637226e-05
-5.80579457869611e-06
-3.08764261109448e-05
-1.7601598473229e-05
-2.95153237635494e-05
-1.75199965659853e-05
-6.82320017106804e-06
-9.92396767824554e-06
-1.65306016385329e-05
-2.98253020251804e-05
-2.97459892709169e-05
-3.86548540929569e-05
-2.10998405344277e-05
-2.23465596232352e-05
-2.60985204707142e-05
-2.2890898874379e-05
-3.70135599698323e-05
-1.08901179737155e-05
-3.49187177418462e-05
-2.44072403910941e-05
-2.35543207178017e-05
-3.48707196429291e-05
-3.48200319912977e-05
-1.2308063637781e-05
-9.46620743664604e-06
-1.30319696780881e-05
-3.73378481247064e-05
-2.0969035791815e-05
-3.61862127069392e-05
-1.98764996929009e-05
-3.84443141781044e-06
-2.259256238088e-05
-3.5705851635332e-05
-2.03809101349665e-05
-1.40532322132304e-05
-1.47411351198441e-05
8.88124118222667e-06
-5.28388600840419e-07
-3.72117686410272e-07
-8.27676298603418e-06
-2.2031797508953e-05
-3.64508384102279e-05
-1.44863778623991e-05
-9.65979206874661e-06
-2.62017392123537e-05
-3.80099343073504e-05
-2.90787318074756e-05
-1.13839060512932e-05
-1.65302941120422e-05
-7.2733681884004e-06
-1.54009474027952e-05
-3.24743324792835e-05
-3.07991139970691e-06
-2.12618616278883e-05
-1.88522809367252e-05
-4.16162702193774e-05
1.37249924894891e-05
-1.072280031142e-05
-3.19078100189997e-05
-1.81465762637959e-05
-3.26824196467162e-05
-5.39166680053538e-06
-4.40495816571726e-05
1.88466510449376e-06
-2.81156668874233e-05
-1.65551659917144e-05
-1.64258196257131e-05
-2.46111358215742e-05
-2.28428832667509e-05
-1.20871903082237e-05
-2.42045744910119e-05
-2.75654224460026e-05
-3.36345662658799e-05
-1.03287028396553e-06
-3.00493837114963e-05
-1.7453362008494e-05
-3.89864905116768e-05
-5.11375667900651e-05
-2.20543758114964e-05
-1.56841758661896e-05
-1.82891813816028e-05
8.99750476424029e-06
-1.97308598939218e-05
-5.39640169807902e-06
-1.28908037982392e-05
-1.75038631304573e-05
-9.62015827895575e-06
4.98910647639478e-06
-2.61848577441807e-05
-2.06168909975137e-05
-1.31937279104518e-05
-2.87755572228603e-05
-1.55484505063432e-05
-2.57555270171129e-06
-1.86834087538708e-06
-3.44154626068487e-05
-2.4413684387748e-05
-4.83194437627673e-06
-4.30105987356471e-05
-4.16511291726824e-05
-1.1714005121515e-05
-3.65920344641771e-05
-1.8407810479601e-05
-1.17390502182504e-05
-1.59745832235415e-05
-2.35622935213137e-05
-2.38236241833091e-05
-9.56931856409391e-06
-1.83713093511129e-05
-1.51882831588225e-05
-2.50059999023605e-05
-3.21815677501491e-05
-3.29103790365461e-05
-3.13469337096759e-05
-7.97120412359518e-06
-1.62226755217386e-05
-2.95459826778462e-05
-8.37931234071384e-06
-1.55803926644878e-05
-6.84972264354761e-06
-1.92819318114116e-05
-2.2233192487714e-05
-1.46185309886536e-05
-2.5534907034634e-05
-2.40703132698852e-05
-2.21802848886901e-05
1.07677915303247e-05
-2.22102874442363e-05
-1.75200680590172e-05
-9.99741316671305e-06
-1.27859736697121e-05
-3.94498362887869e-05
-1.84938365577831e-05
-2.50375554922288e-05
-1.63568197796452e-05
-1.11995782486925e-05
-8.9132272789329e-06
-8.47528945129836e-06
-2.53284676063072e-05
-2.42262992826019e-05
-2.6164321949377e-05
-1.48471147117846e-05
-2.93671143749281e-05
-1.10306499247702e-05
-1.84860661995945e-05
-1.87733261908639e-05
-2.53712930680491e-05
-1.54192830437242e-05
-4.89013617625999e-05
-3.28510708708266e-05
-2.62227039193894e-05
-2.01766217402563e-05
-2.93319759641542e-05
-2.11223514268575e-05
-3.26131324139405e-05
-8.47430703067985e-06
-6.46027604173997e-06
-1.98678821912318e-05
-1.53082278497901e-05
-4.01593326265832e-05
-1.01360983931239e-05
-1.69723107941633e-05
-3.20932638521653e-05
-1.7154127099919e-05
-1.39502617233594e-05
-1.32645172150142e-05
-2.18806667070208e-05
-2.53923082915979e-05
-4.00026969257163e-07
-3.58802902303306e-05
-1.44772315525987e-05
-2.26417129657117e-05
-5.52042877269603e-05
-2.90362768426255e-05
-2.57048416852166e-05
-1.74063911396328e-05
-8.71675471306143e-06
-2.31502404799122e-05
-3.15410195362411e-05
-2.67301412110474e-05
-2.46213427558795e-05
-1.64723568470805e-05
-8.33277279752591e-06
-3.50113532176533e-05
-1.71400270181084e-05
-2.76623205618212e-05
-4.14447870242897e-05
-1.86766995563752e-05
-3.11433983886156e-05
-3.04879084692063e-05
-3.16352021823903e-05
-2.25459074606955e-05
-7.20164207204569e-06
-2.47059929568486e-05
-1.7993889139142e-06
-1.80024804471158e-05
-1.81286796795154e-05
6.21884824751384e-07
-1.33953170355857e-05
-2.2521874460221e-05
-3.02881832801754e-05
-1.00768321176073e-05
-2.82787182392231e-05
-2.5865358844844e-05
-1.0948502188047e-05
-4.50645110829181e-05
-3.65592210203478e-05
-3.10505604295778e-05
-4.25039207393339e-06
-5.07459539719771e-07
-6.85489830739434e-06
-2.6872002552245e-05
-3.22285867609395e-05
-7.80249251068002e-06
-3.45955273858111e-05
-3.77389350332916e-05
-5.25810661046755e-06
-1.30163964133189e-05
-2.25888346856134e-05
-2.67264720750014e-05
-2.18721752669822e-05
-3.02459298425768e-05
-3.86065143055414e-05
-3.97309838950743e-05
-2.44956907593045e-05
-1.68160299649303e-05
-2.45060101512239e-05
-3.81695823698613e-05
-1.14681219453784e-05
-4.07350852518308e-06
-1.9827791121825e-05
-4.46194109665902e-06
-3.19874809555595e-05
-1.0801355267312e-05
-6.89364120555537e-06
-3.52547834459226e-05
-2.05372944267937e-05
-3.21289787588483e-05
-2.11853743960025e-05
-2.93168900016752e-05
-3.23254357396339e-05
-1.77346353524638e-05
-2.51567690240758e-05
-1.90353849577999e-05
-3.25570872527975e-05
-4.83890952559073e-06
-3.53211524511484e-05
-8.43713531869094e-06
-5.90096192863341e-06
-3.68364104846182e-05
-2.21591607975388e-05
-2.7217892784385e-05
-2.84758147269157e-05
1.46072552570846e-05
-1.69943830547384e-05
-1.48479433183609e-05
-3.32442445034517e-05
-2.67842259260543e-05
-3.21788697768436e-05
-6.12726583730678e-06
-2.19542995155102e-05
-1.14600907708398e-05
-5.15592650241422e-06
-4.63415870300351e-05
-4.20411892767283e-06
-4.77696802184692e-05
-5.7942600406567e-06
-2.34528202560349e-05
-2.5708320638991e-05
-4.47916939254261e-06
-6.73600798108336e-06
-4.3375942517999e-05
-1.46005371250314e-05
-6.13172754829924e-06
-3.45808337449384e-06
-6.03142310153076e-06
-3.69168167881311e-05
-3.98568696660781e-06
-1.16752376997214e-05
-5.50618470000326e-06
-2.91834686270473e-05
-2.60037751638094e-06
-2.11512294194817e-05
-1.75612637018674e-05
-1.52763447748568e-05
-3.34853445084354e-05
-3.29171105946355e-05
-9.440321501856e-07
-1.48692724058365e-05
-1.79928506204352e-05
7.72075844223344e-06
-2.43600245096792e-05
-3.46718506534718e-05
-7.87692019231304e-06
-4.4039427253841e-05
-2.16230493480911e-05
-1.28493119686045e-06
-3.41548322267468e-05
-7.13004547033265e-06
-1.71901197431191e-05
-1.06313885809501e-05
-1.57400065591422e-06
-2.12328824413732e-05
-8.39789626466862e-06
-2.75615225464069e-05
-1.40778142661636e-05
-4.66393433617271e-06
-9.17028316503931e-06
-1.23719368986973e-05
3.75857595508973e-06
-1.10748567867444e-05
-8.95971577500239e-06
-1.71630198746256e-05
-1.81684095156058e-05
-2.27553970855093e-05
1.2929616880404e-05
-1.80212047188062e-05
-1.32607144934384e-05
-2.20816438364224e-05
-1.94986122828542e-05
-4.02069031507106e-05
-3.30531728484408e-05
-1.374356917449e-05
-4.55099562806023e-05
-1.741575891525e-05
8.33081875063614e-07
-3.24949995771998e-05
-2.93273837996988e-05
-1.7087636749855e-05
-1.71744749692854e-05
-3.66572030609839e-05
-3.11695823155214e-05
-4.1326875094031e-05
9.15059248251073e-06
-3.22951690796065e-05
-3.37291038744753e-06
-1.54594975109462e-05
-5.01511966728348e-05
-4.4533276831001e-05
-2.98067493485298e-05
-1.82709672793787e-05
-3.89836989514178e-05
-3.7141088272583e-05
-1.4073505092927e-05
-2.18023447453219e-05
-2.67733272155726e-05
-1.08346914243987e-05
-3.15553047550182e-05
-4.16194540847001e-05
-4.08224590306872e-06
-8.10065999665311e-06
-1.84192916873206e-05
-2.14082890836951e-05
-1.73717687963835e-05
-2.07160696130765e-05
-4.06494549930585e-05
-2.65607836588957e-05
-2.00848919622922e-05
-2.4470119021813e-05
-1.10946949776526e-05
-1.00900737402871e-05
-3.89286314101121e-05
-1.52726489791259e-05
-3.10660366839432e-05
-1.97901183784803e-05
-3.78121841905187e-06
-1.62212505009008e-05
-1.78881530759696e-05
-3.48142155186645e-05
-1.71440028535466e-05
2.30622070457903e-05
-1.30135396507384e-05
-1.97614235049291e-05
-9.34883628083107e-06
-1.35805423823424e-05
3.70642886695361e-06
-2.21345227865207e-05
-3.86236128924934e-05
2.40740159169307e-06
-4.26665691026287e-06
-1.64966784835091e-05
-2.00779459801331e-05
-1.4373458149175e-05
-8.63187553752228e-06
4.64905198240037e-06
-3.26959747560594e-06
-3.78773794028689e-05
-2.86724252545964e-05
8.37094261738549e-06
-1.15108162621763e-05
-1.64904786999111e-05
-4.14928019619321e-05
-3.02209711835759e-05
-2.29402522842068e-05
-1.87542460515019e-05
-2.40104680284444e-05
-1.05555970531887e-05
-6.92370825979982e-06
-1.05121745169138e-05
-2.61164873282694e-05
-3.20740653006576e-05
-3.40027885857191e-05
-1.00138228705417e-05
-2.58405603470614e-05
