# Supplementary material for: Research on computational propagation and identification of mine microseismic signals based on deep learning
Source: PLoS One. 2025 Oct 22;20(10):e0334641. doi: 10.1371/journal.pone.0334641 (PMC12543183; doi:10.1371/journal.pone.0334641)
Supplement: S1 Data — (ZIP) [file pone.0334641.s001.zip › 000100500000976.xlsx_0.txt_24.txt.txt]

-3.75494620141022e-05
-5.35243225775128e-06
-4.20147609029695e-06
-2.74756714108907e-05
-1.84652791178573e-05
-2.30877199027669e-05
-2.8461211969447e-05
3.8468567468692e-06
-2.72653457729164e-05
-9.56731086181576e-06
-2.89736137308496e-05
-1.57976972887313e-05
-1.44781657629458e-05
-1.89002401647054e-05
-5.30079958939708e-06
-6.04108335793397e-06
-4.52792172955565e-06
-3.01980982298951e-05
-9.45872741556851e-06
-2.09121594976398e-05
-1.15361839914892e-05
-1.72421921349393e-06
-2.32338153906192e-05
-1.64324276684626e-05
-1.29588088507068e-05
-1.28202953586329e-05
-2.61627420359569e-05
-2.36771556676763e-05
-2.2017718271015e-05
-2.52279406451784e-05
-2.30211272952773e-05
-1.86869366579341e-05
-1.1964850154684e-05
-1.24515639638977e-05
-2.76482257388271e-05
6.11756440520722e-06
-2.55402169156446e-05
-1.4588945723151e-05
-3.12501496508615e-05
-1.14197571883351e-05
-1.25664899059468e-05
-2.04112660942541e-05
-4.65871754338261e-06
-2.36125731005425e-05
-1.22770802449162e-05
-2.62359258785401e-05
-4.81449071159829e-06
-3.85112553197897e-05
-8.38072654074523e-06
-6.42356385217246e-06
-2.40481343197417e-05
-5.34037246365917e-06
-2.87695307767157e-05
-1.64273793956187e-05
-2.85276845419379e-05
-3.26054646946847e-05
-3.00316508344563e-05
-7.30980447632993e-06
-4.7074578558895e-05
-3.36707914794751e-05
-1.22642922386848e-05
-7.29212473180326e-06
-1.36593586853637e-05
-4.50472601800213e-05
-2.92881964714007e-05
-4.04200266981138e-05
-2.5640655094152e-05
6.98225993273722e-07
-3.17511282158363e-05
-2.7880474246753e-05
-1.32648723001125e-05
-8.39358697810441e-06
-7.05244015617434e-06
2.21655485708725e-06
-2.90769446428545e-05
-3.05569004808128e-05
-9.85502106243052e-06
-4.59464544688737e-05
-1.43210191872455e-05
-1.44051811660806e-05
-8.55242039483785e-06
-2.21418884108957e-06
-1.4163362839946e-05
-6.76930915749527e-06
-1.92080861200088e-05
-2.3492983167796e-05
4.94496755214778e-07
-3.2124011925854e-05
-2.58142122664141e-05
-2.2782281408335e-05
-1.23991676868278e-05
-1.16548945698269e-05
-1.66157139125947e-05
-1.37703680252165e-05
-4.69059868017882e-05
-2.25609111921428e-05
-3.28337976812057e-05
-1.45914402348711e-05
-1.52866525583119e-05
-3.33408685194369e-06
1.08997686570687e-06
-2.27387554132217e-05
-3.6351646760242e-05
-1.165118984186e-05
-1.92231821992097e-05
-2.08952371622725e-05
1.54600996452835e-05
-1.40628249521572e-05
-1.00036764294293e-05
-2.26993193033671e-05
-1.78408019560095e-05
-2.10551328326134e-05
-2.56552535499623e-05
-2.0558411711741e-05
-1.4592704223889e-05
-3.85944287723539e-05
-2.06609014061153e-05
-1.40559273430558e-05
-8.10317341456696e-06
-1.32003673308461e-06
-8.43570120348387e-07
-2.70671010818972e-05
-1.07506827926346e-05
-1.30505110763731e-05
-7.90026312838861e-06
-4.21712081835632e-05
-1.97378642857853e-05
-2.38892066121384e-05
-2.5411286613009e-05
-1.29664592910889e-05
-2.09124061221092e-05
-1.55170026811893e-05
-1.8289091829134e-05
-1.64078154783964e-06
-1.06128845138165e-05
-2.2460602277448e-05
-2.6432094232656e-05
-2.05089042623092e-05
-4.63098582899642e-05
-3.76818653973568e-05
1.05915946332457e-05
-2.41196029115975e-05
-3.31211236301957e-05
-1.93414838047254e-05
-4.18532786379652e-05
-2.55903602352947e-05
-2.52915222478457e-05
-1.50244813298484e-05
-2.00981495655751e-05
-2.94038647891385e-05
-2.83697182249492e-05
-2.00503804052844e-05
-2.22504185953523e-05
9.59540936864033e-06
-2.42612914556754e-05
-1.5142544582849e-05
-4.16781936344542e-05
-1.17158392563669e-06
-6.96463130706228e-06
-1.78479651753374e-05
-1.81111930807182e-05
-4.13245687552593e-05
-1.22471662837672e-06
-3.22325611812357e-05
-1.83042711091078e-05
-2.45741697920025e-05
-2.2215931237714e-05
-2.91836837170387e-05
-4.07578361948527e-05
-3.13038762278089e-05
-2.55079404871191e-05
-2.2065308333546e-05
-3.13372028313138e-05
-1.33915587752445e-05
-1.96396864058035e-05
1.88871946081828e-06
-1.69199124032946e-05
-5.44270051669421e-06
-2.41806151199781e-05
1.62834580836378e-06
-1.49517468967469e-05
1.00074770084197e-06
-1.13495580387116e-05
-2.54352066183473e-06
-2.59817756184451e-05
-8.21508103165412e-06
-9.95077018465434e-06
-1.95061772065895e-05
-2.95334390115133e-05
-4.2868518362293e-06
-1.68528931077964e-05
-1.00199712727224e-05
-2.54686194347817e-05
-8.97326591466465e-06
-2.58688619119446e-05
-1.05895407359505e-05
-1.33230065955332e-05
-1.02658894351161e-05
-9.44575144613245e-06
-3.42458060648014e-06
-3.97724995769152e-06
-1.17388758275148e-05
-1.58613535972792e-05
-2.0282239451481e-05
-2.20748208625686e-05
-1.46575855394748e-05
-3.59831959670917e-05
-1.7440016899824e-05
-8.37406289201609e-06
-1.40582080051107e-05
-1.5527507803594e-05
3.58201967697932e-06
-2.66718001057511e-05
-3.6555726160013e-05
7.60847357441483e-08
-3.43890382948766e-05
-3.75147671128622e-05
-1.62966728896761e-05
-1.01366818622301e-05
-3.01205918507101e-05
-1.78718192709939e-05
-1.06788517336465e-05
-3.12116266556806e-05
-8.30058830735346e-06
-1.60653753633919e-05
-3.34348525593945e-05
-1.27967716041353e-05
9.89083321102736e-06
-1.04072670837771e-05
-3.23551346744952e-05
-2.28409812598468e-05
-8.57397505146732e-06
-2.81316683530967e-05
-2.73257717872111e-05
-4.2829086793506e-05
-1.64011266412666e-05
-7.09155919865458e-06
-2.60260370368882e-05
-1.97291130562538e-05
-1.88176722899888e-05
-2.83860715957401e-05
-2.24731840186148e-05
-3.30352078644425e-05
-9.23577719543866e-06
-2.00939022804397e-05
-6.51511710830461e-06
-2.84995370286779e-05
-3.08554632424298e-05
-4.04978042595451e-06
-6.02580251762994e-06
-4.07244238247367e-05
-2.45310313195388e-05
-1.41276054165251e-05
-1.15432001633379e-05
-1.65704749554968e-05
-2.04225194400952e-05
-3.07119854059055e-05
-2.89212118247667e-05
-1.82027975759344e-05
-2.32196578355105e-05
-1.25569428517626e-05
-1.51855453724334e-05
-3.14316067562736e-05
-2.78680850898275e-05
-3.03252552345429e-05
-1.54904673588896e-05
-2.58712676010886e-05
-3.01584786974231e-05
-5.19049399521768e-06
-2.46926457361453e-05
-1.69389173932445e-05
-4.15333341461844e-05
-2.88500128880319e-05
-1.47630151022661e-08
-2.87730006455655e-05
-1.12914733726877e-05
-1.70305974952626e-05
-1.09181965658063e-06
-1.89742182191808e-05
-3.02420933312077e-05
-8.96967482957852e-06
-3.76807331608822e-05
-3.53944217445674e-05
-3.58877357890339e-05
-2.46863393422739e-05
-2.42300212683509e-05
-1.64001445068035e-05
-7.86331037761252e-06
-1.7501759542404e-05
-2.53304091766443e-05
-2.40287387696962e-05
5.58132820745403e-07
2.80055663555938e-06
-1.99151267031981e-05
-4.38506760339947e-05
-4.03809444240127e-05
-3.78256246282479e-05
-1.44955385202018e-05
-1.3132805510775e-05
-3.29658006789799e-05
-4.53298835292909e-05
-1.69546917278881e-05
-3.24083876977777e-05
-3.6034189273522e-05
-3.94439385033643e-07
-1.69492896558677e-05
-1.43829544288238e-05
-2.07285125650997e-05
-2.90049026344214e-05
-3.14372912039045e-05
-9.67372587152819e-06
-2.96517209474857e-06
-1.14812297517326e-05
-1.87744499038228e-05
-2.54387050925522e-05
-2.88970867850312e-05
8.29407489776765e-06
-1.53234094340537e-05
-3.89485236453076e-05
-4.47954233395115e-05
8.40444951600826e-06
-2.05475166472235e-05
-2.33551500894027e-05
-8.00677594695965e-06
-3.33036819639731e-05
-1.18605598071085e-05
-3.1069273487869e-05
-3.09454217865499e-05
-1.97551333396487e-05
-4.10496116238112e-06
-2.91946490184738e-05
-2.46846798719328e-05
-2.1817070943655e-05
-1.90887049758052e-05
-1.90815289524623e-05
-2.69775701960019e-05
-1.5981710605471e-05
-5.20802879101168e-06
-2.31313269248832e-05
-8.11608628259794e-06
-2.93909031693889e-05
-1.32813004056387e-05
1.19970927493406e-06
-1.67461983900081e-05
-1.67979378616857e-05
-1.78860243559069e-05
-1.36532503338203e-05
-2.87667573107539e-05
-2.5048095738721e-05
-1.58977348661628e-05
-3.59745050452527e-06
-2.02978894354232e-05
-1.55962485646471e-05
-2.53285869205247e-05
-1.81283394158571e-05
-3.35341710938976e-05
-2.05082949726132e-05
-2.91526100156586e-05
-1.1518011651524e-05
-4.10395368271291e-06
-2.59076048466867e-05
-2.45732731122956e-05
-1.87624806510501e-05
-2.18377295734506e-05
-2.50845812116386e-05
-1.14253592661977e-05
-1.49688144694863e-05
-2.28060703841824e-05
-1.75994632568012e-05
-6.4088563654449e-06
-1.20707609973475e-05
-7.94745817260082e-06
-2.75404407205368e-05
-3.66045022343277e-05
-2.19786459056693e-05
-1.06936369490668e-05
-1.41280475012206e-05
1.75835652377366e-06
-2.00589324023006e-05
-4.84846670969521e-05
-5.93798419197552e-05
-2.14754478571238e-05
-2.18573727375133e-05
-2.60542305673474e-05
2.1424440348938e-06
-2.23817187538968e-05
-4.95180789850537e-05
-4.10992667864161e-05
-3.37081549240514e-05
-3.79862034762532e-05
-3.88131745674962e-05
-8.62192662666249e-06
-2.55823173742815e-05
-2.1803339529044e-05
-4.82375067802081e-05
-2.4092054840798e-05
-2.83829132642663e-05
-1.0208986933393e-05
-3.07642932547825e-05
-1.80274870162391e-05
-2.23516099895402e-05
-1.83165058501255e-05
-2.34105875163429e-05
-2.84017026025257e-05
-3.31834769779754e-05
-2.02278060640422e-05
-2.138740838668e-05
-3.50329730870767e-05
-2.70871495029985e-05
-1.52475545815353e-05
-3.58910864532759e-05
-2.84808749042348e-05
-2.59678013569402e-05
3.85903845080295e-06
-9.48237602438517e-06
-1.74829203018992e-05
-2.62158685363156e-05
-1.39814838798897e-05
-3.05618849171587e-05
-1.98783516843317e-05
-2.19153506192159e-05
-2.38764802111053e-05
-6.44894108053572e-06
-2.2096182586069e-05
-1.07700321626263e-05
-2.6546120222369e-05
-2.15636055849874e-05
-2.53651381498881e-05
-2.63642425048015e-05
-2.73229642874415e-05
-2.38167079052939e-05
-2.65011271802405e-05
-1.20486424546359e-05
-2.34797026495227e-05
-2.41555131920425e-05
-1.88126813173435e-05
-3.14455866798598e-05
-1.63419678858638e-05
8.08995604806053e-07
-8.20087526643767e-06
-8.67288791975315e-06
-3.76385398428654e-05
-1.8494360324762e-05
-3.09536037491686e-05
-3.64802518150825e-05
-1.37530519623542e-05
-1.3012091153847e-05
-3.50285717044356e-05
-2.65966545438362e-05
-3.00304066216534e-05
-2.58014789978813e-05
-1.51746903577878e-05
-1.2225601416548e-05
-5.50040888560184e-05
-1.28154056829611e-05
-2.36266801646995e-05
-1.01327713887174e-05
-1.3338062377076e-05
-8.60118536427289e-06
-2.50758885452274e-05
-2.36115151861403e-05
-2.41634480442815e-05
-2.78908167430315e-05
-1.17832561506498e-05
-1.90008375479507e-05
-3.20313319670883e-05
-3.1669470419495e-05
-1.08077683960794e-05
-1.20625688285686e-05
-3.74757977741763e-05
-3.33904874685656e-05
-3.50930481708507e-05
-1.77899616622983e-05
-2.93403522474811e-05
-1.89421078637375e-05
-2.17251563014498e-05
-2.36018512662093e-06
-2.88196374734272e-05
-2.41498710881497e-05
-2.22906909465873e-05
-2.46644289863191e-05
-3.82521048028354e-05
-2.67680666916855e-05
-2.7797398167502e-05
-2.34872117973063e-05
-2.02384658675506e-05
-1.05281633374712e-05
-2.55557149188753e-05
-3.41400512860902e-05
-1.95119486824582e-05
-6.3287783546541e-07
-2.97145721942445e-07
-3.31444260744095e-05
-2.68829429252697e-05
-1.51142924296507e-05
-1.89323983571917e-05
-8.03002299010231e-07
-1.0514042360584e-05
-1.47785124376068e-06
-5.5799002651004e-06
-2.45377483063298e-05
-2.56371795571377e-05
-1.32749961529569e-05
-1.94391902556216e-05
-1.4465922016841e-05
-6.40392902947022e-06
-2.69905695623564e-05
-9.36796293745157e-06
-1.68210880389951e-05
-1.98206576888443e-05
-1.10431288953592e-05
-5.95506237600915e-06
-5.53704798160214e-05
-4.0840713464937e-05
-2.83343973191582e-05
-1.80953190379787e-05
-1.99174094060079e-05
-1.53220699739443e-05
-2.11579811614887e-05
-3.36245189022136e-05
-3.21637534164154e-06
-1.43183470798677e-05
-6.37970768329445e-06
-2.03567743370336e-05
-2.18264336811893e-05
-2.64226471217292e-05
-7.66980150772293e-06
4.50573472759457e-07
-1.58360486617753e-05
-1.41015174674939e-05
-3.52394698601086e-05
-1.86714199842952e-06
-1.78730134549778e-05
-4.89448794388752e-05
-3.37352531474534e-05
-4.2356968348276e-05
-1.94188759418372e-05
-1.687126424071e-06
-4.2626610730248e-05
-1.52294899117183e-05
-3.31192849328693e-05
-2.5221300128886e-05
-3.12648372470958e-05
-3.44901379031355e-05
-1.83693064795344e-05
-3.50652183682001e-05
-2.1828647810341e-05
-7.54172218695754e-06
-1.69712368408082e-05
-3.77202746317091e-05
-3.30826092768636e-05
-3.02295363927989e-05
-3.82066113469768e-06
-7.86387369601265e-06
-2.19226216433676e-05
-2.52873852745367e-05
1.61257227701947e-06
-4.12163101779135e-05
-1.52439882444348e-05
-3.08395342879294e-05
-3.43942237728343e-05
-3.22778269087596e-05
-3.29913165665115e-05
-4.68137899186805e-05
-2.1768327865243e-05
-2.87303547472451e-05
-1.42986942524579e-05
-2.73739188713334e-05
-3.72091477303962e-05
-4.07589845434706e-05
-2.11533607802298e-05
-1.02059670051072e-05
-8.06604805931878e-06
-3.07865468275451e-08
-1.60002146561136e-06
-1.28061495564517e-05
-1.35608079553283e-05
-1.73647680193034e-05
-2.17045718190793e-05
-4.16907820959161e-06
-2.86453653939262e-06
-2.69459680225747e-05
-2.2772197316928e-05
-1.22267333714909e-05
-2.22120487754818e-05
-2.05322642740236e-05
-5.3157425311093e-06
-1.90927118434799e-05
-1.59238753233161e-05
7.26987394066984e-06
-1.07649372467975e-05
-9.88940843935309e-06
-5.238805238923e-06
-1.38084037016753e-05
-4.69003601666803e-06
-3.09212040457466e-05
-2.03450831199667e-05
-2.09443252167303e-05
-3.39229216482201e-05
-5.85989287166096e-06
-8.39912528229065e-06
-2.04110472373807e-05
-2.01842342427112e-05
-1.74905156847506e-05
-1.3079050985892e-05
-1.8688191430153e-05
-2.25775775299309e-05
-1.98055348661977e-05
-4.07335219730023e-05
-2.92697759554533e-05
-1.70434224742833e-05
-3.00228390482427e-05
-3.41158207344101e-05
-1.45771100245853e-05
-6.62731833984689e-06
-9.31177532803639e-06
-2.45608324986786e-05
-7.44510209051624e-06
-5.61596036381968e-06
-1.68366363713758e-05
-2.21243985451448e-05
-3.4291610428501e-05
-1.5086339636947e-05
6.51996787763517e-06
-9.31941828017431e-06
-2.41269005401788e-05
-2.65645704729516e-05
-3.02976685057083e-05
-3.73164814534178e-05
-1.92710934900482e-05
-3.06416999830251e-05
-3.40965366982659e-05
-9.13899766954161e-06
-1.23704329228244e-05
-1.85705628707893e-05
-1.73841424320579e-05
-2.73334793372188e-05
-3.64205406193393e-05
-7.45867296996058e-06
-3.4260201137376e-05
-2.22437219520428e-05
-4.52061225545428e-05
-1.50151468697467e-06
-1.10538656116541e-05
-2.27313083270318e-05
-5.31869213540958e-06
-3.60988986649584e-05
-1.70414405719162e-05
-1.10800062688826e-05
-1.41999850592963e-06
-1.50777582980261e-05
-1.17287620189307e-05
-1.64439234818148e-05
-3.4703906045646e-05
-1.42079906750006e-05
-9.7887236099138e-07
-2.35440485151469e-06
8.17898639938983e-06
-3.02213858739959e-05
2.61306883304986e-06
2.45302113327751e-06
-1.02382872891989e-05
-2.04933250183818e-05
-1.88928000895134e-05
-3.00170118510946e-05
-2.10609198364612e-05
-1.59247687118843e-05
-3.05985622139282e-05
-3.65677470245369e-05
-3.70125393768125e-05
-3.84936247198692e-05
-2.79575161134897e-05
-2.53802689957122e-05
-2.34031907926255e-05
-7.80820549749948e-06
-2.53083058340684e-05
-9.78213702392789e-07
-9.6833281623454e-06
-4.06868424689663e-06
-3.48662026204914e-05
-2.12608338137133e-05
-2.42769737243632e-05
-1.26620966820351e-05
-1.75727448723418e-05
-2.54502516247207e-05
-1.47589820422936e-05
-1.33863104436369e-05
-5.41745237480759e-06
-4.35227544959823e-05
-6.5294387483529e-06
-1.93963908257469e-05
-2.03163790247156e-05
-1.89600687259477e-05
-3.52577126676137e-05
-1.62717326852785e-05
-3.76349291331349e-05
-4.33289111009651e-06
-2.52281448987226e-05
-1.6802157217791e-05
-2.31682441854214e-05
-1.77594208481125e-05
-2.72612689854512e-05
-1.84371173102085e-05
-2.12813508064565e-05
-2.1120591130138e-05
-2.23920186540379e-05
4.79977347946162e-06
-2.3154886917217e-05
-1.80687755945412e-05
-4.89828619587223e-06
-3.90964374081299e-05
-4.27059819522246e-05
-4.70155001000378e-05
-2.55623609863796e-05
-1.65351758051174e-05
-3.15655188883631e-05
-6.46570105197466e-06
-2.7933380875982e-05
-2.10411801699208e-05
-2.55969990113496e-05
-5.61100056982409e-06
-3.27261918730051e-06
-3.36210624835273e-06
-1.87878835095555e-05
-1.13946763357036e-05
2.71042880032408e-06
-2.43701059813766e-05
-2.02349242829211e-05
-1.835801515005e-05
-3.50593996515283e-06
-1.73132120124702e-05
-2.55039223686724e-05
-2.40857239457643e-05
-2.10374760116571e-05
-2.17990255948077e-05
-1.1571922122896e-05
2.46025097301783e-06
-6.59208894133154e-06
-3.99310640130244e-05
-2.72515358438063e-05
-3.02206037603848e-06
-1.14928017026396e-05
-1.31841172207028e-05
-2.71022267159986e-05
-1.04335636693135e-05
-1.72200278628997e-05
-8.27731048233397e-06
-3.14326873176184e-05
-1.73444466083256e-05
-4.93639012582515e-06
-1.03476167036955e-05
-1.92994852239614e-05
-3.52373366028554e-05
-2.89532820388764e-05
-1.99900307901279e-05
-3.07661057361382e-05
-3.43217580643224e-05
-5.07581883757586e-05
-3.56556296741839e-05
-6.56750496675562e-06
-2.80613450330322e-05
8.07671618212143e-06
-9.02184725517593e-06
-2.85563543679592e-05
-2.47171612529378e-05
-1.294299498043e-05
-2.52431092604849e-05
3.52857559037202e-07
-1.27680894434746e-05
-3.07020814417716e-05
-2.60293640005628e-05
-3.19927874541709e-05
-4.18117964817543e-05
-2.136037158274e-05
-4.34631402396699e-05
-4.52931752644304e-05
-7.32877370108245e-06
-2.23190495852886e-05
-1.01662641984226e-05
-2.60461517447798e-05
-1.76157466925061e-05
-2.62852100350586e-05
-2.96662398747165e-05
-1.56905564405255e-05
-2.18531374326646e-05
-2.59704307480671e-05
-2.80100514835877e-06
-2.4520606463877e-05
-2.81181421096287e-05
-2.32466192867255e-05
-2.3311310959769e-06
-7.98986550840386e-06
-2.01452928565679e-05
7.97473312562567e-07
-2.31543871686363e-05
-2.43935793689073e-05
-1.2170598788777e-05
-1.8488609003415e-05
-2.8582323604458e-05
-2.35886364540905e-05
-1.36895324950321e-05
-1.85422460430541e-05
-2.59402027844499e-05
-3.16015443142272e-05
-1.85384550719313e-05
-3.24037554146922e-05
-2.52940422362741e-05
-3.14281766985492e-05
-3.30089627587847e-05
-1.39558511317434e-05
-2.46289595252299e-05
-2.70907328678124e-05
-1.76302163017343e-05
-3.40195128508457e-05
-9.91473145514543e-06
-1.3062265005193e-05
-2.8652636739013e-05
-2.36569849008937e-05
-2.62260040565278e-05
-8.00900274362376e-06
-1.26939781590466e-06
-2.21565186956936e-05
-2.14403097422369e-05
-2.66499571506124e-05
6.62552208843903e-07
2.34516957345157e-06
-2.50813599031985e-05
-1.87868177050388e-05
4.64545541179261e-06
-1.4122941008032e-05
-4.85617566655862e-06
-3.19774389181262e-05
-4.1305469853476e-05
4.42320670869456e-06
-3.27505501146583e-05
-1.07304709405248e-05
-1.64109625447907e-05
-2.3293857086021e-05
-1.63124301077339e-05
-1.4210855977494e-05
-3.7318080607638e-05
-3.82004071156574e-06
-3.00097665230913e-05
-1.55547947740444e-05
-2.9347488831914e-05
7.82141103718015e-06
-2.0383879254328e-05
1.71888366934901e-06
-1.96636228110753e-05
-1.45016494582964e-05
-2.53279279965377e-05
-1.92380495225971e-05
-4.33804771107522e-06
-3.05609679220841e-05
-3.40122958644191e-05
-1.58231360612119e-05
-1.84449521658924e-05
-2.64317076092362e-05
-1.82511859160153e-05
-3.03863758446006e-05
-2.17667518814919e-05
-1.78354500964729e-05
-2.14069104066855e-05
-1.9822015317001e-05
-4.52429845314723e-05
-2.5257534508371e-05
-3.05676374090769e-05
-1.04948190758607e-05
-2.23784728210725e-05
-5.97631664900736e-06
-1.27658210570847e-05
-2.6627070095407e-05
-1.58876993938885e-05
-2.21816047825981e-05
-1.87292171557744e-05
-1.95456372735244e-05
-2.58850446355317e-05
-2.99045246537261e-05
-2.13407640096817e-05
-2.02172233769012e-05
-1.55287766649098e-05
-1.24885791502609e-05
-2.83145744234471e-06
-2.02624535414118e-05
-2.56448359016728e-05
-3.09745972373261e-05
-3.3643585550193e-05
-2.91795498846628e-05
-9.59671970893307e-06
-1.90163367568233e-05
-1.18964796905098e-05
-2.11325706504199e-05
-1.88022063726854e-05
2.35752972311592e-06
-1.27947663848078e-05
-4.24303088627519e-05
-3.53044425475896e-05
-3.2309004487313e-05
-2.7958799231971e-05
-2.40261155328401e-05
-1.15183200674158e-05
2.65249701771849e-06
-2.3497057679217e-05
7.71283645972573e-06
-3.44331890678143e-05
-3.87979915440714e-05
-1.53338463242473e-05
-1.09569423987494e-06
-1.71424624672556e-05
-3.0218256920891e-06
-3.56475493284061e-05
-1.93672704804484e-05
-1.65459609753901e-05
-2.20514936208132e-05
-7.46400128789603e-06
-1.51417329255376e-05
-2.96417563636149e-05
-2.39899837400608e-05
-3.35828521417993e-05
-1.14195717085546e-05
-3.57888461593742e-05
-2.18180498705666e-05
-1.38782607417723e-05
-1.86116960295719e-05
-2.65803224101353e-06
-2.44212644227952e-05
-7.55330210090825e-06
-3.64213375399615e-05
-2.39564108975311e-05
-2.05803584581195e-05
-2.82020226825156e-05
-2.09211484420841e-05
-3.08925742690902e-05
-2.31467772385137e-05
-2.67564727677083e-05
-9.9255455016233e-06
-2.47051249288826e-06
-2.61133259886879e-05
-3.19370512936345e-05
-2.55154423273538e-05
-2.74527706155097e-05
-1.95322455244717e-05
-1.49081221562288e-05
6.99468406329524e-06
-2.34020507640458e-05
-2.86579008888474e-06
-1.45348473015239e-05
-1.49820107186586e-05
-2.08865022057203e-05
-2.50514808327174e-05
-1.71640708411617e-05
-1.97851339865977e-05
-3.02016989052123e-05
-8.32706393895475e-06
-9.44065544613695e-07
5.01146330419969e-06
-9.65232681046941e-06
-1.30827789935652e-05
-1.87159128628819e-05
-8.70708343872739e-06
-1.71317500347977e-05
1.08309256864071e-05
-1.36277374233217e-05
-1.58351061551652e-05
-3.34982097602014e-06
-1.05951656717923e-05
-1.97448963080297e-05
-3.43336295230771e-05
-1.43791659244808e-05
-2.58147814715405e-05
-1.37351378758622e-05
-1.30845048588626e-05
-1.24569522090217e-05
9.36278323986273e-07
-1.9680079392502e-05
-1.33908118376608e-05
-3.24593251652438e-05
-2.13110535569456e-05
-2.73560018872887e-05
-1.99814067694154e-06
-1.82573558363635e-05
-7.77225243317202e-06
-1.57511343954489e-05
-1.33794771377556e-05
-1.57246010021791e-05
1.90289123457316e-06
-2.95455680097103e-05
-3.67276559282636e-05
-1.4347959409832e-05
-2.08578389909156e-05
-5.7702966148414e-06
-5.7697884272139e-06
-2.63333298032833e-05
-1.2618533233547e-05
-3.91024775086935e-05
-6.88532979713609e-06
-3.46751652441369e-05
-2.81115378108602e-05
-4.16172594847395e-05
-1.13701191587452e-05
1.69559518266066e-05
-1.83509050543963e-05
-2.81841304408461e-05
-1.29291488789459e-05
-2.14997698865175e-05
1.99790906222809e-06
-1.15223685649556e-05
-4.83792771930326e-07
-1.62807176972938e-05
-1.89517961208975e-05
-2.78030307495643e-05
-1.43343127431445e-05
-1.21838314279243e-05
-3.73635275555719e-05
-2.1071976100616e-05
-1.28212038427433e-05
-2.3658652547112e-05
-3.77264340932309e-05
-1.78605721296065e-05
-1.55368636220243e-05
-2.20984957175545e-05
-5.60890736745078e-05
-3.22753819988229e-05
-2.52053996342016e-05
-2.65139502739821e-05
-3.09421841601778e-05
-4.77342751731394e-05
-3.71118601012012e-05
-5.90863515178908e-05
-3.10681847132814e-05
-1.24117992715193e-05
-4.8233246748544e-06
-7.4118356914922e-06
-2.59763585558395e-05
-1.35912618501835e-06
-1.63835615281039e-05
-1.34805863514732e-05
-1.01374210344843e-05
-2.70251394844456e-06
-1.25052685262239e-05
-3.42362753678281e-05
-7.01984564763207e-06
-1.4012339774738e-05
-9.17378682561306e-06
-3.4297997620213e-05
-3.33165607928657e-05
-3.80884145085042e-05
-5.6296646610532e-06
-2.55412781922305e-05
-1.98081070931804e-05
-2.33042260815834e-05
-2.75332242761604e-05
-1.80941831869883e-05
-8.20317820913989e-06
-1.92818756896413e-05
-3.43842332956636e-05
-3.44959403114117e-05
-1.8102743566168e-05
-3.61349763062959e-05
-1.58632926527231e-05
-2.02151323033597e-05
-2.4409377454568e-05
-2.81707083047848e-05
-1.79170903176014e-05
-3.22297930569184e-05
-3.02023752997242e-05
-3.40109026495346e-05
-2.06115586374552e-05
-1.99300973361961e-05
-1.15061099021387e-05
-4.0107680275413e-05
-1.84769436235768e-05
-2.06607357809901e-05
-2.28352442336093e-05
-1.70714541100719e-05
2.65847387738575e-06
-1.36857324604679e-05
-3.3439730096966e-05
-3.21673427776651e-05
-3.52521572325985e-05
-2.34654788556361e-05
-2.88707297166495e-05
-9.64021577701991e-06
-9.7994766676137e-07
-1.14273060296961e-05
-1.03103811597821e-05
-2.21617757776025e-05
-9.8864375774693e-07
-2.4634345618607e-05
-1.11137665096196e-05
-3.8816476256672e-05
-7.39923509917267e-06
-1.95346132098577e-05
-2.34350425649647e-05
-1.04955445964886e-05
-1.98520916477763e-05
-1.99709562364801e-05
-1.80082081881235e-05
-1.54789003833138e-05
-3.07356907557042e-05
-1.56295534148749e-05
-3.76671920112764e-05
-3.68191744532214e-05
-3.47682316976891e-05
-3.53472244777081e-05
-3.79470880612047e-05
-1.17155879912558e-05
-2.30152060706953e-05
-1.78855664101381e-05
-5.28751726132312e-06
-2.2341320342039e-05
-2.20128173932234e-05
-1.25423316978231e-05
-2.21339486922671e-05
-1.49069097218644e-05
-1.02467442841768e-05
-9.1406820434855e-06
-1.92434625947999e-05
-1.72436903019229e-05
-1.77723079886075e-05
-1.82608546639913e-05
-4.25928663480905e-05
-6.54934105722071e-06
-1.63252375882561e-05
-3.26637268412906e-05
-4.46762601992127e-06
-2.232194753375e-05
-1.90422225024402e-05
-2.05932061440583e-05
-4.01766680110607e-05
-2.9410948900199e-05
-2.27950594075729e-05
7.34555312349447e-06
-6.25811091616333e-06
-1.70973198970065e-05
-2.47628689474458e-05
-3.32293366561799e-05
-1.9035155705924e-05
-1.794144564092e-05
-1.28630940450677e-05
-1.98734734757872e-05
-6.35396538795006e-06
-7.51210774401307e-06
-5.20411651561648e-06
-2.11315832249894e-05
-2.51341113733529e-05
-1.15044599528724e-05
-6.07249508454068e-06
-1.35888092366377e-05
-1.89203199833427e-05
1.29952528519084e-05
-2.3303143419685e-05
-9.67855275184792e-06
-3.33572879887913e-05
-1.12243182615188e-06
-2.58371362189386e-05
-1.39290447769766e-05
-2.5314439204632e-05
-2.17756285120422e-05
-3.85914293418985e-05
-3.11613509078504e-05
-1.47714971698193e-05
-1.24148024845742e-05
-9.33645410253564e-06
-2.42829122691319e-05
-4.76388352245055e-06
-1.36276050365921e-05
-1.23653401137576e-05
-5.78782179425741e-06
-1.77842425102956e-05
-2.74160835644572e-05
-2.22741234897488e-05
-1.31118420234982e-05
-1.4092013578436e-05
-3.22524068424517e-05
-3.6346459888995e-05
-1.48666017845953e-05
-3.49532199789638e-05
-3.40331009180888e-05
-1.00959401765985e-05
-1.33941699598793e-05
-3.46039581884091e-05
-2.96359914407114e-05
-2.60830820142403e-05
-3.39273527539072e-05
-2.26821232449457e-05
-2.37792660816897e-05
-2.51389465723626e-05
1.32548917854655e-05
-2.48374311018068e-05
-1.95529404868647e-05
-1.61940299423122e-05
-1.88167951340504e-05
-7.33676196044106e-06
-1.45968383999312e-05
-3.72476653699583e-05
-4.06314958130856e-05
-3.85017792999881e-05
-2.12310106438599e-05
-4.01804328736738e-05
-2.83835826038553e-05
-2.81407900626319e-05
-2.67929610341719e-05
-2.95607445979746e-05
-1.63559195586334e-05
-3.01290646021526e-05
-7.72792541255281e-06
2.25586405930024e-06
-1.64368731524659e-05
-1.02706380885071e-05
-4.05982820098798e-06
-1.11313597545143e-05
-3.5029827585402e-05
-2.27937633789626e-05
-1.3734656066993e-05
2.44280554077068e-06
-1.19790784638033e-05
-4.98078897481185e-06
-2.51232032116445e-05
7.9086497005165e-06
-9.21176893491322e-06
-5.50381517584984e-06
-3.13295452815906e-05
-3.31024690920801e-05
-2.93707508886183e-05
-3.48019163538837e-05
-2.88470330472976e-05
-1.1501116741856e-05
-9.56489138324382e-06
-2.76369567384972e-05
-2.89156974910077e-05
-2.35993144125693e-05
-1.72049259598911e-05
-7.46676060394223e-06
-2.20649133658874e-05
-1.12896646246701e-05
-2.37285291802389e-05
-3.5993304029773e-05
-3.53391935382526e-05
-2.19220548453787e-05
-2.77119830839915e-05
-1.37644368425667e-05
1.09574879225447e-05
-5.54744665429745e-06
-9.15117368366821e-06
-1.56187413806966e-05
1.43823556812732e-06
-1.52123117948174e-05
-3.13713989043701e-05
-1.8218412657224e-05
-1.40645208106907e-05
-1.85222212764628e-05
-4.5813976547717e-05
5.5766535393595e-06
-1.91982456854983e-05
-2.98798196025068e-05
-2.36541211863534e-05
-2.06337851525014e-05
-2.96462864403817e-05
-3.5022469110969e-05
-7.78147343307905e-07
-1.43931145131824e-05
-2.68940017324331e-05
-2.73066830162172e-05
-2.37251144262042e-05
-2.12899129475896e-05
-5.80741384378415e-06
-2.00718642375499e-05
-2.34075534807638e-05
-2.2265044937735e-05
-2.97446372386462e-05
-3.37111365352872e-05
-2.36573311802317e-05
-2.17010763126575e-05
-2.57094123219723e-05
-9.96700038584595e-06
-2.05575571320018e-05
-1.07747165865591e-05
-1.50559774346549e-05
-4.20139819306087e-05
-2.04827183250208e-05
-1.69789744531411e-05
-3.26579838940841e-05
-7.53870130918118e-07
-3.75165602828633e-05
-1.85884608744467e-05
-1.68701393775593e-05
-4.06300921457198e-05
5.6734334687864e-06
-2.86512524599516e-05
-2.6355004816554e-05
-4.46208298548795e-05
-3.24384715046035e-05
-2.35079133082607e-05
-1.60693667241568e-05
-3.49816566086957e-05
-3.59559151605317e-05
-4.08618366608198e-05
-3.0265280519357e-05
-1.24232056725012e-05
-2.10329753230215e-05
-5.03318307955721e-05
-1.43645970574214e-05
-5.95410189735112e-06
-1.13498793532874e-05
-1.11062950520985e-05
-1.54841663537118e-05
-2.30516326533056e-05
-1.1000006482107e-05
-1.69138951047706e-05
-1.38991914850662e-05
-4.69167021590589e-05
3.59397404339303e-07
-2.97151162490271e-05
-8.74022119494267e-06
-2.95570176260651e-05
-1.14971004721071e-05
-2.79281471420567e-05
-5.26464240948707e-06
-3.21755318808132e-05
-3.25942314288437e-06
-3.07729243864251e-05
-1.82134603907172e-05
-1.73358953911859e-05
-2.76416873209367e-05
3.23447430243166e-06
-6.60374020655339e-08
-1.02918330023279e-05
-2.28563992724076e-05
-1.60190249996786e-05
-4.0660089303707e-05
7.37337456789022e-06
-3.98380022200028e-05
-2.30185065547597e-05
-2.3869634868041e-05
-3.8159734495141e-05
-1.87915787639998e-06
-1.57561940304584e-05
-1.55063932529192e-05
-3.38974429029298e-05
-2.1667629374409e-05
-3.0403234462974e-05
-1.77121210782001e-05
7.76616457239904e-07
-1.19555348877988e-05
-7.05758165499265e-06
-8.14183982482665e-06
-3.40818407700994e-05
-2.74731346103098e-05
-1.80202280884715e-05
1.26293041878895e-05
-6.42188843834097e-06
1.22345041826898e-06
-3.99359572694522e-05
-2.86302726250729e-05
-2.89593396186377e-05
-3.32560319823482e-05
-3.44377904944781e-06
-1.1216192248991e-05
-2.9431687425566e-05
-1.31065054751661e-05
2.13414144566666e-06
-1.69677705346737e-05
-1.3767727444515e-05
-2.70049278707133e-05
-9.44961876674075e-06
-2.99726893499184e-06
-1.14625799374147e-05
-3.92857888709971e-05
-8.216617909646e-06
-2.1829046616112e-05
-3.65802347844261e-06
-2.96719641591197e-05
-2.32253423310657e-05
-1.87380170484525e-05
-2.99353365920886e-05
-3.25925912303463e-06
-2.53642066982708e-05
-1.80429823061186e-06
-1.95726185371985e-05
-3.35290171118105e-05
1.06178176613898e-06
-2.54244179785976e-05
-1.91695522999446e-05
-1.78562138586245e-05
1.5457049799028e-05
-2.45558077261946e-05
-1.68276353773133e-05
3.38738568726741e-06
-1.86491836869641e-05
-2.44597062311476e-05
-1.42905776727063e-05
-2.44485656021397e-05
-2.14516480381613e-05
-2.0228436565549e-05
-3.69691639761525e-05
-1.97060970528285e-05
-2.20132922287681e-05
-4.80618410168695e-05
-3.86924599363153e-05
-3.58224228777347e-05
-2.33683900421304e-05
-2.83621400363902e-05
-1.85841158860499e-05
-2.9876907568881e-05
-2.5949481306463e-05
-2.37630555337276e-05
-1.89703952902129e-05
-1.667126191422e-05
-2.8961262942425e-05
-5.18949219236082e-06
-3.84018714808229e-05
-3.47908047236815e-05
-1.77274235678742e-05
-2.13194297229073e-05
-4.20270158599309e-05
-4.91474618082019e-06
-4.06367623069495e-05
-1.37737459478474e-05
-3.35874026300588e-05
-2.60042792613414e-05
-3.19787772586256e-06
-1.8588142978862e-05
-2.15024426626017e-05
-3.35930243613897e-05
-4.96013446307525e-05
-8.02556848937336e-06
-1.88217080928219e-05
-6.81969226529844e-06
-3.3862171155013e-05
-3.02880130586202e-05
-2.99870198487174e-05
-4.48152631948867e-05
-6.88918925768712e-06
-9.35111423425367e-07
-2.90356770539346e-05
-2.31708956730564e-05
-6.38480646698856e-06
-1.33535816861759e-05
-2.36804943326147e-05
-7.27566687649084e-06
-8.12171629554424e-06
-2.01438495196751e-05
1.2193308825022e-06
-1.90677474408225e-05
-2.4055036815912e-05
1.04959367829668e-05
-2.34815707506098e-05
-1.1667514796081e-05
-2.62689714509294e-05
-1.79707589714097e-05
-7.26622090556224e-06
-3.06007350481136e-05
-1.22813298639879e-05
-7.51417000327045e-06
-1.80923675175961e-05
3.52331473677994e-06
-1.5340206842846e-05
-3.32525966815634e-05
-8.42106000945016e-07
-2.02461014998498e-05
-3.79575484743832e-05
-2.84172232524864e-05
-5.83432177867791e-06
-1.7308397983894e-05
-2.12710078018991e-06
-3.56651930554206e-05
-3.70510509021964e-05
-1.3973647766934e-05
-3.15592248184822e-05
-1.50814764941264e-05
-4.7732558453288e-05
-8.06854658279476e-08
-1.14185325428985e-05
-2.29703804856936e-05
-8.10615701072777e-06
-1.94246251944504e-05
-3.60827341208586e-05
-9.72597008891903e-06
-4.55824166901635e-06
-8.38124392004255e-06
-6.54449555623405e-06
-2.90625423721639e-05
-1.28369095789069e-05
-2.95036786607606e-05
-2.55323107176038e-05
-6.14795576571643e-06
-1.78573125061381e-05
-2.51492617629388e-05
-1.71357248228593e-05
-2.94685340231903e-05
-1.65264977133376e-05
-1.15604841956624e-06
-2.79739462705899e-05
-3.34956045763429e-05
-5.91577590577139e-06
-2.67896699845628e-05
-2.48282982554308e-05
-3.20639829709644e-05
-2.65846805343478e-05
-2.96049710499162e-05
-1.78960096118679e-05
-4.0246000361204e-05
-2.18311061316241e-05
-2.98861447702785e-05
-4.47663835123054e-06
-3.06105244239135e-05
-2.14653129561116e-05
-9.4245382726249e-06
-1.45438420947209e-05
-1.0597165394935e-06
-2.72240377883929e-05
-2.57391881846115e-05
-2.62088166023778e-05
-2.61836303052347e-05
-1.02726887007888e-05
-4.37050611943455e-05
-2.36937944483914e-05
-2.63450933579981e-05
-2.13280876518656e-05
-8.72617307594707e-06
-4.29818580271513e-05
-4.72931648692456e-05
-2.19544483586927e-05
-2.26056635911991e-05
-3.51316674249408e-05
-3.31118397653027e-05
-4.4168924600566e-05
-2.30670848566228e-05
-1.84556846384675e-05
-2.37675030303784e-05
-1.90362351081259e-05
-3.10826688248911e-05
-3.67263346750262e-05
-1.76826528169276e-05
-3.95527120150873e-05
-3.29529748069121e-05
-2.13150051116163e-05
-1.56536950711606e-05
-4.158063506446e-06
-1.36239491316702e-05
-6.28637924226276e-06
-1.06428231019283e-05
2.08186808427748e-07
-3.29298127719026e-05
-4.39406599545059e-06
-1.18357584304146e-05
-3.52662436772571e-05
-2.45025201080069e-05
-2.60175513653207e-05
-2.04840102199777e-05
-3.36409729695164e-05
-2.17464790668902e-05
-2.33928314968908e-05
-1.33357231752541e-05
-2.51851808982103e-05
-2.74536826798987e-05
-1.40861881632824e-05
-3.52412870059185e-05
-2.27802680005506e-05
-4.45462214951734e-05
-1.24629943852316e-05
-1.17748153197443e-05
-7.10611416246664e-06
-1.09104048180461e-05
-2.1348971052352e-05
-7.57192877530209e-06
-2.47887216575858e-05
-3.32488884091494e-05
-3.59684665162274e-05
-3.25592520457668e-06
-3.41060020575783e-05
-1.74912122287645e-05
-1.79917424192091e-05
-1.32271288937367e-05
-4.89800949686135e-06
-2.10993061506899e-05
-2.1861142051149e-05
-1.88518205550961e-05
-2.24069566733363e-05
-1.7267186860474e-05
-9.38300352439213e-06
-1.24876500452874e-06
-2.45981778952933e-05
-1.17040255323387e-05
-1.57580444127479e-05
-2.5442267843844e-05
-1.56555771588244e-06
-2.3554336772912e-05
-1.02903703604934e-05
-2.45879341336404e-05
-2.78207345434435e-05
-1.60011002600543e-05
-2.87936634134299e-05
-6.73282257204152e-06
-1.86562449629555e-05
-3.47455593741245e-05
-1.5463953557311e-05
-2.82792552226025e-05
-9.21546774474304e-06
-2.09895953497087e-05
6.42555757655194e-06
-1.62178005278847e-05
-7.22762460525403e-06
-1.94902521818629e-05
-2.19293768636225e-05
-1.11796241331913e-05
-2.63871832689544e-05
-2.6565100535352e-05
-4.28091459695477e-05
-2.69573129896955e-05
-1.74855088779567e-05
-2.32906692257943e-05
-2.88871112261104e-05
-3.77984467762265e-05
-1.12441073820573e-05
-3.55425353280577e-05
-1.86318899815444e-05
4.1206916267914e-06
-3.25836053234625e-05
-2.0117941130126e-05
-1.32894564874919e-05
-1.05033593595501e-05
-3.40868572242628e-05
-2.58561094881009e-06
-5.92621597142686e-06
-1.27574936058757e-06
-1.21877151475317e-05
-7.79910487646112e-06
-8.17163035865995e-06
-3.24294416740822e-05
-7.06265894188186e-06
-2.63640512205369e-05
-1.65339222056822e-05
-2.65620116413987e-05
-4.62932579843188e-05
-2.08316651928983e-05
-9.51046438802206e-06
-1.88542943301353e-05
-1.40401703335124e-05
2.08170792160332e-06
-2.4301295906253e-05
-9.0580784788563e-06
-2.03855639101785e-05
-2.51708842815713e-05
-1.4568719710189e-05
-1.66157506122054e-05
-2.93180524478304e-05
-1.08055142597648e-05
-1.40341954877488e-05
-3.96646155412259e-05
2.81303579239753e-06
-5.0702654159486e-05
-1.73859231643802e-05
-6.10905004199193e-06
-2.00722104315169e-05
-1.8603344003022e-05
-2.43187110153793e-05
-2.27455151353979e-05
-7.23178349708367e-06
2.89711904659502e-06
-2.82792731812001e-05
-2.16645883525408e-05
-8.5321773736764e-06
-2.14131975392217e-05
-8.43277824493874e-06
-2.98357851979553e-05
-3.80773347847456e-05
-3.53176560143402e-05
-3.18082585737791e-05
-1.25371770798269e-05
-2.28775614299537e-05
-7.59250409959067e-06
-2.49331600982787e-05
-3.91286010515798e-05
-2.87604774167564e-05
-6.63316157526662e-06
-2.7573749149705e-05
-2.66338854632017e-06
-7.86295941581885e-06
-2.83035756809427e-05
-2.21150311624833e-05
-2.49097088370439e-05
-1.37135619104878e-05
-1.4732333512083e-05
-3.64466318335857e-05
-4.80675278679367e-06
-6.08200739536352e-06
-4.06202067020877e-05
-2.13108325261509e-05
-3.80660201341784e-05
-2.02692424955504e-05
-9.48946701602264e-06
-3.30182554420909e-05
-1.0922376044801e-05
-1.81239979946165e-05
-2.57935358552086e-05
-9.45307087610159e-06
-8.67040269484284e-07
-2.91703062901417e-05
1.2847356058753e-05
-3.22358430609094e-05
-1.92929863335356e-05
-1.84354519101215e-05
-8.20418162116178e-06
-2.19516045431572e-05
-3.83106553256702e-05
-1.302661929912e-05
-2.71944218402392e-05
-2.4121181354099e-06
-3.49773199914439e-05
-1.70794653004756e-05
-1.46401686041185e-05
-2.37583714033168e-05
-3.21263868954018e-05
-1.42142965624062e-05
-1.57584780890984e-05
-3.61706441966692e-05
-1.54847254383531e-05
-3.24514430100781e-05
-3.92652482565521e-06
-2.29952512586621e-05
-5.37879247174073e-06
-1.9846327167573e-05
-1.50817301958242e-05
-4.25823136256966e-06
-8.52359190954829e-06
-1.29587691183388e-05
-1.06540597141386e-05
-4.26830097139204e-05
-1.24829685525515e-05
-3.23447535563405e-05
-2.81524848502929e-05
-2.38919315035667e-05
-1.91048052077651e-06
-2.57221463799444e-05
-1.69644567562486e-05
-3.5062217663676e-05
-9.05999855268277e-06
-1.72215173264099e-05
-5.12283287403798e-05
-1.89985149080287e-05
-3.91401227459718e-05
-3.91318689843498e-06
-3.47767449701112e-05
-2.5045104479565e-05
-1.51341314611735e-05
-1.73150957974288e-05
-1.80524507783511e-05
-3.6851112088849e-05
-2.174303029617e-05
-3.33021273139805e-05
-2.70259408273954e-05
-1.53157658912059e-05
-2.27702333557265e-05
-4.11294655518147e-05
-2.39735386506325e-05
-3.4944595071736e-05
-7.32039475869353e-07
-1.87730481933247e-05
-2.97667850557598e-05
-1.89215176224054e-05
-1.84589003342697e-05
-3.96642454895263e-05
-3.57338130170249e-05
-2.91355263100974e-05
-1.75312634909402e-05
-9.69560900087125e-06
-3.16095534811013e-05
-2.21986938142046e-05
-2.51059936300389e-05
-2.18095299501325e-05
-4.92265074831203e-07
-1.53037692513461e-05
-1.87346325171588e-05
4.67361955224095e-07
-3.20143478785984e-05
-1.68305376295271e-05
-2.09010162880392e-05
1.83522779318629e-05
-1.73536643601122e-05
-6.73839746012838e-06
-2.32745650782328e-05
-1.12647398990198e-05
-1.17595381868396e-05
-1.63072089711203e-05
-2.56713902502654e-05
-1.71437979561425e-05
-3.50754951055447e-06
-3.84726811533576e-05
-1.02165942748248e-05
-4.14020130722517e-06
-1.92748758530115e-05
-1.21813259737952e-05
-9.96212914573239e-06
-2.0105951643585e-05
-2.21332065258594e-05
-1.25012157413471e-06
-1.19942163120416e-05
-2.11636432147148e-05
-1.75696588066508e-05
-1.66128810725932e-05
-2.02711517258017e-05
-1.33152388586354e-05
-1.60118057105443e-05
-1.17560655698798e-05
-4.26825530712038e-05
-1.9956531383228e-05
-2.04066434621198e-05
-1.38776921225951e-05
-2.5845225683845e-05
-2.39616197613726e-05
-5.56212144302393e-06
-3.28817859497164e-05
-2.75665844942172e-05
-2.57139743375826e-05
-3.21666684882079e-05
-8.89005909352201e-06
-4.48139668520013e-05
-1.21371750549351e-05
-1.35284523455701e-05
-1.70883091731507e-05
-8.71396199140748e-06
-2.36454038769655e-05
-3.1731303310076e-05
-1.82901784611477e-05
-2.76359871871597e-05
-2.04220363148238e-05
-4.98241063502955e-05
-2.3202298746401e-05
-2.31987400915731e-05
-2.04195747237185e-05
-3.11362701625983e-05
-2.56835686389749e-05
-4.9984690644717e-06
-2.43529329763931e-05
-4.04395031250834e-05
-3.24629272606351e-05
-1.72702907693095e-05
-2.3542562294743e-05
-2.83747610257481e-05
-1.1088609648337e-05
2.7519015363469e-07
-2.80570141161335e-05
-2.29921835328593e-05
-2.37597323755373e-05
-9.75310680769296e-06
2.39966720339273e-07
2.83348505929144e-06
-1.66996168592338e-05
-1.05632039353137e-05
-4.53816510231825e-06
-1.80553997594839e-05
-5.44541694796824e-06
-7.1953312200117e-06
-4.13580268660544e-05
-1.60666666801853e-05
-1.22252432786758e-05
-3.73560756269595e-05
-9.15312267874547e-06
-8.36031452146783e-06
-1.9738104071557e-05
-2.17854950860633e-05
-1.13130950263075e-05
-3.49141277843324e-05
-2.32144605706851e-05
-2.84028465508267e-05
-1.46539319193936e-05
6.69715643417323e-06
-2.04553301430169e-05
-4.31672636002984e-06
-3.20476109847676e-05
-1.04782127886034e-05
-3.80057644256647e-05
-2.51646408811913e-05
-7.87380783848344e-06
-1.83995447105912e-05
-1.6688673511312e-05
-1.84591280580948e-05
4.67825112279057e-06
-2.10919918733392e-05
-4.7599517717731e-05
-1.23825860957065e-05
-3.43469001048894e-06
-2.57202279008134e-05
-2.12184873322941e-05
-4.16569277526197e-05
-2.05569825763072e-05
-2.85290735621309e-05
-2.42655953658938e-05
-1.87606485209188e-05
-3.18045469801754e-05
-2.38579933062622e-05
-6.82601256342568e-06
-3.6585310540956e-05
-1.89992193055842e-05
2.40499765390419e-07
-1.34360301296376e-05
-2.38324542558047e-05
-7.91315891645152e-06
-1.07381280070156e-05
-5.63678589397469e-06
-1.87654526751571e-05
-2.0488304477171e-05
-2.36457822318602e-05
-2.18973577736341e-05
-2.31126592977597e-05
-1.97544994558263e-05
-3.23964828802197e-05
-1.62188652496163e-05
-2.84864242588956e-05
-1.70197486907567e-05
-1.18821431064819e-05
-2.54185948591764e-05
-2.54975086852017e-05
-1.13445782093026e-05
-2.58524447339035e-05
-2.69843420861896e-05
-3.64024842237742e-05
-3.63236283651991e-05
-1.62928324545008e-05
-2.80839503856386e-05
-2.33791423638355e-05
-1.53534736570261e-05
-3.04115601951042e-05
-1.78505039384224e-05
-2.0958989971161e-05
-4.22363918521599e-05
-1.84736537087246e-05
-1.993105330391e-05
-1.00314787608673e-05
-1.68369587055922e-05
-1.37359045573919e-05
-1.39437028618042e-05
-3.26253552619021e-05
-1.637103488568e-05
-2.42211635907971e-05
-2.46950841126992e-05
-2.68724374068164e-05
-4.05726210073268e-05
-2.99683438979648e-05
-1.26263909106407e-05
-2.96931295969613e-05
-3.21134341518001e-05
-1.06532414674776e-05
-1.23254166732833e-05
-1.22318603777298e-05
-1.42900679428135e-05
-1.67071073241668e-05
-2.64838161300684e-05
-1.34142154550289e-05
-7.76672346817709e-07
6.75395404880424e-06
-9.4329007140935e-06
-8.41444799419079e-06
-3.07089138760546e-05
-6.20000730528314e-06
-3.05262034726763e-05
4.63688799582403e-06
-1.62840156322733e-07
-1.41602854240685e-05
-8.95099815208135e-06
-3.65893295138914e-05
-7.19072148035811e-06
6.9136879998971e-06
-1.61804206309316e-05
7.23238213910249e-06
4.020614619666e-08
-1.72871604059638e-05
-1.98950169564526e-05
-1.72005653170918e-05
-7.61158419270812e-06
-1.06788581878833e-05
-2.7628021109355e-05
1.52923806718791e-06
-1.96889713187447e-05
-9.3861567323613e-06
-2.32010031417202e-07
-3.32469394447644e-05
-9.48094657114573e-06
-1.28705470009835e-05
-1.76023835902703e-05
-3.06289063522646e-05
-1.46011265362495e-05
-1.80275609710531e-05
-1.94121639103155e-05
-8.20228811840466e-06
-1.11682186494085e-05
-1.47713993573804e-05
-1.97360238145711e-05
-2.57737741900088e-05
-4.37619313409192e-05
-1.79477800918776e-05
-1.04279644628355e-05
-1.72699526988574e-05
-1.03771711613477e-06
-5.78492746230863e-06
-3.81125674671194e-05
-3.48507330536446e-06
-2.67760189724658e-05
-3.47506030039849e-05
-3.64308581139104e-05
-1.02750839867402e-05
-3.56909301538971e-05
-1.94118792952375e-05
-1.39584473717898e-05
-5.21653217550242e-05
-2.8460903432534e-05
-2.30621750588113e-05
-2.65892420345713e-05
-1.1572778726431e-05
8.09971273147009e-06
-1.63693435589616e-05
-2.38613819031178e-05
-2.64156814964395e-05
-4.18438299407876e-05
-7.85186956719478e-06
-2.95450080505115e-05
-2.03130012671715e-05
-6.59548637541684e-06
-1.20082307857044e-05
-2.25464844368285e-05
-3.87817258854262e-05
-2.33458507079351e-05
-1.34916528652818e-05
-9.69978216330949e-06
-2.70597885785621e-05
-3.0330498704664e-05
-1.153860723207e-05
-2.65134925796976e-05
-2.1912864500778e-05
-1.50275600860168e-05
4.88337477536472e-07
-1.34776912213773e-05
-1.20151050940968e-05
-2.26975989596785e-05
-2.08451005657629e-05
9.53352842650431e-07
-2.76630994652521e-05
-3.44208323450935e-05
-5.15632012153583e-06
-1.84360555922359e-05
-7.42003696159507e-06
-1.16608072218185e-05
-2.16746033346678e-05
-1.51113968550894e-05
-1.0954856379978e-05
-2.54512629476283e-05
-2.96709953833257e-06
-2.62637843459841e-05
-1.57203676692489e-05
-5.61835426200774e-06
-2.48487053539228e-05
-1.07480015042605e-05
-4.13749366692326e-05
-3.33778216283249e-05
-5.17802385705346e-06
-2.24776442609447e-05
-1.96048916127725e-05
-5.17542633736076e-07
-2.01368402513412e-05
-2.4953560463897e-06
-1.4504763628545e-05
-3.86546887954011e-05
-1.4742474677192e-05
-3.62660605555465e-05
-5.66662207168357e-06
-2.38109350365207e-05
-3.39007685928655e-05
-3.63385169862734e-05
-8.36776751913785e-06
-1.98668318549484e-05
-1.6071875035815e-05
-2.82229854840604e-05
-2.33352684732276e-05
-4.45846918389582e-05
-7.18888910148169e-06
-1.68769955420837e-05
-1.17803773235541e-05
-9.97709781529181e-06
-3.39910287213015e-05
-1.88313101650517e-05
4.21554084392729e-06
-1.92778829436737e-05
-9.64328096380583e-06
-3.42439334600202e-05
-1.61613675500929e-05
-4.48075735277091e-05
-1.02300364974985e-05
-1.32887460685332e-05
-2.80244098616958e-05
-1.12414153893949e-05
-2.44873888616066e-05
-2.20917611229905e-05
-8.0925575601869e-06
-1.10915833606737e-05
-7.29541401950709e-06
-1.59618218432607e-05
-2.95204609769539e-05
-4.73038040179341e-05
-2.96545208147617e-06
-9.91491402455563e-06
-4.4282633992e-05
6.3792636538646e-07
-2.51119374614354e-05
-3.26796466080177e-05
-1.08616206357802e-05
-1.25922673609464e-05
-3.29478148434704e-05
-2.60085609340503e-05
-2.14564236509293e-05
-2.4143682699226e-05
-8.11408826668225e-06
-6.66894695960261e-06
-2.20689100920371e-05
-3.67675394876489e-05
-1.47696175567487e-05
-9.90416509082311e-06
-1.92721152210689e-05
-1.88572550385741e-05
-1.30212988769245e-05
1.31122730010904e-06
-1.1449006536404e-05
-1.11414545042524e-05
-1.21981023508619e-05
-2.16155439167901e-05
-3.24942966740954e-05
-3.22011722723693e-05
-1.95686846385818e-05
-1.75298070292055e-05
-2.88916087416422e-05
-1.41206151431512e-05
-1.28927171369248e-05
-9.81422300933186e-06
-2.43843497179025e-05
-6.38551332976896e-06
-2.01491915681449e-05
-2.59926415631303e-05
-7.46032661582351e-06
-1.3523760274345e-05
-3.80956131141431e-05
-1.46408991734519e-05
-2.27218971934485e-05
-2.99836387436795e-05
-8.93180455698818e-06
-3.4284642881406e-05
-5.81598337903485e-06
-2.42952588027149e-05
-2.57040613406081e-05
-2.41614589082302e-05
-3.36661577678765e-05
-2.27188809001016e-05
-2.34503875659226e-05
1.65388479054043e-06
1.06180737465751e-06
-2.76915370253493e-05
-1.44643596255808e-05
-1.57670333921335e-05
-4.45441387184347e-05
-1.32075518812541e-05
-6.90483202415928e-06
3.63167672457607e-07
-6.86987495118613e-06
-1.13433298587642e-05
-1.65996052003105e-05
-2.93527338709989e-05
-1.4714374500112e-05
-2.15559962976558e-05
-1.72234916368026e-05
-1.96745499973678e-05
-1.5441718390935e-05
-3.4295173601515e-05
-7.60918521860809e-06
-3.35169114751976e-05
-2.70709520205104e-05
-1.75519093762987e-05
-1.88831648671345e-05
-2.73049097625246e-05
8.87956691363374e-07
-2.56998022842787e-05
-1.95945885996103e-05
-1.32939241104064e-05
-3.14340194676243e-05
-2.09088663847006e-05
-2.00161733319707e-05
-1.94143241356438e-05
-4.20678040487378e-05
-2.022082403741e-05
-2.42598355392831e-05
-2.05940707998935e-05
-2.60240390176271e-05
9.6541283418749e-06
-3.28525807696885e-05
-3.29350383578609e-05
-1.3223224557525e-05
-1.14804301561942e-05
-2.14112965043854e-05
-2.08981094264275e-05
2.01593200069558e-06
-9.70295302147695e-06
-1.32498363247072e-05
-3.52307417468504e-05
-4.40647538416844e-05
-3.23995113768316e-05
-2.33640640763168e-05
-3.68912108612911e-05
-2.94556439169107e-05
-2.98181049077693e-05
-2.31119131791043e-05
-8.65332580911772e-06
-4.20812476689797e-05
-8.85906507480815e-06
-2.59791701448668e-05
-4.09249324380183e-05
-2.70510929844788e-05
-1.43469258618938e-05
-1.3163611182671e-05
-1.39184024542074e-05
-2.94751794586839e-05
-1.17808984260164e-05
-1.33917144294003e-05
-2.12691701562963e-05
-4.50148029302949e-05
-9.46737005080112e-06
-1.84754383250624e-05
-1.40027177302336e-05
-2.10614896887888e-05
-1.36571382733009e-05
-5.47004481665344e-05
-1.9580370575336e-05
-2.70469901525557e-05
-4.4635705585695e-05
-2.98692784788157e-05
-3.15128974426512e-05
-1.65634364139924e-05
-1.70218488252121e-05
-3.38656104675526e-05
-1.41467325388379e-05
-2.17785624359835e-05
-9.29524916751555e-06
-3.67820661133624e-05
-1.89098509878767e-05
-2.10077251825017e-05
-9.96120721955498e-06
-7.88908498823847e-07
-2.00823660964084e-05
-2.38455920782028e-05
-3.50547717660239e-05
-9.83876788206707e-06
-3.13756309646233e-05
-2.70637410032677e-05
-1.16488626704493e-05
-1.26501861477605e-05
-2.56305473077939e-05
-3.18651491433723e-05
-1.53592775226478e-05
-3.73021506318834e-05
-2.13024500358933e-05
-2.9898872095162e-05
-1.07832803744458e-05
-1.50184499647724e-05
5.73308904685137e-06
-1.49667137039612e-05
-3.95851117259416e-05
9.99150498794472e-07
-1.35544190167645e-05
1.21032752137147e-05
-2.62483318383973e-05
-6.82613597406596e-06
-2.33447011011032e-05
-2.98649961613286e-05
-1.88702827067239e-05
-2.56488057273172e-05
3.60497404025327e-08
-2.02863476652756e-05
-2.19057042951772e-05
-3.00791826614552e-05
-1.75257436019488e-05
-2.72230178578524e-05
-2.3141305755842e-05
-3.40405392696894e-05
-1.32772622589207e-05
1.73519224170062e-05
-1.2900823435286e-05
-2.22369883440813e-05
-1.90924801533006e-05
-3.26789654791568e-05
-1.41586902986114e-05
-2.14274088066577e-05
-4.60792891826504e-05
-1.61146034758116e-05
-1.47402427662725e-05
-5.14536946881284e-05
-4.20899487944444e-05
-1.40212063249628e-05
-1.7290958785224e-05
-7.68323078599598e-06
-1.342279987719e-05
-1.24563583297727e-05
-1.50029018802654e-05
-1.62442715159218e-05
-4.79101353097719e-05
-1.67619524212927e-05
-2.11384348708334e-05
-2.58333480492942e-05
-2.13480666197448e-05
-8.82586900975327e-06
-2.8864688673507e-05
2.43433877084499e-06
-2.01001473645365e-05
2.01675121353802e-06
2.44490598163846e-06
-8.08939641598652e-06
-2.87274029624276e-05
-1.60935560473047e-05
-1.40642069727198e-05
-1.06329130363038e-05
-1.55223318437751e-05
-2.31165974824379e-05
-3.65629242431363e-05
-9.85264361187099e-06
-1.71308075580495e-05
-1.22241968136837e-05
-1.8830185290623e-05
-1.7172611417898e-05
-3.39304037074053e-06
-2.87258614529324e-05
-1.13326159659047e-06
-2.21914553829964e-06
-2.50282748600528e-05
-2.60771352073885e-05
-1.40096234591778e-05
-3.02325666898362e-05
-1.63235019745433e-06
-3.57840100726152e-05
-1.42743172729232e-05
-2.36646048678121e-06
-3.24001210503914e-06
4.52382497484172e-06
-1.21272137716074e-05
-3.84067851147956e-05
2.31108044909654e-06
-2.82033731701837e-05
-3.26245428930413e-05
-2.45531657525811e-05
-9.18782116578639e-06
-3.93433691526897e-06
-1.97764028634364e-05
-2.83949456267987e-05
-5.02047739776068e-06
-3.60887395452197e-05
-2.04805939849246e-05
-1.0789854530106e-06
-2.78760774422024e-05
-3.84420765540283e-05
-9.79366747879002e-06
-1.54840231111894e-05
-1.50869736349202e-05
-3.70613548771521e-05
-2.72484410307961e-05
-9.11190976376093e-06
-3.47031985844919e-05
-1.57130090293099e-05
-2.4843135193718e-05
-1.9175520944115e-05
-4.47672750624306e-06
-1.63029869157865e-06
4.74307037782879e-07
-1.28950671168918e-05
-3.77625555768856e-05
-3.09746767687419e-05
-2.92284764658163e-05
-1.6743325973375e-05
-3.84511456562316e-05
-2.7702861478611e-05
-2.56137494429587e-05
-4.6803832294826e-05
-1.91503241860157e-05
-3.85959255739304e-05
-2.33706588606961e-05
-2.036073740768e-05
-3.55607027722776e-05
-2.56578261770347e-05
-3.10563346715639e-05
-1.91258715756942e-05
-2.36332712853527e-05
-6.42720393843806e-06
-3.82508450946294e-05
-1.92675201039624e-05
-3.54418123363755e-06
-9.36256668413466e-06
-3.1728712726578e-05
-2.63790956894218e-05
-2.18586831112473e-05
-2.19495715970736e-05
-1.01948296035897e-05
-2.64210735735299e-05
-4.39683728562091e-05
-3.7539072977845e-05
-2.40299999755197e-05
-1.89340364690971e-05
-2.41854315768468e-05
-1.15132624291911e-05
-1.2716045474753e-05
-1.86500947327755e-05
9.45567496641251e-08
-3.01271701927139e-05
-2.1450910670248e-05
-1.25287038071299e-05
1.24144776088079e-05
-3.23632189870782e-05
-1.70957779438338e-05
-1.13602725664723e-05
-7.25289849682851e-06
-1.80284222749742e-05
-5.82206409164321e-06
-3.35886935709097e-05
-2.49098174747066e-05
-1.86733163940904e-05
-2.39827507257531e-05
-2.38757847166947e-05
1.59312088132411e-05
-1.70618955250504e-05
-2.52063310604461e-05
-2.47200132871383e-05
-3.29747738342627e-05
-1.3364361105961e-05
-2.3587486271784e-05
-2.56987970678405e-05
-6.95949957339653e-06
-3.03135383715212e-05
-1.80066791417971e-05
-1.36469661244218e-05
-2.8422665459111e-05
-6.30681049410125e-06
-9.48304329054889e-06
-1.72947009850354e-05
-3.3120051125998e-05
-2.6822802851511e-05
-5.77532045710852e-06
-1.74956178163565e-05
-2.13250514592816e-05
-3.33418257543358e-05
-2.79008761197641e-05
-2.13700540190131e-05
-2.48403413850415e-05
-4.42534830300015e-05
7.70761498530331e-06
-2.01331696058318e-05
-2.79906056496596e-05
-2.22160379154776e-05
-2.23212328314969e-05
-3.49436735215886e-05
-2.5755613554191e-05
-1.1173274622767e-06
-2.48864988487324e-05
-3.51671334214874e-05
-3.12645924569324e-05
-5.46064351986025e-05
-1.7253813975408e-05
-1.8248901086531e-05
-4.44728117567876e-06
-2.88277077219732e-05
-2.01752813250367e-05
-8.92864632039756e-06
-3.06209135760386e-05
-1.59808814643797e-05
-1.5921037829588e-05
-2.54902900195135e-05
-2.35968915952588e-05
1.01697415757063e-05
-3.6312577077358e-06
-3.6956808014728e-05
-2.20769189020089e-05
-2.66415146638513e-05
-1.8191174523559e-05
-2.10789407075027e-05
-3.14587778818263e-05
-5.50776075963009e-06
-1.20044382078625e-06
-1.93930329064794e-05
-2.81482791543331e-05
-3.30136203432838e-05
-1.22054295044632e-05
-2.29541688134047e-05
-2.07238163046805e-06
-2.11159885946691e-05
-2.6985075625998e-05
-2.27903777148541e-05
-1.96952306468679e-05
4.02009048232654e-06
6.69718610731664e-06
-1.02770502538964e-05
-2.19897976248919e-05
-3.28018004227255e-05
-2.34843246313035e-05
-1.63693001602144e-05
-1.39601468726821e-05
-3.18566015210275e-05
-6.0141276614786e-05
-1.92807158591349e-05
3.95365018079617e-06
8.35407748595991e-06
-2.74369841940031e-05
-2.09409923624402e-05
-2.82576404859927e-05
-2.53015511978605e-05
2.99227488925562e-06
-2.44860664809713e-05
-5.74464012124071e-06
9.95515220182348e-06
-3.22704564441554e-05
-1.94294657795047e-05
-1.74343840948418e-05
-3.2609227284871e-05
-2.80288434764666e-05
-3.08314489770031e-05
-2.22183485994676e-05
-2.91971874047755e-05
-1.82374348794798e-05
-2.60211296366201e-05
-3.64994715211931e-05
-1.36372029648259e-05
-1.55556687653374e-06
-3.07917210453854e-05
-2.51494850067418e-05
1.68949606135023e-06
-3.4531509124249e-06
-2.39730400078496e-06
-2.9182864124272e-05
-2.15320898708445e-05
-9.07883986762373e-06
-1.63993632479019e-05
-5.30826165342401e-06
-3.38726974564488e-05
-8.34935535990325e-06
-2.53955309183151e-05
-4.78545681695606e-06
3.47640619983224e-08
-3.16532005047174e-05
-4.41266962033505e-05
-4.58420556766042e-05
-3.71979558412875e-05
-4.34626012373345e-05
-1.15514287734458e-05
-3.82940882169122e-06
-2.37546843521416e-05
-9.59348677094202e-07
-1.35211417597176e-05
-8.55422470446487e-06
-2.57238607296971e-05
-2.16901667300671e-05
-2.57302037636021e-05
-3.04576178895609e-05
-4.63173858170831e-06
-3.10249475728499e-05
-2.16838048495568e-05
-3.28824430299378e-05
-1.67447060418735e-05
-2.08625239232605e-05
-6.2249575818082e-06
-2.63120680685318e-05
-2.08840573283787e-05
-2.94600009515954e-05
-2.16399875200288e-05
-2.45544521726344e-05
-2.7680980657678e-05
-3.92870353682854e-05
-1.69446412447087e-05
-2.21090667967364e-05
-1.20769477613026e-05
-2.20680677215724e-05
-2.23958388264783e-05
-1.58997144389001e-05
-8.85702619628083e-06
-2.49317556722855e-05
-1.11729953498804e-05
-1.18592494250547e-05
-1.6719339948127e-05
-2.25445295226472e-05
-3.31620263279109e-05
-1.45957751651899e-05
-2.49056365057055e-05
5.23276454956156e-06
-1.35001245250804e-05
-1.87945659136425e-05
-3.12187676557282e-05
-1.70576140997865e-05
-2.43182066961666e-05
-1.44894263972104e-05
-1.06034363720065e-05
-2.71424530321401e-05
-8.58071261330824e-06
7.0833549833873e-07
-1.54067145223591e-05
-3.54952617418781e-05
-3.57357769083407e-05
-4.22458276617611e-06
-4.32760603467359e-06
-1.25148473238588e-05
-2.00553093242495e-06
-1.2751156032259e-05
-1.21933197105602e-05
-2.02489231263362e-05
-5.25074908035144e-05
-1.98744471777955e-05
-3.37055940209403e-05
-3.4538154900162e-05
-1.17307898320837e-06
-9.2900457393312e-06
-2.3882646462167e-05
-2.11739100803204e-05
-3.39040411328325e-05
-2.64465487036612e-05
-1.66197351677989e-05
-1.27548589992825e-05
-2.28339436513039e-05
-1.18432712187278e-05
-3.60114807794007e-06
-2.15707018650558e-05
-6.9063140013192e-06
-6.80512026063875e-08
-8.31005110393387e-06
-1.36481539254887e-05
-2.54501293350584e-05
-1.84442800070009e-05
-3.68035807854905e-05
5.01566596227106e-06
1.87333684304531e-06
-1.66395237639249e-05
-2.36842294144966e-05
-3.76327935273005e-05
-3.06842839304564e-05
-4.50966895968922e-05
-1.42288018780668e-05
-3.53117726544016e-05
-3.34200685894936e-05
-3.3305324022338e-05
-1.19551522931369e-07
-8.1912793236883e-06
-5.58640253567748e-06
-2.63120649290967e-05
-3.20052470232163e-06
-3.1431587530757e-05
-3.95679162722683e-05
-2.63663267561897e-05
-8.91428461782651e-06
-3.8075587165115e-05
-3.67108714513828e-05
-4.29105718498756e-05
4.77823479194745e-06
-4.55183399120668e-06
-1.85746028310356e-05
-9.93798630082308e-06
-2.76378033998558e-05
-2.42724121769438e-05
-2.33677036229498e-06
5.67470804507692e-06
-3.7604850104136e-05
-3.03018824661559e-05
-2.74354104662044e-05
-1.69083706040415e-05
-1.60373997331017e-05
-2.54785343568334e-05
-2.38166477157577e-05
-2.88327087532931e-05
-2.16181352598985e-05
-1.28269256149713e-05
-1.88039398620997e-05
-1.35528876417203e-05
-2.11805121389588e-05
-1.46294806204295e-05
-2.50645637959527e-05
1.81154961192353e-05
-7.80277473780177e-06
-2.21138958453404e-06
-1.07377517150933e-05
-1.64299513682719e-05
-1.35367505635582e-05
-4.93440360843395e-06
-2.65469465976382e-05
-4.61278539611659e-05
1.28465400607706e-05
-1.55954654140738e-05
-3.09343168370988e-05
-4.62490694097543e-05
-1.90301079471433e-05
-1.94963279837979e-05
-2.55275145395519e-05
-3.13830759995458e-05
-1.75345917623625e-05
-1.74467800186668e-05
-3.08565784472407e-05
-2.10063732761955e-05
-1.36816412147297e-05
-2.70808463639071e-05
-2.01181845005567e-05
-1.89899608537178e-05
-3.26857064979699e-05
-2.35866684088603e-05
-1.20036340756998e-05
-1.88723975296457e-05
-1.4790547573824e-05
-3.73084597111263e-05
-9.89602025805841e-06
-1.55654293215962e-07
-1.89465318746442e-05
-1.79948356970657e-05
-2.16167831366154e-05
-4.63348849612515e-06
-1.9874786290655e-05
-1.63290710568644e-05
-2.6252799094654e-05
-2.97787477257459e-05
-2.81889178321081e-05
-4.78190279754999e-06
-3.2453909399817e-05
-3.48154577992001e-05
-6.50031211819383e-06
-2.38333481705044e-05
-2.12729422370456e-05
-2.1448842801864e-05
-3.11788854369047e-05
-1.84260248738546e-05
-2.5876932127347e-05
-1.62549312651797e-05
-2.012361521107e-05
-4.30466216577913e-05
-1.90571752693176e-05
-7.91721421726551e-06
-1.67252429028727e-05
-3.36270519087962e-05
-1.53924761978093e-05
-1.81357558780663e-05
-1.43748612297274e-05
-3.0971086306022e-05
-4.55574053357296e-06
-1.91845438570032e-06
3.40746263248924e-06
-1.15833312046722e-05
-2.92624071567806e-05
-4.01636473290001e-05
-1.59636885259389e-05
-2.38933817047095e-05
-1.83540000462053e-05
-2.16628377045627e-05
-1.18891783182769e-05
-2.70707730923812e-05
-2.22203568776416e-05
-1.51738156454488e-05
-1.3601009613854e-05
-6.56400622685774e-06
-2.30653663968618e-06
-1.63098156754216e-05
-1.50955496157985e-05
-2.38045572708515e-05
-2.30580374259034e-06
-8.80478233960268e-06
-1.08863887422165e-05
-1.69685596826693e-05
-4.22485303886487e-05
-9.77928188352916e-06
-1.63120279791684e-05
-2.25662258291265e-05
-2.43496778147748e-05
-3.01628100418896e-05
-2.26918231664786e-05
-1.6581939820786e-05
-2.96149565308569e-09
-2.28816104402028e-05
-2.68633657604575e-05
-3.85134576016826e-05
-2.15365443833597e-05
-7.68450271486441e-06
-7.66343757666382e-06
-1.80536258504202e-05
-3.62444725215737e-05
-2.39111830799896e-05
-2.82360347699735e-05
-1.80952496753011e-05
-2.13673166898894e-05
-1.27754469801779e-06
-2.26701168220852e-05
-3.02636258304489e-05
-2.40199365936711e-05
-2.50705065572128e-05
-2.71433834867426e-05
-1.28752545628331e-05
-3.30680737249267e-05
-1.29447538667644e-05
-1.24842652461632e-05
-2.30826552186543e-05
-3.95370589344035e-05
-2.17995490822965e-05
-2.31368677137775e-05
-1.9259166339219e-05
-1.19958277202162e-05
-2.45179118640962e-05
-1.65105993123785e-05
-1.21257030057695e-05
-3.98523464389678e-05
-1.13651643242343e-05
-2.44700621593696e-05
-4.79683163257054e-06
-2.98733132549508e-05
-6.24501927185118e-06
-1.44946509155716e-05
-1.41359867677998e-05
-1.07497810342054e-05
-2.32198766531085e-05
-1.77139951865571e-05
-1.38241486706554e-05
-4.09222120038716e-06
-3.86642601518336e-06
-8.99734102355936e-08
1.00668704624727e-06
1.21806943373956e-06
-3.87620282277686e-05
-8.34100491458294e-06
-1.8803313984635e-05
-1.68259290795691e-05
-1.30286233855721e-05
-2.04954484277231e-05
-1.88789019252842e-05
-4.55142608264195e-05
-3.07569037917312e-05
-1.25906777236921e-05
-5.35730584100498e-06
-1.46384779078461e-05
-2.54597552603343e-05
1.69110615931369e-06
-1.82517128736827e-05
-2.43908439640964e-05
-2.32749457081625e-05
-2.59417781175168e-05
-2.25145312144507e-05
-7.15287656931484e-06
-2.55051716362376e-05
-2.688060163498e-05
-1.35527699164374e-05
-1.33724077116137e-05
-2.15310083392015e-05
-8.59175266326733e-06
-1.20939924194798e-05
-1.54309250240763e-05
-3.4987311950388e-05
-3.05862447067945e-05
-2.07556399476116e-05
-1.3273269568612e-05
-3.67539071016456e-05
-2.41301226737826e-05
-1.98959476223413e-05
-1.23377095381495e-05
-2.5177462994953e-05
-2.50184309787262e-05
-1.88940961032002e-05
-3.13929197416904e-06
-2.90082260800171e-05
-1.4593904876141e-05
-1.60604504859949e-05
-1.079630575558e-05
-3.95896147525139e-05
-2.27540030663523e-05
-2.30150567180647e-05
-4.48400688902363e-05
-1.9457866441607e-05
-3.06551880061661e-05
-2.58215153601575e-05
-1.24410116198058e-05
-1.59538667335996e-05
-2.18126967235437e-05
-3.45031504699211e-05
-1.06654201253357e-05
-1.19462441708664e-05
-2.9645661030001e-05
-2.78438151973127e-05
-2.25173203997682e-05
-2.65399479831847e-05
-8.47415472497107e-06
-3.15511396277155e-05
-3.48830490852791e-05
4.11753385579709e-06
-3.77202817713214e-05
-1.93981072242168e-05
-2.64921979188569e-05
-3.1543671921601e-05
-4.88609781963374e-06
-2.01789593842201e-05
-4.19809486071175e-06
-4.45449837282784e-05
-2.45467708237861e-05
-1.74032768494087e-05
-1.18403755682196e-05
-1.76490210336186e-05
-2.78571604184498e-05
-2.52314901447062e-05
-2.25118021445502e-05
-2.99090449814454e-05
-1.33034523201226e-05
-2.49116401653388e-05
-2.86615626892492e-05
-1.01454814898527e-05
-2.83179423958525e-05
-1.33337958072385e-05
-1.48057583906887e-05
-1.62975857221616e-06
-2.47026429025214e-06
-1.20583580138928e-05
3.04361714079929e-06
1.67658363045286e-05
-6.17548257948364e-06
1.24145368269862e-06
-1.52677062680833e-05
-1.72799925905551e-05
-2.4871623252824e-05
-1.96042069308294e-05
-2.43019352881236e-05
-2.41038364376853e-05
-4.27106096814251e-05
-2.23731413202464e-05
-1.88852461289848e-05
-2.53905700913104e-05
-1.3270542100557e-05
-3.37443860820103e-05
-7.46359223522538e-06
-9.15794721142238e-06
-2.7437134375836e-05
-1.72752903094064e-05
-1.86773732766809e-05
-1.04976089434759e-05
-1.56515145019875e-05
-1.08361911702013e-05
-9.27349808290984e-06
-2.98216586832473e-05
-3.49040167885492e-05
-2.22893453853006e-05
-7.28933365176519e-06
-4.36484653491753e-06
-2.73421356715657e-05
1.50403562099307e-06
-4.30060191035502e-05
-3.21846055764369e-05
-2.24793600795865e-05
-5.19957852802299e-05
-1.25071352826858e-05
-3.34767702609479e-05
-3.44571827663334e-05
-6.61307526901658e-06
-2.51207714007363e-05
-2.50928360922511e-05
-4.39222724392642e-05
-3.50283121005584e-05
-7.6668313740951e-06
-1.70055484998276e-05
-2.65293132492092e-05
-1.38361196486078e-05
-3.93104349450218e-05
-6.39380186143388e-06
-3.43282825267307e-05
-2.18156125512638e-05
-3.01990269736902e-05
-1.81503961380159e-05
-2.25801703011326e-05
-1.77144796801388e-05
-1.26829243589805e-05
-2.67541445757068e-05
4.34378872528204e-06
-5.95956115520666e-06
-1.58844830650753e-05
-7.9868030513409e-06
-3.30848973008463e-05
-3.65189502840993e-05
-2.53836376617243e-05
-2.63046403898411e-05
-8.98797841050092e-06
-2.46232396170011e-05
-1.72023277111027e-05
-1.87961302152805e-05
-1.83171103013931e-05
-2.25741350870886e-05
-1.45176911380978e-05
-1.06131268153885e-05
-3.31212361412637e-05
-1.84594406709451e-05
-9.51583817529044e-07
-1.06997442623877e-05
-7.79932989919411e-06
-2.11212408833658e-05
-2.26735418758673e-05
-2.44251956507276e-05
-1.2897787145334e-05
-4.15804307165621e-06
-2.49187160398593e-05
-5.65744935231558e-06
-2.94725371144892e-05
-4.82537315669428e-06
-1.27170398051208e-05
-1.61613854110136e-05
-5.46795686901733e-06
-1.85072109070032e-05
-1.62991770561143e-05
-2.36397291371652e-05
-1.16931252912157e-05
-1.35053203387808e-05
-3.33300658742188e-05
-1.81433576897979e-05
-2.81414129235577e-05
-1.71729131275391e-05
-2.64399644515658e-05
-4.34649575253037e-05
-6.54520939687103e-06
-2.66549839244323e-05
-2.99297844427513e-05
-1.78804525839114e-05
-1.9106964127805e-05
-3.52285021994496e-05
-1.92621923616693e-05
-5.06703841977034e-06
-1.5158960226947e-05
-2.21644250671248e-05
-8.50350004074907e-06
-4.42933375943859e-06
-2.81341408819746e-05
-4.67751353633759e-05
-2.02100315649005e-05
-2.63411151632453e-05
-1.00990537427051e-05
-2.87117929609182e-05
1.48240214561776e-06
-3.75320721512946e-05
-1.47003578999441e-05
-1.43030177815471e-05
-4.37265180493267e-06
-1.73841354696017e-05
-2.42562335923749e-05
-1.22391368045116e-05
-1.64591661918224e-05
-2.55112967647006e-05
-1.55148624050008e-05
-4.9776372756227e-06
-3.14423863048227e-05
-1.45866217705043e-05
-1.92726995883228e-05
-2.32220220214476e-05
-1.918896517646e-05
-2.19577384950134e-05
-2.35518091923045e-05
-3.28733982865351e-06
-3.59781874550033e-05
-2.02746560852001e-05
4.27630502666347e-07
-1.63453374629963e-05
-4.45795087242704e-05
-2.32973402241665e-05
-4.09305878338396e-05
-1.36284020948151e-05
6.21321792651343e-06
-7.27230196977589e-06
-3.80543562911497e-05
-8.42556877553634e-06
-4.73801146129177e-05
-1.62307665615949e-05
-1.68147062573781e-05
-1.85873615279116e-05
-2.8576071702121e-05
-3.7278389332466e-05
-2.80207027819138e-05
-1.67737636735752e-05
1.18384149025601e-05
-1.78564714070008e-05
-1.70812841243462e-05
-1.3511877291016e-05
-8.60736227976639e-06
-2.94421954869097e-05
-7.83812048381703e-06
-3.77051492889028e-05
-2.7739748500786e-05
-2.21768973307671e-05
-1.74630393381037e-05
-2.46022354221472e-05
-6.36715614201282e-06
-3.28408164703375e-05
6.62526768679765e-06
-2.45672217933738e-05
9.73366706185392e-07
-2.4674730737733e-05
-1.49294987094359e-05
-9.39427280064557e-06
-4.40153183942446e-05
-1.61784512778969e-05
-3.29371929242152e-06
-3.4740022069457e-05
-1.41554699037963e-05
-2.85747346138558e-05
-3.01570636672022e-05
7.46388766522699e-06
-2.93139910417011e-05
-1.5260986886569e-05
-1.33303205287221e-05
-2.46383176650982e-06
-2.85274036991604e-05
-3.18701526434071e-05
-2.70144839610383e-05
-2.41323404600455e-05
-1.65905714288675e-05
-2.75451615421993e-05
-6.82525875457836e-06
-3.59805863308816e-05
-2.68821994240053e-05
-1.63496342650085e-05
-4.24180726017314e-05
-4.97622062870089e-07
1.86861768754609e-06
-4.09575442855258e-05
-2.66414315863712e-05
-2.09267035909727e-05
-2.22025839312132e-05
-2.97178843097587e-05
-2.17658548075081e-05
-1.83337888652666e-05
-9.97247143359946e-06
-2.42509541630951e-05
-1.91023730351085e-05
-3.04133811216318e-05
-2.66350562268651e-05
-1.70993636574899e-05
-1.8314099898398e-05
-2.60481238146548e-06
-1.65771066886361e-05
-2.00098927306017e-05
-1.95793611658967e-05
-2.99440240732755e-05
-2.86551961221521e-05
-4.474499133815e-05
-1.51636131797725e-05
-2.20209157974624e-05
-5.05659195363022e-05
-1.55766610193824e-05
-1.49221560588934e-05
-1.4107157088134e-05
-1.5048540656029e-05
-1.14963070415634e-05
-4.62635486666771e-06
-1.0976526488362e-05
-4.08541531822172e-06
-7.62010880293855e-06
-3.19098593090459e-05
-1.6573558212854e-05
-2.36336291907773e-05
-3.65689619767107e-05
-9.19167437607612e-06
-1.07278995622246e-05
-1.52883958019197e-05
-8.47032355137265e-06
-1.59136861657143e-05
-3.08454703694615e-05
-3.52942693445975e-05
-3.26909889967106e-05
-1.74025325726319e-05
-1.27031218359263e-06
-2.56927780324252e-05
-4.11176058671353e-05
-1.02705883635707e-05
-1.0584420217527e-05
-2.64139466867758e-05
-3.00282569638879e-05
-1.69997267699164e-05
-2.90807483145247e-05
-2.44333332691784e-05
-1.13268913091923e-05
-1.37920639767899e-05
-3.04942747770442e-05
-1.34869307422889e-05
-2.38691612208472e-05
-2.99140285356231e-05
-1.58311778499836e-06
-4.74955610609149e-05
-1.5989042442645e-05
-2.44274794136615e-05
-4.32371794139634e-05
-1.10681489775077e-05
-1.09622104008458e-05
-3.99226610813891e-05
-1.949730564171e-05
-1.11790822494776e-05
-1.24152275333206e-05
-7.03664323158927e-06
-3.15237828275941e-05
-2.32213663737499e-05
-1.42124615137034e-05
-2.19023163800185e-05
-1.40560946968846e-05
-2.02249030710555e-05
-2.1401376222005e-05
-1.60135824667243e-05
-2.12525247532589e-05
-2.36937523352599e-05
-1.05513013839225e-05
3.05061980125604e-06
-1.87910434043966e-05
-2.40276607421957e-05
-2.95417864901724e-05
-2.73516766115104e-05
-2.37582322979895e-05
-3.732569859691e-05
-1.89558468862821e-05
-1.55332782595298e-05
-4.74370151509855e-06
-3.27730311879679e-05
-2.65633723246845e-05
-1.94323696181376e-05
-3.35264862002538e-05
1.96106594597185e-06
-2.97225187082567e-05
-3.09251582788436e-05
-2.3387750380318e-05
-4.71073079235039e-06
-3.27025460317039e-05
-2.35950005498594e-05
2.30011405011104e-06
-1.02693665244461e-05
-2.20233068219805e-05
-2.37661483707051e-07
-6.1916198971856e-06
-2.47808912959182e-05
-2.00431639484007e-05
-2.05976994095645e-05
-2.84207223350805e-05
-2.87089394591478e-05
-1.7134818846658e-05
-2.03771507134156e-05
-1.78838008434722e-05
-2.6757916762201e-05
-2.11026278867653e-05
-2.54398879030818e-05
-3.12870854351445e-05
-3.59173595597961e-05
-2.22821090375379e-05
-8.18318327757152e-06
-1.54603920589938e-05
-1.14745484755702e-05
-1.90643058652414e-05
-2.53779570044519e-05
-3.39955481023654e-05
-2.82048885234643e-05
-1.23612242081206e-05
-2.52230709443619e-05
-2.65669640832682e-05
-2.35826347483524e-05
-1.44899357733381e-05
-8.88008023026354e-06
-2.25526996536109e-05
-3.07207575756745e-05
-2.30753656308433e-05
-2.00690798915851e-05
-2.19044662523226e-05
-5.72935679754662e-06
-1.08539453765215e-05
-2.91683865249588e-05
-3.34905915420543e-05
-4.58023928117932e-05
-6.73182141690253e-06
-1.71796929516531e-05
-6.10104891474236e-06
-2.79391408780035e-05
-1.72528002286617e-05
-2.19012334317146e-05
-1.57346038858765e-05
-1.87370074106057e-05
-1.26986968981023e-05
-2.45006193824878e-05
-1.58915380927649e-05
-9.6405128427735e-06
-3.16547503546521e-05
-3.28325856764882e-05
-3.73041681416881e-05
-2.43886396216298e-05
-3.12896374071099e-05
-1.39615789463314e-05
-3.28980155524265e-05
-1.56095171322275e-05
-3.15972455535298e-05
-2.64315737975559e-05
-3.77930434044966e-05
-1.15330134969753e-05
-2.49529327603477e-05
-3.75681692001376e-05
-1.97323791567887e-05
-1.13081314799955e-05
-2.27319067787329e-05
-9.91670528726515e-06
-2.96480966055142e-05
-2.15477143934971e-05
9.08843701947869e-06
-8.29718261002155e-07
-7.730345794923e-06
-6.74381973651079e-06
4.37145904101847e-06
4.4795066646108e-06
4.77306328692283e-06
-2.28297585971033e-05
-2.41299433281858e-05
9.05523779372958e-07
-4.22791839345335e-05
-3.33211546518419e-05
-1.70846044864085e-05
-2.6620815203189e-05
-2.45455927203157e-05
-2.38466858764335e-05
-1.5189594013014e-05
-1.67939698108069e-05
-1.54519696985024e-05
-1.5721729814302e-05
-1.2779118282769e-05
-2.74570518630555e-05
-3.10188972903174e-05
-2.79630517449725e-05
-5.00161421171299e-06
-2.52922598471442e-05
-2.16405769877529e-05
-6.17910141690678e-06
-1.98239893162264e-05
1.58153961386889e-06
-2.59223617016221e-05
7.53914524971359e-06
-2.23406628983237e-05
-3.85129447858676e-05
-5.41377656181227e-06
-1.12516693691972e-06
-2.44947599447357e-05
4.11572955302302e-06
-2.07937335030295e-05
-1.57473948505335e-05
-2.00063511978009e-05
5.55713290487904e-07
-7.82056495346358e-06
-1.50642828937602e-05
-2.16654800769892e-05
-6.57452925792083e-06
-1.62968759227909e-05
-2.06207043751112e-05
-2.41899138999639e-05
-7.42132516977275e-06
-2.68944134343302e-06
-8.01588270294943e-06
-1.90852630789867e-05
-2.67982315656185e-05
-1.33805567294203e-05
-2.13574339527753e-05
-3.90283563022963e-05
4.19172738520723e-06
-1.7276194100581e-05
-2.1556131135633e-05
-3.38654800219157e-05
4.37361927272698e-06
-3.72733519291786e-05
-3.0049334195979e-05
-1.80657660097088e-05
-4.49392351589121e-06
-6.65578552898293e-06
-2.4600150090204e-05
-2.51814376158769e-05
-2.01795241135326e-05
-9.73262491231702e-06
-2.35312783805816e-05
-1.15306211312673e-05
-1.7781611552696e-05
-2.24057222803072e-05
1.80402869740492e-07
-3.71490005331942e-05
-7.52748938957401e-06
-3.20392078969468e-05
-1.75914346308852e-05
-7.29687626627922e-06
-1.00551363913494e-05
-1.46142183801725e-05
-3.50559605488191e-05
-2.76935668629485e-05
-2.54855083838731e-05
-3.02719236089366e-05
-4.91993752259136e-05
-2.90490314508496e-05
-1.41266220648342e-05
-9.39823186850259e-06
-1.31530487521932e-05
-1.28611065283684e-05
7.8770676436194e-06
-2.65913158175091e-05
-2.65210517720369e-05
-4.58851353276296e-05
-1.67218553242866e-06
-3.00461575781403e-05
-1.862191333071e-05
-8.88390122267307e-06
-1.69416265252975e-05
3.5990265627461e-06
-1.87350825256995e-05
-2.60938821115023e-05
-2.17960027005239e-05
-2.96599739259368e-05
-4.22699644555914e-05
-2.87362297703959e-05
-8.78283472002671e-06
-6.11258107290262e-06
-1.72294957592549e-05
-2.97595832780682e-05
-3.87982091196033e-05
-2.58929348644337e-05
-3.41743944347651e-05
-3.52582390409065e-05
-1.16396804003008e-05
-4.37478887809893e-05
-2.61813538516427e-05
-2.30164584377428e-05
-1.59532978226967e-05
-7.43581983178396e-06
-1.29823632242459e-05
-1.56353514606993e-05
-7.23512674415546e-06
-2.18860814472922e-05
-1.36452852908358e-05
-3.07328225173734e-05
-1.99792173254206e-05
-3.2672603475883e-05
-2.96919420546491e-05
-1.3697996951741e-05
-1.18544916755736e-05
-3.58644837001396e-05
-2.62128004995816e-05
-2.90203389352351e-05
-9.43592079716863e-06
-2.36508077259472e-05
-4.25925234460758e-05
-2.06245529004344e-05
-8.99729055741118e-06
-8.32037157926932e-06
-1.66222270994006e-05
-4.05042066764134e-05
9.08727174591591e-07
5.62064732283662e-06
-2.78975715166868e-05
-1.24751594067578e-05
-8.44140759532292e-06
-1.50365466155071e-05
-1.9440537759197e-05
-2.53030099701023e-05
-2.92771689744196e-05
-1.57917300097743e-05
-3.11388613630418e-05
-2.29011058398404e-05
2.66578565684784e-06
-6.27558592429259e-06
-3.17644559674088e-05
-2.70606942762384e-05
-1.21088568344137e-05
-1.38354759203867e-05
-3.44150233770945e-05
-3.41318776750736e-05
-2.6941846492341e-05
-2.95931271990041e-05
-4.04461745945823e-05
-2.01422922577434e-05
-2.35609072388614e-06
9.64409363118296e-07
-4.1489142333386e-05
-2.65476211097054e-05
-2.02982463050788e-05
-2.30349107494615e-05
-1.26610725636338e-05
-2.21439782632633e-05
-1.65801852664269e-05
-1.4708976287987e-05
-1.81735094519452e-05
-2.03522123878277e-05
-2.89349329320923e-05
-1.36286688100702e-06
-3.36735799654472e-05
-2.13356928012805e-05
-2.28853209535442e-05
-3.23343449602059e-05
-2.56835439813155e-05
-1.35529844442651e-05
-9.84862335180293e-06
-1.01495119320785e-05
-4.18976684361305e-05
-2.16113388328457e-05
-3.34665123126576e-05
-5.70402244053587e-05
-2.99699715779805e-05
-1.14106874039021e-05
-2.57239482098235e-05
-2.1394246251872e-05
-2.26375527604792e-05
-1.78664249020171e-05
-7.16604859548175e-06
-8.85645170571671e-06
-1.31023930216942e-05
-2.09994255865579e-06
-2.57743368723866e-05
-2.77190324055523e-05
-1.63913035143413e-05
-2.58210861086812e-05
-3.76441696467141e-05
-2.90469329881592e-05
-1.40054835196407e-05
-2.21121142770208e-05
-3.89052076777281e-05
-3.62658928285226e-05
-3.69176853717516e-05
-3.3783453535726e-05
-1.26459311850991e-05
3.6390833628608e-06
-3.17883687233889e-05
-3.08217986157148e-05
-3.86755810140669e-05
-2.21462155862514e-05
-1.30501682888983e-05
-1.65052756100277e-05
-2.53523704083025e-05
-2.26535438286357e-05
-2.88033526246398e-05
-1.55104271884767e-05
-1.7957006885783e-05
-2.19574854444303e-05
-4.5735216063843e-06
-6.19519298069873e-06
-2.50058845019291e-05
-2.81031896870004e-05
-8.68339169565262e-06
-1.8111555929535e-05
-1.7016204928138e-05
-3.11680975190825e-05
-8.96243213446446e-06
-1.02509413504013e-05
-1.6921372240326e-05
-2.00994292313101e-05
-1.81241196725507e-05
-3.65155979545513e-05
-1.16770605226713e-05
-2.42073505739987e-05
-1.56057795156442e-05
-1.1906042823508e-05
-4.08213411569073e-05
-1.42674630736721e-05
-1.29192327270581e-05
-2.15654864285945e-05
-3.34613748260945e-05
-1.41685503206776e-06
-3.79055477934892e-06
-3.70242168275103e-05
-3.02332094026009e-05
-2.42537619147219e-05
-2.35061911525355e-05
-3.38125451629717e-06
-4.23617658370224e-05
-1.64718751403499e-05
-1.84817158353409e-05
-1.40195100931209e-05
-1.91408476747142e-05
-1.31958200028042e-05
-1.68318953601994e-05
-1.28165543471711e-05
-4.02877729693326e-05
-4.52516196276264e-06
-2.85666970009371e-05
-3.0967996253169e-05
-2.04763137047623e-05
-1.68858833390911e-05
-3.90251539904349e-05
-3.08063037933597e-05
-1.93010073743586e-05
-1.44690377597719e-05
-1.08291327557421e-05
-3.53493416504778e-05
-2.0779193223514e-05
1.0650398273851e-06
-8.04084653172792e-07
-2.0052014445955e-05
-2.94393880186828e-05
-2.40444107335393e-05
-4.28883717195712e-05
-3.57430100542905e-05
-1.58825368002152e-05
-2.89383013769045e-05
-4.15015314791374e-05
-1.18662891384071e-05
-7.94954547146882e-06
-2.31048129342633e-05
-2.50068175409385e-05
-2.91339006860983e-05
-1.88438718402848e-05
-2.59295739337373e-05
-1.47825714483459e-05
-8.28541925811872e-06
-2.53965985616213e-05
-2.61368113745457e-05
-1.85702420783352e-05
-8.16001872609602e-06
-2.0940327206331e-05
-3.02054234363616e-05
-3.15911839190535e-05
-4.73147577810471e-05
-2.18753664885379e-05
-2.88216138081788e-05
-2.64591985319007e-05
-9.14220713743303e-06
-1.70663347897368e-05
-9.96400778130721e-06
-2.9014807953653e-05
-3.84578724909013e-05
-2.61651263795125e-05
4.94460715540512e-06
8.75827908418624e-07
-4.9277620479321e-05
-1.4164192892966e-05
-1.44677865060433e-05
-2.37911157389336e-05
-8.36746092152322e-06
-2.91900406395826e-05
-1.41928721420794e-05
-3.1029895765254e-05
-1.08860669307984e-05
-2.35810614726252e-05
-1.07921436696443e-05
-1.01089068663392e-05
-2.12105830878027e-05
-1.26738527565899e-05
-1.58424596892323e-05
-3.19993703728149e-05
-8.80964367979839e-06
-1.26562211045897e-05
-4.57513597331848e-05
-3.53923590937315e-05
-2.99771759397812e-05
-3.38584887131007e-05
-3.09730893141426e-05
-1.5147294106924e-05
-1.15176351420267e-05
-2.90433109218155e-05
-2.57641766940363e-05
-1.2690982024307e-05
-4.60486047319889e-06
7.75053709709083e-07
-7.03941682261419e-06
-1.62308552349942e-05
-1.093009647737e-05
3.35865657407858e-06
-1.4438895039818e-05
-3.47828969718539e-05
-1.40666764826519e-05
-4.1305019958594e-05
-7.93397610082705e-06
-2.36417547297483e-05
-2.19141769525957e-05
-1.75596555885958e-05
-9.65235313398732e-06
-4.79039027428648e-05
-2.4661463657437e-05
-1.55076849378089e-05
-3.33168692101009e-05
-2.48836270835334e-05
-4.08154947766445e-06
-8.741585361555e-06
-1.64274885850259e-05
-1.41080833112997e-05
-1.51597694494029e-05
-2.04168184195636e-05
-8.00653361910105e-06
-2.4307473593614e-05
-1.29211517963664e-05
2.91499419919834e-06
-2.57133333278035e-05
-1.46783997468112e-05
-3.74199558549651e-05
-2.82674132185007e-06
-3.79871869606096e-05
-3.03216363771725e-05
-1.72074487304015e-06
-3.4653362501641e-05
-2.48074888917955e-06
-3.02819560542596e-05
-2.7594133543001e-05
-1.55322706963359e-05
-1.55271368843336e-06
-1.78088268120003e-05
-4.80666373171785e-05
-2.84343561247081e-05
-3.79021949291827e-05
-7.37643177925328e-06
-5.10878318775298e-05
-3.45756372268836e-05
-1.32740126613876e-05
-2.42480646633209e-06
-1.92172231565823e-05
-9.55934144300725e-06
-1.44612155250425e-05
-2.45584781535888e-05
-4.24905590921618e-05
-4.08546164706002e-06
-2.45634144434887e-05
-3.49434097654492e-05
-1.76020848665563e-05
-1.67873513036578e-05
-2.19504343940353e-05
-2.63008598680081e-05
9.67415156290396e-06
-2.2858590023817e-05
-1.13861273687432e-05
-3.7786519995224e-06
-2.30304116514911e-05
-1.02019540170084e-05
-1.42162321921132e-05
-1.2335247275664e-05
-1.48691891042061e-05
-8.57874199817883e-06
-1.74542209318112e-05
-3.83951334105709e-05
-1.73393171278294e-05
-3.29200014475273e-05
-3.38539883677305e-05
-1.71121181529716e-05
-2.23128402833871e-05
-3.38199848875765e-05
-2.79263668436548e-05
-1.63454782776614e-05
-5.48221600574153e-06
-9.12550034649919e-06
-1.69734422899657e-05
-1.34538498230417e-05
-3.577172445277e-05
-3.65785978759855e-05
-5.02427637838508e-05
-3.83899129912174e-05
-6.78298108827565e-06
-1.73514594355253e-05
-3.5074601687039e-05
-2.08574529204609e-05
-1.13749696046803e-05
-1.24520592302079e-05
-3.95703049355543e-05
-2.5949273055922e-05
-9.17027389260608e-06
-4.42380049911288e-05
-3.8989690458468e-05
-2.37609847347877e-05
-4.80865369756059e-06
-3.40057273249803e-05
-4.49155531045059e-05
-2.59388564509862e-05
-2.33342003292822e-05
-1.45099222639213e-05
-5.2706825248777e-05
-2.12680537167426e-05
-4.11836538090918e-06
1.77571917427306e-05
-3.88167794179002e-05
-3.4605746844013e-05
-4.51427818438386e-06
-3.46115182856254e-05
-2.40659399677752e-05
-1.48104895303504e-05
-1.08854133851612e-05
-1.26011090645227e-05
-1.70172790338316e-05
3.2859973430986e-06
-2.46320192431143e-05
-4.45270979898702e-05
-1.28248851355496e-05
-3.26913623441955e-05
2.25020245638203e-07
-3.82059893063678e-06
-1.10796417523181e-05
-2.58533665262238e-05
-4.07292925626402e-05
6.49644702193373e-07
-4.34783216372033e-05
6.47371619126753e-07
-1.00709894563112e-05
-3.37359403217074e-05
-3.66233766931401e-05
-2.675671953763e-06
-3.7492779741919e-05
-8.35457119728094e-06
3.43943921264261e-06
-1.47906803534423e-05
-1.72050696446693e-05
6.78857426336838e-06
-4.02925570567127e-05
-1.74853651329917e-05
-3.99933665416474e-05
-1.85454552982307e-05
-1.63630198389828e-05
5.57206846737699e-06
-1.54939645580932e-05
-1.7741917397316e-05
-2.86754370487203e-05
-1.64378557877011e-05
-3.98702015819419e-05
-9.31005487680484e-06
-2.32020239213661e-05
-1.49135065108915e-05
-1.36024090423821e-05
-2.77449469778843e-06
-2.06380700950945e-05
-1.66330269840129e-05
-3.25134604890879e-05
-1.53616936210522e-05
-3.24563073541318e-05
-8.72065391990569e-06
-1.67136966456479e-05
-2.52724567037194e-05
-1.57849682531387e-05
-4.91010082403707e-05
-5.44979947460358e-06
-3.81627948649404e-05
-3.99961222282558e-05
-2.19500394426552e-05
-2.28257498046455e-05
-3.66740302031603e-05
-1.56903916387367e-05
-2.22572809221939e-05
-3.0484205049667e-05
-6.12715111806546e-06
-1.7733914039504e-05
-2.84809696038693e-05
1.74004275597626e-06
-1.88411518259458e-05
-1.64759378155671e-05
-2.31498827141669e-05
-4.10741743355008e-05
-2.53282948216071e-05
-1.56724037874241e-05
-5.71741876053037e-06
-1.51347123530744e-05
-5.08499341017475e-06
-1.36000680157454e-05
-1.89775096988184e-05
-2.70402489457168e-05
-3.93745100631361e-05
-2.00900384322809e-05
-1.97012829538473e-05
5.23641055468184e-06
-3.07524539445789e-05
-3.14033283872837e-05
-2.3003725911823e-05
-1.81609017823038e-05
4.33780405499705e-06
-4.81794192394842e-05
-2.44811513834373e-05
-2.505946178226e-05
-9.88463477527252e-06
-2.35289924846567e-05
-1.25075969521253e-05
-1.66098956790745e-05
-2.63586352128426e-05
-3.74122522226439e-06
1.65046799049064e-06
-4.60383156216513e-05
-2.71581361878039e-05
-1.38828376306385e-05
-5.15301966635928e-06
-9.84877674215313e-06
-2.97955833833772e-05
-2.15006721598822e-05
-2.66549743252001e-05
-2.12175739734511e-05
-4.93573752856906e-06
-1.96015770743893e-05
-3.20366532536275e-05
-1.29360770434705e-05
-1.91679404435227e-05
-3.48995009257166e-05
-2.31316945168377e-05
-1.28078692247215e-05
-1.7286751597946e-05
-1.32650803745353e-05
-2.39523918820158e-05
-3.07318849538878e-05
-2.7690627781714e-05
-9.88809371234778e-06
-1.61585212235758e-05
-3.07482707538532e-05
-1.15935642259064e-05
-1.45696415072998e-05
-2.64736666204953e-05
2.59874542066615e-07
-9.35775836052396e-06
-1.7363621186186e-05
-2.32360486772623e-05
-3.69727434481108e-06
-2.54519898734479e-05
-1.73766231663104e-05
-2.4448622969243e-05
-1.26337655789469e-05
-2.83361204447319e-05
-6.59062053722499e-06
-4.20734066221679e-05
-1.11637890226924e-05
-2.48245038887054e-05
-2.04380445665976e-05
-3.28695285416924e-05
-2.08867472004963e-05
-4.89431149567196e-05
-3.10156034068685e-05
-1.52535634328925e-05
-1.29168470078345e-05
-3.86986246327392e-05
-1.74166774524348e-05
-2.63622807151611e-05
-5.21775084341439e-06
-4.86743606222574e-05
-3.0614926673225e-05
-2.27145678890293e-05
-1.70491899215636e-05
-1.21305875917827e-05
-1.93353785462048e-05
-2.05588178169142e-05
-3.46129040162241e-05
-3.67779822080706e-05
-2.09356848773794e-05
-2.02747203841147e-05
-1.24505583419378e-05
-2.59898681933448e-05
-2.14998098962067e-05
-2.11401736834641e-05
-2.18086582410358e-05
-1.32448989393506e-05
-6.75393083031417e-06
-1.47177437008759e-05
-1.61648188040758e-05
-3.2702342377534e-05
-2.60238309803478e-05
-3.210837900026e-05
-2.38692805071621e-06
-1.92153338699725e-05
-3.10373024701503e-05
-4.21913100080292e-05
-3.03475432564288e-05
-2.26795037878354e-05
-1.8353002298437e-05
-2.14763077482824e-05
-1.42566440357773e-05
-2.62461289462138e-05
-1.75097176588102e-05
-2.15197475645186e-05
-1.8148054176156e-05
-3.18721117930947e-05
5.35314191771171e-07
-5.18277290531581e-06
-4.0593261268477e-07
-1.92958002553275e-05
-3.16148680845153e-05
-2.12817590232543e-05
-3.8929957225765e-05
-4.14941718692577e-06
-1.02945541734041e-05
-2.603843887577e-05
-1.11975555191388e-05
-1.37370400189455e-05
-2.04093326678549e-05
-1.42090318225559e-05
-3.1089654752537e-05
6.05600096636274e-06
-2.26751153313974e-05
-3.24215985761595e-05
-2.61588194229913e-05
-4.60644969805246e-05
-4.75971098953316e-05
-2.1140341524551e-05
-3.18553783790135e-05
-4.48929409688727e-05
-5.24175329661626e-05
-8.14162200854619e-06
-1.5023498502267e-05
-4.29180743581632e-06
-1.17360462456595e-05
-6.92474149757098e-06
-1.77176204460442e-05
-2.10408060213599e-05
-2.23865781096682e-05
-1.77042486776858e-05
-2.75042080001366e-05
-2.64559076950436e-05
-2.19246580742424e-05
-1.91491769479177e-05
-2.58198027862189e-05
-1.38724334239063e-05
-4.48491168226588e-05
-3.22740162898008e-05
-3.23469290233422e-05
-1.70847403427778e-05
-1.83584870755354e-05
-7.79358090051992e-06
-1.85340494651667e-05
-1.66752254900037e-05
-1.06808290424077e-05
-4.03297864284727e-05
-2.07336876311885e-05
-1.60460239283571e-05
-2.99672487846869e-05
-2.73267448078427e-05
-1.2429359360684e-05
-1.62521191213036e-05
-2.23746218140766e-05
-2.47220839533917e-05
-1.32776636997782e-05
-1.80077442594434e-05
-3.62161936508074e-06
-2.7744029360699e-05
-7.47077495826201e-06
-2.55799607193033e-05
-3.15359629352417e-05
-1.7028157112142e-05
-1.51703441160294e-05
-1.92925976896242e-05
-1.4629412011959e-05
-1.75606210539895e-05
7.82121303204725e-07
-2.48566720915528e-05
-2.16974341853363e-05
-1.64343157908332e-05
-2.77162429367872e-05
-2.65247659491265e-05
-2.66322985446122e-05
-2.2312387600071e-05
-2.11836342917203e-05
-2.17961122553187e-05
-2.87334991857596e-05
-2.23530675703399e-05
-1.88620476726051e-05
-8.21332549558698e-06
6.34772814339192e-06
-1.59768635870959e-05
-1.36412658020206e-05
-3.22123706877736e-05
-1.43095223451575e-05
-3.39937182904215e-05
-1.76558869807149e-05
-3.28003650241027e-05
-2.36800332428793e-05
-3.65271951139529e-05
-2.10081140859789e-05
-2.69977787571467e-05
-2.36071824948252e-05
-1.86951871584734e-05
-1.95909888681187e-05
-5.12815842594661e-07
-3.42588207888079e-05
-7.59596818988404e-06
-1.41262836848477e-05
-2.22106959132081e-05
-1.24266274484236e-05
-2.42012379815867e-05
-1.86016364815969e-05
-2.66464317896472e-05
-3.82311749406782e-05
-1.12293183115392e-05
-1.70184097040067e-05
-2.4841863675754e-05
-1.35230405900406e-05
-3.06749579953907e-05
-2.76864193225898e-06
-3.29636282145876e-05
-3.43068723036137e-05
-3.32546492691655e-05
-3.00543107134218e-05
-2.69726665087119e-05
-2.36695754783201e-05
-4.23723506928034e-05
-4.51566377957959e-05
-3.82167598858342e-05
-1.60939823673195e-05
-1.37548362030511e-05
-3.30805176760868e-05
-2.288686470175e-05
-3.18143238951809e-05
-2.16403027340298e-05
-1.81243719587604e-05
-8.28993874036155e-06
-1.89087110291949e-05
-2.09738344022218e-05
-1.23872614428991e-05
-2.22030673182005e-05
-1.25816773963072e-05
-2.42283354689243e-05
-3.39341104473164e-05
-3.82288019843657e-05
-1.52559684992381e-05
-1.54294962203537e-05
-1.70884162739587e-05
-2.46938202968297e-05
-1.93686213015669e-05
-1.63838027058449e-05
-1.5097519093842e-05
-3.10854740730888e-05
-2.16371036084646e-05
-2.58136327675474e-05
-1.36419204592216e-05
-1.49548372368157e-05
-2.16651376195529e-05
-1.61243048419201e-05
-1.42852302791322e-05
-4.3289368812727e-06
-9.40187375204023e-06
-1.80237433874723e-05
-7.89836735648279e-06
-3.47169441176476e-05
3.12161646301568e-06
-1.40833410295011e-05
-3.41805242411716e-05
-1.36839474648663e-05
-1.73608828108734e-05
-6.29657587222285e-06
-2.85947271591299e-05
-1.12174114250437e-05
-2.16692629876332e-05
-2.24241789242934e-05
-3.8411994843855e-05
-6.44336204121748e-06
-1.9478962117632e-05
-1.74681908412373e-05
-2.67435493382872e-05
-6.42774778440084e-06
-2.39430119941192e-05
-1.27651768931464e-05
-2.96849592981409e-05
-2.59339784288978e-05
-7.09136752690406e-06
-1.06086593579337e-05
-4.08509132773935e-05
-3.32142845628716e-05
-2.40540677646015e-05
-2.07159189270244e-05
-1.49229199443726e-05
-2.48920193320755e-05
-3.9740138421227e-05
-1.55255795930268e-05
-2.39661825128141e-05
-1.83435906369743e-05
-1.7492015310896e-05
-5.93777697787275e-06
-1.61589040904966e-05
-2.42680372232267e-05
-4.18193976154432e-05
-2.45406751351842e-05
-2.91389969433426e-05
-2.62232782564016e-05
-2.54418714213743e-05
-2.3717710233137e-05
-1.43857630208867e-06
-1.38686968170573e-05
-6.41855140412851e-06
-2.73147265038408e-05
-2.20839360088839e-05
-2.4911215512427e-05
-5.55435407786771e-06
-2.77293926870179e-05
-2.143946101435e-05
-2.20257625470442e-05
-2.87402454417303e-05
-2.58283139158552e-05
-2.64122326412208e-05
-2.45331068227546e-05
-4.59093946638907e-05
-2.91153510664949e-05
-1.81040895164342e-06
-3.70229876029828e-05
-2.60392814210526e-05
-2.40506589006596e-05
-1.79180777725016e-05
-3.12335463905115e-05
-2.4007058214005e-05
-3.24525501591014e-05
-9.2935580986464e-06
-5.41026296581937e-06
-2.15678918736573e-05
-7.78534465866375e-07
-3.85725413249377e-05
-1.97487016033336e-05
-2.0299421574356e-05
-7.46490384510755e-06
-2.08832871564559e-05
-1.89632466802681e-05
-3.33730766556088e-05
-1.82925329457288e-05
-1.26456076869072e-05
-1.71018951526945e-05
-7.44840989024493e-06
-9.30201209402266e-06
-1.70368113453357e-05
-1.00877498976095e-05
-1.29962501336983e-05
-2.25145337826833e-05
-3.29285977674111e-06
-6.90282397155303e-06
-1.404958441977e-05
-2.37070050331206e-05
-2.92161946161298e-05
-2.99780992025177e-05
-2.05165020677593e-05
-2.04343874225637e-05
-3.26819098761573e-05
-3.02962717397676e-06
-8.61393410746199e-06
-2.62002607521495e-05
-1.51702529605382e-05
-2.05799536956827e-05
-2.62260900906586e-05
-2.73540033816901e-05
-2.04346161987333e-05
-9.24230315634346e-06
-2.55097847979748e-05
-3.23887204377148e-05
-2.77188705008151e-06
-2.10275285067903e-05
-2.62717837863931e-05
-1.25930425385059e-05
-1.38928847059802e-05
-3.42936646588014e-05
-2.09939283809156e-05
-1.14980138518029e-05
-1.72991999425241e-05
-3.76091088328307e-05
-2.63587674554352e-05
-3.32284265167088e-05
-9.12920682439662e-06
-1.05202903638478e-05
-2.99207152307376e-05
-3.20182005846302e-05
-1.16623999091323e-05
-8.84660852525652e-06
-3.02742609494822e-05
-4.04599069016356e-07
-3.5566281613035e-05
-1.36104210550329e-05
-3.61165631240637e-05
2.7600460372848e-06
-1.42767306121295e-05
-1.76584521928732e-05
-9.81588514587878e-06
-4.08528058377138e-05
-3.64503311085449e-05
-1.98319566652604e-05
-3.22082069771281e-05
-3.35539250854285e-05
-1.4309814029187e-05
-1.73856904738729e-05
-6.63924295496081e-06
-1.92942247386134e-05
1.26855842999579e-05
-9.61179648187695e-06
-1.96684263843648e-05
-3.08586960657679e-05
-1.17869837994134e-05
-4.17989593463856e-05
-2.96049293584532e-05
-2.33136800361424e-05
-8.43317744491523e-06
-2.49340877351846e-05
-4.67880105092492e-05
-1.66118237454851e-05
-1.95971729245683e-05
-1.09445408541738e-05
-3.73316584831408e-05
1.4873432424503e-05
-1.83214952171947e-05
-1.3730770075472e-05
-1.65470121850425e-05
3.41160439581495e-06
-1.12652688133885e-05
-2.35910134996647e-05
4.35654585077443e-06
-4.28040853390578e-05
-1.84793369457424e-05
-2.27573802056201e-05
4.55960189344477e-06
-2.91692414758836e-05
-2.9644041409606e-05
-3.03959932826442e-05
-2.20410794573106e-05
-7.32475966689127e-06
-1.17449468655121e-05
-2.10830784215156e-05
-3.2453068728798e-05
-4.04525644318699e-05
-3.92968674387418e-05
-4.6626051040331e-05
-1.85920840176498e-05
-2.33626650468271e-05
-2.66713551956183e-05
-2.86699480922768e-05
-1.0000901316935e-05
-2.74381666910872e-05
-1.04534414513536e-05
-3.39346670200987e-05
-3.41901448681617e-05
-1.26628945762241e-05
-2.22622250628783e-05
-1.95305172304485e-05
-9.08168733853205e-06
-2.48497280015744e-05
-2.3624537416828e-05
-3.45179607083444e-05
-1.00537550035952e-05
-6.0198304576545e-06
-1.38614991579887e-05
-4.96369830089235e-05
-2.18074305578403e-05
-2.85841110275901e-05
-3.44249066034725e-05
-1.67882084645145e-05
-1.66472455137903e-05
-2.69267339429946e-05
-3.87309317726852e-05
-3.4321523775511e-05
-6.11522555609024e-06
-5.80935749885864e-06
-1.16452586498035e-05
5.44914214151542e-06
-5.11054704936889e-06
-3.58400792966535e-05
-2.53599381751209e-05
-2.91032164619525e-05
-3.25856258221215e-05
-1.82418016718166e-06
-7.80867116346215e-06
-2.23173307619576e-05
-5.11169845188277e-06
-2.32234338486859e-05
-2.42051712352217e-05
-1.41337442419879e-06
-2.12201857565896e-05
-2.52041480411781e-05
-2.12745966990184e-05
-2.00694995619644e-05
-2.12631564420348e-05
-4.14186633906243e-05
-2.8170267497365e-05
-1.00132475465577e-05
-3.41185664962351e-05
7.39330206915085e-06
-2.25011099510762e-05
-2.58692869586161e-05
-1.19237168930661e-05
6.11657540671678e-07
-1.62248136250285e-05
-1.54073204375491e-05
-8.61891406783135e-06
-5.84395344121996e-06
-1.2425664575847e-05
-1.63945742757291e-05
-1.48827877684805e-05
-2.11995639603207e-05
-1.26051018902468e-05
-2.26769366289171e-05
-3.30016884534987e-05
-3.05187535745814e-06
-1.59338842029661e-05
-2.1565103018217e-05
-4.63401153763119e-05
-2.51336955545057e-05
-2.02758567533249e-05
-2.01225717792717e-05
-3.48357123539263e-05
-1.33173895700854e-05
-3.91057220069525e-05
-2.11416346989655e-05
-2.23720210935252e-05
-6.60111280791427e-06
-1.321786620163e-06
-1.17572969058095e-05
-2.12735946078439e-05
-1.31214277261889e-05
-3.34953100914989e-05
-3.49235753709934e-05
-4.99929130705798e-06
-4.42616575140101e-05
-3.17055141913661e-06
-1.43043637652997e-05
-2.79909800092852e-05
-3.23132524109195e-05
-2.45417862501846e-05
-2.16114643233714e-05
-3.29553077868667e-06
-4.00132723080369e-05
-8.87250861171104e-06
-2.06209977256006e-05
-1.65475946040432e-05
-3.18642495999389e-05
-3.27207872896827e-05
-2.55141930326352e-05
-1.18995358334491e-05
-1.95552851176151e-05
-1.39106403204093e-05
-6.97696967866859e-06
-6.61876955216888e-06
-1.91137947049311e-05
-2.29170099030319e-05
-7.27351479327985e-06
-2.09057693344029e-05
-3.15384176457381e-05
-2.27554739041665e-05
-1.7906639746814e-05
-8.80796599283431e-06
-3.64253899705022e-06
8.2343250123012e-06
-4.82700493397658e-05
-2.34363387508567e-05
-3.9266338122478e-05
-3.48137737927993e-05
-2.15566374760983e-05
-3.5358504401768e-05
-3.49646357799802e-05
-1.64488141904728e-05
-1.33688885650781e-05
-2.05129164125002e-05
-2.66427100757322e-05
-2.35973344243644e-05
-3.46557088716372e-06
-3.79261679605362e-05
-2.76611254476906e-05
-1.27546724954195e-05
-2.5063665328472e-05
-2.56498902116115e-05
1.20093511574898e-05
-3.92921875320527e-05
-2.60476248093088e-05
-2.79490638709672e-05
-2.10312944093724e-05
-1.61420438795415e-05
-2.18871931514191e-05
-3.87559886504264e-05
-2.66881632447274e-05
-3.77396001043225e-06
-2.23955644139571e-05
-1.60433748176552e-05
-3.12854905189697e-05
-5.43617084981721e-05
-2.24677696581713e-05
-2.52442232202608e-05
-1.61899919846812e-05
-2.18081352665739e-05
-8.64132210346371e-06
1.43956991169232e-05
-6.35234619863378e-06
-1.44201321944034e-05
-2.07913574896943e-05
-4.05147660145438e-05
-2.78398171914667e-05
-3.87347550681615e-05
-2.01713044066795e-05
-3.20727332448566e-05
-1.02864220567939e-05
-3.73109700089371e-05
-1.89038900324004e-05
-2.41000495903091e-05
-3.97021102184551e-05
-3.41859491644406e-06
-2.72210902294786e-05
-4.4466492033198e-06
-2.47113981331882e-05
-2.48591441060078e-05
-1.47367164232134e-05
8.05244051566501e-06
6.68507733093749e-07
-2.66127284205863e-05
-2.00646695093658e-05
-2.72374410330412e-05
-3.49203847072484e-05
-2.18012570594888e-05
-3.69005756120557e-06
-1.00882680267279e-05
-3.01211276332177e-05
-9.57606827075412e-06
1.62303688795024e-07
-2.22183974985608e-05
-1.55456335995233e-05
-2.4465517977767e-05
-1.37411928685096e-05
-3.04546034685468e-05
-3.30123154615681e-05
-2.80187315846109e-05
-1.90658822637017e-05
-1.42935415613275e-05
-2.03739150198009e-05
-2.1233131924454e-05
-2.70523866154479e-05
-1.14735795516796e-05
-4.16982410900888e-06
-3.75619782950366e-05
-3.04465977873602e-05
-1.99546388148168e-05
-1.53384779539057e-05
-9.62433029141019e-06
-4.84698466475034e-07
-2.3553961491268e-05
-2.21863700867997e-06
-1.04765328852541e-05
-2.52325759687756e-05
-7.19138849092341e-06
-1.07775204154155e-05
-1.44854914738483e-05
-2.59117082169255e-05
-1.96473827791422e-05
-1.15500322959891e-05
-1.52020610951001e-05
-2.91050014838178e-05
-1.86732457693493e-05
-2.87067137248555e-05
-2.20955437337451e-05
-6.16224749763029e-06
-1.35288917438886e-05
-8.05226992710207e-06
-8.00339520695381e-06
-1.83528130259465e-06
-2.78558599040515e-05
-3.30568065917143e-05
-3.51440591195397e-05
-2.47226557090841e-05
1.60337401869103e-06
-2.4681638960861e-05
-2.76042069193443e-05
-2.10419254051877e-05
-3.12430397138777e-05
-1.505478651341e-05
-1.69828504732899e-05
-3.09986986547078e-05
-1.11810086326529e-05
-2.77682564791927e-05
-9.64866690390753e-07
-2.36227075179475e-05
-3.29394799718918e-05
-3.1438664794224e-05
-2.51271595089027e-05
-3.62625601321502e-05
3.63388463789412e-06
-3.25238124607639e-05
-2.21981304804665e-05
-2.10083712154265e-05
-4.15998479425669e-05
-2.86763598691961e-05
-3.8418821252607e-05
-4.16065015676817e-06
-1.76086530159668e-05
-3.01576995754743e-05
-3.12147857873565e-05
-1.53973577030763e-05
-2.37182574958582e-05
-1.03938079898764e-05
-4.86972200748942e-06
-1.7325626701119e-05
-2.55938371742085e-05
-9.78316650365299e-06
-3.18231970008509e-05
1.33735652442525e-05
-6.18854586329116e-06
-2.84326412832424e-05
-3.42424682360676e-05
-2.29644921747707e-05
-1.83834227289632e-05
-1.67072299987567e-05
-2.37222061336113e-05
-6.84410059415581e-07
-1.76044620874702e-05
9.959363711182e-06
-4.61071330596907e-06
-2.13877866276581e-05
-3.1940685426214e-05
-2.89418031020498e-05
-2.99882785882054e-05
-8.65570728521368e-06
-7.51390851962816e-06
-1.45897373885686e-06
-2.42874511332696e-05
-2.14346425668056e-05
1.115081169828e-05
-1.47407253564935e-05
-2.45592497595124e-05
-1.64474415797758e-05
-1.46383831959897e-05
-2.06534701047555e-05
-3.04830616560231e-05
-1.34171407309731e-05
-2.88536068751924e-05
-1.90689443969305e-05
-1.2268873533227e-05
-1.65114029860115e-05
-1.02215227920928e-05
-2.06815953971141e-05
-3.48153089650848e-05
-2.12930737820825e-05
-2.61592767970009e-05
-2.27538279699668e-05
4.49180690767045e-06
-1.33424659412592e-05
-9.48982956900249e-06
-2.97574036700488e-05
-2.6241727936248e-05
-3.86239517484062e-05
-2.18012449783768e-05
-2.59136916085828e-05
-7.22549407999068e-06
-3.96530009462737e-06
-3.90484496264061e-05
-7.33618825432124e-06
-1.59637528396017e-05
-1.76339611384044e-05
-4.92480391925867e-06
-3.44604447623304e-05
-1.11646966529896e-05
-1.97278888976074e-05
-1.35336699991473e-05
-3.30088090406622e-05
-1.11076165376873e-05
-1.65245841770662e-05
-2.44895662358111e-05
-5.97225568373961e-06
3.8393970149518e-06
-8.76663550868442e-06
-2.41466701301787e-05
-2.87033131876095e-05
-1.63641707821455e-05
8.88259007881038e-06
-5.7943659511031e-06
-2.60916635540104e-05
-2.98597412638538e-05
-1.44772252390492e-05
-3.34464487799362e-05
4.0835378713038e-07
-8.2218544257592e-06
-2.94863653738962e-05
-4.25456686619491e-05
-4.34913600583654e-05
-1.35979150041188e-05
-2.56060095343386e-05
8.88633101980731e-07
-1.93268445176242e-05
-1.22537313856851e-05
-3.58242681086309e-05
-1.82809770015534e-05
-1.35903890737714e-05
-1.98137494969659e-05
-3.2327301741599e-05
-1.70211709730488e-05
-3.05136929581321e-05
-2.13800920445848e-05
-1.66443869839199e-05
-1.96247650912115e-05
-8.15833340081462e-07
-9.92904041738863e-06
-2.08479210192317e-05
-2.67833033296328e-05
-2.45224215926271e-05
-3.13974185379408e-05
-4.4800243160565e-05
-1.81161268060078e-05
-3.47865983850861e-05
-1.81098077009404e-05
-1.13736467285807e-05
-2.86063373793218e-05
-1.80600993940546e-05
-2.26169257329961e-05
-2.33880661590791e-06
-1.55155024769224e-05
-1.75658557670673e-05
2.27798202604883e-06
7.35842337757739e-06
-1.13516098357924e-05
-6.48212977965314e-06
-4.01777706287234e-05
-3.52672272332255e-05
-2.87229053808831e-05
-4.94710998801951e-06
-1.73962502078106e-05
-1.97697147386984e-05
-3.62474862259896e-05
-2.30670523827506e-05
-1.17949859106929e-05
-1.36686109496839e-05
-2.49624652843996e-05
-2.89628680694099e-05
-7.1832835253314e-06
-2.36918288971924e-05
-1.33755135777558e-05
-2.38965479996024e-05
-2.48024199133185e-05
-2.24308162203682e-05
3.79414286250065e-06
-7.85090265102001e-06
-1.45115920582463e-05
-1.73736501879177e-05
-1.37103757270677e-05
7.05075065119709e-07
-3.33236941576086e-05
-1.6506658087819e-05
-2.5170720071087e-05
-3.63469679696916e-05
-3.31198407443466e-05
-2.03681126417732e-05
-3.14985893475518e-05
-9.72517623005063e-06
-5.39024234582543e-06
-3.00672044037752e-05
-2.27856064797366e-05
-4.02852117452405e-05
-2.57662431352739e-05
-1.5261594709675e-05
-1.06059954333738e-05
-3.4521108289946e-05
-3.58657442763614e-05
2.4606537469313e-08
-1.08649923768188e-05
-1.04683480785664e-05
-3.31337287095557e-05
-2.33969732315712e-05
-1.98140464531365e-05
-7.74092906125687e-06
4.35310951489759e-06
-2.72332515241718e-05
-1.15572090913508e-05
-1.48660415349778e-05
-2.43202403860694e-05
-8.38340845164069e-06
-1.26762580281936e-05
-2.92479540027035e-05
3.83271649945899e-06
-2.16720613029471e-05
-3.78160593869909e-05
-2.53754689687931e-05
-2.03477776910633e-05
-2.79035671031325e-05
-4.90288969065868e-05
-1.88778237235264e-05
-1.47985191039102e-05
3.76261178636475e-06
-1.7734329976511e-05
7.52011465544233e-06
-1.56124585157488e-05
-5.14806956551018e-06
-2.20336866563975e-05
-6.97813841709826e-06
-2.6532165694399e-06
-3.49862506333042e-05
-6.13265504714198e-07
-1.90767401027804e-05
-3.3157677962961e-05
-1.51456563722707e-05
-6.60702416113602e-06
-1.33993142836113e-05
-2.10110383413708e-05
-1.93098165787423e-05
-2.10277540140314e-05
-6.57807256876135e-06
-2.39312895456238e-05
-2.39186605082205e-05
-1.0377939988118e-05
-2.23490768304385e-05
-6.28874301489309e-06
-3.63500655202666e-05
-3.3769538621386e-05
-2.38642092217419e-05
-2.11525530517046e-05
1.35503734847921e-06
-7.69884049054877e-06
-2.507830064847e-05
-3.93179257220886e-05
-2.28205230900788e-05
-3.55076055963332e-05
-3.0518308779124e-05
-1.83528173808834e-05
-2.08105106696517e-05
-8.03631732241735e-06
-3.87459097779004e-05
-1.93408355685588e-05
-2.16123515960414e-05
-3.06687978349471e-05
-2.11338919982324e-05
-3.30899840463766e-05
-1.34498323296139e-05
-3.65110940826169e-05
-3.2713576195062e-05
-2.93049151390156e-05
-2.92247005963954e-05
-2.62465394134334e-05
-2.62129802814157e-05
-1.68860675376306e-05
-4.15936872214125e-05
-6.2335653257958e-06
7.09403413758095e-06
-8.39235758481941e-06
-2.31083463137015e-05
-4.56959522251519e-05
-2.64079856195074e-05
-3.84751647409572e-05
-2.5690534634906e-05
-4.42846718864106e-05
-2.50894153038752e-05
-2.93807797591505e-05
-9.68203412008144e-06
-1.5978156448326e-05
-2.5492119392815e-05
-1.54322762418019e-05
-1.44258778861133e-06
-1.72241559300915e-05
-1.39911160300625e-05
-1.22153993396035e-05
-2.21306419798434e-05
-2.90490183681714e-05
-2.39359491468759e-05
-4.32722820453991e-05
-1.94411214037804e-05
-1.72225646092004e-05
-3.60032569603758e-05
-3.09109973943819e-05
1.90370186254124e-05
-2.26656665592519e-05
-2.48604743086112e-05
-1.56087317771869e-05
-2.80424510556805e-05
-2.43952693406703e-05
-2.24475371050125e-05
-1.92171531242926e-05
-1.04924253629404e-05
-2.95295979998299e-05
-3.61666888737694e-05
-2.81567007081504e-05
-1.13614811577305e-05
5.59111880748919e-06
-2.41730014029214e-05
5.78425835053909e-07
-1.79631951139895e-05
-1.65978601609066e-05
-2.13123238548338e-05
-1.41665171485455e-05
-2.97037548794336e-05
-3.34330578134021e-05
-3.11518396402455e-05
-1.86968264607408e-05
-2.35491150104388e-05
-2.39024069783408e-05
-3.43570758512799e-05
-3.62974741162593e-05
-2.99071024857344e-05
-1.2700950718971e-05
-1.19203284962963e-05
-1.48757739609227e-05
-2.436717816639e-05
-4.63386755421879e-05
-3.1623556224496e-05
-1.68814422909317e-05
-2.19869940271531e-05
-3.61149135505364e-05
-3.44632142404052e-05
-1.34978468051905e-05
-3.13393124199265e-05
-1.74794158947407e-05
-6.37165710494931e-06
-1.2717422512024e-05
-1.74972064176869e-05
-1.90513765304015e-05
-2.24892223786783e-05
-1.52656884517901e-05
-2.54539989060491e-05
-3.21534273204088e-05
-3.10303376171996e-05
-4.07137489512097e-05
3.62142173600874e-06
-5.97501893845803e-06
-2.72091691741768e-05
-4.43694244045155e-06
-2.64843633128653e-05
-3.98456631401595e-05
-2.04873337020719e-05
-2.84527944555344e-06
-2.17595965016373e-06
-2.7003263719423e-05
1.40750577274902e-05
-1.3934189825401e-05
-1.9983901518684e-05
-3.11518616560602e-05
-3.70706187554964e-05
-1.45007891714296e-05
-1.4830863514597e-05
-2.55229808487106e-05
-9.3928748436707e-06
-3.82320984349195e-05
-2.24988162869481e-05
6.00386289819381e-06
-1.3352645360987e-05
-2.48919361342548e-05
-3.45414047784427e-06
-1.82274427288726e-05
-2.80231205287422e-05
-3.56464610474635e-05
-1.79653554932281e-05
-2.58654832101271e-05
-2.24675153108905e-05
-2.30197710019352e-05
-2.95344607543373e-05
-9.09387614813626e-06
-1.60275754595165e-05
-1.4839710162837e-05
1.76769643988962e-06
-1.54095915794388e-05
-3.00480821567451e-07
-2.37233178660791e-05
-1.47835647820392e-05
-1.56270776639646e-05
-8.31786965701074e-06
-2.33748729976285e-06
-1.14797549746719e-05
-1.25638497763767e-05
-1.40854141125147e-05
-1.11350903534765e-05
-2.40340964980614e-05
-3.76076030066394e-05
-1.814935150786e-05
-2.06966603724483e-05
-4.25392811473978e-05
-1.94925737491207e-05
-1.76662412875257e-05
-4.21524270816378e-05
-2.53130088354059e-05
-5.42372901313739e-06
2.12739388419979e-05
-7.78351210676164e-06
-1.99170191606972e-05
-1.11338217406626e-05
-2.81568303787965e-05
-2.24518726691374e-05
-1.43179372479379e-05
-5.85297632754714e-06
-3.31402817735331e-05
9.52662370783002e-07
-1.42717058760413e-05
-2.89884627093336e-05
-4.11636670618129e-05
-1.40817505679647e-05
-1.35935433199422e-05
-1.47853369846348e-05
-8.78905476895941e-06
-2.68005023304442e-05
-2.27879170721124e-05
-3.96737632217551e-05
-1.92130362013316e-05
-4.40715334398446e-05
-1.04233685853648e-05
-1.63735000807272e-05
-5.83512428530082e-06
-1.9156303393254e-05
-2.28194319382556e-05
-3.0975038003759e-05
-3.92717534938878e-05
-1.66020789278461e-05
-1.0538880292632e-05
-1.7955817779324e-05
-3.28905311503726e-05
-2.77624946658573e-05
-2.89657638404306e-05
-1.29440841539424e-05
-8.36963144491592e-06
3.46750776199111e-06
-4.54056350427e-06
-3.56177158772072e-05
-9.65587929241169e-06
1.45506356495296e-05
-3.17060425284521e-05
-2.66186496801968e-05
-3.35353590893393e-06
-1.31102435816785e-05
-1.6161772452056e-05
-2.63200185171206e-05
-2.53938296875478e-05
-3.06682449975412e-06
-2.68206384592492e-05
-2.2689571327523e-05
-3.84062696122893e-05
-1.82542727903515e-05
-5.67118802388854e-06
-1.20554314158628e-05
-1.91447702309562e-05
-3.35523144148797e-06
-1.45076962723038e-05
-9.24619303174814e-06
-3.50069154552549e-05
-8.20230600949091e-06
-3.54039035836986e-05
-6.12089642145289e-06
-1.39169141344284e-05
-1.15360690574814e-05
-1.43386350795731e-05
-2.50003811970556e-05
8.66157389625898e-06
-2.96544327559196e-05
-3.68689159505808e-05
-7.92579270337152e-06
-1.40237594849225e-05
-2.45221735831815e-06
-1.36765637275686e-05
-1.90036350679145e-06
