# Supplementary material for: Research on computational propagation and identification of mine microseismic signals based on deep learning
Source: PLoS One. 2025 Oct 22;20(10):e0334641. doi: 10.1371/journal.pone.0334641 (PMC12543183; doi:10.1371/journal.pone.0334641)
Supplement: S1 Data — (ZIP) [file pone.0334641.s001.zip › 000100500000977.xlsx_0.txt_24.txt.txt]

-1.48719681288766e-05
-1.61932050987273e-05
-1.75529645005454e-05
-1.62951032270437e-05
-3.18056565929111e-05
-2.07140722660668e-05
-2.17860553606858e-05
-1.72292082174548e-05
-2.08920800020617e-05
-2.2878461086528e-05
2.07148586337796e-06
-1.86879279694401e-05
-1.68324902961103e-05
-1.75871877824047e-05
-6.16150075907847e-06
-3.94395322812696e-05
-1.44587219206231e-05
-1.34201817168535e-05
-2.12137023339982e-05
-4.68636677773713e-05
8.21526244553333e-07
-2.5422233727858e-05
-2.79899273884777e-05
-1.86419252459081e-06
1.58998496550754e-06
-1.56193584398625e-05
-5.99836189685066e-06
-3.62764819399708e-06
-1.45281524484956e-05
-1.85213284416614e-05
-1.58276325603024e-05
-3.56937635330908e-06
-1.43755090159492e-05
-1.32813058610081e-06
-4.07659050106811e-06
-1.29307167028916e-05
-2.92497401378029e-05
-8.75501658264867e-06
-7.55493557935384e-06
-4.35243701561826e-06
-2.01883892144146e-05
-2.06304541972714e-05
-7.95856511290824e-06
-6.85206826615521e-06
-1.67233726109339e-05
-2.21259916598585e-05
-3.60748102873801e-05
5.81539930547531e-08
-1.18430234964775e-05
-4.33170678771373e-05
-3.16579685188584e-05
-4.00479251670412e-05
-1.33046995046552e-05
-5.84512862997676e-06
-2.69278837107927e-05
-3.80547333395165e-05
-2.54500983674826e-05
-5.75548235523761e-06
-2.71603266849078e-05
-1.87160021601374e-05
-4.99540132474278e-05
-3.27830174992947e-05
-2.8588778792893e-05
-1.79504824509633e-05
-4.32778792562689e-06
-1.09824559387907e-05
-2.87172645215334e-05
3.31359006504908e-06
-1.63488942021253e-05
-2.45303318879657e-05
-2.13939754843666e-05
-4.51911092830599e-05
-3.55635224358834e-05
-2.20914991983522e-05
-1.97905887160942e-05
-2.92754988142657e-05
-1.47033738478561e-05
-9.08956454982393e-06
-9.41364793159328e-06
-5.22707394089741e-05
-2.12777252763971e-05
-2.06301163119061e-05
-4.06706908027656e-06
-2.74415572626659e-05
-3.68646181469767e-05
-6.45779038683807e-06
-1.48408595510088e-05
-3.80787971067348e-05
-1.63717034523117e-05
-3.0125469277043e-05
-4.21135231958945e-06
-8.37268418876408e-06
-1.2261772004419e-05
-8.90032133962994e-06
-3.13724964960964e-06
-1.28525260187341e-05
-1.36631965581824e-05
-1.23379782308607e-05
-7.55901293383054e-06
-1.56450535223457e-05
-1.0312978120753e-05
-2.21239748677833e-05
-8.6630850529773e-06
-4.35827298891679e-06
-1.99004788536413e-05
-2.40294654586062e-05
-1.53532943138912e-05
-2.22731125601773e-05
-1.89586624826694e-05
-6.24168734511259e-06
-1.15520106378087e-05
-2.12528847282724e-05
6.72276518757764e-06
-3.27113818432159e-05
-2.46227995817438e-05
-8.23510876958592e-06
-2.78505018180792e-05
-2.15079206679973e-05
-1.86161155171028e-05
-4.05031399060204e-06
-1.94945561689255e-05
-2.88732508573593e-05
-2.51520937579671e-06
-1.53971582287581e-07
-8.8086310673395e-06
-1.44925972724047e-05
1.57555620562897e-06
-3.24762428925652e-05
-1.95673115052494e-05
-2.90382195838924e-05
-1.29718410495741e-05
-3.020768273727e-05
-2.12073153692142e-05
-3.02080186003638e-05
-1.97429097869308e-05
-1.07451738387681e-05
-1.7313902148919e-05
-2.94336562483985e-05
-1.51272188894342e-06
-4.04156072221288e-05
-4.91009945825187e-05
2.71612560461705e-06
-2.51906139761935e-05
-3.45224982189403e-05
-2.20931620084875e-05
-6.37464682032835e-06
-1.73847889969051e-05
-3.80945001223314e-05
-2.29654852093903e-05
-1.22361680305274e-05
-7.80701393827451e-06
-3.20038420932571e-05
-1.07923847262681e-05
-9.09011247579509e-06
-3.19361809001861e-05
-3.27600875456713e-05
-2.56752351698375e-05
-2.13525385660346e-05
-3.74739196298069e-05
-3.38464516753981e-05
-4.51130867229524e-05
-2.72363342619082e-05
8.13391717258538e-07
-9.23034211466372e-06
-7.86624796329973e-06
-2.10269864437104e-05
-8.90245234251869e-06
-1.59602336415698e-05
-2.36284164407279e-05
-2.95625298092286e-05
-2.52595375680959e-05
-2.31903424638076e-05
-1.15627886415901e-05
-1.29501935628352e-05
-2.09650565742822e-05
-1.32313740271927e-05
-3.23137379086615e-05
-7.37222350927741e-06
-3.48497047393211e-05
-3.51917961149277e-06
-2.37088511918355e-05
-1.04151033842387e-06
-2.00506097618236e-05
-1.18061897823656e-05
-3.27433287555271e-05
-3.0200102044458e-05
-1.62916069584143e-05
-5.87211293935887e-05
-1.38629456039679e-05
-1.20236406427825e-05
-2.49309369377709e-05
-2.14439696943538e-05
-2.30248939633215e-05
-1.3209218612118e-05
-9.59047822609965e-06
-3.44697810900717e-05
-1.57855449108769e-05
-1.04100831003213e-05
-4.93762777249973e-06
-4.68038934355004e-06
-1.66064241822001e-05
-1.76551157908042e-05
-2.24958076369968e-05
-2.62254474949226e-05
-1.32359636938189e-05
-2.3007379707783e-05
-4.89994647950132e-05
-2.17155849817821e-05
-3.59699837360079e-05
-4.55823067522929e-05
-1.89972646638821e-05
-2.63512369348463e-05
-2.48170112374187e-05
-3.67297093547654e-05
-2.3543762063807e-05
-1.26368174939376e-05
-2.57459922456687e-05
-1.4878254823725e-05
1.19104188291439e-05
-2.22211759762308e-05
-1.01548133437847e-05
-1.99065104653304e-05
-4.17700883322182e-06
-2.02466471680836e-05
-1.27791331602274e-05
-3.09058515497795e-05
-1.52141805544187e-05
6.7750388835332e-06
-4.37083841251164e-06
-1.71868608019721e-05
-3.30694309568222e-05
-5.12861677806394e-06
-1.24267161020786e-05
-2.32203366527392e-05
-1.77947345041191e-05
-2.28356899405701e-05
-1.65612163475372e-05
-7.29107368965205e-06
-3.30573939039228e-05
-3.84063225947185e-05
-3.61186523315986e-05
-3.52795140319541e-06
-3.82009212501296e-05
-2.00281555384872e-05
-1.51671767241736e-05
-1.39477811252761e-05
-2.85714025385361e-05
-2.78471213651475e-05
-9.92896965749806e-06
-3.02573421681344e-06
-1.22494258869227e-05
1.66776368964507e-05
-2.26450006418948e-05
-2.76245287781133e-05
-1.81742722173222e-05
-3.59751561898618e-05
-1.38283415405832e-05
-1.91225954262196e-05
-1.6874186959518e-05
-2.42584458431258e-05
-2.83787367228624e-05
-2.38087554255745e-05
-6.76764171386395e-06
-4.6831239080059e-06
-2.98913891744372e-05
-9.71307159531142e-06
-3.59475091691571e-06
-9.75025058507472e-06
-2.78722919771081e-05
-4.26178827813781e-06
-8.80623004920899e-06
-2.13816396488738e-05
-2.0754254738065e-05
-1.27677806437285e-05
-1.44559453897545e-05
-2.16653326290675e-05
-1.35540111346481e-05
-6.80528629678354e-06
-2.12861736099278e-05
-7.61823446869331e-06
-1.52660086453901e-05
-1.62229060323711e-05
-3.36063651393055e-05
1.59467790743339e-05
6.59873257494883e-06
-2.61652628597873e-05
-3.4342109941548e-05
-2.71443477029133e-05
-2.02508736444871e-05
-2.95537993280972e-05
-1.85453267898918e-05
-2.0377990104185e-05
-2.04971714923334e-05
-3.93173284704818e-05
-2.28160099124844e-05
-1.5611722387084e-05
-1.89696188957622e-05
-1.16775775485324e-05
-1.71916733699229e-05
-7.18920465932752e-06
-2.86470869819665e-05
-7.35727967220994e-06
-5.24056171832431e-05
-3.96371355318135e-05
-2.24000645232969e-05
-2.93111662986e-05
-3.10277365556862e-05
-3.44440797651923e-05
-1.39703366129537e-05
-3.03905427224767e-05
-2.20429740971003e-05
-3.61470034135962e-05
-4.6683411667782e-05
-3.01138544673024e-05
-3.40689117992917e-05
-1.49058003321882e-05
-4.7751685245068e-05
-2.19938513771343e-05
-2.64057367891078e-05
-1.52827111071193e-05
-1.82579688647493e-05
-1.44753102498045e-05
-1.90563728902119e-07
-7.4017956218948e-06
-2.18844321992925e-05
-1.66878422499955e-05
-3.09155670664199e-05
-1.90873994451821e-05
-2.51541923086351e-05
-3.07370176988271e-05
-9.70869398483623e-06
-5.22555916281333e-05
-3.03748011361436e-05
-3.20677245529894e-05
-1.73160135903451e-05
-3.28870943249742e-05
8.42006584377303e-07
-7.32207284397311e-06
-3.40635519682668e-05
-2.13996635227238e-05
-3.91776138936714e-05
-3.39039427456507e-05
-2.5838918586255e-05
-3.89204672058121e-05
-2.85751354970279e-05
-3.5811980757745e-05
-9.68792838256668e-06
-1.51169382225722e-05
2.24131608700936e-06
-5.69413555743829e-06
-2.15636630852935e-05
-1.06786481274386e-05
-1.06106566180698e-05
-1.03863217443501e-05
3.41142213367032e-06
-1.95324413912692e-05
-1.56345854154445e-05
-4.18544259521663e-05
-2.87413084894375e-05
-2.88241895118195e-05
-2.6592252049762e-05
-2.46460954584376e-05
-1.65505663710885e-05
-1.79909620493798e-05
-9.87864618401703e-06
-1.92199553377399e-05
-1.39706380454375e-05
-9.63463774648731e-06
-2.56091634206486e-05
-1.86561112025812e-05
-1.87945078958024e-05
-1.72059192695387e-05
-3.77671168832922e-05
-1.58908195238034e-05
-1.62425688264217e-05
-1.11102625496383e-05
-3.37346685699137e-05
-1.97787225273355e-05
-2.52102689810104e-05
-3.39063387898344e-05
-2.75319618809601e-05
-8.95452757614329e-06
-2.79325255695651e-05
-2.92789254055906e-05
-2.17957745303524e-05
-1.66655882272252e-05
-9.42416720715413e-06
-1.93879297109814e-05
-4.36866886990595e-05
-3.07673447003519e-05
-2.32241563809501e-05
-1.55340649334098e-05
-1.54413799182912e-05
-1.42746412976944e-05
-3.04176890055016e-05
-2.8714974201216e-05
-1.62469075799257e-05
-2.2465003299053e-05
4.96635517585333e-06
-2.2059291340742e-05
-1.40465000037155e-05
-1.76780237711022e-05
-1.66844334236584e-05
-1.86837735606204e-05
-1.68250061583818e-05
-1.18046129102118e-05
-2.77854746949977e-06
-3.83592653142783e-05
-7.48086198084143e-06
-2.99547192562531e-05
-2.5965793816773e-05
-2.95168366292113e-05
-2.27174137699845e-05
-2.77657138223529e-05
-2.67397334786745e-05
-1.72392596100861e-05
-9.41261576757734e-06
-2.00824024099139e-05
-2.5044536686375e-05
5.61428671230718e-06
-3.28492208551431e-05
-1.0959954732877e-05
-3.76321767555726e-05
-1.51926258044982e-05
-2.15431721606058e-05
-1.06761012129891e-05
-3.89088402488804e-06
-1.68518085564539e-05
-1.18598771201699e-05
-5.75837809392195e-06
-4.14584858026173e-05
-1.23310464764679e-05
-3.69932914976615e-05
-2.24018948194043e-05
-9.16827190454624e-06
-2.59773214853361e-06
-1.98844998538236e-05
-2.57327863639775e-05
-2.75915229076726e-05
-2.87236449123178e-05
-1.8103826102922e-05
-7.93028295874874e-06
-1.60879315396568e-05
-2.51558333012238e-05
-3.32185480565981e-05
-2.21180286609148e-05
-4.76457130045616e-05
-2.04309677330673e-05
-1.26510955398506e-05
-4.18375376406365e-05
-4.46925459961169e-05
-2.88469021267686e-05
-2.85931140895247e-05
-7.71915378639042e-06
-2.72761056827384e-05
-1.86542252789796e-05
-2.29600066493899e-05
-2.13801611624263e-05
-2.71002964402252e-05
-2.33837682050187e-05
-2.1739773072643e-05
-2.35051967742379e-05
-2.06565169301697e-05
-2.43860543001449e-05
-8.57100412211194e-06
-2.87619913329672e-05
5.25338183371365e-06
-3.80217948753316e-05
-3.85543346713919e-05
-1.5288860488218e-05
-1.97056161457619e-05
-6.18114717155966e-06
-1.77501422345129e-05
-1.99863512456975e-05
-3.00155135378561e-05
7.17057128557107e-06
-2.71842972960499e-05
-2.77754795111963e-05
-1.70653739589973e-05
-2.24479798935381e-05
-3.71223738462925e-05
-2.81352482143281e-05
2.63222186502969e-06
-2.42089757668245e-05
-3.73673156949151e-05
-1.53612954396209e-05
-1.94249872374118e-05
-3.39970691097681e-05
4.01631088984854e-07
-3.27829954495706e-05
-4.08273400478735e-05
-4.33263947601613e-05
-2.32399963527581e-05
-2.42348227947054e-05
-1.30694977283024e-05
-2.43092570078681e-05
-1.87300728259084e-05
-1.50854845577386e-05
-1.29141312425542e-05
-3.59795132016708e-05
-1.47822820018742e-05
-2.40001670775559e-06
-2.72715886919308e-05
-3.41408464698778e-05
-6.37451194797395e-06
-5.58427618974182e-06
-1.51600723933844e-05
-1.63130440507359e-05
-1.48839254515202e-05
-3.29134129274753e-05
-2.18310452331619e-05
-2.19077387498108e-05
-1.75326314509581e-05
-2.09284978971553e-05
-2.2885750438153e-05
-1.56155895692401e-05
-3.74826232187743e-05
-3.60189162844877e-06
-1.29326991605528e-05
-1.88269262861764e-05
-1.1465204764805e-05
-1.45948674961281e-05
-2.27964310786113e-05
-2.12606857455467e-05
-3.5223337442506e-05
-1.01895366687236e-05
1.22481023016718e-05
-2.87720065315137e-05
-2.17576422587758e-05
-1.46810104848726e-05
-2.98898215155104e-05
-2.22511736714183e-05
-2.65962667136778e-05
-1.79528493134464e-05
-2.21024279981364e-05
-2.31770795715457e-05
-1.26358947527524e-05
-3.5493101795812e-05
-1.49076347845498e-05
-1.08942575635893e-05
-4.84032465635865e-05
-4.72400090954145e-05
-1.93761342114382e-05
-1.4463295524015e-05
-1.4761682645924e-06
-1.210090330668e-05
-3.11012537816601e-05
-2.92377725119344e-05
-2.14899113707117e-05
-1.42943015261634e-05
-3.31517292634352e-05
-3.84172063266277e-05
-1.11251685080525e-05
-1.53368031176129e-05
-5.75224529265416e-06
-2.2853679322028e-05
-5.04143520594151e-05
-2.5746822659219e-05
-2.44120288924637e-05
-2.06507770063481e-05
-1.27768698987514e-05
-3.54019069884348e-05
-1.70681403144348e-05
-2.39287794802395e-05
-2.13182535192155e-05
-4.11419971640274e-05
-2.97495387484309e-05
-3.11107525436936e-05
-1.07258340638891e-05
-3.3037880020409e-05
-1.9822335011065e-05
-3.88514770798523e-05
-2.0933777753306e-05
-2.54571971168396e-06
-1.2815170555958e-05
-2.61394855122319e-05
2.29322942317187e-05
-4.36338312451882e-05
-1.27147848498147e-05
-1.88826958663659e-05
-1.43287005822982e-05
-3.58315614843179e-05
-2.22517817598622e-05
-2.94422349687753e-05
-3.5444284228362e-05
-1.10805904391542e-05
-9.36018815016997e-06
-2.65492710343856e-05
-2.82069573936591e-06
-1.0913532841756e-05
-1.1917579979889e-05
-5.67908170081328e-06
-3.33386258432163e-05
-2.41412077264669e-05
-4.18469623908609e-06
-1.76971310852935e-05
-1.20993668017135e-05
-1.36702576985074e-05
-2.92640329599463e-05
-2.41757977827091e-05
-1.52684005339799e-05
-2.29628644343832e-05
-4.05061714001134e-05
-3.42090550684013e-05
-1.64152830373103e-05
-2.36845845473052e-05
-5.53835053273904e-06
-1.61698418908341e-05
-3.09258528374861e-06
-1.93040583259973e-05
-1.88382857608323e-05
-6.17211701152252e-06
-3.55452143857053e-05
-2.31276574880285e-05
-7.7071930713118e-06
-1.8522748985472e-05
-2.48757499985062e-05
-2.02296834178346e-05
-1.32906411113582e-05
-2.16456227789935e-06
-1.16050007225236e-05
-4.30683382474945e-05
-1.09118736799069e-05
-1.64547311939547e-06
-1.221328530619e-06
-3.51994765448874e-05
-1.15581418831181e-05
-2.52281847226334e-05
-2.22637581871407e-05
-2.24771332286772e-05
-1.06940154665976e-05
-2.65418645123117e-05
-1.25968953095929e-05
-3.86362464071087e-05
-7.99853304476788e-06
-1.01259869752723e-05
-1.72788273391752e-05
-1.29543695436863e-05
-3.57295885023751e-05
-2.76291857197989e-05
-1.99906571332209e-05
-6.40521766988231e-06
-2.94278398889045e-05
-2.45084265570392e-05
-3.45028912720316e-05
-2.03719252217775e-05
-3.15094323196326e-05
-2.57272223462132e-05
-1.23556526019811e-05
-1.00462895279406e-05
-2.95641895584231e-05
-2.00112872574399e-05
-9.04091384897319e-06
-1.20071086720368e-05
-8.8291446019385e-06
-1.99698159420213e-05
-1.06534583171209e-05
-4.20605284421136e-06
-2.39035389144655e-05
-1.5404723930552e-05
-4.77359210104401e-06
-5.75764376780931e-06
7.08084707087317e-06
-2.73752636811418e-05
3.12946268264085e-06
-3.66034919310361e-06
-1.69187203810524e-05
-1.71764199006544e-05
-3.79143292733638e-05
-2.26434565468613e-05
-1.73291689198427e-05
-9.41052350735649e-06
-2.32306240027209e-05
-1.21335390437552e-05
-3.42669022570702e-05
-2.96985601292938e-05
-2.68641165149428e-06
-2.71233308146766e-05
-3.64423650101077e-05
-3.59113843910115e-05
-2.26574249650773e-05
-1.79904948122611e-05
-5.30525773165485e-06
-9.70593187647298e-06
2.97623229041837e-06
-3.50336405189488e-05
-2.71203399235676e-05
7.21095487967361e-06
-4.04552874349727e-05
-8.80090355741919e-06
4.59383456839999e-06
-6.66131928159825e-06
-2.4198429952246e-05
-2.68838346970066e-05
-1.10959300934941e-05
-2.33851162783334e-07
-2.34087337726253e-05
-2.7234021897387e-05
-2.0344367695794e-05
-1.32301162525058e-05
2.12734180978771e-06
-6.35291101865518e-06
-3.52184355567324e-05
-2.40509014349073e-05
-1.52695793994505e-05
-1.5477889400619e-05
-2.01693881491575e-05
-3.26653444574638e-05
-2.86245303410345e-05
-2.25001482460456e-05
-6.61918891793466e-06
-3.79705380663789e-05
-3.08160354671951e-05
-3.11705454835876e-05
-2.76422318673254e-05
-3.33190289721965e-06
-2.90142312348386e-05
-2.10861102540078e-06
-6.60015800109791e-06
-4.68275128616543e-05
-3.21693321989972e-05
-1.2788087380934e-05
-1.24967484622063e-05
-2.07903739662029e-05
-3.02457272975442e-05
-6.44390987664437e-06
-2.56992842062025e-05
-3.26940741327293e-05
-3.0703599823592e-05
-3.56401443741482e-05
-4.53403767018564e-05
-4.11974307054199e-05
-2.55328090719378e-05
-1.02311833408402e-05
-9.82338975495618e-06
3.50382465596758e-06
-1.60100067986536e-05
-8.69008556068688e-06
-8.227871851255e-06
-6.09982465101367e-06
5.8785046049244e-07
-6.88396079303727e-06
-1.39351803736893e-05
-2.88499244084755e-05
-1.01536302695068e-05
-2.50528461786995e-05
-2.0278676399863e-05
-2.84790407671319e-05
-2.08894342657836e-05
-2.83575587220868e-05
-3.8698598830742e-05
-1.2801418865052e-05
-2.84857897624548e-05
-3.93494062378692e-05
-1.46049845211583e-05
-3.95897273677677e-05
-1.22264482975782e-05
-8.35572110934408e-06
2.63578281086822e-06
-2.8570075080055e-05
-2.32568424624971e-05
-2.10312516474692e-05
-7.18178017400265e-06
-1.42011405028641e-05
-1.86085810554397e-05
-1.56017281759276e-05
-4.51406663496737e-06
-2.21510076001133e-05
-2.7223072391941e-05
-2.42901956109296e-05
-1.86697004892335e-05
1.09278628938819e-05
-7.55012656118031e-06
-1.81965696775557e-05
-2.39387746582862e-05
-3.35619404483648e-05
6.49122545513379e-06
-7.6114626660286e-06
-3.24841355871839e-05
-5.21313452588517e-05
-3.38415551595938e-05
-1.29463204435413e-05
-3.90397519038087e-05
-9.10664504100464e-06
-5.05397248752665e-05
-2.95062162504736e-05
-1.44249824983066e-05
-1.82208115498967e-05
-3.18278661236544e-05
-1.25578564195777e-05
-2.50124216199942e-05
-3.651692320092e-05
-2.59352884854192e-05
-1.0579370492237e-05
-1.72621099983444e-07
-1.81809009689325e-05
3.07918261113535e-06
-5.94756440847241e-06
-1.95062544696479e-05
-9.38992265518044e-06
-8.82406446247586e-06
-3.59480423094075e-05
-2.04063243630037e-05
-2.14538420274658e-05
-3.29077284390567e-05
-3.10214933270062e-05
-1.56361406663513e-05
-2.1181620578812e-05
-3.0346752316343e-05
-1.82725813510479e-05
-7.57491421167816e-06
-1.89974823867538e-05
-1.20293836491416e-05
-1.51002919554684e-05
-1.81940628404125e-05
-2.80309548754e-05
-1.44872169189656e-05
1.00129352306667e-05
-2.7962536465654e-05
-1.39002793631795e-05
-1.82481220621937e-05
-4.33045564760656e-06
-1.03326507632578e-05
-2.19157799847673e-05
-8.66037328739988e-06
-2.473348401765e-05
-1.07070785159597e-05
-2.19154697176232e-05
-1.59995514657568e-05
-3.71844188563363e-05
-2.47474663318644e-05
-2.12142659749384e-05
-3.12643809218974e-05
-3.78167631897553e-05
-9.05928951707887e-06
-3.39390236639668e-06
-1.68780674721021e-05
6.6216445040143e-06
-2.77538758003319e-05
-3.32681549906767e-06
2.77177599197998e-06
1.18922684698288e-05
-2.28393182731363e-05
-1.81533812454054e-05
-1.15010148800665e-05
-2.88723355156816e-05
-3.81526193179893e-05
-1.55358041218848e-05
-1.69599077869626e-05
-2.32741517761682e-05
-2.44016295223178e-05
-1.26576869855799e-05
-3.76919542963185e-05
-2.14634380583962e-05
-3.24940275051429e-05
-2.02876879944297e-05
4.11918078601986e-06
-1.25822232975374e-05
-1.23701462962795e-05
-5.52136559975891e-06
-1.77673046474959e-05
3.08600964724874e-06
-3.96812801017869e-06
-2.03671305548806e-05
1.27403423956393e-05
-2.5677122015993e-05
-4.33273702824034e-05
-7.63573003881153e-06
-6.0348117723454e-06
-7.13166903718231e-06
-2.95406073953161e-05
-2.19093353324352e-05
-8.14100042496037e-06
-4.24549376645889e-05
-3.85185438694913e-05
-3.5313234829944e-05
-3.19252543031209e-05
-2.80826311022886e-05
-3.06395131332708e-05
-1.85266331041189e-05
-2.93952397284378e-05
-3.22614483199946e-05
-2.6240150403987e-05
-3.57436158339843e-05
-1.63988071643861e-05
-2.20928883700156e-05
-1.23130920050906e-05
-4.94335054329893e-06
-2.59646729765435e-05
-1.52765679209341e-05
-3.44030455967465e-06
-1.18146195834484e-05
-3.54188717574048e-05
-1.49113733049182e-05
-4.03057225594068e-06
-2.76646659161001e-05
-2.7105213240843e-05
-3.25607753192476e-06
-2.01090130003089e-05
-2.27267906454378e-05
-3.10566797701144e-05
-1.80749611642896e-05
-2.43550282150004e-05
-3.12303835407777e-05
-3.44449107977501e-05
-1.82358344825788e-05
-2.03363964439797e-05
-2.41810654881051e-05
-3.64684702285419e-06
-4.304899257638e-05
-9.81271979322229e-06
-2.49191897946447e-05
-3.19438847885829e-05
9.86740884832229e-06
-1.46456493828496e-05
-1.43264654956465e-05
1.26976460295548e-06
-1.62780242895092e-05
1.48961897668945e-05
-2.04403593245398e-05
-2.91046258842682e-05
-1.83268154131397e-05
-2.96417324643845e-05
-2.0763940972211e-05
-1.73874838282949e-05
-2.19948338701229e-05
-2.69422982923167e-05
-1.50075559070854e-05
-3.94371563829635e-05
-5.48185334408618e-05
-2.2611240145512e-05
-1.64570075273155e-05
-1.5434818887244e-05
-4.39887799552281e-05
-1.09810369555804e-05
5.96125150016732e-06
-2.10997866969494e-05
-2.72259201781684e-05
-9.24629676792918e-06
-2.13789146357953e-05
-2.51683620977683e-05
-2.09361391446654e-05
1.01874591256753e-05
-1.33322591590154e-05
-2.7722302988103e-05
-1.74094047153114e-05
-2.41390212411997e-05
-1.25805925191553e-05
-3.38951079730914e-05
-1.49444116564594e-05
-2.63078469469993e-05
-1.3669114611464e-05
-1.26390408871668e-05
-1.65562968181057e-05
-2.56291046696798e-05
-5.77686312464179e-06
-1.90352706675272e-05
-1.53563089048438e-05
-3.26088603859389e-05
-3.07261887871459e-05
-3.18256016726498e-05
6.13864434511862e-06
-2.38204141179167e-05
-1.10609186737817e-05
-2.48148776662723e-05
-8.75015842012983e-06
5.79655292878842e-06
-2.86809109660235e-05
-2.17497870148422e-05
-1.12927813283043e-05
-3.65825937617357e-06
-1.59383071994904e-05
-6.87986787215573e-06
-1.50015594962463e-05
-2.11942657038313e-05
-3.09383116766038e-05
-4.85770328954646e-05
-2.72739785355242e-05
-2.72123589949362e-05
-2.22327606231616e-05
-1.65371070128872e-05
-5.88816977324072e-06
-1.58243958458578e-05
-3.01988393980649e-05
-1.89300366159868e-05
-4.94194904149199e-06
-2.46010255570282e-05
-3.34466242937629e-05
-1.16189766685429e-05
-1.1190091584287e-05
-1.71133314217251e-05
1.23396747245611e-05
-2.79583510191233e-05
-3.31089032018346e-05
-1.50817356911551e-06
-1.55360651212045e-05
-3.30314408265552e-05
-6.78269860681276e-06
-2.02789856205451e-05
-7.19410832318637e-06
-3.87137915042341e-05
-3.62793242701851e-05
-2.99207394709992e-05
-3.48539749303661e-05
-9.22046978073894e-06
-2.09390304459936e-05
-8.79371256741865e-06
-1.90212957106745e-05
-1.08771901881097e-05
-2.27175993812229e-05
-2.52815754541693e-05
-1.60853074434242e-05
-1.48582588083471e-05
-2.03484257454416e-05
-3.76611983767118e-05
-2.44267749098298e-05
-1.40104357844547e-05
-2.0652997567197e-05
-5.40435120830528e-06
-3.30902442495602e-05
-1.34872505088542e-05
-2.72581107731668e-05
-1.69567491091443e-05
-4.06078258710335e-05
-1.02417718398404e-05
-8.70478840975796e-06
-2.58330927169786e-05
-3.70460075724674e-05
-1.76135145262735e-05
-2.4519243645755e-05
-3.85305601444009e-05
-3.18194409185851e-05
-4.58084285679703e-05
-2.81187163825572e-06
-3.48029659448349e-05
-2.21401803207999e-05
-2.53125966288433e-05
-1.7837722497443e-05
-2.65079253600605e-06
-1.19996839249994e-05
3.77564662321721e-06
-2.22672969844049e-05
-2.54042956259797e-05
-3.68053704856705e-06
-1.58890153525133e-05
-3.88431716153266e-05
-2.966788428846e-05
-3.5109267263269e-05
-3.09811291742924e-05
-1.78161418033524e-05
-2.17981413821005e-05
-4.48928864000797e-06
-4.14474185841858e-05
-1.87432751986072e-05
-1.72810584706895e-05
-1.05458119114801e-05
-1.59833798076896e-05
-1.46047215123449e-05
-2.4098625643836e-05
-2.30336740484055e-06
-9.61153629385797e-06
-1.17506551379837e-05
-2.34244927473255e-05
-5.78195392375833e-06
-4.10949835875791e-05
-1.76339423392124e-05
-1.50131410492325e-05
-4.28354071687914e-05
-1.27087479634943e-05
-1.26581702840576e-05
-3.17077530253786e-05
-3.0837491682341e-05
-3.72728981592143e-05
-1.13339928121534e-05
-2.7932579099679e-05
-2.18610965746167e-05
-3.55411894618582e-05
-4.22538639970652e-05
-1.28525261455225e-05
-1.82260731224202e-05
1.13613907156385e-05
5.52147968515268e-06
-3.56357797179734e-05
-1.10657380413661e-05
-3.42843328962112e-05
-2.54822232297259e-05
-1.00040051695888e-05
-1.97690591734175e-05
-1.2443642613608e-05
-3.04948482651918e-05
-3.64199921462634e-05
-3.34978739572034e-05
-6.11435319817783e-06
-2.48167071409726e-05
-3.10631820974425e-06
-3.39327632410484e-05
-1.82256171402942e-05
-2.18520945805463e-05
-2.97008050879395e-06
-2.80482040758908e-05
-1.60790332699449e-05
1.6724022042424e-06
-3.14398146200359e-05
-2.00668645347585e-05
-3.91257131247262e-06
-2.84369176361172e-05
-2.58039639507362e-05
-3.22060239264171e-05
-8.90505496304083e-06
-2.66644741249022e-05
-3.07745037359896e-05
-1.36882525210778e-05
-2.66238962374462e-05
-2.43494285465178e-05
-4.57858296559403e-06
-1.07798457309376e-05
-3.15311544065835e-06
-1.36516245137354e-05
-4.08919707674025e-06
2.53232194701785e-06
-1.34321968165468e-06
-1.15415363480439e-05
-2.1189404354793e-05
-1.27118178986874e-05
-1.63811843536516e-06
-2.39059219576874e-05
-3.21789528205349e-05
-5.04927614604962e-06
-1.40668540559531e-05
-2.84878900804099e-05
-2.33252611981928e-05
-2.11218741354722e-05
-3.38811654632692e-05
-2.11271822197769e-05
-1.34742917387947e-05
-1.14717284570586e-05
-2.74173699178123e-05
-1.57566969197509e-05
-9.83743204069229e-06
-4.35463032205732e-05
-2.49460596196096e-05
-1.41990401419653e-05
-1.99173911362023e-05
-1.64909224315064e-05
-1.52004194921891e-05
-2.6870107407403e-05
-2.28814390671952e-05
-8.63586154164039e-06
-3.40627406463785e-05
-1.88694435601561e-05
-2.32739241613799e-05
-4.44374729880794e-05
-2.6956748030579e-05
-3.10706541860543e-05
-3.32260109516726e-05
-3.50206672981137e-05
-1.21931993661317e-05
-3.76069710536752e-05
-2.7431969422664e-05
-1.5812033362051e-05
-2.83396433768933e-05
-1.43884085035933e-05
-1.20504823797816e-05
-1.53570922775582e-05
-2.87666039591877e-05
-1.04342992812461e-05
-5.85788899670204e-06
-1.77569753554718e-05
-4.44919058733911e-05
-5.14236444829119e-05
-2.57396963223804e-05
-2.30497731027535e-05
-3.6044873311651e-06
-2.55252503485611e-05
-2.08434630200714e-05
-2.62615333273052e-05
-2.56837820674073e-05
-2.7652371761289e-05
-2.8354216554917e-05
-2.484410338946e-05
-3.39429059705516e-05
-3.35457236531055e-05
-2.97265293712254e-05
-4.0712941078128e-05
-2.03689051996356e-05
-1.79586187628663e-05
-1.6847198616263e-05
-3.13406391523673e-05
-2.05967906279242e-05
1.89826507449753e-06
-1.82598762511098e-05
-4.05593866560917e-05
-2.45609772204012e-05
-3.18240816715651e-05
-4.06225559487258e-05
-3.58133467405019e-05
-1.15362551230579e-05
-3.1507522859995e-05
-2.31863573809028e-05
-1.32086179860516e-05
-3.54347550818917e-05
-1.63206359846771e-05
-1.86092129330835e-05
-3.42098496727899e-05
-2.06646483276849e-05
-8.37951204389892e-06
5.92057833226127e-07
-7.19070600383156e-06
-2.78680626009004e-05
-2.28532260158336e-05
-3.30044871487987e-05
1.86238333556322e-07
-3.19241258105284e-05
-5.54445652225613e-06
-8.59733263685293e-06
-3.11502153956303e-05
-5.68774252941516e-06
-2.64727297188007e-05
-2.47695808590469e-05
-4.66503124276509e-05
-2.97826450759311e-05
-2.09079703995476e-05
-1.75399169530136e-05
-2.88685175604146e-05
-3.33168788327789e-05
-3.0106655417671e-05
-8.97963715354851e-06
-2.00735090496656e-05
-1.00843684466274e-05
-9.56247453923502e-06
-1.16064271441726e-05
-1.43665956894018e-05
1.57577287542457e-05
-1.85068331604339e-05
-1.22520126362211e-05
-1.14627631900021e-05
-2.04292277940784e-05
-2.55296759556259e-06
-8.64469533578081e-06
-1.87804020480652e-05
-2.83086519910762e-05
-1.25093176286404e-05
-1.6671765616785e-05
-3.22830181566008e-05
-2.77460536585772e-05
-3.08392979174574e-05
-1.4268489378714e-05
-1.23558121303917e-05
-1.1538858616021e-06
-1.16969834737018e-05
-1.10910598922107e-05
-3.8676458011479e-05
-2.11515640024747e-05
-3.28480741828425e-05
-1.01939795168066e-05
-2.12487166771666e-05
1.93022995773099e-06
-4.27738330233694e-05
-3.76097332839563e-05
1.42750916284408e-06
9.10560274478748e-06
-2.46588353438646e-05
-1.84026349661972e-05
-2.03195008593971e-05
-1.36942323519883e-05
-1.78150635008135e-05
-3.26778173665975e-05
-2.91779883951425e-05
-1.85860445475046e-05
-1.70885460568996e-05
-9.678388226984e-06
-2.27832712038696e-05
-2.23108216246046e-05
4.36944895978743e-06
-7.17135608610677e-06
-1.339689986557e-05
-7.09599673245151e-06
-1.53910802150238e-05
-2.48837597035017e-05
-4.20868166362082e-05
-3.18108123740986e-05
-1.09796830437456e-05
-1.28079410920519e-05
-2.71413325320639e-05
3.86966913786949e-06
-1.35087234681471e-05
-5.25259896381596e-06
6.80550954140349e-06
-1.78542434226686e-05
-1.36212095578939e-05
-5.37007476508845e-06
-1.29127567986927e-05
-1.49192723298494e-05
-6.80347800220146e-06
-1.73344737919076e-05
-2.83618079683374e-06
-3.21027141099046e-05
-3.91053164822194e-05
-2.30187387650917e-05
-3.00493076962748e-05
-1.09742091801292e-05
-2.17501689483331e-05
-4.89731966529355e-06
-3.59347270099042e-06
-3.24684270307199e-05
-1.85757376461429e-05
-1.54283474910949e-06
-2.87482024168264e-05
-5.52994117097522e-06
1.26987486895659e-05
-1.2818288464299e-05
-3.39228317118558e-05
-9.5599717164449e-06
-2.16618786372044e-05
-1.95502251291631e-05
-1.39875800128588e-05
-1.37532168667329e-05
-3.81352649030403e-05
-1.49213672563444e-05
-1.60180779976905e-05
-2.7959165521981e-05
-2.93913163736448e-05
-2.2545627445552e-05
-1.83642763170468e-05
-2.13322978001599e-05
-2.48305959471878e-05
-3.42052905962305e-05
-2.73770467461014e-05
-4.3027996847743e-05
-1.07839168023365e-05
-1.93492733334712e-05
-2.34658613720904e-05
-2.49567521768875e-06
-1.39744766964937e-05
-1.97971274585e-05
-1.80873315005831e-05
-1.77671127012549e-05
-2.09440082433288e-05
-2.25258707841936e-05
-1.84314360934557e-05
-2.41551710262859e-05
-3.09663588787682e-05
-1.34778998361961e-05
-2.8099174261349e-05
-5.45622625389577e-06
-4.7964057897166e-05
-2.61908906051212e-05
-1.82364480688198e-05
-3.56397436011784e-05
-2.65157643368895e-05
-3.29992813501941e-05
-1.48633346656969e-05
-1.66420425047048e-05
-3.71592629931925e-05
-3.19197739088629e-05
-3.39505313612992e-05
-2.57747269285436e-05
-1.24639554350057e-05
-1.93844144664416e-05
-2.05824802638344e-05
-1.4916066789567e-05
-2.35110412308628e-05
-1.24442470844564e-05
-1.91409533627914e-05
-8.21372815212984e-06
-1.01978244567126e-05
-2.5733942790392e-05
-1.2231979755488e-05
-2.18390305601359e-06
-3.02254248322157e-05
-2.36110945673612e-05
-3.41364395679504e-05
-8.47578441823793e-06
-2.43012535503606e-05
-1.81206488456146e-05
-3.0056841659207e-05
2.84894182200638e-06
-3.00655152580237e-05
-1.55567618657683e-05
-1.13974685194023e-05
-1.73149303224143e-05
-1.21834136590674e-05
-4.19121682711224e-06
-7.38804007236198e-06
-1.95946777977166e-05
-8.58396569200283e-06
-1.47934416698132e-05
-1.18277280177713e-05
-2.06421843562933e-05
-2.02987167000583e-05
-1.12808415719766e-05
-3.98723118362917e-06
-2.14209351391172e-05
-1.54370792516958e-05
-2.76459166035139e-05
-2.77543432327889e-05
-3.51369804085124e-05
-2.16322778391453e-05
-1.79149078600858e-05
-3.08254825923954e-05
-3.55200285221883e-05
-4.21748988270184e-05
-1.66031228266341e-05
-1.27678763881225e-05
-6.23472339961286e-06
-3.85959401772913e-05
-2.97163714780273e-05
-3.21058837320253e-05
-3.37632886958332e-05
-1.52657662827122e-05
-2.89874148911339e-05
-5.16677647797418e-06
-1.38309585338455e-05
-1.1378050033943e-05
-1.28631047124346e-06
-2.01124298720044e-05
-1.94307392172924e-05
-6.85387960387807e-06
-3.35454538192004e-05
-1.31437671728314e-05
-1.88274998173517e-05
-1.53820911213342e-05
-5.72510363226657e-06
-4.98559551690565e-05
4.6613942272339e-06
-1.23928822435012e-05
-2.81608169584223e-05
-2.42929979204731e-05
1.44851605023151e-05
-1.94934116192533e-05
-4.45676286142008e-06
-1.77444340298363e-05
-2.18187088273488e-05
-9.80276136715482e-06
-3.04464394286164e-05
-5.46832107297072e-06
-2.46908457927785e-06
-2.96025665409351e-05
-2.35351018509299e-05
-3.31337039002818e-05
3.80903795014128e-06
-1.75138823289463e-05
-1.05698294167148e-05
-1.46326783364119e-06
-2.6520786825282e-05
-9.93746920236115e-06
-2.62075316856472e-05
-2.57007734093578e-05
-5.73229340906216e-06
-2.20464146120246e-05
-2.06233403341307e-05
-1.71205192863575e-05
-2.09224969777891e-05
-1.37907227799356e-05
-3.75288007470668e-05
-3.72103299447006e-05
-2.01063703282063e-05
-1.70409353282961e-05
-2.17514557199218e-05
-1.44152709805271e-05
-1.9464920277929e-05
-8.42000926213802e-07
-2.52096631209202e-05
-1.3859915635403e-05
-9.42625473228981e-06
5.32196204036522e-07
-3.77000316368469e-05
-3.49263204441494e-06
-2.07910229462235e-05
-1.5483679552191e-05
-2.49100890154152e-05
-2.18700517188448e-05
-1.42753915512727e-05
-6.61218829362691e-06
2.26540060989742e-06
-6.80124875145943e-06
-2.86056638075006e-05
-3.94552216010458e-06
-1.83837160989393e-05
-2.83572778767403e-05
-4.00320279375568e-06
-2.62085193689626e-05
-1.26739651114318e-05
-1.66384384463403e-05
-2.80379000362209e-05
-3.55944323570736e-05
-2.65962071696563e-06
-1.10474979704163e-05
-1.61083202608112e-05
-2.17397680022698e-05
-1.38259957353267e-05
-3.51055662942744e-05
-4.60408657427321e-05
-3.93349214956893e-05
-1.7817696713277e-05
-3.07943686705631e-05
-3.2528689308457e-05
-1.9083270160939e-05
-1.844843566308e-05
-4.10149560861051e-05
-1.9747040501625e-05
-2.00105604729652e-05
-3.03780335218191e-06
-3.11007779781074e-05
-2.23720742607278e-05
-1.04183722651481e-05
-3.25950301582063e-05
-2.57203274484934e-05
-1.14283472687846e-05
-1.41696240979638e-05
-2.66543305189202e-05
-8.16610673157039e-06
5.5693740806206e-06
-4.09069616535096e-06
-3.31801831174826e-05
-1.59527152787131e-05
-2.84926860479414e-05
-8.30457594408914e-06
-4.81226120773873e-05
2.51112125596292e-08
-1.79908486905354e-05
-8.70444773227091e-06
-2.55893502155455e-05
-2.03968967701453e-05
-1.32668961280986e-05
-2.97075958047965e-05
-1.88691107759997e-05
-1.56577115992251e-05
-2.13680179936639e-05
-3.99545811737295e-05
-8.38827269167669e-06
1.52662963197147e-06
-1.40954389712406e-05
-3.85146831853327e-05
-2.06449964938925e-05
-3.25331826896664e-05
-2.09261231070313e-05
-3.09855639883435e-05
-2.28999568226013e-05
3.50855862174356e-06
-1.46013440550844e-05
-5.99325966268119e-06
-3.7966178027736e-05
-3.95462582425218e-05
-1.46185724502255e-05
-1.01934747352e-05
-1.92806290179227e-05
-2.97098936847908e-05
2.69806544184164e-06
-2.99415619388532e-05
-1.90109690708382e-05
-2.57213746605539e-05
4.89043583152913e-06
-1.66439023645795e-05
-3.92634529031069e-05
-1.55844270905918e-05
5.67217096621747e-06
-2.87750534119232e-05
-8.43327724786661e-06
9.15840623660984e-06
8.63362524889712e-06
-1.17435014844907e-05
-1.01887616953292e-05
-8.43506858788681e-06
-8.99263735254365e-06
-2.26329293235858e-05
-1.26737055426311e-05
-1.54805609544457e-05
-2.01069730319707e-05
-1.13777115426356e-05
-2.57110465944013e-05
-2.1538360147106e-05
-3.21585219833687e-05
-1.08651843006792e-05
-2.77769060584048e-05
-4.77649423884342e-06
-1.40878508497234e-05
5.7013636911695e-06
-5.09325329997656e-05
-4.43237624962736e-05
-2.88536030791354e-05
-4.22765868502346e-05
-3.3624794965826e-05
-2.0323478881771e-05
-3.51838362927922e-05
-2.7081596844681e-05
-2.2276862166967e-05
-2.22368122258625e-05
-3.48978803388031e-05
-1.575611763897e-05
-1.69789601948962e-05
-1.06515448661651e-05
-1.36997942786393e-05
-2.04372032003474e-05
-2.12912268514345e-05
-9.00826054826975e-06
-2.80090057554699e-05
-1.13009060873193e-05
-3.37691323157623e-05
-2.07142987173256e-05
-1.91875767780562e-06
-2.03230699574277e-05
-1.88866980746778e-05
-2.76398987974833e-05
-3.0403854833252e-05
-1.91890612994475e-05
-2.33584996511434e-05
-1.56190118543819e-05
-3.89127224950194e-06
-2.1030227001202e-05
-2.35868495170514e-05
-1.36354583867397e-05
-2.0308969941588e-05
-2.52810619062299e-05
-1.75744743711555e-05
2.97804515910561e-06
-1.79555147589075e-05
-1.88463755486862e-05
-2.69139246344314e-05
-5.5274234803005e-05
-9.09559944378007e-06
-3.02172643402243e-05
-1.72949601797888e-05
-1.72657468674802e-05
-3.21765092769554e-05
-3.21913981243237e-05
-1.21760689679929e-05
-1.83650106764615e-05
-9.19384932925231e-06
-4.1673680311226e-05
-2.72266988592073e-05
-1.04311899916859e-05
-3.94958227158557e-05
-2.83365389072187e-05
-1.20958668353234e-05
-3.3835011120267e-05
-5.87744957223413e-06
-1.60808688598316e-05
-3.5342773771438e-05
-1.54486732251288e-05
-1.84665060164269e-06
-3.05955985293647e-05
-2.82081215288624e-05
7.78774730143535e-06
-1.81372457162579e-05
-3.2513493134731e-05
-1.44555596738362e-05
-1.06051345933156e-05
-2.07382806337497e-05
-1.77757809255747e-05
-1.8648798927569e-05
-3.13360447210673e-05
-1.43059498139956e-05
-3.38555727747667e-05
-3.54646235439599e-05
-1.67153496323487e-05
-3.02174572409312e-05
-1.59037272956002e-05
-2.22181564600607e-05
-2.70948638032295e-05
-2.42307670784749e-05
-8.78121083529808e-06
-2.82626241891989e-05
-1.65149655023213e-05
-1.96543929083336e-05
-9.41943213644576e-06
-3.91830427437494e-05
-2.4923162931586e-05
-2.8931454858675e-05
-1.54527815070762e-05
3.63356157615551e-06
-2.00831610435183e-05
-2.8715250508649e-05
-2.9125454482257e-05
-2.13618708929559e-05
-1.06019515236155e-05
-2.3191401042333e-05
-3.29357669398319e-05
-3.59718323075155e-05
-2.15676964875134e-05
-2.47072807317251e-05
-2.26934376904922e-05
-2.86821007430623e-05
-2.82224800148659e-05
-3.18479601464699e-06
-9.61529398190398e-06
-3.59179026484811e-05
-1.00313987987838e-05
-2.56118293754689e-05
-1.33326184064183e-05
-3.41514231763826e-05
-1.88788916126152e-05
-1.01231293067741e-05
-1.35945046893916e-05
-1.32030582700646e-05
-1.12186961259498e-05
-1.79771277031141e-05
-3.13841266607963e-05
1.37139842905614e-05
-2.02680932093602e-05
-7.7360399083386e-06
-3.42254738637148e-05
-2.11833415666286e-05
-2.61254227923883e-05
-2.58736136749962e-05
-2.00168573155564e-05
-2.17127467823736e-05
-2.08736059596899e-05
-1.82420112878336e-05
-3.76643317586512e-06
-3.96862262154404e-05
1.90262044251266e-06
-2.31387417762453e-05
-1.85794907230206e-05
-1.71543770850231e-05
-2.14959825356693e-05
-1.59202554693308e-05
-7.63501859043137e-06
-1.79584211351216e-05
-1.66672711461649e-05
-2.4974642017014e-05
-9.74334889575556e-06
-5.21437659528714e-05
6.95071290378331e-06
-3.69879719090978e-05
-1.48479276098646e-05
-7.81411034741301e-06
-4.16837178304283e-05
-1.40764479818122e-05
-2.43167913668254e-05
-5.23251418827927e-05
-1.96663596536705e-05
-1.68785574011928e-05
-1.45746174216e-05
-2.03115069627352e-05
-1.7674929144847e-05
-2.72653737198866e-06
-9.23082262206293e-06
-9.87021018765464e-06
-1.29244846607238e-05
-1.84553607881467e-05
-4.44961217577683e-05
-2.74536748315936e-05
-1.34030030767457e-05
-1.02982678067611e-05
-1.7721615568335e-05
-1.05213673072112e-05
-4.07011721509859e-06
-7.87599474370863e-06
-9.62466516964348e-06
-2.05650989885904e-05
-2.43951956982916e-05
-2.59310320513211e-05
-4.48568167425473e-05
-4.31157683632523e-05
-2.23013137002669e-05
-2.93751475283131e-05
-1.98542039805942e-05
-2.79105437663351e-05
-1.54679657363503e-05
-1.83255699546268e-05
-1.11689941274771e-05
-2.38970183116155e-05
-6.04953362009252e-06
-1.09299119780335e-05
-4.02447114216121e-05
-1.14132735182847e-05
-1.1712325899732e-05
1.41335950692173e-05
-2.23816616455136e-05
-3.55559768286206e-05
-5.42241736558415e-06
-1.6261837913421e-05
-2.92213241150238e-05
-2.60085157568019e-05
2.85913192898089e-06
-2.50343062088316e-05
-4.60543400173236e-05
-4.86016094257018e-05
-1.3915792971781e-05
-2.13745878663424e-05
-1.03867323835801e-05
-1.72064119281438e-05
-9.80297999275692e-06
-2.73717860885089e-05
-8.69167469874073e-06
4.59639789679494e-06
-1.39131744267517e-05
-2.03525335442089e-06
-1.26357024145944e-05
-1.03337298851143e-05
-4.29972527598139e-06
-8.62717764406017e-06
-3.06458798762493e-05
-2.9492724129878e-05
-1.24529122096139e-05
-2.44794204075357e-05
-2.28264095133759e-05
-8.49366630545991e-06
-1.13472714300809e-05
-7.98429792077377e-06
-3.56506889458542e-05
-1.15767409977994e-05
-1.57843618059635e-05
-3.54120919297117e-05
-4.83531432342417e-05
-5.44064253434672e-05
-2.4305738182256e-05
-3.82386697272519e-05
-7.65234886814313e-06
-1.24075667170389e-05
-2.039346500917e-05
-2.7447900314868e-05
-1.92478882993818e-05
-1.44771125934759e-05
-5.21309140460479e-05
-2.26317860346887e-05
-1.1239543552696e-05
-3.29125583362554e-05
-3.04564540490653e-06
-2.26006545605722e-05
-1.81309893380404e-05
-2.41198998765357e-05
-1.24664978518848e-05
-2.71302610513236e-05
-1.44712064259856e-05
-6.49868488412345e-06
-1.74053706535631e-05
-1.38393242787763e-05
-1.85862756730879e-05
-2.26882690255959e-05
-1.0469782504112e-05
-1.70350753715171e-05
-1.80570605784412e-05
3.23400293030761e-06
-2.52585963958525e-05
-1.45373345434948e-05
-6.60028292958791e-06
-1.98334396281742e-05
-7.77704786026048e-06
-9.95103939567073e-06
-5.85287563069e-06
7.86761861527775e-06
-1.18256556487114e-05
-3.99410535670127e-05
-2.9470623101566e-05
-4.49254331893651e-06
-1.14541831047602e-05
-2.63215166026218e-05
-2.51856185962107e-05
-1.28167413795356e-05
-3.02844482529255e-05
-3.396388334653e-05
-2.25209505456537e-05
-1.77436294444125e-05
-5.35297279495038e-06
-1.80055153496489e-05
-3.33543582958741e-05
-2.75573981568627e-05
-2.7952202223978e-05
-1.38756810721226e-05
-2.13636479570307e-05
9.62715088438297e-06
-1.50894863712205e-05
-8.95926670408101e-06
-1.31448124031523e-05
-2.1153057927803e-05
-1.58915799889578e-05
-7.00815800582008e-06
-1.07394116699603e-05
-1.29263041743476e-05
-1.91564425743281e-05
-1.99797519780751e-05
-4.28208368871773e-05
-2.57073515742077e-05
-2.38027129686496e-05
-8.47437212481731e-06
-2.60876907995179e-05
-2.29054135065421e-05
-2.26905290447651e-05
-4.09478881419058e-05
-3.89130705612114e-05
-2.74986799482788e-05
-2.13762025047551e-05
-1.56388159172014e-05
-1.58665884299865e-05
-4.1409949375095e-05
-2.75036558908052e-05
-1.72547927837389e-05
-3.39204750779069e-05
-1.98199884204748e-05
1.20529247681584e-06
-1.39326787643693e-05
2.28306066356545e-05
-1.47984610944306e-05
-2.61644372783999e-05
-2.12221969143154e-05
-1.16434301695767e-05
-1.54605336431637e-05
-2.59297558640935e-05
-2.38802246349196e-05
-9.57051259073421e-06
-1.89862410614219e-05
-3.7128622633455e-05
-3.05947684211639e-05
-3.30712708236796e-05
-1.53170308623171e-05
-2.53002623300094e-05
-2.66435968903738e-05
-2.11004779802301e-05
-3.62658850502676e-05
1.16537533493442e-05
-1.41747761995318e-05
-1.63866907951736e-05
-1.56739793109149e-05
-1.89476328056772e-05
-3.42351759609271e-05
-3.86977376491392e-06
-3.48923054654839e-05
-3.6547333014065e-06
-2.56976554579043e-05
-1.8001658868492e-05
-2.91490443970914e-05
-4.78064430381285e-05
-1.15917385423308e-05
-1.38397626216815e-05
1.36469500752562e-06
-2.11222113414992e-05
3.18950260018707e-06
-1.79314713481332e-05
-1.62421506870617e-05
-2.67460910358646e-05
-1.46994367005621e-05
-1.25496629978134e-05
-7.08259553350916e-06
-1.46696309256993e-05
-1.63551666816187e-05
-1.89422947062862e-05
-4.06958644492845e-05
-2.46740685327661e-05
-1.36962631677004e-06
-1.85983958808464e-05
-1.95340995614911e-05
-3.64674003686733e-05
-1.17228506885862e-05
-2.19422446540833e-05
-1.47162968935858e-05
-1.18825391656014e-05
-2.50205841618262e-05
-9.00987245849318e-06
-8.82461496602741e-06
-3.41966253443206e-05
-1.70750598356446e-05
-2.53931484355684e-05
-2.74549104120862e-05
-1.73636671612226e-05
-2.351380002881e-05
-2.7330568441934e-05
-1.62398888088636e-05
-7.98693322792832e-06
2.53561537093194e-07
-1.76588662142305e-05
-1.86034844917364e-05
-1.91225388925039e-05
-8.51606427444072e-06
-3.10791837121377e-05
-2.6313253023827e-05
-2.90889688049817e-05
-2.91979029504423e-05
-5.91104450932258e-06
-1.41679645914884e-05
-4.15796072000253e-05
-1.09055141097333e-05
-5.79242553713776e-06
-1.15791615576866e-05
-1.48048209943834e-05
-1.91048837195741e-05
-9.43084571870857e-06
-1.76842770480955e-05
-2.7549003438285e-05
-2.36514495169577e-05
-7.78391982450953e-06
-2.01001533830286e-05
-2.13235057909251e-05
-3.87439831566583e-05
-2.98536348848853e-05
-3.33589206329789e-05
-4.14413497889546e-05
-4.77356024085995e-05
-2.09228881781159e-05
-2.40112260983189e-05
-4.8569035032967e-05
-2.04165982847197e-05
-6.07869920193845e-06
-3.5062588503853e-05
-2.13412016074244e-05
-8.60598435491701e-06
-1.47626356507099e-06
-4.5066574353732e-05
-1.40345481136445e-05
-1.85304875591647e-05
-1.68085275974606e-05
-2.19899896410281e-05
-9.14568941146505e-06
-4.60232040843393e-06
-2.75984743118643e-05
-1.21142099225627e-05
-2.85762601284127e-05
-2.85080016728038e-05
-2.64395860179823e-05
-3.08133490733052e-06
-9.7139963778091e-06
-2.47338834826549e-05
1.39324388667678e-05
-2.98545252797689e-05
-3.67772928426592e-05
-3.2240640529979e-05
-2.58294382848505e-05
-1.16617475654175e-05
-8.35016037298798e-06
-9.61969901502795e-06
-1.46317528268109e-05
-3.30110871808716e-05
-2.45000162768014e-05
-9.71395326876739e-06
-1.39909719039894e-05
-4.53667133445409e-05
-2.360816195469e-05
-1.86416398473488e-05
-1.49650613707139e-05
-2.09902266701428e-05
-2.34346318582134e-05
-2.79838323272403e-05
-1.46336376228873e-05
-5.66707893766067e-06
-2.11772020438313e-05
-7.41162011006982e-06
-6.08480827807666e-06
-1.21505744246491e-05
-2.79393436466449e-06
-2.56218398272743e-05
-4.54708894765173e-05
-2.55405477334631e-05
-4.46945567575275e-05
-3.3272162103049e-05
-1.11666762839825e-05
-2.45589834355855e-05
-2.11427506560242e-06
-2.63231712487885e-05
-2.56093441145035e-05
3.56364104434005e-06
-4.86727824148628e-06
-1.35401348888711e-05
-2.90629624367382e-05
-3.0983519614896e-05
-1.75992366510515e-05
-2.77774172700599e-05
-1.55812700128527e-05
-1.84443582464241e-05
-3.43971061035692e-05
-2.73762443215133e-05
-2.65489964896518e-05
-1.43832830141012e-05
-2.48931614297951e-05
-6.92404552777233e-06
-2.59715956768983e-05
-7.67249526947363e-06
-2.53364596250977e-05
-2.51392663464512e-05
-2.36381656139683e-05
-1.64031305653777e-05
-5.18641960043113e-05
-1.99385143694153e-05
-7.80478703389121e-06
9.53280457441307e-07
-5.05230772792171e-06
-2.0666132345069e-05
-2.20941196371885e-05
-2.46401802069035e-05
-3.49820545322269e-05
1.91590844739393e-06
-2.62492727524201e-05
-2.0386435422372e-05
8.04100580422688e-06
-2.56404297012454e-05
-6.13979764812247e-06
-2.49729289289773e-05
-1.86824662310525e-05
-6.5122472014469e-06
-4.7100644105043e-05
-2.41579636321358e-05
-3.36648490047259e-05
-7.54824296855621e-06
-3.60151846868368e-07
-1.10249129614383e-05
-1.33144802705166e-05
-3.08250020987821e-05
-2.49808730105527e-05
-1.48131535389617e-05
-6.21636085084337e-06
-2.1055507363551e-05
-3.01879999566707e-05
2.75489411278034e-06
-1.05372978315647e-05
-3.41235168123904e-05
-1.38685928463729e-05
-8.2840565421342e-06
-9.44213863888623e-06
-3.88393732085741e-05
-7.4204542754282e-06
-1.78881989147426e-05
-1.48084147846192e-05
-2.73904403106589e-05
-1.66972618734916e-05
-1.79940817350422e-05
-1.51837891453626e-05
-1.75625343695095e-05
-6.86198105802062e-06
-1.20453529697092e-05
-3.52712619887259e-05
-1.3405892655889e-05
-5.06132022826684e-06
-3.77746990037336e-06
-1.20653412580044e-05
2.0827731251666e-06
-8.82672807810877e-06
-2.95593245367945e-06
-8.00823379038019e-06
-2.13224139765006e-05
-3.76983606794175e-05
-9.56448624633765e-06
-2.35917738859575e-05
-2.2373870073754e-06
-2.82649213659091e-05
-9.77641643752518e-06
-2.23564934611186e-05
-2.94456390894631e-05
-2.26414708343648e-05
-2.06739306624913e-05
-1.02295535791459e-05
-2.8333088091472e-05
-1.14215956894134e-05
-2.57977585546574e-05
-2.74279944317984e-05
-8.905777193594e-06
-2.87810701422117e-05
-2.05713902459793e-05
-2.74616886701105e-05
-3.35852668545121e-05
-9.78305988188944e-06
-1.55421555468237e-05
-1.28962726222623e-05
-1.59486093621997e-05
-3.4484942114282e-05
-7.29851743114829e-06
-2.67281353510207e-05
-4.4289391956491e-05
-3.10642159303351e-05
-2.50988737572192e-05
2.42479790252397e-06
-2.11240449124316e-05
-2.24675967631508e-05
-3.7069365166207e-05
-2.52265298472674e-05
-1.05591828641413e-05
-4.40541400645856e-05
-1.77633780956249e-05
-9.04210372603839e-06
-8.71756825544312e-06
-8.94569869041218e-06
-2.96993560440551e-05
-1.68410829953044e-05
-1.85733872755017e-05
-3.06910807420698e-05
-2.54376324850548e-05
-2.40774048536877e-05
-2.50898157399299e-05
-3.08615728726255e-05
-1.2947984415615e-05
-2.85320669561252e-05
-1.05190029818673e-05
-1.89621062758462e-05
-3.38475933526184e-05
-3.02193528592037e-05
-3.93314390481179e-05
-2.00872750316983e-05
-9.99694845642491e-06
-2.10311355029852e-05
-1.64990456672069e-05
-3.66300560668415e-05
-8.27304942841233e-07
-3.72294118647938e-05
-1.19368437910355e-05
-1.17580090229401e-05
-1.95304196553967e-05
-1.6658179591305e-05
-4.30281144563836e-05
-3.8142094543517e-05
-1.39199408037402e-05
-2.1395818056907e-05
-3.09383342640185e-05
-2.8109537147416e-05
-3.90856148864705e-05
-2.73089634861637e-05
-1.63874067745258e-05
-2.62501101282761e-05
1.42188667897476e-06
-3.86262624351136e-05
-5.06243836619549e-05
-1.78117618096961e-05
-5.97722413850054e-06
-1.90566215797506e-05
-1.26944048281499e-05
-3.01315796815688e-05
-1.95644850312167e-05
-1.68192729922598e-05
-1.94734551363647e-05
-4.07672986177517e-05
-5.62719039603692e-06
-3.59630696664784e-05
-2.03633889136836e-05
-2.60851126894974e-05
-2.01044939606481e-05
-2.09119855110618e-05
-8.67736019577978e-06
-2.96246688907637e-05
-1.83281516482746e-05
-1.80679634206655e-05
-1.37511581065886e-05
-2.57995890548385e-05
-2.35139069293937e-05
-7.22338563980321e-06
-2.62756054727968e-05
-1.16927113958611e-05
-2.96257421533615e-05
-3.60615576640245e-05
-1.17141353770339e-05
-3.78294982975044e-05
-1.25103627568225e-05
-8.50911945814466e-06
-3.59902202768811e-05
-4.55614476559392e-05
-1.07015351148097e-05
-1.58625312538164e-05
-3.29900148782717e-05
-2.49401748303998e-05
-1.42503047644941e-05
-3.06911670478745e-05
-3.29964906934328e-05
-3.13949240627792e-05
-2.8136356226602e-05
-2.1876930534486e-05
-1.36132946829194e-05
-2.11453448823497e-05
-5.9003726208979e-06
-1.25805729044219e-05
-1.6209157132269e-05
-3.71996249274608e-05
-1.79205622021396e-05
7.03438219367866e-06
-1.72248503327263e-06
-1.34558571377068e-05
-4.3366764677493e-06
-2.9488975152497e-05
-9.50289831880809e-06
-2.41885783725447e-05
-9.50336884370241e-06
-7.00822899581479e-06
-8.60042680384141e-06
-2.25179138909342e-05
-3.07965845705867e-05
-1.20999178594012e-05
-6.58184836617905e-06
-1.62763201850051e-05
-2.94462409467537e-06
-1.63649295575897e-05
-1.92722435716064e-06
-1.5613012361785e-05
-1.62587267396797e-05
-1.1121116961092e-05
-2.51527135523537e-05
-2.34254844087717e-05
-2.2218562752214e-05
-1.42181167793002e-05
-1.45201455126835e-05
-2.15949261563981e-05
-2.91556526473925e-05
-1.60179514700704e-05
-4.26497604155797e-05
-2.00157388522689e-05
-1.7769327187693e-05
-1.00961878784193e-06
-1.3984411060355e-05
-2.84678954281452e-05
-2.91132000433368e-05
-8.44733294149215e-06
-2.89320080432692e-05
-2.69374751158138e-05
-2.4003466732222e-05
-2.50703326952918e-05
-3.04277789488193e-05
-1.71906453967544e-05
-2.8783709133796e-05
-3.96594983517316e-05
-2.05081265456429e-05
-3.12085689458003e-05
-2.6142212995515e-05
-3.99228852797973e-06
-4.28957261990611e-05
-4.16570394776668e-05
-3.59314789025919e-05
-1.91619151387251e-05
-4.81888980097011e-06
-2.24586008166115e-05
-2.99756742259141e-05
-1.18187353573476e-05
-1.07641039308776e-05
-3.24355411559685e-05
-3.36768854598755e-05
-2.37969666310485e-05
-1.75195900135242e-05
-2.35795068975406e-05
2.9564677391832e-06
-1.90745807792721e-05
-2.25824059955958e-05
-2.79523992979198e-05
-4.0593684848206e-05
-3.37953834711567e-05
-3.45179047046848e-05
-2.18063272034882e-05
-3.23315960988277e-05
-2.46592667239965e-05
-3.4744671557798e-05
-4.46670773310285e-05
-1.66088831790013e-05
-1.17863737964498e-05
-2.22457443722884e-05
1.03632240025419e-06
-1.28055460630602e-05
-2.30571416708936e-05
-3.14525963504966e-06
9.32227362073017e-06
-2.31516107964266e-06
1.46899012099738e-05
4.72867349741481e-06
-2.28408418640625e-05
-1.24149822336116e-05
1.58579364226222e-06
-2.34488149175227e-05
-2.37218657099754e-05
-2.6564037606686e-05
-1.29863433999902e-05
-1.64333773456528e-05
3.25320950004839e-06
-1.25098839102811e-05
-1.67578659138681e-05
-1.56250860799579e-05
-1.36370006025758e-05
-1.44561754384677e-05
-3.27109000199204e-05
-3.53358108842667e-05
-8.88650190369612e-06
-2.25963789821384e-05
-9.79187294079001e-06
-1.07261658102868e-05
-1.25657030001122e-05
-1.72933964396158e-05
-2.8936276138588e-05
-1.03787351709586e-05
-1.90704569346535e-05
-2.93229561630019e-05
-7.27762391195309e-06
-4.20476015346026e-06
-9.57979897502233e-06
-1.99657590005783e-05
-1.70821005787666e-05
-4.61158815935842e-05
-2.67927907022213e-05
-1.97952195410203e-05
-1.64827066616001e-05
-1.50909992505483e-05
-2.61171720297491e-05
-7.60401746304952e-06
-2.60427610910152e-05
-3.73615801976579e-05
-3.60910513176674e-05
-2.84988885231003e-05
-1.97818758962303e-05
-3.81157814689471e-06
-3.83187601219021e-05
-1.75912978129975e-05
-3.1006322171704e-05
-2.90362805796417e-05
-1.89191845131209e-05
-4.09302618600741e-06
-3.29508286275384e-05
-1.38787707123457e-05
-2.06171863415754e-05
-7.61791380678299e-06
1.38802236773551e-07
-3.84170088550302e-05
-3.64768084702627e-06
-1.52369346779314e-05
-2.9942032834562e-05
-2.15960554319817e-05
-3.53088353904342e-05
-1.59499899297844e-05
-1.50473827591291e-05
-3.00613875525402e-05
-5.62998981821478e-06
-1.87608773053003e-05
-2.76407949390537e-05
-2.7275323953349e-05
-2.12056945682669e-05
-1.78651931860479e-05
-2.6786734990276e-05
-3.50023608253417e-05
8.20558942397077e-06
-2.62356855277269e-05
5.73312144184638e-06
-1.42203899729296e-05
-2.62357601536784e-05
-4.02650469428483e-05
-7.24919673665946e-06
-1.81985329452965e-05
-2.42412523238809e-05
-1.05838558539693e-05
-1.51101763301953e-05
-2.98816016780453e-05
-2.90245148426285e-05
-3.64474570902263e-05
-3.35577948672145e-05
-1.4245326832327e-05
-2.66803383474347e-05
-1.36258295761839e-05
-2.70594220951327e-05
-2.60653429294053e-05
-4.34618968541267e-05
-2.54771494805954e-05
-1.73853031623606e-05
-2.07139104994206e-05
-2.2480584440264e-05
-4.8382372422723e-05
-3.1118399595889e-05
-3.59160592235587e-05
-2.85165806342827e-05
-3.38322156079942e-05
-2.59708154671476e-05
-2.08057547472317e-05
-1.18834959318385e-05
2.14070582051347e-06
-4.1982814633221e-05
-6.76478667822752e-06
-1.55755249850079e-05
-1.63953181759736e-05
-1.07390221313158e-05
-2.5579742824974e-05
-1.31056315096436e-05
-2.76010622719224e-05
-2.80686433798936e-05
-3.27245307301635e-05
-2.26434530157247e-06
-2.52478372802734e-05
3.00599371638534e-06
-1.10610647319772e-05
-1.00159047738418e-05
-1.87141430953143e-05
-3.90946618600505e-05
-1.76503994551818e-05
-1.51474763062055e-05
-2.72130788029365e-05
-1.07152415041493e-05
-3.27458357027849e-05
-1.84142506422266e-05
-2.82237488287405e-05
-1.09292375783049e-05
-3.81689547707534e-05
-5.80739180656489e-05
-1.45163828078646e-05
-7.95458951900672e-06
-1.74124883391468e-05
-2.62446018747657e-05
-9.19372880977216e-06
-8.48812097700695e-06
-3.54740276745175e-05
-2.74296809658279e-05
-1.72975859818251e-05
-1.52565539871442e-05
-1.23477562142356e-05
-2.35119844660042e-05
-2.62944435051951e-05
4.19594164774574e-06
-3.95665689835727e-05
-1.56722944247569e-05
-4.17107320571218e-05
-1.42653215164059e-05
-3.04387667651405e-05
-4.19663425585744e-05
-3.02048339217332e-06
-2.70789855187237e-05
-3.10667000388288e-05
-3.16642590594004e-05
-1.89553020221567e-05
-1.0986520252308e-05
-4.83848123255961e-05
-4.89674990183954e-05
-3.81574914113566e-06
-1.48214253413585e-05
-1.77201412531555e-05
-2.72675735176687e-05
-1.29552963891712e-05
-1.32632357080474e-05
-3.39808595772519e-05
-1.55235714744489e-05
-6.88913182617067e-06
-1.88762134079644e-05
-1.00284528879958e-05
-1.54115206942553e-05
-3.78063911435763e-05
-6.50473286867863e-06
-1.86093112948801e-05
-1.31976657623977e-05
-1.79828960044152e-05
-2.91127209912318e-05
-3.29840704809708e-05
-1.26112905982326e-05
-2.56891031733407e-05
-3.13808756097288e-05
-1.43294134440741e-05
1.53118660770719e-05
-3.34356748410737e-05
-2.98085242219235e-05
-3.1417566516073e-05
-1.64004521014342e-05
-1.13661105077536e-05
-1.81599529629066e-05
-2.04655720649505e-05
-2.69184552415713e-05
-1.20689101856151e-05
-1.67179619349803e-05
-2.16792491621568e-05
-7.20600012649585e-06
-5.20012691055269e-05
-2.63432838851992e-05
-1.08414444914091e-05
-2.97575744071369e-05
-1.01422461557129e-05
-4.51678853703082e-05
-2.06031981992158e-05
-4.05199673366719e-05
-1.53233607454439e-05
-4.64601165388477e-06
-1.15103652107084e-05
-3.6514545999816e-05
-9.64347934485783e-06
-1.3339458826762e-05
5.09688118079842e-06
-2.99863493627656e-05
-1.22370765432812e-05
-2.93428120249774e-05
-1.5070305092108e-05
-1.75141904548263e-05
-2.73078666629187e-05
-4.02396736162224e-07
-4.73547805405609e-05
-2.10680631154601e-05
-2.7013976240277e-05
-1.89920007194727e-05
-2.70000622081695e-05
-2.25012576912646e-05
-3.06629207838576e-05
-2.79002590587981e-05
-3.09622849023784e-05
-2.09693933274302e-05
7.79274312355523e-06
-1.37732508561144e-05
4.67624391611716e-06
-1.267414376055e-05
-1.51543613494091e-05
6.52515638165005e-06
-2.15229935257414e-05
-1.37362227218236e-05
-1.17684793005772e-05
-1.02819837545812e-05
9.06414054963093e-06
-1.01981022858025e-05
-1.93920555248974e-05
-2.25529854325216e-05
-3.15143951986994e-05
-2.97571235821887e-05
-1.10231413008836e-05
-2.50165432504724e-05
-3.54949219515705e-05
-3.20565867584198e-05
-3.60255252376023e-05
-1.58828504701155e-05
-3.10865416360086e-05
-1.77134286209195e-05
-8.83360225197935e-06
1.13255656483101e-05
-1.02005091895752e-05
-5.72584608318759e-06
-4.63207521636716e-05
3.97647749768174e-08
-1.75577404652327e-05
-2.42792249132103e-05
1.78966463947655e-06
-1.07898493557769e-05
-2.94646577474299e-05
-2.55672179466644e-05
-5.29182055486288e-06
-1.10454694717172e-05
-4.38303399639767e-05
-2.99020102363989e-05
-3.51110787818972e-05
-2.80953848277652e-05
-3.13232593545835e-05
-1.18519385689458e-05
-3.13526695391587e-05
-3.3608757578136e-05
-2.50351325664146e-05
-2.35454145327496e-05
-2.4083839449368e-06
-4.60543081592066e-05
-1.70129407938322e-05
-1.55930114712764e-05
-1.52776525986445e-05
-3.56460262365533e-05
-9.2811755499459e-06
-2.18901712806677e-05
-3.43132110381005e-05
-3.12545336583089e-05
-2.20540483360475e-06
-4.16749962253255e-05
-2.78166910506132e-05
-1.94326954650399e-05
-8.94337891907487e-06
-2.57992808236468e-05
-2.58306528097359e-05
-1.61954220826689e-05
-2.38395581293367e-05
-3.54281043395572e-05
-3.34575355627155e-05
-1.78705253600498e-05
-3.39359061729236e-05
-4.4432858265574e-05
-1.68358800910082e-05
-3.73996378669515e-05
-6.39100850289582e-06
-3.24331459924679e-05
-2.62958159849568e-05
-7.52550701118313e-06
-3.39408660033719e-05
-3.09235486662482e-05
-1.59799289504127e-05
-3.42071804765531e-05
-5.53740081506726e-06
-1.75961870056184e-05
-1.88017680088683e-05
-1.38016475443159e-05
-4.9073415118489e-06
-1.18044711157957e-05
1.47000745213919e-05
-2.71142257795188e-05
-2.41189865420073e-05
-2.87753150724762e-05
-3.74943494586578e-05
-1.9494358406781e-05
-2.60647328276173e-05
-9.28134535219379e-06
-2.34970634144946e-05
-1.71220589158023e-05
-2.4511655081476e-06
-3.4901802754079e-05
-1.78901402003686e-05
1.12008886112023e-05
-2.74099934259232e-05
-1.70551535870258e-05
-3.38900991980437e-05
-1.88590270176462e-05
-2.16027906147473e-06
-2.04613909858295e-05
-2.43146683305364e-05
-2.42168619341547e-05
-2.05400740242771e-05
-3.35879303891838e-05
-2.8526985543925e-05
-7.69759848891411e-06
-1.82887534156236e-05
-2.43212548635896e-05
-4.03222998459498e-06
-3.096926097478e-05
-4.34829643791835e-05
-6.68821686721715e-06
-3.0590390103704e-06
-1.73454599256616e-05
3.16028780103936e-06
-2.07298831771862e-05
-1.41327460815431e-05
-1.72488096608001e-05
-2.55760034822969e-05
-2.7374456482267e-05
-2.2742656445789e-05
-2.11724370181055e-05
-2.80031681621861e-05
-3.35203255832811e-05
-1.3559814209107e-05
-1.08803345007891e-05
-5.11939083036786e-05
-2.68701802598653e-05
-2.0289626029671e-05
-2.75354034858955e-05
-2.43085547259792e-05
-1.12595381767035e-05
-4.53369623881516e-05
-3.45256708925773e-05
-4.8577084531217e-05
-1.2983598948409e-05
-2.77542305671837e-05
-3.28443807369903e-05
-3.01462405250254e-05
-2.22717332419038e-05
-2.55111641943559e-05
-5.52363093683767e-06
-4.3743087662767e-06
-2.45361727105462e-05
-8.52197453630567e-06
-2.27167943588511e-05
-2.53798034349693e-05
-1.04744706062867e-05
-2.6175537852747e-05
-1.58789230463128e-05
-1.59094747134501e-05
-4.1465819491463e-05
-1.13333858863494e-05
-2.42223823399752e-05
-6.77338032710547e-06
-1.50040367219959e-05
-7.82796292558189e-06
-1.23127702113283e-05
1.08297904763152e-06
-5.44390765443579e-06
-2.47790427533284e-05
-2.37243038837801e-05
-1.72500093335708e-05
-1.03349950760002e-05
-4.63117530507015e-05
-3.50958319976082e-05
-3.3664728665322e-05
-3.38169788539207e-05
-4.05512286339931e-05
-4.79776247044525e-06
-1.67482655091836e-05
-3.25703206330702e-05
-1.42163527771863e-05
-4.54805407106923e-05
-1.54516452835527e-05
-2.77268736633617e-05
-1.92339757737083e-05
-4.34029790382827e-07
-2.16401381338134e-05
-1.26750738853298e-05
-1.99352255635488e-05
-2.43883204874295e-05
3.03995714770738e-06
2.75884040397727e-06
-2.6943784292911e-05
-2.34339925412195e-05
-2.81706569282471e-05
-2.39860274862189e-05
-2.12786516343158e-05
-1.60684315612144e-05
-1.43697211694547e-05
-1.76869948658944e-05
-1.34516160025719e-05
-1.08125761458774e-05
-4.64136150751467e-05
-2.49522806452953e-05
-3.58001699946286e-05
-2.51007928440416e-05
-1.43028330849317e-05
-2.09693863121465e-05
-1.85329075072784e-05
-4.56265277363864e-05
-3.28969726556746e-06
-2.63767508731113e-05
-6.98045169986357e-06
-4.11081382683148e-05
-1.14261455421784e-05
-3.23967695593189e-05
-1.00235215482796e-05
-2.14586321629792e-05
-3.99625084182129e-06
-2.04444081071248e-05
-2.69682338348642e-05
-2.14727467570508e-05
-4.03353618581706e-05
-1.84195150581585e-05
-2.84941145485963e-05
-1.03793388699897e-05
-3.40537398302978e-05
-4.04453889779585e-05
-3.70211819924462e-06
-3.54948883441132e-05
-7.95933056030114e-06
-7.28060646230378e-06
-1.40233857183802e-05
-2.33694654765896e-05
6.24447618716571e-06
-2.0107490690261e-05
-1.28089787701342e-05
-3.58403213780651e-05
-1.37246140710319e-05
-1.18620227357227e-05
-2.67235612049479e-05
-1.8706895963224e-05
-3.09277985735865e-06
-3.11489167745136e-05
-3.96302062014475e-06
-9.51647411327507e-06
-2.17770311152262e-05
-1.38839354927661e-05
-2.36673261087991e-05
-2.50914460075639e-05
-1.41910079028943e-05
-2.56991301765738e-05
-1.6900897346807e-05
-2.8389835600691e-05
-1.27062430169909e-05
-2.48388497330447e-05
-3.74237276785694e-06
-3.22456113859704e-05
-6.35693837336114e-06
-9.40679211808357e-06
-3.51456980884291e-05
-6.15032624717768e-06
-2.34946671113414e-05
-1.7016996683778e-05
-2.87800663753704e-05
-1.70868767642444e-05
-2.24850313435871e-05
-3.39368138186264e-05
-7.97592884023475e-06
-3.50621060518316e-05
-2.64401566124129e-05
4.33132465795284e-06
-3.26777273950455e-05
-3.01301399429459e-05
-3.50624732440092e-05
-4.3233993318007e-05
-8.29060759285756e-06
-1.82356937926701e-05
-3.72090137301311e-05
-4.19048780038458e-05
-2.36675122881996e-05
-1.49670087588605e-05
-1.40235808499762e-05
-2.94004046262958e-06
-4.58156067521745e-05
-1.95768570982768e-05
-9.54374851958765e-06
-2.92189999516535e-06
-1.18689844411632e-05
-4.46149700849361e-05
-4.9311196269092e-05
-6.1975570710788e-06
-8.12771709503464e-06
-2.01046801808026e-05
-3.333137093398e-05
-3.87608141368807e-05
-2.14260192375736e-05
-1.73014287746018e-05
-1.48038687849961e-05
-1.57300072509075e-05
-2.83671378204012e-05
-7.14768684550817e-06
-1.44820169970238e-05
5.43067157336561e-07
-1.91808342630001e-05
-3.30697540262748e-05
-1.39193383888136e-05
-2.48393665144897e-05
-2.04568594212287e-05
-2.33789496477508e-05
-2.99719191610661e-05
-1.56118900699844e-05
-2.11673729111307e-05
-2.71105645403176e-05
-3.54490144551696e-05
-3.81795570179678e-05
-2.10211499695968e-05
-1.35017996780322e-05
-8.27449202256835e-06
-2.10586269191188e-05
-2.33482950088469e-05
-7.22896940500814e-06
-3.35008452946224e-05
-8.64106000742128e-06
-2.7496510682294e-05
-4.5536453739251e-05
-3.59382837923621e-05
-1.76933431103614e-06
-2.38424620168441e-05
1.23113580618681e-05
-9.26511767561089e-06
-2.75746802738265e-05
-4.63531194003594e-06
-1.68624773443099e-05
-4.08822670718349e-05
-3.02901370199985e-05
-1.1615461736511e-05
-1.69204383331928e-05
-1.07399103411548e-06
-1.69930435404812e-05
-1.43595568592624e-05
-3.84860896956084e-05
-2.10504430112249e-05
-4.09697009560129e-05
-2.147131703285e-05
-2.62709662462444e-05
-2.73221623609434e-05
-1.00509101480943e-05
-1.60333111962144e-05
-8.88243508176687e-06
-3.97243790886368e-06
-2.29919319034664e-05
-2.5898100933357e-05
-2.8094717681239e-05
8.17678510039505e-06
-1.97210433238364e-05
-1.83377969063414e-05
-3.98407880886343e-05
-2.68239303290571e-05
-9.0135756523387e-06
-2.70993699368146e-05
-4.77549854426213e-05
-1.31929675632587e-05
-1.6326347412946e-05
-8.17812898561692e-07
-2.24639769066081e-05
-2.30202098758701e-05
-1.70533764589012e-05
-2.1829462504452e-05
-1.66700425996532e-05
-2.61006759551691e-05
-2.35284950045326e-05
-1.23161703449909e-05
-3.86827475580791e-05
-1.04193202756439e-05
-6.03723462927638e-05
-8.27809793351841e-06
-2.47272364629573e-05
-2.92822058912773e-05
-2.37988577002021e-05
-2.11722264782214e-05
-2.79080058377031e-05
-2.55126424248332e-05
-2.28646672351227e-05
-1.73950364951519e-05
-4.0910243035518e-05
-2.0616611493437e-05
-4.13999763591574e-05
-3.73451507155314e-05
-5.0213544876716e-05
-1.95174048722172e-05
-1.2943347708601e-05
-2.20477088262738e-05
-8.07504273564008e-06
-1.66474101745016e-05
-7.04181953744953e-06
5.64386133455604e-06
-1.97526016828586e-05
-3.49931583606198e-05
-2.24927910237119e-05
-3.72245578505887e-05
-2.8709834315931e-05
-2.31385515151269e-06
-1.6611648814053e-05
-1.42795726420406e-05
-2.00749866483448e-05
-1.37121718867821e-05
-6.8319514470962e-06
-2.41277304090072e-05
-3.86738971770325e-05
-4.6952745647504e-05
-3.00096281895679e-05
-1.78770689423558e-05
-1.37800664908917e-05
-2.19646560889899e-05
-2.58823095142135e-05
-1.72376229608206e-05
-5.41242306296149e-06
-5.46295491951028e-07
-5.36183633992841e-06
-2.00432992184929e-05
-1.69921785956166e-05
-1.34855149113588e-05
-4.02204951061429e-05
-3.37442417982599e-05
-2.68863074530182e-05
-2.22295379895709e-05
-4.54799521832274e-05
-4.40901219173157e-05
-4.97020394039232e-05
-2.09347876788948e-05
-2.30759520395963e-05
-1.77669041886788e-05
-2.09306006924515e-05
-4.16723985053742e-06
-2.71031105365402e-05
-1.41203733513761e-05
-2.73739651876788e-05
-2.17766945390862e-05
-1.29132714737071e-05
5.92751886764375e-06
3.25188091526886e-06
-8.46563558905643e-06
-2.85668967301027e-05
-5.87864048230475e-06
-1.79748109035253e-05
-4.5723316043752e-06
-2.4074701659499e-06
-1.49519421646016e-05
-1.84357318569024e-05
-1.16037588596277e-06
-3.15388209072994e-05
-2.55406377519047e-05
-2.20118808089467e-05
-2.37235863304825e-05
-1.495180610366e-05
-1.02924529587045e-05
-1.61849929506389e-05
-3.06498720772372e-05
-1.4137642918078e-05
-4.14619737754977e-05
-1.6074358301711e-05
-2.64486750356907e-05
-2.00978970210207e-05
-2.34617451150601e-05
-2.26444829631997e-05
-2.73693800470224e-05
-1.29775470332428e-05
-2.72509325550429e-05
-1.55204992338634e-05
-1.1487144845002e-05
-2.70088628866056e-05
-3.67466060686952e-05
-1.76945981201914e-05
-3.76101814665933e-05
-2.73857992907976e-05
-1.63841817497063e-05
-2.54302344988616e-05
-1.72123255509324e-06
-2.74203488786143e-05
-9.55692788616506e-06
-1.93364269544655e-05
-2.48155711678659e-06
-1.79445905822726e-05
-1.82593274714874e-05
-4.52177945898878e-06
-1.91403014460055e-05
-3.0354471045561e-05
-1.93397673817512e-05
-2.88612921394132e-05
-3.9357014086645e-05
-1.65886573596133e-05
-2.24165403327288e-05
-5.55822777828627e-05
-3.64539064456875e-05
-2.18673868310581e-05
-4.13014250126772e-05
-2.46722508054687e-05
-4.01468285278105e-06
-2.39147511653401e-05
-1.83570554519352e-05
2.65986236543581e-06
-8.61133480616688e-06
-1.49203781301527e-05
-1.88325768794603e-05
-2.75729937608388e-05
-3.04704457390781e-05
-3.83994381455116e-05
-2.40467996328768e-05
-4.54508204889949e-05
-9.63051827741794e-06
-1.38229661607637e-05
-3.28743839226018e-05
-2.21753028380804e-05
-4.30480539974644e-06
-1.40929627697657e-05
-2.65152693359072e-05
-9.72125311869046e-06
-9.66422460654057e-06
-2.5825619900213e-05
-2.208399813187e-05
3.1204960267511e-06
-2.04168287988119e-05
-8.9270091167994e-06
-1.96195891281085e-05
-1.16080543135808e-05
-2.33700918394931e-05
-1.18093361552935e-05
1.8789611867461e-06
-9.99261980415903e-06
-1.26123307595318e-05
-1.73474972481113e-05
-3.05641084179724e-05
-7.44131520230154e-06
-1.46258326619179e-05
3.6353136403781e-06
-1.40336087248689e-05
-4.24090385256071e-05
-1.39432062881408e-05
-1.95969633160307e-05
-1.01439451984636e-05
-3.01216088090409e-05
-3.38870148782028e-05
-2.02061882181098e-05
-2.09251074370792e-05
-1.85478157667867e-05
-6.13508867497291e-06
-1.70574651790687e-05
-3.8763954422098e-05
-1.9299979591955e-05
-1.75754777300644e-05
-1.81170631709579e-05
-2.7788052017045e-05
-2.71872956371229e-05
-5.46602219732419e-06
-3.41050852697185e-05
-1.89590488394371e-05
-2.57320962204541e-05
-2.06626025771614e-05
-1.70674212534899e-05
-1.31177547768016e-05
-3.19301232873244e-05
-1.26618621618638e-05
-8.84100144235424e-06
-3.8720552704567e-05
-4.85606022942432e-06
-2.74861713286733e-05
-2.25808480916763e-05
-2.92872635776594e-05
-2.44781337818904e-05
-2.856757605331e-05
5.25277025712336e-06
-8.95676860638995e-06
-3.17244716133179e-05
-2.33893449385806e-05
-3.59651373707925e-05
-3.28475904478217e-05
-3.65879601241797e-05
-3.8510560090457e-05
-2.97863584463447e-05
-1.92224939602565e-05
-2.5043304552453e-05
-2.01192312722104e-05
-2.44084793446775e-05
-2.92233585180124e-05
-3.843114012728e-05
-1.45625260665911e-05
-3.40187409856124e-05
-2.17542678640828e-05
-1.7223274568032e-05
-3.27562565581329e-05
-2.86747149143597e-05
-1.98004910107798e-05
-1.55133322967343e-05
-3.79647278860142e-05
-2.45143849072431e-05
-2.85532179152643e-05
-3.24771278526769e-05
-1.56001389665331e-05
-1.51357229271159e-05
-2.45452386687049e-05
-2.70188880870246e-06
-1.39916125462535e-05
-4.39929726962976e-05
-2.26643306686208e-05
-2.31019985063681e-05
-2.11745639798191e-05
-3.36342085639888e-05
-2.70875930646197e-05
-4.27255576658653e-05
-1.15846717051631e-05
-2.55795342957712e-05
-1.51082278262683e-05
-4.28918356686141e-06
-3.28253345967061e-05
-1.14681964157206e-05
-1.91833684672818e-05
-3.6419411066346e-05
-3.25526956889691e-05
-2.89458205721027e-05
-2.69089052099304e-05
-2.70380819143061e-05
-2.90258016742894e-05
-3.09039952388663e-05
-1.02431816191638e-05
-6.93696714990548e-06
1.8412531649707e-06
-1.30718572447069e-05
-9.19569217034288e-06
-2.40030761152641e-05
2.91828262325e-06
-1.97333280258471e-05
-1.86136888383668e-05
-2.64860702452733e-05
-1.02620780251211e-05
-9.92583465022788e-06
1.47222323089098e-06
-6.72985022919448e-06
-1.69242373848308e-05
-2.72240492959526e-05
-1.32225782584111e-05
-1.92936404940682e-05
-2.04435426372162e-05
-2.70749799802648e-05
-3.00078768520671e-05
-3.19816720003125e-05
-1.75522540837242e-05
-2.8336688732353e-05
-3.01826023454016e-05
-2.08394136080831e-05
-1.6508953992945e-05
-8.95835834254814e-06
-6.56779486677827e-06
-2.54231747252923e-06
-1.47772676219368e-05
-8.47599889655688e-06
-3.21340623735548e-05
-2.84096459770122e-06
-1.9638889476561e-05
-1.89027327271411e-05
8.0367563208083e-06
-5.28170566393716e-06
-5.99477168619104e-06
9.91729482428617e-08
-2.9986785714063e-05
-1.74070793188266e-05
-2.11821037728478e-05
-2.88962257557786e-05
-1.53480572533563e-05
-2.28689155407104e-05
-2.67564350319133e-05
-3.07702301941294e-05
-1.95158721362026e-05
-1.5743262352049e-05
-3.57845000634991e-05
-2.41416245215997e-05
-1.31375410903391e-05
-1.6435081552198e-05
-6.71976065094975e-06
-1.72562380668298e-05
-1.65006484154819e-06
-2.41026321772791e-05
-2.75622107303069e-05
-3.19710643362218e-05
-2.56377959214664e-05
-3.00834986930247e-05
-2.82824023825447e-05
-1.16541136096691e-05
-2.26650628916329e-05
-2.75293368169318e-05
-4.25484814829618e-05
-2.50770117914216e-05
-3.1363531321213e-05
-2.23496008822382e-05
-1.81998541071059e-05
-1.73317834918257e-05
-2.58977967034287e-05
-2.82410214199977e-05
-4.72828969473477e-05
-2.41492757325557e-05
-2.00633612650621e-06
-4.07486451394548e-05
-1.69014685169163e-05
-2.10974759783498e-05
-1.92403283269926e-05
-2.8032616261835e-05
-2.46045328128707e-05
-2.71255534324524e-05
-3.25351889145461e-05
-2.87474540427334e-05
-3.80805023546796e-05
-2.23049442733702e-05
-3.24190589610283e-05
-1.5139688062079e-05
-1.62881257076381e-05
-2.17775645586234e-05
-2.07364194467471e-05
-1.81072935953747e-05
-1.5497431604102e-05
-1.6939208977037e-05
-4.89590405992554e-06
-1.37153130456122e-05
-1.3931138322029e-05
-1.56204246140108e-05
-2.42208266060389e-05
-1.03919157683737e-05
-2.4559900706508e-05
-2.98286040811555e-05
-1.82318991309807e-06
-1.76878957303058e-06
-1.65537362357876e-05
-2.3672219938645e-05
-3.89002698427698e-05
-9.18617927607896e-06
-1.99924928967401e-05
-3.41544707299514e-05
-1.39057631839339e-05
-1.06664062849994e-05
-3.27558634295965e-05
-8.51240848002928e-06
-1.29503171771479e-05
-1.82536178900051e-05
-2.615875634684e-05
-2.07870850902884e-06
-1.07577726804482e-05
-2.82801307701325e-05
-8.54719144581857e-06
-3.75199948881703e-05
-4.08644008635017e-06
-2.31896059369366e-05
-2.5762531002262e-05
-1.63242444554025e-05
-2.19210742854331e-05
-2.78448579842993e-05
-2.03003904157234e-05
-3.5119380152235e-05
-1.38022070786266e-05
-3.427159100527e-05
-3.11223493411815e-05
-3.22141606672038e-05
-4.11038747573848e-05
-4.38858472067774e-05
-1.54967471317707e-05
-1.15232062314821e-05
-3.6461755304184e-05
-4.47753255821058e-05
-3.30348289593867e-05
-2.92424420628695e-05
-3.51603400936259e-05
-8.526831834051e-06
-2.41267226198902e-05
-1.16564723164889e-05
-8.45772843264579e-06
-1.50820587958422e-05
-1.11086959027432e-05
-7.72894346265776e-06
-2.37995057916778e-05
-2.33753155040274e-05
-8.16478942572181e-06
-2.67938442848828e-05
-2.50922893752347e-05
-1.3904302652816e-05
-1.25721252761787e-05
-2.19526581385133e-05
-2.27172863744525e-05
-3.65352146118628e-05
-2.9749705432714e-05
-3.47920713298458e-05
-2.38648683354257e-05
-1.22063427575227e-05
-3.60866631090735e-05
-3.75330695817596e-05
-3.643906928325e-05
-3.16851830969366e-05
-2.44890217218244e-05
-2.04517064434333e-05
-1.27453215454304e-05
-1.34778963586209e-05
-3.23488315202978e-05
-6.95753439702646e-06
-1.54475863032131e-05
-4.9935659186455e-05
-2.01904795487919e-05
2.38705099926446e-06
-2.49455290104966e-05
-1.56685279200409e-05
-9.95915655273478e-06
-2.3001609964106e-05
-1.76767603895084e-05
-3.89968138941633e-05
-1.61200697051229e-05
1.44624039740362e-05
-1.88248601985978e-05
-3.49747008319499e-05
-6.72966565442019e-06
-2.61347253230107e-05
-1.46032233973021e-05
-1.28330465960463e-05
-1.60551601794874e-05
-2.33891046926131e-05
-2.44056011440905e-05
-2.91814742958091e-05
-4.97448955015178e-05
-2.72511194057695e-05
-1.06642434227444e-06
1.07465136246659e-06
-4.37159490891875e-05
-1.83149547500037e-05
-1.94354766124567e-05
-2.58842906245781e-05
-3.67526138060718e-05
-1.86421525653361e-05
-4.39954683083709e-05
-3.59949866283803e-05
-1.07119850900584e-06
-1.6932981378802e-05
-3.26781295720788e-05
-3.70817552441898e-05
-1.14243089247304e-05
-3.45692438989373e-05
-1.15814082054073e-05
-1.3856420270168e-06
-1.06754474730065e-05
-1.34397124374308e-05
-1.24032733396938e-05
-3.07055517241376e-05
-1.7470665101866e-05
-1.02538056703064e-05
-2.36939161562855e-05
-1.19577740774431e-05
-1.57990613037796e-05
-8.42430778096424e-06
-2.95656830472603e-05
-2.12988451292838e-05
-1.45063788473755e-05
-2.45726778237818e-05
-1.84609284874048e-05
3.11874151487766e-06
-8.90653036962838e-06
-4.08238759652286e-05
-1.2294528509949e-05
-1.14489739141297e-05
1.51859417709287e-06
-2.29549743312108e-05
-1.6820826188998e-05
1.83045185159989e-06
-3.89034630756055e-05
-2.50136270183388e-05
-3.10071860461648e-05
-3.65121731152324e-06
-1.87888281790089e-05
-3.09832405109366e-05
-3.8442279060309e-05
-7.06915529663435e-06
-1.06828071507862e-05
-1.82914531424428e-05
6.20316139751935e-06
-2.24182771258058e-05
-1.41453329280588e-05
1.08575886881505e-05
-1.22164236491854e-05
-6.52264034804218e-06
-1.88803716843993e-05
-2.76498827364234e-05
5.44307003363011e-06
-3.7799930476655e-05
-2.77547272618992e-05
-1.42192224088249e-05
-2.69863445427938e-05
-5.09941742334479e-05
-3.01032315734365e-05
-2.69884948421765e-06
-2.95415748483154e-05
-2.68927203301371e-05
-2.04780220573906e-05
-1.50672863216606e-05
-1.70915682776243e-05
-2.4177609327699e-05
-3.17606750860146e-05
-2.27729198319186e-05
-2.79199330364588e-05
-1.19228438254947e-05
-2.34281474144362e-05
-1.36396391665729e-05
-2.24662355501381e-05
-2.31579559045942e-05
-1.69324504997949e-06
1.30403467402025e-06
-4.04762841665047e-06
-1.55138024416631e-05
-8.70024374518262e-06
-7.63769906186546e-06
-1.69435496164908e-05
-3.51575284026562e-05
-1.67046250349702e-05
-1.44683766276592e-05
-1.56677340635742e-05
-4.41007956211082e-06
-2.15563463053978e-05
-1.94943985583708e-05
-3.40493924212694e-05
-2.94060986796578e-05
-2.0133613652066e-05
1.63502951860948e-06
-2.3866516305689e-05
-2.00368338702205e-05
-2.90004042177402e-05
-2.60256468699407e-05
-4.3172192326562e-05
-3.48723621026533e-05
-3.35716250784874e-05
-3.26825645471791e-05
-2.16354429468488e-05
-2.42515945174779e-05
-2.71910735189946e-05
-7.06730998337341e-06
-3.7107411601643e-05
-3.00184571867163e-05
-2.34453679558168e-05
-9.8002221338709e-06
-1.88395014320841e-05
-1.06209227208639e-05
-6.8717521373741e-06
-2.1405486378436e-05
-4.19413266011461e-05
-1.81982579270603e-05
-2.84899563160077e-05
-2.10744920419736e-05
-2.50611876478421e-05
-2.41279493693012e-05
-3.08736601486303e-06
-3.72335231253519e-05
-1.01815634615313e-05
-9.23034483447073e-06
-2.6120753294535e-05
-3.68783214462652e-06
-1.16863273479522e-05
-1.38616515252917e-05
-1.35289255659922e-05
-3.10545003531332e-05
-2.34798463523112e-06
-1.41891400207461e-05
-3.87663004584372e-05
-4.37376444858532e-06
-3.43947464680311e-05
-9.13617303211987e-06
-2.68061185714532e-05
-2.09043640496782e-05
-1.39642101983271e-05
-2.09146455158615e-05
-2.15774855155052e-05
-1.60540200159914e-05
-4.40421439648962e-05
-3.41233373875039e-05
8.48563330908108e-06
-3.39267069621133e-06
-2.66910788986739e-05
-2.03298984892412e-05
-1.26316034087429e-05
-5.19859060211091e-06
-3.10220068126162e-05
-1.91803751266083e-06
1.23601338628446e-06
-1.40349308040226e-05
-2.08028690789298e-06
-8.57471750185563e-06
-1.43515863372267e-05
7.41886147738024e-06
-1.36174009729258e-05
-2.27223322390813e-05
3.49018908023475e-06
-2.65741494914311e-05
-1.95991859747932e-05
-1.82405091435198e-05
-1.72118363145535e-05
7.19284367656109e-06
-3.49013876459704e-05
-3.11327105948111e-06
-2.50657994256443e-05
-3.54472455175229e-05
-1.58986934079255e-05
-3.14396379911298e-06
-2.06036357032632e-05
-3.48520897580763e-05
-3.51932759655655e-05
-2.45597082258565e-05
-1.11120528020677e-05
-1.41238697846386e-05
-1.77743214637367e-05
-1.47427597962617e-05
-2.64633571187236e-05
-3.37286848707127e-05
-1.50841867173002e-05
-1.14149972976778e-05
-1.35788223780858e-06
-2.71081197835702e-05
-3.19755787481672e-05
-1.44095900951849e-05
-1.17735176606656e-05
-3.05697378606965e-05
-1.15605605739046e-05
-3.60640271308161e-05
-2.54838554949443e-05
-9.33927325303968e-06
-3.18759247444758e-05
-1.2918371208399e-05
-1.89977620748297e-05
-1.93693013684796e-06
-1.94697886377982e-05
-1.43671191873614e-06
-1.50869118721472e-05
-7.31293157156116e-06
-1.24445106515479e-05
-3.27541258536815e-05
-9.87297825445127e-06
-2.221534874636e-05
-3.42102398116331e-05
-3.26668315763392e-05
-8.40652130719122e-06
-5.29069413329486e-06
-2.83735153564386e-05
-3.41880830119681e-05
-2.69295126085866e-05
-3.11831052553218e-05
-2.19790246694733e-05
-1.55523734874906e-05
-1.32854816651366e-05
-2.94094367603329e-05
-2.03472120174124e-05
-1.53575798459987e-05
-4.5271315663502e-05
-3.83389389903933e-05
-3.61453579722519e-06
-9.73812305614177e-09
-2.32881225027743e-05
-2.51116201375572e-05
2.48930852228277e-07
-2.94541693091436e-05
-1.35659933136979e-05
9.83425315046794e-06
-3.42193293028246e-06
-1.17503217769069e-05
-7.00495783054836e-06
-1.65117460079336e-05
-1.24470565868706e-05
-1.19585246616395e-05
-3.78533348375069e-05
-2.83281995721205e-05
-1.93134639936459e-05
1.14643038296267e-05
-3.24865099776991e-05
-4.43604586796728e-05
-2.53284972649827e-05
-1.02770525896262e-05
-2.86856371196677e-05
-3.62087793627958e-05
-4.01697045525551e-05
-8.11085326044321e-06
-2.14471148627811e-05
5.19460561264154e-06
-5.0568064291965e-07
-2.80907769654693e-05
-4.22032312848036e-07
7.43307319055873e-06
-2.29271941266321e-05
-3.33092717621635e-05
1.42212763461701e-05
-7.24255865186822e-06
-1.55493260324282e-05
-3.79669301938849e-05
-1.14178112337097e-05
-3.17450543370692e-05
-3.88426620917055e-05
-1.18861740855871e-05
-5.95551507548671e-06
-2.52647931651927e-06
-2.04594694627321e-05
-3.39021235653497e-05
-3.45127668493749e-05
-2.26958790406744e-05
-3.93148763649865e-05
-1.34641546428355e-05
-4.02382694870603e-05
-2.93088894398657e-05
-1.64184842004549e-05
-2.04416952670481e-05
-2.8472569361139e-05
-1.86019358561612e-05
-8.46919756095336e-06
-4.1926672787726e-06
9.3293106511274e-06
-1.66446370613365e-05
-1.16034764533672e-05
-6.81835853478751e-06
-1.85397168776333e-05
-2.38598890626997e-05
-2.91547583268541e-06
-2.81127906010185e-05
-3.49421362086218e-05
-5.13666537063605e-05
-1.86063855236927e-05
-1.45010868352502e-05
-1.4339649591873e-05
-2.52188525883854e-05
-3.09014770965617e-05
-5.38938254994867e-06
2.61685873188686e-07
-1.69960084005863e-05
-2.43910295211936e-05
-3.23571836981108e-05
-1.86952734794813e-06
-1.69375901705754e-05
-2.28641772975802e-05
-3.70710735440324e-05
-1.21682595146844e-06
1.53086706518691e-06
2.0545152675828e-06
-6.16442555784419e-06
1.05900783086409e-06
-1.34772660122816e-05
-2.25509157117523e-05
-1.34231134980839e-05
-2.84276349746402e-05
-8.55709759118721e-06
-5.12501393276145e-06
-6.17008692134678e-05
-2.60965719830881e-05
-7.61377009448326e-06
-2.58207503521889e-05
-1.46192935156509e-05
-8.24898815639063e-06
-1.77977060394638e-05
-2.50561238223325e-05
-3.02064322360207e-05
4.72959091325654e-07
-3.30088663659236e-05
-2.45554226785023e-05
-2.39272235452202e-05
-1.61722099389743e-05
-2.30378665941408e-05
-2.04030792824147e-05
-1.66055465958804e-05
-8.24103278749741e-06
-3.93782439033716e-06
-2.21644376309872e-05
-2.96569554478087e-05
-2.80103729574679e-05
-2.49256207066246e-05
-2.97129033620563e-05
-2.7120047040105e-05
-2.83793883417904e-05
-6.36126391804935e-06
-2.72229362427138e-05
-1.61948170897997e-05
-4.50523305870312e-06
-2.26120112193411e-05
-3.30442407477895e-05
-6.05500450420165e-06
-3.1932622233643e-05
-3.32700130262633e-05
-2.06877973424968e-05
-2.89214110399456e-05
-2.17685672129943e-05
-2.39213506361177e-05
-5.11466937767495e-06
-2.54435477708747e-05
-2.93199204428429e-05
-2.22170012343908e-05
-2.56167341044001e-05
-2.56114494134543e-05
7.22154944045158e-07
-1.11477810641527e-05
-1.72385153871156e-05
-2.87448401955194e-05
-1.4895439485984e-05
-1.57531754842661e-05
-1.72359158214084e-05
-2.38520222326462e-05
-3.96531915152113e-05
-2.97036077089023e-05
-1.29749873662336e-05
-2.26968130180198e-05
-3.02890048338651e-05
-2.06536747925435e-05
-1.55716477893335e-05
-2.84744271358796e-05
-2.86621825933501e-05
-9.96805545830019e-06
-2.94580500154327e-06
-2.43728481357185e-05
-2.13611887978997e-05
-3.58939955725381e-05
-1.94371906662001e-05
-2.93264123430043e-05
-9.18807327413327e-06
-1.51983826385516e-05
-9.56608825043856e-06
-2.9556368827155e-05
-1.35624812426112e-05
-1.51217492827153e-05
-3.14256985607372e-05
-2.17414384890873e-05
-2.36720837868429e-05
-3.25425632229933e-05
-2.74357549508043e-05
-7.85325742706909e-06
-4.4137111407737e-05
-2.65354185218367e-05
-3.21111281294699e-05
-1.81517727324013e-05
-3.97577267636421e-05
-2.96828789452064e-05
-1.01231219767834e-05
-2.85859847393585e-05
3.85909756282186e-06
-8.36152531592374e-06
-3.18448056161634e-05
-2.05414083417174e-05
-2.83311100068449e-05
-1.04431820350809e-05
-1.023437221843e-05
-2.31649900248589e-05
-2.15321212703622e-05
-2.41190255826455e-05
-3.7163367973819e-05
-3.17276175370732e-05
-1.45074318638013e-05
-2.71278328187648e-05
-2.52100196404847e-06
-3.02625350336075e-05
-2.86711770773298e-05
-2.03791901737666e-05
-1.61449204743921e-05
-3.18454089361022e-05
-3.71663110711405e-05
-3.54208163561612e-05
-1.7638834477489e-05
-1.23228445662422e-05
-2.57947595594932e-05
-2.84832708826913e-05
-2.4802297960046e-05
-3.51081566244368e-05
-1.72962827423846e-05
-1.96552857712803e-05
-1.81435148786403e-05
-1.64929718605489e-05
-2.04210030519509e-05
-1.18477333052571e-05
-1.85489691327994e-05
-3.23316449833553e-05
-1.50938260039398e-05
-5.05192641559265e-06
-1.48874654810239e-05
-1.77955493704999e-05
-3.01616197927791e-05
-2.97534651168798e-06
2.08965412829312e-08
-2.83011713950332e-05
-3.78747162265931e-05
-8.3553858427786e-06
-1.14588618715846e-06
-4.07971986487668e-05
-2.56475265972959e-05
-3.80496284185385e-06
-2.48198044662599e-05
-1.1945423225038e-05
-1.49277657177956e-05
-4.3165716061995e-05
-2.27509738275248e-05
-1.88658140850462e-05
-2.07445833845194e-05
-5.19859380672406e-06
-2.98691073604988e-05
2.4007654145625e-06
3.05717799033048e-06
-2.89937788173743e-05
-2.59383476618907e-05
-2.77883182111314e-05
-4.55590800195398e-05
-2.56263590683713e-05
-3.78724519549003e-05
-2.22740282823786e-05
-6.6585628572788e-06
-2.77533523382448e-05
-1.59293000164732e-05
-1.99532611493077e-06
-6.94557397328028e-06
-2.75831872877617e-05
-2.1601533604864e-05
-1.70133403750883e-05
-2.20483798424808e-05
2.53159832276128e-07
-4.08706398456352e-06
-7.18833796665275e-06
-1.27577418989723e-05
-1.99357304072548e-05
-2.59795809265995e-05
-2.0513242710927e-06
-2.23783857907658e-05
-3.6412094932859e-05
-3.50300943969934e-05
-1.80811330009566e-05
-3.93812183677347e-05
-2.10689752590342e-05
2.63180704095847e-06
-3.92187977006386e-05
-3.23069611992555e-05
6.70138403599144e-07
-2.39269716155674e-05
-1.83748753379316e-05
-3.06840658411036e-05
-4.26937599618364e-05
-1.97637275235932e-05
-1.88318654048285e-05
-1.66619036285432e-05
-3.15408760236838e-05
-6.08072314450857e-06
-1.50434216073829e-05
-1.82558259706883e-05
-2.88273072936156e-05
-4.02741542199362e-05
-2.92528792938761e-05
-3.28933893442244e-05
-2.76973613962752e-06
-2.39308956501529e-05
-3.88898729050607e-06
-2.22275380150281e-05
-1.57960089316949e-05
-2.54710801287537e-05
-2.62392462416931e-05
-1.02387569635273e-05
-9.96425898282007e-06
-2.72073374066895e-05
-3.06465033458149e-05
-1.23563318487351e-05
-3.07869447790168e-05
-2.54822055020893e-05
-2.53912493414062e-05
-3.04169200129091e-05
-9.72922298454163e-06
-1.77804664124251e-05
-2.52999508977262e-05
1.23602980814509e-05
-3.31643589775237e-05
5.68780644489288e-06
-2.31452243231604e-05
-2.30008653436125e-05
-6.11501374350973e-06
-2.65648196492701e-05
-3.63992447028757e-05
-1.14905402799106e-05
-1.55969138056983e-05
-1.08222983006704e-05
-1.86640354569592e-05
-2.80659558629805e-05
-1.01783454542894e-05
-1.89984821383252e-05
-9.61756068912259e-06
-2.85861544967137e-05
-1.16905892680094e-05
-6.05094329087268e-06
-3.29863764674872e-05
-2.34762165528588e-05
-2.91065669109122e-05
-1.87057303884584e-05
-1.38776546226102e-05
-2.87120761483154e-05
-3.26240371723267e-05
-2.50637060420818e-05
-2.43485954014872e-05
-2.76319228805661e-05
-2.61729406634701e-05
-2.57746063621648e-05
-1.71415578276676e-05
-4.54665911219605e-05
-1.31782480500469e-05
-3.68558014180074e-05
-1.72148081159621e-05
-4.2680373663962e-05
-1.76145609555277e-05
-6.3086038273127e-06
-1.57648096204153e-05
-1.75015073692865e-05
-2.53354584449221e-05
-2.99307172268467e-05
-3.85263620859377e-05
-1.18433329517758e-05
-1.63714601122302e-05
-1.92649816610715e-05
-1.75733655793473e-05
-2.96928199219776e-05
-2.87947860184638e-05
-2.37468691678265e-05
-3.80199352942998e-05
-5.41078918430178e-05
-2.25502267482519e-05
-4.01997849878917e-05
-1.26265643659097e-05
3.59136523735336e-06
-3.24014743730803e-05
-3.12501836167625e-05
-4.50221115557502e-06
-3.44764998441194e-05
-4.37123329225506e-05
-4.63993282464567e-05
-5.82931178349613e-06
-3.70818402809197e-05
-1.77150982536699e-05
-1.01143366454813e-05
-2.97357955037891e-05
-1.69506918356118e-05
-1.62684731259825e-05
-3.61175884859244e-05
-4.65396464051093e-07
-4.13429481423555e-05
-9.28444994033813e-06
2.02995934502486e-05
-8.92549945655984e-06
-3.18337849303482e-05
-1.24917784069931e-05
-6.14926005041266e-06
-2.32851637544099e-05
-2.20183997693896e-06
-3.32128405072975e-05
-1.11237004156055e-05
-1.42197339269965e-05
-1.05622285312967e-05
-1.21017017171353e-05
-1.89096500348679e-05
-3.03921676450602e-05
-1.51604915734534e-05
-1.6502157781332e-05
-2.37318598950317e-05
-1.86703065307207e-05
-3.273467569742e-05
-2.68033901619702e-05
-7.90210966563964e-06
-1.62183188884463e-05
-2.30729772959804e-05
-2.16663787132626e-05
-2.1826051039277e-05
-2.31836559338076e-05
-3.12510620792377e-05
-2.71258111643868e-05
-2.42864574838223e-05
-3.65496868373661e-05
-1.08414900025939e-05
-4.02786213592087e-05
-2.2079284846618e-05
-2.76395220758553e-05
-1.06407724399551e-05
-4.59203188563349e-06
-5.10668772145967e-06
-1.12005172448172e-05
-2.03121882969678e-05
-1.23854260366147e-05
-9.39438043206526e-06
-3.7429193561902e-05
-2.52496225796534e-05
-1.09379912142065e-05
-3.39795511291295e-05
-1.74891475836303e-05
-1.24355043147617e-05
-5.39822670561363e-06
-2.35731247527838e-05
-6.04170730633203e-05
-3.05514172112981e-05
-2.69355368090701e-05
-1.1481228116341e-05
-3.48399337475809e-05
-9.94181101067657e-06
-3.4650254669858e-05
-3.37266767207996e-05
3.65977870068383e-06
-1.36687215374476e-05
-1.94406334560032e-05
-1.49937479617567e-05
-1.2301197830202e-05
-1.02437657022542e-05
-3.99687513578506e-06
-3.24635837271678e-05
-3.55302173175268e-05
-2.35861005685753e-05
-2.31823100787861e-05
-1.99081885622678e-05
-4.14518954549738e-06
-1.03281544321584e-05
-5.2824786663917e-06
-3.10351165976449e-05
-1.62938419404459e-05
3.42719847967807e-06
-2.3050390724596e-05
-1.36886538223568e-05
-4.50730667243969e-05
-3.71088582276068e-05
-1.48173140238434e-05
-2.34879858999869e-05
-1.64631004714245e-05
-5.05626851225776e-07
-5.63111510094572e-06
-4.64099592570998e-06
-6.3861628161236e-06
-2.4666921509255e-05
-2.91969165874325e-05
-1.94008535882687e-05
-3.26041491592225e-06
-1.89970747625134e-05
-2.60412655200311e-05
-2.84215340757021e-05
-1.82084474960723e-05
-1.90062197212098e-05
-9.57813941833771e-06
-2.05252072807237e-05
-5.98549087380709e-06
-2.9244927988955e-05
-2.25449155613258e-05
-5.03888828285317e-05
-1.88585647947992e-05
-1.27566545554713e-05
-2.38997330502816e-05
-3.41072056455804e-05
-5.44453180814156e-06
-8.60368775403792e-06
-3.54239158018056e-05
-1.76467152011742e-05
-5.84529360993419e-06
-3.04167662430963e-05
-1.65451101471063e-05
-5.0756536202047e-06
-1.14265060568708e-05
-3.58970196619167e-05
-2.06896537848682e-05
-2.10801967010718e-05
-3.2293468079995e-05
-3.95207476538491e-05
-7.95879982851823e-06
-2.66474943569933e-05
-2.4778935855493e-05
-4.3493576532279e-05
3.10943094601878e-06
-1.28677049543264e-05
-1.25629294485138e-05
-8.29972848986823e-06
-2.91361700548675e-05
-2.1061343651759e-05
-1.44534191473622e-05
-7.66114829200739e-06
-1.44924181820554e-05
-1.49529142333345e-05
-4.05446923894187e-05
-1.03120914637787e-05
-3.33258045450418e-05
-2.6286142189577e-05
-8.0153710237577e-06
-1.18974807978373e-05
-2.76766292385988e-05
-2.45756984445708e-05
-2.07780990067903e-05
-3.48428401998449e-05
-3.46840699391018e-05
-2.20393373225475e-05
-2.74110253117333e-06
-1.70170852401807e-06
-2.44758815392734e-05
-1.89645689107558e-05
-1.89681501055019e-05
-8.42618021925439e-06
-3.49036473101169e-05
-1.99590554255698e-05
-1.68691601731974e-05
-3.09434315721823e-05
-1.88863232748351e-05
-3.18280673448716e-05
-2.62926848260295e-05
-4.66361035326804e-05
-2.03959586863156e-05
-1.77856346796009e-05
-1.44865812838811e-05
-1.18965970684348e-05
-2.24927891558572e-05
-1.62614710078229e-05
-2.66332318611306e-05
-2.3667288354564e-05
-3.05872346044979e-05
-9.43960518471798e-07
-3.01653256398209e-05
-2.21781398446626e-05
-2.16269139748265e-05
-1.13694982937068e-05
-2.42790032311933e-05
-2.85193713858631e-05
-2.76347768944909e-05
-2.12357668420262e-05
-5.07933193782047e-07
-4.86971513658932e-06
-8.35702184694045e-06
-1.17692430536981e-05
-2.49968406738538e-05
-2.24851329041578e-05
-2.30920440677983e-05
-1.23776601364102e-05
-7.12973559142794e-06
-2.02105312922674e-05
-1.75028116952608e-05
-2.16163184964066e-06
-3.34711854951255e-05
-1.98675378639509e-05
-2.50692622579253e-05
-1.09439494634644e-05
-2.57127636833509e-05
-1.98567475551691e-05
-2.87204891968357e-05
-1.83336122144889e-05
-5.07523410490699e-05
-3.48849646050425e-05
-7.58463689670655e-06
-1.68807562396365e-05
-4.32932180294046e-05
-2.27569446276604e-05
-3.77860312659141e-05
-1.77324831188931e-05
-2.56728792454339e-05
-2.47152129442123e-05
-2.89403756989996e-05
-4.41919359207963e-05
-2.51021588130598e-05
-1.5141969684291e-05
-2.43403767499782e-05
-1.10277761237903e-05
-1.08330007672459e-05
-1.85055579970448e-05
-1.22119594388253e-05
-2.27244213488337e-05
-4.45150941707672e-05
-3.48738551740842e-05
-3.80122717640092e-05
-1.89611705081596e-05
-7.17663909623532e-06
-3.97463839947246e-05
-1.35855288873688e-05
-1.88862473416176e-05
-3.79731885788445e-05
-5.76267738519116e-06
-2.53366517106397e-05
-3.76632524186442e-05
-3.01394507901904e-05
-1.38341627695751e-05
-5.47426943488248e-06
-1.93004927383441e-05
-1.37870162362955e-06
-2.50017545882553e-05
-1.80609494619463e-05
-3.40239797726869e-05
-2.34345104126662e-05
3.44173304764392e-06
-2.19428859212693e-05
-2.41448599604179e-05
-2.12670899708368e-05
-8.6330428249905e-06
-2.61525647004817e-05
-2.64022194398486e-05
-1.06576188034256e-06
-3.3981539826363e-05
-3.18209935417846e-05
-3.22061856145975e-05
-9.07321991012783e-06
-8.54524956384438e-06
-1.2549946189817e-05
-3.44587215004249e-05
-2.8813636943025e-05
-3.56132069396741e-05
-2.40058045074267e-05
-8.30038216116555e-06
-3.85557452997077e-05
-2.58321758107422e-05
-1.79700953789668e-05
-2.12511333125817e-05
-8.06018463883323e-06
-3.73788688713465e-05
-6.85676986329308e-06
-8.07915396697745e-06
-1.45288602171523e-05
-1.13666705258769e-05
-2.58560835332091e-06
-2.14488976537216e-05
-2.36005537879633e-05
-4.26797756011049e-05
-5.55878713411335e-06
-3.19382160433369e-05
-5.36601290320486e-06
-4.57363017074415e-05
-1.47046115481775e-05
-6.64808365351938e-06
-1.80286186150354e-05
-3.4234274583714e-05
-1.37235341253629e-05
-2.53267601097036e-05
-1.71636254117529e-05
-1.40622736369429e-05
-2.59912097616987e-05
-4.11161126929326e-05
-1.63455716012956e-05
-2.35203293454366e-05
-1.89850464774822e-05
-2.31567657544285e-05
-1.32161972299948e-05
-1.15955573734999e-05
-8.00288588723446e-06
-2.39312976529763e-05
-3.42389894802457e-05
-1.818377925907e-06
-2.48791898543145e-05
-2.64222874205127e-05
-1.95891983555968e-05
-2.42422747168087e-05
-3.13037143853636e-05
-1.29739576150663e-05
-2.80132698491742e-05
-5.79318720056497e-06
-2.77919038124194e-05
-3.8801949680764e-05
-2.09848996261681e-05
-2.2873242305864e-05
-3.48019212540886e-05
3.51256815501211e-07
-1.67867892049637e-05
-2.68872260169787e-05
-2.18022974796905e-05
-2.95236958465441e-05
-1.60869778132807e-05
-3.22656196898148e-05
-2.29745308876557e-05
-1.43766528141484e-05
-1.95669786225254e-05
2.06358506871622e-06
-1.43087575440459e-05
-2.95559353726371e-05
-2.61395819080664e-05
-3.50139850818724e-05
-4.62761815590527e-05
-1.66679381422113e-05
-1.50413545748234e-05
-3.14821679149295e-05
-2.99510541742653e-05
-4.25447899629979e-05
-4.96900138095355e-06
-8.12250297808172e-06
9.22641726269289e-06
-5.67715896528081e-06
-2.26264509410183e-05
-1.3610434044228e-05
-1.53020925782572e-05
-2.86557335641152e-05
-3.77053089494389e-05
-9.17653082084381e-06
-3.13429954008714e-05
-2.00664622906242e-05
-2.61491832673166e-05
-2.32102220957095e-05
-1.86720833113961e-06
-8.78247180915778e-06
-2.12630947713267e-05
-3.96834635113962e-05
-1.17118413382925e-05
-1.02904657458567e-05
-8.80714305198402e-06
-1.76053973228581e-05
-3.63344044380785e-05
-1.40565615697812e-05
4.64090772484765e-06
-1.98800665178435e-05
-5.87025908318524e-06
-1.37849353891535e-05
-1.75893929829912e-05
-2.63187025254606e-05
-1.7881967740054e-05
-3.61652539479197e-05
2.89787747791602e-06
-1.60206622745107e-05
-2.45554084461432e-05
-1.66505263815933e-05
-4.52114952021718e-05
-2.51208235000439e-05
-4.41246426878995e-06
-1.55738109994971e-05
-2.59129604872006e-05
-1.70900159805866e-05
-2.08877006043311e-05
-6.48321697377245e-06
-1.25854564590033e-05
-4.34948339244585e-05
-2.238557571607e-05
-3.25116561818234e-05
-2.5586079787163e-05
-6.87119555278511e-06
-1.95816710446818e-05
-2.24949960390966e-05
-1.41890507873828e-05
-1.53955919517245e-05
-2.61581220801238e-05
-2.00270490510708e-05
-3.86369528185399e-05
-3.22112483130981e-05
6.88049827693962e-06
-1.0660770605914e-05
-3.13612136425119e-05
-1.33359221220384e-05
-6.562619761604e-06
-2.68802644959144e-05
-2.62967552329469e-05
-1.99208284538583e-05
-3.94872467079866e-05
-3.86799628120471e-05
-2.56867793177566e-05
-3.61778319352143e-05
-4.6679960617132e-07
-3.06457130228667e-05
-3.28631550825837e-05
-1.28708357722236e-05
-1.85703692011038e-05
-1.93916090636611e-05
-1.27491384338895e-05
-2.20653081396947e-05
-1.24956223029518e-05
-2.36545744441783e-05
-1.2207932596643e-05
-1.33757862258923e-05
-1.65513879248239e-05
-2.78826976613177e-05
-1.00498185798549e-05
-1.60718958438919e-05
-3.39712179714867e-06
-3.54150819841902e-05
-2.11761416298728e-05
-1.77254929163598e-05
-1.54810314449306e-05
-2.63233516119386e-05
-1.45446794908238e-05
4.78930555110435e-06
-1.80686805130951e-05
-1.75150785785463e-05
-2.84663864202642e-05
-5.3390905705814e-06
-2.52464110292467e-05
-3.58385712642817e-05
-1.88965148273871e-05
-3.4537367395181e-06
-4.11626596039021e-05
-4.57378619039476e-05
9.54437277665606e-06
-2.8453613026638e-05
-2.80803538269472e-05
-1.20374461778136e-05
-9.75701121807248e-06
-2.49012604662649e-05
-5.14003575436315e-05
-3.72827798306446e-05
-2.54707695438896e-06
-5.62252863478737e-06
-8.71023236773223e-06
-3.48473899410409e-05
-1.36723145928215e-05
-2.02023801735947e-05
-2.40691788812579e-05
-5.21782778716021e-06
-9.69946501557893e-06
-1.51442652171696e-05
-3.23743397957581e-05
3.55808246999736e-06
-2.88753210575351e-05
-4.45948162216531e-05
-1.2364146604118e-05
-3.41110657377896e-05
-3.87370726509944e-05
-4.46082506385491e-05
-3.71343308571924e-06
-1.021164680446e-05
-1.16415531151377e-05
-2.132641150839e-05
-3.3065364267485e-05
-3.06590717909895e-05
-2.50468139722959e-05
-1.50082550856686e-05
-1.92595152286892e-05
-2.04313794510667e-05
-1.41365601302978e-05
-1.34853490438377e-05
-2.0175223535506e-05
-4.05017030431191e-05
-3.44077001802841e-05
-1.41960427029295e-05
-3.1940376508061e-05
-2.11964097619109e-05
-1.95980729238258e-05
-2.93163351475413e-05
-2.57718159028764e-05
-1.85966214717486e-05
-2.81193392498323e-05
-2.03360578204742e-05
-2.71830393362844e-05
-2.51119610852728e-05
-7.49131595255272e-06
-3.61151531361326e-05
-1.82887646694155e-05
-1.45516705582987e-05
-8.64824242834652e-06
-2.54783422423329e-05
-1.98102747770607e-05
9.22009704174096e-06
-7.77128427261215e-06
-5.58909127369477e-06
-5.1777198768811e-06
-1.37054834321372e-05
-1.60724698056553e-05
-9.93198988140193e-06
-1.80910645392177e-05
-2.17250636350194e-05
-2.27801831973431e-05
-2.8951150286956e-05
-1.90408466433558e-05
-2.17400818733373e-05
-3.78159975751759e-05
-1.24767549733098e-05
-1.27871566695507e-05
-2.92812117961968e-05
-3.11807560037164e-05
-1.62012594575842e-05
-2.41446010923787e-06
-2.49358632649452e-05
-1.67195639209883e-05
-5.49088419785259e-06
-2.32218209224626e-05
-4.05331971528928e-05
-8.51286623307992e-06
-8.97106027570486e-06
-1.62777955130027e-05
-1.36089448575584e-05
-1.74181265505518e-05
-7.8943535480185e-06
-2.3593002238226e-05
-2.75580016531173e-05
-2.7887643360793e-05
-8.53123057721118e-06
-3.18171194352949e-05
-3.1769129678277e-05
-1.13200321763914e-05
-3.58495832286138e-05
-2.15113956307997e-05
-2.8454193566435e-06
-2.8569449382681e-05
-2.74136566482195e-05
-2.54928108808787e-05
-6.50566257504325e-06
-2.28980334369771e-06
-1.05303102966968e-05
-3.03800706978427e-05
-1.92582724783772e-05
-3.32944630195391e-05
-2.38077096779562e-05
-1.45136724598696e-05
-2.31028734832288e-05
-2.72924703766734e-05
-1.77947116868277e-05
-1.56004077865242e-05
-2.4865668473067e-05
-2.57814269770352e-05
-8.30062322071459e-06
-4.30748079344371e-05
9.17832787416042e-07
-2.66323050741345e-05
-1.26789333194974e-05
-4.17652855410974e-05
-1.38279491833316e-05
2.14952995040977e-06
-1.12903722626783e-06
-2.99572446375623e-05
-8.39438311505153e-06
-3.51160125778976e-05
-3.62167516352139e-05
-2.98100951374482e-05
-5.94543423047674e-06
-2.55494973277233e-05
-1.7108753184461e-05
-9.94201507306603e-06
-2.05213765816072e-05
-1.24208467511955e-05
-3.87417666959542e-05
-1.49007563688058e-05
-1.25276678412696e-05
-1.43433728621557e-05
-3.55348098653645e-05
-3.09681766324967e-05
-2.01888430739728e-05
-3.02486117880525e-05
-2.18744475750799e-05
-7.09668644626493e-06
-3.1445082402354e-05
-2.157467491041e-05
-1.8833794222117e-05
-2.60028526957126e-05
-2.05565176926606e-05
-3.14321877784766e-05
-2.31499493140433e-05
-2.63766528898641e-05
-1.92384853199825e-05
-1.68911032607589e-05
-3.47674760377105e-05
-3.49367140858448e-05
-7.98456249827912e-06
-2.12238225085693e-05
-1.42788684375704e-05
-1.64232962687103e-05
1.81541458617496e-06
-3.40520581689409e-05
-1.10693909373379e-05
-2.43530488870586e-05
-2.48287285829053e-05
-3.51196311042483e-05
-3.35983756713859e-05
-2.20690699163965e-05
-2.89102259160926e-05
-2.79327465406675e-05
-2.89377908176107e-05
-2.64830827048322e-05
-2.27640340266956e-05
-3.56221559442305e-05
-2.69360358938361e-05
-3.3983093899498e-05
3.25684369361021e-06
-4.33491278744809e-06
3.17360547064429e-07
-1.54155936549895e-05
-7.26053494202482e-06
-1.88560875412599e-05
-2.85011512905615e-05
-6.75007766153145e-06
-1.86476203126188e-05
-1.90740037238373e-05
-9.05653332602213e-06
-2.58350001048707e-05
-1.79052919167094e-05
-4.19308514690066e-05
-3.32701881699897e-05
-3.02353077838477e-05
-1.41175111654546e-05
-3.93222793151993e-05
-4.12150501440508e-05
-1.36329214851621e-05
-1.30867028149242e-05
-4.09689853886981e-05
-2.69815793641511e-05
-7.16749118097227e-06
-2.27262250998406e-05
-2.34679526556651e-05
-1.24548820481178e-05
-2.04397957104735e-06
-9.32758983010692e-06
-1.53777820214898e-05
-8.36859498491215e-06
-3.00057188368269e-05
-3.1870163717598e-05
-1.73194360689149e-05
-1.29013352467009e-05
-8.35472499112279e-06
-1.30280177554528e-05
-1.84011440263477e-05
-2.01742029655953e-05
-2.71685389750445e-05
-1.46047451627651e-05
-1.61546200918261e-05
-2.18544108497678e-05
-2.04903720072557e-05
-2.79780289198831e-05
-1.5958305698813e-05
1.75777965174372e-06
-1.034464851084e-05
-2.10997495467975e-05
-4.80513869538602e-06
-1.97430446197366e-05
-8.60004642328169e-06
5.27146761497207e-06
2.11391915517124e-06
-1.80014937389461e-05
-9.21033975531646e-06
-1.66415608924439e-05
-5.47429684748262e-06
-7.42528574557336e-06
-2.76527295832147e-05
-6.31744327742573e-06
-3.25986152136471e-05
-4.06074055060278e-05
-2.09466607269208e-05
-5.93427400243807e-05
-2.09501178918132e-05
-2.73372630455921e-05
-1.92093186302884e-05
-3.06724475263879e-05
-1.6280727310772e-05
-4.14047811350073e-05
6.12656963390355e-06
-2.62022002613641e-05
-3.54249216241711e-05
-2.7478536197001e-05
-1.88843385442974e-05
-1.22799867576811e-05
-2.30479747499262e-05
9.21889526307037e-06
-1.38008078579659e-05
-4.76528899698086e-05
-2.88089482248472e-05
-1.83170090883108e-05
-9.52818739983749e-06
-1.91088643295527e-05
-2.527409020061e-05
-3.92091264291302e-05
-1.45705096226538e-05
-1.82204709477991e-05
-3.05371743263959e-05
-3.22802391320276e-05
-1.1879243027001e-05
-9.54405751012557e-06
-1.3281084483437e-05
-3.32075087442053e-05
-9.58161598325754e-06
1.21859959044361e-06
-2.29297051201848e-05
-3.39373872014541e-05
-1.49642030588989e-05
-1.19415382614398e-05
-1.09458605985768e-05
-2.42173188810547e-05
-1.60989265299373e-05
-1.29761053037929e-05
-2.94954521209934e-05
-1.16389662067285e-05
-2.69917673687676e-05
-2.73297314195691e-05
-1.15354558076539e-05
-2.69711182751994e-05
-1.03167259205879e-05
-2.51968519475355e-05
2.96085699925702e-06
-1.69287753741059e-05
-2.84587223500532e-05
-2.46686164825856e-05
-3.39300643510317e-05
-2.02424704476345e-05
-1.10212751394425e-05
-3.45539793566954e-05
-2.02202396154618e-05
-2.18097330483663e-05
-1.14262788226024e-05
-5.62665764314635e-06
-1.56104272559905e-05
-1.44512642563154e-05
5.63025707330189e-06
-2.47792309607665e-06
-1.32440354256023e-05
4.76257829951913e-06
-1.68560813890953e-05
-3.30683022038457e-05
-1.86057065352911e-05
-2.33495168458776e-05
-3.21737915168686e-05
-2.74642886735583e-05
6.18526821906707e-06
-1.21965051341181e-05
-1.23532094516301e-05
-2.05659792656716e-05
-4.11739684283253e-05
-1.41455810046054e-05
-2.97156309948072e-05
-1.51214791118342e-05
-1.14430733314201e-05
-1.12224044178282e-05
-1.38019584228758e-05
-1.74136527283766e-05
-3.02810746341507e-05
-1.9545969130966e-05
-1.74086687782518e-06
-5.88809971532302e-05
-4.32554439980635e-05
-4.51096814428278e-06
-2.80080961877598e-05
-2.75810667302855e-05
-1.43955906991461e-05
-3.86988959586854e-05
-2.58364227324618e-05
-2.89534480079124e-05
-2.9434876091739e-05
-3.04960486891346e-05
-1.6279823186929e-05
3.20498753352166e-06
-3.17344938310523e-05
-2.72267338048563e-05
-1.31168693384951e-05
-1.15612484438344e-05
-8.8941027701261e-06
-2.16858035205291e-05
-3.50440884149501e-05
-3.39028621237285e-05
4.24851634803713e-06
-3.16375498598235e-05
-2.01577673754474e-05
-1.22383285803248e-05
-9.33820510913436e-06
-2.98808031225559e-05
9.33698399795917e-06
-4.71946533348782e-06
-1.61303144233156e-05
-1.22122044307116e-05
-3.3134309411257e-05
7.88545008765272e-06
-1.04098639550755e-05
-2.78218703545449e-05
-1.71191821422e-05
1.0771779313845e-05
-2.16130950709479e-05
-3.66395049063304e-05
-3.63094925425448e-05
-2.35266112671188e-05
9.46223157807447e-06
6.829143745862e-06
-3.02272961729836e-05
-2.67765878654741e-05
-6.59803643914553e-06
-2.83164622422924e-05
-1.37156087446665e-05
-1.19846081111677e-05
-2.24936353520465e-05
-1.30147497915497e-05
-2.97450661262414e-05
-2.40150774627804e-05
-3.96328492561704e-05
-1.73970506571891e-05
-6.77151641622694e-06
-2.76879498644598e-05
-1.55215147958404e-05
-2.00931547710705e-05
-1.96461395503372e-05
-3.23558543638589e-05
8.00200850957996e-06
-2.59363299743903e-05
5.35345977892634e-07
-2.31388430441485e-05
-3.21314483917425e-05
-3.26363604006213e-05
-1.97940267682576e-05
-2.9571598659048e-05
-2.36586933874793e-05
-2.28097580638537e-05
-1.53820155218193e-05
-1.20564977201054e-06
-1.15286322092039e-05
-2.26383563387001e-05
-2.91391430564136e-05
-1.50440274533488e-05
-9.60909713912303e-06
-2.1728612497066e-05
-1.5645866060463e-05
-2.92075117524411e-05
-1.480465468735e-05
-1.48041868745015e-05
-8.65410726893083e-06
-1.74059322968462e-05
-3.14661896074507e-05
-3.1405988898725e-05
-2.94706815435278e-06
6.38711494816187e-06
-2.19126837166423e-05
-5.11793454762961e-05
-1.64648118648948e-05
-1.2077887734369e-05
-3.23390417174808e-05
-9.25401740185525e-06
-2.07559915322761e-05
-3.53784813255461e-05
-2.26642738687531e-05
-4.93757168248659e-05
-1.16807949925107e-07
-4.13946334073432e-05
-3.5307207952343e-05
-3.53451468548211e-05
-2.6268732705551e-05
-3.22444196797071e-05
-1.26589501079826e-05
1.20694022504714e-05
-2.02006708736249e-05
-1.87013584424261e-05
-3.52784316234207e-06
-6.91259995263424e-06
1.07598644429777e-05
-3.59778755951117e-05
-2.72326930577115e-05
-1.11473046752431e-06
-4.37510004880908e-06
-1.91303998840417e-05
-1.30458112091964e-05
-2.65755080812049e-05
-1.68567208438768e-06
-1.7899950268078e-05
-2.97568311403527e-05
1.32628904799881e-06
-2.21431953581476e-06
-2.79203887250936e-05
-1.69423793671041e-05
-2.47864966852683e-05
-5.2120184827611e-06
-7.85565270134934e-06
-1.75916649653103e-05
-2.3586881936546e-06
-1.48943236847176e-05
-3.22203191903072e-05
-1.22365307581105e-05
-3.96760677061837e-05
-2.02133010518691e-05
-3.27245834086131e-05
-3.44391861972948e-05
-5.27209310718801e-06
-6.73558658680459e-06
-3.09409281563235e-05
-8.43652746228376e-06
-2.74331397562204e-05
-3.60333165701634e-05
-1.83109045862504e-05
-1.59108750674993e-05
-1.64508453655708e-05
-4.32136388911315e-06
-2.46672275580958e-05
-2.14891853769883e-05
-1.31222290051597e-06
-1.40231398872586e-05
-1.43679046782549e-05
-3.80833846870013e-05
1.45849850376998e-05
-2.25949795966191e-05
-7.76913701271631e-07
-1.86439373736684e-05
-1.27229813472982e-05
-2.3413939288341e-05
-1.37762946886209e-05
-9.43082813579099e-06
-1.87695807893808e-05
-1.31281897608479e-05
-4.12817819436466e-05
-4.14461195063093e-05
-1.97173662965519e-05
-5.50449898299632e-06
-1.90183235784072e-05
-3.25500525801074e-05
4.80891379863687e-06
-4.08954115661939e-05
-6.57283932643882e-06
-2.59726880381077e-05
-5.48486189804941e-06
-1.05530297294998e-05
-1.49310199163622e-05
-2.61834693674848e-05
-1.26998795580383e-05
-3.28968513620587e-05
-2.2274702496411e-05
-1.90477871504402e-05
-4.88077674613047e-06
-1.89790829881245e-05
-3.3955796827528e-06
-9.33614380343254e-06
-2.73879520290286e-05
-2.08767633726842e-05
-2.33005712654892e-05
-1.01111718727282e-05
-8.22474468876163e-06
-3.49654480928534e-05
-1.48339971568278e-05
-3.19138705873101e-05
-3.81438249948748e-05
-1.04768743608559e-05
-1.28231923109733e-05
-6.27454939205762e-05
-2.95043723160076e-05
-5.0592245142703e-06
-5.96341523269436e-06
-2.66837427698033e-05
-1.32066140419344e-05
-2.10432510020853e-06
-3.24000268815227e-05
-7.87994718998443e-06
-4.02478041842682e-06
-1.59725736118603e-05
-1.60685660539528e-05
-2.34424469113263e-05
-1.74940170694533e-05
7.2974334423888e-06
-2.52234672031625e-05
-2.32702095978523e-05
-8.92989665876228e-06
-2.9834601426567e-05
-6.6677802296336e-06
-1.53832028052671e-05
-2.60150946597564e-05
-2.0308694240897e-05
-1.45566360979335e-05
-2.77923766784888e-05
-1.00269959568727e-05
-2.53670549263867e-05
-3.59151005269238e-05
-4.52500183686135e-05
