# Supplementary material for: Research on computational propagation and identification of mine microseismic signals based on deep learning
Source: PLoS One. 2025 Oct 22;20(10):e0334641. doi: 10.1371/journal.pone.0334641 (PMC12543183; doi:10.1371/journal.pone.0334641)
Supplement: S1 Data — (ZIP) [file pone.0334641.s001.zip › 000100500000978.xlsx_0.txt_24.txt.txt]

5.49376809147165e-06
-1.69275453963111e-05
-8.554545598625e-06
-3.11562447911706e-05
-3.22355758443309e-05
-3.92234846456181e-05
-2.58961819007903e-05
-1.30349662656766e-05
-2.80859966044947e-05
-2.00861945654681e-05
-1.86234454471272e-05
-4.63054466927959e-06
-3.04339242714771e-05
-1.18359604190649e-05
-2.73777991420734e-06
-1.48625415158163e-05
-3.71030424868038e-05
-8.52952992480019e-06
-5.5656100603506e-06
-1.2502422563743e-05
-9.49251978574784e-06
-2.52103970702019e-05
9.48286342787363e-08
-9.12832832735966e-08
-7.92724973635821e-06
-1.43938461016753e-05
-3.01586705176894e-06
-1.64347568455535e-07
-9.74264915552419e-06
-4.37733612402262e-05
-2.54503888227026e-05
-4.14291596140605e-05
-4.17065703385587e-05
-3.86277804684525e-05
-4.44425302093279e-05
-2.13212655839795e-05
-1.56668148165662e-05
-1.16668619876203e-05
-2.43385723583524e-05
-1.8311504428871e-05
-2.83315871867985e-05
-4.88772488602773e-06
-9.85505013080375e-06
-2.54812499639341e-05
-1.10608620509819e-05
7.55941257854472e-06
-2.03181401375517e-05
-2.17496044514574e-06
-1.26867680126539e-05
-1.69354939187354e-05
-7.37869396975701e-06
-1.89719258718251e-05
-2.98109565723904e-05
-7.3091471487038e-06
-4.62687132853996e-06
-8.98928271359161e-06
-8.90515275077805e-06
-1.37083080647723e-05
-2.85430161430087e-05
-1.29667140986296e-05
-8.19378236513662e-06
-2.2216633524834e-05
-1.96427681531807e-05
-1.29973946098213e-05
-2.44014381549202e-05
-9.76075125252968e-06
-2.812283145339e-05
-1.91088564193559e-05
-4.22287456436829e-05
-3.56955476204771e-05
-1.79435573285089e-05
-2.95060867866064e-05
-2.99101448349955e-05
-5.15362375489583e-06
-3.0497380091933e-05
-2.72792151083794e-05
-2.99719376464874e-06
-1.5073706718345e-05
-1.10467475233339e-05
-2.05870666083032e-05
-1.55777028995256e-05
-4.51860341575356e-05
-2.101847847098e-05
-1.07539393232195e-05
-3.21835117931263e-05
-2.53045823538291e-05
-1.57062890212666e-05
-1.29273889733872e-05
-1.63208463638302e-05
-3.02092431170351e-05
-2.04816707353553e-05
-4.00122956118511e-06
-1.62241104253997e-05
-1.61079162332075e-05
-1.5988482271979e-05
-4.61640684570594e-06
-2.58931344152477e-05
-1.10293701066173e-05
-1.80289574590634e-05
-1.61609874320526e-05
-3.50632810783339e-05
-2.44157690170905e-05
-2.52124432511654e-05
-2.11596435498679e-05
-1.78789733796425e-05
-9.96109483842694e-06
-2.74367015906393e-07
-5.45117004634561e-05
-4.1631686992859e-05
-1.54268571697895e-05
-3.16415312960189e-05
-1.66723926457081e-05
-1.42792233827803e-05
-2.27376388923448e-05
-6.15100859803624e-06
-1.51241388748375e-05
-3.05361902387135e-05
-1.71183503888775e-05
-2.20187467420309e-05
-7.06445516721035e-06
-3.04571806841284e-05
-1.291295746872e-06
2.75721731755927e-06
-3.88190511659642e-05
-1.7345489213961e-05
-1.82143691222889e-05
-4.76579361991661e-06
-1.73479718621118e-05
-5.40100522456283e-05
-1.23598248884055e-05
-1.42326185944982e-05
-2.98309486420046e-05
-4.46568832215115e-05
-3.10075240131102e-05
-3.36782269511636e-05
-2.88221598800619e-05
-3.13163057746862e-05
-2.86076685131361e-05
-3.79147823628847e-05
-2.68506245745696e-05
-1.02829917793671e-05
-2.33008719344813e-05
-2.37782550093006e-05
-1.79408068275564e-05
-1.74135004045549e-05
-3.28615999197825e-05
1.29365702307822e-05
-2.29809425084948e-05
-2.43922571337432e-05
-9.02527501816191e-06
-6.51576015025077e-06
-2.81801413341053e-05
-2.68951532985294e-05
-2.24995204299625e-05
-2.12902450671673e-05
-1.59582575311384e-05
1.04483643537113e-05
-3.00875063072689e-05
-1.38322849507413e-05
-3.91933875315078e-05
-3.39800029626499e-05
-2.50955944379873e-05
-1.30574266376101e-05
-2.50579957936587e-05
-1.48091629167668e-05
-2.14075013094445e-05
-2.2150286194291e-05
-2.53369845351065e-06
-1.86256403098559e-05
-2.28272681913299e-05
-1.11843535635642e-06
-3.24015078133817e-05
-4.40954129939823e-06
-2.1126031218405e-05
-8.89534580250613e-06
-1.19252168488492e-05
-1.56249030942357e-05
-2.67596674224348e-05
-3.27385064024486e-05
-4.18923962203294e-05
-1.39691055833688e-05
-5.83495413496151e-06
-3.59588593384728e-05
-3.155449744716e-06
-4.52853291348173e-06
-8.96283144234816e-06
-3.56865711704169e-05
-1.53448930151223e-05
2.5393135601545e-06
-2.88753446034879e-05
-1.79702933653468e-05
-2.62340568536668e-05
-2.44567528009695e-05
-2.06611533495491e-05
-3.14080964107356e-05
-1.06824500476695e-05
-1.94298094202423e-05
-1.24343222948053e-05
-1.74923980793302e-05
-9.35998176810289e-06
-1.76052673531407e-05
-4.25597975804209e-05
-4.20420554389464e-06
-4.19551087984088e-05
-3.16226189795917e-05
-9.21455016322659e-06
-3.64305175528768e-05
-3.19667846974165e-05
-2.52057382871103e-05
-2.04571084646834e-05
-2.29787343634466e-05
-3.68688600598193e-05
-1.99000426315893e-05
-1.58147217976569e-05
-1.1770435586801e-05
-1.52614607648046e-05
-6.19841454602621e-06
-7.31970290170242e-06
-2.3483060122422e-05
-2.62191103701499e-05
-1.35321705515923e-05
-2.46299979935563e-05
-6.05420411390936e-06
-2.07767614954502e-05
-1.66440664986214e-05
4.48708452685683e-06
-2.21939488573593e-05
-1.52858504075081e-05
1.34515796992239e-06
-1.17195181177487e-05
-3.68321357271062e-05
-2.18716887381598e-05
-2.90019328976337e-05
-2.3698519860364e-05
-2.07034215809171e-05
-4.7366611544946e-05
-3.11744917904202e-05
-2.2162992654426e-05
-1.89820769120756e-05
-6.41436050165218e-06
-1.66619525132187e-05
-3.57922625055742e-05
-1.37741902033943e-05
-3.13316528410165e-05
-5.80952366827455e-06
-2.85913753618181e-05
-2.14009991549e-05
-4.18297621044037e-05
-4.85181234361226e-06
-2.27187910413627e-05
-2.49257189144787e-05
-2.5849424995562e-05
-3.33961834450026e-05
-1.68597124189816e-05
-2.99361991799911e-05
-2.03049601239656e-05
-1.26315787954386e-05
-8.33382138111445e-06
-2.35330377657743e-05
-5.81196327727281e-06
-2.55697547213811e-05
-3.17347277182261e-05
-7.61670315142982e-06
-5.07670228348059e-05
-1.70085184781687e-05
-5.01469808975069e-05
8.34415502723961e-06
-5.12848477301561e-06
-2.3493282183148e-05
5.61252541918875e-06
1.40725012404479e-06
-7.99245385564391e-06
-2.66616310108575e-05
-2.92004510674363e-05
-3.62162364330695e-06
-2.78773785346311e-06
-2.96483795084446e-05
-9.39598002547083e-06
-1.33773421136471e-05
-3.17794175559435e-06
-3.61833696876321e-05
-3.1772666021944e-05
-1.35419790840877e-05
-3.22599652729927e-05
-3.90562860728462e-05
-3.11662237683479e-05
-3.13159574742683e-05
-2.59041818311641e-05
-2.88204444146839e-05
-2.74012448394373e-05
-1.86674963797222e-05
-1.7027630232408e-06
-2.6816227775255e-05
-2.94768988341782e-05
-1.42667688989194e-05
-2.22063688886682e-06
-1.22040687459175e-05
-1.76859672550253e-05
-2.27936572922038e-05
-1.30956775266859e-05
-2.45747821176966e-05
-1.12951406614671e-05
-2.97524825710523e-05
-2.29932587896732e-07
-4.01833678039428e-05
-3.95626515858029e-05
-2.11831062793392e-05
-3.71906051222227e-05
-1.50226669275073e-05
-2.77929945111446e-05
-9.23374898503202e-06
-2.79619068749603e-05
-1.08539951210288e-05
-3.1660488507591e-05
-2.49828783609181e-05
-2.15755657050522e-05
-1.12921077219505e-05
-4.70219138278057e-05
-2.58566763372212e-05
-3.03648566064184e-05
-2.86041416136181e-05
-3.01932976378989e-05
-2.59140542680259e-05
1.25225641931866e-05
-1.29309453276923e-05
-2.06686120286263e-05
-2.11477664468489e-05
-3.67836783905771e-05
-1.79823541839027e-05
-1.08723288027103e-05
-2.88230484922227e-05
-1.31590413626132e-05
-1.11311568362863e-05
-6.5696815370799e-06
-3.05298192672195e-05
1.58962666279054e-06
-8.11750445640897e-06
-2.64998520954868e-05
-2.4776243449358e-05
-1.62822642261416e-05
-1.6251719829158e-05
-2.73175354635539e-05
-2.30267125655427e-05
-8.39116357296408e-06
-1.54788189685852e-05
4.32067938805495e-06
-1.2000307133581e-05
-1.15411796845803e-05
-1.34531406317849e-05
-1.07741806926703e-05
-4.09042444445642e-05
-1.86058615070074e-05
-2.94464746758753e-05
-4.45933917817596e-05
-2.19225352525968e-05
-1.15193965810166e-05
-5.84491568724374e-06
-2.86481885005196e-05
-2.08579785223435e-05
-1.70729015479896e-05
-3.0937061856926e-05
-2.67700269210196e-05
-1.29583057200312e-05
-1.98230491203871e-05
7.33378194221778e-06
1.72878088304895e-05
-2.7560191819774e-05
-2.17409462317928e-05
-2.01773677709505e-05
3.08599545355196e-06
1.03068142262517e-06
-3.92822357270522e-05
-2.11530030771929e-05
-1.56201934318442e-05
5.83986110616926e-06
-9.28902134525808e-06
-3.65933604596484e-05
-2.39737131316855e-05
-4.09398961887637e-05
-1.37578793644996e-06
-3.05981972499176e-05
-3.06097105319312e-05
-2.80564457962179e-05
-1.32178505983409e-05
-3.75512628014618e-05
-1.00927878699095e-06
-2.39199351032858e-05
1.87718744653428e-07
-1.9133932844016e-05
-3.66148978179162e-05
5.20299713663399e-06
-1.49384284146525e-05
-3.12501899845995e-06
-2.38327522154515e-05
-3.25258639520734e-05
-2.4354289949844e-05
-1.09991829475027e-05
-9.15104669825058e-06
-1.15490342782843e-05
-1.2658305806477e-05
-1.69877568269287e-05
-2.6097279668422e-05
-1.39451454870762e-05
-1.59984224250927e-05
-2.16871843482928e-05
-3.19285986350199e-05
-2.26655584849462e-05
-3.63276643560676e-05
-1.11055784393277e-05
-2.7592869947584e-05
-1.77415110480413e-05
-1.20208214661584e-05
-4.29404898645795e-05
-3.70397552135794e-05
-2.95829115182361e-05
-1.02227924377169e-05
-1.7829319707925e-05
-3.01721425854342e-05
-1.33952080896129e-05
5.24166453466575e-06
-2.71099597723761e-05
-1.58531919846265e-05
-1.30509428482084e-05
-1.26148252145918e-05
-2.75440872437421e-05
-1.9917601847175e-05
-1.90062603088037e-06
-3.14833104205441e-05
-2.82627459744681e-05
-3.62296073847858e-05
-2.2758879609799e-05
-3.19434344014231e-06
-1.09181262575484e-05
-7.840762990595e-06
-2.47361488877468e-05
-1.43380955550212e-05
-1.60681602126231e-05
-4.90155732957255e-05
-2.36727567802777e-05
-1.40209987801278e-05
-1.28660646912785e-05
-1.27898990664713e-05
-7.22903327396268e-06
-1.55485843586027e-05
-6.38516938912049e-07
-1.40079126586934e-05
-3.54000886868906e-05
-4.27646449350836e-05
-1.43295823761238e-05
-1.90620026754881e-05
-8.14813643098557e-06
-1.98807482283161e-05
-3.46114517577152e-05
-3.07709595260033e-05
-3.03371355902584e-05
-7.45059199154716e-06
-3.16295010724033e-05
-1.3730831650906e-05
-1.87962817862516e-05
-2.13636395464516e-05
-2.78780039078862e-05
-1.89191604042721e-05
-2.59667660216364e-05
-3.37303646909053e-05
-1.56201319721179e-05
-1.04212565830106e-05
-3.35298091238028e-06
-2.41211353663345e-05
-2.30575810169763e-05
-1.1256391720545e-05
-3.51955275672611e-05
-2.09523456954694e-05
-1.43907416663447e-05
-2.23487613248739e-05
-2.39578430497865e-05
-2.38941056149214e-05
-2.86004268385858e-05
-8.76325700563706e-06
-3.02536475932334e-05
-2.21668500197661e-05
5.05264467364651e-06
-2.77504884268129e-05
-6.5741042831731e-06
-4.18603591332258e-05
-2.22557100170657e-05
-2.09059308324363e-05
-1.50282781195999e-05
-1.01600615828048e-06
-1.5484957796293e-05
-2.5636575110519e-05
-9.84726468086382e-06
-7.17085479372575e-06
-5.15496851204033e-06
-2.60303339690428e-05
-3.73204367164484e-06
-2.10537722913051e-05
-2.18620881397555e-05
-7.73840324248017e-06
-1.3701478775466e-05
-1.55653615460439e-05
-7.25769018408877e-06
-4.8469122514837e-05
-2.99358989164229e-05
-1.98785904262084e-05
-2.72863269199696e-05
-1.91326455865013e-05
-2.33629900733261e-05
-3.9322533513787e-05
-1.61591315780298e-05
-9.428865454311e-06
-2.87759815923893e-05
-2.76697721911423e-05
-2.94321013630472e-06
-1.47232352056776e-05
-1.87577947147101e-05
-9.14268825693566e-06
-2.39745452955435e-05
-1.83668480892126e-05
-2.05541289672466e-05
-2.4512196413035e-06
-2.06754622940757e-05
-2.75060107037102e-05
-2.103638584291e-05
-4.27187172535812e-05
-2.52611201128606e-05
-7.11931054699709e-06
-2.08157296338012e-05
-1.12697476106077e-05
-8.26931492525268e-06
-2.30795517368409e-05
-2.30025314635561e-05
-1.3144531510795e-05
-2.99503266093789e-05
-2.23836739040847e-05
-2.98284144113345e-05
-2.13710507590368e-05
-3.66819866561574e-05
-1.35671546958138e-05
-1.8092684802555e-05
-2.54127587522382e-05
-1.68044087399388e-05
-1.25127720876324e-05
-1.45533571264776e-05
-1.7646276862533e-05
-1.09830975618097e-05
-1.0512982244815e-05
-2.24569872304304e-05
-1.7437298783852e-05
-2.64431849125898e-05
-3.89731560498387e-05
-2.91404827785863e-05
-1.43843152300035e-05
-2.5907660486559e-06
-1.20645712361643e-05
-4.05311637628111e-05
-2.66167363750243e-05
-1.44794806870659e-05
-4.02558698940285e-05
-3.36702584225283e-05
-1.33228765074559e-05
-1.26869776789516e-05
-1.78822937497269e-05
-1.31230783351892e-05
-3.37259079486707e-05
-3.15589304114003e-05
-3.42141212738645e-05
1.48148941855346e-06
-2.38412720035358e-05
-2.720156234224e-05
1.18834852734489e-05
-2.34348043632421e-05
-3.96362556831147e-05
-2.02177569615852e-05
-2.87508596792796e-05
-2.30964221803658e-05
-5.97862369949594e-07
-2.40053678552511e-05
-2.82756318941576e-05
-9.03572276345618e-06
-2.75186762180714e-05
-1.62005583398571e-05
-3.66873406711359e-05
-2.74970593731439e-05
-2.63824287837602e-05
2.58217019187673e-06
-2.17056723778139e-05
-2.96609959067142e-07
-1.61518130605102e-05
-2.20131948432183e-05
-1.41022033318347e-05
-1.08447036043884e-05
-7.57407923699047e-06
-2.53106022675897e-05
-3.05605568077134e-05
-1.27122965894079e-05
-3.210179132715e-06
-3.26409916548805e-05
7.46665007240839e-07
3.98237799632956e-06
-3.05129993791102e-05
-2.54840689885872e-06
-1.30600703836119e-05
2.80549460821131e-06
-1.57843900229921e-05
-3.22010181157283e-05
-3.11353992952919e-05
-1.77695873788971e-05
-3.46664311996533e-05
-2.32167972283631e-05
1.34341485271312e-05
-7.75451896760112e-06
-2.56448369984169e-05
-5.01850178367834e-05
-1.56501743182818e-05
1.69671536369307e-06
-2.5174731526927e-05
-9.9477234724003e-06
-7.00429050970483e-06
-1.38990436021308e-06
-1.42167553956034e-05
-1.46320616719197e-05
-3.28631254254043e-05
-1.80332752017359e-05
-2.40649907847591e-05
-2.23842152929773e-05
-2.0570162773468e-05
-2.44003714603442e-05
-1.66623113128726e-05
-2.60066332041549e-05
-2.10684083693865e-05
-4.2107355566318e-05
-2.06000039575911e-05
-3.13596496749662e-05
-1.60798554114559e-05
-2.0506028057318e-05
-1.56518106367059e-05
-4.01463934725316e-05
6.01644249448512e-06
-2.88239479339551e-05
-2.58525452103216e-05
-2.06029000604006e-05
-1.65927183344405e-05
-4.39291231259813e-05
-4.51925410561185e-06
-4.82494893879711e-06
-1.4655437333403e-05
-8.97475979164697e-06
-1.57153535660135e-05
-2.44020634051241e-05
-1.05627530012857e-05
-1.95024964764718e-05
-2.14607485513042e-05
-1.61255058243216e-05
-1.26765521598411e-05
-2.64335509494573e-05
-1.77762492255178e-05
-1.09815482852761e-05
-3.62807361150691e-05
-3.33941868005002e-05
-2.35911711724734e-05
-1.90241253249383e-05
-1.06689336640491e-05
-2.5577762705197e-05
-4.07171776017688e-06
9.48843677376537e-07
-8.72676947388055e-06
-1.31299947721584e-05
-2.54541694336764e-05
-2.15741461397967e-05
-1.1505073296989e-05
-8.70798803765656e-06
-2.49551987728867e-05
-2.09082561776884e-05
-2.59500107945853e-05
-1.46221854217695e-05
-2.00470483028918e-05
-6.14862821621907e-06
-2.76515310612407e-05
-1.39094945781922e-05
-9.45924821976561e-06
-4.50608486742937e-05
-2.69264662618566e-05
-2.40114714122719e-05
-5.8955826453663e-07
1.27916190266006e-06
-1.81078013069242e-05
-1.16487449297056e-05
1.06824781540056e-05
-2.56276199348673e-05
-2.70719496194862e-05
-1.49449041115139e-05
-3.31509279161209e-05
-1.32061699481344e-05
-1.68617282450743e-05
-3.46597292368626e-05
-2.7327426332134e-05
-2.64163075646867e-05
5.26708702177502e-06
-1.68012168365452e-05
-2.24430260866938e-05
-2.70379942234482e-05
-6.91409257417092e-06
-9.68677883131536e-06
-4.52603308616917e-06
-9.60036361127076e-06
-2.28034226649323e-05
-2.62671049748602e-05
-3.42664987555613e-05
-1.45843510134497e-05
-1.19663634823347e-05
-2.25781026950651e-05
-1.68360409709165e-05
-2.17573297326399e-05
-1.02635670262049e-05
-1.55247777050421e-05
-5.0378744545355e-05
-2.62856714893987e-05
-3.56502726837046e-05
-1.25252724171763e-06
-1.5648693243191e-05
-4.00058138284714e-06
-2.78073208562183e-05
-5.50943656430243e-06
-1.70771833987497e-05
-7.50651959320517e-06
-3.57659104716001e-05
-1.25718912174226e-05
-5.01289240836561e-06
-3.25170634142499e-05
-2.36560931269832e-05
-2.2683447309298e-05
-7.98760331827912e-06
-3.967574643949e-05
-1.21792586717281e-05
-2.73679830369943e-05
-2.23602438529544e-05
-3.63560332878435e-05
6.71213384315886e-06
-5.04382542353895e-06
-3.2377391632514e-05
-1.40484849506224e-05
-1.3547589945341e-05
-1.79169071399363e-05
4.9108235030119e-06
-1.85408656894957e-05
-2.5930774141486e-05
-2.35786487821517e-05
-1.04913913021581e-06
-2.78469710813103e-05
-3.15605818276286e-05
-1.83548974807673e-05
-6.96306104201275e-06
-2.82179743115641e-05
-1.63456699011622e-05
-2.66930964089145e-05
-2.12603789418329e-06
-1.59264421117061e-05
-1.71215995232726e-05
-3.80645523254764e-05
4.40252778873198e-06
-5.10902270731095e-06
-1.40135730330104e-05
-2.09773389394292e-05
-4.24933400604123e-05
-1.74690946110795e-05
-4.17415359261298e-06
-1.15826724377187e-07
-7.25759399448483e-08
-2.27457604414965e-06
-3.8460375994532e-05
-2.74008047573435e-05
-1.20578226409463e-05
-1.88388454622743e-05
1.50309568263008e-06
-1.57928245214446e-05
-1.96092164992515e-05
-4.78305862629764e-05
-1.32159852485331e-05
-1.90987491623938e-05
-3.16722735684003e-05
-1.98902173563801e-05
-2.5033209506565e-05
-8.74441258387022e-06
-2.48032858514786e-05
-6.67045145472228e-06
-2.8486313740876e-05
-3.53930924193357e-05
-3.88522684455842e-05
-2.97702872269627e-05
-2.09802626975723e-05
-1.75114393304323e-05
-5.33896954385997e-06
5.87077355236542e-09
-6.83179777244433e-06
-3.00974757930382e-05
-4.25593289251101e-05
-1.7414021018344e-05
-1.24645336936086e-05
-1.54945851727147e-05
-2.86053565519108e-05
-1.44103118084028e-05
-1.89682452270333e-05
-3.85428157154404e-05
-2.84542384330974e-05
-3.08102756938161e-05
-2.31711616880241e-05
-3.43012937308701e-05
-9.54603249000381e-06
-1.48732876481602e-05
-3.49806408530384e-05
-2.87376599462305e-05
-3.07665006822913e-05
-1.94948410390039e-05
-1.86635499258031e-06
1.97047866060893e-06
-5.80589747678282e-06
-9.2468242416768e-06
-4.40309497802558e-05
-1.65148361543575e-05
-2.59730271690482e-05
-3.18343574602614e-05
-2.10958804795536e-05
-3.87578483990586e-05
-1.08598115325183e-05
-2.75707606775735e-05
-2.23565795820171e-05
-1.15067343419996e-05
-1.72564917658416e-05
-1.16510914286811e-05
-1.5480179650045e-05
-2.5662346911946e-05
-2.50184337434265e-05
-1.98303397955401e-05
-3.13721813074335e-05
-1.50884797273915e-05
-9.731376935604e-06
-1.12575444176926e-05
-2.63452489024945e-05
-3.61724107026152e-05
-4.51098514068352e-06
-1.13233273881468e-05
-2.81683589284161e-05
-3.68962339225292e-05
-2.40597519349346e-05
-3.24480952332124e-05
-3.75887951899683e-05
-3.08205078675344e-05
-1.7251804109781e-05
-2.46459119086732e-05
-2.95554507022275e-05
-2.77505220169128e-05
-2.54128042948827e-05
-3.19710930024e-05
-3.26269028050437e-05
-1.36372586986352e-05
-2.28978212367318e-05
-2.85495010768596e-06
-2.92857403151712e-06
-9.35781350572777e-06
-2.19055459094679e-05
-3.12869486301932e-05
5.29067258375867e-06
-1.64734403718076e-05
-2.69246558121052e-05
-2.11478234708962e-05
-2.29131148966763e-05
-2.310327432463e-05
-3.85362338083356e-05
-2.37597383079235e-05
-2.39872116281265e-05
-2.81283438627177e-05
-1.94386794552656e-05
-2.78051740499103e-05
-4.31443564291323e-05
-2.34849070550477e-05
-4.18872307173373e-05
-9.48906083863672e-06
-1.79281994989853e-05
-2.50373851395195e-06
-4.12983268434644e-05
-3.96776872417867e-05
-2.41219885813741e-05
-1.50622085190439e-05
-2.78141912952164e-05
-3.70176455701524e-06
1.31381558498045e-06
-2.70780779287911e-05
-2.82366503147734e-05
-2.1612072512846e-06
-4.93906050075057e-06
-2.57202118633251e-05
-2.10318340757174e-05
-1.32776724053817e-05
-1.87584219038541e-05
-2.27647841598182e-05
-1.89814640650442e-05
-2.58493450966199e-05
-2.17103394092578e-05
-1.70893062957856e-05
-1.9205855963952e-05
-3.84202685899706e-05
-1.42681110494885e-05
-2.93680223222976e-05
-2.10376118024277e-05
-5.99325809068788e-06
-2.85891853663519e-05
-1.88041973241754e-05
-1.03771300869993e-05
-4.06142772470909e-06
-2.22061597895246e-05
-1.87150930281812e-05
5.87059530352781e-07
-1.68238462676655e-05
-1.56051084016869e-05
-1.49227975599806e-05
-1.61718786376431e-05
-2.89274049569764e-05
-3.24794875347247e-05
-1.75084939454307e-05
-3.59137076816279e-05
-3.20066012951369e-05
-1.31864428077306e-05
-2.48168356757903e-05
-2.92281026221331e-05
-1.69329635816089e-05
-4.0408481053587e-05
-3.57558658725409e-05
-2.2920213267628e-05
-3.46538089965522e-05
-2.3297124888048e-05
-1.23812419181407e-05
-4.2075437949339e-05
-1.90303592785112e-05
-2.0413581299861e-05
-2.06270136820384e-05
-4.73790316872364e-06
5.05384087606929e-07
-8.93088972631788e-06
-2.60555945538029e-05
-1.21383096114314e-05
-1.95877957770974e-05
-1.84673502573625e-05
-1.46094888139773e-05
-2.31579106942437e-06
-2.59416181462812e-05
-3.86381179263643e-05
-2.5201025166304e-05
-1.90346427515538e-05
-2.30311624296038e-05
-9.42804837692897e-06
-1.36572595529744e-05
-1.66015640732655e-05
-2.33425097097133e-05
-1.32327235145849e-05
-2.50202336524287e-05
-9.05052841602511e-06
-2.31340843308816e-05
-1.46235356121996e-05
-2.94473383976558e-05
-2.15582466507359e-05
-3.24006482497955e-05
-1.64467339216011e-05
-6.13569345544629e-06
-1.93483243783495e-05
-1.7132016800697e-05
-2.51879960167253e-05
-3.77691885602986e-05
-7.30224238286925e-06
3.2853735882371e-06
-9.86063169022052e-06
-2.30643569856064e-05
-1.28692308272793e-05
-2.5268815357547e-05
-1.29251560586988e-05
-4.13419903375677e-05
-9.90895918522288e-06
-2.38241401089975e-05
-1.01195870890801e-05
-8.45897699366732e-06
-1.48314450220493e-05
-9.63450001617255e-07
-1.79025220508655e-05
5.43103691143409e-06
-2.5903567901198e-06
-2.30963595668921e-05
-1.38402287317657e-05
-8.11529118394845e-06
-1.56020505667789e-05
-3.82979142682602e-05
-1.39563438858493e-05
-3.21045394667753e-05
-2.46992341800102e-05
-1.8736681901443e-05
1.36492420805417e-05
-2.16296250344917e-05
-5.99091122450988e-06
-9.32823566359229e-06
-8.39840851657971e-06
-2.15307932076114e-05
-3.49368767384061e-05
-2.02192740169562e-05
-2.22678572183497e-05
-1.63171091056065e-05
-3.63155528683107e-05
-1.22556654841612e-05
-2.15156709621495e-05
-2.99024566226958e-05
-3.88972909407645e-05
-3.65907528286658e-05
-2.63353578046039e-05
-1.23689120752595e-05
-2.41898857529561e-05
1.95616131677371e-06
-2.07603714723787e-06
-1.47027496379908e-05
-1.86241197382262e-05
-2.6898404497802e-05
-1.15703458634394e-05
-7.22410812800084e-06
-9.37932425427654e-06
-2.490881487641e-05
-3.49816096738464e-05
-2.11525618471991e-05
-1.16208766405987e-05
-2.12873682827826e-05
-1.55211107240274e-05
-1.24169713659129e-05
-1.79252353063276e-05
-3.59272480469251e-05
-2.11623520155538e-05
-2.52755286769072e-05
-2.21078900488374e-05
-2.94282030556673e-05
-2.37935832834303e-05
-3.75701895166891e-05
-6.82080387312695e-06
-1.98885222694632e-05
-1.09051221346931e-05
-1.60751521269958e-05
-1.6078847910861e-05
-1.24030129630854e-05
-4.22532827120749e-05
-3.1213170851657e-05
-5.63690148009057e-06
-1.23625789578017e-05
-2.40734586969439e-05
-2.18128491122439e-05
-1.85281978825548e-05
-3.06321396132225e-05
-3.64909167828307e-05
-1.86236751169026e-05
-1.62203648300519e-05
-3.99958008570685e-06
-2.09578577720193e-05
-2.54496517853378e-05
-4.2037121003334e-05
-8.50816477857255e-06
-1.16880221548556e-05
-3.31444297595862e-05
-1.04816995219231e-05
-9.76502259069351e-06
-1.56219383157913e-05
-5.55123690041188e-06
-1.34697965346384e-05
-1.51165168273456e-05
-8.35163832287223e-06
-4.00395499243508e-05
-4.0854552638121e-05
-2.89669324485162e-05
-1.89263070541202e-05
-1.02157768075556e-05
-1.79111702489423e-05
-5.90183584921202e-06
-2.64623690798635e-05
-5.53009008445974e-06
-2.33124754704537e-06
-1.11178332616513e-05
-1.93569619489105e-05
-3.0820064753921e-05
-1.41556416198663e-05
3.33173707074769e-06
-1.76235680585635e-05
-2.22019191930977e-05
-1.16295275186167e-05
-3.12605149357844e-05
-2.76236414323439e-05
-1.85428381372073e-05
-2.59252693852195e-05
6.11050162348686e-06
-3.29780302549613e-05
-3.10373136683047e-05
-5.77752220370769e-06
-1.426931696067e-05
-1.89351684130514e-05
-2.40724047873306e-05
-3.53507588222663e-05
-2.33441662064743e-05
-5.01920490840535e-05
-3.87536422814907e-05
-2.68549680353014e-05
-3.12908124312631e-05
-2.31185481029191e-05
-2.23801210637116e-05
-3.05898897431892e-05
-1.73882642249058e-05
-1.74347731539409e-05
-2.50407656601922e-05
-1.51571655858217e-05
5.58939524897817e-06
-1.45426160127458e-05
-5.25383341303641e-06
-3.02337339536157e-05
-2.84923293536905e-05
-8.46684183410512e-06
-2.18498104783682e-05
-1.2870317818139e-06
-2.39541442035381e-05
-1.95577132664095e-05
-2.04322078687828e-05
-4.17631778058457e-07
-2.56870017862178e-05
-2.77917228665461e-05
-3.79479512580529e-05
-1.92144868396717e-05
-2.3904056043313e-05
-2.12554662093215e-05
-2.39848382795431e-05
-1.26776668607518e-05
-1.75167204694371e-05
-2.7179507102084e-05
-1.51369145259092e-05
1.66159141387228e-06
-1.12446829804041e-05
-1.55127101329064e-05
3.7033265314457e-06
-1.77330975400656e-05
-2.424030364415e-05
-8.50011871552188e-06
-5.61548860030317e-06
-1.15465897810819e-05
-4.24667992245492e-05
-1.0237622313294e-05
-7.515709511358e-06
-1.15115153275717e-05
-2.50817644584013e-05
-2.10198798495109e-05
-2.64405087297815e-05
-1.84591790502566e-05
-3.98913592976348e-05
-2.07085104054936e-05
-3.16869037672125e-05
-4.9387120857788e-05
-2.94212503757401e-05
-2.11857472347075e-05
-1.08001645040946e-05
-2.14638571745955e-05
-1.6397059901469e-05
-1.56376198162698e-05
-2.00975399811126e-05
-1.3356760583362e-05
-3.02508682779038e-05
-4.05307140643786e-05
-1.89341592880279e-05
-1.92273022057811e-05
4.16720733727361e-06
-7.68498266465599e-06
-4.8755305276233e-05
-1.64121779939805e-05
-3.24003196407328e-05
-2.31764332191902e-05
-1.54028812236441e-05
-2.96941831910269e-05
-2.11433266686947e-05
-2.22248570420275e-05
-2.82732895655813e-05
-1.44242506389603e-05
-2.83425912349604e-05
-2.02706118346055e-05
-1.89105081933785e-05
-2.61800913217837e-05
-2.00946844581011e-05
-1.05413465432608e-05
-3.39615341905743e-06
-1.84818075882788e-05
9.95103955132985e-06
-2.69388942281982e-05
-3.43891561176115e-05
-1.75271663528463e-05
-1.07548546937414e-05
-1.94449498718043e-05
-7.01426588523741e-06
-1.28703089583949e-05
-1.75717452838787e-05
-9.77010269314222e-06
-2.76055491869297e-05
-2.68632220899463e-05
-2.19159533995514e-05
-1.52270482179063e-05
-1.83879045357652e-05
-2.41390859125884e-05
-1.38380063920916e-05
-2.78127132635912e-05
-2.7231845443423e-05
-3.63783922259513e-06
-3.79485936102311e-05
-9.53289107956757e-06
-1.4119812403771e-05
-1.60933586039677e-05
-1.36721510989922e-06
-1.06249944538379e-05
-3.52546153175031e-05
-1.97329270197615e-05
-4.05261420326974e-06
-1.90469867336634e-05
-3.48864632836127e-05
-2.3671680450539e-05
-2.70360307934905e-05
-2.62354474045772e-05
-1.98395766705143e-05
-2.70778770055451e-05
-2.09683038502925e-05
-2.41780907885879e-05
-4.56513202627601e-06
-2.77925155675257e-05
-9.80695832833291e-07
-1.71988573736582e-06
-2.36347575340634e-05
-2.07220850830008e-05
-2.04441758715193e-05
1.04637477855255e-05
-2.51840551637107e-05
-2.67068411632956e-05
-2.26590369251929e-05
-1.93545974905105e-05
-6.8762856031871e-06
-3.14058007728503e-05
-4.3763265340037e-05
-3.41754732802794e-05
-2.14161631107279e-05
-2.09504054886439e-05
-1.95938511574433e-05
-1.80968648378902e-05
-1.91854618378849e-05
-1.50649316150157e-05
-2.30083094251723e-05
-2.41948495444306e-05
2.58906274738892e-06
4.33597377974368e-06
-1.54439316887761e-05
-2.95311886916945e-05
-4.48732467086785e-05
-2.06911220138535e-05
-2.08692486014042e-06
-3.76904902374455e-05
1.3472435351359e-06
-1.31669916517427e-05
-2.49493066755113e-05
-2.03838436569381e-05
-1.710960771275e-05
-1.8214819615217e-05
-1.33725228241992e-05
-1.79233039922313e-05
-1.37957720808228e-05
-3.80957468926687e-05
-1.25468736477859e-05
-1.3598869365342e-05
-1.8465067292046e-05
-1.52752414257826e-05
-1.87879130320835e-05
-2.78960107185077e-05
-1.4373575202286e-05
-3.98356173766159e-05
-3.35872784368266e-05
-1.86379125390206e-05
-1.59621418942765e-05
-3.64287807830547e-05
-1.8863014745345e-05
-1.3867247338724e-05
-1.58719571918826e-05
-1.46967197000079e-05
-1.23183279210649e-05
-4.1760653197253e-05
-3.93280934492864e-07
-1.98626889403593e-05
-3.44907696015219e-05
-8.98153416783585e-06
-3.20578613928518e-05
6.88592708737474e-06
-9.16824522160631e-06
-2.33765622015241e-05
-1.8312513835517e-05
-1.81991228680588e-05
-8.86545795762924e-06
-3.08258290915555e-05
-2.15507037954792e-05
-2.85800506784994e-05
3.45328357909908e-06
-1.27523126061691e-05
-2.65317161697446e-05
-9.63957089798034e-06
-2.08901714500493e-05
-5.8223470217392e-06
-2.80719529758447e-05
-1.73354590946647e-05
-2.45522557652705e-05
-1.49992311127712e-05
-3.00905903995952e-05
4.6115913441483e-06
-2.74730536617828e-05
-3.82282962637286e-05
-9.34187117956987e-06
-2.91899976612654e-05
-1.88480462512066e-05
-1.87881615504414e-05
-2.06865850946499e-05
-3.17280311565342e-05
-2.9557702480629e-05
-1.77190630589584e-05
-2.71120368847139e-05
-1.54181769170651e-05
-3.70654787092281e-05
-2.97812289013619e-05
-1.86224703654651e-05
-1.11173718057988e-05
-5.76718402532493e-06
-2.52023488983157e-05
-1.02502852627518e-05
-1.82856392783279e-05
-3.49991513418893e-05
-2.44103244468288e-05
-2.35166919800003e-05
-4.19779456672832e-06
-1.13931844909432e-05
-2.07170522110195e-05
-2.89494596111822e-05
-4.10201857606765e-05
-3.72219999348589e-05
-4.48303100179005e-05
-2.74396123337761e-05
-2.1187789051846e-05
-4.10176622485393e-05
-1.08177387140282e-05
-1.62868143137291e-05
-3.90142731185255e-05
-3.41290866430897e-05
-1.87148882554953e-05
-2.14044861553551e-06
-4.83141832993438e-06
-1.76831665336695e-05
-4.70393113454544e-05
-1.81311936865606e-05
-2.63522535082449e-05
-1.33973555726827e-05
-6.10573467956649e-06
-3.23480612222458e-05
-2.37764039740203e-05
-2.74995694273592e-05
-2.08803693788124e-05
-2.94687486623581e-05
-2.1305434634928e-05
-1.0811638863974e-05
-2.93682747113789e-05
-2.47695644143748e-05
4.3553500242037e-06
-1.27116676992794e-05
-3.68087699740797e-05
-1.06537444598716e-05
-1.57873202918091e-05
-4.12174948884203e-06
-1.24974755607953e-05
-3.08906448638888e-05
-2.64769152523855e-05
-2.72226519501966e-05
-1.99587003688188e-05
-2.1131542563117e-06
-1.21300078879848e-05
1.88157711655407e-05
-2.73533046032498e-05
-8.53964618505016e-06
-7.36150415143725e-06
-2.87489031008421e-05
-7.72822784921157e-06
-1.6681881564623e-05
-2.12002900355337e-05
-1.80283693091084e-06
-1.30277904042158e-05
-4.15850655951136e-06
-3.08935130036534e-05
8.54886043428311e-06
-2.32921445290014e-05
1.25004751754812e-06
-2.35300315338909e-07
-1.79618743155573e-05
-3.24275546236093e-05
-3.01880628019515e-05
-1.72541031396783e-05
-1.47374666321322e-05
-7.68967749005069e-06
-2.60990317520065e-05
-2.00700671231651e-05
-1.34557142721745e-05
-1.11948620881691e-05
-9.76878061308341e-06
-3.33112817764621e-05
-2.73274585776994e-05
-3.41744596270417e-05
-9.89115987342756e-06
-2.9824445248834e-05
-1.55170388003528e-05
-1.19585980853211e-05
-1.04461040029221e-05
-1.43469574301822e-05
-2.59301425645847e-05
-3.05213287551719e-05
-1.17558510945859e-05
-1.9653401921235e-05
-1.2758186728916e-06
-2.26388733138813e-05
-8.44220763061533e-06
-2.75417406688177e-05
-5.69706837903351e-06
4.21480125416294e-08
-2.77710518248696e-05
-3.18042566719119e-05
-1.11584652691374e-05
-1.38678493099187e-05
-2.17163882306536e-05
-1.30009683239267e-05
-2.46044655243687e-05
-1.1633898134037e-05
-2.65203567166937e-05
-4.62935119961978e-05
-4.80960397482956e-05
-1.46367364390605e-05
-3.19033525847896e-05
-2.13753094134197e-05
-2.96101764859803e-05
-3.8349344082025e-05
-4.16239433079817e-05
-4.05169830658433e-06
-2.73317460796643e-05
-2.21021291567278e-05
-3.51257438645741e-05
-1.66271501831271e-05
-3.14927265025852e-05
-1.46824055312481e-05
-4.37200828751612e-05
-1.02554732580211e-05
-6.32088102229299e-06
-1.30617087037878e-05
-6.50944471819194e-06
-2.61308605304485e-05
-1.47368020815365e-05
-5.70960828249843e-06
-2.36739633938261e-05
-1.24301772160026e-05
-4.08423774698077e-05
3.23583615792089e-06
-2.96703529057089e-05
-1.28461739444168e-05
-6.90248738850587e-06
-2.39205881503315e-05
-1.51945012777188e-05
8.87188884790191e-07
-3.12582412979728e-05
-2.57278177187785e-05
-1.13087680182016e-05
-5.49400111735697e-06
-3.34291349807827e-05
-2.31108972022418e-05
-2.5766101414757e-05
-2.7529212617558e-05
-3.50280940946192e-05
-8.16946660154108e-06
-1.89554603552904e-05
-2.00281408402228e-05
-1.11098086358139e-05
-9.9961364029803e-06
-5.51295331185348e-07
-2.91150385520307e-05
-1.00267853025569e-07
-1.041742794018e-05
-2.39187215263887e-05
-2.24077527056256e-05
-3.93218214309416e-07
-1.26850929996288e-05
-4.51592238891008e-05
-5.9635707734114e-06
-4.25301197253994e-05
-1.17527782415381e-05
-5.37307736533712e-06
-1.91755121079915e-05
-2.96454602104551e-05
-2.11219185276672e-05
-2.33992381361e-05
-2.26425412690972e-05
-2.77415707209697e-05
-1.8745050000843e-05
-7.38299182911306e-06
-3.11994206887714e-06
-1.35297212611028e-05
-1.16053343019756e-05
-1.93294713522348e-05
-3.20357791100267e-05
-1.70583571228957e-05
-1.72239890572954e-05
-2.85477909662356e-05
-5.46601755498378e-06
-2.67988538292919e-05
3.59294247903984e-07
-2.58779688713501e-05
-1.27191350457742e-05
-3.36631259418713e-05
-4.07901303496352e-05
-2.07461222697533e-05
-4.9864969511508e-05
-2.99697621037023e-05
-2.06327431530261e-05
-1.18375684577625e-05
-8.38757119955252e-06
-3.83522145218699e-05
-1.33827096766938e-06
-1.1200502696929e-05
-1.13960975166642e-05
-3.1366483382028e-06
-2.053180311879e-05
1.5115281087214e-06
-2.22787383474349e-05
-1.6924098153859e-05
-1.04221099981535e-05
-2.80767827186213e-05
-1.48525129450658e-05
-3.8912624720193e-06
-3.00501690262328e-05
-8.40629540638135e-06
-2.65397048526725e-05
-1.64797794945407e-05
-2.90802130861036e-05
-3.65911210526806e-05
-1.95519058424924e-05
-1.44893143016815e-05
-2.13758570257574e-05
-7.34366853175644e-06
-3.40316158657869e-05
-9.05872288373964e-06
-1.3195984080923e-05
-8.41749470147244e-06
-1.51009419226508e-05
-2.1436683994484e-05
-2.61767056649714e-05
-6.74673118580388e-06
-1.17750693852991e-05
-8.90554177873101e-06
-3.23015287952482e-05
1.84591116786068e-06
-2.01005538743072e-05
-5.17248685861338e-05
-8.12868971809297e-06
-1.59407141300863e-05
-1.40759426562713e-05
-2.1130875160835e-05
-1.82649826008686e-05
-1.83432878126984e-05
-2.44991523831521e-05
-6.64006327227522e-07
-3.5467086731925e-05
-2.71983514610579e-05
-1.90752177125756e-05
-3.16902754329961e-05
-1.38992169863923e-05
-5.18044225490822e-06
-2.73795769797484e-05
-2.95264086712764e-05
-2.17881176109455e-05
-1.0969507155665e-05
-2.25129514822915e-05
-1.39053936440109e-05
-2.01105760074114e-05
-2.19584174071935e-05
-1.53866851412465e-05
-1.61995935764991e-05
-4.10422336870966e-05
-3.59577329130738e-05
-1.00404046952787e-05
-3.28350847713152e-05
-1.91894507843563e-05
-2.94107726001955e-05
-4.77851332844436e-05
-1.59466441823539e-05
-2.11631383552896e-05
-4.05096378386755e-05
-1.78975997348369e-05
-8.333092484385e-06
-2.68941714482185e-05
-2.98911093713998e-05
-2.89203641947669e-05
-2.54863273985227e-05
-2.88272984614477e-06
-3.0124894392058e-05
-2.16994528318973e-05
-2.8372033385004e-05
-2.25176120129155e-05
-3.05011971173901e-06
-2.67984384178634e-05
-2.59624992001704e-05
-2.6960568663875e-05
-1.73292575969891e-05
-1.42885433244322e-05
-2.30530716865635e-05
-2.15416304552172e-05
-2.95372947174182e-05
-2.07881021536576e-05
-8.69626103384312e-06
-2.98992183868402e-05
-2.70203114297359e-05
-1.27008070317336e-05
-1.83820246823972e-05
-3.1014363764521e-05
-2.90873919920441e-05
3.94772507267309e-07
-1.69925855781839e-05
8.41080990100444e-07
-2.7331654485529e-05
-1.86792864588667e-05
-1.02083838170113e-05
-3.77549610402219e-05
-9.42699943457329e-06
-2.3479251990478e-05
-1.01441285427712e-05
-1.91381970481849e-06
-4.22580054250895e-05
-2.27806642975037e-05
-1.84026189355805e-05
-2.70428027338534e-05
-3.18486055417326e-05
-2.34316654909079e-05
-1.7303528388137e-05
-1.36615245250725e-05
-4.25036004668089e-05
-2.21336931778187e-05
1.05292999543621e-06
-2.20503612230231e-05
-2.56525996957929e-05
-3.30568817993792e-05
-1.08093027986509e-05
-2.40666142552551e-05
-5.03059488050682e-05
-3.36400614510831e-05
-1.51000357793175e-05
-1.56860612601537e-05
-2.87211088114882e-05
-3.5477673839909e-05
-1.22468497909672e-05
-1.46543567471761e-05
-2.62409091664647e-05
-1.37786057127993e-05
-6.8835907749323e-06
1.49236923539661e-05
-3.98236001280459e-05
-1.93936293672872e-05
-1.49033135865921e-05
-2.63586551234524e-05
-3.47995653140454e-05
-1.23100014971353e-05
4.08402024583664e-07
-2.47288308954499e-05
-1.62601004825329e-05
-2.21565804026324e-05
-2.17572607570953e-05
-1.62308247114684e-05
-1.29798388805695e-05
5.01948175325847e-06
-1.97245285570791e-05
-1.21246401530718e-05
-2.5980879100461e-05
-2.08367365149657e-05
-2.03957405359304e-05
-8.4044270557291e-06
6.49395851397766e-07
-6.09581231125621e-06
-2.38713689178209e-05
-1.22222759689365e-05
1.95122700740869e-06
-1.41423036213152e-05
-4.52875424304925e-05
-1.95776116651493e-05
-1.89442755978925e-05
-3.31693875576718e-05
-1.20527469127619e-05
-1.7074359112455e-05
-1.32255605731046e-05
-1.43488794422965e-05
-2.805480133673e-05
-1.05599476247242e-05
-1.27806328357305e-05
-5.31236272232312e-05
-3.56946564602115e-05
-3.00041548610618e-05
-5.21896137120884e-06
-3.19416556023934e-05
-1.59365568651523e-05
-3.05515203017277e-05
-1.07625923543254e-05
5.75228892603136e-06
-2.78013080414283e-05
-1.05478310559887e-05
-8.71756750858023e-06
8.10233711217472e-06
-5.58595851912285e-06
-2.4667757341556e-05
-2.47954995586757e-05
-1.66698472878706e-05
-3.7343136986656e-06
-1.66241970530589e-05
-2.45858393445858e-05
-3.46048090574523e-05
-3.74095242008756e-05
-4.40024370073265e-05
-2.48777310080864e-05
-2.93742152900972e-05
-2.29980464628923e-05
-1.14169158672399e-05
1.88427197911246e-06
-2.51453371032665e-05
6.88282940895143e-06
-1.71497882225112e-05
-3.83866242786173e-05
-3.59094127507677e-05
-3.11200690294663e-05
-1.48142729854306e-05
-1.40379731842791e-05
5.14876048093394e-07
-2.15849093343459e-05
-4.16336025894563e-05
-1.80820521741756e-05
-1.68281354439898e-05
-3.60578661049057e-05
-1.36320843164237e-05
-1.81107524531025e-05
-2.04853381174809e-05
-8.27106800485806e-06
-1.61572301558588e-05
-2.61873745623045e-05
-1.3608657093024e-05
-1.11845122990093e-07
-1.59952353793209e-05
-1.78106421144242e-05
-1.44170852070754e-05
-3.67944254805291e-05
-2.31297702200187e-05
-3.67913874632443e-05
-1.79667858518767e-05
-2.3451733441663e-05
-2.94519747209781e-05
-2.5772660153482e-05
-2.7004364809118e-05
-3.47804777239864e-05
-7.11529873074128e-06
-2.37395788973139e-05
-4.41813343790458e-05
-2.0916956981127e-05
-2.11252088124683e-05
-1.28983708928847e-05
-1.77767009733728e-05
-1.99891365036806e-05
-2.33252970798792e-05
-1.59562532609328e-05
-1.60808541350497e-05
-3.15354292277513e-05
-1.82713780638715e-05
-1.40255869858363e-05
-1.99406849370629e-05
-1.61298477479404e-05
-7.1449363153712e-06
-1.42965221292424e-05
-4.67129667393972e-05
-1.33431871005007e-05
-3.44825868890089e-06
-4.13163925479378e-05
-1.09697230581821e-05
5.7752694905091e-06
-1.05730245059132e-05
-3.9652573024615e-05
-2.96739262011697e-05
-1.78291673360931e-05
-1.58925455161491e-05
-2.36017301186836e-05
-3.58855691095128e-05
-2.02905455574223e-05
-1.14145508981756e-05
4.28505769435673e-06
-2.24270440847317e-05
-1.32738826652429e-05
-1.87215968647021e-05
-3.02446109007374e-05
-1.07704634505657e-05
-4.75040426709552e-06
-1.69459987549555e-05
-1.39464438338828e-05
-1.60446189335984e-05
-9.19770817048076e-06
-5.44053423166054e-05
-1.99834238276357e-05
-1.4356544386153e-05
-3.97305569688551e-05
-1.14395012165035e-06
-2.18999295047869e-05
-3.42225728628515e-05
-2.76467581192129e-05
-5.36199443248157e-06
-6.57577380641557e-06
-4.2173669896711e-05
-6.10172090050873e-06
-2.45126664499223e-05
-2.74488866596516e-05
-3.77305520916848e-05
-1.31334456770004e-05
-1.9299292423163e-05
-1.65231782423399e-05
-1.28895462214455e-05
-3.46945592328565e-05
-3.2018360561754e-05
-2.89631400027566e-05
-2.45788287771143e-05
-2.5636596438132e-05
-1.61314487971286e-05
-2.37634020919863e-05
-3.06894597377313e-05
-1.48072141011048e-05
-3.59459543314485e-05
-2.50935302499534e-05
-9.53103974258998e-06
-8.97221725224783e-06
-3.5219761737839e-05
-2.77202688385504e-05
-2.85156230742927e-05
-1.45885766084293e-05
-1.35632307349146e-06
-2.80973400530748e-05
-1.69521915934355e-05
-1.17229780838031e-05
-1.47596142596571e-06
2.24099044679482e-06
-2.42078679733634e-05
-1.18516787053297e-05
-3.68052344664914e-06
-1.55958679316523e-05
-1.60839504171133e-05
-1.74564547638628e-05
-2.20148370629717e-05
-2.64995789197476e-05
-9.33592314326844e-06
-2.57572941455259e-05
-2.89859447466679e-05
-1.86212214036404e-05
-1.21431578567657e-05
-4.54809597968339e-05
-4.05314588836997e-06
-1.16205499078727e-05
-2.62211462076416e-05
-1.89823852097082e-05
-8.90663860881891e-06
-1.0099249976795e-05
-1.81092558297822e-06
-1.6194812426104e-05
-2.66280600107064e-05
-9.84356381802804e-06
-1.65557126513932e-05
-2.15767921057315e-06
-1.59736175053955e-05
-1.75895544581352e-05
-2.72593801482401e-05
-1.73387471457693e-05
-4.9570810190825e-06
-2.31876258718467e-05
-2.68961880669618e-05
-4.29115134465353e-05
-2.3399499697777e-05
-4.00620858468594e-05
-1.70161791281083e-06
-1.07680960895417e-06
-3.4922528854628e-05
-6.12581091439308e-06
-2.21192378603019e-05
-3.79237086023463e-06
-3.71610370321871e-05
-1.35729562170915e-05
-2.94816715123781e-05
-2.40658269906983e-05
-3.43343323806996e-05
-3.01820560929487e-05
-1.35384054942211e-05
-2.47966000142096e-05
8.49882609728892e-07
-2.50934403017106e-05
-1.66985136497186e-05
-2.16069283343865e-05
-2.29259670975006e-05
-2.81368493682545e-05
-2.91176911695648e-05
-7.24479985948739e-06
-2.43387725715604e-05
-2.16354771558045e-05
-1.86650208857618e-05
3.82580460405709e-06
-1.10445245138661e-05
-1.9510585318445e-05
-1.27973325707547e-06
-1.96842188060723e-05
-7.89560154551023e-06
-3.58712563127242e-05
-6.59614802211382e-06
-1.45848733657751e-05
-2.29447286826504e-05
-3.19191543223412e-05
-2.58987344176502e-05
-1.20547940999206e-05
-7.20303714340388e-06
-2.43862408677088e-05
-1.81576555201095e-05
-4.37546386881595e-05
-4.2492816433247e-05
-4.76800327820809e-05
-2.54337601039011e-05
-2.37643186314183e-05
-3.89140348676382e-05
-2.54806385957074e-05
-2.91047864987039e-05
-1.03578717157077e-05
-4.8778989323835e-05
-1.96980681994922e-05
-1.06443977758968e-05
3.496055175166e-06
-2.30814895527871e-05
-1.83506376452856e-05
-2.4841437008432e-05
-1.04979635866025e-05
-1.44937270627494e-05
-1.40344585152491e-05
-9.91081668997264e-06
-3.64036172067577e-05
-3.62215518826618e-05
-1.04537785079373e-05
-2.26831405766138e-05
-1.60277360410337e-05
-1.96427749269976e-05
-2.76277946018061e-05
-2.78355707879598e-05
-1.63738440348942e-05
-1.1322310957512e-05
-9.37754626492807e-06
-3.53156300138152e-05
3.82697096268826e-06
-1.94136916344188e-05
-1.85074661971522e-05
-8.13712866764275e-06
-2.71138828937975e-05
-2.06453507410463e-05
-2.63282175849078e-05
-2.9946561903231e-05
-3.30032850292717e-05
-2.55852416730939e-05
-3.00185339498284e-05
-1.5731180477048e-05
-2.65035887023967e-05
-1.04567327174998e-05
-3.53437626434581e-05
-2.28736648587611e-05
-2.90685034114348e-05
-2.70800801047904e-05
-2.01777876206493e-05
-2.62263094383573e-05
-2.73519739116709e-05
-7.99768665035394e-06
-1.56410693635582e-05
-1.28046996319322e-05
-2.15995324567938e-06
-2.21220734615351e-05
-1.6654000178087e-05
-6.26935958425628e-06
-3.34898690650392e-05
-2.77750133527402e-05
-2.14170588641297e-05
-3.95840279029167e-06
-2.92749669865206e-05
-3.02295794398503e-05
-1.61532776820047e-05
-2.25606608351142e-05
-5.7921015898273e-06
-2.36269582561114e-05
-1.91240243919857e-05
-3.64577821135303e-05
-3.4941101941306e-05
-3.49546445877978e-06
-2.77872226579128e-05
-3.05344741750368e-05
-3.60288155331443e-05
-2.9243517693249e-05
-6.93805745380883e-06
-3.26646672743735e-05
-3.69865866716762e-05
-2.34191572524341e-05
-4.10143357442607e-05
-2.20739756775653e-05
-1.83392748999915e-05
-4.56079859830244e-06
-6.77750496261138e-06
1.07754187179805e-05
-1.94973544774378e-05
7.87328985374131e-06
-3.6973894706441e-05
7.27244785854252e-06
-4.63913249671035e-05
-2.18989820096237e-05
-1.69232168343074e-05
-3.54932126688897e-05
6.2559877341062e-06
-7.5546016678438e-06
-2.61177913401698e-05
-1.77544689019938e-05
-4.71657067394909e-06
-4.89702710489951e-05
-3.08514714207685e-05
-7.24765541807389e-06
3.87181374502018e-06
-2.3944518502258e-05
3.32069008766322e-06
-1.97873047343474e-05
2.19427796556414e-06
-1.65619740882177e-05
-4.05451448323892e-05
-4.83219679709772e-06
-2.65739199764844e-05
-9.46256720974463e-06
-9.96845978217884e-06
-1.38771329424928e-05
-2.01917352160459e-07
-2.62633479192789e-05
-2.39228527043466e-05
-1.10652112877376e-05
-4.80605737826568e-05
-1.44340444496787e-05
-2.13164203314045e-05
-2.276293845892e-05
-2.88818262318681e-05
-2.04636806674727e-05
-1.0169801703904e-05
-2.61532532652939e-05
7.09525071986983e-06
-1.48950668783393e-05
-2.50611894945503e-05
-2.12396268502195e-05
-1.17238028400472e-05
-1.03366833777473e-05
-2.21714918615124e-05
-3.50624613188377e-05
-2.11453460585691e-05
-3.70208541361887e-05
-1.77277804921463e-05
-3.41218062358755e-05
-2.31084392399449e-05
-1.58570436450261e-05
-1.66417249737018e-05
-1.51794266406222e-05
-1.35217741083479e-05
-1.19119577863526e-05
-3.14501590465939e-05
-2.01976607834636e-05
-2.4351689010757e-05
-1.85617900197263e-05
-1.71290096135221e-05
-5.01002959374051e-05
-2.21467960123468e-05
-3.92379279891694e-05
-1.11465410599989e-05
-3.76400112900409e-05
-1.32938565610275e-05
-1.18178257866363e-05
-3.1231544336795e-05
-2.88021097271804e-05
-3.86481971030144e-05
-7.26861773781523e-05
-3.47310371016288e-05
-1.7858655278113e-06
-3.20032418956391e-05
-1.17287651053898e-05
-1.74207377665411e-05
-1.94956667891543e-05
-2.75993769961925e-05
-2.59514974386476e-05
-7.07533539089052e-06
-1.13366660756044e-05
-8.7281464463452e-06
-4.62813650271294e-05
-1.21646386241122e-05
-5.84147405100888e-05
5.59036915509155e-07
-3.39579712366713e-05
1.48177893631816e-06
-1.90104924590815e-05
-2.9752474032291e-05
-2.62061018144168e-05
-2.93566903589357e-05
-1.52610587525606e-05
-3.16907317925766e-05
-4.61393663794764e-06
-1.08758143953493e-05
-5.11357152165746e-05
-3.59727050493093e-05
-1.93720654228285e-05
-3.34996210091469e-05
-4.37607767675061e-05
-1.67585505132086e-05
-2.84970744590483e-05
-4.26363471084171e-05
-5.38085163866913e-05
-4.44715872356954e-05
2.15406273261296e-05
-1.88399784304306e-05
-2.72207802176755e-05
-2.66887424096851e-05
-2.04117931810307e-05
-3.86905737391548e-05
-2.51762882401665e-05
-2.90018792356207e-05
-4.3652026578714e-05
-2.48683595453384e-05
-2.73143985745948e-05
-1.48908760231812e-05
-1.29061287979265e-05
-2.82420264517344e-05
-2.45643178937363e-05
-3.5050677612952e-05
-1.3155041703731e-05
-1.03817449855674e-05
-2.55928699559272e-05
-3.61346048805913e-05
-2.25202898069326e-05
-1.85492900344133e-05
8.123095441137e-06
-9.44180488592767e-06
-7.81171291417296e-06
7.38242163914904e-06
-2.35177778886428e-05
-2.3019328064754e-05
-3.34716046202032e-05
-4.79943993740208e-05
-1.60523572020842e-05
-2.87150355310116e-05
-2.12837834131878e-05
-1.10193496459321e-05
-2.91104661936816e-05
-1.29982091409242e-05
-2.06937516563282e-05
-3.23051685757451e-05
-3.56171565002315e-05
-3.6887981988978e-05
-2.3691756363809e-05
-8.42575848649402e-06
-3.08833023030424e-05
-5.73575231208996e-05
-2.33453046240569e-05
-2.18962677707577e-05
-9.75405550802001e-06
-1.99277525305522e-05
-1.87594252435253e-05
-4.51400298806423e-06
-1.92328139019815e-05
-1.85874424251491e-05
-2.05081365872851e-05
-3.36180221979268e-05
-2.93682863457543e-05
-3.43838097580118e-05
-2.35807274138199e-06
-2.14997208909806e-05
-5.10298605221649e-06
-2.87959539318272e-07
-3.17272256263478e-05
-3.4392554495219e-05
-3.26368006764171e-05
-4.98319606011484e-07
-3.60721442761715e-05
-7.28900591535064e-06
-1.32288652392073e-05
-2.12557376820498e-05
-9.35093790572392e-06
-1.08334495970786e-06
-2.43699256916058e-05
-3.32329647576077e-05
-2.85673581514605e-05
-3.98049748263116e-05
-3.43887176996168e-05
-3.10531614285058e-05
4.13089977958116e-06
-1.4160237656101e-05
1.03078199781453e-05
-3.30773881648672e-05
-1.5359068272386e-05
-2.29789426570604e-05
-1.24705092296132e-05
-1.53644185889589e-05
-2.35136167618974e-05
-5.4182700143188e-06
-3.68120738192214e-05
-1.93350822038824e-05
-1.23542672511853e-05
-5.87348862821112e-06
1.7169232220363e-06
-1.11096678061878e-05
-3.11248261106882e-05
-4.37123966853953e-05
-3.66511227597958e-05
-1.03875539001228e-05
-3.02795818282918e-05
-8.55657089061736e-06
-6.69040075858698e-06
-8.39160521939784e-06
-5.44029972039762e-06
-2.24802815690603e-05
-2.24791478147047e-05
2.44867344224343e-06
-2.66621022692884e-05
-1.66701642822407e-05
-1.99432727586014e-05
-2.2527802347771e-05
-2.57537278976228e-05
-2.05842079103782e-05
-1.08430880222329e-05
-2.99835661281967e-05
-5.38315490624902e-06
-2.77188621990012e-05
-3.34009121247434e-05
-3.00428933070702e-05
-3.64688115395604e-05
-3.83987569641315e-05
-2.0629702612078e-05
-3.2619525274913e-05
-2.98341075134243e-05
-3.22081201803788e-05
-4.04701502325062e-05
-2.01745042490239e-05
-1.72120798388129e-05
-1.56161698446887e-05
-3.40599391867896e-05
-9.83138783582454e-06
-9.91956461754094e-06
-1.57953940998481e-05
-3.60359257877819e-05
-4.65717023023611e-05
-1.48204083059497e-05
4.75669970750927e-08
-2.66478570698888e-05
-2.92283447914669e-05
-1.21778715303482e-05
-2.43180288130121e-05
-3.57379013360427e-05
-9.17676142365044e-06
-1.96120130888054e-05
-2.78242068244564e-05
-7.63503415787401e-06
-1.57103148146425e-05
-1.84611700641392e-05
-2.5617071083881e-05
-1.46459786201501e-05
8.07848978340661e-06
-2.96793497407948e-05
-1.79084032032598e-05
-3.6373361570306e-05
2.15500177709273e-06
-3.78647350176557e-06
-3.17926768040959e-05
-3.14301368912336e-05
-3.23357313684906e-05
-8.40345940726211e-06
-1.3170245843669e-05
-4.3919277355608e-06
-3.08773572575842e-05
-9.71303786024813e-06
-1.35723639566891e-05
-2.40681500752845e-06
-1.1635513127283e-05
-3.1463657299775e-05
-1.94520223659386e-05
-1.93682365799747e-05
-1.97997617409314e-05
-1.33259389521786e-05
-1.38521089758664e-05
-1.04272835440762e-05
-3.49585706108381e-05
-2.24258191724753e-05
-2.6100410747854e-05
-2.80133618797345e-05
-1.53272044072312e-05
-1.74418377714093e-05
-1.70138815977225e-05
-3.0335969951299e-05
-1.28033322168033e-05
-5.1369852192486e-05
-4.07312165298718e-05
-3.1470009463766e-05
-1.58201325589442e-05
-9.93024674732196e-07
-2.66519920373219e-05
-2.05899991982162e-05
-2.51228247940054e-05
-2.65063288022409e-05
-2.7316407142574e-05
-8.17714237293294e-06
-2.00925382425859e-05
-2.25609078916846e-05
-1.40690817337484e-05
-3.54298564690164e-06
-2.41152785502052e-05
-6.8457399811176e-06
-3.19885902157116e-05
-3.01174413815845e-05
-1.83132828148082e-05
-4.38885528694366e-05
-1.39788986661515e-05
5.16947412094897e-06
-3.12615575083335e-05
-4.07610406983011e-05
-1.84899634080287e-05
-2.53333986707479e-05
-1.65065195814703e-05
-2.07230181959907e-05
-2.44705356075686e-05
1.57466096044473e-05
-2.5139099755825e-05
-9.23070239688318e-06
-1.00783472310898e-05
-3.64002066698916e-05
-2.56524988119801e-05
-3.03086786278822e-05
-1.83042856217982e-05
-2.25716559629846e-05
-8.2762704177676e-06
-2.90750123033586e-05
-1.37550947015515e-05
-2.84996134466713e-06
-3.67155766654105e-06
-1.30610426243944e-05
-2.3458861078442e-05
-1.67993913294447e-05
-2.96856509654934e-06
-2.45703168511714e-05
-9.98909369914214e-06
5.0709004118526e-06
-1.80625672397307e-05
-2.89717441263011e-05
-3.10001075052902e-05
-1.11840137302032e-05
-1.0871481278475e-05
8.33100607707485e-07
-9.68865227030345e-06
-1.23628940465282e-05
-4.43174913657911e-06
-2.47577027890154e-05
1.48319687803731e-05
-2.26204189866081e-05
-2.93110411417371e-05
-1.13808532952038e-05
-1.20499689223364e-05
-8.62695859996501e-06
-2.49546644678697e-05
-1.77185617395171e-05
-1.31727572502057e-05
-3.94269583732351e-05
-9.76746219384655e-06
-3.10091244409703e-05
-2.06559058814775e-05
-2.82091848887393e-05
-3.09320546218297e-05
-1.68559785593764e-05
-3.42934550437475e-05
-1.66088937419126e-05
4.72659950116353e-07
-1.92246074632413e-05
-7.39607995626415e-06
-2.92350148474759e-05
-1.75373274669414e-05
-7.99682343579608e-06
-1.05673113434376e-06
-5.74501530027097e-06
-3.12734943783119e-05
-2.5004253686726e-05
-7.76498215845553e-06
-9.36578179487346e-06
-2.04569232192708e-06
-4.3300581671118e-05
-3.48444654926851e-05
-2.63672173586462e-05
-2.81580034714868e-05
-2.65151938925205e-05
-1.82104633328158e-05
-3.86110900575176e-05
-3.68003172189133e-05
-1.54048965124788e-05
-2.74578408957003e-05
-2.88618982984322e-05
-8.05393725529177e-06
-2.55794717368735e-05
-8.27533937965446e-07
-2.09926147718258e-05
-3.73120287370847e-06
-1.18945246464047e-05
-1.66325696961334e-05
-3.87984122025036e-05
-2.69246672237508e-05
-2.96637472438966e-05
-2.82313987733803e-05
-2.54679321229797e-05
-1.46880680151493e-05
-6.558480155791e-06
-2.49625160698057e-05
-1.62957440103533e-05
-2.67457903697972e-05
-8.47908624552654e-06
-3.1275554685445e-05
-2.17069474402025e-05
-3.84362107348176e-05
-1.30877772881611e-05
-4.06895104216164e-05
-1.56118360683189e-05
-3.5640460990381e-05
-1.73463530679815e-05
-1.56164506085991e-05
-2.02393674621943e-05
-8.01140416692379e-06
-1.9392483634669e-05
-2.66341660288791e-05
-4.07200062913834e-06
-2.03660049830683e-05
-3.41466714699111e-05
-1.54249203883564e-05
-1.60934770198226e-05
-2.859230613644e-05
-1.58341274572698e-05
-1.83323426766733e-05
-1.8273799794213e-05
-4.19187999211044e-05
-1.41051689150051e-05
-1.34985274694645e-05
-4.22956497411508e-05
-2.17811058513565e-05
-2.20792764696994e-05
-3.99379085785687e-05
-2.22622220834168e-05
-2.23991354755863e-05
-2.76606144690322e-05
-9.16918993143015e-06
-3.173193574755e-05
-1.41495738741922e-05
-1.45141339100911e-05
-2.08017857434943e-05
-2.12706345974115e-05
-2.61103675938454e-05
-1.16412942830708e-05
-2.62110068424135e-05
-4.1691615815991e-05
-1.49032190222268e-05
-1.60465255429296e-05
-1.01032332223391e-05
-1.57184318792943e-05
-2.12316240593281e-05
-1.86511575187988e-05
-5.83246261308341e-06
-3.0704957263093e-05
-1.54173658590221e-05
-3.28380528021136e-05
-3.8632768658761e-05
-1.1410712640557e-05
-2.95897555568147e-05
-1.04626729571632e-05
-9.38438984354337e-06
-2.20095905780193e-05
-6.45839619035089e-06
-3.53192278590098e-05
-1.08581825117722e-05
-2.74487483037759e-05
-3.22615091064839e-05
-1.93586741392321e-05
-4.01923288123762e-05
-5.78456735217737e-05
-1.89606081880187e-05
-1.76790032767953e-05
-2.09897886194984e-05
-3.04213727816759e-05
-1.66942368946627e-05
-1.0022698791972e-05
-3.16912739060141e-05
-1.46284238581019e-05
-4.67157821653093e-08
-1.79239859065025e-05
-2.61824912798599e-05
-6.9874809787613e-06
-2.47920424725495e-05
-4.07770199256856e-05
-2.91393254711187e-06
-1.51827305632455e-05
-3.09325597658033e-05
1.65291748514795e-06
-1.86120354175984e-05
8.71860743037927e-06
-2.25058229673966e-05
-3.05864840044914e-05
-2.33257543852582e-05
-2.79097590876662e-05
-2.03203220566809e-05
-2.24909842509588e-05
-1.6476499152354e-05
-1.73128629384748e-05
-5.87311912376854e-06
-3.85174985327681e-05
-2.25269036498385e-05
-1.72724987868907e-05
-2.83899183322347e-05
-4.97641662424831e-06
-1.00785392615043e-05
-1.79122877286834e-05
-3.89044820634865e-05
-2.94266575189883e-05
-7.63792365900331e-06
-4.8575471430598e-06
-3.03710273068014e-05
-2.13842730759616e-05
-2.20680051327302e-05
-1.73392006274955e-05
-2.40161227221902e-05
-2.48092147107095e-05
-3.22168275134758e-06
-2.65531003796483e-05
-1.74268343839806e-05
-2.92839030939718e-05
-2.00227671675842e-05
-2.90928072236752e-05
-1.88332359720613e-05
-1.7592576086658e-05
-3.11224766663608e-05
-1.32956188466007e-05
-2.21864200720363e-05
-2.91514684920876e-05
-3.62511843916352e-06
-2.99144429786216e-05
-1.86908745368637e-05
-1.83658477119466e-05
-2.12183735095105e-05
-3.63088562818476e-05
-1.30016845813112e-05
-1.73282160040666e-05
-2.76766766463328e-05
-8.68063404096545e-06
-1.86606332733016e-05
-3.98794201536912e-05
-3.11512149680358e-05
-3.06904071642526e-05
-1.21579123458651e-05
-4.43270998660467e-05
-3.37152261326358e-05
-1.16332046409803e-05
-7.05142508888819e-06
-1.97383442431843e-05
-1.66899444651712e-05
-3.02352340200989e-05
-4.03765339081979e-05
-6.23204109433615e-06
-7.57509391161576e-06
-2.82903587766506e-05
-6.04506224736092e-06
-3.47089881651125e-05
-1.00280493103669e-05
-2.74255361099137e-05
-1.90732234423266e-05
-2.74328880069596e-05
-3.25400064819542e-05
-5.40415119660668e-05
-2.35820959504455e-05
-2.04997927647023e-05
-2.87148070509727e-05
-2.05541444567129e-05
-3.25502612225855e-05
-2.7467085109281e-05
-2.43151518183587e-05
-3.03575201421196e-05
-2.52005268658389e-05
-1.75395453501923e-05
-4.67129057674971e-05
-5.72798322561689e-06
-3.38991133590074e-05
3.44618048458034e-06
8.74822909890948e-07
1.0917915036479e-05
-1.32721317770982e-05
-7.8421562667399e-06
-3.40320676373355e-06
-1.71600289172836e-05
-2.3418971595278e-05
-2.00842876413693e-05
-1.97821472397469e-05
1.91707267948918e-05
4.70704606095536e-08
-1.92535570561335e-05
-1.17198222363947e-05
-9.88923989958625e-06
-1.96199428074849e-05
-3.93179562189258e-05
-1.81704479543659e-05
-3.38428363235138e-05
-1.93012391393347e-05
-2.05920126072894e-05
-2.91448166227943e-05
-2.41803716196184e-05
-5.65838577278929e-05
-2.38797606257445e-05
-1.53672632947882e-05
-2.36352063162942e-05
-8.77283250251812e-06
-3.00528756031877e-05
-3.37200705664221e-05
-9.10584801321261e-06
-1.43185535788354e-05
-1.89448722000719e-05
-1.86621615379289e-05
-2.90789879435575e-05
-4.51949228837599e-05
-1.74742632947944e-05
-2.34857699517864e-05
-2.2877974900032e-05
-3.44481093245678e-05
-1.99844992964919e-05
-4.56274916302619e-05
-9.83426051261771e-06
-8.75945420167785e-06
-5.17679115595546e-06
-3.19540883257801e-05
-1.28204322306762e-05
-5.61411656957575e-05
-3.8001819227557e-05
-1.35203389202371e-05
-1.58142577446505e-05
-1.96587002811177e-05
-1.02707384088906e-05
-2.74434849899634e-05
-3.1431162332581e-05
-9.90758963118565e-06
-3.11086826266906e-05
-1.76827079852596e-05
-1.32480097122377e-05
-3.09139530403269e-05
-9.22353272992531e-06
-2.48150810691521e-05
-1.32309413867765e-05
-3.21531009519631e-05
-2.8158474781966e-05
-4.79918918893238e-06
-3.04073969409256e-05
-3.20498722280971e-05
-1.71582875422126e-05
-2.66174069509647e-05
-3.7495172081883e-06
-4.2145745133412e-05
-2.55492272018106e-05
-1.43856059005354e-05
-2.22979018418733e-05
-3.55728990690106e-05
-7.54869706958763e-06
-1.86132630774837e-05
-1.8823983146287e-06
-1.29389375664532e-05
-2.54287397402843e-05
-2.11543532686061e-05
-3.91429667419212e-05
-2.42030893016975e-05
-2.37852214297805e-05
-2.52977150508677e-05
-2.6033288833345e-05
-7.55593197577578e-06
-1.34925149045737e-05
-1.0203356355703e-05
-1.17154884891173e-05
-3.98434391230924e-05
-2.76363989012432e-05
1.20002374766639e-05
-1.06478525528244e-05
-2.09376722358458e-05
-1.21008393125817e-05
-2.25586875685363e-05
-2.13355677157649e-05
-3.32317903357795e-06
-1.61876858496142e-05
-8.6116415730959e-06
-1.04262687975977e-05
-3.72954478030427e-05
-3.18710382242524e-05
-2.06140259461923e-05
-4.64187448143338e-05
-2.05433534326612e-05
-3.08784875121518e-05
-3.87559381818282e-05
-2.20533796128435e-05
-2.71781998902736e-05
-1.10375844678426e-05
-3.10685329704227e-05
-8.58667408729654e-06
-2.33104044450173e-05
-1.89567132124676e-05
-2.31535658597034e-05
-2.44552842507245e-06
6.14722683162201e-06
-2.87997826329739e-05
-2.01258707779174e-05
-2.27769143057558e-05
-1.1333574632575e-05
-8.88412654160989e-06
-2.37264111916914e-05
-1.15056050007897e-05
-3.01187439354494e-05
-2.11372149120388e-05
-7.97960482237474e-06
-3.29074065840238e-05
-5.00107187451842e-05
-2.3546502213155e-05
-3.10206537298049e-05
-2.9702199631791e-05
-1.88778576852919e-05
-2.06493214882762e-05
-9.29107075967302e-07
-3.10549793274205e-05
-2.11783808920189e-05
-2.04022099577014e-05
-2.29940613260159e-06
-2.4410362492856e-05
-3.23338494882415e-05
-1.85776291447968e-05
-1.07693548663297e-05
-2.49331384183239e-05
-3.49434475837653e-05
-3.06610671294504e-05
-1.31482237841612e-05
-3.56534361648416e-05
-1.40864392755671e-05
2.73363470396547e-06
-3.63162776947945e-06
8.84539905276637e-06
-3.18488366554366e-05
-9.94310441324158e-06
-2.24870787644745e-05
-1.93022536441128e-05
-2.93163647890481e-05
-1.35251293157779e-06
-2.84634577786638e-05
-1.6632990474036e-05
-1.40427797856699e-05
-1.68526571754677e-05
-2.39817458854546e-05
-2.18760102896598e-05
-2.06446833628033e-05
-1.87867935785311e-05
-4.36737485433774e-06
3.60638724733335e-06
-2.43610138338833e-05
-2.54375144832936e-05
-1.10053671585739e-05
-2.28520708514788e-06
-6.84088811999654e-06
-3.34586062643061e-06
-8.67109240168833e-06
-9.8036373217766e-06
-1.8615837677655e-05
-2.99741705851098e-06
1.44831589708004e-06
-1.82250442436478e-05
-2.50846592678602e-05
-2.73120801881501e-05
-3.29251451771218e-05
-7.77677954880794e-06
-2.19385217447029e-05
-2.79880016020336e-05
-5.14471787748949e-05
-1.02909565390708e-05
-1.58642026648007e-05
-3.02399075723979e-05
-3.96456878724126e-05
-1.98803043045267e-05
-2.01499572165312e-05
-4.52708418601095e-05
-2.72580485627367e-05
-1.60350004976577e-05
-1.43026210036066e-05
-1.81116079538958e-05
-3.89061624060491e-05
-3.8076214176754e-05
-1.69067310829902e-05
-2.12069689572306e-05
-4.19085578957193e-05
-2.44807767697109e-05
-3.81997574277125e-05
-3.83511248987734e-05
-4.00140560699293e-05
-1.25386954034114e-05
-3.26756391632942e-05
-3.25046285881975e-05
-2.80651286302139e-05
-1.2894333417844e-05
-2.42499234386581e-05
-3.9993522710572e-05
-2.95520310628833e-05
-3.05931359028611e-05
-1.60758210206106e-05
-1.45532688344402e-05
6.98650160572422e-06
-2.04814947397477e-05
2.99951648577044e-06
-1.77027757681601e-05
-3.50381450386936e-05
9.14214053564969e-06
-2.12560382485874e-05
-2.34947265404991e-05
-9.10121382212905e-06
-2.26716482587776e-05
-4.18271957884135e-06
-2.93106913830963e-05
-7.26553662579947e-06
-2.88296179374073e-05
-2.58235702148284e-05
-1.3333049933702e-05
-2.66281195549407e-05
-2.45861674867042e-05
-1.77641912950259e-05
-4.04261624870233e-06
-2.12634139499885e-05
-1.05211551414498e-05
-1.40925362745665e-05
-2.79488067736727e-07
-2.11884455142141e-05
-1.29099085278332e-05
-1.46098763150462e-05
1.76471472263685e-06
-1.84119546621619e-05
-1.31462806196809e-05
-3.11400330125663e-05
-1.42249605169722e-05
-3.00825582304087e-05
-3.31422005924325e-05
-2.95971286919039e-05
-1.92812357793538e-05
-3.10444112717515e-05
-3.38393183750638e-06
8.99867424553882e-06
-2.43344681165493e-05
-2.80386799354431e-05
-2.85749487201232e-05
-3.85728671662638e-05
-4.68569439455537e-05
-2.7970328990769e-05
-3.51562460053504e-05
-3.11223785627996e-05
-8.0933079470551e-06
-2.25252266284354e-05
-1.67507337477546e-05
-2.51530889362507e-05
-2.85556001448138e-05
-1.18985602017092e-05
-2.48657907539066e-05
1.6460809904044e-05
-7.69299788246105e-06
-2.44405757847408e-05
-1.55681959217856e-05
-2.92748179478956e-05
-4.07931658644073e-05
-2.84138908898707e-05
-1.6880178385878e-05
-1.82034742261334e-05
-2.04618786852318e-05
-1.11732088408288e-05
-1.41562969267719e-05
-6.89902167478573e-06
-1.5391946145393e-05
-2.3548237104383e-05
-1.94365193241961e-05
-4.24756282958605e-05
-2.48750832221452e-05
-2.4020001053175e-05
-8.13580089149123e-06
-2.15948453391979e-05
-1.71888595550281e-05
-1.77515210902241e-05
-1.47662095716576e-05
-1.67534779156624e-05
-3.12010416994586e-05
-2.51605645270226e-05
-3.04328292357751e-05
-1.95495529549332e-05
-2.23740031741271e-05
-1.16635960192784e-05
-2.25860826573239e-05
-1.61008578331152e-05
-2.63273074129563e-07
-4.97578401640114e-06
-3.46192983242984e-05
-1.96758587368606e-05
-1.73601254346131e-05
-3.8065396847439e-06
-1.09465284304744e-05
-1.38986708951071e-05
-1.03642161339503e-05
-5.5591416061552e-06
-1.97327135046796e-05
-6.78549557768389e-06
-3.47002971832759e-05
-2.41181508077245e-05
-5.14868818244351e-06
3.84888627867944e-06
-1.79389861302644e-05
-1.82974729640791e-05
-8.35705953596447e-06
-1.2687715859789e-05
-1.41154838849655e-05
-1.14588365056238e-06
-2.39798854696621e-05
-2.50801852917106e-05
-2.27454721274654e-05
8.11054461044801e-07
-2.0317049280058e-05
-3.25926268129453e-05
-2.23382395894552e-05
-2.46584964260948e-05
-1.2640206148595e-06
-1.20429810464672e-05
-9.315897303391e-06
-7.94204090539361e-06
-2.13394437034548e-05
-5.30730117117015e-06
-1.06840340726305e-05
-8.34455187149729e-06
-4.02255703280014e-06
-2.79812745453899e-05
-1.03618651765099e-05
-2.79037714650161e-05
-2.00982321597639e-05
2.97272956046195e-06
-2.41433788076312e-05
-4.15324130032469e-05
-2.09856713011018e-05
-2.39819598684183e-05
-3.22858331526704e-05
-2.09336890662066e-05
-4.06324256594468e-05
-1.71981493732706e-05
-2.3822193002862e-05
-1.17149284193409e-05
-7.81539568934269e-06
-3.77254461680148e-05
-2.34557581903996e-05
-3.68672850158538e-05
-1.6276444398785e-05
-1.93637874126329e-05
-2.5744453056244e-05
-2.98237248770017e-05
-1.27548420783282e-05
-2.14730339377302e-05
-1.60159972876555e-05
-2.98095565620551e-06
-2.09146702399018e-05
5.06403929268656e-06
-6.62605575394651e-06
-3.14067603151613e-05
4.33149579166332e-07
-2.21065021233174e-05
-2.22696229736538e-05
-1.59889761689253e-05
-3.01674902016421e-06
-1.96886262272098e-05
-3.7353423504942e-05
-3.66733681905733e-05
-2.23637372824753e-05
-4.23392705820943e-05
-1.61644706202972e-05
-1.65002995615409e-05
-9.01928679087012e-06
-3.65928707977587e-06
-3.13338373025772e-05
-1.06357282577156e-05
-1.29174217021444e-05
-2.1356392318011e-05
-1.19743346588621e-05
-3.88879552416314e-05
-2.58116914721357e-05
-7.17821999329132e-06
-9.33238148935003e-06
-4.85518918036658e-06
-2.86427703891987e-05
-8.2040353379363e-06
-1.72026324199756e-05
-2.55896281854306e-05
-3.4551832274613e-06
-3.48945857112161e-05
-5.30215343813215e-06
-2.71697317377514e-05
-4.0934852987068e-05
-1.67632654574885e-05
-3.84099252701398e-05
-1.71647655933056e-05
-3.17252569355369e-05
-5.46832000736698e-05
-2.69045129969662e-05
2.58478154867424e-07
-1.55970424389868e-05
1.84185675255373e-07
-2.60422170876819e-05
-3.68871947038373e-06
-1.6421901992552e-06
-1.28652586197589e-05
-2.26001419096679e-05
-2.50382121467326e-05
3.79662208412856e-06
-2.78354311580764e-05
-3.17355007708595e-05
-1.5390600788972e-05
-2.13235664746955e-05
-2.30252202353686e-05
-1.63046321250147e-05
9.68904974621403e-07
-1.91184674216492e-05
-3.01992253530385e-05
-3.04508379675097e-05
-6.18522666684263e-06
-2.86857476255841e-05
-3.41404342676811e-05
-1.38954244796165e-05
-1.77879845018572e-05
-1.47136725235777e-05
-3.40793391691819e-05
2.31837304956474e-06
-3.02704022583559e-05
-2.39638610738692e-05
-3.29239870344215e-05
-2.32695400037404e-05
-2.54769345513323e-05
-4.00001542470926e-05
-1.04326803633349e-05
-2.01248711003186e-05
-1.69715682912742e-05
-2.51332737578102e-05
-2.72241797572711e-05
-2.14230032641683e-05
-3.89417398417947e-05
-8.07901516547304e-06
-1.09572783280627e-05
-2.53937168661992e-05
-2.027767758999e-05
-8.35955136086009e-06
-4.42791812572599e-05
-1.95690722884044e-05
-2.148038553299e-05
-2.40267568592891e-05
-1.40157466954298e-05
-5.15092760606497e-06
-4.04463110208762e-05
-1.1395950914871e-05
-2.75989325848832e-05
-1.779076655896e-05
-1.65391062281857e-05
-1.57244001622846e-06
-5.25059409794062e-06
-1.35145904218257e-07
-3.57263853248498e-05
-4.39225567067138e-05
-2.87101969773729e-05
-2.55840453618593e-05
-1.22316345250224e-05
-2.21874040891121e-05
-1.4139142068124e-05
-2.16130162980816e-05
-4.83488356183283e-06
-1.95414107145082e-05
-8.03466289855867e-06
-1.2785864039647e-05
-1.23141368656267e-05
-2.48439709949575e-05
-1.54779988224185e-05
-3.23685597220224e-05
-1.52198592488452e-05
-2.51549799240619e-05
-1.79985376608942e-05
-1.95081419772031e-05
-7.11044410342194e-06
-8.83240515598449e-06
-1.68127612293439e-05
-1.12771650035668e-05
-1.14042845950408e-05
2.62454281995198e-06
-2.28804662149493e-05
-1.1388846039526e-05
-8.39884889296639e-06
-6.0452927556834e-06
-2.11883204024478e-05
-3.7870714593081e-06
-2.35897693703709e-05
-3.69638939884234e-05
-4.10894897219032e-05
-3.62034914376518e-06
-1.31546367231931e-05
-3.81117894141888e-06
-1.91815396451494e-05
-2.23740519440878e-05
-2.89288972708325e-05
-4.09913147848655e-06
-3.36773347606956e-05
-3.07953518067894e-05
-1.85519508133883e-05
-1.8982258335933e-05
-2.16750960348334e-05
-9.01428053660219e-06
-1.01133935494017e-05
-1.37155300988636e-05
-3.00431521988982e-05
-1.61282233583029e-05
-3.48392047434983e-05
-1.18510409899526e-05
-4.55930254881844e-05
-2.94570273533e-05
-2.30837245499043e-05
-2.64215225185483e-05
-4.34432028128846e-05
-1.1321677044754e-05
-3.48757028164917e-05
-2.24519497115323e-05
-2.19790305684441e-05
-2.93967959800469e-05
-3.12234163481908e-05
6.39637816788742e-06
-1.87267135092277e-05
-1.83920914245459e-05
-1.39602269838924e-05
-9.8483640967716e-06
-2.27651950374708e-05
-1.92455430406515e-05
-2.7064195899028e-05
3.84260408993834e-06
-1.57683310738543e-05
-3.43594668223162e-06
8.20379182071993e-06
-1.14442241503541e-06
-9.58355326585517e-06
6.12724048657256e-06
-2.44826985747501e-05
-2.66101918441135e-05
-1.74350710309857e-05
-3.06865548463653e-05
-8.80982232530352e-06
-3.63650808913897e-05
-2.54753644201509e-05
-2.61567661499864e-05
-3.28614354508939e-05
-3.88960352991582e-05
-1.05756810321664e-05
-1.13316141525602e-05
-2.23163013146999e-05
-2.2405538830247e-05
-1.02258818187404e-05
-1.15352351720836e-05
-2.10765259800048e-05
-2.69064353832698e-05
-2.3810790886254e-05
-3.04672667875777e-05
-1.60841213332208e-05
-2.3209372230688e-05
-1.10849481283517e-05
-1.9400263879373e-05
-1.66911637906407e-05
-2.34606487626814e-05
-2.10012856458049e-05
-2.28630371817467e-05
-2.53581679314467e-05
-1.13616109606348e-05
1.0521309869804e-06
-3.19067162120045e-05
-1.99090776457608e-05
-8.47554954538742e-06
-1.54035908660652e-05
-1.4527815570943e-05
-9.17731010605328e-06
-1.17157713333388e-05
-2.5615965589914e-05
-2.46198794214265e-05
-2.40196958778765e-05
-1.54507744439032e-05
-3.00505019132812e-05
-3.3269288860971e-05
-3.55798872606631e-05
-2.86220505357889e-05
-2.34689506472679e-05
-2.00531196228237e-05
-3.54820651405909e-05
-1.38774625284109e-05
-1.79177628787324e-05
-2.34694543395927e-05
-3.7722217040748e-05
-4.09122520267108e-05
-1.78894922062172e-05
-2.0687564216585e-05
-3.18510479089599e-05
-1.80913963692539e-05
-3.10122463481746e-05
-3.9243335461551e-05
-3.68790836591004e-05
-1.78799423456616e-05
-2.81725332071643e-05
-1.22510878541337e-05
-2.92166328110722e-06
-2.26406183027582e-05
-3.51892231688443e-06
-1.36625270600625e-05
-1.89927004923068e-05
-3.38383989490627e-05
-3.2081766515077e-05
-1.48998228176219e-06
-8.89421715418152e-06
-3.08378707600002e-05
-3.44911594902929e-05
-3.24309549165634e-05
-3.26264592511662e-05
-1.32319504161062e-05
-9.87576919183448e-06
-9.69066280158975e-06
-2.4304064935855e-05
-2.67053625576382e-05
-6.42475411636336e-06
-3.45807901889334e-05
-1.83826428188455e-05
-3.51132141415003e-05
-3.07177956279739e-05
-3.84607888006491e-07
-2.20483100005809e-05
-2.23910234848628e-05
-9.88337429445495e-06
-2.67902190083779e-06
-1.03562352971619e-05
-2.73584629114652e-05
-4.73433722116994e-05
-1.83706421158521e-05
-1.45252868270614e-05
-1.46824506502277e-05
-1.05783886951145e-05
-2.09097988191736e-05
-1.21570450850218e-05
-2.80369843151814e-05
-8.89961487874994e-06
-4.11234390610476e-05
-3.04047112621428e-05
-2.53474758232728e-06
-4.99779846102517e-05
-2.88317250018477e-05
-2.13490485994813e-05
-2.94403731147e-05
-3.22827092937438e-05
-1.45091983463444e-05
-2.23473443543178e-05
1.11678652510406e-05
-5.44960689948795e-06
1.53789461598447e-06
-2.84490117841184e-05
-1.68407597101445e-05
-2.96550659966546e-05
-2.62187116539783e-05
-1.68733472200487e-05
-7.92672957190239e-06
-4.31203044333602e-05
-1.07395408732083e-05
-2.95452084736705e-05
-5.93861787664225e-06
-2.6403793045061e-05
-2.71247698549613e-05
-2.33553991191429e-05
-2.73255522463116e-05
-2.73613754382024e-05
-4.98902715583975e-05
-3.29488849496865e-05
-1.69219610399294e-05
-3.75231094243144e-05
-1.90520850518442e-05
-4.43682049983757e-06
-1.96121908888873e-05
-3.44081891181138e-05
-1.25122537451865e-06
-1.27248598117291e-05
-1.6779573499942e-05
-3.46133733627681e-05
-1.44615359392818e-05
-4.8747636895187e-05
-2.36422612992361e-05
-1.68011439593868e-05
-3.69865035739446e-05
-3.12099425319749e-05
-1.3441558277159e-05
-2.9414322617638e-05
-1.76702879661961e-05
-1.62854345411002e-05
-1.30852874070621e-05
-7.70275057388998e-06
-3.21734383375827e-05
-1.55933618293014e-05
-8.20352483180622e-06
-2.78986917750054e-05
-2.16122994697476e-05
1.43758507966327e-06
-1.6999854264728e-05
-2.15192006160419e-05
-2.01261701286102e-05
-2.89711519558282e-05
-2.19526069402682e-05
-2.46759967767277e-06
-9.83708476001277e-06
-2.34711028466231e-05
-3.45918044398512e-05
-3.17989812013537e-05
-9.8132966010429e-06
-3.4990797441361e-05
-1.35453586864067e-05
-3.64196408530456e-05
-2.50716686317935e-05
-4.14362547045438e-05
-2.22367721176456e-05
-7.35928249441143e-06
-1.89411514640627e-05
-5.50340705602982e-06
-2.19424274315142e-05
-1.92807262551131e-05
-3.48518395662655e-05
-1.41443744123481e-05
1.1457511098996e-05
-2.18553840452624e-05
-2.30873032709891e-05
-2.35180944254086e-05
-4.36406376114123e-06
-3.88373845073268e-05
-2.19250091896989e-05
-3.34651729160339e-05
-9.6378398313229e-07
-2.79954254960613e-05
-1.55638231258244e-05
-2.18044222064337e-05
-1.80552015251509e-05
-1.99118871996862e-05
8.76662499688058e-06
-3.7367866056766e-05
-2.55603442953417e-06
-2.2842650319944e-05
-2.30867872433274e-05
-1.3551795814507e-05
-2.49723249600918e-05
-1.12862283004192e-06
-2.87064066237239e-05
-3.57823706916972e-05
-5.38797606864517e-05
-5.02252499407505e-06
-2.66594408099977e-05
-2.86964047503226e-05
-4.41423770941779e-05
-2.25856837951432e-05
-1.19643799283375e-05
-4.5310960625111e-05
-4.00934318945961e-05
-3.01209829702097e-05
-3.78395587275332e-05
-1.38388769265888e-05
-4.08331188739954e-05
-1.16582454265431e-05
-1.36216689523112e-05
-2.60128475312729e-05
-3.24202732843763e-05
-2.50996591089179e-05
-7.12751097897165e-06
-8.59878653325808e-06
-1.4611887451015e-05
2.14030700449329e-07
-5.02683736330337e-06
-1.71370004787421e-05
-4.12080536441531e-05
-2.78053261446113e-05
1.43654397992857e-06
-1.7791155916185e-05
-1.79948672276347e-05
-3.67618155642883e-06
-3.06885136194271e-05
-1.9182860953991e-05
-1.78355130062684e-05
-5.59060769487584e-05
-1.28246319039471e-05
-2.35231173187547e-05
-2.04877157622225e-05
-2.13001499064093e-05
-9.68620241267564e-06
-4.95513032665369e-06
-1.77256485258665e-05
-1.25517658500344e-05
-5.08398354608419e-06
-1.32963211596802e-05
-3.18440583296314e-05
-1.36940583372948e-05
1.24207143705831e-05
-2.6540911348563e-05
-6.15274368420261e-06
-3.11593291608147e-05
-8.6379645431373e-06
-1.51937930484558e-05
7.91681982864694e-06
-2.64383128555686e-05
-1.99051414742585e-05
-3.19952728379174e-05
-2.15770882542352e-05
-3.1928148428222e-05
-2.77501678266888e-05
-4.51705597130922e-05
-1.88469877978285e-05
-2.01301972282842e-05
-2.59569107573615e-05
-2.51286072426731e-05
-5.76044684667048e-08
-2.69730412161961e-05
-2.30476800529724e-05
-2.60437239866196e-05
4.12735123451443e-07
-6.69017485214142e-06
-3.85709360353208e-05
-1.57385056820937e-05
-9.02599313799148e-06
-2.37180107436127e-05
-9.36005871587275e-06
-2.65069578253129e-05
-2.91104136713727e-05
-2.58714733053054e-05
-1.30727125184669e-05
-4.67951455975834e-05
-1.79832223847993e-05
-2.44031767181702e-05
-1.45913004144712e-05
-1.51443474710285e-05
-5.92492222289071e-05
-1.37638925702106e-05
-2.50679300132412e-05
-2.82199320374111e-05
-1.00711980307784e-05
-1.20780206945042e-05
-2.07365373081907e-05
-2.54994002039552e-05
-2.81416189829429e-05
-2.2806811538711e-05
-2.04033797122287e-05
-6.8012982963859e-06
-1.09826521897956e-05
2.63552433964838e-06
-1.92678909214185e-05
-2.92959494668379e-05
-1.16324912427895e-05
-4.57525915843236e-05
-1.62062192465811e-05
-2.28789537044816e-05
-2.31689091103317e-05
-2.21505511793223e-05
-1.43638349778712e-05
-3.45336628226269e-06
-4.93330875028268e-06
3.63265354157693e-06
-4.02175852500222e-06
-1.12077611148118e-05
-6.41562326473097e-06
-1.8368290322366e-05
-1.50218830710924e-05
-1.32941967882683e-05
-2.47311707886768e-05
-2.2871310528062e-05
-2.76374544027197e-05
-3.48321174978614e-05
-2.16588428336415e-05
-9.19773042712962e-06
-1.77114086062352e-05
-1.3017166656009e-05
-3.55659820860771e-05
-2.21882390908203e-05
-1.4419785387536e-05
-1.80390311306387e-05
-4.47205395573363e-06
-2.78393026795846e-05
2.10647754245991e-06
-1.26710281303884e-05
-1.85062255782668e-08
-2.78187271646259e-05
-1.0959383417941e-05
3.19001156133904e-06
-8.89694855390379e-06
-1.89334789751598e-05
-3.05729173719283e-05
-1.7684975886906e-05
-4.05606229955786e-05
1.29015632753558e-06
-3.96660181063808e-05
-1.87939762784952e-05
-2.65185096952377e-06
-4.07142759867644e-05
-4.25931633692077e-05
-2.47916166014799e-05
-4.51863320747642e-06
-2.58676423752968e-05
-2.85300090495326e-05
-2.7093705254552e-05
-9.7751279089135e-06
-2.34105307995948e-05
-2.97731934687795e-05
-2.49974378298764e-05
-1.88565644091468e-05
-1.16085871127691e-05
-2.06315015538644e-05
-1.18644112899214e-05
-1.39344648570734e-05
-2.84738998761444e-05
-1.2439153822903e-06
-5.7429248019493e-06
-4.27348543896271e-05
-1.89175022300284e-05
-2.05563464360832e-05
-2.11523352056119e-05
-1.69560211356026e-05
1.83655144723277e-05
-4.82105041079397e-05
-1.11109101800448e-05
-2.66947683057943e-05
-1.5723167810713e-05
-3.55925386598304e-05
-1.7389096605696e-05
-3.11812988645575e-05
-4.62227442505682e-05
-1.49789976042324e-05
-1.7956440645229e-05
-2.3773351345455e-05
-2.50386320355077e-05
-4.86644771179422e-06
-3.35523266403638e-05
-1.52033171240076e-05
-1.10695660765437e-05
2.20035228023102e-06
-1.68165327960227e-05
-1.93676397879936e-05
-2.9741894349987e-05
-3.40290200767311e-05
-5.82652911383585e-06
-2.58908705380009e-06
-2.4058585853595e-05
-3.25529913693208e-05
-2.3069177364347e-05
-2.41969913314062e-05
-1.97529788088425e-05
-4.13960235706423e-06
-3.37194994838834e-05
-1.79220015092331e-05
-2.08290750603747e-05
-2.35841200682997e-05
-1.82700550095382e-05
-7.18110242234308e-06
-1.07105033894966e-05
-8.67864158314319e-06
-5.01010653590763e-06
8.00794850294221e-06
-1.9788881107372e-05
-3.9098429115452e-06
-1.77752145203478e-05
-2.22580561563027e-05
-2.33147818469988e-05
-2.18576385801997e-06
-1.76103865603586e-05
-2.10765558744552e-05
-3.73059344263126e-05
-8.83516700283977e-06
-3.22624974295546e-05
-1.37248189571638e-05
-3.02302602719705e-05
-1.92481096857613e-05
-2.08253722438345e-05
-3.84110940833086e-05
-4.84048442487648e-05
1.76397538329415e-06
-1.26381272250243e-05
-2.81461846764629e-05
-7.6638186125647e-06
-2.97282561069501e-05
-2.26907564486827e-05
-4.0116599826994e-05
-3.34955197997149e-05
-9.3865285720037e-06
-1.29832182110208e-05
-3.19285548814724e-06
-2.68135051156368e-05
-2.43790745261403e-05
-8.43177765293256e-06
-2.02668430283253e-05
-1.00726762911461e-05
-2.02843236378203e-05
-1.78477470345944e-06
-4.57902385021566e-05
-3.82516075686854e-05
-2.81905647873864e-05
-1.49511713653785e-05
-3.99573853639576e-05
-2.87900831702911e-05
-1.31748575364913e-05
-2.24606229505977e-05
-1.50965369016462e-05
-2.45138031084166e-05
-1.57751169985693e-05
-1.55084201881629e-05
-2.32745677540905e-05
-2.9090686570993e-05
-1.49844245432709e-05
-2.54707194183508e-05
-1.54560305090672e-05
-1.50461670509848e-05
-1.9590669007317e-05
-1.42734510858449e-05
-7.39737009458491e-06
-1.19118695757688e-05
-1.86585035403481e-05
-3.11202893729539e-05
-2.50883143966271e-05
-1.32503415433221e-05
-6.31071311706982e-06
-3.05122371685557e-05
-1.29561771997448e-05
-2.34198055845827e-05
-1.59399796855381e-05
-2.04441586257921e-05
-4.33232806973132e-05
-1.26945845885507e-05
-3.33113877233225e-06
-8.76842699556721e-06
-3.15502099997772e-05
-9.46898106673017e-06
-1.95475574388417e-05
-3.05887708740602e-05
-1.69820323262062e-05
-1.14486459207732e-05
-1.6664385864067e-05
-1.4428743211817e-05
-2.57244391365303e-05
-2.35562415953363e-05
-1.57260695563461e-05
-1.53330158790541e-05
-2.54672934494649e-05
-9.23681699663566e-06
-1.71273003912795e-05
1.23826838993554e-06
-1.53497294970409e-05
-1.98736990383682e-05
-6.80103709333718e-06
-2.58769839051401e-05
-3.26859546245378e-05
-1.0443761341372e-05
-6.65377668797374e-06
-2.52008311234027e-05
-2.86360873745429e-05
-1.57566615806944e-05
-2.4437948050167e-05
-2.44327408684289e-05
-1.0006066529284e-05
-1.88846598881517e-05
-2.35473813313718e-05
-1.59825588184896e-05
-3.62675846183938e-05
-4.68369228012365e-05
-1.47408866172271e-05
-2.32123482534219e-05
-1.37721700945607e-05
-1.45847155967581e-05
-8.60841342895429e-06
-8.86273458997607e-06
-1.45854245033339e-05
-8.24712204387159e-06
-1.89004836052594e-05
-3.22856548955706e-05
-3.60623203688157e-06
-3.21534359196669e-05
-2.42160293559586e-05
-2.56879340813176e-05
-1.60970419430623e-05
-3.20182887369936e-05
-3.43684681396303e-05
-2.59402798642036e-05
-3.10460821779264e-05
-2.82459274871143e-05
-2.68331808328277e-05
-2.27972980479139e-05
-1.10767485181529e-05
-3.40002677126618e-06
-2.43115868915505e-05
-3.67088730781157e-05
-1.10201168668651e-05
-3.00276541543505e-05
-1.61162109388321e-05
-2.18447263441334e-05
-2.59256276615807e-05
-1.76813238616877e-05
-1.45545570698308e-05
-2.55651376580271e-05
-2.14876238972713e-05
2.38454534258995e-06
-2.23386822065418e-05
-1.8811810202827e-05
-3.15865602742632e-05
-1.49093483985916e-05
-1.65920481744171e-07
-3.3377236655911e-05
-2.39887659455974e-05
-1.48903076971651e-05
-1.84344757472578e-05
-2.68178278351467e-05
-1.48662397814542e-05
-6.32192474835619e-06
-1.6930569422497e-05
-4.13324122382212e-06
-1.40830475001952e-05
1.38924705331958e-06
-2.06439252452356e-05
4.03182653455206e-07
-4.6816700242106e-05
-1.84655565528409e-05
-1.46968225610823e-05
-1.45851573460631e-05
-4.05504283648124e-05
-7.76006728645042e-06
-9.2175843386678e-06
-2.8135422869566e-05
-4.23421267291533e-05
-3.06989574283052e-05
-1.96365224570176e-05
-1.78617920141785e-05
-1.81581023777483e-05
-2.62938932065258e-05
-1.2409554082763e-05
-4.66387776597425e-05
-5.52774862846039e-06
-8.27575775448646e-06
-2.4216105670001e-05
-3.19285904487153e-05
-3.86546243095981e-05
-2.08728529977697e-05
-4.00928104357196e-05
-3.34805473988962e-05
-2.77568156244157e-05
-1.9975485953178e-05
-1.00259900401746e-05
-3.06109526774112e-05
-3.8424573659549e-05
-2.86339088324366e-05
-2.8208627794747e-05
-3.04920365790297e-05
-1.69106898845185e-05
-3.54561595805611e-05
-1.37768553700232e-05
-9.53208033600241e-06
-1.47873835572847e-05
-1.92762570851525e-05
-2.14354825016526e-05
-3.28176215356496e-05
-2.48252143486284e-05
-2.02617938547062e-05
-2.31559811361531e-05
-7.24483800143444e-06
-2.5260900185911e-05
-6.23865218340149e-06
-2.14295715611608e-05
-1.23651683457429e-05
-1.81609324520016e-05
-2.69973022623418e-05
-2.43804302211998e-05
-1.52137675514308e-05
-1.25140864745165e-05
-1.12167925596978e-05
-7.57019839357471e-06
-2.72710913400626e-06
-1.8415865409404e-06
2.35031356615112e-06
-9.70909530496908e-06
-1.82494711811209e-05
-3.7185054781589e-05
-2.64768267288893e-05
-1.90906103098904e-05
-1.22821991010268e-05
-1.90583066625113e-05
-5.81813317767043e-06
-1.92584863405668e-05
-2.21596027898367e-05
-1.03103693777277e-05
-1.68228492698844e-05
-1.71427240038925e-05
-2.10783810873042e-05
-1.61980237862564e-05
-1.3352620157801e-05
-2.02811772011016e-05
1.5384668427308e-05
-1.51104373332592e-05
-1.48631625069191e-05
3.55382330776202e-07
-9.61504122593855e-06
-1.33457624037117e-05
-1.65745252042028e-05
-9.67465017133818e-07
-8.1444667596311e-06
-4.2101696068989e-05
-5.77930033896788e-06
-4.62086716714421e-06
-1.08625400402324e-05
-1.10797186472906e-05
-1.86896643411343e-05
-1.51782346884201e-05
-3.64288547603219e-05
-2.18787080232496e-05
-1.77135403234883e-05
-2.36838993630794e-06
-1.05985415355811e-05
-5.76284705677703e-05
-4.70182397873253e-05
-8.50095155490295e-06
-3.44776242072864e-05
-1.88529923414549e-05
-2.14336956961444e-05
-1.47188006339923e-05
-3.17066614090931e-05
-1.78211906584233e-05
-1.33626460298883e-05
-4.88713371508041e-05
-3.19437922067067e-05
-1.66110000050691e-05
-2.487792828119e-05
-2.17171119016253e-05
6.96677366250375e-06
-1.53162172036392e-05
-1.79631775504607e-05
-2.12523370087008e-06
-3.92969572530231e-05
-2.4529903635841e-05
-1.36107964713204e-05
-3.04996635531843e-06
-1.07018519889506e-05
-3.1341641686226e-05
-2.98886022426348e-05
-2.4252790969581e-05
-4.08478062840896e-05
-3.32011147054333e-05
-2.40668192076504e-05
-3.02398370788459e-05
-3.258710694883e-05
-1.43748971000101e-05
-1.82800968831442e-05
-1.59771799429838e-05
-5.44945975099943e-06
-3.36761952233707e-05
-2.96502259696095e-05
-1.43808363597889e-05
-1.74142428719074e-05
-3.83315269907048e-05
-1.63972327920047e-05
-3.08689065458886e-05
-1.58278526828652e-06
-1.88004723920989e-05
-3.09403034406815e-05
-3.20476557446641e-05
-1.10314150306106e-05
-1.42733888442851e-05
-2.24070767401194e-05
-1.96020210182936e-05
-1.83043209400299e-05
-1.52495643673051e-05
-3.46517648282076e-05
-1.29918198092228e-05
-1.70968086816703e-05
-2.25606917322758e-05
-1.12821087079406e-05
-3.34501449232081e-05
-3.98188440214084e-05
-2.3122154045414e-05
-3.6741047275846e-05
-2.81692545483911e-05
-1.0812882747526e-05
-2.88881475335348e-06
-5.60015967922939e-06
-3.7224747537141e-05
-4.61721716730165e-06
-1.13910200152304e-05
-2.09499676846664e-05
-3.35879111848631e-05
-2.95071807122511e-05
-1.5193544298475e-05
-3.00346556971879e-05
-2.17183676038879e-05
-1.41277749135186e-05
-2.93193215570296e-05
-1.94342147602899e-05
-8.88523480052956e-06
-3.76866352241037e-05
-1.61141996667867e-05
-1.0415609151215e-06
-3.62340732331278e-05
-2.31214136313543e-05
-1.99774651161911e-05
-1.96262980655425e-05
-2.26131660392421e-05
-2.90327901339034e-06
-1.91731657339462e-05
-2.43455223918307e-05
-2.77814386742709e-05
-3.1602228753318e-05
-1.68143585059367e-05
-2.98200198087426e-05
-3.30525790489528e-06
-1.48769673221959e-05
-3.32455753507079e-05
-1.298423706509e-05
-2.1582261263775e-05
-3.86826455116328e-05
-1.41722029180594e-05
-2.17313550044171e-05
-2.72098181438972e-05
-1.87961953808847e-05
-2.11748188529446e-05
-2.38551159498456e-05
-2.54254789094156e-05
-8.66771495070476e-06
-2.35018250179218e-05
-3.55714407604015e-05
-1.29263562138907e-06
8.31258776604739e-06
-1.17128875429475e-05
6.33175891584991e-07
-2.27943795114886e-05
-2.4351763732334e-05
-7.16590415198037e-06
-2.57097395147868e-05
-1.56148590479668e-05
-2.34957925927568e-05
-3.59533248546101e-05
-7.53438652677006e-06
-2.14100540135752e-05
-3.6242502892949e-05
-3.83432803451467e-05
-2.87995209754911e-05
-2.0590603689144e-05
-2.65778429104652e-05
-1.31843905478639e-05
-1.90732578163458e-05
-2.3837353396386e-05
1.48159474270869e-05
-4.53143896116309e-06
-1.56376097030046e-05
-2.89190101324001e-05
-3.33862788801394e-05
-2.57356385591615e-06
-3.15204059223133e-05
7.52909266440946e-06
-1.96051914073061e-05
4.94471742868703e-06
-1.48824705546234e-05
-1.73174155299174e-05
-1.86984903390588e-05
-5.36211345954858e-06
-3.48534325422711e-05
-3.13064714801227e-05
-2.70784219870953e-05
-1.29671384097156e-05
-2.27553794724783e-05
-1.49427422040441e-05
-2.46582768290455e-05
-7.78178993221534e-06
-1.14960912110919e-05
1.90308996945572e-06
-2.37905273229292e-05
-1.95256965434996e-05
-1.20261911136156e-05
-2.99525927903992e-05
-1.75329082817529e-05
-1.26646648194526e-05
-2.49878618851359e-05
-2.23484734790364e-05
-1.96726551905471e-05
-1.37341478217537e-05
-2.13941113674326e-05
-2.01513415189326e-05
-4.25416395179756e-05
-5.90345202253457e-06
-2.64569911926126e-05
-2.91355178739929e-05
-1.80350289001615e-05
1.3622273647565e-07
-1.87967602075673e-05
-6.96256247364098e-06
-1.457274044708e-05
-1.50192850038275e-05
-1.91734275918965e-05
-1.01064840535082e-05
-1.06062101789168e-05
-3.14817627534849e-05
-2.2243617766875e-05
-1.96444881518587e-05
-1.35953472608704e-05
-1.41193761570896e-05
4.0488283468904e-06
-3.60655109247186e-06
-1.38529662123254e-05
-2.44674750603031e-06
-2.46251813986989e-05
-2.61156783385212e-05
-9.58956055280174e-06
-2.65462827146726e-05
-2.42455687098075e-05
-2.43481238910644e-05
-3.12970343815841e-05
-2.90152048718812e-05
-1.76493584089498e-05
-2.58887114116209e-05
-1.40148108258978e-05
-2.52770716775901e-05
-3.62608624237252e-05
-2.30913211813006e-05
-1.35105419305936e-05
-1.05616804439512e-05
-1.85686676281472e-05
1.62411792615776e-05
6.96647863329707e-06
-1.62518405464709e-05
-1.5495567371042e-05
-3.58062836808273e-05
-2.10259414425737e-05
-1.66785325491114e-06
-1.82912197196909e-05
-1.09883955534511e-05
-2.92844094795226e-05
-9.68272695239893e-06
-2.82276817160197e-05
-1.46667553915026e-05
-8.33588604503547e-06
-1.26433483283085e-05
-1.82476173788784e-05
-2.6753339128561e-05
-3.68420088736309e-05
-3.27232911618645e-05
-1.68582079303569e-05
-2.26567184482733e-05
-1.40724527799777e-05
-4.32225532362628e-05
-1.28879774686484e-05
-1.81465939886092e-06
-2.22711256305131e-06
-2.17864486614532e-05
-1.83312728825931e-05
-2.60025541385349e-05
-1.06799496266259e-05
-6.30406096741338e-06
-2.57387837043469e-05
-7.5722747417759e-06
-2.39541349173472e-05
-2.48584575749096e-06
-1.74223995093476e-05
-1.873284863125e-05
-3.83547888577603e-05
-3.73588314050568e-05
-2.3268308633813e-05
-2.25539888267713e-05
-3.87463451617681e-05
-3.96093443658766e-05
-5.15239073238405e-05
-3.56773975512498e-05
-4.19588543945202e-05
-5.44841167654217e-05
-2.40941515379528e-05
-1.71861683368102e-05
-1.41531444165118e-05
-2.772781149249e-05
-6.64695456257345e-06
-1.87834239584605e-05
-1.41439532754251e-05
-2.47722340796038e-05
2.01325754568955e-06
-1.69883841077687e-05
-1.86049441801624e-05
-2.90662580756447e-06
-8.6822660352163e-06
-1.42667561870364e-05
-2.27146971371524e-05
-2.49097200628318e-05
-2.09761124425448e-05
-2.18419980063422e-05
-2.25738439359711e-06
4.8389520044858e-06
-3.75980671068459e-05
-2.09953465438153e-05
-1.97793778003594e-05
-2.2833041924534e-05
-1.44661423852153e-05
-4.93111930220805e-06
-3.11426552174111e-05
-1.09545080628814e-05
-1.57846504509312e-05
-2.02071377702724e-05
-2.34879033347204e-05
-3.09494449837134e-05
-4.07284350505879e-06
-3.07890579268561e-05
-1.86371035583264e-05
-3.87534866185166e-05
-3.43507129715585e-05
-8.58939147171902e-06
-1.04484350361324e-05
-3.01028289213894e-05
-5.19261270678969e-06
-3.0145035707789e-05
-1.26975593787433e-05
-2.41584898180573e-05
1.86666291560743e-06
-2.35179521175427e-05
-1.44758409891167e-05
-1.46854327591999e-05
-1.6445285324751e-05
-2.76152229746095e-05
-1.74905470939058e-05
-2.2750503747744e-05
-9.96729545179416e-06
-1.01661941696217e-05
-5.67617397987789e-06
-1.62503942975204e-05
-4.24346683870725e-05
-2.30520331013454e-05
-2.84342025979041e-05
-7.513265329127e-06
-2.56763412039943e-05
5.261416085842e-06
-2.08535582722693e-05
-2.1678496303248e-05
-3.42888902539039e-05
-2.85710009155511e-05
-7.8261096054513e-06
-2.01739391893715e-05
-3.93673351654747e-05
-1.63021532634725e-05
-1.20295829385837e-05
-2.72496723283729e-05
-2.04722904290431e-05
-2.75704268226859e-05
-3.01441206192974e-05
-5.89838813667116e-06
-1.64942560465314e-05
-2.39751072273843e-05
-1.44915528785422e-05
-1.31727386223507e-05
-3.45064993068317e-05
-1.3856916928844e-05
-7.22679404543814e-06
-2.64734906645601e-05
-2.24574825783921e-05
-1.58932225827925e-05
-4.891789952981e-06
-2.07316133333398e-05
-3.48021559820431e-05
-1.96394657778147e-06
-2.53023334094707e-05
-7.34137371511972e-06
-2.53607728277544e-05
-3.12691585008075e-05
-2.97351884219974e-05
-3.46129415810412e-05
-1.52467710397915e-05
-2.74799479793214e-05
-2.99625458888862e-05
-5.34505517374485e-05
-2.98790649982071e-05
-9.57334478488511e-06
-2.73906314514722e-05
-2.24887874773228e-05
4.23822249357674e-06
-1.4681914292092e-05
-3.82260041726825e-05
-2.59637637304218e-05
-2.57882476143096e-05
-1.39994421642527e-05
5.34184411243977e-06
-1.85649929702618e-05
-8.9624173852719e-06
-4.22158214410145e-05
-2.33843304804902e-05
-1.08780906902045e-05
-1.68872598306171e-05
-1.25956308691258e-05
-2.01086279851427e-05
-6.99963696618357e-06
-4.78411062979421e-06
-1.68324355006756e-05
-3.81315067937507e-06
-7.16024807006422e-06
-2.95722135208694e-05
-2.66481778327915e-05
-3.5067498389979e-05
-3.7717787693335e-05
-2.12080625333753e-05
-2.17952101732047e-05
-3.38681640012991e-05
-1.97252154748239e-05
-2.99821586548186e-05
-1.74860138192306e-05
-2.49014873737037e-05
-2.3138174909275e-05
-1.49551117259904e-06
-2.7788784669331e-05
-5.45766868956642e-05
-1.88375142491537e-05
-3.69574390952115e-06
-3.97475847198072e-05
-2.63730869968424e-05
-4.81596484185984e-06
-3.97148102340964e-05
-2.98565704064616e-05
-3.44332282831372e-05
-2.74138081519292e-05
-8.41602950294363e-06
-1.66262884658737e-05
-3.46916418932052e-05
-1.59191315719029e-05
-6.64549628541887e-07
-1.62186885522557e-05
-2.99856134740021e-05
1.08525284885442e-06
-1.22613105366173e-05
-2.86788223803068e-05
-2.40153852967666e-05
-2.61175213201671e-05
-9.43322953881201e-06
-4.11113927006472e-05
-2.27390208723774e-05
-1.31116853748419e-05
-2.85003607231031e-05
-3.33246465405557e-05
-1.971315199288e-05
-2.89891654153441e-06
-3.11919719091482e-05
-3.33446084026194e-05
-3.78490699741024e-05
-1.56930859952151e-05
-2.05412907479062e-05
-2.42467359373691e-05
-2.34085024821736e-05
-2.03895394903091e-05
-3.20383206211632e-05
-3.30797965886293e-06
-1.39364940326288e-05
-1.31560119826325e-05
-4.50683838609179e-06
-1.77275946298689e-05
-1.61292599554598e-05
-2.73790632926803e-05
-2.45764955422922e-05
-1.82526002425479e-05
-1.72185164135768e-05
-2.74338495757566e-05
-2.3081115808038e-05
-3.28059385298429e-05
-2.46426716950556e-05
-2.76377933550473e-05
-7.27515254715596e-06
-8.65863031131481e-06
-2.14216703079775e-05
1.03935573086519e-06
1.2214936612558e-05
-3.08055202445867e-05
-1.42558856595553e-05
-4.97397804324248e-05
-1.93055530002202e-05
-2.38668876654335e-05
-1.51239731849322e-05
-3.18704854567505e-05
-2.48259217852498e-05
-3.29828256476922e-05
-1.7304332486218e-05
-2.05915157274337e-05
-1.80347440877893e-05
-3.54193156605993e-05
-3.41101547174733e-06
-4.82120333311102e-05
-2.45702700995621e-05
-1.01172487982034e-05
5.0847700226612e-06
-2.64504298213903e-05
-1.69126592619614e-06
1.5310721908191e-06
-3.69177138865728e-05
-1.23155655122255e-05
-1.65568296968349e-06
-3.37900210768313e-05
-8.30157916594761e-06
-6.16130312875822e-06
-4.11959384888431e-05
-1.87879105292636e-05
-4.28533468010443e-05
-7.9304592408165e-06
-1.80269339122292e-05
-1.89153388343472e-05
-8.60937582381234e-06
-3.41210869694188e-05
-6.52019130341106e-06
-1.38545614942372e-05
-3.54947140230991e-06
-8.84587508911536e-06
-1.98534116025325e-05
-2.24238050994022e-05
-1.83795661388319e-05
-1.0746897094387e-05
-4.55624452742125e-05
-2.16595574267922e-05
-3.08301929527894e-05
-1.53412859989642e-05
-6.46213437923096e-06
-1.09087037776043e-05
-4.66160255567557e-05
-1.80205101982296e-05
-5.57972947596072e-06
-2.01829434147464e-05
-1.76937267747407e-05
-1.5702390034612e-05
-2.27100689457111e-05
-1.58783032181194e-05
-3.07270027490957e-05
-1.73913792967473e-05
-2.4418070918834e-05
-1.51537140330191e-05
-1.3124803239206e-05
-2.44537794280177e-05
-1.42340878403026e-05
-1.9950433250364e-05
-1.04932116728856e-05
-3.56014856819026e-05
-3.26525690785177e-05
-9.91702282597007e-06
-1.12681536874867e-05
-9.16107884521883e-06
-4.05083815283609e-06
-3.31277085185451e-05
-1.04489801605353e-07
-2.86237599211549e-05
-4.06734176847724e-05
-6.93785734605148e-07
-2.03109881894054e-05
-3.17381762462798e-05
-2.05419861669996e-06
-8.61683887472275e-06
-1.07525308075743e-05
-4.17859777127056e-05
-1.92475524182837e-05
-4.18392778757914e-05
-1.98571896976081e-05
-2.71151509057705e-05
-3.07069933322407e-05
-3.88651994980635e-05
-1.18706433659052e-05
-3.96111712094755e-05
-9.88543575929298e-06
-3.24783114462439e-05
-2.54109358632535e-05
-4.04909367710416e-05
-2.68272771326378e-05
-4.27570584613323e-05
1.3116391367003e-06
-2.08520303841713e-05
-2.11361927571785e-05
-1.83912392248171e-05
-5.60963389640264e-06
-2.90872751401213e-05
-2.22105643436268e-05
-3.11045824596304e-06
-2.30774970502793e-05
-1.46140854938094e-05
-2.70642814490988e-05
-1.64160033323029e-05
-2.7521333311593e-05
-1.83883347322971e-05
-4.3369979396152e-05
-1.45739710177886e-05
-4.82550823257274e-05
-1.03542508228059e-05
-1.66999627805662e-05
-2.74695535537682e-05
-2.50690765884775e-05
-2.59324659986058e-05
-1.29990451374326e-05
-2.70326801045048e-05
-4.06476128620193e-05
-4.25872553948752e-05
-4.11474748492868e-05
-1.98972936822345e-05
-1.85655080420561e-05
-2.30541372317069e-05
-9.44802870913262e-06
-1.52637207861852e-05
-3.72134117121959e-05
-1.66710195080669e-05
-1.31691827155888e-06
-2.37979164823971e-05
-6.9157981318799e-06
-2.80690725842996e-05
-1.01156038212809e-05
-1.87623975907368e-05
-2.34600438879595e-05
-4.76642043664141e-05
-3.66891580496176e-05
-1.65205851898212e-05
-1.57934626085385e-05
-8.06471747576687e-06
-4.44196439010059e-06
-2.29296783348015e-06
-3.23561801460576e-05
-3.50999852130786e-05
-2.73632261632568e-05
-3.09224962997678e-05
-2.26659437914859e-05
-4.0999002115721e-05
-7.19987474650148e-07
-1.99269803685728e-05
-5.54034053079846e-06
7.04498856489964e-06
-1.61898157226246e-05
1.51525409151337e-06
-4.70634247941388e-06
-1.54454279529845e-05
-1.26935306940284e-05
-2.74715445373314e-06
-4.76855698116736e-05
-3.43362313826574e-06
-6.61113504169564e-06
-2.10762304803935e-05
-6.29999359707637e-06
-5.68369453654908e-06
-5.24500374726684e-06
-2.49272062595942e-05
-1.37480872424797e-05
-3.45540884338421e-05
-2.66710660301669e-05
-2.75458494279795e-06
-8.87358342532341e-07
-4.10474042173115e-05
-3.23209774901372e-05
-4.56234853876444e-05
-1.05425164378862e-05
-1.35002065151153e-05
-7.45759678069603e-06
-2.65667122886838e-05
-2.57976724748859e-05
-8.72580940492687e-06
-3.48965860218169e-06
-2.26592321157607e-05
-2.75669946661599e-05
-1.4802308447e-05
-2.45616186262151e-05
-6.80981874404704e-06
-2.01967607956499e-05
-3.37243972885687e-05
-1.91063570922946e-05
-2.08790248940749e-05
-5.30506195904682e-06
-2.72844109689795e-05
-2.22946799792649e-05
-1.98248094940856e-05
-2.28450561653454e-05
-2.94345427762837e-05
-2.47938258482446e-05
-2.15580091322087e-05
-1.50823679733927e-05
-1.17227413406553e-05
-1.65297205987487e-05
1.19404574368042e-05
-3.7445428180797e-05
-1.98841299038682e-05
-4.30133410645711e-05
-2.70559473494043e-05
-1.25185005582197e-05
-2.24046984371996e-05
-8.02821838841662e-06
-5.29529101656285e-06
-2.53125423493479e-05
-2.62575266679641e-05
-2.93863477757996e-05
-5.34207783995949e-05
-3.23741254125504e-05
-2.84599035386201e-05
-7.29818396279139e-06
-2.09929008793054e-05
-1.30748159092022e-05
-9.95899478137842e-06
-3.37761782115088e-05
3.9345865113665e-07
-2.65992818927984e-05
-2.25022832534974e-05
-2.44167893719243e-05
-1.59590913042428e-05
-3.09554826364266e-05
-4.24446680051313e-05
-2.78431163024007e-05
-2.35034230510492e-05
-3.31901472898754e-05
-3.1305835516606e-05
-3.01612545968019e-05
-2.75703060310586e-05
-1.59815875433774e-05
-2.26593297105189e-05
-1.34078257847012e-05
-3.07582975257109e-05
-1.13562702858516e-05
-1.15113472270309e-05
-3.78164075608267e-05
-1.74316723596728e-05
-1.48926884002321e-05
-1.73956445325774e-05
-1.55698625442022e-05
-1.64533319753015e-05
-1.68576503474662e-05
-1.33614214332277e-05
-5.8223692012738e-06
-4.26089611658469e-05
-3.09060789135674e-05
1.47750814153829e-05
-2.40005927178386e-05
-1.60896079185761e-05
-2.24657822280999e-05
-1.87859232331366e-05
-2.33562830770696e-05
-3.93146076491827e-05
-3.29586730711153e-05
-1.19141580646441e-05
-2.79277565458006e-05
-1.22375622760814e-05
-2.54436091173712e-05
5.96300623439994e-06
-2.76055991532659e-05
-2.86504206577197e-05
-4.53621671594158e-05
-4.12257231906904e-05
-3.75809054195543e-05
-6.19215325389842e-06
-2.32981878090641e-05
-1.62672201533063e-05
4.80578240692145e-06
-4.21689182885149e-06
-1.68519622279697e-05
-6.8038129132048e-06
6.87894282632795e-07
-4.0948235967504e-05
-3.01059182030152e-05
-2.72430310700711e-05
-2.26601896453652e-05
-2.55657333720549e-05
-2.1976896793107e-05
-3.53070613169871e-05
-2.6885106615887e-05
-9.04427500584475e-06
-1.79953598511906e-06
-7.19595082897982e-06
-2.60590718525804e-05
-1.89330879793861e-05
-1.35343253838557e-05
-1.80097522278098e-05
-2.09969729364359e-05
-2.48283507013534e-05
-2.75527426137313e-05
-1.78135447620046e-05
-3.17585123779354e-05
-3.57390553419274e-06
-1.52646308164575e-05
-2.74202429916323e-05
1.4381295580342e-06
-1.97574650269351e-05
-1.42885470115942e-05
1.4773179792908e-05
-6.53462981234492e-06
-3.20490167157097e-05
-1.94309533102622e-05
-7.76060716706008e-06
-2.12371727973101e-05
-3.49808798765764e-05
-1.16029857780518e-05
-1.29363487451034e-05
-5.5749828085379e-06
-1.84233516062618e-05
-1.92207661352347e-05
-2.05457402496019e-05
-1.83853882101096e-05
-2.66574828862853e-05
1.34551341974475e-07
-3.09030397901476e-05
-1.48583598326617e-05
-1.8358246839056e-05
1.01257394111422e-06
-1.06427674951289e-05
-1.60970433662705e-05
-9.56741030868473e-06
-9.46477770983659e-06
-9.91693676791542e-06
-2.00934869542138e-05
-2.11995271172033e-05
-3.71947945424458e-05
-1.30266053495974e-05
-4.80215606617876e-06
-8.05780929166583e-06
-2.3286027532137e-05
-4.14642957632744e-05
-3.88208034993299e-05
-7.66443634616917e-06
-1.82313810939706e-05
-2.06600260653839e-05
-4.62866425256651e-05
-4.35815449961767e-05
-1.90628483070372e-05
-2.01678530377356e-05
-3.0250999748523e-05
-1.85126500569016e-05
-1.77219294868965e-05
-2.073039536067e-05
-1.97585662870709e-05
-2.66010888655434e-05
-3.60553263026425e-05
-4.32449091053593e-05
-2.34508607261295e-06
-4.1950136808607e-05
-1.89918035172395e-05
-3.04282580750709e-05
-2.14768149729836e-05
-1.41292398665447e-05
9.6653716315924e-07
-1.80239382603568e-05
1.14511368106622e-05
-3.43195784587115e-05
-1.47684792624807e-05
-2.36560289943485e-05
-1.76067195238766e-05
-1.64363926889842e-05
-1.58864699171698e-05
-9.00148769000993e-06
-3.34069627142314e-05
-2.46670609201375e-05
-3.60517780213796e-05
-1.6645910960541e-05
-1.27438151122911e-05
-6.71820637170257e-06
-1.44024436190152e-05
-3.57768557314885e-05
-1.45421315883108e-05
-4.18384037049134e-05
-4.06365415353482e-05
-1.3712200261651e-05
-1.80609632748499e-05
-1.50319816818457e-05
-1.97944009067054e-05
-1.2242330775925e-05
-1.83886395667325e-05
-4.03518777195249e-05
-1.28314351953051e-05
-1.6170251172427e-05
-2.18893792335973e-05
-1.71027113366058e-05
-1.68410631915447e-06
-2.60125641986407e-05
-1.77206273026534e-05
-3.06070773509242e-05
-2.95950657901416e-06
-1.11215100640846e-05
-2.37318217689356e-05
-1.77325426363199e-06
-2.6809323433857e-05
-2.05588487456318e-05
-6.5492538647546e-05
-1.37705034577939e-05
-3.75607590589041e-05
-1.56332588346627e-05
-9.66817416225778e-06
4.3321607261807e-06
-2.49064401158928e-05
-6.70128807359606e-06
-9.00493756618554e-06
-3.33150155977829e-05
-1.62493326527021e-05
-1.32138236702548e-05
-3.02898360676028e-05
-1.19791544884841e-05
-3.03470336085016e-05
-3.43304307383717e-05
-3.20208417052955e-05
-2.14266059813489e-05
-1.93816955328425e-05
-3.9479473624399e-05
-1.96654764284548e-05
-2.44822360349228e-05
-2.71232314785351e-05
-2.6362260878263e-05
-6.98699556598337e-06
-1.67663076800164e-05
-1.15835634299749e-05
-2.14057057936187e-06
-2.27607532048656e-05
-4.74255056616045e-06
-2.46291477358356e-06
-3.49599691707778e-05
-3.39564081097186e-05
-2.90347932054659e-05
-3.11658633916147e-05
-7.26463260508999e-06
-4.14394186268437e-05
-1.86610617666777e-05
-2.52300680829169e-05
-4.39232744550596e-05
-2.54047616528381e-05
-2.29050550620474e-05
-2.98664423586481e-05
1.28801388568302e-06
-2.21730539984892e-05
-2.67759363397242e-05
-1.87051415983946e-05
-1.97340704209185e-05
-3.42844062221367e-06
-1.50252839950187e-05
-3.60649704666454e-05
-3.0039612671649e-05
-1.89753031750934e-06
-1.64199988290037e-05
-3.00346796149069e-05
-2.26460990201547e-05
-2.10196287529698e-05
-5.71952089560884e-06
-2.85120125926949e-05
-4.94055908732314e-05
-3.97450670726718e-05
-5.43831397327377e-06
-3.78872015126881e-05
-3.77342786135909e-05
-2.31897754408977e-05
-3.43470205468346e-05
-2.07317298354087e-05
-5.05287346510496e-06
1.35426866136691e-05
-1.35727587633238e-05
-2.73210932852755e-05
-1.53017825134994e-05
-4.89908097553016e-05
-2.0440378646e-05
-3.76866392785745e-05
-1.39423989883031e-05
-2.10766836973644e-05
-2.89894722558628e-05
-8.92627117208982e-06
-2.35174914978189e-05
-2.82541694787392e-05
-3.34872166193747e-05
-2.78379865138823e-05
-2.60437032007047e-05
-2.21208143171402e-05
-2.8184549909176e-05
-1.52955308185636e-05
-1.61394028798459e-05
-7.34784603308927e-06
-1.41678481803273e-05
-1.14887471592002e-05
-1.7127667602986e-05
-3.54493664283788e-06
-3.96400359782896e-06
-2.28832916809025e-05
-1.4407637547708e-05
-6.37093118709117e-06
-4.19084087418777e-06
-3.65812961650272e-05
-1.16906155599816e-05
-1.55849008851236e-05
-1.19700685394389e-05
-9.77893979232327e-06
-1.4401071688764e-05
-2.94885432699376e-05
-3.53890674110464e-06
-2.69293200681814e-05
-2.95762362272769e-05
-3.32969912896699e-05
-7.28378418245581e-06
-4.15123964848924e-05
-4.06430279579406e-05
-1.54965794062567e-05
-5.40222309052584e-05
-3.41008543116929e-05
-2.66955193588433e-05
-2.20604737449859e-05
-2.12213049071331e-05
-1.12317424368466e-05
-2.57986680116128e-05
-1.02489691226669e-05
-9.70310461421916e-06
-3.4191101399295e-05
-7.1855122090054e-06
-3.52565389190483e-05
-4.11178255824501e-05
-1.63420569372868e-05
-3.46532165546424e-05
-2.07865188409919e-05
-6.18446729471726e-07
-2.51408592377224e-05
-3.72357502086194e-05
-1.78340641772092e-05
-1.91468631360102e-05
-1.81370965637154e-05
-9.06827801965578e-06
-2.85375103288235e-05
-1.05710558332248e-05
-1.23599527671511e-05
-3.12560792062001e-05
-1.87978288869014e-05
-3.9081900484802e-06
-1.36808454698856e-05
-8.42993252067899e-07
-2.27152431423757e-05
-1.46788504628439e-05
-3.2823841239645e-05
-3.7689722403268e-06
-6.81804343102541e-06
-1.08451602031798e-05
-3.18791941890287e-05
-2.65373725879988e-05
-1.64290376798066e-05
7.19460003074849e-06
-2.26912051274413e-05
-8.82803143673845e-06
-2.98483308176455e-05
-3.52438040177493e-05
-2.24085491611554e-05
-1.20645221676645e-05
-1.05271005154514e-05
-1.59766114426157e-05
-2.14535889204408e-06
-2.49628662003487e-05
-1.50766648780979e-05
-1.96727245798947e-05
-1.16234369072657e-05
-1.48467517723168e-05
5.08838431639514e-06
-9.38950941663535e-06
-3.01382848898322e-05
-2.84072295131616e-05
-1.51454537796847e-05
-1.22732084434629e-05
-2.31138016435165e-05
-6.269260638659e-06
1.64399725508389e-06
-2.98923477616762e-05
-2.29377122171098e-07
-3.46548993301024e-05
-3.03391140270328e-05
-3.70293021780534e-05
-5.04707083891057e-06
6.46273573448843e-06
-1.98529583717246e-05
-1.35764026177534e-05
-1.98301615464673e-05
-1.95450511226634e-05
-1.22973626224548e-05
-1.05240943373976e-05
-1.41050281004468e-05
-5.15035488410204e-06
-2.90021397953796e-05
-4.4577112040251e-05
-3.17623682969193e-05
-2.75292236934501e-05
-3.39590197379596e-05
-1.84264448097369e-05
-1.56962887709433e-05
-3.59509749244517e-05
-1.69861740835847e-05
-2.61371413879737e-05
-7.60514537189678e-06
-2.64640193985473e-05
-1.46457723316758e-05
-3.99423174601487e-05
-2.02781350453513e-05
-1.20230351410331e-05
-1.26034952391745e-05
-3.11059637852776e-05
-6.83295258700071e-07
-2.33534720559625e-05
-2.1117191654783e-05
-1.05629758093162e-05
-9.38313341258643e-06
-2.14876198231935e-05
-2.31243447719474e-05
-1.30467109269366e-05
-1.1377478139246e-05
-2.45921290633524e-06
-3.03419459718875e-05
-5.52408693244965e-06
-2.93783238395784e-05
-5.80047887402203e-06
-1.4415208093434e-05
-3.38677886561867e-05
-2.12344074370898e-05
-1.20705331016323e-05
6.91471164280426e-07
-1.00999871226025e-05
-1.40995213874587e-05
-2.71249877900045e-05
-1.65213497598347e-05
-1.64530007304081e-05
-7.33133715879953e-06
-2.23180405355818e-05
-2.67141045623371e-05
-2.15668255832638e-06
-2.04749968951636e-05
-2.32661977739128e-05
-5.49360396850852e-06
-9.81329061556343e-06
-2.37761959806957e-06
-2.08236589586379e-05
-4.15288148362367e-05
-1.32817886133047e-06
-1.53764695880908e-05
-1.03795590237391e-05
-3.34425841686077e-05
-1.23460365690178e-05
-1.77612673186421e-05
-1.93794178288607e-05
3.21684179434901e-06
3.54265951250257e-06
-4.23983718281374e-05
-1.95256093809145e-05
-3.68363373099386e-05
-2.98854867666231e-05
-1.51755358213042e-05
-1.22526298470697e-05
-1.40950569246888e-05
-3.05541522998203e-05
-3.63667518724005e-05
-2.08685391557385e-05
-3.22431242907313e-05
-7.05813507824583e-06
-2.25750886736349e-05
-1.96088246809424e-05
-1.48105864025328e-05
-2.0443777367914e-05
-2.44955922778731e-05
-2.13732714458064e-05
3.54100193152274e-06
-1.23905780897022e-05
-1.52495837830913e-05
-2.39612408913743e-05
-2.06858055204452e-05
-2.38174653618635e-05
-3.35541818750628e-05
-3.26137051792759e-05
-1.9678965532006e-05
-1.30539274409673e-05
-4.72407668538308e-05
-1.79133716121948e-05
-2.30939443722053e-05
-2.41095910414148e-05
-7.4746406528823e-06
-2.86481690860064e-05
-1.58126791096087e-05
-1.83475110387327e-05
-3.67749827315555e-05
-3.27666386515881e-05
-3.39631923315797e-06
-4.02428514066106e-05
-2.10526838723112e-05
-1.77998003617163e-05
-1.72364182527272e-05
-1.11762158989439e-05
-4.59325271872848e-05
-1.95901609531109e-05
-3.41608070444153e-05
-3.20342705428398e-05
2.2812773780531e-06
-2.47666820925942e-05
-2.85646900311288e-05
-2.53937709576164e-05
-1.06012700421534e-05
-2.82595226881106e-05
-3.88570176986269e-05
-7.44490443901444e-06
-2.74608590596683e-05
-2.58495329780377e-05
-1.76589703933465e-05
-4.14189369269649e-05
-1.39387529766363e-05
-2.60741417151013e-05
-2.45133494007065e-05
-5.59510971834881e-06
-3.38684338108759e-05
-1.29888247198144e-05
-3.49019593262897e-05
-1.68375455785302e-05
-1.7251207070507e-06
-1.7598215079251e-05
-1.72051154342319e-05
-2.36175880014923e-05
2.59585166613271e-06
-7.53765492559285e-06
