# Supplementary material for: Research on computational propagation and identification of mine microseismic signals based on deep learning
Source: PLoS One. 2025 Oct 22;20(10):e0334641. doi: 10.1371/journal.pone.0334641 (PMC12543183; doi:10.1371/journal.pone.0334641)
Supplement: S1 Data — (ZIP) [file pone.0334641.s001.zip › 000100500000979.xlsx_0.txt_24.txt.txt]

-2.0274906482389e-05
-3.3966699734099e-05
-3.01529390619479e-05
-6.28886279825899e-06
-1.93568603612744e-05
-2.73866772394012e-05
-7.12069279565808e-06
-3.86279969663753e-06
-1.24588001099709e-05
-2.17222899264316e-05
-3.16344347958602e-05
-2.66249897533103e-05
-1.40341732178645e-05
-2.82246476004725e-05
-3.13743385468139e-05
1.2825405976838e-06
-1.89685481690415e-05
-2.08671093325802e-05
-2.46515771853239e-05
-1.40972153402838e-05
-9.53487067183085e-06
-9.67639087715912e-06
-1.36296812353776e-05
-1.07573091820057e-05
-2.02703714635417e-05
1.88408011388167e-06
-7.26222988720464e-06
-6.6232647386782e-06
-2.34463007445433e-05
1.03884035134146e-05
6.58979979693934e-07
-2.26539131501621e-05
-1.46071475071709e-05
-1.24329140373546e-05
-3.30808357368149e-06
-1.67057259967935e-05
-2.50890066857036e-05
-2.75321361503403e-05
-3.18652498148097e-05
-8.08926653691943e-06
-3.07523781441638e-05
-2.03458624148364e-05
-1.76656387207296e-05
-3.10922681629949e-05
-4.38815245237288e-07
-1.51952932323732e-05
-2.23257628125381e-05
-1.99798369782677e-05
-6.60089073312183e-06
-2.08633758470968e-05
-2.04544868776806e-05
-6.08219827069293e-06
-2.49187308290364e-05
-2.41868943456674e-05
-2.76532582652876e-05
-9.08720829146849e-06
-3.76712002849813e-05
-1.5718291580699e-05
-2.93411956579975e-05
-6.22715173558071e-06
-1.38120837720293e-05
-2.32877917414848e-05
-2.44882705136804e-05
-2.6475269479256e-05
-3.1099672661783e-05
-2.28626518024467e-05
-1.96241537201606e-05
-5.12435161035213e-05
-1.59735412670706e-05
-5.22949502234537e-06
-1.17452507560939e-05
-1.0354759774036e-05
-2.26213941665855e-05
-2.12805176484493e-05
-1.51270305147997e-06
-2.04888391119745e-05
-7.85044141659914e-06
-2.18509472372352e-05
-1.66114547233796e-05
-2.70341575475831e-05
-1.9441044088461e-05
-4.38638987462652e-05
-4.22715152246899e-05
-2.89586283744994e-05
-3.71575403463518e-05
-2.19388593034269e-05
-4.29208343217907e-05
-1.51299436768952e-05
-3.46411824472217e-05
-3.24341034727052e-05
-4.00243202099581e-05
-2.41008809303203e-05
-1.86086157229559e-05
-1.88378047553509e-05
-2.42730032243234e-05
-1.4264279796319e-05
-3.99896887252518e-05
-2.065897649925e-05
-1.75383010317915e-05
-8.98623098213824e-06
-4.51639450536197e-06
-1.14608339159794e-05
-8.37526858183938e-06
-2.13748988055849e-05
-2.08122272734787e-05
2.87546317056551e-06
-2.39916522396425e-05
-1.9467238834345e-05
-2.7073717116924e-05
-4.53916835095392e-06
-3.05722319747849e-06
-7.22029700536577e-06
-3.2140817978461e-05
-1.7562855048111e-05
-3.94999333752027e-05
-1.46861204590499e-05
-5.96775013843971e-06
-1.5794131183168e-05
-3.1378395177357e-05
-2.74530254306959e-05
-7.75728934166147e-06
-1.01975155124889e-05
-2.16379372034881e-05
-1.64607957979737e-05
-1.46505759417338e-05
-2.34529963981507e-05
-2.81974268321206e-05
6.54287768080466e-06
-2.57310848717903e-05
-1.95899808614095e-05
-1.13775360116408e-05
-1.90382049540876e-05
-9.61631164201734e-06
-2.81867264057027e-05
-1.86264157593784e-05
-2.12090850537117e-05
-7.15162868286354e-06
-3.04281597287976e-05
-3.77084232256304e-05
-2.87648750128371e-05
-3.34766156388203e-05
-4.02976690327568e-05
-2.07041184197314e-05
-3.42073305491906e-05
-1.66852627471853e-05
-2.48473537279582e-05
-2.89647051224468e-05
-1.77077725532458e-05
-2.05114820087105e-05
-3.84664782813052e-05
-1.75162778964268e-05
-1.9785892585238e-05
-1.07174449472915e-05
-4.24817706459908e-05
-1.93648961661169e-05
-1.3995369034548e-05
-5.45909054225695e-06
-3.01129790913302e-05
-1.93298336663732e-05
-2.42664751430464e-05
-2.26885076476519e-05
-3.58448461091877e-05
-3.47422377082511e-05
-2.17332706572324e-05
-3.33908627983805e-05
-1.85047510112519e-05
-3.03805417273701e-05
-3.76091845718592e-05
-9.299616096363e-06
-4.22776724982822e-06
-4.7472047071592e-06
-2.10429598865184e-05
-3.16336962954239e-06
2.70140137229058e-06
-3.87147993131326e-05
-3.5398318416594e-05
-3.22536799944786e-05
-1.27982617541751e-05
-1.2746271291228e-05
1.41990355110815e-06
2.35999832239903e-05
-2.83510763170973e-05
-2.13041969877081e-05
-2.53332035167832e-05
-1.87250846852719e-05
-1.99650616629505e-05
-6.20788957775546e-05
1.97077036989298e-05
-1.36507234964363e-05
-8.57522996289803e-06
-1.34686033566646e-05
-9.86870405447119e-06
-2.3774486866004e-05
-8.69390929660952e-06
-2.76215211184955e-05
-3.04156106369835e-05
-2.36790943677521e-05
1.17420459916111e-05
1.8473337252042e-06
-6.47285747591744e-06
-1.22596303613976e-05
-1.85005474262737e-05
1.72634345051183e-06
-6.03631625404726e-06
-3.73374525347533e-05
-1.11278521900964e-05
-3.06290176482399e-06
-2.11395695157593e-05
-2.5347540718546e-05
-1.67055173025462e-05
8.4072876097875e-07
-2.72397897320486e-05
-3.79082819440645e-05
-1.22459549145165e-05
-1.6357640638743e-05
-2.15057443642561e-05
-1.38447239091841e-05
-1.32117144904726e-05
-2.98986409729698e-05
-2.60878458218628e-05
-1.53588194398158e-05
-3.39375999833817e-05
-1.35909719252564e-05
-2.0389607417554e-05
-2.25566351100784e-05
-1.45531092156856e-05
-8.26933582332583e-06
-2.04156211919959e-05
-7.26191487783958e-06
-3.50435864189383e-05
-2.53389097130061e-05
-1.26521650928721e-05
-2.23978288216804e-05
-1.85164667081221e-05
-1.61374076001769e-05
4.45236823943185e-06
-1.07850837804218e-05
-1.49266089886652e-06
-3.32892946015543e-05
-2.59243441792801e-05
-2.64737129828343e-05
-2.29099214285673e-05
-2.45924723272708e-05
-2.80757284015693e-05
-2.61533766974204e-05
-2.12547357142178e-05
-3.09131483569169e-05
-2.59268659126156e-05
-1.07604160382785e-05
-6.25882913521596e-06
-1.82679331057351e-06
-6.95082769524586e-06
-2.51804922136307e-05
-5.6906363299267e-06
-1.02587968083295e-05
-1.98829369126005e-05
-3.18262167566485e-05
-3.02966309454564e-05
-1.37113325866757e-05
-3.21447265647027e-05
-2.06874495030526e-05
-2.46038032493548e-05
-1.93396994114812e-05
-2.96393870365432e-05
-6.38989663459361e-06
-3.89292840388189e-05
1.51428315089434e-06
-1.5834642134732e-06
-3.328607484916e-05
-1.1296391432069e-05
-2.28303079254185e-05
-2.11750590139981e-05
-2.68006853136567e-05
-1.13590108234943e-05
2.90389674882835e-06
-1.77659454053965e-05
-1.64515824669653e-05
-2.35032473322536e-05
-1.88813858730182e-05
-1.39377791070611e-05
-8.01692481775648e-06
-2.17765117773227e-05
-2.44646502483542e-05
7.32502959019626e-06
-1.84657291510083e-05
-2.84673217622087e-05
-1.10653166169597e-05
-2.88720653847958e-05
-2.32429681185446e-05
-1.15170739323061e-05
-2.02097598584114e-05
1.22644700898588e-06
-3.33550058552358e-05
-1.96362937761867e-05
-2.6605983134599e-05
-1.77030200426853e-05
-4.00606455247956e-06
-3.23877926624778e-05
-1.00035962464986e-05
-1.55104028420966e-05
-8.410091591219e-06
-1.38778111878281e-05
-3.47650245647281e-05
-8.38827625155421e-07
-3.53566577239788e-05
-1.68686244050652e-05
-8.25019764933718e-06
-1.21320006428283e-05
-1.8763418225271e-05
1.91905185269704e-06
-2.16132396787168e-05
-2.80839930513378e-05
-2.78239624743576e-05
-2.09836489983413e-05
-2.75035182220432e-05
-2.11263217455377e-05
-3.72488543344706e-05
-2.40653091831119e-05
-1.30813574988844e-05
-4.44731450900479e-05
-2.33855900831107e-05
-1.58922156598339e-05
-2.09031066252758e-05
-2.12390508063955e-05
-2.35742774546334e-05
-1.87225149727533e-05
-2.68577139740526e-05
-3.03744090795818e-05
-2.1384375025663e-05
-2.06467520411793e-05
3.50362482628926e-06
-2.21021872529221e-05
-3.26780469485742e-05
-2.88729999671174e-05
-4.24767882014892e-05
-8.68466052716713e-06
-2.30112998907726e-05
-1.32183757496572e-05
-2.11286597379418e-05
-2.85503181026902e-05
-2.46019792338449e-05
-2.92650313804274e-05
-2.81557726079869e-05
-4.43119790457397e-06
-1.97128379460812e-05
-2.84086138324757e-05
-1.23850231788346e-05
-1.44725160007347e-05
-1.85391374516822e-05
-1.94671472709371e-05
-1.35626259406028e-06
-2.88549733581005e-05
-1.99136287622576e-05
-9.59992041185031e-06
-2.68989753684315e-05
-2.71391619380499e-05
2.75575701113343e-06
2.08872308842893e-06
-1.44802661247831e-05
-2.74082867811858e-05
-3.95149893664667e-05
-2.14677122301763e-05
-1.5298076665422e-05
-5.65062392828111e-06
-2.06474550388858e-05
-2.92108143805464e-05
-2.43632290385362e-05
-1.60415203326578e-05
-1.39812421802326e-05
-4.17657917304464e-05
1.42419668045052e-06
-1.24066498923976e-05
-1.14044632193397e-05
-3.06386190827981e-05
-2.10816744188762e-05
-2.20586400513697e-05
-1.53292620146404e-05
-7.82601241178857e-06
-1.24189147595569e-05
-1.44112944505003e-05
-1.8254846392862e-05
6.17672945922333e-06
-2.29759384429134e-05
-2.37159288985583e-05
-1.58579736653224e-05
-2.22003833360828e-05
-4.29672754875049e-05
-2.31564199276403e-05
-9.29935436919347e-06
-1.17299387739176e-05
-2.36498878769471e-05
-2.10787428980783e-05
-4.82802685082808e-06
-1.91920261804361e-05
-2.54271965537703e-05
-2.6966840811514e-05
-3.39528077032822e-06
-2.38987414920543e-05
-1.69372499188667e-05
-1.20643211851974e-05
-2.02069089706172e-05
-2.90297275171618e-05
-1.04911815297084e-05
-9.02701356669141e-06
-2.48292234730446e-05
-8.2882179597258e-06
-2.99553876223903e-05
-1.9994701350875e-05
-1.75739548876175e-05
-3.55985796178289e-05
-4.22928283638429e-05
-3.83171591160481e-05
-2.50115939048395e-05
-1.37394684937642e-05
-2.170301132833e-05
-4.46563633339592e-06
-2.5030984091718e-05
-1.19057322718814e-05
-1.74027715753886e-05
-4.5963738328923e-05
-3.08001197802265e-05
-8.33351250283438e-06
-4.50787619180608e-06
-2.06844700242696e-05
-1.38177833968441e-05
-2.6155859688225e-05
2.34370874690163e-06
-2.6819905843993e-05
-9.90504648767247e-06
-3.31171291342769e-05
-5.26648454522028e-06
-2.16254110108776e-05
-2.0402128257442e-05
-8.83410977113163e-06
-4.43814386902772e-05
4.90256172152878e-07
-2.19242372230143e-05
-4.96142550776902e-06
8.13543177153587e-06
-1.65107701483126e-05
-5.84914423429234e-06
-1.70234605437183e-05
-4.25049273223226e-05
-2.980082064699e-05
-1.76386844953308e-05
-2.26552713518924e-05
-2.52418444842978e-05
8.17726731632958e-06
-1.76394310807006e-06
-3.69200190107618e-05
-1.41170060399225e-05
-1.2114258545563e-08
-3.21985699126828e-05
-1.51721444417608e-05
-2.09108136021639e-05
-2.85231077797294e-05
-2.52524468183994e-05
-1.96904384773136e-05
-2.72466889119972e-05
-1.6805726637681e-05
5.07407097225416e-06
-2.56024576591613e-05
-2.1247007091393e-05
-1.00175173098744e-05
-2.02878265184529e-05
-8.897808266256e-06
-3.64503702647834e-05
-8.29515402870028e-06
-2.34306146229236e-05
-3.22839876856838e-05
-2.29938205652971e-05
-1.63375149287091e-05
-2.65466135759205e-06
-1.7440726710844e-05
-8.01749244530503e-06
-4.08219440995349e-05
-3.23491503913671e-05
-2.67424774889534e-05
-1.65525564482108e-05
-3.86287039100108e-05
-4.04830620876616e-05
-6.39483849529611e-06
-2.42107703827516e-05
-3.36942678572009e-06
-1.6804079943579e-05
-2.1656728365554e-05
-3.36113588843284e-05
1.24516674999819e-06
-2.58250286783945e-05
-3.25524224470516e-05
-2.17261125962719e-05
-2.53319731466271e-05
-1.39812579833303e-05
6.72606740918098e-06
-2.18160706751467e-05
-2.89926991820633e-05
-1.92521604124097e-05
-1.87098558026051e-05
-2.0151105157386e-05
-3.19682518976671e-05
3.35961547682592e-06
-1.95459545445094e-05
-2.75636253325576e-06
2.53916721237332e-06
1.38681377745265e-05
-1.4692854110306e-06
-2.15198700741854e-05
-2.87915911999203e-05
1.03935270485145e-06
5.26325429559929e-07
-3.33512034685709e-05
-1.74162788885728e-05
-2.29280817989013e-05
-1.31683610517895e-05
-3.6907358468628e-05
-2.77845155335294e-05
-3.6778447222112e-05
-2.01783771494963e-05
-1.21671846539879e-05
-9.62696463249354e-06
-2.18727095862234e-05
-1.09008368335973e-05
-3.57815749087487e-05
-3.95327796906632e-05
-2.20716606236395e-06
-3.37779523556017e-05
-3.84354947242913e-05
-3.0133984151974e-05
-1.6413245549353e-05
-2.34484151465342e-05
-1.88336499034122e-05
-1.78282838953171e-05
-1.43918960379112e-05
-3.28389812757386e-05
-3.45115043396723e-05
-2.52810620310231e-05
-1.50289822419846e-05
-2.67134090104498e-05
-1.54497843756992e-05
-2.08917787427527e-05
-1.46749453730732e-05
-1.30543846156819e-06
-2.27898481478652e-05
-8.92435356793413e-06
-3.32756953833991e-05
-2.44892405912656e-05
-9.63522578712498e-06
-2.4835544375791e-05
-2.96796014926561e-05
-2.76085393023333e-05
-2.482976916281e-05
-2.59851866848697e-05
-4.1587464872039e-05
-3.28019313787776e-05
-3.42259049030593e-05
-2.2914048539375e-05
-2.56775598103621e-05
-1.76720977526265e-05
-2.88700515069517e-05
-2.37391586260632e-05
-1.90056170690612e-05
-2.39667182097316e-05
-2.78409326231218e-05
-1.00029007102039e-05
-2.40353879392743e-05
-1.9826264584099e-05
-2.52656147096396e-05
-3.99118056931057e-05
-7.25510059660101e-06
-3.66000601132981e-05
-2.26476771642826e-05
3.57936051979664e-06
-1.27568938332505e-05
-3.02444896565418e-05
-1.6256304574136e-05
-1.73010395913257e-05
-4.86108198449873e-05
8.84671267303157e-08
7.35719191103439e-06
-7.30345012017074e-06
-3.56144704247495e-05
-1.65646351788166e-05
-2.38913873503022e-05
-3.12834986332932e-05
-1.64480748507652e-05
-2.87095336623274e-05
-2.1701134759892e-05
-1.12979359172848e-05
-2.16462332666958e-05
-5.32215343735168e-06
-2.53073102948032e-06
-5.48904455336281e-05
-3.43813723480621e-05
-2.70791753961533e-05
-2.27386938712589e-05
-2.50632840731489e-05
-1.3925809189984e-05
-1.7165760074391e-05
-3.30539288490488e-05
-3.15115367139846e-05
-3.13227896641918e-05
-1.46292566411836e-05
-2.44216187238197e-05
-1.49425560057645e-05
-1.72309053621063e-05
-1.44981227536463e-05
-3.09656073288855e-05
-4.63316102427164e-05
-2.00046810348092e-05
-3.27353579652139e-05
1.11602826248615e-05
-2.08891371481808e-05
-1.7050856750332e-05
-8.85827039553528e-06
-3.86112250799786e-06
-2.03029337077356e-05
-2.30216523664494e-05
-2.00674354714548e-05
-3.70913171966364e-05
-8.39429115586032e-06
-1.65340370484713e-05
-1.25366391371656e-05
-2.14254406536786e-05
-3.74416212800843e-05
-3.41142428381177e-05
-2.05590634241926e-05
5.39993996769571e-07
-4.02135217472356e-05
-2.59225227989554e-05
-3.78066743317855e-05
-1.71206282687872e-05
-2.51464797835445e-05
-2.72747022156207e-05
-2.07148543982082e-05
-2.16265432871563e-05
-1.10529149195332e-05
-1.23354339171156e-06
-3.78016054398208e-05
-7.82925323789187e-06
-5.17639892189565e-05
2.65111498440965e-07
-2.01033510813429e-05
-8.9818947617499e-06
-4.81692147186009e-06
-2.70318317146831e-05
-1.94545590901572e-05
-2.82207870889527e-05
-3.20423219269028e-05
-3.37194839090593e-05
-1.08803659109987e-05
-4.07881262442025e-05
-2.56994423869662e-05
-3.15568999807404e-05
-3.91396383226225e-05
-2.32156137379411e-05
-3.78691684039147e-05
-3.66441494799491e-05
-2.35793002980475e-05
1.31061719697978e-05
-1.32722383108702e-05
-2.26775005539003e-05
-2.45387641308157e-05
7.91097774756087e-06
-1.53108638848416e-05
-1.75861494662652e-05
-2.95352433361665e-05
3.20872600100242e-06
-1.25155654515956e-05
-1.30037741803087e-05
-2.79407937643127e-05
-2.73043751685642e-05
-3.18979443891677e-05
-3.05842792241535e-05
-4.19942367811292e-05
-2.38830180814023e-05
-3.64365805162455e-05
-1.86974698676829e-05
-2.65114992287789e-05
-2.82933620190199e-05
-2.52615782458599e-05
-9.26188834990688e-06
-4.10615722799523e-05
-1.92838198370647e-05
-4.65518421895676e-05
-1.10006864484992e-05
-6.75492193271094e-06
-1.94093471752476e-05
-2.0652847786095e-05
-6.61472660600358e-06
-2.27566746140794e-05
-8.84513443912048e-06
-4.26720463625799e-06
1.02734824561341e-05
-2.45543441235961e-05
-1.59121998093761e-05
-4.14080251769886e-07
-7.45043140476524e-06
-2.06432234472897e-05
-1.5775365659316e-05
-3.80778204584179e-05
-2.06452553147145e-05
-4.01509353104643e-05
-3.11320170726144e-05
-3.89749362838063e-05
-9.43743776078737e-06
-1.00059460428612e-05
-8.30385264881178e-06
-1.01605612898585e-05
-4.33086338717928e-06
-2.39567542344004e-05
-1.011950558648e-05
-4.38757718227755e-06
-1.64823361541122e-05
-2.81923273625209e-05
-2.92408281125188e-06
-2.60666815917278e-05
-2.07102630588123e-05
-2.70139306823097e-05
-3.15341005841202e-05
-2.20102321802494e-05
-2.70153961252606e-05
-1.80781576061946e-05
-4.25907890124227e-05
-2.26094165490017e-05
-2.69383981339376e-05
-2.72221930647371e-05
-3.2837731211985e-05
-1.88615650438455e-05
-2.43567504395845e-05
-4.92063190488448e-05
-3.05439537829439e-05
-1.75122935067979e-05
-5.45065985921143e-06
-2.63007575285724e-05
-3.03059654645118e-05
-1.3125545791578e-06
3.05915286585955e-06
-3.73769521478842e-05
-4.1895068612575e-05
3.03593341268102e-06
8.33687309905855e-06
-4.05813030429477e-05
-7.80130629094138e-06
-1.74218811433092e-05
-1.84897189078455e-05
-2.74168358490208e-06
-4.45000792083321e-06
-9.4604587271462e-06
-3.24954554703805e-05
-3.03305962368654e-05
-3.21481874169687e-05
-1.60836618301424e-05
-4.07573731497148e-05
-3.15878161022411e-05
-2.37683816273547e-05
-1.54967577051644e-05
-2.36552415884847e-05
-2.04172426227613e-05
-2.34225692909076e-05
5.79069086091133e-06
-1.89233167026209e-05
-2.55583473848868e-05
-2.49282877210774e-05
-4.15024068773661e-05
-2.1738493153389e-05
-1.5207554863022e-05
-3.36123263974901e-05
-1.62904010449799e-05
-4.31969418073744e-06
-3.05055507281036e-05
-3.48450020303668e-05
-1.51356612651131e-05
-5.13612103343002e-05
-2.55420796287218e-05
-2.41593112074952e-05
-2.90293517813447e-05
-3.09404107745728e-05
-7.74723119184017e-06
-2.4672492060236e-05
-2.89930209681718e-05
-1.13216411693158e-05
-3.16182332704184e-05
-2.64740134091486e-05
-3.15962064456483e-05
-4.62006393128109e-06
-1.97921434157571e-05
-1.98954151716472e-05
-2.01977981428083e-05
-2.74154088451253e-05
-7.91764430084708e-06
-1.31206145270507e-05
-1.86935075874596e-05
-1.37414781053785e-05
-8.70535179929544e-06
-1.69019338017736e-05
-2.58836545840702e-05
-5.35976790168197e-06
1.21781390675951e-06
-3.92401861427769e-05
-9.69050314278856e-06
-4.55331879221401e-05
-2.51115913824512e-05
-7.20670936105732e-06
-2.11848191336257e-05
-2.03744957029576e-05
-1.6981724488732e-05
-4.15393512039932e-06
-1.50487205964923e-05
-2.37117849540718e-07
-1.87868948217635e-05
-1.21982581976512e-05
-1.32360156114037e-05
-9.04640130246931e-06
1.84871138327376e-07
-2.03944091431791e-05
-3.02512070737836e-05
-8.32636011409131e-06
-2.24835387272268e-05
-2.10514927857818e-05
-1.60861947163397e-05
-2.39971920302878e-05
-1.34233906046765e-05
-1.53978164048446e-05
-2.62671568284024e-05
-1.89549577011531e-05
-1.37449322988792e-05
-2.74000272282681e-05
-4.8923701902134e-05
-2.57643765428553e-05
-1.46002551199274e-05
-2.52431797707685e-05
-1.13819665812477e-05
-3.31357315743052e-05
-8.57108391344054e-06
1.86690545577577e-05
-1.23827499122374e-05
-3.5481594705658e-05
-1.5553020503247e-05
5.6682382196991e-06
-2.71879997266295e-06
3.37350204160933e-06
-3.78860738261025e-05
-3.48380879617513e-05
-2.87175317887305e-05
5.60404892057205e-07
-1.50662744120143e-05
-5.66204737558403e-05
-4.61909788235549e-05
-2.28732840905652e-05
-3.51894177368099e-05
-2.11765861871437e-05
-1.89341605531129e-05
-1.62734289378207e-05
-2.91384644330885e-05
-1.26630270266584e-05
-1.71008579353291e-05
-2.66885494579867e-05
-1.83456313430057e-05
-1.93237051015689e-05
-1.8892139142621e-05
-1.40186403028207e-05
-1.92136893777774e-05
-1.91877542977977e-05
-3.32033660088242e-06
-1.35604494205591e-06
-3.73215154353734e-05
-2.5129661954646e-05
-2.92455771557954e-05
-3.49785670918673e-05
-3.41306566012964e-06
-3.57222918710428e-05
-1.9135914819787e-05
-8.53444991093623e-06
-1.02391819852079e-05
-4.52961674173246e-05
-3.1877287611965e-05
-7.52831081279525e-06
-3.31669868420373e-05
-3.6280339186241e-05
-5.94788497743957e-06
-1.46976778762046e-05
-1.04386503395724e-05
-1.62789562620055e-05
-2.84828771373341e-05
-1.0980250632323e-05
-2.33934195887536e-05
-1.41227198509089e-05
-2.13687091111343e-06
-1.45784975590462e-05
-2.23232364859245e-05
-3.34448339670762e-05
-2.48772380970786e-05
-2.63046411213796e-05
-2.57034330127343e-05
5.19934123824309e-07
-2.5567836832443e-05
-8.02228366420604e-06
-3.07380483732822e-05
-3.69651404283493e-05
-8.14097550136133e-06
-1.3971516986753e-05
-1.15326806065835e-05
-1.46117173536619e-05
-4.08785732303005e-05
-1.16122114772119e-05
-2.67638325810577e-05
-3.48841661496601e-05
-8.03707385482571e-06
-1.37908671673516e-05
-1.03452699492138e-05
-2.02583522189474e-05
-5.17565339504572e-06
-3.90314235869608e-06
2.05594424824896e-05
-1.31485651629863e-05
2.68067517365795e-05
-1.35661692420431e-05
-1.22317830266803e-05
1.54693520704829e-05
-2.61843409224501e-05
-1.04034835309173e-05
-5.74630844586812e-06
-1.96934052762113e-05
-2.7774938901018e-05
2.5103003818773e-06
-1.44258564254509e-05
-6.69129418550794e-06
-3.82402217012193e-05
-1.4378802084684e-05
-1.18959366666676e-05
-3.99166305718963e-05
-4.35264429689188e-05
-4.05625847609425e-05
-2.80137195316833e-05
-1.01131882080867e-05
-1.55431272555996e-05
-2.84077432961689e-05
-2.99123741200302e-05
-1.53097884274919e-05
-2.47860992295999e-05
-4.48726604202661e-08
-1.23606041250906e-05
-2.78143338391155e-05
-3.12859038997969e-05
-9.36553328816169e-06
-6.37809920595203e-06
-3.97415259530111e-05
-2.81740724036702e-05
-3.12764004327925e-05
-3.07561301518271e-05
-3.7864693621079e-05
-2.75289228402047e-05
-1.80912815459678e-05
-1.57867726627495e-05
-1.95829206396408e-05
-1.11266230237157e-05
-2.78545128875727e-05
-2.85986037936294e-05
-2.81435859674389e-05
-1.52308630140796e-05
-1.76662168972282e-05
-1.63588783690684e-05
-3.69088323581552e-05
-2.53487955335983e-05
-4.48263758936409e-05
-3.60337840914931e-05
-3.28719669905615e-05
-1.63539289746838e-05
-3.29275141568072e-05
-4.72961570203521e-05
-4.73399699986602e-05
-1.25854233966847e-05
-3.06476025173334e-05
-3.54623884927957e-05
-1.32821520619074e-05
-2.12162985222019e-05
-8.51170807607706e-06
-2.24349701095384e-05
-2.04909209439474e-05
9.83753569936375e-07
-4.3666734822676e-05
-2.96355671014838e-05
-9.75991556446085e-07
-2.59643869821707e-06
-6.56966243184052e-06
5.67570796158806e-06
-1.33501242921206e-05
3.35136528006815e-06
-2.97068560018666e-05
-7.43202528354981e-06
6.63721504659511e-06
-3.50975512829765e-05
2.50662024873149e-06
-4.64804570627207e-06
-7.91866267784191e-06
-5.96119252460511e-06
-2.36842635941963e-05
-7.43127431613481e-06
-1.33841581555986e-05
6.62862233484045e-07
-1.00506430608182e-05
-2.81219250229091e-05
-2.48290897625187e-05
-1.26639349092897e-05
-9.06560946933101e-06
-1.44183692531032e-05
-7.77112087308568e-06
-2.32276497479297e-05
-1.38674249167629e-05
-1.08684633186117e-05
-1.91519418774433e-05
-3.16538317949667e-05
-1.00935692636539e-05
-2.79998404887573e-05
-2.60610684419947e-05
-8.88057711698717e-06
-6.24692839179481e-06
-2.28744257715238e-05
-2.54365870626258e-05
-1.66354025329191e-05
-1.96726782443267e-05
-2.47909513110226e-05
-4.19819133585923e-05
-2.85578795235689e-05
-2.8326067919595e-05
-1.95069219446466e-05
-3.89858264076545e-05
-3.43643673733061e-05
-2.48729435346007e-05
-9.99455352093472e-06
-2.23789484876455e-05
-5.29265384114028e-06
-7.25383283822854e-06
-9.98318285148602e-06
-3.85506207887548e-06
-2.82492639561996e-05
4.46784748613655e-06
-2.58807714569326e-05
-3.35055908255853e-05
-3.01858108309365e-05
-3.7856813312166e-05
-1.5752894981399e-05
-2.70891873736551e-05
-2.8522091082221e-05
-2.37996876662952e-05
-3.94320741612777e-05
-8.03622891861485e-06
-2.42702155327823e-05
-3.35328934358374e-05
-4.22479348527308e-06
-1.56906050745917e-05
-1.69997711902299e-05
7.01266988399578e-06
-1.36414417977311e-05
-2.85334838919165e-05
-1.4389115538429e-05
-1.14850682182354e-05
-1.85908360245457e-05
-1.57991984098105e-05
-9.69657654937746e-06
-1.96305519820574e-05
-2.92160409652033e-05
-1.50205586391941e-05
-2.44389936086926e-05
-1.96068773580644e-05
-1.9639241492707e-05
-2.68759471355157e-05
9.08489647784521e-06
-1.87402345916116e-05
-1.81570305270887e-05
-3.32055809355081e-05
-1.26162745944023e-05
-2.30632609984241e-05
-1.20990911794943e-05
7.81600643620737e-06
-1.39856553628167e-05
-4.66053344685437e-06
1.08409445543508e-05
-7.70986673084843e-06
-4.72434067036121e-05
-3.72492979198618e-05
-3.16867640296046e-05
-1.45253629179979e-05
-1.79393610189872e-05
1.63882801112742e-06
-2.44871734547576e-05
-1.1635572394923e-05
-7.4469678264091e-06
-2.82426439645635e-05
-2.57571359117111e-05
-2.75920316263415e-05
-2.06270547978278e-06
-2.93374124303561e-05
-1.29362674931093e-05
-1.38470010900857e-05
5.64370614798781e-06
-4.03950207617417e-05
-2.78589579074246e-05
-3.08889117389533e-05
-3.29066186083947e-05
-1.1957942246711e-05
-1.35401709584499e-05
-1.4502386559993e-05
-1.76115487621274e-05
-3.07382256638133e-05
-2.27275006321514e-05
-2.59192710247729e-05
-4.28599388376756e-05
-3.67279258780906e-05
-8.09053624634866e-06
-6.15743479448237e-06
2.97170270956718e-06
1.32762234639103e-07
-9.9845176813689e-06
-8.56048773167528e-06
-3.07922155724152e-05
-3.89225649455243e-05
-1.65684087763509e-05
-1.0655442455438e-05
-3.74049136317078e-05
-2.066055520552e-05
-2.54018341440667e-05
-2.3381452027933e-05
-3.72129857105406e-05
-3.34278977915895e-05
-1.74384901960802e-05
-1.78819184388858e-05
-2.46837574072529e-05
-1.66377547285212e-05
-1.03883578754938e-05
-8.53780168895958e-06
-2.6516321888288e-05
-1.24769545207938e-05
-1.46010560957771e-05
-1.4632116557372e-05
-2.03648048482426e-05
-2.04714172809034e-05
-7.12306280817688e-06
-3.5991534916003e-05
-3.31803384926218e-05
-9.68447079406531e-09
-1.37392092375768e-05
-3.99822855277831e-05
-7.06930943599386e-07
-2.33136405800767e-05
-4.20997532199755e-05
-2.16860355750491e-05
-6.44275941871852e-06
-3.68694947710768e-05
-3.26605389427538e-05
-2.7202315311114e-06
-3.3776874549276e-05
-6.45033886114514e-06
-5.1252396938e-06
-3.55220615000705e-05
-2.40415807731891e-05
-1.74154577793155e-05
-2.92925848412945e-05
-2.02044824006602e-06
-1.63241036617522e-05
-2.10615922177662e-05
6.81418985283671e-06
-2.19298663806398e-05
-1.25609692175867e-05
-2.44579218060598e-05
-3.68420940376458e-06
-3.43794435743774e-05
-1.74149486840098e-05
-1.72651015602593e-05
-1.88311965112512e-05
-3.27444562217264e-06
-2.36865105894433e-05
-2.74056397125884e-05
-2.90489320055192e-06
-2.47226554996049e-05
-1.70494081296199e-05
-3.21248379023059e-05
-2.30211751392319e-05
-2.04823782984331e-05
-2.77960782465382e-05
-8.14795636618285e-06
-1.79588551746256e-05
-3.52206631120939e-05
-1.72198976027502e-06
-1.09504022091003e-05
-7.80725559710178e-06
-2.67771081588874e-05
-1.1934011468468e-05
-1.94437657125439e-05
-8.35938495796066e-06
-2.28996399849683e-05
-1.35754805324931e-05
-4.32452477247871e-05
-1.87655170828257e-05
-4.04117203946814e-05
-3.31598988436615e-06
-3.17917547358781e-05
-2.22043226196992e-05
-5.64729146789058e-05
-1.50433429248316e-05
-1.17577845168685e-05
-3.42525142908372e-05
-2.95918155710859e-05
-1.05358339065502e-05
-2.39756302807929e-05
-1.21343793298962e-05
-1.71635999272705e-05
-8.89028860988644e-06
-1.72802960344844e-05
-3.26765582750818e-05
-2.403781694578e-05
-2.12653619068052e-05
-3.23357769849191e-05
-4.85524485490286e-05
-3.38847043320238e-05
-1.64963710270239e-05
-2.23259130800053e-05
-1.52658621054752e-05
-5.51856593694114e-06
-3.54313968761319e-05
-3.22209290498283e-05
-2.28203991671206e-05
-3.3635061089915e-05
-2.00206687336999e-05
-2.54362205068581e-05
3.06040062786762e-06
-2.65289080332453e-05
-7.4259562972933e-06
-1.0102163257488e-05
1.63925247950067e-06
-5.09289562184028e-05
-1.62687708644861e-05
-3.19607401007097e-05
-1.80836925610695e-05
-9.4932770469906e-06
-2.17427403918054e-05
-1.92750955328654e-05
-1.69525948312998e-05
-1.11358628360781e-05
-1.2038425506434e-05
-2.18483383094977e-05
-1.41428245369821e-05
-3.67941774835694e-05
-4.24325785936865e-05
-1.22187001111842e-05
-1.6418873624067e-05
-8.40224386821495e-06
-2.83022045214198e-05
-4.80405263134988e-05
-2.93843781040191e-05
-1.75176063045669e-05
-4.10032123949768e-05
-3.49724078344322e-05
-2.59742184322915e-05
-8.51375095667199e-06
-1.83593544639774e-05
-2.9667198819619e-05
-3.40255155771473e-05
-3.48142622639342e-05
1.60831934838018e-06
-2.95259612745787e-05
9.51177059588858e-06
-1.84753238799118e-05
-2.01708254974629e-05
-1.48092421862329e-05
-1.9515238043054e-05
-3.02822333677861e-05
-3.07773292228754e-05
-1.64838867169197e-05
-1.88344319365964e-05
-4.19762005668051e-06
-2.19350203041031e-05
4.00532442031809e-07
-3.23712841208483e-05
-2.1591970862804e-05
-2.94183415945611e-05
-1.65347699133202e-05
-1.97482515596322e-05
-2.66594722727866e-05
-2.10966780878903e-05
-2.55515891628165e-05
-3.29532203393421e-05
-3.80208152572278e-05
-3.62630840552963e-05
-2.07567108863767e-05
-7.5538906972602e-06
-2.78681061809464e-05
-3.06626216957086e-05
-1.83973305030224e-05
-1.9131348993541e-05
8.69524412828542e-07
-4.26883977300074e-06
-4.34574880968255e-06
-1.77750645465988e-05
-2.81795387011093e-05
-2.48803803696901e-05
-3.35845523308778e-05
-5.26186379124956e-06
-1.96094986637173e-05
-3.67476835640129e-05
-1.18326747980324e-05
1.94041432813894e-07
-2.01183760177452e-05
-3.81732641762004e-05
-1.1775689196119e-05
4.113279177455e-06
-3.38931411307554e-05
-1.03527871842063e-06
2.09674659158057e-05
-2.93296113987367e-05
-3.39366170385549e-05
-2.90739891124838e-05
-2.77657345662483e-06
-1.77340089327155e-05
-7.81842329133645e-06
-2.04451639155581e-05
-4.38177827327682e-06
-1.37872479888339e-05
-3.07503963745664e-05
-3.89311056451072e-05
-3.71092789182676e-05
-2.15113559823309e-05
-1.19004286316313e-05
-1.49061336240368e-05
-1.38495602808922e-05
-2.51489478363385e-05
-5.36383735587275e-08
-1.25029405639115e-05
-1.55913235997595e-05
-3.07318085232554e-05
-7.22860467852634e-06
-2.60988841520914e-05
9.61929694080222e-06
-1.08988031928018e-05
-1.38786445790004e-05
-2.27797773010706e-05
-1.40975010596398e-05
-1.67694161118233e-05
-3.46701943020977e-05
-2.61813729936221e-05
-3.77205918564877e-05
-4.98732886551725e-05
-1.85021639598895e-05
-2.70145905750146e-05
-2.58047454823128e-05
-2.21985731845513e-05
-3.85983229463807e-05
-1.04619391184509e-05
-1.56040230816231e-05
-2.62160614927551e-05
-9.83800004853062e-06
-2.10549674458736e-05
-1.48031605830631e-05
-1.54551499783176e-05
-4.27441262078648e-05
-3.82907202584893e-05
-2.84919119351829e-05
-2.27319201828501e-05
-3.1446315355048e-05
-1.14145665700692e-05
-2.2621276231333e-05
-2.34697152578206e-05
-2.6094745457399e-05
-3.59721842648922e-05
-3.48742631118885e-05
-3.7206284640305e-05
-8.70405519651806e-06
-1.09785038993372e-05
-6.80996466782598e-06
-2.67410534137029e-05
-2.87110281204625e-05
-2.643578859652e-05
-2.57582335017391e-05
-2.4530098648436e-05
-2.45353875896822e-05
-2.50204004487156e-05
-1.81718808338562e-05
-2.38029735670471e-05
-1.08645215250328e-05
-2.98775330513602e-05
-1.16687699650299e-05
-1.25393156316833e-05
-1.48385934184028e-05
9.1833769032243e-06
-1.20618416627575e-05
-2.31256517615342e-05
-2.04545013524577e-05
-3.23406726437094e-06
-1.96941301476004e-05
-2.79647204979017e-05
-1.48841241765743e-05
-2.21716908950168e-05
-3.43796890633661e-05
-6.13109559010074e-06
-1.35297024378361e-05
-2.4771107851627e-05
-1.18673251345063e-05
-1.72291855467088e-05
-3.24660470854135e-05
-1.74902702088776e-05
-9.46771636411302e-06
-3.2891656522079e-05
-3.19322702154325e-05
9.83548337366149e-06
-2.99987416347909e-05
-5.70377040716267e-05
-8.08421362706261e-06
1.06752287287799e-06
-4.10564207037874e-05
-1.25785297169519e-06
-2.39079075147762e-05
-2.81435573068535e-05
-2.89516646917817e-05
-1.54860548731698e-05
-1.7521652610046e-05
-1.95175348500631e-05
-2.95220898667362e-05
-5.27659408224211e-05
-2.94381899452278e-05
-3.14769208749884e-05
-1.0956584700333e-05
-4.5438242863672e-05
-3.57951213192198e-05
-4.10444811858308e-05
-2.13997328887942e-05
-3.36100593162152e-05
-3.0233850725059e-05
-1.32028159768267e-05
-2.29240969445337e-05
-1.48762392573849e-05
-1.58634241819988e-05
1.18823414047297e-06
-2.07487479541899e-05
-2.30589201276711e-05
-2.44870694729038e-05
-1.80025483043097e-05
-1.55036859083315e-05
5.9931891637008e-06
-1.95123883851151e-05
-2.94509867523289e-05
-1.98225596277439e-05
-1.56629997241506e-05
-4.02423793510056e-05
-1.95808676921098e-05
-3.5485989967609e-05
-9.98500345589096e-06
-3.2942137231465e-05
-1.77153180643067e-05
-2.61795800889577e-05
-3.21641290571782e-05
-1.74457756023275e-05
-2.39000386656495e-05
-1.27881210849745e-05
-3.47508526341576e-06
2.60589805575865e-06
-5.49036145056343e-05
-3.31258909492403e-05
-1.53594227475346e-05
-1.97175712223082e-05
-2.78912357259675e-05
-2.21966963466154e-05
-2.05349989362887e-05
-2.7920599373762e-05
-5.81443019572655e-06
-1.36747227413269e-05
-3.55053127831632e-05
-2.38687406039145e-05
-1.22727875851951e-05
4.21496548389783e-06
-1.81220946315172e-05
-2.22510066611136e-05
4.14980143978685e-07
-2.38498189287701e-05
-3.61737885489991e-05
-3.44854109707884e-05
-1.85073662175279e-05
-4.07341258217724e-05
-4.14172593207742e-05
-2.59152067063757e-05
6.12727591800916e-07
-1.857268872829e-05
-1.98330659145829e-05
9.14966868441777e-06
-2.84301786742453e-05
-2.10840790291721e-05
-1.19026851031019e-05
-2.41123213839966e-05
-2.9362875351411e-05
-2.88320679499589e-05
-3.5430925024474e-05
-2.098553263242e-06
-6.75683488857119e-06
-2.47809861066156e-05
-8.05212462150812e-07
-7.24854205378181e-06
9.19908844715239e-06
-2.41382200006441e-05
-2.67761919583967e-05
-2.91346513329413e-05
-3.95195600048192e-05
-3.3949071563155e-05
-3.55876057035557e-05
-1.68273639664399e-05
-3.5978205743683e-05
-1.72989102681335e-05
-4.06379316150387e-05
-2.98504849456422e-05
-3.66267951958288e-05
-1.45361913004803e-05
-2.11049542099512e-05
2.32600694429595e-06
-2.65304295453848e-05
-4.07410865070242e-05
-4.3936130819306e-05
-1.67801039137449e-05
-1.9975370147811e-05
-7.1236567150494e-06
-8.43489498194773e-06
-2.20582849574367e-05
-1.97923052882986e-05
-8.61293390779636e-06
-1.76094330829403e-05
-2.65055204409624e-05
-2.65579379114138e-05
-1.48341854424916e-05
-1.29854239022529e-05
-3.24140096495373e-05
-1.48526034807277e-05
-2.47955881308539e-05
-1.86060599417965e-05
-2.67968205740992e-05
-2.24046169079978e-05
-4.61123364249075e-05
-4.44706060477697e-05
-2.55611344609229e-05
-1.2436419462573e-05
-2.58886630504534e-06
-1.49851110519176e-05
-2.94254961734549e-05
-1.84319670479582e-05
-3.70408780138755e-05
-3.06306909294788e-05
-1.72060769738332e-05
-1.18807224964931e-05
-2.82066750336728e-05
-1.0570652597089e-05
-2.53186387155295e-05
-3.0859339320111e-05
-2.06164311254323e-05
-2.26030859266584e-05
-2.61803246374687e-05
-6.00013016467195e-06
-5.93168675072654e-06
-4.67906356272716e-05
-8.24710356634618e-06
-3.01251477086714e-05
-2.35567800640739e-05
-2.04742966661727e-05
-7.82846172404454e-06
-7.74755651310529e-06
-2.83972574658373e-05
-3.53342725340055e-05
-2.11154467200894e-05
-7.73686796164315e-06
-2.53158719510244e-05
-1.79158801639016e-05
-2.79540272202276e-05
-3.2559941068504e-05
-5.72080265169305e-06
-1.90825591013488e-05
-9.25734755108317e-06
-1.21959324800616e-05
-2.36255928423615e-05
-1.52856840482062e-05
-4.38556539466032e-05
-2.24069663149307e-05
-1.6859078545224e-05
-1.51933272634723e-05
-1.7888920886184e-05
-1.83499590401629e-05
-1.5635702033633e-05
-2.67967168388095e-05
-2.33481573848293e-05
-3.82446357741722e-05
-3.15654088811331e-05
-1.51714433470815e-05
-3.32273621158515e-05
-3.29332213440996e-05
-1.27646254147376e-05
-1.36709386710942e-05
-2.11955821830166e-05
-2.49549082334743e-05
-2.58331869834159e-05
-3.77251809192661e-05
2.06828540565443e-06
-4.16054190092051e-05
-2.17549810905434e-05
-2.85905894377821e-05
-5.81647008201831e-06
-4.05404305555051e-05
1.34143622664723e-06
1.75739823791221e-06
-1.60433365505938e-05
-1.48325967251683e-05
-2.96506638805658e-05
-1.04498333777759e-05
-3.67336033968288e-05
2.75213770100205e-06
-2.05526933451668e-05
-1.3789173699676e-05
-1.52973410146648e-05
-3.31358338665247e-05
-1.97975696207135e-06
-1.62432278015178e-05
-1.94817027277333e-05
-1.00734384752289e-05
-2.97999621720778e-05
-1.33037805786634e-05
-2.2241544767245e-05
-1.38985542086121e-05
-1.85342257768866e-05
-2.82064661701935e-05
-2.1838352212429e-05
-2.99806460190519e-05
-1.67662681006381e-05
-2.88646647061506e-05
-1.72932560052196e-05
-3.96902872591676e-05
-9.85554044356942e-06
-8.63331691639213e-06
-3.13494493685957e-05
3.47774890341236e-06
-2.06205611201215e-05
-2.79120678327825e-05
-4.48449917047776e-06
-8.039191831474e-06
-1.63105263969196e-05
-2.02276388260317e-05
-6.32395600269716e-07
-3.93975762777807e-05
-4.49324051939519e-05
-4.36100368077046e-05
-3.15138473871831e-05
-3.36775254159472e-06
-2.85699133373583e-05
-2.19842328129657e-05
-3.33927548527704e-05
-1.17293388403385e-05
-1.75230421677961e-05
-2.71926096616077e-05
-2.48258340392089e-05
-1.83765126592028e-05
-7.14479670193774e-06
-2.87566291866437e-05
-4.46246337105561e-05
-3.57732449900816e-05
-2.51284395820599e-05
-1.33009317559565e-05
-4.56372660496964e-05
-4.50333976147679e-05
-3.84934435949559e-06
-3.30706557820229e-05
-1.25433963118824e-05
-1.91788767071835e-05
-1.36152358432821e-05
-3.82722725052934e-05
-2.55483917265945e-05
-2.72961431992934e-05
-2.33467018550332e-05
-2.4582041205905e-05
-2.29993436352605e-06
-2.40837797458528e-05
-2.91871937319631e-05
-3.26124287738784e-05
-2.69341014265596e-05
8.49188915043454e-06
-2.43570898954024e-05
-2.02920971665182e-05
-3.989743607334e-05
-2.61245336726526e-05
-4.05355907595909e-05
-6.42312847727637e-06
-1.47623589161731e-05
-1.55025917602079e-05
-2.69117073866113e-05
-3.78998667059614e-05
-9.61123076237735e-06
-1.26710399843237e-05
-3.11721002886835e-05
-2.51175932868957e-05
-3.53906443475806e-05
-4.69923831809085e-05
-3.07747162201671e-05
-3.95495533532009e-05
-1.19405957673232e-05
5.98661846080304e-06
-3.00888666178188e-05
-2.24093565027037e-05
-2.37096973784272e-05
-2.99576264015594e-05
-1.79094952525431e-05
-3.45896598913176e-06
-2.15293499200296e-05
-5.13591128277908e-06
-1.80007854858652e-05
-9.36342682535542e-06
-1.54551585933102e-05
-2.42492826678003e-05
-3.05065276623631e-05
-3.30622149172419e-05
-2.56937677431398e-05
-1.12031725136588e-05
-4.36442459665197e-05
-1.03801138017456e-05
-2.01220217745532e-05
-9.20488518206396e-06
-1.61673276916699e-05
-1.33881865120845e-05
4.2162191489027e-06
-3.08897135930675e-05
-3.06120291986054e-05
-1.6322010973689e-05
-1.00039025659578e-05
-3.47287042877897e-05
-1.57980191453943e-05
4.57326078657695e-06
-2.15213611369895e-05
-2.01068667330379e-05
-1.18356649308068e-05
-1.19263856839303e-05
-1.16093646226878e-05
-2.23225229254174e-05
-3.04446256361284e-05
-2.18487126336664e-05
-3.88022949280568e-05
-4.74049899436465e-06
-1.34606608452469e-05
-1.74043456739894e-05
-2.70762662639169e-05
-2.38156352907763e-05
5.31657918972525e-06
-2.96101060456287e-05
1.03664898138006e-05
-2.84250094125666e-05
-3.94687991649583e-05
-2.06105340253655e-05
-2.87918075140413e-05
-1.14644041619419e-05
9.04714286667437e-06
-6.59489112851221e-06
-1.67388800859506e-05
-4.25127298859535e-05
-3.64572160643316e-05
-2.28052053322848e-05
-3.43742274808519e-05
-1.76196110790402e-05
-2.32052855778575e-05
-2.30524261372366e-05
-2.43249076564101e-05
-1.97580513436682e-05
-8.25508276467367e-06
-2.05694413423812e-05
-3.91522401620057e-05
-3.57213755869111e-05
-2.23704898479079e-05
-2.50364224961963e-05
-9.99041128049465e-06
-1.87252483744459e-05
-1.11555132113767e-05
-1.36244271156216e-05
-1.05388741525185e-05
-2.38142045076955e-05
-2.95932734156438e-05
-3.69758783556215e-05
5.8955804058494e-06
-6.61284990323645e-06
-6.25470371847946e-07
-3.40657920085702e-05
-3.82018152963783e-05
-2.24068740070713e-05
-1.80034783517167e-05
-3.03233552761226e-05
-3.88096471053761e-05
-1.96575087185283e-05
-4.00906924280692e-05
-1.54439530760827e-05
-2.44255357297612e-05
-1.13292173474635e-05
-2.67972158763038e-05
-2.70987166171598e-05
-2.28123254034944e-05
-9.66989027361976e-07
-2.3193569921478e-05
-4.09283023874084e-06
-2.6508000421426e-05
-9.72163242736424e-06
-1.80323011203225e-05
-1.59637298386795e-05
2.34850593766791e-06
-2.76225507613564e-05
-4.25710138379909e-05
-7.05702535066513e-06
-2.85777061171761e-06
-1.85572688709435e-05
2.89552043063209e-06
-9.95282604884033e-06
-3.46018845551557e-05
-4.90010681559304e-06
-2.87101890137789e-05
-2.23850338897413e-05
-4.09647329175066e-06
-3.00354266045765e-05
-3.48313045154909e-05
-1.06480774397575e-05
-1.98319702353951e-05
-2.24917620175762e-05
-2.09600124833136e-05
-5.26020256725397e-06
-3.04169980346838e-05
-2.13652666662071e-05
-1.8241655210106e-05
-2.24759882151429e-05
-9.69602808684777e-06
-3.78216570930292e-05
-7.66206495159242e-06
-2.28185512636581e-05
-5.4972511835396e-05
-2.24945379670986e-05
-2.87377541626031e-06
-3.18435392183193e-05
-1.74640162340095e-05
-1.08981547767739e-05
-1.16410581009881e-05
-3.97024159829592e-05
-1.59178332670745e-05
-1.00046844904025e-05
-1.9544160072893e-05
-2.66032726564152e-05
-2.56673398444701e-05
-8.07066714138893e-06
-2.73755192351536e-05
-2.28079613698784e-05
-2.44335478743858e-05
-3.02519956818552e-05
-1.04518888255749e-05
-8.56988458933886e-06
-2.98932986235455e-05
-1.22673411823117e-05
-1.96768831340876e-05
-2.28715724150801e-05
-2.87901618077528e-05
-2.84004170503451e-05
-2.12851009308656e-05
-6.06940805960671e-06
-1.79483325513483e-05
-1.4601432692839e-05
-2.84696243469596e-05
-9.47066845284506e-06
-1.02539843698488e-05
-3.02291060535256e-05
-1.93444140228795e-05
-2.88058350051576e-05
-1.5857525854014e-05
-2.94048238130244e-05
7.98739149314385e-07
-1.38241281472331e-05
-1.13982294757658e-05
-1.51960431213561e-05
7.16017677940504e-06
-1.17531760295126e-05
-2.20930358735146e-05
-2.8251448765747e-05
-3.31802734041018e-05
-2.48473813926649e-05
-9.49961193810218e-06
-1.13249410683971e-06
-1.25761115976261e-05
-1.88802131254008e-05
-1.98251871471372e-05
-2.60176158946212e-05
-2.68740586133793e-05
-1.20436845271404e-05
-7.51637714699069e-06
-3.32497596254099e-05
-5.00230146183338e-06
-2.00020453901554e-05
-1.97494879861577e-05
-1.11738661306791e-06
-3.1439886098869e-05
-1.04172413397747e-05
-1.81207380715455e-05
-1.72905424553374e-05
-2.70090209208552e-05
4.33637571869126e-06
-2.64721791504655e-05
1.99126396091198e-06
-2.49831555534643e-06
-5.07657141162175e-06
-1.76890156197647e-05
-1.93339424346441e-05
-1.22666496272958e-05
-1.45346816311294e-05
-2.42693588137135e-05
-5.86100819433706e-06
-2.81583248974054e-05
-1.67146084512901e-05
-3.81482612438489e-05
-2.02340523353228e-05
-1.50493270852437e-05
-2.06474294587058e-05
-2.69860516745162e-05
-3.04568296438322e-05
-1.93801687214009e-05
-2.26618734897385e-05
-2.67085635493773e-05
-1.76679332943096e-05
4.55848303701601e-06
-3.21503592432325e-05
-2.49598013645551e-05
-3.07611246888059e-05
-2.97179612600415e-05
-4.30881451861667e-05
-1.75432673210791e-05
-1.84074133019859e-05
-2.95778850408476e-05
-3.57065423438115e-05
-2.22360405114532e-05
-3.08309475613444e-05
-1.47043761275428e-05
-2.18727912142044e-05
-8.11172666336166e-06
-3.29792629679451e-05
-3.2876900195698e-05
-3.90325287627563e-06
-1.89485730653099e-05
-2.1317911123069e-05
-9.4002673380875e-06
-1.933893979453e-05
-2.01356670285825e-05
-2.32555618437579e-05
-8.83468407410977e-06
-2.49669266357594e-05
-7.71925104617864e-06
-3.02210616822203e-05
-3.86335310713648e-05
-2.04458294781899e-05
-1.93958266603117e-05
-2.49712454054938e-05
6.55655699762671e-06
-1.30938565281153e-05
-2.17955991902085e-05
-2.71094459989869e-05
-7.430040297706e-06
-4.91618390309645e-05
-1.24394388434166e-05
-1.97002706461376e-05
-2.96815690979319e-05
-1.36748573714204e-05
-2.09071779251089e-05
-2.62934028225944e-05
-2.56125413292983e-05
-3.0309220083184e-05
-2.71404075065483e-05
-2.92613617921474e-05
-1.81920672037193e-05
1.81759762204437e-06
-9.6510691676166e-06
-2.57921629821978e-05
-1.13175673979227e-05
-3.34921649586908e-05
-2.35493478964124e-05
-1.2620090198388e-05
-4.92302849638091e-05
-1.32366880081022e-05
-1.75157341433447e-05
-2.77762401346317e-05
-1.1534315744433e-05
-3.30021551508234e-05
-5.32186167889916e-06
-9.8513172122974e-07
-4.42593098882781e-05
-2.7548667207817e-05
-4.5112856655041e-05
-9.85150228022649e-06
8.58335734721856e-06
-1.23312404459387e-05
-6.71249354023629e-06
-7.32889087838563e-06
-2.15800050074881e-05
-2.29567283856151e-05
-1.09338528614286e-05
-2.02486767436711e-05
-2.03799077669836e-05
-2.93780501467208e-05
-7.94119176963116e-06
-3.81398818299996e-05
-3.66819241620792e-05
-4.3654727747015e-05
-4.07604852788456e-05
5.31745575361565e-06
-3.3066480730248e-05
-1.18966993210015e-05
-1.96855461073163e-05
-3.07583817453668e-05
-1.27488628251753e-05
-1.28445762105052e-05
-2.98509842651708e-05
-2.52303415940456e-05
-1.3887384885886e-05
-3.58807115081117e-05
-2.46505624681831e-05
-8.84675881880645e-06
-1.53567738930794e-05
-9.54080729978764e-06
-7.79211785397059e-06
-5.23726291922893e-06
-2.24511161977759e-05
-2.83871687208949e-05
-1.95509056427255e-05
-2.53980537472265e-05
-3.5471709517214e-05
6.2272154128259e-06
-7.17824684832739e-06
-1.63202257719302e-05
-3.23377126844757e-05
-1.23321254729197e-05
-9.81143141094119e-06
-2.78590509498711e-05
-3.92856716448131e-05
-4.15036329917864e-05
-1.4988271513405e-05
-2.81168432436191e-05
-2.47527853123951e-05
-8.28584748126693e-06
-1.96920217477926e-05
-2.84886222055788e-05
-1.46518701449431e-05
-1.24256910122059e-05
-1.77451170874523e-05
-2.22606081672015e-05
-1.90052395704272e-05
-2.93865662157639e-05
-1.11938036363043e-05
2.75706861050154e-07
3.41026065122718e-06
-3.5830328276167e-05
1.5421554496526e-06
-4.12867267174501e-05
-2.15450325743432e-05
-1.0334748683831e-05
-2.02026744551062e-05
-1.95942650859834e-05
4.01694150784436e-06
-3.5310710514993e-05
-4.40947908553436e-06
-2.07352841722499e-05
-9.54166562319207e-06
-1.54760202802969e-05
-2.55076400946826e-05
2.64725242276177e-06
-2.51342157222466e-05
-4.21032910754424e-06
-2.37174612146427e-05
-2.2623900629206e-05
-3.15135786570346e-05
-3.67837792925314e-05
-2.68412562677701e-05
-1.10529849160394e-05
-2.01792656372728e-05
-2.17443013988717e-05
-2.59269730258462e-05
-3.36829615052817e-05
-2.25307223988221e-05
-4.67185997914289e-05
-1.66095914847577e-05
-8.77528507600197e-06
-1.44724011500632e-05
-3.01377111305323e-05
-9.22140396402065e-06
-2.67655808303415e-05
-5.96824766183777e-05
-1.82495573555531e-06
-1.85626225532802e-05
-3.5860344081148e-05
-3.68902743790444e-05
-3.18597434930435e-05
-1.42751027266666e-05
-2.67027762746008e-05
-3.48430079971921e-06
1.69308969363119e-05
-3.21894258078303e-05
-2.33548262814838e-05
-1.57049824124931e-05
-3.45835514848339e-05
-2.5384997877377e-05
-1.78374422762795e-05
-1.43224749002253e-05
-1.92859570678423e-05
-1.84871154060705e-05
-5.09062293285598e-05
-2.45408021055982e-05
-1.92759590060057e-05
-2.01782491510386e-05
-4.13427538903571e-05
-1.34868071762453e-05
-1.13870437459932e-05
-1.27397620472891e-05
-1.24206696750911e-05
-2.12838985507769e-05
-2.33319416505068e-05
-6.65545417891901e-06
-1.55918607304535e-05
-1.02999534251385e-05
-8.11719154834756e-06
-2.06208883133557e-05
-1.8121020416214e-05
-1.97556323408013e-05
-2.76316934334563e-06
-2.67278552450014e-05
-1.42800522771943e-05
-2.2112893014771e-05
-2.67790680355513e-05
-2.43285848612992e-05
-4.93061186078703e-06
-1.08990691200573e-05
-1.63639875210925e-05
-8.9792395575007e-06
-1.85265063850965e-05
-2.47301921306421e-05
-2.05752458633537e-05
-3.92443634348918e-05
-1.78420762334468e-05
-1.04696251600392e-05
-2.35351992999578e-05
-2.73976228486064e-05
-1.09940860078727e-05
-1.25188778573443e-05
-1.08252027453745e-05
-3.28041824009542e-05
-2.79832325258538e-05
-2.32207145271006e-06
-2.49381778642931e-05
-2.47846907597046e-05
-4.1327756603023e-05
-4.00221206688686e-05
-1.97956674183806e-05
-2.38538874815766e-05
-1.38351448778512e-05
-1.99639015802711e-05
-2.7727620758546e-05
-2.40899528600254e-05
-2.93225197573747e-05
-2.96996849190021e-05
-3.61407254174354e-05
-3.59727698738435e-05
-2.61002141528415e-05
-7.07293062036055e-06
-2.41448859400645e-05
2.98234538788389e-06
-1.66384128114967e-05
-2.50171808114396e-05
-3.78026909434214e-05
-8.06918364938667e-06
-1.45775010009434e-05
-3.09565777922705e-05
-1.22800739319721e-05
-8.36841160744183e-06
3.23847333014924e-07
-2.50085531218433e-05
-2.98101314360822e-05
-2.18751854220504e-05
-1.59280755625479e-05
-1.29115118723138e-05
-2.73719167870776e-05
-3.33374102803527e-05
-1.53428764190996e-05
-1.71756638019425e-05
-4.16736712856189e-06
-2.53232998631828e-05
-2.04479034382924e-05
-3.05235385431881e-05
-4.61670995732594e-05
-2.96508170393884e-05
-3.33269138331748e-05
-2.96732183878285e-05
-4.45885403112308e-05
-5.34479717659858e-06
-4.40510429694697e-05
-1.78779176291067e-05
-2.16183735089817e-05
-1.35716773351213e-05
-5.3342004622879e-07
-2.91908261635091e-05
-2.26791043876031e-05
-1.6087651179959e-05
-2.15427624877339e-05
-2.32872615552187e-05
-8.04019453320852e-06
-4.31695205332383e-05
-3.19134519197453e-06
4.22584211924713e-06
-2.40144101092966e-05
-7.51525838057902e-06
-2.51724989430101e-05
-4.38643387555422e-06
-2.83485450586836e-05
-4.63030212306023e-05
-3.07841495814393e-05
-1.84549756005442e-05
-2.78652658016238e-05
-1.1761628777656e-05
-3.53433769080865e-05
-1.3167770107058e-05
2.27106466493218e-06
-2.67918103214143e-05
-2.50548452898656e-05
-1.41356995868822e-05
-1.54139554672634e-05
-2.14536067397799e-05
-1.12764664530032e-05
-4.08296915599307e-06
-2.44410160516339e-05
-1.96509066739058e-05
-5.29863192785663e-06
4.03537658118798e-06
-2.6173063467058e-05
-3.09794719456876e-05
-3.19385924013407e-05
-3.28706703682859e-05
-1.89813383765304e-05
-2.33761944141951e-05
-4.39999153859848e-05
-3.37425939923102e-05
-1.2315145620886e-05
9.07286638007319e-07
-3.94757506402159e-05
-1.07238887109472e-05
-2.32355666966862e-05
-2.61457181416991e-05
-3.04740956766536e-05
-2.56075246939148e-05
-1.64285526874897e-05
-2.63153624700962e-05
-1.93275946760014e-05
-2.76445027099597e-05
-1.43961269040289e-05
-2.4717143777806e-05
-2.97804873492866e-05
-1.64193274948126e-05
-2.91303927528334e-05
-1.05078542626133e-05
6.38944896100447e-06
-3.15894668555843e-05
-3.31933997608327e-05
-3.73822827910163e-05
-1.28001589701073e-05
-3.09487688202726e-05
-1.76521919338013e-05
-8.00449491206353e-07
-8.38704200922483e-06
-4.15511861014702e-06
-3.01876632543105e-05
-2.80816150293746e-05
6.10081335295798e-06
-1.08728389550117e-05
-4.02446224864756e-05
-1.31243870425325e-05
-2.75204334678244e-05
-1.95040871231835e-05
-7.05755077682639e-06
6.80284390395967e-06
-1.33882887134864e-05
-1.73711330617541e-05
-5.94305546614493e-06
-4.62963071073457e-05
-2.39576665581473e-05
-2.56464908544191e-05
-2.79821394438227e-05
-2.71362282799663e-06
-2.7991684785063e-05
-2.01715267981387e-05
-4.30332510442944e-07
-2.06605705458608e-05
-4.4949281657487e-05
-1.12874863200078e-05
-1.89935730911268e-05
-2.0561272858651e-05
-2.41759018726811e-05
-2.77285017783917e-05
-1.82290160090696e-05
-9.10417524031847e-06
-2.2543827649782e-05
-3.25437968049578e-05
-1.87382606119795e-05
-2.79900739615922e-05
-2.65365358973879e-05
-2.04129161931585e-05
-3.02703868808905e-05
-3.81663690405372e-05
9.40064524352706e-07
-2.68343441209083e-05
-2.30947864959122e-05
-1.21553451384678e-05
-1.53860312297791e-05
-3.18934950970902e-05
-2.76518320212624e-05
-8.76528063253455e-06
-2.88865098604368e-05
-1.25700103331174e-05
-1.68275131588395e-05
-2.79515269095149e-05
1.44089116881925e-05
-1.3597674497712e-05
-1.7239560066504e-05
-3.28815668024148e-05
-3.67453107170495e-05
-7.92888162173406e-06
-2.04166314822978e-05
-3.66108600105376e-05
-3.05215839619444e-06
-1.17564509152147e-05
-2.51271225498735e-05
-3.07719885739379e-05
-2.88929507217297e-05
-2.61639326819607e-05
-4.24323814012979e-05
-3.1593002065536e-05
-1.46417745139767e-05
-2.04152160599296e-05
-1.69320712503552e-05
-2.48044429587852e-05
-3.71999141048627e-05
-5.85003262686352e-06
-1.98127618711684e-05
-2.47852911903086e-05
-2.22959331202696e-05
-2.57437591334852e-05
-1.26190811615636e-05
-4.69789655180354e-07
-8.49543364493437e-06
-9.86053100328649e-06
-1.50321209383915e-05
-1.33267653698557e-05
-2.71763577291767e-05
-4.65317542075804e-07
-1.57510533478462e-05
-1.52826439457773e-05
3.20221640133294e-06
-3.41797995409318e-05
-2.36521354974418e-05
-1.10325701956098e-05
-1.93899356076129e-05
-2.08907750535538e-05
-3.23735153945186e-05
-1.4188531805569e-05
-5.87439955983472e-06
-3.58862402805306e-05
1.20668835107686e-05
-3.32409595842618e-05
-3.60817026008308e-05
-1.4366232055593e-05
-1.3054056045699e-05
-1.68238175130523e-05
-1.85449142502092e-05
-7.09572145516739e-06
-2.3135683654086e-05
-3.27217855265814e-05
-4.91574288409908e-06
-2.51649813290664e-05
5.94749932461292e-06
-3.72171328770909e-08
-2.22846409757614e-05
-2.89685068954008e-05
-1.85360416988096e-05
-1.47956606485237e-05
-2.80511787985357e-05
-2.73277167783155e-05
-1.84345852709681e-05
-8.33260679781004e-06
-3.26594099284564e-05
-1.22117207061694e-05
-9.6879271064897e-06
-1.53223941831824e-05
-2.26732815072918e-05
-4.08173646722279e-05
-3.2687963176232e-05
-1.53449559202767e-05
-2.79494787980316e-05
-8.7912159749797e-06
-1.44684258408401e-05
-3.65377188049543e-05
-9.10818010655042e-06
-2.68183636000774e-05
-1.37908058127059e-05
3.2806671232831e-06
-2.14120351153512e-05
-3.61499697917457e-05
-9.3755651422559e-07
-1.45883480452261e-05
-2.72854034117368e-05
-4.035971569009e-05
-4.55228188178359e-05
-4.39157091397529e-05
-2.22675221863408e-05
-3.10744996854596e-05
-2.8044089830083e-05
-1.25753839912202e-05
9.23013995244367e-08
-1.79300189341223e-05
-2.88109793141357e-05
-2.5238943155795e-05
-1.53346366686501e-05
-2.04015669957454e-05
-2.26160198051554e-05
-1.65996554660104e-05
-2.38660614209744e-05
-1.94029220182576e-05
-7.68121178771679e-06
-1.76375139247274e-05
-3.59592863379578e-05
-2.05294897915023e-05
-2.48751692877983e-05
-2.53421798832402e-05
-4.26257515427634e-06
-1.1729159203642e-05
-1.88129261911125e-05
-2.63617731660922e-05
-1.70590720404048e-05
-2.2144090257824e-05
-1.22799878106827e-05
-3.08139393497007e-05
-3.06898588986791e-05
1.24205867763658e-05
-1.85254384544093e-05
-3.3910279393117e-05
-1.91476467454865e-05
-2.75215637214625e-05
3.15287493712796e-08
-1.13803892742416e-05
-1.36464831129114e-05
-2.30166454753711e-06
-3.30820884689718e-05
-5.59286538651369e-05
-1.57832932537313e-05
-4.33837361930901e-05
-2.22429112730718e-05
-3.46656545692277e-05
-1.38996056629696e-05
-9.92313455062771e-06
-2.65894948099534e-05
-1.11102332946917e-05
-2.81642510271621e-05
-2.09768569215572e-05
-2.1524220246374e-05
2.13652404675184e-06
-2.43357123067511e-05
-1.90711817776326e-05
-1.10969372396002e-05
-3.92925853232769e-05
-1.22237186103763e-05
-1.64413964360071e-05
-6.93545254365815e-06
-1.55317430453854e-05
-1.68276468153403e-05
-2.61692050652028e-05
-7.36021716664537e-06
-2.61969789229674e-05
-4.11398024488906e-05
-2.66969543590034e-05
-2.37222105083582e-05
-2.97940576338975e-05
-1.59190839385456e-05
-3.1171607997235e-05
-3.0631729013503e-05
-1.79367624929767e-05
-1.34154363556804e-05
-1.78734830054198e-05
-8.79767273324695e-06
-3.20429275991931e-05
-3.0833675307095e-05
-1.0729731641762e-06
-2.05179894485593e-05
-1.92649064569572e-05
-8.20779027782322e-06
-2.54883634991732e-05
-2.22153164087699e-05
-3.11347166626737e-05
-3.3208706540313e-05
-7.98511640304075e-06
-1.74888940803044e-05
-4.43885382693339e-06
-1.39817568588422e-05
-4.01534298462706e-05
-1.45182833635354e-05
-1.44336888722496e-05
-1.94574113535913e-05
-2.43191122245832e-05
-1.01188527048285e-05
6.82392078870081e-06
-2.88964700815907e-05
-2.05085473142267e-05
-1.77922482386407e-05
-1.99216450944681e-05
-1.13020975748639e-05
-3.60842220836849e-05
-1.58171998233952e-05
-2.4615460671949e-05
-2.55380291403198e-05
-1.31055041276023e-05
-1.44280026302473e-05
-3.69240274268609e-06
-2.03883912618753e-05
-7.03482111331643e-06
-2.02826632748711e-05
-3.35627313399408e-05
-2.10883421463668e-05
-3.06579197263162e-05
-1.29192781348764e-05
-1.958572300083e-05
-4.30040193550447e-06
-2.61634937891586e-05
-1.1674976891892e-05
-1.61688947601581e-05
-2.65451795086726e-05
-2.09140112638311e-05
-2.65408736323414e-05
-2.77042849057838e-05
-3.45957344496056e-05
-1.21772992999861e-05
-4.80583244893293e-06
-2.92229864790547e-05
-5.5395689851705e-06
-3.0674872437596e-05
-2.85632469409204e-05
-2.24873747766992e-05
-2.13853121375489e-05
2.03106935747125e-06
-1.5841784791396e-05
-1.33908974160508e-05
2.10047099459822e-06
1.19811557031164e-06
-2.2995030747648e-05
-1.76348133622739e-05
-1.17912781914274e-05
-1.79485493895813e-05
-2.34446763785027e-05
-1.50222817512426e-05
-3.69108785293018e-05
-2.90955471155546e-05
-3.79257209418597e-07
-1.43660820788377e-05
-1.39860694106332e-05
-5.27303763768639e-05
-2.40490165546114e-05
-4.99593876868075e-06
-2.86832532645788e-05
-1.79619061664236e-05
-3.51557409471417e-05
-1.85968517772213e-05
-2.0224918242356e-05
-1.1656677173237e-05
-1.73580808519341e-05
-2.53905477982637e-05
-2.22744719129045e-05
-1.94953593476052e-05
-3.69159188788442e-06
-2.10615730492057e-05
-3.44496248010104e-05
-1.50779464254203e-05
-2.54080957084285e-05
-3.59922050012341e-05
-8.05029227573244e-06
-2.21149637611717e-05
-4.627092671587e-05
-4.77030092941086e-05
-2.74821191177643e-05
-3.54364431707096e-05
-2.21911623482244e-05
-2.45349071520633e-05
-2.26553559291005e-05
-1.26213551840452e-05
-3.54626883267979e-05
2.89136277435606e-06
2.74488650584869e-06
-1.89429776966118e-05
-2.59725574776925e-05
-3.02494188911448e-05
-2.03362634781007e-05
-3.01402336772424e-05
-2.64604490641281e-05
-1.50561401102358e-05
-3.09151719035478e-05
-1.9007570142534e-05
-3.376951209872e-06
-8.74401127064422e-06
-1.99036407347973e-05
7.47339516462211e-06
-2.60119335030908e-05
-7.85290533215739e-06
-2.83256689551211e-05
-1.14883974332462e-05
-4.09796157629705e-05
-1.1773613629003e-05
-2.63106141101933e-05
-1.46714638482784e-05
-2.29044813570533e-05
-1.35522129697321e-05
-2.86054237385526e-06
-2.22758792285867e-05
-1.96060004895843e-05
-2.47470585547476e-05
-1.40737617866e-05
-9.27125618896603e-06
-1.02661906522628e-06
-1.74922608571051e-05
-1.89770229773246e-05
-4.71074687586988e-05
-2.42592057266176e-05
-3.52014420721687e-05
-1.5172981139171e-05
-1.23789035492665e-05
-1.8316454566507e-05
-2.86654200192793e-05
-3.41877241051826e-05
-3.13118160835593e-05
-1.66991611921131e-05
-3.78033586827374e-05
-2.06028430604441e-05
-2.0863127549586e-05
-2.37620075097978e-05
-1.7159478060768e-05
-2.52394356665391e-05
-1.62901767903174e-05
-3.63779360869775e-05
-3.52588062366467e-05
-1.37898873457901e-05
-2.7416074502304e-05
-2.70412568719037e-05
-1.57210332751405e-05
-2.59331248231927e-05
-1.61706158693615e-05
-3.32394569119312e-05
-2.26738534563437e-05
-3.83125843183647e-05
-9.61984689233153e-06
-2.28520395580037e-05
5.08046624611985e-06
-2.84712742893044e-05
-1.79381758120624e-05
-1.00601070470833e-05
-1.82530404190107e-05
-2.51885606174522e-05
-3.99561811019289e-05
-2.10463183690816e-05
-3.69101001417813e-06
-1.17020640140306e-05
-1.86032574493917e-05
3.26766360995571e-06
-1.00119322244386e-05
-1.6127871529252e-05
-3.38388693003506e-07
-2.9433189867898e-05
-1.7649129866667e-05
-1.54656819091745e-05
-2.21890715396673e-05
-1.1387237794107e-05
-2.3423748883426e-05
-2.16276262145476e-05
-3.6507128312113e-06
-4.09260371101066e-05
-2.38851786601096e-05
-1.50551723860083e-05
-2.7078760405559e-05
-3.58567858652067e-05
-2.48605054823331e-05
-2.13797114488232e-05
-2.76940028002319e-05
-4.01998691145311e-05
-1.80552729693986e-05
-8.467938364662e-06
-2.05947876415077e-05
-2.27840589154067e-05
-2.19247797953629e-05
-2.46271909643327e-05
-1.44828473285982e-05
-1.24079877819061e-05
-9.87431082444634e-06
-4.05422357333286e-05
-1.0777616965935e-05
-1.76826077473169e-05
-3.11544141234179e-05
-2.2367847344989e-05
-3.31509792026641e-05
-3.9133625157094e-06
-3.67378008796422e-05
-1.27692239302861e-06
-2.26181739577405e-05
-1.9917079699224e-05
-1.49876211130064e-05
-3.72303248596187e-05
-1.97954800442743e-05
-4.98755447657627e-05
-2.11544192303782e-05
-2.52710745413089e-05
-2.49605741552674e-05
-4.20904778421421e-06
-1.69772184756806e-05
-1.80940316827213e-05
-1.21954391116714e-05
-2.5229980093471e-05
-1.92891761659599e-05
-1.67489745444332e-05
-1.98836613702618e-05
-3.91203661499341e-05
-1.55511720957265e-05
-1.55462765604002e-05
-2.04754871586653e-05
-3.039608342584e-05
-3.7828180825337e-05
-1.9579647807778e-05
-2.9149596293113e-05
-4.62117324661408e-06
-3.42299157920409e-05
-1.39540001329796e-05
-1.87118853598217e-05
-1.79094475756924e-05
-2.66216495223462e-05
-2.2327772453982e-06
-3.99570265615863e-05
-3.65616273139181e-05
-1.09967924565164e-05
-3.11326568785145e-05
-4.45438072124444e-05
-3.09823699008242e-05
-1.74546371809065e-05
-1.46051148039154e-05
-1.91461311425974e-05
-1.38512065388726e-05
-9.73052179659842e-06
-4.140160001514e-05
-1.71994332281302e-05
2.20819505651896e-05
-2.21316200764495e-05
-2.46573660380345e-05
-2.39444095772437e-05
-1.72409809358706e-05
-2.33258181703074e-05
-3.10269576411404e-05
-1.31060879164427e-05
1.05352940739493e-05
-4.69883804183098e-05
-2.1233581558491e-05
-1.17011212667413e-05
-1.46987718680449e-05
-1.31494422314959e-05
-1.42681271609566e-05
-5.98143376698636e-07
-3.72076983256391e-05
-2.96337350990232e-05
-2.65985441321313e-05
-1.84976877087862e-05
-1.11329532279867e-05
-1.35326006455057e-05
-1.84670920548328e-05
-2.49851698857849e-05
3.50865477386745e-06
-1.31385437517213e-05
-1.75164154472818e-05
-2.461493935679e-05
-3.96261268438047e-05
-2.10512617543638e-05
-2.82914463413893e-05
-1.1090497997713e-05
-3.52405769847567e-05
-1.03859136989923e-06
-4.22609746724313e-06
-2.72395258714108e-05
-2.90891188719405e-05
-2.662598120293e-05
-1.63481601495174e-05
-1.95240608304874e-05
-3.14474453082868e-05
-1.88171715896817e-05
-3.005005016266e-05
-2.5405139518165e-05
-1.32418562648117e-05
-1.0452093321991e-05
-1.27190395478354e-05
-2.83523651979094e-05
-9.50712080853684e-06
-2.99381619254115e-05
-1.88578977284789e-05
-4.24543820454744e-05
-1.19980265405762e-05
-1.47335564955149e-05
-2.12398378638446e-05
-8.83196592052374e-06
-5.51660404092255e-06
-2.31473185348924e-05
-3.31835114777368e-05
-2.05146643035204e-05
-2.07753251260996e-05
-2.4216354056758e-05
-2.24256291182686e-05
-2.48686300632272e-06
-3.21948550455618e-05
-2.73515945341002e-05
-2.66755067838927e-05
-1.36712220564372e-05
-1.63993862557532e-05
-3.85410852263107e-05
-3.44969041341461e-05
-3.3782399547502e-05
-3.30681330544104e-05
-2.24556407110642e-05
-1.78876345758591e-05
-1.38433240670293e-05
-2.64691235016882e-05
-1.82499331381914e-05
-1.85063285101992e-05
-1.40803416603207e-05
-1.63038936893731e-05
-2.7899391177681e-05
-1.89060195486838e-05
-2.82009981081811e-05
-1.88012136830386e-05
-9.24516014199682e-06
1.08843991609836e-06
-1.28389850490487e-05
-9.98329385764081e-06
-2.97248310263791e-05
-2.36260744398337e-05
8.25822863135139e-06
-4.65089115347187e-05
-3.50838386594784e-05
-2.77101279503368e-05
-3.23162186006174e-05
-1.37623293544961e-05
-2.09851768191325e-05
-1.90182601349404e-05
-1.52353722492784e-05
-2.22690576657946e-05
-1.95269843080087e-05
-2.62980249041676e-05
1.85191343468644e-06
-2.37555365970392e-05
-2.42260441609704e-05
-3.2335418005423e-05
1.63166082864779e-05
-1.08218861821237e-06
-2.70111461125565e-05
-3.07094128389118e-05
-1.45955721988401e-05
-3.10562221712e-05
-1.09455452905765e-05
-3.38632047796375e-05
-2.77306922391798e-05
-1.63932649967832e-05
-1.10779632892995e-05
-2.1634709279878e-05
-3.69145097343813e-05
-1.71653938863602e-05
-2.86444961652698e-05
-4.18622141577983e-05
-3.11729673571657e-05
-1.80860115104342e-05
-1.81582271667125e-05
-1.09610964613967e-05
-8.28153946035984e-06
-5.3962757538336e-06
-1.79098655080132e-05
-2.10238740703968e-05
-2.34780991024966e-05
2.02152402931346e-06
-2.45202772019627e-05
6.01448121844952e-06
-1.51660053235923e-05
-2.18404372519867e-05
8.75263894300385e-07
-1.17369466380211e-05
-9.49057066538276e-06
-2.33465336513203e-05
-3.10556684496302e-05
-2.67369817838281e-05
4.75125310075985e-06
1.88393585062056e-06
-3.50512423891178e-05
-3.1392350867694e-05
-2.20531370945928e-05
-1.61852445953793e-05
-1.77087602725017e-05
-3.12452666295779e-05
-6.762143672839e-06
-3.56127551106084e-05
-2.87700606438257e-05
-3.24555159171138e-06
-2.16611483926417e-05
-1.74499009587558e-05
-1.8827062512634e-05
-4.2660094595577e-05
-2.07552827324765e-05
-1.32404807465352e-05
-3.52180210954897e-05
-3.82631618525306e-05
-2.49903127850477e-05
-3.81887970346588e-05
-3.18770857871249e-05
-2.42165618216308e-05
-2.73757865348435e-05
-1.91698481822996e-05
-4.21593411477405e-05
-2.59056651254411e-06
-2.04410832221801e-05
-2.11583887351014e-05
-1.7617850012371e-05
-2.69795704164398e-05
-1.22020869325262e-05
-4.31968657320342e-06
-1.49448207667774e-05
-1.90353431666844e-05
-1.93208921402177e-05
-5.3862418566632e-06
4.32487924484797e-06
-3.05417111043254e-06
-3.60281032868555e-06
-4.04051250764466e-05
-1.75440251835831e-05
-1.44567559681072e-05
-3.2339078381305e-06
-3.77625601489299e-05
-1.26260217120724e-05
-1.84510512182852e-05
-2.81513476766989e-05
5.31864522674729e-06
-3.03641213635894e-05
-2.53317224452258e-05
-2.44257342358048e-05
-2.68727485595478e-05
-3.02007536534651e-05
-4.82351844919217e-05
-2.32453893900282e-05
-3.24177310887584e-05
-1.78858515778636e-05
-2.54510971861166e-05
-1.92866716534493e-05
-9.66408396173322e-06
-3.16114672737259e-05
-1.47581201598763e-05
-1.83231901049829e-05
-1.93260257640969e-05
-1.61654628523391e-05
-2.25568475065837e-05
-1.61364315861602e-05
-5.71015282365791e-06
-2.5473228147541e-05
-1.49063751470506e-05
-1.53350331750706e-05
-4.58068819286885e-05
-3.44608740554396e-05
-2.05704026287255e-05
-1.61251952886196e-05
-2.41029497908222e-05
1.31392181867835e-06
-2.80168419661247e-05
-1.22064215922719e-05
-4.2472556559271e-06
-2.85752989909919e-05
-1.53998224837773e-05
-1.4081112867692e-05
-2.1557221457101e-05
-3.74456282169655e-05
-2.54337894139454e-05
-2.79957162084515e-05
-2.79965317556432e-05
-2.70607998060825e-05
-1.66077596555722e-05
-5.43614336084592e-06
-6.21939158279884e-06
-1.60066240891084e-05
-2.42729513093601e-05
-2.86294255145213e-05
-3.22303705652804e-05
-1.57589072754116e-05
-2.69955698484964e-05
-1.92842062620527e-05
-2.43494696861076e-05
-4.32536712134773e-05
-1.71872463975441e-05
-3.00628264070939e-05
-2.7961429298146e-05
-3.61809065615575e-05
-3.27609468342157e-05
-2.62530760087265e-05
-2.50331960321142e-05
-2.91110987630999e-05
-9.28400249696254e-06
-2.70300597694703e-05
-1.17740999278154e-06
-2.17369393061968e-05
-4.9448750355388e-06
-3.73123197127574e-05
2.52441376610945e-06
-1.79108599974534e-05
-1.76441698376445e-05
-1.17839116890508e-05
-8.94651176923156e-06
-1.8662777912725e-05
-3.25014998900481e-05
-1.35509934663153e-05
-1.26257572441504e-05
-8.03072369311309e-06
2.13334599784042e-06
-2.76923357480846e-05
-4.4059306935594e-05
-3.08190900878379e-05
-2.3931148856699e-05
-2.35285887998788e-05
-3.23028551319193e-05
-1.31794006943144e-05
-2.97817522783192e-05
-1.96829571150471e-05
-9.66034528951517e-06
-3.28273625082121e-05
-1.68406989758417e-05
-2.76731231347637e-05
-3.17086510607525e-05
-1.31337916298125e-05
-2.55446915916238e-05
-2.53211703391601e-05
-2.78072440658169e-05
-2.21778594667787e-05
-1.8755115430652e-05
-2.64376479163344e-05
-3.93136578260393e-06
-2.81172472145564e-05
-7.04337882843753e-06
-6.14578393245162e-05
-3.04579966137344e-05
-1.46816185886009e-05
-3.94179814786796e-05
-3.65582335658354e-05
1.21899920466991e-05
-4.05491349471944e-05
-1.58601787081504e-05
-3.61420477193959e-05
-1.70605805310512e-05
-4.82550002198953e-05
-2.08598205317645e-05
-2.12866531612291e-05
1.16936847896837e-05
-2.82238919599196e-05
-1.93041013898928e-05
-3.59735941618704e-05
-1.90919427194188e-05
-2.04115429773396e-05
-3.1196154166578e-06
-2.28932361825294e-05
-2.16217576011253e-05
-3.69991459590277e-05
-1.53988543387967e-05
-1.27452992548675e-05
-3.19862750504392e-05
-1.30299667010137e-05
6.33426872140807e-06
-3.29098742216523e-05
-1.60936820013489e-05
1.12235652472394e-06
-2.07016402867044e-05
-5.15463465520874e-06
-2.16689239582588e-05
-1.25206274958842e-05
-1.63784262550454e-05
-6.19315295545533e-06
-2.69161435223049e-05
-2.28936877051059e-05
-2.38809612459383e-05
-3.10189172734338e-05
-2.89097023278308e-05
-1.59204397064434e-05
-1.79956979123763e-05
-4.01354358557598e-05
-2.66151339260236e-05
-3.76395407449656e-05
-2.75849325288645e-05
-2.60457092121349e-05
-4.51625458377352e-05
-2.80020759481913e-05
-1.63799252475707e-05
-2.8955045741813e-05
-1.37861651447265e-05
-2.04710341430843e-05
-1.62385553431954e-05
-1.81767641661442e-05
-4.38521241155726e-05
-1.43314065808411e-05
-3.31067457418781e-05
-1.58730801871547e-05
-2.45920499392378e-05
-3.76064180295201e-05
-2.73775853145368e-05
-4.99628423436993e-06
-2.56971487602276e-05
-2.98030329705972e-05
-2.20763881441738e-05
-1.41982871901327e-05
-2.01336124146634e-07
-8.18510300531218e-06
-2.70110269365952e-05
-3.55429631754362e-05
-2.49196635836714e-05
-1.85965719422269e-05
-3.07322043327719e-05
-1.9770189987451e-05
-1.22453201532219e-05
-3.67602132867577e-05
-2.83865216440711e-05
-1.91884485362386e-05
-3.06207089015853e-05
-2.18181575351498e-05
-3.72756631240433e-05
-3.04841659242165e-05
-2.16019202304057e-05
-3.23188779110432e-05
-1.26054540986119e-05
4.96671821880303e-07
-1.54667742656113e-05
-4.08997989027994e-05
-3.23330547271356e-06
-2.91479964485169e-05
-1.60515342352662e-05
-2.25009708819643e-05
-3.07946317556095e-05
-1.59234039832501e-05
-1.58951975440819e-05
-2.89797079983901e-05
-3.23343596391224e-05
-4.2634485127916e-05
-1.76333787027617e-05
-6.71875850735286e-06
-1.91841502947004e-05
-1.78216828329105e-06
-2.19051068538062e-05
-1.82580220012769e-05
-1.75710801337494e-05
-4.32198693993825e-05
-3.18701962348182e-05
-2.27620358724841e-05
-1.52050907093511e-05
-8.53734967758841e-06
-4.51547163383089e-06
-4.63567703859997e-06
-1.75826142250205e-05
-2.48175536032362e-05
-5.41222260236507e-05
5.80651131751147e-06
-2.96898778878466e-05
-1.97998721812075e-05
-3.17201856836865e-05
2.73862249411462e-06
-1.78538431439897e-05
-3.70439220060448e-05
-2.34122502529037e-06
-4.41879113514561e-05
-2.51712449277722e-05
-1.84937814428868e-05
-2.18233402471181e-05
-1.79452625983223e-05
-8.78614016158365e-06
-5.72316578771426e-06
-8.35724401715965e-07
-2.52024458012526e-05
-2.60333370924238e-05
-4.63071433940688e-05
1.47269645647724e-06
-2.06110425636736e-05
-2.62356626452733e-05
-2.22665698235174e-05
-2.45878438744037e-05
-9.21445302395867e-06
-1.67744349550171e-05
-1.49720390526163e-05
-2.55769270000325e-05
-4.05356927661465e-05
-3.94235599027489e-05
-2.22352063453915e-05
-1.78040891182677e-05
-7.97001409267057e-06
-1.26481241996745e-05
-3.92386291922022e-05
-1.7997591709268e-05
-2.56567974190703e-05
-2.90066909185577e-05
-2.40073107709846e-05
-1.20187966649247e-05
-3.57522344538941e-05
1.56251951344794e-06
-3.0526633814887e-05
-1.13613133550915e-06
-1.75571922538158e-05
-2.72318449953076e-05
-2.35649031196722e-05
-2.52373639864709e-05
-5.10532102769827e-06
-1.8871433115574e-05
-6.50615299597158e-06
-2.3019971035395e-05
-5.07534310238186e-05
-1.25361433893272e-05
-3.0373027365929e-05
-2.4916753382708e-05
-1.52327929536492e-06
7.01469561046092e-06
-6.00971471263739e-06
-1.65341695576908e-05
-1.51450408158868e-06
-1.05545499036376e-05
-8.51943304802608e-06
-5.28326320985206e-05
-2.13494515441141e-05
-2.27669367206438e-05
-2.14354897312138e-05
-3.18482217209625e-05
-6.97439703335304e-06
-6.06262135286962e-06
-2.32917381833935e-05
-2.77288939203813e-05
5.91335061810389e-06
-2.64063314666292e-05
-2.81142203385254e-05
-2.72591961907112e-05
-1.85772363209272e-05
-2.56749099849325e-05
-1.56589598019468e-05
-7.78075052089027e-06
-1.95349528887599e-05
-2.08374772030895e-05
-2.2449312309833e-05
-1.21703476612862e-05
-4.36330989612416e-05
-5.91071792366098e-06
-2.83624288187888e-05
3.64793984492955e-06
-3.78896639507209e-05
-1.9204041529611e-05
-3.36903499037927e-05
-2.68209999753957e-05
-2.3528636983694e-05
-2.14521234793566e-05
-1.81247084587926e-05
1.31759745167759e-06
-3.52905999100403e-05
-1.03655210188108e-05
-3.06394973838321e-05
-1.18099398650442e-05
-1.4928249966621e-05
-2.04116461428084e-05
-3.19038149925166e-05
-3.14632315849821e-05
-2.87860511047807e-05
-4.54710913774484e-05
-2.18715566933403e-05
-1.51196170456438e-05
-1.51794501782691e-05
-1.60551947334432e-05
-6.47285487405563e-06
-4.20716805907622e-05
-1.72583584160274e-05
-2.32977440014921e-05
-2.61217152119706e-05
-3.25059033613349e-05
-1.09151781022051e-05
-1.88230071058114e-05
-1.88896114367157e-05
-3.10988183789339e-05
-1.456322577394e-05
-2.2630945943068e-05
-2.77134944105185e-05
-5.17415740701042e-05
-2.86929080120302e-05
-4.1645616588181e-05
-3.40476771941403e-05
-5.00174477153526e-06
-6.97905392710817e-06
-1.5765892475047e-05
-3.08092993663431e-05
-2.86122904312466e-05
-5.20832645523525e-06
-1.37756852972161e-05
-7.90328498865052e-06
-1.01337309162489e-05
-1.92029104917587e-05
-7.66906255847807e-07
-7.82445849461661e-06
-6.05404380471002e-06
-1.55928464541784e-05
-5.10415228592084e-05
-3.81338434970756e-05
-2.32096196797495e-05
-1.38462914128383e-05
-3.63309403473096e-05
-2.07865948287568e-05
-1.93767751893855e-05
-3.0629387976485e-05
-6.21551267174594e-06
-4.99327106975744e-05
-1.78037136791922e-05
-2.41278178637076e-05
-2.123024998051e-05
-9.53652114906644e-06
-3.64147693826572e-05
-3.0047564472167e-05
-2.88027350429598e-05
-1.76232525118707e-05
-1.49114487969247e-05
-1.92098376796356e-05
2.88377685730295e-06
-1.97152269990988e-05
-1.75766268287915e-05
-3.17493203934865e-05
-1.73124038147533e-05
-3.66331593806843e-05
4.82564906210761e-06
-1.2021012087516e-05
-2.66100422794519e-05
-7.12332592079045e-06
-1.54122522660379e-05
-1.88720954367049e-05
-1.72737041960618e-05
-1.67593637567411e-05
-1.55268125488198e-05
-7.75013753475614e-06
-3.20453894316018e-05
-2.71939565856157e-05
-3.29904474658645e-05
-3.38112040639235e-06
-2.37385405285474e-05
-2.29464681986938e-05
-2.65795909989067e-05
-4.01074265080137e-05
-1.85651460806364e-05
-5.50238162068376e-06
-2.4954746836418e-05
-7.35324516804187e-06
-3.05710158618344e-06
-4.23300410599595e-05
-2.28961171249469e-05
-1.46615830086876e-05
-4.90045946058126e-07
-2.04284609473762e-05
-3.5288871970859e-05
-1.55504118201042e-05
-2.90837073606264e-05
-1.21370580856193e-05
-2.39628476727318e-05
-2.4613913524719e-05
-2.52767984923463e-05
-1.14661052830775e-05
-1.13674378681073e-05
-4.17459850769926e-05
-3.90212588437176e-05
-2.26092195692902e-05
-1.0096357726335e-05
-2.38341413939382e-05
-1.79785205248559e-05
-1.82873764436996e-05
-2.47134582934921e-05
-4.50804132270834e-05
-7.57142202612315e-06
1.22956945038708e-06
1.64081501648195e-05
-1.42240578321705e-05
-7.55447407520961e-06
-2.6246050613869e-05
-1.53225143910667e-05
-1.74971418839933e-05
-1.8550738616967e-05
-3.56507280608594e-05
-1.06648784300921e-05
-5.76093456442263e-05
-1.67981370730503e-05
-3.4703335994734e-05
-2.24475111296806e-05
-2.33130741177562e-05
-2.62851945278982e-05
-3.50013768632414e-05
-1.47710309593285e-05
-2.36246127632317e-05
-2.29640570629843e-05
-4.50073955528201e-05
-1.01338322657741e-05
-2.44517948970106e-05
-4.01828456886976e-05
-2.75042066295277e-05
-1.98867761181524e-05
-4.94245859278702e-06
8.08822156301533e-06
-9.16585172111585e-06
8.89426573561483e-06
-1.38993994412096e-05
-2.2621891978863e-05
-8.49236897753573e-06
-2.44218589346477e-05
-2.36564375960833e-05
-6.69205530987113e-06
-2.61254154061236e-05
-2.56566117112225e-05
1.52237574360606e-06
-2.91543617166082e-05
-1.80526322565089e-05
-9.8014196182173e-06
-2.06889582813631e-05
-8.54058969913061e-06
-3.19286381198253e-05
-2.04031141367422e-05
-2.22058451310179e-05
-1.63612928217151e-05
-1.2181296268764e-06
-2.00821112449924e-06
-5.44991093953352e-05
-3.14382500301334e-05
-6.90777771028889e-06
-5.47426381504484e-06
-2.00607154626762e-05
-2.1380081146204e-05
-3.71388328658733e-05
-1.43474333292337e-05
-1.87668509477269e-05
-3.15514963945842e-05
-2.51290552233377e-05
-1.94761548450392e-05
-1.08236878621077e-05
-3.32614408469548e-05
-3.76049148374672e-05
-3.35756132704317e-05
-1.81554174322592e-05
-2.23481489127247e-05
-2.33916787874786e-05
-3.24640314797828e-05
-1.25361116846145e-05
-3.29318854829419e-05
-2.17226704923496e-05
8.90528402264533e-06
-1.72655987102923e-05
-1.83903814267494e-05
-1.89007445609575e-05
-1.26587416416337e-05
-4.02085920470986e-05
-5.97493692992656e-06
-2.66890436642316e-05
-6.34521918745906e-06
-5.87883927875269e-06
-4.25333827641506e-05
-2.1030409252281e-05
-2.56623550834808e-05
-1.39840272879855e-05
-1.67785276151939e-05
-3.76906985041097e-05
-2.24620229805536e-05
-1.99707559461601e-05
-2.42220249698968e-05
-2.55982905881739e-05
-3.92829234826699e-05
-4.26834694414694e-05
-6.9379759216408e-06
-1.58315849399404e-05
-8.81350314436461e-06
-2.94013010844731e-05
-2.09715026918762e-05
-1.56550978024843e-05
-9.74994445701685e-07
-1.18422280633658e-05
-1.11443304279245e-05
-1.33428447317642e-05
-1.05424934337762e-05
-9.64101328025793e-06
-2.61878996259465e-05
-3.34035294756177e-05
-3.61764291948639e-05
-3.68846383927768e-05
-1.60470181619555e-05
-3.87992526555793e-05
-2.48798126779709e-05
-2.72024464250099e-05
-4.42150892826036e-05
-1.76245520184328e-05
-1.10201137140424e-05
-1.77369968687449e-05
-1.98932021493978e-05
-6.09458218016204e-06
-2.69916473197882e-05
1.55883584773564e-06
-1.11567815948945e-05
-3.89808706508323e-05
-2.7462449456329e-05
-1.24930972119211e-05
-6.64736768229914e-06
-1.62202436891035e-05
-3.95852771914844e-05
-8.77674653763403e-06
-1.73571906565164e-05
-2.6487698939821e-05
-3.07435089855313e-05
-2.55208361569138e-05
-4.81116213791281e-06
-2.45067926292876e-05
-1.05459758047966e-05
-2.41114054550971e-05
-1.5770022530622e-05
-3.70402793450768e-05
-4.94117139944172e-06
-2.57859677365733e-05
-1.63748773654403e-05
-1.71775747674463e-05
-2.12219599799772e-05
-1.85824964150587e-05
-3.21893959568682e-05
-2.06958876120613e-05
-3.52339257843272e-05
-1.40337710936052e-05
-1.39547334856294e-05
-2.54421965188553e-05
-2.95915109545634e-05
-1.38645945468373e-05
-2.51318009391195e-05
-1.14917823797024e-05
-2.76705229485351e-05
-3.17143082753856e-05
-3.23204898008455e-05
-2.327308041706e-05
-1.61257480720873e-05
-1.44248434572269e-05
-3.3197772469066e-05
-3.19194630933772e-05
-2.38404081025864e-05
-3.02348186555837e-05
-2.74134608330014e-05
-3.30813097577023e-05
-1.2412823932338e-05
-8.5942017385665e-06
-2.39699161770401e-05
-2.07790340590599e-05
-2.01440568579292e-05
-3.21069668338067e-05
-6.83996464418657e-06
-1.0711325192008e-05
-2.70631198311357e-05
-2.1150119896296e-05
-2.72955013701676e-05
-1.84075777185462e-05
-1.06323526565541e-05
-1.48465610932824e-05
-3.8087055900346e-05
1.07666381300117e-05
-2.88028731803211e-05
-2.70536467521336e-05
-2.59216126639808e-05
-3.30317878823599e-05
-1.96830987131767e-05
-1.90943175309944e-05
-2.73326785912436e-05
-2.27766076951001e-05
-1.29802274251374e-05
-2.04265202402625e-05
-9.55120043771124e-06
3.27567959480321e-06
-4.06915779158827e-06
-1.49740909568756e-06
-1.66254789749074e-05
-2.10401423932447e-05
-1.39987344331137e-05
-8.03590578178663e-06
-4.10429340730033e-05
-2.18014727221116e-05
-3.86173268902152e-05
-1.71464328740756e-05
-2.58656977912162e-05
-2.52679553393575e-05
-1.49962902357506e-05
-3.38852174199037e-05
-2.59133048379065e-05
-2.45535091710418e-05
-8.48409049247294e-06
-2.82111690884685e-05
-2.53323685392081e-05
-2.81750788323035e-05
-1.68057862081493e-05
-3.31224224400859e-05
-9.49219448162012e-06
-2.42398224553216e-05
-4.81755559908953e-05
-2.67637793431508e-05
-1.56249189928188e-05
-2.44743294106446e-05
-2.50982832502806e-05
-2.50514464403628e-05
-2.03286814425988e-05
-2.74159597068217e-05
-1.60353795614783e-05
-3.24535466400469e-05
-2.25708771764425e-05
-4.45428408791427e-05
-1.5938614715445e-05
-2.74468809266934e-05
-4.80546971791281e-05
-3.81412738423933e-05
-3.59761661327223e-05
-1.45843830555187e-05
-2.80303025232711e-05
-2.81995181905409e-05
-2.46663989987655e-05
-5.26134346673675e-05
-3.17561086877635e-05
-2.65350878894309e-05
-5.6822196276871e-06
-2.12289619737425e-05
-2.74370081896315e-05
7.84778601650973e-06
1.50762461955286e-05
-4.3868384799779e-05
-3.02208608123286e-05
-2.96180573049627e-05
-3.97842284453091e-05
-5.65108719553372e-07
-1.09826607515269e-05
-2.81664379701502e-05
-1.77882660377917e-05
-3.34087571264318e-05
-2.8829061975499e-05
-5.45019837194261e-06
-2.1868357848046e-05
-2.207183906534e-05
-4.19347386149742e-05
-8.9721530661821e-06
-2.82955310828337e-05
-4.05535910581154e-05
-1.50610377389049e-05
-2.6076508067709e-05
-1.8777929684081e-05
-4.13986869479174e-05
-1.66457360903858e-05
-2.52277714059694e-05
-4.04575803974361e-05
-1.60049499053845e-05
-2.36048088867646e-05
-2.14437569363548e-05
-4.00091188613974e-05
-1.46771168833264e-06
-1.60668271735797e-06
-3.48616987004156e-05
-3.1854266158912e-05
-3.13103746126434e-05
4.1723893500253e-07
-3.0337466221821e-05
-1.57193464725979e-05
-5.50126120333535e-05
-3.19155686809115e-05
-1.03715384039932e-05
-1.9240654579513e-05
-2.94448962272646e-05
-2.5293967521814e-06
-1.74787288603243e-05
-1.15668026064208e-05
-3.45364986002964e-05
-1.48886371966692e-05
-1.58423389265907e-05
-9.15927734813646e-06
-1.68979201921721e-05
-1.78875866164951e-05
-3.13492572643875e-05
-2.71233801322622e-05
-3.55667494024999e-05
-3.20887084172675e-05
-1.13921236004144e-05
-2.12078575805782e-05
-1.33470640943174e-05
-3.31946092004556e-05
-2.37320113430019e-05
-3.13487492166778e-05
-3.55532175069939e-05
-1.46967497812531e-05
-2.52211313957572e-05
-1.07398384017571e-05
-1.55396724051094e-05
-1.53378823476856e-05
-2.48163910036923e-05
-1.5235519529616e-05
-1.14479303483424e-05
-2.53233725636956e-05
-1.40850533295965e-05
-2.93415934427539e-05
-4.62444077457667e-05
-2.77234354450824e-05
-3.07767131677395e-05
-3.422888056652e-05
-1.88297379092274e-06
-1.35884791928846e-05
-3.05049163602276e-05
-4.46998157451788e-06
-1.32021091707896e-05
-2.19126721319424e-05
3.87396633239369e-06
-2.60546985802383e-05
-1.3244478527964e-05
-1.32140680400248e-05
-2.11408158821549e-05
-4.284465867723e-06
-2.36476069374716e-05
-8.35957394781746e-06
-1.76761073896745e-05
-3.69016769361965e-05
-2.49315136742277e-06
-3.25805593207582e-05
-1.3685567349088e-05
-3.47766491185774e-05
-9.50092621187054e-06
-2.16935934495652e-05
1.30942625395068e-05
-3.6472047121283e-05
-1.83863759875113e-05
-1.03918468998854e-05
-1.30932599821914e-05
-2.40649434732135e-05
-4.81605324124698e-06
-2.43687949399654e-05
-4.32718298859789e-05
-4.95304613014872e-06
-2.88165294019264e-05
-1.38834507220028e-05
-7.51897882104963e-06
-1.89293405154535e-05
-1.09889429636766e-05
-2.98755273998984e-05
-1.80189439084764e-05
-1.3626496242733e-05
-1.27815784906821e-05
-3.59936537788594e-05
-1.61624017828254e-05
-2.42975203762856e-05
-2.72825368984612e-05
-3.4741333320065e-05
-3.34065635771813e-05
-4.20899291715446e-05
-1.59513745826335e-05
-3.31484403619589e-05
-1.33851310273315e-05
-5.13788015723226e-06
-4.40680417377796e-05
-4.59205130274482e-05
-6.45019623000211e-06
-4.84091952336109e-05
-1.93745007501346e-05
-3.82832476009245e-05
-1.58868836607427e-05
-2.26715446375067e-05
-2.48175111260722e-05
-2.96187021432085e-05
-3.62278850217108e-05
-1.52367126317229e-05
-3.12295027974164e-05
-2.71856773145042e-05
-1.45965597372227e-05
-1.57983083410238e-05
-3.61338333630046e-05
-2.01825084809182e-05
-4.0965718955009e-05
-2.16389337323241e-05
-5.49335594697634e-05
-1.96588837930702e-05
-8.66034915343346e-06
-3.2907473454166e-06
-8.20536009863058e-06
-2.31882726138059e-05
-2.42880674254308e-05
-9.11659934032376e-06
-1.81877579161099e-05
-4.74291721182766e-07
-2.48888870243834e-05
-1.01827794899977e-05
-2.9763084572149e-05
-2.7361141656919e-05
-7.09074282546281e-06
-2.70557108890312e-05
-1.77697577040575e-05
-3.26777163938324e-05
-6.03616963692721e-06
-1.66281479027111e-05
-1.88039459377864e-05
-1.57767622962494e-05
9.03834829600552e-06
-7.06972139207606e-06
-2.43536799210237e-05
-1.67912750375334e-05
-8.00842832401254e-06
-4.7031989148743e-05
-2.99003021927058e-05
-2.74711077522017e-05
-1.40785111496058e-05
-2.6245595654887e-05
-2.00173665974545e-05
-1.99352506179563e-05
-8.49536601443503e-06
-3.04741049466544e-05
-3.20297300475084e-05
-9.33128071434847e-06
-2.13541267537538e-05
-1.20007125983661e-05
-2.53100746172717e-05
-1.63503990167492e-05
4.7838075149958e-06
-2.71788557289153e-05
-2.29702406488304e-05
-4.35081584788321e-05
-1.31564822089446e-05
-2.01122902472451e-05
-1.06550095860576e-05
-3.47924796580451e-05
-1.89776133285453e-05
-1.74638916748704e-05
-3.44115733899565e-05
-4.22896742592051e-05
-6.73656618217742e-06
1.3149889952015e-06
-3.94961309809007e-06
-2.94083667449212e-05
-3.52185882662765e-05
-1.75746713586103e-05
-1.96208676864643e-05
1.10703301022101e-05
-3.21057613611063e-05
-2.74968143219394e-05
-1.96842781487184e-06
-1.895070702914e-05
-2.17562029331293e-05
-2.65331909331357e-05
-2.68621552182315e-05
9.10862345028023e-06
-3.05368823815961e-05
-2.24977937606711e-05
-3.30185591549956e-05
-2.65562402581162e-05
-3.08848363404139e-05
-2.4695060739831e-05
-2.94995696568242e-05
-1.06746790073993e-05
-2.31376698493155e-05
-1.33523486084868e-05
-1.95852927131733e-05
-2.13483689154424e-05
-4.77025038678556e-05
-5.22981376621316e-06
-1.33041906696932e-05
-2.00653167591326e-05
-2.38455698163194e-05
-3.91970267988885e-05
-9.27490846779769e-06
-1.14695479966416e-05
-3.23647348166367e-05
-5.32168127475102e-05
-2.02677736723501e-05
-2.5626141017659e-05
-2.9799460450543e-05
-2.84907501088505e-05
-2.84331315273669e-05
-4.1082799959796e-05
-1.63489547613305e-05
1.62142687345023e-06
-4.11941322293863e-06
-1.36349461790884e-05
-3.14692575603329e-05
-4.30485763289507e-05
-1.03777440723922e-05
-2.18161987100967e-05
-4.27394984278454e-05
-3.86198766786881e-05
-3.53682867768791e-05
-2.4124965423363e-05
-2.15054810180688e-05
-3.67205358443023e-05
-6.38593017149019e-06
-2.70041792208345e-05
-1.27983833520927e-05
-2.08188670909772e-05
-9.43292368148262e-06
-3.46248526325807e-05
-1.93268285582517e-05
-2.70665787323852e-05
-2.02590787100619e-06
-2.12098542177608e-05
-4.54540570523918e-06
-1.07061808574729e-05
-5.83491852166309e-06
-8.74985889231119e-06
-3.03851951541661e-05
-1.32694405118681e-05
-3.43510074095072e-05
-2.28220351321167e-05
-2.19474210074883e-05
-8.94483798570824e-06
-1.95054370336699e-05
-4.16923642845305e-05
-5.21104318490103e-06
-3.22789876584865e-05
-7.08573195833921e-06
-5.27019652654289e-06
-5.51453259073663e-06
-8.88682602750499e-06
-3.64768061944546e-05
-4.63383579015878e-05
-8.73892349352932e-07
-3.5169860890171e-05
-3.36854770149376e-05
-1.12995557911126e-05
-2.20456739415055e-05
-1.31838382391318e-07
5.57189857049109e-06
-3.02093900180627e-05
-3.2029660012546e-05
-2.7074784216536e-05
-2.25587628047587e-05
-2.73961633707942e-05
-4.5558319797546e-05
-3.51948753071104e-05
-2.51778295307519e-05
-2.30410173397545e-05
-2.40557514492112e-05
-1.11665089889183e-05
-2.709335403104e-05
-1.48590252848143e-05
-7.07941762884862e-06
-3.01661765030003e-05
-2.83855789837198e-05
-9.72570312587688e-06
-2.62904971659891e-05
-1.36957474395982e-05
-1.07068381318579e-05
-5.9588396279315e-06
-3.42354316575235e-05
-3.13403318735113e-05
-4.33439738521149e-05
-7.51529707611021e-06
-6.10254314688369e-06
-1.44329579387279e-05
-2.50155284429879e-05
-2.68525001122157e-05
-2.89477154856215e-05
-4.03988818558323e-05
-1.50100904418337e-05
-2.2357730238154e-06
-3.07706910249551e-05
-8.22213111379225e-06
-2.20287974574148e-05
-1.47511565788573e-05
-2.85875459042176e-05
-2.69244426607759e-05
7.09922290932709e-06
-1.32071431588408e-05
-4.14368166355059e-06
-3.61081533359197e-05
-3.48559911051589e-05
-1.54436118426537e-05
-1.03846600666084e-05
-3.67100541460177e-05
-1.42664104718535e-05
-3.36273465288037e-06
-1.85378752649963e-05
-2.82428306386364e-05
-3.27575242655622e-05
-4.48101579383924e-05
-5.07422105646074e-05
-1.78109065832404e-05
-1.7987486799508e-05
-2.70856011975749e-05
-5.41627850795506e-05
-1.01140236964228e-05
-1.57716661918048e-05
-1.83864490337037e-05
-1.94127903040905e-05
-1.22219955613002e-05
-4.67608648241582e-06
-5.23435845240876e-06
-3.11655391831531e-05
-6.58021049636225e-06
6.11213016289264e-08
-1.08354020760521e-05
-3.86142717267682e-05
-1.69891113184309e-05
-2.3153195886722e-05
-1.85704952754117e-05
-2.45560908749418e-05
-2.12756409889097e-05
-1.65260913502748e-05
-7.04412700741078e-06
-2.23644948083696e-05
-2.56254482289733e-05
-3.71953828553013e-05
-3.97053067073773e-05
-3.67610611584853e-05
-2.04084446356878e-05
-3.08645477755644e-05
-1.91914619278462e-05
4.11224209550458e-07
-1.99368112549369e-05
-1.08803797319481e-05
-3.53000926300913e-05
-1.47616326600572e-07
-1.27673099436942e-05
-4.20070885117194e-05
-2.40308283339052e-05
1.3998293169812e-06
-2.68671668534825e-05
-8.91983348068619e-06
-3.39973825572849e-05
-1.33301006283247e-05
-2.61556275746108e-05
-1.66370691355939e-05
1.68543419104688e-05
-3.69621560720607e-06
-5.02329725021797e-06
-2.89505673376777e-05
-2.91903754743539e-05
-1.30601258275108e-05
-2.58262657109056e-05
2.71425960965098e-06
-1.43386751967227e-05
-1.49117079457453e-05
-2.96462938413325e-05
-8.04123900294763e-06
-1.69100987838871e-05
-1.93051924045686e-05
-1.74532463638837e-05
-2.68176851131314e-05
-1.86766188845516e-05
-1.25468458098649e-05
-3.60110326210761e-05
-2.23730426944902e-05
-1.03204850816178e-05
-2.34610324339087e-05
-1.0532072686567e-05
-2.64963275717293e-05
-1.4484292258931e-05
-3.11122607201118e-05
-1.67868387993875e-05
-1.85203687796149e-05
-9.27714665899018e-06
-2.36692751196512e-05
-2.40023504381831e-05
-1.41199239516492e-05
-2.78319864728185e-05
-1.68751483323214e-05
-2.86520545893057e-05
-3.29735180225874e-06
1.03646539411966e-06
-4.4265618171316e-06
-1.99498365166889e-05
-3.37839182294028e-05
-2.27291801146337e-05
-9.88934163816908e-06
-2.05979839726641e-05
-2.46101433742156e-05
-3.24132648881935e-05
-3.32997967752928e-05
-2.78228218663581e-05
-2.15101033516568e-05
-2.5705189608954e-05
-2.85166963578169e-05
-2.06491493776719e-05
-2.96815014528511e-05
-3.64899359860107e-05
-1.92966578826797e-05
-3.02921793647121e-06
-2.91045181970158e-05
-2.30790899818446e-05
-1.35130720619024e-05
-2.85915820007276e-05
-2.57646230144342e-05
-1.96418565360607e-05
-8.73223919811395e-06
-1.29600659760503e-05
-2.327744770882e-05
-1.38839825975163e-05
-2.12428815829764e-05
-2.74745174329771e-05
-2.80066049840974e-06
-1.69525489905077e-05
-2.31499186922868e-05
-1.74286266093772e-05
-1.61447423046898e-05
-1.27000157256575e-05
-2.35369401064661e-05
-2.65776154672534e-05
-1.95788058944069e-05
-3.13529474750736e-05
-3.34420523814165e-05
-3.12086504541526e-05
-6.42896235853236e-06
-1.99742269606227e-05
-1.45854835472218e-05
-3.28793013237357e-05
-3.70230209112968e-05
-6.17764903537676e-06
-2.22837726465041e-06
-1.53338402637842e-05
-2.32406685395673e-05
-3.00073544997993e-05
-3.33456820367396e-05
-1.6036566783916e-05
-3.18764364099454e-05
-3.42476220758672e-05
-2.92721805167666e-05
-2.58946437989141e-05
-4.60397449592013e-06
-1.59263914190779e-05
-2.04617613754059e-05
-4.16874505310501e-06
-1.10924763852682e-05
-1.03163340042173e-05
-1.02335541289613e-05
-1.29382433259062e-05
-2.1653458338076e-05
-4.54470859701295e-05
-2.95948921168693e-05
-1.90989935249732e-05
-4.99375397309086e-06
-2.89602861053107e-05
-7.71224246706084e-07
-4.23101731510455e-05
-1.06019408850848e-05
-2.29118701505975e-05
-1.62301959777322e-05
-8.63143922910547e-06
-2.90348523584034e-05
4.20518029214415e-06
-1.01275503101822e-05
-4.77386003127902e-05
-1.58484970906916e-05
2.08961172211932e-06
5.57449219226131e-06
3.42239462447618e-06
-4.01161327483002e-05
2.30879175760534e-06
-2.08782348889402e-05
-2.42395577851434e-05
-1.58060994699626e-05
-1.51899689547854e-05
-2.04567313102242e-05
-4.53063999718044e-05
-2.46829794684312e-05
-3.48301721578775e-05
-1.69649820600937e-05
-2.7891620297643e-05
-2.40819873880587e-05
-2.52541788688305e-05
-1.47309056534572e-05
-3.62734739062987e-05
-1.5812430237355e-05
-3.18833405995726e-05
-2.97306615841011e-05
-2.12421946926706e-05
-1.16206294454945e-05
-3.66333334358291e-05
-1.06964896941877e-05
-3.1294394089689e-05
-1.68336012192074e-05
-3.5121519055212e-05
-1.77074695795169e-05
-4.25438901539503e-05
-3.05127508541528e-05
-3.95534096840249e-05
-1.84807002343651e-05
4.63012798324015e-06
-5.62795988558748e-06
-1.84941691490285e-05
-7.644527389657e-06
-2.04494450937545e-05
-3.12605757736505e-05
-1.29787411187095e-05
-1.41818448717124e-05
-2.60883559464429e-05
-1.43678829394596e-05
-1.28512600911678e-05
-3.085542420768e-06
-1.8386945057666e-05
-3.45500400950827e-05
-3.15096357161179e-05
-1.99895388019972e-05
-1.99883680186944e-05
-1.5226923710343e-05
-2.62328569334491e-05
-4.45394524708149e-05
-2.80553319847716e-05
-7.44467441826138e-06
-2.54556917306268e-05
-2.66188055878543e-05
-2.27892146837669e-05
8.97173361274647e-06
-1.04354788316494e-05
4.66806299266081e-07
-4.7295407579794e-05
-2.64917499033992e-05
-3.22829201535025e-05
-2.14607029555296e-05
-2.23194674984e-05
-2.3600905443386e-05
-2.90163510404707e-05
-9.11187804443463e-06
-1.60810096404646e-05
-1.86738648442945e-05
-1.97345378236626e-05
-3.06998522446843e-05
-3.05915677454578e-05
-3.5635322223494e-05
-2.62637299488613e-05
3.63425205016282e-06
-2.36446409447887e-05
-2.66590820123824e-05
-2.60782696172998e-05
-1.17167791987209e-05
-2.01007971797613e-05
-3.37298047299787e-05
-5.73634789749064e-06
-2.94662702479192e-05
-2.38477552408307e-05
-1.58975418218237e-05
-1.78613023250314e-05
-1.99919597829684e-05
-5.00879506538042e-06
-2.60898062657481e-05
-4.46267748779757e-05
-1.00489595841177e-05
-2.9292873641463e-05
-9.72647405095953e-06
5.06654614287695e-06
-3.14921744461e-05
-2.04871946493622e-05
-1.22596407186539e-05
-3.0518769839388e-05
-8.19759632684563e-06
-4.33501926983725e-05
-2.93186513780057e-05
2.1359965936875e-06
-3.39253494169769e-05
-1.21138853672389e-05
-1.22192765561843e-05
-3.78748324083934e-06
-3.0795215201942e-05
-2.05154568098268e-05
-2.07077099815048e-05
-1.60651989771417e-05
-3.08591190230758e-05
-3.72040648276739e-05
-1.83427940720059e-05
-1.52141120091866e-06
-3.28269087971197e-06
-2.68553657228516e-05
-7.28735751810454e-06
-2.11282415234809e-05
-3.29568888953414e-05
-2.6748851905907e-05
-1.13960115623242e-05
-2.11305517554968e-05
2.09970386025841e-05
-1.72864091995912e-05
-3.03361826092711e-06
-1.61401863592962e-05
-3.15719154178877e-05
-1.77877908787583e-05
-2.19640291005763e-05
-1.04067695165273e-05
-3.5411169595873e-06
-2.84604064409901e-06
-1.56386864326888e-05
9.40422683680799e-07
-2.13766664767604e-05
-2.44383345707298e-05
-9.25333667093009e-06
2.47268401591783e-06
-1.73520139720548e-05
-9.90873974324108e-06
-2.79922571145201e-05
-2.95691519514531e-05
-6.25655890210027e-06
-3.08932454287914e-05
1.30803171754446e-05
-1.05282789638583e-05
-2.20122631786602e-05
-2.1088288011901e-05
-2.04000899637004e-05
-1.82720628251315e-06
-2.16416352543541e-05
-1.39079815785547e-05
-1.63331607495749e-05
-3.27860040699951e-05
2.88323833538668e-06
-2.0433456207489e-05
-2.12597838443805e-05
-1.69574659434822e-05
-1.95698400928063e-05
-2.73889800006665e-05
-3.23804339559818e-05
-3.65163621960915e-05
-4.78264691847474e-05
-3.44751801808674e-05
-1.82173936082438e-06
-3.17987379255279e-05
-9.53461319437818e-06
-1.90301811391609e-05
-6.50502442155882e-06
-2.41743851461913e-05
-2.79871587831087e-05
1.3765515362028e-05
-1.82524343885719e-05
-8.46375843405663e-06
-2.73424438729701e-05
-1.82830822570207e-05
-2.78585188653284e-05
-4.75584242420947e-05
-1.02311527128975e-05
-2.91383940001387e-05
-3.86102145120851e-05
-3.44559040224416e-05
2.68175937903714e-06
-8.95820765895531e-06
-3.97079170663466e-05
-2.93988729823932e-05
-3.4394398695088e-05
-2.40228824745808e-05
-1.41681261273991e-05
-1.73691610854965e-05
-3.39303855249791e-05
-3.06243937675288e-05
-2.51838140606989e-05
-2.26140640243925e-05
-1.68125072248336e-05
-1.09156734112064e-05
-7.32590268739078e-06
-6.18563965658644e-07
-3.75290135530052e-06
-7.39593868130976e-06
-1.47350840774377e-05
-9.83189160134769e-06
-2.31312769582989e-05
-1.316749952229e-06
-4.23687949130607e-05
7.18838219294794e-06
-2.62373492871789e-05
8.98253308363824e-07
-3.77267681738363e-05
-2.51951841808817e-05
3.68364329544448e-06
-1.89867272281305e-05
-1.32430980353755e-05
-2.33628675024723e-05
4.98963208173234e-06
-2.98525139444252e-05
-1.75140802022811e-05
-2.33927188840484e-05
-3.38564650208307e-05
-1.82704937041025e-05
-1.20754930671802e-05
-3.29564096978866e-05
-2.47136445678693e-06
-1.76899589370202e-05
1.38941898359125e-05
-5.1240993886809e-06
-2.81187164544138e-05
-5.16361318303179e-06
1.22615975358958e-05
-1.71100972391903e-05
-2.78842226878742e-05
-1.44213319988758e-05
-3.11446868070764e-05
-5.47855617788175e-06
-1.28259333758106e-05
9.86003913375038e-07
-2.05348291954719e-05
-1.7081533809152e-05
-2.14003884508217e-05
-1.39180925093871e-05
-2.1712048138498e-05
-3.01582890253492e-05
-1.02484730126809e-05
-1.54389714722269e-05
-4.35902611584919e-05
-1.49295653963e-05
-3.36645010029091e-05
-6.37266834211398e-07
-1.89601886988581e-05
-1.83049303286598e-05
-3.3465043502952e-05
-3.17972803307576e-05
-3.28232928458917e-05
-2.79752853733382e-05
-1.98463266902219e-05
-1.51746810216082e-05
-2.62334870534505e-05
-1.70589323908557e-05
-1.58080582256537e-05
-3.10723452971023e-05
-4.27030522010192e-05
-3.33554454203144e-05
-2.4782724796593e-05
-3.04957186337214e-05
-2.05766164690122e-05
-1.9369311867186e-05
-1.55909008838613e-05
-1.56227534616088e-05
-2.48503721001034e-05
-2.94090599048373e-05
-3.57715184406266e-05
-1.96304323511682e-05
-6.6005752688625e-06
-1.81228299509181e-05
-2.30957501434728e-05
-3.51947462006223e-05
-3.47278531317067e-05
-1.72171685670459e-05
2.59872248238718e-06
-2.73547654680033e-05
-2.33378754161678e-06
-1.34027183329774e-05
-3.46318282904647e-05
-3.02582975781967e-05
-2.30956653637225e-05
-1.94980788897176e-05
-2.65292824634181e-05
-1.24281109289924e-05
-2.01848257430923e-05
-6.89051383749278e-06
-3.94829618507927e-05
-2.72150663006443e-05
-1.40252417812923e-05
-4.18871373981261e-05
-2.52095557330982e-05
-2.08873532923925e-05
-2.70793850236673e-05
-2.77848200042149e-05
-1.34078283696477e-05
-5.19403797487483e-05
-4.63999263916683e-05
-3.59056763999721e-06
-3.24893499607058e-05
-3.48527101677069e-05
-1.24332662093822e-05
-1.16203108535825e-05
-1.54230280531721e-05
-3.1826815978492e-06
-1.79324993941343e-05
-4.83332109789313e-05
-2.36339197612258e-05
-1.9583267981407e-05
-4.70306632666315e-05
-3.97112983052069e-05
-2.69010637104041e-05
2.73044652715742e-06
-5.55708435916626e-05
5.51004749187746e-06
-2.59007999311605e-05
-9.89689028056982e-07
-2.53147399279891e-05
-1.46809833326513e-05
-2.0833566805719e-05
-1.74280188099378e-05
-1.42948994091006e-05
-2.19068499502166e-05
5.57320708776806e-06
-2.92085633504867e-05
-6.88027363750576e-06
-7.60453238891924e-06
-7.9776299371611e-06
-1.81002043234123e-05
-9.89282605047438e-06
-9.23036560473157e-06
-1.54325906138696e-05
-1.90886010701308e-05
-6.5221987730927e-06
-3.77853636971651e-06
-2.74586162563148e-05
-1.68021388906437e-05
-4.91481627638896e-05
-4.93854158645952e-05
-3.62092955766786e-05
-4.05134493290769e-05
-2.30600778639279e-05
-2.0184410752739e-05
-3.77570868719836e-06
5.227473347215e-06
-1.77774112795504e-05
-7.54980642656126e-07
-2.11041000493137e-05
-2.91810683503135e-05
-8.78189653533756e-06
-8.65668626692796e-06
-5.48561153224764e-06
-3.66109840868729e-05
-2.08509977249054e-05
-3.49958385547593e-05
-1.81431877472099e-05
-2.12006454658749e-05
-3.40729039011409e-05
-1.78531458884486e-05
-3.2561153395117e-05
-4.33777477284912e-05
-1.73906834604591e-05
-3.00129211422266e-05
-1.67475055519918e-05
-3.22112840471031e-06
-1.98902909685311e-05
-2.67751753024433e-05
-2.66159954402498e-05
-9.01191958897155e-06
-2.5123469641787e-06
-2.22528857770812e-06
-3.11590211797273e-05
-2.05108325979474e-05
-2.42804478053721e-05
8.9442685349505e-06
1.34818594372889e-05
-1.06849623486282e-05
-2.4502441009573e-05
-1.85768097095572e-05
-1.19331276526215e-05
-4.51105398274759e-06
-2.10962409122091e-05
-2.00026656259537e-06
-3.10161699897744e-05
-6.74075273443453e-06
-9.3395318410843e-06
-2.02026909989983e-05
-3.21321400217824e-05
-1.34567874582006e-05
-1.12129092051431e-05
-3.72108295620225e-05
-1.11223395049737e-05
-2.8614433411589e-05
-1.76830502901181e-05
-1.80427174625021e-05
-1.80293646152407e-05
-2.15971082301787e-05
1.79687213975956e-05
9.27436752190741e-06
-2.78587254307593e-05
-1.67674397231439e-05
1.01555524708441e-06
-3.17944800912016e-05
-6.00566283716028e-06
-2.96772719688969e-05
-1.72820438293637e-05
-2.52285650767756e-06
-2.9826114728531e-05
-1.07690714296253e-05
-2.711743032515e-05
-1.67607140454741e-05
-3.21728310264534e-05
-6.3621510518789e-06
-3.11756545732942e-05
-2.65713726398928e-05
-1.73657909735939e-05
2.67594639025306e-06
-3.10966916802736e-05
3.20269415386426e-06
-4.40389950656206e-06
-2.88861709524835e-06
-1.03082871258553e-05
-1.66836334091639e-05
-1.21134310112685e-05
-9.41780992966328e-06
-2.34303695120128e-05
-1.01771460029176e-05
-3.13388040436557e-05
-6.00488293025856e-05
-7.46219036580913e-06
-2.3067282778628e-05
-7.22072350595178e-06
-2.55918248620187e-05
-1.89923627763543e-05
-4.834905085475e-06
-3.39475050795604e-05
-3.57344931442007e-05
-4.80036884111924e-05
-1.52519812566349e-05
-1.21354798693364e-05
-5.21251690810069e-05
-1.38937284638651e-05
-3.62910732796396e-05
-3.22145817378291e-05
-1.82958727865933e-05
-7.95476948050157e-06
-8.36458461471462e-06
-1.2049226395218e-05
-1.16690400585955e-05
-1.10657549268656e-05
3.73409158387989e-06
-2.47536678227628e-05
-1.46250209626645e-05
-3.19086954536125e-05
-3.08858354028721e-06
-8.88729091686274e-06
-3.64109617414601e-05
-2.28210034689523e-05
-1.62294603298151e-05
-2.24385800334719e-05
-1.22644679849478e-05
-2.16838143968247e-05
-1.08743196741333e-05
-2.97426515316741e-05
-1.55358318984597e-05
-1.44779606845571e-05
-1.54770359354088e-05
-4.20056819120656e-06
-1.81147732649596e-05
-1.64850759232449e-05
-4.19091052670837e-05
-2.81918761880253e-05
-3.25567145755555e-05
-2.50888801393417e-05
-2.2166714065749e-05
-2.88317236418095e-05
-1.10847139677595e-05
-1.06024602003339e-05
-1.42337608721774e-05
-2.69017743061952e-07
-4.14851098039206e-07
-3.54253038374063e-05
-3.36825143147656e-05
-2.87786991490995e-05
-3.33146302564637e-05
-2.82738266030874e-05
-3.74745455914128e-05
-1.93097271714969e-05
-1.75463312255918e-05
-3.18324842423245e-05
-3.86265649895389e-05
-2.99244039679243e-05
-2.34872608907299e-05
-2.78692469224145e-05
-1.56096398414698e-05
-3.05867146219595e-05
-4.64918466766904e-05
-2.3993397922398e-05
-3.59644300103302e-05
-2.09590173635748e-05
-7.2916450844182e-06
-1.11594415690947e-05
-2.50186546003972e-05
-1.03278568185031e-05
-7.21086274796741e-06
-2.88069965388848e-05
-2.63039507134681e-05
-2.92511443836327e-05
-2.85109795718792e-05
-2.44691203040425e-05
-8.43167839086501e-06
-4.19780689126583e-05
-8.74393849058361e-06
-1.41700042860817e-05
-3.95340085306133e-05
-1.50201189515799e-05
-2.95324051645949e-05
-3.74713901808074e-05
-5.74489644967934e-06
-1.80738404250133e-05
-1.03901214930455e-05
-1.96807686294423e-05
-2.07293396475896e-05
8.71135143370289e-07
3.16531600660319e-06
2.89579052178092e-06
-2.47039806774205e-05
-2.087271301477e-05
-4.64866030638856e-05
-2.10608851272148e-05
-1.04594274978253e-05
-4.19437190948482e-06
-1.18887537296714e-05
-1.27721244265854e-05
-4.46876123958784e-06
-1.19895196787968e-05
-2.99505272201049e-06
-3.17683228593169e-05
-2.02463242592169e-05
-3.12964960542621e-05
-1.21305374492006e-05
-2.118836094934e-05
-2.6659669259751e-05
-1.94407781487755e-05
-1.34506160627196e-05
-3.10019562799243e-05
-2.6596705695917e-05
-9.26622427471394e-06
-3.90584389565908e-05
-2.8106632626329e-05
-2.88088912225768e-05
-2.15459395766859e-05
-1.97912104612629e-05
-1.22384066642308e-05
-4.13595124424704e-05
-2.21954882161541e-05
-2.59016784975223e-05
-5.70107959688027e-06
-3.1935527945947e-06
-4.41771912876453e-05
-2.57954365581908e-05
-2.44026923526235e-05
-4.87779791918768e-06
4.66081984291678e-06
-1.48525639822482e-05
-2.85137936028331e-06
-2.14754786059004e-05
-3.04845656191913e-05
-2.61828682306879e-05
-2.82429895474957e-05
-2.30315962269376e-05
-3.04920055864338e-05
-1.21936660415564e-05
-4.12678567183075e-05
-1.6806993177482e-05
-2.81188660499246e-05
-9.24399734523726e-06
-3.53920345878183e-05
-2.62926889036658e-05
1.04305594955451e-06
-2.0208593106413e-05
-1.67723399086422e-05
-2.70244289768247e-05
-3.47164108640912e-05
-2.04256295378894e-05
-2.04417586085784e-05
-2.26341886881766e-05
-1.8283133431976e-05
-1.1164469996936e-05
-1.68408767923078e-05
-1.50051591637116e-05
-3.49754238804837e-05
-2.83367739390588e-05
-4.057316969857e-05
-2.68892020277136e-05
-3.767781425846e-05
-3.29972608224084e-05
-9.51958727818816e-06
1.99351260061204e-06
-2.2639740368729e-05
-7.75930330404022e-06
-1.8920554784412e-05
-4.38565134019921e-05
-2.72413541208787e-05
1.02600153720825e-07
-1.45392055691359e-05
-2.1226302502994e-05
-1.91129697335909e-05
-1.33855957495082e-05
-8.09016595276176e-06
-1.98967098955872e-05
-1.01966345498594e-05
-9.49361539560101e-06
-1.26085922186489e-05
-2.18141090951333e-05
-1.35983507605001e-05
-2.30885996953898e-05
-1.82643344229849e-05
-1.83674787394918e-05
-1.01946616869015e-05
-3.62769471365953e-06
-1.51502505712145e-05
-3.80396754022188e-05
-1.5695761929514e-05
-2.31930748344522e-05
-1.55426785381106e-05
-3.62925278350983e-05
-5.81863563686471e-06
-1.42413162283674e-05
-2.42514210372911e-05
-9.02519778255692e-06
-2.83803423922179e-05
-2.82331454698486e-05
-4.86887226231705e-05
-7.48436374736251e-06
-1.25819347349219e-05
-4.16509473454665e-05
-1.55676223315627e-06
-3.1070324031973e-05
-2.50928032171294e-05
-2.50180520663532e-05
-3.85494789787022e-05
-1.27698368974981e-05
-2.21705255261613e-05
-5.30953792371029e-06
-1.16718906327152e-05
-3.40625748219255e-05
-3.49547120425493e-05
-1.66276768729035e-06
-2.37133311754793e-05
-3.18949736378405e-05
-1.91973362208852e-06
-4.81694920134177e-05
-2.32755616831599e-05
-1.56488266831969e-05
-8.7641754138123e-06
-5.32014401140054e-06
-3.11791438364332e-05
-3.71722074846354e-07
-2.64366792082639e-05
-3.25149744029457e-05
-6.8754607009094e-06
-1.77745466069666e-05
-1.73972482988893e-05
-1.43532168706014e-05
-2.75811335960882e-05
-5.86691672197286e-06
-1.26069050426412e-05
-2.63155717827607e-05
1.75697309715671e-05
-2.80596354240173e-05
-1.88091382758538e-05
-2.04675443477273e-06
-3.24420852793492e-05
-2.75851315164782e-05
-6.23872184311145e-06
-2.66603411130789e-05
-1.93463799117032e-05
-1.70563021710087e-05
-1.93431003413237e-05
-1.3064551860334e-05
-9.66807358806845e-06
-2.82216000178198e-05
-2.45799169882057e-05
-2.65565394720751e-05
-2.82294492126036e-05
-6.74853889520969e-06
-4.17259469544322e-05
-9.59378116929865e-06
-1.10361114657568e-05
6.67993795676988e-06
-1.78811530369698e-05
-1.68925841789051e-05
-3.51351437465848e-05
-1.35016325679441e-05
-1.92358390607784e-06
-2.3871543028112e-05
-1.14693716923771e-05
-2.74733541440585e-05
-8.65978069892438e-06
-3.46610856366709e-06
-3.4674632508826e-05
-1.49630748025365e-05
9.84208994714353e-07
-3.0508443959557e-05
-1.03310006524494e-05
-1.17131129920198e-05
-1.70636384725776e-05
-2.16444256971054e-05
-1.16685908488716e-05
-1.97015417233269e-05
-3.07986418835185e-05
-3.98743590667309e-05
-2.58598976565336e-05
-3.07097372063017e-05
-4.4987633801624e-05
-1.16564251684463e-05
-2.49860022424115e-05
-1.76732524007053e-05
-2.512577560364e-05
-3.076454188389e-05
-1.81045020160801e-05
6.66321547620465e-06
-3.07944952596769e-05
-1.42692102656271e-05
-1.64564518164045e-05
-4.26688889775495e-05
3.5678216871632e-06
-1.49188743962148e-05
-1.50766948858307e-05
-2.50187613405981e-05
-2.57022949225252e-05
-7.81175212645637e-06
-5.65330740826343e-05
-1.26405306570474e-05
-2.60301984618059e-05
-3.82087895400579e-05
-1.01247729141854e-05
-2.90540722203125e-05
-2.98225937277563e-05
-3.67762153123156e-06
-4.30755103307521e-05
-4.7630782255962e-05
-6.87957978201354e-06
-3.52774460446394e-05
-3.41177719290912e-05
-2.51609503856281e-05
-4.40938602260278e-05
-1.42249684366194e-05
-2.58856171725514e-05
-9.50871957497044e-06
-1.47973434247021e-05
-2.44905149114473e-05
-1.54069051395406e-05
-3.09948039857143e-05
-3.0360543728505e-05
-9.33099522354383e-06
-2.43819469945294e-05
-1.18590294064338e-05
-2.38813622894406e-05
-3.09915934669859e-05
-3.17456362290479e-05
-2.31782595137357e-05
-2.51268481217357e-05
-8.38313058413643e-06
-2.05797472739757e-05
-1.48321861058762e-05
-2.00191005549963e-05
-1.73156460258754e-05
-9.63674272276142e-06
-2.58881942054395e-05
3.95751269166009e-06
-1.40117456128749e-05
-3.13565337430964e-06
-4.93492618883065e-06
-4.11278967152185e-05
-7.82538170434922e-06
-2.2223622105321e-05
-1.22922954000042e-05
-1.98836449801824e-05
-3.37892284874105e-05
-1.94448568875187e-05
-2.14355033953595e-05
-3.8165820576975e-05
-2.34937314086759e-05
-9.2684311443287e-06
-2.92477322409259e-05
-3.505053163546e-05
-1.85588646319077e-05
-1.677115952101e-05
-7.04653694525399e-06
-3.16589892530075e-05
-1.49299550680618e-05
-8.51077385343131e-06
-2.74478007885146e-05
-8.93620386511765e-06
-8.43039837206408e-06
-1.71183786808624e-05
-2.55681371841859e-05
-3.07411766359543e-05
-1.79599271421327e-05
-2.19865099741186e-05
-2.48913729358746e-05
-5.26953454651112e-06
-4.29312049627202e-05
-1.45721087139251e-05
-4.25593366642018e-05
-1.78031109935375e-05
-3.54776239485469e-06
-5.39551702049288e-05
-2.63893906956428e-05
-2.11632142769763e-05
-3.29729490214768e-05
-3.8289777807708e-05
-3.20137435811446e-05
-3.45396490728846e-05
-3.97380600579491e-05
-1.9530288178433e-05
-4.85563280254473e-05
-3.81704823002919e-05
-4.35319849767568e-05
-5.68253401390544e-06
-3.02907529683725e-05
-1.9720604170577e-05
-3.82890102217896e-05
-1.04682620232831e-05
-1.07020386692513e-05
-2.93947545587391e-05
-3.44607627809663e-05
-3.25642674481952e-05
-6.6480417119001e-06
-2.72301234974147e-05
-2.25496098553631e-05
-1.39377677760453e-05
-2.96232063132829e-05
-2.68336188237247e-05
-3.79413427973893e-05
-1.18909556675022e-05
-3.94154894413011e-06
-1.0122855995756e-05
-1.92088015445894e-05
-2.68310186446123e-05
-2.70950140176219e-05
-2.49496251307082e-06
-4.67362336260419e-06
-2.48044240342586e-05
-3.01492380516398e-05
-2.9441143549232e-06
-1.0910285540881e-05
-2.5006125775533e-06
-2.04347268322348e-05
-2.82539418373448e-05
-9.13674734436602e-06
-1.30444804333069e-05
-5.69610658305737e-06
-2.90012239887351e-05
-2.68681120825895e-05
-4.38890331561253e-05
-1.42772672930213e-05
