# Supplementary material for: Research on computational propagation and identification of mine microseismic signals based on deep learning
Source: PLoS One. 2025 Oct 22;20(10):e0334641. doi: 10.1371/journal.pone.0334641 (PMC12543183; doi:10.1371/journal.pone.0334641)
Supplement: S1 Data — (ZIP) [file pone.0334641.s001.zip › 000100500000980.xlsx_0.txt_24.txt.txt]

-3.46559087332966e-05
-2.8356251957109e-05
-4.58360990385467e-06
-1.2673213176896e-05
-2.39535587659811e-05
-4.06507135597278e-05
-1.5660495738392e-05
-1.57536820303568e-05
1.00383541638988e-05
-1.88373549890385e-05
-2.44815900009651e-05
-1.74060993122835e-05
-1.85867443490303e-05
-3.23448394975162e-05
-1.4171657379305e-05
-3.00850477463955e-05
-2.61082332207318e-05
-2.59568028884484e-05
1.79272962240287e-06
-3.54841190412895e-05
-2.39357430940194e-05
-3.18578169889635e-05
-9.23585843524989e-06
-7.84779668185337e-06
-2.89350056791861e-05
-2.0392372944289e-05
-8.62941636674454e-06
-6.45616091340958e-06
-1.58578364323814e-05
-1.75782311034615e-05
-1.75738267319914e-05
-4.45995470019077e-06
-1.87321075360821e-05
-1.10635705382026e-05
-8.11250305430168e-06
-7.97893228402525e-06
-2.02164308825697e-05
-2.99963352815237e-05
-2.15570439873739e-05
-2.54805165059859e-05
-1.85308539134321e-05
-3.08794825094431e-05
-7.45846025587949e-06
-3.11284649795911e-06
-3.88780430666282e-05
-9.64011996354422e-06
-1.1750868165025e-05
-3.15678368170882e-05
-2.21633159165071e-05
-2.70158961219462e-05
-2.80828953280436e-05
-2.22675178017276e-05
-4.7888330205021e-05
-2.08139307954298e-05
-1.95344388978723e-05
-3.38318832947362e-05
-2.35070801387713e-05
-1.51227030316798e-05
-1.20337995694506e-05
-2.09488642814153e-05
-6.30012850668424e-06
-2.02795014063653e-05
-3.25759904388927e-05
-2.63564715009491e-05
-2.3787632950663e-05
-1.75258441309466e-05
-2.72347873921798e-05
-4.06220222136504e-05
-2.00375850925161e-05
-2.20790161506211e-05
-1.54912226568491e-05
-1.48046730908841e-05
-2.73117081880395e-05
-3.39054101380147e-05
-1.54539093041462e-05
-3.51445310732831e-05
-2.01824520248402e-05
-1.96454131745649e-05
-9.87841991151668e-06
-3.53804043989324e-05
-8.84573686207212e-06
-1.48172773424292e-05
-9.40463628911247e-06
-2.21992710812041e-05
-2.90857807438671e-05
6.97181776692457e-07
-2.82554451150413e-05
5.32150557275507e-06
-1.20552189379429e-05
-3.02577097875469e-05
-2.85889429889558e-05
-4.83973564738008e-05
-2.35147036554642e-05
-2.28549876517418e-05
-3.90546224711922e-05
-9.12505318351922e-06
-2.53234843563926e-05
-6.72653461357673e-07
-2.12450765309367e-05
-1.48070832939392e-05
-1.20120980584562e-05
-1.93081143477751e-05
-2.5734731150133e-05
-2.43941174550438e-05
-2.86986020680125e-05
-2.91686979682485e-07
-1.55252592455739e-05
-1.53251746938487e-05
-1.30255228859142e-05
4.85492250489638e-06
-6.20350413436893e-06
-2.11771820227288e-05
-2.72139419582134e-05
-1.25285810588164e-05
-1.0919645768727e-05
-5.67452499396018e-06
-2.76749622088737e-05
-3.52293177948039e-05
-1.33312026048811e-05
-1.72900169079157e-05
-2.14158267524793e-05
-2.71411641269207e-05
-5.31375997830921e-05
-4.87829407775768e-05
-2.36173557160447e-05
-1.49321719087543e-05
-3.83890727865991e-05
-1.16895293323361e-05
-1.70659171568988e-05
-2.32697908666387e-05
-1.98553471490539e-05
-1.80870424797932e-05
-2.93854077631803e-05
-1.51416762771343e-05
-1.09579120680773e-05
-6.3454515518991e-06
-4.45591889244195e-05
-2.71453001563118e-05
-3.68712604070308e-05
-3.5779313191231e-05
1.33416464555834e-06
-2.84369358020153e-05
-1.52029382912456e-05
-1.2312931147472e-05
-1.63606713200101e-05
-3.3539033353439e-05
-2.82558802761473e-05
-2.65858796721906e-05
-3.03581135270175e-05
-8.52093565193508e-06
-2.67802559866729e-05
-2.30533239409352e-05
-1.8102041427901e-05
-1.42953681631086e-05
-3.65021695473615e-05
-2.83855742914121e-05
-2.1442425803539e-05
-9.92402327460905e-06
-9.1382614209731e-06
-1.98182621670389e-05
-1.49123478125715e-05
-2.59023682705392e-05
-2.75778406206547e-05
-6.93268537250716e-06
-2.70183601060293e-05
-2.40419137325651e-05
-3.14632349644605e-05
-3.63705910150965e-05
-7.59722240355023e-06
-4.14464561947181e-05
-1.79575451425931e-05
-9.51956110410417e-06
-3.58967723877525e-05
-2.57368737042585e-05
-5.26341432970014e-06
-2.56887542365827e-05
-1.11142938736201e-05
-1.87416695039653e-05
-8.79552587975503e-06
-2.23837329448107e-05
-2.27729533710024e-05
-3.02786731463785e-05
-2.15418750782993e-05
-3.59257486240918e-05
-1.66678156210245e-05
-2.1729274376912e-05
-1.9169398540014e-05
-3.65655997724278e-05
-1.30566251373289e-05
-2.33425310035414e-05
-1.61425670960233e-05
-1.8868184125568e-05
-1.73593284175267e-05
-2.50829901645226e-05
-2.49181070679494e-05
-2.56492397342691e-05
-2.76375669088283e-05
-1.60994853572468e-05
-3.44034599646317e-05
-1.02991550495364e-05
-1.08382169437847e-05
-1.79220528118474e-05
-1.78571109463699e-05
-3.14038731506551e-05
-2.05028942439886e-05
8.92759719522663e-06
-1.66903150259462e-05
-1.50200356525651e-05
-8.83259497136189e-06
-2.95911250103639e-05
-5.39521099966892e-06
6.15696775837472e-06
-6.10657802143341e-06
-1.57681108145079e-05
-2.14639829289849e-05
-2.16193729302043e-05
-1.27086985165533e-05
-3.26292221871436e-05
-1.48407801187723e-05
-8.14300601783227e-06
-1.76489314557216e-05
-9.07683763809346e-06
-1.43145151373321e-05
-3.46530123474993e-05
-4.50912887146333e-05
-1.09326514654296e-05
-7.95010256327823e-06
-1.20082389905015e-05
-5.46820851361466e-06
-3.57016244649972e-05
-2.66914574283572e-05
-9.76391050966114e-06
-1.58826400250692e-05
-2.07237526396532e-05
8.37123012499685e-06
-4.48684852815802e-06
-2.93480016249817e-05
9.87540338751128e-06
-2.24154867625588e-05
-2.76417536135031e-05
-1.1439480375576e-05
-1.81010137677965e-05
-3.37519705980826e-05
-1.86234247140082e-05
-2.80192449864372e-05
-2.04806354714878e-05
-1.89928952126899e-05
-1.49208850525467e-05
1.09841044559233e-05
-1.99242881825351e-05
-2.55425214588766e-05
-1.33927255567719e-05
-2.37779859031676e-05
-1.89999820002388e-05
-2.20997672916015e-05
-3.70317034020129e-05
-1.47903626252848e-05
-1.58553091530827e-05
-7.78427604769201e-06
-2.52584998597752e-05
-1.31258710372943e-05
-1.52252011775214e-05
-2.32629875037527e-05
2.73073986058464e-06
-2.30079347500762e-05
1.19063753310916e-06
-2.31939884419535e-05
2.19969799873317e-06
-1.77549968601847e-05
-1.98723174481337e-05
-2.40950837160064e-05
-8.88093424929613e-06
-1.32048797256394e-05
-3.4437566448562e-05
-1.81320455620133e-05
-2.4921532960189e-05
-1.96427511934178e-05
-7.50474796380299e-06
-4.4248339528181e-05
-2.55421505233517e-05
-4.67281578559995e-06
-2.53430385196077e-05
-5.95072381963353e-06
-3.41878155282973e-05
-3.76897925753803e-06
-1.90294433661265e-05
-1.44438548645966e-05
-1.49909652214844e-05
-2.28846490561533e-05
-1.13295151430863e-05
-7.92032748831943e-06
-1.03103606177471e-05
-4.21619215306619e-05
-2.97775969361622e-05
-2.53324177715864e-05
-2.23065410335054e-05
-2.66557424688099e-05
-9.63121799381911e-06
-3.56057288671711e-06
-3.04716178543945e-05
-3.06403866469077e-05
-1.67046183816339e-05
-1.67156435062629e-05
-3.00590852435282e-05
-9.460868638821e-06
6.61342069624106e-06
-3.5311664986482e-05
-9.5325852836816e-06
-1.86022860394394e-05
-1.00836654188584e-05
-8.35097814548244e-06
-1.61317944284057e-05
-1.28646417189244e-05
-4.17643091370893e-05
-1.62341343309752e-05
-2.75731512442855e-05
-1.66908480203312e-05
-1.28738130889185e-05
-2.47405035246531e-05
-1.689562843866e-05
-4.88064247081833e-05
-3.68361913796368e-05
-2.60096791557717e-05
-1.15429637048155e-05
-2.24338948849944e-05
-2.23661058229309e-05
-3.57519851388008e-05
-2.90520376481529e-05
-4.24758961142135e-05
-3.01442261348141e-05
-1.30939762378825e-05
-1.13294633208588e-05
-2.91597848682144e-05
-2.59205477630634e-05
-3.89978405868479e-05
-4.40491506941486e-05
-2.06211254880389e-05
-2.60771795010034e-05
-1.38733002843512e-05
-3.99595174219363e-05
-1.65964124848793e-05
-7.85379017354377e-06
-2.04832903809099e-05
-2.44609732013057e-05
-1.48553475793778e-05
-1.16752014830173e-05
-2.04018536782434e-05
-3.24251039641171e-05
-2.65003139122263e-05
-2.55583137674896e-05
-5.45078066104675e-06
-9.6898120298857e-06
-1.02549427109978e-05
-2.9976511931457e-05
-4.19546408653105e-05
-6.35008622124416e-06
-2.20459935300114e-05
-4.10706227115766e-05
-2.74893859836378e-05
-1.25626600662571e-05
-5.49095107366989e-06
-1.36414270395023e-05
-2.18262347624822e-05
-4.42447994438646e-05
8.2892913961368e-06
-1.49759104153527e-05
-6.81897878216401e-06
-3.32377384929469e-05
-1.08196634976474e-05
-3.23924586589899e-05
-2.29993383283105e-05
-1.43619514492434e-05
-4.00152789269678e-05
-1.42261446884109e-05
-4.22241071514063e-05
-1.94376793419602e-05
5.17694929985613e-06
-2.98177856731657e-05
-2.77456329399208e-05
-4.46569079716515e-05
-2.67329529799412e-05
-2.34869706244567e-05
-2.35479545800815e-05
-2.26600913697717e-05
-2.5733888635423e-06
-3.06712426151751e-05
-3.9717073689502e-05
-5.73587059186976e-06
-3.33587271892939e-05
-2.51176379945242e-05
-1.1792685113843e-05
-3.24949625762771e-05
-1.88042312179988e-05
-1.27563014720453e-05
-1.52699555829872e-05
-3.56544909816323e-05
-3.02259006465262e-05
-8.33330911146925e-06
-9.61430036245163e-06
-1.69628172394506e-05
-1.13380432874629e-05
-2.37086871436068e-05
-2.99874395188763e-05
7.08094497845839e-08
-2.75531374886056e-05
-2.47020245851015e-05
-2.42779061729152e-05
-4.19566250782504e-05
-1.31964252747495e-05
-2.18297664898568e-05
-1.09545184777318e-05
-8.33093058676291e-06
-2.32312346937706e-05
-3.48734402890078e-05
-2.32537455507024e-05
-3.73804923740244e-05
-2.86721583691524e-05
-3.00268824402525e-06
-3.33172437221597e-06
-2.88653355671971e-05
-8.67672814159113e-06
-1.2102747230895e-05
-2.39066588632949e-05
-3.33018219318546e-05
-1.44785110595515e-05
-1.10315277607126e-05
-3.79749885560525e-05
-4.191274045364e-05
-1.88330213189832e-05
-2.49530629848006e-05
-1.82298291717289e-05
-3.91018145660834e-05
-1.16072391790432e-05
-1.66379211496249e-05
-2.25982763536518e-05
-4.12434573198801e-06
-7.05472532647711e-06
-2.65701827966497e-05
-9.06359269097776e-06
3.38174278094373e-06
-1.01198374751148e-05
-8.61751356403452e-06
-4.7378544052479e-06
-6.51487105053491e-06
-1.95211210564902e-06
-2.34222979091548e-05
-2.64297353170153e-05
1.89325461708613e-06
-3.27817947493933e-05
-2.81079838325163e-05
-2.78992904182339e-05
-1.19515478818315e-05
-1.90331913634343e-05
-2.05819814141782e-05
-6.09478890177998e-06
-4.87268064103764e-05
-2.87122284440548e-05
-4.4351289116849e-05
-4.25928284400011e-05
-7.07507803230363e-06
-2.35745207038826e-05
-5.71423541486854e-05
-4.04549476278717e-05
-2.3987110069445e-05
-3.97359209939594e-05
-6.01004625134617e-06
-1.57527157340222e-05
-2.21862010306108e-05
-8.35507040151691e-06
-4.58685371019129e-06
-4.02809270168059e-05
-4.71724341783009e-05
-3.00886314746802e-05
-2.8081036777359e-05
-2.54068349986023e-05
-1.65760875807193e-05
-3.66665653890129e-05
7.58538709469467e-07
-8.65557894153748e-06
-2.95696744345718e-05
-2.41723509435802e-05
7.32462787813561e-06
-4.59882447304794e-05
-3.15519468922253e-05
-4.56685386679514e-05
-1.06812026530819e-05
-2.165225818906e-05
-2.14154527563147e-05
-1.73590406264162e-05
-1.3927817525356e-05
-2.48917213246334e-05
-5.12242534704093e-05
-3.24371485749356e-05
-3.53159878573891e-05
-1.1596530298719e-05
-2.27030261857501e-05
-3.22747798179718e-05
-2.80443270318271e-05
-9.85799367035997e-06
-1.6388311878162e-05
-3.78820806369143e-05
-1.34974464533176e-05
-2.99731330391987e-06
-2.70530060532213e-05
-4.59191102565457e-05
-6.82859892491064e-06
-1.87745121002335e-05
-5.89571002158849e-06
-3.01571438702051e-05
-3.34703948533868e-05
-1.64799863131503e-05
-7.47350826530846e-06
-2.80120252963711e-05
-1.99016481423544e-05
-1.06348724338893e-05
-2.11687319761746e-05
-2.73462409990989e-05
-2.57108537676908e-05
-2.57918790231239e-05
-1.75940894189653e-05
-2.54570633856508e-05
-3.28013096105126e-05
-2.39940647565934e-06
-5.38872008551471e-06
-1.98632541661964e-05
-2.16730466939356e-06
-2.09633991741705e-05
-1.15543934018033e-05
-4.55089748896429e-05
-3.3496244857589e-06
-1.7406933152487e-05
-2.02471993743151e-05
4.24513863074815e-06
-1.313130644256e-05
-2.00090198052899e-05
-3.37695818526435e-05
-3.80016922583561e-05
-2.16584708575935e-05
-2.63089816366122e-05
-3.53468085457345e-05
-1.46574558290194e-05
-4.55730170028612e-05
-8.34164973360187e-06
-2.47530024437307e-05
-2.09279762403821e-05
-2.83893839580031e-05
-1.60939756135617e-05
-1.46437659730684e-06
-2.40518027408768e-05
-1.63847917710994e-05
-2.88831728271722e-05
-6.91057028479139e-06
-2.2534253910238e-05
-2.70443691842404e-05
-1.96866744270546e-05
-1.9648233030698e-05
-6.9098683166332e-06
-2.95305459107226e-05
-4.79739482345303e-06
-3.24558162229326e-05
-1.37206571216912e-05
-2.85688135986771e-05
-2.44282456742494e-05
-3.63493502229708e-05
-1.49021272631962e-05
-2.760466153454e-05
-2.70618103540671e-05
-3.81021769686736e-05
-2.19391760286939e-05
-3.26469535604879e-05
-4.13422693918015e-05
-1.34779078894163e-05
-9.07879122416237e-06
8.74524871938856e-06
-2.14150130425419e-05
-2.98818052962799e-05
-1.44116961316593e-05
-2.28390287173082e-05
-7.71278443629501e-06
-2.56104275952291e-05
-2.63112138799342e-05
-1.29651597666735e-06
-1.81863185313007e-05
-1.01409136061464e-05
-2.47352907347158e-05
-2.64430570445385e-05
-4.20749006768762e-05
-3.16658261840654e-05
-1.09737735627252e-05
-2.83498934013171e-05
-3.34805894562734e-05
-2.63855165961958e-05
-8.3513080250835e-06
-7.89115593272996e-06
8.12680035176398e-06
-3.26497632334613e-06
-2.7871614102645e-06
-2.52266081109777e-06
9.64949630847045e-06
-3.03127252166913e-06
-2.40210639767113e-05
-7.37041244835986e-06
-4.76130632699231e-06
-2.62772540644063e-05
-1.05651598764654e-05
-1.54222205751077e-05
-5.52622800860363e-06
-1.44342241167756e-05
-2.4923269465485e-05
-4.9837921831318e-05
-8.00246986536865e-06
-3.13480352901692e-05
-3.69071223884968e-05
-2.03047458453214e-05
-2.55022112859624e-05
-2.44940935214733e-05
-2.90985559182879e-05
-3.00105318330092e-05
-9.61641573026238e-06
-1.9558554679706e-05
-1.73341376594525e-05
-1.89416370727734e-05
-5.09250674008026e-05
-1.17838315060682e-05
-1.48109375238776e-05
-3.33677423707162e-06
4.76920955043237e-06
-1.68137788181713e-05
-1.02478774429097e-05
-1.98887187708231e-05
-2.40280829780499e-05
-2.16833034093731e-05
-1.67387441309361e-05
-4.79312459303202e-06
-2.12206560740256e-05
-9.62309025544797e-06
-1.51922865021619e-05
-2.92397678831174e-05
-6.43374560906561e-06
-2.86969769886619e-05
-9.18310611763717e-06
-2.932404403191e-05
-2.19886735342727e-05
-2.19640463075554e-05
-2.34139031746341e-05
-1.56120450168707e-05
-2.6287034604567e-05
-7.83187371304243e-06
-1.11416770318868e-05
3.66064693100023e-06
-2.5668542777602e-05
-2.30847886331507e-05
-2.49475391821065e-05
-3.70814779414507e-05
-1.13878226343099e-05
-2.05684296932873e-05
-4.94301184888387e-06
-2.18803773954727e-05
-3.55466635258658e-06
-1.16058837609702e-05
-4.08809466011513e-05
-2.9908037292197e-05
-2.58035149522801e-05
-1.91774636751993e-05
-1.29435660810609e-05
-3.03686982346946e-05
-4.69195367408491e-06
-2.56577925593685e-05
-1.78154568174314e-05
3.8729403717228e-06
-1.76670486904916e-05
-1.04629368063012e-05
-1.38227339378396e-05
-1.43957950145782e-05
-1.68798203274347e-05
1.28663418070801e-06
-1.06624803968759e-05
-7.8404994427406e-06
-2.97535955792646e-05
-2.30691985045526e-05
-3.39924099364868e-05
-2.26684853325203e-05
-3.58093185899893e-06
-4.14496629006227e-05
-1.03007982388214e-05
-1.04848913359382e-05
-3.30265661554545e-05
-2.07525689903634e-05
-1.61636326000197e-05
-1.07249083047991e-06
-2.32404433871409e-05
-1.98219833697736e-05
-1.70959242783349e-05
-9.79700453144274e-06
-4.73718458311152e-05
-1.48402022092252e-05
-1.70512562248471e-05
-1.00325124296497e-05
-1.94519604321041e-05
-2.02278680910258e-05
-2.09508344393149e-05
-3.80530213559791e-05
-3.07085483052852e-05
-1.92408836327962e-05
-2.15641359851293e-05
-2.71879611145894e-05
-1.3728509513777e-05
-1.62386144020756e-05
-3.42361867018612e-05
-2.48980673927066e-05
-1.94759116822541e-05
-2.36777954886718e-05
-2.93805903339478e-05
-2.04376296066867e-07
-7.37733272904722e-06
-1.34340967478236e-05
-2.03778730036152e-05
-1.29689264862007e-05
-1.0176803565893e-05
-2.35075348919912e-05
-9.58945915501787e-06
-1.3569874723983e-05
-2.24536732787467e-05
-1.85275636356908e-05
-3.61335402681368e-05
-8.14429208816046e-06
-4.50483472777937e-05
5.20053455392505e-07
-2.33976300192347e-05
-2.77249981376121e-05
1.05720852168635e-05
-4.63244110761882e-05
-2.27841808231116e-05
-8.19873105129283e-06
-2.19643436517545e-05
-3.10648975872523e-05
-6.16573024467164e-06
-1.94573289686728e-05
-4.18943903660741e-05
-4.22956411838682e-05
-1.4623131951183e-05
-3.65360630992714e-05
-1.59629513241283e-05
-2.1451401961341e-05
-3.57741911257019e-05
-1.58414202038788e-05
-1.24423875963175e-05
-1.92467674322533e-05
-1.12695497454453e-05
-1.01456231268957e-05
-3.38504674524684e-05
-1.39719394883968e-05
-2.38919858474459e-05
-1.53118450533241e-05
-2.59789611336402e-05
-3.40404744703487e-05
-1.4926954508276e-06
-1.556350885656e-05
-1.25497094593959e-05
-1.09657835231137e-05
-1.39036170974785e-05
-8.6282898331248e-06
-3.78976689900815e-05
-4.4935770000682e-05
-9.08361976654171e-06
-8.52994885114621e-06
-2.67288604739998e-05
-5.02455509845574e-06
-1.46122971287157e-05
-8.04588363927881e-06
-3.67122000837394e-05
-8.61100881307931e-06
-2.10273862634045e-05
-1.96416363664633e-06
-3.0025674331833e-05
-1.84382031873537e-05
-1.07528362031122e-05
-1.5793028794909e-05
-3.01681510375048e-05
-2.71575403730077e-05
1.30464286505872e-05
-2.18489876348169e-05
-2.22615785536761e-05
-2.22699834932746e-05
-3.38038909285655e-05
-4.77809861976843e-05
1.81241549015814e-06
-3.72685303924528e-05
-3.26099836493061e-05
-1.35277101032717e-05
-2.79657589561436e-05
-2.74014355424133e-05
-3.99957420250521e-05
-2.09700426021777e-05
-3.6993586988492e-05
-4.47350308185223e-05
-3.75146778384877e-05
-2.16885019211586e-05
-3.54369804295032e-05
-7.99020683529216e-06
-3.1207921058045e-05
-2.35909097624892e-05
-1.04416707597894e-05
-2.70120145399291e-05
-3.38250564916621e-05
-1.04055728900352e-05
-2.40661096055123e-05
-3.49599631345667e-05
-2.92051652477455e-05
1.42860668407872e-06
-2.63825240928604e-05
-2.27573585642712e-05
-1.44621791924484e-05
-3.55761467580606e-05
-2.63163718656495e-05
-3.23938635660925e-05
-1.14433668726139e-05
-2.13297909809754e-05
9.03621254516474e-07
1.04224379860968e-05
-1.34843330251938e-05
-1.40003784246916e-05
-2.6348031079398e-05
-3.68611151115812e-05
-3.36714044817644e-06
-2.71065643892871e-05
-8.94140919233034e-07
-7.84572168881001e-06
-2.2025435978502e-05
-2.33845002916202e-05
-1.43668836619635e-05
-2.73561031224099e-05
-2.10568924416967e-05
-3.87019322999545e-05
-2.06621918111014e-05
-3.05158334156652e-05
-1.14576386777609e-05
-2.64925963578032e-05
-2.78982511591616e-05
-3.91973854514957e-05
-1.61724803842567e-05
-4.29099417151667e-05
-1.72493080877897e-05
-2.23548699941691e-05
-2.76771700292831e-05
-1.16019542188386e-05
-8.96769418733257e-06
-3.0351195578958e-05
-2.03253156001081e-05
8.72504129854199e-06
-2.30308088948305e-05
-2.90509927998737e-05
-1.91782422191308e-05
-1.28289309568899e-05
8.33091779776947e-07
-3.28270948829621e-05
-3.18176960975671e-05
-2.52340106119676e-05
-1.96253068822611e-05
-3.36910035605273e-05
-1.19691699327641e-05
-4.14325074981291e-05
-9.95218942056598e-06
-2.58984056268726e-05
-1.63555232594983e-05
-2.89641082297639e-05
-3.88949666200444e-05
-3.28907070020063e-05
-3.52803556022183e-05
-1.42577526397686e-05
-3.59616006788362e-05
-2.66832147414356e-05
-4.12647650140325e-05
-4.60872107539309e-05
-3.0996999199486e-05
1.34525308439649e-05
-1.77292986436908e-05
-2.5393198933515e-05
-3.13570748789768e-05
-1.05203292608743e-05
-2.54886683145677e-05
-1.38675754044789e-05
-2.15407084845674e-05
-1.17269553458526e-05
-1.62996488434712e-05
-4.31481721549045e-05
-1.95032245283797e-05
-6.27868061439802e-06
-2.10706730727109e-05
-3.40741891125911e-05
-3.71948524515043e-05
-4.00026424774568e-05
-2.18827342130477e-05
-1.71870463882923e-05
-1.71688074483e-05
-1.95427065516563e-05
-1.2132971392667e-05
-3.04098234743028e-05
-1.72180183656458e-05
-2.95060404707265e-05
-1.65852140646215e-05
-2.38829146587919e-05
-2.01641504328408e-05
-3.79579308993805e-05
-2.97107356404376e-05
-2.27797925301622e-05
-3.03043775853551e-05
-2.11682528096623e-05
-3.46272592989279e-05
-3.495870263761e-08
-3.18490824534423e-05
-2.15654083144323e-05
-1.63851392722578e-05
-3.93947225419749e-05
-3.84402555351771e-06
-2.29812742046101e-06
-3.17914551897886e-05
-1.45677627794878e-05
-3.97147321738568e-06
-2.4445328822046e-05
-4.57849192449757e-07
-2.87482388713062e-05
2.44868046843222e-06
-3.75452288197725e-05
-2.48601379746381e-05
-2.61403510684695e-05
-3.72203575917813e-05
-3.98162185290627e-05
-1.67529396651417e-05
-1.66004452273678e-05
-2.25130111940006e-05
-5.13249609026521e-06
-1.37645691073846e-05
-7.5697184097161e-06
-2.43359378413333e-05
-1.97669020903541e-05
-2.97914846021488e-05
-1.76041874633645e-05
-2.6831444795584e-06
-2.1000521619957e-05
-1.2182466170335e-05
-4.20976187451728e-05
-2.7369275946069e-05
-3.17285019091391e-05
-2.14516015602301e-05
-6.65170158251763e-06
-9.68021404732933e-06
-2.15441803307969e-05
-3.20143997547406e-05
-3.22554919581169e-05
-6.0563439103397e-06
1.49157647775772e-07
-2.59039457187653e-05
-1.3462556799956e-05
-2.6814186845118e-06
-3.79025194926666e-05
-1.12564816203365e-05
-7.64031732787989e-06
-2.58572253708381e-06
-2.30790332018648e-05
-2.85334815855207e-05
-4.66451887339409e-05
-2.09904803624075e-05
-4.44098306514849e-05
-2.5834914853233e-05
-5.12252575958033e-05
-2.28761530610943e-05
-2.69013048210782e-05
-3.54498703326588e-06
-2.01479179917935e-05
-2.02756053707305e-05
-2.82885672177908e-05
-1.21732124726446e-05
-1.09435684707769e-05
-1.7702132052235e-05
-1.17805586802253e-05
-3.15098800612022e-05
-1.47127007760972e-05
-3.12192875615147e-05
-9.41747319545845e-06
-2.19500230082343e-05
-2.15880881900095e-05
-2.12669190115189e-05
-3.44233958597317e-05
-5.74956512647323e-06
-5.30912400584999e-07
-3.08295872944687e-06
-2.19832124061711e-05
-4.70888913008313e-05
-1.65981067107215e-05
-1.38821534557117e-05
-2.63843005280773e-05
-6.55624313852157e-06
-9.84091172116978e-06
-3.27891423349952e-05
-2.11875078173515e-05
-2.22568523798859e-05
-8.5645480297277e-06
8.73185660204829e-07
-3.17717284236209e-05
-1.10952759043188e-05
-2.22209607250652e-05
-3.27483924011997e-05
-8.45293303441901e-07
-1.97909334184184e-05
-1.00788295548533e-05
-1.90955131141897e-05
-1.8741355438957e-05
-1.89633466198651e-05
-1.43422348508083e-05
-2.98050318318408e-05
-1.18468466001739e-05
-1.28756681077173e-05
-2.20956190680716e-05
-3.36258703370674e-05
-1.29394400555822e-05
-4.41323324508642e-05
-2.15043779041949e-05
-1.45869118055921e-05
-3.78146461699755e-05
-1.24286403513722e-05
-2.34418221330701e-05
-1.48949586766005e-05
-2.64961624567913e-05
-4.54850068348757e-05
-6.42745592366242e-06
-2.5247408565062e-05
-2.08010014807043e-05
-2.25147210371253e-05
-2.72340028688783e-05
-8.32725812775037e-07
-3.78488299527953e-05
-3.58494889512211e-05
-2.63749016002154e-05
-4.41435815177185e-06
-3.01191168784355e-06
-3.6460362928017e-05
-3.6415212455752e-05
-3.61761947628903e-05
-4.48161907950532e-05
-3.78845599592201e-05
-2.03860799020851e-05
-1.51490130772685e-06
-2.75103089253248e-05
-8.63303800686085e-06
-3.15593382174393e-05
-1.28462792685497e-05
-2.42961310639627e-05
-3.03155383346529e-05
-1.88305298123243e-05
-2.73749513070325e-05
-1.69811077726764e-05
-2.75524227849083e-05
-2.81135058074413e-05
-2.69577458551712e-06
-3.69856025839326e-05
-9.62214466619238e-06
-1.60689004489441e-05
-1.89951217589647e-05
-2.94923167239407e-05
-1.31286565834509e-05
-2.26986535613019e-05
-1.64063815565928e-05
-3.26848284299561e-05
-2.01876217783378e-05
-2.40570456408715e-05
-2.04501108221653e-05
-5.12079353172933e-05
-2.64638377306972e-05
8.80509480135521e-06
-3.23885758857494e-05
-1.51437648658132e-05
-1.51868134821561e-05
-2.42230097949212e-05
-3.2248440448039e-05
-8.28036033678917e-06
-1.80409171017814e-05
-7.5088030876221e-06
-2.65643929681015e-07
-2.18498149942553e-05
-1.37167229149537e-05
-3.02956454734835e-05
-2.73845639893053e-05
-2.77804585536691e-05
-3.69810496410123e-05
-3.82206157685838e-05
-3.07643042328249e-05
-1.2350813180609e-05
-6.75514171677662e-06
-3.58896094611235e-05
-1.76263603638949e-05
-4.35352605507087e-05
-1.83131231934392e-05
-2.78252641094179e-05
-4.98161909608456e-06
-2.2005523043723e-05
-2.90063301480588e-05
-2.14754630180237e-05
-1.26539455516754e-05
-3.35901190761452e-05
-3.65643509119046e-06
-3.51913811466168e-05
-3.12461269201329e-05
-1.99905014241522e-05
-1.68311355756326e-05
-9.8916870553117e-06
4.82767758609645e-06
-1.4782409055441e-05
-1.78600812107366e-05
-3.24070366932812e-05
-1.93518744872602e-05
-1.81647793430089e-05
-1.54281971133879e-05
-2.17198318747049e-05
-5.07593057138792e-05
-1.10990355135297e-05
-2.65701527284023e-05
-1.1462274754782e-05
-1.97038173901436e-07
-1.68123795627214e-05
-8.866900394931e-06
-2.71504302379868e-05
-2.40879736201166e-05
-3.0695602775328e-05
9.61641627419165e-06
-1.32559090369197e-05
-1.3602392949259e-05
-3.21938387852214e-05
-3.12534084315893e-06
-1.01482944501869e-05
-3.69246647258837e-06
-2.68861413000412e-05
-1.13181147048008e-05
-1.39042747382194e-05
-3.40879671295304e-05
-3.63511272893766e-05
-1.4493574457207e-05
-3.51895272575772e-05
-1.74801725936652e-05
-1.57021567789158e-05
-2.43105069510842e-05
-2.20132379466618e-05
2.95144415003892e-06
-5.23209245669026e-06
-3.26712142184736e-05
-2.59346523988944e-05
-2.53354983411162e-05
-7.39300788274522e-06
-4.16420946421395e-05
-3.12117311768312e-05
-2.8158409075776e-05
-2.21424642895363e-05
-8.19907605769289e-06
-3.16539843850272e-05
-1.77278276382617e-05
-1.94944166357748e-05
-2.41689675126806e-05
-3.80142732592187e-05
-6.74434134558604e-06
-2.98307354677863e-05
1.97369330792351e-06
-4.48190172267186e-05
-2.4490786144069e-05
-5.51350561510806e-06
-2.62207583951545e-05
-3.48467767461249e-05
-1.29060251152644e-05
-1.19729868615343e-05
1.80688553569747e-06
-2.42406846731328e-05
-3.22614277528013e-05
-2.44484534256558e-05
-1.30777851457877e-05
-3.2403708494071e-05
-3.08550254670833e-05
-1.49054528957214e-05
-1.97445538527161e-05
-7.61572612683165e-06
-4.63083904615695e-05
-1.96933988110746e-05
-2.57429188714226e-05
-2.05315318218488e-05
-2.05716801584412e-05
-1.08985745039321e-06
-1.04327411417847e-05
-1.13552383871201e-05
-2.97299940120135e-05
-4.89881567492026e-06
-3.69018493807369e-05
-4.38848142429863e-06
-1.58543632085292e-05
-2.17128551902654e-05
-4.30248983294473e-05
-2.28818150054863e-05
-3.50950577853737e-05
-2.8824236348906e-05
-4.32839101294427e-05
-1.96636359108176e-05
-3.06234925353527e-05
-1.0404134015244e-05
-3.5004877529908e-06
-1.34682013076778e-05
-1.99935502303991e-05
-3.19940087672981e-05
-1.42813511289057e-05
-4.93399672122585e-05
-3.58280501545747e-05
-2.23799768627879e-05
2.29136146115649e-06
-2.11799654044811e-05
-2.62577424943738e-05
-3.93881638578732e-05
-1.76289328997235e-05
-3.41521496182172e-05
-8.39262609443002e-06
-2.65091775013067e-05
-3.41366097270911e-05
-1.86676224382132e-05
-3.50990338710148e-05
-1.91945199778276e-05
-2.16346324193749e-05
-3.50306797751073e-05
-3.03115436001008e-05
-1.17470760918665e-05
-2.67409718262622e-05
-1.4778138480569e-05
1.68739295864626e-06
-1.96644631104152e-05
-1.44142392801671e-05
-3.12187521210817e-05
-2.31409220915281e-05
-3.25078037264797e-05
-1.55050083491427e-05
-3.30179192953936e-05
-1.9039674018414e-05
-2.31027837093038e-05
-1.03560670125975e-05
-1.05977931820281e-05
-2.24808583776717e-05
-2.18321758598575e-05
-2.12889788556084e-05
-3.79388876218042e-05
-2.22948171720454e-05
-2.42349022521043e-05
-5.52567552841943e-06
-2.50145423837392e-05
-2.45682882316828e-05
-3.75561245634392e-05
-2.20552068237735e-05
-2.72904204408873e-05
-2.03548644897669e-05
-3.48819483078922e-05
-2.71410883513691e-05
-1.81093620676158e-05
-1.14846943008553e-05
-7.16979168946759e-06
-3.77559618530078e-05
-2.57720098768827e-05
-4.90103722232595e-06
-2.01752483052962e-05
1.66471289474961e-06
-5.59459237357014e-06
-1.65749648400858e-05
-1.12985165339765e-05
-1.13336312737349e-05
-3.50068290892654e-05
-4.16163748244167e-05
-2.17999511826718e-05
-1.07010465067931e-05
-1.01894492188831e-05
-2.77006500530575e-05
7.89065822677553e-07
-4.52558476987919e-05
-1.21262175832404e-05
-3.98827295068464e-05
-2.2545033305682e-05
-2.70327619291853e-05
-3.06344057250292e-05
-2.16318147320023e-05
-2.7667566875403e-05
-2.17900996076029e-05
-1.37023346769492e-05
-5.872699118148e-05
-1.08014008566115e-05
-3.16110054430499e-05
-2.87096930580804e-05
-1.24763672271399e-05
-1.72794601559657e-05
-1.22829967036266e-05
-3.21921100402217e-05
-1.59397903884029e-05
-3.17158741349572e-05
-2.78636599670911e-05
-7.21595182326088e-06
-3.93215876278819e-05
-2.06927190428886e-05
-1.13820754555599e-05
-1.96141603395379e-05
-3.69599445115533e-05
-3.88779027152145e-05
-3.26919029162038e-05
-1.9556625070858e-05
-7.62031196859237e-06
-1.03583060662034e-05
-1.52874374133461e-05
-4.07268505196481e-05
-2.147277712749e-05
-8.44979160350385e-06
7.74390897911441e-08
-9.27848091536858e-06
-4.69688757311431e-05
-3.11045779718795e-05
-2.75083339387886e-05
-1.2562083441375e-05
-2.5697925339168e-05
-3.04640016769425e-05
-3.13093867009897e-05
-2.47750383687402e-05
-7.28050191351652e-07
-3.64261281642427e-05
-4.33739289929283e-05
-3.1369125710546e-05
-2.38289928013282e-05
-1.03656624632821e-05
-1.37260271730628e-05
-3.44524635600889e-05
-3.05759299369057e-05
-4.07290848401265e-05
-1.75692624657682e-05
-2.50844429454469e-05
-2.14676690285057e-05
-9.93246331843383e-06
-1.60773994176864e-05
-3.63348792589177e-05
-8.03522863595519e-06
-3.67310979288986e-05
-3.67412271518281e-05
-1.03613096019977e-05
-1.24890143293664e-06
-1.4874135704274e-05
-1.06363954634768e-05
-3.07845174226381e-05
-3.83235523237404e-05
-3.18231362978241e-05
-1.96961803722999e-05
-2.69769411071626e-05
-6.90646420059231e-06
-1.82929744511379e-05
-3.74033743205869e-05
-2.70635421338881e-05
-7.45440019066554e-06
-2.03842306944047e-05
-2.94604932908661e-05
-2.53198359601348e-05
-1.74930843880061e-05
-2.77559753409787e-05
-1.41864771426434e-05
-3.46411723744378e-05
-1.90113522086605e-05
-5.78923377222251e-06
-2.44081801003374e-05
-2.6904729636501e-05
-1.88909601234991e-05
-1.42296893800053e-05
-3.48036407884683e-05
-3.00644165987948e-05
-1.51550886808143e-05
-2.1360989492246e-05
-2.888825444744e-05
-2.11286422785857e-05
-4.42654670597788e-06
-1.91746965323757e-05
-1.94072196793199e-05
-2.96258448813066e-06
-2.11470907615888e-05
-2.03308233405576e-05
-2.12475688785524e-05
-1.12698831605215e-05
-9.5265986339239e-06
-2.03567113097131e-05
-9.07882743785615e-06
-1.36258557127081e-05
-3.33315029819244e-05
-2.67767428701443e-05
-2.35487400228821e-05
-1.17202245438423e-05
-1.88167270235214e-05
-4.45588076879959e-06
-2.54477853237795e-05
-1.23950128647257e-05
6.21597606024062e-06
-3.48228417837059e-05
-2.26738173027234e-05
-8.17132489711954e-06
-1.63620910185896e-05
-2.749852531004e-05
-1.96806099982581e-05
-1.52795156242608e-05
-1.68365266373485e-05
-1.05419766196073e-05
-1.09977132162761e-05
-1.85784835259797e-05
-2.81600228181526e-05
-1.88764156818992e-06
-4.46950073853245e-06
-4.20948075042245e-06
-2.64259964062612e-05
-2.93147852759449e-05
-3.64522887855536e-05
-1.75824092369067e-05
-2.32591485826079e-05
-1.540189720926e-05
-1.29326109542149e-05
-1.62617011700922e-05
-2.3889911749542e-05
-1.73457230373842e-05
-1.11770197805103e-05
-1.76126980879687e-05
-2.15420800988098e-05
7.71568851357187e-06
-5.76652361089553e-05
-2.28135436618659e-05
-1.97467792952982e-06
-9.37079490882967e-06
-4.77249620127886e-05
-2.02110945322504e-05
-2.22563544510566e-05
-1.48169751273845e-06
-1.78544850326895e-05
-2.18012656954425e-05
-4.69945838834248e-05
-2.00680156986668e-05
-1.94924915164783e-05
-2.43193012740939e-05
2.21940755088776e-06
-9.42662016240912e-06
-4.22908007880985e-05
-1.82988709685236e-05
-2.46418451147368e-05
-4.29821253072414e-05
-2.83833483077544e-05
-1.48665101703441e-05
-1.75500859985096e-05
-2.86970776196737e-05
-2.48336728196412e-05
-1.48792845409861e-05
-2.43845586946418e-05
-9.95769924231152e-06
-2.56885181369094e-05
-2.26535971393368e-06
-3.70702408933658e-05
5.90091117234986e-07
-7.6137095193049e-06
-2.11583725352966e-06
-1.18534773142016e-05
-1.81646246081957e-05
-3.90123222133871e-05
-2.15310942111986e-05
-2.68726017742503e-05
-1.04389226367176e-05
-3.91156395729958e-05
-1.74529693432284e-05
4.28385194838045e-06
-1.6575833343543e-05
-1.83158491692544e-06
-3.42193089894066e-05
-2.0723930726954e-05
-2.64316962790391e-05
-2.50370968138378e-05
-2.5779462235189e-05
-1.26140512586285e-05
-7.08613047796334e-06
-2.69849040227769e-05
-1.8868630751701e-05
-2.55349703285239e-05
7.72389008124782e-06
-5.44102245614977e-06
-2.77664040258223e-05
-1.49362766828658e-05
-2.9310636235873e-05
-4.54178436803058e-05
-2.31390270470828e-05
-1.25408259931927e-05
-1.5314253270686e-05
-1.94217510197056e-05
6.98189709467199e-06
-1.59572343501677e-05
-1.17763256130633e-05
-6.61208681412865e-06
-3.0381276214306e-05
1.905725019704e-06
-2.57689464048766e-05
-2.71887949357188e-05
-5.0417563014168e-06
-2.66008039183695e-05
-4.03687151049276e-05
-2.33153296533537e-05
-1.77430755882975e-05
-2.63048552823094e-05
-2.88404845774331e-05
-2.76967072396927e-05
-8.15508415573006e-06
-2.25360511236871e-05
-2.23923563670645e-05
-4.54325830472516e-05
-4.14686245326056e-05
-4.43265606055194e-05
-1.38883880707911e-05
-1.02988523611488e-05
1.63457495706369e-06
-2.30088252947467e-05
-1.2446672378148e-05
-3.02282669013241e-05
-3.8642198284148e-05
-3.91650389599253e-06
-6.94805294257092e-06
-2.582976628029e-05
-7.23187790018366e-06
-1.98066262448969e-05
-8.88144945223332e-06
-1.912718795809e-05
-8.84426336141843e-06
-2.44548566215122e-05
-3.2993181855569e-05
-2.20511649459297e-05
-1.94131419351245e-05
-2.50220939976062e-05
-7.19681916213418e-06
-1.40587254759845e-05
-3.67743136614832e-05
-2.42799653509822e-05
-2.28878441561115e-05
-3.53922458307049e-05
-1.13538272788974e-05
-2.60934623714679e-05
-1.07841889854749e-05
1.63400642073895e-06
-5.91796506724706e-06
-5.86630292189021e-06
-1.33605778189488e-05
-1.96589048532873e-05
-2.17826763027312e-05
-3.29378229222983e-05
-3.28646189041722e-05
-3.30443590119651e-05
-3.67516637251977e-05
-1.20207802388733e-05
-3.1783528688911e-05
-1.73523408268268e-05
-3.13435214912321e-05
-2.77398190418531e-05
5.4219212677898e-06
-2.46367992408402e-05
-3.01663938319857e-05
-7.69779440056878e-06
2.40834412593781e-06
-2.13974371040739e-05
-3.64330273475844e-05
-8.36109959203013e-06
-2.52128345873053e-05
-2.26347612709748e-05
-2.57003591786484e-05
-1.23512524629279e-05
-1.12828298466775e-05
-1.51673432754353e-06
-1.40650860788505e-05
-1.27512638366127e-05
-4.16854693251873e-05
-7.68065410923176e-06
-2.49340829808811e-05
-1.55547478586519e-05
-9.82138653862399e-06
-2.67578031244045e-05
-2.1388289404818e-05
-2.30279983839344e-05
-1.90280682085766e-05
-1.21595794981347e-05
-6.61254061313116e-06
-3.09006872583052e-05
-3.20216477848883e-05
-1.2346613077773e-05
-2.78198144741286e-05
-2.715333480753e-05
-9.03960389229796e-06
-2.86011153404879e-05
-1.95120108173892e-06
-2.03759659656051e-06
-1.55035879096225e-05
-2.11014439272479e-05
-2.34042527930083e-05
-9.87765306479085e-06
-3.08289098112328e-05
-1.28129581278188e-05
-1.19373776087834e-05
-1.10664420265207e-05
-2.76046762522998e-05
-2.7748163902863e-05
-2.10127803549627e-05
-1.56760554106838e-05
-2.12659544349554e-05
-1.21616076648719e-05
-2.47413458256663e-05
-2.60100897469803e-05
-3.15030360537305e-05
-4.81099649080242e-05
3.25295981797984e-07
-1.01661369309002e-05
-3.12723033351209e-05
-1.01330952055784e-05
-5.81643630869023e-07
-4.18146784489969e-05
-1.30859085086498e-05
-1.46197724315751e-05
-1.95664952799603e-05
-2.59309825423767e-05
-2.95993249092459e-05
-2.98230156689427e-05
7.00434112726931e-06
-1.22878448308904e-06
-1.4801247652177e-05
-1.62737280797988e-05
-3.38310342372591e-05
-3.14788761819832e-05
-3.19157148656586e-05
-2.77834278672291e-05
-2.243517850561e-05
-1.82057346042636e-05
-2.55095260728541e-05
-2.08968111505226e-05
-1.67916075279172e-05
-2.46653581989849e-06
-2.18986563208628e-05
-2.4790714382229e-05
1.61512261408321e-07
-1.20168377860956e-05
-4.64087357205603e-05
-3.61824100643552e-05
-4.0777103257048e-05
-2.68710080926561e-05
3.96430301071404e-06
-2.76549023549705e-05
2.1615255068976e-06
-2.51858975532111e-05
-3.01362994496871e-05
-2.87713291471917e-05
-1.60963898924532e-05
-2.0803421325161e-05
2.05273419091355e-06
-1.97171655543146e-05
-1.68093461655962e-05
-3.26720016711902e-05
-1.99762688535597e-05
-2.38659252984256e-05
-3.60645888456128e-05
-2.1563670664709e-05
-1.3517761915428e-05
-4.54333033627381e-05
-3.28673391589099e-05
-2.72814922417762e-05
-1.04980253114281e-05
-2.84166596042802e-05
-3.14082634988676e-05
-2.4757562471028e-05
-2.41375871187592e-05
-2.81584936671168e-05
-9.45795828212532e-06
1.44303526590854e-06
-3.53225468236177e-05
8.16826299545769e-06
3.4875099424899e-06
-2.06414519140956e-05
-3.14350677094162e-05
-1.29850780736178e-05
-1.23366647721118e-05
-2.01188072022666e-05
-2.02005645586817e-05
-3.00293459739814e-05
-3.14996190059558e-05
-2.13909425167884e-05
-1.77402974601553e-05
-2.64304187809613e-05
-1.66517543562869e-05
-1.23821307684219e-05
-5.98732337253079e-06
-2.15425419599158e-05
-2.4999815014742e-06
-7.30286175803097e-06
-4.62884898607776e-05
-2.88585066056041e-05
-1.52530946276467e-05
-4.17204360283303e-05
-5.72871632033944e-06
1.59224305861978e-06
-2.67722486233756e-05
-4.81625066317368e-06
-2.01519138174257e-05
-2.93369429719204e-05
8.56481283197862e-07
-9.51304406148373e-06
-2.63889862671322e-05
-1.3767136018295e-05
-2.30645352575734e-05
-8.41561617570765e-06
3.04796021318996e-06
-2.75394222713611e-05
-2.72554427698644e-05
-3.05263577857314e-05
-2.31795475071119e-05
-1.99754080269535e-05
-2.28876221416027e-05
-2.16045644152605e-05
-2.55910602957475e-05
-2.4247394167295e-05
-2.11938449637998e-05
-4.440130615565e-06
-3.77598526069014e-05
-2.60013063137169e-05
-9.45872542559157e-06
-2.45256880957736e-05
-2.69271229370558e-05
-2.41362575840458e-05
6.82118830991589e-06
-9.67363070324032e-06
-1.125431561006e-05
-3.54185681833992e-06
-1.81345137214426e-05
-1.40801258367224e-05
-1.12398749910265e-05
-3.03979526307301e-05
-1.64495704117427e-05
-3.54244793034942e-05
-2.04558731550023e-05
-4.24663475864189e-05
-3.28935292526466e-05
-2.09639974823913e-05
-1.19204601517774e-05
-3.1263475090843e-05
-2.17560967579532e-05
-3.78579684980008e-05
-1.60502830718608e-05
-3.25135694940926e-05
-1.46565190253665e-05
-3.82538050203385e-05
-2.74120100943552e-05
-8.66788546483327e-08
-1.4597017771841e-06
-1.95587756538829e-05
-2.04194655867894e-05
-1.59478638533334e-05
-1.72955563031231e-05
-1.38491396493579e-05
-2.18501588976276e-05
-1.72046128227572e-05
-1.91679585027764e-05
-1.34203521432265e-05
-4.15455339996666e-05
-1.68077857345981e-05
-1.97079203816906e-05
-1.13750760419356e-05
-1.3570478601299e-05
-3.66125075881024e-06
-2.92777448996254e-05
-4.7134438524462e-05
-2.56431444522514e-05
-2.63882859256163e-05
-5.36443985535355e-07
-1.37241842548633e-06
-2.14108742304835e-05
2.05604889701479e-06
-2.4846171522837e-05
5.37990717660551e-06
-2.56740087263564e-05
-2.59469187106293e-05
-2.85276160495377e-05
-7.58501382205559e-06
-3.2791765510549e-05
-3.55689918105172e-05
-1.20663417535601e-05
-1.31626769970028e-05
-7.4086397610875e-06
-1.19856028199586e-05
-3.15487821476211e-05
7.97118838171135e-07
-2.91269141190787e-05
-6.3255777961678e-06
-1.41398684228725e-05
-8.69535616304854e-06
-3.09862887283189e-05
2.6396905568201e-06
-1.94437110332373e-05
-1.68639438798993e-05
-2.8549296101194e-05
-2.74510037034818e-05
-1.93149864996479e-05
-1.23307688911572e-05
1.61734839472548e-06
-1.71342655479243e-05
-2.08269052587215e-05
-3.4461316718697e-05
-9.78059333458966e-06
-2.8457464260504e-05
-2.48140383737575e-05
-9.80098308102934e-06
-3.44298283677473e-05
-1.75011977379644e-05
-2.9307652367015e-05
-2.09689179625891e-05
-3.77339549680448e-05
3.57937170242132e-07
-1.10508398685227e-05
-3.33558551112878e-05
-5.54769447510844e-06
-1.58024889847801e-05
-1.96386092020354e-05
-1.49061228407296e-05
-3.10236520331624e-05
-3.4293854368928e-06
-3.39209823834218e-05
-3.73274211047586e-05
-9.78292699494569e-06
-2.53159381073809e-05
-6.42920820577343e-06
-3.92924659500175e-05
-2.55283153500201e-05
-2.24469690196809e-05
-1.16201920404879e-05
-1.15125150879857e-05
-3.76070059815877e-05
-2.15797625144712e-05
-1.17375326115719e-05
-2.60428557240684e-05
-1.70925667412229e-05
-1.63673910750171e-05
-1.6764337130151e-05
-2.26763497020132e-05
-3.87863747180843e-05
-1.23465271375182e-05
-3.52024392325285e-05
-3.21793435923052e-05
-4.25554455084552e-06
-1.54291285700055e-05
-3.29919437859491e-05
-2.91285693618389e-05
-2.0538689936454e-05
-4.81020098477909e-06
-2.12623740533492e-05
-3.76425769446136e-05
-3.58369404185576e-05
-9.05816021017681e-06
-3.64712998124514e-06
-2.71258433436092e-05
-3.58853138621608e-05
-3.53835249996322e-05
-2.54693610081592e-05
-2.545688389912e-05
-1.04202442375057e-05
-2.82755300113623e-05
-4.01593271456129e-05
-7.43999587296297e-06
-2.48850642302889e-05
-3.18765766413427e-05
-3.01981936052157e-05
-3.62895451616034e-05
-1.80755877705289e-05
-1.35562967637556e-05
-1.02193611093925e-05
-3.87932361824841e-05
7.01754156084623e-06
-2.39637104152437e-05
-9.92783816769088e-06
-1.12798004403584e-05
-5.66490569329921e-06
-2.4836543063557e-05
-1.5975071131562e-05
-1.78438903787221e-05
-1.77556631748903e-05
-2.21918098330119e-05
3.20281549001328e-06
-6.71030763865604e-06
-3.37577143593053e-05
-1.92397866409785e-05
-2.7850687974473e-05
-3.85032127154768e-05
-5.68396279898124e-05
-9.94599113277878e-06
-4.2971795494167e-05
-3.02457067652345e-05
-2.15846044550638e-05
-2.68251676025662e-05
-3.4991855528215e-05
-2.6847400466056e-05
-1.03360904649555e-06
5.20257480978879e-07
-8.2344001383521e-06
-2.53828482031915e-05
-3.485242261338e-05
-2.86975714210642e-05
-1.66926610479613e-05
-2.21742567570032e-05
-4.44948998122184e-05
-1.90322876662555e-05
-1.82799044558332e-05
-2.93272870614386e-05
-2.49591791313035e-05
1.54987022321031e-05
-3.01358697068861e-05
-3.83481679331386e-05
-3.24807122886052e-05
-3.12800846833482e-05
-3.29904711369801e-05
-1.3374965650528e-05
-3.03501230217434e-06
-3.43337310320751e-05
-3.02790614818085e-05
-1.63216269750961e-05
-2.0441044847387e-05
-2.28404923190965e-05
2.18373240502193e-06
-2.96182530796015e-05
-3.13957683456065e-05
-1.06919253687367e-05
-2.06682452230096e-05
-2.86555472749322e-05
-3.37527806353538e-05
-4.01732922320119e-05
-4.3344472413046e-05
-2.16024105703546e-05
-2.85672412285763e-05
-1.57370679125266e-05
-4.82458899551513e-05
-1.14512666919063e-05
-2.37505258602736e-05
-2.02757345310187e-05
-1.04926622952952e-05
-1.50412920668441e-05
-1.78235580076667e-05
-1.42762945251935e-05
-1.40446746276454e-05
-1.77281419692923e-05
-2.46864651193334e-05
-2.33686996467865e-05
-1.83334591649579e-05
-2.67208804400164e-05
-7.2497255341595e-06
-7.89796265504466e-06
-2.1211134721844e-05
-3.95474360820888e-05
-6.55560701224594e-06
-1.02392335859221e-05
-2.94997172115146e-05
-3.80345819816059e-05
-3.36451647157463e-05
-2.3967457951352e-05
-2.53569259873947e-05
-3.59103784232353e-05
-2.34711714689445e-06
-1.04114358599278e-05
-1.36941636118168e-05
-3.61748442063637e-05
-2.58290223392358e-05
-4.64856854363409e-05
-1.77389521085337e-05
-2.27660503675093e-05
-3.62919119056775e-05
-2.63606941707603e-05
-1.56443624234166e-05
-1.01274746358762e-05
-2.36367243709335e-05
-3.71815768191337e-05
-3.49701534725605e-06
-2.28356153888849e-05
-3.19984293762939e-05
-1.66077131663146e-05
-3.85015606776462e-05
-3.11186094182689e-05
-2.63534425884138e-05
-2.66033363844002e-05
-2.58620383662191e-05
-2.03066202307275e-05
-2.15046452193521e-05
-3.41265417178007e-05
-1.5677740753582e-05
7.14031816445154e-07
5.45944731197416e-06
-2.44255089097667e-05
-1.91321497339143e-05
-3.55049966785088e-05
-3.39295109949845e-05
-1.37557103846385e-05
-2.61470626125256e-05
-2.97820189153975e-05
-2.62280758471463e-05
-2.50816101017526e-05
-8.99488940640487e-06
-1.21417945063166e-05
-3.87750349599433e-05
-3.87907431781603e-05
-5.52259938910535e-05
-1.41665644436084e-06
-7.81083568105413e-06
-3.32302644878614e-05
-3.38287978036459e-05
-1.79685559702751e-05
-1.77966920902473e-05
-2.11456924535471e-05
-4.12221221120884e-05
-1.90893485964099e-05
-3.32481056260155e-05
-3.17012167644824e-05
-6.64573121330291e-06
-3.99591008882381e-05
-2.76702268440427e-05
-3.01881153193816e-05
-3.66798208687489e-05
-2.68849960167146e-05
-2.6929741615861e-05
9.07999521084503e-06
-1.59437986516522e-05
-2.26866248706961e-05
-1.09231908711196e-05
-6.52599217549675e-06
-2.6517988372502e-05
-2.21715096120768e-05
-3.19113295304568e-05
-2.07743469210453e-05
-2.11362279102823e-05
-3.48384380646367e-05
-1.76985224170731e-05
-2.15155713361653e-05
-2.18653371975112e-05
-4.40568668764833e-05
-1.8998410515874e-05
-1.37564748061491e-05
-7.51355229529539e-06
-1.12708275402444e-05
-3.53885676657305e-05
-5.26001872521583e-06
-2.07687187744138e-05
-6.96235853742717e-06
-2.09947513025772e-05
-3.92644270242312e-05
-3.00861820714649e-05
-1.84708198704683e-05
-8.16206813296947e-06
-1.29591090085373e-05
-2.90993370105598e-05
-1.58127502920461e-05
-1.67624768689575e-05
-2.26534625225747e-05
1.15084494775532e-06
-9.22429399255834e-06
-3.50737350182577e-05
-1.93175367697903e-05
-1.36936200699932e-05
-2.91072380454982e-05
-2.40213275805038e-05
-4.09434622395409e-05
-1.0126032122787e-05
-4.79532217976408e-05
-2.12706405739587e-05
-2.71669940363455e-05
-4.28693257427257e-05
-4.55044774331745e-05
-2.9474121592569e-05
-1.99410489064129e-05
-2.5644372836782e-05
-4.27459549733506e-05
-2.43276113583847e-05
-2.77271660082223e-05
-9.23313361364635e-06
-8.71433835752633e-06
-1.44631650762185e-05
-2.90467864801708e-05
-1.75072545177746e-05
-2.22852543683594e-05
-2.08754382091727e-05
-1.43409270633778e-05
-2.10645347519512e-05
-2.28277067382083e-05
-2.31300616374497e-05
2.29623383723162e-07
-9.37065313262419e-06
-2.78454179471268e-05
-1.99155740971181e-05
-2.89171416427944e-05
-1.35925517700438e-05
-3.44529413813383e-05
-1.67655933365572e-05
-1.17839421141014e-05
-1.17922832956016e-06
-1.96346664653016e-05
-2.95261190503714e-05
-1.44560875533107e-05
-3.24205589011181e-05
-4.29767366735511e-06
3.82751612440854e-06
-1.88491290044875e-05
-3.01822894389526e-06
-1.70649781547612e-05
-4.95479549458562e-05
-1.16743074357319e-05
-7.21894132165382e-06
-3.51517899614873e-05
-1.36513562311685e-05
-2.64571542373526e-05
-2.75386102393719e-05
-3.77012132573901e-05
-2.70747681730377e-05
-3.51639401802589e-05
-3.00609632289446e-05
-1.70215184145565e-05
-1.62262858988762e-05
-2.07114800521221e-05
-3.66316029178651e-05
-2.56232509536995e-05
5.16447658871181e-08
4.09652902551708e-06
-1.22276439212306e-05
-1.74619694874913e-05
-2.58667681062711e-05
-2.90076959347934e-05
-3.84717735448275e-05
-1.79997143312693e-05
-7.3575364346926e-06
-1.45940504050194e-05
-6.54305364601059e-06
-4.11619808927818e-05
-3.1038633722103e-05
-2.98202497550149e-05
-2.79027176059011e-05
-1.51255120957779e-05
-2.63204238993105e-05
-2.84102583691341e-05
-1.5803229486338e-05
-1.47512579105214e-05
-5.46850336072527e-06
-2.97778659193654e-05
-3.11085976711104e-05
1.38178146256435e-05
-6.84331170698112e-06
3.53833044732783e-06
-1.84245627312428e-05
-1.92261643327059e-05
-2.40974488839601e-05
-8.41011357381767e-07
1.4166010022319e-05
-1.26368656673257e-05
-7.72508604464613e-06
-2.04542768021891e-06
-3.25469492853296e-05
1.55026011843637e-07
-4.42099477641994e-06
-2.92838988135591e-05
4.37195511075109e-07
-1.89756338039918e-05
-5.72685671231539e-06
-2.07219058533269e-05
-2.72804584663915e-05
-2.3334962131523e-05
-2.63545033975212e-05
-2.78552722116332e-05
-9.03678006965564e-06
-2.86148902565457e-05
-1.99938820546301e-05
-2.65986436470174e-05
-9.05413772257863e-06
-2.69557140706319e-05
-1.26938880287288e-05
-3.78457791259525e-05
-1.69785562259276e-05
-1.59137501909296e-05
-1.76968267610564e-05
-2.11580475991734e-05
-2.15474441784975e-05
-4.60557025994141e-06
-3.17853578144771e-05
-1.95524383301543e-05
2.62186825397934e-06
-9.23961505569748e-06
-2.11679175289398e-05
-1.71915965524834e-05
1.75308288432284e-06
-3.40502335040989e-05
-1.66611412373516e-05
-3.23182204023819e-05
-1.3772679701748e-05
-3.16414697228692e-06
-1.48729656517892e-05
-1.88837644297375e-05
-2.08467090306472e-05
-2.66142467217243e-05
-2.47712711579428e-05
-2.15657980872207e-05
-2.62098452231266e-05
-1.05555933067766e-06
-1.79256207163181e-05
-1.98345935540631e-05
3.60674146976294e-06
1.53563428102626e-06
-1.58062148213017e-05
-1.94486707661513e-05
-1.61664249079475e-06
-1.16860592822529e-05
-1.61482516840928e-05
-3.07973648007427e-05
-1.56077697765762e-05
-3.59576601859271e-05
-1.80955164757511e-05
7.79891838731684e-06
-1.87647144876073e-05
-2.18270208257065e-05
-3.68467412830923e-05
-1.91836044893496e-05
-7.97473683844478e-06
-3.43743107539505e-05
-4.10912812523446e-05
-7.46475346319942e-06
-1.23298879516194e-05
1.01545273183533e-05
-2.15801418749956e-05
-3.14884939313072e-05
-1.5066717433815e-05
-8.8892556734736e-06
-3.37074959865899e-05
3.89784254134594e-06
-2.24517579220362e-05
-2.49345320940871e-05
2.44633258595791e-06
-3.11068559118121e-05
-2.81647854546601e-05
-2.83839340669816e-05
3.03568284794836e-05
-3.64773863890258e-05
-3.02204309976862e-05
-1.84550989199602e-05
-3.13709258406264e-05
-4.2838737287331e-05
-3.80604917612361e-05
-3.43813383177127e-06
-1.96939974912226e-06
-3.87353658411142e-05
-1.89670340189326e-05
-3.19726328653192e-05
-1.45070094497631e-05
-4.02800352178821e-05
-2.28991338791191e-05
-3.38529574839436e-06
-3.57451126388792e-05
-1.8384620525739e-05
-1.46707129383272e-05
-9.23240750689143e-06
-4.49589700309252e-06
-1.9317236238351e-05
-1.29414559802776e-05
-4.44577506054871e-06
-2.11779503765957e-05
-4.95729100041407e-06
-3.79661695654175e-05
-6.42243430913485e-06
-3.5988210120418e-05
-2.15065388460942e-05
-1.45271409933634e-05
-1.54065939250748e-05
-1.32616747907802e-05
-1.09848221966431e-05
-1.83695779909027e-05
-9.43871937996274e-06
-1.58289126869854e-05
-1.97705211328001e-05
-7.41513134960917e-06
3.42841881067936e-06
-1.7117221965191e-06
-1.61363997123196e-05
-1.7945554174184e-05
-1.97766966984551e-05
-4.64844004545395e-06
-9.00872176197795e-06
-2.44425802026588e-06
-2.00988903788368e-05
-1.50675488061609e-05
-2.04405934596348e-05
-2.30841248399738e-05
-3.46780012027907e-05
-4.38369840877386e-05
-7.85114304736519e-06
-3.1142767345834e-05
-2.11542948782886e-05
-4.8587217536992e-06
-1.65867684750694e-05
-1.23323737109669e-05
-3.17071992080851e-05
-2.90712788368406e-05
2.71819609640562e-06
-3.82491494093774e-05
-1.95797219972719e-05
8.36054974421077e-06
-1.15662433887278e-05
-1.82449299996464e-05
-1.74861754892742e-05
-7.92931804841875e-06
5.35123623447512e-07
-3.62081068720963e-05
-2.4065684956315e-05
-1.04866295796105e-05
-1.62306779612043e-05
-2.16362705063963e-05
-1.32946590956969e-05
-1.55637396187725e-05
-1.86778749825487e-05
-4.23622109047351e-05
-4.84548467337735e-05
-2.76188742725355e-05
-1.66041021215003e-05
-7.23609719521218e-06
-2.58058021867326e-05
-1.42996610420081e-05
-3.20839229971469e-05
-3.57669015282378e-05
-5.78810170638547e-07
-2.13520055222666e-05
-1.30875234797121e-05
-2.19382102803905e-05
-1.35725449789103e-06
-2.99719396959027e-05
-1.72341936932783e-05
-2.65964021535272e-05
-9.83310985930689e-07
-2.14478591816343e-05
-2.07203184939107e-05
-6.07398073852245e-06
-4.07095822791588e-05
-1.87303750182767e-05
-1.81828781013297e-05
-1.28334091170328e-05
-9.2359682744039e-06
-4.78642250125093e-05
-2.61337675786798e-05
-2.87166812088588e-05
-1.30871033035294e-05
-3.46137120375206e-05
-3.28854895762523e-05
-1.62292386053617e-05
-1.10644766181096e-05
-2.09140820544388e-05
-1.01964788980943e-05
-2.46909974778575e-05
-4.73108491087904e-06
-9.88293268592991e-06
-2.14527300096415e-05
-2.08788113077475e-05
-2.82704087720075e-05
-3.40258180595265e-05
-1.45824173616733e-05
-6.9563566112421e-06
-1.18029156573068e-05
-1.47477467170817e-05
-1.40469249286234e-05
-1.91993691561538e-05
-1.98871723054588e-05
-2.27363719488363e-05
-3.21352461912299e-05
-8.05633305411762e-06
-1.54617823610089e-05
-1.88053670152242e-05
-8.03162226824924e-06
-1.5527848071476e-05
-4.64622421952557e-05
-3.93616592166442e-05
-3.07370518305921e-05
-1.77187689842996e-05
-1.85494589668043e-05
-2.23872484028588e-05
-2.70414281455015e-05
-4.04256510309297e-05
-1.60230129669501e-05
-2.40791208673344e-05
-2.27326511420891e-05
-1.47185331213478e-05
-1.87976177889441e-05
-2.54860227210916e-05
-4.37924579880353e-06
-1.15463461841401e-05
-2.59287489687041e-05
-2.35095305435503e-05
-1.23161418507714e-05
-2.82432098079355e-05
-2.95377332539193e-05
-5.52211332220502e-06
-1.10327463555099e-05
-4.94834134333813e-05
-2.24950547127864e-05
-2.92123057117116e-05
-3.9450756241182e-05
-1.77352845884005e-05
-1.7558337244359e-05
-2.52765412049846e-05
-6.38601343791487e-06
-2.46756528563947e-05
-1.82340393466624e-05
-3.63096782457492e-05
9.48010719781402e-06
-4.30951246278136e-06
-2.94305784900647e-06
-2.86022274489006e-05
-1.56254916762879e-06
-2.06296846488345e-05
-3.11458495222212e-05
-2.45093716641076e-05
-2.771045558862e-05
-9.25187113644385e-06
-2.64293866650193e-05
-1.32879748287115e-05
-3.05507289067901e-05
-3.60672919118826e-05
-2.23185803716528e-05
-1.53324677052122e-05
-3.20226834236124e-05
-5.75694159475513e-06
-4.60526823424721e-05
-1.82872378089789e-05
8.81943170602645e-06
-2.45606932095004e-05
-2.18387621841097e-05
-2.64571152179732e-05
-1.25401764461391e-05
-1.42726796918563e-05
-1.11120635126385e-05
-1.18778940284862e-05
-1.2023004739541e-05
2.12250529080992e-05
-3.74668340376961e-06
-1.70657181683301e-05
-7.34133677562799e-06
-2.06767286880215e-05
-2.00471115120968e-06
-2.34873689396924e-05
-1.3591981647421e-05
-7.58127857460787e-06
-2.59890033830017e-05
-2.08718985333966e-05
-3.55935780047589e-05
-3.1781404945614e-05
-3.8782052565209e-05
-5.07080895519962e-06
-7.52101932256574e-06
-2.03755470883793e-05
-1.56203947926938e-05
-1.14571213622764e-05
-2.98927758756776e-05
-2.46652825216502e-05
-2.09338400370702e-05
-1.31893830922547e-05
-3.84288109375542e-06
-8.61010138934386e-06
-2.75953849217727e-06
-1.52602348102431e-05
-1.93517521645108e-05
-2.4230345805769e-05
-3.60508485367574e-05
-1.50555717002154e-05
-2.23233602211873e-05
-4.49487413489453e-05
-2.7436875505623e-05
-6.08583997933018e-06
3.04681019446691e-06
-1.66596812222659e-05
-2.84391822064606e-05
-1.58867676540735e-05
-1.36136375717471e-05
-2.70727264441017e-05
-3.10486251019947e-05
-3.55801539379924e-05
-1.1252657491209e-05
-1.98873915205856e-05
-2.07305949942612e-05
-3.26848583902366e-05
-2.92012496747496e-05
-1.96448002235063e-05
-2.79282615488813e-05
-2.55123208280046e-05
-4.33820704946419e-05
-2.29313371821584e-05
-1.86271775352674e-05
-1.84033846954838e-05
-3.02653440370957e-05
-1.44708503971734e-05
5.02674502132456e-06
-3.33254727996634e-05
-1.89438647881031e-05
-2.19170731659553e-05
-3.46582807765126e-05
-1.78319526268998e-05
-2.01125615420216e-05
-7.35561924943103e-06
-1.15672509458702e-05
-3.38196180733985e-05
-3.08887368932997e-05
-3.88405577409946e-05
-1.62202432702511e-05
-1.88321193187946e-05
-3.92455769222817e-05
-2.84515375317076e-05
-2.80341464959949e-05
-3.17771085144445e-05
-2.24310067421416e-05
-2.18277317673074e-05
-2.41607961618499e-05
-3.23742426879666e-05
-3.98681307654812e-05
-1.38877020696852e-05
-2.69418565048834e-05
-2.31918959401049e-05
-1.91258329112019e-05
-1.10436912169776e-05
-3.41234337716644e-05
-6.72246395967949e-06
-3.77300753426398e-05
-3.53217208050514e-05
-2.51151301773312e-05
-3.03185276099519e-05
-2.40653809065339e-05
-1.38574642783823e-05
-1.54622478655354e-05
-1.41745288266677e-05
-1.22410192202829e-05
-2.17809809683189e-05
-9.3725473940188e-06
-1.84175187443776e-05
-3.11651391427877e-05
-6.51885986159508e-06
-9.95601416259277e-06
-1.21019188649681e-05
-2.83453328728156e-05
-2.81559598208637e-05
-1.12033915211892e-05
-1.80878677761045e-05
-1.36874173245012e-05
-3.3150715100287e-05
-2.14929472033337e-05
-3.26660774308881e-05
-2.7930784821799e-05
-9.11781466689489e-06
-2.88260686970338e-05
-3.09254718961585e-05
-3.61836305632528e-05
-2.20154402171247e-05
6.17424788756665e-07
-2.67710212358984e-05
-2.39754902871483e-05
-4.5252064431501e-05
-2.28557386990155e-07
-3.31084067949105e-05
-1.69859454980271e-05
-1.36395831852596e-06
1.72554477453028e-07
-6.57516878813185e-07
-3.41610459661356e-05
-4.23142611388978e-06
-4.2158322336317e-05
-2.47595615177304e-05
-3.27058768686827e-05
-1.04879792297265e-05
-2.72395470803886e-05
-4.3944798628282e-05
-5.50910254853525e-06
-1.77678434622779e-05
-2.21440717597649e-05
-1.23084331833234e-05
-1.58663052946627e-05
-3.87146742138136e-07
-2.17510102478613e-05
-1.35257573728436e-05
-3.65124258579526e-05
-1.7728071506438e-05
-9.62503817537147e-06
-2.3143131585586e-05
-5.11727538353842e-06
-2.71383591135043e-05
-1.94966027302021e-05
-1.72469229296627e-05
-2.75814975722947e-05
4.50208887503018e-06
3.0164638318314e-07
-2.1619360834725e-05
-7.85783276854026e-06
-1.42509391803162e-05
-2.15936970900267e-05
-2.08209538835298e-05
-2.03935601257984e-05
-3.28367049648181e-05
-2.60870385355684e-05
-2.10961975752429e-05
-8.82345746107407e-06
-6.75435902147831e-06
-1.38661837829828e-05
2.09546258113995e-06
-3.56706434535011e-05
-6.10786863376215e-06
-2.15772351440766e-05
-2.78645399515963e-05
-1.19680422151525e-05
-2.58703536070182e-05
-1.6807110001406e-05
-8.63700085688451e-06
-5.80052919915704e-06
-2.07533673952501e-05
-2.89701811217518e-06
-2.44310714270285e-05
1.44816714929137e-06
-1.60707006487034e-05
-3.13432733379954e-05
-2.3944766546665e-05
-4.00249069878383e-05
-5.1358439901576e-05
-1.72907720689427e-05
-1.61837820169905e-05
-3.07261217954176e-05
-3.58103874241354e-05
-1.38171854626326e-05
-4.63219813991155e-06
-1.80687699070263e-05
-2.03496476294003e-05
-3.14893068210816e-05
-7.19526140114587e-06
-2.47751652763228e-05
-2.19987089868059e-05
-1.33042784505629e-05
-3.18747882008358e-05
-1.2651517740022e-05
-1.39772669005031e-05
-2.51474473085341e-05
1.06920255072337e-05
-3.17925811154889e-05
-1.95374284502619e-05
-1.96525084485764e-05
-2.20724151560594e-05
-1.99244633381798e-05
-2.9449808790901e-05
-1.98564423889918e-05
-5.2089893769821e-05
-2.24230039713162e-05
-4.89486162724271e-06
-4.07799555812564e-05
-1.69088480914984e-05
-7.49441386014903e-06
-1.44047782650276e-05
-2.15639180338416e-05
-4.28830309198499e-06
-2.14434819432107e-06
-3.20151425798886e-05
-1.50424281732015e-05
-2.73620302154158e-05
1.74442870601587e-06
-3.09128922976517e-05
-2.15557152026645e-05
-1.28476356985141e-05
-1.83788294281301e-05
3.59634686938816e-06
-1.14725333749411e-05
-1.30879041612699e-05
3.56202658147783e-06
-9.21209757430354e-06
-1.86788757371147e-05
-1.93538606023813e-05
-3.58416935633352e-05
-7.47992836922046e-06
-2.87872855823305e-05
-2.28390917034649e-05
-1.09262511296941e-05
-4.13441986340387e-05
-4.25561201531693e-05
-3.70980716508038e-05
-3.32520037765925e-05
-1.76967161775161e-05
-9.19276892003263e-06
-2.16655596502141e-05
-3.54504716615313e-05
-1.8027481445576e-05
-1.38978695861511e-06
2.56280711673115e-06
-2.22599643339466e-05
-2.16327908297783e-05
-2.47706244363504e-05
-1.07594033333992e-05
-1.66109827518268e-05
-3.79547203224832e-05
-6.07200812070675e-06
-3.03427397838218e-05
-2.19925435878467e-05
-2.47243142106051e-05
-3.80515730909908e-05
-2.18666029335448e-05
-1.09421572038218e-05
-1.81121018879515e-05
-2.54167217583002e-05
-3.50163471421971e-05
-3.24106127289249e-05
-2.5913544468242e-05
-2.89321771514894e-05
-2.33426053605971e-05
-3.94576853198744e-05
-2.51982920714171e-05
-5.16741908181102e-06
-1.19724574063621e-05
-1.51687341233727e-05
-1.37307648774851e-05
-3.81372798198692e-05
-1.01479719521363e-05
-2.07889249350701e-05
-3.02894746134505e-05
-8.41177653305541e-06
-2.75675250706315e-05
-3.61846881087773e-05
-1.43129693982958e-05
-5.00812871497473e-06
-3.32073690591191e-05
-2.13663435054732e-05
-3.08943359685243e-05
5.58664280531498e-06
-3.01072394121178e-05
-2.30063911135745e-05
-2.43518944898598e-05
-4.13441181028849e-05
4.50311554967694e-07
-4.61771793523534e-05
-4.49757596185191e-05
-1.96915751242761e-05
-2.14200523551134e-05
-1.46249847931753e-06
-2.1486697954588e-05
-2.49871531461655e-05
-1.62709162575084e-05
-3.83851755302489e-05
-1.9143717262301e-05
-1.53084873194527e-05
-1.72614568185404e-05
-2.71717092729921e-05
-4.86279652867579e-05
-2.209932962618e-05
-1.04271504964662e-05
-7.99223389711143e-06
-2.515793832654e-05
-3.48820100924733e-05
-4.62327098695534e-05
-3.2863231206844e-05
-4.3017038847359e-05
-3.20344108592997e-05
-7.77058072277425e-06
-1.94039400827307e-05
-9.05570025896083e-06
-1.1246509555954e-05
2.89870326931169e-06
-1.0135428206556e-05
-3.19323912913444e-05
-2.67243417194616e-05
1.3977236340298e-05
-1.10571969254454e-05
-2.46958211426208e-05
-2.11404222919287e-05
-1.66176494671515e-05
-2.98702284056578e-05
-1.81116684799412e-05
-2.61421874873304e-05
-2.04658215993917e-05
-1.21172727190055e-05
-2.72524730591666e-05
-1.86618722182734e-05
-2.83769415108974e-05
-3.34021838459106e-05
-1.43141908326744e-05
-2.60797184519298e-05
-2.50660779657685e-05
-8.66250248399974e-06
-2.03107438301811e-05
-2.30769146645913e-05
-6.34733419107912e-06
-2.37240964598691e-05
-1.73747616382875e-05
-3.19034413210682e-06
-1.75977475086602e-05
-1.51210767903685e-05
-2.37229411757552e-05
-1.93355151978101e-05
-3.6062892855558e-05
-3.26971602601119e-05
-1.41380536443313e-05
-3.32618104829256e-05
-1.61877681487153e-05
-2.84642385344318e-05
-4.78852764048371e-05
-3.43586011937991e-05
-3.41881704802629e-05
-3.81053045533343e-05
-1.83051321583974e-05
-3.60895064397215e-05
-3.04793195173712e-05
-1.49984552780721e-05
-3.01750951703948e-05
1.38961233817454e-05
-1.67709517264538e-05
-2.35730910798945e-05
-3.15786973650952e-05
-2.57456868468217e-05
-2.82021041899331e-05
-4.042127525037e-06
-4.92052237309916e-05
-3.78519177752359e-05
-1.83524239895845e-05
-1.95225568896374e-05
-3.32451289734434e-05
-1.25068250099451e-05
-1.40006670195396e-05
-3.40287826106441e-05
6.80924527673204e-06
-2.71448562443667e-05
-2.64734235970575e-05
-1.75637430306507e-05
-2.36421617267883e-05
-2.00588876229959e-05
-1.37440108788248e-05
-2.45373512750939e-05
-3.57050634676039e-05
-1.41934251784409e-05
-3.46852366971858e-05
-2.28276304464054e-05
-3.74817134385435e-05
-3.52155396394092e-05
-1.5756907513102e-05
-3.85829240936772e-05
-1.57387220775153e-05
-3.31789886586295e-05
-1.38331350789299e-05
-6.10516344991887e-06
-3.32130187387826e-05
-9.54228290856955e-06
-4.41275285018688e-05
-3.29902844173134e-05
-2.65629826203461e-05
1.10758588618875e-06
-6.91857229555818e-06
-3.50687994916391e-05
-1.78819196180079e-05
-3.12629965845774e-05
-1.85812414327385e-05
-3.78427864234632e-05
-3.35926520788586e-05
-1.77343473348093e-05
-2.62908317037121e-05
5.252093961715e-06
-1.74765489193401e-05
-8.29954785309939e-06
1.40564437052388e-06
-4.71997706261412e-06
-2.56530750383635e-05
1.53710559843711e-05
-2.74320046778791e-05
-2.33168417322425e-05
-5.15769724263824e-06
-3.60308868111405e-05
-1.98802833526937e-05
-2.72456322112574e-05
-8.24955022811548e-06
-3.06330044980901e-05
-3.45992731684074e-05
-4.81478246338477e-05
-3.02052932699109e-05
-4.56544866838826e-05
-1.51552645688718e-05
-2.71999363244341e-05
-1.17042919044222e-05
-5.18991368986535e-05
-1.06471709684249e-05
-1.33545201566243e-05
-1.80025745297318e-05
-2.10556440050508e-05
1.66965562836704e-05
-1.03937324661513e-05
-1.17688169887513e-05
-1.72020560853531e-05
-1.54083908812431e-05
-1.21754893522538e-05
-1.61651591074057e-05
-1.36577991114302e-05
-1.17014129670885e-05
-1.04544362445101e-05
-2.37889614932532e-05
-3.08385956311698e-05
-1.55082267513205e-05
-3.0752261236375e-05
-2.41550725696986e-05
-8.86983048610486e-06
-4.35912812388453e-05
-2.37696278607707e-05
-1.56060079389097e-05
-2.51496234700739e-05
-3.20377296066698e-05
-2.74350912994513e-05
-2.74381445391087e-05
-3.3767796445915e-05
-1.56348658243664e-05
-2.53992637636217e-05
-1.84044033126887e-05
-1.84997454807579e-05
-1.91226404700581e-05
-1.31541955630534e-05
-2.64153887292169e-05
-1.25903418803328e-05
-1.12228397727124e-05
2.73187932131166e-06
-1.53638130356454e-05
-2.36315253564498e-05
-1.73038935920467e-05
-2.84870257922015e-05
-3.01313868206248e-05
-4.08325106360386e-05
-2.43726786649755e-05
-2.33724632298953e-05
-2.02150256890718e-05
-1.65798368338051e-05
-4.97845861299198e-06
-2.50336753000002e-05
-4.35446420456976e-05
-2.81761420832117e-05
1.20508488369305e-06
-3.06684034609048e-06
-1.39664708321396e-05
-1.41762538897228e-05
-4.36960006580469e-05
-1.20711078711268e-05
-1.76444354347898e-05
-4.12963904348795e-06
-3.38166693360126e-05
-1.27417010646728e-05
-1.45031189914684e-05
-2.32353573846993e-05
6.45431077203528e-06
-3.89475701269575e-05
-1.07831521220985e-05
-1.83998141695758e-05
-3.12564141461674e-05
-3.44595902340051e-05
-2.59318757858434e-05
-2.60410144598063e-05
-1.5643122560749e-05
-1.70147251022181e-05
-2.33891750450028e-05
-4.51568417014062e-05
8.12051157798787e-07
-1.36985569770777e-05
-2.22230797304821e-05
-1.29503873758685e-05
-2.60700126578247e-05
-2.62843004115412e-05
-1.75801456882342e-05
-3.02826708113245e-06
-2.71054543900465e-05
-2.38669802968882e-05
-1.29924959289327e-06
-4.9002420366074e-06
-3.42486591380615e-05
-1.79013776829566e-05
-7.68862844540726e-06
-3.74723724869103e-05
-1.72069953649479e-05
-1.63548449207545e-05
-1.8379612562682e-05
-2.01548124153189e-05
-1.9383241550242e-05
-2.79219053133917e-05
3.99900023713954e-07
-2.31169981184247e-05
-2.33770688247806e-05
-2.84575639668849e-05
-2.4806261628199e-05
-2.67005057116586e-05
-1.0708371084456e-05
-2.10146717261887e-05
3.68069535672952e-06
-2.74958598803418e-05
-1.20240514910061e-05
-3.25480553723952e-06
-1.860097274124e-05
-1.18647050772935e-05
-2.18373802351818e-05
-1.97337728890649e-05
-4.21714186760658e-05
-1.62299621285369e-05
-2.92244383473253e-05
3.79698686264749e-06
-3.01652042874185e-05
2.87824066039965e-06
-2.45906320709294e-05
-2.78797918681511e-05
-2.40235889415906e-05
-2.60648303528e-05
-1.16842704831227e-05
-5.89198127214035e-06
-3.26066634356414e-05
-3.45102000876289e-05
-1.60408491935706e-05
-2.07199590767365e-05
-1.3557293004107e-05
-1.16450286575013e-05
-9.88008576765123e-06
-3.50471862081316e-05
-1.25480110825607e-05
-2.63471336721393e-05
-1.35731327821824e-05
-2.85969202171669e-05
-1.79417954692018e-05
-3.13799472896032e-05
-4.29208659382099e-05
-1.20765133254683e-05
-2.41761249456235e-05
-4.2664634773996e-06
8.75023216665459e-06
-9.41479812007954e-06
-3.33629622031189e-05
-2.63078572842169e-05
-2.14031459856255e-05
-1.50377541344321e-05
-5.20915695904413e-05
-3.26522239730342e-05
-2.44948787528731e-05
-1.67823994039717e-05
-2.05760793149164e-05
2.10641172129342e-06
-9.46004722019319e-06
-2.80799954744691e-05
-2.47188199628723e-05
-3.17953878928259e-05
-2.84668123763099e-05
-1.75708631995522e-05
-1.47762966398528e-06
-2.60300285758819e-06
-4.33910932625445e-05
-1.03611784734989e-05
-4.10006185985485e-05
-2.52884726848834e-05
-3.9636467548272e-05
-3.51942329774418e-05
-5.54493461805943e-06
-1.95872704327654e-05
-9.8122397308894e-06
-4.03459571096398e-05
-2.63175199905548e-05
-4.39956793742968e-05
-4.09343843418362e-06
-2.52862264313359e-05
-2.03289594711835e-05
-3.95381624516571e-05
-2.77445430318244e-05
-3.2140914462857e-05
-2.47203238328091e-05
3.27170078882654e-06
-1.75308994422241e-05
-3.28181031553086e-05
-6.93679352909545e-06
-1.29725574604672e-05
5.64551679235987e-06
-1.96626334788787e-05
-1.07452026295004e-05
-1.55803990002097e-05
-3.72719559453512e-05
-1.54649359152711e-05
-2.79537023835872e-05
-3.17600315575553e-05
-3.14893001162e-05
-6.44272883637562e-06
-4.7432584997153e-05
-3.47625494206429e-05
-3.20675762249814e-05
-3.40869117692328e-05
-3.85887597689634e-05
-2.64958017680555e-05
-3.79020798468663e-05
-3.16809864250331e-05
-1.52844441626867e-05
-2.61748957524033e-05
-1.13320047342489e-05
-1.46701459272321e-05
-1.67144421795826e-05
-3.23388068229683e-06
-3.32882420463619e-05
-1.312343473378e-05
-2.93543264168955e-05
-1.58027597490843e-05
-1.07998831636536e-05
-2.08389142622508e-05
-2.42751608058365e-05
-1.29283263888756e-05
-1.36899073051921e-05
-8.87765445159398e-07
-2.01221957000746e-05
-1.96150754948699e-06
-3.70830135836073e-05
-3.74194098180463e-05
-3.56302172735508e-05
-2.97916947326152e-05
-3.34263364431662e-05
-3.48625323506536e-05
-1.12191739711241e-05
-1.26506179889554e-05
-3.45060186240474e-05
-2.16865049930551e-05
-3.02514925628086e-05
-1.52997714816738e-05
-1.10971416755513e-05
-2.89947821198645e-05
-1.7093309761542e-05
-1.47485502381933e-05
-2.53193363492859e-05
-1.52382780962237e-05
-6.73257799924605e-06
-1.1348814790835e-05
-2.04523231884497e-05
-1.90101345206508e-05
-2.13266033628596e-05
-4.36257577532069e-05
-1.51790015728513e-05
-1.70648121519089e-05
-2.78555095476092e-05
-3.24415429158348e-05
-4.04294530862746e-05
-4.95560889145505e-05
-3.46315478067378e-05
-2.67005376660389e-05
-5.09265336536202e-05
-1.42386984920508e-05
-2.11365396029219e-05
-1.67300684405446e-05
-2.8099111969197e-05
-2.02733083400317e-05
-2.7555703288878e-05
-6.77334475889195e-06
-1.69151606992363e-05
-2.76913944338972e-05
6.92096514185756e-06
-2.45170139772368e-05
4.18487581606154e-06
-1.05513804133723e-05
6.70944598626547e-07
-2.19997621319171e-05
-1.45617515827685e-05
-3.23072859330437e-05
-1.68710791902711e-05
-4.44957962790886e-05
-1.35626192838555e-05
-7.51750892864164e-06
-2.40733370867947e-05
-2.9757861647558e-05
-1.58416394575867e-05
-2.72324845775253e-05
-1.21140106828556e-05
-1.92606516256629e-05
-1.22845755151512e-05
-9.68966625502166e-06
-1.03018042817454e-05
7.61250863744631e-06
-1.27698053232472e-05
-7.55869738821815e-06
5.76871616442311e-06
-1.07889298727045e-05
-1.9736472905275e-05
-1.07684064605213e-05
-9.24719186630947e-06
-1.70078245668217e-05
-4.15670326443321e-05
-1.8380484299904e-05
-6.33123813655205e-06
-1.2214760669785e-05
-3.11930735102074e-05
-3.29090272887838e-05
-3.04267648858301e-05
-2.71036666961907e-05
-3.31436736279819e-05
-1.32795174839371e-05
-1.10191513676993e-05
-1.61070643011873e-05
-2.72698866677374e-05
-1.40568665511318e-05
-1.14746978514034e-05
1.22758842142649e-05
-1.47616576728914e-05
-1.48355203412509e-05
-6.85014673412461e-06
-6.25729165973459e-06
-9.90189042431945e-06
3.25919864269096e-06
-1.14150247239182e-05
-4.20754274823435e-06
-1.88089713676117e-05
-3.00079946704372e-05
-8.0415332956044e-06
-2.72031297088419e-05
-2.75346498611438e-05
-2.38295961879605e-05
-3.27091831701622e-05
-3.79328021033681e-05
-2.92828241868218e-05
-4.09022135074197e-05
-2.51651342895559e-05
-2.80746584176092e-05
-1.26459834223878e-05
-1.77935113910661e-05
-2.48840946041531e-05
-1.20606758280923e-05
-2.37015479107141e-05
-3.6147214885461e-05
1.50346683109424e-06
-2.14476588899082e-05
-2.17809467157051e-05
-1.90099731341538e-06
4.65260779216605e-06
-1.97336973995779e-05
-5.12341643161681e-05
-2.08470576713628e-05
-1.14417273410778e-05
-2.83455231524294e-05
-1.7974873645625e-05
4.07699163112955e-06
-3.04809322291303e-05
-1.87090744060901e-06
-2.40069624250458e-05
-3.32859968895616e-05
-3.19303222347468e-05
-1.48348836982893e-05
6.13318318927381e-06
-3.35274602441715e-05
-3.2660492233312e-05
-1.8923279282406e-05
-2.12790443237196e-05
-1.65737804415723e-05
-1.5006344349663e-05
-4.16255594118714e-05
-3.54925282021454e-05
-2.58983144844446e-05
-2.10253914480241e-05
-4.28120059007609e-05
-3.60468326986205e-05
-1.77947156592728e-05
-9.85697551275182e-06
-1.27958035281249e-05
-2.19985474682543e-05
-1.60871145638108e-05
-8.3844619018755e-06
-1.6490196805944e-05
-2.55534702499003e-05
-1.31006709249446e-05
-7.71190746607498e-06
-3.5005336035845e-05
1.49114029426977e-05
-2.61446903003278e-05
-3.14544210192057e-05
1.2822382614941e-08
-9.74370377951537e-06
-2.63063259391695e-05
-1.16754919569354e-05
-9.314428455407e-06
-2.34460199999282e-05
-1.81822139868612e-05
-7.08979754011527e-06
1.14095816330754e-05
-6.02396779667756e-06
-9.10668077290235e-06
-3.61715431245529e-05
-2.48051398257702e-06
-3.81093275454927e-05
-1.76521411863783e-05
-3.0107864339707e-05
-1.11825363444327e-05
-1.63721875655344e-05
-2.57884910763578e-05
-3.1303064106003e-05
-3.11990597839793e-05
-2.19440720819118e-05
-1.91268320723288e-05
-1.4826456965803e-05
-1.20987388904529e-05
-1.78993976760006e-05
-2.61564053925549e-05
-6.40321538132034e-06
-8.43760224334182e-06
-1.0205408125557e-05
-1.39120728114382e-05
-1.64497881210889e-05
-9.94626285698102e-06
-1.80912134959356e-05
-1.79417660191931e-05
3.62029891613203e-06
-2.05107346304874e-05
-2.58024227040278e-05
-3.23324952865761e-05
-6.04116300561046e-06
-9.79731783501248e-06
-5.05790563157002e-05
-1.87091221845869e-05
-2.81867956399318e-05
-4.16668771470935e-05
-2.07389901100545e-05
-6.33129548772745e-06
-4.39910406913142e-05
-1.24068860526141e-05
-2.08743891786888e-05
-1.16628320352272e-05
-2.03783030059581e-06
-3.06532762216292e-05
-2.51249284133238e-05
-1.21776964162935e-05
-1.7782841063347e-05
-1.95942007974364e-05
-1.67711346246602e-05
-7.31769175348506e-06
-2.14872805277934e-05
-1.39162294899073e-05
-3.23250943006186e-05
-3.05226360510634e-05
-3.58789053915436e-05
-1.64178505683523e-05
-2.18669968013983e-05
-1.24251149626256e-05
-3.94028975610015e-05
-1.33176125920407e-05
-1.21413335534076e-05
-2.81695469769326e-05
-3.19549020112316e-05
-2.22865802195489e-05
-2.1030940036254e-05
-3.90086685220743e-06
3.72657377266082e-06
-2.82936547723947e-05
-9.03790278992865e-06
-2.56409333022831e-05
-3.20910440536078e-05
-3.08585298758407e-05
-2.20812459500618e-05
-2.51484315845505e-05
-2.95679001823769e-05
-1.77391451736481e-05
-1.43036096294413e-05
-7.72269268455377e-06
-2.23118678884583e-06
-8.07240563614261e-06
-1.38389407062013e-05
-1.92253566697293e-05
-2.60900633596635e-05
-1.68463784280263e-05
-4.48195299655771e-06
-3.20053789310416e-05
-1.5696512414248e-05
-2.42080522569538e-05
-1.53147446988627e-05
-2.17753040156443e-05
-3.73618156059586e-05
-1.67023878823786e-05
-1.21463323266987e-05
-2.49674863076609e-05
-4.65368161033247e-06
-5.93574169051951e-05
-2.39490267159216e-05
2.72048168334335e-06
-2.81966037029585e-06
-4.46347248555191e-06
-3.55510219282381e-05
-2.64582810777604e-05
-4.81774721623017e-06
-2.15907553130826e-05
-8.01613585614791e-06
-4.51305307973212e-05
-1.52462606326813e-05
-2.14501365828311e-05
-8.77762888322547e-07
-3.01883379681326e-05
-2.2101782657799e-05
-1.53075419691685e-05
-5.1384496104256e-06
-1.33695061842193e-05
-2.88694515723381e-06
-1.66627519006597e-05
-7.02598719169909e-07
-2.91732558895057e-05
-3.99533760217244e-06
-2.23108680103586e-05
-3.41344597182609e-05
-3.41930304600276e-05
-3.6447194874415e-05
-2.29250788048616e-06
-1.85966647364069e-05
-1.81064667019141e-05
-9.3354647788208e-06
-1.04143096802018e-06
-2.0210960128697e-05
-4.19384496891016e-06
-7.19254586242532e-06
-2.82661418842102e-05
5.17628624687094e-06
-1.71566075956567e-05
-2.71666872387221e-05
-1.34451127359232e-05
-3.12093916055752e-05
-3.53932347225441e-05
-2.02491596903065e-05
-1.54540535764584e-05
-1.98280651822228e-05
-3.95230501210429e-05
1.49219292448941e-06
-3.38021637364195e-05
-5.1025955145485e-06
-2.35440520796725e-05
-2.42123366145834e-06
-1.56834056867237e-05
-3.0778444748895e-05
-3.2096999177246e-05
-3.07163276608869e-05
-3.10732822808271e-05
-3.30439990654231e-05
-1.30955136868041e-05
-2.36353369250286e-05
-7.80523373393129e-06
-1.9069302490508e-05
-2.2802580184697e-06
-2.98048401469461e-05
-2.5906897113604e-05
-3.24941550876771e-05
-3.1246480987075e-05
-3.83048166475626e-05
-2.71664580934105e-05
-5.51076770266335e-06
-1.86838088936718e-05
7.53090394195974e-06
-2.7010728997374e-05
-1.17456357076753e-05
-1.71941508427746e-05
-2.0339650074921e-05
-1.57332670016687e-05
-3.67792675369571e-05
-1.15649580151895e-05
-1.0773679212001e-05
-2.85963819314458e-05
-2.30578799079714e-05
-1.27161700004509e-05
-3.54224931795439e-05
-2.74703261994688e-07
-1.50504654895166e-05
-3.55897802253396e-05
-2.83631614672843e-05
-2.05752365770275e-05
-1.25989684912125e-05
-2.43614301265397e-05
-3.82658987196843e-05
-2.36616908880391e-05
-3.12946967765721e-05
-2.86666388020047e-05
2.31922683039671e-07
-2.19306325651264e-05
-2.39255177855955e-05
-1.86526774087589e-05
-3.49022397130839e-06
-1.06887803982688e-05
-2.75186197605496e-05
-7.38063661271791e-06
-6.24317517118386e-06
-2.25502328155494e-05
-3.10538526683498e-05
-2.32397472883714e-05
-3.28386404564731e-05
-3.55520372972884e-05
-2.7089460123672e-05
-1.4374861196932e-05
-1.10559651039523e-05
-2.35707467977984e-05
-2.26495233846393e-05
-2.03331877092353e-05
-1.0989793154065e-05
-3.17874146242015e-05
-2.95090553485236e-06
-2.75295168067283e-05
-2.22022547609472e-05
-1.96929077899723e-05
-3.03144090336103e-05
-1.2807474026493e-05
-2.31927886735616e-05
-9.86391777054361e-06
-1.64776406733362e-05
-1.94497074955139e-05
-2.58596594294848e-05
-2.21230511021475e-05
-1.70926778786438e-05
8.34075067210862e-06
-3.18847031564339e-05
-2.83998193759536e-05
-7.32979720460707e-06
-2.16137578672851e-05
-2.51537826255764e-06
-3.4637898423532e-06
-1.93138629538992e-05
-2.64732191119645e-05
-2.56475894715154e-05
-2.60170192076821e-05
-3.80374878883382e-05
-1.89214288322066e-05
-3.28726709610912e-05
-2.68739303838427e-05
-3.00318827356171e-05
-2.41338765441257e-05
-3.41521202952857e-05
-3.01107666814182e-05
-2.43775376625519e-05
-7.19070052622638e-06
-2.62069744316148e-05
-2.22339897885333e-05
-3.02678774334004e-05
-2.82637479999436e-05
-9.16789874191335e-06
-8.51168579316155e-07
-1.95532724834799e-05
-3.82157017207555e-05
-1.39110481675572e-05
-1.66152298156973e-05
-1.01113343922719e-05
3.96258525982834e-06
-2.29817005982846e-05
-2.03628776256007e-05
-1.83859052829507e-05
-1.64928993380762e-05
-4.81538675442071e-05
-1.13895868436527e-05
3.16798703309712e-06
-9.37715321750625e-06
-3.34924804509694e-05
-2.0210940641757e-05
-2.16403107061567e-05
-7.05616561305833e-06
-1.0396693658318e-05
-7.68813615484891e-06
-2.47170166271802e-05
-2.84363436590336e-05
-2.6651902499944e-05
-3.38327381373321e-05
-2.39295363678582e-05
-9.90734593412374e-06
-2.16045572009427e-05
-2.53729102564887e-06
-1.19234656036842e-05
-1.95989727911086e-05
-3.04839507812225e-05
-6.99821980195109e-06
-2.69394834710188e-05
-3.56743654978683e-05
-2.94417800365263e-05
-2.01882758931169e-05
-1.89743691601069e-05
-2.41026851713855e-05
-2.59922829060107e-05
-6.40951875808435e-06
-4.50317186576531e-06
-2.47077121301575e-05
-1.57074887313966e-05
-1.77313138513328e-05
-8.46962693934219e-06
-1.22377752163757e-05
-2.06923872212658e-06
-3.44471996419021e-05
-1.49118627010102e-05
-4.85423990852624e-06
-5.49687003025531e-05
-1.51646107350742e-05
-1.75852647758853e-05
-2.2185148541362e-05
-3.63084053314625e-05
-1.87540545259225e-05
-3.75002247831602e-05
-1.50141380364724e-05
-2.92436467274882e-05
-3.00131735989689e-05
-1.86062797505563e-05
-4.91948959141831e-06
-1.60574750127766e-05
-3.40892891087757e-05
-1.56150552836282e-05
3.37546317551106e-06
-1.76652338290878e-05
-2.62173079528124e-05
-1.2245437413591e-05
-3.29950177676253e-05
-1.86646489221018e-05
-9.77673128683567e-06
1.84501852836285e-05
-2.05867492274572e-05
-2.73894442058221e-05
-5.05872797151201e-05
-1.39952793720477e-05
-1.92928957071502e-05
-2.54152268293436e-05
-3.04709002703087e-05
-1.27936739251735e-05
-1.78792050285352e-05
-1.91753632001789e-05
-2.63489472302525e-05
-2.26926340423443e-05
-1.91100344425378e-05
-1.4356053707971e-05
-7.86966998580003e-06
-3.62606871496257e-05
-8.85123810399788e-06
-1.06964872292805e-05
-2.30131681935548e-05
-3.39185781115599e-05
-3.38940740989049e-05
-2.72821942966633e-06
-7.07410284305227e-06
-1.57730050182135e-05
-1.85729017539129e-05
-3.25182099430805e-05
-2.60760725903491e-05
-4.42281022381848e-05
-2.14685484390081e-05
-1.46891594357995e-05
-8.9439550299704e-06
-3.88546316114019e-06
-2.56433996362884e-05
-1.66248998632198e-05
-1.86922593893141e-05
-7.21010699157133e-06
-3.06421543681875e-05
-1.63192421617026e-05
-1.09256383697286e-05
-2.42615535331207e-05
-2.7988710551534e-05
-2.18160602788181e-05
-2.28234092382601e-05
-2.31948694958966e-05
-6.74205503338097e-06
-2.96339295949298e-05
-1.75165883673981e-05
-5.54133219294198e-06
-2.04688206085952e-05
-2.71418641903457e-05
-3.95401043205535e-06
-1.94980131627531e-05
-5.58301041673809e-06
-1.11718902265872e-05
-4.96935772655118e-05
-2.56952096460657e-05
-8.5451026785425e-06
-2.7344587771181e-05
-1.10452224518485e-05
-5.47795050062278e-06
-1.21708543977634e-05
-1.81041432853157e-05
1.05950319580857e-05
-3.84508707745469e-05
-2.99450099322419e-05
-1.85523059685939e-05
-9.03824077511699e-07
-1.15805805754422e-05
-4.65593171606349e-05
-4.49942695060565e-05
-2.92338845852652e-05
-1.88194786219393e-05
-8.27185379346998e-06
-4.49786438342035e-05
-5.31606660463476e-05
-3.92154128633499e-05
-2.50496984197993e-05
-1.37911456117359e-05
-2.98809192334606e-05
-2.23114690696173e-05
-4.34136200805442e-05
-1.22403920803936e-05
-3.2548848718059e-05
-7.53349510390866e-06
-2.44896899307862e-05
-3.76087756435343e-05
-2.97836732530415e-05
-1.75407537360461e-06
-9.73724912934805e-06
-2.22388642308123e-05
1.17743985539741e-05
-5.82333450515251e-05
-2.2303083355607e-05
-2.36049089351922e-05
-1.83590861215022e-05
-6.6170008293201e-06
-3.06575263572719e-05
-2.66390162154239e-05
-2.07053250846791e-05
-2.87715336398061e-05
5.74933604514415e-06
-1.91848030876489e-05
-1.82002521792838e-05
-4.11457182717825e-05
-4.5031714883294e-05
-4.99176402846946e-06
-8.65947099883006e-06
-1.24758150800368e-05
-2.82434608444504e-05
-4.04289229089349e-05
-2.97696419675358e-06
-3.255539024701e-05
-1.81562720433637e-05
-3.63259818532142e-05
-2.69476285567019e-05
-3.47845421217608e-05
-1.38950397197947e-05
-1.97782494916855e-05
-2.35867839106808e-05
-3.19123981646863e-05
-1.08495635651012e-05
-1.1995507508599e-05
-2.81749146215201e-05
-2.05852268557972e-05
5.67716241909902e-06
-1.99479367106461e-06
-2.46760915830255e-05
3.61628782867366e-06
-2.84250276079137e-06
-8.90841417260331e-06
-2.63261518617436e-05
-2.11984747008876e-05
-2.16263189518696e-06
-2.7658520985531e-05
-2.59515812763824e-05
-7.15938735975274e-07
-9.9420613577806e-06
-2.58761340787088e-05
-3.47180339737781e-05
-2.04085037321702e-05
-2.77351364424067e-05
-2.6339273521613e-05
-8.05237232662505e-06
-3.25685615048483e-05
-1.27722823976517e-05
-2.46226026566028e-05
-1.52864369276503e-05
-3.42603568849456e-05
-1.33450922206617e-05
-1.59537905938831e-05
-8.51572700527196e-06
-1.64441683205301e-05
-3.2521620054582e-05
-6.60903673552078e-06
-1.50897070492474e-05
-2.23878388479895e-05
-2.71568593645867e-05
7.43436880426824e-07
-2.67272218544622e-05
-3.31692704088571e-05
-1.82031117946708e-05
-1.94437832239305e-06
-2.43713772416844e-05
-1.94054590107821e-05
-4.64751898487902e-06
-6.68105905500961e-06
-1.62249262361691e-05
-1.09666282383193e-05
-2.52729992762021e-05
-2.32426781483808e-05
-1.18584489723041e-07
-3.4741797956218e-05
-1.64713097045791e-05
-1.46260225976592e-05
-2.62792526100467e-05
-9.0581288196299e-06
-4.02994298350083e-08
-2.17767224712722e-05
-3.94485305617978e-05
-9.81478210997963e-06
-2.53201319640514e-05
-1.27877835356812e-05
-1.83288216559957e-05
-3.40549026756494e-05
-6.07134893400462e-06
-1.17841106831666e-05
-3.35097745378097e-05
-1.24882097249213e-05
-7.21490534694916e-06
-4.68504803468565e-05
-3.05761672161883e-05
-2.3672436214419e-05
-1.25631732435769e-05
-1.48593532240044e-06
-2.23910658500314e-05
8.51136919431696e-06
-5.2529107645699e-06
-2.40977227438177e-05
-8.92622162211414e-06
-1.74657860673913e-05
-3.71574744536574e-05
-1.71857025397059e-05
-7.90416394223692e-06
-1.13012106670637e-05
-5.55638841737489e-06
-1.87758636907504e-05
-3.73603413428652e-05
-2.17306356444993e-05
-3.56565560329211e-05
-1.74670386139352e-05
-1.29682181573834e-05
-1.2079062660741e-05
-3.48420054683718e-05
-1.24220246750703e-05
-1.3487924667798e-05
-2.24565962059882e-05
-3.143339621794e-05
-2.35684038873014e-05
-2.23066932893552e-05
-7.64481834854906e-06
-3.86579816977622e-05
-4.07119958711741e-05
-3.52056425650011e-06
-3.6042513274778e-05
-2.79867828871467e-05
-3.33722786524595e-05
-3.39809388425098e-05
-2.72111447862179e-05
-2.31742459423903e-05
-4.91019707991831e-06
-1.78030596454951e-05
-3.41205039900736e-05
-3.60174584601161e-05
-1.76591702899204e-05
-3.78703339026826e-05
-2.87223602875164e-05
7.2738079556122e-06
-1.58570725687958e-05
6.73935543108362e-06
-3.71899271936783e-05
-1.10753674164427e-05
-3.62096821103493e-05
-3.18479206977066e-05
-3.35324206776763e-05
-1.56389896293075e-05
-3.88936955106464e-06
-2.10127839388491e-05
-2.50540661194786e-05
-3.12267511335628e-05
-2.69095890662712e-05
-3.65664790894794e-05
-1.49447444432432e-05
-3.06588835179282e-05
-3.11081145486094e-05
-2.52032397017729e-05
4.62252768110196e-06
-2.58263962135719e-05
-9.1486166627726e-06
-3.00625019912255e-05
-2.13646661539515e-05
6.15610668411709e-07
-1.53767566223708e-06
-3.85505626049222e-05
-3.05992481213048e-05
-1.88046108469949e-05
-2.15678723763926e-05
-3.25410387412891e-05
-4.42070770772579e-06
-2.46830171915205e-05
-3.40398824293993e-05
-1.65737466412921e-05
-7.11191523053029e-06
-1.67694464129123e-05
-1.07425100807824e-08
-2.67683502355758e-05
-3.13215621991442e-05
-3.04121152621218e-05
-2.10295697578219e-05
-3.50223213668699e-05
-2.58839535080781e-05
-4.20781433245997e-05
-1.26345443101724e-05
-1.07611735799122e-05
-2.67089673068612e-05
-3.14153191606961e-05
-1.00715977813594e-05
-2.21869179570493e-05
-2.72437842195933e-05
-2.04322330363473e-05
-4.16947304368299e-06
-2.679443748347e-06
-3.14951202579984e-05
-2.31291634190724e-05
-1.38108187443603e-05
-1.29948037170102e-05
-2.78848571971007e-05
-2.04718795169668e-05
-4.18657994035444e-06
-1.2022353514786e-05
-2.0539143066619e-05
-3.40521462858104e-05
-3.01779203078339e-05
-3.67222749837673e-05
-2.74259356963709e-05
-2.8908918982886e-05
-2.63853535663851e-05
-4.79149360074192e-06
-1.64120350750423e-05
1.03205850196655e-05
-3.31528923986251e-05
-2.65429816803035e-05
-3.95170911405854e-05
-9.91917007656954e-06
-1.84459043665608e-05
-1.17356247116995e-05
-2.14151974414409e-05
-2.23852100356742e-05
-1.19110507866383e-05
-4.37885216586371e-05
-3.18285092265487e-05
-3.41369352003808e-05
-1.80638478292781e-05
-2.46325090745657e-05
-3.40451414354286e-05
-3.86322421758053e-05
-3.48034592388561e-05
-3.67459283427007e-05
-1.8526114099433e-05
-3.18654569686782e-05
-1.64866195771939e-05
-2.27702105501333e-05
-3.87746921727851e-05
-2.57301777823956e-05
-2.91255640403857e-05
-2.46456754535507e-05
-3.13684947246981e-05
-2.35561089396957e-05
-1.2790711888877e-05
-3.16140853690996e-05
-1.08136379460208e-05
-2.54500072404434e-05
-8.56112742940677e-06
-1.81150780250443e-05
-2.49934521340841e-05
-2.19283081986668e-05
-3.39620792370529e-05
-2.76768842937896e-05
-1.41824666662627e-05
-2.26788597310945e-05
-3.2712772540962e-05
-2.45175572585958e-05
-1.01237142029291e-05
-4.53296650059295e-05
-2.53723333069073e-08
-1.53744117208108e-05
-1.65744176872831e-06
-3.30188374423976e-06
-2.7577699809641e-05
-3.22136632309466e-05
-1.11725789276725e-05
-3.27011233646866e-05
-3.38436571518019e-05
-1.35254320553906e-05
-1.94107690097099e-05
-1.66746502920143e-05
-9.44295181909583e-06
-2.28391446715586e-05
-2.57738283046751e-05
-4.91717184962272e-07
-1.95686990544007e-05
-1.36722017980731e-06
-5.43841201027094e-06
-1.28239389858715e-05
-1.81418550044311e-05
-4.13821938423476e-06
-2.60106777524808e-05
-9.4950776861097e-06
-2.05056438472425e-05
-6.995532619847e-06
-1.82642871604453e-05
-1.9531099653414e-05
-2.12506477672097e-05
3.34818890344475e-06
-2.19001878643019e-05
-9.75613180480296e-06
-1.58767426462219e-05
5.46910501588235e-06
-5.04837799508844e-05
-3.21088264655364e-05
-2.06857673757923e-05
-2.3939224801257e-05
-2.14252441121376e-05
-3.5592319891346e-05
-2.34127579373163e-05
-8.70132219337953e-06
-2.99956861586061e-05
-2.07075932516974e-06
-1.56211919249477e-05
-1.79860213227155e-05
-3.28772243178798e-05
-1.32825491313239e-05
-3.07544468440427e-05
-1.85010232124155e-05
-9.40052393431763e-06
-1.20808386240564e-05
1.52734979682597e-05
-2.18959875471276e-05
-1.96500373181717e-07
-3.25294236450783e-05
-2.11857223349435e-05
-5.61732730170198e-06
-4.93970269353906e-06
3.74337939921242e-06
-9.61059314935676e-06
-1.85412923705371e-05
-1.71993141379407e-05
-2.54282100958797e-05
-3.88028507374468e-05
-1.97818930148933e-05
-1.75711341130476e-05
-4.45575061842107e-06
-2.2721801381428e-05
-3.35779853943131e-05
-3.14239096720981e-05
-9.96849397329546e-06
-2.24666870848743e-05
-1.78208749257766e-05
-3.01201562330199e-05
-2.63814373099471e-05
-7.96515965930977e-06
-2.52575353305717e-05
-2.08447009372879e-05
-1.15706663535161e-06
-4.46232051210908e-05
-3.32391837425268e-05
-3.34676397328951e-05
-3.46562218885967e-05
-1.51365755592603e-05
-1.80674448544131e-05
-9.81329595917729e-06
9.92111796956197e-06
-1.00000516683366e-05
-2.41547274633253e-05
-7.73488382651325e-06
-2.59357147311514e-05
-8.66321803752344e-06
-3.72206274502951e-05
-1.21886539350694e-05
-3.66107553272124e-06
-3.52040231535337e-05
1.76135908054932e-06
-1.71176265135068e-05
-1.66565732349222e-05
-1.81278664093465e-05
-2.0164239836687e-05
-1.99830649054308e-05
-7.81891487492027e-06
-1.09404733782103e-05
1.59838133327768e-05
-1.24017017331413e-05
-1.91044497145815e-06
-1.77933472841003e-05
-2.40788636412731e-05
-1.84103223516035e-06
-1.41507279724054e-05
-8.21994121674216e-07
-9.24180584947269e-06
-2.84340996503834e-06
-4.78123187019356e-05
-1.40779347050861e-05
-1.44465715262837e-05
-2.87483257371677e-06
-2.09310970065976e-05
-7.07699617305266e-06
-2.74471274084126e-05
-3.79489669561636e-05
8.15582686887684e-06
-1.5072352522995e-06
-1.30244589167135e-05
-1.16341572544973e-05
-1.01060989671557e-05
-2.56182328202599e-05
-2.45087549926194e-06
-3.13133116559464e-05
-3.43425377637381e-05
-7.73718935480067e-06
-3.85889199003826e-05
-1.95387852677867e-05
-1.21815957429221e-05
-1.752974591333e-05
-2.83994464100989e-05
-6.83673574065761e-06
-9.23164043069111e-06
-1.54858375465346e-05
-4.6522464331859e-05
-2.5630808594071e-05
-1.53436505985863e-05
-2.23752986729803e-05
-1.14285173971279e-05
-1.25674809662464e-05
-9.0991149467954e-06
-3.46906450624765e-05
-3.67766671742504e-05
-3.83693474511791e-05
-2.01199048473226e-05
-4.42832099418853e-05
-3.83962902206517e-05
-1.80741182413219e-05
-1.4301266168094e-05
1.99920644729273e-05
-2.5165277766006e-05
-3.52934692081047e-05
-2.00551599684331e-05
-7.26874545608457e-06
-2.04623485492431e-06
-1.60506049780213e-05
-2.35775638761243e-05
-1.35190816670055e-05
1.98358962095028e-06
1.69038049489679e-06
1.78927501071456e-06
-2.72519469012148e-05
-2.07675739238018e-05
-1.16833622550781e-05
-7.53628460498828e-06
-2.24851288827822e-05
-1.44772757771955e-05
-6.83451195375033e-06
-7.32495823721507e-06
-9.84545035080438e-06
-1.63971635309556e-05
-1.09157193936929e-05
-1.86244724863238e-05
-2.09694088483056e-05
-9.74927619462976e-06
-5.14764736588121e-06
-1.89154666744592e-05
-3.45527038398791e-05
-3.03459548352546e-05
-1.21594759311611e-05
-3.17255892044978e-05
-2.56017523542346e-05
-1.87346051589554e-05
1.55801542660817e-05
-4.18943678711474e-05
-2.52401421235299e-05
-2.28125955137184e-05
-2.22101570169635e-05
-2.46556454200863e-05
-1.54505474484539e-05
-2.50261235735964e-05
-9.00351568671075e-07
-3.61533687786792e-05
-5.5934352036065e-06
-2.45214965423582e-05
-2.12897178908509e-05
-1.41685295102768e-05
4.34381221310853e-06
-2.50811315753001e-05
-3.30152525013775e-05
-3.71431657912658e-05
-3.8628321518564e-05
-7.45296006998745e-07
-2.01684318314158e-05
-4.45460258065193e-05
2.97343470220375e-06
-3.08601526478775e-05
-1.74056895286824e-05
-2.42039708857825e-05
-9.30074130722726e-06
4.25186567529394e-08
-1.23862075022189e-05
-2.98266418480846e-05
-9.08108113961136e-06
-4.14405716850219e-05
-3.11391063512212e-05
-1.90720912926331e-05
-2.06456837981947e-05
-2.16211516820712e-05
-2.20689802457553e-05
-1.88311689417777e-05
-3.47153048371571e-05
-2.30709585158782e-05
-3.76438602002857e-07
-1.72670684872883e-05
-1.94368231001317e-05
-1.41836120815139e-05
-7.84718993776839e-06
-1.65184696703533e-05
-2.06135044967297e-05
-4.62655117574469e-06
5.57253445533129e-06
-1.76845420163485e-05
-5.14302236280209e-06
-2.23906407651883e-05
-1.14599208032681e-05
-1.03917220701614e-05
-3.82512607341654e-05
-1.97857710886853e-05
-8.32562478921474e-06
-2.47060613814341e-06
-4.64451292151153e-06
-2.43630280700186e-05
-1.23177652014619e-05
-8.48353337659912e-06
-4.11352872037749e-05
-9.52073308616499e-06
-4.01531273007779e-05
-1.00993445671037e-05
-1.6945695968416e-05
-2.62600956291378e-05
-2.29627775229287e-05
-1.14071291516284e-05
-2.94592434306045e-05
-1.97122165916957e-05
3.35338166341301e-06
-2.01728758676083e-05
-1.78413467897621e-05
-1.94014853686916e-05
-2.81273654143725e-05
-1.73781652648613e-05
-3.98528014383269e-05
-1.48497411402289e-05
-3.06954386515136e-06
-1.90573879909494e-05
-1.44240007678813e-05
-2.82611507664978e-05
-1.55999366118919e-05
-2.86574247455181e-05
-1.49493578848588e-05
-1.94168707260301e-05
-2.93431569200772e-05
-2.87685386885842e-05
-1.43219354336378e-05
-6.80671231988944e-06
-2.13351976419619e-05
-7.76500014252381e-06
-3.37337398578293e-05
-1.50289985380379e-05
-2.48300851020555e-05
-3.52977165776445e-05
-2.69086670195814e-05
-2.57626949257824e-05
-2.2582832675613e-05
4.07067817550006e-06
-1.90969958182496e-05
-3.64719919822576e-05
1.47895835157182e-05
-1.97700880254036e-05
-4.58922847328179e-06
-2.18175721250305e-05
-4.67929001524152e-05
-1.98714977199419e-05
5.80367942742129e-06
-2.97083896751662e-05
-1.28934256942538e-05
9.0129508994361e-07
-1.89073298115642e-05
-1.68438877758784e-05
-1.70031523402742e-05
-2.53358551531569e-05
-1.57303372253071e-05
-2.39727718555409e-05
-3.40022064405052e-05
-1.57549901348903e-05
-1.08444537203741e-05
-1.19438845666654e-05
-7.22636170987697e-06
-2.285398389667e-05
-2.84335840668403e-05
-1.4671344653362e-05
-2.34555608574434e-05
-6.40404179714549e-07
-1.60240338579304e-05
-2.11370615759596e-05
2.30920398485966e-06
-3.21265815316464e-05
-9.51384331773817e-06
-1.53211832446856e-05
-1.53398395839443e-05
-3.20546608555046e-05
-1.70969186309411e-05
-5.1009716481467e-06
-5.53360511995392e-06
-1.12258067703496e-05
-1.74403926217884e-05
-2.98994318868815e-06
-2.02773004153417e-05
-1.32071016953973e-05
-1.87492446742211e-05
-3.155129804992e-05
-2.24844066513402e-05
-1.12907771870981e-05
-1.98007417244987e-05
-2.98240985298026e-06
1.62691443119666e-06
-1.22316995015007e-05
-6.15924629287813e-06
-1.7896640264427e-05
-7.63239305856955e-06
-9.65290043663702e-06
-1.73193531914489e-05
-8.17252059954054e-08
-1.69460881831524e-05
-3.95712894274785e-05
-2.24916830077613e-05
-3.62746608381613e-05
-8.14481804382438e-06
7.98509575624957e-08
-1.93691151851484e-05
-3.68696080909133e-05
-1.59523814264146e-05
-1.8524895577398e-05
-2.87530110782363e-05
-1.44245092972398e-05
-2.58081243616665e-05
-8.37718507997687e-06
-2.96489598558796e-05
-3.78221711486329e-05
-2.01287083733194e-05
-4.14670693753529e-05
-5.73366151532945e-05
-2.74522653908083e-05
-2.21974190471666e-05
-1.33757940422202e-05
1.13997037202221e-05
-2.12259521565889e-05
-1.72754723489203e-05
-2.45058784131801e-05
-2.78925290939071e-05
-2.91303035235189e-05
-1.74716877058857e-06
-3.50646439161802e-05
-1.30612215558587e-05
-9.39168679114644e-07
-3.21132069933865e-05
-2.49536301084635e-05
-1.73911761853874e-05
-6.74088795397448e-06
-1.79076042254435e-05
-2.52352286744055e-05
-2.32711170800935e-05
-3.88328244382213e-05
-2.38095091024158e-05
-2.69581464033186e-05
-2.84842607617836e-05
-1.40665165006265e-05
-1.88083232899362e-05
-4.10770789484098e-05
-1.09242173922895e-05
-2.69102872431803e-05
-2.09644526725757e-05
-1.41577045062984e-05
3.88657734403778e-06
-7.93868957440069e-06
-3.02052260367701e-05
-3.81957999735015e-05
-1.197991617164e-05
-1.18590467137155e-05
-2.75819567743937e-05
-2.13928095649272e-06
-8.02720569427896e-06
-1.75846618014715e-05
-2.68561567788378e-05
-2.80995361022482e-05
-2.42847607677577e-05
-3.21113779790583e-05
-1.14051199424501e-05
-1.97879152247422e-05
-1.81439874811739e-05
-2.91901744284748e-05
-2.83982596282049e-05
-2.67282826904264e-05
-3.03369406461174e-05
-2.39320379075656e-05
-3.20606410077608e-05
-2.38497966482945e-05
-1.18241737886112e-05
-1.17232859477815e-05
-1.02115341799006e-05
-8.3322046223773e-06
-1.22774944103631e-05
-3.37697693783198e-06
-6.12861817631697e-06
-1.09698541937804e-05
-1.62619555208087e-05
-3.97049971529617e-05
-9.76078445774925e-06
-3.24285404754924e-05
-4.73919226716369e-06
-2.93413038092913e-05
-3.99395619461963e-05
-2.74883926478288e-05
-1.59874121932766e-05
-7.3003617491046e-06
-2.85518953774934e-05
-1.44825748040318e-05
-3.65749958300709e-05
-4.98433989820068e-06
-3.04474416213373e-05
-3.10487553103209e-05
-1.89171138032333e-05
-2.77508540615039e-05
-1.44463073063024e-05
-4.01325672124941e-05
-1.67568830946995e-05
2.10580148145975e-05
-2.51776868582166e-05
-4.81739548622776e-05
-3.13031776080604e-05
-1.42242168160169e-05
-2.94863915319137e-06
-2.2607063517707e-05
-1.80416024544442e-05
-8.05205289740799e-06
-1.42402757415586e-05
2.22911408157616e-07
5.63200286989833e-06
-1.34599348022001e-05
-1.24410808763282e-05
-1.20516801125634e-05
-2.07620179914542e-05
-3.77884929784003e-05
-2.78320122903621e-05
-3.36941299329287e-05
-1.76445866380074e-05
-1.47973657010878e-05
-3.05882708238204e-05
-2.98480952398283e-05
-2.46346366974614e-05
-2.22969263857108e-05
-2.99894893193834e-05
-2.3253694841312e-05
-2.36756046815625e-05
-8.52318872293718e-06
-2.47111264647414e-05
-8.03439650317918e-06
-2.46768544511805e-05
-2.45724411508106e-05
-2.66893904765859e-05
-2.90321732872161e-05
-3.28058294036941e-05
-3.55749769219921e-05
-2.49348999738729e-06
-2.57105803470052e-05
-2.0466405201545e-05
-2.10669191576431e-05
-2.5200545178475e-05
-7.83323706383481e-06
-3.62855762120915e-05
-1.24809902905523e-05
-1.7844599867984e-05
-1.22614755674586e-05
-1.65294678749039e-05
-1.28715033620849e-05
-9.08348532509877e-06
-1.48189800813531e-05
-1.34499048822801e-05
-1.36317631355199e-05
-1.53040231645396e-05
-1.6406078691502e-05
-2.65129023925426e-05
-1.22560793233709e-05
-3.55090497275716e-05
-7.78727751067819e-06
-2.10792071828331e-05
-1.59628692680668e-05
-1.90928237823296e-05
-2.66526809207135e-05
-7.11113834171784e-06
-1.35040268678403e-05
-1.15571656133183e-05
-1.34735527885931e-05
-4.1437349705771e-05
-2.28833031439116e-05
-3.1569393931245e-05
-2.64936941775433e-05
-3.33299446891136e-06
-6.55034079709748e-06
-1.33246524029799e-05
-6.78815353341148e-06
-1.6609983730893e-05
-6.62232299236884e-06
-3.52062071416011e-05
-2.09361492350827e-05
9.45216465117242e-06
-3.10327381250626e-05
4.50818177891503e-06
-6.09853739467359e-06
6.99122583628448e-06
-1.86277618760816e-05
-1.53407771237269e-05
-3.39612461165426e-05
-2.37028021559407e-05
-3.10095780197679e-05
-2.86568912777444e-05
-2.70214104751507e-05
-3.75614420173348e-05
-1.74935954259423e-05
-1.62626695300586e-05
-1.97124164592388e-05
-1.10117055746952e-05
-3.75918038438246e-05
-3.49931013006805e-05
-5.08785056288834e-05
-1.48565078665393e-05
-3.69505507298809e-05
-1.83357876673419e-05
-1.20737932213661e-05
-3.17682859410038e-05
-2.39357657458516e-05
-3.32997001764117e-05
-3.099649884863e-05
7.97751545647127e-06
-1.56272142986736e-05
-1.85543727160807e-05
-1.01710558609926e-05
-2.32340012669849e-05
-2.78882587449769e-05
-3.53824454499752e-05
-3.08821997317196e-06
-2.38699645392573e-05
-2.86846755161056e-05
-1.90863995358211e-05
-1.68751553464958e-05
-1.94119804284568e-05
-4.50497111733909e-06
-2.41912792381594e-05
-1.5137022973479e-05
1.35525053346669e-06
-8.94078513707282e-06
-3.87202502585499e-05
-1.54904746872168e-05
-3.45921274820096e-05
-2.11377121557743e-06
3.72401786408434e-07
-4.81151873306724e-06
-2.3637469488723e-05
-2.56778525263672e-05
-3.1196939020546e-05
-1.49669807372192e-05
4.90991132199001e-06
-1.70784699135164e-05
-3.36114566988183e-06
-1.3321012668056e-05
-9.16653987001965e-06
-2.31965446182865e-05
-2.35838965039382e-05
-2.945808821481e-05
-2.64890966483623e-05
-3.49057441378946e-05
-8.29657519077159e-06
-2.80382263675758e-05
-2.42738063822685e-05
-1.30645592548902e-05
-5.81606053653482e-06
-2.89520799708143e-05
-1.16095203462368e-05
-1.55657194531477e-05
-2.78968227951421e-05
-3.07416341757485e-05
-2.23213376095596e-05
-5.60281109566793e-06
-1.75091708841637e-05
-1.07985832490467e-05
-2.11876688864158e-05
-2.47367820896122e-05
-3.38129431936125e-05
-7.1655441923966e-06
-1.57307455454754e-05
-1.16946025746953e-05
-3.46696894481736e-05
-1.16403054442787e-05
-5.03544531028994e-05
-4.65686526510728e-05
-2.48087819154346e-05
-1.76768337321018e-05
-3.2155961698325e-05
-3.77551960186551e-05
-2.93959063032128e-05
-2.13639851091036e-05
-4.89958323855509e-06
-1.76180503441659e-05
-2.41739435641532e-05
-3.49533842920282e-05
-2.20800672587758e-05
-1.48651665891258e-05
7.64060791158283e-06
-1.66763721658389e-05
-7.57358561837723e-06
-1.92865658658555e-05
-2.18409144282289e-05
-2.19813787703253e-05
-2.08347833289342e-05
-3.79431767212494e-05
-3.61279185246611e-05
-1.91917817730399e-05
-5.13429731071631e-06
-1.66969305122621e-05
-4.96449493725029e-05
-2.2460234870954e-05
-1.42228148101792e-05
-1.7468848499712e-05
-2.85802305004257e-05
-2.08575132854225e-05
-1.82717002023307e-05
-1.00692355193459e-05
-2.20126977606605e-05
-1.137060170121e-05
-1.18876528871107e-05
-2.90557821600732e-05
-2.01479366368369e-05
-3.17532100477355e-05
-8.12277025166203e-06
-5.52552675865914e-05
-3.167597838506e-05
-2.95588589106898e-05
6.93534294821787e-06
-5.76526594501593e-06
-5.19111272169031e-06
-2.48427141581938e-05
-6.79367876357297e-06
-3.77186311443192e-05
-2.78855589073009e-05
-2.13439728386341e-05
-1.65304542820331e-05
-2.72570301671382e-05
-3.07429309006361e-05
-1.95321300054361e-05
-3.07416175306199e-05
7.91211300861287e-06
-2.00255257696858e-05
-2.29126334868647e-06
-7.80046139943654e-06
-3.12042831289878e-05
-1.75002844466939e-05
-4.62063385262112e-06
-1.32461569651445e-05
-1.45600730455993e-05
-7.80982527123497e-06
-2.30203833752615e-05
-1.34411306619701e-05
-4.48078395458222e-05
-2.25427590960445e-05
-3.21941528685252e-05
-1.70173599947301e-05
1.21135207843636e-06
-2.83425180253502e-05
-5.14549728839425e-05
-5.94380657946745e-06
-1.59627957912874e-05
-3.54259557226367e-05
-3.04912521485439e-05
-1.92470457145719e-05
-2.6972962635039e-05
-2.51327401167171e-05
-1.3461700751036e-05
-1.29761493582196e-05
-1.76615955546049e-05
-3.07512962557806e-05
-3.5419525130697e-05
-2.48400626492206e-05
-8.11092215168112e-06
-3.82716308213477e-05
-8.09322001023987e-06
-2.15635207169636e-05
-2.15633423484462e-05
-2.6813958125609e-05
-2.67837401244633e-05
-2.71152007471737e-05
-2.49771541870976e-05
-3.45300951640744e-05
-2.02200827076758e-05
-1.08247368262044e-05
-2.45343974859824e-05
-1.81309953581099e-05
9.68627622046315e-06
-3.87127190934284e-05
-5.3248508560234e-05
-2.03967242186646e-05
-1.12540002911607e-05
-3.17473763189472e-05
-2.36031828541801e-05
-2.88318153949414e-05
-1.74742560096227e-05
1.56665085136671e-05
-2.29058338874445e-05
-2.52653615209045e-05
-2.18996424683e-05
-3.19354661024488e-05
-2.38179842117493e-05
-5.69413014883197e-06
-1.87592201173493e-05
-2.27692556076868e-05
-2.3701087337504e-05
-9.33063410858824e-06
-2.28352099782821e-05
-1.66363956899114e-05
-3.20916529048215e-05
-3.09565004966508e-05
-2.904104168428e-05
-2.27111938352676e-05
-2.65958013719166e-05
-9.63826303541032e-06
-8.82412990813898e-06
-9.1762281377545e-06
-1.52779055922513e-05
-2.265420296744e-05
-1.47607534148728e-05
8.87512989272675e-06
-3.67503638633732e-05
-2.76725194957184e-05
4.46903486882157e-06
-1.99048273122683e-05
1.33362368444603e-06
-2.57950333874251e-05
-3.36325919094668e-05
-1.62919543676578e-05
-9.97711186410292e-06
-4.24580514652047e-05
-2.90109278911699e-05
-1.2528657967731e-05
-2.40252715889897e-05
-3.80595525669798e-06
-7.42030150889246e-06
-4.38429776655525e-05
-3.88179402428004e-05
-2.28043515176802e-05
-1.54111474417056e-05
-2.66505876157881e-05
-6.09133694083443e-06
-1.2519512436252e-05
-1.59895860960813e-05
-1.89342117867968e-05
-1.67995935086066e-05
1.52561998916719e-06
-1.88656117948049e-05
-3.67726789996224e-05
-3.34009888300006e-05
-1.90131563057897e-05
-2.6832740990737e-05
-4.14695508250282e-05
-6.04309298771148e-06
-2.68094303830454e-05
-3.32531325221116e-05
-4.79803650204161e-05
-3.88067269409401e-05
-5.92272055119506e-06
-8.04238616195246e-06
-1.60021845563195e-05
-1.90658190236979e-05
-2.31600942721387e-05
-8.88323915651206e-06
-3.4044198287361e-06
-2.11441725570689e-05
-2.5634412055792e-05
-1.54116801016223e-05
-4.53342334767857e-05
-3.971208117096e-05
-3.11243245355093e-05
-1.72565984427971e-05
-1.91995513980923e-05
-1.27918756107728e-05
-1.82206736172679e-05
-2.81314256878667e-05
-7.93362188009627e-06
-1.5425713780827e-05
-2.36679297885202e-05
-1.02029979645837e-05
-2.098322408967e-05
-1.21729387750389e-05
-3.15956556557268e-05
-2.91610095631147e-05
1.85951987828928e-06
-3.51833870843845e-05
-8.09403432165766e-06
-1.69385738468094e-05
-1.49196119722789e-05
-5.06492428313673e-06
-3.55115210633732e-05
-3.14118949348288e-05
-2.28243655227037e-05
-3.08348527724883e-05
-2.80695028950799e-05
9.96623867385451e-07
-3.73663003178144e-05
-1.84729522812676e-05
-1.32595682713273e-05
-4.2098576086188e-05
-1.89710520273603e-06
-1.28209909828311e-05
-5.61518103831888e-05
-1.16660756659504e-05
-1.98428996184821e-05
-1.85063540559437e-05
-3.93964023572557e-05
-1.74538226272816e-05
-1.25114851313422e-05
-6.36810146367701e-06
-1.94218586467758e-05
-6.59900815001733e-06
-2.3986498555255e-05
-7.97705443756848e-06
-2.41793149124687e-05
-3.63340245940119e-05
-2.0238997662186e-05
-4.35250612326561e-05
-2.29696736798154e-05
-1.68281078201081e-05
-3.84215335513966e-05
-1.94876520355431e-05
-1.6941182289888e-05
-3.97714978228904e-05
-2.04137753126076e-05
-3.50432474216032e-05
-2.19568671842568e-05
-2.46695740085369e-05
-1.85830924627517e-05
-9.04384991210338e-06
-1.2923252795278e-05
-2.9042722660128e-05
1.66472143783996e-06
-2.61574563114746e-05
3.98258915145293e-06
-1.33440262984166e-05
-3.09037327895647e-05
-2.86002456559074e-05
-2.41458457823156e-05
-2.782496183117e-05
-2.44609924247143e-05
-6.42373717754334e-06
5.4057478656801e-06
-2.1052587816494e-05
-2.95570537256458e-05
-1.15752262448625e-06
-4.00132623592375e-05
-3.52752870876483e-05
-4.99314558366093e-06
-2.446928207637e-05
-2.99886750073684e-05
-7.65057589410712e-07
-1.61044543541051e-05
-4.33272677723064e-05
-5.20176640815698e-05
-3.25983209050602e-05
-1.91499396036985e-05
-2.63490388018485e-05
-2.37822868658953e-05
-2.828136108285e-05
-8.22823835884465e-06
-4.31519344419126e-05
-2.41183601145773e-05
-7.68866225902947e-08
-7.04049186156703e-06
-2.44124136292895e-05
-3.90621655976294e-05
-5.08848996266709e-05
-2.09948427015321e-05
-1.82181838047854e-05
-1.58002836921405e-05
-3.31530740554852e-05
-1.52920319648285e-05
-3.56666491112399e-06
-2.70859476325595e-05
-2.98910087864396e-05
-2.47275233164918e-05
-2.56084789237073e-05
-2.79490482367025e-05
-2.49899208966492e-05
-2.07104833076276e-05
-1.38397408054784e-05
-1.91708203295655e-05
-4.58366081189222e-05
-1.31257945313293e-05
-3.7989229191758e-05
2.01846520552609e-06
-5.19375321293165e-06
-1.98883357392689e-05
-8.77366330872023e-06
-1.2957567246687e-05
-1.48704609017415e-05
-1.30277610508474e-05
-1.90134995775595e-05
-1.95689284353182e-06
5.60686952736423e-07
-4.40348175334221e-05
-1.85180388850411e-05
-1.90224236204137e-05
-3.23493394717381e-05
-2.47957739423907e-05
-2.50550389701306e-05
-3.74660630651438e-05
-2.23963055928014e-05
-1.34833379473719e-05
-4.3080364150896e-06
-1.83607684271201e-05
-2.14456999645675e-05
-1.53609524976524e-05
-2.02970359997649e-05
-3.35235871812656e-05
-2.16584319150639e-05
-4.75622434911155e-05
-1.52401065863792e-05
-2.49485319584682e-05
-1.74263210461593e-05
-1.59051217635823e-05
-4.84584348888793e-06
-1.45633224553059e-05
-3.21942751868952e-05
-3.68153330529017e-05
-7.46483986641927e-06
-1.44782443536286e-05
-2.38133288938127e-05
-2.41098952592545e-05
-2.89503662048353e-05
-2.83386483674849e-05
-7.50222930873322e-06
8.30433695319353e-06
-2.29213887426683e-05
-4.11601906218613e-05
-1.77506191500156e-05
-1.97317594172486e-05
-2.59274086135748e-05
3.66121788356816e-06
-1.76647364689403e-05
2.24282010927245e-06
-1.83121510187816e-05
-1.80982711525225e-05
-4.14195626896202e-05
-1.84493723628982e-05
-1.46430192683142e-05
-2.2653172321105e-05
-6.15189246405664e-06
2.24158248573877e-07
-5.35751118022767e-06
2.11864679570031e-06
-6.58931741737177e-06
-1.19657906762265e-05
-1.56993227737673e-05
-2.55742544292201e-05
-3.00418380292889e-05
-4.2686809333303e-05
-2.56545902677606e-05
-2.66146805411815e-05
-4.09937040811308e-05
-1.82345165387479e-05
-1.85846824458874e-05
1.1268190923796e-05
-5.92694632984388e-06
-2.18977483604589e-05
-1.41859445532893e-05
-2.02522438731839e-05
-2.20245293807668e-05
-1.81595962515472e-05
-3.24345318141473e-05
-5.5487426218764e-06
-2.30833809716683e-05
-4.1787855329093e-05
-1.30506210884633e-05
-9.38913927903443e-06
-3.06527904351865e-06
-1.20623036145259e-05
-4.60127199427525e-06
-1.80296071515146e-05
-1.60992332579355e-05
-3.30270920207666e-06
-4.93711488603295e-05
-2.06416631464995e-06
-2.77054719451093e-05
-9.64637704266811e-06
-2.49749011694051e-05
-1.15741347553389e-05
-1.95718850529507e-05
-2.11810214732301e-06
-2.21001887578242e-05
-2.42425365758925e-05
-2.1205884438238e-05
-1.01171971646208e-05
-1.02243724192723e-05
-2.70906845646162e-05
-1.59255891064579e-05
-4.15254599247103e-05
-3.27963300462906e-05
-1.56323181689456e-05
-9.31826066804442e-06
-3.0924726540058e-05
-1.96169401815707e-05
-1.91143612813688e-05
-1.29099888631352e-05
-2.16684676726838e-05
8.4183475220438e-06
-2.86523674971722e-05
-2.20218388990183e-05
-3.51127428651373e-05
-3.50891554424871e-05
-5.86033207668823e-06
-3.17419964720714e-05
-3.02987023762414e-05
-3.24101105304284e-05
-2.63106375217702e-05
-2.98554524724982e-05
-1.67780048124166e-05
-1.30681357861867e-05
-1.42914649227974e-05
-2.35097013226898e-05
-7.05531244325679e-06
-1.54028096328875e-07
-6.97829052408716e-06
-3.87263669448197e-05
-9.50856872908795e-06
-1.56280283778164e-05
-3.9806709707729e-05
