# Supplementary material for: Research on computational propagation and identification of mine microseismic signals based on deep learning
Source: PLoS One. 2025 Oct 22;20(10):e0334641. doi: 10.1371/journal.pone.0334641 (PMC12543183; doi:10.1371/journal.pone.0334641)
Supplement: S1 Data — (ZIP) [file pone.0334641.s001.zip › 000100500000981.xlsx_0.txt_24.txt.txt]

-2.92691491212994e-05
-3.25277495469549e-05
-2.62711359727911e-05
-4.30044108595799e-05
-8.68136072009111e-06
-3.62975387519809e-06
-2.40499379781739e-05
-2.3084841614085e-05
-3.15357689705275e-05
-4.70740513287498e-05
-4.50108171576898e-05
-1.20879461334865e-05
-1.73224407920722e-05
-3.10359915674158e-05
-1.63960722868586e-05
-2.25810141012932e-05
-1.08797123403393e-05
-1.26654284382085e-05
-2.50939979224488e-05
-1.17164616868137e-06
-1.00861692518006e-05
3.314738981965e-06
-8.37694138613505e-06
-1.79393011051527e-05
-3.38730649835764e-05
-9.43661094903022e-06
-6.00589636710637e-06
-3.70368431628949e-05
-3.50643244956777e-05
-2.49065094252811e-05
-1.40011971531481e-05
-2.27574915277348e-05
8.74621589931408e-06
-1.2610405563723e-05
-1.44632405610756e-05
-1.67474203808582e-05
-2.10135882351813e-05
-2.10342352707073e-05
-2.77668346088915e-05
-5.64626992049255e-06
-1.76579409858927e-05
-3.06612584252517e-05
3.47606313235458e-06
-2.86065716989864e-05
-1.24718653713312e-05
-5.52446399557548e-05
-2.58340751970063e-05
-7.98950195034596e-07
-2.17322487084505e-05
-1.18371155337133e-05
-1.66471226382527e-05
-6.74072329175056e-06
-1.40749649743625e-05
-3.3886423328471e-05
1.61847844294888e-05
-2.77154164052294e-06
-1.98551516374417e-05
-2.47504772591872e-05
-3.80305889091983e-05
-3.61360742315786e-05
-4.28601129919601e-05
-2.78395075454256e-05
-2.60476189348539e-05
-6.73584630437982e-06
-1.2699625044777e-05
-3.51525907534461e-05
-8.57081271409985e-06
-2.47312063005159e-05
-1.89919221295496e-06
-4.10237252092181e-05
-2.09392317807081e-05
-2.67435729776614e-05
-7.39615316136302e-06
-4.61245433780689e-06
-2.80650683471863e-05
-1.09686275870047e-06
-4.15596704056537e-05
-7.93483919086851e-06
-2.21045473903415e-05
-3.24414379708358e-05
-3.84302327361926e-05
-3.71403371040851e-05
-4.57789199221799e-05
7.31535299712326e-07
-1.91177088495592e-05
-4.91643538326163e-06
-1.05952069233067e-05
-7.06330508607559e-06
-9.33745743688408e-06
-1.52172322975035e-05
-2.12641874425292e-05
-1.84497227250529e-05
-3.33413532804245e-05
-1.79814987106273e-06
-3.60930717899317e-05
-3.06021064578685e-05
-2.42957485109146e-05
-3.21199488838145e-05
-1.21703100683217e-05
-1.33450300327901e-05
-2.57123199664674e-05
1.47082254790284e-05
-3.25968278372162e-05
-3.88230210532904e-05
-1.37217979130427e-05
-4.34537116222805e-06
-2.02489535240009e-05
-1.85198646277199e-05
-3.93888102141755e-05
-4.11887458460095e-05
-2.73691780172855e-05
-1.38876324495196e-05
-3.49883329546029e-05
1.22863998188057e-06
-1.434587838432e-05
-1.73533696587577e-05
3.77044648684559e-06
-1.84745241667505e-05
-2.86104133449848e-05
-3.11609183447984e-05
-1.9422022107488e-05
-1.81449850094489e-05
-3.81383718310281e-05
-1.27800562787698e-05
-2.10746389814305e-05
-3.45912814608547e-05
-2.03873804202939e-05
-2.96660185462034e-05
-2.66480863016892e-05
-1.35202437198572e-05
-2.2085906206465e-05
-2.20696445509421e-05
-1.45247147809948e-05
-1.05553374168839e-05
-1.5469317711484e-05
-3.18743229133358e-05
-2.19782582287666e-05
-2.2940237678451e-05
-1.07219420260072e-05
-2.97337486242748e-05
-2.95943930947198e-06
-1.9970006305611e-05
-1.75558800729119e-05
-4.17907028785758e-05
-1.34410642637527e-05
-2.45166701146355e-05
-3.47446668621335e-05
-2.81713308433793e-05
-1.18478928170805e-05
-2.80240902778581e-05
-4.74473694475031e-06
-2.12250825051648e-05
-1.72243823181449e-05
-9.17768982695338e-06
-2.28260765964971e-05
-3.66395368806731e-05
-8.93431863114367e-06
-2.69796707591531e-05
-1.72400010031115e-05
-2.89180474313145e-05
-1.73820249151346e-05
-9.86052844414524e-06
-1.28297083215195e-05
-2.34334383169292e-05
-2.83559293111847e-05
-6.44305497640073e-05
-3.37509245906627e-05
-6.52526672189318e-06
-2.40604559687017e-05
-1.36444509894206e-05
-1.97652684089919e-05
-1.04906548903406e-05
-5.33842152812787e-05
-2.69064380556941e-05
-1.68714841800283e-05
-1.82995112439663e-05
-2.87624358718716e-05
-3.17928264471044e-05
-2.48847224350748e-05
-1.2402051491777e-05
-1.53575627085567e-05
-2.99265495926213e-05
-1.87706245248186e-05
-2.22725741620316e-05
-2.93490419283438e-05
-1.32208861005448e-05
2.48395257341797e-06
-1.65914084724483e-05
-3.71450285128239e-05
-2.90327029596386e-05
4.10097787784772e-06
-2.78558549554791e-05
-6.76148325094369e-06
-1.04293556163627e-05
-2.13967620079781e-05
-2.06701112767367e-05
3.22415413821327e-06
-2.30537791753366e-05
-1.58586417168079e-05
-1.18803569841424e-05
-3.06483258691662e-05
-8.32098419787872e-06
-5.28416958909961e-06
-1.90800043304884e-05
-1.62757356806363e-05
-2.96366054639612e-05
-2.68844477618374e-05
-2.22602394129767e-05
-3.3053453242181e-05
-7.86967766353987e-06
-1.01231549330381e-05
-1.61846547372739e-05
-1.92880325560918e-05
-3.79503918722387e-05
-9.3126483617041e-06
-2.12533413316095e-05
-4.22272074248321e-05
-4.86621294331749e-05
-3.35342932646465e-05
-4.539929345841e-05
-2.97539083070295e-05
-2.12483280055939e-05
-2.20492421724936e-05
-3.42481654722073e-05
-1.77114710881019e-05
-1.83070126624691e-05
-4.3492189962357e-05
-1.36092674192694e-05
-3.252838043329e-05
-5.18382430647366e-06
-1.83255773497126e-05
6.88059273087764e-06
-2.83731763960549e-05
-1.19431712066826e-05
-1.48040718573515e-05
-2.10219271784653e-05
-4.70426063122052e-05
-3.08968237010868e-05
-1.02982223214e-05
-1.426333641287e-05
-2.93507367593285e-05
-3.27626192875971e-05
-2.97509070926018e-06
-1.20966567328843e-05
-1.29161787176158e-05
-1.78804903137732e-05
-3.47521595976226e-05
-1.30632004746659e-05
-1.31026382945972e-05
-2.59488141919133e-05
-1.77896047312602e-05
-3.63216936692472e-05
-1.4643856132942e-05
-5.13198404016562e-06
6.3463894580633e-06
-1.14000884332622e-05
-2.82656606248634e-05
-1.67033043132985e-05
-9.38640408896714e-06
-5.84466627946464e-05
-5.98128163836234e-06
-1.39587708407304e-05
-3.75450235088911e-05
-2.21442530032583e-05
1.89766220493196e-06
-3.48742256669062e-05
-4.5938635008776e-05
-2.39712779869377e-05
-2.24729849658767e-05
-2.26644018501214e-05
-1.96547902321784e-05
-2.1306326225513e-05
-1.48009037285957e-05
-1.14217085121605e-05
-1.34864571404606e-05
-1.20489670351801e-05
-1.500114374679e-05
-1.06251943826652e-05
-1.66237603167626e-05
-2.48582878329464e-05
-1.9636128851026e-05
-2.18429379477948e-05
-7.10481355627988e-06
-8.49588222320574e-06
-3.09836064907843e-05
-4.30025691413075e-05
-1.5501822319644e-05
-2.62078776982061e-06
-6.49488973948889e-06
-2.40669404236585e-05
-2.03500206554637e-05
-3.72462088123692e-05
-1.47410438823531e-05
-2.4627628825174e-05
-1.33892895715193e-05
-1.5468053483929e-05
-1.57285594018732e-05
-2.64578382001001e-05
-8.10662320943734e-06
-2.69195056614352e-05
-1.99593003231509e-05
-3.65514595791441e-05
-1.83746059371051e-05
-3.06571260496244e-05
-1.65887285658215e-05
-2.08697372128181e-05
-6.54352141268944e-06
-3.06887288964654e-05
-1.08285034229066e-05
-1.9209669847821e-05
-2.14040731588056e-05
-1.8485356618255e-05
-1.15465213454805e-05
-3.04482131853663e-05
-1.07982774632922e-05
-3.3543018616051e-05
-4.81091670374057e-05
-1.85366087341952e-05
-2.86987892761874e-05
-3.55573305611448e-05
2.38608614808488e-06
-1.38323732948641e-05
3.83990371542678e-06
-1.31717562320633e-05
-2.75765373005485e-05
-2.2367133917337e-05
-9.80012446979642e-06
-2.55303456152983e-05
-1.2768730198591e-05
-1.59053741171163e-05
-1.00326377558469e-05
-4.35253970921905e-05
-2.51154978983569e-05
-2.14679258999546e-05
-3.41615080573129e-05
-1.08806303896056e-05
-5.91951245882966e-06
1.0840376821171e-05
-1.35647341074213e-05
-1.5478250634081e-05
-2.65667320181915e-05
-3.66243572617082e-05
-2.52409244441339e-05
-1.21457436445551e-05
-2.93139967931971e-05
-4.67125766612002e-05
-2.38355484361787e-05
-8.66903807822194e-06
-1.43366907337008e-05
-3.99686824989506e-05
-2.01879770248233e-05
-3.53204715113096e-05
-2.02209031381455e-05
-4.64539403185427e-05
-2.73495504351019e-05
-3.64831932700558e-05
-2.03227223442587e-05
-2.80727267104054e-05
-4.24596004548304e-05
-2.21303914030331e-05
-7.01357762595945e-06
-1.79799111359036e-05
-3.7034955183084e-05
-1.96693980965563e-05
-1.80955200004325e-05
-1.57937947478382e-05
-1.98643429667173e-05
-1.40407669250335e-05
-5.4577946399531e-06
-1.68320320407909e-05
-1.11674329825398e-05
-2.19117523176493e-05
-9.25436600465732e-06
-2.3022364229662e-05
-1.55247782238798e-05
-9.61271457373785e-06
-1.81281145371957e-05
-1.59902371079472e-05
-1.69195573950524e-05
-1.30372437145726e-05
-1.60493889898215e-05
-8.10172145950817e-06
-2.19211440381416e-05
-1.73545712798505e-05
-1.93953793226608e-05
-3.05695515543611e-05
-1.82035731467501e-05
-1.75543654784041e-05
-3.88017408982996e-06
-2.90848966161038e-05
-2.16587795731972e-06
-3.54648417043156e-05
-2.03344305506127e-05
-3.05745311562456e-05
-5.28522798741626e-06
-2.37469474970089e-05
-2.56092440591919e-05
-5.00126830995336e-05
-5.47217205599715e-06
-4.17268612011188e-05
-3.51475288067412e-05
-3.17878375939016e-05
-1.01329783808146e-05
-1.77827283865953e-05
-2.11094848807995e-05
-3.0012287507028e-05
-1.99601773044408e-05
-3.43406068236512e-05
-3.30747515114755e-05
-6.16662363645908e-06
-9.00523482937098e-06
-2.53980936934704e-05
-4.339182772607e-05
-1.54490734182462e-05
-3.1640212534489e-05
-1.13471990246571e-05
-1.24337194931465e-05
-2.333812717089e-05
-1.83006896633303e-05
-1.57459752563076e-05
-1.48162386075982e-05
-1.68449061874842e-05
-2.75015964368602e-05
-1.08132979241307e-05
-3.4007174229041e-05
-4.147831472252e-05
-1.36676499162941e-06
-1.26218356656707e-05
-1.27601835860691e-05
-1.89514215790775e-05
-1.76628242854553e-05
-2.81085014861172e-05
-2.66142352859721e-05
-6.71102466251374e-06
3.77861488572726e-07
-2.39828226082942e-05
-4.65160205366629e-05
-7.43240608307351e-07
-1.91459596507974e-05
-3.10670521957938e-05
-3.51560808577442e-05
-1.86552089307896e-05
-3.97716969974016e-06
-2.55218632201374e-05
-2.96616728926871e-05
-2.09311087744953e-05
-1.63592496613592e-05
-3.08619089830779e-05
-1.83036785973393e-05
-2.21913666231598e-05
4.21019625423794e-06
-4.53190241974502e-05
-2.91180621528598e-05
-3.71253779577021e-05
-2.56839943653716e-05
-2.09836797665975e-05
-3.76656634464288e-06
-1.7620490005878e-05
-2.62712536681481e-05
-2.47680166212317e-05
-2.53801877584421e-05
-1.90827327722452e-05
-1.5279665397772e-05
-2.52840215527099e-05
-1.18937742017127e-05
-1.88170565689429e-05
-5.36745239967125e-06
-1.80065851950138e-05
-1.40391299791238e-05
-1.47331758693093e-05
-2.45038886804348e-05
-3.51658696664236e-05
1.54885820723005e-06
-1.46347430495701e-05
-5.45114359708593e-06
-2.86450487300689e-05
-3.54896965324701e-06
-3.02134113058866e-05
-2.03049378322509e-05
-3.11984250781291e-05
-1.51274407907143e-05
-3.98021362759539e-06
-8.71889008234002e-06
1.24455565350219e-06
-1.51175208344154e-05
-1.93484398054151e-05
-1.20805879998814e-05
-1.39886472736655e-05
-1.36356156918287e-05
-2.55040598732395e-05
-2.68604009109109e-05
-4.13153551991547e-06
-1.87709192525521e-05
-6.14257687063812e-06
-2.17555195756393e-05
-2.60100454319573e-05
-1.96914921728793e-05
-8.3170098747353e-06
-1.86664174934361e-05
-3.10542867903417e-05
-1.47770525647481e-05
-3.61048090214566e-05
-2.33332212855121e-05
-1.40951468530676e-05
-1.970277445998e-05
-1.32372284719705e-05
-3.402517119182e-05
-1.76954689449326e-05
-2.67415485750164e-05
-3.21554336969471e-05
-1.75366554157388e-05
-2.06983027668095e-05
-6.64431728789163e-06
-1.92814181407309e-05
-2.3322365319309e-05
-3.97989046218427e-05
-8.31774083802247e-06
-1.91156641437353e-05
-3.61858654903392e-05
-2.50594481046012e-05
-2.12452801746741e-05
-1.79162966082809e-05
-7.66278574875095e-06
-8.28964374033697e-06
-2.21496415481008e-05
-2.81500464782744e-05
1.15570947657386e-05
-3.42519480414037e-05
-5.06972502556835e-06
-4.02243260203652e-05
-1.5710300196099e-05
-1.77703509105126e-05
-4.12275313018091e-05
-2.8029138954693e-05
-3.12584583168701e-06
-2.30679600590623e-05
-1.42974369185421e-05
-1.47855223948279e-05
-1.83260537142185e-05
-1.46021249817643e-05
-3.11092157801377e-05
-1.80991116734513e-05
-2.96540390003134e-06
-3.09435095370527e-05
-2.79757406110952e-05
-3.21010892220025e-05
-3.18730681485495e-05
-3.15303182918714e-05
-5.86857637720713e-06
-1.66167827094093e-05
-2.71923806361184e-06
-3.0699275323353e-05
7.01261365914363e-06
-3.02176701213779e-05
-2.64185192301632e-05
-1.82147192463998e-05
-1.05412503165385e-05
-2.11367957914304e-05
-6.6821880055151e-06
-4.1904031676373e-05
-2.33222718901234e-05
-2.19424017405992e-05
-3.50614679067489e-05
-1.94424675655305e-05
-2.44271455814593e-05
-2.12936205375154e-05
-2.15409357811783e-05
-1.85488696291435e-05
-8.52964604822178e-06
-2.57235779684125e-05
-8.23531126211146e-06
-2.3250029511642e-05
-3.85067300373249e-05
-3.08255455460624e-05
-3.35371309548931e-05
-2.47442017815377e-05
-1.47423541014421e-06
-1.59732873145594e-05
-3.30460827136042e-05
-3.42781067188307e-05
-2.12968964856669e-05
-1.92411332454229e-05
-1.93769749744251e-05
-1.39336322018787e-05
-3.04117675457998e-05
-2.05156356836953e-05
-2.18049509012054e-05
-9.97653936015509e-06
-3.08238497486865e-05
-2.664314274992e-05
-2.57043579346381e-05
-1.92685029588034e-05
-1.1276101122245e-05
-2.2614440778431e-05
-2.28373973370153e-05
-3.89959304428251e-05
-2.70462272706386e-05
-3.35389118436095e-05
-8.71981650987297e-06
-2.83909222151409e-05
-3.11672891745287e-05
-4.79684493907802e-06
-2.31599968273865e-05
-2.96078841785091e-05
-3.94566978312073e-05
-2.6251498941988e-05
-1.4655504472591e-05
-2.72210438143029e-05
-2.98991850696705e-05
-2.24948035493959e-05
-3.97277469284735e-06
-1.68313712555032e-05
-1.45759542927801e-05
-2.54706144348447e-05
-8.47637085986919e-06
-2.1078768826479e-05
-1.8706805003475e-05
-2.59774766269394e-05
-2.54760013363011e-05
-1.71582330128768e-05
-3.53331121567599e-05
-2.27293299137658e-05
-4.65540123353454e-05
-3.18480798627516e-05
-2.80226346505921e-05
-3.44215790328276e-05
-1.04836045848143e-05
-1.17191064840422e-05
-2.82237378362636e-05
-2.60910468592218e-05
-1.54586773007757e-05
-3.42371103754815e-05
-2.40462807325425e-05
-3.29680919955264e-06
-2.58628283172061e-05
-8.78726820860608e-06
-3.45797503385183e-05
-2.63462413142392e-05
-1.27475692007977e-05
-2.68140178397843e-05
-3.53201990964291e-05
-2.62632130109223e-05
-2.13530109530183e-05
-2.09033764569226e-05
-2.11156996700219e-05
-3.17490819879317e-05
-9.97672476147831e-06
7.38602791345793e-06
-1.30848357844319e-05
-4.14031138078497e-05
-1.74204153811676e-05
-3.17011094036392e-05
-1.90541706961721e-05
-2.85692808727773e-05
-9.86054739936854e-06
-3.57106238698739e-06
-6.23944681766127e-06
-3.19022790549766e-06
-2.54172101271493e-05
-1.76554082814268e-05
-2.7181677787809e-05
-4.76258801783351e-06
-1.00252554690838e-05
-6.77627822746231e-06
-2.72955227356305e-05
-1.67020993780625e-05
-1.57607150189374e-05
-3.81944347114821e-05
-1.88313920306178e-05
-1.29111688571039e-05
-3.85018191076318e-05
-3.73397974635953e-05
-9.10047409198573e-06
-2.56296965350938e-05
-1.73374831092626e-05
-5.18032614294653e-05
-2.13320263163527e-05
-1.60815330152595e-05
-1.34735246471117e-05
-1.59112611558864e-06
-2.97750526988782e-05
-2.03922910823696e-05
-1.95610161804997e-05
-3.6096806307684e-05
-1.7277687654736e-05
-1.26410249296604e-05
-2.44076847442641e-05
-1.70140459857512e-05
-3.50539468357022e-05
-2.55578099846858e-05
-1.37163038390644e-05
-3.85708078188662e-06
-2.30563308670029e-05
-2.2471108865675e-05
-2.70731893453015e-05
-1.52415164631232e-05
-3.61336390508132e-05
-1.50587554636269e-05
-2.24585997997912e-05
2.42324482073641e-06
-1.71309646519893e-05
-3.30955278546036e-05
2.87028103485592e-07
-1.79249075528418e-05
-1.80823756125057e-05
-3.78933876763266e-05
-3.30421688841958e-05
-8.03442939841342e-07
-2.53000449698281e-05
-1.59268681856305e-05
-1.46109171248104e-06
-1.50018878168943e-05
-1.82410652789893e-05
-1.85356710716035e-05
-3.0333849827526e-05
-1.86422703196947e-05
-2.49376232193798e-05
-5.82997217767961e-06
-1.03753032647826e-05
-1.54515708932201e-05
-2.93894950295105e-05
-4.77660021663567e-05
1.03335509686044e-05
-1.16440416050615e-05
-3.14557023759596e-06
-1.24611892309919e-05
-4.67541976900379e-05
-1.26173626411564e-05
-2.48278037355744e-05
-2.27981372982354e-05
-7.41690469859936e-07
-2.08042282624285e-05
-1.65769329107778e-05
-3.65342315073869e-05
-3.64323191762104e-05
-1.5717007640203e-05
-1.48050119645268e-05
-2.08742925377488e-05
-9.7654672292513e-07
-2.50259059074124e-05
-3.15095276400694e-05
-2.99395304273031e-05
-2.35987089561912e-05
-2.73203330919662e-05
-2.05615794586455e-05
-3.52309193542038e-05
-1.75807890122781e-05
-2.45087763515063e-05
-3.37307772537025e-05
-8.49034096783668e-06
-4.33809986708886e-05
-4.19949202537998e-05
-2.81222382111655e-05
-3.58202839799983e-05
-1.14794541472784e-05
-2.67033509482255e-05
-4.3708588065258e-05
1.56480967929894e-06
-3.29846669047033e-06
-1.99422415015949e-05
-7.34239280809152e-06
-4.55559439303273e-06
-3.87678892574303e-05
-1.68257926255866e-05
-2.47023200824554e-05
-1.50822254252167e-05
9.49713253199255e-06
-1.73125139984636e-05
1.12401665614476e-05
-7.4334638494499e-06
-1.22842749776457e-05
-3.89947182094677e-05
-1.16368523707038e-05
-3.87338206663211e-05
-3.05459887690721e-05
6.33102824565996e-07
-2.23993540314564e-06
-6.02614822934046e-06
5.16488413414552e-06
-2.23891643425556e-05
-2.31570302299317e-05
-2.24699323569565e-05
-8.47507412961486e-06
-1.84958170805459e-05
-2.25875800928864e-05
-2.25225491316528e-05
-1.89587403925947e-05
-3.19056124588091e-05
-1.58092495514076e-05
-2.56486987267998e-05
-2.02030783573266e-05
-1.29738877604569e-05
-1.92051185622513e-05
-2.12670047043865e-05
-2.40444889106875e-05
-3.12041623509826e-05
-2.9318008583444e-05
-2.99684318029334e-05
-1.07783177263124e-05
-2.84490406625031e-05
-2.27548264150551e-05
-1.5607630890505e-05
-2.67000062440383e-05
-1.79363303302078e-05
-1.79386161832279e-05
-3.1481778694077e-05
-1.38363875819641e-05
-2.22388351795066e-05
-2.85064749766249e-05
-2.8971711729812e-05
-1.71893757498707e-05
-3.28295285872508e-05
-3.15142226141534e-05
-3.09766211444101e-05
4.01233624692466e-09
-4.22538348376435e-05
-2.42871782172338e-05
-2.14232092962026e-05
-2.47099824395292e-05
-7.36341729134225e-06
-3.42302956803959e-05
-8.72043275631637e-06
-1.39907308316444e-05
-1.78342320746095e-05
-2.68255891057555e-05
-8.84365279910234e-06
-2.27715269907744e-05
-2.24971434628044e-05
-3.0452931958916e-05
-2.18037378984959e-05
-3.61905579616041e-05
-1.27251542869852e-05
-1.40399284651036e-05
-3.21306157863241e-05
-2.72354350339887e-05
-1.04410337611793e-05
-2.20714161630669e-05
-2.35229023980338e-05
-2.6663660205674e-05
-1.45171123245822e-05
-1.82897167968496e-05
-1.89248940559795e-05
-2.65524808152026e-05
-2.27875157238684e-05
-3.46685797210773e-05
-2.91079480920341e-05
-2.31979893365753e-05
-1.57720665851861e-05
-1.29550490249435e-05
-8.38180381018918e-06
2.54506252864412e-06
-8.99423280428235e-06
-2.61240365142933e-07
-1.92569721429447e-06
-1.39720010203029e-05
-5.79328793854795e-07
-1.55683042959512e-05
-1.86502471933587e-05
-1.70178441017938e-05
-3.74426928464288e-06
-1.53906316032904e-05
-3.495048836083e-06
-2.18340111866177e-05
-1.96106204929596e-05
-1.57370123891337e-06
-2.96951165472651e-05
-3.13516994851674e-05
-1.83941002953804e-05
9.74503864299206e-06
-3.16754268476328e-05
-3.32900623337648e-06
-3.16008095463097e-07
7.05155942506856e-06
-1.81962966193425e-05
-2.58657962488784e-05
-1.9868271975978e-05
9.3158719082611e-07
-2.4986172588988e-05
-3.78850348567173e-05
-2.61333080158992e-05
-2.65433451083894e-05
-2.14193429784659e-05
-4.05025526894312e-05
-7.95739648273614e-06
-1.95236117804283e-05
-1.08775995349337e-05
-7.64154047332058e-06
-3.61652859816439e-05
-3.54803690161471e-05
-3.6384873676109e-06
-2.9971195922285e-05
-2.86087267789683e-06
-1.08616386737422e-05
-2.52265637996017e-05
-1.5263858550486e-05
-5.98417047997595e-06
-4.72661223733408e-06
-2.22989781236699e-05
-2.20275814894992e-05
-2.01732971835974e-05
-1.50132607680512e-05
-6.56776313079032e-07
-5.97523224231358e-07
-3.97708180416427e-06
-3.99138258691548e-05
-2.01565559557287e-05
-2.71968014128639e-05
-3.55631319420657e-05
-8.1608903068169e-06
-2.19431811403206e-05
-4.16635203745922e-06
-2.48121352848572e-05
-1.71872350303948e-05
-3.39846495229664e-05
-1.07937939357757e-05
-1.22861636130764e-05
-3.37183976851737e-05
-4.34328296519537e-06
-2.57011844766445e-05
-2.75785530435204e-05
-2.68525084630066e-05
3.52065410983213e-06
-2.16096350609676e-05
-2.45713957570758e-05
-1.03281582639867e-05
-3.34997382067604e-05
-2.09487680277445e-05
-1.37009826643172e-05
-3.00396787948627e-05
-2.76668262823357e-05
-1.64979914526854e-05
-2.05458126315112e-05
-4.67306315819493e-05
-3.12391424667905e-05
-2.71624204297725e-05
3.99976779743329e-06
-2.8866644514746e-05
-3.24847659294415e-05
2.26299752880453e-06
-3.85177071250451e-05
-1.96509059700477e-05
-2.57782459485202e-05
-2.98149366599503e-05
-1.98849544885005e-05
-9.01862010319661e-06
1.20160334439816e-05
-3.65201015598995e-05
-9.91639161635995e-06
-1.11319896597082e-06
-1.2338748186789e-05
-4.06896528116584e-05
-1.77886271552048e-05
-1.2778232772645e-05
-6.33116783788388e-06
-2.13692844644092e-05
-3.48344590261651e-05
-2.83378654136179e-05
-2.16533044286215e-05
-9.1598793099776e-06
-2.02299903312242e-05
3.61829164479614e-06
-1.01385539764008e-05
-4.22273457117869e-05
-1.70242483342442e-05
-1.40227353727376e-05
-1.79298617714119e-05
-9.87655412269228e-06
-1.78501869001076e-05
-2.9940381339868e-05
-2.10982640332384e-05
-1.10066815438346e-05
-4.66140556844812e-05
-6.17049104720571e-06
-3.57723792233848e-05
-4.43893134801714e-05
-3.8344329640856e-05
-1.82325346862402e-05
-2.9836780458041e-05
-7.54934755105559e-06
-3.1156872433066e-05
-1.80087442255791e-05
-5.22744889996585e-06
-1.40241021902903e-05
-2.1021634098801e-05
-2.61909672434016e-05
-9.53026361097495e-06
-2.12368646190792e-05
-2.47998797315411e-05
-3.37208357281663e-05
-2.23278402238851e-05
5.73372987080241e-06
-1.67714878990087e-05
-5.79453991939411e-06
4.85036287580946e-06
-7.90117937412409e-06
-1.32620497236472e-05
-2.55266902276933e-06
-2.17089572556021e-06
-3.447466280027e-05
-1.25840600988071e-05
-9.69390131690073e-06
-2.84919828635385e-05
-2.69188093778701e-05
-2.1160331296946e-05
-7.81497544214044e-06
-1.1117386412064e-05
-1.65605652281067e-05
-1.38159614407025e-05
-2.92248569039037e-05
-1.7500414142877e-05
-1.93357785924254e-05
8.63014605745993e-07
-1.4254299147659e-05
-3.78673715167716e-05
-2.3600737866006e-05
-4.55053680207009e-06
-3.89062241670549e-05
-6.52203924240062e-06
-2.48948980363387e-05
-1.74010250034477e-05
-2.90623038090444e-05
-4.35282579217902e-05
-1.95062823873457e-05
-1.10233482903328e-05
-1.7128971296553e-05
-2.54750057440801e-05
-2.33687894759273e-05
-2.84440838792603e-05
-2.84383184664464e-05
-2.12833926438365e-05
-6.06048142214992e-06
-2.96592726417856e-05
-1.13876302106528e-05
-2.76835568818028e-05
-3.44409355618502e-05
-2.98979758153535e-05
-1.37452099921389e-05
-1.53609797516228e-05
-3.25966326500531e-05
-3.19871167967948e-05
-2.26743916899358e-05
-5.19354067058589e-05
-2.05835756915286e-05
-2.27512830696741e-05
-3.54722089663774e-05
-1.51057776912375e-05
-1.14167699127842e-05
-2.45729094213117e-05
-1.08092566950474e-05
-4.64002363280485e-06
-9.00671686340389e-06
-2.45423358983186e-05
-9.70645895996789e-06
-2.805682306568e-05
-1.72908302607427e-05
-2.43260910413836e-05
-1.65483561653791e-05
-1.58367018547226e-05
-3.3056319821266e-06
-3.69473157628378e-05
-2.43288043635637e-05
-2.57232411291052e-05
-2.4402947829303e-05
-2.07290380187462e-05
8.39567223872107e-06
-6.6566808347203e-06
-4.77799351054417e-05
-2.96030150937447e-05
-1.85890820806653e-05
-9.3587571769648e-06
-2.4826862360261e-05
-1.28164104394652e-05
-1.31040044905252e-05
-1.4700171604728e-06
-1.03500778974545e-05
-1.95212578722465e-05
-5.42785407597819e-06
-8.66059927419351e-06
-1.52066990965345e-05
4.80890185466663e-06
-1.2199681041497e-05
-3.16546183788497e-05
-1.97602639102487e-05
-5.79711656996731e-06
-2.24671283483281e-05
-2.28906691144707e-06
5.90786864762901e-06
-1.18529762201349e-05
-2.49119771734028e-05
-8.48767096862743e-06
-3.60733987745037e-05
-2.86929148069385e-05
-3.08794821745644e-05
-1.96938584838335e-05
-2.29131745469136e-05
-3.5277577130957e-05
-7.70621220146228e-06
-2.29933884328858e-05
-2.55174996189265e-05
-1.31428500830915e-05
-1.93478750642028e-05
-2.65782120535199e-05
-1.65270062390182e-05
-3.33113087019127e-05
-3.50407007567276e-07
-1.33254248483793e-05
-2.708551545877e-05
-2.17083633088645e-05
5.99547447020693e-06
-1.19005810015699e-05
-3.01733197390292e-05
-2.23336024231194e-05
-8.47165631975014e-07
-3.27315850511779e-05
-3.28862322433524e-05
6.68103899218701e-06
-2.26659472630125e-05
-5.02713250377362e-05
-4.58340087519472e-06
-2.67143849790217e-05
-1.97100117341242e-05
-1.29445097848776e-05
-2.92890418322944e-05
-2.89923774295153e-05
-1.64407647732325e-05
-1.07705257758322e-06
-2.60060721957758e-05
-2.34752526917545e-05
-4.12456880310993e-05
-2.14922271479409e-05
-2.61051129568772e-05
-2.63769485685632e-05
-2.45734426907136e-05
-2.70890569241492e-05
-2.76504738006073e-05
2.65217947300073e-06
-1.86805292681713e-05
-3.90569860108986e-05
-2.15989886855807e-05
-8.12916571455633e-06
-8.45407708298954e-06
-1.03149996255553e-05
-2.92811488371017e-05
-1.7583398803678e-06
-1.93756971861142e-05
-1.9046294338004e-05
-1.98855811831083e-05
-1.26737858753141e-05
-1.80003647547828e-05
-2.37006154381666e-05
-1.12004518348626e-05
-4.54736790213422e-06
-7.32105874184256e-06
-8.37344633969877e-06
-1.19535368511856e-05
-1.33488627445331e-05
-9.85446327141878e-06
-2.21751745915018e-05
-2.88231308694101e-05
-1.88030469138039e-05
-1.03455534635968e-05
-5.33292118087871e-06
1.07051959436798e-05
-1.63420700205604e-05
-1.7414935870595e-05
-1.06265401294914e-05
-1.88415050474364e-05
-7.19868462956823e-06
-2.223127599271e-05
-1.32559828076252e-05
-1.09437277952096e-05
-2.25165118722953e-05
-3.32314335698299e-05
-1.4903892264171e-05
-2.60937123356481e-05
1.83776890941952e-06
-3.36365763824905e-05
-2.58995810590625e-05
-2.84683283451727e-05
-2.34006832487607e-05
-2.35242038794659e-05
-8.59098665367567e-06
-4.98025031759177e-06
-1.17330051492557e-05
-4.0760818304352e-05
-2.54063856790109e-05
-2.26393821300048e-05
-3.18770078674449e-05
-1.85104482098253e-05
-3.12073600779139e-05
-1.93278748060847e-05
-1.71196241962887e-05
-3.33435250762207e-05
-5.554409595907e-05
-2.77891547506279e-05
-2.56913630618286e-05
-3.28653549136801e-05
-6.86400072456797e-06
-4.15420709867357e-05
-3.58203933279064e-05
-2.30863535851843e-05
-2.35153312909424e-05
-2.24777582514008e-05
-5.71553748965759e-06
2.29880166251153e-06
-3.1831979278754e-05
-4.41012595989897e-05
-2.1621720261355e-05
-2.71391798083022e-05
-1.61926654761325e-05
-1.63689430808166e-05
-3.01541062176754e-05
-2.61438553056739e-05
-4.10944936649801e-06
-3.12970479793603e-05
-4.24668823935276e-06
-3.22481726237644e-05
-2.39188400909044e-05
-2.37134817338925e-06
-2.2678546803182e-05
-3.44409713780348e-05
-1.55379606405838e-05
-2.60037561539843e-06
-2.17558747444511e-05
1.37634367171612e-05
-2.20919151848081e-05
-1.30550168170668e-05
-1.86608444665787e-05
-2.73067036286867e-05
-3.37028328309759e-05
2.17712365931119e-06
-4.29287593477343e-05
-3.49254477540998e-05
-4.96477842326103e-05
2.09034071822493e-06
-6.4537597903785e-06
-1.58460065078731e-05
-1.41212805353869e-05
-1.07729354723472e-05
-8.75102628198838e-06
-1.2340743143319e-05
-2.52717342125938e-06
-1.88141844513873e-05
-3.07004109121822e-05
-1.23091359772026e-05
-2.91763699230292e-05
-2.28885736708015e-05
-2.11399736626609e-05
-1.67334034926873e-05
-6.13333500647944e-06
-2.3322980730729e-05
-1.07283149299994e-05
-4.35026826760962e-05
-9.6402787610325e-06
-1.73657421070443e-05
-1.52937732139369e-05
-9.56220162676413e-06
-2.18012327906361e-05
-8.28981531813855e-06
-1.29807358909484e-05
-3.5574314501293e-05
-2.64079867858523e-05
-3.11977261626414e-05
-3.77185195674885e-05
-2.17003884764784e-05
-3.36521981878972e-05
-3.1390619988456e-05
-2.28556650712882e-05
-2.2872982424799e-05
-9.87027359811925e-06
-1.31679088865736e-05
-2.70063166747301e-05
-2.68176518563351e-05
-3.40567181571051e-05
-2.48070783738319e-05
-2.50596593677223e-05
-1.53938637882567e-05
-8.76065344972798e-06
-1.68074075519049e-05
-1.12223270659948e-05
-1.3247090449346e-05
-3.28739762193585e-05
-2.15652895084434e-05
-1.62849671819586e-05
-1.63699024510559e-05
-1.24770818697298e-05
-1.90807287959651e-05
-1.25478929777663e-05
-2.70901604550868e-05
-2.04201986892201e-05
-1.97257500480968e-05
-1.97742445086311e-05
-1.62890454469684e-05
-3.39755383422883e-05
1.15737103737687e-06
-2.72714043766988e-05
-2.67824496346222e-05
-3.1147841156071e-05
1.99624089162472e-07
-3.97591467423114e-05
-8.51232872305789e-06
-2.61598343007065e-05
-2.54612062641646e-05
-1.41231695508672e-05
-8.67135319079607e-06
-1.45097598153685e-05
-1.57495412861333e-06
-1.25168010841513e-05
-1.41908726686535e-05
-2.07867747453962e-05
-8.51946308186267e-06
3.43511823645878e-06
-3.73850018163188e-05
-3.75454842300833e-05
-1.15205460307657e-05
-3.40496136992706e-05
-8.45915992151947e-07
-2.77707216224511e-05
-3.99633765509991e-05
-9.97865409938464e-06
-1.34803985674292e-05
-3.68748274496122e-05
-1.29481175707672e-05
-3.76042941054851e-05
-2.08052547847269e-05
-2.19942475902821e-05
-2.99455845666969e-05
-3.77450620943915e-05
-2.29374521503515e-05
-7.29840659004972e-07
-6.75669160640284e-06
-1.53258663481203e-05
-2.52228035176951e-05
-1.27151160561142e-05
-2.90692506100419e-05
4.20388832274772e-06
-1.7193416952538e-05
-2.56939744804755e-07
-1.44767613439003e-05
-1.90676090767394e-05
-2.19298687125154e-05
-1.08691734840667e-05
-6.1041534978993e-06
-2.98424928739244e-05
-1.48089228961413e-05
-1.79978985110699e-05
-3.37144812199611e-05
-3.07085292781586e-05
-4.29848929991999e-05
-2.24968156498078e-05
5.12313823712829e-06
-4.03962200057945e-06
-2.27267097274995e-05
-1.77259776396217e-05
-1.94515057944461e-05
-3.83899298666306e-05
-3.4283449667457e-07
1.30467229437956e-05
-4.2445258950824e-05
-2.1978938442593e-05
-1.64189048420695e-05
-6.10580450602122e-06
-2.52089842755493e-05
-1.70887976367565e-05
-2.16653552017159e-05
-9.74054884889089e-06
-3.35468562407194e-05
-1.65329469051499e-05
-2.2208713676153e-05
-3.85967413004239e-05
-1.54035411964265e-05
-3.99148446143807e-05
-2.0378621286775e-05
-2.61493141103909e-05
-3.21381251827352e-05
-2.2095337357449e-05
-2.90447988252107e-05
-1.26950521826684e-05
-1.74344919168609e-05
-5.58786773873181e-06
-1.25810040456994e-05
-1.94103344408865e-05
-1.79134507174255e-05
4.25462897827816e-06
-3.56366186075683e-05
-2.00916402498654e-05
-1.72537978104193e-05
-2.5884505752366e-05
-2.14820252641079e-05
-4.06821796381687e-06
-2.59866430957465e-05
-1.31263132354035e-05
-3.52480734063188e-05
-1.83985975363221e-05
-1.91463996102726e-05
-3.52077268949518e-05
-1.53925212279309e-05
-3.55399169931759e-05
-2.2571460991959e-05
-3.34667763421295e-05
-6.74377609055997e-06
-1.51498693392759e-05
-2.36503032976618e-05
-3.30030581771137e-05
-3.24855687335325e-05
1.18512275949781e-06
-1.02513328748425e-05
-2.47322330055053e-05
-2.77097098782138e-05
-2.29784877708099e-05
-2.38487183875146e-05
-2.0908401316581e-05
-2.53320246328707e-05
-4.21048730967598e-05
-3.75200517647255e-05
-4.07136984862565e-05
-1.50918395409918e-05
-3.13827215593468e-05
-8.97492284073073e-06
-1.11358548392405e-05
-2.6408195891893e-05
-2.36604647745035e-05
-9.82854665778587e-07
-2.02327101361627e-05
-1.93594839718081e-05
-6.60173015132065e-06
-3.50187847870579e-05
-1.67161875491832e-05
-2.9278197624678e-05
-1.4005898970186e-05
-2.44888654933676e-05
2.93810426111305e-06
-4.76400512315495e-05
-3.59806388588086e-05
-2.60361275982525e-05
-1.75173661026922e-05
-1.91141255764118e-05
-1.95096678270278e-05
-3.18684336928947e-05
-1.84877305084444e-05
-3.94030023186866e-05
-2.36567711945904e-05
-2.42815812451679e-05
-2.9994609881878e-05
-4.50305479932468e-06
-1.32674007129492e-05
-2.71110163003261e-05
-3.71955147881073e-06
-1.91467705102309e-05
-1.89477949650677e-05
-2.07333002112998e-05
-4.40637249404949e-05
-1.50389248100782e-05
-2.51543465704116e-05
-1.70186902027754e-05
-8.88129953925978e-06
3.87640703155608e-06
-1.72353577336354e-05
-2.04188363374598e-05
-1.85972891730073e-05
-1.63969366459762e-05
-2.85224662830977e-05
-2.7518557328262e-05
-2.5648878771602e-05
-2.21026518307945e-05
-5.64349829084032e-06
-2.33819815782686e-05
-2.15011787375667e-05
-2.07703447727904e-05
-1.92162333985335e-05
2.35636073295404e-07
-1.6175799921451e-05
-3.9870199514227e-05
-2.31087443735728e-05
-3.02920076118301e-05
-1.16418098279914e-05
-2.1319918183179e-05
-2.11515328003545e-05
-1.59349568303693e-05
-2.42672249306465e-05
-2.20803272278423e-05
-1.80578771391323e-05
-2.46823057425427e-05
-2.28369048392381e-05
6.30404092019367e-06
-1.1937550740149e-05
-3.49928406150479e-05
-8.23590813970608e-06
-1.38020567841937e-05
4.72985764281541e-07
-1.35196016264907e-05
-4.57569431906226e-06
-3.53577539657726e-05
-1.19298624713335e-05
-4.88867711236417e-06
7.09173929419912e-06
-2.64849832793309e-05
-1.22818426907468e-05
-2.06273252912282e-05
-2.99272547459478e-05
-2.47807389108479e-05
-4.61068666643577e-05
-7.91935819485191e-06
-2.0452189593513e-05
-2.81333562279739e-05
-2.11583181766158e-05
-1.19749795130529e-05
-2.35394611875339e-05
-2.26260739196334e-05
-5.22171329812059e-06
-6.15070217280286e-06
8.15165161623488e-07
-2.08478185236962e-05
-4.51737050132207e-05
-2.78460880698467e-05
-4.57730440107892e-05
-1.43675235032533e-05
-2.76186729196248e-05
-2.44600496621519e-05
-2.08268010855553e-05
-1.0219903857464e-05
-2.25678933422736e-05
-3.048286343492e-05
-2.09598501493084e-06
-3.28585345946191e-05
-3.54025476209426e-05
-1.215583677667e-05
-2.30128243966403e-05
-1.66893025740693e-05
-2.36860210533075e-05
-2.96622849927006e-05
-2.4321345379116e-05
-1.55208252231955e-05
-2.16341306471897e-05
-2.78934345146303e-05
-2.38199558855131e-05
-1.46820059910681e-05
-1.28732938379832e-05
-3.96395766620177e-05
-9.43928162889169e-06
-2.67746046104405e-05
-2.79554069039536e-05
-1.49077894786425e-05
-3.36850554804559e-06
-2.15191479835259e-05
-2.98982197718465e-05
-3.3548416392899e-05
-2.76929718410047e-05
-1.47288798711072e-05
-4.10800032618247e-05
-2.34272426611188e-05
-2.55323157796948e-05
-2.11012063418416e-06
-1.71317116115177e-05
-1.82835038881498e-05
-1.15768863140855e-05
-2.72248238686292e-05
-1.41149801946602e-05
-2.4007965122067e-05
-2.02458438819672e-05
-2.44680687363496e-05
-2.03385844311286e-05
-1.90117477281231e-05
-1.27223661541254e-05
-2.5368672047401e-05
-3.7583401968272e-05
-2.71727205383608e-06
-1.25558636205631e-05
-2.82299496934758e-05
4.41391019205141e-06
-3.04257126291661e-05
-3.17721557830767e-05
-3.86158391317019e-05
-2.32436916855412e-05
1.06859532550792e-05
-2.91051157324154e-05
-1.41465589472005e-05
-7.99160304792033e-06
-3.39240655741836e-05
-3.03381037496253e-05
-3.380493078367e-05
-1.09000252642151e-05
-8.43829776106416e-06
-3.33535650029367e-05
-9.1075781998644e-06
-1.4413777247869e-05
-1.75661736742231e-05
-1.59329105267944e-05
-1.09083494049503e-05
-2.839250532988e-05
-2.20049469102778e-05
-3.55818683985912e-05
-3.93861620174017e-05
-3.67365564259949e-05
-1.61895331682074e-05
-2.67020338480167e-05
-3.01591651390388e-05
-3.83176935475621e-06
-4.62934261812606e-05
-2.79588971068055e-07
-2.31443746772063e-05
-3.84050467598404e-05
-1.21392689047523e-05
-2.63413617459001e-05
-8.55658599702117e-06
-1.43173256056882e-05
-3.373760680879e-06
-1.21550197687096e-05
-2.22501790462556e-05
-3.58880433021583e-05
-2.66207762882051e-05
-2.24698991764377e-05
-1.89383883770144e-05
-1.78849440861101e-05
-3.51594704858147e-05
-2.73198159672563e-05
-1.7397187969661e-05
-3.84000869004119e-05
-3.57376230519658e-05
-1.30234962376829e-05
-6.69768932050364e-06
-1.26170974038474e-05
-1.3935344418153e-05
-2.75097166543151e-05
-3.34905676539453e-05
-2.15337609195496e-05
-4.66477374362453e-05
-1.11065684705781e-05
7.79071691132252e-06
-3.23368539367257e-05
4.78400516755703e-06
-2.51578561690923e-05
-1.64398394699512e-05
-5.47896355719009e-07
-2.64584197501551e-05
-2.49930178992895e-05
-7.42581953630199e-06
-2.66168562420209e-05
-1.55280868936315e-05
-2.47240670208245e-05
-1.50888295460131e-05
-8.05820491935409e-06
6.39421112151405e-06
-3.8383728414674e-05
-3.90364916766488e-05
-3.06087690309119e-05
-1.13873591235313e-05
-1.58437384602908e-05
-1.87577500123561e-05
-3.18761113437746e-05
-1.48479976281127e-05
-2.23625647449506e-05
-1.30379597418972e-05
2.89098089230674e-06
-2.66808242346776e-05
-8.14270127945218e-06
-2.51130835808971e-05
-3.52040804266654e-05
-3.36358220706368e-05
-1.23401360156725e-05
-1.93983898102184e-05
-4.3750888266657e-05
-1.96705672112026e-05
-1.4463351970686e-05
-1.56283392439889e-05
-2.89510129245188e-05
4.92592934231809e-06
-2.82709042815617e-05
-4.52918893383525e-05
-3.86206159512271e-05
-5.5897788051842e-06
-1.04155883015852e-05
-1.86975536162386e-05
-2.66785573390909e-05
-2.38152304868696e-05
-1.29408278099441e-05
-1.98961575639397e-05
-3.11547867196153e-05
-4.23662641222848e-05
-3.29907611162347e-05
-3.59792911751078e-05
-2.17838066117658e-05
2.83499799433315e-06
-2.63912604134448e-05
-2.74919266583256e-05
-1.63983569986233e-05
-1.18212490690954e-05
-1.32375325912e-05
-3.19598925505678e-05
-1.8131522550948e-05
-2.61187658508829e-05
-1.23238635051977e-05
-4.38132167567019e-05
-8.66309174031478e-06
-2.52383035535598e-05
-1.55929147564174e-05
-2.46990767737233e-05
-1.8789732588029e-06
-1.0607906280219e-05
-2.67124044186108e-05
-1.45794896818247e-05
-3.26743880756389e-05
-1.93160537132837e-05
-2.28199887895963e-05
-1.67887697542335e-05
-1.27237668632028e-05
-1.61423377779275e-05
-1.53621466615545e-05
-1.37911530037358e-05
-2.22695594051624e-05
7.76693504979692e-06
-2.85382738336899e-05
-2.10379631552221e-05
-1.70347501208123e-05
-8.93594497174082e-06
-3.06231000141001e-05
-1.50282025899885e-05
-9.81191839471333e-06
-2.27969468200471e-05
-3.4234171545895e-05
-2.90180950558335e-05
-5.78696861608588e-06
-2.75733801470942e-05
-6.18687939525394e-06
-1.04040591634645e-05
-8.28786790714709e-06
-4.0882713342317e-06
-7.59313272810971e-06
-1.03655523083465e-05
-1.63321876974727e-05
-1.18139369903615e-05
-7.59987554724573e-06
-2.01050050355784e-05
-2.52747264149376e-05
-1.92330008750547e-06
-1.72988152628661e-05
-3.56904191415013e-05
-2.75329231108097e-05
-2.1003056494524e-05
-2.16289715184109e-05
9.00987838272578e-06
-3.36478036944912e-05
-2.52048737068758e-05
-1.17799814599127e-05
-4.49419105849005e-05
-2.5911679285041e-05
-2.04245937660693e-05
-9.0997474641574e-06
-3.85642340070512e-05
-2.87490173098976e-05
-1.61690084831303e-05
-2.92669238877103e-05
-2.50601621676367e-05
-1.22467439145509e-05
-2.74757693043158e-05
-2.7949455442926e-05
-1.18745171698945e-05
-2.22166168421919e-05
-4.5043603185472e-05
-9.85544235324075e-06
-2.11673133245565e-05
-3.56963819280543e-05
-4.13399357059366e-05
-3.27215826649574e-05
-3.62481778925643e-05
-2.72645517279606e-05
-3.56074591102639e-05
-8.18037330201001e-06
-4.66642246412157e-05
-1.71913237769741e-05
-1.81056913106076e-05
-4.40490163772616e-05
-2.14174745488137e-05
-3.97769124429948e-05
-3.69374372243605e-05
-2.52322743373118e-05
-2.02010611088648e-05
-9.31241337185696e-06
-4.14551305205113e-05
4.07357232034701e-06
-9.01618464599939e-06
-6.4592337236764e-06
-1.37024886516698e-05
-2.34256026965193e-06
-1.61308954903218e-05
-1.09102605121888e-05
-1.23750077627463e-05
-4.00882360147372e-06
-2.78363379534578e-05
-1.2098173729373e-05
-3.13761609547101e-05
-3.38498681020643e-05
-2.79197927252967e-05
-1.79364019553187e-05
3.59013611369407e-06
-3.45375051241695e-05
-3.06700857967138e-05
-3.27952489966887e-05
-6.39920709258797e-06
-2.35500944238835e-05
-1.66133917862337e-05
-2.40310932790887e-05
-6.16373918094598e-06
2.0945177305936e-06
-3.04139534917661e-05
-1.87045376513523e-05
-6.22200012911171e-06
-1.09173810705246e-05
-2.30443957578048e-05
-1.03757446376758e-05
-8.60556343041768e-06
-8.37979308450124e-06
-3.15174439430142e-05
-1.55912214653242e-05
-9.07857513892597e-06
-4.37087460731211e-05
-9.47869070183713e-06
-1.45963006660671e-06
-1.12223562465882e-05
-1.38184685290843e-05
-1.9591917004147e-05
-4.11725112221593e-05
-1.52609943183364e-05
-1.13470771937983e-05
-2.80122587405691e-05
-5.91421856974056e-06
-4.82459122811175e-06
-2.21371317363744e-05
-1.78048231902308e-05
-2.61837040618377e-05
-3.12970466747474e-05
1.60163837158513e-05
-2.0109541611321e-05
-1.42547869224883e-05
-3.24558665920701e-06
-3.69986660378881e-05
-2.11228984666035e-05
1.3887326041288e-06
-2.63218169448361e-05
-1.0275564444295e-05
-2.70745484042382e-05
-2.50387750861636e-05
-5.53704851567552e-05
-1.1511860859522e-05
-3.11109879309431e-05
-1.99797648071635e-05
-4.38000880970194e-05
-2.29653255860553e-05
-9.99216647795669e-06
-2.98795133867556e-05
-2.58076068545435e-05
-1.78257594260469e-05
-2.08294808315764e-05
-2.27235234353103e-05
-4.98827347485136e-05
-7.81302059001304e-07
-2.9683022215657e-05
-1.79564069133957e-05
-1.07494522011828e-05
9.91382165624017e-06
-2.70489584143691e-05
-8.54692369327236e-06
-1.80195183172279e-05
-3.21128964706527e-05
-2.3249964644868e-05
-3.49026872290542e-05
-2.32178763441663e-05
-9.35450515644618e-06
-4.11232530588739e-05
-4.73380851489302e-05
-2.35324326869421e-05
-7.47663698529635e-07
-1.46056880367061e-05
-1.02289443616729e-05
-1.2965446050029e-05
-1.69565235839493e-05
-1.21748534940993e-05
-9.11365927005699e-06
-3.28422035692794e-05
-2.45636993431346e-05
-1.53587985970777e-05
-3.27115046046067e-05
9.79747464311886e-06
-2.08777722411887e-06
-2.06631662574871e-05
-1.70500425010243e-06
-1.99631264584748e-06
-1.89991453671144e-05
-3.94772845480372e-05
-2.48692595006456e-05
-2.81210594821679e-06
-1.9007411070813e-05
-3.10848576247268e-05
-6.50882344033421e-06
-1.90372421634833e-05
-3.88462421994344e-05
-4.02367809345332e-05
-3.75392671917822e-05
-1.54661505458987e-05
-1.51523820680659e-05
-1.86008482902772e-05
-5.35404042207015e-06
-1.11748378434522e-05
-2.85774018676997e-05
-2.17422785825721e-05
-3.20910113368239e-05
-7.81655436588289e-06
-2.20716498075372e-05
-1.5928685736435e-05
-2.25070376827984e-05
-3.59965992795768e-05
-3.24844292099408e-06
-1.18849718888287e-05
-3.44417694957513e-05
-1.75802871136753e-05
-1.30411556502837e-05
-3.31811870225256e-05
-6.63451732738863e-06
-7.93457122014969e-06
-1.77367183861629e-05
-3.53717821487541e-05
4.87327113239647e-07
-1.53831491695346e-05
-1.47641156166062e-05
-2.90796992867126e-05
-1.78718705036694e-05
-2.09539591123514e-05
-1.42836328239018e-05
-5.45286625772831e-06
-3.11734771268064e-05
-2.72339746718762e-05
-2.26417685767569e-05
-1.55229358998899e-05
-2.47097179904436e-05
-3.00554852379741e-05
-2.53826004753653e-05
-2.50844098022758e-05
-1.41238887928283e-05
-4.82846987790146e-05
-2.37724027706183e-05
-1.27878183363301e-05
-2.10342978744748e-05
-1.60101913757019e-05
-3.06160079835477e-05
-3.40121081649123e-05
-4.96921844607118e-05
-1.18610594329106e-05
-4.58315773346937e-06
-2.19317368882824e-05
-1.6881765763925e-05
-2.51219658520133e-05
3.5833440938461e-06
-2.3639711449843e-05
-2.68518018035952e-05
-7.36092516067626e-06
-1.06580315808738e-05
-1.24513056192001e-05
-3.07623599536283e-05
-2.29727398293888e-05
-2.83942980050489e-05
-2.36257415113054e-05
-1.6509018235155e-05
-5.37054328021632e-05
-1.0762864077081e-05
-3.42967786385011e-05
-2.49979859641956e-05
-2.35648310615928e-05
-5.3259891638493e-06
-3.45932259349277e-05
-2.32103316389229e-05
-1.63597450089542e-05
-3.68830364016787e-05
-3.83351448850987e-05
6.29184204943068e-07
-2.64766133338336e-05
-1.10717067655013e-05
3.4303939410948e-06
-1.86174682236014e-05
-1.64479183355526e-05
-1.38843560104021e-05
-6.61278679961904e-06
-2.47796659865426e-05
-5.8947011324782e-06
-1.2416197282515e-06
-1.13851994624154e-05
-7.37084459837957e-06
-3.2856351750103e-05
-3.38053848355417e-05
-2.08680059631231e-05
-4.48106827741471e-05
-3.99940179774689e-05
-2.33501297019997e-05
-2.05963671175199e-05
-4.0494408807014e-05
-2.46748872137224e-05
-3.37625507848211e-05
-4.35686927091978e-05
-9.12914550575291e-06
-3.74038944849496e-05
-1.42240170785064e-05
2.89308186404181e-06
-6.8567133222196e-06
1.58366359347669e-05
-2.21486764335964e-05
-2.24968560158022e-05
-2.17180141252722e-05
-4.1950102100019e-05
-1.47759252650545e-05
-3.17461317690708e-05
-7.70297302975665e-06
-4.5382671297369e-05
4.44036801510618e-07
-4.1070269332271e-05
-2.27580331285274e-05
-2.19021679454687e-05
-4.14651818511749e-05
-3.03981538544526e-05
-3.09509495412559e-05
-3.35387660945157e-05
-8.18318823724821e-06
-3.22121461634971e-05
-3.95646386142526e-05
-2.49283888232571e-05
-3.1082986478592e-06
-5.35494665637457e-06
-2.46457842647964e-06
-6.32543147524789e-06
-1.55504307104706e-05
-2.09214238162246e-05
-8.04340285972805e-06
-2.72918258056095e-06
-4.47470697553122e-06
-2.71612422619941e-05
-1.20146011607522e-05
-2.90996555045465e-05
-2.20856836347967e-05
6.36098395414933e-06
-2.52609136916397e-05
-4.08611054689644e-05
-4.99257589060649e-06
-1.90252113675967e-05
-1.03532442516015e-05
-5.19830743796577e-06
-1.41506939729532e-05
-3.52084135835267e-06
-3.85159225252445e-05
-1.10149988823784e-05
-8.79591260352583e-06
-1.19702544331865e-06
-1.54676837100944e-05
-2.35255158672423e-05
-1.17345320318387e-05
3.67557351565635e-06
4.39911007223312e-06
-1.46168102825305e-05
2.43275026400814e-06
-6.71986417512572e-06
-1.39647775699872e-05
-1.10397264763256e-05
-3.33749641363624e-05
-3.00003970281142e-05
-3.55518827131436e-05
-2.12571120086141e-05
-2.20018477275875e-05
-1.12011160994106e-05
-4.28635773663037e-05
-3.01635850221564e-05
-1.26085125054784e-05
-2.57748507933336e-05
-2.63494940666477e-05
-3.41995733756621e-05
-2.48835470301859e-05
-1.92427991928977e-05
-2.04238506098805e-05
-7.24363651397516e-06
-5.12768241217104e-06
3.36256873936316e-06
1.80487877152794e-05
-1.4067782987815e-05
-9.00690121465353e-06
-2.09406782420242e-05
-2.04865834393353e-05
-1.26741768159143e-05
-2.15108861481798e-05
-1.96631802025106e-05
-1.75420247649058e-05
-3.30480935145236e-05
-1.30545218158613e-05
-1.63446191223478e-05
-1.21272769533897e-05
-3.31120909414323e-05
-3.58847445599958e-05
-1.0368252110925e-05
-1.2398765625222e-05
-2.46417895447415e-05
-2.68239321838088e-05
-2.80843130385231e-05
-1.89321731650802e-05
-1.7406901796635e-05
-1.50268727524133e-05
-4.79696431931235e-06
-2.73466253710861e-05
-2.14322136585978e-05
-1.22667401171139e-05
-1.24123764330441e-05
-1.6064301383255e-05
-1.41540195984869e-05
-1.37468384516735e-05
-6.93016999338729e-06
-2.91962948125854e-05
-2.7203479210923e-05
-2.03931657226983e-05
-7.15986803152071e-06
-2.60895150387324e-05
-3.19860970431774e-05
-4.297979490227e-05
-2.33134907321079e-05
-1.28185898501915e-05
-2.54073364941043e-05
-2.55087877654535e-05
-1.7288537500098e-05
-2.597149406501e-05
-7.50848290651269e-08
-8.77288329501681e-06
-3.92453053669052e-05
-1.69738956913876e-05
-1.8237990152004e-05
-8.9693032985552e-06
-1.34084172240347e-05
-3.08019732807293e-06
-3.722094945788e-06
9.31901724680561e-06
-1.79189565702429e-05
-5.17046509082935e-06
-1.73994213904749e-05
-2.23469142107231e-05
-2.45642248439525e-05
-1.05545759442979e-05
-3.598576667314e-05
-3.61218592788412e-05
-3.51513080306803e-05
-3.88670460209868e-05
-3.25571279279615e-05
-3.48081785388273e-05
-1.87256958817737e-05
-4.01692248276824e-05
-1.77927567367231e-05
8.72491876162209e-06
-3.2273690636229e-05
-2.01800759247506e-05
-3.8372846039887e-05
-1.4844981864605e-05
-1.06647281516536e-05
-1.50841607481836e-05
-3.0435384080159e-05
-1.4137424160227e-05
-2.17818009785041e-05
-1.39651943591131e-05
-2.30420176275779e-05
-1.71999621516622e-05
-2.58258440301764e-05
-3.28081355366971e-05
-1.85303190089578e-05
-3.4356251415473e-05
-1.89089449700059e-05
-3.29120767335833e-05
-4.32209704734965e-05
-2.74584445695201e-05
-2.2689133606756e-05
-1.96811358490645e-05
-1.08103562552031e-05
-2.61070601720568e-05
-1.67539243698736e-05
-1.95687145918081e-05
-2.92727407678962e-05
-2.97215522584221e-05
-4.40203056876128e-05
-8.45731922739021e-06
-8.0786491357744e-06
-1.89498004237692e-05
-1.66583128160197e-05
-1.55297349621539e-05
3.17554604424397e-06
-2.84298000516591e-05
-7.24738065904256e-07
-2.01451614317429e-05
-1.53507744133775e-06
-1.49764402510945e-05
-2.76460557444381e-05
-3.55123750298069e-05
-1.05705841034883e-05
-1.7427702665538e-05
-1.51265079943808e-05
-2.82066573837341e-05
-2.69469827362512e-05
-2.72766523181622e-05
-1.68432503462205e-05
-1.80063771273162e-05
-3.17886042846432e-05
-3.13696336921433e-05
-1.88941342105645e-05
-5.1609623279349e-06
-1.86643827926665e-05
-1.51466484294646e-05
-8.16133239111365e-06
-4.82211226785899e-05
-7.25927197775691e-06
2.15837066441002e-05
-2.22779692230169e-05
-1.08886874295053e-05
-4.19081663789649e-05
-9.62137282929015e-06
-1.69765551262344e-05
-8.64553452381527e-06
5.36855706220908e-06
-2.29559361911327e-05
-3.18880978308598e-05
-8.77292315503451e-06
-2.25364225059106e-05
-3.13372491967514e-05
-9.06285310667509e-06
-3.40982852182784e-05
-5.24695960883099e-05
-2.22013566295266e-05
8.56325661158207e-07
-1.62316147304494e-05
-3.08047388180354e-05
-1.10772068770647e-05
-2.87034787736557e-05
-3.42507638196665e-05
-3.61880942738408e-05
-1.03279509732812e-05
-6.1228052064427e-06
-2.27296030722389e-05
-5.35094184970158e-06
-3.5821270500048e-05
-3.02323617950318e-05
-3.47234126154382e-05
-2.68386117911383e-05
-2.73496705801159e-05
-1.46401140581233e-05
-1.27175520939222e-05
-3.29453821111095e-05
-2.62559681127135e-05
-2.29438852100898e-05
-3.41381446252232e-05
-9.36109409666409e-06
-1.85903666944908e-05
-1.46502011644185e-05
-2.05617097961193e-05
-3.84681538866823e-06
-6.91901828958573e-06
-2.74211129299652e-05
-1.6744209149082e-05
-9.20716797970839e-06
-1.15251379744618e-05
-6.74323082572121e-06
-1.86168331440531e-05
-2.13890701208511e-05
1.69647839704316e-06
-4.07688780834563e-06
8.82337858097128e-06
-2.17354003404299e-05
-2.81517146521849e-05
-2.72861066562441e-05
-4.95766058542133e-06
-4.27426165008106e-05
-2.45754215899693e-05
-1.03400652358074e-05
-2.7696045483589e-05
-2.88925295914575e-05
-2.1568435168735e-05
-1.1822796081701e-05
-3.45636149053767e-06
-1.41031150778443e-05
-6.76896003428985e-06
-1.69677196233988e-05
-3.77404075743111e-05
-2.69314231624749e-06
-1.9347438320192e-05
-2.54734209273375e-05
-1.74912628069027e-05
-2.79148127680478e-05
-1.77869899854924e-05
-4.1087099692546e-05
-3.29037285176033e-06
-2.40698196868941e-05
-1.47287441604257e-05
-2.10291785232442e-05
-1.9676245194402e-05
-4.09399004189452e-05
-1.95710704381086e-05
-3.29766520114213e-05
-1.66613818842718e-05
-4.16415718438215e-05
-3.23015837853294e-06
-2.61443849330732e-05
-1.7701061715971e-05
-4.90209703103842e-05
-1.94963957476583e-05
-1.60493300156261e-05
-3.05591051301042e-05
-2.57336171665348e-05
-1.28799557407659e-05
-2.26470425798038e-05
-2.44404488614268e-05
2.95067900951168e-06
-3.76716415397867e-06
-3.80849213401974e-05
-3.61708874970759e-05
-1.85179552890402e-05
-3.37645513304475e-05
-7.61846704255839e-06
-1.8379177383503e-05
-3.7203592115704e-05
-2.08957604771623e-05
-3.32254142078873e-05
-3.492404644658e-05
5.21210924688038e-06
-3.13147042398263e-05
1.02564892059313e-05
-3.8368005862226e-06
-2.21402291042368e-05
-1.9879450589793e-05
-1.48693780172743e-05
-3.13953371921888e-05
-2.49325360456593e-05
-1.35058207157679e-05
-2.20353761520992e-05
-2.32278668845581e-05
-4.01598975117902e-05
-4.27530987922374e-05
-1.6121677929956e-05
-2.73424263545163e-05
-2.74700592575834e-05
-1.09484253552342e-05
-2.42748441700545e-05
-2.97864971542603e-05
-4.14703643972949e-06
-9.73701126150339e-06
-2.35691703702264e-05
-2.81865831103212e-05
-1.82073696826666e-05
-1.70351418166433e-05
-1.44496290571215e-05
-8.89101723016244e-06
-2.60510668832535e-05
-3.47728177530981e-05
-3.43101134702952e-05
-2.76556499827822e-05
-2.14849997320232e-05
-2.00014984660674e-05
-3.72365274510028e-05
-3.82879155687494e-06
-3.67684634027329e-05
-6.14776656911634e-06
3.2541041665938e-06
-1.95413601567759e-05
-1.81069199236124e-05
-8.90151856967092e-06
-1.16369285735963e-05
-1.2379588924202e-05
-2.60332130666564e-05
-2.09856856845972e-05
-1.50569510057739e-05
-1.45263962908785e-05
-1.4884153256116e-05
-6.29459722492788e-06
-2.21042972382377e-05
-2.49483409094332e-05
-2.05444851067767e-05
-4.52394518174849e-05
-2.9297317933469e-05
-4.45694336227751e-05
-1.27785351949651e-05
-3.13016452456694e-05
-2.41546503400215e-05
-2.07611614088105e-05
-5.19303211611919e-05
-2.64816287401411e-05
-2.00189133505648e-05
-3.70845947028544e-05
-2.38000542184477e-05
-2.83869145272208e-05
-2.01898680911346e-06
-3.21468961134183e-05
-2.72016860059313e-05
-2.00847236474279e-05
-2.82404036722874e-05
-2.77305528374208e-05
-2.41137143771125e-05
-1.14341461995631e-05
-2.59925922450619e-05
-2.46412990170705e-05
-2.18513047278229e-05
-2.0404921353191e-05
-1.44294915794298e-05
-2.89428468251422e-06
-2.26502014295673e-05
-3.90101383290953e-05
-7.90345238332196e-06
-3.66051931412035e-05
-2.32613801880329e-05
-2.26048368138945e-05
-3.51611297005759e-05
-2.71863702633941e-05
-2.58310741755767e-05
-1.53281299463388e-05
-2.05535309398942e-05
-3.36252467457566e-05
-1.58766103466859e-05
-1.88276466546791e-05
-3.79897597976643e-05
-1.3385057833204e-05
-2.96896229522585e-05
-2.38554315022561e-05
-3.58876229712157e-06
-2.45346779306343e-05
-2.44283518470462e-05
-3.0189264876413e-05
-3.73117419436205e-05
-1.31924002017631e-05
-1.87907738576429e-05
-1.72803905595091e-05
-3.69773494039494e-05
-2.91083968097874e-05
-2.592729953112e-05
-2.6983900742101e-05
-7.90982871388823e-06
-2.00784381482188e-05
-2.41783154702647e-05
-2.48697117358648e-05
-2.34428055004959e-05
-1.01865911590917e-05
-2.02814223479014e-05
-9.21276416732667e-06
-2.7867131890077e-05
-1.39783552111751e-05
-3.58468157111549e-05
-2.39433660580376e-05
-1.03872480503955e-05
-1.50729200193057e-05
-1.72677859083401e-05
-3.20757621209964e-05
-2.65986605213936e-05
-1.18258456904514e-05
-2.188091763772e-06
-3.23014196550274e-06
-3.56104495332781e-05
-1.31258474700722e-06
-2.20311101282631e-05
-1.88792033510646e-05
-1.40452941537076e-05
-2.61632960148899e-05
-1.92651865717465e-05
-2.20974393931793e-05
-2.9421197168186e-05
-3.23060811506596e-05
4.77955986431789e-06
-3.66680412309856e-06
-4.90297602704176e-05
-1.07319290159303e-05
-4.61641677336947e-06
-9.74166750284999e-06
6.45973056366376e-07
-2.89372358641121e-05
4.80119601635405e-06
-2.54841893699706e-05
-1.30478798974048e-05
-8.6748020770971e-06
-1.67355913517945e-05
-3.97731500251892e-05
-3.3743806616674e-05
-3.73524987036369e-05
-2.35677860074809e-05
-1.74021430468081e-05
-1.26264701772008e-05
-2.46766141976378e-05
-6.74483733271907e-06
-1.54498613590233e-06
-1.22871277660387e-05
-1.05393475402849e-05
-2.15168707440759e-05
-9.87474845762447e-06
-3.07213644148476e-05
-1.18041054645101e-05
-2.24242769292172e-05
-3.13201254703979e-05
-1.30305297297304e-05
-4.17344880408581e-05
4.13254855493288e-06
-3.08193384287816e-05
-2.46029716242e-05
-1.91067200381651e-05
-5.72023286037027e-05
-4.94261534996884e-06
-6.70417331872155e-06
-1.50530193883756e-05
-1.43436948914443e-05
-2.0441461318807e-05
-1.63662247971398e-05
-2.82047173018817e-05
-2.2236941927578e-05
-2.03329315586967e-05
-8.5791433296593e-06
-3.92363919252642e-05
-1.46479665182263e-05
-1.88689871267997e-05
-2.07941576862462e-05
-1.08177256809632e-05
-1.20109154733078e-05
-3.19038170400563e-05
-2.93255715233629e-05
-3.20774695550022e-05
-2.15971661495319e-05
-1.00552949974016e-05
-1.34838497991388e-05
-1.93661159781012e-05
-2.09963532916721e-05
-2.3171175755188e-05
-1.87428443252085e-05
-1.46835565484674e-06
-2.68569309864882e-05
-3.10574293533557e-05
-3.81763511764941e-05
-1.11660577304912e-05
-8.34928667535636e-06
-1.87504251621812e-05
-2.35727165838902e-05
-1.59721941807394e-05
-1.94136807223608e-05
-2.98958693242215e-05
-4.61144556813952e-05
-3.47998564788688e-05
-1.87227552048498e-05
-1.21682959662891e-05
-2.09381119400126e-05
-2.94578321007261e-05
-1.19211689297336e-05
-2.10832167732336e-05
-8.77020290813085e-06
-3.0938925968597e-05
-5.14682592621248e-06
-2.65857685161193e-05
-1.32953166158896e-05
-1.53743313686439e-05
-3.79206548937771e-05
-3.66685090139669e-05
-4.25280497034507e-06
-2.57636266126287e-05
-3.106170424192e-06
-1.56440184144291e-05
-2.55700894226455e-05
-3.06155280513581e-05
-1.62209337831839e-05
-2.07219542073257e-05
-3.93842869144836e-05
-1.49547010854081e-06
-2.31675274350082e-05
-3.87562823502274e-05
-2.73366436427944e-05
-2.13986347795118e-05
-2.97217212255286e-05
-9.92311497004795e-06
-3.30564848938402e-05
-1.98392168769989e-05
-1.44825892785362e-05
-2.54013443777793e-05
-8.00596562163815e-06
-6.6873017627086e-06
-1.66444098791996e-05
-1.20114220567462e-05
-7.06483407092308e-06
-2.35398137784822e-05
-2.17510102964179e-05
-2.25936049792904e-05
-3.19375579993409e-05
-2.87572762399856e-05
-1.78335682874437e-05
-1.58884414720846e-05
3.4643841845652e-06
-3.09748320588478e-05
-1.17722279307528e-05
-1.95857561733207e-05
-1.61960660226605e-05
-2.50637748879201e-05
-2.14998365529849e-05
-2.68244312413038e-05
-2.46758468585107e-05
-2.8714433637971e-06
-3.37620059667566e-05
-3.92905647014458e-05
-3.32568299281906e-05
-2.06111553420043e-05
-4.39639459784855e-05
-1.14555590589382e-06
-2.63446036082411e-05
-2.0706982360843e-05
-9.40818904737819e-06
-3.85116870758687e-05
-2.7260308788362e-05
-1.43658455146143e-05
-3.60349305975881e-05
-1.97809485300333e-05
-3.13942948470772e-05
-4.99203296039081e-06
-1.30127465921085e-05
-1.26005119178468e-05
-2.18665029494469e-05
-3.09899735643409e-05
-4.11284997257837e-05
-3.55767847875941e-05
-2.00466480707635e-05
-7.59486953016758e-06
-9.07330304685995e-06
-2.20983719974718e-05
-2.52463563823015e-05
-3.7256322046577e-05
-9.76496725883916e-07
-4.34551898181793e-05
-1.99088019091537e-05
-1.77573335114986e-05
-1.29666053609501e-05
-3.74707051084772e-05
-9.01145373697563e-06
-2.9462716146572e-05
-1.73030698752712e-05
-3.09458515529967e-05
-2.03417216200724e-05
-1.28828572608669e-05
-1.23141726318099e-05
-1.0912523921176e-05
-3.51883261971345e-05
-2.42178974583025e-05
-3.21250097736362e-05
-5.8514851391751e-06
-4.08905398312241e-06
-2.87381663353571e-05
-1.26514673501018e-05
-1.24816336470554e-05
-1.31925326254094e-05
-6.96982077828709e-07
-4.59170875608323e-05
-3.47917214740354e-05
-3.99706146941899e-05
-1.50810405632445e-05
-3.50829607030575e-05
-6.26827117363377e-06
-2.62867011584528e-05
-3.66161764486803e-05
-3.50706696903591e-05
-1.53132095688856e-05
-3.74307381015084e-05
-1.8878503507088e-05
-1.73058945349662e-05
-2.60529656677045e-05
-3.02440208021721e-05
-8.67673632326977e-06
-3.1181603862161e-05
-1.72690583582438e-05
-3.98682339615463e-06
-1.1176286777898e-05
-4.20954988661974e-06
-2.82918442167131e-05
-4.811769151606e-05
-1.36617170738013e-05
-1.19097246895711e-05
-2.79082753136629e-05
-3.58457474545538e-05
-2.3057797919755e-05
-1.74735775967926e-05
-4.14895401165631e-05
1.05113644037643e-05
-2.37444302802269e-05
-3.50528989584581e-05
-3.49116620833671e-05
-3.7722717421393e-05
-2.5086706113452e-05
-3.3640680392083e-05
-2.27443451889128e-05
-2.42835578047649e-05
-5.80980729853991e-06
-1.08661196584537e-05
-2.22561420000483e-05
1.04990829852429e-06
-1.39278206725795e-05
-2.92976098456942e-05
-3.09082816059254e-05
-2.40755188908213e-05
-3.73345313505863e-05
-2.94951817773133e-05
-4.27482567073701e-06
-1.85178545176085e-05
-1.93037118616953e-05
-2.22049475352398e-05
-1.95218889919192e-05
-2.68177908783404e-05
-1.6229176276916e-05
-1.92068600658715e-05
-3.28023911126164e-05
-6.26549672493286e-06
-9.11338033188534e-06
-4.35804049494982e-05
-2.21425767587417e-05
-9.19560832200568e-06
-3.49242489633593e-05
-3.39242568957282e-05
-1.256625985017e-05
-1.8704547689436e-05
-1.34509706578557e-05
-2.29690626501426e-05
-3.16240840888763e-05
-1.8188213849348e-05
-2.25381025388255e-05
-2.49973316734353e-05
-4.14802111061465e-05
-3.50107372182682e-05
-3.04664463432701e-05
-2.73413715363794e-05
-1.93318191911665e-05
-1.54334019054669e-05
-2.18763542578252e-05
-6.78247381725433e-06
-2.745622398263e-05
-2.31315165690023e-05
-4.56145876282758e-05
-5.70541473206871e-06
-2.23119605301485e-05
-4.1971290131195e-05
-2.16003066100652e-05
-1.89525660413097e-05
-2.85261843716904e-05
-1.54773329836408e-05
-9.10719711673152e-06
-1.84500269250039e-05
-2.07896885666188e-05
-2.23617059211757e-06
-1.11579241641333e-05
-3.14550299083278e-05
-1.29295916312203e-05
-6.6089903888941e-06
-1.47788653071934e-05
-1.94932792431558e-05
-2.60092113265669e-05
-1.31361594990582e-05
-1.01137875872511e-05
-2.12719806967354e-05
-2.85970445445967e-05
-3.45983488160398e-05
-2.6661120104083e-05
-3.80595063765724e-05
-2.7694928541177e-05
-9.34351269048878e-06
-2.92871722363799e-05
-1.83087736834004e-05
-3.74728185532996e-05
-1.27693597039411e-05
8.82819877784919e-06
-2.57741568768972e-06
1.49238966117932e-07
-3.08195784123332e-05
-2.04319172587676e-05
-6.25447011732952e-06
-5.57763827161996e-06
-3.07582659379383e-05
-5.14445369653113e-06
-6.24026040487576e-07
-3.56183269497843e-05
-8.88886526500783e-06
-3.48210889580822e-05
-2.80284595607759e-06
-1.72146651786787e-05
-2.20705818707047e-05
-1.97228771255135e-05
-1.21148089918357e-05
-9.70899602191369e-06
-1.34522712929125e-05
-3.13713142430635e-05
-3.41608041671343e-05
-1.85618994883441e-05
-3.40611000861778e-05
-2.688780118567e-05
-1.21745972623495e-05
-2.51733795032353e-05
-1.40783810100679e-05
-2.74337451754155e-05
-2.9366818964985e-06
-2.55835818151336e-05
-2.06952274602801e-05
-3.07311101176968e-05
-1.59918395308853e-05
-1.96710521124691e-05
-2.96140509936095e-05
7.02361899089944e-06
-8.32929391803505e-06
-4.75019537609557e-05
-1.83308410815072e-05
-3.9836780433993e-05
-4.16109733947754e-06
-2.26432931389529e-05
-9.0019273451786e-06
-2.86862923182766e-05
-1.59194394769376e-05
-2.48877768782963e-05
-2.29393051892104e-05
-5.29988672060929e-05
-4.59805826510403e-05
-2.61450157560367e-05
-3.54216279402285e-05
-2.67838864542674e-05
-2.57899280535869e-05
-2.13856987863567e-05
-1.76629258025335e-05
-7.00261169353923e-06
-1.7373997193981e-05
-1.54948453102889e-05
-2.6436574327728e-05
-3.60356752232631e-06
-3.0041818924602e-05
-1.68711574971486e-05
-2.70563099749932e-05
-2.86554782774528e-05
-5.84238993886653e-05
-3.57080348732597e-05
-7.5508310904364e-06
-1.84950519077347e-05
-3.66748041616773e-05
-1.44036574958777e-05
-1.4698326476935e-05
-3.49823695343685e-05
-2.50473158128737e-06
-1.44170484491735e-05
-1.68761423564278e-05
-1.76190242750698e-05
-2.88941890682272e-05
-1.17744668259505e-05
8.46534938082737e-06
-2.09235830095955e-05
-1.7244814468422e-05
-4.44646725195642e-05
-4.26616461258154e-06
1.56201333622465e-05
-2.71225226831911e-05
-1.43243538831586e-05
-2.71522864899132e-05
-1.63237282115567e-05
-1.3313857290245e-05
-1.25104854678552e-05
-1.84669782248218e-05
-2.01880101368486e-05
-9.5830587884821e-07
-1.44464420205006e-05
-1.84129871205115e-05
-4.11473074129255e-05
-1.696962269222e-05
-3.58888460232677e-05
-6.1970749748717e-06
-1.88125310057973e-05
-3.70006158404367e-05
-2.8640444292437e-05
-2.82014870857062e-05
-2.19195432397114e-05
-2.46305342604541e-05
-1.87650802567503e-05
2.07359767544497e-06
-1.83865295333063e-05
-7.68042359000921e-06
-1.07897579018627e-05
-2.76827963635914e-05
-2.00292720354542e-05
-3.33900811399311e-05
-1.77427698739949e-05
-2.43546449789341e-05
-3.34081062923775e-05
-3.44548320969776e-05
-2.37862211420174e-05
-2.48793003921246e-05
-4.34842412137065e-05
-2.84394991312481e-05
-2.015574891442e-05
-3.23183118866469e-05
-2.99576260826355e-05
-4.15913282543273e-05
-2.27966158662447e-05
-2.39096823692982e-05
-2.08845950699623e-05
-2.26725031509501e-05
-4.88176659508977e-05
-1.1832307023698e-05
-1.24771911431867e-05
-4.76454457155332e-05
-2.95830479608583e-05
-2.39907786577485e-05
-3.4788023234568e-05
-4.28928305327691e-05
-2.19397004768396e-05
4.61910697389754e-06
-1.06345294628955e-05
-2.55503268403346e-05
7.59606817125436e-06
-2.02155176188932e-05
-1.88713559249261e-05
-2.63239554382545e-05
-3.99146233553782e-05
-1.09023676826628e-05
-3.95975792074018e-05
-5.27508945961839e-05
-5.1745137501003e-06
-2.17205123670218e-05
-1.06887956963691e-05
-4.39612080670753e-05
-1.30905400708678e-05
1.0098717723868e-06
5.37714069596668e-06
3.42007253529663e-06
-1.36565802903324e-05
-4.54059521052587e-06
-4.10241106226014e-06
-2.91304450043716e-05
-3.21923971592037e-05
-6.59930298621522e-06
-2.30427439703169e-06
-3.03073160184846e-05
-1.71743584996905e-05
-1.67171640921429e-05
-2.14339754931176e-05
-1.71614811476046e-05
-2.68279168848149e-05
-1.34412200998547e-05
-3.39763429275827e-06
-3.22052235364639e-05
2.56765156041331e-06
-1.46082907229422e-05
-8.09126979313327e-06
-3.00642249842341e-05
-1.90568589798726e-05
-1.21707952453088e-05
-1.49873563784848e-05
-1.8945855995811e-05
-1.40256297208747e-05
-3.90453154285086e-05
-1.33771513519157e-05
-7.09157546998567e-06
5.50937520981682e-06
-1.61840994762018e-05
-9.40405924769334e-06
-5.90039960084383e-05
-3.8892921627077e-05
-1.9070096730427e-05
-3.31815277278478e-05
-2.37978291633413e-05
-6.93463602378902e-06
-8.26797702315985e-06
-4.14392972913646e-05
-3.62351751693265e-05
-1.62018579242584e-05
-3.39848542151955e-05
-4.25650311938297e-05
-1.51460543152579e-05
-1.36100874393566e-05
-2.72819947874021e-05
-1.01573789711451e-05
-1.71495081189053e-05
-3.39330930855328e-05
-1.67871997267731e-06
-1.62843732239124e-05
-3.24336669445348e-05
-1.14442664107619e-05
-2.0334678537783e-05
-3.92512010249766e-05
-2.36949462420926e-05
-3.62900178289322e-05
-3.77700430386417e-05
-7.23182294274325e-06
-3.11799200662328e-05
-2.11428574723042e-05
-1.91951431797274e-05
-1.98385656857724e-05
-1.1487464062207e-05
-4.19383649326623e-05
-2.73925934762001e-05
-1.05569882178855e-05
-2.19125833161598e-05
-1.40704873099392e-05
-1.50993496211371e-05
-3.0807324461976e-05
-3.69518281734729e-05
-3.61554672519864e-05
-2.31437039417419e-05
-7.56990929232439e-06
-2.75577617085066e-05
-2.52731900762445e-05
-3.01470949595458e-05
-3.94972768191542e-05
-1.56953851429946e-05
-9.96016040059172e-07
-2.15909722208854e-05
4.64712443221859e-06
-7.41847331576858e-06
-3.16492567238626e-05
-1.65786488430787e-05
-1.84735684445748e-05
-9.68997734455298e-08
-2.02888766282769e-05
-2.9606223631996e-05
-1.96212406490784e-05
-3.55847553029624e-05
-1.15896682919287e-05
-2.6136664400594e-05
-1.12333402725734e-05
-2.4052843962186e-05
-7.23178598513176e-07
-2.33136408255353e-05
-9.73243051019422e-06
-1.14835539666227e-05
-1.49094248211564e-05
-1.85036599657549e-06
-3.67124890899196e-05
4.20051279249707e-06
1.66207269923933e-07
-1.24971389111756e-05
-6.49805812092323e-06
-3.32953678687769e-05
-2.33940572270866e-05
-2.81201823914624e-05
-2.20351415023319e-05
-2.45115584329011e-05
-2.84455251624064e-05
-3.73616749141292e-05
-1.36475297991304e-05
-2.38595315021021e-05
-1.87600179626655e-05
-2.83954714734339e-05
-3.24865503069499e-05
-3.90464119038047e-05
-2.37491934084938e-05
-1.3010188147324e-05
-9.51973015370091e-06
1.02297789883551e-05
-5.74311606074162e-06
-3.79523734063034e-05
-2.36076935543828e-05
-1.89548983881545e-06
-2.74910634206746e-05
-2.67291255398846e-05
-3.54984902299505e-05
-2.46868282423205e-05
-1.21767752504302e-05
-4.84413966750593e-05
-3.27387619696808e-05
-2.88489317017146e-05
-1.87857537287811e-05
-2.13886327424558e-05
-5.28667757009424e-06
-1.38280749093769e-05
-2.10959742643084e-05
-1.26187910050628e-05
-1.80505973995747e-05
-4.08802472415389e-05
-2.41841167390904e-05
-1.60055091625044e-05
-1.94689568778709e-05
-6.30843176937063e-06
-5.72582311090879e-06
-4.76022598633382e-05
-4.5547576903366e-06
-1.56495212122076e-05
-1.89756452181932e-05
-2.99627661105901e-05
-3.97234577106095e-06
-3.58247410304708e-05
-2.799391805e-05
-2.14039161562339e-05
-2.57796183413582e-05
-2.82993351048998e-05
-1.76243108735664e-05
-3.80919505458829e-05
-2.67305100966299e-05
-2.51971180946805e-05
-2.19772493335498e-05
-2.94103417723277e-05
-6.90403296488837e-08
-3.62010873000669e-05
-1.9678968959994e-05
4.95977966932335e-06
-9.13480972215953e-06
2.56442151860188e-06
-2.7913591226747e-05
-3.03266664038063e-05
-2.36826702481622e-05
-2.56294475841381e-05
-3.25068142167989e-05
-1.28775696794591e-05
-2.79606127624194e-05
-1.58471162945597e-05
-1.81849446500964e-05
-9.42226662218788e-06
-3.59241723257031e-05
-1.77319115777661e-05
-7.97911479025128e-06
-3.00505731439114e-05
-3.8314358255919e-06
-3.16411917890369e-05
-3.62501902307581e-05
-3.15810885242076e-05
-1.91412643021063e-05
-2.79186106845095e-05
-1.82858743694197e-05
-1.41733730278698e-05
4.75334468704217e-06
-2.5655952511219e-05
-1.68592157308393e-05
-4.27866506854995e-05
-4.16395322366155e-05
-1.98029797329418e-05
-7.6160863973805e-06
-2.45862701083234e-05
-4.13540397771237e-06
-2.48970630777272e-05
-2.88061212590188e-05
-4.17438593732391e-05
-3.85699387013934e-05
-4.31576278447102e-05
-1.53187168473479e-05
-2.50002008684027e-05
-4.27961134893253e-05
-3.36701825480611e-05
-2.59880703398246e-05
-1.39926607636275e-05
-1.72034038175188e-05
-1.77387542129934e-05
-2.3709230196561e-05
-3.2717183514911e-05
-2.37248677634115e-05
-2.30811896189248e-05
-4.78555629479519e-06
-1.64574996144044e-05
-2.33439821038941e-05
-1.94044166512222e-06
-3.04958474739263e-05
-2.19197243983545e-05
-1.38534043666886e-05
-3.57287884776869e-05
-2.10574809049197e-05
-2.90083057515555e-05
-3.17785525637231e-05
-1.02124754310173e-05
-1.10509478457138e-05
-2.07015789939865e-06
-8.77807347144801e-06
-3.91836158393827e-05
-3.73510725303135e-05
-2.08577967488751e-05
-1.88968868895037e-05
-2.59552453354283e-05
-2.34573937795355e-05
-2.50854452917946e-05
-3.69056015371381e-05
-2.72820894157039e-05
-2.63372454297644e-05
-1.6466123277602e-05
-3.22141944322271e-05
-2.77666827048552e-05
-1.02816595792361e-05
8.90850722993431e-06
-2.86258643851414e-05
-1.6842991781227e-05
-2.06162627408943e-05
-2.4182889977825e-05
-1.53096278525375e-05
-8.75855428797997e-06
-1.87448274391612e-05
-3.66760826406437e-05
-2.25997215784939e-05
-1.98529532718104e-05
-1.99835500392778e-05
-3.88358338009092e-05
-5.49592392159327e-05
-3.58031054724715e-05
-7.59018604815443e-06
-3.33194032659233e-05
-2.43537881209261e-05
-2.58921324015605e-05
-4.06655595352543e-05
2.73409973551678e-06
-2.24556012832518e-05
-9.45968322247274e-06
-3.11844070402829e-05
-1.24606468180074e-05
-2.8769158428458e-05
-3.98338866733689e-05
-3.49291083285449e-05
-1.28967490920949e-05
-3.0588877539556e-05
-3.04975921476954e-05
-1.0835661544604e-05
-3.04137559444103e-05
-2.83037378756912e-05
-2.28945270967246e-05
-3.50229593227699e-06
-7.8108689132191e-06
-1.12652865948209e-05
-1.7038222479654e-05
-4.135386452594e-05
-3.10447228218778e-05
-2.48784323355496e-05
-2.68477185618115e-05
-2.78707251380818e-05
-2.39766648321945e-05
-1.34995974124962e-05
-1.29769152138371e-05
-2.70795975111926e-05
-8.66040779715455e-06
-3.14418161780802e-05
-2.3515373332236e-05
-1.19854442521847e-05
-3.35319026218702e-05
-1.32601713871255e-05
-2.50918034456757e-05
-1.04144142716591e-05
-8.07543482705649e-06
-2.42200243507258e-05
-2.72644459693561e-05
-6.19973976701582e-06
-1.8554246707817e-05
-2.00569792314014e-05
-6.44705311111391e-06
-2.13911782969e-05
-2.00385336047919e-05
-1.16128418874368e-05
-3.99480975954527e-05
-9.51831308091576e-06
-7.25316820734066e-06
-4.84178821069143e-05
7.93965588925048e-06
-4.55952293314754e-05
-2.2021278542549e-05
-2.61191570375516e-05
-4.54023508256607e-06
-2.38556885140507e-05
-1.64494595433559e-05
-2.34492016095355e-05
-1.41811795297017e-05
3.76092380556811e-06
-2.71481884231837e-06
4.62684868399812e-06
-2.18955671019708e-05
-1.12792944856585e-05
-3.4078161717037e-05
-1.03877505109798e-05
-2.14470949301128e-05
3.68748341035657e-06
1.13443727894211e-05
-1.91236198596686e-05
-2.53302900095713e-05
-8.15909111886854e-06
-2.02225205229229e-05
-1.88632454748534e-05
-1.41468654170312e-05
-3.51659182776474e-05
7.91407997361897e-06
-6.57768166310986e-06
-9.69540890050776e-06
6.62575333056175e-07
-3.97226731414621e-05
-8.19706751457859e-06
-1.94529418874752e-05
-9.64059345589246e-06
-6.64843231148457e-06
-1.5410832520822e-05
-2.59326635065903e-05
-7.63553451360797e-06
-4.44647548541857e-06
-1.09077041490014e-05
-1.12071314402832e-05
-3.24517472775325e-05
-8.92131398908103e-06
-3.54949871379872e-05
-8.43090805623652e-06
-2.63344644057292e-05
-2.27575651158615e-05
-3.29721487923355e-05
-2.31966432727051e-05
-4.78332993470174e-05
-7.5046135644163e-06
-5.03963699566209e-05
-3.44246649905592e-05
-2.74014476925241e-05
-2.06916098849655e-05
-2.78597636105324e-05
-1.85722072115512e-05
-2.678370625943e-05
-4.53724869161551e-05
3.85031795110701e-06
-2.20544130332187e-05
-3.59554137671574e-05
4.54196722187591e-07
-1.98639405697932e-05
-2.71872745788644e-06
-7.09442057780835e-06
-3.27345205431751e-05
-1.9046079594794e-05
-8.96117389293937e-06
-1.819437514505e-05
-4.695976297743e-05
-1.47555467990606e-05
-1.9977341085453e-05
-3.30226879159993e-05
-2.44007929847563e-05
-1.27794288693873e-06
-2.32280473095312e-05
-3.46611967505914e-05
-3.80545415723173e-05
-4.13534106995645e-05
-1.14983243161454e-05
-3.46498214255799e-05
-4.17516955860043e-05
-3.49397491940763e-05
-1.97306063022155e-05
-4.90411713009827e-06
-1.45069379330056e-05
-2.20752318593927e-05
-6.46198881104115e-06
-1.17647791358664e-05
-1.00986948755168e-05
-1.84517948320699e-05
-2.01295776222293e-05
-2.11902897539817e-05
-3.01636600457003e-05
-2.78256202641819e-05
-3.565302508837e-05
-1.61292119637027e-05
2.05463245930404e-07
-8.44646965263322e-06
-3.49066857565676e-05
-2.87182747052808e-05
6.96090833497435e-06
-1.37240543645297e-05
-1.00228018465094e-05
-5.70303891526205e-06
-9.01775304700138e-06
-3.16773426704553e-05
-1.64517939828111e-05
-3.1830496067497e-05
-2.93974521311853e-05
-3.01959713930278e-05
-1.83460513679095e-05
-4.24718252729633e-05
-3.33727738669684e-05
-1.7294625812369e-05
-1.84838027908752e-06
-8.89179889674055e-06
3.32340213882497e-06
-1.90500797260589e-05
-7.54565113796142e-06
-1.37949857757224e-05
-4.82737215921568e-05
-3.16756591989002e-05
-1.47236894653515e-05
-3.33969780664594e-05
-1.05532470848147e-05
-1.43752616248658e-05
-2.57681482043149e-05
-3.44069748637882e-05
-2.34648502168082e-05
-3.0051176695894e-05
-2.8952742061652e-05
-2.4053412982898e-05
-1.63687102893824e-05
-1.72041762547795e-05
-2.7384882270079e-05
-2.09277575153824e-05
-3.3665095427672e-05
-1.76701423138237e-05
-1.17276169931674e-05
-2.64548392482392e-05
-3.34288786134156e-05
-1.44993349178618e-05
-3.35372520898535e-05
-2.52350877281323e-05
-1.40613051524126e-05
6.06986137151407e-06
-1.42384881593464e-05
-3.39754111366912e-05
-7.93734761507565e-06
-4.56785886613794e-05
-3.44759278146055e-05
-3.98347696812996e-05
-3.97160768083938e-05
-2.96465316105181e-05
-1.41598914211635e-05
-1.86633308924037e-05
-3.48572801025397e-05
-2.20224052852794e-05
-2.74379794296475e-05
-2.26827885596586e-05
-2.34755063167341e-05
-1.92839633818329e-05
-2.5249897224857e-05
-2.22411633246437e-05
-1.78107311304959e-05
-2.35759296756073e-05
-2.473074041965e-05
-2.79241801982684e-05
-3.5167528723857e-05
-1.03782386263488e-05
-2.12592944261526e-05
-3.67786966316258e-05
-1.87428086222889e-05
-1.24712164372392e-05
-1.67488838412495e-05
-1.61914314686446e-05
-1.47536780890663e-05
-2.20302314066553e-05
-9.28883138584936e-06
-2.07769455465566e-05
-1.70640078379872e-05
-1.00715120892479e-05
-1.33560244091537e-05
-3.24774841947509e-05
-3.41307807650138e-05
-5.44907959894265e-06
-2.7245689133495e-05
-1.62170983458218e-05
-2.69321479843628e-05
-2.03389903725745e-05
-1.63488141827608e-05
-2.46115248320415e-05
3.08017584929014e-07
-3.21535517868806e-05
-9.93757809341885e-07
-1.22745443913631e-05
-4.39268175310159e-05
-2.84726107851494e-05
-2.46447088228449e-05
-2.99875596514106e-05
-7.77838060102719e-07
-1.00420486923917e-05
-2.73598642322573e-05
1.53653146664185e-06
-4.36485283019202e-05
-3.14355352094764e-05
-3.56328293122011e-05
-3.72793669855091e-05
-3.080332453617e-05
-1.29987597256333e-05
-4.52413736898556e-05
-2.88887510159349e-05
-4.68161548817275e-06
-2.36913027795668e-05
-2.26556141344931e-05
-5.78566828897751e-06
-4.21299819723792e-05
-1.10120121677211e-05
-1.25961503265946e-05
-3.10112138928621e-05
-2.12097981565532e-05
-2.37631859785758e-05
-1.21133410325291e-05
-3.27404358239651e-05
-2.57740088261398e-05
-2.45795109111024e-05
-2.46708930409727e-05
-1.19147165745824e-05
-1.99550772969964e-05
-2.42685547808946e-05
-1.95328216828213e-05
-2.15370233524515e-05
-2.42398016975937e-05
-3.41894207060742e-05
-3.42151114017151e-05
-2.94962417382629e-05
-3.53639958372493e-05
-2.75416688253509e-05
-3.41286111808693e-05
-1.46028470091207e-05
5.25868198896774e-07
-1.74764549183293e-05
-2.64964348797031e-05
-3.75157604765986e-05
-1.63287093869749e-05
-1.12255303803179e-05
-3.66754532421233e-05
-2.91718488372905e-05
-1.66876760957352e-05
-4.32057308310963e-05
-2.0230493323962e-05
-1.00763632966932e-05
-3.37263045670968e-05
-1.97862354017284e-05
-1.21811108586469e-05
-3.84969615609333e-05
-1.90320170411591e-05
-2.64430374183325e-05
-3.1128375033712e-05
-1.16453453235149e-05
-1.20710192310958e-05
-3.44901861469361e-05
-2.10124647162514e-05
-4.90476477467323e-05
-3.52618464772586e-05
-2.6282005949081e-05
-6.87031946423125e-06
-1.77927992028217e-05
-2.02715736949721e-05
-3.62454381486256e-05
-1.28446863396992e-05
-2.87272352445351e-06
-2.22360710025038e-05
-2.88687943378725e-05
-1.90426023340405e-05
-4.84897465096618e-06
-1.10232469470959e-05
-1.8605582568751e-05
-1.12973345738062e-05
-4.05896690627409e-05
-5.69058122703407e-06
-2.97447049191132e-05
-1.44206927170359e-05
-8.90605566777798e-06
-2.40558013198929e-05
-1.98806726440629e-05
-1.00596134890007e-05
-1.27713981002222e-05
-3.08054224299994e-05
-1.89038738332715e-05
-2.40468439922713e-05
-2.11100564097331e-05
-2.70272778301425e-05
-3.15802079667295e-05
-1.86764939626283e-06
-2.03954720853133e-05
-2.82970359735066e-05
-6.7799451744425e-06
-1.72707014433011e-05
-5.04519345270264e-05
-2.62048049009943e-05
-1.75906298128644e-05
-2.11051315311698e-05
-2.89700854814769e-05
-2.9730343634113e-05
-2.42243355460907e-05
-2.36893873181772e-05
-3.07054993852055e-05
-1.21721709244499e-05
-2.57681340286553e-05
-4.27152614757686e-05
-3.09679408267657e-05
-1.15545989900853e-05
-1.78421944701902e-05
-2.29672342657115e-05
7.29020342693391e-06
-1.67530541665249e-05
-1.70943599182878e-05
-1.98428374480058e-05
-3.29123643115042e-05
-2.94060709881825e-05
4.25983065617101e-06
-1.73196524766419e-05
1.46694795557917e-05
-2.29633247139121e-05
-8.14327281140041e-06
-1.80791500373427e-05
-2.11270699048065e-05
-7.40951774731762e-06
-2.05599205319683e-05
-1.54715630339603e-05
-6.58057292976406e-06
-2.50488362480961e-07
-5.32678488179027e-06
4.89982241009442e-06
-2.45593759053626e-05
2.44071626150391e-06
-2.91532724376591e-05
-1.27671142787819e-05
-3.58866382365413e-06
-2.48381283191554e-05
-4.00376633737193e-06
-1.85494998794663e-05
-4.61101304098374e-06
-4.99799482110848e-06
-1.42467462836496e-05
-2.32289195707176e-05
-2.36379833907564e-05
-2.18038629311229e-05
1.25632954584313e-05
-1.63375536496021e-05
-4.05935210080543e-05
-1.91840330680767e-05
-9.93464241012485e-06
-2.02694462045297e-05
-2.84216334929917e-05
8.66195600440076e-06
-3.03375189730944e-05
-5.20118889176015e-05
-3.05076989859853e-05
-4.47979250160079e-05
-2.96490960418665e-05
-2.24909552698629e-05
-4.34742496001535e-05
-3.58506687106502e-05
-1.20245791409889e-05
-2.34052259427331e-05
-1.65460224241754e-05
-1.85610439475313e-05
-3.03534738521383e-05
-2.56240676735155e-05
-2.54510968345069e-05
-1.7237715891071e-05
-4.13598251975394e-05
-2.06869911010476e-05
-3.71449764276485e-05
-1.74908222548156e-05
-3.09182487464936e-05
-2.19854905490929e-05
-3.53736681707247e-05
-2.42824516546138e-05
-4.97071935470685e-06
-2.05723588157248e-05
-2.60558123404216e-05
-2.0986334503008e-05
-2.61068469177552e-05
-1.6608595148336e-05
-2.04300368800921e-05
-2.91614600825721e-05
-5.3743911259978e-05
-2.45962803517117e-05
-2.70204520999783e-05
-8.9594645146672e-06
-3.46065555812141e-05
-2.21726695690429e-08
-3.79431535384982e-05
-1.45295076128668e-07
-2.30090976843816e-05
-1.71889207872625e-05
-2.57900114770495e-05
-2.78049394590907e-05
-1.3238703224897e-05
-2.10947790466021e-05
-2.09299825930468e-05
-3.29399834426796e-05
-2.11233586056964e-05
-1.29008065958129e-05
-1.5405936664319e-05
-4.00888221957835e-05
-1.45876124780461e-05
-2.98457860775092e-05
-2.19883175330359e-05
-1.97641258184517e-05
-3.26182814742311e-05
-1.91480877025302e-05
-1.33639249776934e-05
-2.54811616983395e-05
-1.94843809675537e-05
-1.30977359837928e-05
-3.47505943624153e-05
-1.34241169263825e-05
-1.7987207656406e-05
-2.52018109331462e-05
-2.7689706932092e-05
-1.70969283938695e-05
-1.01245642881638e-06
-2.54095306336122e-05
-3.00642314980449e-05
-1.02327796901852e-05
-2.83888499167756e-05
-2.2960169797621e-05
-3.43519521482073e-06
-1.98572629081313e-05
-1.59473885069936e-05
-5.03638351161584e-05
-7.10930400044594e-06
-1.46599499296998e-05
-1.84074729653653e-05
-2.15436783452812e-05
-1.70511788778755e-05
-2.36285102782594e-05
-2.12125087914351e-05
-1.14473994720583e-05
-1.4995791922255e-05
-3.90989041905736e-05
-3.252154861685e-05
-1.86920753615203e-05
-1.38212585803816e-05
-2.89506435266228e-07
-1.82391897088992e-05
-3.79486384048113e-05
-2.5447918506635e-05
-2.2038944141394e-05
-2.11579213359943e-05
-1.89932038671749e-05
-1.33833436913504e-05
-1.91020692494977e-05
-7.82861580950582e-06
-3.02771959201528e-05
-1.09586529496564e-05
-2.65693846169546e-05
-2.04678383922576e-05
-6.86389743458253e-06
-3.0837508962294e-05
-2.57262914445881e-05
-2.85177389776406e-05
3.24157548324449e-07
-1.95329330485959e-05
-2.63567781695243e-05
-1.40030275086088e-05
-5.33725089016894e-05
-2.92626177202654e-06
-3.02789501167876e-05
-4.15183095614322e-05
-3.2118524468998e-05
-1.18571140483953e-05
-2.35339092149473e-06
-1.35482013953028e-05
-3.2940684352589e-05
-2.57728192054664e-05
-3.19477914427366e-05
-1.89385093760239e-05
-1.86351860515682e-05
-2.15438279396662e-05
-1.87470174475598e-05
-3.31050146504608e-05
-1.0606506930421e-05
1.63956229150242e-05
-2.83095980894366e-05
9.33838423508794e-07
-9.55125575600664e-06
-2.1965472848778e-05
-2.22602668028536e-05
-1.58261819067321e-05
-2.74655921310234e-05
1.90007344502821e-06
-2.75179153743075e-05
-2.30043507495867e-05
-2.19542230925502e-05
-1.43792853777707e-05
-1.50805381138785e-06
-3.93706559025034e-05
-3.3041352552263e-07
-2.86392477276817e-05
-5.79340318441183e-05
-1.14811804756408e-05
-3.8119008070733e-05
-2.68246154380968e-05
-3.31292930394215e-05
-2.30743087577101e-05
-3.28796574973768e-05
-2.0479505693131e-05
-9.25347651619936e-06
3.62978727870523e-06
-3.21999454810489e-06
-9.75918528452713e-06
4.79003171430772e-06
-3.49050873235315e-05
-8.51246499203247e-06
-2.83085607330108e-05
-3.25206806504138e-05
-5.8601699873443e-06
-2.34739973568869e-05
-2.46715881301363e-05
-3.00114489886025e-05
-1.80714394730619e-05
-1.76549080558592e-05
-3.01861853641611e-05
-4.89346950825421e-06
-2.36009981731277e-05
-9.5825594627885e-06
-1.62867629655554e-05
-1.40760550807976e-05
-5.48496302006e-06
-6.39496591020197e-06
-1.94644266300533e-05
-2.41192658591042e-05
-2.12293349671115e-05
-2.95952713068246e-05
-2.12226211430776e-05
-2.79731908045847e-05
-1.1924041449575e-05
-6.02699155569277e-07
-2.69793040365784e-05
-3.66142722272902e-05
9.9228778865412e-06
-1.39103901249174e-05
-6.8846092183091e-06
-2.32735175484126e-05
-1.81632750549664e-05
-3.61534579380122e-05
-2.68809914836411e-05
-2.1634365024488e-05
-2.95506299692863e-05
-1.72331073970626e-05
-1.58686834186347e-05
-1.64950780491198e-05
-1.42979611414008e-05
-3.06440783705538e-05
-1.50755283194335e-05
-1.14902163702122e-05
-1.73174699090986e-05
-5.02338585308596e-06
-1.72769071961899e-05
-8.09925709963276e-06
-5.24347552480444e-06
1.69729271323652e-06
3.84485706256462e-06
-1.46861373202886e-05
-2.34193514256742e-05
-2.99747801853948e-05
6.72140838087468e-06
-9.99618687146104e-06
-9.86605564364735e-06
-4.46605023807481e-06
-2.58882765614192e-05
-2.94076301807612e-05
-2.88680266220712e-05
-7.75482950894764e-06
-1.37595903010286e-05
-2.61015347069198e-05
-2.87670430881179e-05
-2.50171835076281e-05
-3.25684099101874e-05
-2.50242867430093e-05
-2.4695049454728e-05
-1.61591846506294e-05
-1.16453022857102e-05
-3.21577858149923e-05
-2.24247130222175e-05
-4.08521581405029e-05
-3.08068473804078e-05
-1.29773315069917e-05
-9.8737922880954e-06
-2.4312273835958e-05
-1.35034175209908e-05
-2.49934620510773e-05
-4.00503166528074e-05
-3.39269152383148e-05
-2.33177143982848e-05
-3.38218197733499e-05
-3.82237628633171e-05
-2.11748138067637e-05
-1.87213442940148e-05
-4.55211130509982e-05
-3.15736404704501e-05
-6.41951734753095e-06
-2.26967538808942e-06
-2.89744079340756e-06
-9.37106630376707e-06
-1.87285290242213e-05
-2.42730943552358e-05
-1.73719482791557e-05
-2.16858125463649e-05
-1.39783925472417e-05
8.40125769453441e-06
-1.07204541991332e-05
-1.04697286812039e-05
-7.81108181698445e-06
-1.36825565427355e-05
-3.37204204743993e-05
-2.44936958966336e-05
-3.94023934577403e-05
-3.16408036215173e-05
-5.47965155127784e-05
-4.4865626556247e-05
-8.9051259761303e-06
-2.95097315056099e-05
-2.79615848220099e-05
-2.21563985758437e-06
-5.66168167231217e-06
-6.82932891638276e-06
-4.55825546184229e-06
-1.48408235799131e-05
-1.63600821494067e-05
-2.77362119448918e-05
-2.00512922158118e-05
-3.85326933223345e-05
-3.04327052717613e-05
-4.62627294863334e-05
-1.21298757100619e-05
-1.28611335718919e-05
-1.50011153200171e-05
-2.45932501612936e-05
-2.25523850071745e-05
-1.40746954398414e-05
-2.19620889600464e-05
-6.77404070106384e-06
-3.52765556982028e-05
-4.60848818843198e-05
-1.61974824293376e-05
-2.44512788883591e-05
-4.06471402365596e-06
-2.60668152331508e-05
-2.60485734011899e-05
-4.24136954183739e-05
-1.9524501836524e-05
-2.37536626918477e-05
-2.94649222703642e-05
-6.18768126140244e-06
-2.38047359531556e-05
-2.54060558362657e-05
-2.90085358594677e-05
-2.82932469870778e-05
-1.24268296159941e-05
-5.01383154037691e-06
-3.55242348611065e-05
-1.19527747629989e-05
-2.09642599264843e-05
-3.76573940909973e-05
-2.58899511784419e-05
-1.29198120944617e-05
-2.88142244724584e-05
-3.0786438179418e-05
-2.99492236681512e-05
-2.53970072518816e-05
-2.8408642687341e-05
-2.6848047694115e-05
-2.55731724999558e-05
-3.19434915408488e-05
-3.43659415339585e-05
-3.73390695353647e-05
-3.11411638291643e-05
-1.82504738064819e-05
-3.2671492963108e-05
-2.78013720966574e-05
-2.63551921718339e-05
-7.95877601761536e-06
-2.9439141936036e-05
-3.4160465489022e-05
-1.30367585465878e-05
-2.55986589989118e-05
-3.15570409028822e-05
-2.8536107795165e-05
2.71615322795678e-07
-2.93940695226475e-05
-1.41478704498421e-05
-1.20116509672665e-05
-2.31717322735098e-05
-1.00781134265036e-05
-2.78931514034145e-05
-4.95306873136459e-05
-2.05216493491346e-05
-1.56317279794414e-05
-3.47027794236473e-05
-2.91971448272331e-05
-1.90647832474149e-05
-9.05106160440821e-06
-3.09218319177672e-05
-7.69244751397265e-06
-2.11196702587292e-05
-2.31828330848404e-05
-1.71287169144227e-05
-2.39215140967746e-05
-2.69688480233997e-05
-1.65448613571378e-05
-2.9217363244646e-05
-1.17704946264448e-05
-1.43048598148162e-05
-1.91375289739702e-06
-2.33523831602369e-05
-2.21311593801173e-06
9.35609968652395e-06
-3.0709414804392e-05
-6.48004630996297e-06
-2.95326632518708e-05
-1.53845995213936e-05
-1.67601768605458e-05
-1.65766254579003e-05
-1.73497525428974e-05
-1.80450648894808e-05
-3.12209332820545e-05
-3.22416740743451e-05
-3.81413656718099e-05
-2.97869036982798e-05
-3.01086431224423e-05
-1.52297633628087e-05
-3.22428013228909e-05
-6.71968664634689e-06
-1.60611172873345e-05
-3.43648942779966e-05
-4.15483017343739e-06
-5.64636015448936e-06
-3.44546278223847e-05
-2.24953522386996e-05
-9.63652111569352e-06
-3.85295092781357e-05
-1.11971570675336e-05
4.10624334265826e-07
-2.15256173094123e-05
-3.20442661229914e-05
-7.31768108986677e-06
-2.67524871273831e-05
-1.8273613641683e-05
-1.70072977738319e-05
-2.58487093447281e-05
-1.95723518851372e-05
-3.62778003608706e-05
-8.01350506980975e-07
7.63555491075876e-06
-3.72907297798363e-05
-1.92911391679287e-05
-1.55706663604436e-05
-3.04156404926068e-06
-1.44296734851906e-05
-1.86377068623649e-05
-3.16088020801733e-05
-1.85575799852822e-05
-2.14480508387671e-05
-5.26359023477543e-05
-9.07425340838595e-06
-3.4914802004451e-05
-2.49398858277038e-05
-2.19984247745381e-05
-2.70302888900526e-05
-3.00999513376662e-05
-1.93287366059957e-05
-1.25411993638897e-05
-3.34220048939951e-05
-3.34847706898765e-05
-4.67861048715494e-06
-3.09732720801281e-05
-1.58479618035193e-05
-4.75733788578008e-06
-1.79593739925134e-05
-2.2705812896615e-05
-3.19826790362117e-05
-2.54766102235937e-05
-2.69612476858728e-05
-2.53206673463112e-05
-3.05580223159312e-05
-6.53179342557113e-06
-2.92658773699528e-05
-6.37468293089513e-06
-2.42167890014435e-05
-1.06201724108269e-05
-1.04952784071724e-06
1.35292741864537e-06
-5.85611550092996e-06
-2.77557640725438e-05
-2.02227029679419e-05
-3.46785284350841e-05
-1.55997807410121e-05
7.61648082791932e-07
-1.67473149791495e-05
-1.71385824448875e-05
-8.14374874722453e-06
-3.15497867831831e-05
-1.1456930553196e-05
-4.28301745978729e-06
-3.38149117057818e-05
-1.79491553106318e-05
-2.34465809873125e-05
-3.24854850368213e-06
-2.1709996558492e-05
-3.2178435684754e-06
-1.31809011869476e-05
-2.84403087859868e-05
-5.06917241556902e-06
-4.12652577300386e-08
-2.86697720047417e-05
7.79004410750286e-06
-2.72686398933532e-05
-2.04003104237248e-05
-4.46072516986202e-05
-2.53386430162297e-05
-2.37516393235809e-05
-2.27047685451951e-05
-1.51601671954331e-05
-2.63427979690157e-05
-2.24307627879798e-05
-1.59803981039966e-05
-1.55398246001933e-05
-2.90339239450094e-05
-2.26629886970561e-05
4.68930561758656e-06
-7.53241445252597e-06
-1.69518319454439e-05
1.27067445120992e-05
-3.11464465243842e-05
-2.09778030163587e-05
-3.02025397073472e-05
-1.9719504218432e-05
-1.46768317446045e-05
-2.45749513737623e-05
-7.09410620972124e-06
-1.33152130795462e-05
-3.22045537009172e-06
-5.6861537418714e-06
-4.88609559613293e-05
-2.38218083220294e-05
-1.13881267542738e-05
-2.57590449629607e-05
-2.99210146199443e-05
-1.16221892149189e-05
-3.04560399664606e-05
-3.24455435880223e-05
-3.29753791367471e-05
-2.87534763445673e-05
1.35319438091363e-06
-2.51384876606211e-06
1.7694486318948e-06
-2.11259504493701e-05
-4.19836057099115e-05
-7.51837848036897e-06
-1.3555281015354e-05
-1.03448490840614e-05
-1.87806791354469e-05
2.5061006440368e-05
-1.95317027709285e-05
-2.38149472292297e-05
-2.10643260001614e-05
5.5848799601325e-06
-2.51203218593218e-05
-4.11537348412816e-05
-1.96057614916924e-05
-2.06546095080537e-05
-2.51648865456255e-05
-3.7087127292232e-05
-1.96904058442798e-05
-1.38886174820892e-05
-8.83655524059509e-06
-3.2162860570146e-05
-1.52700121473679e-05
-2.38462312294344e-05
1.90077130420385e-05
-1.62248499202781e-05
-5.83356390119245e-06
-2.44258074921537e-07
-2.93615966711907e-05
-1.6458885209199e-05
-6.73567925969651e-06
6.81640755476724e-07
-2.17267053935663e-05
-2.45928606868731e-05
-1.93285538304596e-05
-3.22123130568453e-05
-9.63218223771159e-06
-5.31941839737974e-05
-3.56677899297753e-05
-3.95846631315693e-05
-2.40456224433643e-05
-2.04964988747716e-05
5.19109344773908e-06
-3.42042930144195e-05
-2.78864770175448e-05
-1.80124567612033e-05
-2.96171102644415e-05
-1.48401554465186e-05
-3.9751603720174e-05
-1.40154924238001e-06
-1.59647638253551e-05
-2.33659188943967e-05
-2.9569115070946e-05
-1.7655039199649e-05
-5.2234798606491e-06
-2.09861311316705e-05
-3.56845378253587e-05
-3.88256084639155e-05
-9.91859699618877e-06
-1.75148370783807e-06
-1.39197331632362e-05
-1.57355550039929e-05
-7.44644688503116e-06
-3.18794774757881e-05
-2.2155981295936e-06
-3.39236174237773e-05
-3.29730371816124e-05
-2.42607738693606e-05
-4.10745981067847e-05
-2.36900769746336e-05
-6.58795017393667e-06
-2.45057650268356e-05
-2.02167721611765e-05
1.87298774084642e-06
-7.04178990705352e-06
-3.36786857122066e-06
-7.50181303477759e-06
-2.99731121612817e-05
-7.67843502830561e-07
-2.61726035963032e-05
-2.17506605402424e-05
-1.97239876452326e-06
-7.07953020024019e-06
-3.71741263002437e-05
-1.87816773087146e-05
-1.48766468242543e-05
-2.74061569806271e-05
-1.22671985732319e-05
-2.44899034500829e-05
-2.50223977145459e-05
-1.51457328938488e-05
-2.15600019161048e-05
-1.00267416873661e-05
-4.02565031474534e-05
-2.90103049243003e-05
-1.98212691616427e-05
-1.17160924562898e-05
-4.32462621919569e-06
-5.42461249891635e-06
-1.66190117108528e-05
-1.2364650690564e-05
-1.4533686493578e-05
-1.66875068376077e-05
-3.31215995612255e-05
-3.62670730754277e-05
-2.06993029853964e-05
-7.4189629338452e-06
1.31716434830292e-05
4.12663330942084e-06
-1.21740634345524e-05
-1.62665450911876e-05
-1.70060298869769e-05
-1.04098484775722e-05
-3.77789160087368e-05
-2.9384001937463e-05
-1.5464782281473e-05
-3.32640325945201e-05
-1.01389574240712e-05
-7.70687626718753e-06
-2.02061311679883e-05
1.07543026713076e-05
-2.03627102030285e-05
-1.7809659662041e-05
-3.92224159359324e-05
-1.7899349613324e-05
-2.92036275436441e-05
4.07688646267769e-06
-1.1821382889848e-05
-9.02209307111538e-06
-1.45190385740501e-05
-3.39022511222839e-05
-2.49383310676737e-05
-3.19178244622035e-05
-2.82309280191252e-06
-1.29489405433303e-05
-1.7849165021435e-05
-2.36840430308391e-05
-2.7758012267208e-05
-2.48433454807531e-05
-1.25779030537848e-05
-2.17149913711464e-05
-1.38153083899671e-05
-2.15566213572309e-05
-1.90065955936152e-06
-4.56478787336616e-05
-3.21975192673153e-05
-2.55471690283207e-05
-3.65220718944851e-05
-2.6894828575733e-05
-1.32213979125555e-05
-2.41019093390772e-05
-1.62287831466157e-05
-2.23248322372263e-05
-3.63895950680107e-05
-3.15023930059124e-05
-2.41735730141852e-05
-2.90319638707947e-05
-3.52244128367469e-05
-7.74243609237907e-06
-1.65143119341638e-05
-1.44045306105421e-05
-3.28354236640313e-05
-1.89186291944599e-05
-2.18016156591143e-05
-2.23478418657053e-05
-4.94517849678116e-05
-2.13499796338749e-05
-1.99099134062271e-05
-4.79180289194003e-06
-1.13312632311056e-05
-1.6948294742199e-05
-1.71264881158039e-05
-2.25333721656917e-05
-1.55620698202581e-05
-2.25931596863966e-05
-1.12214874461537e-05
-2.25414311702711e-05
-3.81725345365141e-05
-2.38363874973024e-05
-7.28473001612915e-06
-8.45368591797868e-06
-6.3979102414637e-05
-5.0067124497245e-06
-1.20791228367727e-06
-1.47583498267576e-05
-2.87441936596158e-05
-1.66136105052473e-05
-1.68287398136409e-05
-2.14204043216527e-05
-2.00820513361547e-05
-6.28656001138157e-06
-2.76783775224863e-05
-7.00403205047539e-06
-1.35792627307895e-05
-2.05613642228022e-05
-1.29132947567936e-05
-2.75586921366239e-05
-7.85741483092012e-06
-2.58993385118533e-05
-3.88919043451145e-06
-2.41045126423019e-05
-3.27055640791785e-05
-3.67215383993458e-05
-1.66427789395948e-05
-3.92057333445199e-06
3.8655004119251e-06
1.6003594116729e-06
-3.0361958525405e-05
-2.6025344651791e-05
-2.52160800950254e-05
-1.97712858496846e-05
-1.91690045055335e-05
6.4658265426832e-06
-2.0965804732716e-05
-1.94495970019556e-05
-2.864870484301e-05
-3.27843954864482e-05
-4.112365739974e-05
-4.23218313544484e-05
-4.41049358388423e-05
-4.54461864668323e-05
-1.89511075395067e-05
-2.7095511535975e-05
-1.66808620429969e-05
-7.51097107147308e-06
-4.75531401709124e-05
-1.46493055916407e-05
-3.98306957923651e-05
-2.54037409196484e-06
-5.47143765324194e-06
-2.6684217869889e-05
-2.1983611976048e-05
-9.00128953646282e-06
-2.66169277551197e-05
-1.62003045208864e-05
-2.56657476604739e-05
-1.14283042534348e-05
-1.75234639819175e-05
-2.76270985980927e-05
-4.91081182082041e-05
-2.83954434942981e-05
-2.42730242171268e-05
-2.09720130292329e-05
-2.62184715361692e-05
-2.03746712225345e-05
-7.53924348863792e-06
-2.04881603521968e-05
-3.2759347933151e-05
-2.08568742733458e-05
-2.79141746564749e-05
3.55675427744609e-06
-1.33471681259076e-05
-1.17144305396821e-05
9.11704642527004e-06
-3.24501649751169e-05
-3.4335256878365e-05
-1.60482459345547e-06
-1.97460404891521e-05
-3.71210180734711e-05
-1.37761721381819e-05
-8.39897252621354e-06
-1.22756638596825e-05
-1.79242311774745e-05
-2.19467815053064e-05
8.35421893896009e-06
-4.02554481834112e-07
-3.10835480062914e-05
-1.65735748823034e-05
-4.73643396323247e-05
-3.60435077197375e-06
-1.02029664770259e-05
-9.44570042420111e-06
-2.40589779452439e-05
-3.1426308103162e-05
-2.24388947133229e-05
-1.61393964904523e-05
-9.95824130142639e-07
-1.49513134133247e-05
-2.85625024954941e-05
-1.32854684444947e-05
-2.7524186035045e-05
-1.81516638325681e-05
-2.01210476819066e-06
-2.0652143615528e-05
-3.65027190180514e-05
-1.69805101913191e-05
-2.57569683218289e-05
-2.07428839224304e-05
-2.3050969824477e-05
-1.15149719328237e-05
-5.56616553197085e-05
8.60078798625294e-07
-1.28383899544293e-05
-4.39551923963193e-05
-1.76269925820527e-05
-2.11808462049373e-05
-3.70717159349753e-05
-3.37235186263694e-05
-3.22255969128902e-05
-3.85311426921004e-05
1.25301459174961e-05
-1.68253741461926e-05
2.63908976580771e-06
-5.83323394679388e-05
-3.91355832026832e-05
-1.14881627697261e-05
-2.05663305033665e-05
-7.7324554708059e-06
-2.34038326973019e-05
-3.98823076245179e-08
-2.27482444907026e-05
-3.85759466179978e-05
-4.39670986431115e-05
-3.31794869697657e-05
-1.39304274779707e-05
-1.12275033523295e-05
-3.49221659548321e-05
-1.90041417210609e-05
-2.8067858329669e-05
-2.49920923242507e-05
-3.16261348155896e-05
-2.1097922399849e-05
-6.73540500598794e-06
2.22077977606645e-06
-3.03064384958451e-05
-1.64936618350585e-05
-2.25737208723962e-05
-1.09564248332631e-05
-2.85904857665822e-05
-3.86576097070686e-05
-3.01584706133466e-05
-4.02552550174005e-05
-2.47454947781268e-05
-3.92540437941263e-05
-9.91024596141503e-06
-2.49714730785716e-05
-1.98504530339128e-05
9.28557174041649e-06
1.70098906034715e-06
-9.68906880583798e-06
-1.94741927661644e-05
-1.99408292682185e-05
-2.94436802270353e-05
-2.63968348898124e-05
3.85503547254695e-06
7.51403940429931e-06
-2.76969979936485e-05
-1.42250705313742e-05
-2.47366882432218e-05
-1.36919225601085e-05
-3.19341104480609e-05
-1.0003383624804e-05
-2.65535170005963e-05
-1.26747809780105e-05
-1.72770066484916e-05
-1.58056480898017e-06
-1.43897834036914e-05
-2.51902516403558e-05
-1.18889341014283e-05
-1.04559223228329e-05
-1.12438965022749e-05
-2.84203245217261e-05
-1.91639656004151e-05
-2.25787649701637e-05
7.55933164689157e-06
-1.77255917597686e-05
-3.52208734174419e-06
-7.98401018499687e-06
-2.06394240982487e-05
-2.42423569475989e-05
-2.27749860946967e-05
-2.08049487422088e-05
-4.2029895876712e-05
-2.27063047436244e-05
-1.09412881880251e-05
-1.26962693987691e-05
-3.3682779226425e-05
-2.56089857968393e-05
-1.21788236211553e-05
-1.94549869883745e-05
-2.25736868843956e-06
-7.91183223416824e-06
-1.8235474460651e-05
-2.6227657213029e-05
-8.71972153938055e-06
-3.33795486533967e-05
-2.18526615135999e-05
-2.81788272424105e-05
-3.42430540798019e-05
-4.43494636296468e-05
-1.41602773925812e-05
5.73604905016208e-06
-2.27289982911811e-05
-2.17546128779657e-05
-3.37861007554361e-05
-3.84565749083822e-05
-2.06190249832842e-05
-1.4302130690542e-05
-1.13084910572506e-05
-8.24176227705627e-06
-3.73227131149189e-05
-1.90561191630192e-05
-2.76200501117547e-05
-1.99278953939096e-05
-2.79561938594298e-05
-4.03104698552615e-05
-2.86299524375398e-05
-2.89248373458462e-05
5.09580167506393e-06
-2.25463420457023e-05
-3.67108263466651e-05
-2.2663543199257e-05
-4.24355245693942e-05
-1.35587251382573e-05
-3.03136614090217e-05
-1.64532748919179e-05
-2.19301201406088e-05
-3.42901531103857e-05
-3.10085637660094e-05
-1.93803882556947e-05
-2.52710436312113e-05
-3.57401885508193e-05
-2.42238595192011e-05
-8.33952635294052e-06
-2.76929788528409e-05
-2.1056141454693e-05
-3.10960107150461e-05
-1.0307491424959e-05
-8.61986760960088e-06
7.97612870696001e-06
-1.4885275899994e-05
-1.71316353642909e-05
-2.47685048294419e-05
1.23756810446397e-05
-1.92849552850895e-05
-6.84103905705848e-06
-2.68287967306807e-05
-2.59872682172016e-06
-2.765780514413e-05
-7.10793903823538e-06
-3.82893508251171e-05
-1.48790166462129e-05
-3.62015443786069e-05
-2.55175801070907e-05
-4.05396947145071e-05
-3.89192983677102e-05
-2.15736103421896e-05
-2.44082537138532e-05
-6.66793941593956e-06
-1.90711599356944e-05
-2.6820228078608e-05
-2.0241501132411e-05
-8.27316823668035e-06
1.96789526892926e-07
-4.98784343600593e-06
2.67197119198139e-06
-1.38685248519189e-05
-2.03140575752676e-05
-1.0824054988153e-05
-1.67813357009627e-05
-7.48403278908147e-06
-4.0124434632628e-06
-8.56372236620619e-06
-1.3956754976574e-05
-5.85228981973609e-06
1.54037145012304e-06
-2.37652270692797e-05
-2.57808812287354e-05
-2.28879574167646e-05
-2.23335442155811e-05
-2.35616762498326e-05
-3.19157917024715e-05
-3.42363396593699e-05
-4.06362101078642e-05
-3.49012676357804e-05
-1.0276049099108e-05
-1.81714871352167e-05
-3.63955616122037e-05
-5.38562069039825e-06
-2.65359657266964e-05
-2.49376024037277e-05
-1.66211910479543e-05
-6.23277942163524e-06
-1.58338069165684e-05
9.71610874268114e-07
-3.99228350128379e-06
-1.84174816363068e-05
-3.01247420171336e-05
-1.27668790792491e-05
-3.31892468715962e-05
-1.07630278535406e-05
-1.81483584347656e-05
-2.63673792364271e-05
-2.61602213815768e-05
-3.79767745844802e-05
-2.05152853165805e-05
-4.57585889332404e-05
-2.45951384984235e-05
-1.93684267366971e-05
-2.36911360527714e-05
-2.09604390658948e-05
-3.06636899316325e-05
-3.07713836534407e-05
-2.61433336465903e-05
-1.05350376225536e-05
-2.44632645828276e-05
9.28678188248018e-06
-2.94852664078712e-05
-2.699770295566e-05
-9.44429213726091e-07
-1.49592069622825e-06
-2.01776586890566e-05
-1.77236002433725e-05
-1.21790394669759e-05
8.44930266541891e-06
-2.75168280437738e-07
-3.08318862460363e-05
8.31949572823563e-06
-1.35318910774776e-05
-1.83928422018781e-05
-1.76680835507512e-05
-4.72818877210692e-05
-6.45154754134117e-06
-2.23632865089132e-05
-1.87202123477808e-05
-3.60979339592746e-05
-2.43565137073572e-05
-1.03329485891594e-05
-9.03302216719582e-06
-2.94667825808603e-05
-4.14398650222758e-05
-2.61225282218726e-05
-1.61877444635584e-05
-2.46307247530825e-05
-5.12412192895288e-05
6.31858814130596e-06
-4.01052238096161e-05
-1.67891710898029e-05
-4.10248123887717e-05
-1.90904541481276e-05
4.89121131208172e-06
-8.95611510739569e-06
-4.70572119443248e-05
-2.32144090583643e-05
-2.50743212177072e-05
-2.11060149172095e-05
5.51431210460082e-07
-2.08052722042062e-05
-4.78483820118113e-05
-3.16761332493218e-05
-1.50179760131101e-05
-1.59594200218937e-05
-1.9974007761295e-05
5.19776109093729e-07
-7.18961651162808e-06
-2.07883568862959e-05
-2.07398422012342e-06
-2.98140816770278e-05
-2.47541042531679e-05
-1.88379647455977e-05
-3.25597818834515e-05
-9.78349306027794e-06
-1.83254796799398e-05
-2.43235182474797e-05
-2.31176021726653e-05
-3.68876163949964e-05
-2.40829435655302e-05
-3.53981081342317e-05
-3.16356911584958e-05
-5.14560056619987e-05
-2.08266131083224e-05
-1.55683734597969e-05
-2.94212437144985e-05
-6.34035220697828e-06
-7.20216248679253e-06
-3.99102970981804e-05
-1.37759300579941e-05
-2.63818183354901e-05
-1.0125627158254e-05
-1.62036725890613e-05
-2.84428845210286e-05
-1.08105393093353e-05
-8.87848825228535e-06
-1.48541633521999e-05
-1.88699293363004e-05
-8.15569515400388e-06
-4.58349180461054e-05
-7.44573824378514e-06
-1.470379436665e-05
-3.46949397983838e-06
-1.70376292698549e-05
-3.89671838993203e-05
-2.4800112128579e-05
-7.69161578743087e-06
-2.99613947411797e-05
7.17143869187653e-06
-6.19855600939157e-06
-1.53601445657021e-05
-1.74494472172187e-05
-2.9307034697696e-05
-2.43072633359927e-05
-2.20637760152986e-05
-1.71904587992889e-05
-1.77890805847937e-05
-2.23913239362086e-05
-7.32721845315546e-06
-2.30913007400919e-05
-2.16091348310811e-05
-1.36961182624794e-05
-2.76699328091443e-05
-9.35263164868966e-06
-2.63313020720684e-05
-6.35945413957135e-06
-1.47026441171441e-05
-2.23151050203537e-05
-3.35281931764974e-06
-3.58956928967475e-05
-5.49529783669927e-05
-1.95699981334201e-05
-2.10970127993256e-05
-1.26773421583667e-05
-2.68329012332051e-05
-2.55663169945063e-05
-1.83163746757048e-05
-3.59448950533058e-05
-2.88294999200635e-05
-2.73406297066821e-05
-3.06420621725008e-05
-1.51418572301295e-05
-2.98215536547126e-05
-2.78371359014489e-05
-1.05420778488609e-05
-2.55505288391123e-05
-3.47370898246916e-05
-2.06924188391745e-05
-8.613207838514e-06
-9.57056230576136e-06
-8.79517327272129e-06
-1.81862035972018e-05
-3.04495903841588e-05
-1.11551783610063e-05
-2.41495788998791e-05
-2.7643283945471e-05
-3.02030898882343e-05
-4.23711802021849e-05
-2.59553908315193e-05
-4.99735173718343e-05
-2.52295568431273e-06
-9.14372691425189e-06
-4.60974169053423e-05
-1.53814584209125e-05
-2.55662575106453e-05
-3.37945412014057e-05
-1.52100393702487e-05
-3.1252268603639e-05
-5.92536163257275e-06
-1.00437355051452e-05
-3.47118922664368e-05
-3.9886967739955e-05
-1.57855220000239e-05
-9.76280312235144e-06
-3.52086347267594e-05
-1.94675255298356e-05
-2.62877414430542e-05
-3.41719882427173e-05
-9.43993382830404e-06
-1.63633030944602e-06
-1.34862767749944e-05
-1.87521837862435e-05
-1.28384725957911e-05
-9.67067859766807e-06
-4.69270329341387e-05
-2.53424343856452e-05
-3.83340851937883e-05
-3.88509794593562e-05
-4.343533225803e-05
-2.80047441721652e-05
-2.81722184583815e-07
-1.64348643286376e-05
-3.27696164490712e-05
-3.42245879113309e-05
-2.60078357334128e-05
-2.68938825337596e-05
-1.85923146753366e-05
-1.23745579372313e-05
-2.09112436311536e-05
-1.25029541591975e-05
-2.08493344889855e-05
-2.83495084863656e-06
-3.1492371651793e-05
-2.47150963756723e-05
-2.96159429217474e-05
-3.92261110241148e-05
-1.4807503676287e-05
-1.90437524366889e-05
-7.3186258254495e-06
-3.80836493333218e-05
-1.91135316046128e-05
-1.64413872304448e-05
-1.77636604190133e-05
-1.68724029123968e-05
-3.14339076532008e-05
-3.32587738537017e-05
-1.80093048746644e-05
-7.35026813530903e-06
1.66242449443894e-06
-2.44495707495693e-05
-6.06809444370545e-06
-3.7533318759955e-05
-1.0724699318404e-05
-7.52574932211387e-06
-7.52650750490485e-06
-2.900109875874e-05
-3.44320106258456e-05
-2.11003568179228e-05
-3.02367977345113e-05
-2.13043115949556e-05
-1.27121919203252e-06
-1.49395704590145e-05
-1.63005806985413e-05
-2.5820720467381e-05
-2.01544732568692e-05
-6.97810734435915e-06
-4.51824786187198e-05
-3.31454201218671e-05
-1.91138802638534e-05
-2.84881177226971e-05
-3.68229873765038e-05
-6.77191140092199e-06
5.50443175342e-06
4.26392713209781e-06
-6.64558027343753e-06
-9.0325564971892e-06
-2.9381797886904e-05
-1.83397936069256e-05
-3.22456726619567e-05
-4.01662370814189e-05
-5.39011466155243e-06
-1.17729665568476e-05
6.49419364829672e-06
-2.59557135271027e-05
-2.23207432710274e-05
-3.15238506125622e-05
-1.79727508076683e-05
-1.44653472881688e-05
-1.38481979873e-05
-1.46510057430289e-05
-5.62929503915562e-06
-1.56503842347245e-07
-3.7319128956418e-05
-6.6054304165881e-06
1.29245926302361e-05
-1.38500370134482e-05
-2.90284622979159e-05
-1.1052726803839e-05
-3.23654938758791e-06
-2.42991318864998e-05
-1.86049997005095e-05
-3.59325522058025e-05
-1.4548386523214e-05
-3.31933451058504e-05
6.79674784625875e-06
-3.06011796225192e-05
-2.54967224100398e-05
-1.28407938061157e-05
-7.82866328809833e-06
-2.2628170053225e-05
4.36828568001842e-06
-1.8333971535411e-05
-2.50312595404077e-05
-3.35520922066876e-05
-4.35210475482025e-05
-1.54966010568e-05
-1.02382076721036e-05
-4.04959580406444e-05
-2.12411478672105e-05
-2.70235291213964e-05
1.20849290047506e-05
-1.06544037141828e-05
-2.88492989615072e-05
4.89899525765016e-07
-2.14120997171174e-05
-1.66742363596285e-05
-3.06862014301656e-05
-3.23994974302474e-05
-2.99865865592072e-05
-7.71767207951561e-06
-2.67909363399317e-05
-2.11691393502915e-05
-2.09622006070875e-05
-2.69311136375574e-05
-1.31598286295234e-05
-1.27056376146219e-05
-3.03129318859136e-05
-2.70773475476898e-05
-1.41160931854546e-05
-5.26385898184597e-05
-1.06665601062497e-05
-1.41873661063406e-05
-1.18259402653187e-05
-3.60771286452034e-05
4.69259261025737e-06
-1.6135702587568e-05
-1.84008732862856e-05
-1.19061230336175e-05
-3.60374404031513e-06
-3.0247614127796e-05
-9.05629894031499e-06
-1.95855660810653e-05
-4.11447573911247e-05
-5.86034870410071e-06
-3.06497665655256e-06
-2.80448712459642e-05
-2.65383099721591e-05
-1.76248078639079e-05
-2.7005619116349e-05
-2.29721019281744e-05
-2.23465656557215e-05
-2.51185987244492e-05
-8.24708962766083e-06
-3.55480627720996e-05
-2.75601765215667e-05
-6.80737397448691e-06
-1.29633750349922e-05
1.66463103956161e-05
-3.34336132920821e-05
-3.46412095250178e-05
-1.06503911850973e-05
3.61729256769763e-06
-2.77004698339194e-05
-2.45742748966231e-05
-4.30589473278696e-06
-1.66819099642495e-05
1.54829084685491e-05
-1.16589199284644e-05
-1.09827467481331e-05
2.10002375553695e-06
-2.81766967536929e-05
-2.48257321266013e-05
-2.50630213620452e-05
-1.71499705327034e-05
-3.48558393074047e-05
-3.00015886893011e-05
-2.76646159159145e-05
-1.14501688119589e-05
-9.47855170588671e-06
-1.3079327124339e-05
-4.79906110077642e-06
-2.95673540012193e-05
-3.61050787418495e-05
-2.82415058110274e-05
-1.15190313436625e-05
-3.0724918659514e-05
-1.7452759477991e-05
-3.15779947572799e-05
-1.0831727436596e-05
-2.99651589155218e-05
-2.53273909146785e-05
-2.62666580214755e-05
-3.51222879218925e-05
-1.16966616442917e-05
-2.70674800252557e-05
-1.4827672634425e-05
-2.89358115944831e-05
-2.65673245939591e-05
-2.78592200613964e-05
-8.01046458212244e-06
-1.69229208346821e-06
-1.17868126997659e-05
-4.07429785769971e-05
-2.61181872784257e-05
-4.86716132955558e-05
1.33593344545928e-05
-3.08741426902673e-05
-1.35747316019454e-05
-3.26384447926887e-05
-1.65178349277389e-05
-1.05698069771132e-05
-4.21866719271581e-05
-1.58121928551017e-05
-1.15625717764262e-05
-4.3688700102438e-05
-1.91774279630099e-05
-3.45339848347778e-05
1.07871875334308e-05
-3.31076688964416e-06
-3.45325427590655e-05
-2.18945349283105e-05
1.76365874084089e-07
-4.39130186344951e-05
-2.71346310722151e-05
-3.53808700312461e-05
-2.99791607017855e-05
-2.21938961054797e-05
-6.7035989663523e-06
-1.22249028638178e-05
-2.26836239797282e-05
-3.9807008270244e-05
-2.15145543364321e-05
-4.16934698299706e-06
-4.23615528708133e-06
-1.22528491804413e-05
-2.91099852964495e-05
