# Supplementary material for: Research on computational propagation and identification of mine microseismic signals based on deep learning
Source: PLoS One. 2025 Oct 22;20(10):e0334641. doi: 10.1371/journal.pone.0334641 (PMC12543183; doi:10.1371/journal.pone.0334641)
Supplement: S1 Data — (ZIP) [file pone.0334641.s001.zip › 000100500000982.xlsx_0.txt_24.txt.txt]

-8.99994527617812e-06
-5.28793586024927e-06
-2.44615338342629e-05
7.56031454562565e-07
-2.90394395204946e-05
-7.53492369351127e-06
-3.19730759254442e-05
-3.01583918452693e-05
-1.85813184807883e-05
-1.56468551506872e-05
-2.41836059673315e-06
-3.88715735618131e-05
-1.31648395574238e-05
-7.70218696427823e-06
-2.23465397382507e-06
-2.77371788718646e-05
-2.83291349264524e-06
1.37775589440173e-05
-5.09486402720724e-05
-3.38180676080459e-05
-2.51201866057781e-05
-2.71416247679473e-05
-2.9233820806812e-05
-2.64002276578183e-05
-9.25684872220903e-06
-1.91583149778184e-05
-1.65475074950648e-05
-1.87255182748129e-05
-3.29284874444556e-05
-3.79576880176357e-05
-1.7851529633504e-05
-1.07089856368617e-05
-3.5040493311184e-05
-1.85759466330535e-05
-1.77523601545881e-05
-1.7304414873199e-05
-2.82543243418182e-05
-4.12041446899778e-06
-7.45398226617028e-06
-2.4104817109412e-05
-3.78646105318276e-05
-3.21835622439771e-05
-3.49814359460302e-05
-3.12709161244017e-05
-3.25978933608264e-05
-1.54713266961827e-05
-2.80397583055936e-05
-4.48984046146306e-05
-2.4461696665364e-05
-2.33993127346058e-05
-3.03394653611499e-06
-1.19608649025943e-05
-2.75466279909326e-05
-2.15466672189104e-05
3.04304142226813e-06
-7.72357219059221e-06
1.25934796734287e-07
-2.00306526424319e-05
-2.25319624338389e-05
-1.8505204605321e-05
-1.80102741850298e-05
-1.53551152017353e-05
-3.3848204607261e-05
-2.02901313481552e-05
-2.15687363871394e-05
-2.80298840134727e-05
-1.94538645895672e-05
-2.93557611335195e-05
-4.1477879259888e-05
-2.75526333488772e-05
-4.440756879608e-05
-1.93729785482064e-05
-2.58323684916874e-05
-4.0617088596081e-05
-2.3757078959458e-05
-1.99470557022411e-05
-3.00984406353251e-05
-4.50010572654119e-06
-1.3776762865027e-05
-2.59549761260066e-05
-3.64239591232041e-05
-3.76402384001947e-05
-8.91403082682454e-06
-1.39457061055425e-05
-1.9652688803729e-05
-2.64931706689353e-05
5.64753481984937e-06
-1.33801362008527e-05
-2.3590234788896e-05
-1.57099905911649e-05
-2.76064607660339e-05
-3.72401309155499e-05
-4.76054941721801e-05
-3.76289904747674e-05
-1.61504232834765e-05
-2.28382649310933e-05
-2.35448427843801e-05
-3.89406626508497e-05
-3.40260294611843e-05
-2.39830222818368e-05
-8.94442284491757e-06
-2.84675474004245e-05
-2.46741597600637e-05
-3.68781388740107e-05
-1.68169894414164e-06
-4.38226969609163e-05
-3.61660471460455e-05
-6.26718174040748e-06
-1.32938580217448e-05
-3.15435507075463e-05
-4.40511957064849e-06
6.4570679381391e-06
-2.7841326614289e-05
-5.33838952563724e-05
-2.08499877456076e-05
-3.16749412116972e-05
-1.78687325312827e-05
-8.82725470531878e-06
-4.77928556894208e-05
-3.66730327199902e-05
-2.4303090474337e-05
-1.91477963904301e-05
-1.56170467836791e-05
-1.41821527430217e-05
-2.95414432149845e-05
-1.47114832834981e-05
-2.16386663341913e-05
-2.82288979843688e-05
2.76264176532951e-06
-3.39247378133353e-05
-1.58164454880541e-05
-2.40503178370546e-05
-8.84801608730629e-06
-2.61124044014228e-05
-4.55223980396077e-05
-1.13987109096179e-05
-1.79211083724686e-05
8.23107435573654e-06
-7.87082587912675e-06
-1.33297560945538e-05
-3.4199124763766e-05
-2.82523758240815e-05
-2.1322118611155e-06
3.50827435492437e-06
-1.89822584247164e-05
-4.47677820007149e-05
-1.45491671346553e-05
-2.25928304800703e-05
-2.81904988841992e-05
-2.51857186934616e-05
-1.55431557501699e-05
-2.05055398393196e-05
-4.13095870019149e-05
-2.28482049254295e-05
-4.60535743238386e-07
-4.56896341412137e-05
-2.42319889289178e-05
-6.70578062707851e-06
-4.38936167896859e-05
-3.46856875156954e-05
-1.79806511703768e-05
-1.14609119143672e-05
-4.01652104633774e-05
-2.57662545481007e-05
-3.05174844669197e-06
-4.72590350637143e-06
-2.0593927159362e-05
-4.483517716063e-05
-1.79266268146616e-05
-8.04189849474676e-06
-1.29715284398543e-05
-1.80815952229987e-05
-3.73882320863739e-05
-1.11438527926978e-05
-3.46340314969723e-05
-2.67522931889068e-05
-1.12445449831718e-05
-1.23957106767641e-05
-2.26194166481958e-05
-3.72445760763374e-05
-4.68982842959005e-05
-3.46530198632321e-05
-1.96015393336884e-05
-2.71347890797036e-05
-1.24426625600018e-05
-9.69835097523259e-06
-1.94063526269667e-05
3.38239830345149e-06
-3.18956983560647e-05
-3.18952583355202e-05
-3.94884962945881e-05
-2.41008911065787e-05
-7.03544328796369e-06
-3.49843555723387e-05
-3.76062698887984e-05
-2.94149556548926e-05
-3.6427116653702e-05
-2.20420781161886e-05
-2.30395186468096e-05
1.04565262592696e-06
-3.08157591745423e-05
-1.54434883463986e-05
-1.94968118932527e-05
-3.66563147795408e-05
-2.22935884555151e-05
-4.69319030390195e-05
-2.65188977292506e-05
-1.39350297817078e-05
-1.81844014619088e-05
-1.12164374608593e-05
1.68388460837671e-05
-1.03668699892463e-06
-1.80662556871401e-05
-1.9319306248494e-05
-2.2143900756989e-05
-5.85667267022769e-06
-3.0111407673409e-05
-1.63319939990196e-05
-5.48642601247703e-05
-9.55762340851585e-06
-1.01942486985785e-05
-3.21880309296584e-05
-3.33492340616793e-05
-2.25172792610179e-05
-4.43995246979198e-05
-2.36613248986865e-05
-4.06953398201173e-05
-1.72067967724217e-05
-2.21198864714932e-05
-1.19419819727816e-05
-8.43475718395661e-06
-2.59047109356062e-05
-1.93525681098352e-05
-7.83741667725001e-06
-2.63023497576974e-05
-1.79493387139632e-05
-8.24750576621546e-06
-2.2044491104047e-05
-2.32899769400573e-05
-2.51306809857801e-05
-3.72161244200126e-05
-2.09884066844522e-05
-1.70880522614442e-05
-4.20725453389814e-05
-1.69850684528206e-05
-2.99151656816396e-05
-1.95340094933682e-05
-2.75455770220345e-05
-8.66365936178318e-06
-2.58492582657185e-05
-1.41178274202006e-05
6.43890244504e-07
-2.71462422116694e-05
-3.46945421037538e-06
-1.42903603764423e-05
-3.81067257162866e-05
-2.87546481943548e-05
-3.35713213259594e-05
-2.06663326646378e-05
-3.68311887918674e-05
-2.63232798269131e-05
-1.90677148815006e-05
4.02610593659511e-06
-3.76284525251579e-05
-2.02966137840347e-05
-2.1596900628193e-05
-1.26600624466452e-05
-8.24480442204008e-06
-1.52536271238063e-05
-4.10233198353428e-06
-4.09729054403367e-05
-1.09543141471573e-05
-2.83859866428778e-05
-3.20028396845962e-05
-1.45071161326999e-05
-3.77122290318049e-05
-2.07031073706963e-05
-3.07372822030892e-05
-1.00999919627111e-05
-2.92448389120368e-05
-2.81666051473235e-05
-2.93957576913025e-05
-6.18191945242805e-06
-2.32840331620771e-05
3.12484185412958e-06
-2.99496924290554e-05
-2.96386694920351e-05
-9.46812872381147e-06
-1.7583209087147e-05
-1.49069552550389e-05
-1.57797753248264e-05
-5.70298505628893e-06
-2.5250301558296e-05
-1.1373101544975e-05
-6.92344181316553e-06
-2.82176765039519e-05
7.58812801084175e-06
-2.93607182457152e-05
-1.4553316807581e-05
-3.20769587718651e-05
-3.41288751936217e-05
-3.32143396924074e-05
-1.30421530849916e-05
-1.60120705559e-05
-1.58944618808468e-05
-1.72602174808416e-05
-2.86918215230071e-05
3.09172006104353e-07
2.14749262541683e-06
-3.62703146372125e-05
-4.10535115970816e-06
-2.54983952663049e-05
-1.41469877979003e-05
-3.64474740260352e-05
-1.66743239789725e-05
-3.73804194511279e-05
-2.91996523911928e-05
3.96455892034548e-06
-1.37939722711544e-05
-2.76425728144803e-05
-2.04750658888318e-05
-2.63009135134157e-05
-1.34928830987781e-05
-1.55196720751805e-05
-4.50712425289904e-05
-2.44682912363071e-05
-2.8951924984178e-05
-1.58244367122532e-05
-1.28019717887871e-06
-1.6819663011328e-05
-3.48048555998465e-05
-9.7456291012843e-07
-7.41854359740387e-06
-2.05035738549989e-05
-1.96628737099227e-05
-3.7867268348494e-05
7.66401042375262e-06
-1.68490159880251e-05
-2.40451608920893e-05
-1.33316930235894e-05
3.9417528513458e-06
-6.46817037477926e-06
-1.73232672991864e-05
-1.44341904262316e-05
-3.68539118471664e-05
-3.78370621331138e-05
4.11450864007607e-06
-1.37913337161465e-05
-3.90041414927107e-05
-1.67033716255389e-05
-2.48306330314683e-05
-8.08578227901836e-06
-2.22029289739628e-05
-2.17469730864893e-05
-3.0794755232286e-05
-1.69521221607779e-05
-1.64717573882116e-05
-2.45692586360972e-05
-3.17202778540436e-06
-5.30377937087645e-05
-1.50136736120281e-05
-2.51046652248942e-05
-1.79005434135742e-05
-1.04215279705974e-05
-3.27271571545577e-05
-2.28946853184671e-05
1.05075576490795e-05
-1.21017233884335e-05
-1.35614466134545e-05
-2.49085619620452e-05
-9.55197593429475e-06
-5.23666390413473e-06
-1.87402570600177e-06
-8.78246551692244e-06
-5.55978725320531e-05
-2.81596269247589e-05
-3.13055586423955e-06
-4.47493269073441e-05
-1.93946831310684e-05
-2.95733071219079e-05
-4.43807519133113e-05
-1.39881064967974e-05
-1.98447819903434e-05
-2.97313964981137e-06
4.26175147091782e-06
-5.51560329890651e-06
-3.70694562156444e-05
-3.43156084541946e-05
-7.692432408646e-06
-2.57078152470743e-05
-1.9176280383553e-05
-1.04565231201386e-05
-3.30504971752747e-05
-1.41134213065789e-05
-2.07577659377391e-05
-1.17920358495969e-05
-3.98255374168293e-05
-5.99728390895068e-06
-1.93303439474861e-05
7.56637587263443e-07
-2.26311906360629e-05
-2.28363779664153e-05
-1.22322568534625e-05
-1.6402765785411e-05
-1.68991613562119e-05
4.85000456258675e-06
-2.74952302803377e-05
-2.82551047624236e-05
-2.47489140586062e-05
-1.41957092038296e-05
-2.66629519654384e-05
-3.42539739250978e-05
-6.20718984208645e-06
-2.25969417788623e-05
-2.65099915222346e-05
-2.68203892637346e-05
-9.37719154586906e-06
-5.59094678547146e-06
-3.71463891575376e-05
-1.86643294523081e-05
-8.70078624245806e-06
-2.10732314431418e-05
-1.33580780316524e-05
-1.92779038618279e-05
-2.52141656555687e-05
-3.03990261482533e-05
-2.4132451653079e-05
-1.88642676877952e-05
-2.69265021591593e-06
-3.03162007446766e-05
-1.74148810999379e-05
-2.20175430592368e-05
-2.4395601547605e-05
-2.39880925082694e-05
-1.90217417893792e-05
-3.65352625209257e-05
-7.70412036800607e-06
-5.2199630415123e-06
-2.2378642049845e-05
-1.18187176429745e-05
-2.82086342464062e-05
-4.85417035930948e-06
-3.24748983730358e-05
-2.64839687930271e-05
-8.76652068322742e-06
-3.90189351026918e-05
-2.27208298204627e-05
-2.51772245624722e-05
-3.16555794300758e-05
-1.11567434289502e-05
-3.2320783024975e-05
-4.23055588061663e-05
-1.50623049017177e-05
-3.48137771801168e-05
-4.00566945822414e-05
-9.8083131063466e-06
-1.21710146075973e-05
-1.44393251329674e-05
-1.40671906295709e-05
-2.34275842612827e-05
-2.51424981156431e-05
-3.4904925677669e-05
-4.15603485016956e-06
-3.49906023307997e-05
-3.73136450849155e-05
-8.48410596286301e-06
-2.12437523958365e-05
8.72124370272959e-06
-4.26601948888416e-05
-3.76682205592668e-05
-1.61597393702987e-05
-3.50373595274701e-05
-4.33745582039242e-05
-2.93146379490221e-05
-2.57876640684709e-05
-1.87500879932815e-05
-2.00926548074925e-05
-2.22612238579127e-06
-2.77801543925336e-05
-2.00327644174713e-05
-2.23529944093485e-05
-2.13598978934424e-05
-1.375977646566e-05
-1.45129600050241e-05
-1.75362858110912e-05
-2.68086487998989e-05
-2.7384573758939e-05
-3.30233834983409e-05
-2.10666176079425e-05
-3.43297238561813e-05
-3.23936012897493e-05
-9.90296302884682e-06
-3.57329213953933e-05
-1.73196549596959e-05
-5.6226186740132e-06
-9.06460214080989e-06
-1.47430514965919e-05
-2.65895115283533e-05
-2.05563439642194e-05
-1.99646471522839e-05
-2.27618405849967e-05
-3.19802145794372e-05
-3.02324867726927e-05
-3.86941160796489e-05
-1.4508940978322e-05
-2.49486410152111e-05
-2.66175467331286e-05
-4.72057138815713e-05
-9.87332468585257e-06
-3.47670231895026e-05
-2.4835898185461e-05
-1.86891531539936e-05
-4.60058852711548e-06
-3.27262449394199e-05
-8.2501802057172e-06
-1.04823352814838e-05
-1.6379756122496e-05
-7.45398402659235e-06
-3.63355382803683e-06
-3.02923225976902e-05
-1.7307037467485e-05
-3.2293804515625e-05
-3.83351990539541e-06
-3.96934283229077e-05
-2.80376511799144e-05
-1.7286010985351e-05
-1.07215081681808e-05
-1.9939340345839e-05
-1.66128210670591e-05
-1.91483678306564e-05
-1.42974264229043e-05
-9.25496309489221e-06
-2.15120640865446e-05
-3.29355695033796e-05
-1.14131294148878e-05
-1.17281210593462e-05
-3.37891611229224e-05
-1.88303161464851e-05
-1.6745935331522e-05
-1.42748915747427e-05
-1.7148050811928e-05
-3.25086802865138e-05
-1.8421515409228e-05
-3.03255750521702e-05
-2.1164710612718e-05
-2.70811096112167e-06
-3.05436194377402e-05
-2.65295030691059e-05
-7.93515752214667e-06
-2.33216042970216e-06
-2.65215792010998e-05
-2.98958682555509e-05
-2.26371371288797e-05
-2.37944900824366e-05
-1.73205626682431e-05
-6.91003923419838e-06
-7.02738342874294e-06
-1.96396031029496e-05
-4.2617789883102e-05
-2.4134442786163e-05
-1.83285093250501e-05
-1.25939259545333e-05
-3.04663314727986e-05
-3.7847617292559e-05
-5.39720054167839e-06
-2.25020348346001e-05
-7.05190454592022e-06
-2.90481930469342e-05
-4.75785529167622e-05
-1.5784840932649e-05
-2.75494128000918e-05
-2.61329235628195e-05
-3.20372415634953e-05
-1.51498771850162e-07
-1.29606414633192e-05
-2.22039123404388e-05
-2.38252673368821e-05
-2.17795007988559e-05
6.59189628580567e-07
-4.47936744213366e-05
-3.42801091172545e-05
-2.47500789818687e-05
-4.31263575184021e-05
-3.04221783703559e-05
-9.68611462885788e-06
-4.70647567165212e-06
-1.91343849476645e-05
-1.95459763893736e-06
-2.25837168268116e-05
-4.90989589955188e-05
-1.80522656654833e-05
-1.05010118892095e-05
-3.07803852757381e-05
-1.83566857067662e-05
-3.3775768934576e-05
-9.91123635357482e-06
-2.58768469977889e-05
-9.00238479176861e-06
-7.44908837645784e-06
-1.83029844020656e-05
-2.24682994702836e-05
-9.58104624080291e-06
-7.85498728576018e-06
-3.38436875884787e-05
-1.71507309254423e-05
-3.24982463635995e-05
-5.40256748341627e-06
-3.08593926637132e-05
-1.68461705715914e-05
-2.178214031003e-06
-1.52841333378762e-05
-9.8355014058101e-06
-1.77054958504748e-05
-2.25441396423487e-05
-1.76310740354036e-05
-2.02816893627881e-05
-6.87405078055723e-06
-3.96948913149194e-05
-2.99878552570755e-05
-3.54108053015933e-05
-2.42216238934474e-05
-2.79834260179319e-05
-3.93523534497955e-05
-2.97638712467731e-05
-2.20544800465741e-05
-2.50949419155407e-05
-1.4147164660547e-05
-1.1633678025691e-05
-2.99497360942702e-05
-1.08805599992426e-05
-7.63296343957869e-06
-1.97292745259831e-05
-4.18963255610434e-06
-4.63074633752164e-06
-7.58128744584836e-06
-4.10856722694094e-05
-6.1168694421095e-06
-1.12315903924557e-05
-2.3481738648685e-05
-2.54320642939726e-05
-1.52971739631622e-05
3.61520298193816e-06
-4.64729673845749e-05
-1.33252013309797e-05
-3.6300547685464e-05
-2.5746364936434e-05
-3.25778206598735e-05
-1.97149293871866e-05
-1.08704970530294e-05
-3.19632644726747e-05
-2.14503608954252e-05
-3.37779201139072e-05
-2.01883625477479e-05
1.08324626874419e-05
-5.16371837606565e-05
3.21272622412262e-06
-2.98258362764284e-05
-2.80703046168566e-06
-2.83050986484958e-05
-1.54422860260159e-05
-4.19015923545014e-06
-2.4438345248091e-05
-4.05278820721565e-05
-2.7589428767102e-05
-2.47077385220017e-06
-2.96899975302139e-05
-2.33282302732877e-05
-2.79492000085793e-05
-1.90029466641699e-05
-1.07356924488358e-05
6.14123924644895e-06
-1.62790624832369e-05
-3.50953373258739e-05
-2.52917987708707e-05
-1.1123688846468e-05
-2.77950448916973e-05
-2.39241845429029e-05
-3.07612901565664e-05
-2.87565294208564e-05
-1.26237225241926e-05
-2.18204119388285e-05
-1.97770934659841e-05
-9.46498618375895e-06
-2.60212553184801e-05
-3.06510548269825e-05
-1.41204845268342e-05
-2.4915620642564e-05
-3.91042311083678e-06
-6.2300232919942e-06
-2.40513802362335e-05
-2.11154712995671e-05
-5.72677457668591e-07
-2.36341021635791e-05
-1.00043529187324e-05
-4.40390165245874e-05
-2.87502412016214e-05
-3.79351731987963e-05
-3.68996126673679e-05
-2.71454409130645e-05
-2.95231422564003e-05
-1.1781369808862e-05
-2.52296214905792e-06
-2.66724239684112e-05
-2.3399386562976e-05
-3.54918652396348e-05
-2.10154649922468e-05
-1.24695727523991e-05
-3.59973926172891e-06
-1.99424601168214e-05
-4.02123701296784e-05
-2.62515060619114e-05
-3.16713370218971e-05
-3.94444602703988e-05
-2.35331662474311e-05
-3.1226824899966e-05
-2.63445529687209e-05
-1.08054577327681e-05
-2.47073790437017e-05
-4.11940317620821e-05
-3.9442926713184e-05
-2.12066790869857e-05
-1.01005310016116e-05
-1.1744755629709e-05
-1.60163017973451e-05
-3.20594350398552e-05
-2.54989434776157e-05
-1.37286855828578e-05
-2.7779114256146e-05
-1.14326293459098e-05
-3.64442341186873e-05
-2.69407634481022e-05
-3.83483872076704e-05
-1.04717959674792e-05
-2.66061633197831e-05
-3.02306406951455e-05
-2.37071559465284e-05
-2.67101317822568e-05
-3.44931783019383e-05
-2.42696738419458e-05
3.14954714239072e-06
-1.18734053293958e-05
-6.53367381945732e-07
-9.08986429646791e-06
-2.11437238154383e-05
-2.69326136411602e-05
-3.30970262877661e-05
-2.06959305952356e-05
-1.28562365739278e-05
-2.21316717036547e-05
-1.26661415348542e-05
-1.98863263361696e-05
-1.6096347828095e-05
-2.10220167054299e-05
-3.23024471585398e-05
-2.63008524645568e-05
-1.18267815401269e-05
-1.97154873603766e-05
-1.21651358385228e-05
-4.43360185087584e-06
-2.10115321594648e-05
-1.59275776124819e-05
-1.88303231055582e-05
-2.98119182632046e-05
-3.66236920173929e-05
-1.21551345369654e-05
-8.70256015190587e-06
-1.62592270316656e-05
-1.71092819094416e-05
-2.11324093926775e-05
-2.21005163044663e-05
-2.1382790244491e-05
-2.23658717818348e-05
-1.1418770245027e-05
-2.10413721327574e-06
-3.47824535187251e-05
-1.73414494900628e-05
-2.92919046786462e-05
-6.56689926558823e-05
-2.92823979844754e-05
-4.44648954487441e-05
-2.69267880501548e-05
-2.13829700229676e-05
-1.92353641612558e-05
6.46087491660641e-06
-1.79245272939009e-05
-5.68075535103899e-06
-3.82943175575898e-05
-8.72296345354209e-06
-5.10696391869972e-07
-3.03907471180286e-05
-3.4472080128006e-05
-2.48348004142232e-05
-1.45003601221735e-05
-1.54034982437089e-05
-4.07082295412698e-05
-1.25805479626927e-05
-4.67298100044564e-05
-3.96775855189717e-05
-4.74060119937768e-06
-2.88310924594808e-05
1.1833545063425e-05
-4.20575169787854e-05
2.18971542716004e-06
-4.30563314632462e-05
-2.123167468325e-05
-1.17520337861321e-05
-3.42764240858097e-05
-1.11657442426773e-05
7.3696553602158e-06
-2.94609691381087e-05
-2.56398847997089e-05
-2.65263401235883e-05
-2.08678523842771e-07
-3.30940593064276e-05
-3.81702896587037e-07
-3.08732478400802e-05
-2.26941250547765e-05
-2.49339722556648e-05
-1.79356907375571e-05
-2.87452566866463e-05
-1.44811807676861e-05
-2.26764809553376e-05
-2.89200348682863e-05
-5.26681242562654e-06
-2.55049208513519e-05
-2.73996401771459e-05
-2.6819720229516e-05
-2.59674543495073e-05
-2.41818123660817e-05
-2.87507055267659e-05
-3.64044900275352e-05
-2.42938629179618e-05
8.11680047470181e-06
-1.41461567598221e-05
-2.29367976584097e-05
-1.6107635250184e-05
-1.88557510023455e-05
-2.24305450681056e-05
-6.10445131996173e-05
-1.05795272094842e-05
1.26011776075496e-05
-2.54591758402152e-05
-4.07090926451741e-05
-1.53439487786124e-05
-9.75105017982241e-06
-2.313364433563e-05
-4.24342819766384e-06
-2.04542864936116e-05
-2.51438902835603e-06
-6.28631978575626e-06
-1.32382235382221e-05
1.46630200243466e-05
-1.9527672857344e-05
-1.75810572985968e-05
-3.08676260744102e-05
-2.98080027149222e-05
-1.51929907341857e-05
-1.96383028810469e-05
-2.33046911622994e-05
-1.53439860364643e-05
-3.01965464753585e-05
-2.96590933320877e-05
-2.50873270099922e-05
-2.36489346281806e-05
-3.20575440371027e-05
-6.04796587798387e-06
-1.72953161223687e-05
-4.01240043809106e-06
-1.67985094962058e-05
-5.0763247239297e-05
-3.84417635214944e-05
-1.37862698399019e-05
-4.15467820306392e-05
-2.24439552347272e-05
-2.76462683213031e-05
-1.80951608381054e-05
-5.36081078553581e-06
-2.55898249200067e-05
-1.13353289763985e-05
-2.92603642842394e-05
-9.13306698296974e-06
-7.13261429931554e-06
-1.66155009695399e-05
-1.50113176230578e-05
-2.66752805182442e-05
-3.44697778502333e-05
-1.14290752260847e-05
-1.94828118222728e-05
-3.03660189623247e-05
-3.08299624898889e-05
-3.16610808096627e-05
-1.72439127022567e-05
-1.50245258053419e-05
-3.58595758667702e-05
-2.04401999860326e-05
-2.57339790561766e-05
-3.42826855223878e-05
-1.50283851313143e-05
-1.62289934389712e-05
-5.74118760650783e-05
-2.36443911864457e-05
-2.54350067840836e-05
-2.2343635511547e-05
-1.72023314703963e-05
-3.24933533629264e-05
-1.90682023837752e-05
-1.83200094422458e-05
-2.95565038848742e-06
-3.41631662428418e-05
-1.49253198994626e-05
-4.99697440421858e-05
-3.32924956909725e-05
-2.05433749363854e-05
-1.69152489667314e-05
-3.89526591424692e-05
-2.31954473916138e-05
-2.79019838033463e-05
-2.17514512077098e-05
-2.91002447756769e-05
-3.57245017696558e-05
-1.12166880515038e-05
-3.31342945405021e-06
-6.95995290345978e-06
-2.04214950518336e-06
-1.6898375732018e-05
-3.07983510520299e-05
-3.97316795444066e-05
-2.20840023060092e-05
-2.97079361449406e-05
-2.57607593101271e-05
-7.51510221998276e-06
-2.06171641187888e-05
9.63453804390934e-06
-2.05366051690332e-05
-6.85898214546225e-06
-2.77629150706296e-05
-1.2085731140817e-05
-1.56370717805336e-05
-3.78279490817288e-06
-4.31048413981754e-06
-4.11535984704088e-05
-1.69701119990215e-05
-3.44034086653664e-05
-1.78090368928105e-06
-2.7759818360512e-05
-2.55237616776997e-05
-2.6970844066001e-05
-1.71836322413536e-05
-1.62454797015674e-05
-3.15995497473568e-05
-2.5127968984651e-05
-2.18632913202255e-06
-1.25784907234086e-05
-2.46844458867363e-05
-3.21719081643667e-05
-7.30044085853797e-06
-1.07791641494257e-05
6.30051594508087e-07
-2.17847490321042e-05
-3.1368723164804e-05
-1.28834621584087e-05
-4.68203326153406e-05
-1.1271475864646e-05
-2.24968241135925e-05
-4.10000519343889e-06
-4.07762790812562e-05
-2.92428250404018e-05
-2.13809592553394e-05
-2.24370920964344e-06
-2.68797152507205e-05
-2.45933930208863e-05
-1.62472389664643e-05
-2.29993065706812e-05
-3.58513825493408e-05
-2.82356460791771e-05
7.2019422693905e-07
-4.07609190123177e-06
-1.19612924892777e-05
-2.58803870788062e-05
-2.43092296919478e-05
-1.37052809739226e-05
-3.37787842263488e-05
-9.95658608867871e-06
-1.13154310054025e-05
-3.07441246879059e-05
-5.51640131531271e-05
-2.76860491562999e-05
-2.14950821142364e-05
-2.81601328663568e-05
-5.16119923985711e-05
-8.47825500545753e-06
-1.6635145260364e-05
-9.89326560343779e-06
-1.98104784625751e-05
-2.26182101100262e-05
-1.15872415066329e-05
-4.16373571171949e-07
-2.6793334502317e-05
-1.24250600016707e-05
-4.80090114955115e-06
-3.72269808603496e-05
-1.14378936102574e-05
-4.51457997746239e-06
-1.51365564081224e-05
-3.07971900801601e-05
-6.13957523642867e-06
-3.75870107430716e-05
-2.59540177049499e-05
-1.45854389020398e-05
-1.38268480852031e-06
-4.71157823386715e-05
-1.80780069212226e-05
-1.11827119726213e-05
-2.07095497876039e-05
-3.19281486562316e-05
1.95141152707717e-06
-2.58645634682236e-06
-1.15399755017955e-05
-1.80117568032997e-05
-6.03663653186556e-06
-8.02820563295629e-06
-3.373225130192e-05
-2.07547723939972e-05
-3.60535785228313e-05
-1.90863460454222e-05
-1.32169906492123e-07
-6.37174842549102e-06
-7.93475249222111e-07
-9.60899628015185e-06
-7.42126986306729e-06
-1.75454229912763e-05
-2.68418745365391e-05
1.0578977903358e-05
-4.14996569585323e-06
8.25977373298468e-07
-2.687371465107e-05
-1.7062373915365e-05
-2.3138912208092e-05
-1.27535255358554e-05
-1.56279307996128e-05
-2.26865524767229e-05
-4.20218244216642e-05
5.77266382839289e-06
-2.51490057178282e-05
-5.46576952491763e-06
-2.43340873302108e-05
-2.94447348038359e-05
-1.81231294845906e-05
-2.81604341089376e-05
-4.38437698365506e-06
-6.27612678000279e-07
-1.47605372128938e-05
-2.71169264216088e-05
3.4439270989826e-06
9.01786564035061e-06
-3.98394607960522e-05
-3.21408092282234e-05
-2.63477969143918e-05
-1.89297087290532e-05
-1.91848663266343e-05
-3.20103124974158e-05
-2.29747126294245e-05
-4.63187616800245e-05
-3.66699243850362e-05
-2.19973024682311e-05
-2.48315406668973e-05
-6.05116204035364e-06
-1.47711286668264e-05
-3.76939483880487e-05
-3.18950206596507e-05
-2.9199582432648e-05
-1.02274635614099e-05
-2.04864447868479e-05
-2.94825680000547e-05
-1.2157905782982e-05
-3.19228492228303e-05
-2.36986412913468e-05
2.90549864347708e-07
-3.47904366837079e-05
-3.84656573592755e-05
-7.84584162420452e-06
-1.78110409040594e-05
-4.03741840498757e-05
-3.33393264952131e-05
-2.30060211394134e-05
3.28695657471276e-06
-2.23532036098384e-05
1.04480850494795e-07
-6.59642842233133e-06
-2.68866216492494e-05
-2.82857017145781e-05
-5.97931780869003e-06
-1.80702544077202e-06
-1.67565779456166e-05
-4.18692602501394e-06
-1.38058654247794e-05
-1.75417716842292e-05
-1.27442000314104e-05
-3.85355182382671e-06
-2.14883320616206e-05
-1.25140416067723e-05
-8.28928735861535e-06
-4.30964494640048e-05
-1.26022098152117e-05
-3.9458935885106e-05
-4.99439628138685e-06
-1.29939820772343e-05
-9.85981286260019e-06
-3.32328298640664e-05
-1.66380554789754e-05
-2.6234983322005e-05
-7.14824175395476e-06
-2.82767864220897e-05
-2.20705601878891e-05
-5.11131665646993e-06
-2.16671658373036e-05
-3.63118134008717e-05
-9.16194354497535e-06
-7.12079200667506e-06
-1.1136444763052e-05
-2.04569403035798e-05
-1.62739080273309e-05
-1.60321852338651e-05
-3.96958281384127e-05
-1.71942126088501e-05
-4.91859827468417e-05
-2.47765409875971e-05
-3.64397713562991e-05
-4.5528378403004e-05
-3.1041203649376e-05
-3.7838590653254e-05
-2.88062575653539e-05
-1.63506213017048e-05
-1.74990949711601e-05
-2.24726646720702e-05
-4.62247223197772e-05
-2.59866647071541e-05
-2.2431218080969e-05
-4.30059146115019e-05
-2.63281457461956e-05
-2.00726006920436e-05
-2.45913716034728e-05
-3.64038424394308e-05
-5.89894428145694e-06
-1.07172905730904e-05
-1.72053356275055e-06
-2.55899312035855e-05
-1.84514404567693e-05
-1.78942851370696e-05
-1.81006230615767e-05
-1.94712393719233e-05
-1.22541078370154e-08
-1.25101502154584e-05
-2.08905864876146e-05
-3.04431188769967e-05
-3.45479429762165e-05
-6.05766185958489e-06
-9.41080784854281e-06
-2.9687368133765e-05
-2.97762189009673e-05
-1.63178305344947e-05
-1.35625384622995e-05
-1.94519546976479e-05
-1.31938770028474e-05
-3.2357273846211e-05
-9.9361053462067e-06
-2.58129482611793e-05
-3.40144736989043e-05
-3.40381511827918e-05
-8.40780195938148e-06
-2.40665004290908e-05
-2.41546942387604e-05
-2.41320406931329e-05
-1.20688969962202e-05
-2.38408438778438e-05
-2.46517652371436e-05
-5.9988781668556e-06
-9.65000780158542e-06
-2.34197235382872e-05
-2.04397821912117e-05
-1.95991233382154e-05
-2.70163217864121e-05
-2.35171432424729e-05
-2.00000154880963e-05
-1.74024005203748e-05
-1.59981396208879e-05
-1.87843994388736e-05
-2.9273403250208e-05
-1.42959234246471e-05
-2.69268683079126e-05
-2.02024571955376e-05
-2.85660529104599e-05
-2.10626440137915e-05
3.86233089698437e-06
-1.70916705807657e-06
-3.86742888371659e-05
-3.08827146269959e-05
-3.57981390136115e-05
-3.90465493427291e-05
-2.4881444912124e-05
-2.27866829021656e-05
-9.91111317541705e-06
-2.94550496199425e-05
-2.04672065912966e-05
-4.11736626378917e-05
-2.10878037950276e-05
-2.89329118377804e-05
-2.07655210260219e-05
-3.02154456527851e-05
-2.11736452585738e-05
-2.92372761002783e-05
-1.66947171168086e-06
-2.04843073574266e-05
-2.34693525624312e-05
-3.97517305816148e-05
-1.89651242854527e-05
-7.25056307228502e-06
-4.74671789865954e-05
-7.89370413396796e-06
-3.02484654909605e-05
-1.83273033495118e-05
-1.85496948511295e-05
-2.60771119375713e-05
-4.94092945404964e-06
-2.91914023965471e-05
-3.47313305380745e-05
6.68303564752703e-06
-3.8459329871137e-05
-3.25035978393969e-05
-2.32938701951369e-05
-2.44173212557655e-05
-2.97671419491458e-05
-2.79749932845331e-07
-5.48425424322378e-06
-3.50217228046913e-05
-2.3796050820596e-05
-7.73812645675961e-06
-2.38006448783612e-05
-1.56657367163597e-05
-3.06219437118438e-05
-2.72885220758083e-05
-1.20222130497914e-05
-1.3196984072738e-05
-1.07813631708337e-05
-3.12294968112879e-05
-2.28287070888141e-05
-1.36084621372494e-05
-1.15122335919437e-05
-2.27753896967802e-05
-3.81824319495333e-05
-2.28233108764042e-05
-4.22747400449678e-05
-4.20506028571783e-06
-1.96338554964654e-05
-4.88140461122928e-06
-3.24830453297732e-05
-6.57546448461538e-06
-2.78322382254582e-05
-7.21668479524153e-06
-2.01998372442599e-05
-7.88628256677242e-06
-3.14268731405646e-05
-3.08930601178748e-05
-1.98616079155077e-05
-2.78950645500272e-05
-5.31615351045888e-05
-3.56143007719357e-05
-2.93233666633759e-05
-7.64192697666989e-06
-1.82582333052589e-05
-1.73938758538802e-05
-1.48708046439043e-05
-2.85735895798539e-05
1.7761840622582e-05
-4.33625203670653e-05
-9.95151300917908e-06
-2.72630789303728e-06
-1.36342838418659e-05
-2.15766199417261e-05
-9.59803316802964e-06
-2.74562711907473e-05
-3.65388914309539e-05
-4.2678086060123e-05
-1.02150566533888e-05
1.92499735681914e-06
4.87920025050768e-06
-2.26668521857982e-05
-3.68961437648169e-05
-2.30722139330692e-05
-1.91285540239562e-05
-2.54342673501406e-05
-1.64197182501912e-05
-3.24643800465828e-06
-3.2393868752977e-05
-1.20177895177152e-05
-2.51433259399878e-05
-2.91995675987665e-06
-2.61475933744773e-05
-1.39754236675046e-05
-1.47356156013856e-05
-8.7309238820162e-06
-1.56275271365583e-05
-2.34976058709649e-05
-7.36198826683253e-06
-1.5101590682179e-05
-1.90426688971113e-05
-3.43473478915424e-05
-2.06247384173074e-05
-2.23654751833956e-05
-2.75278841989706e-05
-1.7800660890879e-05
-2.2564454504014e-05
-1.8160443851868e-05
-1.10778036534478e-05
-3.12301728386411e-05
-4.79060707031485e-06
5.42182981864513e-06
-3.00977936358926e-05
-1.69921206584351e-05
-1.36995004216589e-05
-2.70133397627349e-05
-2.14192957283809e-05
-2.41557904829986e-05
-1.77295099755219e-05
-3.79911382296391e-05
3.75281793464908e-07
-2.80008827206297e-05
-2.21957722711219e-05
-2.22031739721569e-05
-1.60622590934019e-05
-7.2542181927828e-06
-1.25985284864059e-05
-3.03508759170455e-05
-5.81773347759321e-06
-3.04037101650802e-05
-6.06892695662621e-06
-2.94726999801701e-05
-1.33103752644742e-05
-1.60373855301672e-05
-2.28835096175639e-05
-3.56362840803585e-05
-1.71671238416777e-05
-3.40865971407694e-06
-3.22884551542679e-05
-2.28367295244868e-05
1.36682347630344e-05
-1.77330358879214e-05
-2.48868813657079e-05
-1.71231976465518e-05
-2.63199585223954e-05
-2.39957370686726e-05
-2.63224016279949e-05
1.4569969803903e-06
-1.45501815456907e-05
5.80421639285541e-06
-2.40239664258042e-05
-3.13998844114975e-05
-2.48389239774042e-05
-1.99828907421378e-05
-2.70068294577557e-05
-8.02233538110116e-06
-2.73198764043389e-05
-2.91386436033353e-05
2.57689846053278e-06
-2.81379401662222e-05
-2.85818965814309e-05
-2.05512393139209e-05
-4.03533160392091e-05
-2.70432179229858e-06
-2.28221897137818e-05
-3.6549382221341e-05
-2.85539114232095e-05
-1.78128663570506e-06
-1.84110082296196e-05
-1.03066801735907e-05
-1.72545035292123e-05
5.86452459104707e-06
-2.88137680456818e-05
-1.21906201138491e-05
-3.20536175015303e-05
-3.02299003204999e-05
-2.65887229493075e-05
-1.2748295124518e-05
-1.93037174851564e-05
-7.41103229002292e-06
-1.67993974951726e-05
-1.53510949959371e-05
-3.56293711703724e-05
-2.25665142220797e-05
-2.93086237977215e-05
-1.21170653683551e-05
-3.07603801271621e-05
-4.28076834942323e-05
-1.60001005752973e-05
-2.63670900574364e-05
-1.17118403869784e-05
-2.42631870853617e-05
-2.16647498419991e-05
-2.10238611860234e-05
-1.24141273429405e-05
-6.81574362084004e-06
-1.91960633365198e-05
-3.14346782385259e-05
4.12504616486778e-06
-1.12097124851232e-05
-1.7932779462845e-05
-4.06284508654499e-05
-9.99517065977904e-06
-8.95996543026388e-06
-1.22813980876971e-05
-1.60915879194646e-05
-1.54287915267441e-05
-4.04763461140384e-05
-7.93820290538914e-06
-2.92451507688759e-05
-4.49523007788331e-05
-2.24293520485614e-05
-2.70352143263797e-07
5.68338756346834e-06
-1.98127511257545e-05
2.46937101904759e-06
-2.91039099398988e-05
-2.06988841080515e-05
-1.04364005248658e-05
-5.6578318873627e-05
-2.13638064159446e-05
-2.94613261039887e-05
-2.6563985141337e-05
-2.08616753319437e-05
-3.7809467927419e-05
-3.13884839301564e-05
-1.95566746502272e-05
-2.98117673381538e-05
-2.23380366130601e-05
-5.42335717865873e-06
-2.59884680463222e-05
-2.22065394628945e-05
-3.90807324417026e-05
-3.96173949368142e-05
1.86666517709643e-06
-1.79182804809825e-05
-2.35816714852514e-05
-1.24392113912429e-05
-1.48837828909174e-05
-3.32530699435313e-05
-4.67045044157712e-05
-1.50844023007005e-05
-7.81797341339192e-06
-5.18724496248104e-05
-1.02292057475422e-05
-3.76525387030413e-05
-3.45274446624216e-05
-1.05114079425464e-05
-1.97532704031763e-05
-2.24856935699827e-05
-1.61622292232376e-05
-3.67519254584029e-05
-1.83388712442822e-05
-2.66958264723827e-05
-9.26593723881603e-06
-2.97993419501794e-05
-3.35931398805735e-05
-3.55140450340881e-06
-1.31799866694949e-05
-2.11542420867525e-05
-2.90588905139905e-05
-1.86645975040939e-05
-2.88933052006423e-05
-3.13781579842722e-05
-1.40149143859133e-05
-3.39155697116014e-05
-1.79208983833007e-05
-1.17713379124195e-05
9.462444740431e-06
-1.79903284885575e-05
-3.71105776623766e-05
-1.66067992937305e-05
-2.34720159122092e-05
-5.08361355193605e-05
-1.67686988584454e-05
-5.2066618341903e-05
-3.40120401391876e-05
-2.09159467450849e-06
3.60981391645547e-06
-3.95790150472227e-05
-1.30703155934185e-05
-1.49006215062569e-05
-6.07670026285543e-06
-3.42529110144697e-05
-4.25879869073203e-05
-1.87946883277272e-05
9.05476813582839e-06
-6.54708803294092e-06
1.22076904141438e-06
-3.76552409087413e-05
-1.88802608987842e-05
-1.38102848222494e-06
-1.84140206709083e-05
-3.04491979118628e-05
6.89159648321316e-06
-2.00403393725614e-05
-2.54617677233328e-05
-2.85136187816967e-05
-2.52214147618279e-05
-3.73573887282283e-05
-2.5397198258068e-05
-2.96089836526802e-05
-3.96636511404213e-05
-3.56193721028375e-05
-4.16887939432988e-05
-2.47202870417757e-05
-1.78518309531797e-05
-3.34786314846867e-05
-4.5021652053515e-05
-2.20482711895733e-05
-2.42930721919264e-05
-1.25637440558778e-05
-3.60325340898913e-05
-3.39195225989833e-05
-4.49620511849582e-05
-2.96068909504952e-05
-3.21623587792907e-05
-1.76980547836402e-05
-1.38006983495805e-05
-3.36341182552689e-05
-4.29323577565039e-06
5.38600740985223e-06
-2.7377619358367e-05
-3.351958452592e-06
-3.29501771942348e-05
-2.4145915414057e-05
-3.0553082616203e-05
-2.11365299185792e-05
-2.49387423029208e-05
-2.20032193376547e-05
-2.92734735467905e-05
-1.44860962165434e-05
-9.95143442868033e-06
-4.14368091966827e-05
-1.0214744698826e-05
-4.42108666932562e-05
-4.40657537472643e-05
-7.02000825588531e-06
-2.94687355463454e-05
-2.18738903376114e-05
-1.06996057403596e-05
-2.11307542892118e-05
-6.91801148381597e-06
-2.01829265572312e-05
-2.45067578654194e-05
-2.32554457039799e-05
-1.33817396863432e-07
-1.56628155362561e-05
-1.89494002888804e-05
-1.32197607958517e-05
-2.54864978526451e-05
-4.20837163503654e-06
-1.48251196398238e-06
-1.00806269260221e-05
-1.92339603613043e-05
-2.34427582692617e-05
-9.84907828207515e-06
-4.00669732999963e-05
-1.2382435047412e-05
-3.28343849608774e-05
-3.18305712537159e-05
-1.1748002594895e-05
-1.30613818612676e-05
-1.40961470193944e-05
-2.39132095897002e-05
2.58878281529194e-06
-2.56630984488668e-05
-2.37210813726956e-05
-3.2333425612892e-05
-4.40177732479466e-05
-2.31496527791785e-05
-2.96498924793599e-05
-8.74302205555325e-06
-9.73410082763489e-06
3.08808940185072e-08
-1.62073592355656e-05
-2.07905827749626e-05
-2.2858871216631e-05
-1.17387407146457e-05
-7.68949236511693e-06
-1.5824514131682e-05
-2.7904008507843e-05
-1.6020591226332e-05
-2.06062554599156e-05
8.42859927493399e-07
-1.17921413873057e-05
-2.85073358872481e-05
-3.40662389519606e-05
-3.67778155657773e-05
-1.51304958422948e-06
-5.96824812056365e-06
-2.78295920525836e-05
-2.75847770548274e-05
-1.79971776268193e-05
-1.30354030801684e-05
-4.81150692210038e-05
-6.80134202179894e-06
-1.52118243035439e-05
-2.14413239780128e-05
-2.78214514113677e-05
-3.19195508580221e-05
-4.00822448977753e-06
-1.76303258625785e-05
-3.1505477786592e-05
-1.6223784242851e-05
-4.81294797945836e-05
-4.35387523851998e-05
-1.10245001461061e-05
-4.34903255984481e-05
-3.92029192428387e-05
-8.13769361418295e-06
-3.89739434902445e-06
-4.25204157387559e-05
-3.1229504329923e-05
-1.78223700790519e-05
-2.13714198044002e-05
-4.13499524933761e-05
-2.43915837273927e-05
-2.29992277774377e-05
-2.4547020233196e-05
7.41368714403898e-07
4.83517613034175e-06
-1.89217488016516e-05
-4.52423748910206e-05
-3.10701358043866e-05
-1.47945315464653e-05
-2.83251709287629e-06
-8.37687129206269e-06
-1.2192148951028e-05
-8.4262504861267e-06
-2.59560257183345e-05
-4.5576479753754e-05
-4.6415886622602e-05
-3.37060393349703e-05
-3.72578868281822e-05
-3.60748039520877e-05
-3.96807339476717e-05
-4.38138515728496e-05
-2.04217224603065e-06
-1.16767573746894e-05
-1.05287204014944e-05
-4.6977651123124e-05
-2.09052448424173e-05
-1.03415130766911e-05
-4.03678228488e-05
-2.67251768330159e-05
-1.543991504773e-05
-3.66275018078792e-05
-2.34398443421632e-05
-2.20484946101676e-05
-1.63573193359111e-05
-1.41251630333054e-05
-4.96426483464302e-06
-1.40263312546405e-06
-3.750458350034e-06
-5.06913791709615e-05
-2.26722546594773e-05
-1.85859284741256e-05
-2.51773430711786e-05
-3.78511506836577e-05
-7.88408504996386e-06
-2.62756774235521e-05
-2.65082611719968e-05
-3.75319147742594e-06
-1.89484711712271e-05
-1.32565735067535e-05
-1.67085955228835e-05
-4.10038482612358e-05
-4.87524383750048e-06
-3.43169318618183e-05
-3.90869155569547e-05
-4.85594675023161e-05
-1.6094081125309e-05
-3.01763484302907e-05
-2.17724142552854e-05
-2.4761909115708e-05
-3.22423613059869e-05
-3.47771421591043e-05
-2.33817499947293e-05
-3.59158936434651e-05
-1.10669486012514e-05
-2.78084665284747e-05
-1.83659434524081e-05
-2.30507236588462e-06
-2.04393698290753e-05
-2.23487419115653e-05
-9.89878410836152e-06
-1.26672273649837e-05
-1.34894492050087e-05
-1.20217191818245e-06
-1.94579203427594e-05
5.8014748698847e-06
-1.92925346463595e-05
-1.78486990774977e-06
-2.32146229192923e-05
-3.24438132824815e-05
-4.58894553305342e-05
-9.80000666313346e-06
-1.87484440370673e-05
-6.81656487056505e-06
-3.12401537453751e-05
-1.43434367343903e-05
-3.69117244385904e-05
-2.58279817034322e-05
-3.80117003193913e-05
-2.52290293945639e-05
-1.79646760585474e-05
-4.59453846731586e-05
-2.0418480621115e-05
-1.96901014149431e-05
-1.11523740268736e-05
-1.30499925322364e-05
-2.83750416471e-05
-1.74914330354718e-05
-2.20905849251515e-05
-1.12478245160085e-05
-4.58483632691786e-05
-8.52883197357265e-06
-2.79855212998117e-06
-3.80569074704457e-05
-1.55472882626265e-05
-1.12601721050762e-05
6.82994538700396e-06
-6.80641837174485e-06
-5.01295935940763e-06
-1.04665624202074e-05
-2.10514953505288e-05
-2.57494517209119e-05
3.77921002262316e-07
8.68775232077726e-06
-1.63638923614481e-05
-2.39942869676022e-05
-2.81649808289995e-05
-2.21393119525635e-05
-2.00896204750649e-05
-6.23791822853517e-06
-2.35748573311532e-05
-2.49828054750808e-05
-4.21100298536102e-05
-2.35866678655358e-05
-1.39917751036554e-05
-1.92675412426155e-05
-3.35095384740647e-06
-1.46330272323784e-05
-1.94850357076099e-05
-7.64116765274187e-06
-1.95718266584295e-05
5.42102241504563e-06
-8.55996813028159e-06
-3.74256483841366e-05
-1.67296603377611e-05
-1.48851027077536e-05
-3.26851326927329e-05
7.18073566053806e-06
-6.55686171884878e-06
-3.50517996025225e-05
-2.40516544130689e-05
-1.59097986598743e-05
-2.40334232674991e-05
-2.38489953241941e-05
-1.79471042930419e-05
-3.64261066282707e-05
-1.37530384051928e-05
-2.62795753291673e-05
-2.71962579410414e-05
-1.59892765097672e-05
-3.26060778840533e-05
-5.76874052593922e-07
9.53099702828042e-06
-4.57241490657571e-05
-3.06905309861465e-05
-2.61438466800895e-05
-1.80053315756439e-05
-1.516825718589e-05
-3.38394457970098e-05
-1.33725742144676e-05
-2.78661838742521e-05
-7.3172016856707e-06
-1.21344723202666e-05
-1.12021815346527e-05
-7.47318480689485e-06
-2.81227549104843e-05
-4.00956976125301e-05
-2.36631598508703e-05
-2.66290125577228e-05
-1.14605076269192e-05
-2.71313397657467e-05
-1.45644358755973e-05
-3.52049440908343e-05
-4.93727847710428e-05
-2.11715692804825e-05
-3.88750546640054e-05
-7.65518813178877e-06
-1.37752274291234e-05
-5.538664627874e-06
-2.52616575743228e-05
-1.4317099069377e-05
-4.04351007749527e-05
-1.51728147297981e-05
-3.71809568549098e-05
-1.52412427317443e-05
-3.54141305697109e-05
-1.05111397225653e-05
-1.98801846009716e-05
-1.20196490623637e-05
-2.72120348586922e-05
-3.8111014767271e-05
-2.05953394218363e-05
-1.83286252537028e-05
-1.76771362019173e-05
-2.34208536280109e-05
-1.75033979176312e-05
-2.58959172138712e-05
-3.73732937940817e-05
-1.31112731775193e-05
-1.20656956340005e-05
-8.40334296153528e-06
-4.05814993729565e-05
-2.01925426398512e-05
-2.45068947126425e-05
-3.12901988672975e-05
-4.97247077263569e-06
-3.85193285275623e-05
-3.3834202987713e-05
6.78534674972744e-06
-3.16396917290383e-05
-2.22450435133025e-05
-1.18347765954495e-05
-9.10925856842531e-06
-2.84854418555319e-05
-2.99947000039456e-05
-1.36873520131981e-05
-2.63300751378367e-05
-2.31485689866692e-05
-3.91060938661339e-05
-2.43593534550356e-05
-3.15355464631852e-05
-6.54340582578057e-06
-1.02319233654924e-05
-2.70269097441145e-05
-4.5793860357335e-05
-5.94727375083501e-06
-2.17056986591346e-05
-1.52725269365789e-05
-2.39117023085194e-05
3.38238343367285e-06
-3.62360227659393e-05
-3.35522039042455e-05
-6.72558505184745e-06
-2.27165649043157e-05
-1.79895598156249e-05
-2.52049533103985e-05
-9.29805667586856e-06
-9.07848549000854e-06
-4.13793376654166e-05
-2.11634388600792e-05
-3.46360506929029e-05
-2.25174329037387e-05
-2.66346314659618e-05
-2.41221219569342e-05
-9.97479309767816e-06
-1.64025011385821e-05
-2.50622918950866e-06
-1.83464147262741e-05
-1.67798859321469e-05
-2.43298950818034e-05
-1.37607959598134e-05
7.81577928256123e-06
-3.74284602766114e-05
-1.69033438302931e-05
-2.33452869378778e-05
-4.01239508666312e-05
1.27959609637967e-06
-1.05324568173473e-05
-1.62638773672488e-05
-9.26429344543023e-06
-2.0555684921431e-05
-3.31655575185534e-05
-2.16511909769487e-05
-3.11916006163099e-05
-2.13907166554191e-05
-2.32736869739526e-05
-1.22514382649821e-05
-2.07389881858218e-05
-2.26926763963437e-05
-1.34941432811366e-05
-3.66855985871309e-05
-1.49966221122301e-05
-4.74583857344531e-05
-1.28921364237062e-05
-2.15367739594113e-05
-2.12850922884693e-05
-2.58760598292264e-05
-2.29172816480954e-05
-2.53854771160249e-05
-7.5956496830369e-06
-3.56988467944578e-05
2.70803913637477e-06
-3.55566529329012e-05
-2.16707147517822e-05
-2.35687249779002e-05
-4.55071630899226e-05
-2.7670034935697e-05
-1.80349923957513e-05
-3.98597575109794e-05
-1.61048433562002e-05
-1.80762677059365e-05
-4.89079376703932e-05
-1.77161128172877e-05
-3.13438737704675e-05
-2.82986143728802e-05
-1.42573335908239e-05
-2.53256613891995e-05
-1.82128558292821e-05
-2.41890377918988e-05
2.16347823930081e-06
-1.77332149896833e-05
-1.60450126779493e-05
-2.42726841103006e-05
-6.62154867664894e-06
-2.70705305765465e-05
-1.87421848726365e-05
-3.4745397599485e-05
-1.40962335243383e-05
-2.86739535773163e-05
-1.65974369932485e-05
-2.07265251025731e-05
-2.3957692045654e-05
-3.9996509445114e-06
-2.52391959726191e-05
-4.18921340379569e-05
-2.55768335669283e-05
-3.73032129763848e-05
-1.62108210020261e-05
-2.7041622871773e-05
-2.20886345656338e-05
-2.78393327671897e-05
-4.65937414809225e-05
-3.89446637239314e-05
-9.24015858701484e-06
-6.73068593705309e-06
-4.03846812533338e-05
-2.12758145269599e-06
-7.46162611073824e-06
-5.11005782721429e-06
-2.68237356406677e-05
4.91937754268013e-06
-4.84595337320294e-06
-1.73508212897533e-05
-2.04856405847914e-06
-1.18519364389543e-05
-2.63652247485364e-05
-3.22761558138797e-05
-1.36622554142813e-05
-1.87901957240818e-05
-5.91513382259621e-06
-3.2112058820953e-06
-2.17242950497219e-05
-2.18689044924103e-05
-1.76831144195395e-05
-2.74427889544111e-05
-3.19189509981529e-05
-3.56323097770499e-06
-2.89125059633147e-06
-2.54159956406627e-05
-4.37518836635511e-05
1.05964901689203e-06
-3.83872002884506e-06
-4.92972764680459e-06
-3.49876506321416e-05
-1.60113228159856e-05
-1.85463392256779e-05
-1.01480686880407e-05
-2.80915892143741e-05
-1.03621295238009e-05
-1.29276187026151e-05
-4.20888888989513e-05
5.29583585332661e-06
-1.12775737310646e-05
-2.90707750855734e-05
-8.48052617509199e-06
-5.27078091205701e-05
-1.90814856437213e-05
-2.69149719889766e-05
2.74479229872891e-06
-4.90307715490771e-05
-2.32507113759296e-05
-1.00669286187319e-05
-2.95038441083358e-05
-3.05601551334021e-05
-2.27804925818194e-05
-2.13935784011529e-05
-2.39456684709675e-05
-2.46787225205522e-05
-3.19815220146752e-05
-1.12012475909491e-05
-2.03100989492871e-05
-3.1390937629918e-05
-3.82230866284304e-05
-3.5966460412527e-05
-3.51053491051258e-05
-2.26144667822166e-05
-3.23906873181082e-05
-3.13029924154587e-05
-2.35242190609111e-05
-2.6023623106103e-05
-2.39263159841181e-05
-2.73981945559622e-05
-2.24942425345812e-05
-3.28822521808485e-06
-3.97361378548556e-05
-2.71096065287264e-05
-2.79412257421175e-05
-1.08077530883605e-05
-2.92209057544139e-05
-2.97976617268328e-05
-1.14368025534797e-05
-2.02645695655247e-05
-2.86526211166853e-05
-1.0129284369852e-05
-2.67988904960582e-05
-3.07031625618835e-05
5.90297329136854e-06
-2.09608604221349e-05
-3.9318613652306e-05
-7.82194373571744e-06
-1.65513239470115e-05
-3.63566817131362e-05
-2.61778838857902e-05
-2.22218580570325e-05
-4.26746779721847e-05
-4.16983656463946e-05
-1.16392850039561e-05
-5.11676014293225e-06
-2.74847199004873e-05
-4.96920990506228e-06
-2.27977745464351e-05
-9.41463346094617e-06
-2.44798560642278e-06
-4.06828141395015e-05
-2.14924495855643e-05
-3.94803064451471e-06
-2.42553946176604e-05
-3.22180951149179e-05
-2.28127926409111e-05
-1.00950009315284e-05
-1.79150721125451e-05
-5.0372203191756e-05
-2.21531260947883e-05
-3.27645030592873e-05
-2.01494371903625e-06
-1.94954132762916e-05
-3.90333439237777e-05
-1.64220092134564e-05
-2.80106371616997e-05
-1.20423548938342e-05
-1.98806629500084e-05
-1.84143994734775e-05
-4.20091052863447e-06
-3.24970414089528e-05
-2.43165414041471e-05
-3.26702972958995e-05
-2.22902006050996e-05
-1.08771975229878e-07
-5.49516629254877e-06
-2.14342205339529e-05
6.27620705116421e-06
-1.63167307887304e-05
-2.36971284071254e-05
-5.01892758033288e-06
-1.83646252286393e-05
-8.22736101082602e-06
-3.08630381318832e-06
-1.06855995128945e-05
-4.32338874639589e-06
-8.80943013788471e-06
-1.3104401454636e-05
-1.06552519605659e-05
-3.52159945065798e-05
-1.51651843853197e-06
-1.44468791531886e-05
-3.20031904469186e-05
-2.87754764729366e-05
-1.42485577241988e-05
-2.67432809460132e-05
-1.76494014853852e-05
-3.8709249368005e-05
-8.08578999319702e-06
-2.78830574323368e-05
-2.15946345015139e-05
-3.37837188628015e-05
-2.93160507973639e-05
9.1385895764025e-06
-1.52112540133846e-05
-1.22252428245466e-05
-1.10110278718938e-05
-5.21698085036395e-06
-4.5619190846318e-05
-3.55337229535933e-05
1.02820463116282e-06
-2.60543494633415e-05
-2.90173789081919e-05
2.11724786534615e-06
-4.06168188209242e-06
-4.13488556068186e-05
-1.86716730278353e-05
-1.43258954641607e-05
-3.20373296148066e-05
-2.62538315048689e-05
-3.49713252101967e-05
-3.23938882133484e-05
-3.31867643623065e-05
-2.63726006338051e-05
1.00885655423386e-06
-3.02582718175167e-05
-1.60080941315827e-05
-4.61334974090595e-06
-4.08016364049683e-05
-9.19463106492253e-06
-1.19720370759267e-05
-1.60902024428125e-05
-6.79115883837431e-06
-2.50107614781452e-05
-2.25317942294614e-05
-9.30747817566596e-06
-2.32406565768857e-05
-1.7198869274646e-05
-4.21946532307508e-05
3.75967493850804e-06
-2.27457833079236e-05
-2.62558881241393e-05
-3.80040202651948e-05
-2.59636880779563e-05
-3.68853708149365e-05
-2.22367924695644e-05
-9.50222667148457e-06
-6.16819728264728e-06
-1.28398973300146e-05
-3.73669174436608e-05
-2.26728296558782e-05
-3.5369776602737e-05
-1.07561578507476e-05
-2.12916784077233e-05
-2.45673756631084e-05
-1.74578620081206e-05
-3.42617907755017e-05
-4.46749994660571e-06
5.46409690970327e-06
-2.34526282258055e-05
-6.36915546251327e-06
-3.66293510560003e-05
-1.90699960016543e-05
-8.4448971211461e-06
-2.96436735238277e-05
-2.20891085534223e-05
-2.10412371973763e-05
-1.72248143291268e-05
-1.96911909350595e-05
-1.83010079264202e-05
-1.87009063288203e-05
-7.72472548969207e-06
-1.9560547832215e-05
-9.25714156545778e-06
-2.46886786626256e-05
-8.07831921883687e-06
-2.90422754083787e-05
-1.86473931516617e-05
-2.67321107709268e-05
1.36366561546016e-05
-9.57933336170487e-06
-1.62923852671156e-05
-1.46844657294196e-05
-3.71925514507839e-05
-1.43143214210456e-05
-7.41466725870969e-06
-1.59163451320017e-05
-8.12226835489541e-06
-9.39578282580624e-06
-1.38521937118928e-05
-2.0947754562647e-05
-4.70086345952756e-06
-3.56562660032332e-05
-2.3527345540891e-05
-1.07397823153607e-05
-1.01876337491151e-05
-1.78811540185033e-05
-1.92799365803347e-05
-1.44750217898115e-05
-2.07583106329936e-05
-2.16060931388927e-05
-8.02871890226711e-06
-2.12793816931285e-05
-2.18244528902068e-05
-1.74758660579988e-05
-2.12539730736234e-05
-3.60243233279721e-05
-3.04514721116949e-05
-1.43531619810718e-05
-1.30388265963397e-05
-2.62736371616332e-05
-1.13520720246212e-05
-1.61408790136321e-05
-2.09174728222112e-05
-1.01047065512964e-05
-3.18235329696579e-05
-2.5095263178897e-05
-2.016737299787e-05
5.01951899241842e-06
-1.42066304481897e-05
-1.21071946418113e-05
-3.24054242841704e-05
-2.07850539658491e-05
-2.20501871972738e-05
-1.64642314882779e-05
-2.1379687929477e-05
-2.16652224137161e-05
-2.86599538051627e-05
-1.05550048405344e-05
-3.44074788623696e-05
-9.6334985105766e-06
-6.63012256680643e-06
-1.37580504461491e-05
-3.0021754501908e-05
-2.21000722651749e-05
-2.93214193082057e-05
-1.86578558447964e-05
-1.64054718750188e-05
-3.36884435716365e-05
-1.70218235486298e-05
-9.45270513572819e-06
-3.68625372992522e-05
2.88439189412096e-06
-1.76218100401559e-05
-1.20097518260588e-05
-3.62685932305064e-05
-3.64797497587195e-05
-2.37009436602251e-05
-2.65092575911031e-05
-2.08593616747254e-05
-4.19808580169654e-05
-3.06976947262553e-05
-2.98200664231728e-05
-2.89522189505882e-05
-3.53028605845232e-05
-2.48251387492397e-05
-3.00119793724079e-05
-2.95863288729291e-05
-3.03564364211845e-05
-9.89008759529646e-06
-2.06743829811903e-05
-1.67306602030786e-05
-6.05104166914334e-06
-3.54490302494741e-05
-2.58012526677804e-05
-3.08096239370299e-05
-1.60101818631319e-05
-4.57341107327822e-06
3.26192994105857e-06
-3.57468053772263e-05
-2.26717387073668e-05
-1.50246104341253e-05
-2.14541714204798e-05
-2.5395098567233e-05
-1.48010816664308e-05
-2.15468638388035e-05
-1.47261352373029e-05
-1.95035931660821e-05
-2.31559923738868e-05
-4.10381330242533e-05
-7.09182853137375e-07
-1.99308361479787e-05
-3.53541860383582e-05
-1.84859838864631e-07
-2.54355646404559e-05
-1.68403930167583e-05
-2.31403028009673e-05
-2.99874976104274e-05
-1.29792202056611e-05
-1.39798267232073e-05
-1.13425455525166e-05
-3.29659057011128e-05
-2.68068547861377e-05
-7.96647389861329e-06
-1.64011425308926e-05
-1.43918840846526e-05
-3.39837818104217e-05
-1.46480085523778e-05
-2.43134814642247e-05
3.92124192887957e-07
-3.19419219617501e-05
-1.55880627522279e-05
-2.03327642018939e-06
-3.14335865478336e-05
-6.95726355047352e-06
-3.98618461929238e-05
-1.99773719030177e-05
-1.66050933303804e-05
-2.53946185889649e-05
-2.44005540650204e-05
-5.14360242452649e-06
-2.65443769677286e-05
-8.55557041401093e-06
-2.39681314239019e-05
-1.573622174892e-05
-2.76880736168575e-05
-8.41247292251113e-06
-6.03384602893454e-06
-2.65584335193189e-06
-1.33984171476197e-05
-1.44071534059498e-05
-2.32820764476729e-05
-1.19948543784767e-05
-1.49282061244333e-05
-2.37911010509947e-05
-4.01217540327396e-05
-1.1333007620796e-05
-3.96430886881627e-05
-4.26793128659257e-05
-3.79079248169639e-05
-7.46783324206182e-06
-1.78059936410574e-05
-3.26782983660464e-05
-1.53078303326415e-05
-3.67961215844567e-05
-4.99773002311883e-05
-2.66157769597398e-05
-2.92171597962152e-05
-2.79813257602448e-05
-2.67367064744822e-05
-1.78316789057418e-05
-2.24934519660696e-05
-3.39150736876774e-05
-2.3920486261041e-05
-1.84126992546911e-05
-2.67436218361542e-06
-8.6932517972428e-06
-6.25568135125736e-06
-2.62383315934096e-05
-9.6921953582352e-06
-5.44814681620101e-06
-1.50521165032243e-05
-4.33708385083562e-05
-2.73400330760903e-05
-2.79746615080582e-05
-6.95772276894468e-06
-1.36770676591362e-05
-8.55423789680312e-06
-2.08301299141723e-05
-2.99396310823083e-05
-2.96301558544215e-05
-2.35753377149439e-05
-2.67719176849226e-05
-3.70815804177026e-05
-2.64629409361962e-05
-2.69092673976848e-05
-4.19530145196512e-05
-6.40195739100149e-06
-2.27678092428205e-05
-2.49437758751412e-05
-9.35650520069875e-06
1.11355625135221e-06
-2.27829748802135e-05
-1.93621431817858e-05
5.69758975505115e-06
-6.9992094838028e-06
-1.74002745593216e-05
-1.12860161368192e-05
-4.03281278842774e-06
-1.66198712953557e-05
-1.77640467737362e-05
-3.47369282769957e-05
-2.55336802791332e-05
-2.32786435862075e-05
-1.80123620349829e-05
-2.27222406568681e-05
-1.06089345631777e-05
-1.97074253357844e-05
-1.77278263598141e-05
-8.56878416593011e-06
-5.01051722364679e-05
-1.14324520571699e-05
-3.87377670954202e-05
-7.80684136439273e-06
-2.60831351277417e-05
-2.13334917140858e-05
-2.53015989233445e-05
-3.28146349967925e-05
-1.3430523569639e-05
-2.44456754894967e-05
-8.83877294308282e-06
-3.03081562390719e-06
-1.03833866903244e-05
-1.60757331956244e-05
-3.85066615766802e-05
-3.05609436584822e-06
-3.01705415646865e-05
-2.15001638019987e-05
-2.30805696591217e-05
-3.83126199525336e-05
3.45005776946082e-06
-2.09162947782806e-05
-1.47256215271643e-05
-1.23052913794026e-05
-3.43354028599491e-06
-2.49568728973768e-06
-2.76305617840006e-06
-1.66975688470567e-05
-4.13232691727993e-05
-1.10000740282354e-05
-2.12109868652048e-05
-3.59774155706686e-05
-1.28910723679232e-05
-2.11076109526061e-05
-7.79662730642206e-06
-4.66609954426761e-06
-1.52011082670358e-05
-1.30702984073714e-05
-3.24631404945424e-05
-2.47012077577052e-05
-2.21031910901183e-05
-1.8440639061376e-05
-3.4306429075402e-05
-4.97072881265265e-05
-2.77325449977569e-05
-1.40157366271694e-05
-2.24603315648429e-05
-2.44015829535546e-05
-1.06097566791826e-05
-1.78504793318786e-05
-3.44260733403512e-05
-2.47929279318226e-05
-3.7174138203338e-05
-3.35144630853421e-05
-8.79668069734196e-06
-2.91834675024054e-05
-3.12746516791094e-05
-3.06296903570148e-05
-5.67245370173902e-06
-1.05047032813856e-05
-4.10792555918967e-06
-1.92822359591895e-05
-3.41304367914416e-05
-1.53531134608491e-05
-1.85775489190148e-05
8.72976713915343e-06
-2.37101564642816e-05
-2.16158388781366e-05
-2.72465102049884e-05
-1.04367290401157e-05
-9.35614921952324e-06
-2.05677582746157e-05
-8.65663929964544e-06
-2.30375767118797e-05
-3.57794938805941e-05
-2.13947957602666e-05
-1.76384326748149e-05
-3.16006727366174e-07
-3.42589515206093e-05
2.83281924887475e-07
-2.83311407197773e-05
-1.44401934361932e-05
-1.68341906042909e-05
-5.55913876726946e-06
-4.08801465533231e-05
-2.39866672398348e-05
6.22195769936727e-06
-2.35024291684223e-05
-8.60085045878179e-06
-1.89910654241083e-05
-3.13775322118148e-05
-2.98263401812204e-05
-2.28465958462782e-05
-2.34748938418611e-05
-3.11305883935613e-05
-3.59308147975032e-05
-1.27323811634444e-05
-2.09594260646022e-05
-3.90056635910624e-05
-8.50564805654514e-06
-1.99474274919104e-05
-1.62996544205466e-05
-3.43244752241583e-05
-1.5203355950972e-05
-2.31244939020496e-05
-1.99553712334008e-05
-1.30956944711636e-05
-2.56478557112598e-05
-3.19558805646318e-05
-2.44130305334125e-05
-2.60189406357654e-05
-3.64967156962155e-05
-1.44622864322426e-05
-2.81083898264878e-05
-3.13687019247819e-05
-1.70399025546342e-05
-6.63602883450537e-06
-4.10693397516224e-05
-5.26062712025375e-05
-3.04255488708568e-06
-9.27098424236265e-06
-4.33258918100378e-05
1.66458466441332e-06
-3.38333724405944e-05
-1.44471366297623e-05
-2.1185042663057e-05
-1.78834820338571e-05
-1.74098802413505e-05
-1.03793357446777e-05
-4.65082515250284e-06
-2.53510575737672e-05
-3.10971673222508e-05
1.36694968603996e-05
5.63259946400901e-06
-1.94339416141826e-05
-4.33068247532947e-06
-3.45640819486062e-05
-2.39761931146334e-05
-3.68835267685656e-05
-1.07487447855228e-05
-9.35227153458746e-06
-2.42620978533395e-05
-2.3464500068718e-05
-2.25482912238316e-05
-3.9296347476612e-05
-2.28012425034996e-05
-8.74372755586893e-06
-3.05551837810653e-05
-3.93147554923189e-05
-2.70598569435963e-05
-2.04373645240293e-05
-2.14810312952022e-05
-4.75046384929728e-06
-1.69923180432902e-05
-2.81741721088064e-05
-8.96460507854727e-06
3.62918068235831e-06
-2.9415652300788e-05
-1.72542619123579e-05
-1.53674600467784e-05
-1.91034926689917e-05
-8.25347646625081e-06
-1.86476784501569e-05
-2.89850826758858e-06
-1.72305429402636e-05
-2.93764631413166e-05
-1.49322036537049e-05
-1.68780754117843e-05
-1.28545058739173e-05
-2.51579096244715e-05
-1.54363645268626e-05
-2.75252134426153e-05
-3.08651068151035e-05
-9.78420186042452e-06
-2.48217104465902e-05
-3.24065806496382e-05
-2.10878348556818e-05
-2.53094555375618e-05
-1.20514201794843e-05
-1.58146450563237e-05
-6.61974695348388e-06
-2.34167835629338e-05
-1.84719126964682e-05
-1.60074149594597e-05
-1.56509773014191e-05
-1.57154741440135e-05
-3.35925966843051e-05
-1.86342874745688e-05
-2.3319931233353e-05
-7.58749527734338e-06
-2.36186761329959e-05
-3.29342161487059e-05
-3.19184562661073e-05
-3.29183776970694e-05
-3.98636089069943e-05
-2.69837615201027e-05
-2.93371512768987e-05
-1.04579538284611e-05
-2.68980948119381e-05
-1.88480336735814e-05
-1.91068706813396e-05
-4.63999877564679e-05
-1.08338062609683e-05
-2.2059401818148e-05
-1.28632898246737e-05
-3.20910342844478e-05
-2.92569274566791e-05
-1.74037877118469e-05
-3.54702392563357e-05
-4.22806824726159e-05
-1.52977592076913e-05
-1.20411465626965e-05
-6.1872596172292e-06
-2.43892427015221e-05
-2.24431150346485e-05
8.0757473661058e-06
-4.40077974565256e-05
-2.21352181900325e-05
-1.78661616072464e-05
3.50253811681286e-06
-1.4146319177613e-05
1.14735209727936e-05
-4.42794478673292e-05
-8.28590359383019e-06
-9.91540773030554e-06
-4.48302194192967e-05
-1.72227502435311e-05
-1.08837275590853e-05
-1.41755082263365e-05
-1.24852182674241e-05
-9.82855683134004e-06
-3.23852304456724e-05
-8.41187850491966e-06
-3.79155392662707e-05
-3.0948086064958e-05
-1.8158102577892e-05
-3.00040778392037e-06
-2.05318823062025e-05
-1.4923735914599e-05
2.41207699324745e-05
-3.51853593139215e-05
9.86020057200288e-06
-5.18462800306275e-06
-2.19929224791133e-05
-1.22786621872884e-05
-2.76371295910392e-05
-2.2427926816604e-05
1.18455134477323e-06
-9.43679711863642e-06
-3.75381123788672e-05
-6.82748972988872e-06
-1.75663881840524e-05
-2.24166422688534e-05
-3.16587754838276e-05
-2.25116085294269e-05
-2.32725572722003e-05
-3.46473594506568e-06
-2.71381295411975e-05
-3.18052187592323e-05
-1.8662497534739e-05
-1.56158380802363e-05
-1.39613492774457e-05
-2.46407399720953e-05
-1.72675240023231e-05
-2.22400242480089e-05
6.92535860841146e-07
-5.24072756036842e-05
8.34802966958949e-06
-2.32397637628373e-05
-2.14072009544035e-05
-6.72908438494115e-06
-3.07995568545004e-05
-5.7125981510907e-06
-2.66909611276969e-05
-3.47530978180505e-05
-1.20388203249265e-05
-3.46749461577828e-05
-4.57972009446886e-05
1.15612699763209e-05
-3.30309683065932e-05
-9.14951371818235e-06
-3.51670230980151e-05
-1.16442085218322e-05
-2.46686106511858e-05
-1.14164021273161e-05
-1.0654606168594e-05
-2.73024778519662e-07
-2.55061098716234e-05
-1.94476891848797e-05
-1.98465308711757e-05
-1.30003999826354e-05
-3.40735818128973e-05
-3.98172911225729e-05
-1.3400141700861e-05
-2.10480936614831e-05
-9.26206700137602e-06
-2.41362738824153e-05
-3.56757616034099e-05
5.49454082257535e-06
-2.7725208539802e-06
-1.51915877667587e-05
-2.42221776527967e-05
-8.81775870853804e-06
-4.58375330068694e-05
-3.81827332067591e-06
-1.0627419437623e-05
-2.22656258792286e-05
-3.30878567925349e-05
-1.3961091468536e-05
-1.81998534773464e-05
-1.98841305869637e-05
-1.93643643742234e-05
-2.080808973907e-05
-7.6550644160923e-06
-3.39735679281524e-05
-3.26272383683808e-05
-2.43182199753295e-05
-1.97009496050235e-05
-3.783077308527e-05
-9.68439452213453e-06
-7.44343473492019e-06
-8.4245659944904e-06
-2.7158423618441e-05
-2.65906707263739e-06
-2.13513558535364e-05
-1.65463544155932e-05
-5.55803749039546e-06
-1.49572704309988e-05
-2.6932641199748e-05
-2.37861459677692e-05
1.04045508689504e-06
-1.95542179518669e-05
-2.31063091016395e-05
-2.27364366765481e-05
-2.16739539535927e-05
-1.27235397256292e-05
-3.87451307784416e-05
2.82057623880552e-06
-1.9725170213605e-05
-1.97615628088027e-05
-4.00214752887012e-05
-3.79292904944131e-05
-1.12458065675768e-05
-4.90873955393962e-05
-2.15584489514087e-05
-2.70619092948158e-05
-3.98936195206949e-05
-1.84173915301676e-05
-1.66423905270588e-05
-5.01320998578312e-05
-1.43076451774441e-06
-1.23020644331216e-05
-2.36004054973973e-05
-2.58524788184154e-05
-2.33243691299856e-05
-4.42048785010611e-05
-1.67125858325679e-05
-2.70501955268569e-05
-3.76979140913336e-05
-1.08313120771036e-05
-2.4372640584271e-05
-3.64872147175948e-05
-6.57544120087825e-06
-2.46002367467299e-05
-3.40649719104799e-05
-3.00364596003441e-05
-1.10338973070053e-05
-3.77030124309506e-05
-1.73142755145531e-05
-2.97621183215445e-05
-1.47285984529272e-05
-5.40876299455686e-06
-4.76922422424088e-05
-1.55519669491899e-05
-1.63927822389824e-05
-2.38887519240103e-05
4.7712450034814e-06
-3.4322499244509e-05
-1.37260664391798e-05
-1.16008326499445e-05
-3.47376022996332e-05
-1.78240253472007e-05
-3.0880603381786e-05
-1.70012734819755e-05
-2.85482609430393e-05
-3.79104121648793e-05
-3.79156745117276e-05
-2.91336572640229e-05
-1.74842905645299e-05
2.55636667002028e-05
-1.12488750718173e-05
-1.82930142123659e-05
-3.32087382489122e-06
-5.11218851837835e-05
-6.30988456770494e-06
8.70648308600057e-06
-4.34065804761546e-05
-2.90430339261743e-05
-2.09734881715067e-05
-1.37008731369228e-05
-2.26287838121566e-05
-7.0635555415005e-06
-1.83482788556048e-05
-2.857688489977e-05
-4.48351392618767e-05
-4.19004510768652e-05
-1.57976013705525e-05
-1.9437412700172e-05
-2.37504109302375e-05
-1.4502694944999e-05
-2.77253055504544e-05
-2.63843684964495e-05
-2.71584389201818e-05
-1.53879593520098e-05
-1.71627820405645e-05
-9.64076093380626e-06
4.06217889288744e-07
-3.65709045354925e-05
-1.87986589454004e-05
-2.20333535359713e-05
-4.08068804993359e-05
-3.43740815297176e-05
-1.58781170473065e-05
-2.84854041827909e-05
-3.54820814835585e-05
3.93469800390035e-06
-4.19693148479026e-05
-2.85890110519015e-05
-1.47347822046159e-05
-1.40947140322425e-05
-3.34012284917376e-05
-1.17791739229718e-05
-1.71793328309691e-05
-3.93293027755454e-05
-1.62911679705646e-05
-2.32960984421909e-05
-3.17609083692203e-05
-1.30557572123143e-05
-3.29341021987975e-05
-3.41969376252506e-05
-2.54887996033176e-05
-9.74888092819824e-06
-2.76937477838822e-05
-3.23462538505612e-05
-1.708436536079e-05
-2.59338550955254e-05
-1.20836695943222e-05
-1.34221832556047e-05
-6.22644695513696e-07
-3.00852377158703e-05
2.83477783167572e-06
-3.67392041963432e-05
-3.80968871030254e-05
-2.2081257717302e-05
-2.40407602138074e-05
-2.50127082411925e-05
-3.00039227880699e-05
-3.92652205877866e-05
-2.36181374514154e-05
-6.22854702028536e-06
-2.77641353583689e-05
-2.53294110321439e-05
-2.96843972883762e-05
-2.86587325118833e-05
-2.52196848639658e-05
-3.37019312682054e-05
-2.93037586306455e-05
-2.28037258389832e-05
-2.27941062835176e-05
-1.70157280183404e-05
-1.86338837588267e-05
-1.07666799497487e-05
-2.26466366569388e-05
-1.8653670540191e-05
-3.44286311120603e-05
-2.14256816358342e-05
-3.27155275881049e-05
-3.2539779792104e-05
-4.52956926259954e-05
-1.87794121403625e-05
-3.82758826146699e-05
-3.73641144564236e-05
-3.15700239124456e-05
-1.83550262114253e-05
-5.76288825704265e-06
-1.28320852556328e-05
-3.88035260552626e-05
-2.81164199038405e-05
-1.48100610573056e-05
-2.12484532075678e-05
-3.96163122119511e-05
-3.1915349382105e-05
-2.89166295405607e-05
-1.15482084021776e-05
-2.3738084025995e-05
-1.83818953051397e-05
-2.21285937321301e-05
-2.44420405456901e-05
-5.56949705207921e-07
-1.38161564234814e-05
-6.63445174141547e-06
-2.82959705375486e-05
-4.04317742338231e-05
-3.05811594961138e-05
-1.69735649629874e-05
-1.68602767856975e-05
-1.1708877381269e-05
-3.56152901283491e-05
-4.8498811136469e-05
-9.54842543816466e-06
-8.12547405829514e-06
-1.67648407271577e-05
-1.51653169676295e-05
-5.13210325718313e-05
-2.50994417519405e-05
-2.68696518332389e-05
5.04765131779726e-06
4.03995558714624e-06
-2.48262743244693e-05
-4.90808944330931e-05
-2.57408728111123e-05
-1.95721885354195e-05
-4.18253545439337e-05
-2.71045734134134e-05
-2.75060025326518e-06
-1.9486561515553e-05
-4.88659772459544e-06
-2.45914425824933e-05
-3.85302106878173e-05
-2.87411623101911e-05
-4.20183580671445e-05
-2.9223859750172e-05
-1.62499822749406e-05
-3.58873730758159e-05
-3.49483757675488e-05
-1.50267901444493e-05
-3.68416543078733e-05
-1.51086728323641e-05
-1.91392483083038e-05
-2.95873526087589e-05
-8.77791926794647e-07
-1.82892390206834e-05
-2.931754879255e-05
-2.11173963332631e-05
-2.44693989475708e-05
-3.30083082257206e-05
-2.69616101608469e-05
-2.63369730931975e-05
-1.95316983132602e-05
-2.53988265711731e-05
-1.61951488572627e-05
-2.32432448374288e-06
7.96643907077234e-06
-2.40254155533392e-05
7.81222801958716e-06
-3.07179631689073e-05
-8.69858752263337e-06
-2.62134820350765e-05
-7.15390413927669e-06
-2.43712289767852e-06
-3.89724655985365e-05
-1.11259626867733e-05
-9.93574657464414e-06
5.98854728962219e-06
-2.677969959189e-05
-1.53254334943632e-05
-2.34604421485636e-05
-1.42823292653903e-05
-3.58503602755133e-05
-2.85907656976047e-05
-1.98243367421731e-05
-5.98747086325145e-05
-2.52727561959884e-05
-2.16564536760106e-05
-1.56593905146341e-05
-1.64436944700561e-05
-2.96767609557714e-05
-2.85501521478079e-05
-3.02973806369379e-05
-3.37171865913047e-05
-3.41331447414064e-05
-3.51220688417754e-05
-2.14853061303146e-05
-3.482078037313e-05
-2.36629791964709e-05
-2.59210103657815e-05
-4.59087171679129e-05
-1.9088533752628e-05
-1.89979617160244e-05
-1.52600625922042e-05
-1.25322268352361e-05
-2.4778054284364e-05
-2.04014713340257e-05
-1.19280047969735e-05
-1.7600771700072e-05
-1.46585595934882e-05
-2.75040040977233e-06
-2.01544856793013e-06
-2.81608159883692e-05
-1.19707787547296e-05
-9.83962198596664e-06
-1.76264616374423e-05
-7.22102935882372e-06
-1.652401567757e-05
-1.34521991927199e-05
-1.91638573252674e-05
-1.85315536134812e-05
-2.34658475967141e-05
-1.35099039366315e-05
5.41517151288784e-06
-5.66703966769528e-05
-2.38617287190995e-05
-1.38983620329592e-05
-5.3975146507234e-06
-8.89283796206194e-06
-1.48976886531066e-05
-2.73759873590647e-05
-4.36551659916903e-05
-1.23042545564212e-05
-9.21524738959156e-06
-1.84584077971525e-05
-1.91596405597682e-05
-1.2870022063691e-05
-1.04661880516328e-05
-3.33099904298221e-05
-1.08126658249793e-05
-2.14798357460664e-05
-5.37705790181025e-06
-1.77458712249836e-05
-4.80091095529893e-05
-4.11323471090647e-05
-3.63292382357054e-05
-2.11167884604568e-05
-1.92726232869993e-05
-1.06307174632446e-05
-2.2964800623529e-05
-2.00437550112932e-05
-2.0826162742396e-05
-7.23264534183081e-06
-2.22735387979024e-05
-1.81669155995723e-05
2.26659179425792e-06
-1.357400846733e-05
-3.34655919808014e-05
-9.81387431430047e-06
-3.69247136218876e-05
-1.54739432925497e-05
-1.9555820046377e-05
-1.82454435228133e-05
-1.49109581046036e-05
-3.04459963152255e-05
-1.62481385749602e-05
-3.2129705795409e-05
-2.33295143501007e-05
-1.61443378939713e-05
-1.77278427038987e-05
1.96048859634951e-06
-2.55038361744153e-05
-1.56173739613554e-05
-2.3956544078795e-05
-1.51126112240975e-05
-3.43581166495807e-05
-3.49846698740666e-05
-4.22940056797204e-05
-2.87301624432252e-05
-2.35181180591001e-05
-1.27638631241261e-05
-6.2357360776671e-06
-1.7190954495876e-05
-4.72902946441878e-05
-2.68031569383574e-05
-1.57534496535503e-05
-2.25357799663821e-05
-8.48526052630706e-06
-2.58389301315641e-05
-2.71518169754527e-06
-2.56290283397094e-05
-1.46852895121841e-05
-2.49090475624717e-05
5.27126811017135e-06
-1.7538358883601e-05
-1.7416671133631e-05
-2.99749084206583e-05
-1.58119492351616e-05
-1.4698509867958e-05
-1.5770425279003e-05
-2.14502305247405e-05
-2.18960138559206e-05
-2.08907088252768e-05
-3.36981314259915e-05
-3.02971420237633e-05
-2.46059664238993e-05
-4.47174967852069e-06
-1.90547595337255e-05
-2.01991320686588e-05
-1.55931729960198e-05
-2.11504149698792e-05
-2.8105457872923e-05
9.15581340560066e-07
-4.93046374786057e-06
-2.39627539528899e-05
-2.97132757475949e-06
-1.60897223301672e-05
-1.69437622990024e-05
-1.35020018689763e-05
-1.4863290219295e-05
-2.08976673078509e-05
-1.33822749169555e-05
-2.04255793404956e-05
-5.85916431924718e-06
-2.10453218765836e-06
-1.51435491547666e-05
-3.28814014148095e-05
-1.70925689570441e-05
-2.29059809504475e-05
-2.12051634321447e-05
-2.23404139071777e-05
-3.34456903259856e-05
-3.86913995135017e-05
7.48195625050651e-06
3.07209857834538e-06
-1.39903552383124e-05
-1.73018185410889e-05
-2.88440307144844e-05
-2.15421151715142e-05
-6.31817139480736e-06
-1.09941868482625e-05
-1.35326818602597e-05
3.60713902178575e-06
-1.21336112572085e-05
-1.09526443115476e-05
-1.42232487857373e-05
-2.89777575374617e-05
-1.42179669773503e-06
-2.3609883627552e-05
-7.43198244912383e-06
-2.47338258685221e-05
-2.27767743287519e-05
-2.60531644579803e-05
-2.78409985990505e-05
-1.74475653363641e-05
-2.80158583437912e-05
-2.7024445364731e-05
-1.81735386455942e-05
-2.18307537935425e-05
-1.73938387347634e-05
-1.93954576035749e-05
-2.22587951977816e-05
-2.51924677988662e-05
-1.82261036116543e-05
-2.09965246149294e-05
-1.4280795184303e-05
-1.15246295642862e-05
-2.12623188810043e-05
-1.91201016722299e-05
-1.07097204907959e-05
-1.82359591681524e-05
-8.72994996897576e-06
-2.66137596660498e-05
-2.47170677585873e-05
-4.05246279096848e-06
-1.62505286469869e-05
-3.61828043277899e-05
-4.18330413606104e-05
-2.95536757262329e-05
-3.01281235444909e-05
-8.02991436256813e-06
-1.61960773849725e-05
-3.63560719014292e-05
-1.12725091420408e-05
-2.96587252688895e-05
-2.44835072580894e-05
-3.46416338917678e-05
-1.19913063044538e-05
-2.16462857320912e-05
3.68370774013154e-06
-1.83104568896724e-05
4.94063600437731e-06
-1.62433654283522e-05
-3.5161489879448e-05
-2.10870869731216e-05
1.50598689544422e-06
-1.70772615582403e-05
5.33664712845333e-07
-1.45271034442111e-05
-1.52309611298738e-05
-3.82401652596008e-05
-2.53028645165801e-05
-6.30103764969862e-06
-2.97639339467822e-05
-1.88858924653254e-05
-2.73873592822859e-05
-2.66584011757429e-05
-5.79648224084973e-06
-2.78302626855946e-05
-2.74515762995508e-05
-3.42192797773196e-05
-2.15883264788432e-05
-1.2061448209573e-05
-3.25625545818708e-05
-2.92594779438314e-05
-1.63842564541589e-05
-4.56659135495776e-05
-2.50976378889785e-05
-2.07510951682098e-05
-2.7678676353276e-05
-1.62204468541664e-05
-2.3345227138885e-05
-4.52306972655424e-05
-2.16767697253995e-05
-2.99157128521347e-05
-2.19667189977218e-05
-3.22045588610239e-05
-1.02141644136803e-06
-1.32429467577144e-05
-3.00897541325809e-05
-1.58187354737141e-05
-1.89684305856491e-05
-3.18280062986152e-05
-1.22032687604505e-05
4.21751154912988e-06
1.9232656845662e-06
-3.26227101934675e-05
-2.04943194424157e-05
-2.16342631393222e-05
-1.81728473510599e-05
-1.21672664547844e-05
-1.82968691569316e-05
-2.61193396363022e-05
2.28086552394683e-06
-1.00053683934528e-05
-6.19637060911452e-06
-3.53737840826675e-05
-2.17455817789069e-05
-2.43716889208623e-05
-2.75183645021991e-05
-2.89926623167705e-05
-1.05823718058076e-05
-6.99063084174292e-08
-2.08784145094562e-05
-1.5275033757574e-05
-2.63231345870066e-05
-1.31826920581877e-05
-2.21872566208806e-05
-1.31079999873477e-05
-4.42131870601934e-05
-2.51569617572643e-05
-1.79055053853551e-05
-1.63214844685268e-05
-2.9478591799273e-05
1.97118503356878e-06
-1.21423452109362e-05
-2.66369119670909e-05
-3.58266894160006e-05
-8.9394112023871e-06
-1.13744649752209e-05
-1.68811036356955e-05
-8.56830551766161e-06
-6.79967922994552e-06
-7.39443134337644e-06
-2.56836571008708e-05
-2.40628094680813e-05
-7.78242748968894e-06
-3.57749485500558e-05
-3.23286991865357e-05
-3.38666713510748e-05
-1.28708618894406e-05
-1.1251480668657e-05
-1.81496448056769e-05
-1.95047766381162e-05
-2.16233380559418e-05
-2.88612407084838e-05
-3.72111259902813e-05
-3.93478126900947e-05
-3.55644998025134e-05
-1.80527356436459e-05
-1.63312072433731e-05
-1.39098722299428e-06
-2.53489962291714e-05
-2.57874586292718e-05
-1.67080746182594e-05
-6.03007126517765e-06
-2.02725875961126e-05
-9.35112078052343e-06
-2.36009574426574e-05
-1.14735881028691e-05
-3.61953657759103e-06
-1.7484955641458e-05
-1.31709688317282e-05
-3.10828982629563e-05
-2.02567875933865e-05
-3.0082309457816e-05
-3.22519727904816e-05
-1.90693598998119e-05
-1.92646902131212e-05
-2.03588914772555e-05
-1.57705404171781e-05
-2.57644420333757e-05
-1.05818825848334e-05
-4.30012745800374e-05
-3.25575409356584e-05
-2.57758379158929e-05
-1.95486787142418e-05
-3.52089734907421e-05
-3.90764935801638e-05
-4.37522445782885e-06
-1.95895759862592e-05
-2.42869296049171e-05
7.28594956669982e-06
-4.15873996316946e-05
-2.19180810646266e-05
-1.47344571898518e-05
-3.17608048351531e-05
-3.07082922463326e-05
-1.69829634028158e-05
-2.32649149151271e-05
-1.68845465366539e-05
-2.17878961043283e-05
-8.45928793628125e-06
-3.88157838175674e-06
-1.52058118258832e-05
-9.40458795915607e-06
-4.17959409086038e-06
-1.53400468116688e-05
-2.86677499093159e-05
-2.9322967191892e-05
-1.26195928816462e-05
-1.31618201589219e-05
-3.8637167311295e-05
-2.77898768115674e-05
-2.41986276496135e-05
-3.04069744680545e-05
-2.78313901173414e-05
-2.78501285723049e-05
-1.59031727729526e-05
-3.78537853660528e-05
-4.61127073010388e-07
-9.33204635883403e-06
-2.09865140071569e-05
-1.82388307639728e-05
-5.84021321672113e-06
-3.22315424525439e-05
-2.12273090946608e-05
-1.95655087455058e-05
-1.41808562801173e-05
-3.65352796647576e-05
-2.46494674785895e-05
-9.64033562532131e-06
-4.33901313660466e-05
-6.91755732117228e-06
-1.42008800291059e-05
-1.89645297957476e-05
-1.19639579110897e-05
-2.53637279905307e-05
-3.38363625264567e-05
-8.37698646210998e-06
-2.98990594740701e-05
-8.0408161349045e-06
-1.01022274156147e-05
-1.10081809464379e-05
-1.53774946313742e-05
-2.05272728425408e-05
-2.34172113976172e-05
-1.0440364551085e-05
-2.89150850585664e-05
-2.62429897467867e-05
-1.87416169641844e-05
-1.90153674700273e-05
-3.49769408858276e-05
-3.31454278567543e-05
-2.03596114859273e-05
-2.59288452954585e-05
-2.68724460673758e-05
-4.45568522913522e-06
-8.02885400475416e-06
-1.22208082405074e-05
-4.70660958093321e-06
-2.45437175996135e-05
-4.92364757342493e-06
-1.4644587935091e-05
-2.22479831290394e-05
-1.74049887102848e-05
-1.65132447826501e-05
-6.29868604670684e-06
-2.31133644414203e-05
-1.68366619278048e-05
-3.20514613873716e-05
-9.77803788117356e-06
-2.68251897467266e-05
1.91158562115053e-07
-1.71449666507233e-05
-1.19979536059972e-06
-3.36720071972419e-05
-3.35277752883555e-05
-4.90636418658809e-05
-3.66434800611231e-05
-1.09290670106261e-05
-1.19951468779188e-05
-1.73573720828579e-05
-2.02594774045355e-05
-7.58798387450281e-06
-2.4433063028896e-05
-2.89004053506232e-05
-1.59232083642775e-05
-2.99105840437019e-06
-2.26186297378051e-05
-4.24044785865238e-05
-4.10623209990581e-05
-2.71466696463056e-05
-1.93321143237918e-05
-2.17110830743614e-05
-1.95057395351879e-06
-2.4736469907207e-05
-3.92954995484568e-05
-3.04896066794327e-05
-3.52708323655244e-05
-1.14477670217807e-05
-2.227269334386e-05
-2.4220545389356e-05
1.53697269192997e-05
-2.52920017483427e-05
4.59557995069553e-06
-2.33908849007819e-05
-1.58594807842407e-05
-5.07120461082066e-06
-2.01030545466461e-05
-2.54398313704273e-05
-1.32920339421102e-05
-1.86551649616553e-05
-2.50967743474405e-05
-2.14755970302613e-05
-8.10140524149884e-06
-6.10671602621072e-06
-1.52904265281113e-05
-7.57041089884491e-06
-2.82443058220136e-05
-2.85219410967e-05
-1.87939796437671e-05
-1.10935815261659e-05
1.49848480296008e-05
-4.16716898590691e-05
-3.06490160314748e-05
-4.16923060004361e-05
-1.82633102397235e-05
-3.97012731250086e-05
-2.81290572908153e-05
-1.9465839946695e-05
-4.778750923444e-05
-4.8495951035753e-05
-4.6598349112385e-06
3.89161288987719e-06
-1.61868478013546e-05
-1.54080892373753e-05
-2.56752889332484e-05
-2.83692958348122e-05
-7.7998517495031e-06
-1.26424986155986e-05
1.87273558773668e-06
-4.69150004689839e-06
-1.91353003700545e-05
-3.08168681006777e-05
-2.47155216362695e-05
-1.65550225183329e-06
-6.61810877932541e-06
-4.11390198321304e-05
-3.41583897674697e-05
-1.34809282403862e-05
-9.86393692144789e-06
-3.82231801482254e-05
-3.85500840609329e-05
-1.4208550537758e-05
-3.66451924953336e-05
-2.63147857349679e-05
-3.59203986542148e-05
-2.97759645130472e-05
-7.85614091811312e-06
-2.00062283067607e-05
-2.09756862852625e-05
-4.48130373961342e-05
-3.09313887560962e-05
-1.4753181213866e-05
-3.23382575520494e-06
-1.39895310732555e-05
-1.2289549915752e-05
-2.60871740038402e-05
-4.84546611551558e-06
-3.78085602465293e-05
-3.25939044738233e-05
-2.32136581668259e-05
-1.75782935223698e-05
-2.89284548527883e-05
-9.45960482071597e-06
-1.42640255178527e-06
-4.58867545171524e-05
-3.30160930840142e-05
-1.20345122055078e-05
-3.03520939584197e-05
-9.99638805906577e-06
-3.03699055179941e-05
-1.1568110168069e-05
2.22305422245362e-06
-2.27207849553718e-05
-1.91442773997213e-05
-5.92772639744779e-06
-1.65580832597864e-05
-2.0095394072533e-05
-3.08883380055838e-05
1.38103895576814e-05
-1.86747604049069e-05
-3.21380697938878e-05
-6.44277666674446e-06
-2.36152810266234e-05
-2.72149296136813e-05
-2.16052050842645e-05
-2.76589160837721e-05
-4.2351066699281e-06
9.90174664911668e-06
-5.07917890586634e-05
-6.53887351291655e-06
-3.09743694228872e-05
-1.95660661344393e-05
-3.23390089073602e-05
-2.11184060127839e-05
-4.08204625239381e-05
-9.48020232891451e-06
-2.36457552652336e-05
-2.71627619564048e-05
-3.36910427933846e-05
-3.10608682412769e-05
-2.36017413750113e-05
-1.89888256912985e-05
-1.49862682684389e-05
-2.17246850747317e-05
-1.17067684875386e-05
-2.01014440739557e-05
-3.54500775397571e-05
-3.02388751468737e-05
1.32809710206358e-06
-2.13047439514859e-05
-2.0444726839882e-05
-3.68871685296073e-06
-1.0274405576982e-05
-2.75977501272434e-05
-7.12389157179767e-06
-2.19796490846396e-06
-4.04576460632307e-05
-2.11706685535734e-05
-3.40210618076129e-05
-7.58627422880533e-06
-4.00543546684468e-05
-3.09310149910468e-05
-3.65003796294428e-05
-3.37683440887274e-05
-1.36647165066117e-05
-2.24690921108784e-05
-1.07569530178959e-05
-2.02803436446929e-05
-1.81244931158068e-05
-4.37220201155185e-05
-7.70492606116399e-06
-1.77794944470341e-05
-1.12282153690776e-05
-1.60405223682664e-05
-2.62123626183402e-05
-2.45594661739267e-05
-2.07373031568371e-05
-1.96924188538194e-05
1.85967504389962e-06
-1.28066361013758e-05
-2.41580148147512e-05
-4.63689804835108e-05
-2.92150304395324e-05
-2.68955134474692e-05
-4.20365444476355e-05
-7.33441351557646e-06
-2.42502784298526e-05
-7.47749379589764e-06
-2.87012625671993e-05
-7.04456874040633e-06
-3.13015576189295e-05
-1.77705668651323e-05
-1.71134006757866e-05
1.44795714168547e-06
2.33239200332352e-06
-1.80334982507122e-05
5.64650972126736e-06
-2.51146489259566e-05
-1.0187680165702e-05
-3.1401342030141e-05
-3.70786273351665e-05
-7.19800036903107e-06
5.36292561894981e-07
-1.19523479802256e-05
-5.19887457520718e-06
-6.98185299442293e-06
1.33597045202516e-05
-3.28014179148775e-05
-9.11259486187965e-06
-1.60814932507357e-05
-3.62210969620201e-05
2.4372052378034e-07
-1.94081015269935e-05
3.11408930072345e-06
-4.33642943623275e-05
-2.15699186845978e-05
-3.04279661800022e-05
-1.04734562165874e-05
-3.91458655966e-05
-3.69873398797794e-05
-3.25018677748094e-05
-3.92518647549902e-05
-2.30638422619331e-05
-3.02056742297814e-05
-2.36762292457855e-05
-4.23063157854303e-05
-2.64760301624458e-05
-2.77742684638342e-05
-2.6723369685409e-05
-4.94505852999208e-06
-2.28872796709233e-05
-2.9397517192856e-05
-3.76136777323883e-05
2.79540787885465e-06
-5.91148899573443e-06
-3.04506788850762e-05
-2.29068026282452e-05
-2.33713021229977e-05
-3.53653536334643e-05
-2.83311996861136e-05
-3.3844556964075e-05
-3.06000769253716e-05
-2.57452061565606e-05
-2.54628459282697e-05
-3.84083600356349e-05
-2.43154378435249e-05
-3.27965492312462e-05
-3.57855439443405e-05
-1.47847622651996e-05
-2.19779125895327e-05
-2.28720093621211e-07
-1.02764012361239e-05
1.96637181301297e-05
-1.85903519766666e-05
-3.32101325985052e-05
-1.51304901655925e-05
-2.62534457041711e-05
-2.42845292406724e-05
-4.06213867380103e-06
-1.73915026153152e-05
-1.19413684157392e-05
-2.39683859469692e-05
-3.18959957268581e-05
-1.22726072624719e-05
-3.28722693289421e-05
-2.66281745514895e-05
-1.52921485935188e-05
-3.028187310353e-05
-1.49623964504193e-05
-2.93162583087764e-06
-1.53085589130922e-05
3.75057083047155e-06
-1.58564656869296e-05
-2.28427799746397e-05
-3.34694311607988e-05
5.67006496395096e-06
-1.49229405662157e-05
-1.86741432291859e-05
-2.26153775172864e-05
-2.69594952324466e-05
-2.50388098910042e-05
-2.1618661487882e-05
-2.79069824207577e-05
-3.62439363231085e-05
-1.65228876714721e-05
5.17940779580691e-06
-4.01799610964731e-05
-4.20384052401484e-05
-1.37647806498273e-06
-1.65838719984504e-05
-2.6133624628411e-05
-2.21042420642552e-05
-1.65829220324692e-05
-2.95126524201615e-05
-4.18498513504542e-05
-1.14082035848926e-05
-3.15541577298768e-05
-1.61114739105111e-05
-1.23325061176161e-05
-2.73535105974767e-05
-1.21171471579159e-05
-3.70911511180975e-05
-2.9435579919997e-05
-9.31500189391916e-06
-4.30786462858777e-05
-5.23270021256576e-06
-2.77612039717532e-05
-2.42360788989868e-05
-3.16896353673577e-05
-1.64162744078646e-05
-2.00377423669266e-05
-3.64478513485892e-05
-1.5952744011528e-05
-2.32105234139226e-05
-1.40931579934949e-05
-4.12035974118776e-05
-1.79638879070446e-05
-2.86858439717162e-05
5.04873454093008e-06
-2.60237609411592e-05
-2.64534596832257e-05
-1.47643392218688e-06
-2.96200928041609e-05
-2.13083775599161e-05
-4.59313004127307e-05
-2.43926563781033e-05
-9.39700215373988e-06
-5.88716540296795e-06
-2.76090564347139e-05
-1.16964875336596e-05
-3.50515769652322e-05
-4.14349201002858e-05
-2.33652407334661e-05
-5.74939673813752e-05
-2.55887786275987e-05
-1.44026448537071e-05
-1.94711231476925e-05
-2.2965581374581e-05
1.2224811560251e-06
-2.88462138358094e-05
-3.03471594451679e-05
1.22049209826538e-05
-2.60035231588036e-05
-2.28628798534203e-05
-2.76101713469963e-05
-1.97661433801463e-05
-2.66827888427148e-05
-4.89318029808968e-05
-2.54021780960035e-05
-2.80474339941363e-05
-2.2094650217552e-06
-3.23409308337156e-05
-1.74545920153894e-05
-2.9318611047329e-06
-3.97382824976111e-06
-1.71590391534944e-05
-4.41678577096143e-05
-5.24250173059506e-06
-2.54051229892749e-05
-1.38464178774301e-05
3.95822451407711e-06
-3.21942925514235e-05
-2.22711316176778e-06
-1.11928206809165e-05
-1.9442428177618e-05
-1.87357346688927e-05
-2.98873352764486e-05
-4.34819308605343e-06
-1.40195301845171e-05
-1.40157879094295e-05
-2.24981380494569e-05
-2.27545109485421e-05
-2.83535273612707e-05
-1.07923738231587e-06
-2.11706832734961e-05
-1.83278853894965e-05
-2.59197529450805e-05
-4.61096470919973e-05
-1.83101958884721e-05
-3.18444922036599e-05
-4.44501282620626e-05
-1.92092248493124e-05
-2.55627440799969e-05
-1.16767362168012e-05
-3.16470043037749e-05
9.66414356767401e-08
-3.33419418737489e-05
-1.2003750671198e-05
-3.26780533140521e-05
-3.7708396414269e-05
-2.22316221156077e-05
-1.98747520496155e-05
-1.9327555327285e-05
-3.91185310764089e-05
-1.19887470299159e-05
-1.49884406343137e-06
-1.43762886167665e-05
-3.77236093553747e-05
-1.18037952709951e-05
1.89304846078579e-06
-1.79576075695005e-05
-2.04285804568758e-05
-7.45512192493447e-06
-2.87501373573684e-05
-7.37886586709907e-06
-3.41769224566207e-05
-3.44308789902618e-05
-2.1495893688846e-05
-3.99383722607104e-06
-8.66488444394321e-06
-2.78043478717275e-05
-2.02730912268864e-05
-1.59204114435186e-05
-4.21050661686999e-06
-3.56979543876983e-05
-3.06208804137603e-05
-3.26533195458588e-05
-1.17285388120062e-05
-3.93865849248875e-05
-3.73990498830026e-05
-2.90076855583518e-05
-2.60421392775186e-05
-1.70655394586221e-05
-1.27481640090752e-05
3.84410055986364e-07
-2.57119564507741e-05
-2.6846120736884e-05
-2.06962836553188e-05
-1.74265239157548e-05
-1.90643930391007e-05
-1.89344670804613e-05
-9.44173731205429e-06
-9.548438333479e-06
-2.1674928047546e-05
-1.87550636895342e-05
-2.85471550244677e-05
-1.94830586426154e-05
-2.21555670225826e-05
-2.73966293260739e-05
-1.79881061809298e-05
-2.91629864510729e-05
-3.38232374694983e-05
3.85196831863036e-06
-3.30422990309929e-05
-1.15614736417e-05
-6.78920665412111e-06
-3.7006230371817e-06
-8.67176132991358e-06
-2.37583858783517e-05
-2.25603956417317e-05
-1.13402921030926e-05
-1.504016665637e-05
-1.62153450572817e-05
-2.20085681217841e-05
-2.27577599526741e-05
-2.89580038410583e-05
-3.57759291809904e-06
-6.25685993316456e-06
-1.11745522109062e-05
-1.98336615718449e-05
-1.82869038080918e-06
-5.76545788587721e-06
-1.34529797442967e-05
-1.95592881327589e-05
-3.20172422003268e-05
-1.67419844732093e-05
-2.51451086550361e-05
-2.08038945275834e-05
-2.32894325407575e-05
-4.0169816349389e-05
-4.21913289906251e-05
-3.23911418586449e-05
-1.1451429883294e-05
-3.4489073123894e-05
-9.3580477027758e-06
-2.35091558108469e-05
-2.3080547122806e-05
-2.72909085348476e-05
-1.7435625732838e-05
1.03981170192515e-06
-1.12814670792398e-05
-1.58443527889394e-05
-1.54414197754873e-05
-2.13907195804955e-05
-2.34111395861446e-05
-1.66077543757343e-05
-1.05908412409735e-05
-4.21671470064773e-05
-2.16312491094526e-05
-2.01284162469278e-05
-1.58453509030924e-05
-2.94986737626803e-05
-3.57623939451102e-05
6.3906242551934e-06
-2.15201029848634e-05
-1.55142391844787e-05
-3.17504293950931e-05
-2.1627340432739e-05
-4.46850903016947e-05
-2.31565825521742e-05
-1.14350621674104e-05
-1.74150951481863e-05
-5.5789766909824e-06
1.24778333370354e-05
-1.77237329326872e-05
-1.20693541651684e-05
-1.49750775075599e-05
-1.02449953909003e-05
-1.90128197003383e-05
-2.19850633512133e-05
-3.18586055209923e-05
-8.71511935007934e-06
-2.47996568112507e-05
-1.11296259524676e-05
8.01297591158846e-07
-3.46033023507783e-05
-2.94834901193329e-05
-2.82354290740106e-05
-2.94329612063269e-05
-1.20924800900854e-05
-1.67052350622772e-05
-2.49233356772425e-05
-2.08272023812031e-05
-1.70034776709788e-05
-2.19477596682878e-05
-1.40712306084294e-05
-1.14026568729947e-05
-3.45240942831087e-05
-3.51866555062906e-05
-2.09771265007159e-05
-1.85514983852983e-05
-1.73609822820059e-05
-9.23158152530449e-06
-2.17496470859328e-05
-1.0365663293023e-05
-6.19097695943792e-07
-3.63819372405376e-05
-5.05295735082353e-06
-9.3189415770991e-06
-1.93181545609679e-05
-3.52276058673295e-05
-3.96069670959447e-05
-5.69099905161619e-06
-2.43696908857121e-05
-3.86980515722502e-05
-1.68638275368777e-05
-2.22112692257234e-05
-2.46178054478124e-05
-2.75584775491214e-05
-2.64750784643889e-05
-3.85627523358982e-05
-1.98338713214029e-05
-1.83324698745213e-05
-1.33478086346855e-05
-2.86871930608632e-05
-2.08308060462753e-05
-1.04219107107736e-05
-1.07605597415061e-05
-7.47983802906397e-06
-3.537154507047e-05
-1.22296609728863e-05
-1.1353596846695e-05
-2.00097596380979e-05
-2.14049802914657e-05
-2.4641968996006e-05
1.31523884442267e-05
-2.57662088037936e-05
-4.71020076911181e-06
-1.81553486388753e-05
-8.29139122606216e-06
-1.60297027748482e-05
-3.39629574549114e-05
-1.32507670911917e-05
-1.48548162078192e-05
-7.09456649098758e-07
-3.05406086475101e-05
-4.25874788968039e-06
-2.22536121862232e-05
-2.09756235535129e-05
-3.30178331923429e-05
-2.03392876500554e-05
-1.41534940470388e-05
-2.12507421880766e-05
-2.17069237964196e-05
-3.86814869595124e-05
-2.70210443455104e-05
-2.27402318176138e-05
-2.61649142655405e-05
-1.53055210383265e-05
-2.24451368754854e-05
-4.42210685135048e-05
-1.69464261152235e-05
-3.54118865429669e-05
-6.44071722641201e-06
-2.78461191865491e-05
-3.006316179102e-05
-1.17714129731367e-05
-4.29447573838394e-06
-2.19411989992337e-06
-1.62232997728981e-05
-3.98403791428041e-05
-1.49528921555837e-05
-1.756503632082e-05
-3.0453983020346e-05
-2.14295451625353e-05
-2.53582410082269e-05
-3.15794477382087e-05
-3.10029341633252e-05
-2.78982886742592e-05
-1.06104806065455e-05
-3.58007212835142e-05
-2.22285491769952e-05
-1.52887049557811e-05
-1.02712778429374e-05
-2.83615170268376e-05
-3.52727280371555e-05
-7.64813686644527e-07
-1.08385286637969e-05
-4.20325752164685e-05
-3.67002076000215e-05
-2.2894616241943e-05
-9.80965512220433e-06
-2.23785627636801e-05
-1.70305696468751e-05
-1.61865476034956e-05
-1.55338951890185e-05
-1.67164820626249e-05
-2.74083849804789e-05
1.29319656183273e-05
-8.71072191316598e-06
-2.37792926442816e-05
-1.55136377620288e-05
-1.64754810778689e-05
-1.59699483078375e-05
-2.77845709272055e-05
-2.58510939634998e-05
-2.27498513038641e-05
-2.59858079106424e-05
-1.70173434709484e-05
-3.47769365201306e-05
-3.24537915974609e-05
-2.19929217717051e-05
-1.24292273100643e-05
-5.02088046767989e-05
-3.4303857571448e-05
-2.10003120355821e-05
-2.71848723294942e-05
-2.83348086814715e-05
-1.65076076730125e-05
-1.22541778089634e-05
-2.69580263576299e-05
-1.98652477320329e-05
-1.22975243282814e-05
-2.06854004990986e-05
-1.21292818155839e-05
-1.58231163646403e-05
-1.83920206132071e-05
-1.79596282674559e-05
-2.84854387158142e-05
-2.35802660525067e-05
-1.60536136701705e-05
-1.83460865958486e-05
-1.49716321044718e-05
-3.77044380107331e-05
-3.73494826944949e-05
-3.77503199200203e-05
-2.65837011457455e-05
-1.91508668382583e-05
-2.75825370816623e-05
4.71408847567556e-06
-2.32292226138048e-05
-3.30833650681603e-05
7.21981703673214e-06
-1.87236802994356e-05
-2.07119717253626e-05
-2.38232002175203e-05
-1.20642093613698e-05
-1.01593703852213e-05
-2.0867666019185e-05
-3.60529672220666e-05
8.51153980266811e-06
1.53208037832395e-05
-2.611380238792e-05
-3.41408214416431e-05
-3.65035826186206e-05
-3.74487937961875e-05
-1.33284027086369e-05
-3.73516123323215e-05
-3.63271205450164e-05
-2.14450660713957e-05
-9.39477731197586e-06
-2.77909975792407e-06
-2.37874117099929e-05
3.20800269377055e-07
-2.08504943981949e-05
2.33959904859504e-06
-8.41235861210289e-06
-3.75375512970057e-05
-2.07071616276599e-05
-2.09037711072961e-05
-3.70338512828513e-05
-1.85423635788317e-05
-1.97765090256037e-05
-2.14528424531472e-05
-1.22404133443926e-05
-4.20837680839039e-05
-2.91087357983944e-05
-1.13065166670363e-05
-2.1309274210441e-05
-2.15290313335396e-05
-2.06280521937066e-05
-1.97762326946585e-05
1.6474751616269e-05
-1.82367607133689e-05
-1.20900543472994e-05
-7.81038556907458e-07
-5.14089198987971e-05
-3.70801193974429e-05
-1.06369322245649e-05
-4.62783042848774e-05
-2.7696691435973e-05
-2.20555852331332e-05
-3.24237687756145e-05
-2.36652472516804e-05
-2.48211411415256e-05
-2.54953885083598e-05
-2.5976140684367e-05
-8.09218076153901e-06
-1.22782874718959e-05
-1.71545964713456e-06
-2.03955261502314e-05
-3.48696816809862e-05
-3.23962390111066e-05
-2.16260123541754e-05
-1.5662631186153e-05
-1.44365924494971e-05
-9.14625619565585e-06
-6.02119641453793e-06
-9.29059072925238e-06
-5.11645290055449e-06
-1.06369148125873e-05
-3.09568356849987e-05
-1.70835919186855e-05
-2.36370778792418e-05
-4.48354270244737e-06
2.08091459454428e-06
-3.19621884655967e-05
-9.18544542185098e-06
-3.03143546535288e-07
-2.45374622845158e-05
-6.7282546813379e-06
-4.66898718034402e-05
-2.4567737366272e-05
-4.15578590222249e-05
-1.92064308759153e-05
-3.69412895396823e-05
-2.72507413331161e-05
-2.00817610204132e-05
-2.58073084313948e-05
-3.45592505648141e-05
-1.11687618326285e-06
-9.77683403106038e-06
-4.83403077077564e-06
-2.89677844012365e-05
-4.25953327136072e-06
-1.16344978117043e-05
1.42566437944965e-05
-9.16958132717667e-06
-2.40739887703139e-05
-5.74611442683078e-05
-2.05407732147645e-05
-8.11045508928034e-06
-4.55283955719978e-06
-4.7801905323697e-05
-3.37244959030869e-05
-3.72205069776653e-05
-2.02957376141599e-05
-1.81165370936007e-05
-1.35973725027862e-05
-2.40445940782254e-05
-2.46514897419577e-05
-2.84427254827123e-05
-2.43220717775123e-05
-2.28140212214018e-05
-3.70534820250529e-05
-1.51380740567768e-05
-5.00749088682961e-05
-4.766486021033e-05
-3.90546932826558e-08
-3.66589841706321e-05
-3.9552632765527e-06
-1.55324224760571e-05
-2.08872554265192e-05
-3.82220392531926e-05
-2.63420891139502e-05
-1.28181831530432e-05
-1.69227340556266e-05
-2.33966089734662e-05
-1.3549906999003e-05
-2.59539104168965e-05
-2.81728957580227e-05
-4.90873718328339e-05
-4.10753960102342e-05
-3.14930585728103e-05
-2.72516409501603e-05
-4.61841248411666e-05
-3.02933843545925e-05
-3.99917281584207e-05
-3.56710877286261e-05
-5.11315792421448e-05
-3.5647931857111e-05
-4.41555754398792e-06
-1.23261022196052e-05
-4.12752707890001e-05
-3.61946719624402e-05
-9.64052321714519e-06
-3.06099721886009e-05
-1.91018278606112e-06
-2.5689301994204e-05
-2.8939331161166e-05
-7.51126709405799e-06
-1.80389263676282e-05
-4.2666092593596e-05
-3.0045608332004e-05
-1.89116370344369e-05
-2.60596810586909e-05
-1.81669169891753e-05
-3.404179283726e-05
-6.66309474511982e-06
-1.47059779658516e-05
-3.20086545967589e-05
-8.92861411114018e-06
-6.66453703674372e-06
-1.22981836055732e-05
-4.61384593410006e-05
1.49164276267488e-05
-1.95310014552787e-06
-3.2344713761899e-06
-2.80278716938523e-05
-1.80640997459735e-05
-4.705642869152e-05
-4.71622275734895e-06
-2.33287085759422e-05
-8.39444322808718e-06
-1.93089415471914e-05
-2.05543433220956e-05
-3.04405809052705e-05
-4.98778699746811e-06
-3.01789285453946e-05
-3.49036374592822e-05
-2.58779170541461e-05
-2.1027719695649e-05
-1.99490241091446e-05
-1.54802368319864e-05
-1.79297700074302e-05
-2.43738189155612e-05
-2.4891549189367e-05
-1.05211584324037e-05
-5.36023149136179e-06
-3.10295682283878e-05
-1.95474590895898e-05
-2.59411199011589e-05
-3.66169263171092e-05
-1.62910759529411e-05
-4.66733420301323e-06
-3.34956568827132e-05
-2.27085176630062e-05
-2.14447291054618e-05
-2.59895404805429e-05
-2.2684244617903e-05
-2.23497433244106e-05
-1.2647803594921e-05
-2.05297275843895e-05
-2.13682317917535e-05
-2.17566880535851e-06
-1.21855943585364e-05
-4.49137521389176e-05
-2.3426218671251e-05
-3.46056027023977e-05
-2.16074096877468e-05
-1.6792510071254e-05
-2.19336296311066e-05
-3.80869491441514e-05
-2.74021287107144e-05
-2.05251705992265e-05
-1.95740157755188e-05
-2.01225474113471e-05
-2.43626630967104e-05
-1.54067356763792e-05
-1.00029727347502e-05
-2.46473508795028e-05
-2.97414155089223e-05
-1.13305842767922e-05
-2.01465168144488e-05
-1.08913556490298e-05
-5.22632609086984e-05
-1.07460947815057e-05
-2.05801919941666e-05
-2.59688313978849e-05
-1.35957168286802e-05
-1.2861567645496e-05
-3.10586710160464e-05
-1.37422095805141e-05
-2.74695888522358e-05
-1.65336259304063e-05
-4.39421926370439e-05
-1.03378218470558e-05
-2.72138898251602e-05
-3.23741143131029e-05
-1.36554677623683e-05
-2.19861977132635e-05
-2.20849826489041e-05
-3.68890470035476e-05
-2.33615574706519e-05
-2.84499883302833e-05
-7.19058680311532e-06
-1.17726736034068e-05
-2.64750236142616e-05
-2.47690859042119e-05
-3.66874580407536e-05
-1.93608647339477e-05
-2.48815562542458e-05
-6.32450565060345e-06
-2.18633545868649e-05
-4.53495866879509e-06
-1.69539936809117e-06
-2.76614646378146e-05
-2.14653268805836e-05
-2.25081335056046e-05
-2.08468034043128e-05
-1.88170986532464e-05
-1.76350223226599e-05
-2.48075624645626e-05
-1.5371212415807e-05
-4.99151607918691e-06
-3.31526728700752e-05
-1.31229741704758e-05
-8.85615288118158e-06
-6.84222474380672e-06
-2.56666720900935e-05
-9.99327360633207e-06
-1.59239550516763e-05
-6.37135903677495e-06
-2.98936283205979e-05
-4.29185081919616e-06
-1.15318530143572e-05
-2.42521386005343e-05
-3.53830628775301e-05
-8.18645229441182e-06
-1.64649900115715e-05
-1.49939537908517e-05
-3.64926103152455e-05
-2.54252787388972e-05
-1.1409999228512e-05
-2.7577360893912e-05
-2.92127573499881e-05
-2.75372410771019e-05
-1.09918666487291e-05
-4.33611042643982e-06
-2.86342134164343e-05
-3.1634189909217e-05
-9.71203887049145e-09
-1.87200375657017e-05
-5.28451624772364e-06
-2.46429653909603e-05
-2.26295826249872e-05
-4.05072989218638e-05
-1.24436194288308e-05
-2.95633247500629e-05
-1.55262830053417e-05
-2.23331757778183e-05
-2.20770893653449e-05
-2.51025676947915e-05
-2.08657093872366e-05
-4.50223043363699e-06
-2.17201548832227e-05
-1.74589735909107e-05
-2.9903180912878e-05
-2.81390999306759e-05
-1.91750243724449e-05
-3.58672812348392e-05
-1.66107039200728e-06
-9.50778809373193e-07
-7.46715978245074e-06
-1.30200380556612e-05
-4.72873019347369e-05
-2.33382193721203e-05
-1.65799756907628e-05
-2.02255164771883e-05
-2.31307787211934e-05
-2.21616654236749e-05
-4.77690082246344e-05
-4.20792228894118e-05
-6.37765556940482e-06
-8.60154063904876e-06
-1.50805490754085e-05
2.15807416029844e-06
-3.04405221915567e-05
-4.9040354909708e-05
-3.5205647282656e-06
-2.70648700827758e-05
-5.43014511406062e-05
4.68596773348483e-06
-1.25573649550428e-05
-1.41020965386922e-05
-3.89240569501335e-05
-2.45288256152002e-05
1.19535313835883e-06
-2.07107096901524e-05
-1.70862442333605e-05
-2.2553118415649e-05
-2.61480022267889e-05
-4.08076365077374e-05
-4.19208780103936e-05
-1.14666829180683e-05
-1.02121536819783e-05
-2.342011396034e-05
-3.27736821360761e-05
-2.22704848306788e-05
-1.78237931084683e-05
-2.25554023817145e-05
-1.2577781556646e-05
-2.39266266967833e-05
-1.28426036428154e-05
-3.3639280056939e-05
-3.41019245043811e-06
-1.52511852791931e-05
-2.98811877743896e-05
-1.00098220721604e-06
-2.91225136896411e-05
-1.06198824404061e-05
-1.54235482147718e-05
-2.30002762366922e-05
-2.61513156720537e-05
-5.71698695984789e-06
-1.95855937983005e-05
-2.33449899050007e-05
-2.09684975394338e-05
-2.7650877630988e-05
-3.66508819612633e-05
-4.18164445926924e-05
-4.59519723986233e-05
-1.51500693508999e-05
-4.10148836055397e-05
-3.43547617435156e-05
-3.0102399689752e-05
-3.05210656435754e-05
-2.04752493001436e-05
-3.40565492551609e-05
-2.12973576604162e-05
-1.08973192632932e-05
-1.12289116302369e-05
-2.16295177948833e-05
-2.11898418200914e-05
-3.03894037595927e-05
-3.03639129574012e-05
-2.36096823623664e-05
2.19583896147441e-06
-2.40968445748458e-05
-2.72305897001852e-06
-3.11422643900369e-05
-6.43669634353786e-06
-2.77899921664556e-05
-2.7066264100428e-05
-1.08556014752497e-05
-2.99134394232579e-05
-3.90943149621575e-05
5.6450018233856e-06
-3.01273746412999e-06
-2.81044065335085e-05
-2.54711517250231e-05
-5.07826334919107e-05
-2.60780592574359e-05
-1.67085535160267e-05
-1.04430657602659e-06
-2.45432150115554e-05
-1.85961856702149e-05
-1.11595989762524e-05
-8.87399100236138e-06
-6.5889945350663e-06
-2.40224868768347e-05
-1.22364675168862e-05
-1.74791159609301e-05
-3.74703700591119e-05
-6.4601750532647e-06
-1.09696686854794e-05
-5.71005658550772e-06
-2.35151040361999e-05
-2.089513747964e-05
-1.72176141525341e-05
-1.57353565852405e-05
-1.66680453679764e-05
-2.52203957419083e-05
-1.43353641851264e-05
-3.64338053386547e-05
-2.03383259405799e-06
-2.44174783646058e-05
-1.24930449355092e-05
-2.70610486904742e-05
-3.98159883089213e-05
-4.81665283325539e-05
-3.6552074430268e-05
-3.34031994749124e-05
-3.45155227958377e-06
-1.72453243055858e-05
-4.30516793546573e-05
-8.29524070371461e-06
-4.44750207448321e-05
-1.61408168186211e-05
-3.5464535025868e-05
-1.50487601411817e-05
-2.30517084010917e-05
-9.30189037884115e-06
-2.31464169386055e-05
-4.87062267735237e-05
-2.49831742681645e-05
-2.02381440690084e-05
-2.02652442972287e-05
-2.4824575188707e-05
-1.16136499303687e-05
-3.19272818243758e-05
-2.9438031966638e-05
-4.73405430916497e-05
-2.09121448791148e-05
-1.38789700757907e-05
-4.01941030667257e-05
-2.35656784799867e-05
-1.73375017555808e-05
-4.14121462729217e-05
-1.57480833671345e-05
1.49599173811552e-06
6.10969828811061e-06
-4.43646286814147e-05
-1.89599414931455e-05
-1.20280685262872e-05
-6.02941868103498e-05
-2.35345732722971e-05
-4.79211053761625e-05
-1.75095509689596e-05
-8.58569685037471e-06
-1.34327508300467e-05
-1.12997889994572e-05
-3.2511244172146e-05
-2.51011659105521e-05
-3.43267524188076e-05
-3.27133702094847e-05
-1.27311857829908e-05
-2.5048444959523e-05
-1.36924808141297e-05
-1.9615099548208e-05
-1.66401238315566e-05
-4.30348849707725e-05
-3.22490399244919e-05
-5.64820465574454e-06
-2.71278178222149e-05
-1.59621962754332e-05
8.77520962680511e-07
-2.85234440331076e-05
-1.18482446530311e-05
-5.8826946071506e-06
-4.6401414937658e-05
-3.21432587342249e-05
-1.59666424722461e-05
-1.6387793076354e-05
1.04552379469172e-05
-1.49361199984958e-05
-3.11301632621697e-05
-3.67841321106371e-05
-2.56250361482923e-05
-3.1063502745775e-05
-2.5333690106603e-05
3.11813779671563e-06
-3.04565183489069e-05
-2.04555198704829e-05
-1.39561234803465e-05
-2.33922277068886e-05
-2.55576488287787e-05
-3.85658164396002e-05
-2.53271535522977e-05
-2.61939268397823e-05
-3.05864153356056e-05
-2.41238858815575e-05
-1.96184635456081e-06
-1.49194331478278e-06
-2.13903721888981e-06
-1.4588872001655e-05
-2.0230831171011e-05
-3.81694007663671e-06
-2.56638625214221e-06
-1.81164805972912e-05
-1.38924589449078e-05
-2.83042802646401e-05
-2.64842026069997e-05
-1.09552769348985e-05
-1.90750939208922e-05
-8.54182500764399e-06
-3.16546999075746e-05
-2.18281435447905e-05
-4.27895331581627e-05
-4.00675394280794e-05
-2.15739837775863e-05
-4.15745764830004e-05
-1.46167110065326e-05
-3.25439864839249e-05
-3.55895063544373e-05
-8.30452198614436e-06
-2.24984666828077e-05
-1.27069958741818e-05
-2.05191659679145e-05
-2.28353043672855e-05
-2.52204018899372e-05
-3.20733856801191e-05
-1.0773668176647e-05
-3.16597262995439e-05
-2.56732415232023e-05
-2.28644823281003e-05
-1.94658203410394e-05
-1.76068347616018e-05
-2.87758565410079e-05
-4.17377963242173e-05
-2.5398032203133e-05
-1.72578871658225e-05
-2.07004455436761e-05
-3.88108940221857e-05
-1.69437969090848e-05
-1.19555091663307e-05
-4.22634731826762e-05
-2.28011805548497e-05
-4.07800995604672e-05
-2.64242336841377e-05
-2.13207888953722e-05
-1.26357692428041e-05
-1.6613103854388e-05
-3.70140472055086e-05
-1.69368350379036e-05
-4.86435170355606e-06
-8.21952860014693e-06
-3.45773353060513e-05
-1.18782022847136e-05
7.48929700600466e-07
1.30084541403047e-06
-1.31571424176881e-05
-2.59934302620672e-06
-1.77359386893474e-05
-2.43757947127759e-05
-2.62212360055211e-05
-1.42146627581636e-05
-3.16849076204423e-05
-3.59859839252776e-05
-2.6752833806723e-05
-3.68800027051026e-05
-2.11241621588024e-05
-2.53794606844812e-05
-4.89227410218441e-06
-3.1003451297389e-05
-3.51913279011116e-05
-1.16366660114118e-05
-1.44159486137414e-05
-3.2083323759782e-05
-1.14638836457258e-05
-3.3501294007035e-05
-6.8849946938111e-06
-1.2629602693644e-05
-2.91380128415112e-05
-3.84336209714902e-05
-2.20293238791016e-05
-1.88028810090809e-05
-2.45723906272283e-05
-2.0724153902234e-05
-1.5343335982733e-05
-2.02289836426689e-05
-1.55326238390732e-05
-1.27349076660487e-05
-1.98579429377294e-05
-4.02666924168397e-05
-8.1614187586674e-06
-3.53934210010615e-05
-8.58595494079964e-06
-3.00925487156411e-05
-3.94010552715121e-05
-9.70381335717071e-06
-4.44365456429082e-05
-2.76102929150532e-05
-2.6177637221518e-05
-3.83484379602301e-05
-3.98168505322858e-05
-2.49395286627815e-05
-2.62961345465555e-05
-2.0487311182838e-05
-3.95515677197492e-06
-2.68443073857739e-05
-2.60978002719298e-05
-1.43140046074997e-05
-2.44805933283113e-05
-1.9015067804694e-05
-2.23565142414604e-05
-2.91539816359845e-05
-2.81141405578079e-05
-1.78456579797449e-05
-1.34838340290434e-05
-4.28373932300697e-05
-2.21567978869131e-05
-2.73241926873116e-05
-1.08542066066239e-05
-4.77349461668386e-05
-1.98682812204975e-05
-3.7629391701744e-05
-1.52288575993544e-05
-1.33306961465164e-05
-4.54938368986825e-05
-1.90644423013917e-05
-2.28462810738985e-05
-2.82977214737984e-05
-3.56302423335339e-05
-1.60539119838334e-05
-3.16320940351992e-05
-2.41218863878863e-05
-3.01337097686469e-05
-2.27408298553242e-05
-3.7047968712135e-05
-1.97252582341325e-05
-1.03766580480502e-05
-2.76516859554887e-05
-1.23604290633543e-06
-8.97184593951633e-06
-1.88524636865186e-05
-2.5540624131085e-05
-2.73481439288927e-05
-1.53777542919881e-05
-5.6682633182495e-06
-2.09392058929699e-05
-3.62061891726705e-05
-2.08491694480084e-05
-2.18311125438752e-05
-8.26329215019573e-06
-2.96730112599517e-05
-3.77914905779888e-05
-2.2404488109803e-05
-1.62685919248963e-05
-3.06877743753851e-05
-1.26477074493194e-05
-4.40078715754145e-06
-3.05135535719243e-05
-2.22969349630608e-05
-2.28948622924806e-05
-5.20356193526247e-06
-2.18000165358008e-05
-2.71657978036496e-05
2.34274066513754e-06
-2.86378773194054e-05
-3.17330959471983e-05
-5.728514378391e-05
-1.4706631680766e-05
-1.38127194960223e-05
-2.19717534639357e-05
-2.13966172464661e-05
-4.42667391438715e-05
-3.53868310313021e-05
-1.88159158644862e-05
-4.18756869893318e-05
-1.90976857391628e-05
-1.64953700668879e-05
-2.21776149790105e-05
-3.08299410126904e-05
-1.18957535978698e-05
-4.10849426782532e-05
-2.15321039594198e-05
-3.1306288816907e-06
-8.81832142287856e-06
-2.64657692162943e-05
-2.19843392357453e-05
-2.24542720223512e-05
-2.4160972706587e-05
-5.22592582449169e-06
-2.96664609899957e-05
-1.01780339904388e-05
-2.05263004435106e-05
-6.28673234383503e-06
-2.63486523746926e-05
-7.03681715955489e-07
-3.47606321444049e-05
-2.17195596009814e-05
-1.84466793582652e-05
-4.17320469928148e-05
-9.33130066696768e-06
-2.77696902551734e-05
-1.45955108315775e-05
-1.98829791082136e-05
-3.3961776777372e-05
-1.24384252612121e-05
-1.61772603645863e-05
-1.75203397180771e-05
-2.73341750504206e-05
-2.38663424910383e-06
-4.24028547944773e-06
-1.42373396617787e-05
-1.67200162339882e-05
-4.02033924742924e-06
-2.01787128370581e-05
-1.68058784926318e-05
-4.68036781759198e-05
-1.86405105629056e-05
-3.23932907588275e-05
-2.88277658942595e-05
-4.00292690264181e-05
-1.29922797333532e-05
-4.28769563105117e-05
-1.6197118682863e-05
-3.53242616696719e-05
-2.39914727276242e-05
1.69150542956165e-06
-2.16712506901999e-05
-4.30468169672006e-06
-3.48706372704065e-05
-1.62551351333829e-05
3.97346922677167e-07
-1.50766800273361e-05
-4.21720288625286e-05
-1.5566360530113e-05
-3.41593735435109e-05
-4.57350787998616e-05
-3.05160553210772e-05
-6.43526483859233e-06
-3.01137499531617e-05
1.49188609334474e-06
-2.4389369285787e-05
-2.63715227210888e-05
-3.03689785488104e-05
-2.65144326780864e-05
-3.47810865663455e-05
-2.39140203745569e-05
-1.14739187543737e-07
-5.288980473206e-05
-1.1138953694509e-05
-4.46864628785635e-06
-1.89439639273369e-05
-3.59398268478531e-05
-1.83436332157512e-05
-2.76858215069774e-05
-1.52789567485924e-05
-4.30500106687669e-05
-3.07894048816394e-05
-1.69258171923981e-05
-3.35083391955167e-05
-2.35353133723978e-05
-2.49788476684369e-05
-4.91715414868329e-05
-2.2988899546186e-06
-2.08779951721301e-05
-1.44551437561829e-05
-1.30248713490448e-05
-5.56823159295034e-06
-1.97707479811672e-05
-1.9146896639311e-05
-1.54046090913978e-05
-2.42355222540293e-05
-2.80661160377461e-05
-2.80864882906804e-05
-1.83149890481804e-05
-5.5860219543121e-06
-3.53632249603429e-05
-1.04616716702989e-05
-3.41946987426351e-05
-3.23511622882656e-05
-3.63429991914429e-05
-1.43454663275634e-05
-1.98247505550975e-05
-3.31369196523219e-05
-3.77554794897176e-05
-1.42051184447435e-05
-3.21550556719802e-05
-3.64429606962613e-05
-1.84668986013474e-05
-2.01801311328563e-05
-1.42301552024024e-05
-1.20190840168718e-05
1.53761558310893e-05
4.64460941619225e-06
-3.80333542362459e-05
-2.32441724887743e-05
-3.57005940031879e-05
-3.33941930427352e-05
-1.17440969519788e-05
-7.86569562395111e-06
-3.09365081003997e-05
-2.94402767055945e-05
-3.36579252083925e-05
-1.32472355511433e-05
-3.41125728435495e-05
-1.16224928220024e-05
-4.6658593788645e-05
5.79635094822138e-06
-3.42433418845274e-05
-2.05478921842651e-05
-6.5820463846015e-06
-1.92154791391742e-05
-3.24348769002533e-05
-8.65526143829712e-06
5.61217428658987e-06
-2.83397175746064e-05
-2.6516771669603e-05
-2.49531769561153e-05
-2.18799587893876e-05
-4.62477681617704e-05
-1.58363680936422e-05
-2.3014894009583e-06
-2.32210798356236e-05
-4.67733341857596e-05
-1.6274557854747e-05
-1.34079105568794e-05
-3.01452931498089e-05
-3.42676811129567e-05
-2.09442706445963e-05
-3.63574356142517e-05
-2.5293299601036e-05
-2.75065932826957e-05
-4.49040638607971e-05
-5.59720987462874e-07
-2.43172827630528e-05
-6.94291667810317e-06
-9.91329967386599e-06
-3.15328338539596e-05
-1.34273407823497e-05
-3.07273540500595e-05
-2.75215885402815e-05
-3.7035355113912e-05
-9.1773216669658e-06
-2.70635248540179e-05
-3.98050614410085e-05
-3.47607412514738e-05
-2.4312563727665e-05
-2.18578930195166e-05
-2.10142098403172e-05
-8.53438178685376e-06
-2.35520699656311e-05
-3.71120360748635e-05
-8.26661124860792e-06
-2.91843115456464e-05
-2.88569227428126e-05
-1.23131818350427e-05
-2.14645058421934e-05
-1.30273816053855e-05
-1.56911924859923e-05
-2.89240736526699e-05
-1.46191773362506e-05
-2.36508387671753e-05
-1.55467140674354e-05
-2.38501487097915e-05
-1.38592327415636e-05
-1.28362241454782e-05
-1.3198046433779e-05
-3.45084649521254e-05
-4.10070275100556e-05
-9.52247129999754e-06
3.52814740192481e-06
6.82457717323609e-06
-2.35548077399277e-05
-4.76459157809521e-05
-2.94508317082771e-05
-3.79412914241035e-05
-4.15571484816426e-05
-2.22435978144658e-05
-2.74438987403045e-05
-1.45702454521178e-05
-2.99255867671847e-05
-4.16006102150759e-05
-2.37306967454142e-06
-9.09138853631032e-06
-1.12304476720398e-05
-2.72840599611129e-05
-3.22360052643086e-05
-4.05279160382476e-06
-2.17290800075802e-05
-4.78647890424174e-05
-1.97294151587724e-05
-1.43438257667598e-05
-1.75070816566583e-05
-3.03044050660164e-05
-1.06598490118311e-05
-1.79408593264821e-05
-1.92635932561503e-05
-1.53398519691184e-05
-4.2609281274966e-05
-4.52975069063191e-05
-3.06675377223109e-05
-2.94678440866238e-05
-3.03382454869687e-05
-2.05093287160489e-05
-1.76940524154888e-05
-1.2664063268761e-05
-4.96369229187435e-05
-1.59173541632931e-05
-2.73144840898772e-05
-2.41356480556859e-05
-6.11655361490415e-06
-2.24854064177723e-05
-1.12640002351497e-05
-9.90834191646701e-06
-4.57448487899789e-05
-5.65429783980088e-06
-8.4548579036357e-07
-2.15311725088051e-05
-2.29182441928851e-05
-2.56110179399098e-05
-3.06475965288862e-05
-3.8175569119249e-05
-3.95819800504538e-05
-6.20921398150764e-06
-2.44665690865317e-05
-9.62169636410761e-06
-3.60219343865529e-05
-2.6568320904172e-05
-3.13754216296166e-05
-4.20969658441165e-05
-3.69358790289246e-05
-2.29754801973038e-05
-3.47330576514185e-05
-2.18372639998993e-05
-7.27953606528105e-07
-1.05326116378292e-06
-8.48984934440804e-06
-2.70644821519503e-05
-1.64581291651873e-05
-1.86795215499086e-05
-2.72284544324088e-05
-2.99772211395721e-05
1.39945791759488e-06
