# Supplementary material for: Research on computational propagation and identification of mine microseismic signals based on deep learning
Source: PLoS One. 2025 Oct 22;20(10):e0334641. doi: 10.1371/journal.pone.0334641 (PMC12543183; doi:10.1371/journal.pone.0334641)
Supplement: S1 Data — (ZIP) [file pone.0334641.s001.zip › 000100500000983.xlsx_0.txt_24.txt.txt]

-1.76890949816702e-05
-1.50421865391977e-05
-8.52647604467065e-06
-4.87384176426663e-05
-2.44765729489189e-05
-1.66329903538696e-05
-3.24696445045168e-05
-1.39993841196613e-05
-2.46422362062283e-05
-2.71794187676984e-05
-2.34411167104834e-05
-4.31448009720923e-05
-2.61537964395128e-05
-2.41774851427278e-05
-3.02382341904869e-05
-3.08512763663713e-05
-3.07389881987307e-05
-1.26368392539557e-05
-1.73459163231355e-05
-1.57867833980947e-05
-3.08435733929825e-05
-2.78641963632176e-05
-3.60310237602582e-06
-2.5213553639233e-05
-1.79010641394922e-05
-8.07006500833245e-06
-2.93536467570686e-05
-2.11984211069396e-05
-1.8717314725029e-05
-3.53402941093021e-05
-2.8155211259789e-05
-1.89283531570353e-05
-2.73664982046463e-05
-7.38194444813306e-06
-1.92397237969628e-05
-1.53577698962415e-05
-1.38093493353411e-05
-3.32428822476554e-05
-4.30010585412812e-05
-9.24852792228014e-06
-1.59942591633195e-06
-2.282071468442e-05
-9.87516720635949e-06
-2.47649740987373e-05
-2.0455046998644e-05
-2.34466084708048e-05
-2.68516378374339e-05
-8.33099595516209e-06
-5.20410542550641e-06
-3.65711713829667e-06
-1.85412465574227e-05
-2.41170617310699e-05
-1.70177977611234e-06
-2.70080975167909e-05
-2.36789242237631e-05
-5.63891769060039e-06
-1.73624303034156e-05
-1.60120193728218e-05
-2.2573085899414e-05
-1.22036601331332e-05
-1.6805116681772e-05
-2.40628559682407e-05
-1.09754646564974e-05
-3.26541687951749e-05
-1.65156678278615e-05
-1.26555930576197e-05
-3.53452609214522e-05
-2.6991174022882e-05
-5.92516225226969e-06
-1.32671044360806e-05
-9.7956588492292e-06
-1.6908164117466e-05
-1.82463214028883e-05
-2.56778957865775e-05
-2.75855967942958e-05
-2.71955847321121e-05
-1.02097847935876e-05
-2.60745628987077e-05
4.46217990260347e-06
-2.68915958368889e-05
-1.52905406626421e-05
-2.14377122304943e-06
-2.30094372602057e-05
-2.77718758557303e-05
-3.93457672349037e-05
-2.35164673440682e-05
-4.05425638373025e-05
-1.77901473830911e-05
-4.05868918080685e-05
-2.73504325431171e-05
-3.21206747934842e-05
-1.04633622758014e-05
-3.93981879328315e-06
-2.85096100703672e-05
-1.23837877757808e-05
-1.21594391380687e-05
8.62891878616831e-07
-7.97979808533432e-06
-1.32326082947466e-05
-1.11846787770531e-05
-1.55787406578109e-05
-2.90948983700851e-06
-2.72933158114111e-05
-2.06893261838674e-05
-3.17034965099175e-05
-1.51557394140635e-05
-3.69616637977614e-05
-2.07147430486192e-05
1.6969878760783e-07
-5.75741065611449e-06
-7.39676444241458e-06
-3.92903984287979e-05
-1.80318712734507e-05
-1.16022823168807e-05
-1.16482279802674e-05
-5.04668571329124e-05
-3.58688549339174e-05
-2.45928924846507e-05
-2.25784528392982e-05
-4.09033171135439e-05
-3.55814650843354e-05
-2.92077905401267e-05
-3.58318597919403e-05
-1.74367111411165e-05
-3.42485671197571e-05
-2.73645978468471e-05
-7.52238692012188e-06
-2.26297216618136e-05
-5.80800541698856e-06
-2.55904302898328e-05
5.69077301436923e-07
-5.53361660484875e-06
-1.44054294691704e-05
-2.56836592636234e-05
-2.20329131366738e-05
-2.08268885583414e-05
-3.45571979458044e-05
-1.72209882016365e-05
-1.43196277434589e-05
-2.38046059009376e-05
-2.25558645738532e-05
-4.18316865369193e-06
-1.73288081508482e-05
-3.69849991265158e-05
-1.68471519735775e-05
-2.92578197339227e-05
-1.35400778470422e-05
-2.83801515078086e-05
-4.23556013334235e-05
5.30324379142489e-06
-8.79409198098287e-06
-3.07590177311128e-05
-1.53155412734713e-05
-4.62378347216883e-05
-1.98565771022308e-05
-1.5780795172329e-05
-1.64442911915691e-05
-1.73450234964305e-05
-1.12179740774193e-06
-2.815406793243e-05
-2.91798530676494e-05
-3.55884150183527e-05
-1.7856335271841e-05
-2.36084987230443e-05
-3.30566840861243e-05
-3.71603753602038e-05
-2.30070063398506e-05
-3.72996515072613e-05
-1.83823247466738e-05
-4.35758870394687e-05
-1.83238260538862e-05
-1.70616507733426e-05
-4.46058904067751e-05
-1.75997962883493e-05
1.02267937783314e-05
-3.25914978411099e-05
-2.13288397161151e-05
-2.20391759354983e-05
-1.27329181060973e-05
-1.47590567957692e-05
-3.83167227225921e-05
-1.0461743381869e-05
-1.73993951981608e-05
-2.01602271650857e-05
-2.24152423914316e-05
-2.52904851364094e-05
-2.40472551844149e-05
-1.03272609401336e-05
-5.87075693434651e-06
-2.83923798609316e-05
-3.83161677804084e-05
-3.52736326406344e-06
5.52905782624867e-06
-1.9017835799059e-05
-1.19253096903831e-05
-3.52868203042942e-05
-2.00330160275415e-05
-3.54384705075461e-05
-3.28581507477486e-05
-1.93593140216856e-05
-2.81817312273978e-05
-1.84066381985666e-05
-1.42470383807991e-05
-1.89099797907585e-06
-2.67001998119291e-05
-2.66514715653659e-05
-4.42533511073676e-05
-2.23272126091059e-05
-2.29872999848616e-05
-1.93030823803638e-05
-1.31286195020709e-05
7.55876337606242e-06
-6.74005090371985e-06
-1.70271073393448e-05
9.96054908814644e-07
1.21111331890436e-06
-3.058287596934e-05
-2.39011421781257e-05
-1.68067436062633e-05
-1.98203284554854e-05
-3.15774360191002e-05
-8.34604775001682e-06
-1.14225261960825e-05
-1.30215595077766e-05
-2.08474619760203e-05
-2.51013635492641e-05
-2.75906928954212e-05
-2.50078399559073e-05
-4.60239906366471e-05
1.0596904671568e-06
-5.80413519905655e-06
-3.38435221511873e-05
-3.90911919097318e-05
-3.5384811292476e-05
-1.13659734810704e-05
-3.62400126893276e-05
-4.11800674028397e-05
-1.47879732769396e-05
-3.45626688944618e-05
-3.23015703446831e-05
-3.49302152625291e-05
-3.52990493713691e-05
-4.47529598802959e-05
-2.43569229960535e-05
-3.91078423919909e-05
-1.2069080928151e-05
-2.26782552133167e-05
-3.91897349775975e-05
-3.04021599761054e-05
-3.64501841462903e-05
-1.89995362819339e-05
-1.13493562700373e-05
-3.26388953388394e-05
-1.44253735441873e-05
-2.22232364597349e-05
-1.94779332476608e-05
-2.34262968489783e-05
-3.76250329400041e-05
-3.61078031505795e-05
-9.89407547616051e-06
-2.29845614158829e-05
-1.93405608384729e-05
-5.19490804461882e-06
-1.58157102697818e-05
-6.31024184194537e-06
-2.45136152869003e-05
-3.43007627045937e-05
-2.92325040036465e-05
-3.20830906258607e-05
-1.63950034448632e-05
-2.86104936490721e-05
-3.13748616549211e-05
-2.42452897514459e-05
-3.26676059102779e-05
-1.36331680476112e-05
-4.71197533724045e-05
-1.32834464647855e-05
1.34784666647852e-06
-3.38599915803532e-05
-3.58689516667105e-05
-1.70583378390745e-05
-2.01466446350605e-06
-3.10389592688713e-05
-4.30054577377744e-05
-1.7119543645641e-05
-2.24047080472418e-05
-2.16948401854753e-05
-1.59073616039201e-05
-3.73775390306883e-05
-2.7071203822587e-05
-4.49523887800555e-05
-2.78793835562202e-05
-2.49613001329843e-05
-5.08777477216781e-05
-3.01836240009817e-05
-4.14582670678638e-05
-4.39881738382611e-05
-1.39154939634365e-05
-1.90117698786086e-05
-1.57334063453809e-05
-3.09098758030075e-05
-1.48159378681054e-05
-2.03070480502045e-05
-3.65320829593798e-05
-2.40495322999831e-05
-1.44608510064746e-05
6.45491489487104e-06
-1.56447146851864e-05
-3.14588828009955e-05
-1.80735335525922e-05
-5.66999814575419e-06
-1.72453947337723e-05
-2.4504932122458e-05
-1.3306186759929e-05
-1.13790704201396e-05
-1.49852268097289e-05
-1.74017289974601e-05
-1.44512825595859e-05
-1.87228137888242e-05
-1.06626053529109e-05
-3.64360823948706e-05
-1.95249899638083e-05
-1.98700157261996e-05
-3.0065192212537e-05
-9.09772555745581e-06
-1.2460310112668e-05
-2.08889185099641e-05
-1.66592257526631e-06
-1.81082480257614e-05
-3.00573955562876e-05
-3.3236863329753e-05
-2.64883883576668e-05
-1.62288556356496e-05
-1.75202401970398e-05
-1.43367840039243e-05
-3.60680994023028e-05
-2.04408269915619e-05
-2.81670299887798e-05
-3.3368725226111e-05
-9.30206031002573e-06
-2.68301238864017e-05
-1.70917078869122e-05
-3.47332250237911e-05
-2.77171187024945e-05
-2.35188935609548e-05
-1.91070813846416e-05
-3.55826894275791e-05
-5.09943081542489e-05
-3.53486226548367e-05
-2.60001708887821e-05
-3.44473298319132e-05
3.1072219724245e-06
-1.89739822836065e-05
-1.82131505976202e-05
-2.05572697812529e-05
-6.32532888821799e-06
-6.07734176803151e-06
7.7823645410567e-07
-1.63342603418634e-05
-2.4327258817391e-05
-3.03846158682361e-05
-2.00516536774329e-06
-2.87450785241554e-05
8.75890717416732e-06
-2.84783445902315e-05
-1.43130882585877e-05
-3.42974073869645e-05
-2.96721246888561e-05
-1.14263954784817e-05
-2.05322409607081e-06
-3.02412426815822e-05
-2.84455372797984e-05
-2.07903696531524e-05
-1.52418369109931e-05
-2.94987559297043e-05
-8.27307979496734e-06
-7.66607987356412e-06
-2.12530080931458e-05
-1.9142967187114e-05
-1.83126085772912e-05
-1.52126746313172e-05
-5.47189650269179e-06
-1.47599511460863e-05
-4.7976169811001e-06
-2.62428038300144e-05
-1.47136140768486e-05
-3.90859573715261e-06
-3.77104527995841e-05
8.44034292092878e-07
-2.88974281019298e-06
-2.39485854533756e-05
-2.21783677693743e-05
-3.73752054373788e-05
7.52564933800831e-06
-1.76665369228633e-05
-1.72826054910944e-05
-2.86233552860081e-05
-1.38554655426905e-05
-1.79716479467788e-05
-1.90489681039301e-05
-1.36119494801006e-05
-2.2462612521937e-05
-1.13905868391424e-05
-1.03223124768389e-05
-3.38368783390692e-05
-2.0188069766855e-05
-4.40197314595821e-05
-1.92229495167645e-05
-1.74282484842703e-05
-1.29641952255879e-05
-5.08741212665778e-05
-2.01912714758515e-05
-1.38105814942919e-05
-1.77560833933081e-05
-3.14293735860383e-05
-3.85545426573335e-05
-1.79914377112179e-05
-2.00812617903251e-06
-1.53965364784537e-05
-2.74584398828375e-05
-5.4413319232262e-05
-1.82511553530135e-05
-3.95841388354267e-05
-2.06782508249642e-05
-1.66873476321702e-05
-4.82691092626523e-05
-4.7691951319372e-05
-1.88093954123779e-05
-3.4952075357863e-05
6.86301185901118e-06
-1.13641792638042e-06
-3.34761032526088e-05
-1.33504991484698e-05
-2.47570542994605e-05
-2.88256916467422e-05
-2.95551966615402e-05
-4.10436742160391e-05
-2.54633733948976e-05
1.51669543849314e-06
-1.16664105935114e-05
-1.41210975382033e-05
-1.69708345679597e-05
-1.23236592176676e-05
-2.3965196942e-05
-6.2741901722363e-06
-2.12826072880429e-05
-2.3410139452694e-05
-6.14989294687007e-06
-1.94808977327052e-05
1.01601316712285e-05
-9.32756903094764e-06
-5.24795063730812e-05
-3.5669991330607e-05
1.43510561416481e-06
1.8036360865976e-05
-1.10112931427529e-05
-2.37775299418589e-05
-1.34114980022337e-05
-1.45627505384965e-05
-3.95118118530798e-05
-2.14331896676765e-05
-1.23126951730914e-05
-1.62698736963584e-05
-3.04496112542783e-05
-1.55321886667346e-05
-7.79188467233223e-06
2.86919555714759e-06
-1.4311430317126e-05
-3.63829870586296e-05
-2.29996985507197e-05
-4.83285425005576e-06
-3.53739489936454e-05
-3.1079656153365e-05
-1.49289072061592e-05
-1.08306165426511e-05
-1.48914152566123e-05
-2.36664571102024e-05
-1.48736128645478e-05
-1.48963090266493e-05
-2.30282156954667e-05
-2.7173037293169e-05
-4.52988904309109e-05
-9.75935297711494e-06
-5.48628650206878e-06
-1.76972568185971e-05
-1.94126656053674e-06
-1.4622476650886e-05
-4.81413223836155e-05
-1.75769292597232e-05
-3.74401536130224e-05
-2.66572132530917e-05
-2.41062095498173e-05
-3.13815705751556e-05
-2.71207224118707e-05
8.87181985225389e-06
-3.27097963050751e-05
-3.17649105443111e-05
-2.39778682371672e-05
-2.00814663778911e-05
-2.11690331566464e-05
-3.08528514683879e-05
-3.65504769679564e-05
-2.96412694033896e-05
-1.43756265960202e-05
-1.00775258004963e-05
-9.0727468600875e-06
-1.61227051557791e-05
-2.48624348582237e-05
-2.81322747066308e-05
-1.45938632174557e-05
-1.71971272683469e-05
-3.71075578819813e-05
-2.30358255647524e-05
-3.04725812382971e-05
-4.09064404860501e-05
-1.42080689369749e-05
-2.73286617302807e-05
-8.3042518798974e-06
4.65241177605942e-06
-4.13648464878302e-05
-4.28988739260656e-05
-2.45370140968951e-05
-3.41349770565908e-05
-4.14932518318068e-05
-3.54860720049047e-05
-1.00015121819041e-05
-5.84421000858361e-06
-1.3489027254106e-05
-3.09405264251867e-06
-2.03181338468557e-05
-4.22852114802644e-06
-1.71960278624213e-05
-7.37489927047997e-06
4.4568501155354e-06
-8.18565739472767e-06
3.82910739890864e-07
1.9911651591168e-06
-1.38422303914511e-05
-2.6756086660565e-05
-1.42758053438799e-05
-1.13694529667397e-05
-1.79475226886075e-05
-1.22927650611418e-05
6.857985686155e-06
-2.04056090053055e-05
-1.50944940311388e-05
-2.89082306330683e-05
-2.45345647542493e-05
-3.05623443405091e-05
-3.26857236726541e-05
-1.80573282673195e-05
-3.157688360958e-05
-1.43355499126642e-05
2.8034774726155e-06
-3.05423681761775e-05
-1.11926650807383e-05
-3.43062310788074e-05
-5.7700199589539e-08
-2.10541682598026e-05
-1.30161543633155e-05
-2.97830695598021e-05
-4.39919150525028e-06
-5.84202444610181e-06
-7.92862960615623e-06
-1.24511939651295e-05
-1.05464442981815e-05
-2.18225809080632e-05
-3.23597413075029e-05
-2.12148030807784e-05
-2.68079958669528e-05
-6.51957139194163e-06
-1.61060213934923e-05
-2.90485439056011e-05
-4.10689861778736e-05
-1.34906259259181e-05
-3.02004559530059e-05
-1.87385026858837e-05
-3.40516016147851e-05
-2.90243306355586e-05
-1.3314795724529e-05
-1.74601059609755e-05
-3.56136270687009e-05
-5.57077903448415e-06
-1.59946305713671e-05
-1.25776510241449e-05
3.1593232058632e-06
5.75608947279637e-07
-1.7097936293138e-05
-3.40105162660445e-05
-2.33371864382596e-05
-4.03595879032872e-05
-1.56640725647109e-06
-3.73439601902745e-05
-1.69436026066801e-05
-2.61369640588436e-05
-1.54865731766864e-05
-4.05556111026516e-05
-1.5655460698035e-05
-5.39438213761272e-05
-1.04828277459346e-05
-1.01351878964984e-05
-3.5002150477928e-05
1.81357528159402e-06
-4.22013831217844e-05
-2.05868851371782e-05
-1.04148663433503e-05
-1.46221604250656e-05
-1.2585319042684e-05
-1.14509506790914e-05
-7.71128346944964e-06
-5.31695370978036e-06
-1.67685206989854e-05
-7.48363532894465e-06
-1.2050734868875e-05
-1.10527221754144e-05
-3.36988588777285e-06
-4.0434422381528e-05
-2.35589292720011e-05
-3.79867793686907e-05
-1.0231062415707e-05
-2.49379413073305e-05
-1.65612153756489e-05
-3.0043314257198e-05
-3.29449481660565e-05
-1.71954284440433e-05
-2.74048981134784e-06
-3.42695082667049e-05
-2.21432976192711e-05
-7.76662467052065e-06
-7.55323320742745e-06
-8.53932774622416e-06
-1.4382636183822e-05
-1.25935678692235e-05
-2.49397350818016e-05
-1.76872154756551e-05
-7.61556568595939e-06
-1.26464262501781e-05
-2.31525932511739e-05
-3.39065968698028e-05
-1.82082126203454e-05
-4.41923793144197e-06
-2.85604003676457e-05
-3.04316231387271e-05
1.06295653978854e-06
-5.8142698477388e-06
-3.05709792379981e-05
-2.06567560955999e-05
-2.60950905704018e-05
-3.28353974958085e-05
-3.88645544139811e-05
-3.21466234172925e-05
-1.89654853899369e-05
-2.15322214318827e-05
-3.66185021233645e-05
-1.35548281694587e-05
-1.24348755507466e-05
-3.24364985415186e-05
-2.78407122336834e-05
-2.76133942693853e-05
8.815944502053e-06
2.45946823728241e-06
-7.58972779156926e-06
-2.45558316697059e-05
-1.77961610456798e-05
-2.02825589481635e-05
-1.57240060382567e-05
-1.67155328509724e-06
-1.49559613465498e-05
-2.43855609290881e-05
-1.69903211069e-05
-2.13705381325382e-05
-3.38587724643099e-05
-6.68899233358435e-06
-5.40398139047324e-05
-1.74788095227232e-05
-3.76999650446957e-05
-2.78771128467142e-05
-2.38708773313298e-05
-8.08717071154337e-06
-2.27528164664234e-05
-3.30279379255422e-05
-1.80873716323019e-05
-2.48481774091096e-05
-2.88361563047791e-05
7.70372484447752e-06
-8.88716738391554e-06
-5.10827504323297e-06
-5.13171968205344e-06
-2.10588970795544e-05
-4.06716830334986e-06
1.69560566294985e-06
-8.0121106960727e-06
-1.61559582903936e-05
-3.14065891800236e-05
-2.71063894679163e-05
-1.55717337840135e-07
-3.12151632147706e-05
-1.63895933181377e-05
-1.53262567084429e-05
-3.27080743279146e-05
-1.85154710533498e-05
-1.52395122989498e-05
-4.24053230645134e-06
-1.6982939340301e-05
-6.43443595012296e-06
-1.06821826080697e-05
-3.92539315650368e-05
-3.4015235638102e-05
-2.04826537098338e-05
-2.98080157900278e-05
-9.36170162886399e-06
-2.91091879916989e-05
-2.37899566754835e-05
-2.41183462511958e-05
1.48051316462001e-06
-2.47035028054289e-05
-1.99588758650981e-06
3.99803646184369e-06
-1.18364879668549e-05
-3.22521377001566e-05
-3.50781869021018e-05
-7.16266089008218e-06
-1.1426464998417e-05
-2.08043335997332e-05
-3.4523472012026e-05
-2.86605348456771e-05
-3.68269588264609e-05
-2.23517487623571e-05
-3.10658351448313e-05
-5.77479199209042e-05
-1.18626240139683e-05
-9.2288000783965e-06
-2.2659747922293e-05
-1.65891327451072e-05
-2.80243945957297e-05
-1.43965238384867e-05
-2.39724209254961e-05
-7.27717964563085e-06
-2.19096701891275e-05
-3.17159096030193e-05
-9.01062748241047e-06
-3.38958760508866e-05
-4.00052541394456e-05
-3.83636069751935e-05
-1.42873653059303e-05
-2.4500349275945e-05
-3.90021025670438e-05
-5.95232504442858e-05
-1.56090940096662e-05
-1.52669892710998e-05
-2.95160401153569e-05
-1.01986389170146e-05
-3.90602768124182e-05
-6.05702413537917e-06
-9.47013412472879e-06
-1.70419541679575e-05
-1.56417623830944e-05
-2.02997374539857e-05
1.47626894070853e-05
-1.75802860332947e-05
-1.69573661689476e-05
-2.64502227159699e-05
-1.51580315357522e-05
-2.3444590002813e-05
-2.21793272926343e-05
-3.14099111705759e-05
-1.79698227891796e-05
-1.69475100014788e-05
-2.73926464178907e-05
-1.77371379341722e-05
-5.98589158503159e-06
-3.29752685735625e-05
-4.13052215196334e-05
-1.75057886361631e-05
-2.28508665361684e-05
-1.55534660822063e-05
-2.91852346497986e-05
-9.6044369572726e-06
-2.39175648135454e-05
-2.03035038507062e-05
-3.87784894397216e-05
-1.04231713656631e-05
-1.24847495973424e-05
-1.72752360789098e-05
-2.7972281828957e-05
-2.69043834713956e-05
3.20211799101805e-06
-2.10122293232225e-05
-1.56107380163326e-05
-1.49947099393331e-05
-3.70411195975931e-05
-1.83810338495372e-05
-3.34036498849836e-05
-2.41037417833362e-05
-2.47022238850239e-05
-4.9269634713643e-06
-3.52731692889116e-05
-2.82419573395965e-05
5.51903980821065e-06
-3.60393006280476e-05
6.44685063644458e-06
-1.41534033763001e-05
-2.77812867132171e-05
-7.1933059631502e-06
-6.19149129237103e-06
-8.1909535825114e-06
-2.94150077285263e-05
-2.05496949204712e-05
-3.28353412648836e-06
-2.15804067541906e-05
-4.40037406652637e-06
-3.47414389482613e-06
-3.56107485186691e-05
-2.15147061924439e-05
-2.65578077945082e-05
-9.02703949668234e-06
-7.32697683824052e-06
-3.23993256686675e-05
-1.86751322750658e-05
-1.39023005965414e-05
-2.5624821558864e-05
8.16831695260072e-06
-1.39528429304849e-05
-1.78165331503321e-05
-1.41688002972148e-05
-1.91431396665985e-05
-5.17259555270102e-05
-1.55809860930175e-05
-1.19458898197171e-05
-2.9770676010458e-05
-7.93792892950742e-06
4.01869914627453e-07
-3.13084078158761e-05
9.43687607257002e-06
-1.0795247950138e-05
-4.11598749808269e-05
-2.36627673448374e-05
-2.06654829827662e-05
-3.11673502383751e-05
-2.6490233727774e-05
-2.02088057120043e-05
-3.38835417532684e-05
-4.92661393013671e-05
-2.88161159604401e-05
-9.17867221716466e-06
-1.80714832651925e-05
-3.2853112488948e-05
-2.87185654127561e-05
-3.50574643578679e-05
-3.35608101004994e-05
9.93087292918904e-07
-3.7801156113985e-05
-1.98655826887315e-05
9.50095184141991e-06
-7.30368190571036e-06
-1.14938063093516e-05
7.33626397823871e-08
-2.61262558783041e-05
-9.97768614710382e-06
-1.11960582053502e-05
2.81741485601192e-07
-2.40961165436748e-05
-1.90428320400323e-06
-2.00614310212768e-05
-1.42561566298684e-05
-1.17742222324641e-05
-3.37400688396616e-05
-2.64578989228792e-05
-1.66878045037397e-05
-1.89375005269282e-05
-3.8609960152016e-05
-3.47722229772292e-06
-2.41489730598397e-05
-7.7699154532858e-06
-2.89815465846402e-05
-5.09427163579673e-08
-1.01370272498925e-05
-4.27560743021437e-05
-1.14336166769511e-05
4.01603062784873e-06
-3.22584163917342e-06
1.27632975616125e-05
-2.24166834866713e-05
-3.54721068077155e-05
-9.59664815135331e-06
-3.22758465578703e-06
-3.38745389083185e-05
-2.03365271236768e-05
-2.8018215868734e-05
-2.61668024926109e-05
-2.15214353332389e-05
-1.48770174315544e-05
-1.92444819021453e-05
-2.67904815749098e-05
-2.41998280814092e-05
-1.78893226924913e-05
-1.61640627668348e-05
-5.21660662982552e-05
-1.28399220356773e-05
-3.06059800553662e-05
-8.54685201692508e-06
-2.17260549180428e-05
-2.87270437340188e-05
-2.06788659320529e-05
-3.42562151748378e-05
-1.76566273272684e-05
-1.01963876372857e-05
-1.56000199763897e-05
1.06155152034444e-06
-4.61868681051986e-05
-2.06692923052648e-05
-3.11667400576897e-06
-2.10195989677844e-05
-3.59922014058123e-05
-2.30721321242924e-05
-1.49237242204765e-05
-4.69390802003081e-05
-1.83131521381407e-05
-1.74156306135504e-05
-1.77676195757418e-05
-3.83765474834512e-06
-2.19423482905888e-05
-2.85612588643732e-05
-1.16279987820725e-05
-2.73756474870566e-05
-3.20645467159138e-07
-7.62383488649097e-06
6.53654068829148e-06
-1.31848877141121e-05
-1.62824254885179e-05
2.71840052610294e-05
-3.6478140291853e-05
-9.30274252758634e-06
-2.54174140063526e-05
-2.35180191433096e-05
-2.72491564114097e-05
-2.80700099014267e-05
-2.46723413784635e-05
-1.6985690888813e-05
-2.02875066819172e-05
-6.68267095032633e-06
-2.39465371091773e-05
-1.15276145424244e-05
-1.84489615580942e-05
-3.16531877032909e-05
-2.11838601621186e-05
-8.25168665983651e-06
-1.93385897273264e-05
-3.3781964216427e-06
-1.2706715326502e-05
-3.22181104811215e-05
-1.77496556790353e-05
1.0947246973179e-05
-2.66792668282027e-05
-3.51916041811261e-05
-6.57567812129331e-06
-2.2607658643193e-05
-9.08632357201279e-06
-1.96932498589778e-05
-3.42936389100734e-05
-2.0780681384768e-05
-1.84118398273834e-05
-3.46024235632313e-05
-4.37003782628625e-05
-1.28943558595524e-05
-1.49110770332857e-05
-2.17212510317282e-05
-1.52103962710576e-05
-1.7037402500111e-05
-2.9407077691092e-05
-2.10545068318305e-05
-1.75919249761605e-05
-2.07515208182855e-05
-1.32555224194611e-05
-2.99905952920639e-05
-3.19697102240227e-05
-1.55515315996907e-05
-7.36874974666208e-06
-1.42386580321198e-05
-2.22741250718095e-05
-1.95034498671166e-05
-2.16472042888221e-05
-5.01137096995205e-06
1.18788839139161e-06
-5.14137808340494e-06
-1.90976667348464e-05
-2.1869992072224e-05
-4.20928936966438e-05
-2.70060111780511e-05
-2.19259227490409e-05
-2.21087119248318e-05
-8.68702483830858e-06
-4.5413024521067e-05
-1.3748215220442e-05
-1.71759205143863e-05
-2.44936494163035e-05
-2.87269908175891e-05
-2.56821798698068e-05
-2.85367539850707e-05
-1.53289806736798e-05
-9.95708002455425e-06
-2.31756612424081e-05
-3.83216953515803e-05
-1.30552743573078e-05
-2.11889466465999e-05
-8.70276742738624e-06
-9.90813575603084e-06
-2.58715902197358e-05
-1.57121566318107e-05
-2.20176731307126e-05
-3.43272218505032e-05
-2.85570120464361e-06
-5.39356566580041e-06
-6.67308510095967e-06
-1.68320450096622e-05
-3.35543608229771e-05
-1.49474243076767e-05
-2.41875047192715e-05
-3.27037429330085e-05
-1.24295132396531e-05
-9.23730013910367e-06
-1.8662049510186e-05
-3.7722423889335e-05
-5.19018979080621e-06
-2.03238934069482e-05
-2.55714311207032e-05
-2.75802161103566e-05
-2.01600704777612e-05
-1.63988604415034e-05
-2.3518557314152e-05
-2.52297950647346e-05
-2.44064776757464e-05
-3.06266032442859e-05
-1.75510560833092e-05
5.70406907020524e-06
-1.2289169707993e-05
-7.0537070228739e-06
-2.50721053898383e-05
-1.76121188763855e-05
-2.50927769522599e-05
-1.87044548788428e-05
-2.37115925164881e-05
-1.50137625761548e-05
-8.10425125547871e-06
-3.7273215614772e-05
-2.3476019469708e-05
-1.30342031592499e-05
-1.75166247537364e-05
-2.44045677519395e-05
-1.79190538794437e-05
-2.57819533277635e-05
-3.67991814041895e-05
-6.32618481594725e-07
-4.2789521420153e-05
-2.36387011342243e-05
-1.25816147628419e-05
-5.15643808719163e-05
-1.38574315455645e-05
6.64952088632655e-06
-1.97287201864619e-05
-2.31292987584983e-05
-2.24054025917969e-05
-3.27603536786662e-05
-3.02312953290854e-05
-3.25146589935834e-05
1.90665648941136e-06
-2.5254190946856e-05
-1.74165410166529e-05
-4.0413523481731e-05
1.5053565994695e-06
-1.33897131735713e-05
1.05210969458502e-05
-2.16659633899715e-05
-8.99158238353265e-06
-2.72831798905377e-05
-1.42687607817832e-05
-2.14936760576539e-05
-1.95213137115273e-05
-1.92589846787228e-05
-1.37841547696369e-05
-4.72362329066841e-05
-2.57837615880142e-05
-1.39533433607974e-05
-3.55459157735549e-05
-2.15595074060144e-05
-2.46555304429918e-05
-9.15320416589363e-06
1.29298263975135e-06
-9.60883654552049e-06
-9.28317169496529e-06
-2.58214265085714e-05
-1.73422324766887e-05
-8.84470664789902e-06
-1.37234347427233e-05
1.28340444330536e-07
-3.07220776508903e-05
-2.31987933238801e-05
-6.43424464334525e-06
-3.29049649119322e-05
-2.20247967540897e-05
-1.95182541742039e-05
-2.76249752827897e-05
-2.33312228148172e-05
-6.59272307859693e-06
-9.84399444650131e-06
-1.4461768268835e-05
-1.37090801398307e-05
-1.46449922619379e-05
-3.8151309737985e-05
-1.57037754137379e-05
-5.33746959384447e-05
-1.73889475778472e-05
-3.19160222996496e-06
-1.13698214014558e-05
-2.59222423221414e-06
-1.83288942779539e-05
-1.11673041009295e-05
-1.58788061078861e-05
-1.30940964142261e-05
-1.14080176203183e-05
-2.25721144739344e-05
-3.15497812025145e-05
-1.91597207281564e-05
-3.7124734116812e-05
-2.42969333804604e-05
-1.60382135303148e-05
-3.6755517877899e-05
-1.01220379638532e-05
-3.20192887751009e-05
-2.25421098272394e-05
-2.55539216515026e-05
-2.24894600770097e-05
-2.4472070747408e-05
-1.39361116446487e-05
-8.93870605845078e-06
5.73211978083443e-06
-4.16642518274329e-05
-4.39369808132093e-05
-1.52446900276637e-05
-3.0594236684233e-05
-3.79747426953852e-06
-2.41600833216093e-05
-1.46681094420202e-05
-5.91007916211986e-06
-1.80343967025263e-05
-2.83421612678281e-05
-6.31413461720646e-06
-3.65810865089625e-05
-4.04898600668893e-05
-5.11289172608335e-06
2.64356740138821e-06
-1.17362208388104e-05
-3.921690318193e-05
-1.73227195771735e-05
-1.36498373983073e-05
-1.80639070915526e-05
-1.72786214441295e-05
-2.23751840649276e-05
-2.42544002907091e-05
-7.37840294764693e-06
-6.75689222352027e-06
-1.93165971893049e-05
-3.75387133894124e-05
-9.76672060124348e-06
-3.20099733159666e-05
2.94437184652001e-06
-1.88307123485371e-05
-1.62394341217597e-05
1.40555641431996e-06
-4.09793128278595e-05
-1.99693659881858e-05
-2.62439944806472e-05
-2.05590012323205e-06
-3.19334233185449e-05
-1.81698553566205e-05
-2.98751564600289e-05
-7.47516016963893e-06
-2.6315386316332e-05
-3.56899606214719e-05
-1.87887856898735e-05
8.2159727946839e-06
-2.92077161373043e-05
-1.53649471318065e-05
-1.26331497697463e-05
-3.70360654978969e-05
-1.33104705985988e-05
-3.21078689726328e-05
-1.04554001436785e-06
-2.35209124911902e-05
-1.17083160109031e-05
-3.09446565133308e-05
-8.46355364001087e-06
-2.17760200970076e-05
-2.00735666676068e-05
-7.88047356619371e-06
-6.07295029219711e-06
-1.21048805230029e-05
-3.44127407306766e-05
-3.20113114857483e-05
-7.1724108533731e-06
-1.88461278978027e-05
-1.85400554243656e-05
-1.02795159104478e-06
7.63350824361455e-06
-4.02987752163271e-05
-1.04181010549275e-05
-2.33052714470346e-05
-3.58769763083512e-05
-2.55141570279173e-05
1.25232873823557e-05
-2.12146159807814e-05
-2.53677760239926e-05
-1.94046436478576e-05
-3.0254156003878e-05
-2.5812953308949e-05
-2.3187903758555e-05
-1.52247993025534e-05
-2.55959406168086e-05
-1.741756415668e-05
-2.59196714099736e-05
-2.35234137740925e-05
-4.7472795920302e-05
-3.51158528443145e-06
-4.04038031534443e-05
-2.28020387145973e-06
-1.76736843528779e-05
-3.85050338591829e-05
-1.22196165979449e-05
-4.23568212381965e-05
-7.98789961368608e-06
-2.5660433022332e-05
-2.99103583888282e-05
-3.92169507923219e-06
-1.84808601717028e-05
-2.88824798243767e-05
-2.61428823469452e-05
-1.42717691458623e-05
-1.93899700880419e-05
4.12111060128123e-06
-2.22335366888898e-05
-8.53627798491903e-06
-1.00732788168028e-05
-2.61124965299872e-05
-2.93516723750266e-05
-1.62502607533699e-05
-2.59125266881962e-05
-5.46579917330324e-07
-7.32383647227704e-06
-4.84575095855031e-05
-1.6632993610689e-05
-3.07832815353951e-05
-1.16953605809419e-05
-1.46151792216017e-06
-1.05354711295953e-05
-3.22972843251496e-05
-2.18793744832761e-05
-9.45172363228519e-06
-2.64372234425179e-05
-3.25468513808793e-05
-1.13568482583537e-05
-2.1530851611408e-05
-3.52207260769033e-05
-1.48858618221085e-05
-2.32970815813499e-05
-1.5020073031674e-05
-2.10077279246073e-05
-1.49135301576926e-05
-3.25705707584206e-05
-3.44366075052045e-05
-2.2457155156816e-05
-2.69569908657169e-05
-1.03458354447528e-05
-2.08899683795291e-06
-2.85275404626672e-05
-2.92311204447055e-05
-1.92526556170377e-05
-2.8471697720424e-05
-3.18089864010307e-05
-3.0677786110494e-05
-1.95084521938132e-05
-1.8264571513378e-05
-1.32622010580134e-05
-2.38116661626084e-05
-2.25693872863685e-05
-3.05276120531905e-05
-2.69385968611479e-05
-3.92310603948411e-05
-2.20151593510603e-05
-1.80817324607859e-05
-1.76678553025874e-06
-2.2887611839129e-05
-7.57045277598451e-06
8.63310105764335e-07
-1.45181932655917e-06
-5.02856710484473e-05
-3.04759071183936e-05
-2.70782752619907e-05
-2.20649571334967e-05
-2.13902388066137e-05
-3.90321127668412e-05
-3.88070405311339e-05
-3.75893074569008e-05
-4.87975097016482e-06
-1.97659811526386e-05
-2.26943951383741e-05
-2.27175396220663e-05
-3.01685191752818e-06
-2.89544873225286e-05
-2.21719703705422e-05
-1.35930171719926e-05
-2.11770548704982e-05
-3.17877704274531e-05
-5.17540902918245e-05
-3.12450948286159e-05
-1.79122928904289e-05
-3.98990418280832e-05
-2.54821579700417e-05
-3.39859821998952e-05
-3.25681475454884e-05
-7.37062219235722e-06
-3.30935021671462e-05
-2.8394992042591e-05
-9.58846495422718e-06
-2.82535218810303e-05
-2.42651756708725e-05
-2.3288670151205e-05
-2.65375631535812e-05
-1.7875518556744e-05
-1.05301763392219e-05
-1.20241713570417e-05
-3.68293073915688e-06
-2.0522589933777e-05
-3.6307719633121e-05
-1.05238887554448e-05
-2.91179528897186e-05
-2.36186883069089e-05
-9.32658002537058e-06
-4.37001888311775e-05
-1.06388952245367e-05
-1.66936430624608e-05
-1.42585107802968e-05
-2.69397692974301e-05
-3.28720095481767e-05
-7.4567562627783e-06
-1.99069746952384e-05
-6.80498994026848e-06
-1.57078617262198e-05
-1.6506281368585e-05
-1.35527726576225e-05
-1.23870986271132e-05
-1.95692904376539e-05
-2.22972080846493e-05
-3.55003510278281e-05
-2.27250070827812e-05
-2.59048405864016e-05
-1.64744964159468e-05
-2.03055717765624e-05
-3.62922432041615e-06
-2.19229571320901e-05
-1.66821177590168e-05
-1.53880172489298e-05
-4.34491091159365e-06
-3.17974432058189e-05
-2.7629797519454e-05
-1.53657056771624e-05
-1.65036253459568e-05
-2.38010391716364e-05
-1.03096992847758e-05
-2.96980074315229e-05
-2.03693371270332e-05
-2.84476049791192e-05
-2.91189059546441e-05
-2.46444596986463e-05
-1.75763295201988e-05
-7.26173579448647e-06
-1.89871298037789e-05
-2.63233078251133e-05
-3.79729749189331e-05
2.23251551388705e-06
-8.5788946071335e-06
-3.1642784704174e-05
-2.15312074653913e-05
-9.97088821615491e-06
-2.90556800357072e-05
-9.54764104955279e-06
-1.52647920158779e-05
-2.03773588512024e-05
-3.17544784864195e-05
-2.29881603087524e-05
-2.43328460716934e-05
-2.73193556777033e-05
-3.09367458961099e-05
-3.24392463254535e-05
-3.45514282379142e-05
-3.89110115663886e-05
-2.66806157910021e-05
-2.84846983799669e-05
-2.55830688250606e-05
-1.68932570120562e-05
-1.57002500602444e-05
2.57319156701467e-06
-2.55459868741341e-05
-9.89743503510782e-06
-2.2147144138405e-05
-1.54036836150608e-05
-1.87101073027485e-05
-1.01705372837705e-05
-2.51880730323231e-05
-3.16735161847454e-05
-2.7035589969259e-05
-2.46220588432228e-05
-1.77727447276492e-05
-3.05526222026258e-05
-2.81066061044805e-05
-2.77710035507363e-05
-1.65201483546246e-05
-3.10673681885839e-07
-1.51086204857365e-05
-4.87656443863284e-06
-4.17060722514672e-06
-3.33127825162126e-05
-2.09659859777364e-05
-3.36425997105057e-05
-3.58939846447938e-05
-1.25159187988915e-05
-2.78746661606505e-05
-2.77779086693209e-05
-2.17641301505319e-05
-2.71341954812028e-05
9.24943519173086e-07
-1.45595577609111e-06
-1.80806837259631e-05
6.45572142646745e-06
-2.39220406186718e-05
-1.61498608545381e-05
-2.82151524139015e-05
-1.0736818332697e-05
-1.81122494160587e-05
-3.33441318709043e-05
-2.38697402630352e-05
-1.0450129378364e-05
-9.65085375492944e-06
-3.50760218998829e-05
-1.27897351058063e-05
-6.00924205679113e-06
-3.09059622118461e-05
-3.21865283289544e-06
-2.53690643357642e-05
-2.03669095676329e-05
-1.18199930147608e-05
-1.90654574057691e-05
-6.96897339211633e-06
-3.20648094131275e-05
-2.3883134232341e-05
-3.98243726107033e-06
-1.65823622574286e-05
-1.34188991482169e-06
-3.08529579211204e-05
-3.06430546608852e-05
-1.33196794161726e-05
-1.14012416185524e-05
-1.81287313690849e-05
-7.67626539920568e-06
-3.15815037678833e-05
-3.71231995737974e-05
-8.41375000515927e-06
-9.60783812637137e-06
-3.21671650912918e-05
-4.52398576118925e-05
-1.88193666841633e-05
-1.34070686169546e-05
-1.77293916757921e-05
-3.57986100600652e-05
-1.10405954901549e-05
-3.06296816706217e-05
-3.3667099592264e-05
-2.79925211383891e-05
-4.08508104086154e-05
-3.53729512966006e-05
-1.41702913526689e-05
-1.55148530026008e-05
-1.51135746663776e-05
-2.73584432874621e-05
-3.2032809861963e-05
-2.19505940787478e-05
-1.58198124843878e-05
-3.53575162497258e-05
-2.70043114595154e-05
-9.43691257053691e-06
-4.52353521063114e-05
-2.60150155157368e-05
-2.97597502920554e-05
-3.22864631232272e-05
-2.39709098081398e-05
-1.03934817602877e-05
-2.3892547681083e-05
-2.83233597830081e-05
-2.46328790009293e-05
8.63486771624552e-06
2.04593481551019e-06
-7.67097129471563e-06
-1.8633777191965e-05
-3.67958194691649e-05
2.53293174712523e-06
-9.28832381116142e-06
-8.84391370968383e-06
-9.92357169287458e-06
7.21228379248519e-06
-4.37985809969108e-05
-4.17616154583949e-05
-1.8653581084987e-05
-1.91687967874171e-05
-9.33146344481889e-06
-1.68204754281577e-05
-4.11668046190425e-05
-3.40330829142559e-05
-6.77819948528509e-06
5.52991252528221e-06
-1.40461646167207e-05
-2.59633328524127e-05
-2.51933696476968e-05
-1.92543473377729e-05
-2.13297577574965e-05
-1.16672233029118e-05
-1.9805406600798e-05
-1.44306971758774e-05
-3.30455029059355e-06
-1.66356794825571e-05
-2.67117500391817e-05
-2.45329146506075e-05
5.44887739660503e-08
-2.52515569519287e-05
-3.34665644343961e-05
-1.19467204518386e-05
-1.44018217476621e-05
-2.38108241292433e-05
-1.36508498973328e-05
-8.76650089229398e-06
-3.10364432532108e-05
-1.26484833867022e-05
-1.00429034107118e-05
-2.53950519176494e-05
-2.49942958861377e-05
-3.1084524176073e-05
-4.44438062786362e-05
-2.96530616708922e-05
-2.91878187201324e-05
2.4468125921591e-07
-3.29915791887842e-05
-6.4956667997856e-06
-2.60305822506986e-05
-1.17560777806838e-05
-1.19055170095734e-05
-2.90030979707007e-05
-2.39572201278778e-05
-1.34114086709168e-05
-5.6981803204282e-06
-3.34753943188306e-05
-1.12091738494375e-05
-3.39590871749299e-06
-1.19032397266808e-05
-1.81946375727301e-05
-1.13837757711134e-05
-2.10365905929628e-05
-1.50181973678462e-05
-1.72183003059251e-05
-2.70234718744934e-05
-2.12369850370727e-05
-4.04743944602253e-05
-6.03257167527731e-06
-2.1773579703955e-05
-8.97407625238368e-06
-4.93912324304645e-06
-3.22650463634212e-06
-1.23211597283168e-05
-1.2428347322385e-05
-2.8008200953145e-05
-2.01164659616879e-05
-3.16419486575541e-05
-2.37785406550841e-05
-1.34668448590522e-05
-2.16078968413229e-05
-2.04331592747916e-05
-2.125185093733e-06
-1.76121110846293e-05
-1.0458075008147e-05
-2.46729744456493e-05
-1.68113114904691e-05
-2.30577786184562e-05
7.77766615352922e-06
-1.93645299637009e-05
-2.52673646141497e-05
-3.27798429934355e-05
-2.44658785790818e-06
-3.51959771864123e-05
-2.02700104044519e-05
-9.20188416234404e-06
-2.85781074797403e-05
-1.4272258273644e-05
-1.17591802629292e-05
-1.43015442847992e-05
-2.73492056366511e-05
-3.38468233984183e-05
-3.90986311077816e-05
-1.93560088082855e-05
-2.58881170202276e-05
-1.55661093415344e-05
-1.60713008929425e-06
-3.28533978690654e-05
-1.0491529905652e-05
-2.95179922461541e-05
-2.3700874460669e-05
-4.37147425314482e-05
-2.84519009982924e-05
-2.93732959501628e-05
-1.07260338691957e-05
-2.14987841895347e-05
-2.67297972899121e-05
-8.59692338344371e-06
-1.23276226098087e-05
-2.69243422817192e-05
-4.05358625700086e-05
-3.35856257302555e-05
-2.6320796874106e-05
-4.64562999622211e-05
-1.46273061653535e-05
-1.86191032949319e-05
-2.27812537776413e-05
-5.35874027739557e-06
-1.84463591389425e-05
-1.22426925665921e-05
-9.88878394189129e-06
-1.99085583014892e-05
-2.11842324133524e-05
-1.57272017093588e-05
-1.42940154316021e-05
-2.95402829923839e-05
-1.18013490849529e-05
-2.64594249543994e-05
-2.23613419148281e-05
-2.98488824690945e-05
-3.66649000213159e-05
-3.69042428396931e-06
-4.65113026233349e-05
-1.55793182859395e-05
-1.33873434228873e-05
-7.50542636900065e-06
-1.73795313955112e-06
-4.01724032200354e-05
-3.01391327384018e-05
-9.45721975598321e-06
-1.51528480055398e-05
6.58669717805773e-06
-8.84203786815154e-06
-3.60426679683254e-05
-2.1223365728609e-05
-1.65204782866323e-05
-3.5921092820046e-06
-2.99215791693228e-05
-2.36760176829438e-05
-3.49095239813106e-05
-2.00739862636825e-05
-1.49565467574575e-05
-3.08725855670702e-05
-2.68743986621521e-05
-5.53497489193697e-05
-2.518530009564e-05
-1.76243368288266e-05
-1.99228676650109e-05
-1.740961262356e-05
-2.14512075142678e-06
-2.33341226593878e-05
-7.69766616623023e-06
-3.27967666471258e-05
-1.59527296993561e-05
1.35996813111313e-06
-9.51939341556641e-06
-2.04950856201224e-05
-3.53306825380436e-06
-1.35771418352682e-05
6.2344512864452e-06
-1.52170607393425e-05
-2.23333424264792e-05
-3.5057024256554e-05
-2.58640355838913e-05
-2.8593329666392e-05
-1.05838979207248e-05
-1.22368408411493e-05
-3.44942706621256e-05
-2.20831052333382e-05
-7.81337579340303e-06
-3.08977883815199e-05
-2.78098072749748e-05
-1.12398893523094e-05
-1.05556130486072e-05
-2.01099114309428e-05
-2.64379673350412e-05
-3.82012659596726e-05
-8.81408973502829e-06
-3.25137253083214e-05
-2.40832261003757e-05
-2.26476633800963e-05
-2.90482241078385e-05
-4.02510689909022e-05
-3.84397486300509e-05
-1.38967228845247e-05
-2.0514797978606e-05
-1.89610202254849e-05
-4.61621858428542e-06
-1.94638971937015e-05
-4.44251884947221e-05
-1.68873737553448e-05
-2.17022414259594e-05
-2.81172068909867e-05
-2.4001551488232e-05
-1.3475334060383e-05
-2.24454799167348e-05
-1.8363974248547e-05
-2.24937664110017e-06
-1.31749714278423e-05
-3.39774290434799e-05
-1.17868720406112e-05
-1.97070357680768e-05
-8.94208768742692e-06
-3.55749059156499e-05
-3.51258378220584e-05
-2.5758401743497e-05
-2.07340002931618e-05
-9.7001900694206e-06
-1.65821396078836e-05
-8.6683979698138e-06
-6.68236644937164e-06
-2.03140892090507e-06
-1.59127158020823e-05
7.02478952479207e-06
-1.18058128508365e-05
-5.2530220513716e-06
-1.88266859111198e-05
-6.21300906934712e-06
-2.50191349567454e-05
-1.78283665489469e-05
-7.62998105430758e-06
-1.89197375941386e-05
-7.48024716110124e-06
-1.59235940367836e-05
2.25911274890709e-06
-2.80728080987474e-05
-1.39898690047692e-05
-1.4462153489089e-05
-7.90928247705549e-06
-1.21205228533446e-06
-2.5704721744966e-05
-3.95757813324857e-05
-1.33304978990298e-05
-1.358563428498e-05
-6.73253387490754e-06
-5.06797606627011e-06
-2.70545855994371e-05
-2.5174562810002e-05
-1.24783154450578e-05
-3.41525033462822e-06
-2.24129774237393e-06
-3.88132315631425e-05
-4.2815169028429e-05
-2.77159731468627e-05
1.05995496169528e-05
-1.24497792934232e-05
-4.63561704324619e-05
-3.14148852470765e-06
-3.72739248415001e-05
-2.32249223311154e-05
-1.62921854799394e-05
-2.77089524146854e-05
-3.04796983425171e-05
-3.39489024638484e-05
-1.93969621843385e-05
-1.80194333871793e-05
-3.52941664280502e-05
-2.81168149999247e-05
-3.54974889770806e-05
-2.28904376643934e-05
-2.21437483169589e-05
-1.1294353055342e-05
-6.40930102599121e-06
-7.74092777864665e-06
-1.93800651707703e-05
-2.01215357269661e-05
-1.838908051248e-05
-3.19256542225791e-05
-9.942330883835e-06
-1.40231159593815e-06
-1.20314506402731e-05
-1.44086204343455e-05
-2.17718656046286e-05
-2.03267102727746e-05
-4.09739346562809e-05
-2.45481518871216e-05
-2.36015346842137e-05
-2.64438739069266e-05
-3.61937738787373e-05
1.80961896309957e-06
-9.93667075172957e-06
-3.2442159180364e-05
-1.82351632659905e-05
-2.78269109559473e-05
-3.22589640119433e-05
-3.12836689679278e-05
-2.52258882606146e-05
-1.98869785765725e-05
-6.30071546793996e-05
-1.32703026038622e-05
-4.07422848154857e-05
-1.6788489766197e-05
-2.46013574959079e-05
-2.03105814135709e-05
-3.13307985063808e-05
-6.28829063969429e-06
-3.58655120308969e-05
-1.75948407476103e-05
-5.7109840480597e-06
-1.65955373233562e-05
-4.68035358881656e-05
-4.16315862143075e-06
8.12460504760305e-06
-1.63470617687776e-05
1.03322482876745e-05
-2.17016490013143e-05
-2.82038670360879e-05
-2.19406000721263e-05
-1.11620676576944e-05
-6.83959831258506e-06
-1.0399074872787e-05
-2.64816800690484e-05
-2.73425774879261e-05
4.4510360084571e-07
-2.13136936688029e-05
-6.99852771569891e-06
-1.05697904838534e-05
-2.19905212542838e-05
-2.48762228383848e-05
-2.45667163778001e-05
-2.43404085399307e-05
-2.00412677578773e-05
-1.46866757759105e-05
-3.97259980976548e-05
-2.38426225529563e-05
-4.20748273287736e-05
-3.39197722867036e-05
-1.45287582964594e-05
-2.09519298510377e-05
-2.02971218980226e-05
-1.61111911986644e-05
-1.59610688480566e-05
-1.74658686364188e-05
-1.48710297946422e-05
-3.27894744027281e-05
-3.871117488432e-05
-1.67751422801284e-05
-3.95777849159551e-06
-4.35875711116705e-05
-1.80322228572481e-06
-1.14698689323172e-05
-3.14139342024549e-05
-4.32793947863615e-05
-1.02263721773407e-05
-1.96947190877205e-05
-1.34567620364341e-05
-3.02284425060718e-05
-4.02343292026505e-05
-1.03171346481621e-05
-3.08116901783943e-05
-1.52668920268444e-05
-2.52406074334939e-05
-1.78059656720371e-05
-1.57716862752243e-05
-9.13247585407117e-06
-1.77866626050507e-05
-2.23858390565219e-05
-2.86332042263395e-05
-2.29631562827558e-05
-9.0620763748959e-06
-1.39711806611675e-05
-1.33040595207757e-05
-2.61163829830222e-05
-1.65345389387405e-05
-3.01818999383832e-05
-2.37524989536434e-05
-3.40484103848552e-05
-1.42624131005907e-05
-1.13392153607065e-05
-9.15636329623724e-06
-2.45599325608193e-05
-3.41239189684236e-05
-3.49533770312656e-05
-2.68857694618933e-05
-1.54734264509484e-05
-1.03380925301133e-06
-7.93515818157146e-06
-3.22060623745272e-05
-1.7562207194823e-05
-1.45432375941263e-05
-3.58029857893605e-05
-1.85579854632383e-05
-1.45823022554353e-05
-1.29284078412766e-05
-1.64921993263718e-05
-2.218954975398e-05
-2.63680599721445e-05
-2.50990998996617e-05
-6.29365298147476e-06
-2.08200347204461e-05
-3.16587881339222e-05
-1.41149080321873e-06
-1.5533991386824e-05
-1.32307036070676e-05
-1.97537564336979e-05
-2.35582407018189e-05
-1.33321401711914e-05
-1.23637066634772e-05
-1.88762367739151e-05
-8.61484507544744e-06
-2.0836381937221e-05
-2.60155467752862e-05
-8.39050217636968e-06
-1.21102797200558e-05
-1.91629497510989e-05
-1.62522342393314e-05
-1.51206492098763e-05
-1.64755718827842e-05
-3.05596153801681e-05
5.1665720914052e-06
-2.97590393907943e-05
-7.70721453426825e-06
-1.34465670332141e-05
-2.6441172955937e-05
-2.50344226020284e-05
-3.83858322209068e-05
-4.87770646663308e-05
-2.6610040969476e-05
-3.695554727031e-05
-3.00652443323339e-05
-2.10571664797112e-05
8.59085667627142e-06
-3.13830828605282e-05
-3.8626079380385e-06
-2.9327852186661e-06
-1.45745357791668e-05
-1.34767613011941e-05
-3.99946771715197e-06
-6.81069158251524e-06
-2.58065132599862e-05
-4.85887942805217e-05
-1.07469304384404e-05
-5.1098179404609e-06
-3.20651781800267e-05
-2.40298837596226e-05
-7.48870646760077e-06
-2.26813917464366e-05
-3.2623308468957e-05
-6.84890490530129e-07
-3.18225194219896e-05
-3.26202099883725e-05
-2.58935040046263e-05
-2.64416906004082e-05
-2.82896783624573e-05
-2.10526559406438e-05
-4.69527695761435e-05
-1.90256111547604e-05
-1.66498720866205e-05
-1.14690700526878e-05
-1.03436496245106e-05
-2.58324858915238e-05
-2.78966497279655e-05
-2.25508501607399e-05
-1.14783904666967e-05
-2.12442833696812e-05
-2.47845260569889e-05
-2.78964372816848e-05
-3.07558231391881e-05
-4.53013991951927e-06
-2.35363894420977e-05
-1.13795751180224e-05
-3.79983670989497e-05
-2.5580261184338e-05
-2.44669769223996e-05
1.77150234026047e-05
-6.8494474697008e-06
-1.443402870235e-05
-1.48189254390387e-05
-5.73640082044551e-06
-5.25095953558873e-05
-4.97151182445315e-06
-1.5746842675107e-05
-3.03496015560519e-05
-5.22152570153023e-06
-1.11111014967273e-05
-1.29965972729592e-05
-1.94169786804303e-05
-1.6194607869481e-05
-3.96421561914929e-05
-4.97366834476213e-06
-4.77187796821126e-06
-5.24492682466407e-06
-8.63843191594512e-06
1.25251863194546e-06
-2.30305700995398e-05
-3.78728631812981e-05
-3.18970747971002e-06
-3.58713118198413e-05
-1.65791525661024e-05
-4.25755523450488e-05
-2.62322176620747e-05
-2.85477366318011e-05
-2.71539332531862e-05
-1.13141940884852e-05
-1.03722423157927e-05
-3.40606758719593e-05
-1.78413451771508e-05
-3.08093068443187e-05
-3.10481013398226e-05
-6.86641840654962e-06
-1.63553657388526e-05
-1.11531432731254e-05
-1.45515799926408e-05
-1.68598221608371e-05
-3.53738279763816e-05
-3.28384058452557e-05
-5.8539183596983e-05
-4.44798527360454e-05
-3.71053064882936e-05
-2.68544941538935e-05
-2.55596345296772e-05
-3.01081433411355e-05
-4.77492058404834e-05
-5.96701144692816e-06
-1.33546348138473e-05
-2.74781856941039e-05
1.13304601842924e-06
-2.17287949046618e-05
-5.69369536718226e-06
-1.75617456512484e-05
-2.6406353915401e-05
-2.3719376196013e-05
-1.29753389220491e-05
-2.90947095422053e-05
-2.48195801618907e-05
-2.84207023024164e-05
-2.10660964188935e-05
-2.61341122171452e-05
-1.99601141147816e-05
-7.01413268618632e-06
-1.24263010488882e-05
3.01235310656881e-08
-2.58503211966169e-05
-1.56292273882717e-05
-2.59314815180638e-05
-5.16332154615389e-06
-2.13335152518446e-05
-2.7082584283693e-05
-1.13137492322803e-05
-1.28056752007124e-05
-7.05790625386778e-06
-1.66061633851979e-06
-3.50653048284511e-05
-9.63407988150014e-06
-4.606766895808e-06
9.03064121042817e-06
-2.48676039846735e-05
-2.34167880497341e-06
-2.41952651730347e-05
-2.08162314700743e-05
-2.92491772619518e-05
-1.22915438549583e-05
-1.01770345603627e-05
-1.86304753500207e-05
-2.88109881999262e-05
-2.17107676446175e-05
-2.44522740815363e-05
-1.98653189799443e-05
-1.66134776436621e-05
-6.94232541763087e-06
-2.16324657226468e-05
-1.4011491233878e-05
-2.00061944840904e-05
-1.66826605725553e-05
-2.90287642964119e-05
-2.80836913757139e-05
-3.34423906556417e-05
-2.2425307628414e-05
-3.86981480759829e-05
-1.90776327679111e-05
-3.98425237207121e-05
-1.14099724578887e-05
-2.16862017157297e-05
-3.61899497604207e-05
-1.97522989560236e-05
-3.20198862887399e-05
-7.0943750620589e-06
-3.40953791371151e-05
-2.77508326557958e-05
-3.26672113562954e-05
-3.16337553687427e-05
-7.40509499171727e-07
-3.83962494619374e-05
-2.84563880206562e-05
-2.10373232148482e-05
-2.89375771028881e-05
-3.02648637727518e-05
-1.50721235252538e-05
-1.94380003679406e-05
-4.01397161313588e-05
-2.38848228441388e-05
-3.3832387735798e-05
-1.97375843049665e-05
-3.56539866418359e-05
-2.76561336309923e-05
-2.39630352341155e-05
6.35354300429466e-08
-1.23951616026348e-05
-2.07656513242701e-05
-2.24213155477291e-05
-8.06463141836631e-06
-3.56762424732946e-05
-1.65035275618214e-05
-4.20498882460834e-06
-6.93356219071741e-06
-3.03459245218971e-06
-1.4301862315017e-05
-2.21310605067561e-05
-7.7988433855687e-06
-6.93331318631493e-06
-9.41083866969607e-06
-5.20389063196867e-06
-4.04283933670578e-05
-1.39345657359361e-05
-2.05722647652621e-05
-2.07107009990291e-05
-2.06167260012266e-05
-1.71258883897694e-05
-1.34588715818254e-05
-1.31674066136201e-05
-2.42930522675693e-06
-4.95970893590783e-06
-2.3517503894837e-05
-9.37332553630036e-06
-1.51405973729658e-05
-2.02337744139082e-05
-1.47282009046599e-05
-1.15606829153133e-05
-2.24516659920616e-05
-2.67165358366731e-05
-2.62540672122701e-06
-1.32102216552925e-05
8.69201595303226e-06
-1.31930170760982e-05
-1.53775215575e-05
-2.67695309174021e-05
-3.87559310553473e-05
-3.27064655805197e-05
-4.36506774299594e-05
-1.19766907578465e-05
-1.1988748706586e-05
-3.37960478003967e-05
-1.10991158909579e-05
-1.81313593262696e-05
-2.2170861452661e-05
-2.07993545171489e-05
-1.10052815845977e-05
-2.71275767542058e-05
-3.31881672146654e-05
-1.07424115159106e-05
-2.1614857480569e-05
-1.95611011354305e-05
-1.89986947977805e-05
-2.0131908846631e-05
-3.40741730770312e-05
-1.19417716486678e-05
-3.64859558236638e-05
-1.60539069195216e-05
7.97105194673779e-06
-3.1032473466981e-05
-3.35231563167882e-05
-4.10425815329656e-05
-2.47715952049667e-05
-1.28105273515177e-05
-2.01335363510001e-05
-2.71485310499616e-05
-2.9004884523784e-05
-4.33251893189752e-05
-6.33471408890618e-06
-2.69266469603403e-05
-2.22490843294721e-05
-3.3585376842433e-05
-1.71881463428877e-05
-3.76390876308578e-05
1.49838675345508e-06
-3.76935609648874e-05
-2.34105488632877e-05
-1.35301604468366e-05
-1.17914753300325e-05
-2.47687971682983e-05
-1.0679158327621e-05
-2.82118594992948e-05
6.88855923934088e-06
-1.67167113531195e-05
-2.16596084465118e-05
-2.3846449772504e-05
-2.21805421872511e-05
-2.48890384957987e-05
-6.65974541052369e-06
-1.41588587895327e-05
-1.94879565647727e-05
-2.52548315476842e-05
9.04400320711031e-06
-4.19236401443485e-05
-2.17928388058549e-05
-4.48836977336174e-05
-2.23613941105677e-05
-2.58560525883542e-05
2.5236321754688e-06
-2.05959517814324e-05
-2.73617509191834e-05
6.05707944133916e-06
-2.93827992574086e-05
-4.38001993922062e-06
-2.60925504327022e-05
-1.21582449387252e-05
1.05370666448585e-05
-2.56281207014322e-05
-2.05296596726568e-05
1.5194995398962e-06
-1.3987471447612e-05
-1.53797032036127e-05
-1.97509981743939e-05
-3.37509595997694e-05
-1.10026610567088e-07
-1.69384930672111e-05
-2.15959472282221e-05
-1.89997284776663e-05
-4.73109114611607e-05
-4.00046983576441e-05
-3.49442454353492e-05
-7.74194354609496e-06
-2.24563121350048e-05
-2.70020970855586e-05
-1.0844223433057e-05
-3.41906355774818e-05
-1.17561995465377e-05
-2.79339428376173e-05
-8.22876189124719e-06
-1.43438964094521e-05
-2.35955863399055e-05
-3.65487905871838e-05
-2.30630016277248e-05
-1.94879051458138e-05
-3.44273671090004e-05
-1.07977287347228e-05
-8.71912311648353e-06
-1.67941209812572e-05
-1.88198087737468e-05
-1.34734148565362e-05
-3.12316982843912e-05
-2.13486603643103e-05
-3.15037525969911e-05
-2.25513248379885e-05
-2.2218517988928e-05
-3.08794790232249e-05
-3.77995561306051e-05
-3.01028993138625e-05
-5.60282761105772e-06
-3.27376497722863e-05
-1.10481643651631e-05
-7.54009953615995e-06
-8.71014161706939e-06
-1.30857784910533e-05
3.07048002530904e-06
-2.40483403858769e-05
1.07403394443963e-05
-1.98338729219567e-05
-1.86186297884415e-05
-3.77255994633837e-05
-8.24970512592273e-06
-1.4919681459272e-05
-1.42223923671687e-05
-2.94946007436585e-05
-2.6440942906813e-05
-3.27122152444043e-05
-1.69762331603785e-05
-1.53750680541283e-05
-1.62191081502745e-05
-1.3560813734499e-05
-1.1592150387854e-05
-2.49541797138626e-05
-1.52482130410663e-05
-3.21643605019141e-05
-2.85511468453132e-05
-1.79128966698071e-05
-1.9301033458212e-05
-1.47688847634436e-05
-1.78067513611789e-05
-4.03205151096607e-05
-6.09761859996266e-06
-9.41917416696457e-06
-3.31504510428962e-05
-2.98769529886967e-05
-2.39758634398197e-05
-1.73902847402384e-05
-3.11785110677252e-05
-3.82016874200816e-05
-3.50496670674187e-05
-2.87244420671811e-05
-1.36686392485913e-05
-2.03424362224667e-06
-1.6910934399321e-05
-1.14249992442937e-05
-3.73942348189486e-08
-7.82227480028391e-06
-2.39358671493913e-05
-2.7335352957137e-05
-9.74468082278208e-06
-2.57722219672369e-05
-1.47768095315764e-05
-5.44763730169791e-06
-2.70275940569025e-05
-1.05362152608247e-05
-2.58987280762671e-05
-2.85914208532483e-06
-2.58427286919606e-05
-1.73925890570721e-05
-2.53705776592457e-05
-2.17270818051721e-05
-7.31903585857801e-06
-2.28903631724119e-05
-1.86078297091917e-05
-2.13015190361428e-05
-2.82476982892138e-05
-1.86254009195723e-05
-2.05708512497043e-05
-2.53799267880857e-05
-2.14941285638393e-05
-1.09981869390681e-05
-1.3103249305101e-05
-1.0792030674782e-05
-2.58590183815626e-05
-2.03868443654522e-05
-3.43980829757493e-05
-2.32222938079235e-05
-1.49670006731578e-05
-1.97692637070088e-05
-1.11329787887867e-05
-2.92919750711459e-05
-2.48435577994628e-05
-3.28657838754358e-05
-2.2419758728019e-05
-2.80125381866441e-05
-2.44534072207485e-05
-4.22473992404767e-05
-6.06577414860759e-05
-2.97018510462739e-05
-1.68826109415429e-05
-2.64458956958679e-05
-2.3939457476565e-05
-3.88293511023474e-06
-4.79846563289536e-05
-4.22251644511175e-05
-1.01395420285871e-05
-6.67102905504361e-06
-1.72356417976474e-05
-2.12392484218193e-05
-1.08727478907162e-05
-2.45009118866741e-05
-1.13851040856281e-05
-1.73673482260631e-05
-2.09663947413113e-05
-1.14629835898972e-05
-3.77296321340906e-06
-4.22593862493548e-05
-6.32976785837875e-06
-2.01288106906497e-05
-5.60038158687551e-06
-2.95275729914112e-05
-2.33217304707725e-05
-2.43835519450852e-05
-3.92683294917665e-05
-2.43573223958238e-05
-1.64747694196635e-05
-1.18133251879989e-06
-2.82764406945795e-05
-3.16229318011461e-05
-1.87462891027662e-05
-1.2605414878305e-05
-1.31099813427822e-05
-2.41350163899455e-05
2.23727858640282e-06
-2.2484338832734e-05
-8.14292678456242e-06
1.20573934777637e-05
-2.89820166210069e-05
-1.81414831228781e-05
-2.11163973584751e-05
-1.56896741059279e-05
-1.92390809969204e-05
-1.84639053204934e-05
-4.23358180674413e-05
-1.07534706805302e-05
-3.15598631024034e-05
-1.9861871063333e-05
-2.34710026405223e-05
-2.39416753684179e-05
-1.30294226812235e-05
-3.00167700191422e-05
-8.40518626608966e-07
-1.8496628438288e-05
-3.65696647336039e-05
-2.8754245689805e-05
-1.798700830997e-05
-2.23994568607824e-05
-2.45725857006681e-05
-3.33847425922015e-05
-2.27532022734077e-05
-1.37771317041469e-05
-2.3205529103546e-05
-1.9553205583323e-05
-3.29531785204142e-05
-3.00504324679839e-06
4.55878673746209e-06
-3.97394504724426e-05
-3.28433516475727e-05
-2.68750501234635e-05
-3.66484116454105e-06
-2.12417509224505e-05
-3.11359113176392e-05
-3.48213640985259e-05
-9.74289999631888e-06
-2.03576961441599e-05
-2.0117134416951e-05
-1.46226073660653e-05
-1.85849589147003e-05
-2.32487463623721e-05
-1.8462876327096e-05
-8.47671358785246e-06
-1.63235118979666e-05
-3.55655881778342e-05
-1.1667643784798e-05
-1.84811559550689e-05
-2.31192433258744e-05
-6.13657825992029e-06
-6.87828351993689e-06
-1.01114397915657e-05
-1.20054033269151e-05
1.76677086123487e-05
-1.10521005128201e-05
-1.40241363988202e-05
-2.96641546000907e-05
-1.0891412016752e-05
-2.0535184548242e-05
-3.3867004643743e-05
-8.66857973021683e-06
-1.25504421563578e-05
-4.29369858633294e-06
-8.46490834245428e-06
-2.21619276581761e-05
-6.13214155655457e-06
-3.03546107756492e-05
-5.01804072809236e-05
-2.42983768170524e-05
-2.9010398627751e-05
5.38349211481796e-06
-2.80974091891842e-05
-2.09953421655054e-05
-2.80587088874319e-05
-9.16942473023263e-06
-4.33285628148785e-05
-3.00386359049384e-05
-4.04975790641785e-07
-8.72730097964564e-06
-1.47717009046271e-05
-1.26567114910038e-05
-2.64206003753266e-05
7.40607970604525e-06
-1.01410967744131e-05
-8.69240534731277e-06
-2.86188908717013e-05
-2.98156014404762e-05
-3.90745664007681e-05
-3.70521443164282e-05
-4.46158444036715e-05
-3.12791060704027e-05
-4.75986758317439e-06
-1.21314924297921e-05
-1.21159505085553e-05
-3.47193888867416e-05
-1.85373945697519e-05
-3.51675693029683e-05
-8.05961876207571e-06
-2.87691936904315e-05
-5.16133049831454e-06
-2.27740552132583e-05
-2.28471532021744e-05
-1.49469095882261e-05
-1.17217757779071e-05
-1.37530767130974e-05
-3.4666936490047e-05
-8.19983182814909e-06
-6.00472499731127e-06
-8.56248415051722e-06
-3.497114649856e-05
-1.4873555751868e-05
-4.06072958824527e-05
-6.29165552027918e-06
-1.61346317787543e-05
-3.42596278274441e-05
-2.48225135441739e-05
-1.71995333028348e-05
-2.51565846728901e-05
-2.37860545229874e-05
-7.48058688781517e-06
-1.62739902373265e-06
-3.38964433505348e-05
-2.10336063969184e-06
-1.12954445420679e-05
-1.34381677869701e-05
-2.03864612906042e-05
-1.88726985416604e-05
-2.65402421961218e-05
-1.78888919932506e-05
-5.93567942530333e-06
-1.85677533750915e-05
-3.12913672536788e-05
1.54871184848261e-06
-1.51426657228437e-05
-2.07916178800497e-05
-2.41836361675843e-05
-1.85304151336883e-05
1.83448172838699e-06
-1.0644352365193e-05
-2.35019876549606e-05
-3.22667110841941e-05
7.60678715560692e-06
-5.73872189733614e-06
-1.99985463854117e-05
-4.90770295544514e-05
-3.41517592975717e-05
-3.91767281795532e-06
-1.45255992024361e-05
-1.45162554787207e-05
-2.16078912773904e-05
-1.88041927634689e-05
-4.51328514850636e-06
-2.33788976942767e-05
-2.24847155977511e-05
-3.16452487574024e-05
-1.48596266291037e-05
-1.47292243888011e-05
-1.40295756598907e-05
-1.68175204254682e-05
-9.33540938362678e-06
-5.29847283668391e-05
-2.70066709648257e-05
-1.83531422108367e-05
-2.69090593637328e-05
-1.28892067241465e-05
-1.62442138183694e-05
-3.25024243856895e-05
-1.9018854498096e-05
-2.69746944157271e-05
-3.13193378317846e-05
-2.58884123586493e-05
-1.14290894404178e-05
-3.20053724081038e-05
-1.63721496124209e-05
-1.70496836969339e-05
-3.09433288848127e-05
-2.88635959316349e-05
-1.5060644218678e-05
-4.07306650685065e-05
-3.19277950344559e-05
-1.63663751539408e-05
-1.95172327277784e-05
-2.35842854333949e-05
-2.27598483819113e-05
-1.57337645360143e-06
-2.36139290802969e-06
-1.50234785148043e-05
-2.62001256733995e-05
-1.88471374789095e-05
-1.99409407340301e-05
-4.60628857710542e-06
-1.51850073017185e-05
-2.94873636646031e-05
-9.27625644764863e-06
-3.49055164141828e-05
-4.31822517770467e-05
-4.09326485996859e-05
-1.98460910712519e-05
-1.3982054295712e-05
-1.44957431061021e-05
-1.63638034102609e-05
-2.56175130213481e-05
-3.73639752334822e-06
-3.39883319308531e-05
-1.92171613324094e-05
-7.82864312731559e-06
-2.84622156341078e-05
-4.30283374287696e-05
-2.07835525848245e-05
-5.8171363749391e-05
-2.58020776936531e-05
-2.60120765945834e-05
-4.37113665935848e-05
-2.10669016216227e-05
-1.17618302420645e-05
-2.08621630120827e-05
-1.44442010835186e-05
-1.31092517287761e-05
1.44104231635791e-06
4.30524031228888e-06
-1.75849753518174e-05
-2.5873410607909e-05
-1.24585215522137e-05
-1.66175062390918e-05
-2.88167113371836e-05
-2.04417479316173e-06
-3.06752885107477e-05
-6.47244830033007e-06
-2.35988300424794e-05
-2.57072650118248e-05
-2.78640446458602e-05
-1.77325732507598e-05
-5.65024585990213e-06
-1.83870627824784e-05
-1.18587073550403e-05
-2.73111624758504e-05
-3.12911601456133e-05
-3.19569569924798e-05
-1.03894783278298e-05
-4.46412926744534e-05
-2.3408304637113e-05
-2.72833384907593e-05
-1.04263543338011e-05
-2.75149359198878e-05
-2.97936294804534e-05
-1.024059101869e-05
4.66934107302772e-06
1.12078914153689e-05
-1.00165926423925e-05
4.18674028459138e-06
-1.34127176121016e-05
-2.62077129008023e-05
-3.62195435648275e-06
-2.28512763293892e-05
-3.43727341314022e-05
-2.90234858300057e-05
-1.00034381332323e-05
-2.55729811495252e-05
-2.13364391766958e-05
-1.15354204257911e-05
-2.99499949861652e-05
-1.86267670352824e-05
-1.90320721412505e-05
-3.49390594451499e-05
-1.39868619913676e-05
-2.24048324605881e-05
-1.86851090295411e-05
-4.41493255652767e-05
-2.02180081181798e-05
-1.59116268518504e-05
-9.59180697462777e-06
-2.50384512116873e-05
-2.85980630061125e-05
-2.78465588358552e-05
-2.02567993420969e-05
-3.41555996073484e-05
-2.14376396607782e-06
-1.95588884818082e-05
-1.07022404810173e-05
-1.83938076477729e-05
-3.44092824602054e-05
-1.18817418117937e-05
-2.58428409450013e-05
-2.36328848536155e-06
-2.99158634185105e-06
-1.14317198895633e-05
-4.78156443875202e-05
-3.98260850887085e-05
-3.18300065443595e-05
-8.67500212715902e-06
-1.83446569684852e-05
-1.61650667606491e-05
-2.95603490533585e-05
-1.05045716198354e-07
-2.16173407344891e-05
-1.25600839090254e-05
-1.76201605529409e-05
-2.16310801964048e-05
-6.28084401169904e-06
-2.34768346871461e-05
-3.32471091984905e-06
-2.63276658523436e-05
4.35173333216728e-06
-1.73499709749352e-05
-2.27839806556425e-05
-3.28855378458488e-05
-2.87460262314443e-05
-2.02837978258834e-05
-2.95205100637125e-05
-1.04606664871763e-05
-3.70934547682483e-05
-2.49982317907563e-05
-3.01923528068583e-05
-3.00323999003475e-05
-4.76835827634954e-06
-7.53263189394005e-06
-3.45020284786066e-05
-1.69765243943411e-05
-2.05836404459259e-05
4.52418612787027e-06
-7.54051627417928e-06
-6.98900741359012e-06
5.66504561719451e-07
-1.05857388120227e-05
-1.07658967042774e-05
-1.47709189679302e-05
-1.53953049869757e-05
-1.6060975865194e-05
-1.81307617830522e-05
-1.8865572855261e-05
-3.92421787019922e-05
-2.23470518877701e-05
-3.17477959221968e-05
-1.49368490644283e-05
-4.62817871755089e-05
-1.95423769795469e-05
-1.54719474628692e-05
-4.18489463609711e-05
-3.24261069738276e-05
-1.49194782769731e-05
-5.28706781934107e-05
-8.65926162276731e-06
-1.26888303793763e-05
-2.98953496363091e-05
-2.14668731892299e-05
-1.95916263675755e-05
-1.06829067747615e-05
-3.25160999842967e-05
-1.83569807959013e-05
-2.61187198462628e-05
-2.21672327120012e-05
-3.47871404923908e-05
-3.05546228083179e-05
-2.60209450507271e-05
-1.36002928590418e-05
-2.69219888721125e-05
-4.53249501106893e-05
-2.49074701569112e-06
-2.01162803870732e-05
-3.21879876489764e-05
-3.76505915592112e-05
-1.38185216566885e-05
-1.51671731941646e-05
-2.21907775339302e-05
-1.17406474422616e-05
-8.99312560371229e-06
3.29540878970672e-06
-1.13664132433345e-05
-8.00607543904549e-06
4.39398239785255e-07
-2.35687931081634e-05
-3.30817127916266e-05
-1.64972554029348e-05
-2.42345112044772e-05
-7.01037364249609e-06
-2.72151305979273e-05
-2.3282292999276e-05
-3.5578054081086e-05
-2.16849167571965e-05
-3.95234469507979e-05
-3.42705145924281e-05
-2.31402206685964e-05
-4.60418832500251e-05
1.86204101699701e-08
-3.34507923899909e-05
-3.6448212746587e-05
-2.30726726668364e-05
-1.21250731528143e-05
-2.11846314143735e-05
4.11991890603163e-06
-1.7895127053889e-05
-2.83201110980834e-05
8.42883776792683e-07
-1.9298790352382e-05
-3.38552823715793e-06
-6.22785156930886e-06
-3.56522443519041e-05
-7.80096157553772e-06
2.50938178192341e-06
-3.33134757202718e-05
-2.57747450021592e-05
-1.02971817851204e-05
-3.81980977713174e-05
-2.40175490792675e-05
-2.03603277238336e-05
-3.42535826340523e-05
-1.1697602162555e-05
-2.09701556301252e-05
-3.29436965641376e-05
-6.58942514024533e-06
-3.06839467101468e-05
-2.38627864207346e-05
-1.91367196801203e-05
9.94034080243477e-07
-2.72811617306749e-05
-1.53653201097719e-05
-2.07381526622516e-05
-2.53587272705865e-05
-1.19271535202902e-05
-2.08747275008756e-05
-1.8559591118313e-05
-4.08408962920776e-05
-1.89490109336493e-05
-2.59636071824742e-05
-1.44702770196144e-05
-1.46928619806494e-05
-3.02896897992509e-05
-4.28991502653283e-05
-2.88805407778875e-05
-1.71144579233509e-05
-1.98871179245061e-05
-3.60430726127389e-05
-7.42022552464996e-06
-3.292216679587e-05
-2.71066463803465e-05
-3.18952582130407e-05
-3.25809170715041e-05
-2.44295675297931e-05
-5.58099580489436e-06
-1.16457265066882e-05
-2.0824442272138e-05
3.05526387216446e-06
-1.64518134063185e-05
-2.57263153378891e-05
-2.76712232778741e-05
-1.86438943119558e-05
-2.01061679858851e-05
-3.00254523654352e-06
-2.47448453505412e-05
-2.75487296269377e-05
-6.58002747118793e-06
-2.75673339283772e-05
-2.70719329269139e-05
-1.98311649318104e-05
-3.0232221034221e-05
-1.81933156698949e-05
-2.09402748385461e-05
-2.99090102377645e-05
-1.81522071259259e-05
-1.37900927595075e-05
-1.98111024632e-05
-1.80023754358576e-05
-6.23918665172348e-06
8.65985283675681e-07
-2.37557651791561e-05
-2.88581808974837e-05
-8.5569441952406e-06
-3.05164706473286e-05
-1.9446581294154e-05
-3.69365173052003e-05
-1.36333368490463e-05
-2.50430876531948e-05
1.07491204585899e-05
-2.8879901962189e-05
-1.72161028674114e-05
-1.69357365670133e-05
-3.96253647992711e-05
-1.92320525599837e-05
-1.58403155829436e-05
-2.69004009034576e-05
-1.54711210054113e-05
-3.58938637802182e-05
-1.95591856612075e-05
-2.16380492928991e-05
-1.38127651445829e-05
-1.16058938931516e-05
-1.81444335547832e-05
4.89485147076117e-06
-2.50247767456615e-05
-2.3794665316478e-05
-3.33972948000067e-05
-6.98937841718806e-06
-3.10661544998499e-05
-3.93882695168541e-05
-2.43376456142718e-05
-3.13325798075063e-05
-1.98176985058852e-05
-3.61655658135674e-05
-1.67624894419418e-05
-2.29093076247351e-05
-4.17735113393175e-06
-8.62198733868278e-06
-3.76912677787174e-05
-5.27025132729757e-05
-3.36205325598441e-05
-1.44341252672244e-05
-4.28983634373602e-05
-2.43239758339407e-05
-1.75040702407256e-05
-5.07342767856122e-05
-1.34515116673948e-05
-3.12315483867207e-05
-1.472503368347e-05
-1.489379918611e-05
-3.84733233204553e-05
-1.40099700854464e-06
-9.12256210057327e-06
-2.93438111692962e-05
-1.57602805692493e-05
-7.31471478797808e-06
2.07236108675198e-06
-1.26356423703376e-05
1.56030615776852e-05
-2.73941043829912e-05
-3.37709764186517e-05
-2.72563094391966e-05
-2.82650382005027e-05
-3.17637716438635e-05
-2.19901105894985e-05
-1.8670838178965e-05
-3.37114500829175e-05
1.63889739051115e-06
-2.48399598326995e-06
-1.75128733623139e-05
-3.36030322977436e-05
-1.98768951038331e-05
-1.18149949538753e-06
-6.84165356168159e-06
-1.43794718349781e-05
-1.43206434248638e-05
-1.1372628830072e-05
7.31857857294805e-06
6.0913055611599e-06
-1.75794449689746e-05
-2.06042155359899e-05
-2.24261268618864e-05
-2.63999649289548e-06
-1.06731137952955e-05
-2.70631050045969e-05
-1.20197675645588e-05
-2.87244113187972e-05
-1.40213432575756e-05
-1.07778625888493e-05
-8.44391895654178e-06
-2.33806825449836e-05
-2.90699676316334e-05
-4.51713876387538e-05
-4.53300387357899e-06
-1.26541029993308e-05
-3.76242489381545e-05
-1.71715987598386e-05
-1.60732559342388e-05
-1.43822581333224e-05
-1.33304087143683e-06
-2.38899306936574e-05
-2.392421786003e-05
-2.26802486970515e-05
-1.57608728328689e-05
-1.23746598792869e-05
-8.96659295059693e-06
-3.55804315221942e-05
-1.47781259635976e-05
-1.84733766178634e-05
-2.75667273021402e-05
-3.47607536285725e-05
-3.60988356632156e-05
-3.38283581383084e-05
-8.48064784588036e-06
-3.21321285846613e-05
-2.70743711968001e-05
-1.79291828110213e-05
-1.54930891994576e-05
1.79316931416973e-05
-2.02639242581573e-05
-8.36848090576676e-06
-2.65100827638468e-05
-3.44464215382872e-05
-1.07348369644818e-05
-1.73986089474851e-05
-2.12482944172826e-05
4.94949192642783e-06
-4.29339339099436e-05
-1.30963682254348e-05
-4.31052029155654e-05
-1.73446958514606e-05
-3.51780881538631e-05
-2.16994967474287e-05
-4.85284753240682e-05
-1.38289125259496e-05
-2.82655443105525e-06
-2.96230166515279e-05
-4.05519865135493e-05
-7.85556724500162e-06
-2.23540721096605e-05
-4.15806527514972e-05
-6.37649777764611e-06
-1.45174433315869e-05
-1.76588691988646e-05
-1.5621704904213e-05
2.17303799726544e-06
-1.06573508946241e-05
-1.74407868118966e-05
-3.12286296274594e-05
-3.293636018125e-05
-1.78739931728559e-05
-2.41162594979927e-05
-1.366794478238e-05
-1.61529162147992e-05
-8.09032169177696e-06
-4.90720483270768e-06
-1.67976852997276e-05
-2.55406147001413e-05
-4.22926056257998e-05
-9.38592231329461e-06
-4.48867914395898e-05
-1.87822496422421e-05
-2.95950308608058e-05
-2.25516221682505e-05
-1.28531488848364e-05
-1.10609446786567e-05
-9.35531307820426e-06
-1.16346439507088e-05
-2.22307242501875e-05
-2.00944299103549e-05
-3.92262857565999e-05
-5.06232505481592e-07
-1.63770469393983e-05
-4.79638819491717e-05
-1.98150379285573e-05
-2.61132372676576e-05
-3.05655463513615e-05
-1.76087199134919e-05
-7.77472516540806e-06
-4.94395751899233e-06
-3.20036627013181e-05
-2.73124502894944e-05
-1.47358940574427e-05
-2.73287257770662e-05
-2.78981716716474e-05
-3.22987385697375e-05
-8.75461750766791e-06
-9.36946781679683e-06
-3.17684059505976e-05
-2.63042696255273e-05
1.09897645638254e-06
-2.62497013587411e-05
5.2677792547163e-06
-2.49938519462335e-05
-1.92811037449056e-05
-3.57124745253227e-05
-2.20379206419917e-05
-1.31133495635271e-05
-1.76102334573042e-05
-1.38528818481422e-05
-2.96373039947883e-05
6.33751622179547e-06
-3.6295663027746e-05
-3.62604119933952e-05
-5.21711747387799e-05
-3.20067891278352e-05
-2.99302149392315e-05
-4.09770319663897e-05
-1.31897836720829e-05
-3.71897037013688e-05
-2.81489894014366e-05
-2.27785388405663e-05
-3.47625968451295e-05
-1.32130862987606e-05
-2.56412825292734e-05
-2.89099276171006e-05
-2.70504218393316e-05
-3.18973848860188e-05
-4.64345287638238e-05
3.81123017352318e-06
-8.58337890962073e-06
-1.77808166099819e-05
-2.4239680300808e-06
-1.36758396637005e-05
-1.44444045685122e-05
-2.6806668943291e-05
1.25414339770404e-06
-3.06900138181375e-05
-3.78090721574405e-05
-3.70194942473682e-05
-5.93340532110021e-06
1.42483202405595e-05
-1.70432704045309e-05
-1.35585789677521e-05
-1.12006159287737e-05
-2.09895748439353e-05
-2.20645290443501e-05
-2.94812857519999e-05
-1.61449030834478e-05
-2.73438368710416e-05
-2.12727825386168e-05
-2.8439327520125e-05
-3.40945033071017e-05
-4.1920285852711e-05
-3.31446942285373e-05
-7.47522706597214e-06
-4.01331183253723e-05
-3.60420834091395e-05
-2.76251430881178e-05
-2.29973489930195e-05
-2.38822587487218e-05
1.71537130508391e-06
-2.36730773360035e-05
-1.26071526745182e-05
9.14289787501286e-06
-1.72305369392678e-05
-2.18101065816584e-06
-1.71469340710704e-05
-1.991065881927e-05
-2.11893940087326e-05
-8.08874096768593e-06
-3.31096049679992e-05
-4.0993365920162e-06
-1.89204301549959e-05
-2.59781676941534e-05
-2.57151473160816e-05
-2.76510359408433e-05
-4.79188941768734e-05
-2.51630954530282e-05
-6.18177268932526e-06
-1.06293047730051e-05
-3.10659594242445e-05
-1.69237947160995e-05
-1.81043538330544e-05
-1.2382544350242e-05
-1.48473952167228e-05
-2.14102997097109e-05
-1.75972470186269e-05
-5.5491107922158e-06
-3.07052200007794e-05
-2.15030507989558e-05
-1.6080366335339e-05
-1.73745143082328e-05
-2.37722506763163e-05
-7.20599104677391e-06
-2.58528414283339e-05
-2.81753226651988e-05
-6.73365148171003e-06
-2.04998686056623e-05
-3.97463072866305e-05
-3.39290058754705e-05
-4.3338805295013e-05
-1.80134468976067e-05
-2.13457930789066e-05
-3.54733437863483e-05
-1.09257303044404e-05
-2.95383289355734e-05
-2.13815829544153e-05
-1.13982246599021e-05
-1.80039036662482e-05
-1.02723788422447e-05
-2.10727115307657e-05
-1.81059841710691e-05
-2.83871936640139e-05
-1.96179858151733e-05
6.08026737315544e-07
-3.52610023553682e-06
-3.527617015771e-05
-1.64492232792041e-05
-1.23967252691228e-05
-2.68063194169169e-05
-8.86643921945517e-06
-3.40387293689215e-05
-1.49263939649551e-05
-3.1907033768374e-05
5.527553902424e-08
-2.28291769580648e-05
-9.20423568288152e-06
-2.54192023468185e-05
5.15626355137861e-06
-2.05603532645101e-05
-2.22343491242089e-05
-7.42758313175815e-06
-2.73490846291714e-05
4.09480733769076e-06
2.18198245399223e-06
-3.69715346140756e-06
-2.02829257783497e-05
-2.08415084947329e-05
-9.03149249998653e-06
-2.59055508939462e-05
-2.73175534818634e-05
-1.91708257204641e-06
-1.39268660944148e-05
-1.19513806065616e-05
-2.0779829393614e-05
-3.07845011205568e-05
-1.63546834759378e-05
-2.51790864693142e-05
-3.20123858431796e-05
-3.31494814413185e-05
-3.82593185717162e-05
-2.98578906974318e-05
-2.39643100434662e-05
-2.85506655229962e-05
-2.8175210720224e-05
-1.42359072574405e-05
-7.65961523728831e-06
-2.74782122553377e-05
-2.35318586074302e-05
-7.77189043030826e-06
-1.58926492915157e-05
-1.57726360795384e-05
-1.40068223379426e-06
-3.30575382866501e-05
-2.86548028949725e-05
-3.19659112516617e-05
-2.03808800955797e-05
-2.48917446974234e-05
-1.60427766104707e-05
-4.13523664408789e-05
-8.94218413951342e-06
-4.28934403634589e-05
-1.13259220277287e-05
-3.12659495473876e-05
-2.38887751891848e-05
-3.76951597056092e-05
-3.9538511333057e-05
-6.08668824051707e-06
-7.98762911769154e-06
-3.05705526956152e-05
-1.17869133458495e-05
-3.20015778956274e-05
-3.57190356973682e-05
-4.930328466415e-05
1.11158366692333e-05
-1.85621134408389e-06
-1.52985654450555e-05
7.00604160250689e-06
-1.12200488877976e-05
-2.79930046714176e-05
-6.31873723592957e-06
-2.27717114424571e-05
-2.47647789022102e-05
-1.2794626943645e-05
-2.51168373909635e-05
-3.29720720554457e-05
-1.33351273105953e-05
-1.14839775111842e-05
-2.07314863798062e-05
-2.4320598773663e-05
-3.26042101018152e-05
-1.50014520292544e-05
-2.89421733769552e-05
4.94060235175553e-07
-1.24547944276618e-05
-2.40842503283575e-05
-8.85628671556274e-06
-1.45202949853152e-05
-2.21579435350183e-05
-1.75428234533426e-05
-8.41959073257001e-06
-1.42283997968784e-06
-1.22647564132476e-05
2.84502571782211e-06
-3.08604774875943e-05
-1.77521957054762e-05
-1.70146910256164e-05
-8.86644482194826e-07
1.18788997760962e-06
-8.12343806769388e-06
-2.47829007028406e-05
5.4176964849451e-06
-1.97139159239922e-05
-2.57258463749128e-05
-2.48253431128347e-05
-1.0759515640025e-05
-2.30855713810978e-05
-2.84407479180484e-05
-3.49798557741168e-05
-2.49196922568395e-05
-1.65422771745919e-05
-2.21220478540746e-05
-2.84544789123563e-05
-1.8940753692559e-05
2.53887135987622e-06
-2.70612973365566e-05
-4.16155289008848e-05
-8.72177374884907e-06
-5.91576207184132e-06
2.09594396671247e-06
-9.81957716625353e-06
-1.84894518287403e-05
-3.62282014914451e-05
-3.00521704461629e-05
-8.53240694070702e-06
-4.81799250119867e-05
-1.75017009446955e-05
-2.9006787654105e-05
-3.74197121306084e-05
-2.0874915217722e-05
-1.60078371994662e-05
-2.57872259004906e-05
-1.57367817280123e-05
-1.36556831108586e-05
-4.49554438281793e-05
-3.50436711954617e-05
-2.78277708591729e-05
7.81604188007444e-06
-3.33049171905774e-06
-3.69311246648129e-05
-2.10214751229264e-05
-3.56971992387636e-05
-2.99392983488533e-05
-1.27857365494724e-05
-2.80870360818123e-06
-1.95239360553574e-05
-1.66599334541118e-05
-1.29870687916696e-05
-3.29836259650835e-05
-2.99111399733817e-05
-2.36525340652482e-05
-3.5398013348904e-05
-1.10158980385911e-05
1.71262148879503e-06
-2.85547336352746e-05
-2.14300105326748e-05
-3.62971322894146e-05
-3.670591403816e-05
-1.33160144496378e-06
-3.43742497057313e-05
-8.75483961551225e-06
-1.2233637103703e-05
-3.98519875620672e-06
-2.45772506045303e-05
-1.83080755936048e-05
-2.75641926213065e-05
-3.36855831257829e-06
-3.36492570185268e-05
-2.4863144553415e-05
-5.12786258480803e-06
-2.53118877992308e-05
-5.63932284279579e-06
-1.37686628821612e-05
-2.71990437176491e-05
-1.256014905759e-05
8.35911536484387e-07
-2.45733353362854e-05
-1.2310322212581e-05
-8.72503276359051e-06
-4.6004851549849e-05
-1.48058315316326e-05
-1.47401717458945e-05
-2.69305501615237e-05
-1.16970916410599e-05
-1.75092391860077e-05
-2.70621954909236e-05
-1.4251083998403e-05
-2.38832487338521e-05
-1.49148764954098e-05
-2.11001368530419e-05
-9.59325531317073e-06
-3.32499625896993e-05
-5.06406182111536e-05
-1.32767359512371e-05
-9.56958630930849e-06
7.80518001906504e-06
-1.93745772151341e-05
-2.2385342049619e-05
-2.47115933589366e-05
-2.31294621006554e-05
-1.51074848722384e-05
-2.41805557902616e-05
-2.87972136217819e-05
-2.51426897392854e-05
-9.98459712712155e-06
-2.55455381859636e-05
-2.74571741199379e-05
7.20342936769916e-06
-4.29970857439185e-06
-1.48086218557058e-05
-4.51873921799917e-05
-9.69873279879806e-06
-3.7508363523643e-05
-2.51967202446697e-05
-2.35024005357782e-05
-2.40305552228514e-05
-2.20314595904934e-05
-2.52617403331765e-05
-2.64899534889573e-05
-1.10488235629121e-05
-3.01203890732813e-05
-2.507865200733e-05
-2.12033928067286e-05
-1.50679236156803e-05
-9.14134400681121e-06
-3.56129165003314e-05
-1.6597026394317e-05
-2.34826775999404e-05
-2.13044862274631e-05
-1.70485815380642e-05
-9.64825631182369e-06
2.06380915246267e-06
-1.16289861066496e-05
-2.45005928604343e-06
-1.78818061507037e-05
-8.17851001701461e-06
-1.75189909183717e-05
-3.76334959271936e-05
-2.68963759309033e-05
-5.11980464717488e-05
-2.18544291102746e-05
-2.09215732798272e-05
-1.23036399779313e-05
-2.92384636685026e-05
-2.17357330347928e-05
-9.17708541159013e-06
-1.9591782062e-05
-1.06304950536629e-06
-1.96546721825681e-05
2.91630399731071e-06
-2.27673055308791e-05
-1.98369717774354e-05
6.3623744739583e-06
-2.81872688920921e-05
-2.68910026867842e-05
-2.36920885129822e-05
-2.19653810921561e-05
-1.43360895240875e-05
-3.28006783597103e-05
-1.2756548051583e-05
-2.3299338236404e-05
-3.19667466315441e-05
-1.74309582480569e-05
-2.21220739924805e-06
-9.48142029957216e-06
-4.16563543274888e-05
-2.16665003426006e-05
-5.59657519375132e-06
-1.69199953995902e-05
-1.46117968185944e-05
-2.81940987433278e-05
-1.72668235202735e-05
2.40239222713972e-06
-3.13613119810965e-05
-1.44833463406253e-05
3.02839154297578e-06
-1.79462056010446e-05
-1.7370190997021e-05
-1.63199766846479e-05
-4.21886105163564e-05
-4.88522102295158e-05
-2.03145208795763e-05
-1.5775342462964e-05
-3.09406857208124e-05
-1.39859629963098e-05
-1.74172648532033e-05
-2.0785134794683e-05
-4.6664225815212e-06
-1.53023092728314e-05
-1.53586696988256e-05
-1.19168056734334e-05
-1.86067469304742e-05
-2.26078113357522e-05
-3.81074564055446e-05
-9.12792385903025e-06
-2.05145095611411e-05
-1.2511911766032e-05
-2.01829502164325e-05
-3.24839788073372e-06
-7.09531990175235e-06
-1.38299933907239e-05
-1.26795503299304e-05
-4.89662780606783e-05
-1.90510556134192e-05
-1.72558518090662e-05
9.30864642786212e-07
-2.36776401307799e-05
-1.22204342670105e-05
-2.00773989500363e-05
-2.14707568573002e-05
-9.0326869054332e-06
-1.78380774279894e-05
-2.85227209250372e-05
-2.01719484860395e-06
-3.51985876095737e-05
-2.04686234920439e-05
-7.91040546473375e-06
-1.39227854256192e-05
-1.34631656130245e-05
-3.77182856856858e-05
-2.44233713546196e-05
-4.2494116819416e-07
-3.78131041186738e-05
-1.12863020976035e-05
-3.34634086877797e-05
-2.86787929801493e-05
-2.85083674127679e-05
-2.57428397166791e-05
-8.44844466842251e-06
-3.62841818829537e-05
-3.79757816129404e-05
-2.89553282426968e-05
-8.21738856302635e-08
-2.2368978708723e-05
-2.9273880071325e-05
-1.77693991617397e-05
-2.31759234421389e-05
-3.55837593230876e-05
-2.69698656674368e-05
-9.78661705342239e-06
-3.53596581429004e-05
7.29741412752385e-06
-2.93339607109995e-05
-1.53434046311147e-06
-5.2597740096379e-05
-1.96143100127276e-05
-1.12042952604433e-05
-1.63349307751423e-05
-2.49473524437665e-05
-6.8143991165318e-06
-3.33410971085796e-05
-2.08823323338426e-05
-1.96758766608057e-05
-2.07692392479205e-05
-2.8585887225783e-05
-2.53684972786006e-05
-1.50617541238832e-05
-5.73434421278958e-06
-1.51580015059181e-05
-3.73366342619687e-05
-2.72991051095365e-05
-1.93498644733836e-05
-2.10800774884439e-05
-9.37319634061707e-06
-1.88535295069976e-05
-1.42675800155485e-05
-9.64156411221032e-06
-1.89649991360198e-05
-1.17301566184043e-05
-2.2050255086624e-05
-1.00141921633088e-05
5.27884991005378e-06
-4.49689732764113e-05
6.17183671657419e-06
-1.13592738950526e-05
-2.18434704562998e-05
-2.9061594662978e-05
-3.32141115362978e-05
-2.81477489005575e-05
-2.02304095292516e-05
-2.91536289099489e-05
-2.1975010324579e-05
-3.93196983943192e-06
-9.26738497977318e-06
-5.80845515657286e-06
-3.32808424057857e-05
-2.49637356044623e-05
-3.46846755796877e-05
-2.62215758086846e-05
-5.12073288650339e-06
-1.42910001381389e-05
-2.26059978928363e-05
-2.31035054231023e-05
-4.26294145452679e-06
-1.93740761966979e-05
-3.46408105907099e-05
-2.63140269683366e-05
-1.2041285630634e-05
1.42901555669397e-05
-3.44162994023996e-05
-1.78549405883847e-05
-2.3943936581823e-05
-1.22981040758573e-05
-3.02845304854706e-05
-1.08350527865279e-05
-2.9501806762027e-05
-3.52381768150728e-05
-9.74775225903351e-06
-1.87528324182889e-05
-3.4614512783248e-05
1.19795749253512e-06
-6.16782337275118e-07
-1.95940016500198e-05
-1.67180525594022e-05
-2.52676434428584e-05
-2.31512618968388e-05
-3.63034770125368e-05
-1.90906844010784e-05
-3.25745445829253e-05
-2.83225742344894e-05
-3.4077068610272e-05
-2.11391580174037e-05
-2.44906883743498e-05
-1.95821773555529e-06
6.05846596706623e-10
-1.83104264383118e-05
-4.0657835999432e-05
5.04872437221249e-06
-1.13918477259403e-05
-3.19392814264208e-05
-2.84996691138913e-05
-3.3865555662978e-05
-1.03191155775178e-08
-2.14461276745542e-05
7.28369552489624e-06
-1.32791383937043e-05
-8.34509584178733e-06
-3.49058231727905e-05
-2.8969012722543e-05
-4.90310226678686e-06
-3.59337878059534e-05
-3.08625610241415e-06
-2.99629654670445e-05
-3.46160738039982e-05
-1.3589099421346e-05
-1.53796450789304e-05
-4.41403410085804e-07
-3.52393546223503e-05
-1.48152948406812e-05
-1.98219759337724e-05
-2.85295240705976e-05
-8.49826755291723e-06
-2.85377051248825e-05
-1.57252628678772e-05
-1.96145943106444e-05
-2.77785944321493e-05
-2.02074447571066e-05
-2.37276221137585e-05
-3.70385659167847e-05
-1.59041907409327e-05
-1.48132286955789e-05
-2.11402423500864e-05
-2.62962583743251e-05
-3.58548300832339e-05
-3.01957650292024e-06
-8.63327989297287e-07
-1.94790727899864e-05
-2.05984432632252e-05
-1.88818054979591e-05
-2.97520885024062e-05
1.13882444975029e-06
-1.63834860276993e-05
-6.04537933834062e-06
-2.80354587659334e-05
-8.11586488221314e-06
-2.84116812231989e-05
-2.15177454955552e-05
-2.63094605318435e-05
-1.57303465542684e-05
3.83639286141798e-06
-1.77703249248085e-05
-4.37096793280621e-05
-3.59163564112943e-05
-1.98897694774425e-05
-2.75955868733857e-05
-1.70271390015297e-05
-5.64173031968734e-06
-1.53923107808631e-05
-7.47769041556356e-06
-2.40466839944752e-05
6.08023991231614e-08
-6.97677944083708e-06
-4.8093152055231e-05
-2.40678997702824e-05
-2.49902934662052e-05
-3.41233119106716e-05
-2.5019159172629e-05
-2.48672491889461e-06
5.84196590911377e-06
-2.63746228699044e-05
-9.02540568387682e-06
1.04297347306603e-06
-4.33315407319878e-05
-1.05466766519585e-05
-3.9662102359896e-05
-2.03637521790288e-05
-1.57212498026743e-05
-2.24221395871345e-06
-4.7809231488375e-06
-2.93362473691116e-05
-3.22308240759822e-05
-1.66022998684935e-05
-2.1329764638229e-05
-2.84807134998713e-05
-3.00815283316803e-05
-3.11343027190411e-05
-2.76950958084483e-05
-3.66385744443988e-05
-1.69433829390727e-05
-2.19985898916978e-05
-1.6788529827269e-05
-8.08691686968311e-06
-2.23335223616803e-05
-3.54842331711404e-05
-1.0790562159359e-05
-3.46707786717923e-05
-2.54904927397882e-05
-1.46149210488235e-05
-1.45078157509028e-05
-2.97344148926917e-05
-2.95393447445017e-05
-2.922166098928e-05
-2.98395599307126e-05
-2.81562111208202e-05
-2.69300135310392e-05
-2.34743266373145e-05
-1.47072270735729e-05
-1.28233789589491e-05
-9.18415562296146e-06
-9.28668565272788e-06
-2.90288434021079e-05
-3.83167551082473e-05
-3.0988468237893e-05
-4.76413834674245e-06
-3.15529296788512e-05
-2.1628448259617e-05
1.37381491856862e-05
-7.74013433252634e-06
-2.42784203337247e-05
-2.06082183705445e-05
-2.51205241525995e-05
-2.410634396263e-05
-1.66369931134586e-05
-3.51978089131211e-06
-8.26567699801927e-07
-2.5510368739056e-05
-3.12031712578349e-05
-1.94132231748773e-05
-4.27548727961685e-06
-7.98968348923106e-06
-1.71945498572874e-05
-1.76420129700833e-05
-3.1941128009549e-05
-1.1540724765946e-05
-2.94369766624725e-05
-7.12149473980096e-06
-1.9214840536592e-05
-1.11485387477693e-05
-4.33370526485766e-05
-2.24949048818773e-05
-1.16275752638587e-05
-2.70492503563519e-05
-1.94473068717646e-05
-3.21396870669503e-05
-2.13690502209413e-05
-2.509892140794e-05
-3.61101321638883e-07
-1.49139983820976e-05
-1.64493054585653e-05
-1.86403811907126e-05
-3.04240215057479e-05
-1.6002019060453e-05
-3.62227930298614e-05
-4.34815631508639e-05
-2.60699974763503e-05
-2.29904521848137e-05
-2.64591027792578e-05
-5.92257260234486e-06
-1.63989489050792e-05
-8.49959734401063e-06
-1.45363856115211e-05
-2.38297942329496e-05
-4.77220299032298e-06
-1.51616545779553e-05
-3.10527272990888e-05
-1.13396062801801e-05
-2.27197554642407e-05
-2.51287581246279e-05
-7.07970527113342e-06
-3.70780482055048e-05
-2.44584985897985e-05
-5.51720950219455e-06
-2.47803652119719e-05
-2.53586034594668e-05
-2.13745042522038e-05
-2.85609130753317e-05
-4.13485580490272e-05
-2.67625292111116e-05
-1.73366621061004e-05
-2.37530326208124e-05
-6.55071794346809e-06
-1.51435802122276e-05
-3.5383895232264e-05
-2.38165263801036e-05
-3.05982861484751e-05
-1.9391582750304e-05
-2.62789338596344e-05
-2.39779528988444e-05
-1.04705792415501e-05
-2.49455054641701e-05
-1.72017592073388e-05
-2.66776091883957e-05
-2.07910913406766e-05
-4.3186166308871e-05
-2.54286721143864e-05
-1.9775136811029e-05
-5.89657116231608e-06
-2.18210520891429e-05
1.47006919772496e-06
-2.34186698731764e-05
-3.83424336394729e-05
-1.32912290239837e-05
-4.46419522133051e-05
-2.51440129987105e-05
-1.38865611728621e-05
-1.37374398352973e-05
-1.95390718663809e-05
-1.56768187398154e-05
-2.93349909901167e-05
-1.22411922356802e-05
-1.35088139785551e-05
-9.71676060832485e-06
-3.21051493278234e-05
-2.22489026973915e-05
-3.94930315459122e-05
-5.27216131504834e-06
-4.14955754009212e-05
-2.30927142086853e-05
-8.62478264504216e-06
-2.31497705735575e-05
-3.11204753089441e-05
-1.19370962575028e-05
-1.5411747000946e-05
-1.52518326101511e-05
-5.37858076924746e-06
-2.58863851010555e-05
-2.36602763466416e-05
-2.96131234157065e-05
-3.66839361934032e-05
-2.46664635671918e-06
-1.942818027641e-05
-2.05789771942467e-05
-1.69010287362518e-05
-7.28219415424732e-06
-1.61327036462163e-05
-1.3350795964741e-05
-1.377479900907e-05
-4.41424049338689e-05
-4.24141788075277e-07
-1.73491273464611e-05
-3.11592876971175e-05
-1.48184233986839e-05
-4.41535966207389e-05
-3.00338583008665e-05
-8.62763425367939e-08
-1.08171416855545e-05
-2.13457595486486e-05
-2.77877268854901e-05
-1.74237058908704e-05
-1.11059386527794e-05
-1.93437219487248e-05
-2.51038490305845e-05
-3.9467615547376e-05
-2.43466421172082e-05
-1.59292587914198e-05
-2.14106548480879e-05
-4.68538664314847e-05
-9.41306110670076e-06
-2.71274763386645e-05
-7.85285345997302e-06
-2.40598923197693e-05
-1.78942604054606e-05
-4.16278692982293e-06
-3.92764467103489e-05
-1.58349641144642e-05
-5.42713008182044e-06
-4.48908366251808e-05
-2.74868734755314e-05
-3.51630872920655e-05
-3.69392966905538e-05
-2.27294214540636e-05
-2.33363709062339e-05
-1.79984090018455e-05
-2.58777864772148e-05
-2.19148100387273e-05
-2.31470225376138e-05
-3.78497596169435e-05
-2.1764361035075e-05
-3.2437691332294e-05
-2.36826329899601e-05
-3.46922360834317e-05
-1.27966598078356e-05
-3.35218113156989e-05
-8.94024932692418e-07
-2.79854402514715e-05
-2.78730028473716e-05
-1.14230374630089e-05
1.41877313258545e-06
-4.2381272748457e-06
-1.69069306787644e-06
-1.13432778423162e-05
-1.53283036982787e-05
-1.73040950029467e-05
-1.39369938232663e-06
1.90784327443019e-06
-1.37841701307951e-05
-7.3852269828471e-06
-1.21346621761294e-05
-2.63569541437786e-05
2.41871128988161e-06
-1.50370710576138e-05
-2.65463858296979e-05
-6.45635739666698e-06
-3.19277846708923e-05
-3.29878201766799e-05
-3.97045058168726e-05
-3.54201083833271e-05
-1.87165546821907e-05
-1.67130146914399e-05
-1.13042374339209e-05
-1.26402313494322e-05
-3.97715458318343e-05
-1.95868365501709e-06
-2.55726844454909e-05
-2.0678600214552e-06
-2.37577602401822e-05
-1.09522201366302e-05
-2.6613505635267e-05
-9.53951254170124e-07
-1.99743197574501e-05
-3.72308429583021e-05
-1.58691819916422e-05
-4.42240932578988e-05
-1.86067890324461e-05
-5.87808364428285e-08
-3.15350674402299e-05
-1.22211350466592e-05
-9.96584395844164e-06
-2.07948119699175e-05
-2.89869749447497e-05
-1.0309130779437e-05
-3.42474808469735e-05
-3.41646776207923e-05
-2.05646647122567e-05
-1.06511225798405e-05
-3.729440003206e-05
6.20404766709524e-06
-1.39227293180725e-05
-4.33557138020801e-05
-2.59383294572513e-05
-3.36736088879108e-05
-2.25666460890452e-06
-1.70935525004861e-05
-6.52309648268971e-06
-2.51303732647286e-05
-8.0061110236523e-06
-1.97388506013999e-05
-1.62608807882555e-05
1.04666946451224e-06
-2.16432602216712e-05
-1.68291086301684e-05
-3.18585566852135e-05
-1.55020445927234e-05
-3.44480791240611e-05
-1.26300405700043e-05
-5.06121250373376e-06
-2.70725838415152e-05
-1.55786158473065e-05
-1.31335369875559e-05
-2.10232392520607e-05
-4.39554936914589e-05
-8.28385169858406e-07
-2.40139038915343e-05
5.77812491462781e-06
-1.23176477695171e-05
-9.03035023983756e-06
-2.48877861724564e-05
-4.07320608666227e-05
-3.50659774204327e-06
-2.77817040603229e-05
4.49866047900909e-06
-2.25250222121927e-05
-1.46992394043966e-05
-2.942078337882e-05
-2.46124480803055e-06
-4.27174613026167e-05
-8.18003482369474e-06
-8.49906772552617e-06
-3.10898399898553e-05
-3.9331115784844e-05
-3.47047921937481e-05
-1.80165702363684e-05
-1.39703939705672e-05
2.92362867660072e-06
-2.93064325398698e-05
-3.43019729839634e-05
-1.68899882213213e-05
-8.86512777885713e-06
-2.19696931423885e-05
-1.89053545453937e-05
-3.02348261314451e-05
-1.07579921850723e-05
-1.62746340480145e-05
-3.45827429163858e-05
-2.82315380430262e-05
4.03264221202042e-06
-1.93773141510295e-05
-2.4146991313845e-05
-2.39799316788781e-05
-1.76041573998521e-05
-1.64179190036086e-05
-1.40031513383207e-05
-2.38373763240139e-05
-3.20540790847818e-05
-3.40729565439387e-05
-3.20976491437604e-05
-3.15386345830432e-05
-4.37540820855501e-05
-2.8695906281543e-05
-3.52690458889318e-05
-2.38607996419555e-05
-8.11258290981298e-06
-1.94258726198125e-05
-2.17335127473423e-05
-1.77852395608202e-05
-2.21529928083527e-05
-5.27205626130568e-05
-2.62442659770247e-05
-3.03686334023357e-05
-5.14107535646875e-06
-1.83185453180482e-05
-3.0508655834075e-05
-2.94680955595611e-06
-1.63782572844047e-05
-2.43530374916664e-05
-3.29539500344692e-05
-3.65119920699466e-05
-1.96461963553173e-05
-3.44053359396418e-05
-3.98184809438707e-06
-3.1769041268862e-05
-4.39195804981219e-05
-1.24014778021892e-05
-3.22995623926232e-05
-3.57872277937101e-05
-2.27706479798456e-06
-2.58178717549171e-05
-2.81954817323308e-05
-2.95637405338157e-05
-1.57316632840429e-05
-3.85865703202975e-05
-9.77583106198514e-06
-1.79991872611551e-05
-1.60487207327147e-05
-2.77773287725932e-05
-1.20359593846137e-05
-2.39144378518145e-05
-3.24481270694148e-05
-2.11519598958368e-05
-4.64929912916238e-06
-2.1010581725352e-05
-6.63934145958069e-06
-2.61898075373689e-05
-3.6832648604688e-05
-1.12830118832639e-06
-3.72056492136807e-05
-2.521122301444e-05
-1.32393607256162e-05
-6.81735347654956e-06
-1.83876107894957e-05
-1.79683905929694e-05
-2.23591412754212e-05
-7.45062527943708e-06
-2.67570231202643e-05
-1.4607255435225e-06
-1.32521357781179e-05
-8.08959696836657e-06
-1.22073185365864e-05
-1.6007198925367e-05
-5.32182930955456e-06
-2.81240339503378e-05
-1.01139034100294e-05
-1.75824738837265e-05
-4.26016496365197e-05
-3.1731623741989e-05
-1.89597086509125e-05
-1.65311896620775e-05
-3.31833825177383e-05
-3.40450263414382e-05
-2.83749195246624e-05
-1.70963308109015e-05
-2.27632978569115e-05
-2.5878213014091e-05
-2.49154909499328e-05
-3.13261005267215e-05
-2.32907265389209e-05
-3.04614709265506e-05
-3.00028943797564e-05
-2.51964863815677e-05
-3.45471451318156e-05
-2.21797027029165e-05
-2.50693917819271e-05
-4.79671450645987e-05
-4.84814639987037e-06
-1.19314541257838e-05
1.99368246135465e-07
-3.11528704821272e-05
-4.12023222375708e-05
3.50048381403104e-06
-2.24154818135416e-05
-1.78034727789332e-05
-3.35371428802669e-05
-1.74761838755174e-06
-1.79596501675866e-05
-2.65142641270014e-05
-3.25534296064415e-05
-1.98080150717372e-05
-2.41486057440624e-05
-4.27020095825956e-06
-3.53231005973676e-05
-1.31436334988471e-05
2.75422271268276e-06
-1.11025839044682e-05
-2.41532684732153e-05
-1.30376585438884e-05
-1.75992234083057e-05
-1.37103004137421e-05
-1.11020284824633e-05
-1.39189320939816e-05
-5.39538723077584e-07
-1.91229644562138e-05
-2.10280958185836e-05
-4.5345451583277e-05
-2.57006174947035e-05
-1.41699857610512e-05
-3.47881798131436e-05
-9.89288895916264e-06
-1.58326418151428e-05
-1.68415767962222e-05
-1.42823881945137e-05
-1.58031481479762e-05
-2.26110152848284e-06
-3.28751148226178e-05
-1.49275419157261e-05
-1.19567794521797e-05
-2.83795191280971e-05
7.15332595625975e-06
-1.99496589391136e-05
-1.48088327219725e-05
5.52663122921873e-06
-1.51445231165306e-05
-2.40336499089496e-05
-1.69707999232554e-05
5.24508668054351e-06
-1.22209597730226e-05
-7.81026649960686e-06
-2.484888861745e-05
6.93886323832234e-06
-1.19347919392546e-05
-1.60546226301653e-05
-2.04305785593046e-05
-9.72401642907415e-06
-2.56172902915509e-05
-4.0152480351817e-05
-1.63820751755072e-05
-2.23701034323952e-06
-2.66295305371185e-05
-2.94088006877568e-05
-3.68859062093213e-05
-3.32680304746975e-05
-2.0036832837532e-05
-5.48918889416011e-06
-1.62769195691483e-05
-2.98667262506034e-05
-1.89717941903758e-05
-3.46420780101065e-05
-2.32195708099171e-05
-6.7832166360605e-06
-3.06099296326721e-05
2.24111220812076e-06
-1.93166310806011e-05
-4.21180987946684e-05
-1.77669470507765e-05
-1.42398516856213e-05
-2.44130602731508e-05
-2.52090349421209e-05
-9.70110430025536e-06
-3.07613945166386e-05
-2.39067716207834e-05
-3.34252152948138e-05
-4.19620190200825e-05
-2.26555126487307e-05
-5.46295909852558e-06
-3.81783706215471e-05
-5.60277752623359e-06
-9.08774709234964e-06
-3.81175273124634e-05
-2.00555976841581e-05
-3.01097996577363e-05
-2.50362782237441e-05
-2.52950296198457e-05
-2.17634809883548e-05
-4.276413950689e-05
-8.98389333216275e-06
-2.74936416996369e-05
-2.59839463137857e-05
3.8866461291505e-07
-1.80251867474125e-05
-1.43399691830564e-05
-3.63967703312072e-05
-3.9049792071394e-05
1.84520699223219e-06
-2.06185107438138e-05
-4.91411286836695e-05
-2.05910452297965e-05
-1.79980666454061e-05
-6.8719298005272e-06
-4.55837334533283e-06
-1.65239050520969e-05
-2.88740285873971e-05
-1.33576992452058e-05
-1.35987361711659e-05
-2.13109692207374e-05
-3.41940234105889e-06
-1.4901594556882e-06
-3.14144864521001e-05
-1.40152405017607e-05
-3.38537185523891e-05
-3.95338528963819e-05
-1.70867504461761e-05
-2.47421793154738e-05
-2.28943539583209e-05
-1.71369840299153e-05
-2.69544784000933e-05
6.58130462390436e-06
-4.83424694660002e-06
-4.02723559777204e-05
-2.80673958036212e-05
-1.05024165557898e-05
-4.70701836752281e-05
-6.06865015723635e-06
-1.77362164678788e-05
-5.73240716836893e-06
-1.11513022282405e-05
-2.57370433779154e-05
-2.32242862715268e-05
-5.4857633297472e-06
-8.72986259105572e-06
3.98515676450717e-07
-2.44327630818576e-06
-1.21109227346868e-05
-7.67872160783469e-06
-9.88528042035317e-06
-5.50638475308485e-05
-2.26416434567701e-05
-2.55836008014902e-05
-4.68227087070645e-06
-2.51430264795553e-05
-2.17946639623576e-05
-4.22830718266721e-05
-2.12507124002115e-05
-1.19624262247625e-05
-5.97578953075745e-06
-3.93033329886127e-05
3.6508497923106e-06
-2.01778956455216e-05
-1.65753028685236e-05
-1.35010224694626e-05
-1.69933115592771e-05
-1.83118597934996e-05
-3.60035810027775e-05
-2.34952599356872e-05
-5.20234930075968e-06
-3.97263626845176e-05
-1.9468616490752e-05
-2.0264991004432e-05
-2.54633471601785e-05
-2.9877454238275e-05
-4.67693431813848e-06
-1.06444279787487e-05
-2.93688493464752e-05
-4.33133834365499e-06
-5.05170160360916e-07
-2.65103641950912e-05
-1.49292918045378e-05
-1.64432318486943e-05
-2.10939829791726e-05
-1.19118041983653e-05
-6.47467235789436e-06
-2.20078157078208e-05
-5.31078197271914e-06
-1.61809680266423e-05
-1.57037883798489e-05
-4.72593258611565e-05
-2.65880105029297e-05
-2.07754227396881e-05
-2.47664660951216e-05
-1.10247619946844e-05
-2.53499878318904e-05
-4.97299045627344e-06
-7.57493502209887e-06
-1.75103564330286e-05
-2.21580080947827e-05
-7.51060635906958e-06
-3.49169547641758e-06
-3.41795526258632e-05
-1.49254245923872e-05
-1.15143941194699e-05
-1.58967343986239e-05
-2.81556244310287e-05
-2.64105741400143e-05
-1.00256290154496e-05
1.0055223922206e-05
-5.07748281121571e-05
-1.64513348882088e-05
-6.82731606617267e-06
-2.69619296494939e-05
-3.32200048963467e-05
-2.02086549397655e-05
-1.38264524408755e-05
-2.10533812965708e-05
-2.07039562258387e-05
-3.05087224877446e-05
-7.07692977048642e-06
-1.72954312043809e-05
-1.79200605721388e-05
-2.27543543952446e-05
-3.07520510394763e-05
-2.24193712884408e-05
-1.88022127084646e-05
-1.89977629608524e-05
-3.09562851271419e-05
-3.55449545576752e-06
-3.19647059033487e-05
-2.25231263008793e-05
-3.44440965553414e-05
-6.03542728547816e-06
-4.24587386275905e-06
-3.62128968346448e-06
-2.43134692997119e-05
-2.91000354542518e-05
-2.00740671402344e-05
-1.87546065921639e-05
-2.57748289590793e-05
-4.17202912978943e-06
-4.2759092342019e-05
-1.84900780150002e-05
6.07429299431989e-06
-3.02990489965223e-05
-2.04562937001228e-05
-2.34386308157805e-05
-3.09317787870582e-05
-1.97565726555565e-05
-4.93707027377377e-06
-7.62378483614833e-06
-3.07558670166002e-05
1.88933407249331e-05
-2.62771192786286e-05
-3.84243075875573e-06
-2.41617322293202e-05
-1.88720565194435e-05
-1.05694344083888e-05
-7.07648249483189e-06
-1.44956805635774e-05
-2.09171069438236e-05
-4.79738859671781e-06
-3.09627030748468e-05
-2.45575025756839e-05
-2.06606623598523e-05
-1.20589355452528e-05
-3.90924187872238e-05
-2.16072151241577e-05
-2.90315999547276e-05
-2.64552958030419e-05
-2.65073670765974e-05
-1.49020599232172e-05
-1.41948519777754e-05
-5.33009737253361e-06
-1.77046227862132e-05
-1.00648700485188e-05
-1.17079249762792e-05
-1.88544017575737e-05
-2.69114798474553e-05
-2.28621872777114e-06
-2.20419374674159e-05
-1.32337498103274e-05
1.57311155448112e-06
-2.61924242785161e-05
-4.53631368814812e-06
-1.39354495793129e-05
-4.21643996013627e-05
-1.01293392813954e-05
-3.18338391645074e-05
-3.64100432511445e-06
-2.50290126210546e-05
-2.75216591954832e-05
-9.96292917604237e-06
-2.34302856278139e-05
-3.22595768384869e-05
-1.13080938728112e-05
-3.03663169048152e-05
-8.75689443269134e-06
-1.92349879997956e-05
-2.77460040566998e-05
-9.59329676209196e-06
-1.89379495232267e-06
-4.20891712475374e-06
-3.76149152731698e-07
-4.83902121906727e-05
-1.54024640674108e-05
-9.51134844688195e-06
-2.59010312711532e-05
-3.46263313735377e-06
-2.33819102768805e-05
-2.6149376327831e-05
-4.8367677380838e-05
-9.39670460297464e-06
-3.0654286809527e-05
-1.90353121055167e-05
-1.63040916156354e-05
-2.9970720096198e-05
-3.80607279323575e-05
-1.9917455113587e-05
-1.7909839392951e-05
-3.5988974413592e-05
-2.8620638763419e-05
-2.48442574402665e-05
-2.84408891447981e-05
-2.26037208514124e-05
-3.57436231298387e-05
-3.53805784319906e-05
2.14596159481134e-07
-2.1248400355912e-06
-1.542799449947e-05
-2.2968061929708e-05
-1.56624701460066e-05
-2.60797658889845e-05
2.2103924182224e-06
-1.96224078280727e-05
-2.3351670245712e-05
-1.10002168181889e-05
-1.38362938918112e-05
-2.09582164796685e-05
-3.5172937535406e-05
-2.30655353279664e-05
-1.41039741035906e-05
-1.0787932890131e-05
-1.37324716997579e-05
-2.33777122630488e-05
-1.48085033475006e-05
-7.01858763778638e-06
-1.96430210938617e-05
-4.01524879197407e-05
-2.68188155206432e-05
-1.13292198756707e-05
-2.6062218311458e-05
-2.52899417395294e-05
-2.01517864188459e-05
-2.14632230446978e-05
-1.07727119552426e-05
-2.35938720387037e-05
-1.86062331635001e-05
-2.47524880344969e-05
-2.23914142965241e-05
-8.9334584393372e-06
-3.87278861211357e-06
-3.33732878150474e-05
-1.33335514015001e-05
-1.69029523840556e-05
-2.39514211332405e-05
-5.63026100359859e-06
-1.46002905264003e-05
-1.52054664837806e-05
-3.9976536145961e-05
-2.17075927722955e-05
-2.52189164033431e-05
-2.40761785783288e-05
-1.95456097859078e-05
-1.85326628420066e-05
-2.73142980990836e-05
-1.90986133547295e-05
-1.75212565706017e-05
-1.43212752570947e-05
4.55916690457862e-06
-2.22965289215641e-05
-2.33685660687977e-05
-3.01809784665543e-05
-2.90542502499712e-05
-1.23248462744111e-08
-4.84498651396715e-05
-1.15679162852005e-05
-1.76393188976539e-05
-9.75968494520391e-06
-7.48363311904679e-06
-7.92455851876913e-06
-1.75765944494272e-05
-3.07889853886404e-05
4.78160410286928e-06
-1.81318894535994e-05
-2.1725315640415e-05
-1.1942528189429e-05
-1.52214823515716e-05
-2.91308232935357e-05
-6.83546330224068e-06
-2.22051150767329e-05
-6.62954283914644e-05
-2.08068832902186e-05
-8.47406547973653e-06
-2.63201738740923e-05
-2.80671844087112e-05
-2.15194192259531e-05
-2.77734629663141e-05
-1.25633900386447e-05
-2.27089865657971e-05
-3.6983265391281e-05
-1.4770896676102e-05
-3.92179214852766e-05
-3.61613389257784e-05
-2.91579829786222e-05
-5.04873332666568e-05
-2.1610978212202e-05
-1.24925924660603e-05
-2.61238862055637e-05
-5.45647891562027e-06
-3.4922143348504e-05
-3.12065949115143e-05
-2.72352034740142e-05
-3.73047252597835e-05
-3.30219910718335e-05
4.28891966816055e-06
-1.80531506629545e-05
-1.67782083039363e-05
-1.11292462205656e-05
-9.1115433758769e-06
-1.85319880615368e-05
-1.51193367236497e-05
-2.78832402752573e-05
-2.24415474700595e-05
-9.78693928109223e-06
-1.58923975909027e-05
-1.11710035075828e-05
-3.71027965309324e-05
-1.02260494768982e-05
-6.78787822456078e-06
-2.79714792994822e-05
-1.79000844971704e-05
-2.39796355559429e-05
-2.96998748027625e-05
-1.12109257533591e-05
-2.41820908843375e-05
-3.98233544862724e-05
-1.07756850427217e-05
-1.84445140964528e-07
-1.98198045157476e-05
-3.75350752203316e-06
-1.50966136956909e-05
-2.1105842587675e-05
-1.27003000625774e-05
-4.63722759463296e-06
6.25230794846588e-06
-2.81827515253785e-05
-5.6560892270297e-06
-1.16169306375822e-06
-1.21791489578923e-05
-1.30016718309078e-05
-8.45662082983178e-07
-6.66104246489391e-06
-2.65368989832605e-05
-3.00249549226149e-05
-5.01557797245813e-06
-2.71392802852794e-05
-2.6813706210752e-06
-1.75935989840011e-05
-3.34863576773475e-05
-3.22840822235653e-05
-1.4950765299324e-05
-2.13324812037152e-05
-2.38368252149756e-05
-9.25345007784362e-06
-7.03141676270021e-06
-1.63739149530429e-05
-2.51536277918207e-05
-4.57699623336289e-06
-2.18137262526355e-05
-6.12223554474824e-06
-2.24852769138065e-05
-2.53610212817802e-05
-1.16818528839276e-05
-2.04043677568121e-05
-3.57058302051414e-05
-4.04880419351324e-05
-2.12614762976054e-05
-1.83581042635352e-05
-2.22932793488191e-05
-3.0871641396928e-05
-4.38194984640265e-05
-3.58863864946413e-05
-2.69689210397468e-05
-3.71169372205545e-05
-3.20875893794789e-05
-4.71177941181757e-06
-1.16512042398498e-05
-1.93569001568712e-05
-3.77357422850734e-05
-3.63213444785368e-05
-1.44091173558939e-05
-4.31590243210789e-05
-4.17030877335698e-06
-2.03512639949316e-05
-5.34485302416723e-06
-3.73874631656246e-06
-2.42392802408295e-05
-2.97372492922491e-05
-3.55319078652262e-05
-2.69471907353163e-05
-2.59671106076072e-05
-2.90239071237062e-05
-5.00906077030767e-06
-2.09723244570997e-05
-3.23445381940635e-05
-1.32940713706592e-05
-4.49110476033142e-05
-2.1956829098721e-05
-2.77753409237926e-05
-3.03350927583684e-05
9.68612313023707e-06
-1.80743808569434e-05
-2.52248724668321e-05
-6.21247875848451e-06
-1.20580634401872e-05
-2.08229239442917e-06
-2.78868794375775e-05
-2.48149996526814e-05
-1.32605847089465e-05
-3.07177928319685e-05
-1.93615937049037e-05
-2.36103687560592e-05
-2.80666930551075e-05
8.59843019125376e-07
-1.64336185055225e-05
-1.68003194022412e-05
-1.63082234101696e-05
-2.24935135398045e-05
-2.8874074178398e-05
-2.89783086887424e-05
-8.03341145713858e-06
-6.01228149524667e-06
-1.9211541922737e-05
-2.52725377061987e-05
-2.33975869484161e-05
-3.88668047738887e-05
-1.94953311488462e-05
-1.40748043474513e-05
-2.78475587103258e-05
-1.78968341736253e-05
-3.75380913354866e-05
-1.5635260070885e-05
-2.62708513423322e-05
-2.78120729319719e-05
-9.01784607516781e-06
-2.58146936714482e-05
-2.22643647168308e-05
-3.06264036507267e-05
-2.50156061996535e-05
-1.87619238709327e-05
-1.41089625254563e-05
-3.39693995923404e-05
1.00847587846995e-05
-5.45739914011667e-06
-2.54897891549116e-05
-2.29903456944244e-05
-9.78696114459556e-06
-2.41820014510042e-05
3.11534507045154e-06
-1.69679427476278e-05
-3.23388625425687e-05
-3.80785735247153e-05
-2.42131455501452e-05
-2.7137438194113e-05
-3.64008729784021e-05
-1.35804560172157e-05
-2.74532621108722e-05
-1.61740600644008e-05
-1.37494555349037e-05
-1.32416285594326e-05
-6.98610095091695e-06
-8.55321946621628e-06
-1.75096937840077e-05
-5.24037428024002e-07
-1.40940847183256e-05
-1.74492821173059e-05
-2.26185362786604e-05
1.10472788688643e-06
-1.83846699365476e-05
-4.63751997959666e-06
-2.06727958995258e-05
-4.55327213997569e-06
-4.54105861753249e-05
-4.70284323518546e-07
-1.74177288575546e-05
-2.32510735549731e-05
-3.48309384125875e-05
-8.68655085080402e-06
-2.04844852653142e-05
-2.31195951298366e-05
-7.96352091068356e-06
-1.88068819117448e-05
-1.17139401783112e-05
-2.06233133579355e-05
-1.64617759760852e-05
-4.1658641721302e-05
-2.35689968788259e-05
-2.16117086817645e-05
-5.74974963438804e-06
-3.68457207363764e-05
5.22088208639161e-06
-1.08476957648305e-05
-4.48743688442136e-06
-1.53482581311226e-05
-1.2084827484746e-05
-2.12610928890146e-05
-2.08610713490318e-05
-2.0123026705654e-05
-1.32429140271835e-05
-2.26247003182177e-05
-1.70649775154308e-05
-3.60492969072945e-05
-2.66559247819266e-05
-2.00556796336461e-05
-2.71882573004877e-05
-2.11105371990025e-05
-2.20310017522866e-05
-2.44253302595055e-05
-8.33887737688244e-06
-2.44353652367462e-05
-1.03777376055444e-05
-1.86977720580019e-05
-2.62813412958367e-05
-2.68046508690951e-05
-1.65177192452191e-05
-1.17345055382965e-05
-1.78394926879772e-05
-1.94196668455295e-05
-8.72912629275917e-06
-1.74879243218266e-05
-2.02570798847999e-05
1.23778511056826e-05
-9.28490133966784e-06
-1.44440570008205e-05
-2.8059786032123e-05
-3.06542420262811e-05
-6.82726418717652e-06
-2.00916278122804e-05
-1.10773221522391e-05
-3.02179873309275e-05
-3.50770085383317e-05
-3.57770253017157e-06
-3.44084701876779e-05
-4.59631204530389e-05
-2.40886475042899e-05
-1.11138936088974e-05
-1.96692262514767e-05
-1.31634537312848e-05
-2.5680311430502e-05
-2.73255283489593e-05
-1.15094398217889e-05
-3.10333017434397e-05
-3.74486885342657e-06
5.08026036040011e-06
-2.37733505329704e-05
-3.54271939216561e-05
-2.7718532093566e-05
-3.46014952144938e-05
-1.4516314014268e-05
-2.69534339636074e-05
-4.5536124979425e-06
-2.71123086065837e-05
-2.27205226726991e-05
-5.55824208571748e-06
-3.30302430306153e-05
-2.25993587765467e-05
-3.32602323084447e-05
-2.28000406617187e-05
-2.06706809277688e-05
-1.70634045235838e-05
-4.18615747329089e-06
1.04186893284038e-05
-3.24441294003984e-05
-4.98637229720749e-06
-2.08547461385855e-05
-2.20754970521493e-06
-3.25184372377262e-05
-2.89005770868574e-05
4.58060544466066e-06
-9.53785309347983e-06
-1.5457915249918e-05
-2.48895178617303e-05
-2.61384283813109e-05
-1.78316046640851e-05
-2.13473863236001e-05
-2.60775647325745e-05
-3.90518809313857e-05
-3.03632367343261e-05
-2.331232043189e-05
-4.60148512338787e-05
2.91012902722205e-06
-1.28750673555762e-05
-2.12749778151848e-05
-1.19625209232695e-05
-4.48113969384381e-05
-3.26796182847989e-05
-1.80038894581701e-05
-1.30882372354704e-05
-3.08847717014269e-05
-2.97476553894557e-05
-1.11756744672518e-05
-1.74553580329176e-05
-6.32300275304752e-06
-1.42958533606751e-05
-9.47387993738139e-06
4.86034558134296e-06
-2.37566152867049e-06
-1.92212663785582e-05
-2.07114810872666e-05
-9.86831390762869e-06
-3.37092146654026e-05
-3.02759563617982e-05
-3.03124775814391e-05
-2.90208053014369e-05
-3.4563024394917e-05
5.32961863006981e-06
-2.08898819809573e-05
-7.68874614621086e-06
6.18941449900649e-07
-3.40802199319614e-06
-3.03537844639094e-05
-1.64177679191653e-05
-3.72290349672818e-05
-5.62487633726092e-06
-3.49307611576821e-05
-3.37424060094025e-05
-1.6084032677415e-05
-1.04172858456907e-05
-1.20245182430828e-05
-2.18295196026544e-05
-1.40635186436215e-05
-1.89480068234724e-05
-6.87931073271475e-06
-2.11980840761818e-05
-1.21639028509643e-05
-1.06160666734445e-05
-2.0090309811691e-05
-1.69380394714768e-05
-2.28694231579834e-05
-1.75539324902133e-05
-2.61940691059712e-05
-1.8822082088654e-05
-6.57861056392617e-06
3.22078968484631e-06
-2.73751255860827e-05
-2.29454379192774e-05
-6.05249473813814e-06
3.94080376587117e-07
-1.93634495810857e-05
-2.54423071688387e-05
-1.64429224810809e-05
-2.72429943392638e-05
-2.45327586744705e-05
-8.38018750776026e-06
-9.75306363094285e-07
-1.44775519577428e-05
-2.07580978128167e-05
-2.98773241059126e-05
-1.00552546626552e-05
-5.38965531906056e-07
-2.34329366289624e-05
9.09193340435616e-06
-3.41574392523729e-05
-8.76885421863697e-06
-2.46552428433947e-05
-1.63639864020185e-05
-1.10243081310325e-05
-2.54306786782175e-05
-3.04483536839076e-05
-8.33076586111803e-06
-2.29347857208073e-05
-7.69136987833756e-06
-2.81374494653943e-05
-2.3438409472597e-05
-2.23138786355812e-05
-3.18626445368221e-05
-2.75467093244804e-05
-7.32249549008791e-06
-6.59080720794173e-06
-3.77587817337924e-05
-2.36173058285062e-06
-6.72507047975367e-06
-4.23456488640434e-05
-1.43624888651821e-05
-1.06537735904618e-05
-2.23197870910006e-05
-1.90557642259174e-05
-2.72889090915131e-05
-2.85674464487573e-05
-1.41725009955627e-05
-2.69946920819915e-05
-2.46898728739329e-05
-3.45921525959856e-05
-1.47234986152764e-05
-2.22595250161601e-05
-1.77139756333888e-05
-3.50063616488843e-05
-9.57546313130446e-06
-3.43270367314087e-05
-3.86391233461027e-05
-3.25313194633763e-05
-1.92752109111404e-05
-1.56034872887915e-05
1.02695957977007e-06
-1.40175321856932e-05
-1.85854095951657e-05
-3.79612543676021e-05
-1.30516409632787e-05
-1.22925122776034e-05
-2.55339270159327e-05
-4.0440058756215e-05
-2.07572602315187e-05
-3.5734105431139e-06
-2.2985548668997e-05
-4.47953344400408e-05
-1.4908192010477e-05
-3.50604059013525e-05
-3.80778110105783e-05
-3.48825072323399e-06
-5.55535306815601e-06
-2.47488480600946e-06
-6.44923543229934e-06
-2.81159082435125e-05
-1.02332760119013e-05
-1.91880735896198e-05
-4.8423858099729e-06
-3.28647944221312e-06
-5.31290081300414e-06
-7.21489715893715e-06
-3.0944346561274e-05
-6.67353832890454e-06
-7.17462420698201e-06
-3.19982158074073e-05
5.22437717987392e-06
-3.21692318778838e-05
-1.41164951785013e-05
-1.94369899606713e-05
-3.42118162756526e-05
-1.83615296309885e-05
-2.33808981925592e-05
-8.21434481595303e-06
-6.36354477507432e-06
-1.04362052304975e-05
-2.81046535025192e-05
-2.17991296048015e-05
-9.78133343821286e-06
-4.1771522337996e-05
-3.08972680389525e-05
-3.88209658330172e-05
-1.1533318548434e-05
-1.04871314557441e-05
-9.47779794010434e-06
-1.94823280769233e-05
-3.30724735582173e-05
-3.54839149548026e-05
-2.07418190883434e-05
-1.83062583808275e-05
-1.71320950876292e-05
-7.26758264966971e-06
-1.87293923392804e-05
-2.67699527291811e-05
-1.76365953201659e-05
-4.59469644579657e-05
-2.80135571494071e-05
-8.0422114515358e-06
-1.75208684628905e-05
-2.52710272545058e-05
-3.10376386612825e-05
-3.58380459576774e-05
-1.24597511603573e-05
-2.26394681436526e-05
-4.23869887710137e-05
-1.99720031940392e-05
-3.45417583070583e-05
-2.34466989266815e-05
-1.7282153127496e-05
-1.70531359851999e-05
-1.17172068912587e-05
-9.91196596272341e-06
-2.20697464554095e-05
-7.1676950289556e-06
-1.59394969272762e-05
-3.25779300222658e-05
-3.01056006311096e-05
2.30333022816721e-06
1.49275409110425e-05
-1.89677324984274e-05
-1.19015095762369e-05
-1.09402955012868e-05
1.97245490422381e-06
-2.91874305069956e-05
-7.79734785782821e-06
-3.11441306417704e-05
