# Supplementary material for: Research on computational propagation and identification of mine microseismic signals based on deep learning
Source: PLoS One. 2025 Oct 22;20(10):e0334641. doi: 10.1371/journal.pone.0334641 (PMC12543183; doi:10.1371/journal.pone.0334641)
Supplement: S1 Data — (ZIP) [file pone.0334641.s001.zip › 000100500000984.xlsx_0.txt_24.txt.txt]

-3.30365139729152e-05
-5.60348278112079e-05
-1.70527034369302e-05
-2.25813470775096e-05
-1.05714114102775e-05
-2.45062740894675e-05
-2.87372501806837e-05
-3.48973476308316e-05
-2.18098784215644e-05
-2.14079113050367e-05
-2.80028723862825e-05
-1.66469754852063e-05
-1.48361249541211e-05
-2.47451373760042e-05
-5.19384161384818e-06
-2.38373271820596e-05
-2.67176486863184e-05
-6.20168121463867e-06
-1.74029641431202e-05
-1.99196076482341e-05
-3.56941996500978e-05
-4.81210102914275e-06
-1.59598853582879e-06
-1.36188771361873e-05
-4.5337404026239e-05
-4.88699672624866e-05
-1.98674626062225e-05
-3.92158877654185e-05
-9.42367978095252e-06
-4.50656997509794e-06
-2.99126466959916e-05
-2.76311896022552e-05
-3.24180588205636e-05
-4.62588422602211e-05
-3.07235005121888e-05
-3.09805132491874e-05
-3.2962820138392e-05
-3.55343987053905e-06
-1.81400939558161e-06
-2.2873796587634e-05
-3.44794667953744e-05
-2.12366719092953e-05
-2.1239193313586e-06
-2.36817918867164e-05
-1.99606063944943e-05
-2.87890974651458e-05
-2.12071537111218e-06
-8.1025851867108e-06
-2.52888491993304e-05
-3.54848491000705e-06
-2.33379555355918e-05
-1.26911495293734e-05
-4.82739855699199e-06
-2.67435806584354e-05
-1.87874937888873e-05
-2.12054552845356e-05
-2.73084909958513e-05
-6.28689413787172e-06
-4.02477162094646e-05
-3.73598885732294e-06
-5.02316229973916e-06
-2.83444726241598e-05
-1.6053509643677e-05
-1.61833062854549e-05
2.45080370841354e-06
-1.46743045174977e-05
-3.02189852063267e-05
-2.96899127792017e-05
-2.77445178347744e-05
-1.96930815498762e-05
-9.12169663803235e-06
-8.9200315816457e-06
-1.91822480473818e-05
-3.20748927042528e-05
-1.75025558863469e-05
9.85179446473556e-06
-1.69715888663194e-05
-3.08052420313816e-05
-2.57081162057655e-05
-3.63070230708638e-05
-6.12885656042678e-06
-2.86629396086049e-06
-2.66448791102036e-05
-1.18675126269701e-05
-3.2404924190728e-05
-6.00012040900497e-06
-5.82641382707026e-06
-2.87156632898062e-05
-1.36420447926959e-05
-2.8106429006227e-05
-2.54502092384926e-05
-1.32068812202503e-05
-1.49273026243111e-05
-6.44531924372277e-06
-1.77855596683894e-05
-2.22653441852316e-05
-1.85750118394239e-05
-3.42859771271682e-05
-1.77041117052805e-05
-1.67979514369386e-05
-3.8674047586215e-06
-1.62397607376805e-05
-2.320358558858e-05
-8.08278934537306e-06
-2.756766889008e-05
-3.08132057988104e-05
-2.18281010582216e-05
-3.04910512767886e-05
-1.74028417122196e-05
-4.35442893430209e-05
-1.92279435657328e-05
-1.20171156975776e-05
-2.58345464660285e-05
-1.79166039917094e-05
-7.87543747035992e-06
-1.95443964708279e-05
-2.34510999887533e-05
-2.61172519808918e-05
-6.80458084117061e-06
-3.35630895265935e-05
-1.61397766303447e-05
-2.38907638417807e-05
-2.85403837683352e-05
-7.50524846567527e-06
-9.94960372306995e-06
-2.38754718048652e-05
-2.94568587427874e-05
-3.57104538567598e-05
-2.24499841623003e-05
-1.98948303191427e-05
-2.52617151494907e-05
-2.16496667124117e-05
7.65080742711084e-06
-3.13053557056402e-05
-1.22419900978459e-05
-1.0040559617743e-05
-2.11684222357838e-05
-1.69794906209925e-05
-3.34137231308637e-05
-2.5800439573366e-05
-1.02575428243123e-05
-3.30419703343107e-05
-1.35850026870675e-05
-4.08708600229545e-06
-2.46372874703913e-05
-4.03619450488474e-05
-1.60173102700072e-05
-1.87394483036863e-05
-2.94062087219024e-05
-1.00162498996747e-05
-1.4989909351529e-05
-3.42601526912086e-05
-1.55893829674157e-05
-4.46939965428797e-05
-2.10798295489613e-05
-1.82590183386516e-05
-3.89093428892336e-05
-3.86579773457174e-05
-3.97391588752289e-05
-9.00265281009138e-06
-4.20000500751116e-05
-8.2683202534263e-06
-1.30535035738952e-05
-2.72764357977243e-05
-3.11670542613827e-05
-1.68386167690359e-05
3.96675733898721e-06
-2.54785903759553e-05
-1.14427396610102e-05
2.79587681291013e-07
-2.09259337123535e-05
-1.18668322034308e-05
8.2795458119956e-07
-1.11054153847715e-05
-2.81525486586779e-06
-4.79232011644725e-06
-2.78296108760805e-05
-2.12875490802021e-05
-1.9229058812909e-05
-1.03274671423272e-05
-2.73524712416721e-05
-3.25911976621101e-05
-1.04961388431682e-05
-4.02046718465734e-05
-3.06069057322063e-05
-2.96530932489078e-05
-2.80836602602009e-05
-3.53536680806558e-05
-4.03153051885293e-05
-1.93849855665504e-05
-1.70989066694457e-05
-2.59039617183916e-05
-3.2676199423902e-05
-1.83533465768407e-05
-2.19564317554545e-05
-2.53797270734001e-05
-3.63066055549038e-05
-3.08259399697133e-05
-3.45709070254871e-05
-1.3924446508917e-05
-1.77889352476149e-05
-3.83473385444825e-05
-2.98719177246914e-05
-4.47283914895864e-05
-2.07977148812876e-05
-4.1535261993743e-05
-3.17659492465481e-05
-2.93931496907397e-05
-3.97000311484358e-05
-2.85753780894008e-05
-1.25223742881132e-05
-1.45117735670012e-05
-2.80164261105153e-05
-2.29454060261908e-05
1.29547107940323e-05
-3.68594653338251e-05
-1.71956017183142e-05
-2.74005337296325e-05
-7.97692837962943e-06
-6.9605825055009e-06
-1.35396947593185e-05
-1.3045381155965e-05
-2.06653359535973e-05
-3.74658639892956e-06
-4.55603120640619e-05
-2.16408058097117e-05
-2.83015752633381e-05
-4.10380898061368e-05
-3.44359972887477e-05
-2.32516248852361e-05
-3.51759617270527e-05
-2.95626837702609e-05
-2.43942659415924e-05
-9.58887194196908e-06
-2.13964902375318e-05
-1.94722128762431e-05
-2.27659763643031e-05
-2.55795700490014e-05
-2.64920358484181e-05
-1.29174774958346e-05
-8.40021569864742e-06
-3.18241560473134e-05
3.26075936039716e-06
-1.61234754006861e-05
-2.1198569374988e-05
-2.03058865773345e-05
-6.99494646969169e-06
-2.26662250036101e-05
-4.18802148200112e-05
1.20051509129206e-06
-2.73297821459192e-05
-8.30247297473157e-06
-1.69360793689325e-05
-1.92765343728436e-05
-5.2236115123528e-05
-1.9469846419206e-05
-5.12592552176516e-05
-3.73978201105443e-05
-1.70507500169783e-05
-2.27129664642884e-05
-2.67426022035993e-05
-1.3301881454581e-05
-5.57555605561948e-06
-1.15741018837649e-05
-2.35752217214284e-05
-3.18326061524047e-06
-3.05801076285676e-05
-2.23842810732457e-05
-1.38591795193051e-05
-1.32142488881456e-05
-2.75940091290562e-05
-5.41947775290744e-06
-6.29210810224435e-06
-1.92820607990121e-05
-4.35157416133451e-06
-1.33801560446577e-05
-1.35815096751442e-05
-1.22091235122397e-05
-2.16360343742587e-05
-2.25676855242175e-05
-3.60621536899103e-05
-2.56588517796303e-05
-3.48304627352257e-06
-8.43112532142534e-06
-2.77763348652126e-05
-1.56982269669592e-05
-8.47353987786255e-06
4.72391675158835e-07
-2.4918522821121e-05
-1.816237113693e-05
-1.78166888828758e-05
-2.89804333910851e-05
-4.12966524633017e-05
-7.29889482334299e-06
-1.09365778040228e-05
-1.28531158392898e-05
-6.2443823703289e-06
-3.28041948590576e-05
-2.70817665766696e-05
-2.71054525753722e-05
-3.68190872191181e-05
-2.07537774298243e-05
-1.65847675009093e-05
-3.23745697841393e-05
-4.38939625647816e-05
-2.67288908599421e-05
-2.12552407607224e-05
-1.20869771339397e-05
-3.25123313628411e-06
-2.63540258897104e-05
-2.53356584804982e-06
-1.30380967900417e-05
-2.21143371063194e-05
-3.01670623753081e-06
-2.01099235964924e-05
3.8320807355317e-06
-9.98485347631512e-06
-2.30581760746781e-05
-1.75596917108941e-06
-2.87519315020394e-06
-2.01469212871786e-05
-1.39395422732409e-05
-3.4418243668111e-05
-3.45154076229394e-05
-2.03478871321516e-05
-1.29068113342885e-05
-3.46436176391576e-05
-4.58023552642644e-05
-2.4867175377702e-05
-1.22968078740612e-05
-2.37990257010603e-05
-3.19802754575439e-05
-3.41059025631306e-05
-9.65297453351452e-06
-2.42119049723225e-05
-2.86822567408198e-05
-9.61892915099408e-06
-2.37738469057692e-05
-3.72699439159541e-05
-5.06628394894991e-06
-3.63620371095305e-05
-1.989104796952e-05
-2.58367655931807e-05
-1.93698196675592e-05
-3.28098214666377e-05
-2.04329903085242e-05
-2.29862355453096e-05
-4.24817468883892e-05
1.7023514909502e-05
-2.39736948525832e-05
-1.83838290369068e-05
-2.46159355033019e-06
-1.10181688437074e-05
1.50728244914216e-06
-2.89352257564328e-05
-4.22186529448055e-05
-1.34863484631928e-05
-2.90555746145345e-05
-9.74820513672641e-06
-3.12190377812436e-05
-2.3514609914454e-05
-8.13566480037782e-06
-1.20016403936316e-05
-3.30225924229139e-06
-1.87966504288208e-05
-2.50697348876029e-05
-2.65687246625372e-05
-3.86360557620567e-06
-9.23358261356578e-06
-2.37634691789326e-05
-8.62046357326863e-06
-1.69049088992267e-05
-1.46784075938131e-05
1.18748272230186e-05
-1.06837411826153e-05
-2.16476653441251e-05
-2.65102985859311e-05
-3.03155622515791e-05
-3.75841236612872e-05
1.14778622841142e-06
-3.28896045179257e-05
-9.16036160344236e-06
-2.91846490464831e-06
-2.02904927818285e-05
-1.44529491793539e-05
-3.81777387456934e-05
3.85948306061508e-06
-4.30694717889275e-05
-3.03821118019713e-05
-3.41940289888257e-05
8.34563606726158e-06
-1.81685235865521e-05
-1.03246475529584e-05
-6.48112420117654e-06
-2.26302448969653e-05
-4.04596229643473e-05
-3.51163068065038e-05
-1.76893100887698e-05
-1.23349273898497e-05
-2.80120508824726e-06
-6.68344945288934e-06
-1.33176705406877e-05
-8.202775289374e-06
-3.94136085341467e-05
-3.53644094809113e-05
3.62772749274401e-06
-2.19632035603256e-05
-6.50238988005669e-06
-2.28971868076707e-05
-3.03836756887424e-05
-7.20131227161876e-07
-2.62008223820454e-05
-1.93098295919339e-05
-1.18491049766909e-05
-1.23521722890669e-05
-2.39897196520209e-05
-1.57029260438769e-05
-2.58090138316197e-05
-1.44142534201974e-05
-2.4111200852655e-05
-3.22490712183868e-05
-4.35146424293635e-05
-1.61184608847331e-05
-2.00102002817416e-05
-2.48354811363119e-05
-8.22391522626924e-06
-3.23664799935785e-05
-3.0728623865047e-05
-3.50020147315539e-05
-3.11788131758947e-05
-1.83163242915392e-05
-1.08347968492476e-05
-2.71059981858435e-05
-3.91298500043672e-05
-3.48015235059256e-05
-1.12345305968749e-05
-1.69690261712888e-06
-1.58492766327494e-05
-1.14887453893564e-05
6.67377288498456e-07
-3.66558890795756e-06
-2.87965965952869e-05
-1.64730971796126e-05
-1.96567704151578e-06
-1.21457440405473e-05
-3.97660769910705e-05
-2.37177239794712e-05
-3.02405716791042e-05
-1.56665831201166e-05
-2.79155229199316e-05
-4.14816917646943e-05
-1.09553786599231e-05
-3.16560313146609e-05
-2.74648801728178e-05
-3.01664027293926e-05
-1.55178472419144e-05
-2.11516807486705e-05
-1.46463924414814e-05
-2.71823443910537e-06
-1.56960734741956e-05
-4.24033992607653e-05
-9.16942648717821e-06
2.9575853060792e-06
3.32812490446962e-06
1.65841713703642e-06
-2.03384766124353e-05
-3.03833936754541e-05
-3.29970734773608e-05
2.07141771105521e-06
-3.57145614158042e-05
-2.53964226278972e-06
-3.1872533292165e-05
-7.01623996853742e-06
8.35428875137038e-08
-1.22010839456152e-05
5.90436771826178e-06
-2.6771500016672e-05
-1.90160844367746e-05
-9.54922090174312e-06
-2.60674128479436e-05
-1.03658297017997e-05
-2.65049773887889e-05
-3.96101345519067e-06
-3.27988451827843e-05
-3.62106784171812e-05
-2.39871126261377e-05
-2.42118332564133e-05
-1.95035402912914e-05
-1.38763385763596e-05
-2.27334323210344e-05
-3.56472748951636e-05
-3.33514521146826e-05
-1.9909192323716e-05
-2.03722900186065e-05
-2.69402295606797e-05
-3.81191866588568e-05
-1.94412301285644e-05
-1.06967913726641e-05
-1.42099799444526e-05
-1.79392055127205e-06
-1.07985386682942e-05
-2.34239971323193e-05
-2.7137124358304e-05
-4.10131985474066e-05
-3.2480442132418e-05
-2.00700671891668e-05
-1.88048447971782e-05
-4.37735162351916e-05
-3.98256024231312e-05
-1.48302406326065e-05
-6.92677873293699e-06
-1.48956037248297e-05
-1.03072132073807e-05
-3.41499237522294e-05
-1.31494563582676e-05
-4.69353306764866e-06
-1.43738388230972e-05
-3.80830468408442e-05
-2.17448623414472e-05
-2.09814560501086e-05
-5.98894908539101e-06
-1.66129956191674e-05
-6.8596750265158e-06
-3.40314683494849e-05
-3.97656797141645e-05
-1.61452925012359e-05
-5.73134355872705e-06
-4.07583577399111e-05
-3.86596791271152e-05
-2.08570007289347e-05
-2.50291730190841e-05
-3.18262812646963e-05
-1.81706356991501e-05
2.67063179155515e-06
-3.55920673670688e-06
-1.32138679884404e-05
-1.35689796586112e-05
-2.93242814914756e-06
-7.83486937439292e-06
-3.01118018305307e-05
-2.10111582588754e-06
-2.40018002627183e-05
1.05727898198426e-05
-1.59012706601715e-05
-1.66292458056668e-05
-1.88353956578572e-05
-1.02671219683153e-05
-1.02343785046298e-05
-1.70960644952193e-05
-1.9605639744725e-05
-1.1685484388427e-05
-1.48942973542401e-05
-1.88873106511765e-05
-1.7476506388004e-05
-1.00609809649296e-05
-4.14890151676534e-05
-2.24818845488169e-05
-2.24213214948961e-05
-2.63267294073612e-05
-7.21915947168828e-06
-3.10732607380407e-05
-3.17126771264629e-05
-1.09989796194813e-05
-1.7465812661181e-05
-2.16807674563388e-05
-2.67211042845271e-05
-3.23267381295645e-05
1.35656816267569e-06
-1.61031967957189e-05
-3.26860964856949e-05
1.30949316328744e-06
-2.48891393245055e-05
-2.77820149003325e-05
-2.68724022279909e-05
-1.96489133930772e-05
-3.0958553897382e-05
-2.84426898601184e-05
-2.10959477178539e-05
-2.28966680795471e-05
-1.65872064061458e-05
-1.10751921140605e-05
-2.32660658837479e-05
-3.52261636712316e-05
1.10612716769844e-06
-1.7556026047959e-05
-3.66143831454447e-05
-9.58032281538171e-06
-9.10790476717519e-06
-3.25627162774635e-05
-1.42493752727767e-05
-9.72002745105016e-06
-2.12882700028828e-05
-1.78755845045815e-05
-3.64847795468243e-05
-3.19067040867262e-05
-1.56652981357832e-05
7.18144630012521e-06
-1.76678072952054e-05
-2.56136237668307e-05
-3.24940809389193e-05
-1.43939870195389e-05
-1.79776502175825e-05
-1.58663170863233e-05
-2.09323540162555e-05
-2.9349176322254e-05
4.87778658383426e-06
-4.52699224253961e-05
-5.22139950130689e-06
-2.23274713215855e-05
-1.10912638780326e-05
-2.80872225095497e-06
-1.96149335907433e-05
-5.33249143455454e-06
-2.67272266220576e-05
-3.7574236988039e-05
1.33958185067059e-06
-1.42354377457904e-05
-2.05947840050596e-05
-1.01184129563054e-05
-2.51719256232602e-05
-2.02099815540671e-05
-1.10365160783268e-05
-1.09039760837841e-05
-1.58649037964339e-05
-3.01827677620109e-05
-4.59989206160711e-06
-3.26681671655372e-05
-1.53808357421747e-05
-2.8274819531015e-05
-3.71621483731277e-05
-1.5525899565176e-05
-1.57235293790785e-05
-4.27919728956891e-05
-4.01120652967413e-05
-1.49216765005383e-05
-2.33756318703388e-05
-3.31388218796513e-05
-1.80659959735025e-05
-2.14140811992602e-05
-1.45880239512033e-05
-4.0463774993044e-05
-1.11543621885143e-05
-2.50671182788623e-05
-3.75061895545449e-05
-2.89552114898405e-05
-4.60213304970331e-05
-2.73266330075768e-05
-2.31791716072861e-05
-2.50802723059389e-05
-1.0546912951923e-05
-1.32789103181529e-05
-1.58705308833079e-05
-9.71096998890585e-06
-1.64129957173577e-06
3.06143374055721e-06
-2.59660292768e-05
-2.90073173145567e-05
-1.50275610267379e-05
-3.73501753030453e-06
-2.18576652822239e-05
-1.22783079587419e-05
-1.7116034343749e-05
-1.44968611230036e-05
8.66552967990734e-07
-1.1798122671018e-05
-3.10094614851509e-06
-2.02266493330179e-05
-2.94466607775029e-05
-3.57100787810628e-06
-3.09771263057016e-05
-6.22460519871358e-06
-9.15355020842655e-06
-1.63100853487608e-05
-2.04581042369619e-05
-2.56385817637601e-05
-1.5126576777894e-05
-1.31600339308963e-05
-2.97441473239212e-05
-1.92145926881637e-05
-4.24229375829166e-05
-2.57627233610417e-05
-2.95417317488896e-05
-2.30228810144092e-05
-1.94579957682355e-05
-2.18350533236423e-05
-2.07023350290331e-05
-4.13620290187057e-05
-2.57727325441296e-05
7.75943286054614e-06
-2.04982249163359e-05
-1.61860735461871e-05
-8.65051606731837e-06
-1.4040024856651e-05
-3.53117755719497e-05
-2.02953628297477e-05
-1.19457577120628e-05
-4.75223142602381e-06
-2.77938229025497e-05
-1.99238578452985e-05
-1.36304563475858e-05
-6.63428374906489e-06
-1.02413182350541e-05
-1.64856644343108e-05
-2.67064817786729e-05
-4.15565705005346e-05
-3.75971505094516e-05
-1.37194590138238e-05
-1.94929678665151e-05
-1.27375373713082e-05
-1.50853878551315e-05
-1.21806983959463e-05
-2.78389988563129e-05
-1.11001405777084e-05
-2.9602698422072e-05
-2.72678983824088e-05
6.83895440296042e-06
-2.89374596728276e-05
-2.2246147454536e-05
-7.8435496679389e-06
-2.74503682030183e-05
1.19213906807164e-06
-1.07049726291029e-05
-2.45672179167092e-05
-9.70091334219211e-06
-2.03069044176788e-05
-2.85972125924644e-05
-3.25039327682144e-05
-1.33079865918059e-05
-9.50365511980033e-08
-1.11797759457995e-05
-2.33616569134157e-05
-2.55332757942193e-05
-2.68053417752943e-05
-1.91343876120767e-05
-1.59550746999791e-05
-1.26872675035608e-05
-1.18121392542392e-05
-1.45929272305887e-05
-1.61840898064336e-05
-2.63852301841855e-05
-1.97693066981912e-05
-4.41944155234087e-06
-4.16901202394988e-05
-1.3694137376679e-06
-1.15928342266881e-05
-2.49848032624336e-05
-2.49806058230988e-05
2.11665603958025e-06
-1.78868475736929e-05
-5.60911094238665e-06
-3.55426733604056e-05
-2.70670018328926e-05
-1.71728991263622e-05
-3.67708713344638e-05
-2.90197152169492e-05
-2.40184628371283e-05
-4.19594418803883e-07
-3.85240269264313e-05
-2.74947904938671e-05
-1.12291780241011e-05
-8.27558791101701e-06
-3.15365375410131e-05
-4.72491940066353e-06
-2.0943466523816e-05
-2.83366615113708e-05
-3.20853972789324e-05
-1.21719103663405e-05
-3.91194108047618e-05
-2.78030886288228e-05
-2.11313435305698e-05
-1.49115899578037e-05
-1.94295922223254e-05
-1.18699929585785e-05
1.54603902654105e-05
-1.42277366979742e-05
-1.20574205372444e-05
-1.35345953946132e-06
-1.74787814448775e-05
-1.4929362004148e-05
-6.43203373854541e-06
-2.60093443010544e-05
-8.62106493119898e-06
-1.25880344396548e-05
-2.31079230430063e-05
-3.03560301447054e-05
-1.74026671590695e-05
-8.95697798626123e-06
-1.36340088969597e-05
1.01138947527923e-05
-4.03892025445266e-05
-1.71526929050216e-05
-1.96713862453327e-06
-2.62849813541253e-05
-1.15611036054705e-05
-2.11159667286163e-05
-2.12277794966619e-05
-2.73630405010104e-05
-1.27178432300557e-05
-2.56508929844592e-05
-4.17431949598001e-05
-2.8433971853769e-05
-3.96482543807005e-05
-1.93879920402169e-05
-3.14541513629005e-05
-2.35136417752513e-05
-1.28166876642925e-05
-2.11149181201037e-05
-2.54350852673254e-05
-1.6511620573019e-05
-1.81796111179949e-05
-6.37638505672978e-06
-8.25902061624612e-06
-1.89545592603715e-05
-2.09084253702813e-05
-1.99385074418831e-05
-3.32841200911078e-05
-2.62644541340657e-05
-1.86531409942909e-05
-5.71611810114744e-06
-7.12904023398391e-06
-1.12435219597996e-05
-3.00272647210559e-05
-1.56227259883917e-05
-3.35437938885183e-06
-4.01583190836688e-05
-3.79680124798154e-05
-4.23869669463935e-06
-3.55095762357929e-05
-3.07165853306325e-05
-3.71587665898046e-05
-2.6181713044466e-05
-1.7597817263475e-05
-1.28000424342656e-05
-4.48040785507014e-05
1.77214431558028e-05
-1.72411401604775e-05
-5.91461550973381e-06
-2.12140250017563e-05
-1.65944104240324e-05
-1.24200911593891e-05
-2.08570737415283e-06
-1.94228435288276e-05
-1.58461306723016e-05
-1.25563782922763e-05
-1.32138405218163e-05
-1.64316646395736e-05
-2.99288396285964e-05
-1.95599986477096e-05
6.96740929719518e-06
-2.27609436474822e-05
-1.42398323458201e-05
-1.08736850557541e-06
-1.28123826633143e-05
-8.47776003121805e-06
-3.82187923005805e-05
-8.12140138181462e-06
-2.37897025104086e-05
-2.46023254350214e-05
-2.87648341912207e-05
-1.90631164595904e-05
-1.24644091541227e-05
-1.6281320534335e-05
-1.70252300481047e-05
-1.6699879454151e-05
-3.68099713625053e-05
-2.66737555360295e-05
-2.86594202537104e-05
-7.07455017301645e-06
-1.87438125201619e-05
-7.88860609541666e-07
-1.38184065199258e-06
-1.7354955936198e-05
-2.60467324204668e-05
-1.11849982621696e-05
-2.51817417714828e-05
2.03755665583158e-06
-1.65371241859627e-05
-2.62925232729346e-05
-3.6325397961282e-05
-7.76243712595383e-06
-2.14712237494076e-06
-7.05246141331466e-06
-1.82162134864333e-05
1.51277332606574e-05
-4.02924472352267e-05
9.40498359715859e-06
-2.72274899957779e-05
-5.5272384679184e-07
-3.45085557311457e-06
-8.09975425994821e-06
-2.3969918082833e-05
-8.50212210785158e-06
-2.05937126574812e-06
-2.57308196158808e-05
-2.28957413627083e-05
-2.18710380814669e-06
-1.08380181730367e-05
-3.82313920658005e-05
-2.76543483677759e-05
-1.66721633069286e-05
-1.41821181235864e-06
-4.20181350360943e-05
-3.44776844706385e-05
-2.56251639850893e-05
-2.25593091745408e-05
-3.32058204412427e-05
-3.01939871715153e-05
-1.76032031123888e-05
-1.31204431812855e-05
-2.96146640534828e-05
-1.53596923707647e-05
-2.48257838596953e-05
-4.1590834061158e-05
-1.39943741007068e-05
-3.85200150782229e-05
-1.36182805734774e-05
-1.97248667347578e-05
-1.23189527654604e-05
-4.3104129702477e-05
-3.19223107232153e-05
-3.49439336357028e-05
-3.26304146777049e-05
-2.52576202083448e-05
-3.49445951651292e-06
-1.92965933379614e-05
-2.36246973041045e-06
-1.9188393861832e-05
-3.5390572139733e-06
-4.26806865195435e-05
-1.02412559759473e-05
-2.57833031665038e-05
-3.72106377279108e-05
-3.02437609723211e-05
-9.63093060050903e-06
-1.0354701429712e-05
-8.44935122212319e-06
-1.45177361866367e-05
-2.62206667838245e-05
-3.32530673583701e-05
-2.13512255092662e-05
-3.7058526484767e-06
-2.23183572856641e-05
1.65692844374553e-05
-3.0518178996807e-05
-1.70673470696478e-05
2.29330607003018e-06
-3.09666267512041e-05
-2.71828460180517e-05
3.535882024577e-07
-1.16517144316012e-05
-3.42795713432794e-06
-2.86617045611007e-05
-2.57268336755096e-05
-1.6617416974202e-05
-5.47913129157903e-06
-2.17191506481744e-05
-1.52202535557466e-05
-1.76040399004665e-05
-3.29866426364817e-05
-6.48069593534037e-06
-3.63847002818978e-05
-7.15246540024587e-06
-2.26760049337945e-05
-1.98367342109299e-05
-3.03266152755177e-05
-1.64977180389123e-05
-1.7187654103832e-05
-3.35309502725584e-05
-3.28631936808232e-05
-1.1245462829855e-05
-2.98752167709286e-05
-3.3701697095562e-05
-4.66303857070634e-06
-1.63355237855982e-05
-2.32731040751583e-05
-2.67833507661748e-05
-5.79244391916543e-06
-3.14059052302449e-05
-2.27285061275266e-05
-2.08498669186042e-05
-9.16847010095424e-06
-2.22359812666816e-05
-3.98229530912417e-06
-1.68975758130064e-05
-6.82699125844761e-06
-2.1479813610347e-05
-2.32580468487354e-05
-2.13738219199506e-05
-2.74165360553715e-05
8.81534321799895e-06
-1.83822990679757e-05
-3.45361441244386e-05
-3.63693076319813e-05
-2.95552867161411e-05
-2.15470149261102e-05
-2.1708516613136e-05
-3.05067327556529e-05
-2.28338347158436e-05
-2.81928648194996e-05
-3.93640308667862e-05
-1.93968049832141e-05
-3.00590767957265e-05
-9.26880665892151e-06
-1.27667131978814e-05
-1.79572968135849e-05
-1.3363972905645e-05
-2.3771858572316e-05
-3.67096136782911e-05
4.72061098575474e-08
4.40588171934747e-07
-1.8231553536355e-06
-1.6314601856156e-05
-1.08977852827369e-05
-1.33796269679817e-05
-6.88720704313032e-06
-1.341196766989e-05
-3.39511208544385e-05
-1.18374070716595e-05
-1.33704608163614e-05
-2.27417668604046e-05
-2.96735979605522e-05
-2.38038716995359e-05
-1.85957465820166e-05
-2.3833518074983e-05
-1.3215025759746e-05
-1.97061938078392e-05
-7.13388716720181e-06
-3.52198109912277e-05
-2.10837547608334e-05
-2.40765342180385e-05
-1.66675771301944e-05
-2.94982971978203e-05
-8.0411092773895e-06
-4.29078171780723e-05
-1.02464085810703e-06
-2.76627488184588e-05
-3.10033686653446e-06
-6.91782949091842e-06
-1.08731587424937e-05
-7.17925219541013e-06
-1.66444175376374e-05
-4.11430401614406e-05
-2.69147203845781e-05
-1.4889588437509e-05
-1.86078122948886e-05
-2.27495237597485e-05
-2.66379575659209e-05
-1.6776055430809e-05
-2.63216237440233e-05
-3.90194120915582e-05
-1.2883181399592e-05
-2.96182093092827e-05
-1.47122555980028e-05
-2.21132626506746e-05
-5.26126219285794e-05
-5.9710021322364e-06
-3.45595335527177e-06
-1.85184275402818e-05
-1.48748382158205e-05
-1.19303513311453e-05
-3.39716839482548e-05
-3.41428180987151e-05
-1.89882755102301e-05
-8.62317602488362e-06
-3.20708592005561e-05
-1.76776729432924e-05
-2.84590428361875e-05
-1.63234907973812e-05
-2.97611023836514e-05
-1.40069399697781e-06
-1.78591838641668e-05
-3.98012451047351e-05
-2.11110233164238e-06
-4.60987908272362e-05
-1.39965134392173e-05
-1.21773251482162e-05
-1.62181984894449e-05
-2.55981227523515e-05
-1.08387876217361e-05
-5.03496112875005e-06
-9.2350737284952e-06
-2.80540875080912e-05
1.4941521979754e-06
-2.15843624973332e-05
-3.31349910597135e-05
-1.06014718350564e-05
-2.0904031657845e-05
-1.28578383155581e-05
-2.10381771333719e-05
-7.39286947413332e-06
-2.10250832049675e-05
-1.87427877213434e-05
-2.68227967771654e-05
-1.90731930168437e-05
-2.79972421265702e-05
-3.43716568505725e-05
-4.03651953870065e-05
-3.9684955827583e-05
3.89715018916902e-06
-1.71542311775383e-05
-1.50244965032598e-05
-7.98484123654723e-06
-2.85822707056539e-05
-1.56265164774315e-05
-9.00838880966495e-06
-1.3197053335931e-05
-2.16531907118804e-05
-2.81925978489153e-05
-2.2493912938427e-05
-2.37832373639631e-05
-2.09072141301282e-05
3.97614229066942e-06
-2.48360534748227e-05
-1.40633216104762e-05
-1.08349332290139e-05
-9.47014707510344e-06
-6.48971616516239e-06
-2.40765802061885e-05
-2.44094876421322e-05
-1.7874681726714e-05
-1.4529113361843e-05
-2.92247656995453e-05
-1.59012365920285e-05
-1.19947221186739e-05
-1.85167781504778e-05
-2.96460477397546e-05
-2.91301179326864e-05
-5.35067144672701e-05
-1.55048824225177e-05
-2.63968734199516e-05
4.71166885365929e-06
-1.89384931481114e-05
-1.301426574253e-05
-1.82945300888299e-05
-1.50023261521213e-05
-1.67057439766165e-05
-2.57022949477175e-05
-2.523981511316e-05
-1.99579868916562e-05
-3.21094497390361e-05
1.30400686806303e-06
-1.30254022533998e-05
-2.9573148277237e-05
-3.7737537442818e-05
-2.75767190019753e-05
-8.4972054892229e-06
-1.85592249913269e-05
-2.1540806662421e-05
-5.32123278652194e-06
-1.7525424557123e-05
-8.01028637712599e-06
-2.94964372886831e-05
-2.77518180765294e-05
-2.20698959454241e-05
-2.03056566007646e-05
-2.46388379965359e-05
-3.87260431232506e-05
-2.81095997479524e-05
-3.07711879250518e-05
-8.79231117192556e-06
-2.17880316816483e-05
-2.02088832235679e-05
-1.68590061775697e-05
-6.6555651751877e-06
1.14462862095158e-06
-1.11814185034783e-05
-2.85318453749888e-05
-3.00447905243236e-05
-1.69411213468167e-05
-1.24961979463423e-05
-4.24005481879006e-05
-8.22145447386477e-06
-1.92642097375052e-05
-2.59498894197406e-05
-8.33153259040498e-06
-4.11989702509759e-05
-3.50033129375941e-05
-4.05299491141599e-05
-1.06155799494589e-05
-2.51178157785577e-05
-2.34979375902667e-05
-3.51485270314378e-05
-1.94075093395829e-05
-4.13866450223679e-05
-1.84735698911923e-05
-3.45254469584087e-06
-2.31743979119026e-05
-5.62237256670626e-06
-1.57819370329335e-05
-7.44833347142692e-06
-1.2001158897413e-05
-2.09783072639917e-05
-3.28601761120336e-05
-1.10418280520261e-05
-2.86788191027266e-05
-3.17425823508902e-05
-1.38196768090426e-05
-7.51896247497026e-06
-2.81709084172041e-05
-2.31381754595495e-05
-4.33781170460765e-05
-2.82544744372563e-05
-2.89049530822322e-05
-4.36950652380138e-05
-2.05869722308315e-05
-2.62474802991263e-05
2.57110260140648e-06
-5.77934668892254e-06
-2.19328070130129e-05
-9.84607658841573e-06
-2.7285545702708e-05
-4.93211758756331e-06
-3.20468535968924e-05
-1.20901453374441e-05
-9.27034795890254e-06
-3.4338711450821e-05
-1.24035864469511e-05
-2.8217441678458e-05
-3.14051160660217e-05
-4.35316216380518e-05
-2.57565276797471e-05
-2.47958680870237e-05
-1.86344473086469e-05
-2.06689906833168e-05
-1.33607271712719e-06
-4.24702357438029e-06
-1.80280033056761e-05
-9.49564206923656e-06
-5.74809313139157e-06
-2.38161469681307e-05
-1.40288052239015e-05
-2.38814119544182e-05
-3.26077470801487e-05
-4.9922371546276e-06
-1.75936055117157e-06
-2.01042848329085e-05
-2.37808550906459e-05
-3.99435999423096e-05
-8.81973653629007e-06
-2.16676320230039e-05
-1.59468706565648e-05
9.90210349001354e-06
-1.13914024819952e-05
-1.53869193761875e-05
-1.70845171697176e-05
-7.11661851079492e-06
-1.41128524806373e-05
-4.17208347188175e-05
-1.366047967526e-05
-2.81609233664029e-05
-3.1925665872604e-05
-2.77108678727594e-05
-1.70071331053392e-05
-2.0398372704177e-05
-7.08159577789062e-06
-3.03979134613118e-05
-2.1151939494895e-05
-1.29355923277642e-05
-1.72962487366612e-05
-1.26463784124914e-05
-1.6252316483368e-05
-2.71237308301496e-06
-7.71584884306917e-08
-7.53534789941877e-06
-6.48513323726842e-06
-4.01146781486059e-05
-3.44596908007144e-05
-1.00498055084875e-05
-2.99480653767834e-05
-1.43850551735603e-06
-1.43401552378236e-05
-1.97586742261085e-05
-1.95648047677779e-05
6.08127200197944e-07
-2.53673476352629e-05
-1.6833414383876e-05
-1.49669964622302e-05
-5.22626853577668e-06
-1.55350255259733e-05
-1.78178594626025e-05
-2.09999548964708e-05
-1.31376993251615e-05
-1.66900382949037e-05
-2.22273909625175e-05
-1.09730949335162e-05
-9.56628887537353e-06
-2.34350068576343e-05
-2.78722218481843e-05
4.70949907467944e-06
-2.61951196603438e-05
-3.11349513774068e-05
-2.22203444061976e-05
-2.4125963400705e-05
-1.20112318179796e-05
-8.37603028281989e-06
-4.54881893063972e-05
-9.28768733520332e-06
-4.57898434420319e-05
-1.78452816039019e-05
-3.08705518798602e-05
-2.19144607161374e-05
-3.71222920443027e-05
-1.83135395417817e-05
-1.99341372896046e-05
-2.08361152728783e-05
-1.44541944757087e-05
-2.77355913710773e-05
-2.56884535294207e-05
-3.34118308454228e-05
-2.60397048761386e-05
-1.30770992525653e-05
-5.05637256941824e-06
-3.09265835937261e-05
-1.91959806337352e-05
-2.64727065082114e-05
-1.73592766640767e-05
-3.19870549360758e-05
-1.25137650860307e-05
-1.70264422382909e-05
-1.65505177289961e-05
-4.46981247001373e-05
-1.50115502048373e-05
6.84484965036046e-06
-6.38481542231238e-06
-2.55319874383091e-05
-1.64892960522409e-05
-6.08754511284923e-06
-8.45782727952809e-06
-9.90233864605298e-06
-2.22960586586702e-05
-1.30962685777346e-05
-2.01595517110795e-05
-4.73963157618138e-05
-9.58552739341047e-06
1.14375299235981e-05
-2.79153220675977e-05
-2.36603987338311e-05
-6.02800115742895e-06
-2.84151858992075e-05
-3.28873810683756e-05
-2.54278864369841e-05
-1.15050611961585e-05
-2.12622147965281e-05
-7.9636280488107e-06
-3.28875159175956e-05
-1.47744027474849e-05
-1.06158786046493e-05
-3.55576052006918e-06
-1.12884100841866e-05
-3.59043992345311e-05
-2.12075630955197e-05
-1.76903810750629e-05
-1.99918583614874e-05
-4.0479799113546e-05
-1.55409666094348e-05
-2.4379771941295e-05
-1.3983655032028e-05
-2.34655221402897e-05
-1.96797579286697e-05
1.64243135293556e-06
-2.53897456166949e-05
-2.77492503624283e-05
-5.3345035302467e-05
-1.13472233799362e-05
-1.67835880086666e-05
-2.18923010492654e-05
-3.58803928832144e-06
7.22073966072754e-07
-1.68999080476207e-05
-1.11997897470967e-05
1.07452588257074e-07
-1.34615177274208e-05
-8.49351259003049e-06
-1.00760024801362e-05
-3.11918011263483e-05
-1.3118287556225e-05
-2.84264734332939e-05
2.51099267362072e-06
-2.4053711601026e-05
-6.93063643907708e-06
-1.91757952423651e-05
-3.67099509306422e-05
-1.98425258049403e-05
-4.02831514032304e-05
-2.80523962981092e-05
-1.32908379860737e-05
-2.60226080762803e-05
-4.19609188661536e-05
-2.65355482159985e-05
-3.07367837125954e-05
-2.37362886827588e-05
-8.67968365260629e-06
-2.65313687472975e-05
-2.47941871485089e-05
-2.12729607681355e-05
-7.47853101787883e-06
-1.81342863624029e-05
-3.08734520118945e-05
-1.64981564362687e-05
-3.86778832768463e-05
-2.64799275679551e-05
-1.97980031586029e-05
-3.20633666436911e-05
-2.77641356295741e-05
-2.98739319607407e-05
-2.15710659496686e-05
-4.91018623726999e-06
-2.09842017988745e-05
2.86885300282937e-06
4.6816699583381e-06
-1.5246324735933e-05
-1.61795874829864e-05
1.46609904210315e-06
-3.02835068643579e-05
-4.7246534774343e-06
-5.16248960838584e-06
-1.5386478920193e-05
-2.20398764790487e-05
-2.69552317856706e-05
-4.41242911954948e-05
-3.37119958624941e-05
-3.29925407113438e-06
-1.89636987637504e-07
-3.1556207504382e-05
-2.31331198115799e-06
-9.00934650624492e-07
-1.80132539512255e-05
-2.77534151480736e-05
-1.3746702774831e-05
-2.15077128488591e-05
-8.46012443430974e-06
-7.75778921981965e-06
-3.56559210656958e-05
-6.95170908125792e-06
-1.89139724674311e-05
-2.19798320435238e-05
-1.19294110190718e-05
-2.72559709066688e-05
-2.2846196176043e-06
-2.82536795734961e-05
-9.36153725045829e-06
-1.42563006223548e-05
5.46687453119276e-06
-1.72294857714345e-05
-3.00779069561048e-05
-1.68221771194717e-05
2.08559129482577e-07
-2.99052403185974e-05
-2.81017027239331e-05
-4.16375986419403e-05
6.02826903127333e-07
-5.59323530539017e-06
-2.80966914163715e-05
-3.13510248467062e-05
-1.85021874698631e-05
-3.70637062458419e-05
-2.12001312215989e-05
-3.67151124566187e-05
-2.09528911779722e-05
-2.8724608680997e-05
-2.16387142674055e-05
-4.11565869401257e-05
-1.25039799825393e-05
-3.04761950964343e-05
-1.73092501302723e-05
-1.95814533832202e-05
8.57233201713915e-06
-2.88880317293989e-05
-2.10808008156315e-05
-1.87494512722088e-05
6.95854848212428e-06
-2.77753426592834e-05
-1.50250491939121e-05
-1.03579189219763e-05
-2.48287314175957e-05
-3.04995038181412e-05
-5.82852615893435e-06
-2.27401477229302e-05
-2.16436752131048e-05
-8.48295216639943e-06
-3.21462754217974e-06
-7.88852388781906e-06
-3.07847477532051e-05
-2.5249074595279e-05
-2.82830715876566e-06
-2.52995410410817e-05
-1.68089699606755e-06
8.90351079312992e-06
-3.16427368073937e-05
-4.27719594232938e-05
-2.17857952274125e-05
1.88965197055964e-06
-1.43708318993003e-05
1.1856274721559e-05
-2.07521900790109e-05
-2.81788190414006e-05
-1.81780007503188e-05
-3.38169403336744e-06
-1.9440043840551e-05
-1.0487413927748e-05
-2.54502053685858e-05
-2.85843174176057e-05
-2.98988788962649e-05
-2.41103881792849e-05
-1.77685717129666e-05
-3.40916182620058e-05
-1.03939744591732e-05
-3.12408952451079e-05
-2.24021673472332e-05
-2.85692536595686e-05
-1.66383971371672e-05
-3.19077445664915e-05
-3.46240111176624e-05
-3.20031513924591e-05
-3.20004637358858e-05
-1.14032156115877e-05
-6.00209068435392e-06
-1.52084972170167e-05
-1.06995111705103e-05
-2.37720762353175e-05
-1.55761233736237e-05
-2.15079123415638e-05
-1.88534587390592e-05
-1.69667151756595e-05
-1.47193695144382e-05
-3.05957616028602e-05
-2.79928849964767e-05
-1.72410772567011e-05
-2.65091937576914e-05
-3.03620023175604e-05
-3.24849467228659e-05
-1.96057332897913e-05
-1.71789560349425e-05
-3.14800170270943e-05
-2.75359764684874e-05
-2.6825366236604e-05
-4.09248641210763e-05
-2.20297109590609e-05
-8.03499897148633e-06
-4.38073703853349e-05
-3.22780000738025e-05
-2.54929920382148e-05
-8.81683772198709e-06
-9.35758669333165e-06
-1.8905351075133e-05
-1.94565578106451e-05
-4.76650421895648e-05
-2.78191891266271e-05
-3.25514476134931e-05
-2.25526505572841e-05
-7.78522535506776e-06
-3.21833592458834e-05
-1.83912157318479e-05
-2.08192558446712e-06
-1.35964113881054e-05
-1.85681648630447e-05
-3.07339721339765e-05
-1.84198061970644e-05
-3.39088652390539e-05
-2.25654965249683e-05
-9.6008247258855e-06
-4.89854801703002e-05
-6.7853342345263e-06
-3.77082168236871e-06
-2.75842159712164e-05
-2.20932760117626e-05
-1.70565075802128e-05
-2.66305421783374e-05
-1.70781561642442e-05
-2.48659140787102e-05
-2.02614700634395e-05
-4.2441296615796e-06
-1.13759820098023e-05
-1.64491711330039e-05
-2.19708196032761e-05
1.12393560093553e-06
-2.45319166642278e-05
-1.39739490201769e-05
-1.01469123747472e-05
-2.18770823969764e-05
6.19111266907077e-06
-2.52672834858033e-05
-6.23613122039522e-06
-2.39438067310152e-05
-1.39564917528543e-05
-2.74015590462725e-05
-3.43751231946851e-05
-1.09005016257723e-05
-1.05971992994868e-05
1.83834834848328e-06
-3.36560371118795e-05
-2.77938442400807e-05
-1.7495708128764e-05
-1.85066567736252e-06
1.12794478824876e-06
-1.38231391397768e-05
-2.18754633911502e-05
-4.57443535411384e-05
-3.12576927682543e-05
-4.07311280530672e-05
-1.59665031453575e-05
-5.06617954462773e-05
-1.83862389111099e-05
-1.68095448654747e-05
-1.14297961424371e-05
-9.28032259305352e-06
-1.59212333771136e-05
-1.26208322280595e-05
-1.89877682856925e-05
-1.94810077479428e-05
-4.70127585726925e-06
-1.20877509087339e-05
-2.53144629252592e-05
-2.11619539363361e-05
-3.04363790778975e-05
-6.50590579360177e-06
-2.03164449828702e-05
-2.90135388099616e-05
-2.06486367149669e-05
-9.86301350148608e-06
-2.43543187299584e-05
-2.21710313935919e-05
-2.71121752903861e-05
-2.08849598660769e-05
-1.79552867915152e-05
-2.75779717024703e-05
-7.90444631816505e-06
-1.03402919231731e-05
-9.87058785499439e-06
-3.67664916322777e-05
-1.45287744048056e-05
-1.60166184889597e-05
-3.65891957806984e-05
-2.783770075845e-05
-1.93379178550956e-05
-1.63168125898857e-05
-2.8645678169117e-05
-1.45876298436671e-05
-3.31475349066998e-05
-1.4996995662081e-05
3.08006901114247e-06
-7.47150531946186e-06
-2.30754690836957e-05
-2.31792316909005e-05
-1.17133462537939e-05
-9.77661117251293e-06
-2.75816737215098e-05
-2.69891703300231e-05
-3.39002959917969e-05
-1.54684312435636e-05
-2.07514483026554e-05
-3.76658202540087e-05
-1.34818343032978e-05
-3.3479206929728e-05
-2.8498781538369e-05
-2.46698513443176e-05
-7.40955001470885e-07
-7.75603551126483e-06
-1.18796114229382e-05
-2.89373252456398e-05
-4.69624959372503e-07
-2.17610836502762e-05
1.19978830455183e-05
-1.29174997570221e-05
4.63276490297975e-08
-8.92364429261595e-06
-1.79992561805491e-05
-2.36372083536566e-05
-2.22606613253048e-05
-2.03613427748265e-05
-2.10905708019597e-05
-2.36172162927008e-05
-4.76775026192654e-06
-2.04867233206017e-05
-4.31615380732511e-06
-2.02046826468216e-05
-1.26287596773357e-05
-1.51262753032854e-05
8.14361803380535e-07
-3.58379475686621e-05
5.11922322898085e-06
-4.55103299700616e-07
-2.21094219692683e-05
1.53613517079023e-05
-1.49673028369118e-05
-3.62835747160863e-05
-1.45712365776499e-05
-1.9428623221984e-05
-2.5428396958718e-05
-2.11260986291199e-05
-3.01823347171257e-05
-2.28033466893312e-05
-3.24071224416205e-05
-3.89184293269031e-05
-4.12032604667551e-05
-2.60429248301604e-05
-2.47368611125606e-05
-2.65930225666311e-05
-3.29690517366762e-05
1.92125624999453e-06
3.42638689365753e-07
-3.45114714416986e-05
-2.86020944671379e-05
-3.28957437794567e-05
3.17579979614345e-06
-3.43650825018905e-06
-1.95314005935156e-05
-2.65230663917726e-05
-1.48398599168341e-05
-3.25787385876204e-05
-2.48990766066795e-05
-2.31232732545134e-05
-1.67231562186156e-05
-2.48257956426932e-05
-2.89135347723724e-05
-2.49741717389009e-05
-1.99324911247127e-05
-2.3513042183773e-05
-8.99365300271718e-06
-9.62915840027009e-06
-1.38828420284035e-05
-1.95238239669155e-05
-2.17780739788514e-05
-2.43245673508766e-05
-2.43452710886873e-05
-2.30893354612858e-05
-1.28664680334006e-05
-2.12969408123242e-05
-3.55209637567222e-05
-1.56829670951196e-05
-1.78214393441386e-05
-2.38160492213314e-05
-2.08944343299011e-05
-2.10195260206368e-05
-2.61614865605791e-05
-2.22504536508198e-06
-4.7155653172412e-05
-7.70191456140124e-06
-7.96189317366512e-06
-1.42587857742784e-05
-1.2550267811701e-05
-1.69082536547359e-06
-3.19413075255086e-05
-2.12379334343965e-05
-2.88526964027654e-05
-3.14514331644557e-05
1.39791240539051e-06
-1.34436586007806e-05
-3.5378604381265e-05
-3.57474603430213e-05
-2.99883291993286e-05
-2.50398357992628e-05
-5.06072313923846e-05
-2.24892324451997e-05
-2.38039257893747e-05
-2.86652883756326e-05
1.99152991797111e-05
-4.05337874062681e-05
-3.15952030826144e-05
-3.39385920793117e-05
-7.85561739382372e-06
-1.77783008475578e-06
-1.0655799728416e-05
-1.45945080219547e-05
-2.08670875207416e-05
-1.7469680847531e-05
-3.87068964967508e-05
4.00788939012159e-06
-1.99225959390839e-05
-1.71737291394312e-06
-3.27803979050537e-05
-4.00420744659633e-05
-1.92481667236333e-05
-1.73392145905404e-05
-2.39147838077909e-05
-1.54069385593973e-05
-1.49123772472223e-05
-2.76254804097821e-05
-3.34176974136582e-05
-9.53502157336869e-06
-1.71077797780853e-05
-2.60167080417929e-05
-2.66057271093908e-05
-3.5965765023936e-05
-1.64475447089955e-05
-1.53869043841056e-05
-5.23803957684934e-05
-3.01103351710275e-05
9.93733690993331e-07
-2.97359862666511e-05
-2.70515221991108e-05
-1.46225114479937e-05
-2.1254832795055e-05
-3.74204125045323e-06
-6.94204820202304e-06
-7.94309752392024e-06
-1.71004110847334e-05
-1.20687956283534e-05
-2.13690178618103e-05
-7.51321060154454e-06
-1.99459119276459e-05
-3.79290945970977e-05
-1.915511973039e-05
-1.85650351804927e-05
-1.74947141798421e-05
-4.74313363297368e-05
-1.24117317800798e-05
-1.07961198402461e-05
-3.9573097581348e-05
-2.95651645443189e-05
-1.12110241414264e-05
-3.44049159647484e-05
2.22457843575029e-05
6.93913212725535e-06
-6.65334721328239e-06
-3.241247936802e-05
-1.3146736069122e-05
-1.89692999125991e-05
-7.83489765406372e-06
-2.49033044771542e-05
-2.81653626121526e-05
-1.95987084162531e-05
-1.36123908523252e-05
-1.05538928277027e-05
-2.72038854114622e-05
-1.71229192500609e-05
-2.23081232586237e-05
-2.218129515177e-05
-8.05767217385644e-06
-6.88581234355219e-06
-2.47590553007851e-05
-1.02723561465752e-05
-3.16538327068693e-05
-2.44530713704769e-05
-1.92379115151875e-05
6.00031862121545e-06
-1.37396681759334e-05
-2.03099410526921e-05
1.7468093137753e-05
-2.88796202217122e-05
-2.65037164145274e-05
-1.4496017429202e-05
-1.9596933243741e-05
-9.03124617912777e-06
-2.03414420215467e-05
-2.32195077914011e-05
-3.9283246240397e-05
-3.01287206818419e-05
-1.22442665959122e-05
-2.35693558123942e-05
-3.55207592410392e-05
-3.10624180363929e-05
-2.1334415090654e-05
-2.76377155478794e-05
-2.15451627010654e-05
-8.71571055126292e-06
-8.13075399568913e-08
-2.27020862959366e-05
-3.43497158658464e-05
-2.20972160167689e-05
-1.70811409894126e-05
-1.30685452860168e-05
-1.75940271695361e-05
-1.88465107113938e-05
-1.70072627037386e-05
-5.86450949365925e-06
-6.87531163784854e-06
-1.40916679426825e-05
-8.55854102105999e-06
-1.94598520088694e-05
2.02069252420793e-07
-1.94829323971933e-05
1.80545982056701e-06
-3.48900710845452e-05
-1.96454899602864e-05
-3.02304770717462e-05
-3.78207754116442e-05
-1.96996280863392e-05
-4.86032414155498e-06
-7.2997780388353e-06
-8.44735855844689e-06
-1.64007256331415e-05
-3.80377336587228e-05
-1.26508127453889e-05
6.44311137978907e-06
2.16872119758699e-06
-9.42554271423442e-07
-1.35294618327202e-05
-1.56554031542296e-05
-4.26722536342226e-05
-3.54661877242754e-05
-1.44377825512748e-05
-1.59579845088196e-06
-5.49120212612266e-06
-3.4379827066358e-05
-1.96418897451537e-05
-8.448411779548e-06
5.80407414933109e-06
-1.0907782276214e-05
-3.85685372599773e-05
-8.64183781538237e-06
-2.78861577387934e-05
-1.22026058470182e-05
-1.42332908607229e-05
-4.18061621108445e-05
-1.17374564266738e-05
-2.26164372253249e-05
-2.18450783500275e-05
-1.01754367377521e-05
-2.26509927113456e-05
-1.67630182832196e-05
-2.51423268552835e-05
1.39015411319347e-05
-2.05327808605799e-05
-2.48021468381191e-05
-1.44211792984167e-05
-9.75320020467916e-06
-1.65414983357719e-05
6.09199258749634e-06
-2.04492241337959e-05
-2.13588251898833e-05
-9.62876386810783e-06
1.33584811335842e-05
-1.5074245057914e-05
-2.23745021347042e-05
-1.58340953995236e-05
-1.64171272000233e-05
-1.23495668180641e-05
-1.30617776054156e-05
-1.38759551604693e-05
-2.26532214733116e-05
-3.35381653180298e-05
-2.21699691221735e-05
-1.75084352370307e-05
-1.40313097598793e-05
-3.54411259112322e-05
-3.17287416547546e-06
-2.6145908753855e-05
-1.09667557313223e-05
-7.04153913574372e-06
-2.76162311405819e-05
-1.67202694279043e-05
-2.07129843617314e-05
-2.13601417378299e-05
-3.0227963972735e-05
-2.15029384884748e-05
-2.46292542398812e-05
-1.96445968730326e-05
-1.82110066099469e-05
-1.85620815116696e-05
-1.4793951728793e-05
-2.29846267897411e-05
-2.50478419297912e-05
-1.85668257521739e-05
-1.2672501930061e-05
-5.4267413996669e-06
-3.592783764727e-05
-1.17186709929824e-05
-3.76732691100389e-05
-2.65388661866918e-05
-2.41608372188706e-05
-1.09358786468793e-06
-1.5007568223651e-05
-2.07795472751448e-05
-1.37667519828388e-05
-1.39840836617961e-05
-2.53865121475284e-05
-1.06076542086218e-05
-2.26490072346903e-05
-2.86274374898969e-06
3.44761424716755e-06
3.53561808397402e-06
-3.87756009371643e-05
-2.47841037167496e-05
-2.1480197859204e-05
-2.13773395546423e-05
-4.47055867116477e-05
-2.36427029913492e-05
-3.17207924394583e-06
-6.6252900019076e-06
-2.46143390551927e-05
-1.2264579867579e-05
-2.45041770409213e-05
-4.04245745410005e-05
-9.00909863490047e-07
-1.22912507936684e-05
-1.00302870883638e-05
-1.83821785654025e-05
-2.88164135808262e-05
-1.98854415736633e-05
-7.08487934729442e-06
-1.32437619983037e-05
-2.04122053515463e-05
-2.67451034858582e-05
-2.12993092795269e-05
-1.4284339559645e-05
5.48017030572453e-06
-1.32698889083812e-05
-1.89614203108223e-05
-2.8937625257132e-05
-2.99444693225289e-05
-3.12408491346554e-05
-4.20000909972556e-06
-3.09875010606755e-05
-2.80689289388329e-05
-1.54254834095233e-05
-3.28023874984146e-05
-2.242221512666e-05
-4.14131943733121e-05
-2.46629159347034e-05
-2.10725767719502e-05
-4.06534707490636e-05
-9.59749891638282e-06
-4.461758893023e-06
-1.2545683803317e-05
-2.86205430976847e-05
-2.96398110874038e-05
-7.1399017678778e-06
-4.45939788200574e-05
-3.3127185684733e-05
-2.75255438968335e-05
-4.93163196043093e-06
-2.98493344318958e-05
-1.63097534960508e-05
-2.24631854053124e-05
-3.69838343530624e-05
-4.17361797759013e-05
-3.52466611011229e-05
-2.0107943466996e-05
-2.02743008797862e-06
-3.41254839121421e-05
-3.43639720325674e-05
-2.71872246219572e-05
-8.87215425139662e-06
-1.47535790435945e-05
-1.38357438758117e-05
-2.33266358087702e-05
-4.49580639473181e-05
-2.85629418525918e-05
-1.17921633762571e-05
-2.5897279092728e-05
-2.70480055983685e-05
-1.83009686527949e-05
-4.53157611525802e-05
-8.83108483531376e-06
-2.98933537317553e-05
-2.23398327832907e-05
-2.92582657770988e-05
-4.99246215195196e-06
-1.47025011624446e-05
-3.60708205534935e-05
-2.40786660505087e-05
-2.18576741977244e-05
-1.79374677225669e-05
-2.558029415482e-06
-4.23255351007564e-05
-1.428805119291e-05
-1.39646869479727e-06
-1.13046042592768e-05
-1.64467830072171e-05
-1.83532546830762e-05
-2.96442670233803e-05
-3.21960963884448e-05
-2.4990096611803e-05
-1.52166103044517e-05
-2.33432486644156e-05
-2.50838726204227e-05
-1.74214532366545e-05
-2.22583529214208e-05
-1.32008870285508e-05
-3.13569397429972e-06
-1.60595778991881e-05
-1.5754794407957e-05
-3.83495790525835e-05
-3.70088584274387e-05
-3.96323041514827e-05
-2.91715174517233e-05
6.67609325741908e-06
-2.78812489320357e-05
-4.7148620158122e-06
-2.66904303730023e-05
-3.56459070193358e-05
-3.14250781538969e-05
-5.18436732786936e-05
-3.4804586817966e-05
-2.29930551224833e-05
-6.7557114921615e-06
-3.32298480452036e-05
-1.38600489523808e-05
-1.26796403994091e-05
-2.43199653848545e-05
6.24638846353902e-06
-9.73105269507608e-06
-3.52423792193941e-05
-1.36325041589577e-05
-3.51888622216189e-05
-2.27804343673944e-05
-1.96157131952515e-05
-2.30202795359542e-09
-2.08035695377307e-05
-2.83753575114607e-05
-1.9963930331396e-05
-2.43830972877122e-06
-1.07926690516194e-05
-3.94360529338602e-05
-1.55885179178317e-05
-2.3152613999041e-05
-2.67894495426226e-05
-3.19160421195803e-05
-2.37463589094052e-05
-2.79536940196668e-05
-1.12446850271645e-05
-3.68888436350495e-05
-3.3564305287727e-05
-1.05601979553891e-05
-2.86902983706259e-05
-1.82322195133288e-05
-4.65838148234181e-06
-1.60651998995317e-05
-1.00221176726708e-05
-2.90902937391009e-05
1.09137612401389e-07
-1.19078284979461e-05
-1.89677819529713e-05
-3.47447914520554e-05
-1.63215004037258e-05
-1.42990251561511e-05
-4.29640243379624e-05
-2.45339906907532e-05
-2.78437862695449e-05
-4.06505864629151e-05
-1.93131618394654e-05
-1.90974725250625e-05
-1.9414413621623e-05
-2.71075873914849e-05
-3.7080066376844e-05
-8.81112558690455e-06
-5.9486932194381e-06
-3.58936122817239e-05
-2.67981628944036e-05
-2.05157570078712e-05
-3.33074155624777e-06
-1.26940531909575e-05
-1.06760769123991e-05
-1.45426576819698e-05
-9.40176275664553e-06
-4.40738151539381e-05
-1.5684450468771e-05
-1.29669480109762e-05
-2.32549570606851e-05
-5.48109706055194e-06
-2.2316716397113e-05
-3.00793011077966e-05
-3.67854907862395e-05
-6.53736388541726e-06
2.95501881941559e-06
-1.13464448030859e-05
-1.67053680663047e-05
-3.34136496760571e-05
-2.1002809242638e-05
-2.88226569669039e-05
-3.60362646714816e-05
-1.66269767886452e-05
-2.78449631609143e-05
-3.04586744392041e-05
-2.64433642311397e-05
-2.39105326542972e-05
-1.90412984803616e-05
-9.99939328325703e-06
-1.39504532709255e-05
-3.99490532224853e-05
-3.13950379881632e-05
-1.01583866046951e-05
-2.36508579148222e-05
-2.89857027915487e-05
-1.43727050725134e-05
-2.39300576953133e-05
-4.97357479034451e-05
-1.09203803049332e-05
-1.26903456632229e-05
-1.34418803333513e-05
-1.6204984913285e-05
-4.41092545503887e-05
-2.35368173745603e-05
-4.27804276934102e-05
-2.56527673181273e-05
-2.91940635129745e-05
-5.41534501805961e-05
-3.33347906318338e-05
-1.79870741700593e-05
-1.9189525424891e-05
-2.9296509087125e-05
-2.98996632690786e-05
-2.7512660801223e-05
-1.48369507134315e-05
-3.58645320069562e-05
-1.09709545962768e-05
-1.60169446304435e-05
-1.36936528907549e-05
-2.61946858810165e-05
-1.65014639731853e-05
-7.51851755783772e-06
-1.23673783713806e-05
2.73055613988697e-05
-2.4187150674867e-05
-1.4420727420473e-05
-3.98542232391751e-05
-2.88956663913901e-05
-1.87600227003286e-06
-1.53400279849115e-05
-2.47768995257641e-05
-2.27409632899329e-05
-2.98182029309918e-05
-8.38935077019289e-06
-1.54657994648748e-05
-3.32859176460341e-06
-2.83483851981896e-05
-6.11848816538007e-06
-3.62059694837467e-05
-2.05296122013068e-05
-2.09360985182051e-05
-2.20473048698086e-05
-2.52488856062867e-05
-2.17101791379749e-05
-2.81524929954922e-05
-5.1434980616945e-06
-2.3193300486112e-05
-1.96131495587298e-05
-7.43132839657203e-06
-6.49499790130552e-06
-1.01006731028075e-05
-8.75339336147906e-06
-1.63303209427824e-05
-4.96294971034959e-06
1.34482503908848e-05
-9.39196000155869e-06
-2.33766970690122e-05
-3.77998020946161e-06
-4.11503816934185e-05
-3.13001281457792e-05
-1.01315900990073e-05
-2.59982228228949e-05
-1.6347389036727e-05
-3.00447065150016e-05
-2.6227401056003e-05
-1.41292412023536e-05
-3.42978441448408e-05
-3.10961634267355e-05
-2.34927427133017e-05
-1.61475801388345e-05
-2.23372756922845e-05
-2.12325474487131e-05
-1.19559256644938e-05
-2.83376077722935e-05
-2.34000212253585e-05
-3.55429672676046e-06
-4.5272877198229e-05
-9.84478016861218e-06
-3.50507950081643e-06
-2.37321154244035e-05
-3.09095543327202e-05
-3.00503857812665e-05
-2.03913463917164e-05
-1.13541555005822e-05
-4.30458074351122e-05
-2.1533159193018e-05
-1.59341429734271e-05
-2.1334630460964e-05
-2.37346988404983e-05
-1.36803712083901e-05
-1.10759340034271e-05
-2.02592066423529e-05
-1.9612779825419e-05
-2.4529806525545e-05
-1.70077917809421e-05
-1.81453719410935e-05
-2.71261967251998e-05
-2.52565300847099e-05
-3.55035024737863e-05
-1.09997261161825e-05
-2.67443732972949e-05
-3.13618191669294e-05
-2.00485196852816e-05
-1.00107379975541e-05
-3.80446553144929e-06
-1.3673182786192e-05
-2.08461180944167e-05
-8.9825663473697e-06
-3.38980491311826e-05
-4.02949629866147e-05
-1.79146180130057e-05
-2.10890547992315e-05
-2.63245469971314e-05
-3.08764992898498e-05
-1.35771919724392e-05
-2.01390514464872e-05
-3.4392638367117e-05
-2.3250558992569e-05
-2.64601844474239e-05
1.13337250762307e-07
9.29488597683345e-06
-2.63581195998465e-05
-2.10258842573854e-05
-2.14981857723218e-06
-9.80673493092943e-06
-1.0713328321523e-05
-1.8532882815911e-05
-8.11330197430701e-06
-2.50524678498692e-05
-1.95825664353864e-06
-2.07265429422215e-05
-5.7612405610615e-06
-3.38181955122586e-05
-6.04703456447876e-06
-3.81701129823965e-05
-2.00818108810891e-05
-2.71474759385828e-05
-2.82988278467593e-05
-3.03399945753238e-05
-2.77483172843145e-05
-2.59094834689028e-05
-3.70035400001667e-05
-3.06324353666318e-05
-1.43376986175925e-05
-3.12329202450863e-05
-1.56214130371193e-05
9.04475274714355e-06
-2.06090967357987e-05
-3.76313423907093e-05
-1.66539138990485e-05
-2.43442861484092e-05
-3.70482633577407e-05
-4.63048165606558e-05
-1.20775686579961e-05
-3.95412977352585e-05
-1.83704892343973e-05
-4.05133806876845e-05
-2.95269312900102e-05
4.343219835322e-06
-3.65955366961261e-05
-4.71676280748963e-05
-2.15303410614711e-05
-5.21194061889163e-05
-3.7895512227756e-05
-2.82459826728549e-05
-2.88659240242511e-05
1.9572358797275e-06
-2.53476782857355e-05
-8.60097990028922e-06
-6.95393106986904e-06
-2.92566545902329e-05
-1.34072969555993e-05
-1.69969140533224e-05
-6.67762859413532e-06
-1.37780786956656e-06
-1.72117062060632e-05
-4.27660456947453e-05
-2.55056742392948e-05
-6.15013011736042e-06
-1.60171476361088e-05
7.00973735111162e-06
-2.68672784253091e-05
-8.40439891069337e-06
-2.08243506863874e-05
-5.23314502820164e-05
-1.15816513988516e-05
-1.80205805768998e-05
-4.49582182212199e-06
-3.32344691342148e-06
-4.20646057838152e-05
-3.90189103864897e-05
-2.60414388687649e-05
-2.30677660333438e-05
-1.22098776583509e-05
1.07640015010349e-05
-1.33403191808412e-05
-2.81959297195665e-05
1.02395814323551e-05
-2.35547214865491e-05
-1.23504280953601e-05
-2.05114464106539e-05
-1.32944200243467e-05
-2.58327312261609e-05
-8.96568588183484e-06
-9.25903203397441e-06
-1.34424512547366e-05
4.94201813301385e-06
-2.49002743267758e-05
-3.16040299310909e-05
-2.03143585735331e-05
-2.2924500798971e-05
-3.6311677239522e-05
-2.392900092e-05
-2.90907019293424e-05
-1.94670880366838e-05
-8.1185947155664e-06
-3.32088964245434e-05
-1.2185432908297e-05
-2.73167833780301e-05
-2.2421176974637e-05
-1.88157412685643e-05
-2.16450178575299e-05
-2.81236786595604e-05
-2.22336338668462e-05
-2.45745899041049e-05
-1.54228930087156e-05
-5.58477679217755e-06
-5.66579958785353e-07
-2.36042100317053e-05
-2.25654151843337e-05
8.66675919728826e-07
-1.63213170920382e-05
-2.31604429273125e-05
-2.47565156886756e-05
-3.3712391112606e-05
-1.84163735461217e-05
-2.48701471442847e-05
-4.29123143527818e-05
-1.70972967061293e-05
1.37638775219437e-05
-1.38844131720588e-05
-1.12051561581113e-05
-4.82228302438403e-06
-2.2970735015998e-05
-4.72115280644856e-06
-2.45009035121514e-05
-9.79113988530331e-06
-3.45050532060188e-05
-3.90577108076659e-05
-3.71557720841962e-05
-3.60981912897434e-05
-2.56827959483617e-05
-1.97815468871654e-05
-3.45117269646164e-05
-2.38303516469124e-05
-4.56497034808425e-06
-8.92905586557975e-06
-8.84428488111797e-06
-2.1299556065347e-05
-2.15798212844174e-05
-6.40224141344394e-06
-3.42339707150396e-05
-2.65244929038151e-05
-2.30185336200662e-05
-1.936381342398e-05
-1.71779621843324e-05
-1.45472163830848e-05
-4.28230504701349e-05
-2.36675352148921e-05
-2.15547527601578e-05
4.71091973074815e-06
-2.84015461713882e-05
-9.5404689975548e-06
-1.45064828644811e-05
-2.39414478602121e-05
-8.19413999055569e-06
-1.82907755744672e-05
-2.38032109301449e-05
-2.44181369126651e-05
-1.48614646319994e-05
-1.71756988321468e-05
-3.08766721498566e-05
-2.25940881638482e-05
-4.10190057600148e-05
-3.23004987213063e-05
-1.99751201560557e-05
-3.66772269864925e-05
-2.39404920807165e-05
-1.25640754922036e-05
-1.68935583152453e-05
-1.64215892741024e-05
-1.77769410591339e-05
-3.33786014546235e-05
-1.374809986427e-05
-2.00500839405856e-05
2.21605664070296e-06
-2.13220950667511e-05
-1.52622560830326e-05
-3.23494350831471e-05
6.69500580094598e-06
-3.07563673697979e-05
-3.09495864281464e-05
-4.38293031762961e-05
-4.64007539742323e-05
-1.02476481727454e-05
-1.48733436446362e-05
-2.9185506675735e-05
-1.9527889141387e-05
-2.00854725499538e-05
-1.8913424409588e-05
-4.26582261919008e-05
-2.60630926679536e-05
-2.19463242740106e-05
-1.68055520694153e-05
-5.89050064511627e-06
-1.79427446625093e-05
-7.41693918260998e-06
-1.57462181961253e-05
-3.82388011048205e-05
-2.14545205291242e-05
-7.08666117045906e-06
7.44153989099075e-06
-1.63646009811375e-05
-4.36279345974235e-05
-2.22389544478679e-05
-1.67071465657631e-05
1.30529600910856e-06
-8.70345793109386e-06
-1.52630389514275e-05
-2.29178668337508e-05
-2.54417263525487e-05
-1.84544374922527e-05
-4.2800099854551e-05
-2.93095860097594e-05
-1.72389913250317e-06
-2.60719974715898e-05
-1.90706033642492e-05
-2.13163147900849e-05
-3.71360252204831e-05
-2.43674983020468e-05
-1.19944340101646e-05
-2.93138857761345e-05
-2.63459922911299e-05
-2.34997795258595e-05
-3.76850570097611e-05
-2.36298070702465e-05
-2.8825738359265e-05
-2.60985466129662e-05
4.42448638727697e-06
-1.22848463235073e-05
6.72627338347758e-06
-1.94850236435263e-06
-1.28367393453709e-05
-3.04392006294226e-05
-3.28557428140422e-05
-1.26808348564263e-05
-2.5384347468133e-05
-2.54427815036784e-05
-3.75630098259067e-05
-2.93046487728718e-05
-3.67637398356129e-05
-1.90489954570973e-06
-2.92980236989872e-05
-9.95003625025708e-06
-1.73696441302369e-05
-8.24399140997659e-06
-1.46341998648236e-05
-9.45581228351924e-06
-1.42835210706289e-05
-2.04983688095948e-05
-9.08418757887336e-06
-2.67449387344468e-05
-1.82643020689633e-05
-2.18257459882869e-05
-1.11915964193505e-05
-5.06153973719735e-06
-2.25680927572374e-05
-3.55166850505927e-05
-2.33046936088222e-05
-1.8327818649131e-05
-2.80741157355741e-05
-3.26650189481469e-05
-5.96778067737931e-06
-2.22934819472104e-05
-3.0417594100717e-05
-4.26468928853571e-05
-1.80305115615493e-05
-4.82544774265386e-06
-3.03133108983341e-05
-1.42314778375915e-05
-1.91245220704399e-05
-1.54950279111833e-05
-1.82107638020128e-05
-8.67247724139925e-07
-1.28214124619526e-05
-8.86127235911289e-06
-1.82744931556271e-06
-1.42555465624463e-05
-2.32544321354088e-05
-3.08504342287806e-05
-3.01840225358739e-05
-1.74602608953915e-05
-2.09260705881757e-05
-3.6196244548085e-05
-2.68599073748545e-05
-3.94825546907301e-06
-2.21491233093972e-05
-1.11001321260234e-05
-2.44644530141841e-05
-3.15518548145101e-05
-5.65290058555658e-06
1.82531298762273e-06
-3.26510508932101e-05
-2.5370583240925e-05
-3.15667065487465e-06
-1.90846903045616e-05
-3.28772612939263e-05
-3.34356697154026e-05
-1.31554638293708e-05
-2.08750974618079e-05
-2.61555562713315e-05
-1.45971159168103e-05
-1.25442820152679e-05
-1.7190811176205e-05
-3.35030977420478e-05
-2.77844763861908e-05
-3.21516610783817e-05
-3.65283005016669e-05
-2.11459711054917e-05
-4.32165418954641e-05
-1.28003903976149e-05
-1.92240710590406e-05
-3.64912545836633e-05
-1.54411849639541e-05
-2.43717991665622e-05
-3.57926885053891e-05
-1.03165186661627e-05
-5.95262041562962e-06
-3.15375443096454e-05
8.3123871249716e-06
-1.63935264860752e-05
-4.10125625316596e-05
-1.5820887021053e-05
-2.90748543584136e-05
-1.81329723424229e-05
-1.8700605371492e-05
-8.05816099809277e-06
-2.39109804756988e-05
-4.09876344981093e-05
-1.24363761054142e-05
-1.63019547856709e-05
-2.38325596189858e-05
-1.45750307766767e-05
-2.34083540684752e-05
-1.71445636525758e-05
-1.20168798747673e-05
-1.50766571005985e-05
-2.6019104293762e-05
-6.65080096786985e-06
-2.25355399935904e-05
-3.07396879296352e-05
-2.75011667211904e-05
1.72445795746527e-06
-1.66944733756466e-05
-1.82167819947402e-05
-2.38812310086157e-05
-3.0668652965152e-05
-8.73093687473433e-06
-2.40473029486453e-05
-2.00884799554859e-05
-1.88020726802026e-05
-3.26685939717364e-05
-2.68919641667267e-05
-3.27483248117508e-05
-3.89351501372099e-05
-3.07630635957888e-05
-4.37915017214596e-05
4.03594128818409e-06
-1.32446235148761e-05
-2.01718224350217e-05
4.911648503809e-07
-3.83975036822711e-05
-2.86360628937e-05
-1.24480681161929e-05
-1.51269296224264e-05
-4.02642673467435e-05
-4.07741714960135e-05
-2.4166669742428e-05
-2.41295732037968e-05
-2.09123717119642e-05
-3.11887513676512e-05
-2.09811513712477e-05
-1.13512331109228e-05
-2.93387982146017e-05
-2.20531410084712e-05
-2.38675437003881e-05
-1.02587815794551e-05
-1.09206161127085e-05
-1.50705485815212e-05
-2.56609425578552e-05
4.07495718668272e-06
-1.62187394520721e-05
-2.641620746008e-05
3.88365560065629e-06
-3.25356589203685e-05
-2.09645985655553e-05
-2.89728142255052e-05
-1.60245662656102e-05
-3.56384792628212e-05
-9.589413175706e-06
-2.42339714914786e-05
-2.0054578839109e-05
-3.13573540993684e-05
-1.86818219555715e-05
-2.10386623871235e-05
-1.82518041993208e-05
-1.05954869287836e-05
5.87324350631144e-06
-3.32363539593676e-05
-9.54571061346788e-06
-1.04882708771661e-05
-1.55504753525734e-05
-3.3259700396172e-05
-1.32787809365244e-05
-4.85759475728585e-06
-1.07931388046109e-05
-1.09162980875238e-05
-2.41419574563765e-05
-2.36625393591311e-05
-3.19044431235687e-05
-1.80927032377811e-05
-3.3433772653836e-05
-2.32433213265176e-05
-1.54864266332184e-05
-2.53705280913088e-05
-3.08158136446469e-05
-4.45326935686083e-05
-3.57143255575095e-05
-1.03760958943097e-05
-3.08052314887229e-05
-3.58714001204494e-05
-3.41698064826904e-06
-5.46716917432096e-06
-3.01190765185563e-05
-1.38918491233391e-05
-2.69541546584883e-05
-2.71750139372784e-05
-8.40553128787873e-06
-2.74346158334095e-05
-1.2831704431677e-05
-2.03533882781468e-05
-1.82634878876808e-05
-1.27518879300511e-05
-4.10612149433226e-06
-9.22833351904755e-06
-2.16684449464147e-05
-3.48601088663514e-05
-3.8044537421031e-05
-9.19036297576133e-07
-6.73080473186693e-06
-3.06938936201498e-05
-3.80856182995821e-05
-5.48002278247503e-05
-1.69710584830665e-05
2.38461252328628e-06
-1.44634913638755e-05
-1.46853300639917e-05
-1.63369885984996e-05
-2.76283141625979e-05
-2.77404030279135e-05
-1.37572764164511e-05
-2.39405938348303e-05
-3.28574336538417e-05
-2.96322436761731e-05
-1.7753796494799e-05
-5.49690701138375e-06
-1.72483892790658e-05
-1.80878353850171e-05
-3.24199632883839e-05
-2.54209028092012e-05
-1.71690176920007e-05
-6.96006323051549e-06
-1.22758162843254e-05
-3.30691555242858e-05
-1.2519798540012e-05
-4.51869073719325e-05
-2.4449121886543e-05
-2.2394215760921e-05
-2.378320618231e-06
1.13068149129711e-06
-9.34009712442996e-06
-4.19122059929387e-05
-1.29186678798798e-05
-2.05507706205105e-05
-2.85620454257705e-05
-2.01959773437017e-05
-1.28760624845507e-05
-5.69939280508768e-06
-1.92552794886808e-05
-2.56155358204163e-06
-1.46255681451108e-06
-1.31923528393374e-05
-3.51841263454407e-05
-2.62914867897357e-05
-3.40680298635765e-05
-1.94235381972168e-05
-9.65179528149026e-06
-3.09876873967489e-05
1.44481987273193e-06
-4.99128038315645e-05
-3.03817632684385e-05
-1.95436277788136e-05
-3.7308592090318e-05
-2.00246305536446e-05
-1.89777698734481e-05
-9.64658235375946e-06
3.45187549976198e-06
-2.0721781364892e-05
-2.59116234284559e-05
-2.18130633886849e-05
-2.77539780824362e-05
-2.2496056124591e-05
-2.37439179153989e-05
4.11409800804349e-06
-1.34417730635507e-05
-2.8092010034976e-05
-8.82048646968861e-06
-2.16277647960888e-05
-1.4695030020345e-05
-1.07434642551934e-05
-1.67479322062934e-05
-2.5557084689072e-05
-1.70014926315574e-05
-5.59792598167981e-06
-4.79962345107007e-05
-2.40321489406379e-05
-2.51485875882705e-05
-1.80625549522059e-05
-1.99946308823479e-05
-2.54717999820644e-05
-2.238898297426e-05
-1.54250732112648e-05
-1.94542453915116e-05
8.8554554615119e-06
-2.48994724582189e-05
-9.56443263834654e-06
-2.50015503521467e-05
3.08381790363847e-06
-2.64936921648325e-06
-1.9534928656452e-05
-2.03485223606604e-05
2.74154291024992e-06
-1.45623525946594e-05
-3.18829030052991e-05
-1.68001339641882e-05
-2.90558256991901e-05
-2.60427734642989e-05
-2.01048677695919e-05
-3.55332494970129e-05
-5.65504681885697e-05
-1.57772541093125e-05
-2.38164015001016e-05
-2.50752558491367e-05
-2.14558739523371e-05
-1.5056220946531e-05
-3.85926401762587e-05
-2.49502545773226e-05
-2.01016474795976e-05
-2.5673374425804e-05
-1.32538707802277e-05
-3.00200447774358e-05
-3.42618913396194e-05
-2.9657720873707e-05
-2.66991970432485e-05
-1.21791763472757e-05
-1.61699023791898e-05
-1.02902720178048e-06
-2.25039210419074e-05
-9.06553278253566e-07
-1.24919533856058e-05
-3.55050700953073e-05
-2.41782514658697e-06
-2.52401035597535e-05
-2.47768266172835e-05
-2.01529245193573e-05
3.86907191579078e-06
-1.56164901550967e-05
-1.04248244304146e-05
-1.82760593690457e-05
-2.33354278535697e-05
-1.64574357750292e-05
-4.70660486564295e-05
-1.75064017230327e-05
-2.31659510960629e-05
-7.21943961677804e-06
-2.0936702611725e-05
2.29126545219046e-06
-2.19995661006337e-05
-2.52000568301325e-05
-1.86063592260971e-05
-1.52501548189793e-05
-1.63769324037776e-05
-1.82469450408477e-05
-1.59471968883049e-05
-2.51556539668426e-05
-1.23728782365641e-05
-3.05577480656136e-05
-2.89938810153592e-05
-3.41956176131539e-05
-3.70817015215899e-05
-2.93968468195613e-05
-3.80805484163763e-05
-2.819793688192e-05
-2.8471271648199e-05
-1.50800879897579e-05
-1.38596094523222e-05
-2.83476731153112e-05
-3.28689874227954e-05
-6.20355142850695e-06
6.39727621866065e-06
-1.41696821902921e-05
-2.0866058260519e-05
-8.723599015654e-06
-3.17316099162038e-05
-2.04589561634571e-05
-1.85465835300835e-05
-1.96247841527289e-05
-1.73127256107398e-05
-1.67742916811937e-05
-2.2717581193741e-05
-3.36252628119115e-05
-1.95129138828043e-05
-8.04834766806889e-06
-3.02148097210558e-05
-7.46734968129335e-06
-1.53781648418126e-05
-2.78628904006021e-05
-2.129430791005e-05
-3.14718413289076e-05
-1.75002499491841e-05
-1.85808056807349e-05
-3.38102641462796e-05
-1.46433317254625e-05
-3.91343184878539e-05
-1.21683078938149e-05
-1.90064692794366e-05
-1.71434607453623e-05
-3.10294640488093e-05
-2.32368451525328e-05
-1.57177889015078e-05
-1.22331593387211e-05
-4.65797444238393e-06
-1.81942492953219e-05
-1.60284799955402e-05
-1.45303898491057e-05
-4.7388570893654e-06
-2.13394022804476e-05
-1.91846085867846e-05
-1.72743710894841e-05
-2.58650881628636e-05
-4.99393302414765e-06
-1.59307617183831e-05
-3.21955301889755e-06
-1.49000611119592e-05
-2.79195504238918e-05
-1.95801665677232e-05
-1.65583772485829e-05
-2.12812056416132e-05
-1.06801857911224e-05
-1.46369949989329e-05
-2.70379098544926e-05
-2.08657241322701e-05
8.07868132061659e-06
-3.02248206002223e-05
-1.12820262186074e-05
-1.04155712410254e-05
-1.80259789561546e-05
-6.70125573058805e-06
-7.94300502717919e-06
-6.09230485825469e-06
-3.43389171193785e-05
-8.61208459188542e-06
-2.16271475952904e-05
-6.29343663671907e-06
-2.84969382934669e-05
-1.28714203784572e-05
-1.98505808625743e-05
-1.68977398058034e-05
-8.51523985250307e-06
-2.00384107460885e-06
-3.37695477559723e-05
-3.47261720870083e-05
-2.8004480489702e-07
-2.81437771178427e-05
-1.49841311978111e-05
-2.38434184059351e-05
-1.63176716868478e-05
-1.26077784076361e-05
-1.37350612535448e-05
-3.92587867032947e-05
-1.56811973532675e-05
-2.75675821085128e-05
-3.36328333884343e-05
-8.3368078246907e-06
-2.44122022370165e-05
-8.86928420230159e-06
-1.07374780713251e-05
-3.16872854835718e-05
-1.22169867818533e-05
-2.61801893870921e-05
-3.4580533880599e-05
-2.03353084948395e-05
-2.76764009723398e-05
-2.59524739221443e-05
-2.82612324581752e-05
-1.42856467500782e-05
-3.84884946913281e-05
-3.63253886984112e-05
5.77148538271229e-06
1.05155425227652e-05
-1.23131290817519e-05
5.58804718224176e-06
-1.4938240115269e-05
-1.64714670097086e-06
-2.15220976475256e-05
-3.37571277360654e-05
-2.10427480742528e-05
-1.50876911019023e-05
-7.85472109346004e-06
-3.24134079148016e-05
-2.21456072765428e-05
-9.71176584567565e-06
-2.53989375536461e-05
-2.12684204062877e-05
-1.96193680313157e-05
-2.23690781523425e-05
-1.26052334541776e-05
-2.63127093628912e-05
-2.12783230107006e-05
-3.08988037305687e-05
-5.22393367532436e-06
-2.99926057054285e-05
-2.24734081426366e-05
-3.21756954492682e-05
-9.95151926328331e-06
-1.9384819025424e-06
-2.15866796872197e-05
-1.84237272528543e-05
-6.75644347417291e-06
-1.90147949155113e-05
-1.71510635966872e-05
-1.82919680601739e-05
-3.14061778643e-07
-3.29263744392294e-05
-2.42180579319596e-05
-3.39562179293578e-05
-3.53959993799371e-05
-2.79979395653017e-05
-1.65157463278534e-05
-3.06565201672151e-05
-1.37589657510229e-05
-4.02923395775849e-05
-2.62514268451897e-05
-1.48670731126187e-05
-2.21919577272337e-05
-3.70034641137224e-05
-2.97517763966704e-05
-3.3612080428399e-05
-1.16240714294606e-05
-1.0352456135732e-05
-1.74299660244014e-05
-2.74535006704812e-05
-2.310686906992e-05
-1.54369136039972e-05
-3.13358835373478e-05
-2.00636717366348e-05
-2.93255060163358e-05
-2.75794424140182e-05
-6.71259195145768e-06
-4.10621268546946e-05
-2.12533130492331e-05
-9.58732840574333e-06
-2.18076022293544e-05
-2.80610593075192e-05
-2.46663265089648e-05
-2.38460755914853e-05
-2.9598625145504e-05
-4.38065126594486e-05
-1.33529568781881e-05
-4.09241685207081e-05
-4.42443559612764e-05
-2.93326168680323e-05
-3.45975318562014e-05
-2.23043602410736e-05
-1.96405226223427e-05
-2.68882372062424e-05
-1.44170545884742e-05
-1.53303170043678e-05
-1.68348881654402e-05
-1.23412164742867e-05
-2.18426057425287e-05
-1.72380156159672e-05
-3.09739859495544e-05
-9.63325703821892e-06
-2.41814130547346e-05
-6.7653639020213e-06
-2.58685685679155e-05
-4.64674584346211e-05
-3.4177453270541e-05
-4.36376263012203e-05
-1.36849896547189e-05
-1.96678541950674e-05
-2.81277351038243e-05
-2.69318028055005e-05
-2.00280884291338e-05
-2.36886470395156e-05
-2.67216613068575e-05
-4.28384786110409e-05
1.39990797151098e-06
-1.41986580080206e-05
-2.47033269191512e-05
-3.73818002606219e-06
-2.54754992765005e-05
-2.91185559440261e-05
-5.52870147043821e-06
-3.51261101055637e-05
-3.79605888472469e-05
-6.67198173949699e-06
-1.60394669544137e-05
-1.98332662021031e-05
-2.75663102157806e-05
-1.11178820351277e-05
-1.96448500387263e-05
-2.48436319580865e-05
-1.28992046503253e-05
-1.95021757940459e-05
-6.50252279285863e-06
-1.76581064352528e-05
-3.51353038832182e-05
-2.37674513724722e-05
1.86975609899885e-06
-2.87068803561776e-05
-2.66032461215256e-05
-4.72289949682576e-06
-2.34594047558111e-05
-3.19541288650222e-05
-9.40662888317952e-06
-1.85924436656233e-05
-4.1229422779483e-05
-9.59166210244531e-06
-1.82305232826331e-05
-7.04528586779229e-06
5.37054345449586e-06
-5.29622898254691e-06
-1.86943488389598e-06
-1.88921319393767e-05
-1.58063084425395e-05
-2.30544047565919e-05
-3.33222712596441e-05
-1.38132774649327e-05
-1.79803414786311e-06
-9.99676337168882e-06
-1.55902413678698e-06
-3.53330260116432e-05
-5.10251496367943e-06
-3.33210992269501e-05
-7.4965851006217e-06
4.85103019116122e-06
-2.00088523124593e-05
-9.83327148721907e-06
-1.48214110057678e-05
-1.696341386741e-05
-3.80263288158766e-06
-1.76745671583428e-05
-1.96620537239702e-05
-1.94979391986288e-05
-2.26774715668667e-05
-1.3628864996057e-05
-1.75624062056416e-05
-2.34233963887531e-06
-1.81068829300468e-05
-1.12126304379339e-05
-2.96399371103916e-05
-3.20057384096165e-05
-1.99400620084159e-05
-3.43255510393791e-05
-2.18248985384507e-05
-3.52587390426067e-05
-2.06848256510333e-05
1.38025747679987e-06
-2.53681215114846e-05
-2.60421678013442e-06
-1.34741677928837e-05
-2.57602003651005e-05
-2.35841638130328e-05
-2.18175066609806e-05
-1.09596108878115e-05
-4.33434583317937e-05
-4.56510401204761e-05
-2.12694013043342e-05
-5.83625882939534e-06
-2.50027604319785e-05
-1.03227715689238e-05
-1.00766983590482e-05
-1.81209533962915e-05
-2.41638580405293e-05
-3.83601998111391e-05
-2.85655599911016e-05
-1.28678792333621e-05
-2.05717583673716e-05
-9.42317004866468e-06
-1.71634594326616e-05
-3.8818560130699e-05
-4.6675525809541e-06
-1.49366664283835e-05
-3.70855225897587e-05
-7.61359019163513e-06
-7.34260401083404e-06
-2.7746784798835e-05
-3.32253858835261e-05
-2.91401826242453e-05
-1.03667382032144e-07
-2.10191434422285e-05
-1.21592947652284e-05
-3.0432357556385e-05
-3.13548213084311e-05
-1.89501822567764e-05
-1.97595921827136e-06
-2.29682699530121e-05
-1.55455471784988e-05
-3.0127558100866e-05
-2.10026457499839e-05
-2.7544628245221e-05
-1.97756286157596e-05
-1.24302729434546e-05
-2.57610841250843e-05
-1.06953749165836e-05
-5.12499535901707e-05
-2.38167594243436e-05
-4.30836105026128e-05
-2.11879948851261e-05
-2.89894035631686e-05
-3.47635463080692e-05
-2.11393088888998e-05
-3.36725010835064e-05
-2.0633385460089e-05
-2.54081990398699e-05
-2.72745529274031e-05
-2.26337997608232e-05
3.33941074086808e-06
-1.5238254363559e-05
-1.524283579949e-05
-3.19380672343248e-05
-1.46868333223678e-05
-2.15294740778262e-05
-2.43151800078674e-05
-2.12961711451317e-05
-3.68156728541875e-05
-2.44462076130361e-05
-1.36118275396751e-05
-2.53400316949252e-05
-1.40179847518739e-05
-4.05972766855269e-05
-1.86575280405388e-05
-1.81504463930877e-05
-3.75590781673418e-05
-3.66680760641094e-05
-2.15714188909282e-05
-4.21609009644961e-05
-2.42195007224411e-05
-8.31331635634027e-06
-2.59157858364565e-05
-1.97070102846983e-05
-1.55142124099716e-05
-3.54359102021128e-05
-2.69929070575954e-05
-1.46287212695922e-05
-1.82309203756598e-05
-1.4461747441062e-05
-3.93157528331378e-06
-3.00538133631902e-05
-1.50030768742624e-05
6.63841284280738e-07
-7.28554377539613e-07
-3.13589954325619e-05
-1.76813891977022e-05
-4.35585857781891e-06
-1.00608366664585e-05
-1.74547789655058e-05
-2.19932067340348e-05
-2.05674467614539e-05
-2.63342099706131e-05
-2.86304246471915e-05
-2.39663171327031e-05
-9.73123136320955e-06
-2.61335660033655e-05
-1.08984290953855e-05
-2.82972942139752e-05
-3.58571960701449e-05
-4.08108119468219e-05
-2.2251140273493e-05
-3.08952234427313e-05
-7.05295459882697e-06
-2.87564192033512e-05
-3.42399442528603e-05
-2.67341902040648e-05
-1.03151458781079e-05
-3.20898577995407e-05
-3.14426515320275e-05
-2.26881441197726e-05
-2.48977069748713e-05
-2.64916789577129e-05
-4.29007612195161e-05
-3.61411079537163e-05
3.43492611900614e-06
-1.53390957513541e-05
-1.96079018909708e-05
-1.38369292083835e-05
-3.39612013806699e-05
-5.54124207350289e-07
-3.63159594359904e-05
-2.08190370762872e-05
-3.23328598409138e-05
-2.69376085992038e-05
2.04446266494766e-06
-6.39496360229766e-06
-3.56263891930543e-05
-3.67972223206148e-05
-7.24713117791592e-06
-3.04559658597144e-05
2.02745782772706e-06
-1.99851920526225e-05
-3.070081000635e-05
-2.01343270302641e-05
-2.25854764604365e-05
-1.44283956316395e-05
-3.22156225750347e-05
-2.65087654217403e-05
-2.18219146743391e-05
-7.20462460921867e-06
-4.58242780215847e-05
-2.45194068258811e-06
-1.69827754310082e-05
-2.20963524556534e-05
-2.55764182084998e-06
-1.65734065541245e-05
7.15301004151796e-06
-2.53327275740549e-05
-1.54316379878998e-05
-1.1674740888061e-05
-2.7191224959006e-05
-1.27123137206492e-05
-2.76868866363181e-05
-1.12886208160959e-05
-1.2447249014694e-05
-2.53895908245477e-05
-4.67789184636509e-06
-1.0952058465049e-05
-3.08722812523417e-05
-5.94813677847869e-06
-2.87893189028296e-05
-2.76825454789424e-05
-2.62719097723654e-05
-2.53176109453691e-05
-2.15637049285381e-05
-2.25952172734648e-05
-3.59225479553186e-05
-1.50052200675289e-05
-2.72947006549005e-05
-1.3325727446477e-05
-3.10873828110404e-05
-1.81448657192435e-05
-1.8637786761651e-05
-1.98904768585747e-06
-1.25192431828831e-05
-2.12384756838027e-05
-2.92330233605836e-05
-2.72599575045959e-05
-2.16287129544611e-05
5.54977262862839e-06
-3.22082141643734e-05
-4.45751994229384e-05
-2.46833576789095e-05
-3.6173717566244e-05
-6.17984673162316e-06
-4.24302286149777e-05
-2.55059805946708e-05
-8.5206429798856e-06
-3.29104915411476e-05
-6.56556316100829e-06
8.28404770681282e-06
-3.47074616841896e-05
-3.01975180428295e-05
-1.09735909485301e-05
-2.85849076570358e-05
-2.48365356043291e-05
-1.6663329926544e-05
-4.46474219977895e-05
-1.55604895168745e-05
-2.46104058373718e-05
-3.0580501995699e-05
-9.41312087069634e-07
-2.86908238713949e-05
-3.24043211940989e-05
4.48740143100945e-06
-1.71095207764513e-05
-1.24750013939271e-05
2.18350995829816e-06
1.29161193367334e-07
-1.86877999609545e-05
-1.45963822523246e-05
-6.93606719426416e-06
-1.28282064308329e-05
-3.1997402837839e-05
-3.07971202739373e-05
-3.40472845035337e-05
-2.09352713722295e-05
-2.07569822469265e-05
-9.47515642321726e-06
-1.7208266266253e-05
-2.82585497729095e-05
-1.81608795561385e-05
-1.62452548744665e-05
-1.32653267665656e-05
-4.52972789886725e-05
-1.5323422721918e-05
-3.53952948463628e-05
-4.19560306989492e-05
4.10241863643208e-06
-4.06781955223613e-06
-2.28215346485624e-05
-4.11907525163065e-05
-3.64387124173624e-05
-4.32355742133995e-05
-2.81084731130634e-05
-8.32794500668007e-06
-2.93249268833275e-05
-8.02075254080599e-06
-2.50697389995163e-05
-5.72735178000677e-06
-2.48819978205229e-05
-3.79319465688666e-05
1.78301534113719e-06
-2.54166641196952e-05
-5.45310300061734e-06
-2.29160816906361e-05
-2.85101813695901e-05
-4.94217195757554e-06
-2.29796245123563e-05
-1.61461397111151e-05
-1.89853539133024e-05
-1.88463695804566e-05
-2.96304453514278e-06
-1.57115526698142e-05
-4.14085370606126e-05
-1.41187919048405e-05
-2.62839758042342e-05
-1.6748169340356e-05
-3.29597130370795e-05
-2.66849186777245e-05
-1.1562825920977e-05
-2.56893313098179e-05
-4.68847657443743e-06
-2.68837484701695e-05
-3.39465817289091e-05
-1.43719488791635e-05
-1.80788226464938e-05
-2.99498998513715e-05
-7.80873407592199e-06
-3.19460311709875e-05
-1.83450174235131e-05
-1.09009693929255e-05
-7.5363818243037e-06
-9.85192313396633e-06
6.53569168332123e-07
-3.73316475745185e-05
-1.32625769672211e-05
-5.5355874805185e-06
-2.71511449586104e-05
-3.5190457943321e-05
-7.70968974233651e-06
-2.02303146327728e-05
-2.03346222090504e-05
-1.27277307300981e-05
-1.09588025373069e-05
-3.85090350461661e-05
-2.00450564718525e-05
-2.5853488828833e-05
-1.78865185709179e-05
-2.56511256145692e-05
-1.11254265067747e-05
-2.59973918443131e-05
-2.51071309977194e-05
-2.89697588527393e-05
-3.84854362472326e-05
-1.40911112921303e-05
-4.19106776231133e-05
-3.7158453033762e-05
1.32014290950837e-05
-1.56525530678087e-05
-1.39516000822623e-05
-3.30491741161049e-05
-3.30025663487398e-05
-9.41177965741613e-06
-2.25969785455407e-05
-2.752336827181e-05
-1.00345126175234e-05
-2.7641581116218e-05
-1.48899143420803e-05
2.47572825193256e-06
-1.27892238989424e-05
-2.83455214663238e-05
-3.15146838008098e-05
1.75373027737641e-06
-3.14555958221739e-05
-4.10438592084515e-05
6.66901400117239e-07
3.77950836081331e-06
-2.3642567472613e-05
-5.35648878668018e-06
-2.43836402112014e-05
-1.14691737626702e-05
-1.3300850068291e-05
-9.81551575199617e-06
-4.79553484982351e-07
-2.23396943858332e-05
-8.15260275116814e-06
-2.85050884187364e-05
-1.98489760379551e-06
-1.13297078854188e-05
-1.46127239100855e-05
-2.50936260351669e-05
-2.0351792337436e-06
-1.61921263868719e-05
-3.47935137909242e-05
-1.79014523579114e-05
-2.13325614356919e-05
-1.17075700667077e-05
-3.31850068853228e-05
-3.40792083868817e-05
-4.17138921852165e-05
-1.36394553754411e-05
-2.83941850339501e-05
-1.19715901455613e-05
-2.62765214442813e-05
-9.98696105663237e-07
-1.68860220365775e-05
-7.48080937403478e-07
-3.32805020359941e-05
-1.22027876024344e-05
-1.15332364908532e-05
-3.93578349785146e-05
-4.61932446111874e-06
-2.21845348924126e-05
-2.58686178006456e-05
-2.83493557107693e-05
-2.60963531158341e-05
-2.37911761713131e-05
9.18303819566569e-06
-2.22636157829785e-05
-3.08307908017844e-06
-4.7004983829999e-05
-3.28742697362827e-05
-1.53456896937756e-05
-5.28929881216786e-06
-7.74146889722082e-06
-2.58178401064091e-05
-2.14096391144967e-05
-9.65637646804987e-06
-2.84530460991975e-05
-1.47616266553373e-05
2.03167724758456e-06
-2.39660537138346e-05
-1.9612605250638e-05
-2.09048800667526e-05
-1.60047783272645e-05
-3.29843594145002e-05
-1.62950341806584e-05
-2.19763446488132e-05
-7.10905433384342e-06
-3.42377483775058e-05
-1.49965109590854e-05
-1.75535930549132e-05
-1.41371116954231e-05
-3.92021691206317e-05
-3.12054418993164e-05
3.40804727820609e-06
-2.35944167144616e-05
-2.34858045060127e-05
-5.02432850847738e-05
-2.00925777617869e-05
-1.77803989212116e-05
-2.4278624164098e-05
-2.50349746142241e-05
-4.1396463548902e-06
3.44880832015479e-06
-2.8431820238841e-05
6.50244109539437e-06
-2.10714749835166e-05
4.47124601829789e-06
-1.77314521766471e-05
-1.83051361799928e-05
-2.56431625710781e-05
-1.80187799943493e-05
-7.82487562164799e-06
-2.6555850075942e-05
-6.52719603230888e-06
4.94135506672496e-06
-1.80801846769441e-05
-1.31835781036768e-05
-3.82952299458157e-05
-3.000762499778e-05
-4.56300091673402e-06
-3.32911243409498e-05
-1.90283482012911e-05
-3.37507362043473e-05
-1.23060880309544e-05
-3.00609335902498e-05
-5.84046167846856e-06
-1.22543276729238e-05
-3.22334356725159e-05
-8.60933275254161e-06
-1.10519971167261e-05
-2.2719735162004e-05
-2.33525925542604e-05
2.78919538513758e-06
-8.3319071879256e-06
-2.31921448300289e-05
-3.81890757996676e-06
-4.72400687096341e-05
-1.64105736807533e-05
-2.61736598617339e-05
-2.85488497814496e-05
-1.2831922510379e-05
-3.22363480333908e-05
-2.63383896772341e-05
-2.27568370433689e-05
-2.98781304914971e-05
5.45830746057257e-06
-1.16550508951374e-05
-1.66854810088522e-05
-2.12145243162328e-05
-1.61026932111751e-05
-5.30509699353403e-05
-3.67432506945359e-05
-5.81297304545703e-06
-2.18686665235735e-05
-7.20387836797103e-06
-2.81698315036807e-05
-3.15052902383208e-05
-9.99996740306758e-06
-2.66397665718504e-05
-7.67866498145633e-06
2.59269562627237e-06
-2.35998693980951e-05
-6.06220656166659e-06
-1.70830555151337e-05
-2.52344102376851e-05
-3.57637747792033e-05
-3.29011185546791e-05
-3.57128099944515e-05
-2.29888209657628e-05
-4.20587333263209e-06
-7.22564656598296e-06
-3.47023323570359e-05
-1.27418013606933e-05
-1.55552719187492e-05
-2.43880334747973e-05
-3.24705326171368e-05
-8.47258489488863e-06
2.05200680690537e-06
-2.50055134477864e-05
-1.20684537935394e-05
-9.19427556410167e-06
-2.97901771373309e-05
-1.86320683545834e-05
-2.11528655214943e-05
-1.67777012343486e-05
-1.15546213449196e-05
-2.79906049455695e-05
-2.64721188020212e-05
-1.60339094175584e-05
-1.15086247353347e-05
-8.11885180560339e-06
-1.33349151939398e-05
-2.47975442991231e-05
-8.5430147931832e-06
-3.20691226055242e-05
-2.40073072928162e-05
-7.03502350947088e-06
-1.57330589517779e-05
-2.32673692836481e-05
-2.44553545012284e-05
-1.35777738695802e-05
-3.2698744631224e-05
-1.27065778173925e-05
-9.48246167738991e-06
-2.6026525219934e-05
-2.08081928555836e-05
-7.22280264511812e-06
-2.34074810897862e-05
-7.72058763165653e-06
-7.27413650822855e-06
-2.843038167966e-05
-2.51905572300408e-05
-2.23820790760556e-05
-3.10613303455258e-05
-1.97456954164879e-05
-3.84221222965724e-05
-2.88876055269332e-05
-1.04772293948402e-05
-1.39697347197052e-05
-2.69134482565789e-05
-3.93891894433721e-05
-2.55717404629069e-05
-2.65923165295667e-05
-2.76844426260746e-05
-2.72044718327231e-05
-9.49763689501894e-06
-1.32396221648735e-05
-3.07226820497183e-05
-3.16994758570385e-05
1.10877111365469e-06
4.65919286271172e-06
-3.22044576001438e-05
-2.07120210592191e-05
2.05163946979467e-06
-4.48994329161897e-05
-2.13446103453685e-05
6.60647774436417e-06
-3.18025281713567e-05
-3.47686539589057e-05
-2.3419338862182e-05
-1.67972976173444e-05
-5.4636833388325e-06
-2.03142768223506e-05
-5.35749834224667e-07
-1.12796483264893e-05
-3.48584964398841e-05
-2.61151489609388e-05
-1.25341039848056e-05
-2.64853156872362e-05
-3.06187979385469e-05
-2.40133458329164e-05
-1.6710740487508e-05
-1.70469134259876e-05
-2.64213888622465e-05
-3.22970531627633e-05
-2.8155692253926e-05
-2.34559354031783e-05
-2.98519368115569e-05
-1.80348084053419e-05
-1.32033957421868e-05
-3.15430664022917e-05
-8.61317680820159e-06
-3.42962809788552e-05
-3.12550331766119e-05
-3.54483128286132e-05
-8.48992719420941e-06
-1.02609208218306e-05
-2.94946310092567e-05
-2.96601810175763e-05
-2.75680587271544e-05
3.03089349661536e-06
-2.89200521101741e-05
-2.9146414069849e-05
1.87673822445423e-06
-2.32010376895682e-05
-1.4525896546667e-05
-2.83992261154656e-05
-5.16735818611922e-05
-5.95467880950782e-06
-9.08121851134392e-07
-2.66837949064326e-05
-1.90605477813192e-05
-2.06288498984728e-05
-7.57262192173324e-06
-7.3464401094766e-06
-2.22133122136265e-05
-2.1672827679476e-05
8.04897658476315e-06
6.8149748067953e-06
-1.93938605568264e-05
-1.7147564874585e-05
-2.70415007035279e-05
-8.8842352803409e-06
-3.72240674055263e-06
-1.59875142817796e-05
-4.6716798160535e-05
-2.42834185083972e-05
-2.64455176517278e-05
-2.53550557344435e-05
-2.7575016234772e-05
-2.7065161508639e-05
-3.15249794296185e-05
-3.71571439593265e-05
-2.1235665393613e-05
-1.65056069005616e-05
-1.70185544564419e-05
-2.40873970223003e-05
-2.35458615182825e-05
-3.21495180643176e-05
-1.95674843909517e-05
-3.10024131466822e-05
-2.22317075407548e-05
-1.96830814545551e-05
-3.0760711475562e-05
-7.1188060356501e-06
-3.0445175302248e-05
-3.05418893589785e-05
-1.46995065695759e-05
-1.11706588894416e-05
-2.04665944196424e-05
-2.08676169143771e-05
-3.47188609907453e-05
-3.71886574329408e-05
-1.44537940305344e-06
-2.2489732831231e-05
-2.6510390833348e-05
-1.15977509046876e-05
-1.2378669366716e-05
-3.16276843347081e-05
-3.17780350099823e-05
-1.58843662921359e-05
-2.2929027383438e-05
-3.38269464207334e-05
-3.83033021867171e-05
-3.71981195128126e-05
-2.40811877852214e-05
-2.84438144632967e-05
-1.86937093709054e-05
-3.05275194889004e-05
-1.9472208487226e-05
-1.29027667980851e-06
-1.41430121324656e-05
-3.69332702974091e-05
-1.34431125611989e-06
-2.92387715723705e-05
-1.07915049080432e-05
-3.39922705838772e-05
-3.4546514242594e-06
-1.71280378547372e-05
-1.01392978213537e-05
-1.93048183548812e-06
-4.18591618990828e-05
-3.52613833385094e-05
-1.61597417589389e-05
9.39262766360358e-07
-2.46884779066234e-05
-1.80982681598416e-05
-3.66565566038182e-05
-2.44857960986048e-05
-4.62123522924459e-06
-3.0749664209422e-05
-3.39850893883333e-05
-4.75399013946762e-05
-4.13884378235241e-05
-2.75380536588565e-05
-1.68439428036547e-05
-4.11122569251335e-06
-5.1726091039952e-06
-1.35642804700808e-05
-1.63023622481736e-05
-9.86919416769851e-06
4.20816660485855e-06
-3.35043072422745e-05
-6.23699109821904e-07
-2.05329340192867e-05
-1.95359449751237e-05
-3.06718706694242e-05
-2.71678772720177e-05
-1.82643155646586e-05
-2.71891111085466e-05
-3.53215757241322e-05
3.12355061574042e-06
-3.31230388944817e-07
-1.172222846899e-05
-2.83383655056056e-05
-7.67577344814961e-06
-1.70967567487932e-05
-3.20625646311162e-05
-2.2461114164268e-05
-2.40501884991833e-05
-3.33105975893252e-05
-3.07754229108089e-05
-2.57791509226223e-06
-7.54251577774296e-06
-3.70630263669024e-05
-2.43158947899928e-05
-9.67192676112043e-06
-3.01100478974552e-05
-2.84652245673235e-05
-1.9432287631035e-05
-7.10060282397935e-06
4.08093977940303e-06
6.76989395108663e-06
-5.99457069723154e-06
-1.33237996531735e-05
-2.42798544840473e-05
-2.21402582764721e-05
-2.95621121262794e-05
-2.08622662313854e-05
-9.15607137546266e-06
4.65631513519731e-06
-2.8034617144033e-05
-1.84350069838837e-05
-2.35226539502425e-05
-2.82749053606089e-05
-1.56992263645433e-05
-1.54686044754448e-05
-2.14328790433375e-05
-4.24974203700845e-06
-2.60534702076302e-05
7.99720172147157e-06
-1.71278969852097e-05
-1.93248928591868e-05
-1.65485185823262e-05
-2.46717957909634e-05
-9.5123996439844e-06
-9.06560069882991e-06
-4.31370398492364e-05
-2.20903666438953e-06
-1.10147367408885e-05
-2.50506133700476e-05
-1.95083318134183e-05
-1.3852637493502e-05
-2.34553978993654e-05
-2.81881147254492e-05
-1.59165602068243e-05
-2.71328829276527e-05
-3.31686292398826e-05
-3.31848964569407e-05
-1.45417556372019e-05
-4.1620279373218e-05
-3.63414179715382e-05
1.13451254273319e-06
-3.44948688611376e-05
-1.73377068517933e-05
-3.0215789536325e-05
-2.28581697301837e-05
-4.87830737581844e-05
-2.20561878383846e-05
-2.82107516234965e-05
-3.57976841541565e-05
-1.99010946030631e-05
1.28567662459152e-06
-2.320760007064e-05
-5.30207764479544e-06
-1.92641008605785e-05
-1.34009064339258e-05
-2.26499186622117e-05
-2.74784371206794e-05
-2.09504236770357e-05
-2.4417239544083e-06
3.62404420365829e-07
-2.42308602444074e-05
-2.40068439287581e-05
-3.22676450761132e-05
-5.76877547947982e-06
-7.48682820285261e-06
-2.93160473643505e-05
-3.98743900976623e-05
-2.74005499501133e-05
-1.14267343972681e-05
-2.909911626182e-05
-1.87760175090644e-05
-2.73250689174653e-05
-1.93941961019896e-05
-1.11310663744441e-05
-2.85849948523005e-05
-3.9374555742216e-07
-3.83241762407779e-05
-6.71603230979833e-06
-1.38720774727223e-05
-2.27121909814959e-05
2.23734514246448e-06
-2.92817139697016e-05
-4.6145928972752e-05
-1.1137305741921e-06
-3.73795515635737e-05
-3.24267565457453e-05
-4.16769195771655e-05
-3.33094775931561e-05
-1.20280306375838e-05
-1.1227452586455e-05
-4.06021566846154e-05
-3.8336848900564e-05
-3.23811799407564e-05
-2.61117242139195e-05
-2.36504642468046e-05
-2.78767210428028e-05
-3.08504674717484e-06
-2.67559909714081e-05
-3.84321344916779e-05
-3.51879306674055e-05
-3.71824352817261e-05
-9.41875666825229e-06
-3.38944668254952e-05
-1.09946684073921e-05
-1.36459837385088e-05
-4.27721220078276e-06
-2.43438367160373e-05
-3.89037653589896e-05
-1.9812059624466e-05
-1.81328511462674e-05
-3.41778425635757e-05
-1.80660824272827e-05
-2.58580548274358e-05
-1.11187425423508e-05
-6.02529905157949e-06
-3.12389849791099e-05
-3.52818106220279e-05
-1.4304792961106e-05
-3.74915512071649e-05
-3.2539758009671e-05
2.2863821790833e-06
-3.33782188657801e-05
-1.37273901104275e-05
-2.11263127149152e-05
-9.58775227881672e-07
-2.05880431131596e-06
-2.23459471330577e-05
-2.25749856222621e-05
-4.05450730666129e-05
-2.71285151539315e-05
-2.30240825345294e-05
-1.11471763640712e-05
-2.15952376860927e-05
-8.96838877428861e-06
-2.25241036458431e-05
-2.15269411824875e-05
-9.85306614485673e-06
-2.32235368723545e-05
-1.09942966237486e-05
-2.75146583327281e-05
-1.66611562048487e-05
-1.42555281265598e-05
-3.47094580158479e-05
-2.82019668963278e-05
-3.20179375439452e-05
-3.66809445072107e-05
-1.40546147474345e-05
-1.83949948779545e-05
-1.76765645493484e-05
-3.09730220756359e-05
2.49831054929853e-07
-1.3513114017802e-05
-4.26664708801377e-05
-3.88183647955885e-05
-4.0746423253338e-05
-2.81125111115503e-05
-2.34858217421233e-05
-5.16510043075735e-06
-1.95374291490527e-05
-3.23514201778604e-05
-2.52373517518264e-05
-1.72832484825816e-05
-2.59691576159777e-05
-3.35561942035147e-05
-3.82164215162722e-05
-9.4185950831897e-06
-1.64432131438915e-05
-2.53137324762049e-05
-1.21774515601237e-05
-4.14511756987463e-06
-2.54936869955306e-05
-3.46237379604784e-05
-1.84573582361399e-05
-3.32398642833989e-05
-1.0965437111584e-05
-1.41557990958852e-05
-2.13972907850737e-05
-1.86652673192764e-05
-6.78787765959312e-06
-8.68882787600892e-06
-1.41951138472308e-06
-1.79468278958986e-05
-1.08176499412916e-05
-4.97188726697664e-06
-2.34376533470978e-05
-7.0747833881307e-06
-1.82779905954665e-05
-3.45854149208767e-05
-2.91341358694569e-05
2.83125722989023e-06
-2.19978288663747e-05
-3.22434364023608e-05
-2.20285271683708e-05
-2.77843467814124e-05
-1.63859843966345e-05
-1.41740124883119e-05
-1.5971445497147e-05
-1.63180457366113e-05
-1.3067346111768e-05
-2.6630405645506e-05
-2.55120946190326e-05
-1.88438986399753e-05
-2.76342562156509e-05
-9.37364645369065e-06
-3.39083702571849e-06
-1.84555171672799e-05
-2.20034375813694e-05
-2.12722639969778e-05
-4.86464769368024e-06
1.38594249552393e-06
-2.13800262927294e-05
-1.67461396929037e-05
-3.30317509370997e-05
-2.04177810643964e-05
-4.87611438779464e-05
-2.18512899564708e-05
-8.01995750965474e-06
-3.32315987225459e-05
-1.91960206371048e-05
-2.38763467869466e-05
-2.12570888628132e-05
-3.34413408517298e-05
-5.4626137053917e-05
-1.3731738721562e-05
-3.4062748798952e-05
-1.89578882670891e-05
-4.44010697658424e-05
-5.95438902586355e-06
-4.39950016917175e-05
-3.93928198769907e-05
-2.25415518082702e-05
-3.20684014225031e-05
-2.06280587056764e-05
-3.08013315077446e-05
-2.94465437688921e-05
-9.20911413340355e-06
-2.65672506649233e-05
-2.00371871818179e-05
1.32829708406223e-05
-2.64772362951991e-05
-3.77610183573107e-06
-1.22195037110668e-05
-3.09926466576992e-06
-3.72702738299314e-05
-1.58635837492981e-05
-2.9742826493379e-05
-2.99790292612818e-05
-2.69397911423323e-05
-1.66427355198866e-05
-2.99347187057249e-05
-3.7392123725971e-05
-1.38254809884162e-05
-3.10882611501772e-05
-2.24060058766374e-05
-2.02130540072845e-05
1.0156439087299e-07
-6.99082210096319e-06
-1.17051301887709e-05
-9.52077044144941e-06
-4.51941415401318e-06
9.00395055730132e-07
-8.08871069786954e-06
-2.37263035441984e-05
-1.29239011650096e-05
-2.82658875103497e-05
-1.59837535763491e-05
-3.29034035631559e-05
-2.94926199007611e-05
-6.395658203876e-06
-2.99212894446278e-05
-9.77652268985064e-06
-2.47782074992422e-05
-7.86384726678904e-06
-1.92589193264522e-05
-2.41291484808252e-05
-3.46292363678377e-05
-2.05242606178843e-05
-1.54999063273609e-05
-1.33167069704613e-05
-3.0327025873368e-05
-1.37731442231548e-05
-1.64744714095911e-05
-1.780954601825e-05
-2.58591659603489e-05
-2.08633450726133e-05
-2.52064243584876e-05
-2.85843603562055e-05
-3.4509120119342e-05
-2.95820828414414e-05
-2.66805879694689e-05
-2.7918415734891e-05
-3.92589795959919e-05
-2.727738461426e-05
-3.46102403389759e-05
-1.15225948850309e-05
-2.89220303547332e-05
-3.81476065614601e-05
-4.04404405616612e-05
-1.62336760298035e-05
7.64853902281151e-06
-2.79712873772901e-05
-3.02251677360938e-05
-5.84200301952566e-06
-1.50973007463022e-05
-3.89424848350816e-05
-1.36823449733125e-05
-3.1990960572406e-05
-1.30138311481809e-05
-5.00562343156576e-06
-9.74837770275045e-06
-4.00446520343697e-05
-2.55776086125239e-05
-2.27669952019731e-05
-4.03083698127242e-05
-4.27349934237397e-05
-1.47843058975212e-05
-5.26119874007866e-05
-1.56960413683568e-05
-2.9463198801753e-05
-2.29658905537494e-05
-2.20203375654103e-05
-3.32492998786114e-05
-2.08811325226267e-05
-2.21630946312262e-05
-3.27627914285936e-05
-1.88331219552593e-06
-3.23124663641745e-05
-1.86642457649057e-05
-1.30777431419788e-05
-6.1199349966391e-05
-1.79292321671643e-05
3.07765738055951e-06
-3.10621018107347e-05
-5.62735560014522e-06
-9.8710247232327e-06
-1.8852678111655e-05
-2.10528852680884e-05
-1.9350782427603e-05
-2.51825394023968e-05
-2.63114764455616e-05
-1.59931584200535e-05
-3.31987431010759e-05
-1.48311475337172e-05
-2.35472255081385e-05
-1.32590640471494e-05
-1.16273703363583e-05
-1.22335091884825e-05
-4.12014423450013e-05
-2.1648267373196e-05
-3.87666219510662e-05
-3.27878493075165e-05
-4.3672689200525e-05
-1.36165345259046e-05
-8.12801165471724e-07
-3.28011188173098e-05
-2.913955104814e-06
-9.84065794100965e-06
-1.98800733864288e-05
-2.69934024239454e-05
-4.42365743526302e-05
-1.12757118576256e-05
-2.31348445571092e-05
-1.51525944657286e-05
-1.78976523956396e-05
-2.62944261375197e-05
-3.34978875534603e-05
-3.17829481588372e-05
-8.07005667283793e-06
-4.47998360052007e-05
-1.04186128233119e-05
-3.67529167553327e-05
-2.94602291019558e-05
-6.44513743760991e-06
-2.99132476169709e-06
-1.37934477686596e-05
-3.44033953678133e-05
-1.90369591132877e-05
-2.20023600850069e-05
-2.65739798959762e-05
-2.86142894149337e-05
2.70207591277165e-06
-2.74358362445047e-05
-3.46137442751285e-06
-1.81831061464671e-05
-1.92686620860563e-05
-2.26093795427579e-05
-4.04738795691116e-05
-1.8393327740014e-05
-3.12631820074829e-05
-2.83648681941928e-05
-4.36218586999658e-05
-1.8335973826636e-05
-2.57815544617325e-05
-2.34859153735351e-05
-1.30747321622032e-05
-1.04478495167281e-05
-2.37674394969043e-05
-5.22135724654389e-06
-1.13089600353254e-05
-4.42926890110914e-05
-4.48058361394796e-05
-2.73944413707741e-05
-1.58716042917255e-06
-1.4958757138976e-05
-6.57182067724966e-06
-1.6048283545711e-05
-7.32691847631467e-06
-1.46386065290438e-05
-3.00642050921584e-05
-3.53976074766029e-05
-1.63552531582095e-05
-2.04670509768653e-05
-2.87766308823038e-05
-1.84950914010013e-05
-2.88880682047321e-05
-3.43550394427459e-07
-3.20825792552519e-05
-2.01210388016463e-05
-4.78073056215357e-06
-1.10977232797867e-05
-1.48509691322226e-05
6.61133574138699e-06
-1.52947876709835e-05
-4.78424468368601e-07
-2.42700932255334e-05
-1.26848303153348e-05
1.53320417048134e-06
-3.21813892253237e-05
-8.21756102827215e-07
-1.44686050311928e-05
-1.07931687184362e-05
-2.12944062032288e-05
-2.96164767166915e-05
1.28650040024537e-06
-5.39499831002587e-06
-3.42096699005466e-05
-3.64327724653784e-05
-1.79846603773197e-05
-8.08910672880884e-06
-1.04479249742177e-05
-1.39752825930321e-05
-2.28662353206829e-05
-1.15111475530362e-05
-3.73377287132227e-05
-2.72732996766067e-05
-9.25405490442904e-06
-2.93603664574212e-05
-1.55894597198055e-05
-2.88366018337238e-05
-2.34594078460826e-05
-2.14830609990491e-05
3.75767371826161e-06
-7.56129125532885e-06
-1.53009774581152e-05
-1.72455706099717e-05
-1.5940858355477e-05
-1.29686099698772e-05
-1.33199776363542e-05
-3.08241805951799e-05
-3.60030401415627e-05
-2.95931910798099e-05
-2.53247539111214e-05
-1.96867599878514e-05
-3.09632714556247e-05
-2.1117793150698e-05
-1.48028800255075e-05
-1.23186363630443e-05
-1.11548247730535e-05
-3.73174319381923e-05
-3.45547173383819e-05
-3.69838468765658e-05
-3.12617679142469e-05
-2.46050688765731e-05
-5.03246662976613e-05
-1.50776965744679e-05
-2.49370414419676e-06
-1.24676738918598e-05
-9.7886218871696e-06
-1.31203808823215e-05
-2.3917966409318e-05
-2.47326253905088e-05
-6.46791579913643e-06
-2.36972958266485e-05
-3.6158801436058e-05
-8.54827970315206e-06
2.63575364894952e-06
-4.16588975729622e-05
-1.38845380697245e-05
-2.47296601114934e-05
-2.15407082659085e-05
-2.43098807404945e-05
-3.44219762805297e-06
-2.09864730548205e-05
-2.55174370655221e-05
-8.97680782833156e-06
-2.09657748712127e-05
-1.97725303162536e-05
-9.49924785462326e-06
-2.3560790958923e-05
-2.14428963681661e-06
-1.46463251880326e-05
-1.96296340870711e-05
-4.68923135327748e-07
-1.41776802099985e-05
-1.59888669794858e-05
-1.06548640845199e-05
-1.20974129706271e-05
-6.59344835298509e-06
-2.43093127371835e-05
-1.32211010399405e-05
-3.11816735552367e-05
-3.23168912475209e-05
1.52484730201214e-06
-5.73789626069877e-06
-8.19610042603353e-06
-1.99930861014832e-05
-2.25271487971954e-05
-1.23602896074814e-05
-1.31379140141689e-05
-2.42827787745396e-05
-1.69001793615564e-05
-2.40739904618311e-05
-4.68851104119504e-06
-2.31314637676391e-05
-8.92957727076433e-06
-3.85616563012463e-05
-3.58483954136874e-06
-5.51466358518435e-06
-5.37178471134593e-06
-1.23013724059669e-05
-2.5015381949645e-06
-5.83869532093361e-06
-3.66240301280296e-05
-3.92437783822573e-06
-2.82259711579338e-05
-3.61581293207158e-05
-1.57791395393181e-06
-7.23037276831681e-06
-2.80485361350225e-05
-2.13488685845075e-05
-3.60952043903307e-05
-1.8752308186471e-05
-9.26468125385855e-06
-3.45995818693949e-05
-3.77749618188226e-05
-5.39570097170823e-05
-2.45472208294563e-05
-6.56789089216567e-06
-2.38291107999028e-05
-3.36892858892051e-05
-2.24795283557694e-05
-1.13245131085343e-05
-3.21478098454054e-05
-5.8078476597829e-06
-2.73104458224333e-05
-1.64318355539735e-05
-3.09339180208262e-05
-3.03396312836689e-05
4.80387794245413e-07
-6.74683264165715e-06
-2.38105159699023e-05
-2.48489114884814e-05
-4.43442354695316e-05
-1.49887436073093e-05
-3.06570437818117e-05
-9.32939976870017e-06
-6.48707176433988e-06
-1.40538940724875e-05
-3.51687840982924e-05
-9.09734309019024e-06
-2.40958995396048e-05
-3.10237167841126e-05
-1.61367814446082e-05
-1.68507132462619e-05
-2.54706640262173e-05
-1.68598069469659e-05
-2.25668963548886e-05
7.05180633782506e-06
-1.73699412717367e-05
5.01262141743829e-06
-2.79173973470103e-05
-6.7920198557678e-06
-3.87182796976039e-05
-2.08719664347522e-05
-3.08332401344487e-05
-3.75895702710667e-05
-4.18889358963629e-05
-2.91420472700175e-05
-2.08158690864226e-05
-1.58998851914691e-05
-1.92499391121505e-05
-2.54862451767144e-05
-1.58595529273945e-05
-2.28272761287439e-05
-3.37769512800748e-05
-2.51913351393976e-05
-1.92919157758715e-05
-2.3564279057599e-05
-2.63226797879688e-05
-7.00389245585268e-06
-7.89799783415183e-06
-1.23705873863431e-05
-3.86013062082154e-06
-1.67002083201455e-05
-9.83806002866425e-06
-1.45835975203432e-05
-3.24607585300561e-05
-4.76649656203971e-05
-4.30510109387214e-05
-2.84956153110433e-05
-4.71030355300036e-05
5.70330423695775e-06
-3.93129669367951e-05
-2.97694132983254e-05
-8.31585066869347e-06
-3.78689337356615e-05
-2.64018120921726e-05
-1.92838597877794e-05
-2.30752286129299e-05
-3.38533879017482e-05
-7.93422645610452e-06
1.23759027905041e-05
-3.01058974174231e-05
-1.53855066187369e-05
-6.0470539756835e-06
-2.52145839228389e-05
-3.07749364231497e-05
-3.2984744487937e-05
-1.65260030041594e-05
-2.41527483415411e-05
-2.12769776982045e-05
-1.91458032896245e-05
-6.07022731875802e-06
-5.39808801554488e-05
-1.26135865611787e-05
1.34267308426668e-05
-1.49526255883451e-05
-1.81014750656991e-05
-2.47278698468959e-05
-1.13729157464525e-05
-1.76229411869237e-05
-6.06817278565028e-06
-3.2236037261944e-05
-1.54570384144945e-05
-4.06806565142204e-05
-5.37836737097963e-06
5.40393239538313e-06
-3.48811452382605e-05
-4.01371991537234e-05
-2.0096776200819e-05
-8.46725539113147e-06
-9.88291812530253e-06
5.98192082956917e-06
-1.83669337371113e-05
-1.06587721771434e-05
-4.28374492399621e-05
-1.42101340970393e-05
-1.58015858048235e-05
-5.1368019347031e-05
-2.11095308664382e-05
-1.7750836411367e-05
4.92928608918177e-06
-3.33031014411045e-05
-2.58864616313583e-05
-1.66879888935543e-05
-3.28384070151727e-05
-2.23894039622725e-05
-1.62331059208064e-05
-2.76460310272099e-05
-2.24316252478272e-05
-3.50250322653156e-05
-1.26486731374072e-05
-1.20720265239174e-07
-1.91503415643219e-05
-1.15477599983753e-05
-1.67315236260395e-05
-1.22959322287548e-05
-1.34817306801892e-05
-2.10046036320152e-06
-3.11600858145502e-07
-1.64511795441721e-05
-2.48991548535867e-05
-1.84317444182421e-05
-2.50672153002189e-05
-4.14364155586424e-06
-4.15098232045566e-05
-2.61723351788287e-05
-4.98997669686034e-06
-2.49254765749241e-05
-4.19420797767817e-05
-3.2575554366508e-05
-2.88645949745378e-05
-2.40437322409147e-05
-2.15208761702047e-05
-2.66100302948378e-05
-2.59913275515754e-05
-1.9257497677565e-05
-3.66787223004297e-05
-2.76048911999017e-05
-2.64661693056114e-05
-7.41408168150599e-06
2.20440955936656e-05
-8.16175961391133e-06
-2.43268206740716e-05
-9.7223278690013e-06
-3.14849055407248e-06
-2.46314685999572e-05
-1.40887629340093e-05
-4.22752911589259e-05
-3.65515291413234e-05
-4.19861762685971e-05
-2.5074342180762e-05
-4.44166159403528e-05
-2.12214827420565e-05
-3.38048798056869e-06
-3.67598443367586e-05
-1.35618728947924e-05
-4.25983121859074e-06
-9.01704201356628e-06
-1.38890068597009e-05
-3.66589582782493e-05
-2.77261926519049e-05
-2.69945292548612e-05
-2.46217156780503e-05
-2.42439535740217e-05
2.87572949684564e-06
-7.13851717761994e-06
-3.76666466247103e-05
-2.91758784556595e-05
-1.84869179987565e-05
-3.45132674613333e-05
-3.01708726011799e-05
-6.93269456608045e-06
-1.2488132890245e-05
-3.83697946653234e-05
-3.48661728715669e-05
1.12137046819881e-06
-1.47614684434952e-06
-2.84188173695399e-05
-2.41420051045347e-05
-1.88894167799404e-05
-8.29077541244227e-06
-4.17201615490457e-05
-5.61411273162228e-05
-2.04536369638183e-05
-3.3840189134393e-05
-3.93937607168149e-05
-2.76444754451874e-05
-2.03267053491644e-05
-1.84012996408927e-05
-1.20490038573104e-05
-1.27807475511889e-05
-1.85296823122437e-05
-1.25916649434257e-05
-2.04520037848489e-05
-3.64489327561945e-05
-1.97571338965679e-05
-8.74080572467564e-06
-1.13005088351902e-05
-1.58885299692244e-05
-1.36805526303967e-05
-3.98682527570885e-05
-3.8038373592376e-05
-2.06986209056262e-05
-2.48398458168756e-05
-4.88774097264023e-05
-1.8718383679343e-05
-3.53160142685321e-05
-3.9340269184341e-05
-3.34582660372205e-05
-1.11984373228971e-05
-2.40541309377908e-05
-3.2577182817709e-05
-4.26419356768566e-06
-2.84242412526838e-05
-1.41400154958702e-05
-6.09135767834701e-06
-1.69198287982407e-05
-3.54260419203334e-05
-1.29675777342789e-05
-6.97469220242592e-06
-2.78320221156402e-05
-3.16351532876561e-05
-1.59580371927737e-05
-6.96218674602645e-06
-1.21992589601578e-05
-3.0548004429306e-05
-1.62950121927423e-05
-3.60270698429134e-05
-2.45839193669434e-05
-5.37109404816258e-05
-2.90450557530441e-05
-2.74729975488902e-05
-3.83626698564889e-06
-1.53677053921751e-05
-3.41134297400553e-05
-9.34508720923182e-06
-2.42519463546939e-05
-3.32301881810503e-05
-5.63325167743819e-06
2.87523184817894e-06
-3.08250837905629e-05
4.30871370498075e-06
-3.07454774191937e-05
-1.77163863615343e-06
-1.46617341169748e-05
-2.95793359629861e-05
-4.29884656784773e-05
-2.82163911687213e-05
-1.20190087046062e-05
-1.43945510202977e-05
-1.63527558240474e-05
-3.20116125776067e-05
-3.14648433138554e-05
-8.84994850724685e-06
-2.73048091971588e-05
6.13305486820604e-06
-1.62536230842094e-05
-1.11365838178654e-05
-1.49683760485398e-05
-1.64766184068467e-05
-2.46886572746357e-05
-5.34001633122526e-07
-1.74202958115703e-05
-3.27454149065059e-05
-3.23212607486704e-05
-1.63568685415428e-05
-2.5231441027628e-05
-5.33679774172374e-06
-5.82161566748186e-07
-1.94875480380564e-05
-1.11327982537503e-05
8.40894008148213e-06
-2.2981999488714e-05
-7.16846913399313e-06
-3.32586783635289e-05
-3.46493959635258e-05
-1.33863492518508e-05
-5.09629672156208e-05
-1.04146132515675e-05
-1.63434339865983e-05
-2.52868776364924e-05
-1.94145702598089e-05
-6.19736822597761e-06
-2.89058029326178e-06
-3.28035286574569e-05
-2.48497900919436e-05
-1.35524775536047e-05
-3.53134960437232e-05
-1.25701964061991e-05
-1.56739379965092e-06
-1.91689023929769e-05
-3.3316288052265e-05
1.0115293126724e-05
-4.48823324195488e-06
-2.20836999755311e-05
-1.08686661541874e-05
-3.84508397635331e-05
-3.21358474865639e-05
-3.52071827310483e-05
-3.18046612171952e-05
4.42406126326325e-06
-2.19560979461302e-05
-2.86315680392953e-05
-3.08895868782279e-05
-4.52742905044117e-05
-3.99150678651126e-05
-3.03597417447574e-05
-1.76091320174044e-05
-2.17913500788538e-05
-1.67807337723691e-05
-1.28494326814163e-05
-1.86512351303812e-05
-1.70289999949068e-05
-2.51041760088101e-06
-3.49824486571762e-06
4.4185764348907e-06
-5.60488867433874e-06
-3.20207158041068e-05
-6.92891702796747e-06
-1.24301175067337e-05
-1.25727240619499e-05
-2.68195627613952e-05
-2.63809606689418e-05
-1.60495768544082e-05
-1.25367601145128e-05
-1.9090664901135e-05
-2.9219560339751e-05
-2.16591140917156e-05
-2.73992867786375e-05
-4.05882235383641e-05
-4.47576644510363e-06
-3.43398473964138e-05
-2.306715838326e-05
-5.17369848651544e-05
-2.50128082716049e-06
-2.13174950899468e-05
-1.78713535050686e-05
-8.40243400431085e-06
-1.25895004176511e-05
1.24477516785707e-05
-1.49710740704514e-05
-4.09145495053158e-06
-2.75878872102685e-05
-1.70729328517802e-06
-1.35032350201983e-05
-1.88876078813518e-05
-2.28394454921641e-05
-1.13514235578957e-05
-3.43716652460117e-05
-2.38796247910016e-05
-2.53228512425951e-05
-2.28821786553251e-05
-6.29825367293821e-06
-1.44297043199962e-05
-3.06168256708433e-05
-4.95476088301499e-05
-2.57107067842533e-05
-1.65038199192166e-05
1.3687740843979e-05
-1.45451163124387e-06
-7.51161144021449e-06
-8.81290992644711e-06
-3.03003905083723e-05
-1.53054702701986e-05
-1.97527771576277e-05
3.67064593088675e-07
-1.89090330003258e-05
-2.96436283750559e-05
-5.66718906644101e-06
-2.44263662033452e-05
-2.25802960628541e-05
-2.08684753913468e-05
-1.86604907068893e-05
-4.1946266549771e-05
-2.11410305929081e-05
-1.47760252797705e-05
-4.65464134064463e-05
-2.2400087097863e-05
-3.00833108545966e-05
-2.76996607553411e-05
-1.99809278208679e-05
2.52574189168248e-06
-7.1243250867529e-07
-4.13454643331023e-05
-2.86618318205891e-05
-1.20005137579536e-05
-3.25326332619004e-05
-5.94668282173221e-06
-3.27077343525725e-05
-4.45004533373068e-06
-9.04115917189691e-06
-1.81160018343716e-05
1.08641030153356e-06
-4.34640669885902e-05
-2.14221542381064e-05
-2.08782456211404e-05
-1.54258655313062e-05
-2.6006750663296e-05
-1.53627210878517e-05
-2.15600929386631e-05
-1.5889537043948e-05
-2.79792174176443e-05
-6.85369554054e-06
-4.3531445134262e-05
-4.11932322644306e-05
-6.96549579951594e-06
-8.91646528891052e-06
-3.0702390679323e-05
-4.02902333867968e-07
-3.95458237422634e-05
-1.91697270632934e-05
-1.40395330285786e-05
-1.66050399719597e-05
-2.40449226961582e-05
-4.01357926286299e-05
-2.546305986283e-05
-2.45447820573036e-05
2.33952327393286e-06
-1.59550269726361e-05
-1.78278510712039e-05
-2.62114633527245e-05
-2.16924859198544e-05
-6.82871627542297e-06
-2.49694627226232e-05
-9.99528628999468e-06
-3.55227394061857e-06
-1.28673467167011e-05
-2.79950794054804e-05
-5.26104680329603e-05
-3.36858166978945e-05
-3.87643261607257e-05
-2.97032090513861e-05
-1.02047319441042e-05
-2.15762109521964e-05
-1.75201493876303e-05
4.12259573898562e-06
-3.14554527654703e-05
-1.89611124968675e-05
-4.09713298176241e-05
-1.37980896718276e-05
-2.24790765315307e-05
-2.9054018717376e-05
-1.84459535691451e-05
-2.28874206824532e-05
-2.24565472335613e-06
-1.54240042541522e-05
-2.00025611942958e-06
-8.17310220236024e-06
-8.66776351205928e-06
-2.16057771874089e-05
-2.3252102012946e-05
-2.46378618672131e-05
-7.81285875997539e-06
-2.57478115449159e-05
-6.51177134359969e-06
-2.89002744780295e-05
-1.8726296629251e-05
-3.12515187166862e-05
-7.88393889647689e-06
-3.05577826474713e-05
-1.12899161268297e-05
-1.54148752332367e-05
-1.56903050652368e-05
-1.11427248321289e-05
-2.45106838643388e-05
-1.5343261031238e-05
-2.42171107148532e-05
-2.38405834826165e-05
-1.00796630821004e-06
-3.16116154698652e-05
-3.81854762794667e-05
-1.53654384047238e-05
-3.6681410843048e-05
-3.80158704479925e-05
-1.27440389889446e-05
-3.65750035142708e-05
-3.98660731648027e-05
-4.98951750112492e-05
-2.04536470267653e-05
-1.79893106266668e-05
-2.23500499904226e-05
-1.98060462923539e-05
-2.27582567044028e-05
-1.72860475283164e-05
-1.16250901981351e-05
-3.76538936323012e-06
-3.21800084292182e-05
-3.88678874510222e-05
-2.38966780910595e-05
-4.22906576175729e-06
-1.42982360190464e-05
-4.30702507245765e-06
3.96670377619223e-07
-1.06120639254132e-05
-3.7666792220995e-05
-7.54920584248237e-06
-1.46161822138879e-05
-1.10448308914371e-05
-1.24863013636248e-05
-1.33434541398519e-05
-1.07964149163199e-05
-2.83034400393099e-05
2.23066228523475e-06
-5.17343236275894e-05
-1.34242535787629e-05
-2.84929083200781e-05
-1.63409441670601e-05
-3.81402853088971e-05
-4.70712287237751e-05
-1.08804001795785e-05
-1.79956194764193e-05
-1.45452689801526e-05
-1.11448374880573e-05
-2.21406529694855e-05
-1.3158111749773e-05
1.58668773881275e-06
-2.27998309769345e-05
-3.13336419015121e-05
-2.08913409975616e-05
-1.98552803636988e-05
-4.99993445061703e-06
-2.18147208150939e-05
-1.88213289941378e-05
-1.3458468838165e-05
-2.76663891656579e-05
-2.97102315432291e-05
-8.44866480926065e-06
-5.74508705219888e-06
-2.89995991977526e-05
-3.56286902164689e-05
-2.95056865977402e-06
-3.00253547734118e-05
-1.59802753027436e-05
-3.45565290601821e-05
-2.90136538444102e-05
-1.26018000873431e-05
-1.64910748955568e-05
-2.38858718451476e-05
-2.78528125928582e-05
-3.86048592878345e-05
-4.36785032172705e-05
-2.74475745283888e-05
-3.39859996419204e-05
-1.30229386528349e-05
-2.4929139954158e-05
-3.84950178310135e-05
-2.25647600450436e-05
-2.7792529679399e-05
-4.22962606870528e-06
-1.37698564045291e-05
-2.8784937190175e-05
-3.10960416368838e-05
-1.25336268745866e-05
-3.69435202185222e-05
-1.81422167155149e-06
-4.39155083308922e-05
-3.69326585261297e-05
-3.77095512639228e-05
-4.36462467838662e-05
-5.10149430618971e-05
-4.07387886529083e-06
-2.24283907533265e-05
-1.74548913789872e-05
-5.96619195299266e-06
