# Supplementary material for: Research on computational propagation and identification of mine microseismic signals based on deep learning
Source: PLoS One. 2025 Oct 22;20(10):e0334641. doi: 10.1371/journal.pone.0334641 (PMC12543183; doi:10.1371/journal.pone.0334641)
Supplement: S1 Data — (ZIP) [file pone.0334641.s001.zip › 000100500000985.xlsx_0.txt_24.txt.txt]

-2.46350628306989e-05
-2.30903875640272e-05
-3.18491198730797e-05
-3.31585357856854e-06
-1.71988208909593e-05
-2.86314408221756e-05
-3.79162385996618e-05
-2.80799478671654e-05
-1.79586906335656e-05
1.12206103451576e-05
-1.46603427913223e-05
-1.07868646644225e-05
-2.06872914681502e-05
-1.70985091516113e-05
-2.32667667027801e-05
-3.61793175536102e-05
-8.0051799020514e-06
-2.30256625619344e-05
-1.21395575960612e-05
-2.72565499451179e-05
-1.79346296829795e-05
-1.42750312310613e-05
-1.08981703754082e-05
-1.28957457880433e-05
-3.94549707530425e-05
-2.97641700901193e-05
-1.29899934304728e-05
-2.52975913455901e-05
-3.27056763655616e-05
-6.66921006896348e-06
-3.12842283330832e-05
-3.13896563541581e-05
-2.96778173728115e-05
-1.77464896234482e-05
-2.06197669521318e-05
-1.92244833749764e-05
-7.47842349075364e-06
-2.80901557345249e-05
-8.44760896201226e-06
-1.47121150641449e-05
4.11061610658087e-06
-3.4975982831996e-05
-3.50155789793427e-05
-1.00323444532502e-05
-2.08551334891489e-05
-2.5832368610562e-05
-1.5824263505103e-05
-1.51678559213922e-05
-1.98953192902283e-05
-1.61769623012413e-06
-1.37234557912945e-05
-8.66362976749428e-06
-1.04083331428352e-05
-2.76919695581869e-06
-4.9763195352579e-06
-1.03643206766893e-05
-5.26933835160321e-06
-1.60044786439638e-05
-1.13447201728301e-05
-2.21122105282013e-05
-6.27498652442613e-06
-2.52575716241419e-05
-2.59561080644551e-05
-6.23898582641292e-06
-1.59207900269903e-05
-1.23672762637747e-05
-8.74093418948094e-06
-2.4996245995968e-05
-1.90999005558727e-05
-4.86131528897234e-06
-1.28690606416839e-05
-1.81992307419604e-05
-2.04406229427613e-05
-1.08727187871933e-05
-2.78517494514712e-06
-3.83172510343906e-06
-1.72877791332512e-05
-2.24087583952092e-05
-1.55697244909007e-05
-1.25567630346574e-05
-1.87035098320814e-05
-4.98309762312121e-06
-3.54231523924217e-05
-3.35414058398924e-05
-1.65911229919404e-05
-2.47914254766397e-05
-2.70118918839183e-05
-2.00413632975562e-05
-2.32683897716116e-05
-3.04477710005704e-05
-2.48262690142888e-05
-1.42618821405505e-05
-3.23242510367353e-05
-2.68687892036577e-05
-1.24966614345958e-05
-5.06220634793701e-05
-3.29845004439931e-05
-2.69062271948272e-05
-4.06244879476023e-05
-1.6286222741069e-05
-3.48768102505543e-05
-4.33895329389358e-05
-2.32173989857332e-05
-3.1030360348547e-05
-2.12258319455276e-05
-6.44290019618261e-06
-1.62621834235066e-05
-1.71623933931161e-05
-1.06280813978599e-05
-3.42497484018041e-05
-2.06974713540478e-05
-3.41677881175026e-05
-3.91368668932236e-05
-1.96575384042001e-05
-1.50861535433761e-05
-1.42061565267083e-05
-1.48387130260091e-05
-1.34393474492902e-05
-7.14127938992823e-06
-2.37433920854637e-05
-1.58051559093211e-05
-3.30255395418336e-05
-2.98113461702491e-05
-2.84531338566355e-05
-1.49717779799372e-05
-2.10936823473813e-05
-3.66129317958494e-05
-8.86358876074367e-06
-3.05426119615841e-05
-1.99670179542239e-06
-8.24151132270667e-06
-1.24908768118097e-05
-3.21791890674789e-05
-3.82737119260681e-08
-7.08357462832678e-06
-3.73402403271175e-05
-1.96327028779452e-05
-1.81163420717698e-05
-2.34688455422245e-05
-1.14367093258191e-05
-9.25170493653338e-06
-3.28114893167373e-05
-2.16034140287086e-05
-3.69620999210423e-05
-1.75572854707324e-05
-1.40856251955482e-05
-1.9656927684819e-05
-2.56958528166344e-05
-1.34279068765322e-05
-2.6300679825979e-05
-2.01193853909165e-06
-1.80952266500256e-05
-3.41659334671047e-05
2.93301610459441e-06
-1.40669657128936e-05
-3.27109083837524e-05
-3.64429629635136e-05
-1.34081309520685e-05
-1.64502958475745e-05
-2.49077992329937e-05
-2.42597238216374e-05
-2.58584553390208e-06
-5.9152561588986e-06
-3.66231685897792e-05
-7.99340400060114e-06
-3.65419174346782e-05
-1.04451189278071e-05
-1.85574574391152e-05
4.4744868302833e-06
-1.76088393495298e-05
-1.96427598004237e-05
-2.65289368064296e-05
-2.73742709633599e-05
-1.14429921218392e-05
-4.55418929664383e-06
-7.25952974737793e-06
-7.29836289019861e-06
-9.68078313461742e-06
-2.32710277993972e-05
-1.39942434763427e-05
-1.83758998762224e-05
-5.55953673062281e-06
-2.41635041998977e-05
-1.47185278764073e-05
3.6434808850217e-06
-1.41291981969367e-05
-3.09115959906277e-05
-3.73863230223781e-05
-2.30270848344396e-05
-4.44045742234189e-05
-2.69025161758671e-05
-2.54750712465212e-05
-1.54261838549397e-05
-2.69421322375097e-05
-1.21587793377807e-05
-3.51562925145259e-05
-2.88155058560157e-05
-2.39234052633721e-05
-3.07136578995399e-05
-2.21101123363811e-05
7.52233571999902e-07
-1.40310159835555e-05
-1.68846605388897e-05
-6.97479793406987e-09
-1.34533313346736e-05
-1.76187323487677e-05
-2.86263354638567e-05
-1.92196681619717e-05
7.03757969905292e-06
-8.31826559740725e-06
-2.24067458304538e-05
-2.1322537556869e-05
-1.93845088526776e-05
-3.59182533733064e-05
-2.97602190505937e-05
-1.57967682115376e-05
-7.79939353616431e-07
-3.59285568609293e-05
-2.01140746910752e-05
-2.33831020920921e-05
-3.59639007897055e-05
-1.18980152016441e-06
-7.9201855556132e-06
-1.05236529635413e-06
-4.50966649630728e-05
-1.60967190187185e-05
-1.01751240400354e-05
7.14663439072322e-07
-1.45434719846083e-05
-1.70177072930964e-06
-2.4081413175116e-05
-1.86925441366224e-05
-3.03789823986629e-05
-1.4200701354077e-05
-2.53773006584437e-05
-2.41014275451911e-05
-1.16702408264046e-05
-1.63086122506472e-05
-1.9296130695744e-05
-3.52025617935327e-05
-2.03893110728554e-05
-2.35451247036626e-05
-2.2662061422472e-05
-1.83192309106647e-05
-2.47112599354249e-05
-1.05855436940074e-06
-1.42547582245127e-05
-7.40292125490337e-06
-3.80353207520162e-05
-5.7802082676595e-05
-2.91926882596647e-05
-2.11770370667281e-05
-1.31501707076736e-05
-1.69992205136943e-05
-1.52288379981184e-05
-2.07619236750136e-05
-1.37040586352802e-05
-1.31002872789599e-05
-6.94962030940791e-06
-3.6582174870431e-05
-3.29080235632991e-05
-7.67501532678968e-08
-2.78386804625046e-05
-4.81150168751334e-06
-2.05931372521894e-05
-2.46999135372017e-05
-2.70855077708293e-05
-2.81465550804181e-05
-3.49500927162741e-05
-2.0870732430634e-05
-2.938989426955e-05
-2.08202720164944e-05
-1.63218713079385e-05
-3.20314619836132e-05
-1.26914977928193e-05
-1.32272754331585e-05
-2.39270368257082e-05
-1.50677072341751e-05
-4.93781003077098e-06
9.95232417281257e-07
-1.72225106534138e-05
-1.77593004911616e-05
-1.20927391867999e-05
-2.07347669922431e-05
-2.17109455710348e-06
-2.64733239546135e-05
-3.7234317272086e-05
-2.897590547282e-05
-8.51841076477472e-06
-8.55384693073269e-06
-2.08650387175622e-05
-1.86805860457313e-05
-1.68821651738271e-05
-2.2217282023449e-05
-7.4066630752577e-06
-1.97019684016949e-05
-4.378192536743e-06
-2.36007474884446e-05
-2.21124773543494e-05
-5.99135119963166e-06
-1.90328135820314e-05
-4.31859126276155e-05
-1.61445147566308e-05
-6.20108109432916e-06
-4.54966885072823e-05
5.93104888426382e-06
-7.14136133665825e-06
-2.12704573557535e-05
-3.67078351163853e-05
-2.58735875568531e-05
-3.28857838635105e-05
1.51440532741666e-06
-2.97712041045167e-05
-2.32869282904106e-05
-1.20802159375834e-05
-2.6077038090709e-05
-2.75720832023985e-05
-2.28984320336606e-05
2.69865384581538e-06
-1.37868416984905e-05
-1.34548151793785e-05
-2.08200569250664e-05
9.38831873921148e-07
-4.05409370429756e-05
-1.40824783688863e-05
-2.51785881465947e-05
-2.83262327384636e-05
-3.84375521030152e-05
-1.37115112986825e-05
3.77541057484035e-06
-7.14099947753529e-06
-2.05458880999414e-05
-3.98953253762213e-05
-6.87875223118235e-06
-3.3092736421947e-06
-2.20561005765274e-05
-1.26459662243719e-05
-1.95140442393844e-05
-3.64782039299145e-05
-3.12674390697649e-05
-1.35357589898327e-05
-2.7037530349353e-05
4.43768910022979e-07
-2.47881494877065e-05
-3.38182076498379e-05
-3.25451988025755e-05
-1.7877048563438e-05
-1.03682589452124e-05
-1.70661790005624e-06
-3.33586776810701e-05
-1.33568141932416e-05
-5.19816346961238e-05
-6.72612397667029e-06
1.36646024322303e-05
-3.60539528833994e-05
-3.83511066020871e-05
-4.64741470184654e-05
-1.23950882231432e-05
-2.52709036627481e-05
-3.69200441807461e-05
-1.06637034422343e-05
-2.01556652372191e-05
-2.53878234801556e-05
-7.44392496706183e-06
-4.84132820873716e-06
-7.96630288313416e-06
-2.41939152498401e-05
-7.68188242061607e-07
-3.81256395627703e-05
-1.87463351697813e-05
-5.6624685027018e-06
1.10855519937896e-06
-2.48098693595373e-05
-1.92201592869811e-05
-9.24478861258558e-06
-3.06149277891791e-05
6.65035205061142e-07
-2.22536036031564e-05
1.49893083197075e-06
-7.38511702400675e-06
-2.67054658999024e-05
-2.19170650736505e-05
-9.30941433119224e-06
-2.43388477670594e-05
-1.3794547295734e-05
-8.06500868312737e-06
1.7966742795834e-06
-1.58362450956031e-05
-2.12877741446851e-05
-1.44143151700674e-05
-2.69552665637712e-05
-5.57965311812086e-06
-2.59551313638705e-05
-2.10788042726929e-05
-3.44533653705014e-06
-1.78379732760647e-05
-4.46153466176398e-05
-2.26694157031217e-05
-2.91657499141119e-05
-7.39348363750582e-06
-2.71511454037964e-05
-2.68720589424169e-05
-2.6080282287612e-05
-3.36427085006332e-05
-2.73385924122517e-05
-2.97637330132356e-05
-2.16804081682993e-05
-1.40142029898057e-05
-2.35087131270601e-06
-3.29278817155791e-05
-2.78075804317173e-05
-2.05819320501386e-05
-3.08197374003571e-05
-2.28935021046319e-05
-2.50407146028865e-05
-9.87239948716538e-06
-1.10087762976791e-05
-1.3707263849896e-05
-1.05294705610818e-05
-1.85118715170704e-05
1.29515967446648e-06
-1.08823313945782e-05
-3.49280506347335e-05
-1.63515304156276e-05
-1.25106049856642e-05
-2.45047038870721e-05
-7.22503792080272e-06
-1.51675712591539e-05
-1.46666774020118e-05
-2.74598004051891e-05
-3.28748234060467e-05
5.68799683623518e-07
-1.34217709933635e-05
-2.45863722103102e-05
-1.3637226695851e-05
-2.58718925830167e-05
-2.91236390097573e-05
-3.2711359650736e-05
-1.4985115601396e-05
-1.63262424303517e-05
-2.92572864569268e-06
-4.01396451960281e-05
-2.91343177410552e-05
-2.92749623218407e-06
-1.56830215985106e-05
-2.31650444443553e-05
-1.02261685133675e-05
-1.3313189608849e-05
-1.25652185585107e-05
-2.04470099025686e-05
-2.59661461529672e-05
1.18042908235907e-05
-1.84329509848376e-05
-1.53341671316591e-05
-7.01835588636045e-06
-4.6496928821453e-06
-1.97472980271672e-05
5.69588846711303e-06
-1.376473059107e-05
-2.7417827716714e-05
-2.48250569260374e-05
1.69592365481813e-06
-2.64987013045579e-05
-1.72158988185218e-05
1.72241078891041e-05
-8.28136744608974e-06
-1.67150600765411e-05
-1.48223427160058e-05
-1.08817585753502e-05
1.0367387910187e-06
-3.04101573344696e-05
-4.18510801511968e-06
-1.31155203800039e-05
3.39563357272885e-06
-5.11933737127727e-07
-1.87579882906444e-05
-3.43433987039851e-05
-2.71353314224311e-05
-4.02903842312948e-05
-8.69659530341942e-06
-8.27071494153493e-06
-1.67304743197928e-05
-2.57683621209682e-05
-2.76611410458695e-06
-2.04863294714465e-05
-1.81645213722336e-05
-1.60145625038964e-05
-2.31835675051931e-05
-1.27487826711438e-05
-1.57941817273041e-05
-2.79671911337704e-05
-2.8591509413086e-06
-2.44457440792555e-05
-2.39030033082787e-06
-1.19184249688933e-05
-3.37526949442532e-05
-3.91930761032259e-05
-1.45111586401811e-05
-1.98005319985605e-05
9.45895000482453e-06
-1.51766713668339e-05
-3.19390662276925e-05
-2.06610623994993e-05
-3.99672145719851e-05
-2.13997968170003e-05
-1.3321575389594e-05
-3.09845234531434e-05
-2.89845900854167e-05
-2.45489877996556e-05
-2.21696733347459e-05
-2.58492409128585e-05
-3.38687844639859e-05
-1.9850480735657e-05
-3.76623546616857e-05
-3.05096904780732e-05
8.3128697066963e-06
-3.4878676048083e-05
-4.05140299782747e-05
-5.96427945626462e-06
-1.22310283152843e-05
1.42186235621908e-06
5.08252542003725e-06
-2.29794980127282e-05
-1.97933343147824e-05
-2.04567015609922e-05
-2.46768335452953e-05
-2.49833421245669e-05
-3.97994825277815e-05
-2.01203795523313e-05
-3.55600284081893e-05
-2.97234435229699e-05
-3.1097142181545e-05
-1.16835810963846e-05
-1.85727513060293e-05
-1.95578479768753e-06
-2.37192993331098e-05
-1.37093900916647e-05
-2.27128238281975e-05
4.4741637066661e-06
-1.70095196807833e-05
-2.90860032073051e-05
-2.28310192044872e-05
7.13994735063777e-06
-2.30620739494835e-05
9.87739516759487e-06
-2.81200768630405e-05
-2.01914634336638e-05
-2.80341987535632e-05
-3.05899972707987e-05
-2.60855532005026e-05
-3.23154495612807e-05
-1.23447072356009e-05
-3.13486652993281e-05
7.35277667440046e-07
-2.41762012491444e-05
-1.151162974724e-05
-7.65491874670652e-06
-7.59347217097355e-06
-2.45422997308929e-05
-8.25548329067858e-06
-2.91148688303462e-05
7.4578816970726e-06
-3.19799678199686e-05
-4.50515597604515e-06
-2.44991670778833e-05
-2.27054377482864e-05
-1.35639577395316e-05
-6.00735280804704e-06
-6.9822228537684e-06
-1.23699636198603e-05
-2.74064777874376e-05
-9.04602439260541e-06
-2.25140357698446e-05
-2.25239952575313e-05
-3.37592671604328e-05
-1.96523280770102e-05
-7.30754355182885e-06
-2.15200228157637e-05
-1.84978108562889e-05
-2.62165729090208e-05
-9.8498049789472e-06
-2.82001727258905e-05
-2.01629435850749e-05
-7.20900448022368e-06
1.13060614261721e-06
-3.17654296241288e-05
2.80330235222446e-06
-7.08083642445962e-06
-2.20640839979648e-05
-6.77025084989215e-08
-2.86175880826296e-05
-3.24825014166334e-06
-2.48650285074477e-05
-3.08851630512191e-05
-1.71085725334139e-05
-3.37359571835817e-05
-2.94700319808382e-05
-2.79134076678262e-05
-1.23168908334401e-05
1.54817746042103e-05
-1.8973019753663e-05
-2.76994033942693e-05
-1.3767085336865e-05
-7.92896898091456e-06
-3.19964157515427e-05
-2.38672875619212e-05
-3.64978090753773e-05
-1.6493497283301e-05
-3.07773588258618e-05
-1.30456297931117e-05
-5.97467313050753e-06
-2.0442210305512e-05
-2.30828434759898e-05
-1.19412295788603e-05
-1.91527967436578e-05
-1.4212614874014e-05
-2.62772806191527e-05
-2.1444855334791e-05
-1.96884592411617e-05
-2.69043277170143e-05
-2.13706782527472e-05
-1.35383548443044e-05
-3.4587659207669e-05
-7.80985264008612e-06
-1.82873547141982e-05
-1.45588082981076e-05
1.09371979557289e-05
-1.58369259264354e-07
-5.26003330814566e-06
-4.55523547604999e-06
-1.4481475708778e-05
-2.88215711987297e-06
-1.97872571892676e-05
-2.75016210472693e-05
-1.8443742387396e-05
-1.69613625179163e-05
-1.30708852296666e-05
8.71646055810387e-06
-1.38669295648232e-05
4.53422067881202e-06
-1.50591260763215e-05
-1.60896311669157e-05
-2.2622188093039e-05
-2.33799427047848e-05
-3.26671079243417e-05
-3.90243396481137e-05
-2.53293965512276e-05
-1.45761872244556e-05
-2.1950348428232e-05
-1.68547243339785e-05
-1.24400359160479e-05
-2.92387263703918e-05
-1.38241814116516e-05
-6.13291012459129e-06
-8.41361918985474e-06
-5.82287135992613e-05
-2.3578712673832e-05
-2.32061011469589e-05
-3.62605581405486e-05
-3.00263746287982e-05
-2.13082830248775e-05
-3.2212895161511e-05
-1.10266160236288e-05
-7.99202180788381e-06
-1.31301997704858e-05
1.23265661268932e-05
-4.56683091590744e-05
-3.37245927525893e-05
-2.4548784487849e-05
-7.71506742660669e-06
-2.10976881788146e-05
-1.80234439888972e-05
-2.26815178666108e-05
-2.3549318530928e-05
-1.1325722124379e-05
-4.68129458633375e-06
-1.19910656285958e-05
-2.73163337718235e-05
-1.82663840376721e-05
-1.4140602763835e-05
-2.61064053229862e-05
-1.71676112000435e-05
-1.90642724544648e-05
-1.64943818207733e-05
-2.47734498130533e-05
-1.91619332117268e-05
-2.11722260181675e-05
-1.92208665923842e-05
-2.21594372600147e-05
-1.94146061737911e-05
-2.40334720764876e-05
-2.69791522199685e-05
-4.37082253926465e-05
-2.47517644439011e-05
-1.32331995362693e-05
-2.83515113509505e-05
-1.63553842811566e-05
-1.04632269501209e-05
-2.08693340473716e-05
-2.45002193804975e-05
-3.54893534821508e-05
-2.4671229159052e-05
-2.52240031536556e-05
-2.16481685383098e-05
-2.0466697626839e-05
-1.91000030724408e-05
-8.15179591794718e-06
-4.08343821182797e-05
-7.39938394874543e-06
-3.19621143893645e-05
-2.60520310256544e-05
-1.22045576907641e-05
1.00486493494416e-07
-1.71671915749328e-05
-3.80364667279776e-05
-3.52511125296051e-06
-3.10460047062736e-05
-5.86575027009478e-06
-2.35580909358491e-05
-2.29886286269226e-05
-3.12738233014177e-05
-2.40702494352921e-05
-2.61237637722738e-05
-1.92516419326739e-05
-7.5351330754661e-06
-8.85106441378408e-06
-2.36041286187469e-05
-8.27628068955144e-06
-1.60357476938303e-05
-3.71080339007928e-05
-2.60520068854859e-05
-8.38593040183483e-06
-3.90353946233863e-05
-1.62347750080136e-05
-7.87495016874012e-06
-2.27283332021284e-05
-1.64993164584859e-05
-2.72139639322195e-05
-1.82627234050629e-05
-1.55494075229393e-05
-3.38018316306573e-05
-4.04740945116254e-05
-2.86705980814735e-05
-1.02307672956251e-05
-2.34456089725615e-05
-2.2663656066676e-05
-1.29105230154022e-05
-1.06993289688754e-05
-1.63458761513534e-05
-3.2803854281738e-05
-2.6709609858376e-05
-2.97863518761904e-05
-2.52381699250919e-05
-4.93634135295285e-05
-6.27976084208681e-06
4.16919778806689e-06
-2.18022308160156e-05
-2.06498719165437e-05
-2.71740834737448e-05
-7.52219244972485e-06
-2.67654643470269e-05
-1.4853387757793e-05
3.02041179100014e-07
-3.41499658365609e-05
-2.92077898931787e-05
-1.81064538573447e-05
-3.78717644242612e-05
-1.18611846175234e-05
-2.87028980394769e-05
-9.80321565675045e-07
-1.37826211957719e-05
-2.86005210851714e-05
-1.69322289277722e-05
-1.87873686089069e-05
-1.8941422411124e-05
-3.36257707281535e-05
-5.64922261735948e-06
-1.36834289277408e-05
-1.69259788588418e-05
-2.67859471641222e-05
8.91922278449276e-06
-1.86187289376332e-05
-6.42746111152061e-06
-1.9304583862606e-05
-4.00186149857406e-05
-1.1891807957382e-05
-1.74730341934914e-05
-2.30984499813958e-05
-1.87555434283989e-05
-6.65955562966194e-06
-1.26721711846904e-05
-3.80927170930008e-05
-2.1273189952445e-05
5.48062848356114e-06
-1.27911887125714e-05
1.90345881790849e-05
-1.18219759899153e-05
-7.92575267560685e-06
-2.35460745117156e-05
-1.43871962373803e-05
-4.58504099466012e-06
-2.20247957858493e-05
-3.74063758744134e-05
-7.47483276540954e-06
-1.76000431444367e-05
-2.81648632803076e-05
-3.30275483677052e-05
-3.70647811725283e-05
-3.86059507327896e-05
-6.53051151914185e-05
-2.45956073690357e-05
-5.35641453625896e-06
-2.91831596681069e-05
-1.29764605375772e-05
2.07770167434755e-06
-1.95543341973655e-05
-1.95611109380926e-05
-5.28805758525334e-05
1.87188393118824e-06
-3.47041620243704e-05
-2.44863347421147e-05
-2.82316065461622e-05
-2.63766813304292e-05
-1.47800807148078e-05
-2.57555602343461e-05
-3.29810656076952e-05
-1.76644698260996e-05
-1.35485128766179e-05
-3.69275923903472e-05
-2.06889815122392e-05
-6.21755691446228e-06
-2.41746726360189e-05
-3.48436513207563e-08
-3.70690344691563e-05
-5.36776628251224e-05
-1.91589524644512e-05
-1.56922751371485e-05
-2.2025810706197e-05
-1.65771956474706e-05
-3.2266049049479e-05
-1.31638731216726e-05
-8.60189061774794e-06
-1.13805679998102e-05
-2.1664557285038e-05
-9.11980670641927e-07
-2.75628233513636e-05
-3.05536417355341e-05
-3.40684802838148e-06
-1.52833946193674e-05
-2.29370832856343e-05
-7.30203679978413e-06
-1.97658161888132e-05
-2.11680279247676e-05
-4.05807918277218e-05
-1.03872063062399e-05
-1.2602705479047e-05
-2.1585651587119e-05
-2.05237951193981e-05
-2.34210468679596e-05
-5.06490963228637e-06
-2.70506716784322e-05
-1.57203365023021e-05
-6.84460094640328e-06
-3.3822092168725e-05
-1.86612299347332e-05
-2.05832610912484e-05
-3.76307434089878e-05
-2.03554915103234e-05
-2.92729561111814e-06
-2.81607246654414e-06
-1.3501468252258e-05
-3.00246401921425e-05
-2.182940190955e-05
-2.33658747152902e-05
-4.39860675333433e-05
-3.29492643934175e-05
-1.41580486856848e-05
-1.42892356626844e-05
-2.61768814660823e-05
-2.19435302175578e-05
-2.87856442494662e-05
-1.8737823085398e-05
-1.54073791081336e-05
-4.19090605703725e-05
-1.47100689040262e-05
-4.33835074578374e-05
-1.37357414584164e-05
4.7244054075594e-06
-1.70914115620853e-05
3.34291496851856e-06
-1.3796306807015e-05
-2.87309003548514e-05
-1.08850368288148e-05
-1.78060467012854e-05
-1.87300518945401e-05
-3.78669486583944e-05
-7.34504020922292e-06
-3.99164498280219e-05
-3.1186288915055e-05
-3.42795477865589e-05
-1.78380137853665e-05
-1.92496460537381e-05
-1.76655463556342e-05
-3.8499981577509e-05
-3.35919306570618e-05
-3.00835241126074e-05
-1.99847364475088e-05
-1.41017693061409e-05
-1.50307458911168e-06
-6.68978209520389e-06
-1.21550216808893e-05
-9.26343608519359e-06
-2.39154734320644e-05
-1.63330602661963e-05
-6.26968468895881e-06
-1.03875011122861e-05
-8.58362401224271e-06
-1.00562892037253e-05
-3.3962191733872e-05
-2.31825242882001e-05
-2.78489907101058e-05
-4.04072112454895e-05
-3.28818204050506e-05
-2.69784121803252e-05
-1.30479725444803e-05
-3.52185093986834e-05
-3.47714463623107e-05
-4.17332448142945e-05
-8.87480292952267e-06
-2.28869673816067e-05
-3.66375702933299e-05
-1.70700476400691e-05
-2.91057701538568e-05
-3.12465349587108e-05
-4.26005247110334e-06
1.5811250208905e-06
-2.14684968827548e-05
-3.44302091671618e-05
-2.56747659473427e-05
-3.05749189961665e-05
-2.15741660091871e-05
-6.57777017716372e-06
-1.44297911663125e-05
-2.60647299573665e-05
-2.75433259965856e-05
-1.13332826099898e-05
-3.77675935123669e-05
-2.76546566786457e-05
-4.23234793999181e-05
-4.33326572487942e-05
-3.05908098991253e-05
-6.23659651689491e-06
-1.51546559288558e-05
-2.30052198062732e-05
-2.87661036231391e-05
-1.0555798978698e-05
-3.78608998147781e-05
-6.17304201717987e-06
-5.01028212979832e-06
-1.09052941893179e-05
-1.98836833660892e-05
-1.79755932938086e-05
-7.78076380856718e-06
-1.66965288104024e-05
-3.85793875142479e-05
-8.86599657684267e-06
-9.50031363588293e-06
-1.6794586233029e-05
-1.32497866474585e-05
-5.40943851981752e-06
-1.29218775462086e-05
-1.85769422780076e-05
2.46071360801776e-06
-2.67050973176559e-05
-3.97328908933151e-05
-3.62182253920212e-05
6.74738250469787e-06
-2.07392638191975e-05
-9.27948539076792e-06
-1.32678365864829e-05
-1.64119971403161e-05
-2.86143248928519e-05
-1.63674289995696e-05
-3.49694894787689e-05
-3.3879259420936e-05
4.79673894173287e-06
-2.2229442773841e-06
-4.82555415208633e-06
-2.63392332396708e-05
-2.53556424535382e-06
-2.9466401515216e-05
-1.74242795646583e-05
-1.1994434476961e-06
-2.36012138495124e-05
-1.34748949291774e-05
-5.28815189898428e-05
6.2698443458306e-06
-1.64511360329763e-05
-9.92448040396114e-06
-2.62453040937063e-05
-1.99278372990793e-05
-1.21302221238899e-05
-2.1917095556863e-05
-2.34714588223118e-05
-4.66441841325955e-05
-2.13309437535642e-05
-1.13319011396246e-05
-1.5854621641759e-05
8.15893337964717e-07
4.1749596606015e-06
-1.94496485362615e-05
-9.97116661217594e-06
-7.47941283703193e-06
-2.5727886647263e-05
-1.20482943437123e-05
-2.28111675579485e-05
-1.92544869853032e-05
-3.16684103469172e-06
-1.34039176741245e-05
-2.54671294929434e-05
-1.36641852158361e-05
-2.10342428937526e-05
-2.39615500586946e-05
-2.6221297805957e-05
-3.75890600651514e-05
-2.27060401691311e-05
-1.2304951992805e-05
-3.48085598316228e-05
-2.58081563791438e-05
-1.74651742610998e-05
-1.73814567653848e-05
3.40042904814748e-07
-2.20221505125547e-05
2.68377911439624e-06
-8.91400706920325e-06
-1.61745485674365e-05
-2.65300168015384e-05
-1.85922170395119e-05
8.79088853853637e-06
-1.38272901672917e-05
-4.71129795050654e-06
-2.97294421725638e-05
-1.87712852484324e-05
1.59471958381716e-06
-1.62978190128922e-05
1.00331584952064e-05
-4.51352963451916e-06
-1.47136579725573e-05
-1.40824134322357e-05
-1.96709935277958e-06
-1.18415617021341e-05
-4.06586798973133e-05
-1.87600979745527e-05
-1.63304143665394e-05
-2.21023280822365e-05
-2.44851434980267e-05
-8.42583117823075e-06
-2.69802100283831e-05
-2.34037243592456e-05
-5.1688047179783e-06
-3.61976874949507e-05
-1.63363800633826e-05
-1.51250227385848e-05
-1.08164360138793e-05
-2.46066568762806e-05
-1.89136284270341e-05
-2.65969429903837e-05
-4.04377355751075e-06
-3.10546497394373e-05
-3.70829490568971e-05
-3.82416420704224e-05
-2.11143125189876e-05
-2.1553237919393e-05
-3.81383384928158e-06
-1.6162190986075e-05
-5.26771003346547e-05
-2.24954961168336e-05
-1.68851554431965e-05
-1.06396207093546e-05
1.6810142451242e-05
-9.18917490892653e-06
-2.54243428400091e-05
-3.53186774774372e-05
-2.75536597798796e-05
-1.17258741796788e-05
1.52665452572202e-06
-3.44345168974976e-06
-2.82395784000796e-05
5.54562024600643e-06
-3.17741940318208e-05
-1.13288638117538e-05
-2.50520703295284e-05
-1.24175095408702e-05
-1.12655713828296e-05
-2.50768368376546e-05
1.51911484255917e-06
-1.13393015957909e-05
-5.01028444575638e-05
-3.47146284896638e-05
-3.75980233279441e-05
-3.08523505411127e-05
-6.862123616095e-06
-1.76801816601459e-05
-2.26411656733436e-05
-1.19743345267777e-05
-2.94919374551864e-05
-7.44469313853486e-06
-3.15746618984046e-05
-4.0782800174519e-05
-3.62861083984744e-05
-4.99427304548948e-06
-1.82541779740056e-05
-2.35978928445511e-05
-2.64973830425314e-05
-1.08533995598713e-05
-1.35023421250617e-05
-2.53415072811848e-05
-1.04964269373235e-05
3.12830262118911e-06
-2.04798410668839e-05
-4.00127706603003e-08
-3.19874582093475e-05
-1.33684471927879e-05
-1.92919817746069e-05
-3.23313674172349e-05
-2.80087571139725e-05
-5.50453332974295e-07
-6.70090963699428e-06
-5.07524630147046e-05
-6.62705979326832e-06
-1.30307743722396e-05
-1.53456230725552e-05
-8.16093052732152e-06
-6.49172644152083e-06
-2.14228815529857e-05
-1.08016816629128e-05
-1.1263817540963e-05
-2.02038868272098e-05
-2.7758612302601e-05
-1.35968264582154e-05
-1.58627258657937e-05
-2.10810842722637e-05
-2.48491250979414e-05
-6.23043331692582e-06
-8.90730220020087e-06
-1.54308412671505e-05
-1.08405509274234e-05
-2.53694846726056e-05
-1.0395903158025e-05
-2.40611932595072e-05
-2.30306775867928e-05
-4.94233452205569e-05
-1.5264351260305e-05
-3.75796628537082e-05
-4.03614985954247e-05
-2.43061798272786e-05
-2.85401588618204e-05
-7.07341696282493e-06
1.00879229090249e-06
-1.62283399700074e-05
-1.77951830467353e-05
-1.71702776717169e-05
-1.41455402956075e-05
-2.28174847472916e-05
-1.86544844443303e-07
-4.5795056828824e-05
-1.70786136615422e-05
-1.39748904012883e-05
-2.22045294358918e-05
-4.91376752819868e-05
-2.54336903751959e-05
-4.02895158772074e-06
-1.84903035920015e-05
-4.12015835844835e-05
-9.48418457746853e-06
-3.44138120449785e-05
-3.12770608117042e-05
8.49010850634166e-06
-5.98491075021405e-06
-1.22625223722924e-06
-4.02550298194442e-05
-2.00453305020327e-05
-2.52250446603278e-05
-2.20167888062796e-05
-4.10717120514258e-07
-3.43708576839948e-05
-3.06788971666944e-05
-4.93153431088125e-06
-2.8817981839101e-05
-1.87035322850982e-05
-1.31298629922939e-05
7.60704159174771e-06
-4.52514977154273e-05
-2.35047546318171e-05
-2.21338725471069e-05
-1.78315332925596e-05
-1.94992843994965e-06
-2.56820076252316e-05
-3.72840197616606e-05
-1.58713481092247e-05
-3.79115161774928e-05
-2.90099712179161e-05
-3.05995214459632e-05
-1.69093542320442e-05
-1.43106650928263e-05
5.07182192462577e-07
-3.34982994528214e-05
-4.57339030701457e-06
-4.66669388661358e-06
-9.98168629239403e-06
-4.03651633526106e-06
-1.48497092123381e-05
-3.34433255703309e-05
-1.62615624604642e-05
-3.24232085952862e-05
-4.64462720982349e-05
-2.80146920921921e-05
-3.45102329656111e-05
-3.06011590548965e-05
-1.00656864221752e-05
-1.22777623792018e-06
-3.04102995688066e-05
-7.21998363878494e-06
-4.00296542741395e-05
-3.46545986600657e-05
-2.02961193688532e-05
-1.62937197546537e-05
-3.38053914971728e-05
-3.51981553109307e-05
-5.12580895215195e-06
-1.79397203379645e-05
-3.54849608584771e-05
-3.17241738508821e-05
-3.39879706570811e-06
6.43510876987649e-06
-1.82581446676552e-05
-1.59134567689415e-05
-1.54950933040653e-05
-2.50805486951559e-05
-2.25556282231965e-05
-5.92757027515654e-06
-4.5167780532911e-05
-1.00706777599071e-05
-2.0519666496885e-05
-2.32404391207362e-05
-3.12552277355726e-05
-2.54490077064542e-05
-2.75077979334867e-05
-7.54694294178526e-06
-3.79631061252369e-05
-2.84889128257911e-05
-2.67950316222954e-05
-1.19314303458552e-05
-2.3107852883505e-05
-1.78227703731072e-05
-1.57780642816357e-05
-5.84558266367716e-06
-1.74727669142897e-05
-1.80824236672455e-05
-1.62156369041058e-05
-3.40964294958007e-05
-4.50385899264928e-06
-1.78909000047389e-05
-3.12893274424793e-05
-1.6527149307827e-05
-2.78777634145879e-05
-3.61929340190879e-05
-1.97453580882977e-05
-8.7173721296924e-06
-2.53392846482325e-05
-3.85027457279266e-05
-2.78961075327212e-05
-2.79558742413544e-05
-1.98881183257445e-05
-3.58628110674642e-05
-3.52217326238069e-05
-3.62786117465371e-05
-1.96440748647971e-05
-6.21956688580659e-06
-1.14315184392924e-05
-1.87066528870052e-05
-1.53736327616189e-05
-2.25879981603539e-05
-8.54533938363899e-06
-4.42255700068548e-05
-1.79110312831523e-05
-2.4625612270744e-05
7.1461231703515e-06
6.39625763971129e-06
-1.63694697386884e-05
-1.16013265120159e-05
-2.34844399452439e-05
-2.99861859385738e-05
-3.70534098127009e-05
-3.29024181330477e-05
-2.66052915129419e-05
-2.695149977031e-05
-3.84147553688436e-05
-1.78045554199977e-05
-1.67357699298611e-05
-3.17886558736354e-05
-1.11390930766532e-05
-3.12149360779727e-05
-4.55205046123468e-05
-2.60424828822878e-05
-2.54287219095463e-05
-4.09855857796552e-05
-2.07176733858437e-05
-1.33255663661722e-05
-7.77503030987433e-06
-2.52189735034472e-05
-3.02833858788113e-05
1.98599863644719e-07
-2.63707422143845e-05
-2.42633957436388e-05
-4.0962855804672e-05
-4.97802876527398e-05
-2.96910218358091e-05
-1.81410958496684e-05
-2.06104863662614e-05
-1.33027135476191e-05
-2.18917951459659e-05
-1.83346850999451e-05
-2.69361564966752e-05
2.23143179058874e-07
6.43228235462622e-07
-2.12643129799639e-05
-2.96505754001342e-05
1.02052711735491e-05
9.42363223517455e-07
-3.08764666061401e-05
-2.88497974728567e-05
-3.30564424843219e-05
-2.51377953835476e-05
-1.16814493338181e-05
-2.23668388193755e-05
-3.40054615765074e-05
-4.05823961480651e-05
-2.32294576525681e-05
-1.23648609002386e-05
-1.30784687314625e-05
6.47982022500319e-06
-1.33811122297462e-07
-2.51730757190037e-05
-1.42595444288704e-05
-3.09628458377094e-05
-3.65772639765719e-05
-2.22845979312774e-05
-2.69442784874109e-05
-6.26249718349681e-06
-2.8157930463916e-05
-1.28328057656059e-05
8.01842800619169e-06
-4.36128008868263e-05
6.74040106389738e-06
-1.36473464219013e-05
-2.04072707066849e-05
-2.24316213962696e-05
-1.531749682537e-05
-2.19844584087484e-05
-2.81756470380362e-05
-4.12374525268319e-05
-9.42503710881076e-06
-2.89967186709202e-05
-7.10303090987056e-06
-2.07534062293325e-05
-2.7750306980753e-05
-1.86385039131644e-05
-1.15900108256024e-05
-3.47908971069731e-05
-1.54288676959747e-05
-3.64157793935975e-05
-1.4552557191107e-05
-6.85810139573904e-06
-5.01561653893319e-05
-2.20770950178058e-05
-2.03894544030735e-05
-1.82449812851616e-05
-1.21948477720441e-05
-1.86378674031144e-05
-3.55567309471964e-05
-3.8873878938149e-05
-3.17704352397664e-05
-3.26228088856572e-05
-2.59508640011831e-05
-2.72345879056752e-05
4.34881571761432e-07
-1.06867062757543e-05
-1.88968976405281e-05
-2.30701923186073e-05
-2.49716283138581e-05
-2.50918240598456e-05
-1.55375310761753e-05
-6.14348209298754e-06
-9.55203741869494e-06
-2.56935287733966e-05
-1.19977268630399e-05
-2.83537546168419e-05
-1.65986548283985e-05
-3.25659820446238e-05
-1.71811622661756e-05
-1.06008659202395e-05
-4.0035470414556e-05
-3.55305495460548e-05
-1.00889116223473e-05
-7.76925564013892e-06
-2.13959771202209e-05
-1.54563413228213e-05
-4.49263441589508e-06
-1.76595559752362e-05
-2.14566408946676e-05
-9.04304076214942e-06
-9.32319706027302e-06
-7.39812893669407e-06
-1.28416651231461e-05
-2.65564133902713e-05
-3.89268366389528e-05
-2.76640349589345e-05
-1.16810840726843e-05
-3.82476053332801e-05
-4.83664116482651e-05
-2.44657526194443e-05
-2.20462833733404e-05
-3.57237461634501e-05
-1.8356369747041e-05
-3.20045516504175e-05
-2.66033545096792e-05
-1.00469134834105e-05
-4.08052383593117e-05
-1.16908190151398e-05
-1.34684344919351e-05
-2.83964917370315e-05
-4.67529788853288e-07
-1.71618658730035e-05
-1.06756290934007e-05
3.04347153317398e-05
-1.844119949271e-05
-3.48675739404516e-05
-2.47429075717822e-05
-1.97663833258624e-05
1.73456055853179e-06
-1.53345716626895e-05
-2.93503931414807e-05
-1.96612469591324e-05
-2.45288450671612e-05
-2.77562187307632e-06
-2.53828917166961e-05
-3.13014244923082e-05
-1.75908080149852e-05
-3.26545464371103e-05
-3.14983945683586e-05
-2.40082195460831e-05
-3.0600951039226e-05
-2.53075957123103e-05
-3.18432895775633e-05
-2.70735526351022e-05
-2.18662176368175e-05
-1.37551864356101e-05
-2.00352229991784e-05
-1.88310922531719e-05
-1.50572071688946e-05
-5.06705710502082e-06
-2.09579400477167e-05
-2.9960273467806e-05
-2.30285480096244e-06
-2.42909433840947e-05
-3.46228291370733e-05
-3.51975128796297e-05
-9.78546232731596e-06
-2.10516826101106e-05
-2.68633001142988e-05
-2.41185882713989e-05
-4.0277858988152e-05
-1.92967460322299e-05
-1.42749451389779e-05
-2.59426025294503e-05
-2.26846327468318e-05
-4.81200207938883e-05
-3.60230099338063e-05
-3.66713211815026e-05
-2.47241580467479e-05
-1.75202885791185e-05
-3.2251415758044e-05
-3.32527107887197e-05
-1.41821410363461e-06
-2.46617405225806e-05
-2.02488608055081e-05
-5.85828463825439e-05
-1.65034669746717e-05
-2.46111026040144e-05
4.05972287511638e-06
-2.43889743805273e-06
-1.79939924741607e-05
-2.69266591192919e-05
-3.09894287671781e-05
-2.75503249053977e-05
-3.53015098328462e-06
-9.5633054813936e-06
-1.84483525155972e-05
-2.8615858735915e-05
-2.92185391590526e-05
-3.04486827125409e-06
-9.66030999575358e-06
-7.73348415565471e-06
-1.65169033818294e-05
-1.00354262219174e-05
-1.52496853597045e-05
-1.43162842885394e-05
-1.77597919127357e-05
-4.94496177097567e-05
-1.16335287790913e-05
-1.56915384176194e-05
-2.16154015489493e-05
-1.38188346970109e-05
-1.78087388326113e-05
-2.90436177628857e-05
-1.01652703080895e-05
-3.46493986468243e-05
-1.32356506466626e-05
-2.25303737259324e-05
-4.07710215225742e-06
-3.71552858734423e-05
-1.71635362371464e-05
-1.71550856813404e-05
-2.57881930445335e-05
-2.19616214554904e-05
-1.1423652365823e-05
-3.35650562289209e-05
-2.66093959863134e-05
-2.25852397085841e-05
-6.5933467567638e-06
-4.46384404469822e-05
-1.81715764894236e-05
-4.22254923092399e-05
-8.67523119480481e-06
-2.45422841573794e-05
-3.34329918603917e-05
-3.18011137130233e-05
-2.20721417711858e-05
-1.67506934310294e-05
-2.04458346461196e-05
-2.3146777788169e-06
-1.06711006219932e-05
-2.41799181826936e-05
-4.06695605917787e-05
-2.38075195543543e-05
-1.30997457757612e-05
-1.20939413380105e-05
-1.39447177050213e-05
-1.68997187262427e-05
-2.03978354724614e-05
-9.68739043303182e-06
-2.79406092527193e-05
-1.97733319325207e-05
-1.51682442385411e-05
-2.72426698335679e-05
-2.348334463452e-05
-2.20022480164615e-05
-1.85079516595743e-05
1.66746857771822e-05
-1.19759139926927e-06
-1.39707101007649e-05
-1.77795996947594e-05
-4.84150843389425e-06
-1.80722914537824e-05
1.118100089797e-05
-1.85276112536e-05
-1.62121525344775e-05
-1.53115066336227e-05
-9.26965858191881e-06
-1.71455249287982e-05
-2.67348825536322e-05
-3.31760679524339e-05
-2.64565270549933e-05
-1.66608512333068e-05
-2.02391195781357e-05
-1.8516884934153e-05
-1.56339477877247e-05
-3.3847614019543e-05
-2.52838750780515e-05
-1.81473510499992e-05
-8.58346579067768e-06
4.18715555126983e-06
-2.03564895074108e-05
-4.01431820659178e-05
-2.16686364392753e-05
-3.48832689567189e-05
-2.89469908870425e-05
-1.94607756470133e-05
-1.69801649432731e-05
-3.33394752746692e-05
-1.16810981485983e-05
-1.15357305685246e-05
-5.35440693586184e-06
-3.58202700499905e-05
-2.31211365278019e-05
-1.45383250047381e-05
-7.02599149905175e-06
-1.39020979014221e-05
-2.10062411939443e-05
-2.12075424646733e-06
-9.1930244076397e-06
-1.01913745014828e-05
-2.48163295304666e-05
9.07414508473181e-06
-1.65232533224333e-05
-1.80671087626674e-05
-2.19406350960302e-05
-3.20818447952057e-05
-4.23240168122426e-05
-1.72568046377273e-05
-3.36049546941303e-05
-5.19724873458311e-06
-7.87884073700232e-06
-1.57155084960428e-05
-1.874909657372e-05
-2.37370425372864e-05
-4.24851654622143e-05
-2.61543548246223e-05
-1.78296520541636e-05
-5.00296928235945e-05
-1.1389865434965e-05
-5.45309961489324e-05
-2.56045962054633e-05
-4.65746957212944e-05
-2.78939330857672e-05
-6.96542554878216e-06
-2.47092592844303e-05
-2.22209810630342e-05
-1.58161756293414e-06
-1.0421971943307e-05
-1.70476407802653e-06
-1.38633292300916e-05
-1.76357790910189e-05
-2.56465970246e-05
-1.50560580160897e-05
-1.28374800537658e-05
-1.54243722841209e-05
-3.04790785297216e-05
-2.70952865903206e-05
-2.24451196279134e-05
-2.3978245615085e-05
1.04056832002217e-05
-5.51956507577146e-06
-6.53342040983217e-06
-2.51598321953003e-05
-3.46752247439422e-05
-1.59730303618026e-05
-1.09913205004337e-05
-2.51940086422388e-05
-1.28214378458136e-05
-1.7188723123737e-05
-7.31743502633308e-06
-1.61235247236268e-05
-8.07755662408156e-06
-7.03038333713988e-06
-1.89358075233454e-05
-4.77943455290095e-06
-2.5832856895677e-05
-2.02959547302054e-05
-1.03197044717558e-05
-2.41293338780279e-05
-1.99210930071661e-05
-1.49025670918273e-05
-9.83425618316319e-06
-4.35509424575423e-05
-1.02532340273303e-05
-4.05580185271931e-05
1.19058856525912e-05
-1.25931302908938e-05
-1.53968668317881e-05
-8.14791369831017e-06
-4.00120939800946e-05
-1.75148309722541e-05
-7.9324734758008e-06
-2.25734541257709e-05
-3.0885047979759e-05
-3.65018257682643e-05
-3.58589973093838e-05
-2.60865805592443e-05
-1.63349568575706e-05
-3.34010170654903e-05
-3.13771589385549e-05
7.3288144181887e-06
-1.85556240605712e-05
-3.04513850197801e-06
-1.27065388896304e-06
-3.99672605208609e-05
-1.08138127202293e-05
-2.26667971811645e-05
-2.21376197627348e-05
-3.02990463554451e-05
-3.61637286502636e-05
-6.80329043553461e-06
-4.47116763127222e-05
-3.40984118024177e-06
-3.20751128211953e-05
-3.46140601384311e-05
-2.72028933917958e-05
-2.15434142468405e-05
-8.85140154056171e-06
5.51645266482352e-07
-3.9092900141088e-05
-4.02419781792774e-05
-2.60322067208159e-05
-1.17692384251083e-05
-1.60146829383917e-05
-2.4097282439949e-05
-2.34649113486425e-05
-3.74982157113077e-05
-2.17288300024765e-05
-1.80342858361674e-05
-2.86100238723804e-05
-3.61574791971025e-05
-1.10489395889575e-05
-2.07735679788757e-05
-2.42689740473983e-05
-2.40520247357665e-05
-4.29295727129895e-05
-2.19539944217373e-05
-3.19843793542466e-05
-5.89054818306923e-06
-1.64255733367046e-05
-3.38372036294483e-05
-1.65973783898468e-05
-9.39393945979399e-06
-2.80918278296076e-05
-1.56459604769744e-05
7.86544514508694e-06
-1.48968783281464e-05
-1.98689824817527e-05
-2.31268547571576e-05
-2.30468999121725e-05
-2.35238720357478e-05
-4.70492767747643e-06
-2.89139333329286e-05
-2.033918557903e-05
1.6153231424221e-05
-2.30192611189996e-05
-7.71410420004296e-06
-1.85651154310196e-05
-1.26699915568998e-06
-1.53796692131226e-05
-1.42190551713337e-05
-8.84359109709248e-06
1.45833309789515e-06
-1.9085208379915e-05
-4.87720014820952e-06
-3.20557205386747e-05
-1.27778426662437e-05
-2.6245015678558e-05
-4.14908161445081e-05
-1.2826891956132e-05
-1.21765740875699e-05
-5.37095518749257e-06
-4.12923034415862e-05
-2.57897121703069e-06
-1.18789906241421e-05
-6.14091295277937e-06
-4.41433479389409e-06
-1.32840997078576e-05
-1.85232911213554e-05
-5.17719515680577e-06
-7.81058016960452e-06
-1.62794344036354e-05
-2.47691463691909e-05
-3.02751778081284e-05
3.10530511904784e-07
-3.89481209910421e-05
-3.35742510661624e-05
-1.67489178775444e-05
-6.5360075679209e-06
-1.71886198185837e-06
-3.12748278153419e-05
-3.87010092808094e-05
-1.5099351290039e-05
-1.6814544816533e-05
-3.09881664287047e-05
-1.85911079402039e-05
-2.84955202404222e-05
-1.60082264290701e-05
-2.43097512182395e-05
-1.34746038437952e-05
-7.66341999246352e-06
-4.71363153146558e-05
-2.18498775331101e-05
-4.03423560353096e-05
-2.51051133071599e-05
-2.44325960376973e-05
-1.01302938443578e-05
-1.6750094340411e-05
-1.06825196775117e-05
-1.65326948685318e-05
-1.88562811893898e-05
-1.51853815070618e-06
-1.67732740075941e-05
-1.38554723160009e-05
-6.0069763967841e-06
-1.12968321827202e-05
-2.5549179472888e-05
-2.08204161435922e-05
-1.26040963945835e-05
-2.32347153357784e-05
-1.64110848496456e-05
-1.82580845177216e-05
-4.47734840278793e-05
-3.98398957878196e-05
-4.5077815349248e-05
-2.01399363151967e-05
-2.33657787257577e-05
-2.14779962158645e-05
-2.85279981054773e-05
-2.07402804136518e-05
-7.23308161515852e-06
-1.98629187479072e-05
-1.23410170292135e-05
-1.88651153903341e-05
-1.90930530347353e-05
-1.55108466508933e-05
-1.0499958578996e-05
-2.11563023060772e-05
-2.79843607750635e-05
-1.57592052694003e-05
-7.95353606422159e-06
-8.45939072278394e-06
-2.45460907617034e-05
-2.22415654339526e-05
-2.85499651089193e-05
-2.92131503167779e-05
-1.34491481784068e-05
-2.0058791812054e-05
6.99885866373115e-06
-2.33049500127688e-05
-2.86195948504583e-05
-2.61103418153234e-05
1.35122543351812e-06
3.89674698202237e-06
-2.83308033695436e-06
1.28605072115265e-05
-1.45631158337787e-05
-1.01089300148954e-05
-2.23534212073141e-06
-3.52710218695209e-05
-1.61731343326194e-05
-4.54456823138458e-06
-2.72140206199054e-05
-1.01523751601281e-05
-3.00100031001111e-05
1.36626019534803e-05
-1.87885470923934e-05
-1.62760493585261e-05
-3.60527627974442e-05
-5.71851627554273e-06
-4.20001043696548e-05
-1.86879031594218e-05
6.19579120850755e-06
-1.2969017339607e-05
1.04872430336315e-06
-1.69671973153007e-05
-1.47350444311807e-05
-3.21010166010657e-05
-4.81145427090208e-06
-4.13011931229827e-05
-2.36452493123214e-05
1.00676460496221e-06
-3.57063381449235e-05
-7.48050886610142e-07
7.96184970750578e-06
-1.49268328106953e-05
-4.69308421694256e-05
-2.58488994807616e-05
-2.46654756970499e-05
-9.63881991664376e-06
-3.19541287719368e-05
-1.61366478389293e-05
-3.55377289826015e-05
-2.73746915047312e-05
-7.21462754405214e-06
-2.29274702485973e-05
-2.47350243216294e-05
-2.03081603152186e-05
-2.49760906165199e-05
-3.28339199109713e-06
-4.04868249088375e-05
-4.01418723889313e-05
-3.57494480546845e-05
-1.91227483298189e-05
-2.21087521889498e-05
-2.8403765888518e-05
-3.21948943648325e-05
-2.67491090428127e-05
-3.61332610214535e-05
-3.36441016889015e-05
-2.11653029367678e-05
-2.44955792342113e-05
-3.80430150510865e-05
-2.01430169865238e-05
-1.38761456340217e-05
-2.5113598506922e-05
4.93546352408586e-06
6.89019037715939e-07
-2.07701267775962e-05
-1.13274400604865e-06
-1.02047138415946e-07
-2.41434108226859e-05
-4.04378656940848e-06
-1.09995664997819e-05
-3.22795288814131e-05
-2.92913509286226e-05
-4.69956704620637e-05
-2.4547350775409e-05
-1.69428717707709e-05
1.09791361155587e-05
-2.27306366793702e-05
-2.26064754073327e-05
-1.81163655671898e-05
-2.70007985253452e-05
-2.57323185797346e-05
-1.97392107612201e-05
3.81864214675e-06
-1.66001852040205e-05
-2.58848348806268e-05
-4.44143889640183e-06
-3.43290863433808e-05
-2.61148536603951e-05
-1.42054918021655e-05
-2.09279396297625e-05
-1.10183788181738e-05
-5.31028720482877e-06
-3.34852057985625e-06
-2.48834332247239e-05
-8.70984382350295e-06
-1.91871709699646e-05
-1.72015222354324e-05
-1.48127085004679e-05
-2.71930883440153e-05
-2.74973693640559e-05
-2.67342712191191e-05
-2.81674346540582e-05
-1.83521265084319e-05
-2.23507877672671e-05
-2.66216761962891e-05
-1.85001623282698e-05
-4.51745139365459e-06
-2.67918739957715e-05
-1.62971414190073e-05
-1.74329734325066e-05
-1.90735244514583e-05
-3.21050530216452e-05
-7.86126458657845e-06
-1.50228043514981e-05
-3.10251490010193e-05
-3.9228417166809e-05
1.1756182092878e-06
-2.45928737812114e-05
-8.76211760940586e-06
-1.76599328302336e-05
-1.59018448551364e-05
-3.93702962413281e-05
-3.37855069074983e-05
-2.83054097810592e-05
-3.46784630950939e-05
-3.10713293824816e-05
-2.14309881190562e-05
-3.6585618259739e-05
-1.79022906888819e-05
-3.80889245374978e-05
-1.40478650570615e-05
-2.39177206821714e-05
-1.04713574226471e-05
-3.28821439897743e-05
-3.60411386778932e-05
-2.46199144879027e-05
-1.74277939110898e-05
-3.54758529247355e-05
-3.17642950877166e-05
-1.2372405512935e-05
-3.7392337480624e-05
-3.50200582890923e-05
-1.79100004104612e-05
-2.09586918279347e-05
-1.30238028633481e-05
5.3733957912172e-06
-1.04168155337191e-05
-5.9545531048706e-06
-1.98975032849337e-05
-1.29024621798523e-05
-3.39080193658718e-05
-3.87155509892487e-05
-2.05292474970472e-05
-8.77537842415344e-06
-3.02061800166952e-06
-8.57274627605003e-06
-2.913329368813e-05
-2.4476194666478e-05
-4.53601025871202e-05
-7.29286739104781e-06
-1.70377386929229e-05
-3.34877034078384e-05
-1.91653130202209e-06
-3.49871144161167e-05
-2.39142773688531e-06
-1.21485831753184e-05
-2.82763431702995e-05
-4.477728293121e-05
-9.70601396607758e-06
-1.72083120309608e-05
-1.04291540631089e-05
-2.03614468940235e-05
-2.43254016037763e-05
-1.42503595913793e-05
-4.1313536700871e-05
-1.2464605355967e-05
-1.20469837742943e-05
-3.73272547168925e-05
-3.73632036781303e-05
-3.26292793671093e-05
-1.17784495099825e-05
-4.36420859794659e-05
-2.16826003534191e-06
-1.74439406359786e-05
-2.33855325792598e-05
-1.68358328335512e-05
-5.84302055079642e-06
-1.90227457319147e-05
-3.41037228937524e-05
-1.73355539719802e-05
5.4451963138974e-06
-3.03222230954041e-05
-1.00161617627464e-05
-1.80361886166253e-05
-2.44986864776307e-05
-3.71780678149077e-05
-1.91707922667019e-05
-4.77715636590736e-06
-3.62781704942661e-05
-1.65203668753425e-05
-2.66877052170315e-05
-1.27938257278388e-05
-3.48981540768256e-05
-2.33348024998051e-05
-1.4419622039759e-05
-2.57693030614068e-05
-2.27662892858177e-05
-2.8079239508249e-05
-5.23068095034267e-05
-2.50899262818736e-05
-3.79037694670808e-05
-4.06213135359983e-05
-2.2206279608447e-05
-3.56158896408465e-05
-1.35794073621744e-05
-2.22532629993161e-05
-1.43309669690362e-05
-3.71938222316047e-05
-9.7782178683418e-06
-3.53627216041982e-05
-7.42495543160172e-06
-8.72655919864262e-06
-2.31643080611621e-05
-5.79811842727611e-06
-1.20257444191757e-05
-2.72510818154845e-05
-3.2625059555314e-05
-1.76731159121093e-05
-5.55411635745346e-06
-3.18957580933181e-05
-1.37396764896603e-05
-6.36452965192465e-06
1.70111010241266e-06
-1.90772002863904e-05
-2.0279742691696e-05
-3.05053416760013e-05
-4.20662197337901e-05
-1.34767406034304e-05
-2.42422367831401e-05
-2.14673084624198e-05
-1.91186343946886e-05
-9.67924545336507e-06
-4.11174724430674e-06
-2.06167568416839e-05
-1.56036839325784e-05
-2.93320906250386e-05
-2.67061741636463e-05
2.10102820901414e-06
-2.37477680143984e-05
-1.08902571899624e-05
-1.83118135428805e-05
-2.73761833445113e-05
-4.28319622797192e-05
-1.58224331780933e-05
-2.56546588429901e-05
-2.92983606191572e-05
-2.11928187790927e-05
-3.37286675733794e-05
-1.72320175350985e-05
-3.28166584296272e-06
-8.00458531732495e-06
1.02763108741764e-06
-1.35983179274918e-05
-2.97577031064857e-05
-2.05751296082019e-05
-1.11206108214876e-05
-1.54430727666796e-05
-1.55165846735435e-05
-2.25152066182783e-05
-2.04245972471345e-05
-2.07515442610481e-05
-3.68566236746953e-05
-1.64459895460446e-05
-1.38749192273966e-05
-3.07104309119852e-05
-2.91857774283816e-05
-2.62649645474441e-05
-4.19877031425944e-05
-3.22466052301473e-05
-3.45713043036331e-05
-3.12507370011444e-05
-3.785873808725e-05
-7.20411179217876e-06
-7.94839725559647e-06
-6.45634180315363e-06
-1.78831129430388e-05
-1.76743654759237e-05
-1.87006667215816e-05
-2.85564083327767e-05
-1.56763340851987e-06
-5.38344889961738e-06
-2.43579296387632e-05
-2.18999699363512e-05
-1.93062805721323e-05
-2.61525520533086e-05
-1.48121742987741e-05
-1.0424476300116e-05
-1.77581877173834e-05
-1.24031257887264e-05
-2.50244715943167e-05
-3.70710620279421e-05
2.77759806334343e-07
-1.29955361879422e-05
-2.54084562454822e-05
-3.00593075719673e-05
-5.62814261915549e-06
-7.27765621307261e-06
5.18623020681348e-06
-4.53902051540587e-05
5.94032350497544e-06
-1.71590736393947e-05
-3.82203882515528e-05
-1.63408565306595e-05
1.82439909005124e-06
-1.45279129191883e-05
-8.02392167480263e-06
-1.44783820833268e-05
-2.04829820984044e-05
-5.4911491405857e-06
-1.74129349335412e-05
-9.30098171152072e-06
-1.88428336709163e-05
-2.07716568605271e-05
-9.08300201854527e-06
-2.45559938654987e-05
-9.91059481811713e-06
-3.00504361732023e-05
-3.81459309900771e-05
-2.33655792761675e-05
-1.15276785980969e-05
-2.65671376978131e-05
-1.89440607708669e-05
-6.76908371757001e-06
-1.77361686348368e-05
-1.89235912478697e-05
-1.56336664501823e-05
-1.63135675440527e-05
-1.82101161728413e-05
-9.19816754846805e-06
-2.80094132417957e-05
-3.10164277112679e-05
-3.19722901205041e-05
-1.23730358679964e-05
-1.97252179788356e-05
-1.5674811185161e-05
-4.26739946698045e-05
-2.58196008152557e-05
-3.25757586526536e-05
-1.96732693028559e-05
-3.56346679877938e-05
-3.21598702174434e-05
-3.49874752787959e-05
-7.92483665400788e-06
-2.50815530616517e-05
-1.7706918958314e-05
-1.09828107579933e-05
-1.49716582616271e-05
-1.89785754884288e-05
-3.2132304097622e-05
-2.49054806504671e-05
-1.63243538092313e-05
-1.79742360709866e-05
-4.24452344245927e-05
-2.87156183334197e-05
-2.23937409909031e-05
-1.21984770090529e-05
-1.59963696874238e-05
-1.49371355794762e-05
-2.55507900894976e-06
-2.85833350198913e-05
-1.85450164903494e-05
-2.66836351195449e-05
-2.2572777618851e-05
-2.05451672577809e-05
-1.99502305955912e-05
-1.49053700717487e-05
-6.18084017126466e-06
-2.89321741997949e-05
-1.94966629455556e-05
-1.52443464956911e-05
-5.77124386558388e-06
-2.14264815800351e-05
-2.04348354085585e-05
-4.91249130690947e-06
-2.11767440365773e-05
-2.22628776203204e-05
-2.37996361811624e-06
-2.50212257894977e-05
-6.68509072726652e-07
-2.12098195575056e-05
-5.24439516608342e-06
-1.77717796614333e-05
-8.10759933117153e-06
-6.76467282409559e-07
1.23443646900712e-07
8.88187780868863e-07
-1.6225845318544e-05
-3.35869641380374e-06
-2.3228880270462e-05
-2.91562223107231e-05
-5.29729172958727e-06
-3.30343764002101e-05
-1.3428678385507e-05
-2.60460956986975e-05
-2.96903666153774e-05
-3.24291690228322e-05
-1.51824103751232e-05
-1.542118088484e-05
-2.68539790270308e-05
-1.50646224654813e-05
-2.43685631143507e-05
-2.25719607228438e-05
-1.5473036667632e-05
-1.34438782676051e-05
-5.3199733911759e-06
-5.56585993752117e-06
-2.32131014799515e-05
-3.53615911461445e-05
-3.90915336253474e-05
6.56805886916714e-06
-1.82423121509944e-05
-1.32120264571677e-05
-2.7087290913925e-05
-3.48945056025312e-05
-2.15068824906631e-05
-4.05267286128033e-05
-3.9304922861261e-05
-2.92737012940012e-05
-1.92945927264796e-05
-3.60929640814457e-05
-1.11759685175695e-05
-2.13397379128236e-05
-1.47274501313626e-05
-2.43597276609564e-06
-2.37881186075263e-05
-1.5502512339478e-05
-2.68269878416822e-05
-2.11724712046485e-05
-2.25893913078331e-05
-1.668539524716e-05
-2.21848898102369e-05
4.15549530578605e-06
-2.97399463486577e-05
-1.08352095219707e-05
-3.19088213069375e-06
-4.00537405962707e-05
-1.67777068148641e-05
-3.95627999383934e-06
-3.22266690886096e-05
-1.69641876982471e-05
6.10641262604581e-06
-5.35838483368788e-06
-2.89547650424122e-05
-3.70257884763852e-05
6.91707800579151e-06
-9.55689308264899e-06
8.43523736248684e-06
-1.22996387910631e-05
-1.43539569103264e-05
-3.52683946560668e-05
-6.96453542862213e-06
-1.4065396563619e-05
-2.13502449116084e-05
-7.60107853764492e-06
-3.99431646305377e-05
-1.88004603635035e-05
-2.68001024959954e-05
-2.85361208285674e-05
-1.27071664620967e-05
-2.3099651224288e-05
7.05943937617395e-06
-2.33483146483323e-05
-1.89841623291469e-05
-2.30368493040697e-05
-1.01531693374487e-05
-3.58528622888276e-05
-2.42042771030722e-05
4.85033649875637e-06
-3.60604898384956e-05
-9.23787609684856e-06
5.28875807918442e-06
-2.4446795380102e-05
-4.07636698951311e-06
-9.6948105338221e-06
-1.22737314667485e-05
-2.13018048720943e-05
-1.54573749313118e-05
-1.77455682090201e-05
-9.0021610288296e-06
-3.54794576614997e-05
-1.76825047523301e-05
-4.07912745657966e-05
-3.16501225634441e-05
-4.44865543430747e-05
-1.62902890424593e-05
-1.79964897546395e-05
-3.04706379706254e-05
-2.80876300745642e-05
-4.94724430867264e-05
-9.43670611145315e-06
-2.11968615665852e-05
-1.24229964688814e-05
-5.0341299757154e-06
-2.97947969304039e-05
-9.08603176126871e-06
-1.29253488707974e-05
-1.72392216149769e-05
-4.7954155289141e-05
-1.12702814703431e-05
-9.5881128845649e-06
-6.35830294623883e-06
4.88824478908793e-06
2.68521105980588e-06
6.05857286443348e-06
-2.22737300212828e-06
-1.11970975666462e-05
-2.02329078401555e-05
-7.50046830318113e-06
-1.63403557350379e-05
-1.36940187936476e-05
-3.13411276119172e-05
-2.16340962128115e-05
-5.1842532336391e-05
-3.40984046622259e-05
-3.03400463480886e-05
-4.08286957500826e-05
-1.90671897115783e-05
-9.16249739514589e-06
-3.30577356876761e-05
-1.42933687787054e-05
-3.24145824768046e-05
-2.27367610710763e-05
-9.55885542819082e-06
-6.76536659507249e-06
-2.87149493620403e-05
1.18488293150088e-05
-9.61574214544957e-06
-1.92812149571272e-05
-1.56109746946863e-05
-6.81994207548185e-06
2.74219027295212e-06
-1.87196734272085e-05
-5.80395553255515e-06
-2.44737391433041e-05
-1.45383176418196e-05
-3.26247365066524e-05
-3.25108240529212e-05
-3.37755885397279e-05
-3.94086422661636e-05
-1.67073738411979e-05
3.11674859333748e-06
-8.45267481721421e-06
2.28800902568086e-06
9.80195478434635e-06
3.49608293300678e-07
-1.97134986257407e-05
-9.64882733387559e-06
-2.97693907283377e-06
-2.50882512265229e-05
-7.44385951105248e-06
-4.19392322009352e-05
-1.10660664484842e-05
-9.77077742843161e-06
-1.75560491791916e-05
-5.77312849720418e-07
-2.70564075919768e-05
-1.23859664363409e-05
-1.22230445779361e-05
-2.34350466503743e-05
-7.40592382621185e-06
-8.60668859551098e-06
-5.36358254552259e-06
-2.24444767461441e-05
5.02785309493304e-06
-1.48009401649413e-05
-9.50395082071646e-06
-2.5238499521957e-05
-8.18665577676971e-06
-2.46346492409917e-05
-1.51428152640118e-05
-8.92552444968681e-06
-1.21276853887054e-05
-7.56908508007945e-06
-8.30342321462298e-06
-3.29058738726413e-05
-2.41748378949042e-05
-1.87036279694307e-05
-1.99897495839277e-05
-3.08371380329421e-05
-3.64767365200778e-05
-4.53047650304799e-05
-1.23165652739681e-05
-2.25255931417831e-05
-1.87431288405789e-05
-2.60079001265767e-05
-4.00373461305436e-05
-7.8132098339797e-06
-2.32516612283408e-05
-1.31531895474205e-05
-1.94248306794465e-05
-2.65264451866442e-05
-2.76618336556718e-05
-2.72150614829075e-05
-2.67385102366158e-05
-3.75724600239416e-05
-2.94079594141964e-05
-2.23880510892834e-05
-1.76621734069126e-05
-2.14329017228762e-05
-2.88542286962941e-05
-7.99102201598869e-06
-3.08712941393568e-05
-3.24010486284154e-05
-1.64640023875277e-05
-7.40175324097605e-06
-4.02654327565172e-05
-4.91511354100353e-06
-3.6116476010133e-05
-7.30755995265078e-06
-5.05881441690064e-06
-7.08022608355123e-06
-3.09398737122154e-05
-1.0646453773625e-05
-1.74828074008438e-05
-2.42979413819665e-05
-1.96433440583199e-05
-4.38649051800212e-05
-2.2903099707318e-05
-1.27081267088351e-06
-4.06970199011575e-06
-3.73852125326418e-05
-3.64919727909039e-05
-1.11080237913015e-05
-8.37037172178397e-06
-1.83389315144133e-05
-2.10901954170686e-05
-2.08730979826106e-05
-1.61141598682823e-05
-3.63363927170641e-05
-1.72072263802555e-05
-2.75824815006001e-05
-9.70737237823753e-06
-4.06661134007568e-05
-2.13192916798816e-05
-1.18926591553103e-05
-1.61434950229185e-05
-2.67879919291628e-05
-4.05788188696511e-05
-3.30336645167268e-05
-3.50266640606207e-05
-4.64409486369246e-05
-1.16693756458081e-05
-2.76415047023321e-05
-2.14203245597216e-05
-1.80937392475776e-05
-2.4903642754007e-05
-3.50097761856834e-05
-2.49160549123936e-05
-2.49202527626841e-05
-8.6470802903972e-06
-2.64290907016707e-05
-1.71854409567777e-05
-2.18097646536632e-05
-2.48426968659029e-05
-2.01317656598707e-05
-1.79345133289882e-05
-3.37150503254714e-05
-1.09006232541006e-05
-3.5970706084392e-05
-4.11531830485132e-05
-2.16796443972336e-05
-3.61903299813529e-05
-1.14998791643206e-06
-6.42582170020006e-06
-1.86356424805843e-05
-5.45214745526075e-06
-5.02102321124304e-05
-3.68469998839882e-05
-2.53126949624392e-06
-1.52466898628003e-05
-2.17206236350575e-05
-2.44935506625891e-05
-2.90117458850549e-05
-1.28673946500241e-05
-2.31712819160498e-05
-1.52838024914411e-05
-1.81643261537767e-05
-1.09992999895201e-05
-2.19629663117144e-05
-2.32402498534257e-05
-2.11432295455897e-05
2.45897714651574e-06
-3.01321454998963e-05
-1.79039223157101e-05
-2.61413370249099e-05
-2.73762703201535e-05
-1.5139393868611e-05
-3.61317419395555e-05
-3.8432033596407e-06
6.80553576903352e-06
-1.89200339282472e-05
-1.65652579143998e-05
-1.77268515860582e-05
-8.62070869488794e-06
-3.39857160041809e-05
-3.88919003709574e-05
-1.70455748692017e-05
-3.73109646922689e-05
-2.24801223144052e-05
-9.90375882821776e-06
-2.45523673880183e-05
-7.12539627283388e-06
-2.59658103149905e-05
-1.54620908493305e-05
-3.51376994568054e-05
-6.1032332210341e-06
4.1002198818206e-06
-1.80464917345067e-05
-3.40935015057014e-05
-2.7028926788e-05
-2.56081729396467e-05
-5.82472052916821e-06
-5.30521366413449e-05
-2.22033819145777e-05
4.91067139841696e-07
-2.80839344195159e-05
-1.9533795079117e-05
-2.81755495458619e-05
-2.63182543048891e-05
-8.93942434433595e-06
-2.98295397805191e-05
-2.65334649564138e-05
-2.37107696038205e-05
-3.84484255432324e-06
-2.05776815229406e-05
-2.77953559966456e-05
-1.87948134148973e-05
-1.64764250321247e-05
-1.08695773882899e-05
-3.94101726080329e-05
-1.6453349204774e-05
-2.50651460274767e-05
-1.06421671052474e-05
-3.33469927750841e-05
-3.44815730148616e-06
-2.59000193656267e-05
4.19430612705128e-07
-2.10335588869032e-05
-3.90430444591704e-05
-6.96570306048672e-06
-2.58952828755982e-05
-2.70996757604484e-05
-3.48504955740158e-05
-3.78075271665084e-05
-2.35073164596167e-05
-2.31920273760764e-05
-2.69204267835158e-05
-1.11567392654624e-05
-1.67385341837587e-06
-2.27956660462087e-05
-1.42650362289487e-05
-2.09878881468537e-05
-7.86671761025e-06
-1.79371635904835e-05
-2.11907341921468e-05
-2.02887332205535e-05
4.67842304696463e-06
-5.78559637719668e-06
-2.02736153400121e-05
-2.54890685705627e-05
-1.65500764162858e-05
-4.09985906481329e-05
-1.91953688242852e-05
-2.00206931095346e-05
-2.08592405365806e-05
-3.03772738692083e-05
-1.55031063631799e-05
-1.05368659736529e-05
-1.49412241487076e-05
-1.67849502683061e-05
-6.76606747624603e-06
-1.86896891227625e-05
-2.25931691146272e-05
-1.57809703578968e-05
-1.63594911644523e-05
-1.36008184986888e-05
-1.6028905474223e-05
-1.62320046790788e-05
-1.29189035887489e-05
-3.29584831203177e-05
-1.18266776494455e-05
-2.17063768696397e-05
-2.31371194342323e-05
-1.6744102313134e-05
-2.60842780968971e-05
-4.37483001233935e-05
-2.19670043830052e-05
-3.20080361779266e-05
-1.16914366007941e-05
-1.83884035405249e-05
-4.98235495716937e-06
-2.33106088427962e-05
-3.65246796476521e-05
-1.30930180058996e-05
-6.18595851238078e-06
-2.20685764813949e-05
-1.68413277739806e-05
-2.0383474354486e-05
-2.51021938355565e-05
-3.01018672023591e-05
-2.58991689093926e-05
-1.75921122784815e-05
-3.27068259159416e-05
-9.37433245136647e-06
-8.30717992356854e-06
-3.41072751900948e-05
-8.82739459793695e-06
-3.06158759992645e-05
-1.10508378662054e-05
-3.43306584680213e-05
-1.18983611514088e-05
-1.06194700663508e-05
-5.447780114482e-05
-9.34348316235547e-06
-5.19467437887022e-08
-1.10942712903709e-05
-1.65166397915386e-05
-1.6713106265734e-05
-3.81910712954366e-05
-2.60899472528272e-05
-2.01377352936557e-05
-1.86398517927993e-05
-2.57501141947884e-06
6.00157879575284e-06
-9.28073755439998e-06
-3.05644846317288e-05
-1.38624844663387e-05
4.45899234910712e-06
-1.23262580814583e-05
-1.95630566206578e-05
-2.22220347340608e-05
-1.7583354675138e-05
-3.57093847390658e-05
-3.53538487058418e-05
-2.48873278694483e-05
-3.57359047532308e-05
-1.74336556462465e-05
-4.36364165423239e-06
-3.01618929401862e-05
-1.20826693973892e-05
-3.0741344382382e-05
-1.54125002503843e-05
-3.73993509206681e-05
-1.7650346267112e-05
-4.95701195697696e-06
-1.53751442650005e-05
-3.1343007749282e-05
-2.3245232379681e-05
-4.44943676078655e-05
-2.03802454180626e-05
-1.24375574229288e-05
-2.02349937190482e-05
-9.82601604892016e-06
-1.77784133377289e-05
-2.45427178954107e-05
-1.13507080386706e-05
-3.14514846695919e-05
-2.7436612231123e-05
-3.94539986696884e-06
-6.52219032857772e-06
-2.16099787247247e-05
-3.40771022768212e-05
2.43631202560353e-06
-2.05947492718713e-05
-1.53923932073956e-05
-1.86793291370165e-05
-2.51721962844137e-05
-1.48378045653402e-05
-3.0112138604779e-05
-1.70450107809268e-05
-3.19894740257278e-05
-2.47166148772643e-05
-2.22110442089487e-05
-2.28996233152458e-05
-1.45248140032423e-05
-4.16120771407823e-05
-3.40490065853733e-05
-2.10071093614224e-05
-1.27912350594299e-05
-1.59084929335663e-05
-3.08799384947882e-05
-4.68843961062715e-06
-2.57217173443389e-05
-3.00996558584852e-05
-2.09619323972439e-05
-1.25418458920917e-05
-3.83475311816705e-05
-4.90116426545129e-07
-2.19804694515508e-05
-1.12214543150187e-05
-1.66727284127663e-05
-2.46150990784005e-05
-2.85624736222504e-05
-3.23904356454306e-05
-3.25922003315222e-05
-3.46473844932835e-05
-3.19466581596884e-05
-2.04407764743582e-05
-1.15264009025874e-05
-4.71797398410493e-05
-4.47651943733739e-05
-1.82597463758323e-06
-1.21380283283066e-05
-6.78943974152718e-06
-1.77029373961888e-05
-3.2571450817441e-05
-2.76068216703124e-05
-1.60215893448328e-05
-3.05918961512433e-05
-2.22316746833266e-05
-1.07314104092687e-05
-2.87787410034564e-05
-2.28799795242028e-05
-2.97605067141596e-05
-2.28234717826248e-05
-6.10764859699151e-06
-1.01384782373754e-05
6.83989122562895e-07
-7.57091074334095e-06
-3.79419089530342e-05
-2.34205045598282e-05
-8.48599826723949e-06
-5.78603954148919e-06
-5.37651236872286e-06
-2.78420405967802e-05
-2.06150020447563e-05
-2.68220609395235e-05
-9.67352062847845e-06
-1.93519239108972e-05
-3.22956174785322e-05
-2.76432998808664e-05
-1.61743742108828e-05
-2.06441908557442e-05
-2.54132926655247e-05
-3.01173747776909e-05
-8.73621257989171e-06
-2.7493533582873e-05
-2.38019594140106e-05
-2.85459356546906e-05
-2.96661108320185e-05
-2.52315851265754e-05
-1.0042786195175e-05
-2.54208867361451e-05
-3.50372373163795e-05
-1.24959958058521e-05
-2.80788224096801e-05
-3.35894517340893e-06
-3.77144348235624e-06
-1.71110372623417e-05
-2.76049207846456e-05
-7.79281365793306e-06
-1.67512427233727e-05
-1.43128731499841e-05
-3.33091516358589e-05
-3.44835376503634e-05
-1.57869532719336e-05
-3.14709279987713e-05
-1.4015571750816e-05
-2.07318945470798e-05
-3.4565347880323e-05
-2.1906166268569e-05
-2.23268715211214e-05
-1.00995639145616e-06
-2.15531107116292e-05
-3.81923039838715e-05
-3.68511660152626e-05
-1.89186787594974e-05
-2.10395906874335e-05
-5.86467663213702e-06
-3.37592587909376e-05
-1.7352245927284e-05
9.67049651595809e-07
-2.93285598485497e-05
-5.02787365048225e-05
-1.91413870169256e-05
-1.96460143781354e-05
-3.55518415542133e-05
-4.20126970210232e-05
-3.92431135602203e-05
-2.79613131486877e-05
-1.84573003637131e-05
-2.54387598396958e-05
-2.78472861907948e-05
-9.53401738855544e-06
-3.48982478430717e-05
-2.05500744735231e-05
-1.02187350722988e-05
-2.05287411297375e-05
-8.80282890973481e-06
-1.72115197135241e-05
-1.36547936235203e-05
-2.93613981022745e-05
-2.83067661104195e-05
-1.93783704047864e-05
-2.97616944716801e-05
-9.72195316618879e-06
-5.41610405646961e-08
-1.68282184232441e-05
-3.16759227415132e-05
-2.20756203066701e-05
-8.95907940126862e-06
-1.71526456138216e-05
-1.31920493874188e-05
-3.58331074793944e-05
-1.34922828564592e-05
-1.92878074471778e-05
-8.77401597621839e-06
-2.00419960615737e-05
-1.8623130395341e-05
-2.58543937799036e-05
-1.77133333477481e-06
-1.12441557310666e-05
-9.93213076234021e-06
-2.41232937409211e-05
-1.90261858272532e-05
-1.27172357617143e-05
-1.01592851359824e-05
-1.79394607981092e-05
-3.56422816897057e-05
-1.78512869702098e-05
-2.16090014102528e-05
-1.22441475069322e-05
-8.38696756840848e-06
-1.95754295077818e-05
-1.19481742458177e-05
-1.40098229508643e-05
-9.51427748561426e-06
-3.89259771874295e-05
-8.86497998112547e-07
-1.79300123840611e-05
-4.1220371547882e-05
-2.43803095048509e-05
-3.23105437704451e-06
-1.53005925251081e-05
3.89510335923175e-06
-9.50478860091713e-06
-2.8459775253075e-06
1.60718337224955e-05
-4.2462853975452e-05
-2.33776296320009e-05
-2.14029237011379e-05
-3.99576309732219e-05
2.30670087319896e-06
-1.90835773366473e-05
-7.78642433641188e-08
-3.71628354856199e-05
-2.86619936728595e-05
-4.36093804050504e-05
-3.53147198591134e-05
-2.18214733244699e-05
-3.16229371497536e-05
-1.57633160406293e-05
-1.21230652454109e-05
-1.6160424481561e-05
-1.6653782464789e-05
-3.33366318363216e-05
-1.73994629157829e-05
-3.44312690531711e-05
-2.26721155218111e-05
-3.05566779763361e-05
-2.20048358575458e-05
-3.10048034232615e-05
-2.76287012799472e-05
-1.44864738779135e-05
-1.98233224383809e-05
-5.25447639907901e-06
-2.00648826037578e-05
-2.0936009549471e-05
1.26958575249513e-05
-4.675726875432e-05
-2.67593603280044e-05
-2.96949878996552e-05
-3.17493252273923e-05
-2.25971958824717e-05
-3.18431626960439e-05
-1.08677625325225e-05
-4.63774616133515e-06
-1.6519824912335e-05
-1.58647885040042e-05
-1.34815275755131e-05
-1.20607537001362e-06
-1.10967791903461e-05
-1.14920564558075e-05
-5.17949766344077e-06
-5.60583639320663e-07
-9.20971558341842e-06
-3.80933426402907e-05
-3.20572172610511e-05
-3.34614583010026e-05
-1.84118991261806e-05
-2.37007183616107e-05
-8.51369412986383e-06
-1.28124220755686e-05
-7.9940969976312e-06
-2.46118304474213e-05
-2.65876702583535e-05
-1.77549859155455e-05
-4.10496827081585e-05
-7.74642668509491e-06
-2.9055492312557e-05
-1.83156265492013e-05
-1.0748981554805e-05
-2.63197853185265e-05
-1.54169827679042e-05
-2.31667798134381e-05
-8.3929958440151e-06
-1.7799205666759e-05
1.05846932713779e-05
-2.0683643877697e-05
-2.05622632978384e-05
-1.87238199381083e-05
-2.73721814922425e-05
-1.45242724485897e-05
-1.8090819234384e-05
-3.013528314148e-05
-9.88957322195187e-06
-3.95283125731408e-05
-2.988149704764e-05
-4.45191622663955e-05
-4.32530004674392e-05
-3.6935417559827e-05
-2.82335017915019e-05
-1.33632627073305e-05
-2.27372418185661e-05
-1.84107707950793e-05
-1.42737729683388e-05
-2.63381586618522e-05
-1.99600459456058e-05
5.87169341280466e-08
-1.64783658936141e-05
-5.13490014430752e-06
-2.32362127011945e-05
-2.1176429649827e-05
-2.25702105717519e-05
-1.52932714450309e-05
-2.05101495952523e-05
-3.26956026876115e-05
-2.55448702821714e-05
-1.34415205921781e-05
-2.95125241789951e-05
-2.07268228884466e-05
-1.72681795447818e-05
-4.85709152058103e-06
-2.56692705074639e-05
-3.11662891017092e-05
-1.27321723410635e-05
-3.09953965412195e-05
-1.33536362328992e-05
-2.43531140018184e-05
-3.8194391015809e-06
-3.58837343178306e-05
-2.85025434010198e-05
-1.46070464734532e-05
-3.29113664703204e-05
-1.73178470997668e-05
-2.39077246058588e-05
-2.17900554265846e-05
-2.35012193194824e-05
4.46982245690992e-06
-1.35607322066867e-05
-2.45599549567541e-05
-3.81957512546139e-05
-1.11621505595006e-06
-4.91441846941814e-05
-3.99684577270885e-05
-3.87493367134939e-05
-9.8868358862409e-06
-2.19669326778353e-05
-8.66027908015806e-06
-2.22137698623128e-05
-2.19473884135386e-05
-1.27509045989213e-05
-1.66288814403882e-05
-1.93421314529931e-05
-1.87852583683736e-05
-4.70063195826723e-06
5.97655508035625e-07
-3.88120795022689e-05
-2.6673095416948e-05
-6.91897717296534e-06
-2.61658938640912e-05
-8.89479584235107e-06
1.06958485152868e-05
-1.31750969869544e-05
-1.59863262493865e-05
-2.84563222945296e-05
-1.88332825170478e-05
-4.08226624147778e-05
-2.05254234314799e-05
-7.4389265483881e-06
-2.86542906094324e-05
-1.71284077529662e-05
-1.14093790166604e-05
-3.51650871111783e-05
-3.34845668250685e-05
-1.79673389879419e-05
-3.17760623200268e-05
-6.29629292175296e-06
-1.9757214896793e-05
-3.95048705882725e-05
3.56851739733929e-06
-3.49830949526111e-05
-2.60768103309396e-05
-5.31750902343369e-05
-2.43088449633538e-05
-2.62843801404574e-05
-8.3249652391939e-06
-3.49077434234347e-05
-1.16114872274385e-05
-1.79442079505396e-06
-2.30619387538279e-05
-3.04361764912996e-05
-3.504067056841e-05
-3.0788779036037e-05
-2.41127811033562e-05
-2.12019569113315e-05
-2.13456634299175e-05
-3.16837893635649e-05
-1.94144873048637e-05
-5.25314628246581e-07
-3.32817840850935e-05
-4.08351507587661e-05
-1.12462113210688e-05
-2.93351057932641e-05
-1.98369486450824e-05
-3.1683795895955e-05
-1.33233876928231e-05
-1.33670967626925e-05
-1.8935495932823e-05
-1.33642015380737e-05
-2.08641299993086e-06
-2.02360260226371e-05
3.27037473705508e-06
-2.06126862997756e-05
-3.03575799567806e-05
-3.49097160387266e-05
-1.58074966719324e-05
-4.43342284745601e-05
-1.90198751676316e-05
-1.68857648955697e-05
-3.23566611891608e-05
-4.89339611207734e-06
-6.22726814868752e-06
-2.89066119907304e-05
-2.15679319523955e-05
-1.88034699744915e-05
-2.73528411585261e-05
-2.32505600370474e-05
-1.79085269029252e-05
-2.38572201982562e-05
-2.71366100868606e-05
-1.0931529914557e-05
-7.07299713219302e-06
-2.40658816836285e-05
-2.6420710473996e-05
-2.16755428585405e-05
-2.86363804759016e-05
-9.87148058566091e-06
-3.51986547524474e-05
-2.51582886029396e-05
-1.63806578235576e-05
-1.07238363571364e-05
-1.22653188601812e-05
-3.01979000008316e-06
-1.07142163930064e-05
-1.62239616294518e-05
-2.11666241542151e-05
-2.290573480723e-05
-2.39841865649687e-05
-5.20661245059764e-06
-2.54658587007332e-05
-1.22766042427871e-05
-9.78597748788899e-06
-1.19674762146383e-05
-3.6149186411411e-05
-3.54581008042983e-05
-1.51622274983427e-05
-2.7701560624799e-05
-6.08704109807783e-06
-1.45310730678442e-05
4.09093198060965e-06
9.13591252278978e-06
-1.69801668342191e-05
-2.02696131701868e-06
-1.8090264036424e-05
-2.04462690552541e-06
-1.89974163165568e-05
-1.96768981020091e-05
-8.18653844562202e-06
-1.43155562341235e-05
-3.12040036748819e-05
-1.61161954033199e-05
-3.18897978954396e-05
-2.89595478142906e-05
-4.01661578948437e-05
-4.12237693729183e-05
-1.56202387283185e-05
-3.18337491694237e-05
-3.85972009657987e-05
-3.66307589201135e-05
-2.99217048194603e-05
-1.14209611390909e-06
-1.62930717532322e-05
-2.03405022499296e-06
-2.38010548405624e-05
-1.72307762598064e-05
-3.41646347543506e-05
-1.07065985641887e-05
-1.98305499345033e-05
-2.80144963248095e-05
-8.25378250218944e-06
-1.21906865298796e-05
-2.88611727401096e-05
-2.12349161752099e-05
-1.72296510587636e-05
-1.20349318909416e-05
-2.07568690382913e-05
-2.49247321105587e-05
-2.05212908371364e-05
-2.2412610554129e-05
-1.99253321832553e-05
-1.52642410841804e-05
-1.02841333093034e-05
-3.1484434248898e-05
-2.59320266589412e-05
-2.44662491067054e-05
-2.58391433503471e-05
-2.28858212251725e-05
-1.9466045989241e-05
-5.52962323250068e-06
-2.02590893738553e-05
-6.41712010519395e-06
-1.89178734048773e-05
-2.04078390752756e-05
-1.18439641813416e-05
-3.28868072575914e-06
-3.09425199472877e-05
-1.07344065379491e-05
-2.18448951657954e-06
-1.76277094597355e-05
-3.1298123058872e-05
-3.4039322670501e-05
-1.39632346278353e-05
-1.0602349519869e-05
-2.35538557475283e-05
-2.54227752218932e-05
-2.3651100361595e-05
-1.50425922013819e-05
-2.63646493279552e-05
-3.32049276945428e-05
-3.15125171314227e-05
-3.23848039048543e-05
-2.57694654203091e-05
-9.02632225208451e-06
-1.28250593372237e-05
-1.11209742839258e-05
-1.49764624163775e-05
-2.727037543166e-05
-1.18329655760154e-05
-2.3295937349657e-06
-1.98448278003422e-05
-1.80116751086829e-05
-1.85614598306045e-05
4.92941026928038e-06
1.08505352515216e-05
-2.79482225749706e-05
-2.21452016845073e-05
-2.22141201553164e-05
-1.79530348796234e-05
-4.69816640081844e-05
-3.71874603049457e-05
-4.25153241623119e-06
-3.20014158817255e-05
-3.92291694358106e-05
-3.63325227629876e-05
-1.7888777614583e-05
-1.92448358133581e-05
-1.61069304243873e-05
-3.54007629189771e-05
-4.23124443627097e-06
-1.33442346016962e-05
-2.70406338254108e-05
-1.73388079430358e-05
-1.76275283805195e-05
-1.28214642485807e-05
-1.64990248852989e-05
-1.18761142479942e-05
-1.24894844441499e-05
-2.32198564570777e-05
-2.38641038083062e-05
-2.59280554064711e-05
-3.69252720948837e-05
-2.12817469376617e-05
-9.14440602826872e-06
-1.17865719644797e-05
-1.79939042903744e-05
-2.77667025188455e-05
-2.05508954236006e-05
-2.53423450947528e-05
-2.36572099613421e-05
-1.72171818946237e-05
-3.2416782443353e-05
-3.94904109840933e-05
-3.77569039802222e-05
-3.56504989447449e-06
-2.0456156382767e-05
-5.07189994160547e-06
-4.22425528638257e-06
-3.0266933117134e-05
-1.91729043257992e-05
-1.44031067406664e-05
-3.14732266298223e-05
2.22044739299726e-06
-1.62689641463609e-05
-6.11750585859587e-06
-2.98018560293004e-05
-2.34890730816911e-05
-2.29463792227419e-05
-3.39851126858513e-05
-2.93396464530444e-05
-2.42557469169034e-05
-1.74336375696973e-05
-1.64800328010495e-05
-1.82474864584043e-05
-1.46037539990242e-05
-1.12382259971084e-05
-1.59365893681764e-05
-1.71565024364447e-05
-3.37699713338823e-05
-1.57428325637716e-05
-2.22522901200734e-05
-2.05006071038853e-05
-6.34330600386021e-06
-2.43701781671357e-05
-7.42326523787182e-06
-2.20279822384024e-05
-2.32848643069636e-05
-1.79290018305681e-05
-5.81722522677177e-06
-3.53046499310405e-05
-1.23042382059612e-05
-2.43736493432936e-06
-3.57055522829487e-05
-2.12895267463667e-05
-2.76420417789061e-05
-2.56072180222179e-05
-1.91702829537778e-05
-3.21751054666972e-05
-2.72754221686137e-05
-2.05969372266228e-05
5.81119404061403e-06
-8.29440169579135e-06
-1.51460816402542e-05
-3.17364456174919e-05
-2.46939059071513e-05
-3.32715002905904e-05
-1.88839071202303e-05
-3.29550760261593e-06
-9.67425540840894e-06
-4.80360823766454e-05
-1.74184177458883e-05
-8.9536829997158e-06
-1.72955727271261e-05
-5.3927575773187e-05
-2.72539568272141e-05
-6.49897430884926e-07
-2.13016182805053e-05
-2.05281646467625e-05
-3.17120654661895e-05
-2.9801417168608e-05
-3.28175178913408e-05
-3.67317752544926e-05
-3.13721091023883e-05
-3.04686910342464e-05
1.55556466776498e-06
-3.8557729625604e-05
-2.02853735907662e-05
-2.77325663617229e-05
-3.3222110758969e-05
-4.15362434537461e-05
-2.46977116929275e-05
-2.33152631263415e-05
-4.07076894223731e-05
-2.8446479187334e-05
-1.79591839586444e-05
-1.84140704367371e-05
-3.02355214395441e-05
-2.66878183804912e-05
-1.80548291295322e-05
-2.14433306670287e-05
-1.56232836339354e-05
-3.22311453803243e-05
-1.39340423230001e-05
-2.43283592701475e-05
-2.69170551042439e-06
-1.73747655582569e-05
-3.86459553623405e-05
-2.36653036323969e-05
-1.8865939198968e-05
-1.33298367026651e-05
-3.13213005479141e-05
-2.61657051598724e-05
-1.24783572594034e-05
-4.37701422279043e-05
-2.1631593370052e-05
-2.294353077052e-05
-3.25020547993372e-05
-4.68177467048952e-06
1.32226817589006e-05
-2.30742793417062e-05
-2.34246207059239e-05
-1.09927891435339e-05
-3.73821563722321e-05
-1.5829044062347e-05
-3.30979789146853e-05
-3.48682951675319e-05
-2.49879298412227e-05
-2.3276354937664e-05
-2.40976558824244e-05
-2.06397118944069e-05
-1.35964227293297e-05
-6.1578014831199e-06
-1.8644725484038e-05
3.67050214115561e-06
-3.93535931134814e-05
-1.66508368564298e-06
-2.5032612210537e-05
-1.76678561271472e-05
-2.29718166024945e-05
-4.678243009128e-05
-2.89022193829435e-05
-2.53154257648861e-05
-8.9529286520599e-06
-1.31040429871572e-05
-3.71276435794487e-05
-1.6357651811303e-05
-3.14692919481545e-05
-1.07327246678556e-05
-1.08624505117186e-05
-1.84238678085742e-05
-2.8809972394774e-05
-3.70841465481924e-05
-4.44007593574859e-05
-2.51780622833805e-05
-3.40632605685745e-05
-1.83338796375773e-05
-3.23971839296168e-05
-1.94911609773449e-05
-5.1274787402022e-05
-3.81548393804791e-05
-1.88071952700121e-05
-1.51508019902269e-05
-2.44381645404399e-05
2.148276637946e-06
-1.87852462799019e-05
-5.53857032990208e-05
-3.92891291368641e-05
-2.79560184853669e-05
-7.14709807726294e-06
-1.60590966289945e-05
-1.51090042293939e-06
-1.00556777324064e-05
-2.7447064196922e-05
-1.62811897573079e-05
-8.14344030973366e-06
-3.08390855918628e-05
-1.06714899941798e-05
-2.20316719803627e-05
-2.06664236869917e-05
-2.37752362516557e-05
-1.16611452290281e-05
-2.13054848088923e-05
-2.161087940386e-05
-1.88527661599963e-06
-1.31057067974489e-05
-8.01627898584352e-06
-1.70294558313309e-05
-3.42278433249272e-05
-2.22600017949294e-05
5.38440442224736e-06
-2.93946088348534e-05
-3.2486618753364e-05
-3.06530366312078e-05
5.10938430792964e-06
-1.34453971427165e-05
-1.13233180881147e-05
-8.43235436721789e-06
-1.68176927172322e-05
-3.25918697061679e-06
-2.96754604071232e-05
-3.64149350586361e-05
-1.08392901976666e-05
-8.485057774319e-06
-2.44780221227993e-05
-1.59672191436158e-05
-1.93313874996389e-05
6.96124812212927e-06
5.48894168520598e-06
-7.46681678065191e-06
-1.18312864594263e-05
-1.81567253990959e-05
-4.87131360798861e-06
-5.58425497531449e-05
-2.25605473468823e-05
-7.66386514180842e-06
-4.39071357953144e-05
-1.88930267531573e-05
-2.42396667864184e-05
-1.44752516605244e-05
-3.10573542026279e-05
-1.07516350962342e-05
-2.52761573951637e-05
-1.76637340719005e-05
-2.4377682757568e-05
-1.68397385611154e-05
-3.56874510287928e-05
-2.89686889644391e-05
-8.8928719029895e-06
-2.13288718643418e-05
-3.624513249538e-05
-1.71396211353673e-05
-3.65409119972303e-05
-4.33274102920345e-05
-1.12511733276752e-06
1.75434687128077e-06
-3.0662207580848e-05
-1.0292721008173e-05
-1.92984145508985e-05
1.00868230887059e-05
2.92199477886806e-06
-1.18453766160295e-05
-3.29818223722936e-05
-2.68402205530447e-05
-4.11238176652605e-05
-9.21086979533169e-06
-2.28166484471161e-05
-2.78620137275891e-05
-3.92046084810662e-05
-1.94308278995926e-05
-5.2549304312922e-06
-4.09334171169397e-06
-3.25648720110729e-05
-1.83460691468416e-05
-2.28664261575525e-05
-2.55974765140331e-05
-3.36673253610586e-05
-3.24190372758402e-05
-3.41059894250606e-05
-2.99168736083792e-05
-3.45572900403276e-05
-3.65939836628971e-05
-9.19212432451029e-06
-2.08292115527527e-05
-1.68857531027908e-05
-2.54049669530474e-05
3.47950972779288e-06
-2.32554684912201e-05
-2.64398803408893e-05
-7.83265757992594e-06
-1.95894484152974e-05
-3.8822927779232e-06
-1.89694311561049e-05
-2.87071812791765e-06
-1.55740946098746e-05
2.2407478925997e-06
-1.48153980758608e-05
-1.38159750831325e-05
-3.17420603224558e-06
2.06180161353968e-07
-2.67590035045488e-05
-2.59587224103357e-05
-2.15259874092978e-05
-3.54821929610605e-05
-1.03362590093256e-05
-2.56819084765384e-06
-5.16809373345821e-06
4.27676060977677e-06
-2.87535766551574e-05
-3.00863098111104e-05
-2.6215934778496e-05
-3.57300021111672e-05
4.7628963352256e-06
-3.06424517479403e-05
-2.56754297350316e-05
-1.87369559554093e-05
-1.86376773041664e-05
-3.13102290397107e-05
-3.21550330393131e-05
-5.8735553225333e-06
-1.90595540982606e-05
-1.37971065532085e-05
-5.25707167222707e-06
-2.93071266847533e-06
-5.04967376980287e-06
-1.95125351760222e-05
-1.71261356931066e-05
3.13793835988978e-06
-2.48741607814638e-05
-2.58825647402981e-05
-4.35039703784503e-06
-1.76672788728342e-05
-6.69690447826783e-06
2.60312065432534e-07
-2.63870642711311e-05
-2.72703662149175e-05
-3.58164508469607e-05
-2.70177523633417e-05
-2.61831292236207e-05
-2.26291747142166e-05
-2.15778238504696e-05
-1.20220774172074e-05
-1.22177468431733e-05
-7.00336466749964e-06
-3.22696369267259e-05
-2.48359992338581e-05
-1.21670952585764e-05
4.9139828115645e-07
-3.27059630393394e-05
-4.36863020891617e-06
-1.20634733264951e-05
-9.9196341771432e-06
-2.69650872412688e-05
6.78241521743655e-06
-5.19629592056468e-06
-5.44386767005734e-05
-2.66133898019951e-05
-5.81916026892856e-06
-1.75858574266265e-05
-1.57351600639345e-05
-1.56059185343014e-05
-1.30869547741381e-05
-2.47131829975094e-05
1.38459394102288e-06
-2.9791145777143e-05
-3.44730375732232e-06
-1.66801982186548e-05
-1.78152130778605e-05
-2.03935261538694e-05
-4.07106878281536e-05
-2.31231502429728e-05
-1.56373567168468e-05
2.18487781615e-06
-3.0328546108063e-05
-2.92477054786954e-05
-1.66012683877215e-05
-3.64880168774164e-05
-1.69803323657002e-05
-1.43610400081866e-05
-5.08710396166375e-06
-1.30511181050299e-05
-1.72963049219049e-05
3.0281448475166e-06
2.59528047894313e-06
-2.23413578858997e-05
-5.45590338742179e-06
-2.67537561413424e-05
-2.32938239038837e-05
-1.61830209702512e-05
-3.28121811712041e-05
-2.15898651265359e-05
-1.23541133025954e-05
-9.78651136416965e-06
-1.00484669042134e-06
-1.13751508065149e-06
-3.24751055206043e-05
-2.8632342191327e-05
-2.08420675480974e-06
-2.72836906037205e-05
-2.61432150318718e-05
-3.07135256754762e-05
-7.1676652371396e-06
-1.75104217427384e-05
-6.99584186448771e-06
1.17290204721717e-05
-2.51479573060167e-05
-3.70663881992829e-05
-2.73506448770567e-05
4.22565121290636e-06
-2.66855788528327e-05
-1.43073979213551e-05
-2.86960280078452e-05
-1.89298710344901e-05
-3.12683319253349e-05
-2.74251015291871e-05
-2.13596547448887e-05
-2.01756327778431e-05
-2.73412384888718e-05
5.28605141420776e-06
-1.72408180201648e-05
-2.69290915622164e-05
-6.65754836970384e-06
-2.21282362932198e-05
-2.97777830449633e-05
-3.09693698140655e-05
-2.79807268080452e-05
-5.4994833744217e-05
-2.94106350355791e-05
-3.04332615596919e-05
-3.03921517527388e-05
-2.57096088156438e-05
-3.99483464734792e-05
-2.62042431829774e-05
-2.29524476306692e-05
-2.47782809078917e-05
-7.74382677933591e-06
-3.13689603994663e-05
-8.95420049883858e-06
-1.8447699020254e-05
-2.96812992101059e-05
-2.15318530797618e-05
-6.28601541031128e-06
-4.82155240690668e-06
-1.32883286612968e-05
-1.26333479211618e-05
-2.71495005186984e-05
-2.23292630620076e-05
-6.95357443159922e-06
-4.43009386664367e-05
-8.7599590762812e-06
-1.06126951803462e-05
-4.19797445802093e-05
-3.55489669577418e-05
-3.44067652817907e-05
-1.42081435785388e-05
-7.91222687809438e-06
-3.7453941410305e-05
-1.71871396662418e-05
-6.86371640590656e-06
-2.05012469011268e-05
-3.07465595514435e-05
-2.95069079241464e-05
-2.68763079622175e-05
-4.2364397398841e-06
-6.19886355704366e-06
-4.05504160375909e-05
-1.73898664428783e-05
-2.5766129917837e-05
-3.34069380764656e-05
-1.70913573988083e-05
-1.77430011773901e-05
-3.75159663237347e-05
-5.69392670589237e-06
-2.26731942066371e-05
-1.53034418619715e-05
-3.52164107163068e-05
-1.79301503619986e-05
-2.47790571779592e-05
-1.87792567257594e-05
-3.13337111341434e-05
-1.76129531184821e-05
-9.11163090439256e-06
-1.96074640040087e-05
-1.19024637542067e-05
-3.05559584848206e-05
-2.59611399529836e-05
-3.09614167941692e-05
-4.74662446190259e-06
-1.01648668725317e-05
-2.75805114871414e-05
-1.13422679611615e-05
-2.39455487205581e-05
-1.60395229415383e-05
-2.13140204756991e-05
-1.05371862507363e-05
-2.74086588575901e-05
-2.80108531712727e-05
-3.30375099108537e-05
-2.43303668760069e-05
-2.95161772878328e-05
-3.1346035288562e-05
-2.82904767905877e-05
-2.65829626068411e-05
-2.1699996372334e-05
-5.88143845913106e-06
-2.92932052598521e-05
-4.59752284405298e-05
-1.1781969017738e-05
-1.20499516355961e-05
-3.25351858161497e-05
-3.29325623494064e-05
-1.49105312652115e-05
-3.94371206583509e-05
-1.50385995744029e-05
2.97066166351774e-06
-3.22571711899556e-05
-9.22407190371887e-06
-4.63607028355332e-05
-3.40105356240218e-05
-7.6785990588337e-06
-2.59293304072446e-05
-1.90279912973251e-05
-3.85120238958503e-05
-1.14124469124103e-05
-2.16964392005128e-05
-1.51920529298182e-05
-1.96593992867791e-05
-2.36997519870753e-05
-9.6235363634523e-06
-9.13377724969758e-06
-1.90748858754504e-06
-1.1617388362383e-05
-2.72107906191621e-05
-2.81709216872248e-05
-2.26294664323812e-05
-1.30279862753081e-05
-1.47660352392622e-05
-3.13135798591204e-05
-4.36526663190141e-05
-1.74870712211166e-05
-1.71950566263815e-05
-3.57349487059948e-05
-1.88740130626869e-05
-1.37288485780707e-05
-3.09572084639224e-05
-3.74634305894502e-05
-3.00667996064498e-05
-1.03227809965505e-05
-3.36079653243455e-05
-2.22507231885174e-05
-2.12167660764671e-06
-3.11497268453955e-05
-1.22699421693939e-05
-1.99755940068428e-05
-2.66422601265702e-05
-2.04605751548361e-05
-3.79383967689632e-05
-2.74826136392751e-05
-1.70393159325572e-05
-6.90694740780406e-07
-1.66329077945175e-05
-1.79531185100744e-05
-2.46193884396023e-05
-2.83988053512311e-05
-4.00049837596889e-05
-1.6613710931395e-05
-1.88386107925294e-05
-2.03321409013946e-05
-1.17269066446714e-06
-1.80868018419074e-05
-6.67326646839547e-06
-6.50988273668461e-06
-7.40455729672038e-06
-6.76025619728575e-06
-1.94901472049552e-05
-2.10488861432635e-05
-2.62038225509749e-05
-3.23993230344152e-05
-3.87046498352878e-05
-2.21306850279e-05
-1.84244002888045e-05
-3.37685286859779e-05
-1.64965719410604e-05
-3.54777444963778e-05
-2.29258134824672e-05
-2.01075973624662e-05
-2.84388740125152e-05
-2.20332031140064e-05
-2.19822340345091e-05
-1.89592680164434e-05
-2.53588402433471e-05
-3.01197992516905e-05
-2.6145083196533e-05
-7.36959002134656e-06
-1.87189229368147e-05
-3.64432615048333e-05
-1.69810184998024e-05
-2.15539089579523e-05
-2.97349820532462e-05
-1.09599787005274e-05
-4.76206068881416e-05
-1.52105385803469e-05
-1.46293712620546e-05
-2.12183480352929e-05
-3.57874815956791e-05
-2.97476789910839e-05
-2.58226577861252e-06
5.16004606622688e-06
-1.33172677063015e-05
-2.0670120668598e-05
-1.96111220053806e-05
-1.81863795269906e-05
-1.37371057278039e-05
4.23842010452799e-06
-8.05964276295296e-06
-2.63197314777346e-05
-2.03163782975177e-05
-3.42834238114009e-05
-7.50671336820701e-06
-3.73137894703804e-06
-1.94580566930168e-05
-8.43459322879572e-06
-1.01903062273521e-05
-1.59070317551335e-05
-1.96209906848192e-05
-4.44608731943646e-06
-1.6468292131422e-05
-2.35595042923891e-05
-6.0998627151408e-06
-2.89474476677291e-05
-2.87231531453494e-05
-1.86250730708249e-05
-2.3038126448656e-05
-4.37988656454447e-05
-2.00147751071409e-05
-1.41152616012907e-05
-1.57778868663096e-05
-3.09363361948659e-06
-3.01812348529279e-05
-1.66022266721172e-05
-1.37132804220347e-05
-2.03765067936128e-05
-3.17375425498427e-05
-2.5064038893179e-05
-2.74571967680209e-05
-4.20243946108169e-05
-1.52856523811792e-05
-1.98065544302219e-05
-2.1511772732428e-05
-3.35110900847042e-05
-2.53447363143101e-05
-1.58947439910067e-05
-3.62986751772301e-05
-3.37194489507371e-05
-8.32333532651657e-06
-1.90024036745003e-05
-8.88778578640383e-06
-2.71081873578653e-05
-2.13615559428565e-05
-4.08645592560688e-05
-2.4445442396264e-05
-2.19077472645304e-05
-3.05436046779106e-05
-3.74598123681585e-05
-1.59914451070724e-06
-5.35567088447837e-05
-3.01748041964196e-05
-2.45165972304991e-05
-2.3499856969603e-05
-7.81030004747268e-06
-2.93318250712954e-05
-3.17273864742536e-05
4.43105531055716e-06
-6.1751405919402e-06
-1.05135413034729e-05
-3.30396037639223e-05
-3.16143398747968e-05
-3.37484334786592e-05
-1.83873010146474e-05
-2.22447446824772e-05
-3.48824969816175e-05
-2.53992262273014e-05
-2.36838063424695e-05
-1.12705069352189e-05
2.29406473729757e-06
-1.88885360678382e-05
-2.01682523710779e-05
-3.01304934753363e-05
-2.44897325870658e-05
-1.30990535295301e-05
-8.67106141275569e-06
-2.36584604018343e-05
-3.3190969858485e-05
-4.86999111672049e-06
-2.64263183770016e-05
-2.97756345800844e-05
-2.73906778006769e-05
-1.201594052032e-05
-1.46977845542094e-05
-3.45264436406254e-05
-1.52057574558625e-05
7.8064639448193e-06
-5.24958862096576e-06
-1.23504005584201e-05
-2.96774461068773e-05
-4.07789599710404e-05
-2.19089010749676e-05
-1.73077906482091e-05
-2.64910366052756e-05
-2.43767404555964e-05
-2.43991145466805e-05
-3.37203787637103e-05
-5.02392177241584e-05
-2.44112919249907e-05
-2.10347843271246e-05
-2.07409667753016e-05
-3.201930153947e-05
-9.58276174343606e-06
-1.9182456642396e-05
-1.47622280433999e-05
-1.77321931178196e-05
-2.60843561042778e-05
-2.30808456342831e-05
-2.02683184610762e-05
-3.14290493189687e-05
-1.85854572555605e-05
-2.22050890790517e-05
-3.39419758524105e-05
-2.83013123316023e-05
-2.91001775751515e-05
-5.16988184959616e-06
-3.06544830680429e-05
-2.07439919342098e-05
-2.56069934157077e-05
-4.37986699496202e-05
-1.20643619331449e-05
-3.08306664878146e-05
-2.21856428061688e-05
-7.83216739447379e-06
-3.27714373016055e-05
-1.77118228205188e-05
-3.21014301591724e-05
-1.76033734142665e-05
-7.76641628307446e-06
-1.71565247615258e-05
-2.0152046893284e-05
-2.35707050229483e-05
-3.28573145029443e-05
-2.46752922185039e-05
-2.6046877822272e-05
-1.64874059658236e-05
-6.17733985493596e-06
-1.78302392048868e-05
-2.68385866725156e-05
-3.52131232877515e-05
-1.57034049849002e-05
-2.21749578380258e-05
-2.71240127288454e-05
-2.81753491571908e-05
-3.89211392069758e-05
-1.75250162346261e-05
-4.71248450549347e-05
-1.98982844135849e-05
-2.08065268865107e-05
-1.4375103098185e-05
-3.20497701715739e-05
-9.1078688068564e-06
-1.94756031239406e-05
-7.64411880289506e-06
-1.57106538269751e-05
-1.68625756427783e-05
-2.36559093366607e-05
-4.85853142480383e-06
-2.05063005499704e-05
-2.65654746710333e-05
-1.1675627960288e-05
1.83119789103005e-06
-2.80893515130207e-05
-2.88782191600011e-05
-1.28118677371781e-05
-1.23415866704472e-05
-2.59730344881796e-05
-1.81987287666436e-05
1.46505949528701e-06
-2.17862240603511e-05
-1.37603559604393e-05
-1.96957173313602e-05
-4.19861445777516e-06
-1.89172055493761e-05
-8.79974583614357e-06
-2.01008910469075e-05
-3.05001504509571e-05
-2.72693627945205e-05
-2.69637492404448e-05
-3.17314459082741e-05
-2.27465423905988e-06
-3.49985727918763e-06
-4.86110979294122e-06
-3.01996017708811e-05
-1.51574794415147e-05
-8.58984322315063e-07
-2.17739635808928e-05
-2.15644840940433e-05
-1.68359752584396e-05
-2.19887403413191e-05
-2.87597452488471e-05
-4.12477036508854e-05
-1.85021077905721e-05
-2.46897879956027e-05
-2.34699823191838e-05
9.78693204855e-06
-3.47722283381856e-06
-3.34987447527259e-05
-3.50171672424925e-05
-6.99282615067278e-06
-6.56737609154438e-07
-6.34220062881857e-06
-9.49248558051815e-06
-3.1552212975854e-05
-2.5874734842501e-05
-7.30103203458365e-06
-1.26408342738823e-05
-2.74295942642054e-05
-1.95276179259313e-05
-8.41404321914288e-06
-2.9719122865771e-05
-2.04676136596587e-05
5.591245843854e-06
-2.2609761763058e-05
-6.74923195418088e-06
-2.28159861225623e-05
-1.18925132547859e-05
-1.68708735849691e-05
-2.64878899053291e-05
-2.29906659458066e-05
-3.76432829490197e-05
-2.46096806516733e-05
-2.00144868234073e-05
-2.95367943014265e-05
-1.17158066456016e-05
-2.02679023806326e-05
-1.56663159889504e-05
5.18236951128759e-06
-3.4510608984867e-06
-3.84804132987982e-05
-3.2911753313851e-05
-4.33563131980819e-05
-1.9646808953069e-05
-1.83967481678784e-05
-2.52040020978286e-05
-5.64856333328399e-06
-1.51956622164262e-05
-4.19266566370448e-06
-2.66163030474524e-05
-2.84953183603958e-05
-3.33651460438695e-05
-7.46757612066809e-06
-2.79616292303813e-05
-2.76897196286929e-05
-3.22198479613802e-05
-1.90030973512092e-05
-1.2904953691354e-05
-4.3029894096794e-06
-2.50107801022238e-05
-3.31164743097926e-05
-1.69177134188199e-05
-1.93437026119167e-05
-2.13410850387449e-05
-2.65566305231416e-05
-6.92426646096887e-06
-3.33180089240444e-05
-3.34081678268056e-05
-2.31578097596042e-05
-2.39858869772719e-05
-9.98494458224483e-06
6.5978015930967e-06
-3.1768336936422e-05
-1.23857861755444e-05
-1.03962983127537e-05
-2.56516635632622e-05
-1.89986644501574e-05
-1.34405649305201e-05
-1.29521910951293e-05
-8.52347232935213e-06
-2.63191438710298e-05
-2.46684246397103e-05
-3.67866663658703e-05
4.12592714351117e-06
-8.87206631292875e-06
-1.52733655074038e-05
-2.15909087751612e-05
-3.24947682135041e-06
-2.5443378200625e-05
-1.30379949628467e-05
-2.80877508288329e-05
-2.48242241463436e-05
-1.07553838307401e-05
-1.61619313137038e-05
-3.162560761382e-05
-2.06392264280911e-05
-2.88814484762497e-05
-9.92446060005364e-06
-6.88461851691723e-06
-2.73072641432369e-05
-3.47403922724505e-06
1.14937475888325e-05
-2.78160524364014e-05
-2.79818542275672e-05
-2.4276672540459e-05
-1.62097504050925e-05
-9.05269415743264e-06
-4.27810154544948e-06
-1.09739319160777e-05
-2.38432921280797e-05
-3.34812600545019e-05
-1.24401961806803e-05
-1.47305747665345e-05
-1.69778482293357e-05
-1.23276978353027e-05
-2.14378615049826e-05
-3.61882886286303e-05
-1.64479471345367e-06
-1.77574380709069e-05
-1.67850948904793e-05
4.38866948077758e-07
-2.23507841922833e-05
-1.98926417709298e-05
-3.51382397790469e-05
-1.39827315210543e-05
-8.78854123497561e-06
-1.56966023172998e-05
-1.70562219275073e-05
3.40906310590761e-06
-1.82549262275534e-05
4.38209354100657e-06
-7.84674549071307e-06
-3.00152645116026e-05
-4.51438954290685e-05
-2.57491497746753e-05
-4.13196955129171e-06
-1.96495649306983e-05
-1.03765257436528e-05
-2.16722458910343e-05
-6.8058313534544e-06
7.33260396895898e-07
-3.72732695817953e-05
-2.16156597333952e-05
-2.32857304959377e-05
-7.91096799885727e-06
-2.01414233301659e-05
-1.9037998467431e-05
-9.51822173478538e-06
-1.07187567845253e-05
-1.85495427387043e-05
-3.12538051986551e-05
-1.96924705447465e-05
-1.02268470974042e-05
-2.02347242538094e-05
-2.46074580085374e-05
-1.76397641745793e-05
-3.66547247983429e-05
-3.42966900695623e-05
-3.02352741905589e-05
-1.81703086762275e-05
-2.51190632622321e-05
-2.72175656491907e-05
-8.99346817633402e-06
-4.34616944478333e-05
-1.55228006418695e-05
-1.88245249604192e-05
-4.56262544847256e-05
-3.62243606733288e-06
-9.88643556906566e-06
-1.64270912965879e-05
-2.40748706026467e-05
-4.25625454644377e-05
-2.17781222614336e-05
-2.15070449861471e-05
-1.7017948098107e-05
-3.90620623304415e-06
-3.6420618468637e-05
-2.56934730479257e-05
8.32309142196084e-06
-3.70117091829272e-05
-3.66594980834495e-05
-4.02194636515551e-05
-1.15195912565257e-05
-8.50697007157847e-06
-2.90114523842864e-05
-3.70392777862986e-05
-1.95690042695276e-05
-1.97156789913409e-05
-2.2491937834382e-05
-2.66507187334236e-05
-2.77911503102263e-05
-1.88169506149652e-05
-2.98099149459603e-05
-1.35119911231359e-05
-1.95512581923676e-05
-4.42520121613771e-05
-1.94322156019393e-05
-1.14949171929675e-05
5.51443809056728e-06
-1.3169832401979e-05
-5.14698672534491e-06
-1.60922174009931e-05
-3.36286282415758e-05
-2.56809818256571e-05
-2.33320468426999e-05
-3.46711744914345e-05
-1.83824726232056e-05
-1.92061343761932e-05
-2.06223249037249e-05
-7.87815075914526e-06
-1.99992817100586e-05
-9.08163380086866e-06
-1.70090478041698e-05
-3.29997477196791e-05
-1.7919723235174e-05
-1.90865614245105e-05
-1.3919347063476e-05
-2.94537816938971e-05
-4.35400942410559e-05
-3.51533072904891e-05
-1.95786345795316e-05
-1.77466816460628e-05
-1.33401172398547e-05
-5.16098728702393e-05
-2.33601832634638e-05
-1.06785282817237e-05
-3.71766916990021e-05
-1.29426227990156e-05
-1.81823032555641e-05
-3.19486581226088e-05
-1.32349254739902e-05
-2.73710413063517e-05
-3.00614841716243e-05
-3.12268551549853e-05
-3.18769162766232e-05
-3.43905727011283e-05
-2.76947141166946e-05
-2.56194725772349e-05
-1.69374843804614e-05
-4.84161742758011e-05
-2.67097268995073e-05
-1.71431618599523e-05
-2.09951902296479e-05
-2.12474374426857e-05
-1.83182369215635e-05
-8.55969200413251e-06
-6.66368641986682e-06
-5.06087964106248e-06
-2.86143307315e-05
-2.10463008693519e-05
-2.75881979628289e-05
-1.68400975262751e-05
-2.32691711508388e-05
-1.3767950088151e-05
-2.70477680784924e-05
-2.40380680816382e-05
-1.04374893396413e-05
-3.58628569962662e-05
-1.4316359560092e-05
-2.6093406058058e-05
-3.22506259597601e-05
-6.15804110879817e-06
-2.41739348636541e-05
-3.39394141961467e-05
-5.16052928413781e-06
-8.54809340456106e-07
-3.60681661569445e-05
-3.55604630613144e-05
-4.62775865204593e-05
-2.77242866252955e-05
-2.5939424496488e-05
-2.91545221864999e-05
-1.1954346219886e-05
-2.7552172879814e-05
-1.1805721467374e-05
-1.39959422770648e-05
-2.50633184168643e-05
-2.8945841861515e-05
-1.88668378290594e-05
-1.12128714400745e-05
-1.38141204249219e-05
-4.1031276302945e-06
-2.06588330901242e-05
-2.03718870961145e-05
-3.18343390832802e-05
-1.73517588859019e-05
-1.11536480147415e-05
-3.12058817651195e-05
-1.07986403502285e-05
-7.77987557824076e-06
-1.0509309936998e-05
-2.63237311308269e-05
6.57572842828546e-06
-9.28128969864958e-06
-2.06430546918809e-05
-1.15256217607629e-05
-2.8923451318604e-05
-1.73938973744732e-05
-2.44860903786051e-05
-1.51713649579957e-05
-1.23289354983705e-06
-3.58437147030579e-05
-9.59259401532735e-06
-2.00549991824684e-05
-3.43468192370945e-05
-1.04510107714979e-05
-2.48599941699344e-05
-5.3324461020848e-06
-2.67948094098892e-05
-1.82540116086299e-05
-2.79373801882973e-05
-4.42261013194022e-05
-2.63027884130916e-05
-1.76806606298181e-05
-1.2083968769493e-05
-1.06246022337465e-05
-1.01731663403666e-05
-6.45252307063067e-06
-3.08265513182841e-05
-4.65885391514849e-05
-2.27933882486714e-05
-8.31500173779111e-06
-1.68587567769895e-05
-4.0211687765293e-05
-2.66717610329697e-05
-2.28321523344685e-05
-4.6146316967686e-06
-1.86908771068467e-05
-1.37068415807051e-05
-2.69136847140185e-05
-2.50197153180723e-05
-4.29955946900999e-05
-3.16305795161751e-05
-2.56108089977946e-05
-2.44459729130856e-05
-2.44449092684175e-05
-1.42298924203497e-05
-1.37398862417513e-07
-3.7190512908227e-05
-1.79729840513874e-05
-2.88619336216043e-05
-9.68087636228131e-06
-2.47679128681513e-05
-4.20182994500653e-06
-2.8382440807056e-05
-2.15431495596524e-05
-1.29351858325782e-05
-2.95828633623993e-05
-2.21072555606803e-05
-2.61055366249528e-05
-1.66374964568387e-05
-9.58735266305885e-06
-2.36910119476728e-05
-4.38077424333118e-05
-4.38028168175545e-05
-3.02695822647261e-05
-3.27967715545639e-05
-3.96176919166092e-05
-8.17709306562437e-06
-4.95327749885018e-07
-1.32527200512532e-05
-3.15369969943591e-05
-1.97621183193385e-06
-3.13013206769965e-05
-1.72157389911655e-05
-2.9474625612676e-05
-2.87337126137108e-05
-4.1280833799073e-05
1.55729408389421e-06
-2.71655831705435e-05
-3.83353187520445e-05
-1.17943733103993e-05
-1.02005161624084e-05
-9.42786285318507e-06
-8.9746178925284e-06
-6.0623217013359e-07
-3.081083004508e-05
7.7061488097199e-06
-1.22484845255201e-05
-1.31567415795301e-05
-4.22341718439896e-06
-9.77293490168615e-06
-1.01868808742029e-05
-1.77698798984696e-05
-3.70366194706978e-05
-2.20912925518601e-05
-3.12539387280267e-05
-3.08006486811683e-06
-8.72304018116299e-06
-2.6727148596837e-05
-1.03145076822539e-05
-1.32554661937609e-05
-7.57333855656893e-06
-4.36221863209478e-05
-3.69461793160966e-05
-3.02844514070868e-06
-1.86966654199547e-05
-2.59477812328844e-05
-8.00678282776079e-06
-3.26071799338152e-06
-2.48129925576265e-05
-2.63551670544661e-05
-3.46178892891017e-05
-2.24490682207421e-05
-2.12654476388931e-05
-5.30498743661697e-06
-3.74136415834367e-05
-1.82604451333889e-05
-1.21318536416537e-05
-4.42988598298856e-05
-2.95702650071654e-05
-2.93307011716206e-05
-8.17330802713038e-06
-3.79501411446183e-05
-1.27224472016653e-05
-2.98778055438239e-05
-2.0718400977217e-05
-1.19848071157721e-05
6.92022387493229e-07
-1.59819816495302e-05
-2.16947755833463e-05
-3.20717760794425e-05
-2.59806058193716e-05
-1.58822913617764e-05
-1.96857958858904e-05
-2.09630703728753e-05
-2.64793352478284e-05
-3.56917423657449e-05
-1.65200827659769e-05
-1.05895230660122e-05
-2.89770487442916e-05
-1.452784162133e-05
-3.03297265567646e-05
-3.25611066643094e-05
-2.47792162646571e-05
-3.91082444091234e-05
-2.00475753527526e-05
-1.79534358851517e-05
-5.3853280673974e-06
-1.51646948000057e-05
-2.24177632831446e-05
-2.34646448498585e-05
-1.48558026391043e-05
-2.02398593423054e-05
-1.06410688775337e-05
-3.91665203228359e-06
-4.50059663937316e-05
-2.37426029415323e-05
-3.9929240930191e-05
-2.95003000933466e-05
-2.71570896414331e-05
-6.68343545194873e-06
-3.17576975158594e-05
-6.95702131353408e-06
-2.33120246792286e-05
-4.35927245193902e-05
-1.38644106520332e-05
-2.76858636119829e-05
-1.59325761413113e-05
-8.55630547660832e-06
-5.2546123895527e-06
-1.40950190390681e-05
-1.1954368594063e-05
-1.540005784671e-05
-1.1667789849515e-05
-1.67716714001e-05
-2.44622204787134e-05
-9.87166419983122e-06
-2.72932483628602e-05
-1.47765281375112e-05
-3.2903348249591e-06
-2.14993240619899e-05
-1.14731224907304e-05
-1.17713122410395e-05
-2.04810628256915e-05
-8.18622730360719e-06
-1.92220362476573e-05
-5.09153874459194e-05
-1.63684426560062e-05
-9.44079962919116e-06
-2.64186457554267e-05
-6.57115092661476e-06
6.34349974796072e-06
-1.00664760621678e-05
-2.70889643408411e-05
-1.38834713070883e-05
-8.70134288639641e-06
-3.36878479477512e-05
-2.25667862607619e-05
-8.4950878354372e-06
-2.86118517260852e-05
-2.85856687905204e-05
-2.36096919471522e-05
-3.11601359736019e-05
-1.61833804631388e-06
-2.21762430140195e-05
-4.22058866538281e-05
-2.15870001649167e-05
-3.153979362611e-05
-2.5628118871672e-06
-1.49631438084076e-05
-9.28580900737441e-06
-1.3999680355701e-05
-1.78772232881006e-05
-3.92856303820811e-05
-1.34440396178876e-05
-9.18308236362981e-06
-3.24540556379533e-05
-3.49872379420391e-05
-1.61709108124504e-05
-2.32043552501575e-05
-1.8216250370407e-05
-3.25939585515807e-05
-1.03588866081015e-05
-1.68733837608474e-05
-2.70968940471829e-05
-2.86922535568894e-05
-2.2736756607133e-05
-2.09748594905637e-05
-5.48751561868809e-06
-1.84046521779197e-05
-2.69990631246738e-05
-3.1920528882996e-05
-5.68755562963464e-05
-3.31325481986613e-05
-2.14150562418218e-05
-1.91363859853026e-05
-1.2737953625819e-05
-1.45760697200079e-05
-1.69527518496203e-05
-1.12379586668447e-05
-1.58518894336767e-05
-1.02775248130755e-05
-4.4498119563059e-05
-2.41564975481469e-05
-2.06427323614726e-06
-1.51776053035637e-05
-9.56576857274468e-06
-9.92338696389305e-06
-1.45265248204307e-05
-2.35168115655249e-05
2.21476596293395e-06
-3.82040710574332e-05
-2.32481593859286e-05
-2.64497214636422e-05
-3.21342603780445e-05
-1.6615809116866e-05
-4.37286271545521e-06
-9.54974643074146e-06
-2.97060533084224e-05
-1.46849040481951e-06
-1.63130338724963e-05
-1.20921311766418e-05
-3.18879129672355e-05
-2.01611283890716e-05
-1.64106725543327e-07
-2.49527809347387e-05
-1.47593643274148e-05
-1.37849204912651e-05
-1.57579650660849e-05
-2.50202573234553e-05
-3.15345796045057e-05
-2.97229022574317e-05
-2.56916973811651e-05
-3.70618759158485e-05
-2.01277440898093e-05
-2.41203393162674e-05
-1.92778878422075e-05
-6.03261738609843e-06
-3.12012947809878e-05
-3.25423986715388e-05
-3.40567195004062e-05
-2.03433370910893e-05
-4.25768578824698e-05
-7.12297730930999e-06
-3.92794142343251e-06
-8.17000884296473e-06
-2.98313949281647e-05
-3.30998019200612e-05
-3.01772777499912e-05
-9.51253203680715e-06
-1.36656525219895e-05
-1.10016296978661e-05
-2.47079163818594e-05
-5.79951616786859e-06
8.31954568338869e-07
-1.56159378553169e-05
-9.24200760966245e-06
-2.62820842668423e-05
-1.94434877125277e-05
-1.57566071526327e-05
-2.62546611254824e-05
-1.84010246862632e-05
-1.77616136992817e-05
-2.51871700596227e-05
3.18702931193359e-06
-1.48896032219855e-05
-1.61792641317451e-05
-1.89908457980957e-05
-1.82399714465109e-05
-5.74844221896829e-05
-1.51476834919585e-05
-4.21475198658622e-05
-3.22420107351607e-05
-3.67877248170409e-05
-1.19401797747202e-05
-2.31789726086777e-06
-5.06966684579386e-06
-9.29165592673432e-06
-1.62962050214102e-05
-1.82803049892476e-05
-3.4876662239661e-05
-1.97040490082971e-05
-1.74122379496943e-05
-2.59201778605022e-05
-8.51009267393911e-06
-1.59493965840347e-05
-2.86212244076432e-05
-9.63598973706752e-07
-3.69996535460816e-05
-8.54214736658936e-06
-1.23884105951018e-05
-3.26922183104507e-05
-1.26285895358911e-05
-1.02899946643988e-05
-1.53595692937876e-05
-1.67947233485412e-05
-8.90232422286821e-06
-9.92464235710076e-06
8.24849305447475e-06
-4.64669210838325e-06
-3.39407636199648e-05
-1.96146229618832e-05
-1.0445813546454e-05
-2.59713810291084e-05
-1.09532849815253e-05
-6.50737911848799e-06
-9.30445088764447e-06
-2.60702366788922e-05
-7.99249907469421e-06
-2.56682832616836e-05
-7.48498473909131e-06
-3.13960887997341e-05
-2.58108826746254e-05
-8.72352126524367e-06
-1.13618425438282e-05
-1.97933734369147e-05
-1.94742517929785e-05
-2.74068295449611e-05
-2.69766654354447e-05
-3.01546994769582e-05
-2.17100943562156e-05
-1.93050299442498e-05
-2.83317086659921e-05
-3.22728193006427e-05
-1.52264910538977e-05
-2.79133902854703e-05
-2.68718732247334e-05
-2.77757383903041e-05
-2.63619736568008e-05
-2.22607812903128e-05
1.77384564204102e-06
-1.00556681249459e-05
-3.07231797142844e-05
-5.17556781002022e-06
-3.25936834323882e-05
-6.13154998158668e-06
-1.49679967207932e-05
-2.01921233817387e-05
-4.58272814354316e-06
-2.54514251835262e-05
-1.9780480015925e-05
-2.77788103756849e-05
-2.87461266975015e-05
-2.24518132845889e-05
-3.00951179296513e-05
-2.18334966169221e-05
-3.14975763157823e-05
-7.49293741479298e-06
-4.29962173337808e-05
-1.85981311954663e-05
5.13899214802942e-06
-1.94107238281646e-05
-2.71837024671705e-05
-2.57981781184474e-05
-3.24644150804732e-05
-1.03695102826687e-05
8.03921702554879e-06
-3.77953845994762e-06
-1.04300647106715e-05
-4.47466484681337e-05
-1.39186614503898e-05
2.53479360062247e-06
-9.81369189456795e-06
-3.22563771114283e-05
-1.64353572085469e-05
-2.03195267154153e-05
-2.66899769976935e-05
-1.01329794672537e-05
-1.66567602090892e-05
-1.5302730343177e-05
-2.72914296799842e-05
-2.95064393977207e-05
-2.86798605356141e-05
-1.076872190126e-05
-3.43642013603327e-05
-1.58636666407761e-05
-2.03745078653708e-05
-1.8979907785386e-05
-2.00423013742597e-05
-2.90103992489588e-05
-3.09524384330925e-05
-2.13041885967894e-05
-2.64145685190544e-05
-2.34459950849613e-05
-2.486728238358e-05
-1.39230404362882e-05
-2.50939928257127e-05
-2.79188644057243e-05
-6.40290966226821e-06
-3.85724438976745e-05
-9.53791431431041e-06
-9.42845520063592e-06
-5.64754408016713e-06
-3.13563040254027e-05
-1.84049097053232e-05
-1.26636626644915e-05
-1.4061226698298e-05
-2.79963144673246e-05
-1.84224697616873e-05
-6.84679989058942e-06
-1.38817300122721e-05
6.97815840730889e-06
-3.01457665347556e-05
-4.77532925600809e-05
-1.7780903120816e-05
-2.41336874913405e-05
-1.82352984040509e-05
-1.3293277383521e-05
-1.88042415357247e-05
-2.66290945353103e-05
-2.64631628633985e-05
-1.71383816639656e-05
-3.25507004992727e-05
-8.88643871532137e-06
-6.9970067699105e-06
-3.17476437908768e-05
-2.11751914282704e-05
-1.6782779420693e-05
-1.05389238123165e-06
-3.4063985352508e-06
-3.24834020647244e-05
-4.08274833672528e-06
6.5490826082011e-06
-2.74041548873635e-05
-3.10999046755694e-05
-2.05361149427714e-05
-8.62107565423023e-06
-2.45537580043111e-05
-2.22593326037161e-05
-2.08436657544688e-05
-4.2174766260195e-05
-3.20620009653546e-05
-3.02502126441406e-05
-1.87466586580949e-05
-7.2151134971382e-06
-1.77766575237094e-06
-1.6694932963608e-05
-2.33256372293118e-05
-1.7835890716697e-05
-3.96707583538669e-06
-1.4609775835597e-05
-1.77103081506126e-05
-2.85349664716519e-05
-1.306792497293e-05
-1.62821550322852e-05
-2.67770123647251e-05
-1.64182743040162e-05
-6.60307514611504e-06
-1.33885502416974e-05
-6.75053889217799e-06
-1.67093583338771e-05
-1.33463418866181e-05
-2.986234141355e-05
-7.65636610491705e-06
-4.20200937748987e-05
-1.97232565682824e-05
-2.04472036985735e-05
-2.28411979294614e-05
-2.94442594317122e-05
-1.19098364108527e-05
-2.54871492815002e-05
-8.4767756838394e-06
-2.23013047783762e-06
-8.84525513956843e-06
-1.80276008174047e-05
-1.95320979757659e-05
-2.59346241955818e-05
-3.11144492576927e-05
-4.49831392557285e-05
-3.50072719494172e-05
-2.01171883664522e-05
-4.43278106097935e-06
-4.58613791283953e-05
-3.21093657577491e-05
-1.87787928844354e-05
-1.54509957591917e-05
-3.8983525075652e-05
-3.80551189077984e-05
-1.87828910804284e-05
-1.41646707750839e-05
-8.30968773730285e-06
-9.35333592066118e-06
-1.3524942638658e-05
-2.34936941807947e-05
-1.55916687959783e-05
-3.21494177159576e-05
-2.56869358311387e-05
-8.32137990942221e-06
-3.66634491753488e-06
-8.08878197678118e-06
-1.71864215878134e-05
-3.56345833966878e-05
-1.10193723871587e-05
-9.29931802876232e-06
-7.92314162911045e-06
-3.0520640219656e-05
-3.89396841182427e-05
-1.56974234784369e-05
-1.75879795073485e-05
-1.77250901918244e-05
-2.44592597308005e-05
-3.69289206729373e-05
-2.61672171667875e-05
-6.88975360325946e-06
-2.54262929431097e-05
-2.8964211309369e-05
-4.12131578438931e-05
-1.07467026858557e-05
1.40865590868854e-06
-2.05173570428077e-05
-2.15570667703635e-05
-1.476430127188e-05
-1.5700594649741e-05
-3.58805611033643e-05
-7.1777700523861e-06
-2.69806091608107e-05
-1.58586773690434e-05
-1.16886106673812e-05
-1.07247622758255e-05
-1.44599349178944e-05
-5.92627239541353e-06
-2.83988846710997e-05
-1.15549224459035e-05
-9.91006283941781e-06
-1.48762883407868e-05
-2.08485479681636e-05
-1.27644909588944e-05
-2.40333083620022e-05
-3.24118407256892e-05
9.67102431273627e-07
-2.33382949726815e-05
-4.06149581031829e-05
-1.3585416849907e-05
-1.27162407256613e-05
1.48826024943245e-05
-2.0224578913461e-05
-1.02146397505789e-05
-1.61230246948078e-05
-1.92814509986653e-05
-2.10842183972286e-05
-1.36454396873812e-05
-2.53662494489155e-05
-1.77479106209211e-05
-3.86169537388003e-05
6.89994099465779e-06
-2.12329276418475e-05
-2.30691891495583e-05
-3.57717515204932e-05
-2.94986506820961e-05
-4.09565599340046e-05
-9.37648015068762e-06
-3.49432308462791e-05
-1.85921359072695e-06
-1.92310256058518e-05
-2.40759275356118e-05
-9.95954732972461e-06
-2.8880722101705e-05
3.14318094184748e-06
-2.51756456701365e-05
-3.66992318753442e-05
-2.29894345171209e-05
-2.55434312736367e-05
7.31070811733962e-07
-2.83984394447835e-05
-9.587913855844e-06
-3.36163111153635e-05
-2.18540223915507e-05
-2.55897545977112e-05
-2.51139825668992e-05
-2.5897537257686e-05
-3.18046277058996e-05
-1.35176747418947e-05
-3.50118057084042e-05
-2.34326388251237e-05
-2.31799597114051e-05
-2.21124107004038e-06
-3.71963910455816e-05
-4.28948987851974e-05
-1.26165993931732e-05
-3.2071872666065e-05
-8.85624988099086e-06
-2.69900887148284e-05
-1.36220222966283e-05
-2.35917685321437e-05
-4.13563172031695e-05
-7.55658461501576e-06
-1.6670326132003e-05
-3.01303588829536e-05
-3.8141448223011e-05
-1.33729924979622e-05
-1.08961068740568e-05
-1.13962278567051e-05
3.12982122744686e-06
-1.1650185741378e-05
-8.1978209936375e-06
4.97774334553841e-07
-2.04422059689063e-05
-2.34795747047317e-05
-1.89937458676678e-05
-1.67912907524409e-05
-8.86075660702855e-06
-2.64264845413307e-05
-1.79086673733984e-05
-7.93008866845771e-06
-9.48248560163315e-06
-4.17220475229997e-05
-7.49774274739008e-06
-5.24456750992049e-06
-1.4007066105276e-05
-2.79541261940737e-05
-1.62056078391161e-05
-3.48611427392337e-06
-3.67084538094702e-05
-2.7150443054407e-05
-2.70355764229269e-05
-2.02541275849664e-05
-4.50181915890691e-05
-4.53853495696846e-05
-6.92562302052563e-06
-3.4080003295028e-06
-2.35193098157405e-05
-2.18597141334427e-05
-1.35651366222209e-05
-3.3983612240634e-05
-1.43074350400815e-05
-2.14032495177914e-05
-1.65475208668149e-05
-1.85786637742599e-05
-3.28871617770156e-05
-2.04815558909297e-05
-2.25470797825037e-05
-2.79991888072345e-05
-3.03866356883595e-05
-1.68664059328005e-06
-2.58787616690533e-05
-8.41691479011604e-06
-2.59592433535633e-05
-4.78606021642026e-05
-7.36319785356783e-06
-2.41698967462894e-05
-4.00849428799159e-05
-1.4236596555604e-05
6.50899588637108e-07
-2.13521050978601e-05
1.24111590616638e-05
-3.12300894291784e-05
-1.83234838997631e-05
-1.34879495715469e-05
-3.04380283771817e-05
