# Supplementary material for: Research on computational propagation and identification of mine microseismic signals based on deep learning
Source: PLoS One. 2025 Oct 22;20(10):e0334641. doi: 10.1371/journal.pone.0334641 (PMC12543183; doi:10.1371/journal.pone.0334641)
Supplement: S1 Data — (ZIP) [file pone.0334641.s001.zip › 000100500000986.xlsx_0.txt_24.txt.txt]

-2.11310434053257e-05
-1.4694894675332e-05
3.2794531731499e-06
-2.69899124462599e-06
-3.15313244188853e-05
-1.98258093298788e-05
-1.43773901470891e-05
-3.47484756582343e-05
-3.07342418540236e-05
-1.67333302928827e-05
-2.4260964189637e-06
-7.96895955020107e-06
-1.82298772964215e-05
1.9272392530706e-06
-3.76064273261121e-05
-3.47404309264557e-06
-4.89975055660474e-06
-1.62632302922463e-05
-1.61451960668807e-05
-1.8290656553606e-05
-1.73633888769301e-05
-2.33083057225186e-05
-3.39977322275442e-05
-1.74507728082494e-05
-3.25260579549978e-05
-3.84546175512533e-05
-1.5459912739835e-05
-3.0441600076552e-05
-3.27254403025127e-05
-5.40108311143306e-08
-3.56654046969411e-06
-1.67088492407769e-05
-1.39864126791573e-05
-1.92524536544713e-05
-2.57921827267185e-05
-2.35594055309827e-05
-2.35188866939188e-05
-2.6779364449268e-06
-2.14303968979758e-05
-2.90367490490616e-05
-2.05439299070911e-05
-4.15788335037162e-05
-1.35275590598418e-05
-3.29715776060254e-05
-4.73711727517581e-06
-3.40710831723814e-05
-1.23315351403396e-05
-3.14269703587221e-05
-3.29597550626489e-05
-2.92758882552422e-05
-2.78587839778965e-05
-1.48568463912395e-05
-8.31238590058499e-06
-1.41830083150461e-05
-3.82411418590677e-05
5.17983407537365e-06
-8.77448417818947e-06
-1.54659049673028e-05
-2.03689990783151e-05
-8.18803001645996e-07
-2.00572263947956e-05
-1.20025853006317e-05
-2.47524475891365e-05
-2.34768090310955e-05
-2.8910954154104e-05
-2.0380806910495e-05
-1.55214514235623e-05
-3.60186632319733e-05
-7.11019669934727e-06
-2.75815698073895e-05
-3.07639867642724e-05
-1.4301371030373e-05
-1.61458993668095e-05
-4.02668559912216e-05
-1.60050650994692e-05
1.37209369519287e-06
-1.4484251219914e-05
-8.87856787432893e-06
-2.32667102414793e-05
-3.09245517642606e-05
1.32778254071722e-06
6.14650892024207e-06
-2.91170543061057e-05
-3.57545277130368e-05
-9.66724221143309e-06
-2.71606835795953e-05
-2.32267098209031e-05
-1.0314290492999e-05
-1.64870270846466e-05
-1.28164083709425e-05
-9.46357905935716e-06
-9.61861149505146e-06
-3.03210837436723e-05
-1.37846967553029e-05
-3.9844985544625e-05
-1.88379964692033e-05
-1.70170016135192e-05
-1.90410929222224e-06
-2.50649882379058e-05
-1.97908333493351e-05
-9.91969363309216e-06
-2.45135236323558e-05
-3.65427837318581e-05
-2.98534694176006e-05
-1.25865840501621e-05
-1.04687422034359e-05
-1.68320866065869e-05
-2.32860490636732e-05
-3.04457429466521e-05
-3.45168871053204e-05
-1.865939829715e-05
-1.71015909926324e-05
-1.72551571909019e-05
-1.24511363866522e-05
-2.51700292078958e-05
-2.3975204896182e-05
-2.79524386686463e-05
-4.40590943738759e-05
-2.99373656986436e-05
-2.31292693695364e-05
-2.00245594961176e-05
-4.16472098565779e-05
-2.04882748843103e-05
-1.15470553843412e-05
-2.45448222123105e-05
-3.20140882480376e-05
-2.73711752539038e-06
-2.20664948662482e-05
-1.10969236992726e-05
-1.27685524496189e-05
-7.95696195102394e-06
-3.69147600990536e-05
-1.16268058461135e-05
-2.58091695263618e-05
-1.79214211860799e-05
-2.77019806222404e-05
-2.93908570021255e-05
-3.03759061579802e-05
-2.50709009841625e-05
-3.99126024186584e-05
-2.88271040624648e-05
-2.379852460541e-05
-2.46170251805265e-05
-5.40390862938882e-06
-3.32195403890637e-05
-1.56163956067364e-05
-1.23583257215711e-05
-3.0041144754862e-05
-2.99946416633722e-05
-2.10203208405937e-05
-3.70600147070606e-05
-2.47489521347631e-05
-2.07617899349777e-05
-9.853410019672e-06
-1.00071771727906e-05
-1.48968317703013e-05
4.68267622020642e-07
3.42931042138132e-06
-1.43544964705372e-05
7.07572551725684e-07
3.20079714230529e-07
-3.43220635410246e-05
-1.37766353742672e-05
-1.47215551214734e-05
2.57197840362278e-08
-1.87885982028167e-05
-8.98146841099743e-06
-1.223596446687e-05
-5.04402990465575e-05
-3.97438817737271e-05
-1.61625804160999e-05
5.94271415377402e-06
-3.03856070898057e-05
-3.20807172947924e-05
-2.07028620610576e-05
-4.31764492854906e-05
-4.66392140810548e-07
-6.49069001678178e-07
-3.23652774151939e-05
1.99276267390345e-06
-3.25463819821663e-06
-2.5732636267679e-05
-3.57017363017942e-05
-4.7982342141332e-06
-2.95472898423066e-05
-2.48065401660036e-05
-2.00529625839704e-05
-2.54211854643042e-05
-3.68291943800865e-06
2.56040130937555e-06
-2.56271061842526e-05
-2.74016664639608e-05
-4.16557533190561e-05
6.11042480953608e-07
-1.52629025687155e-05
-2.84266823372645e-05
-1.59635081577318e-05
-2.65520256962592e-05
-2.01700243044666e-06
-2.16611987300408e-05
-2.55570042994136e-05
-3.87903920476337e-05
-2.45404282654897e-05
-3.69216057918456e-05
-1.79587758146603e-05
1.56739838029555e-05
-1.16513857833374e-05
-5.72028546433223e-06
-9.57670527702266e-06
-2.64334489229136e-05
-1.43130206348017e-05
-2.0136743225746e-05
-3.31448340128951e-05
-1.14166657878294e-05
-6.07278543778573e-06
-1.93549596447908e-05
-8.95476342116707e-06
-1.88216777454235e-05
2.80506067929409e-06
-3.49577219301722e-05
-3.10237114349681e-05
-1.49378397555341e-05
-2.21430015626558e-05
-2.46357689376871e-05
-2.99921441602625e-05
-1.36712063703254e-05
-2.36966636029257e-05
-9.86179479760313e-06
-2.16606313287799e-05
-1.5576288227405e-05
-2.15711399756635e-05
-2.99003173448632e-05
-3.27594096193394e-05
-6.71366095864224e-06
-1.32769339902769e-05
-1.21552742193443e-05
-2.71264316492471e-05
-8.75172083534914e-06
-1.54931936097668e-05
1.48523992032113e-07
-3.44944856394744e-05
-1.66148207597993e-05
-3.98775031669558e-09
-2.35389395933556e-05
-2.63334589320895e-05
-4.3396754650125e-05
-3.87676023569499e-05
-1.68074909197804e-05
-5.11190692489317e-06
-4.3251940694585e-05
-3.00383753131938e-05
-2.87410713078018e-05
-4.06847942859534e-06
-1.38666194926828e-05
-2.14610025781888e-05
-1.02599102828664e-05
-6.19167112915442e-06
-3.49793381767454e-05
-1.44715065813546e-05
-2.15099096478402e-05
-3.88173564291428e-05
-1.57896559061321e-05
-1.76760873634085e-05
-4.00680529722577e-05
7.28521723727572e-07
-2.1423997880858e-05
-2.40766545922297e-05
-2.11929907977648e-05
-2.37151046030839e-05
-3.75877636828387e-06
-2.58555926459881e-05
-2.19005033743476e-05
3.09913002273363e-07
-3.37688799348562e-05
-3.86269386106974e-05
-2.4209534217643e-05
-3.84111566970147e-05
-3.01375310593414e-05
-2.76708211239308e-05
-2.59285964959258e-05
-1.69389737176352e-06
-1.57238478677928e-05
-2.24301596768576e-05
-2.93570025913191e-05
-1.02962042039043e-05
-2.86279939922678e-05
-2.98325723882826e-05
-6.69253693786791e-06
-7.86461985301671e-06
-9.48855073003011e-06
-3.04334832400126e-05
-1.23735196452237e-05
-2.41849663568961e-05
-2.13345465422314e-05
-3.73205764065992e-05
-2.48372677352227e-05
-2.7124170222879e-05
-2.8596697388364e-05
-2.5048525794555e-05
-2.90306655862653e-06
-2.99268230347413e-05
-3.36609825806283e-06
-2.31067029091317e-05
-7.91468797295442e-06
-3.25078160304126e-06
-1.73090552658592e-05
-1.3991787916082e-05
-3.76396356262228e-05
-4.17408942577665e-06
-2.54670951553923e-05
-2.5766419252986e-05
-2.61795283194607e-05
-3.74931817125037e-05
5.18799880585157e-06
-2.6653069458852e-05
-1.65071089820222e-05
-1.36392551960069e-05
-2.02027797474552e-05
-2.03925016924014e-05
-1.52686683351921e-05
-1.94225573439028e-05
-1.96938776685755e-05
-3.07432989107456e-05
-3.67013874465345e-05
-1.65071184881417e-05
-3.56394036779764e-05
-2.57534727947034e-05
-1.54056296040719e-05
-2.95665465338186e-05
-3.60536833092914e-05
-3.65347345585582e-05
-2.08512373024763e-05
-3.66056351539754e-05
-1.05558822089421e-05
2.89893701160408e-06
-1.43544941527815e-05
-8.72526818738246e-06
-2.97445219428573e-05
-1.51136847730884e-05
-1.43723871065616e-05
-2.75462186979146e-05
-3.67104227565909e-05
-2.96912908961781e-05
-1.96844076581446e-05
-1.07928806386637e-05
-1.57643002517975e-05
-1.48787125585589e-05
-4.57152039150488e-05
-4.1027020613598e-06
-3.44284154547236e-05
-3.01244557329257e-05
-6.99111477396426e-06
-3.52553124488009e-05
-2.06682862427274e-05
-2.06812387773771e-05
-1.02212195442588e-05
-5.83497602096948e-06
-1.75062994442415e-05
-3.41017680291651e-05
-3.49963622263378e-05
-1.97975144231091e-06
-1.79140893163022e-05
-2.66885954184992e-05
-1.85003216985962e-05
-1.27208783785132e-05
-2.33623433298218e-05
-1.30498644068724e-05
-2.03935688988609e-05
-2.16017997098671e-05
-7.66431059832421e-06
-3.50854685239431e-05
-2.25996835826534e-05
-3.53269379774034e-05
1.90492147371294e-06
5.39421716674359e-06
-4.36273042103526e-06
-2.00107333219963e-05
-1.88425473865967e-05
-1.55305170668616e-05
-1.29017168178042e-05
-3.62065806908572e-07
-2.13361506973187e-05
-2.52956006442215e-05
-6.72463738229717e-06
3.0159329801251e-06
-2.59937438485106e-05
-1.89358171239903e-05
-1.37214793170851e-05
-3.65006162191674e-05
-1.64201690486035e-05
1.90425753838419e-06
-2.07320877266746e-05
-2.91190779540711e-05
-2.82270152545278e-05
-1.05980402272461e-05
-1.36969552330915e-05
-2.62543133263889e-05
-1.11565104096892e-05
-1.03537228759907e-05
-2.97274377770069e-05
-2.85849199350368e-05
-3.71520339894524e-05
-2.26590996008906e-05
-4.49405234305723e-05
-1.35411907893251e-05
-2.33760270700532e-05
-3.594136279823e-05
-1.55588246730799e-05
-8.18037569571363e-06
-2.25430133928425e-05
-1.87903240426971e-05
-2.75075931051502e-05
-1.5897011751482e-05
-3.27257016060591e-05
-1.26211052069405e-05
-1.72610832205804e-05
-2.48644085048248e-05
-3.94051495831297e-05
-2.1422925090733e-05
-3.32491860668818e-05
-7.23065470783207e-06
-1.24643240142342e-05
-2.15202701836045e-05
-2.30121328658253e-05
-9.62134453458143e-06
-3.26215631431291e-05
-3.39074385573261e-05
-1.06448055503811e-05
-3.07895025549618e-05
-4.01875297199834e-05
-3.78293539834498e-05
-1.65865044395894e-05
-2.64739810416073e-05
-4.33276009776626e-05
-2.41992407093137e-05
-1.33928389082734e-06
-2.1322601049997e-05
-2.9985967065674e-05
-1.2981844942744e-05
2.00111796272055e-06
-3.01337039681443e-05
-1.35875635641699e-05
1.59519972821574e-07
-7.82003201421139e-06
2.01181442852861e-05
-1.57615611360194e-05
-9.76087499560188e-06
-2.93375683958821e-05
-3.85070889638291e-05
-2.72687842359561e-05
-5.14026784964503e-06
-2.26355493563647e-05
-3.58986428797505e-06
-3.10069674128663e-05
-5.9937620236347e-06
-1.69331649227681e-05
-5.96070061358034e-06
-2.95079634054431e-05
-1.61216958461263e-05
-1.74544994325682e-05
2.94687678639424e-06
-3.39548262448233e-05
-1.91063943384528e-05
-7.71183736125833e-06
-1.74115647837974e-05
-4.05815331868847e-05
-2.60836234298163e-05
-2.29916168615413e-05
4.93025339886496e-06
-2.11800654018735e-05
-8.92996415161158e-06
-1.20743867220828e-05
-1.16908051790131e-05
-2.45832421534104e-05
-2.71924953388373e-05
-1.33304011795956e-06
-1.27194126914047e-05
-1.35121730880846e-05
-2.11069152064183e-05
-2.2716538889119e-05
-4.60497184264432e-06
-2.02257092784722e-05
-1.61308009311173e-05
-1.19121576081782e-05
-2.21477791910296e-05
-1.65988858455189e-05
-1.86247195086339e-05
4.79411256116896e-07
-4.69069544647833e-06
-2.00121110998383e-05
-5.94194534365137e-06
-2.125648239814e-05
-1.86952812317082e-05
-1.97583345578403e-05
-3.49463735726772e-05
-3.35598107486671e-05
-2.34302644760394e-05
-1.09024437662024e-06
1.05724890214142e-06
-2.75854995974374e-05
-2.79381386036012e-05
-5.80432794923832e-07
-2.13288406920173e-06
-1.46638453204398e-05
-1.38971083513915e-05
-2.99850807492122e-05
-2.70202111070958e-05
-2.70270556073019e-05
-2.47588770993623e-05
-8.60935734881339e-06
-1.42954781163943e-05
-4.40050605282959e-05
-2.32421885996007e-05
-1.91895301736107e-05
-3.78516079131458e-05
-2.92310356985657e-05
-4.00993936551205e-05
-2.17803931202305e-05
-1.76601141413978e-05
-1.5602817358303e-05
-1.22335147198232e-05
-1.15326690901345e-05
-6.98438448527501e-06
-1.92871765184573e-05
-9.28107476373458e-06
-3.8591240510329e-06
-2.97347868342133e-05
-3.41887676960136e-05
-9.77366816234254e-06
6.69208353704393e-07
2.18762076002746e-06
-1.55017133346869e-05
-1.92282947345098e-05
-2.14620008314211e-05
-1.97953727400084e-05
-3.7008698282842e-05
-1.57231062017538e-05
-2.97503471150228e-05
-9.46926891723855e-06
-8.72277546876947e-06
-3.93953180877349e-05
-1.79562761079293e-06
-2.02508385144424e-05
-2.93271465946673e-05
-2.5639599844629e-05
-3.43028863464395e-05
-1.75363210908025e-05
-4.60820480403492e-05
-2.55010116883192e-06
-2.12743157546066e-05
-3.99245725732413e-05
-2.86808336691675e-06
-4.59769613126062e-06
-2.72133396998666e-05
-8.06064158231965e-06
-3.51126415631954e-06
-8.71978184454711e-06
-1.83779874162986e-05
-2.09872684596536e-05
-1.66792431429241e-05
-1.87400704260778e-05
-1.52498884822797e-05
-2.08082566865805e-05
-3.73426668541728e-05
-2.31326659588157e-05
-2.11094279127444e-05
-2.41746607261783e-05
-2.48671923748523e-05
8.56509896423365e-06
-2.93089971472872e-05
-2.62379015319225e-05
-1.19487853550047e-05
-3.74775347057483e-06
-1.83732568335127e-06
-1.73255931410596e-05
-2.23210610610259e-05
-1.91244062553369e-05
-1.66804252167726e-05
-1.78879538112759e-05
-1.93172582708209e-05
-9.54262752531887e-06
-2.07476976149509e-05
-2.96106803935082e-05
-2.48153023034331e-05
-2.55238378619202e-05
3.92860288258221e-06
-6.5896495269021e-06
-1.9606521750474e-05
-2.79129789375292e-05
-1.37921700255347e-05
-1.54421465836277e-05
-2.9197936674063e-05
-1.01138998164522e-05
-3.20534878449717e-05
1.43803515732522e-06
-4.07097111687264e-06
-5.15211867815341e-05
-2.23354553799192e-05
-1.67496811799916e-05
-3.09073853462642e-05
-1.83861501390544e-05
-4.61638488237016e-05
-2.83098021905974e-06
-1.39752864606705e-05
-1.33650527513745e-05
-2.03346999972682e-05
-2.98433065120142e-05
-2.39612950470098e-05
-7.9362445003483e-06
-1.91584364704454e-05
-5.1017039993357e-06
-1.75165584641847e-05
-4.83789399951191e-06
-1.29861204582661e-05
-3.18949287786632e-05
-3.0276166274656e-05
-9.09662034868144e-06
-2.80546388820642e-05
5.43970828645457e-06
-1.97892518006164e-06
-2.10571275301834e-05
1.27079775598797e-06
-2.50341642849816e-05
-1.07007735037254e-05
-1.54334949273558e-05
-8.66544502734695e-06
-1.43781213191691e-05
-1.15971314364669e-05
-2.68748961854067e-05
-2.48223048959914e-05
-4.29530938174681e-05
-2.46314330489055e-05
-1.93736345074123e-05
-2.86511465279247e-05
-1.86990738152809e-05
-5.10997035898925e-06
3.34472553686766e-06
-8.54293245026199e-06
-1.14818760356447e-05
-2.54301928404832e-05
-2.60523962363065e-05
-3.52742798675563e-05
-2.89336699077285e-05
-2.14489611420833e-05
-1.26795694484467e-05
-1.80993086790991e-05
-1.07696425579635e-05
-8.07839557351678e-06
-2.61367068995117e-05
-4.12614486772451e-05
-2.46844777875558e-05
-8.59203780806137e-06
-6.57246175652812e-06
-3.08779753963903e-05
1.47800473734394e-05
-2.29890423877953e-05
-1.13272588879024e-05
-1.08847538040105e-05
-1.26013818936433e-05
-2.56040639101431e-05
-1.53127665061493e-05
-2.56354521066262e-05
-1.95942455156914e-05
-2.61807657902361e-05
-1.9823271154052e-05
-2.10494488986522e-05
-1.21635838847069e-06
-1.19211943771438e-05
-3.06889720675647e-05
-2.5860723181981e-05
-1.49551796034988e-05
-1.61237042845029e-05
-1.70695945870324e-05
-1.25802964365253e-05
-2.64469015428323e-05
-2.1634143234465e-05
-1.60409782608482e-05
-2.55988875398018e-05
-1.28783547755322e-05
-2.43941125442718e-05
-2.84185930924755e-05
-3.26002519684433e-05
-2.88624791154146e-05
-3.71200920502109e-05
-4.47080007032057e-05
-5.90205688371995e-06
-8.20246107566228e-06
-3.08421323593121e-05
5.10800400023011e-06
-2.10327743943314e-05
-1.84636946572228e-05
-2.28959214534965e-05
-2.3869897491036e-05
-3.36117910447863e-05
-1.56319520964871e-05
-1.55937510455994e-05
-2.66877768383299e-05
4.97685547581834e-06
-3.05702976011783e-05
-4.10085785366777e-05
-4.5028183323313e-05
-7.10609364905895e-06
-2.28838243367393e-05
-3.74680252317551e-05
-7.42947919595037e-06
-2.96260864852582e-05
-1.22530052391397e-05
-1.9075452469702e-05
-1.89794198230748e-05
-1.53288036326625e-05
-2.53275670395811e-05
-5.10944130367275e-06
1.07512593034622e-06
-2.96491735532928e-05
-3.6297366784036e-05
-2.96409839550863e-05
-9.65123512723996e-06
-2.56869557613666e-05
-1.87833465309045e-05
-2.12472561625418e-05
-1.69992322376541e-05
-1.45151448679502e-05
-2.57613807325355e-05
-1.86970563144379e-05
-1.05402957337464e-05
4.86930777673854e-06
-1.93155908282082e-05
-2.24051292562904e-05
-2.26846252700092e-05
-2.97245636946404e-06
-2.78064238305765e-05
-1.15835708468041e-05
-2.2332041669245e-05
-2.39393138560602e-05
-3.22494703652101e-05
-8.23849629162058e-06
4.12918948896232e-06
-1.21541345705545e-05
-1.12461613803752e-05
-2.16344294108751e-05
-4.40022830228659e-05
-2.62426118391039e-05
-1.79634873363588e-05
-8.62584200477946e-06
-2.63758889646438e-05
-3.20840645108443e-05
-3.70782906644496e-05
-7.59183607998609e-06
-3.216471819375e-05
-2.23203519216197e-05
-1.59371032871811e-05
-3.90649797379325e-05
-1.78637422348623e-05
-1.65417276843115e-05
-1.03673031614812e-05
-1.68941174832561e-05
-2.87231281718167e-05
-1.56088866665163e-05
-3.80860541997791e-05
-3.92147977287597e-05
-3.75364311434418e-05
-2.80384317934271e-05
-1.05693133110008e-05
-2.90231692190034e-05
-6.62232894882367e-06
-1.30300678968787e-05
-1.06417019083028e-05
-3.98673717269536e-05
-2.74014170000713e-06
-1.02022202609196e-05
-2.74751465816932e-05
-3.36537837128425e-05
-1.3286078333631e-05
-3.34627335115326e-05
-1.66066371492397e-05
-2.87005124447e-05
-3.4181231658067e-05
-2.89118911656952e-05
-1.88962494132998e-05
-3.5290031605296e-05
-4.17198357156473e-05
-1.84120270343377e-05
-2.33042679634094e-05
-6.17607290984186e-06
-1.01871633631632e-05
-1.8385221229153e-05
-1.54421552709975e-05
-4.31127127089054e-06
-3.13838139932633e-05
-1.58699882235179e-05
-6.23175775846315e-06
-1.11785860140631e-05
-1.34492639285168e-05
-1.9031851927765e-05
-1.47712669485489e-05
-6.46675854885767e-06
-3.5749130932649e-05
-3.60999705550238e-05
-1.5674052108288e-05
-5.86346995490088e-06
-3.01732894247382e-05
-2.07897755558285e-05
-2.06876517529057e-05
-4.51581066590083e-05
-4.65341000709777e-06
-2.70903237292945e-05
-2.2335188120006e-05
-8.3400014863216e-06
-2.74500162629435e-05
-2.30799729577934e-05
-6.33738732630709e-06
-6.06567269580186e-06
-2.73054087478819e-05
-1.10592191090438e-05
-1.59815279736986e-05
-2.09803989682727e-05
-3.38158108993618e-05
-3.42582406184002e-05
-2.24161030948781e-05
-2.33455097082621e-07
-3.02961672787912e-05
-9.60729589406727e-06
-2.70137148641966e-05
-1.26852149447027e-05
-1.63627404407928e-05
-3.56076502948283e-05
-2.16580282106401e-06
-2.10434868230163e-05
-9.64162070104549e-06
-1.92591313307282e-05
-2.79190553741764e-05
-3.12570377152185e-05
-3.48643949550761e-05
-1.35126748835541e-05
-4.36994454301284e-06
-5.03966822681408e-05
-3.34463415615261e-05
-1.09791042253109e-05
-3.96234763004488e-06
-1.50765181916054e-05
5.19841690448426e-06
-3.40656478699655e-06
-6.55955469485929e-06
-9.26621102732747e-06
-1.84385996668038e-05
-3.28445621308812e-05
-1.40653070917483e-05
-3.18987691691649e-05
-3.02192937703425e-05
-3.26425795056502e-05
-4.18681756548474e-05
-3.69111541984576e-05
-3.11784900004449e-05
-1.88356808659788e-05
-2.75396890584459e-06
-1.47648064218172e-05
-2.53764807963125e-05
-2.32065144019976e-05
-1.50162244566992e-05
-2.02675672111836e-05
-2.62395253128944e-05
-3.37162838128897e-05
-2.13749026611773e-05
-1.15002488609436e-05
-1.43146537035801e-05
-2.71265951278712e-05
-1.79473537511468e-05
-9.30796576302859e-06
-5.15508776731257e-06
-1.2807125776825e-05
-1.37062760736997e-05
-3.09743177809506e-05
-2.02117942229849e-05
-2.53976892708991e-05
1.12826147706557e-05
-2.20559112167998e-05
-8.20115648590762e-06
-2.86327528688757e-05
-1.59488510834258e-05
-4.28590045828065e-06
-2.33808214256742e-05
-3.17819739791943e-05
-2.09884680717337e-05
-3.5999825234163e-05
-2.48940999523752e-05
-2.68825092773136e-05
-3.17670887889111e-05
-1.24893373477213e-05
-4.42732217113417e-05
-4.6987109074257e-05
-1.56755213637096e-05
-1.20181238788472e-05
-2.32480515223175e-05
-1.74269972242715e-05
-6.93742862893131e-06
-2.64399641826611e-05
3.94867065066924e-06
-1.91411558697213e-05
-1.70091085934461e-05
-2.5889493674639e-05
-2.31027446468236e-05
-7.4021814057518e-06
-2.05858020707346e-05
-7.77446374123336e-06
-2.58195475609651e-05
-4.0207003893712e-05
-3.5357219509037e-05
-3.09659693512955e-05
-4.14790105271819e-05
-2.10499231134686e-05
-2.77555129648466e-05
-4.55638059504037e-05
-1.01230853189233e-05
-2.64969648492616e-05
-1.46400542746003e-06
-1.46542644085913e-05
-7.5686063264241e-06
-9.90966121345837e-06
-1.29451106445225e-05
-2.62785281909061e-05
-3.50568819926537e-05
2.34321093053057e-06
-2.04299461840157e-05
-2.13097023713125e-05
-3.70729947785424e-05
-4.49389461153344e-05
-2.94750893115592e-05
-3.73300667756843e-05
-3.58210553204222e-05
-2.1710647808877e-05
-3.9039924156153e-06
-2.74039438662375e-05
-2.83738876303696e-05
-2.35685125152194e-05
-1.59637298455134e-05
-3.36126879571881e-05
-2.37473433529669e-05
-4.40760871065427e-05
-1.22890177878136e-05
-1.69177482379827e-05
-1.94498932101376e-05
-1.61971993661894e-05
-3.29946245403344e-05
-2.04934469323416e-05
-1.37115630308027e-05
-1.31645408378084e-06
-1.41290881213273e-05
-2.19315291224716e-05
-1.12929059877014e-05
-2.780309748294e-05
-2.7116259630964e-05
-2.41642973568895e-05
-3.16199780731562e-05
-1.22988442686916e-05
-2.90806128999106e-05
-4.30290246140012e-05
1.02892776632142e-05
-2.46373609278761e-05
-1.27464341044515e-05
-1.82093091920434e-05
-6.45098484065379e-06
-2.45928637522438e-05
1.74816698536333e-06
-1.9518436977851e-05
-2.86639450917173e-05
-3.02721067870272e-05
-2.76494134036023e-05
-8.00395114810448e-06
-2.83756034852786e-06
-5.95682611768168e-06
-1.56368925705403e-05
-1.61829227389027e-05
-3.29075498586634e-05
-9.75625817446893e-06
-1.74833194461998e-05
-2.48470312067848e-05
-4.04563395421756e-05
-1.65662934266528e-05
-1.7953612156058e-05
-2.46128908164553e-05
-2.15680401293165e-05
-1.9709563767161e-05
-1.47351625096466e-05
-4.26461754459204e-05
-1.21880242181996e-05
-9.37730588388791e-06
-3.14352338263898e-05
-2.43816751401544e-05
-6.02271372287765e-06
-3.0630978250276e-05
-3.85245653572866e-06
-9.10509901127429e-06
1.4263004161426e-05
-1.4710082687311e-05
-3.83090565001045e-05
-1.29124695383619e-05
-2.06326588139357e-05
-2.92309876260661e-05
-2.452305457983e-05
-2.00992727489721e-05
-3.47634346714131e-05
-7.73373483307601e-06
-3.30515044758458e-05
-2.15233915611867e-05
-3.07119848907711e-05
-1.85262378904357e-05
-4.94847070248614e-05
-1.87643275471015e-05
-4.10038390067501e-05
-2.43917263799183e-05
-2.07642594634964e-05
-2.15403516193122e-05
-1.22551455815753e-05
-2.65042998938654e-05
-4.61159631435465e-05
-2.65215209573199e-05
-9.92566341869041e-06
-1.26229430595967e-05
-5.03402054205281e-05
-2.61381933499835e-05
1.14280015001676e-05
-1.89442096377475e-05
-1.97723777927461e-05
-1.5089998757635e-05
-1.90404612647891e-05
-2.31338557724805e-05
-2.08115213162183e-05
-7.33462729989519e-06
-1.58590473054016e-05
-1.00384481367947e-05
-2.11424834281797e-05
-4.1801285706164e-05
-8.87159476244632e-07
-2.39922995521746e-05
-1.09105700622459e-05
-1.01755745873731e-05
-1.65356845504422e-05
-1.50095084623053e-05
-2.22449145012004e-05
-1.72697699187338e-05
-1.25240963085577e-05
3.17522922114734e-06
-1.85404085651588e-05
9.82089739411167e-06
-1.76638145634961e-05
-1.09682966628248e-05
-2.63925845256579e-06
-2.39094321992567e-05
-2.63460273952561e-05
-3.93104850733913e-05
-2.97537295016427e-05
-5.34963667123372e-05
-3.04371321206208e-05
-5.66382265685062e-05
-2.36186340576058e-05
-1.91959021617392e-05
-1.7712713441354e-05
-2.16659571236934e-05
-1.80047616188491e-05
1.48105540325538e-05
-2.43882610999319e-05
-3.22307647554217e-05
-1.12819626042482e-06
-2.14476488083372e-05
-3.3022389261917e-05
-4.6531782553152e-05
-2.61274954004536e-05
-7.62764060582402e-06
-3.06290221259875e-05
-8.90237446925844e-06
-6.64533854954383e-06
-7.14253656636779e-06
-8.81800793359796e-06
-3.04852564674048e-05
-3.36937000960713e-05
-3.36416264682654e-05
-2.86466371821711e-05
-8.43036645896738e-06
-1.68213948453069e-05
-2.23658787990795e-05
-1.08632711662581e-05
-4.40702286883345e-05
-1.0431613583031e-05
-1.20957558249047e-05
-4.4055728721265e-06
-2.20622379404197e-05
-2.8108111336284e-05
-3.12113175698546e-05
-1.72697724888822e-05
-2.74721034294779e-05
-4.03740537164704e-05
-2.91067164016686e-05
-1.10716644229241e-05
-2.26605083270262e-05
-3.71304524152953e-05
-2.20023767177029e-05
-1.73275637306289e-05
-2.93879656343215e-05
-1.99916231531861e-05
-2.66547832984555e-05
-2.89510913407141e-05
-2.08763861755975e-05
-1.99807314138843e-05
-4.26825821070401e-06
-3.18680053748414e-05
-1.25936649608091e-05
-1.69706629683186e-05
-4.76957347793744e-05
-1.85570246143686e-05
-1.67192061553461e-05
1.14138521349611e-05
-8.25238558700741e-06
-2.9198150313142e-05
-3.15207531974665e-05
-4.2979385132011e-05
-4.03722772178758e-05
-1.5406649107684e-05
-3.92841640597035e-05
-1.20761146756193e-05
-7.22705808991654e-06
-2.72357274315665e-05
-2.1502189476259e-05
-1.39129062762739e-05
-2.75460898372876e-05
-3.01816572541034e-05
-2.35265665839477e-05
-2.09166612369634e-05
-1.27203810492355e-05
-8.8429695265915e-06
3.14796155521703e-06
-5.43951672671364e-06
5.64414761608766e-06
-1.98953703307219e-05
-3.34595993206533e-05
-1.62882803019526e-05
-2.68784145996068e-05
-1.32017500817151e-06
-6.92656916588026e-06
-3.14098652129383e-05
-4.75791649917e-05
-2.73769587292581e-05
-1.91975163464588e-05
-2.47158222314065e-05
-4.48062336667109e-05
-1.16744412439949e-05
-3.02762105928801e-05
-1.15808245295456e-05
-2.78667039235591e-05
-3.0717428532215e-05
-2.60647031627456e-05
-7.21931086830782e-06
-1.57537022366866e-05
-3.61643294112667e-05
-1.02681096914483e-05
-2.46796828706233e-05
-3.51634871914761e-05
-1.18411007105567e-05
-2.61257254525584e-05
-1.06506376447762e-05
-2.34769631553751e-05
-1.24840820106576e-05
-2.40530590564265e-05
-8.53212517880619e-06
-2.21276204045637e-05
-2.84302859060151e-05
-2.05134155477622e-05
-6.41617149995595e-06
-2.7320149807771e-05
-2.60191153795431e-05
-3.07323210846083e-05
-2.01561432628874e-05
-1.71382564464018e-05
-2.68259886718149e-05
-1.99263794107658e-05
-2.91104569056022e-06
-1.13160666750398e-05
-3.33674182642934e-05
-2.2036187324534e-05
-1.61182897575187e-05
-1.36189042958633e-05
2.98720890064248e-06
-2.02539340337369e-05
-2.3740376235694e-05
-1.20873172335135e-05
-3.98638140777514e-06
-2.45570874725027e-05
6.57991651877041e-06
-1.91482698143724e-05
-1.68892267978937e-05
-2.47210437199904e-05
-1.99977405004633e-05
-1.50425637561536e-05
-3.39298216906254e-05
-6.30909854027748e-06
-2.15419547686124e-05
-2.57318602063784e-05
-6.01167416428294e-06
-3.71866253043419e-05
-3.76644886736226e-05
-2.1818820694266e-05
-3.11867213628208e-05
-1.67590902216161e-05
-4.73649773849627e-06
-8.03314429576173e-06
-3.09778943916593e-05
-1.13320245087165e-05
-1.41187077066638e-05
1.59133334994731e-06
-2.46212878664537e-05
1.08220698403596e-07
-3.84240371385551e-06
-1.72300931823642e-05
-2.09205677943405e-05
-2.7996766888656e-05
-2.16334750515537e-05
-1.61686634389113e-05
-2.14042067537841e-05
-2.18678948417151e-05
-2.39507672850718e-05
-3.34058358645984e-05
-2.92822733124401e-05
-2.00782236619567e-05
-2.35933617067289e-05
-2.70459378522508e-05
-2.70080141394461e-05
-2.92333355400913e-05
-1.71699465380014e-05
-5.40680437405714e-06
-7.84250873666588e-06
-1.87191523638608e-05
-3.24769619787721e-05
-3.4555977740748e-05
-2.94809499638814e-05
-1.19437032017557e-05
-2.39974650135109e-05
-2.45791992174656e-05
-1.1596237717734e-05
-1.53486456749133e-05
-2.60846496372165e-05
7.46864604265258e-06
-2.61369203709515e-05
-2.31939406286465e-05
-3.21061326762377e-05
-3.15619387322137e-05
-2.99070687958748e-05
-2.13767850124955e-05
-2.26772188529616e-05
-1.85006263788034e-05
-3.32046636000065e-05
-3.36253765564712e-05
-3.1988025691364e-05
-2.3363549179412e-05
-4.69273801953363e-06
-2.02647152430717e-05
-2.82079289247057e-05
-2.788678169913e-05
-2.45154681227356e-05
-2.53813068535148e-05
-1.85206716855158e-05
-2.29052072346683e-05
-1.29130844569552e-06
-1.34402928694236e-05
4.8562113203482e-06
-5.95467293739552e-06
-3.25611703674633e-05
-2.46975869658761e-05
-7.77798200957808e-06
-2.58628125187142e-05
-2.82923202076782e-05
-2.03939468324641e-05
-1.95418774119701e-06
-4.20386697305367e-05
-1.17705071122338e-05
-2.12410770772033e-05
-1.14043818019671e-05
-5.2744270561983e-06
6.93195195516403e-06
-4.31658653815849e-05
-1.93369432692688e-05
-2.34071848067265e-05
-2.55328145964842e-05
-2.24620134766577e-05
-2.54934503493102e-05
-2.81919452706011e-05
-3.06958965679448e-05
-2.47472126494869e-05
-3.73608667966886e-05
-2.2739517810826e-05
-1.24118842960348e-05
-2.74771773934142e-05
-2.01725724727878e-05
-3.29002690920763e-05
-3.93219308278697e-05
-2.9403639234159e-05
-2.20567678801905e-05
-1.92757154171716e-05
-3.85405812927283e-06
-4.84304853897221e-05
-1.71435513250155e-05
-4.76843115103788e-06
-2.3532123159283e-05
-1.62588968538673e-05
-3.42395521458959e-06
-9.53937307307723e-06
-2.59514412278287e-05
-9.3625995261578e-06
-2.42323575893595e-05
-2.19724633113715e-05
-2.56120692160367e-05
-3.0304168511739e-05
-2.44897576505213e-05
-1.48598453482441e-05
-2.79295669890202e-05
-4.29821147290569e-05
-2.20429690475959e-05
-2.47409548160526e-05
-3.18640010184745e-05
-3.13602820473899e-05
-1.84328756233984e-05
-1.55864573267325e-05
-2.95885386225771e-05
1.30655527605973e-06
-2.74116125424456e-05
-2.89160787164832e-05
-1.95111771556403e-05
-1.85416103999967e-05
-1.75386801422113e-05
-1.74858718128099e-05
-2.55174671868777e-05
-4.68151299477828e-05
-1.28638090595602e-05
1.94813817122414e-06
-2.36925876026167e-05
-2.20005058596431e-05
-5.557016203837e-06
-1.16237005114762e-05
-7.55563883225431e-06
-1.48165362838435e-05
-2.3194387979723e-05
-1.43670193841119e-05
-2.51825378635077e-05
1.06586516497987e-05
-3.70380932644598e-05
2.22301069119513e-06
-1.99425460867959e-05
-2.99123125327616e-05
-1.28001563768858e-05
-1.95302647726507e-05
-2.51440009273856e-05
-5.69144451958941e-06
-3.65078442549006e-05
-1.1121180002883e-06
-3.78376873693653e-05
-4.51767399785811e-06
-3.11920939682243e-05
-3.29434131431872e-06
-2.84805191362155e-05
-2.09014097438956e-05
-2.04430826017648e-05
-1.32209847440779e-05
-2.09313680622072e-05
-1.43284439498366e-06
-1.50049476672831e-05
-2.40414444134029e-05
-1.9231906716453e-05
-4.39399648301025e-05
-1.81431962507657e-05
-3.0250674049129e-05
-2.52179828807634e-05
-9.72935858144354e-07
-1.1214674678809e-05
-3.23298660099184e-05
-3.02295381696748e-05
-2.21653085502495e-05
-2.49838626205334e-05
-1.21862728039995e-05
-7.17559891442243e-06
-3.23473158831332e-05
-2.93513130555236e-05
-1.72672598761177e-05
-1.93590925272647e-05
-1.77054507771453e-05
-1.47006456915239e-05
-2.47735082240178e-05
-3.99119769044667e-05
-2.53733013516366e-05
-3.70647049838296e-05
-2.29176895065984e-05
-5.03412622326164e-05
-2.91055780098028e-05
-2.93773546260825e-05
-3.12646843017137e-05
-8.27321170883009e-06
-2.08001533625827e-05
-1.95794682685603e-05
-3.05990159454638e-05
-2.56985930780156e-05
-1.4421735774797e-05
-4.00887023759625e-05
-2.7308769923965e-05
-7.1464700612863e-06
-1.39883490686899e-05
-7.34841868006863e-06
-6.64550173967569e-06
-2.17068813404205e-05
3.04773107327832e-06
-1.44000787974707e-05
-6.45677990178161e-06
-3.6407373650562e-05
-2.12291445924098e-05
-1.50882402872861e-05
-3.93070727764174e-05
-9.44425809135044e-06
-2.85951881700721e-05
-3.4922475529135e-05
-8.46077990220098e-07
-1.5540702129033e-05
-3.84345012483217e-05
-3.65727217020668e-05
-3.27955277129502e-05
-3.36566331841671e-05
-2.42631575278077e-05
-2.55364928778838e-05
-1.09626880637021e-05
3.06109319190534e-06
-1.8152575630043e-05
-3.42040764537102e-05
-9.7417799151559e-06
-1.44427704275962e-05
-3.15922998852162e-05
5.93350177423409e-07
-1.98714273892704e-05
-2.78374010872741e-05
-2.1854051122098e-05
-1.6324857195471e-05
-1.58489180366871e-05
-2.56773701362229e-05
-1.56652125827202e-05
-2.2437038955044e-05
-2.28474336902389e-05
-1.72439690890497e-05
-4.25044531256751e-05
-1.29885458243593e-05
-7.85653386874374e-07
-2.79777689988812e-05
-2.56772156141011e-05
-1.48083846040229e-05
-9.85067775247447e-06
-6.12229831345178e-06
-1.37446319387414e-06
-7.04035194562072e-06
-4.12329221688727e-05
-2.72624269799833e-05
-2.1338469303892e-05
-1.99901783209893e-05
-2.11145562144519e-05
-6.88677891306611e-06
-1.99126541814116e-06
-2.17884755302964e-05
-2.1657861942916e-05
-3.82490540071702e-06
-1.29664500761018e-05
-1.44348112962436e-05
-2.51928332820104e-05
-3.42414803377984e-05
-1.02316868079096e-05
-2.8237230512714e-05
-1.6330564238444e-05
-7.13299691817245e-06
-2.3084788640367e-05
-3.66689918725355e-05
-1.82168029042178e-05
-1.80489333557343e-06
-2.4060252205535e-05
-2.820631947807e-05
-4.2746541277508e-05
-3.82653551363683e-05
-1.40613440713753e-05
-1.82160786561134e-05
-2.66269971078136e-05
-1.21072405986237e-05
-8.91396158777495e-06
-1.55554558779535e-05
-1.22679452464318e-05
-3.89115712361833e-05
-2.86727726564061e-05
-1.05040407642754e-05
-3.53088460462417e-05
-3.2539064404506e-05
-3.06403982778985e-05
-1.78927040662875e-05
-1.64985014498191e-05
-2.3130277549808e-05
-2.52487879492765e-05
-1.41717921232817e-05
-2.18421845158562e-05
-3.71012403399993e-05
-3.39616025404971e-05
-1.74833776845575e-05
-1.27353182035582e-05
-3.78870983338435e-07
-1.61841271072048e-05
-1.82800156336669e-05
-2.69747812616616e-05
-2.66454639344768e-06
-4.74537071519757e-06
-1.08685741132101e-05
-1.41294136082924e-05
-8.20026421184947e-06
-3.86293303628832e-05
-2.28903048692934e-05
-9.20484385514347e-06
-1.31910109870206e-05
-2.24634209927448e-05
-1.43550511168174e-05
-1.25510695583407e-05
-3.2292331638164e-05
-1.79957083978238e-05
-2.29081123908899e-05
-2.41413643925147e-05
-3.35990724756912e-05
-2.82511046984257e-05
-2.43198246241002e-05
-1.93297008406923e-05
-2.51414130852178e-05
-1.58519432922854e-05
-8.06212212674511e-06
-1.75732472724353e-05
-2.56375255200488e-05
-1.27600330915531e-05
-1.49613432832936e-05
-7.36344064953558e-06
7.02074310366929e-06
-1.51989795794424e-05
-3.91114655919829e-05
-1.8318959972522e-05
-4.8433530192517e-06
-2.68187067988309e-05
-2.45983384239549e-05
-4.11133559394359e-07
-3.21349514466654e-05
-9.8415973047489e-06
-2.90324423560904e-05
-6.59633063271672e-06
-1.91536146051585e-05
-5.11176939844e-05
-2.38063574905001e-05
-3.85849092808058e-05
-3.28712503837364e-05
-3.04052745144544e-05
-2.48737039459468e-05
-4.37501873957511e-05
-1.27366736275924e-06
-3.78284113151656e-05
-2.73498633458482e-05
-2.22389468992592e-05
-2.31753956016039e-05
-1.23095219837849e-05
-3.62573044270059e-05
-1.24222429439057e-05
-3.84304516964197e-05
-1.60223263284002e-05
-2.97278269755054e-05
-2.23609708296844e-06
-3.27603376662184e-05
-1.56500544313534e-05
-2.75118479882264e-05
-1.96937730621222e-05
-6.99451449309415e-07
-2.77640994816893e-05
-4.44165218683841e-05
-2.66310605028039e-05
-1.81399263716905e-05
-2.8834858459622e-05
-1.56041126383851e-05
-3.42028993218092e-06
-1.62010648148129e-05
-1.42912226187403e-05
-1.19568199780899e-05
-8.57642265242209e-06
-2.59538948593967e-05
-8.15169954947297e-06
-2.24046906996666e-05
-6.43432207022342e-06
-1.02996439009067e-05
-2.68544186820786e-05
-2.60894061779648e-05
-5.73865376992846e-07
-2.23483254109549e-05
-3.23750852805044e-05
-1.35831712331535e-05
-1.71290357018526e-05
-2.64703380224108e-05
-3.49739695710136e-05
-1.02189544875088e-05
-1.38180393920285e-05
-2.09851800052042e-05
-2.36247714305056e-05
-1.73324665296281e-05
-1.78696263556984e-05
-3.8114103066692e-05
-1.49398077691254e-05
-1.62097583051107e-06
-1.64163887550897e-05
-6.00138465919918e-06
-2.2293003873957e-05
-4.87288184555068e-06
-8.23345717187079e-06
-3.15106597909557e-05
2.02160816137644e-06
-2.6799504616529e-05
-1.26290370322014e-05
-2.02072972309948e-05
-3.40522314906885e-05
-5.94057658724477e-06
-4.2843180577252e-06
-3.10847137286229e-05
-1.11223358717237e-05
-1.79864453866203e-05
-2.48736031097116e-05
-2.96834795351774e-05
-1.93421540066667e-05
-2.02208860685373e-05
-3.14239105064944e-05
1.7874236545187e-06
-2.14357714307774e-05
-9.54591154110236e-06
-1.48115356850341e-05
1.2567674105256e-06
-2.20206648833882e-06
-1.50515348135116e-05
-1.38254081341835e-05
-2.11183470802626e-05
-1.81903215745634e-05
-3.75494525926364e-05
-1.00543201643364e-05
-8.13269940050765e-06
-1.52724052495197e-05
-1.78132723702584e-05
-1.38514109136672e-05
-2.60090197930149e-05
-3.29640806008388e-05
-2.02437280847984e-05
-1.60172844008845e-05
-1.54442013467844e-05
-1.78277313039012e-05
-3.38253183322573e-05
-2.23405897351518e-05
-1.32070050951732e-05
-1.35832637320763e-05
-3.05843460722203e-05
-4.56421839342151e-05
-2.81041856820288e-05
-1.32731239867823e-05
-3.81968796979279e-05
-2.24048124862928e-05
-2.21380754844477e-05
-3.45857800631967e-05
-2.1489658343657e-05
-2.90792902009215e-05
-1.16233319767402e-05
-4.10878197779888e-05
-1.5032468792591e-05
-2.65773163330806e-05
-1.04991850830697e-05
-1.18511183414081e-05
-1.59697677930526e-05
-2.97017205772278e-05
-2.4723603192698e-05
-3.22410613790689e-05
-9.69444604854677e-06
-3.78531845709419e-05
-1.72592137116045e-05
-9.28562127413132e-06
-1.27350928505538e-05
-6.83106228455868e-07
4.41563297540564e-06
-2.2172053076819e-05
-2.42418360662971e-05
6.70261572872173e-07
-2.84050400926387e-05
-1.11330632207846e-05
3.44982112413537e-06
-7.23765836855824e-06
-1.82151873269736e-05
-3.08493100136966e-05
-1.84219023375715e-05
-6.47977102401756e-06
-2.83044150906108e-05
-2.4517697904381e-05
-4.01502835486405e-05
-3.24217156182978e-05
-3.06720737423459e-05
-2.9172243481055e-05
-2.70672878956517e-05
-3.81592094083645e-05
-1.94212108593224e-05
-1.94154450396855e-05
-1.50227028039399e-05
-1.83046957382247e-05
-1.3264894332639e-05
-1.72721725277302e-05
3.3278287861608e-06
-3.12123754804112e-05
-1.4855160561977e-06
-1.86122013415052e-05
-3.89275647174642e-05
2.83283366218183e-06
-5.50648141802789e-06
-2.18873744728266e-05
-1.09827413442114e-05
-1.02347515099481e-05
-1.94409695433416e-05
-5.76260380870886e-06
-2.36140700638019e-05
-4.0870912972995e-05
-2.21029462490552e-05
-2.50039799495572e-05
-2.42031680170446e-05
-4.47108878748901e-05
-4.77970518153161e-05
-7.94622628928724e-07
-2.97753023122104e-05
-3.0862098834406e-05
3.74957114909791e-06
-2.84912925196805e-05
-1.20772054348421e-05
-1.67764471391007e-05
-7.29591886733492e-06
1.22950449200887e-05
3.32533882943945e-06
-9.29168940851494e-06
-1.43135341810966e-05
-3.21779927351396e-05
-5.97026330659076e-07
-1.34272978859882e-05
-2.94080019456411e-05
-1.51894815724166e-05
-3.49781027973763e-05
-3.65007663453205e-05
-1.63875197011141e-05
-8.8549968106537e-06
-3.25332813832661e-05
-2.24535275974218e-05
-3.22055859504652e-05
-1.33879655612702e-05
-1.96394981959442e-05
-2.89668490812719e-05
-2.21319536700083e-05
-2.39667644448282e-05
-1.20485827278378e-05
-2.54932101730701e-05
-9.0629948762155e-06
-1.64648162602809e-05
-1.66892962755097e-05
3.34114973488447e-06
-1.32735908019321e-05
-6.21755782815472e-06
-1.79712278698879e-05
-3.46191533278547e-05
-2.30832471300198e-05
-1.38458803134218e-05
-3.14583814735063e-05
-2.43861703871176e-05
8.40822792755751e-07
-5.75183317862955e-06
-2.0041131865623e-05
-2.69817913366286e-05
4.48022268792155e-06
-8.9040624028025e-06
-2.39143124986126e-05
-1.65640922704181e-05
-1.86468539959807e-05
-2.27549035924201e-05
-1.63904568595249e-05
-1.39917875827331e-05
-2.16950451844755e-05
-3.23699782828956e-05
-2.46880701315392e-05
-1.73381421589507e-05
-3.14837215990329e-05
-3.20818305876836e-05
-1.98894684702485e-05
-1.87317937855201e-05
-1.54176534033689e-05
-2.1959793673069e-05
-1.25762990190179e-05
-4.68109638709539e-05
-1.96949591959286e-05
-3.33928324271649e-05
-4.36491804443621e-05
-1.83366791112088e-05
-2.55546076246649e-05
-3.15552352255802e-05
-4.51911357581824e-05
-2.499155283214e-05
-2.76079898676224e-05
-2.45349752610896e-05
-7.3952137026942e-06
-4.90306826417401e-06
-2.7782662563417e-05
-2.17192649039185e-05
2.42097937617391e-05
-2.43855527394976e-05
-2.07887829655009e-05
-1.88344322580895e-05
8.75725484578558e-07
-2.39650617243137e-05
-2.15845200647795e-05
-1.06444912847596e-05
-2.06594877703782e-06
-8.91132845428504e-06
-4.46714518149902e-06
-8.83556430309097e-06
-1.60265467573122e-05
-4.19076266042449e-05
-2.25670763902221e-05
-4.03827526040864e-05
-2.59483168559281e-05
-3.46933899109105e-05
-2.02362266012086e-05
-2.11660367687973e-05
-1.32448208249378e-05
-1.57211356270889e-05
-3.24670728129061e-05
-4.71768943958341e-06
-4.14349670198265e-06
-4.14707681806114e-06
-4.46852161465893e-06
-1.70086380044276e-05
-1.25361108377001e-05
-1.56832078022168e-05
-2.42600836269564e-05
-2.48017410871114e-05
-2.47820632761623e-05
-3.28598023557501e-05
-2.71640740076017e-05
-1.06556270559357e-05
-4.06888576830749e-05
-3.53723861219456e-06
-3.32442491258508e-05
-7.23716047529182e-06
-2.95716089066791e-05
-3.34615821260285e-05
-1.79092856406589e-05
-2.20210296787864e-05
-4.74476021125697e-05
-2.65529112862226e-05
-6.27430189011569e-06
-3.46294386678777e-05
-2.59711805149103e-05
-1.22260251482296e-05
-1.62454313404442e-05
-7.08364489114973e-06
-6.12432529844466e-06
-1.38068895284826e-05
-2.37769944993866e-05
-7.07937855268741e-06
-3.74092456187672e-05
-1.90155750053954e-05
-1.83585886464945e-05
1.47542247595361e-06
-3.29086997175859e-05
-3.03896388451605e-05
-1.27415220349133e-05
-4.46119940251299e-05
-1.86067324783897e-05
-2.98110454821357e-05
-2.05340857854874e-05
-2.20174018170746e-05
-2.38858450423158e-05
-3.51918056040953e-05
-3.59191119676057e-05
-9.1678099953202e-06
-5.64679912293735e-06
-2.14068189989194e-05
-1.46869280717414e-05
-1.4775594405157e-05
-3.21305549282749e-06
-2.13685791320054e-05
-5.63697062036665e-06
-1.56343924136611e-05
-2.36086322344838e-06
-1.80886831061078e-05
-3.33146160549842e-05
-1.53093698298694e-05
-1.4461936711876e-05
-4.3416015410481e-05
-1.5425127913254e-05
-1.10006589454201e-05
-2.85895716828046e-05
-4.70007313457196e-05
-3.03254127502374e-05
3.83835054873855e-06
-2.17192805449595e-05
-3.54162363781233e-05
-3.26664805133644e-05
-1.57974886573912e-05
-1.673110818436e-05
-1.09533009691277e-05
-2.66415180995227e-05
-1.55978104201394e-05
-2.00450863963986e-05
-5.68692927357309e-07
-2.48867673722485e-05
-2.73851266176054e-05
2.38683192975931e-06
-1.0401959405597e-05
-1.64325355702299e-05
-2.46880304848182e-05
-2.48581933335286e-05
-1.18491313957558e-05
-6.48459238248975e-06
-2.35445629821616e-05
-1.34020222524659e-05
-1.33362164012012e-05
-2.40349327808077e-06
-1.15930402771714e-05
-1.33261226989985e-05
-1.63320496497135e-05
-3.26360005472903e-05
-1.70076619468153e-05
-1.74683111241631e-05
-7.20927851454037e-06
-1.5188984366859e-05
-2.0881617796518e-05
-4.65146816135707e-05
-1.15358814827919e-05
-2.7346075541139e-05
-8.47889627572047e-06
-2.13828077873146e-05
-3.21992778773214e-05
-1.77172843424967e-05
-2.67856608301852e-05
-2.56646082364704e-05
-1.75511527147759e-05
-1.94352955227497e-05
-2.30944429878755e-05
-1.78215029726493e-05
-2.78518095965336e-05
-2.48033762025943e-05
-2.79574678003744e-05
7.94196903223793e-06
-2.76144064548663e-05
-2.40746753375363e-05
-2.56177273582491e-05
-3.41835173574836e-05
-3.1235728949792e-05
-2.37410291689766e-05
-2.44505127857819e-05
-1.85700911340808e-05
-2.24289168338204e-05
-1.21186432617808e-05
-3.89343592339094e-05
-3.06142388662323e-05
-2.72581353737603e-05
-1.65380443122117e-05
-1.32098042193705e-05
-2.33917005629851e-05
-7.50035094578434e-06
-4.24487500057081e-05
-1.78612726593281e-06
-2.71056172791195e-05
-2.42767390123767e-05
-2.22056838508727e-05
-2.64023715471803e-06
-2.98268137055904e-05
-1.60722112869121e-05
-2.25161718330802e-05
-2.25575425607086e-05
-3.18765734333316e-05
-3.58071203148395e-06
-2.20408985458427e-05
-2.37951145557079e-05
-1.68172771784117e-05
-9.62146848985826e-06
-1.30358663124231e-05
-1.78603409357928e-05
-4.25965715858248e-05
-3.55915094428167e-05
9.57856626718071e-06
1.15053376988639e-05
-4.32255385938736e-05
-7.82853833556691e-06
-2.0461063530748e-05
-3.14332889313258e-05
-1.88878766321613e-05
-1.60850156432251e-05
-2.56867246936462e-05
-1.15622430658047e-05
-6.76787050391254e-06
-6.34727604364142e-06
-2.48520625329385e-05
-3.66785208589598e-05
-1.72409968481251e-05
-2.34818282151659e-05
-2.0894869652755e-05
-2.49738288108247e-05
-7.28751945927756e-06
-3.45561405057726e-06
-2.44282084702383e-05
-3.17575995122682e-05
-5.20621446005086e-06
-2.88998005042766e-05
-1.02738857054093e-05
-4.19210468053147e-05
-2.3759428104396e-05
-2.36910779292517e-05
-4.16574039912888e-05
-3.32581612498984e-05
-2.62081004669042e-05
-1.98594918350336e-05
-4.60336509178749e-05
-7.5567426791103e-06
-1.83233961341424e-05
-1.80792988704799e-05
-3.189138649747e-05
-1.69444704654991e-05
-3.83490233406093e-05
-1.04470967374356e-05
-2.02612070771449e-05
-1.79123721074276e-05
-2.79498946693693e-05
-4.74389712051134e-05
-5.83047076438643e-06
-2.42954888180997e-05
-7.90676515978516e-06
-8.15705597535637e-06
-8.83167013071802e-06
-3.14298245719121e-06
-3.43472192643516e-05
-2.32322399018874e-05
-2.59487981482663e-05
-1.93612574976162e-05
-1.48024583043488e-05
-2.74740072159193e-05
-2.01229027502698e-05
-2.22866395714828e-05
-2.15660687967067e-05
-3.33234908554395e-05
-6.79252710456482e-06
-1.40747941367276e-05
-9.7470185839655e-06
-2.04005491198607e-05
-2.1839938634035e-05
-1.13146429930221e-05
-2.06245695434956e-05
-3.13071529719178e-05
-2.92799842615412e-05
-1.84454910152499e-05
-2.99707129404161e-05
-1.3112631269519e-05
-2.02948012414797e-05
-1.24405568624944e-05
-3.097820842587e-05
-1.74392691853203e-05
-7.39822654422065e-06
-1.93519193143077e-05
-2.84651293734497e-05
-4.07315867112042e-05
-2.05458308616143e-05
-3.1444283555265e-05
-2.29820906739417e-05
3.9007733542737e-06
-1.47647769065999e-05
-1.67493742955923e-05
-2.59682356607239e-05
-1.91095987322415e-05
-3.11598923616524e-05
-2.53627266987155e-05
3.23035640306186e-06
-4.45432675449246e-05
-1.96488122138739e-05
-2.91434895367969e-05
-2.73680644894929e-05
-1.03318587799861e-05
-4.17568056563546e-05
-1.57785969053216e-05
-1.69664107451892e-05
-1.17354710347993e-05
-9.54958445180139e-06
-1.65797389736163e-05
-3.00164532776283e-05
-3.07735318732523e-05
-2.14963936285305e-05
-1.57120630236916e-05
-2.30111638865935e-05
-8.74453203033403e-06
-2.34542072605413e-05
-1.84531437663114e-05
-1.14698169530767e-05
-2.14578070603887e-05
-2.96158504026707e-05
-3.40033112877205e-06
5.84621912326909e-06
1.88933786728874e-06
-1.64051044123949e-05
-1.70967652053081e-05
-2.98586714656938e-05
-3.08040481078379e-05
-1.83604207726361e-05
-4.04153859917006e-05
-2.33858128613289e-05
-8.43844959396472e-06
-1.40931615561405e-05
-1.7656338857472e-05
-1.50460931785996e-05
-2.48363184969508e-05
-3.16601616760635e-05
-1.93984679697131e-05
-3.91731828683789e-05
-8.46910906900081e-06
-1.72622133258066e-05
-6.44100518438274e-06
-2.49099395435657e-05
-3.51107561594387e-05
-2.76277420575643e-05
-1.48613088925931e-05
-8.7390923255979e-06
-4.37799555448662e-05
-1.85933381978217e-05
-2.5623441159958e-05
-2.99039693694402e-05
-6.76775883460022e-06
-3.07265081751666e-05
-8.15130320050051e-07
-1.99836878225992e-05
-1.86229915629235e-05
1.88976186271948e-05
-3.45780089889732e-05
-3.77160255376668e-05
-3.89909541794341e-05
-1.56553081166686e-06
-5.62625534582694e-06
-3.17545935851233e-05
-1.83519351378248e-05
-2.28324819722469e-05
-1.73682414621016e-05
-3.07645630114578e-05
-2.20726182248037e-06
-1.27189239965428e-05
-1.11471075129671e-05
-1.9115832085807e-05
-3.28505849866156e-05
-1.79506262706011e-05
-2.95840622477903e-06
-3.24285617699256e-05
-2.95327541687246e-05
-2.77169452008596e-05
-2.51467685469043e-05
-1.99910347922834e-05
-2.72094668623077e-05
2.52322881200438e-06
-9.21100195211343e-06
-2.20299556730467e-05
-7.12148239641973e-06
-1.55227657146978e-05
-1.42199747225462e-05
-2.4493275410611e-06
-7.44825819045067e-06
-2.25674341268111e-05
-1.66466927168925e-05
-1.15923941987752e-05
-5.51659900293813e-06
-2.35287278395296e-05
-1.7448449020871e-05
-1.96874475775669e-05
-2.84672867798376e-05
-3.26237824537615e-05
-5.19448911562398e-06
-8.10291489901885e-06
-2.76289282521935e-05
-2.21104127541791e-05
-9.97364394519319e-06
-7.64281854256458e-06
-1.8614189057821e-05
-1.42432794073828e-05
-2.51981776133402e-05
-2.07462304569977e-05
-1.74351618115693e-05
-3.12826200792104e-05
-1.31945775975022e-05
-4.24226981953791e-05
-3.39033760391617e-05
-3.23015511851184e-05
-3.34817620065031e-06
-3.11565355794179e-05
-1.9684758946495e-05
-1.54361835188766e-05
-3.27477378269416e-05
-3.32956708776999e-05
-4.28125712467343e-05
-2.03551900550091e-05
-7.57340289568052e-06
-3.90159268622937e-05
-1.85201500987141e-05
-1.78082731870566e-05
-1.09678143329098e-05
-2.04369209837929e-05
-3.24694217783583e-05
-2.53155224014064e-05
-1.88303773793498e-05
-2.54816245199371e-05
-2.59297022148516e-06
-2.84977969041468e-05
-9.82446338208984e-06
-4.41388694142148e-05
-1.44732686231343e-05
-9.71117623446598e-06
-1.6579151059514e-05
-7.15160602686691e-06
-1.30991484594957e-05
-2.11585340040743e-05
-3.38860310043948e-06
-3.57697908791467e-05
-2.44073515470922e-05
-2.7374420333726e-05
-2.69297896627181e-05
-2.3235286378674e-05
-1.71767339707177e-05
-2.26926124199611e-05
-2.77797541911361e-05
-1.10245718032483e-05
-1.0659618920491e-05
-2.28610723702839e-05
-1.13086346742066e-05
-2.39006085434809e-05
-1.20404096734343e-05
6.83490479343406e-06
-1.53489457209712e-05
-1.02071404347098e-05
-2.02939816934818e-05
-1.85438952159401e-05
-1.39695200169849e-05
-3.29249276066623e-05
-1.046546448094e-05
-2.55781961903958e-05
3.83916585289493e-06
-2.30226978186704e-05
-2.43901542318371e-05
-1.01403507726134e-05
-2.55796583642481e-05
-7.8387215429321e-06
-1.08248049117019e-05
-1.8453651075384e-05
-1.31122045671581e-05
-3.15788642818304e-05
-1.07563690772086e-05
-2.31270579361931e-05
-1.32529048687674e-05
-7.66352777453127e-06
-1.41586788504796e-05
-3.15309383050097e-05
-1.52723719515069e-05
-1.00252670922257e-05
-2.59125309664237e-05
-3.50146144305957e-05
-1.05296472012748e-05
-9.14827718382608e-06
-1.77814442986923e-05
-1.42714059475277e-05
-4.27342836305325e-05
-1.27086505522106e-05
-1.23594979674758e-05
-1.31683882259397e-05
-3.85622437471241e-05
-2.73753823807754e-05
-1.41257562233825e-05
-3.67824148508287e-05
-1.03977371288025e-05
-1.75653560588172e-05
-1.08261156724205e-05
-3.40819894421901e-05
-2.90514124948909e-05
-3.49664823250978e-05
-2.13343761431044e-05
-4.41634633112836e-05
-1.34928450254436e-05
-2.27347902808531e-05
-2.04797754586507e-05
-2.76127543598506e-05
-1.07154097176565e-05
-2.02889286630861e-05
-2.67889552335417e-05
-3.69342528681677e-05
-8.94539961766469e-06
-1.35791760250741e-05
5.98332285441167e-07
-3.93969412947981e-05
-1.49701011971466e-05
-1.49563743633174e-05
-7.74186014816895e-06
-6.03638406345199e-06
-2.84098695180247e-05
-1.52958906751759e-05
-7.13783164885901e-06
-2.18453351296832e-05
-9.80352127290194e-06
-1.73286299531687e-06
-2.92932146487577e-05
-2.84912613098314e-05
-1.46032452831707e-05
-1.27328855191374e-05
-2.0866911608134e-05
-1.27704407992659e-05
-1.01333647582733e-05
-1.69200547906284e-05
-1.21285244118076e-05
-2.17543996883868e-05
-1.12159788062296e-05
-2.03790849351532e-05
8.24138151203083e-06
-1.00874340224797e-05
-1.50243112778407e-05
-1.74908973027751e-05
2.84812396680776e-05
-1.30960928742388e-05
-1.52054436712275e-05
-1.4682947255736e-05
-6.06970904103492e-06
-1.77670186180273e-05
-1.30263844133467e-05
-3.1679349478658e-06
-4.28684271006345e-05
-3.22437441227182e-05
8.05256750109307e-06
-2.3578116199437e-05
-2.32101338018992e-05
-9.7998304179421e-06
-9.30984580788618e-06
-2.86731659074886e-05
-1.39581214271694e-05
1.18688374649575e-05
-1.53285128404583e-05
-2.25699114225081e-05
-3.12027268910264e-05
-3.18385118597935e-05
-2.23291600457896e-05
-3.40734554137515e-05
-1.76322328945509e-05
-2.60350228916704e-05
-1.73993627035436e-05
-2.83350290584451e-05
-4.14201020900311e-05
-2.52729369558049e-05
-2.71159865063536e-05
-5.03286191972292e-06
-5.57286526141379e-06
-1.13546573576024e-05
-2.41243738590267e-05
-1.65413987766336e-05
-1.0205857010334e-05
-1.90881194114189e-05
-2.30188784163813e-05
-1.54575190154471e-05
-2.50241027074752e-05
-3.81131183211503e-05
-2.63340932736516e-05
-1.76857821801284e-05
-1.67355164196145e-05
-3.30463404403387e-05
-5.14264847283199e-06
-3.83137304797539e-05
-2.10915148523832e-05
1.12122003854039e-05
-2.98628790318593e-05
-2.37771190346032e-05
-1.14618659449521e-05
-2.20790165619848e-05
-1.03852334996798e-05
-3.09227740213553e-05
-1.60682350799396e-05
-1.88054779189597e-05
-2.58695847785068e-05
-1.10799159255766e-05
-2.38112254974299e-05
-1.854386009796e-05
-5.32662883635376e-06
4.79821253832773e-06
-1.09159258046451e-05
-1.95836016593512e-05
-2.48825944743372e-05
-7.99556360340733e-07
-2.49871898790259e-05
-1.2736490103367e-06
-2.6850258656867e-05
-1.19704548576741e-05
-1.78130279022232e-05
-1.83052040747437e-05
-1.8471256079068e-05
-2.85427816771589e-05
-2.26856238213176e-05
-3.24129190259688e-05
-1.32246116858259e-05
-3.14105285253543e-05
-1.81489109097835e-05
-1.90607112359598e-05
-2.05430948864795e-05
-2.61354365252928e-05
-2.95098794480694e-05
-5.30627375964157e-05
-2.74041219255467e-05
-1.41625370339153e-05
-3.71584313969299e-05
-4.33437676823516e-05
-2.41626735521131e-05
-2.91413905020409e-05
-3.09943545671018e-05
-1.51349859328965e-05
-2.49069883449145e-05
-3.48737422184317e-05
-5.38612124335736e-06
-3.14843952641702e-05
-2.7162300311818e-05
-1.30427806702333e-05
-2.89384329163448e-06
-3.59392803894401e-05
-1.77745470560906e-05
-1.45390101852182e-05
-1.83805417370997e-05
-5.3946626316022e-06
-4.18292631454649e-06
-1.87155733874512e-05
-5.1644233681898e-05
-1.54637836176447e-05
-1.18363889225824e-05
-1.60764839886326e-05
-2.10259873295017e-05
-2.13551917400231e-05
-2.12027895046311e-05
-4.76794840357069e-05
-2.40532745185985e-05
-9.31500993726148e-06
-2.66710453055906e-05
-2.3683098432574e-05
-3.06034996543661e-05
-6.05318785410764e-06
-3.28913964308511e-05
-9.67704796056546e-06
-3.71989664083711e-05
-1.94544183907039e-05
-1.3712724032063e-05
-3.32290646343454e-05
-3.36978698374772e-05
-5.03301680664975e-06
-2.61809329925503e-05
-2.41861081017561e-05
-2.08537065091148e-05
-1.38589683120658e-05
-2.58942220925923e-05
-1.79703290755764e-05
3.39100642405477e-06
-2.25786862495627e-05
-2.96332844325761e-06
-3.07361416059465e-06
-1.1066472719857e-05
-1.40553143693381e-05
-1.62877184616846e-05
-2.65760780631158e-05
-2.30458530337958e-05
-1.36473006296338e-05
-3.29652589949825e-05
-2.47109024898427e-05
-1.38415441276518e-05
-2.82181743609947e-05
-1.83859655640916e-05
-9.09875599524462e-06
-4.32851270988855e-05
-8.24621434555996e-07
-1.20481552330768e-05
-1.49759550026904e-05
-3.63216462236196e-05
-1.55115143509492e-05
-2.38772425800874e-05
-7.00360848222789e-06
-1.32717132997839e-05
-9.67782208191179e-06
-3.18556067501237e-05
-2.73669348976255e-05
-1.29253979161542e-05
-2.20291451413573e-05
-3.65009140095223e-05
-8.20341346344244e-06
-8.62564161903042e-06
7.99348015203976e-07
-2.76063717987947e-05
-2.34662381404752e-05
-1.45162358763047e-05
-2.95557808422618e-05
-3.24502622946432e-05
-2.20624133671511e-05
-1.38637011735765e-05
-2.03222064455551e-05
-1.94173898178118e-05
-2.80780672665262e-05
-3.59871157361643e-05
-8.87024090292726e-06
-4.61837395430655e-05
-6.28541495322139e-06
-2.12088882537686e-05
-3.47916822564749e-05
-1.73189257663981e-05
-2.82738790598808e-05
-1.03893864279499e-05
-2.80641999623898e-05
-1.76696312280762e-05
-1.63703322301091e-05
-2.18546561275352e-05
-6.67552723388124e-06
-3.04371505653322e-05
-3.58182061033064e-05
-8.32416084462641e-06
-3.373714362123e-05
-7.68076591885867e-06
-2.60766714639456e-05
-2.84379036188352e-05
-4.10940451059003e-05
-3.2649860355158e-05
-1.99145678472993e-05
-6.01559988939592e-06
-2.61188324571253e-05
-3.68160805262072e-05
-2.54681975193533e-05
-3.53608573993609e-05
-6.21039080740198e-06
-1.32095156531928e-05
-8.70752389434185e-06
-2.64565575198977e-05
-6.63706027441893e-06
-4.1443655048033e-05
1.11252199686855e-05
-2.134846986146e-05
-2.81648204498218e-05
-2.54728327188093e-05
-1.49590397170566e-05
-1.52252644307254e-05
-2.92565285301863e-05
-2.53236685543435e-05
-1.4131483693325e-05
-3.33370960002655e-05
-4.77407232930056e-05
-3.16939247503058e-05
-2.2774501259933e-05
-2.9327498052596e-05
-1.73218062704368e-05
-2.11224671017368e-05
-3.88079842125965e-05
-8.08976952698729e-06
-1.51065060902982e-05
-3.79707312141611e-05
-1.87888274909856e-05
-1.81856570073744e-05
-3.52136410386939e-05
-2.24340309145735e-05
-1.08005095019809e-05
-9.62040837196398e-06
-2.22756716735752e-05
-4.96536867486905e-06
7.07748905304514e-06
2.26406770563902e-06
-1.93924718920963e-05
-3.25074749791634e-05
-3.17936517395153e-05
-2.28197509009098e-05
-3.60855366111754e-06
-2.77831491209367e-05
-1.48043122130145e-05
6.68870224660594e-06
-2.78557889191691e-05
-3.2124810398883e-05
-1.57301306281487e-05
-2.60052887061656e-05
9.04485779240601e-07
-1.23635716082439e-05
-2.7720651626008e-05
-2.79227065639727e-05
-2.62043241841134e-05
-2.82419268408343e-05
1.84955466255445e-05
-1.35277353435714e-05
-3.36239737027229e-05
-2.43243113185092e-05
-3.01342083699566e-05
-4.68046605835197e-06
1.0746343757715e-06
-3.21176761772577e-05
-1.38701590007351e-05
-1.88309902358338e-05
-1.99812999446805e-05
-1.47808636993304e-05
-1.88300603542548e-05
-2.76602165925168e-05
-2.07464431158676e-05
-2.01956847660552e-05
-2.17803899018041e-05
-7.6613046318288e-06
-5.15308600239428e-05
-4.55610363486168e-06
-1.00821229868267e-05
-4.09573994280232e-05
-2.77033317805949e-05
-1.62229487061831e-05
-2.46210755275965e-05
-3.56079241386985e-05
-2.57854204236886e-05
-1.43631673253808e-05
-3.52759518465013e-05
1.3611157052049e-05
-6.40321645739018e-06
1.67207274483377e-06
-2.53176698051802e-05
-1.84205022086448e-05
-2.01272600735381e-05
-1.64117895048861e-05
-1.95243257964194e-05
-1.71895960888979e-05
-1.38793725936782e-05
-1.83988360504968e-05
-2.13478025557953e-05
-1.85111341798663e-05
-3.01025037888847e-05
-1.4634646472917e-05
-2.31862201733106e-05
1.53207113996322e-06
-2.381265393471e-05
-4.06804939445019e-05
-2.99378112311904e-05
-2.66051530548851e-05
-1.08664765981565e-05
5.07584555538382e-06
-9.40776543277279e-06
-1.97520750347845e-05
-2.54523022190416e-05
-2.36938218084436e-05
-2.24660140186041e-05
-1.48169871226849e-05
-3.38717558259189e-05
-3.40201632857102e-05
-1.95203210912665e-05
-2.53900584022643e-05
-2.91192216256393e-05
-7.37397771565579e-06
-6.88456302531879e-06
-3.56764983488191e-05
-1.35464164545957e-05
-1.77645971681375e-05
-1.02434295387124e-05
-1.70704603675534e-05
-1.33123713107915e-05
-9.14033793461269e-06
-2.80404558539064e-05
-2.00332118753935e-05
-2.30541447000854e-05
-3.09058740470553e-05
-1.36446049348988e-05
-1.30371126108491e-05
-4.00955500797464e-05
1.22658022866625e-05
-8.18693652651743e-06
-1.8072025820527e-05
-8.87058320814928e-06
-8.39869653588552e-06
-6.73568907624173e-06
-9.04260589097129e-06
-1.81000067195688e-05
-2.26795688389762e-05
-2.80373972883612e-05
-2.20141549595252e-05
-1.62699972355709e-05
-1.0657846704766e-05
-3.1799807074786e-05
-3.61726694519765e-05
-9.33147509785437e-06
-1.3227937633827e-05
-5.36115324398547e-06
-3.7044824416432e-05
-9.19192847058888e-06
-1.91997746101274e-05
-1.62839572435436e-05
-2.69487644476284e-05
-1.92816381242438e-05
-2.42110871460948e-05
-2.64154070203101e-05
-1.25529534360513e-05
-3.50639649146847e-05
-1.68272364876867e-05
-2.13675124886843e-05
-2.9553171399973e-06
-1.74757682785195e-05
-2.10302483848022e-05
-2.69046727609824e-05
-3.13786292645539e-05
-1.71658435536121e-05
-2.42207395275555e-05
-4.05440737294435e-05
-1.95287181299273e-05
-1.77736768361325e-05
6.34137993233594e-06
-2.44244291292425e-05
-2.09793589698733e-05
-1.56213708704006e-05
-1.51410759924715e-05
-9.33814596684616e-06
-2.90789690238674e-05
-4.03938871235924e-05
-2.53131250925414e-06
-1.60420023553558e-05
-9.11597845640312e-06
-3.18321593573248e-05
-1.22510989507106e-05
-1.01396232611863e-05
-3.33488326989315e-05
-2.93377471634053e-05
-3.3287453397974e-05
-2.91501561724022e-05
1.18023597767947e-05
-2.18184558205844e-05
-2.4748820323365e-05
-2.18895553966272e-05
3.14935894229982e-06
4.65706975819526e-06
-3.4651456304081e-05
-1.88074765180344e-05
-1.86144939238909e-05
2.37580021927069e-06
-2.28044523331176e-05
-2.23917787043233e-05
-3.5590054474486e-06
-6.20527573615804e-06
-1.8651732004402e-05
-1.53854573058294e-05
-3.03391361681028e-05
-1.55158135590323e-05
-2.24672534895596e-05
-2.6637898434656e-05
-2.51118835404293e-05
-2.7230602507293e-05
-3.82532351970261e-05
-7.16587201472065e-06
-1.5509787710119e-07
-3.37569800727117e-05
-1.88256754089113e-05
-3.37873332976237e-05
-5.28029687508852e-06
-1.09359819210493e-05
-1.29366621777507e-05
-2.39919568090872e-05
-2.88598926535164e-05
-1.82636575210292e-06
-1.34286968348275e-05
-3.16016274188238e-05
-1.20639978650712e-05
-1.82722509545762e-05
-1.35033559289458e-05
-1.76351824542067e-05
-2.62808399487764e-05
5.88600295605571e-06
-2.81237361997519e-05
-4.53579421343494e-05
-3.93024201404662e-06
-1.55570916886911e-05
-2.38544039361386e-05
-3.26279898880384e-05
-1.63613260646252e-05
1.48282633598708e-05
-1.37709118977131e-05
-1.75008795976142e-05
-5.25470304808709e-06
-2.92631449969044e-05
-3.45326827018027e-05
-4.34644573241369e-06
-1.19249044884822e-05
-2.3473693758633e-05
2.82688335626994e-07
-1.21524702987688e-05
3.19612797193602e-06
-1.8728437518724e-05
-1.10488532898195e-05
-3.40202050379083e-05
-7.63897270901112e-06
-2.48367020267871e-05
-1.58440542085762e-05
-4.14843184061557e-05
-3.94809624176892e-05
-8.4903442224047e-06
-2.50112604167453e-05
-2.1356893938198e-05
-1.59479893861925e-05
-3.19137459759397e-05
-3.05600112553494e-05
-2.0842874935889e-05
-1.88558181289292e-05
-3.77251568806972e-05
-1.77616601386713e-05
-2.13152707018452e-05
-3.57148445162218e-06
-9.91630188152904e-06
-2.62203160606929e-05
-2.31442951843598e-05
-2.38098648864996e-05
-2.56314448021134e-05
-1.46091556669664e-05
-1.37950612284242e-05
-1.56626772664931e-05
-1.76228697342893e-05
-9.34230968068405e-06
-1.69589480661786e-05
-8.57868326357034e-06
-1.03151085497112e-05
-1.73094336600856e-05
-2.77322160392731e-05
-1.48397435869899e-06
-1.83125442275475e-05
-7.9704950567007e-06
-2.78815538495839e-05
-2.60387178820915e-05
-1.37583914252918e-05
-1.90758642676406e-05
-2.13406394876329e-05
-1.37256810455718e-06
-1.32472859250735e-05
-2.60549240678521e-05
-1.66165446915488e-05
-2.08372510108607e-06
-3.01529767700092e-05
-1.37317687019923e-05
-1.42880890713488e-05
-7.51752686049951e-06
-6.44007882210634e-06
-7.38640336183719e-06
-7.22881977547697e-06
-9.18473291352553e-06
-4.6380417901952e-05
-2.11549059601232e-05
-2.29881512702104e-05
-3.38924560983281e-05
-1.76143075739816e-05
-1.78666597305842e-05
-1.51655102732385e-05
-2.28935388940969e-05
-2.23181794177866e-06
-5.31979671257742e-06
-1.66590691045582e-05
-2.23802197059557e-05
-1.88050485252561e-05
-1.24612134279403e-05
-2.93159261016025e-05
-2.83553389947239e-05
2.25386840465906e-06
-2.32215865297927e-05
-1.79685944301241e-05
-1.18051243654164e-05
-2.68340050482315e-05
-8.16660791345794e-06
-1.87743591087211e-05
-1.96953857444716e-05
-2.88168882402754e-05
-3.37417856237354e-05
-1.7576053940317e-05
-2.22835788504375e-05
-1.37085638007266e-05
-1.17556817171797e-05
-1.34283318887865e-05
-2.80225496764892e-05
-4.11940719520609e-07
2.99353967256919e-06
-1.38233383530486e-05
-2.77599279722027e-05
-1.31523394916202e-05
-2.8026852293321e-05
-1.05472221171422e-05
-5.08364163594059e-06
-4.1559571439632e-06
-4.51176678455395e-06
-6.90632529441807e-06
-6.98294792553635e-06
-2.65468708532402e-05
-1.383395533527e-05
-1.18277973732866e-05
2.12811339170936e-06
-2.84435961029843e-05
-1.46114960328545e-05
-2.64675273179419e-06
-2.12507355769506e-05
-3.08947102871415e-05
-9.64357546639042e-06
-1.92815426273266e-05
-2.81360831837078e-06
-1.00175524844121e-05
-3.28412047527803e-05
-6.74161437590298e-06
-5.1405612022199e-06
-3.14222229803882e-05
1.3245647650122e-05
-2.89209828250837e-05
-6.19187901284415e-05
-4.56892904069669e-05
-2.70541778882595e-05
-1.27195647610612e-05
-2.58783854034327e-07
6.26263903925966e-06
-2.45592492144029e-05
-2.99280560721279e-05
-1.03891970176725e-05
-3.09711753405789e-05
-1.76280403157626e-05
-7.69807163546418e-06
-3.22350219412295e-05
-3.80940687734157e-05
-3.52602877719515e-05
-2.79624480858611e-05
-2.15325864722342e-05
-3.87304625749273e-05
-2.30044333893585e-05
-1.22131633573716e-05
2.29980197860963e-06
1.71182484858453e-06
-3.86850054124789e-05
-2.88597907848217e-05
-4.11782138953113e-05
-4.33660367244878e-05
-3.15897091087845e-05
-4.11714813513722e-05
-5.11722795666415e-06
-2.69419275103181e-05
-4.07532872930743e-05
-4.20352704263199e-05
-3.79347827220141e-05
-3.96659638085585e-05
-5.69860035226123e-06
-7.42925544180559e-06
-2.80667453044842e-05
-2.03317522867907e-05
-2.98484302740185e-05
-1.70263227059314e-07
-2.07069489261202e-05
-2.87252974764157e-05
-8.88188076168514e-06
-1.68463005123925e-05
-1.36226375507568e-05
-2.94810693925199e-05
-1.60335322223712e-05
-1.20055766921435e-05
-5.57449939863616e-06
-1.3172079577218e-05
-1.11125637179464e-05
-1.4509703305812e-05
-2.38689118508627e-05
-3.91854032576004e-05
-4.36084279742872e-05
-2.77803754971263e-05
-7.35140816189239e-06
-2.87145943557652e-05
-3.9457970841023e-06
-3.06143618415353e-05
-2.82784210756307e-05
-1.3827306673473e-05
-4.1138827472116e-05
-2.5966513613256e-05
-2.20487643582492e-05
-2.22915597025015e-05
-2.28608136594457e-05
-2.65920736678396e-05
-8.99752369234681e-06
-2.67145637663858e-05
-2.50174723423118e-05
-1.07797560555634e-05
-2.38766591229299e-05
-1.53242176567419e-05
-1.48286385648047e-05
-3.00935739467436e-05
-7.56681004285317e-06
-2.48303597029326e-05
-2.75142267466851e-05
-1.00402026441903e-05
-1.64242356754991e-05
-2.3780860000722e-05
-1.78223298591411e-05
-2.15527918568208e-05
-1.04799823961957e-05
-4.10313131592055e-05
-2.10313436622934e-05
-1.92308569638025e-05
-2.72408243380101e-06
-2.13564479035193e-05
-2.40509418952488e-05
-9.85975545875713e-06
-2.09426036188294e-05
-1.39820127033589e-05
-1.40763158561366e-05
-1.34348066825343e-06
-1.34265402191016e-05
-1.31802819780467e-05
-2.0440983454014e-05
-3.11726333035034e-05
-1.34111784211909e-05
-2.93621638139988e-06
-1.98964610688211e-05
-1.81674013843403e-05
9.86762197521278e-08
-2.25081196687291e-05
-3.17631993521635e-05
-4.22455859821696e-05
-2.65040860360607e-05
-4.65245877800201e-05
-1.64199775492622e-05
-1.22441653459139e-05
-1.20010771164594e-05
-2.07070308672828e-05
-1.1845048912735e-05
-8.80899844637146e-06
-2.90257555601685e-05
-2.63934059287603e-05
-1.43252382284495e-05
1.93326974439425e-06
-2.39911205197831e-05
-1.67650204387271e-05
-7.44163029608442e-06
-2.49381422091425e-05
-2.58326609696486e-05
-2.294891292984e-05
-7.20246557154955e-06
1.10766645349021e-06
-1.24807936786689e-06
-7.38448642902276e-06
-2.27148346425923e-05
-2.84206638719532e-05
-1.44553847377325e-05
-1.22863520484776e-05
-4.25753608117283e-05
-3.46247331902433e-05
-2.18754534036183e-05
-1.96763126081599e-05
-1.49375116231454e-05
-2.13023517854336e-05
-2.30065488741338e-05
-1.22941252198566e-05
-3.16681489690785e-05
-1.14009567879702e-05
-1.65249469745448e-05
-1.13321125713022e-06
-1.2301477655375e-05
-1.99080433523185e-05
-2.65726448884095e-05
-1.71533356023673e-05
-1.22248916336523e-05
-3.41687568573494e-05
-3.38179532241981e-05
-3.20496172303227e-05
-1.74271975294275e-05
-2.5541973019004e-05
-1.47978978035738e-05
-2.75432105374203e-05
-5.87529779590805e-05
-1.15482211534818e-05
-3.89281913920391e-05
-1.66014088180114e-05
-1.62522621032471e-05
-5.1258823510852e-05
-1.64189290549472e-05
-2.7550178964135e-05
-3.1802008814655e-05
8.61372857204236e-06
-1.40697367041544e-05
-2.73249810585845e-05
-1.54951553096547e-05
-1.82236051475562e-05
-2.22647883983515e-05
-1.42655315996174e-05
-2.56594884830593e-05
-1.45969210523651e-05
-2.45680837373391e-05
-4.28814205403098e-05
-4.30642455005731e-05
-2.23997165803062e-05
-7.38286820592871e-06
-1.04158951111435e-05
-1.88474198424327e-05
-2.2176527048929e-05
-1.66364215094202e-05
-2.73075337779149e-05
-4.13844415694049e-06
-2.13101250442949e-05
-3.66032859098486e-05
-1.05058891548942e-05
2.36229964867212e-06
-9.37604547436756e-06
-2.92816373024327e-05
-1.21560284897633e-06
-3.80055892870467e-05
-1.21459750513449e-06
-2.44541763042804e-05
2.55354174809678e-06
-1.86525115087772e-05
-1.99890935430858e-05
-3.08543492673935e-05
-1.98510497363306e-05
-1.35386730064331e-05
-7.76824157323712e-06
-2.66074292579672e-05
-4.38206167405194e-05
-8.03798485490745e-06
-3.01040871134306e-05
-2.84751951059952e-05
-1.70698020968094e-05
-2.25091955620935e-05
-3.20772042270638e-05
-1.89954251884107e-05
-2.09311395882071e-05
-2.17708366511579e-05
-1.36092234813774e-05
-9.92867847998796e-06
-2.35630750646521e-05
-4.91169526580723e-06
-1.51338979546886e-05
-1.20858324604387e-05
-1.14790267325734e-05
2.4496786115408e-06
-1.94398979722335e-05
-2.63331728708692e-05
-2.8032401941642e-05
-2.35567604697542e-07
-1.29471231922251e-05
-1.51018251437833e-05
-2.83730450275166e-05
-2.71560947086294e-05
-3.34360418169192e-05
-2.44966765268483e-05
-1.10100732781055e-05
-4.52938534500224e-05
-2.17528411650663e-06
-2.71762585779974e-05
-2.47175829054192e-05
-3.20236549877674e-05
-1.00178361776576e-05
-1.8120662654966e-05
-3.94595506744066e-05
-1.73940144017193e-05
-2.25336261375238e-05
-2.85930514000712e-05
-1.85418740853508e-05
-4.68574067831956e-06
4.40124345247779e-06
-8.97515129453302e-06
-4.50813743071364e-05
-9.90773568809182e-06
-3.09265762929351e-05
2.13780672303277e-06
-1.99693589825228e-05
-3.00219659873298e-05
-2.38879741998446e-05
-1.91573402532427e-05
-1.38725155785977e-05
-2.28134479191108e-05
-2.49319403409145e-05
-2.42385764653165e-05
-2.29167845001402e-05
-7.81566840005512e-06
-1.58104924828256e-05
-1.33001075913057e-05
-1.15568789974458e-05
-2.57216740609212e-05
-2.0235738299941e-05
-2.43378652977806e-05
-2.03775437182134e-05
-2.5963093785031e-05
-2.93376121434252e-05
-1.84036732810583e-05
-2.00538451245663e-05
-2.6809399796154e-05
-5.31886883275738e-05
-4.43694385275647e-05
-3.69316550619551e-05
-4.19918941412317e-05
-3.34889262937262e-06
-3.018551331122e-05
-1.68973616255169e-05
-2.03942499952324e-05
-3.34445257201017e-05
-1.1785567293834e-05
-2.82672943128467e-05
-4.56108627024161e-05
-9.31001324982002e-06
9.66832792041903e-06
-5.94167577211489e-06
-5.54445237217991e-06
-1.02969329096804e-05
-4.23478308368642e-05
-5.91264991318813e-06
-2.45524097205773e-05
-2.61364393587131e-05
-1.27272381583689e-05
-2.07925921482936e-05
-3.78869406204428e-05
-2.67604275692573e-05
-4.93559216559406e-05
-1.22613049968277e-05
-1.52015163136843e-05
-3.11662396166265e-05
-1.57790902533361e-05
-2.65757219781497e-05
-3.29863339152999e-05
-1.94748815062826e-05
-2.10875515602968e-05
-1.32614663884062e-05
-3.7771329784251e-05
-3.79827583109509e-05
-5.13280339079206e-06
-2.13716598069749e-05
-2.49254415728456e-05
-2.84882430909379e-05
-3.75377906727636e-05
-1.62013502050064e-05
4.32946908627069e-07
-4.04719425440525e-06
-2.80404152010814e-05
-1.32622704993725e-05
-2.37860594317277e-05
-2.6191846451587e-05
-3.13128556657945e-05
-2.57159943748494e-05
-3.01914476075068e-06
-2.05954619896506e-05
-2.37979087398149e-05
-1.68242402213905e-05
-4.26466014781561e-05
-1.86328481824312e-05
-3.80303051770406e-05
-3.58941227302334e-05
-5.03631176420048e-06
-1.53681823525234e-05
-4.69594618019055e-06
3.01761994795277e-06
-1.98677363716914e-05
-2.11258814235758e-05
-9.8513685413629e-06
-2.96579940296979e-05
-1.89394681883406e-05
-4.05790015706637e-05
-4.6851768778992e-05
-1.3037974751421e-05
-1.64337368182336e-05
-3.19794187489679e-05
-2.40247901796156e-05
-2.80195799284125e-05
-3.95408733869068e-05
-2.36457344896623e-05
-2.04929497017595e-05
-1.32017319660212e-05
-1.32327611544736e-06
3.36282435495007e-06
-1.55029019553932e-05
-1.88771449908186e-05
-1.2172173252353e-05
4.44299085525532e-06
-2.12319341348185e-05
-2.52670710482378e-05
-5.75110621022052e-06
-2.91174199006637e-05
-1.45774191125518e-05
-1.06438167579956e-05
-1.9190302819083e-05
-2.13642703580751e-05
-8.72894913942535e-06
-2.81868522695657e-05
-2.80632067268438e-05
-3.68566584546315e-06
-7.51026106346768e-06
-2.79712391140548e-05
-1.23497227940829e-05
-1.5699826869818e-05
4.70738704239219e-06
1.18473560002956e-05
-1.80489116776699e-05
-2.20162204722396e-05
-1.86287766614993e-05
-4.80157195617482e-05
-3.55737732315314e-05
-2.52741130764563e-05
-2.14866293274311e-05
-2.54468983013407e-05
-8.20099847459515e-06
5.69987205828343e-06
-3.71823592288798e-05
-1.538025147856e-05
-4.52603202023082e-06
-2.71404969735533e-05
-2.42285930667875e-05
-4.7853195788154e-05
-2.11673183965775e-05
6.41065343322653e-06
-3.4040444519441e-05
1.32406764095205e-05
-3.47507797418589e-05
-2.62919600573114e-05
-3.22257947652825e-05
-1.59741227054439e-05
-1.73303502094249e-05
-1.14022481091108e-05
-1.45032618286899e-05
-3.67724088360676e-05
-1.33846975402235e-05
-7.16872463598748e-06
-2.68328156797054e-05
-1.05765534578232e-05
-1.5089639101874e-05
-1.67129611974461e-05
-2.52488666175206e-05
-1.56181212224785e-05
-1.70546757079203e-05
-2.43672551515145e-05
-2.34105925017648e-05
-2.87103828719049e-05
-4.01994285517715e-05
-2.57420229015409e-05
-1.99404147535843e-05
-4.50298740671709e-06
-1.8477339586668e-05
-1.84558963435826e-05
3.50248939619779e-06
-2.02866504025069e-05
-3.1880374909716e-05
-1.39437010829992e-05
-3.51290017632399e-05
-3.36270611558556e-05
-1.44788632439414e-05
-1.94682248358406e-05
-3.4820603024593e-05
-3.54865154406762e-05
-2.4073587636515e-05
-4.55050204684013e-06
-2.49916800550195e-05
-2.76745452860589e-05
-1.43562367282954e-06
-1.41353663791899e-05
-1.89425704572199e-05
-1.69794897748321e-05
-2.48616515345154e-05
-1.13373675456689e-05
-2.45089886761986e-05
-1.70306807556994e-05
-2.35441116176791e-05
-1.6196686922719e-05
-6.83357034869647e-06
-2.07237749013634e-05
-1.93241865914228e-05
-1.13793635230572e-05
-1.2332134691225e-05
-6.75693918320429e-06
-1.36030217605383e-05
-3.21120312638628e-05
-5.76519170753024e-06
-1.74823262672254e-05
-1.08943405349725e-05
-2.43159549626846e-05
-2.77272237009634e-05
-2.18155487956322e-06
-2.5805218514689e-05
-3.4810922513118e-05
-2.24229076849081e-05
-1.86204272146772e-05
-1.39340866814005e-05
-1.01591782675056e-05
-3.98997532190304e-05
-2.32750481974353e-05
-1.44929475441414e-05
1.24570841144024e-06
-1.0493810735347e-05
-2.55579135417031e-05
1.97509409940978e-06
-2.02066642669942e-05
-1.6005456556783e-05
-5.80776664903974e-06
-4.78763991108312e-05
-1.61418818241331e-05
-2.94705081262187e-05
-2.66258706504003e-05
-2.24064187800499e-05
-7.01510592399456e-06
-3.43314741889469e-05
-2.39272499122403e-05
-4.84749962908112e-05
-3.08852200507309e-05
-1.17667052233612e-05
-1.17913918987434e-05
-2.23439733246199e-05
-3.51895598684081e-05
-3.51949213034226e-05
-2.47688036848065e-05
3.53927606997706e-06
-2.43229641726484e-05
-2.4555605308497e-06
-3.62340548136649e-05
-1.55859691804444e-05
-1.54513832103917e-05
-1.26528068503188e-05
6.24017343457414e-07
-2.38736512600549e-05
-1.40907669176463e-05
-3.38911162392381e-05
-2.41479880073516e-05
-3.78180540940625e-05
-8.04484384807472e-06
-1.9457697111263e-05
-2.82031125726296e-05
-3.02067817273564e-05
-2.59619340420858e-05
-3.34565335050785e-05
-2.03068125980168e-05
-3.58986807846331e-05
-2.16014729539072e-05
-1.62661977565964e-05
-2.2530746764249e-05
-2.09415765419328e-05
-2.5004670450439e-06
-1.02696339935108e-05
-4.04007728248439e-05
-1.13601131714298e-05
-3.35599347782826e-05
-3.30325721812798e-05
2.35832104406079e-06
-1.96709187153329e-05
6.93143192225565e-07
-3.24535381280274e-05
-1.56464313484555e-05
-1.1511933511723e-05
3.01357617507093e-06
-4.53505295227939e-05
-2.61045556475939e-05
-3.43358586694667e-05
-2.7597625996229e-05
9.6047190517023e-06
-2.16553025107502e-05
-1.87439379210991e-05
-2.45872231614995e-05
-1.23402290037675e-05
7.24336360205703e-06
5.85569835760965e-07
-1.05864373110035e-05
-2.3257992405813e-05
-1.57751384639791e-05
-1.77825435206548e-06
-5.43392600714301e-06
-6.96070500949767e-06
-1.08543348759034e-05
-1.78109986565898e-05
-6.54396762256899e-06
-2.02816365219232e-05
-5.89210209365277e-06
-2.70808573900593e-05
-1.50924565740267e-05
-2.74228495199829e-05
-2.62108682781526e-05
-4.8570495483102e-05
-2.536828522669e-05
-3.08308170239742e-05
-1.50223456272554e-06
-4.50308566227218e-05
-2.5769843339167e-05
-2.59371752743081e-05
-2.79973539314737e-05
-1.52877586515835e-05
-1.09523814311703e-05
-3.4970023365607e-05
-1.95018516804501e-05
-1.20564219049476e-05
-2.09563070477345e-05
-2.01318184826348e-05
-1.75659410663854e-05
-3.15507744912132e-05
1.09127840678835e-05
-4.42321146851346e-05
-1.95562604886329e-05
-2.86257842995177e-05
-2.52888559621268e-05
-2.43012637548755e-05
1.02217884267799e-05
-6.83946478944493e-06
-3.15295051007286e-05
-8.66276289117098e-06
-2.12600648675895e-06
3.40066379323858e-06
-5.16042838468888e-05
-3.45934954146822e-05
-1.43999397837666e-05
-1.42234163245225e-05
-1.35252278915191e-05
-3.67673702630585e-05
-1.75625116319915e-05
-1.32563270444445e-06
-1.80537187402912e-05
-1.22951708996047e-05
-1.24156151826217e-05
3.11166828994952e-07
-3.65239582585826e-06
4.19880849009696e-08
-2.91770566293344e-05
2.87839415096018e-06
-2.5620035281199e-05
-9.15286065496219e-06
-1.02599306780237e-05
-4.05454703428805e-05
-6.04702455734106e-06
-2.45915597589001e-05
-1.7835700650416e-05
-1.73890982042117e-05
-3.22191156093995e-05
-2.19221255967721e-05
-2.61626538955993e-06
-1.27369374701576e-05
-3.64101117793191e-05
-2.51333776969493e-05
-1.11841082647674e-05
-1.41416795466231e-05
-2.28515909619002e-05
-6.21097938416522e-06
-1.6632799927992e-05
1.49769729035462e-05
-1.41758907556743e-05
-2.83051796261244e-05
-2.63563129122918e-05
-1.74510069798096e-05
-2.37641440482041e-05
-2.87384416948989e-05
-2.9805402683279e-05
-3.2502568991942e-05
-2.03489476892611e-05
-1.0444761202821e-05
-2.00122827995638e-05
-1.4159877185706e-05
-2.12269952924383e-05
-1.22758797182585e-05
-2.22643021932917e-05
-3.71270360699469e-05
-9.27981229438138e-06
-6.60156343745627e-06
-1.98678127557341e-05
-8.60012405905837e-06
-1.8332592308562e-05
-3.81107795599483e-05
-4.26238610500683e-05
-7.4989918001493e-07
-1.98255609898421e-05
-3.07192968908822e-05
-4.45764819112633e-06
-1.3491040262102e-05
-3.82635692095506e-05
-1.38408922691284e-05
-7.34931553573906e-06
-1.34003677566627e-05
-1.62579871718723e-05
-4.30994280313385e-06
-2.51194111169328e-05
-3.45052372466915e-05
-2.23947612241245e-05
-1.50974563112282e-05
-8.14705036644425e-06
-2.06689451467393e-05
-4.61032602740791e-05
-2.33935484783729e-05
-2.79489869939603e-05
-3.07579177062151e-05
-1.57078667621988e-05
-1.83349926893927e-05
-3.23378960523481e-05
-8.93959460495006e-06
-9.80191532563437e-06
-3.62148342236579e-05
-2.3919219719413e-05
-1.2349496689731e-05
-3.10015618779749e-05
-2.1627789326442e-05
-8.84972499642896e-06
-3.55529051305843e-05
-1.52253752214603e-05
-3.75657727791626e-05
-1.1953164013561e-06
-2.91480424846037e-05
-1.84676382246102e-05
-2.78063107396288e-05
-2.42556157969463e-05
-3.13006901877466e-05
-2.73424130747555e-05
-2.41637202787352e-05
-1.62576621860445e-05
-2.30977237214705e-05
-1.84174699251483e-05
-1.65862018839455e-05
-3.05007219146141e-05
-2.69297555060428e-05
-3.02679554092651e-05
-2.80064143263441e-05
-4.56607181105899e-05
-1.08807950347849e-05
-3.33531211972556e-05
-1.39762454946008e-05
-4.50731804014487e-06
-4.00699967397646e-06
-5.2736160574511e-06
-6.64267489841641e-06
-6.83715768684909e-06
-2.14256418250688e-05
-2.3736303642822e-05
-7.84792195363098e-06
-9.18806261146957e-06
-1.97516630812598e-05
-1.45838696233871e-05
-1.08830336670116e-05
-4.40191266828888e-06
-2.79851562684266e-05
-2.88439675778704e-05
-1.51929386948481e-05
-1.92621253469953e-05
-1.00963922826016e-05
-2.61495088308431e-05
-2.18740700689389e-05
-2.33396431270318e-05
-2.49271220021039e-05
-2.01043787419024e-06
-3.01443389510216e-05
-1.87096923155182e-05
-1.63380408528161e-05
-5.94666585065908e-06
-3.28874803291121e-05
1.64133181090574e-05
-8.48367719392721e-06
-3.00604219552795e-05
-2.00216419004212e-05
-4.90067608577537e-05
-1.96744961000191e-05
3.26995969338349e-06
-3.76007052367029e-05
-3.08077782201478e-05
-3.91983078082302e-05
-3.17682603954201e-05
-2.83469734942122e-05
-4.08352692839129e-05
-3.02963235496471e-05
-2.12758309798824e-05
-1.86850207645139e-05
-2.56671986729272e-05
-4.1873021388965e-05
-9.56738740854817e-07
-3.29928921870995e-05
-2.99638135291989e-05
-2.187268999872e-06
-3.07021450010603e-05
-2.20548459645548e-05
-1.71024401101877e-05
-1.5151347071787e-05
-3.41222216377817e-05
-6.39263626956191e-06
-2.88160187576413e-05
1.73574887146052e-06
-1.74112189832096e-05
-3.4525212658928e-05
-1.72407930658576e-05
-2.63968824522784e-05
-2.21663973604686e-05
-4.89961708059299e-05
6.94293891315081e-06
-1.01750171859028e-05
-3.43537768940607e-05
-2.78128584654892e-05
-5.79629200501418e-06
-2.33953258533235e-05
-5.77155539809564e-06
1.79025995458516e-05
-2.19409339230809e-05
-2.1708566656099e-05
-3.68163900100979e-05
-2.94765657879332e-05
-1.91859263248541e-05
-2.93642376052142e-05
-1.9496581267278e-05
-3.1762093574996e-05
-2.72032159235981e-05
-2.85089215014016e-05
-3.51699658631732e-05
-9.25555968002562e-06
-2.66830888114138e-05
-7.90573506464915e-06
-4.14578113772551e-05
-2.91705252062188e-05
6.87309517288401e-06
-1.67835503254031e-05
-3.46395495530799e-05
-1.74793355602679e-05
-2.3224507448962e-05
-2.68305868063546e-05
-3.01421855194736e-05
-3.67099560930131e-05
-1.87338867139471e-07
-1.00661580431666e-05
-1.09747587208119e-05
-9.19731105763884e-06
-2.95440963805339e-05
-3.31209637066757e-05
-7.77937189481681e-06
-2.57949916318858e-05
-1.60938046553449e-05
-3.85860743097157e-05
-1.99185352582701e-05
-2.23811206053519e-05
-2.34394270061244e-05
-2.04689159941246e-05
-2.96164159665115e-05
-1.37135391897594e-05
-2.35599377373667e-05
-2.58574563845579e-05
1.51869511885347e-06
-6.90748227569533e-06
-1.8305887087311e-05
-1.82974748906644e-05
-1.92670667812996e-05
-3.63498312347362e-05
-4.67921943304424e-05
-1.63148433399718e-05
-1.86615436832385e-05
-2.92425386703307e-05
-3.00247023748799e-05
-1.47361878486314e-05
-7.99489511609388e-06
-3.24996463362607e-05
-3.73216088156774e-05
-2.58775481296665e-05
-1.14436814542325e-05
-2.80354429708956e-05
-1.51190565640109e-05
-2.12397624744628e-05
-1.61301601469487e-05
-4.89184452916093e-05
-2.21486685764391e-05
-2.55195213612028e-05
-2.39771977120576e-05
-8.09298060553082e-06
-2.93064928819679e-05
-2.01798395337941e-05
-3.50903764255518e-05
4.65627739459568e-07
-1.87418097780251e-05
-6.40322672656173e-06
-1.10439320347609e-05
-1.85299530614331e-05
-2.75535372821666e-05
-1.0348848097656e-05
-4.50391999663762e-05
-3.70247950618646e-05
-2.42882705144831e-05
-2.9972972904281e-05
-1.62269820891341e-05
-1.30573092407014e-05
-1.84978791272507e-05
-1.58798309624334e-05
-2.41816151009221e-05
-2.65978600356447e-05
-8.87517435470651e-06
-3.1093209694883e-06
-2.34332368311894e-05
1.81688039309213e-06
-3.89355506973111e-05
2.59907274481435e-06
-1.71886038348153e-05
-2.11628973123907e-05
-3.21296821692027e-05
-2.58652749759417e-06
-2.38375864308598e-05
-2.29488314336018e-05
-2.62838330735536e-05
-2.36877011036578e-05
-1.14300104997876e-05
-2.46408478963732e-05
-1.02575851112214e-05
-1.09076953007464e-05
-1.07390689593101e-05
-2.52782543399077e-05
-2.56628347582558e-05
-1.18095571586923e-05
-2.00910372645929e-05
-4.17477363031826e-05
-1.38927259672068e-05
-1.77956596033987e-05
-1.09497391690551e-05
-3.87429142209411e-05
-1.3494435940847e-05
-5.85715739988085e-06
-2.65807974509479e-05
-2.13612867212591e-05
1.39247626876714e-05
-2.17718693513966e-05
-2.50875247263305e-05
-7.39436493144009e-06
-1.63560271601312e-05
-3.66590954037482e-05
-3.09722593993347e-05
-3.07897331360229e-05
-3.0845020860196e-05
-2.42502011091989e-05
-3.91541396460292e-05
-2.843550253156e-05
-2.96915337888946e-05
-1.74670673784521e-05
-1.59442606342892e-05
-3.62197506232792e-05
-6.28703594353102e-06
-1.30040591952205e-05
-7.73509337203402e-06
-1.74131663174801e-05
-9.77659502795788e-06
-1.95391909919486e-05
-2.07516020486346e-05
-2.60563142528341e-05
-1.54930861664339e-05
-1.80686361186277e-05
-9.81575503528063e-06
-3.22825309411956e-05
3.16284165986306e-06
-2.47113658563124e-05
-3.24758079595364e-05
-2.3491481126662e-05
-6.78227509252424e-06
-3.15170185692917e-05
-4.66035879840663e-05
-1.77432615282584e-05
-1.2094323538065e-05
-2.34094100436454e-05
-1.3721739355643e-05
-4.91300453230419e-06
-2.21209563290613e-05
-3.03043737855792e-05
1.5713494018435e-05
1.66023610420286e-06
-2.74390276846809e-05
-1.5319314653255e-05
-1.47899274902185e-05
-2.19654267354436e-05
-3.75589338723605e-05
-9.894866054398e-06
-1.75016532795734e-05
2.49942411472913e-05
-1.18211390318464e-05
-8.27322289948315e-06
-4.2039014916606e-05
-3.62807562042433e-05
-7.13944756515598e-06
-2.02324278271364e-05
-2.16863556643493e-05
-3.18677807628804e-05
-3.51301025760366e-05
-3.07991543048751e-05
-4.68003622210177e-05
-2.7788259742834e-05
2.17464872404682e-06
-1.99481366782226e-05
-3.15416010320304e-05
-1.03540797681866e-05
-2.10004929330391e-05
-1.64887790628142e-05
-4.88742727189942e-06
-2.63483256415666e-05
-7.59455092184882e-06
-6.19623491652967e-06
-4.20165303617146e-06
-7.00305722709974e-06
-4.89992055956397e-05
-2.96749956609462e-05
-1.04303956665505e-06
-2.52211884902279e-06
-3.88172929922476e-05
-2.92363067679207e-05
-3.08992759629487e-05
-1.81363760799089e-05
-2.31311354978481e-05
-3.61527622667824e-05
-3.66115883734233e-05
-3.42188442222022e-05
-3.33568824076644e-05
-3.09309229593656e-05
-3.60296661828496e-05
-1.1808668603095e-05
-6.91264746223323e-06
-4.66554547871136e-05
1.35085589466558e-06
-8.48915539689172e-06
-1.20817140177912e-05
-2.8146465652406e-05
7.99626349314148e-06
-1.67210979657931e-05
-1.369784757201e-05
-3.38662208712444e-06
-1.99279404595974e-05
-3.39550753511903e-05
6.79276137562128e-07
-2.51536808904952e-05
-3.3169647276948e-06
-1.09830304226429e-05
-2.36462299209829e-05
-2.07586400241386e-05
-2.9947411348158e-05
-9.31279811606247e-06
-2.79666580507869e-05
-2.61280883414127e-05
-2.05557111870727e-05
-1.86869296429588e-05
1.50625074686957e-06
-4.83180603949723e-06
-5.03101507182728e-06
-9.56402834085969e-06
-1.66114952640241e-05
-2.66483348935248e-05
-2.81282353713219e-05
-2.73377266214893e-06
-1.20648420899339e-05
-2.89636336556708e-05
1.98672551569648e-06
-6.26914352683187e-06
-1.85402119926394e-05
-3.34304340040229e-05
-3.25194642513961e-05
-1.23340951968258e-05
-1.06644270908152e-05
-7.66958758023844e-06
-2.50140594258777e-05
-3.12404540301178e-05
-2.99117881772194e-05
-1.97234489895676e-05
-2.26582190018754e-05
-4.86006824049632e-05
-1.82415918868103e-05
-1.09587441952713e-05
-1.45074180361833e-05
-1.47013306633253e-05
-2.24307391841214e-05
-1.76600731092003e-05
-1.82109083133784e-05
-2.1965362823202e-05
-3.25522261489404e-05
-1.6829729504008e-05
-1.37701169405464e-05
-2.67291630635343e-05
-2.60971050721169e-05
-1.43414942416282e-05
-3.68295336532437e-05
-2.93113003385694e-05
-1.01133135289476e-05
-3.71432190056315e-05
-4.09736944749474e-05
-9.68212199745014e-06
-1.63752501564157e-05
-2.74904683163343e-05
-2.81980249844195e-05
-2.23950604508037e-05
-3.92435613642397e-05
-1.5240607960325e-05
-3.17846699820829e-05
-1.65207534371637e-05
-8.53531543500993e-06
-2.11918115492509e-05
-1.6741789446378e-05
-3.8476905201001e-05
-2.5165954136448e-05
-3.20031361097123e-05
-4.42013967965245e-05
-5.98773935640734e-06
-1.44725993793137e-05
-2.25090433682596e-05
-2.55174875068357e-05
-2.28718012494681e-05
-2.02802728115039e-05
-3.3296341926673e-05
-3.23682990273275e-05
-2.46922562227362e-05
-2.07079836696756e-05
-3.60384877120736e-05
-2.97739931567038e-05
-1.55415691155776e-05
-2.78691278220602e-05
-1.78285776025887e-05
-3.16284256061546e-05
-3.6954717770858e-05
6.67683226043875e-06
-3.41925608501682e-05
-1.25949463643404e-05
-1.77449165749742e-05
-1.17632265609158e-05
-1.72525077937826e-05
-2.60826411662189e-05
5.67852240137563e-06
-1.39127540218759e-05
-2.87492757288225e-05
-3.90468081237124e-05
-3.30167624064551e-06
-2.12389968023515e-05
-1.05321680433674e-05
-8.60938746192303e-06
-1.26586578720442e-05
-2.84742825225736e-05
-1.78033093786391e-05
-1.39840059396384e-05
-1.07861042575989e-05
-2.14301951861069e-05
-2.75545701859581e-05
-1.3920615361494e-05
-1.37643432061165e-05
-3.3369700349501e-05
-2.53825943066638e-06
-3.13998427875678e-05
-1.81885325541854e-05
-1.41601100295737e-05
-1.78112397398771e-05
-1.00116750238996e-05
-1.78540708794547e-05
-2.54498961546136e-05
-1.32863874898148e-05
-2.1053250881055e-05
-1.6219349716931e-05
-2.16208617443774e-05
-9.94697501110121e-06
-9.88288950863354e-06
-2.09966131879115e-05
-9.25522108475007e-06
-3.41443728005744e-05
-1.96557920378916e-05
-1.82050794365036e-05
-4.47041509854169e-06
-9.86116059032694e-06
-1.57315133610955e-05
-3.67786236768181e-05
-1.4429917060257e-05
-1.75255680900174e-05
-1.21040029092375e-05
-1.82011405216537e-05
-4.3331144804904e-05
-1.53194825273904e-05
-2.42475958484611e-05
-8.29539433390364e-06
-2.80065009726872e-05
-1.26967314553389e-05
-1.11674154486735e-05
-3.86608821060901e-06
-2.33444538855542e-05
-1.34437690683415e-05
-4.34237871990934e-05
-2.03459225421507e-05
-3.9786317767114e-05
-2.09446726934849e-05
-2.12107777669983e-05
5.02409736597469e-06
-3.14847782886637e-05
-2.15655087726255e-05
-3.4537113146078e-06
-1.14562935366853e-05
-1.03515435033296e-05
-1.71589629057661e-05
-3.37144730156263e-05
-2.196382708315e-05
-4.40950925116801e-05
-2.87163280362039e-05
-2.31651009018175e-05
-2.18976681125717e-05
-1.70632259193993e-05
-9.22089536935606e-06
-1.85648606710492e-05
-1.66978701037959e-05
-5.41952644427535e-05
-2.18312415686998e-05
-4.49010483754864e-06
-1.85011873939134e-05
3.92451170313544e-07
-3.83048348192256e-05
-3.82274703318781e-06
-4.53670118798345e-05
-2.7364314136574e-05
-2.38070474682879e-05
-2.86924249584483e-05
-1.13124495591182e-05
-1.90954976419762e-05
-2.35933894055671e-05
-5.26558257239695e-05
-1.98205122115232e-05
-3.07531912801588e-05
-2.35636226127583e-05
-3.56511503514797e-05
-3.13946949088123e-05
-1.2622893379698e-05
-2.7670590196385e-05
-8.51369108793472e-06
-4.22341754863812e-05
-2.9441438350796e-05
-1.12434894808754e-05
-2.09030149851336e-07
-3.00108010169957e-05
-1.65504218525158e-05
-4.27468987156019e-05
-1.17997963520377e-05
-1.86928464326486e-05
-2.7866086855299e-06
-3.4141493892028e-05
-3.25626718484578e-05
-1.37722788789027e-05
-9.09788768122002e-06
-1.52375189801034e-05
-2.28673769764413e-05
-2.78047187799269e-05
-1.98851492704362e-05
-1.31388984796759e-05
-1.50990901743332e-06
-1.44634777268646e-05
-2.05254801428856e-05
-3.57262019871837e-05
-2.29120029099967e-05
-2.74521354335845e-05
-1.47583600043903e-05
-9.06353514240304e-06
-2.15386563647806e-05
-4.0707738216443e-05
-2.42371364327772e-05
-1.59336074760791e-05
-1.34035374599526e-05
-3.1248093869347e-05
-3.94752462472207e-06
-9.13680274901496e-06
-3.62031919161449e-05
-2.24666525952678e-06
-1.65545247067457e-05
-8.86376236020604e-06
-3.10674613792072e-05
1.24813316795963e-06
-1.48196314556685e-05
1.07746861731916e-05
-2.40900892454201e-05
-2.15390032274864e-05
-2.58288638142805e-05
-2.0621759019365e-05
-6.2033321516512e-06
-1.53021782035738e-05
-5.66579639438473e-06
-2.92974494923413e-05
-2.56258266918629e-05
-3.90871366319737e-05
-1.36448264257215e-05
-2.9414815074811e-05
3.05605573936065e-06
-6.75784266531062e-06
-1.5092771345898e-05
-1.71020892141803e-05
-1.75600741496365e-05
-1.99907907056584e-05
-1.76224905736744e-05
-7.41854161911122e-06
-1.87553760719628e-05
8.21894717296179e-06
-1.85728344432376e-05
-4.87314157739911e-05
-1.01541581517926e-06
-9.38677220745864e-06
-3.06763846459721e-05
-2.40473896178397e-05
-3.84031706825666e-06
-4.6752766048699e-06
-1.62037721435653e-05
-2.63080917355929e-05
1.16704762286663e-05
-3.1912774156988e-05
-2.63070989009513e-05
-9.26715108510765e-06
3.06362979011917e-06
-1.87823222732577e-05
-1.6434969388742e-05
-8.84812488960225e-06
-1.23604277210577e-05
-1.60141182365307e-05
-5.39922169687261e-06
-2.05511061461472e-05
-2.12962471059654e-05
-3.05887360524044e-05
-4.0578106534233e-06
-3.31695358060615e-05
-4.76641533664814e-06
-2.79693211409096e-05
-2.17775810635143e-05
-1.70896718540168e-05
-3.92535326420447e-05
-1.91410502754287e-05
-3.27844603953953e-05
-2.06178362415168e-05
-1.96264553016666e-05
-3.02189804508407e-05
-3.50301693643301e-05
-1.19090027992984e-05
-2.57404056021269e-05
-3.07481552656916e-05
-3.26410343233798e-05
-2.60508063396257e-06
-2.67116534657037e-05
-2.2919699463431e-05
-3.30951260535265e-05
-3.08716254795728e-06
-1.63727439473266e-05
-1.11774044153096e-05
-3.16585157232123e-05
-2.54310893770182e-05
-1.69997508385305e-05
-1.74416888108942e-05
-2.88407089984413e-05
-1.94210705904677e-05
-2.36739637323229e-05
-1.64814450352065e-05
-1.17920828921781e-05
-7.92285948842744e-06
-1.30562676175195e-06
-1.73726459546957e-05
-2.54198722672742e-05
-2.55839957507672e-05
-3.01867902100749e-05
-8.75566242227425e-06
-3.63100290375368e-05
-2.27032063720876e-05
-2.73325731419309e-05
-1.76002200632065e-05
-3.59263339304233e-05
-1.62464876401847e-05
-3.28703280202603e-05
-7.97423324309618e-06
4.10595906208361e-06
-3.61468426599121e-05
-2.7022914189171e-05
-6.31522677033717e-06
-4.09002586396998e-06
-3.33056455199055e-05
-1.85194652245733e-05
-3.87921846831563e-05
-1.80371783156594e-05
-1.1926543759882e-05
-1.02201568864414e-05
-2.00542997276061e-05
-2.41074964663372e-05
-1.42628102869043e-05
-1.93636493913303e-05
-2.13184919025689e-06
-6.96344833266467e-06
2.33851942020107e-06
-2.62658843841947e-05
-4.55951298692462e-05
-9.51770899079929e-06
-2.20921389199605e-05
-2.6006000253654e-05
-1.26441180845823e-05
-1.11477026109983e-05
-1.75103853264847e-05
-3.57648698710858e-05
-1.20381361566389e-05
-4.17554132253348e-05
-3.91341458426363e-05
-3.80705935786985e-05
-9.32126375376072e-06
-1.31240987642125e-05
-3.24975868881408e-05
-4.23952914191005e-05
-2.11023342110959e-05
-1.97114115368515e-05
-9.29587739483804e-06
-2.22971384493783e-05
-3.04136624400746e-05
-2.5792317502152e-05
-4.95450636372491e-05
-2.28912850642391e-05
-2.18049090183405e-05
-2.62431259659702e-06
-8.8301472255537e-06
-1.32939788742058e-05
-1.25195150717998e-05
-3.46586879185497e-05
-2.67307143706111e-05
-2.28322892488643e-05
-2.47363875580527e-05
-2.68723837945381e-05
-2.71494604090946e-05
-2.78727912244253e-05
-4.21378713383414e-05
-2.0656136881209e-05
-4.92443705110145e-06
-3.3304918860176e-05
-3.23822167618639e-05
-3.11119668001443e-05
-1.83437632082208e-05
-3.39184340583111e-05
-3.31596642229646e-05
-2.35126661178801e-05
-2.9760050426583e-05
-4.30760822643009e-05
-2.54844228361633e-05
-2.96722749423774e-05
-2.19768171429887e-06
-3.43236199882656e-06
-1.47218904398201e-05
-1.14917145833013e-05
-5.67995362221954e-06
-2.16723722765025e-05
-1.56531483858507e-05
-3.42967559896637e-05
-3.33985178199441e-05
9.67227357499754e-06
-2.0341897728849e-05
-2.7426323765098e-06
-2.77394123065907e-05
-2.42182850478422e-05
-1.90468318491275e-05
-1.99224700977988e-05
-2.19163589053836e-05
-1.77006432919081e-05
-1.65919342280725e-07
-2.40183794010908e-05
-3.23400988973529e-05
-1.93769822474374e-05
-1.64586997285424e-05
-3.64225323052837e-06
-1.4083520844607e-05
-1.10884169274109e-05
-4.56232389226656e-06
9.46778147395304e-06
-2.63682132028514e-05
-2.16471775195497e-06
-1.79793562015576e-05
-2.49813682666213e-05
-3.02422666326667e-05
-1.42974208090078e-05
-2.91506810148851e-05
-1.53026678740127e-05
-3.85012144877684e-05
-1.50010651803186e-05
-2.60451220171399e-05
-1.75386558562578e-05
-1.95141855232544e-05
-1.75218482255559e-05
-2.38329226969984e-05
-1.931668153977e-05
-3.74743980065523e-05
-1.29423200009199e-05
-1.3028005406136e-05
-1.53943122615672e-05
-1.08438408400539e-05
-7.5826287578124e-06
-5.54137937608092e-06
-1.73565158101729e-05
-7.33338009513175e-06
-3.58983465821342e-05
-2.9055893456456e-05
-1.22275777575363e-05
-4.19878049793114e-05
-2.69100762013868e-05
-2.87894724169152e-05
-1.73665088418017e-05
-1.61139422602581e-05
-2.05789807784664e-05
-2.83506140339175e-05
-8.6197681318602e-06
-2.31640781912135e-05
-3.3760327212341e-05
-2.23070927723938e-05
-1.82595650222411e-05
-2.24293526276143e-05
-8.47211486980932e-06
-1.1403045812531e-05
-1.82700553053895e-05
-1.86661785329056e-05
-1.28279120520339e-05
-1.27701154442959e-06
-2.0421321394386e-05
4.35940963915054e-07
-2.25199596396051e-05
-1.39784113118338e-05
-8.27849182496944e-06
-1.75249796670813e-05
-3.64533976120556e-06
-1.30504236763222e-05
-3.5383292340983e-05
-1.94538535630082e-05
-1.52921966851189e-05
-2.24016979862651e-05
-1.753008673576e-06
-1.17647713924587e-05
-2.16857417342128e-05
-2.09937914785144e-05
-2.85922625854076e-05
-1.91623750785482e-05
-6.55895800798306e-06
-2.26066355183378e-05
-2.37122555155313e-05
-2.12074091339877e-05
-1.25663380907873e-05
1.71848210547462e-06
1.44162574076025e-07
-2.23252827452546e-05
-1.69376589167369e-05
-1.45575290442875e-05
-1.01288004296554e-05
-1.19967365724214e-05
-4.19702594923589e-06
-2.85188093882676e-06
7.39144305425275e-06
-3.5908958447631e-05
-2.09146152700568e-05
-1.79484036397608e-06
-1.68979842084239e-05
-2.56297730735272e-05
-2.20829452310271e-05
-7.70226400748429e-06
-2.55091246882905e-05
-2.40885323766507e-05
-1.92747180698023e-05
-2.17151467168856e-05
-2.2978955058242e-05
-2.91934524669283e-05
-2.40567014706028e-05
-1.59995771220617e-05
-1.9767146327745e-05
-1.64587684039861e-05
-2.12274529006285e-05
-1.1062493264714e-05
-2.10164972533073e-05
-1.3356613523465e-05
-9.73283394332615e-06
-2.83659489510104e-05
-2.88372123901168e-05
-1.1336831850653e-05
-2.50226291559361e-05
-1.4178850705044e-05
-1.03237464496332e-05
-2.12686417954598e-05
-6.23771949594883e-06
-1.32748663717998e-05
-2.20201904705779e-05
-2.53426913086152e-05
4.41116901088724e-06
-2.04695806168176e-05
-2.18166071495868e-05
-3.61394455098687e-05
-2.31902454948761e-05
-1.69400746830034e-05
-2.14401209519703e-05
-3.52191262215101e-05
-2.12951859004213e-05
-4.09621799320822e-05
-1.71672781373071e-05
-1.33095359888013e-05
6.80003181115718e-06
-2.63059508485294e-05
-3.92432790761252e-05
-1.96640468204901e-05
-1.76734737384866e-06
-3.80092920799557e-05
-2.28290247796573e-05
-2.77144021548629e-05
-1.97640246170479e-05
-3.24825637981701e-05
-3.24690882126873e-05
-9.83570999801119e-07
-2.62194491970416e-05
-1.81642419171534e-05
-1.4471049768692e-05
-3.82563130866433e-05
-2.70167478511146e-05
-2.74735188236101e-05
-3.33419264260893e-05
-3.10731277831813e-06
6.57921183270896e-07
-1.04823749427931e-05
5.29096879342027e-07
-1.83364614817563e-05
-4.56149954460739e-06
-1.57635734661726e-05
-9.87095536281205e-06
-5.84408945888582e-06
-2.70679314060565e-05
-3.16952505806888e-05
-1.84335135250244e-05
-1.67521126330414e-05
-2.06189757966935e-05
-6.22319428190837e-06
-1.20531025831466e-05
-2.85303228239173e-05
-7.1888180179648e-06
-9.86265651055791e-06
-2.68194394785206e-05
-1.61452080603399e-05
-1.03431461962524e-05
-8.03109450456483e-06
-1.80919010979946e-05
-1.53316038060933e-05
-2.27723554735253e-05
-2.063297667664e-05
-2.36608278777263e-05
-2.18290649410051e-05
-2.42082414641191e-05
-6.08289634122113e-06
-1.25442877727945e-05
-5.34960993486597e-06
-2.87620591522079e-05
-3.24961659741436e-05
-1.9817485115144e-05
-3.46099721866041e-05
-8.61530305576124e-06
-2.79032774368286e-05
-3.04411536986026e-05
-1.4697941683796e-05
-3.3271437416407e-05
-2.47913709799481e-05
-7.49553091003829e-06
-2.21237135263044e-05
-1.28550888158278e-05
-2.7857383703206e-05
-1.29262285650749e-05
-3.19109904574332e-05
-2.05149055756515e-05
-9.88398651713561e-06
-1.65042617793833e-05
-3.18060931528717e-05
-2.44861289557011e-05
-3.69114846198898e-05
-1.88168638346588e-05
-3.10556649906063e-05
-1.63024160826172e-05
-3.42721409883349e-06
-1.36269357259464e-05
-9.44532471364535e-06
-1.18364349349735e-05
-1.46405156078776e-05
5.43008974523526e-06
-2.52195911727939e-05
-2.71231611393748e-05
-2.12793498596435e-05
-1.55641593981504e-05
-2.05917223670197e-05
-8.6933698665302e-06
-5.69992983732687e-06
-3.36245990538019e-05
-2.06468302230069e-05
5.13413388956236e-06
-5.08017431554844e-06
-1.56342195611347e-05
-2.05999024727099e-05
-1.82657617996997e-05
-1.76088396494491e-05
-1.54251869157169e-05
-1.57708763201186e-05
-3.36189077427881e-05
-4.32397615023995e-05
-8.94877642537388e-06
-2.84784510145263e-05
-2.8979097967359e-05
-2.22292584373042e-05
2.19800321959995e-06
-1.88599979420062e-05
-1.03397080781737e-05
1.47840320364356e-06
-1.64724084849738e-05
-3.7338317347765e-05
-1.71425286448397e-05
-2.29973651587201e-05
-2.97064643563325e-05
-9.95437525308601e-06
-1.46439042944803e-05
-1.67425451056424e-05
-2.32965916870306e-05
-2.63629518357155e-06
-1.66800040724493e-05
-4.69207414015967e-07
-8.46555417090216e-06
-3.15901354559396e-05
-2.58158074414876e-05
-1.01010110597538e-05
-2.89968247496444e-05
-2.53956134809879e-05
-1.96916522101582e-05
-2.11023762657515e-05
6.88689384468421e-06
-3.38465572190437e-05
-1.27390333809863e-05
6.25030261517218e-06
-1.12204446171089e-05
-2.7635831944398e-05
-1.49733145238113e-05
-2.78615973344375e-05
-5.21792033571409e-05
-4.31006727866271e-05
-1.98883357880124e-05
-5.49498207455773e-06
-2.13835904009567e-05
-2.77683072989333e-05
-6.05523001371214e-06
-2.78869099461806e-05
-2.21684850731247e-05
-3.74266673584932e-05
-1.48727001294853e-06
-1.19342689712672e-05
-3.80052498810191e-05
-2.58396299732304e-05
-3.31090628848908e-05
-2.51521432537198e-05
-3.27574377243773e-05
-2.16965088529279e-05
-1.25458926327704e-05
-4.80638153335233e-05
-2.01888205959189e-05
-1.69114421197912e-05
-2.70287240841551e-05
-1.43413081970981e-05
3.1387465597027e-06
-3.69859581808151e-05
-9.04578290802551e-06
-6.37717589367549e-06
-2.33131512728888e-05
-2.39800332730506e-05
-2.43251672112215e-05
-2.7540279315172e-05
-1.9311505746294e-05
-4.78339538150803e-05
-2.42505746397434e-05
-1.63045976605932e-05
-2.70243405221836e-05
-1.36103190133282e-05
-1.34577813331766e-05
-2.33613621170429e-05
-4.48455490289548e-05
6.96755184358266e-06
-2.70779879190772e-05
-1.94965414025362e-05
-2.53130907499273e-05
-2.04154282377669e-05
-2.69854565224988e-05
-2.24147388216255e-05
-2.71806642905298e-05
8.2613244179305e-06
-1.59507417582774e-05
-3.3365205262095e-05
-2.05015090564508e-05
-2.31285283205946e-05
-2.06505373820622e-05
-9.42087086880208e-06
-2.16435573918693e-05
-1.6917597529405e-05
-3.24062636572136e-05
-1.54263183091841e-05
-2.26602557583304e-05
-2.00439206176717e-05
-2.74176375248444e-05
-1.89397586013013e-05
-1.91072860833117e-06
-2.64151595416886e-05
-2.61875565524153e-05
-1.84242421129585e-05
-1.8453587050937e-05
-2.79772192053964e-05
-1.25122286843146e-05
-1.77286582306937e-05
-4.99569059657087e-06
-8.31937298611337e-06
-2.19166411716805e-05
-2.89229343399665e-05
-4.37352322632315e-06
-1.91141922808154e-05
-2.02462003842049e-05
-2.13343264891514e-05
-2.10887853245589e-05
-2.3655212266894e-05
-4.38347013588029e-05
-2.26248151321905e-05
-8.7417202217628e-06
-2.14411130149155e-05
-2.24389560972756e-05
-3.31752288362796e-05
6.78813250522239e-06
-3.70577289731373e-05
-1.70874380107248e-05
-2.09387835326809e-05
-2.67472553966835e-05
-1.94239220669527e-05
-1.16281465778375e-05
-2.30799283608628e-05
-4.90628578979704e-06
-7.97613512135036e-06
1.11603552936669e-05
-2.79074324518271e-06
-3.25703845609224e-05
-2.61043379710023e-05
-2.91922506529049e-05
1.45200331634355e-05
-4.77794420823138e-05
-3.7245737080032e-05
-2.50501510948666e-05
-3.12612398286879e-05
-1.75494039665206e-05
-5.7338059790657e-05
-2.33285809699799e-05
-2.69715432569882e-05
-2.01549743949252e-05
-2.17330931765307e-05
-1.30215988146131e-05
-1.65895949242194e-05
-4.94876017844588e-06
-1.65839114788638e-05
-4.24736122590128e-05
1.70050571350451e-06
-2.03563524132406e-05
-1.54303538363751e-05
-2.15583202528045e-05
-1.25658420662356e-05
-2.16607123451775e-05
-1.92691066415227e-05
-2.91544227816547e-06
-2.0705787630361e-05
-3.43754768995642e-05
-2.08631065335602e-05
-2.71737071530508e-05
-5.31547740098927e-06
-1.87918783184734e-05
-1.19937024732994e-05
-2.44607202245725e-05
-1.6395147685613e-05
-2.4795724632693e-05
-6.42845422578598e-07
-3.66523692657288e-05
-2.41658101466117e-05
-4.39314131397163e-06
-1.80976602465594e-05
-3.7224923649558e-05
-1.07418521198581e-05
-2.58809493164756e-05
-2.43934014843759e-05
3.93352218883635e-06
-3.35372024196136e-05
-1.54336398336662e-05
1.02736866408122e-05
-4.40359363679587e-05
-3.62133160204262e-06
-5.76255670539474e-07
-3.92484375835267e-05
-8.08675206594509e-06
-1.08715227335203e-05
1.23079566401205e-05
-2.04178325556167e-05
-2.97792530357932e-05
-2.00729637026166e-05
9.68147270707154e-06
-3.05466571755375e-05
-2.64571750153637e-05
-4.04141288829474e-05
-1.40567958314245e-05
-1.68933100762397e-05
-3.27400204074115e-05
-1.83978738737473e-05
-1.95726512177642e-05
-2.07270662281151e-05
-1.91902377489497e-05
-2.45847208018289e-05
-4.05425189755557e-06
-2.12794582812143e-05
-1.68154019648681e-05
-2.56802834132635e-05
-2.9370206529263e-05
-2.74925823336631e-05
-1.49576545619737e-06
-3.86080646296385e-05
-4.38309865450291e-05
-3.14890305079512e-06
-4.77088898397594e-06
-3.52921504644552e-05
2.32923664490083e-06
-6.67717098985649e-06
-2.50285817946706e-05
-1.64116944040057e-05
-4.39090580718233e-05
-2.56360837413735e-05
-2.37668543609111e-05
-2.29249952713981e-05
1.44692274096969e-07
-3.57405005999687e-05
-8.27761337387329e-06
-1.84343163471996e-05
-2.44462753217007e-05
-1.19908026894582e-05
-9.55735748388775e-06
-2.22459334413136e-05
-2.80816090299996e-05
-2.97040049253371e-05
-2.77296536704987e-05
-2.63953028816168e-05
3.82494285986501e-06
-7.65090969541346e-06
-1.77792216144517e-05
-1.65421634437072e-05
-1.03987459766206e-05
-2.18756630365968e-05
-1.49053318572132e-05
-2.25686703318058e-05
-1.42917277855719e-05
-2.53992294252081e-05
-2.62724847577337e-05
-1.5321087912857e-05
-7.99546212804459e-06
-2.6282666220947e-05
-1.43297257207753e-05
-6.52684059545898e-06
-2.145614244125e-05
-2.48851932859059e-05
-9.70052155423817e-06
-1.16464240386356e-05
-1.59954219759061e-05
-2.75811105286531e-05
-2.28405782891785e-05
-5.84030693189294e-05
-3.21133843673081e-05
-2.7585263735186e-05
-2.62561015615877e-05
-1.48517849410853e-05
-9.73587587193262e-06
-2.57110532577327e-05
-2.70413053088527e-05
-3.62496610769943e-05
-2.86905460207247e-05
-2.86869637942336e-05
-5.17937250333725e-05
-1.28350429599131e-05
-3.29509955861847e-05
-3.19662367345452e-05
-2.74543739357147e-05
-1.86596223922944e-05
-2.04441201376069e-05
-2.29681065615131e-05
-9.35437674770307e-07
-2.58325829716967e-05
-3.4100156755685e-05
-2.51738667274696e-05
-2.53136863284166e-05
-1.79599179170452e-05
-2.65550079294452e-05
-9.11815351362736e-06
5.42608804397021e-06
-2.58840684074146e-05
-4.56753296611966e-05
-2.33672717200183e-05
-2.75253607401045e-05
-3.76183378503672e-05
-3.62813048887909e-05
-3.27189474990214e-06
-2.06382384989204e-05
-1.17407299213119e-05
-4.26423217575027e-05
-2.12038464647056e-05
-1.2967368747777e-05
-1.21571176804984e-05
-9.7336680533398e-06
-2.47184906177978e-05
-1.56841321007316e-06
-2.34212600854199e-06
-3.74696923544368e-05
-2.20731408996202e-05
1.94877500783239e-06
-3.01973028276867e-05
-3.70994595691853e-05
-2.55384492489482e-05
-1.8977243187013e-05
-3.27123261748685e-05
-2.94996241852188e-05
-9.91010496673047e-06
-3.48479793925528e-05
-3.26101089951623e-05
-1.92401791632653e-05
-1.08732409735422e-05
-7.02596128706904e-06
-2.72704406244056e-05
-1.79243951044384e-05
-9.27600043619255e-06
-1.48051166721773e-05
-2.26332773051659e-05
-1.44277132929258e-05
-2.03016824756303e-05
-1.68805156324633e-05
-1.98952339226154e-05
-7.68182939150887e-06
-3.14069064400401e-05
-4.14771175342425e-05
-6.15030118976516e-06
4.34399862694495e-06
-1.09449290428409e-05
-3.5172607406088e-05
-7.42247072392176e-06
-2.87867938072806e-05
-1.39554265528421e-05
-1.51728104198733e-05
-1.51331566860827e-05
-4.30154459127198e-05
-8.22775317642766e-06
-1.50641639781959e-05
-3.27452241362625e-05
-3.22939841831638e-05
-1.06063298232172e-05
-3.28544611961427e-05
-1.21562174757094e-05
-2.54316233876227e-05
-2.69135288695965e-05
-1.30425218477025e-05
-9.47778538019381e-06
-3.63287102847451e-05
-3.05997629539863e-05
-1.30353864275695e-05
-2.23084906118713e-05
-1.41192926167295e-05
-1.2881465741057e-05
-3.22210639019225e-06
-4.20134948107908e-05
-1.41207455830498e-05
-3.83731978239094e-05
-2.28764026793687e-05
-6.1930850417798e-06
-3.2196829810165e-05
-9.69019958707367e-06
-1.6568460200574e-05
-1.43355804887638e-05
-1.24398968445663e-05
-1.97282097584158e-05
-3.52864538368079e-05
-1.68857073090664e-05
-1.78484201889819e-06
-1.51074933590572e-05
-1.96804857662902e-05
-4.67456535217055e-05
-2.72197870675885e-05
-1.62048204031821e-06
1.23737603503505e-05
-1.62432034439971e-05
-8.22984333963569e-06
-2.04279874002347e-05
-3.43089118327906e-05
-3.23431665779875e-05
3.47297813626484e-06
-1.99767890694727e-05
1.04717557931991e-05
6.29319148026984e-06
-1.03615984376405e-05
-1.48016397565704e-05
-7.4932184093925e-06
-1.46266241395762e-05
-2.87951986965586e-05
-2.92565091911664e-05
-5.63640814697689e-06
-3.11263352602456e-05
-1.06852880081341e-05
-1.27034566418962e-06
-2.22874585139892e-05
-3.77091750552985e-06
-6.9243763717431e-06
6.43598285295536e-06
-8.63293337135652e-06
-1.20588802737426e-05
-1.84377226652099e-05
-4.42831708098276e-06
-1.34503314620623e-05
-2.61391024186757e-05
-4.11563877911213e-06
-2.30681097843235e-05
-3.28326183360838e-05
-1.59609952334109e-05
-3.80055771646533e-05
-3.91570555271959e-05
-2.36433589011081e-05
-1.52257308504646e-05
-2.43262948819989e-05
-2.13160170276029e-05
-3.42667149962044e-05
3.96726822160957e-06
-1.20260996278598e-05
-1.27575074051483e-05
-2.00542873146675e-05
-1.69797443741805e-05
-2.00529667805372e-05
-1.36214784254976e-05
-2.93663010373878e-05
-1.96975353033786e-05
-2.71468535016479e-05
-3.46113617414798e-05
-7.43408036082926e-06
-2.6899329242579e-05
-1.83130221031085e-05
-3.00372564016592e-05
-1.55438913745674e-05
-6.98961549728166e-06
-1.81098146723442e-05
-3.24903741033716e-05
-1.19296761130414e-05
-1.60765470909495e-05
-1.91871421969328e-05
-1.85464583015784e-05
-8.62153203039428e-06
-1.99528946072789e-05
-4.14382011408941e-05
9.03983590392702e-07
-3.59957670732364e-05
-4.14445773429706e-05
