# Supplementary material for: Research on computational propagation and identification of mine microseismic signals based on deep learning
Source: PLoS One. 2025 Oct 22;20(10):e0334641. doi: 10.1371/journal.pone.0334641 (PMC12543183; doi:10.1371/journal.pone.0334641)
Supplement: S1 Data — (ZIP) [file pone.0334641.s001.zip › 000100500000987.xlsx_0.txt_24.txt.txt]

-1.62582497010866e-05
-2.32812595553521e-05
-3.16851811502584e-05
-1.67062771824728e-05
-1.7906597992977e-05
-3.4746916212164e-05
-9.21460574365706e-06
-5.13531506754463e-06
-1.37112308088622e-05
-2.98227594056909e-05
-2.86146584821696e-05
-4.39298882122879e-05
-2.3550495448976e-05
-9.26088011134703e-06
-2.20963355977453e-05
-3.80173921777304e-05
-3.09888937759741e-05
-1.95026798874092e-05
-2.00563376014447e-05
-4.42147724839708e-05
-1.51322906636929e-05
-1.2039710174493e-05
-6.6103902144892e-06
-4.89211686730621e-06
-7.73976602010786e-06
-2.33825718162122e-05
3.77698756052226e-06
-1.89421113105927e-05
-3.31008014750231e-05
1.69045925276669e-06
-3.98029924450089e-05
-1.17394881869021e-05
-2.85748549069184e-05
-2.76350909792277e-05
-3.81939165164834e-05
-1.97383065710759e-05
-1.83761307958972e-05
-4.05222633176441e-05
-2.20174401314992e-05
-1.4909756781019e-05
-2.44839890644674e-05
-2.09414012466123e-05
-3.42426503829877e-05
-3.2072633931337e-05
-1.69275670798435e-05
-6.54760534955053e-06
-4.93221074529585e-06
-2.48300330467792e-05
-3.37122808729249e-05
-1.42158621556719e-05
-2.60497696381933e-05
-3.22755727528362e-05
-2.0362612994159e-05
-9.81846814468834e-06
-2.75933080787697e-05
-2.96045986234584e-05
-1.73483873593414e-05
8.2443804861809e-06
-7.09832495485878e-06
-3.13350130568642e-05
-3.04927879102652e-05
-2.74024772412446e-05
-1.4012936839827e-05
1.26472639720901e-05
-3.30455432221748e-05
-1.96851516991494e-05
-2.32674548139679e-05
3.05664061594866e-06
-3.29116928898728e-05
-1.42607748809389e-05
-3.19160369970435e-05
-2.44029817330559e-05
-2.71099988395089e-05
-2.81105963999595e-07
-5.35480003541925e-05
-8.96107431096584e-06
-2.24444997474234e-05
-9.07027899525526e-06
-9.80657979796388e-06
-2.23584001746304e-05
-2.51960898700437e-05
-1.56180941012071e-05
-3.73204754176196e-05
-2.46930979843351e-05
-1.15962654300015e-06
-2.66899027590809e-05
-2.8885842654337e-05
-2.78049702484696e-05
-5.4123625287289e-06
-1.28336655679476e-05
-1.48049080583121e-05
4.31904959081057e-06
-2.58063901377688e-05
-3.84213786497124e-05
-4.48835444002541e-06
-1.72105636072669e-05
-2.89825961875288e-05
-1.76325583458324e-05
-4.52028817116771e-05
2.58922930954274e-06
-9.441378730696e-06
-2.93418993631554e-05
-1.08488217814033e-05
-3.49846085632807e-05
-4.44526307635596e-05
-2.36727106194973e-05
-2.10865952317018e-05
-7.8304624064482e-06
-1.70675456784756e-05
-2.24379050977709e-05
-7.2918769488578e-06
-9.9042816383605e-06
-3.0686211129376e-05
-2.2097880936287e-05
-1.96928223727867e-05
-3.68101540018935e-05
-2.50024372071778e-05
-2.65885611909293e-05
-1.49384480063588e-05
-3.64962335387849e-06
-1.39825296235237e-05
-2.19345828074404e-05
-3.67362195186947e-05
-2.03941586154063e-05
-2.20791902372684e-05
-7.46325234751099e-07
-2.22405636961049e-05
-3.6989825577842e-05
-1.95030270689509e-05
2.97516341687256e-06
-1.85189676248633e-05
-1.32442732207063e-05
-1.65023808250015e-05
-1.36107644341351e-05
-1.61694397435385e-05
-2.5139829467907e-05
-3.48315333045551e-05
-1.08057637434047e-05
-3.92925462977956e-05
-2.91873633332831e-05
-1.3888810300483e-05
-9.57033313412253e-06
-1.02791684300203e-05
-1.76906543757789e-05
2.41779678671716e-07
-9.15147959915342e-06
-1.25893147943905e-05
-2.11240651168903e-05
-3.29922008015836e-05
-1.90290816542724e-05
-2.87618488467987e-05
-2.04830678720849e-05
-2.33658152948383e-05
-1.87426854397206e-05
-1.58310479468988e-05
-3.58001454700911e-05
-1.51422750884418e-05
-1.71639696282987e-05
-3.26306386666604e-05
5.777897803193e-07
-1.02022268934724e-05
-3.33409473677999e-05
-5.15606808245562e-05
-1.4822198008057e-05
1.31485562446361e-06
3.51941319492045e-06
-1.36080763552317e-05
-8.32517469940038e-06
-1.71579590084401e-05
-2.43573081819574e-05
-1.6848666646715e-05
-1.03134999197417e-05
-4.77446881449684e-06
-1.16303463868927e-05
-1.70371898592515e-05
-3.22264369305265e-05
-2.8384542694363e-05
-1.48111214635827e-05
-4.52270444700906e-05
-1.85147053731704e-05
-2.8946473045648e-05
-1.82544345426143e-05
-2.56053829904758e-05
-3.19909160782732e-05
-2.07979081646333e-05
-4.34992069775409e-05
-2.29645488911901e-05
-3.58743608031987e-05
-4.10397450632213e-05
-1.06482812411596e-05
-1.41330231975662e-05
-2.86746125748991e-05
-2.44326465177567e-05
-3.18660887413442e-06
-2.13462988985993e-05
-4.00013836170427e-05
-4.72532774996607e-06
-9.20357521438256e-06
-2.0923733043665e-05
-2.85176721801708e-05
-3.45439223632708e-05
-2.03293551433594e-05
-2.90328367395081e-05
-1.50275368439932e-06
-1.79383668898881e-05
-1.88880092953421e-05
-1.90707891590722e-05
-1.75581450343218e-05
-2.06141000232882e-05
-3.13401084474605e-05
-2.71099106594037e-05
-2.51561731767439e-05
-1.50937141247489e-05
-4.44531768902509e-05
-1.67720745755931e-05
1.50446916171267e-06
-2.3108136344904e-05
1.06074202623631e-05
-8.22600667228785e-06
-1.51042019143869e-05
-1.85006817149766e-05
-2.19592540428844e-05
-2.8472697659902e-05
-2.46256654406889e-05
-1.0840128883446e-05
-2.15856017925341e-05
-2.45061851094502e-05
-2.29536441347521e-05
-2.2834143030933e-05
-1.80568529130849e-05
-6.2219727434371e-06
-2.74564234563214e-05
-2.84668578143597e-05
-2.65731786538865e-05
2.77981000088165e-06
-2.32924874098515e-05
-3.90586533008558e-05
-1.04902417271154e-05
-1.91520139586038e-05
-6.65123894174534e-06
-2.05466130825913e-05
-2.59431205271618e-05
-3.9430848430737e-06
-6.24018454506459e-06
-3.12789246098694e-05
-1.67127718848113e-05
-3.01317474081145e-05
-2.79680972601596e-05
-1.09526609835821e-05
-1.77189559237638e-05
-2.93200852228692e-05
-2.5976375118577e-05
-1.25500364295467e-05
-2.97323847476621e-05
-2.54672741043874e-05
-1.48346523668679e-05
-3.69102430581238e-05
-9.75981803067237e-06
-2.65547707999652e-05
-2.5279818448948e-05
-1.04025770840535e-05
-6.5254066278578e-06
-2.45860492703053e-06
-1.91625219945079e-05
-1.90682154899599e-05
-1.3958769160928e-05
-1.20090544226006e-05
-2.48572576356575e-05
-3.4941392960011e-05
-1.75779691683285e-05
-2.7830229304086e-05
-1.86618406404309e-05
-2.30840424134314e-05
-1.21269057458852e-05
-9.75789658112111e-06
-3.97225194257299e-05
-2.61765599090609e-05
-1.76266800338806e-05
-1.96370760721805e-05
-1.96737003341023e-05
-3.79948345517332e-05
-4.23626615215918e-05
-1.75661097678714e-05
-1.33641253903322e-05
-2.91485498729562e-05
-3.86588177368119e-05
-1.94026132856598e-05
-3.30034865848479e-05
-1.97740484012102e-05
-2.29193051254075e-05
-2.35492204001349e-05
-1.62438997381739e-05
-2.21181077796928e-05
-2.0592815172252e-05
-3.15671192616486e-05
-1.47520650053293e-05
-3.15464144013461e-06
-3.30292187128431e-05
-1.22891318528472e-05
-4.15755676727277e-05
-2.91245892779136e-05
-2.02632952919227e-05
-9.10873739726962e-06
-4.51589901292377e-06
-4.52851973559024e-05
-4.08626337893642e-05
-1.47088066230895e-05
-1.78703719314643e-05
-3.28994910658066e-05
-2.67609990564783e-05
-1.59880129793853e-05
-1.73321988897522e-05
-3.87654408093112e-05
4.93207766194662e-06
-3.64008840254846e-05
-1.84931579295767e-06
-1.5442950029394e-05
-8.48928287925818e-06
-1.35848682137419e-05
-3.01561677599713e-05
-3.09363082940717e-05
1.03663746504998e-06
-2.62791509425012e-05
-1.51958182413426e-05
-3.21763707856941e-05
-2.11697467922055e-05
-1.99369459188479e-05
-1.18295749250005e-05
-1.88729300975521e-05
-3.37821208407834e-05
-6.25966974867248e-06
-2.70057353914841e-05
-1.75233625706128e-05
1.00244748980248e-05
-1.09533542986079e-05
-3.09040371013185e-05
-1.98381999123566e-05
-4.49790289715141e-05
-2.21720764154954e-05
-4.58275291677518e-05
-2.60072014182308e-05
-2.05016880839132e-05
-2.39441847153722e-05
-2.6399337410746e-05
-3.90327722983338e-05
-2.04105397097874e-05
-3.54429266902425e-05
-2.12180253574879e-05
-1.51733961810607e-05
-2.13671169180546e-05
-3.2711694430607e-05
-2.57148696181527e-06
-2.05093462143722e-05
-3.59163349549364e-05
-1.47154128218855e-05
-2.43734502916237e-05
-1.42628019362713e-05
-3.09639978588576e-05
-1.94308028491846e-05
-1.26387024927166e-05
-2.31379881639049e-05
-1.76183486830875e-05
-1.4437773669622e-05
-1.43546745366064e-05
-6.5463153205564e-06
-2.16252757772015e-05
-2.82107269854618e-05
-2.72188197126762e-05
-2.32758276257697e-06
-1.96958644994885e-05
-3.01381706149703e-05
6.31516251483458e-08
-1.38654791715213e-05
-8.15428029333841e-06
3.45541430034522e-06
-1.60287493648378e-05
-2.40807907195181e-05
-9.55994010503875e-06
-5.71010005009905e-06
-2.16364995752695e-06
1.44061622974949e-05
-2.10640294775195e-05
-2.01975445161246e-05
-7.15776835668929e-06
-1.19516761027868e-05
-1.05945648713673e-05
-3.28279318773601e-05
-4.22667461502997e-05
-1.63589054968154e-05
-8.39338150390004e-06
-1.644601242198e-05
-1.02655648758062e-05
-4.60681504251646e-05
-3.37500948291266e-05
-2.33240164981815e-05
-2.15672178321436e-05
-4.77667999744917e-06
-4.00322863873596e-06
-2.96004376897002e-05
-1.72894654015496e-05
-1.70880993646329e-06
-1.85483970265969e-05
-2.63853210053899e-05
-3.04126512891028e-05
-2.01599115961627e-06
-2.02257205512585e-06
-1.35045154917991e-05
-1.81837484073302e-05
-2.60497318532663e-05
-4.46934246458707e-06
-5.41893937318361e-06
-1.24433474263125e-05
-1.64931656347789e-05
-3.31495209557677e-05
-4.33312509886015e-05
-2.37272811553847e-05
-1.91152332047373e-05
-3.84906500600351e-05
-1.73332309758905e-05
5.6888472257069e-06
-8.51204403422813e-07
-2.44451786129708e-05
-1.50476382276884e-05
-1.94744178975773e-05
-1.55174250606475e-05
-8.52980218556481e-06
-2.85633165203376e-05
-1.26879468401994e-05
-2.50334566391154e-05
-4.10835536735767e-06
-2.24468408885885e-05
-2.39863517860384e-05
-1.45229104393429e-05
-3.07988666740456e-05
-4.5348353917239e-05
-3.11821536655228e-06
-2.80382001722205e-05
-1.26609926580801e-05
-3.42763878482891e-05
-1.30586696449552e-05
-3.16291239313385e-05
-2.21817119293709e-05
3.19238438805725e-06
-1.93654161341288e-05
-1.86535650940916e-05
-3.76327369784695e-05
-1.18834725522775e-05
9.36416868759711e-06
-2.20192258744812e-05
-1.7683982535505e-05
-2.7670247141886e-05
-1.03547963412433e-05
-1.31659611692015e-05
-3.45902593578436e-05
-3.03333628453031e-05
5.87938572120288e-07
5.23582842275065e-07
-3.28993255641707e-05
-1.450899878319e-05
-2.79890256054214e-05
-2.74758573776725e-05
-9.33006263946458e-06
-2.19190079713447e-05
-1.41310215854627e-05
-1.1443169658969e-05
-2.90656802312927e-05
-4.15228570441594e-05
-1.10299160530784e-05
-9.31089297991637e-06
-3.173095712902e-05
-2.03933935554206e-05
-2.07316359222029e-05
-7.05515029188156e-06
-1.75718275854131e-05
-6.93111758279381e-06
-2.84916426326547e-05
-2.03202938417286e-05
-2.68820908704613e-05
-2.21300277822105e-05
-1.34656510288742e-05
1.06437558448832e-05
-1.56961217143633e-05
-1.16937030753324e-05
-1.93412769286397e-05
-4.19795687405892e-05
-6.82549534048638e-06
-3.75547501915982e-05
-3.97751152034156e-05
-2.05905100567626e-05
-8.98157769614721e-06
-2.43112796134016e-05
-7.17686394698331e-06
-1.86931372366623e-05
-1.02596444253727e-05
-2.05694082353645e-05
-1.9118475592707e-05
1.91560682937976e-05
-1.73362261817377e-05
-2.55120230724248e-05
-1.16481007802926e-05
-4.56768939814137e-05
-3.40582963988034e-05
-1.55808840987383e-05
-1.63666468557084e-05
-1.80079712788001e-05
-2.49387445902867e-05
-2.73868063041099e-05
-1.52444025622003e-05
-2.23148168050656e-05
-3.65368016792797e-05
-1.29485486150063e-05
-2.04799067080053e-05
-3.77646888817635e-05
-3.52555078623577e-06
-2.20468062974595e-05
-7.41995158926567e-06
-2.15381986199161e-05
-3.32485754524516e-05
-1.76654751899007e-05
-2.34366923975096e-05
-2.68748759952277e-05
-1.36946118728815e-05
-2.26304287877463e-05
3.35536129966738e-06
-2.76975342579897e-05
-1.97722992257183e-05
-1.00587478990004e-05
-3.96690116944504e-05
-1.32579443180467e-05
-9.60136433863343e-06
-7.98038954884927e-06
-4.53414880812873e-05
-6.2178306148627e-06
-2.79126656316622e-05
-3.59816966743972e-05
-4.69674373434701e-05
-2.44070537546384e-05
-2.56594728642173e-05
-2.12506898772861e-06
-1.85116512924406e-05
-3.71398827102092e-06
-2.43858465906557e-05
-3.54289000138765e-05
-2.07484929293786e-05
-8.12361158344342e-06
-3.69855751580214e-05
-2.81692139768326e-05
-1.77331851877628e-05
-1.83336592934781e-05
-2.3999935847165e-05
-2.87703930325825e-05
-2.50321243888831e-05
-1.34746132114395e-05
-3.06025699071645e-05
6.07296461501767e-06
-6.2238678243753e-06
-2.3221238012e-05
-1.54599133982307e-07
-1.3227343036668e-05
-2.65665843738969e-05
-1.66813723675842e-05
-2.37305633840469e-06
4.07843170577478e-06
-2.16793965683767e-05
-2.35245297233311e-05
-7.98474725577326e-06
-1.16647967888883e-05
-2.01601037861033e-05
-3.17603311966286e-05
-1.14796416800063e-05
-3.91569566488869e-05
-2.46803422573338e-05
-9.67280427297292e-06
-1.4853475424372e-05
-1.98521401762632e-05
-2.5544816593945e-05
-8.21361224874105e-06
-3.22330019234003e-06
-2.12362219220612e-05
-3.78454856113245e-05
-3.18997929178001e-05
-4.68840089836316e-06
-8.77276952971595e-06
-1.81694543513324e-05
-6.35141214715034e-06
-2.21368644612713e-05
-2.57750589328033e-05
-5.63542265678125e-06
3.86104306158602e-07
-3.09812845673097e-06
-2.84997275269599e-05
-4.52428035326319e-05
-3.20873169478615e-05
-2.09139593139717e-05
-4.2938703245292e-05
-1.99893342082669e-05
-8.13065991957161e-06
-6.86583885497643e-07
-2.58393663920425e-05
-1.3516042114154e-05
-1.35707675674185e-05
-1.94013526787601e-05
-3.13732084073119e-05
-2.48540005993279e-05
-2.00003608358892e-05
-1.39522231916951e-05
-1.95491336274353e-05
-1.19941703470657e-05
-2.27118794395951e-05
-1.97631836139903e-05
-3.00421976782086e-05
-1.85195227674921e-05
-2.78134380079937e-05
-6.19246709399487e-07
-4.00787115393304e-05
-3.23525653077363e-05
-2.06621787863961e-05
-3.55505953127038e-06
-1.27052199759529e-05
-1.38063380401631e-06
-4.26793677053037e-05
-2.83860111609312e-05
-1.77514445298599e-05
-2.12704682091612e-05
-1.81194062455399e-05
-1.80182611207569e-05
-4.03154601368375e-05
9.02086077903344e-06
-6.82630086968414e-06
-1.60140779345901e-05
-7.3054876788522e-06
-3.26479289827764e-05
-4.99211881583715e-06
-1.13756248577495e-05
-3.17148262793178e-05
-4.09879063249702e-05
-6.25659809344779e-06
-8.43011301166174e-06
-2.00510416530889e-05
-1.37338906419914e-05
-1.61587955133807e-05
1.69997727011417e-05
3.44507733619431e-06
-1.47394096407352e-06
-1.53654027884784e-05
1.71214107397853e-07
-1.53010549857462e-05
-1.19017714553294e-05
-1.83682220429747e-05
-1.51436766539699e-06
-2.09163480763056e-05
-1.96771973608239e-05
-2.03482715210554e-05
-2.024301787514e-05
-2.10440487785705e-05
-2.57148635297762e-05
-3.68470834383839e-05
-2.6457626188168e-05
-1.28866380101036e-05
-1.83544814164871e-05
-2.25006677858905e-05
-2.9935695894701e-05
-2.69728348233125e-05
-1.05296190683439e-05
-2.68823567512488e-05
2.55355432692224e-07
-2.59159068470379e-05
-8.37853414618457e-06
-2.03976499014143e-05
-2.82451168149108e-05
-2.91293066243425e-05
-2.7717173776016e-05
-1.08957337026322e-05
-2.55065051525489e-05
-4.19819993319808e-05
-3.26411087894547e-05
-4.1325453429099e-05
-2.91259877890411e-05
-2.27831894515932e-05
-1.34231419421082e-05
-1.63170573091331e-05
-2.47564953490265e-05
-4.90080572153966e-05
-1.6494713738509e-05
-3.60569241163346e-05
-3.37673606454161e-05
-1.960506059007e-05
-2.02363847279218e-05
-7.95111348054761e-06
-4.3253220213452e-05
-3.39685269439698e-05
-1.20879422183634e-05
-1.90868934350383e-05
-3.10735204590143e-05
-2.00980745390374e-05
-2.19124713516049e-05
-2.854145903399e-05
-2.09849439434825e-05
-2.41075130249448e-05
-1.97148590135899e-05
-1.87015254604889e-05
-2.76886439102815e-05
-3.03144274501847e-05
3.70618860881819e-07
-2.92633721769898e-05
-3.02369815352144e-06
-2.21824898914851e-05
-1.12529245914533e-05
-4.67783375798305e-05
-2.69082214108404e-05
-6.51813196364162e-06
-1.45706453522811e-05
-3.00559960817848e-05
-2.03692731823131e-05
-4.81706646249988e-06
-5.37129777777665e-06
-6.01441047140121e-06
-1.87669111313809e-05
-1.78402146705943e-05
-3.64158254149567e-05
-2.13981388460319e-05
-7.99009897708252e-06
-2.89735360955571e-05
-1.09352782503925e-05
-1.28818578638094e-05
-1.05377117241374e-05
1.86241575746662e-06
7.29027757542575e-06
5.19599745317242e-06
-2.01021731561145e-06
-3.26887157321262e-05
-1.6145563794796e-05
-2.08355826596413e-05
-5.10566795120767e-06
-2.19716586077967e-06
-4.57849363107073e-05
-2.46304134947241e-05
-6.69644932158123e-06
-6.34346150071403e-06
-2.49949867074689e-05
-5.85091782004839e-05
-2.13873049717157e-05
-2.63994928111061e-05
-2.51529856991487e-05
6.18483181420231e-06
-3.55291728204172e-05
-1.43241275534778e-05
-1.62622755968848e-05
-1.79911744779603e-05
-2.12393185140597e-05
-2.37367156499543e-05
-1.24598712772063e-05
-5.55031751259896e-06
-1.30109670257113e-05
-1.67890510449227e-05
-2.62096242517343e-05
-1.45662540372633e-05
-2.83330933720939e-05
-1.41890726348555e-05
-2.94558003620448e-05
-8.17562830796174e-06
-3.30891329181972e-05
-2.09905848655722e-05
-2.0382856620415e-05
-3.25353949459243e-05
-2.33788311447752e-05
-2.47233524884691e-05
-1.20086204245401e-05
-2.51007557570855e-05
1.96605077885669e-05
-3.39893498475185e-06
-8.92417762786564e-06
-6.88035773407453e-06
-3.77151781623167e-05
-1.11826017898959e-05
-9.60812617845064e-06
-4.66721131005635e-06
5.03949237315258e-06
-3.71497241827361e-05
-2.65787925762956e-05
-1.77603409029943e-05
-1.22282925231983e-05
-4.35588885026346e-05
-1.61983550752923e-05
-1.31882265618865e-05
-2.9695893023131e-05
-2.93121411226706e-05
-1.21867269842846e-05
-2.12919734073628e-05
-9.20109022203792e-06
-2.49431837945589e-05
-1.9339679091138e-05
-2.54359452322621e-05
-1.19098860795021e-05
-1.41996952261306e-05
-2.52312783249227e-05
-9.72750147865777e-06
-1.11743584952996e-05
-2.25996390784364e-06
-2.43733116805277e-05
-1.98272502811092e-05
-3.16719587007169e-05
2.64485265963858e-06
-1.87660143893301e-05
4.08150342507165e-07
-1.94525344045986e-05
-4.17052803075555e-05
-1.10409754837552e-05
-2.54181186982295e-05
-1.69287432022298e-05
-5.43987152770107e-05
-3.00613838210773e-05
-2.81249535774913e-05
-1.88795292922801e-05
-9.03019722929594e-06
-1.5789336538444e-05
-2.75310867519143e-05
-3.16662724043113e-05
-4.79336716457695e-06
-3.44131171636777e-05
-1.7440062067449e-05
-2.18942466251134e-05
-1.70671630408265e-05
1.54752963362352e-05
-3.50332269616418e-05
-3.03605468398172e-05
-2.23164395636926e-05
-3.67015533868215e-05
-1.87900957319318e-05
-1.89673919268617e-05
-2.98741723982837e-05
-2.23026619876841e-05
-4.41715368558643e-05
-3.04595787547597e-05
-2.10657797696967e-05
-1.89715598628509e-05
-3.98947264234058e-05
3.55185879599349e-06
-3.02005155014616e-05
-8.40344677485526e-06
-1.54324329242254e-05
-2.8193117973236e-05
-2.81186575695127e-05
-3.36936704693027e-05
-2.40247443867154e-05
-1.86049288541613e-05
-1.83770506048381e-05
1.98578745904812e-06
-5.47908632562829e-05
-3.18050398579165e-06
-2.71332558129675e-05
-3.28142217064484e-05
-2.9383526602771e-05
-1.18055025744007e-05
-3.00037226669361e-05
-4.92147501763132e-05
-2.48066086902991e-05
-4.61632751147891e-05
-4.51130287105977e-05
-1.23310219552543e-05
-2.81969976079675e-05
-2.91893611945707e-05
-5.81160161816551e-06
-2.70052369842157e-05
-2.20114613535563e-05
2.63481717509204e-06
-1.27024631328719e-05
-2.91264707118462e-05
1.20188015863286e-06
1.84882448064424e-06
-1.32448640802754e-05
-3.64359922869592e-05
-1.63538924925005e-05
-2.79758615191864e-05
-3.63454681110097e-05
-9.51497493408829e-06
-8.44356407651349e-06
-8.84897397945751e-06
-3.22366313311426e-05
-4.18781112936061e-06
-3.04471264980847e-05
-5.42073727458974e-06
7.7363318891873e-06
-1.43134241167998e-05
-1.99550143513412e-05
-1.99519098437716e-05
-1.10489053014048e-05
-2.42892229849632e-05
-2.189849086561e-05
-4.24857963765988e-06
-3.40090936557316e-05
-6.13811789871795e-06
-1.51882613748911e-05
-1.36737998225863e-05
-9.37117301123891e-06
-1.86197033947892e-05
-1.88297130289095e-08
-1.85093550226737e-05
-2.50930439950958e-05
-2.34533202675511e-05
-5.41138683679704e-05
-4.04101820183689e-05
-1.41556893811546e-05
-1.86890982918411e-05
-2.83783779742342e-05
-4.96258913616734e-05
-2.97263714826627e-05
-1.3591420305176e-05
-1.80463713538772e-05
6.44243426730937e-07
-1.15469740040117e-05
-6.35736051620677e-06
-2.62673712190222e-05
-1.85444267043853e-05
6.93082829434197e-07
-3.66556636635159e-05
-3.01967402500772e-05
-3.30291112705376e-05
-2.93294055216739e-05
-3.04691799828664e-05
-3.55606893626996e-05
-2.72943029660909e-05
3.37318297363507e-06
-1.0675948078448e-05
-1.49927163810228e-05
-1.10248629713546e-05
-3.88917909419133e-05
-4.21935579158308e-05
-2.78122294331355e-05
-3.73623972470964e-05
-2.17865872910125e-05
-4.6099630632274e-05
-1.46207053881984e-05
-4.23342492726442e-05
-2.63278919380436e-05
-2.09701558502773e-05
-1.68913151714625e-05
-2.9604907039452e-05
-1.16138570904708e-05
-1.245235112487e-05
-1.23504991938991e-05
1.7319437870151e-06
-7.04372627546867e-06
-3.46912304448171e-05
-1.98510390154023e-05
-2.78100756665718e-05
-2.69185576341098e-05
-1.88567190795036e-05
-1.84424220679596e-05
-1.24290967303005e-05
-2.26923182834075e-05
-1.09345489683777e-05
-8.48966827460065e-06
-2.93464272230056e-05
-1.76869576434083e-05
-4.76392679833552e-06
-7.73319313601721e-06
-9.67650550562323e-07
-3.40692749137766e-05
-4.60158178401089e-06
-1.65390214041675e-05
-2.26416956571038e-05
-1.71848056847702e-05
-2.03107627820746e-05
-2.66268386937254e-05
-2.9316466014272e-05
2.9121772761635e-06
-1.87706706210872e-05
-4.27044396825898e-05
-2.06623374308291e-05
-4.69689214974885e-06
-1.8436727095378e-05
-5.64467089965184e-06
-2.09565922292073e-05
-3.16326567262124e-05
-2.18490231659069e-05
-1.34795267830875e-05
-2.87470485180213e-05
-3.18866759440598e-05
-4.28690217184318e-05
-5.20922739274175e-05
-4.26580739099023e-05
-1.87455195328559e-05
-2.40949230006622e-05
-2.3496567457181e-05
-2.65701606037753e-05
-3.13333827573699e-05
-2.33082049007394e-05
-3.06378447651538e-05
-4.52198978863784e-05
-1.00598247162608e-05
-7.760732895889e-06
-1.55855094164862e-05
-2.13824522113566e-05
-1.03446939080325e-06
-1.10148437196524e-05
-2.73335413654355e-05
-2.11180320911844e-05
-2.04639515658185e-05
-1.37713525075802e-05
-2.35041572540741e-05
-2.89355177669959e-05
-3.1624718070139e-05
-2.89010086375499e-05
-3.65780475312012e-05
-2.69131132039509e-05
-1.62192274533592e-05
-7.02586160279671e-06
-6.82025499433317e-06
-4.08517701088215e-06
-5.42511341857281e-05
-1.80673618293202e-05
2.17752063847838e-06
1.45092986802944e-06
-2.68395245946401e-05
-1.39776491671144e-05
-2.87287196136542e-05
-1.6091809613231e-05
-9.35574075944061e-06
-4.36918225790147e-06
3.90404707449566e-06
-9.60997404097672e-06
-1.54654224768014e-06
-5.02526413963904e-06
-2.69621954325294e-05
-8.38620645835336e-06
-4.33169371101565e-05
-8.2633483242262e-06
-1.95573430870219e-05
-2.56895546047869e-05
-2.14185540403702e-05
-1.96337667906244e-05
-2.41434093648713e-05
-3.30733288711774e-05
-1.50275144292788e-05
-1.40694459606935e-06
-1.60921426495455e-06
-1.77680096326028e-05
-1.81867634499153e-05
-5.33047698372966e-06
-1.37036786222866e-05
-1.40841454342976e-05
-1.5245630375265e-05
-4.20496961056332e-05
-2.47365491210219e-05
-4.3826433013566e-06
-3.12123076275512e-05
-1.37503131354852e-05
-9.60457176327306e-06
-5.3433440743699e-06
-3.85559898298898e-05
-3.18571904299293e-05
-7.81925914595399e-06
-1.41437808044942e-05
-1.54648537090733e-05
-1.33672280594528e-05
-3.16951232200277e-05
-1.77459493629301e-06
1.29304525653726e-07
-1.41830112786456e-05
-1.05064431309765e-05
-2.5223929352861e-06
-1.1986237373836e-05
-2.50629156743549e-05
-1.16998982236684e-05
-3.26876561202522e-05
-1.45986971140646e-05
-4.8012620096557e-06
-2.2730301787375e-05
-2.4248742610237e-05
-1.07617555179933e-05
-1.31469057829926e-05
-3.01900172975346e-05
-8.78704724798009e-06
-3.78841947744462e-05
-1.81972036982167e-05
-2.5802537805723e-05
-3.62609473188595e-05
-2.15494934813189e-05
-1.94642824494732e-05
-2.00426324615132e-05
-3.43294774721448e-05
-1.3815158359933e-05
-2.19677810157386e-05
-1.85082092854362e-05
-1.17674958276265e-05
-1.67719617685674e-05
-2.84787735259148e-05
-2.75259144193403e-05
-8.74903500508793e-06
-3.20933760722874e-05
-2.07910098025492e-05
-3.57393717139883e-05
-3.31235770220601e-05
-1.59651149872069e-05
-1.25909463799214e-05
-1.18900825484648e-05
-1.95414476709219e-05
-1.56586890532241e-05
-1.47281584390399e-05
4.27947509333856e-07
-6.85794368461389e-06
-1.86477328797188e-05
-9.76078753691601e-06
-4.29165317655928e-05
-1.47211075681671e-05
-6.63144402171342e-06
-2.30581330635677e-05
-1.07090187112738e-05
-1.40591526317108e-05
-1.81304189474886e-05
-1.99897012127055e-05
-3.81932532952043e-05
-1.57048186917985e-05
-2.26693859211184e-05
-1.30812184629129e-05
-1.28960024772122e-05
-1.48925348632431e-05
-2.45257231050148e-05
-3.10410894043237e-05
-2.21569476910958e-06
3.38547489085627e-06
-2.29411989272521e-05
-2.01074849741702e-05
-1.35747563019738e-05
-3.22199470648564e-05
-2.40323010520774e-05
-4.70733815014605e-05
-3.65078227349679e-05
-4.04049741565986e-05
-2.3596868583539e-05
-1.73907579630429e-05
-1.14160453404916e-05
-1.81837609166667e-05
-1.12285790052024e-05
-2.39977409066729e-05
-3.63685903153822e-05
-1.39085756087452e-05
-1.12102443838973e-05
-3.69735314108753e-05
-1.67653084863244e-05
-2.14621601118549e-05
-4.28831928078037e-05
-1.47397083674271e-05
-3.81395464967417e-05
-1.94033052914605e-05
-4.10033826138161e-05
-5.17763531255822e-06
-2.58751393783822e-05
1.95438528819036e-06
-1.33453298559036e-05
-2.5679742515382e-05
-1.21179382726432e-05
-3.31913190233403e-05
-2.20549088104129e-06
-2.73415252938294e-05
-7.57451818396846e-06
-1.33587445778773e-05
-3.28187210504165e-05
-9.07041258986073e-06
-1.44932770952266e-05
-3.68629250500601e-05
-1.46713610374779e-05
-1.48379351388192e-05
-4.88400405371671e-06
-1.28636887977185e-05
-3.70056712976795e-05
-1.08171976526532e-05
-1.57447666126695e-05
-1.5915607859294e-05
-2.10381126924563e-05
-2.30635401791336e-05
-1.02765422358857e-05
-8.32877832445518e-06
-7.77807929440621e-06
-2.84902098153764e-05
-5.99129727263823e-06
-1.27924184654743e-06
-1.54326011980468e-05
-1.06394948228545e-05
-1.70885962715539e-05
-3.88729921286373e-05
-1.89699600037647e-05
-1.48628763280445e-05
2.71002230243408e-06
-2.74400432151464e-05
-4.41208328620881e-05
-1.64899451795276e-05
-2.52460331767878e-05
8.36288473750545e-06
-1.00600751396795e-05
-3.00449703515382e-06
-1.32368767643905e-05
-1.197809133392e-05
-1.96656372724926e-05
-1.50381273706462e-05
-2.87732940697147e-05
-7.77244707896041e-06
8.01179759326745e-06
-1.26216375103099e-05
-2.27782700728028e-05
-3.30301794920211e-05
-1.99420759511145e-05
-2.28020890677602e-05
-2.1865874166223e-05
-2.84568547771431e-05
-1.31651317635744e-05
-6.78254017137132e-06
-1.48785735698777e-05
-2.75452758843272e-05
-1.81006555897735e-05
-2.68756544291009e-05
-1.89725778764182e-05
-1.39065357656572e-05
-1.81040931143951e-05
8.23921851168956e-06
-1.66570465877602e-05
-2.13059731147148e-05
-1.09745293344796e-05
-2.7623022640637e-05
-1.4185981818922e-05
-1.44561828465902e-05
-1.2933085589992e-05
-3.82054129231672e-05
-8.5462054198175e-06
9.79943337386205e-06
-2.38326976526882e-05
-1.59270877024813e-05
-3.03147308883883e-05
-2.03301882397156e-05
-6.3531656926058e-06
-1.02945642278807e-05
-2.25356976316968e-05
-2.12600360314678e-05
-1.97562766959162e-05
-2.97726996025284e-05
-1.58055182111699e-05
-3.37505946914787e-05
-2.60911043148844e-05
-2.59432071851298e-05
-2.39340401543382e-05
3.14559417782691e-06
-1.78640073189471e-05
-1.22518756150901e-05
-1.50091060158439e-05
-2.47515137139739e-05
-2.9646316860972e-05
-1.2879943842961e-06
-4.50179369364792e-05
-2.95475411993653e-05
-2.89050156800516e-05
-3.58428231297655e-05
-1.48287617568076e-05
-3.3176511752132e-05
-2.88623398188701e-05
-6.91227352198087e-06
-4.61649635696605e-06
-2.66124997603686e-05
-3.04320209087203e-05
-3.69344282057159e-05
-2.81991281587002e-05
-3.94295136258737e-05
-4.13722878164218e-05
-1.78534263936253e-05
-1.434340378316e-05
4.17772369606721e-06
-9.42001836316495e-06
-2.92660560101307e-05
-2.30083933559815e-05
-2.67307733385403e-05
3.24108963605748e-06
-1.45782948332666e-05
-3.57521000805407e-05
-4.49335599137415e-06
-2.08423830796894e-05
-3.23963030871907e-05
-8.51086169958038e-06
8.04408733365774e-06
-1.93964263700687e-05
1.59216689612765e-06
-7.08561804271e-06
8.27846744584732e-06
-2.10918716286112e-05
-2.83538273598203e-05
-2.19606502357947e-05
-2.8040924589763e-05
-1.89486559476673e-05
-2.50308058101269e-05
-1.95537173530354e-05
-1.20556429154227e-05
-1.41524964716086e-05
-1.92391745138902e-05
-3.14350656006449e-05
-1.50213761072799e-05
1.25470966214281e-06
-4.63583048913759e-06
-3.20714117806402e-05
-2.48343721142488e-05
-1.55138496079208e-05
-2.00961612859906e-05
-1.99914994663856e-05
-2.06836248528942e-05
-7.87468627461808e-06
-1.6057528558304e-05
-5.34760426301234e-06
-3.16292131932048e-05
-2.56509693007674e-06
-4.93317515417566e-06
-1.5014099940024e-05
-1.73305911312651e-05
-1.82168054397573e-05
-1.93910847094282e-05
-1.68105378557048e-05
-7.19228882579413e-06
-2.50729766958819e-05
-1.61708087307701e-05
1.34193987133795e-05
-1.06863743472295e-05
-3.79075720249815e-05
-1.06757575752443e-05
-9.24254791597107e-06
-6.39480793333403e-06
-1.57257938051839e-05
-1.04991221249691e-05
-1.31590048233548e-05
-1.94202665984855e-05
-3.70693539251888e-05
-2.72624725435285e-05
-1.96761924000285e-05
-1.05450538370939e-05
-1.94662229125189e-05
-1.72600303223691e-05
-3.71242594561276e-05
-3.2332626398716e-05
-4.11786070525777e-06
-2.73840233418528e-05
-9.18308275549943e-06
-2.33882828788975e-05
-1.80902826089844e-05
-2.37910832804919e-05
-3.54865547705851e-05
-2.62713407658284e-05
5.44510109821727e-06
-8.96849497145414e-07
-2.97472523008217e-05
-1.61046434743037e-05
-1.52094708181897e-05
-2.21426216410824e-05
9.09398054700828e-07
-3.621381658405e-06
-6.21536187467788e-06
-1.49517844460287e-05
-3.43061073290255e-05
-3.27526830512358e-05
-9.46283699257319e-06
-1.64910116402004e-05
-2.75280844101075e-05
-3.28130500416078e-05
-2.00795217822456e-05
-6.49557650254182e-06
-1.93206641557507e-05
-1.17994857600147e-05
-1.3344585816391e-05
-2.00434192125452e-05
-4.57279367622072e-06
-2.67329812320383e-05
1.72769914954331e-06
-1.52980839620341e-05
-2.26230945964658e-05
-1.25444677703981e-05
-8.25597958119817e-06
-2.15128835364378e-05
4.24756752289661e-06
-2.39158062855308e-05
-3.28795312340024e-05
-3.81767158304309e-06
-1.68141680548477e-05
-3.57702363085143e-05
-2.33557490284966e-05
-1.26400821989375e-05
-2.6705356911405e-05
-2.51231507961458e-05
-4.27967585351255e-05
-1.47642890482191e-05
-1.74493469198564e-05
-3.38297487854507e-05
-3.56899735224783e-05
-4.01508060655364e-05
-2.54068009551234e-05
-3.0984742348626e-05
-1.87538192935505e-05
-1.78450043146731e-05
-2.74903825029898e-05
-8.51360312650118e-06
-2.94494802396355e-05
-2.89544049237642e-05
-2.69199563122127e-05
-1.4017950767271e-05
-2.78135320751193e-05
-4.8562511065194e-05
-1.12652575558788e-05
-1.59800690172397e-05
-2.66505795441361e-05
-3.90045511818438e-05
-2.28077616466871e-05
-2.8506551248729e-05
-3.05691092083501e-05
-2.24485160598311e-05
-3.13829362665703e-05
-1.58133842731322e-05
-2.48449620415819e-05
-1.66066325598308e-05
-1.50906115954417e-05
-1.02533588783637e-05
-5.1343077018212e-06
-1.09560938814305e-05
-1.97475783522454e-05
-3.31358512344302e-05
-3.02169441111106e-05
-1.21717004678665e-06
-5.63602035130263e-06
-6.86124203206773e-06
-2.12814967779396e-05
-3.24979972186093e-05
-2.80039900139552e-05
-1.86037817277419e-05
-2.68395975942254e-05
-1.98622460788479e-05
-1.23706788811308e-05
-2.62128435890914e-05
-1.76885113283093e-05
-3.815259778791e-05
-2.38790329256978e-05
-2.66356783412043e-05
-2.44084481902066e-05
-4.28470280576664e-05
-3.08955402202077e-05
-2.63330057396503e-05
-2.63509395951404e-05
-1.48464100448473e-05
-1.61539084197331e-05
-2.06932245762992e-05
-9.94857504745934e-06
-1.81391613587801e-05
4.01445011370208e-06
-2.8213400509407e-06
-2.939886995818e-05
-3.76580950727952e-06
-6.41508483334553e-06
-1.7730845063208e-05
-7.91810207023652e-06
-1.96753068792245e-05
-1.17329329709157e-05
-2.94958871623301e-05
-3.10547772626853e-05
-2.8755024819595e-05
-1.27199660997485e-05
-1.39265743318017e-05
-4.70135620556994e-05
-2.48855655909876e-05
-3.91131107036348e-06
-3.22975732630458e-05
-4.0103891519341e-05
-3.40359098224722e-05
-1.70850910575989e-05
-3.69444983149628e-05
3.94621969063126e-06
-3.36426445478107e-05
-3.24579171884471e-05
-7.53000407347087e-06
-2.02890260782379e-05
-4.12335430509422e-05
-2.21821639428084e-05
-2.58087066806561e-05
-3.20648176264275e-05
-4.53296183268993e-05
-4.32981792918549e-05
-6.96615732593935e-06
-2.06559077379119e-05
-2.96663932562651e-05
-2.24352932405585e-05
-8.86410641112579e-06
-1.91759619794184e-05
-1.13463011189945e-05
5.22227049347253e-06
-1.81868616770742e-05
-1.3451316881273e-05
-4.20954053228889e-05
-1.46902474497423e-05
-2.68029351540088e-06
-9.06496031104097e-06
-1.39217662598381e-05
-2.5104466391539e-05
-2.82190032728142e-05
-1.949421548417e-05
-8.2509881072372e-06
-3.26560499034198e-05
-4.32864489195987e-05
-3.18600748980516e-05
-2.17083895224023e-05
-2.15968003460938e-05
-4.83312513252133e-06
-5.00343394712183e-05
-6.36594466944716e-06
-3.83661954035767e-05
-1.5919290470408e-05
-3.34403037039171e-05
-2.0064973328791e-05
-2.20540323284127e-05
-2.81855949710224e-06
-2.48841532226613e-05
-2.15434482455216e-05
-2.32161043001387e-05
-1.00310338885663e-05
-2.1564178795585e-05
-5.53353282121933e-05
-2.95286480006187e-05
-2.89214282421545e-05
-3.90300997587144e-06
-1.75972866317119e-05
-1.59302324914142e-05
-1.99118252240683e-05
-6.97379480988963e-06
-7.58423433764304e-06
-1.67613339579786e-05
-2.38145197068066e-05
1.15318486923277e-05
-1.85097806669501e-05
-4.05264599948455e-05
-1.49927318972603e-05
-1.51880193692381e-05
-2.8636176956501e-05
-1.66148063377594e-05
-3.10916652292505e-05
-9.15714273596398e-06
-1.30277666943167e-05
-1.01974830030858e-05
-8.16703842044808e-06
-2.44946810495678e-05
-2.27517483069701e-05
-2.41528842229747e-05
-1.67321111414367e-05
-1.60848617061817e-05
-2.52580466225377e-05
-1.9656490945002e-05
-1.76300536293018e-05
-1.82559086067043e-05
-2.83151170081953e-05
-1.70279393707139e-05
-2.30875750247342e-05
-3.35599290153642e-05
-2.84758032947448e-05
-2.58805163761e-05
-1.41433624313368e-05
-8.26624748314923e-06
-2.90133592807076e-05
-3.11545499051352e-05
-1.95243240526968e-05
-3.02753895309807e-05
-1.90945553915344e-05
-1.45420852161493e-05
-1.66136155276325e-05
-1.62292075478161e-05
-3.15733098685405e-05
-1.41098818504016e-05
-4.06907498246902e-05
-4.03975030906898e-05
-8.0373186691137e-06
-1.89140294675913e-05
-4.36238376740053e-05
-2.85251561120718e-05
-1.47398768625414e-05
-4.34440651141695e-06
-2.12606454883971e-05
-1.41393580887046e-05
-2.41303371797857e-05
-2.6932093767328e-05
-1.62337829627955e-05
-1.25020319085584e-06
-2.15851013633587e-05
-2.16881214820707e-05
-1.36374479788953e-05
-1.04331051113383e-05
-1.59612130424592e-05
-2.20563214539051e-05
-2.72113948606843e-05
-2.49922421492156e-05
2.82681039634065e-06
-1.33593526175462e-05
5.48591824279349e-07
-2.59745565604695e-05
-1.05853288592044e-05
-2.08027989676129e-05
-1.31272466054111e-05
-2.58869076487591e-05
-1.02431775300092e-05
-9.91647482737866e-06
-1.18190420993617e-05
-1.4575982502466e-05
-1.35911710341552e-05
-1.98708693482748e-05
-1.22829916768399e-05
3.07633484665091e-06
-3.34646863776995e-05
-1.50363898452387e-05
-3.60508086225281e-05
-2.48325094333655e-05
-1.12393593283419e-05
-3.80684856596096e-08
-9.2065445891965e-06
-3.00449012354119e-05
-1.46503912670306e-05
-1.66274987280572e-05
-2.35348238941439e-05
-2.46404279420215e-05
-9.8003207823924e-06
1.76031594479379e-08
-2.56019047392485e-05
-2.22460502012863e-05
-1.06819039581134e-05
-2.66676360772247e-05
-3.93055595312711e-05
-6.52057027131702e-06
-2.48898804991429e-05
-3.11441210897911e-05
-1.95232919834961e-05
-1.62947769175179e-05
-2.61545579883321e-05
-3.40538244000295e-05
-1.98480257664295e-05
-3.378118000071e-05
-2.86508176310396e-05
-2.1618585620552e-05
-2.37203487424602e-05
-2.86060664011196e-05
-1.35092810216036e-05
-1.09057410558785e-05
-4.0312369166747e-05
-2.98703289777349e-05
-2.490375059997e-05
-1.47176503378906e-05
-1.65521476214045e-05
-2.34865383198512e-05
-9.20498656461075e-06
-1.52037298142551e-05
-2.73860978903688e-05
-7.21234963785439e-06
-2.17570579702958e-05
-1.9869842914828e-05
1.11492818389288e-06
-7.43959324832806e-06
-1.87767246000713e-05
-1.46579904125613e-05
2.91999656042587e-06
-1.62395773260642e-05
-2.54512296756848e-05
-3.50476084915986e-05
-1.38151171618624e-05
-1.5321085934465e-05
-6.23353953835878e-06
-1.9017012628349e-05
-4.11747178282419e-05
-2.07199818934674e-05
-5.73574300910245e-07
-6.46236407218824e-06
-8.1168549610922e-08
3.06754560061413e-07
-3.32833070983591e-05
-1.36220586131282e-05
-1.5826324851749e-05
-3.40412318022341e-05
-4.18769943277718e-05
-1.85445341617986e-05
-2.28328805052786e-05
-1.90244083144886e-05
-7.40591055618404e-06
-1.16670533646042e-05
-2.53548042911328e-05
-2.67906735276748e-05
-2.41149061860919e-05
-1.17803792075522e-05
-1.21219038056668e-06
-7.93068905877957e-06
-2.10048801573903e-05
-2.06788491435115e-05
-1.20415973969815e-05
-2.1268507242481e-06
-4.26540257084279e-06
-3.93365799616589e-06
-2.92893522449618e-06
-2.30832313209226e-05
-6.71716360710039e-06
-8.7765086101443e-06
-2.46898641947249e-05
-1.75754235777156e-05
-2.13287866818384e-05
-5.72441495319683e-06
-3.49333827806721e-06
-4.00971390781878e-05
-1.78845290361095e-05
-1.01365185247655e-05
-9.061987268544e-06
-4.28352884954481e-05
-2.4681031743424e-05
-2.64962941290112e-05
-1.8634242648092e-05
-2.19803769258402e-05
-1.24489769941163e-05
6.692063713101e-06
-1.7210583730927e-05
-3.91380225917415e-05
-3.88491898477917e-05
-1.48449924246509e-05
-2.17433514598049e-05
-2.71929962080277e-05
-5.01815042322161e-05
-1.55785244005007e-05
-3.74261236531258e-05
-3.12078166960434e-05
-3.35950998521061e-05
-1.31424289108185e-05
-4.39165609128753e-05
-1.62622008326208e-05
-2.67001378710288e-05
-1.41640556251037e-05
-2.95536053019818e-06
-1.81756426284744e-05
-2.86689433095388e-05
-1.88348545003383e-05
-3.02826004808411e-05
-2.72697272852511e-05
-3.324948205503e-05
-2.82155949552042e-05
-2.10925464968621e-05
9.93483208488346e-06
-1.99978843440529e-06
-4.56779041440507e-06
-7.36538592336438e-06
-1.56197895562211e-05
-2.31057258270067e-05
-7.51741671638636e-06
-2.31676438396814e-05
-1.45611790958337e-05
-1.91451572917723e-05
-1.83855835735398e-05
-3.55859551827806e-05
-3.76527262324299e-05
-2.72244557249864e-05
-1.30751403840767e-05
-6.17410759891399e-06
-1.93950815653577e-05
-1.62758088996751e-05
-9.39292489136872e-06
-2.96456018829553e-05
-1.78388143874085e-05
-9.66211435206428e-06
1.43201462020091e-05
-1.53874437571568e-05
-2.6721931739966e-05
-1.42208235223497e-05
-6.8780045308781e-07
-1.76756668022274e-05
-4.25310287543885e-06
-1.54281388903938e-05
-3.30547898121849e-05
-2.6335694151832e-05
-2.45774986654991e-05
-2.22735724334236e-05
-5.61996384792326e-06
5.33140859991499e-06
-2.28157714168957e-05
-1.56767904818399e-05
-1.29595486968191e-05
-2.8236760076361e-05
-4.66194654396517e-06
-1.93988313481074e-05
-3.24257465743629e-06
-2.42587021313015e-05
-3.83999390129662e-05
-2.83942024981497e-05
-2.33205670688177e-05
-2.08041422249643e-06
-3.00876314156116e-05
-2.39665239943306e-05
-2.83774992607734e-05
-8.89009205369359e-06
-2.41646490629315e-05
-2.76908289183715e-05
-4.52179123691759e-05
-2.98266000804532e-05
-1.51661781921687e-05
-1.61243425522897e-05
-1.9636617684381e-05
-2.02608479840893e-05
-2.10768792970707e-06
-2.74958867138542e-05
-9.05232658378316e-06
-2.99140102751056e-05
-2.12448531589961e-05
-3.72720082867464e-05
-1.89503214375018e-05
-1.56969912070193e-05
-2.58741084267672e-05
-2.27783233806308e-05
-1.33579324297449e-05
-3.33851186204875e-05
-2.06776892206541e-05
-1.11970664463882e-05
-1.14887115242762e-05
-2.4809268429641e-05
-1.49026141518455e-05
-7.41406868910624e-06
-2.81721821333821e-05
-2.79563388463762e-05
-2.74351240429997e-05
-7.06753171348222e-06
-2.75535375082311e-05
-3.11393158484056e-05
-1.77745036688758e-05
-1.95756655575333e-05
-3.29612429743868e-05
-2.54876471638577e-05
-3.66898452634384e-05
-8.96065962330173e-06
-1.79491543926623e-05
-1.72691396702197e-05
-2.28776401138933e-05
-3.02899395168931e-05
-2.46599636938335e-05
-9.16755890427161e-06
-1.06898832206728e-05
-1.98975667692241e-05
-2.62654687179835e-06
-2.45249834995077e-06
-1.43737692982227e-05
-1.16496438557666e-05
-1.10353994302486e-05
-1.12757162049668e-05
-3.61479975983172e-05
-2.1680221559485e-05
3.16460547858892e-06
-6.62234094950916e-06
-4.295387204331e-06
-1.54182131522869e-05
-1.33689448110609e-05
-2.14307891863001e-05
-1.25275656434589e-05
1.82429422163356e-06
-2.66570561304196e-05
-1.63888703093323e-05
-1.54747162146516e-05
-1.43148221756897e-05
-2.04261812649187e-05
-6.41333897765366e-06
-2.6874717711742e-05
-2.14200990361555e-05
-2.24142473300105e-05
-4.40952748521707e-05
-3.56227722591668e-05
-3.56841470694636e-05
-3.62251097218618e-05
-1.97414326569071e-05
-1.68821429979452e-05
-1.04303311782889e-05
-2.44445615974182e-05
-2.65878295920515e-05
-1.65089138914893e-05
-3.16054390091583e-05
-4.56584181589656e-06
-1.41384372523331e-05
-1.6038743889388e-05
-1.16754389945616e-05
-6.47291557154817e-06
-2.54285693937707e-05
-8.06326372882738e-06
-1.12364443094419e-05
-4.32369428181293e-05
-1.97940313165653e-05
-2.71865306561265e-05
-2.16032737777937e-05
-2.83835921255032e-05
-3.46854081236209e-05
-4.12728939000459e-05
-3.30716609414153e-05
-3.49398780817727e-05
-3.82824659716304e-05
-1.68907706597705e-05
-3.9340252187556e-05
-1.38230945735477e-05
-2.10395435319614e-05
-3.34113699168631e-05
-2.79643885726963e-05
-2.99463818128507e-05
-1.11591366840691e-05
-1.22443652520889e-05
-1.14031392382808e-05
-1.66973688476831e-05
-2.33428547095461e-05
-9.71064594402363e-06
-2.28530592530229e-05
-3.69186916109995e-05
-1.12708000715998e-05
-2.08057328948508e-05
-2.68740848118083e-05
-3.34690009778758e-05
-1.05029634119268e-05
-2.43864248919955e-05
-1.71431386919594e-05
-1.51910796779355e-05
-1.604087774154e-05
-1.49047285103188e-05
-1.65177487806946e-05
3.81737982669271e-06
-2.7327029079551e-05
-1.35310215145105e-05
-9.28095481713638e-06
-2.03185428721751e-05
-8.27403592881892e-06
1.26836194956868e-07
-1.55500640114845e-05
-1.83485932839109e-05
-1.15841853345777e-05
-1.85681725916305e-05
-2.25520024066996e-05
-1.01873197705377e-05
-1.63489992128186e-06
-1.60043124162372e-05
-9.55749388237052e-06
-2.01908342255049e-05
-2.55053943698628e-05
-3.24792975602068e-05
-2.52335368900378e-05
-3.72571924121662e-05
-3.14267406695786e-05
-3.06060359522962e-05
-9.21697151425352e-06
-2.39656028543914e-05
-1.98000362140862e-05
4.08567079458757e-06
-2.21254093530714e-05
-1.66259684680506e-05
-1.91641854120516e-05
-3.06959872515401e-05
-2.40196883690782e-05
-2.42200777965352e-05
-3.23051185398406e-05
-2.79893124957093e-05
-2.79349372815938e-05
-1.42063845982632e-05
-1.63459465456132e-05
-2.184431932287e-05
-2.45430963793535e-05
-1.42236594991186e-05
-1.04706650749089e-05
-2.75678932500246e-05
-5.93360488366659e-06
-2.60898807809649e-05
-2.70425002625475e-05
-1.31722532708217e-05
-2.4923719521479e-05
-4.36341104254102e-05
-3.82504666179469e-06
-1.35465630774097e-05
-2.11863894956363e-06
-4.13030003516918e-05
-1.83002400226139e-05
-3.06575417554985e-06
-8.80009024140373e-06
-2.34549594016393e-05
-2.65467117905298e-05
-2.34722395776782e-05
-1.55264106582531e-05
-1.92719456683373e-05
-2.2502337545242e-05
-3.04040754294015e-05
-2.00188378584122e-05
-2.71363770762104e-05
-5.06697851325217e-06
-2.94212819446273e-05
-2.89561512055165e-05
-3.30606416588624e-05
-2.51686757392128e-05
-3.13335682841512e-05
-1.96882361880501e-05
-1.7526989178864e-05
-2.88792926169853e-05
-2.75092494550517e-05
-1.30033509091572e-05
-1.32685879748418e-05
-3.65241727358572e-05
-3.69317552727048e-05
-2.31769706799099e-05
-7.05455631085047e-06
-3.40154245348784e-05
-3.46626762635788e-05
1.42222547165044e-06
-3.64439626831396e-05
-2.37309464576105e-05
-2.34779858967887e-05
-9.91788386100896e-06
-1.04510307934349e-05
-7.37883322367993e-06
-1.42325697970798e-05
-2.54154700312407e-05
-8.62809349641022e-06
-2.37429345324295e-05
-2.38762912858494e-05
-1.29989447592864e-06
-2.17389298495234e-05
-1.58863069722641e-05
-1.96590889627833e-05
-7.06032832040607e-06
-2.90454832879404e-05
-2.34168866479711e-05
-2.89124717614872e-05
-6.56990755730239e-06
-4.10806764328767e-05
-2.27253890252937e-05
-3.50682203529964e-05
-3.39223744637067e-05
-1.85294370154346e-05
-1.06181460247492e-05
-8.84944094880448e-06
-1.55876078723485e-05
-3.37254271243384e-05
-1.72397182792545e-05
-2.81556542180692e-05
-2.5585051924886e-05
-3.07979528994516e-05
-2.32496757771578e-05
-1.49788524283533e-05
-2.91274084277621e-05
-2.275468981289e-05
-1.47842952199143e-05
-3.59237710251929e-05
-1.88258381257196e-05
-3.53355919065024e-05
-3.86444064040124e-05
-3.39750318287708e-05
-2.37240162338565e-05
-1.8761452828885e-05
-2.01413365456962e-05
-1.5872805673221e-05
-2.33163459795155e-05
-2.88146600873323e-05
-2.61486695356894e-05
-2.35086448279805e-05
-7.50538161488615e-06
-2.89908265266362e-05
-3.85686848846686e-05
-1.93259994676652e-05
-3.39791222925204e-05
-3.6632325914153e-05
-1.76709253642062e-05
-1.88006675670593e-05
-1.23456720018248e-05
-8.04901633649861e-06
-1.09936843270413e-05
-1.86439929822194e-05
-2.19303886855212e-05
-7.11103356235537e-06
-9.66352898576136e-06
1.0826598665324e-05
-2.22679967806285e-05
-2.82093776365664e-05
4.54787890976311e-06
-1.22090379341344e-05
-2.67075229354988e-05
-3.16907589815019e-05
-2.24378175362582e-05
-3.72421628791938e-05
-1.38983519981223e-05
-3.66479089847709e-05
-1.85170398990853e-05
-2.67694318096131e-05
-3.99523246868033e-05
-1.64709929492727e-05
-6.57832359033111e-06
-7.20609331174682e-06
-2.45227641106857e-05
-3.31567409403639e-05
-3.29874554090675e-05
-1.59529399389046e-05
-6.86681553373153e-08
-1.29860234087616e-05
-4.21896255546447e-06
-7.48182868238906e-06
-1.08298261842861e-05
-2.83597124263403e-05
-2.19417730601664e-05
-5.70880810152079e-06
-4.61625122744761e-06
-3.22155619893745e-05
-2.14464314438526e-06
2.5078522981742e-07
-2.49347229266071e-05
-1.92028524760689e-05
-4.61231227903231e-05
-5.94354194616057e-06
-2.06894407023426e-05
-2.44596934095091e-05
-1.09950416291243e-05
-1.06545084662901e-05
-1.69112531718224e-05
3.5561294827011e-06
-2.2707960822839e-05
-2.29878872144555e-05
-3.51319058902873e-05
-2.30053979037603e-05
-4.72990010400492e-05
-3.69501884559324e-05
-3.08142736345192e-05
-5.42234827115322e-06
-2.53354143540151e-05
-2.52739829692214e-05
1.16189306382866e-07
-2.60231360408844e-05
-2.47669806120456e-05
-3.67074191199893e-06
-2.77440459914862e-05
-2.91847400684732e-05
-1.17613502026692e-05
-3.09860431323317e-05
-2.50377798777106e-05
-2.0745051442421e-05
-1.50959687255038e-06
-2.41314650215451e-05
-3.47400621098191e-05
-5.18514526271899e-06
-1.61024273997267e-05
-4.54471167822257e-06
-2.58935759103875e-05
-4.39362223903573e-05
-3.50981568822233e-05
-1.60272830647269e-05
-2.42456120957019e-05
9.01350626939365e-08
-6.13783328595103e-06
-1.35114484039277e-05
-4.3638821192032e-05
-2.97321593915446e-05
-1.43747292030563e-05
-1.27421455700074e-05
-1.66167421498392e-05
-4.07307377844435e-05
-3.22309670177283e-05
-1.77198380672879e-05
-1.93682883277921e-05
-2.49941669624699e-05
-1.14061129474485e-05
-1.89104379941656e-05
-2.31840859502251e-05
-1.51380554878596e-05
-3.23440736165484e-05
-5.55916337945151e-06
-6.91694255309753e-06
1.56063490440346e-06
-3.23482551120217e-06
1.85270228465025e-06
-3.0611067766795e-05
-3.89540653793001e-06
-1.42725861031048e-05
-1.99956900503536e-05
-7.60688119722581e-06
-3.09157931171688e-05
-2.81783991941629e-05
-8.79729064922004e-06
-2.0010562819215e-05
-1.88946060085364e-05
-1.14981726937253e-05
-2.20532252754975e-06
-4.33069332901631e-05
-2.881849742558e-05
-2.62982098347034e-05
-1.24224252156941e-05
-1.53320299935028e-05
-1.13226736861761e-05
-3.06514300015561e-05
-1.93983884796847e-05
-4.57781046160526e-07
-2.25221110241382e-05
-4.90000303553679e-05
-2.05137982087503e-05
-2.3425190816515e-05
-3.57966015047288e-05
-2.06793127017863e-05
-1.7314894544693e-05
-3.19613690011565e-05
-2.89290451371952e-05
-1.85380841142694e-05
5.52320502609414e-06
-2.91780882427402e-05
-6.90627369634708e-06
-1.00513234683645e-05
-4.94123747427679e-05
-1.21061554209653e-05
-3.40291269240553e-05
-9.65342342961042e-06
-1.7240606002171e-05
-1.07381667176132e-05
-1.70391153842855e-05
-9.03808943613628e-06
-2.06297029717752e-05
-2.33471789354095e-05
-1.61173883974556e-05
-3.11441071710096e-05
-4.22220671283826e-05
-2.42654894136956e-06
-2.94913910951166e-05
-3.60645835843378e-05
-3.32099129115879e-05
-2.8230368738266e-05
-3.63717355630001e-05
-2.65973335468837e-05
-2.98033190738184e-05
-4.26621215982835e-05
-1.7609169949628e-05
3.73274847318435e-06
-3.48251483362324e-05
-1.01849173887401e-05
-2.39109729706318e-05
-3.41200319272393e-05
-2.55893001419781e-05
-3.76804987919941e-05
-1.62762561920596e-05
-3.96911505045783e-05
-2.15139045390537e-05
-8.3485452132872e-06
-2.1410676520203e-06
-1.19670676880492e-05
-1.83525785938244e-05
-1.71154138568943e-05
-2.28516712744645e-05
-2.83537058950248e-05
-1.14868460972592e-05
-2.36096982499399e-05
-1.65800304852885e-05
-3.29543799255473e-05
-1.25668190742432e-05
-7.17023186196493e-07
-2.20723085014617e-05
-3.36701748675708e-05
-7.53196621492373e-06
-1.71243279764564e-05
-2.2153214350652e-05
-2.48847637860981e-05
-4.81669112116033e-06
-3.91541718470063e-05
-2.74694207774632e-05
-2.2305163856973e-05
-2.90633739568165e-06
-2.88967435428158e-05
-1.60667319215582e-05
-3.96289246529915e-05
-1.73296774457601e-05
-1.46681803785769e-05
-3.26650941695902e-05
-2.67560823028836e-05
7.23655612045087e-08
-2.35754273269682e-05
-2.89056656442815e-05
-1.45569427742876e-05
-1.99362334659183e-05
-3.14973751558915e-05
-2.64074243331005e-05
-8.96874058929513e-06
-1.50428576957818e-05
-2.32968094867435e-05
-2.13318376710279e-06
-5.86319438042197e-05
-2.17187557260273e-05
-2.89427231979003e-05
-8.26419760035923e-06
-8.27571092447438e-06
-2.39361246098493e-05
-1.98582020050226e-05
-2.60135017442976e-05
-5.04697312171337e-06
-6.11916202055211e-06
-1.81001907516608e-05
-1.78184850935799e-06
-3.5453064625686e-05
-2.30097091109581e-05
-1.48698438725498e-05
-3.36444664655466e-05
-1.71397979492463e-05
-2.60639019647505e-05
-5.64870170771232e-06
-9.4212606555119e-06
-2.80977276538927e-05
-3.44884294643869e-05
-2.87603202519852e-05
-2.99597548912078e-05
-1.52657443741649e-05
-2.61182541111411e-05
-1.62621411326962e-05
-2.72007486831481e-05
-3.75466535543961e-05
-1.2532310661398e-05
-2.25167932368404e-05
-1.25031944145491e-05
-1.18060281165491e-05
-1.15669249532645e-06
-1.2677205359969e-05
-1.38378600884478e-05
-3.07766231426105e-05
-2.88240449572089e-05
-2.9711781274194e-05
-1.31132324668169e-05
-2.58004928610597e-05
-9.01816991532964e-06
-3.24429917253184e-05
-2.61162001244105e-05
-1.10512370359477e-05
-1.99550900998385e-05
-2.16877244126989e-05
-1.40251072535283e-05
-1.0309966172164e-05
-2.16739454727165e-05
-4.11284014813403e-05
-2.294586625335e-05
4.44436388194389e-06
-2.9184826124159e-05
-1.88437486783262e-05
-2.25493524297166e-05
4.13416208698977e-06
-1.64471907800251e-05
-1.48353010886653e-05
-1.00355628505915e-06
-8.76376885645575e-06
-2.13290429209296e-05
-2.33144961393402e-05
-2.47512059224809e-05
-2.09375905535169e-05
-3.11803521823839e-05
-2.05509632197521e-05
-3.13058230001094e-05
-2.35308287117408e-05
-8.886281960992e-06
-3.01796429256875e-05
6.42672577654315e-07
-4.71606095856084e-06
-3.81931216170238e-05
-1.29080572591823e-05
-1.64054282723321e-05
-3.69108171080259e-05
-3.50059752940016e-05
-3.07955564628459e-05
-2.13781168963278e-05
-1.72272998972376e-05
-1.49040255184938e-05
-2.19561525253243e-05
-1.15710810433949e-05
-2.68221127208952e-05
-1.40403744083149e-05
-2.47666149720758e-05
-8.80577838832029e-06
-5.72208826243029e-06
-9.66115295067244e-06
-3.8821811038637e-05
-5.39070991253403e-06
-1.59817727805235e-05
-3.23252046888366e-05
-2.09837621276926e-06
-1.75480690691598e-05
-6.48325806960614e-06
-3.2454328869526e-05
-1.85778672239715e-05
-9.83427131340592e-06
-1.0083784509055e-05
-4.37321800435417e-05
-2.96621641670936e-05
-5.06170433162397e-06
-3.34913955328141e-05
-1.29969138472338e-05
-2.17961353793355e-05
-3.27066471420865e-05
-1.66443282597951e-05
-2.1986689714396e-05
-1.40373049573388e-05
-4.183018455195e-05
-2.23812332768616e-05
-3.75218958077022e-05
-2.34213335326612e-05
-1.94943283871536e-05
-2.17102077265317e-05
-1.25361414819407e-05
4.4520868239691e-06
-2.96833487945338e-05
-3.70459035738637e-05
-9.97197448828776e-06
-2.415519156845e-05
-1.5954721847781e-05
6.99863482313331e-06
-2.91331852019065e-05
-2.89193915733009e-05
-2.29654069566878e-05
-6.78914353767385e-06
1.50711451995779e-06
-1.53742567345815e-06
-1.15925153863863e-05
-2.53341891844845e-05
-7.96024550623299e-06
-1.85786407754195e-06
-2.98849429519871e-05
-3.01728016412495e-05
-6.28448451714386e-06
-1.16525334711778e-05
-4.81502622914098e-06
-1.31803131292828e-05
-3.10978298881534e-05
-2.95445755977613e-05
-2.44424539467961e-05
-5.45847077858716e-07
-1.62592146267931e-05
-2.38395414947574e-05
-1.58696263719833e-05
-2.94960569536484e-05
-1.51716765117331e-05
-1.3464079083539e-05
-2.42418609435457e-05
-2.63864877495319e-05
-1.87195246845309e-05
-8.88700726518675e-06
-1.22173869889689e-05
-1.90826031611953e-05
-2.20107827537902e-05
-2.63285737953632e-05
-1.58165820331262e-06
-4.1152920091715e-06
-1.75648868928795e-05
-2.25353353334431e-05
-7.71266879834573e-06
-1.17225398119736e-05
-2.04766858667878e-05
2.84447449322752e-07
-1.53291947336783e-05
-2.4525036973513e-05
-3.03752685903579e-05
-7.5681169793656e-06
-6.94325078122397e-07
-2.46449322708545e-05
-3.34114274947483e-05
-3.17616173733738e-05
-9.50612815304709e-06
-3.64075264781759e-05
-8.54214807137079e-06
-2.2650959491237e-05
-2.48540070914044e-05
-1.72352434753712e-05
-2.69476951858418e-05
-1.02063052179066e-05
-9.94332475279867e-06
-1.65914823430945e-05
1.22191360265148e-05
-1.97176399071798e-05
-4.12745661505427e-05
-3.53983181423787e-06
-3.96236038738544e-05
-1.29536137466844e-05
-3.49520806869393e-05
-1.02955869769144e-05
-1.19097386139898e-05
-1.43910597614501e-05
-2.98600417439659e-05
-1.94552611447762e-05
-2.09660485283123e-05
-2.5652431098619e-05
-2.28735280182678e-05
-2.69885493651967e-05
-1.38574403123025e-05
-2.75952519925547e-05
1.34320764081129e-05
-1.99928315260891e-05
-1.74806928223768e-05
-2.39684074443932e-05
-1.06381122670575e-05
-1.69613547186085e-05
-3.16942959108167e-05
-1.02512457911171e-05
-7.84479652122737e-06
-1.32186251956444e-06
-2.42725526888518e-05
-3.60885063910302e-06
-2.43808251480527e-05
-2.8228142443002e-05
-2.1686222537928e-05
-2.46777879596091e-05
-3.30231753269709e-05
-5.20120684032199e-06
-1.57980772693216e-05
-1.91829645852904e-05
-1.31425388518509e-05
-4.21836657936413e-06
-1.01715462862547e-05
-2.12224042527589e-05
-2.26901446989085e-05
-1.69412468154347e-05
-1.65452954422619e-05
-4.61943595898435e-05
-1.89456278412759e-05
-1.00766599671008e-05
-5.69615602206407e-06
-2.68986923804056e-05
-1.77911641944297e-05
-2.58547062802917e-06
-2.24815662932146e-05
-1.53577306429266e-05
-2.93254088750616e-05
-5.8816263285269e-06
-2.17701730718454e-05
-3.56154361417563e-05
-3.23817338773935e-05
-1.64801589422269e-05
-7.00224997759566e-06
-2.43644247552058e-05
-1.83057002033416e-05
-2.94284478324805e-05
-9.71061811736641e-06
5.06498508144162e-06
-2.61877371271746e-05
-3.36259552042718e-05
-9.5289183812072e-06
-2.64056267295036e-05
-2.35079536915869e-05
-2.49461641603536e-05
-2.64234282342196e-05
-3.59145760580713e-05
-1.74754277268385e-05
-1.62971828948403e-05
-6.02120817839272e-06
-4.14778528120109e-05
-9.42456163848714e-06
-1.20812231593193e-05
-3.89602034781438e-05
-4.44349175584707e-05
-1.7359091879241e-05
-3.22534436357244e-05
-2.15691834899966e-05
-2.14363863977136e-05
-2.30089368120472e-05
-1.69450033278871e-05
-2.69866584090121e-05
-8.9491028059849e-06
-3.55675677342785e-05
-2.93315872084714e-05
-2.91853821764608e-05
-1.11242196412692e-06
-1.34982181000378e-05
-1.20715075816839e-05
-1.09422882165174e-05
-3.13721655816133e-05
-1.02886379220221e-05
-1.16820486029627e-05
-3.27616885907599e-05
-1.46231667515273e-05
-4.69973560602665e-06
-8.82415325805347e-06
-2.5917255174166e-05
-3.11196586210424e-05
-2.34724131627884e-05
-1.89004729429421e-05
-4.66392312483815e-05
-1.08047360565638e-05
-1.19871727657664e-05
4.71941332964328e-06
-3.04793440315925e-05
-1.83651914855448e-05
-7.51411217608964e-06
-2.03490029075852e-05
-1.51021364178861e-05
-1.21725000463769e-06
2.41204149764839e-07
7.17407685134832e-06
-2.56286700034536e-05
-1.79396595596887e-05
-9.66592287986741e-06
-2.77814560203726e-05
-1.47631931579394e-05
-2.83256293119231e-05
-2.70280365938181e-05
-5.61136596307086e-06
-3.03790394448774e-05
-3.99109397062679e-05
-3.1381047481681e-05
-7.58260945905341e-07
-5.57982241941229e-07
-1.47811768692257e-05
-2.92315425554747e-05
2.43972370518558e-06
-8.57443057159155e-06
-3.67514452873714e-05
-2.60809274751906e-05
-1.54053754354584e-05
-3.17127604148022e-05
-1.88370572793223e-05
-1.4206457976236e-05
-2.45684763268567e-05
-3.92449718220894e-05
-1.86259489092646e-05
-4.06577731806273e-06
-1.30299432474431e-05
-8.39447762985185e-06
-9.71104599407169e-06
-3.63111332657675e-05
-1.14183401986451e-05
-2.60677990021994e-05
2.4714907978075e-06
-1.47101942764172e-05
-2.15471974734903e-05
-8.84556357797874e-06
-5.81633485144654e-06
-4.68811447734575e-05
-6.31207927845895e-06
-2.31241196625514e-05
-3.54303392744885e-05
-2.77708617965306e-05
-1.64239660486584e-05
-1.79846072462633e-05
-1.81842537736464e-05
-2.58532908230386e-05
-6.86368849981901e-06
-2.64246168711845e-05
-3.476143798471e-05
-1.1799047853587e-05
-1.63431188249428e-05
-7.08572396666506e-06
-4.23071169611689e-06
-1.84573251156807e-05
-3.46143114672345e-05
-1.45382510440884e-05
-9.25747687251151e-06
-1.00229033158875e-05
-1.5357211799272e-05
-2.08485071484004e-05
-1.95813473382822e-05
-2.39689624742412e-05
-2.55629097941623e-05
-2.09429915517839e-05
-6.2086936280859e-07
1.80161435530166e-06
-1.39983543792378e-05
-9.44898477979287e-06
-1.40305102093583e-05
-1.17030453604744e-05
-2.81205941008917e-05
1.23367553435473e-05
-2.1831445376549e-06
-2.58019127716386e-05
-2.12048285171292e-05
-3.3370097100295e-05
-8.81775962001684e-06
-2.04641566413884e-05
-8.66564130597687e-06
1.28236942795784e-06
-1.03180085093693e-05
-2.64579152443927e-05
-1.28253083825116e-05
-2.62230685989481e-08
2.06114565259354e-06
-3.13106327719659e-05
-2.90805941059145e-05
-3.68380438809386e-05
-3.05149722858089e-05
-1.49859741395106e-05
-4.17963853384121e-05
-4.25851367401185e-05
-2.81067503350232e-05
-2.20808098195142e-05
-2.98715462729129e-05
-2.31531793442379e-05
-1.34509500627159e-05
-1.67436082696561e-05
-2.54172826326969e-05
-2.01186831129651e-05
-8.06345893538453e-06
-3.26612135914644e-05
-2.85984111267159e-05
-1.10410825686341e-05
-2.06505747299575e-05
-1.32834590597241e-05
-1.97366130661095e-05
-2.15532068267618e-05
-6.03952971562034e-06
-2.95509521760589e-05
-3.36015294099654e-05
-2.26191559472648e-05
-2.16048640005924e-05
-1.79596383987827e-05
-4.42170857663434e-05
-5.32750500231983e-05
-6.89350279140379e-06
-2.44069480189776e-05
-1.82706516396652e-05
-2.05900291871339e-05
-2.82409179770786e-05
-2.38283955452583e-05
-2.34503448044495e-05
-3.76581945779029e-05
8.27944719372468e-07
-3.04053826247139e-05
-3.97228500038987e-06
-4.42899142850879e-06
-1.31912048270683e-05
-1.46935936949553e-05
-2.70572584185542e-05
-2.22199307345193e-05
-1.2740308690646e-05
-1.71490690301576e-05
-7.39290912975361e-06
-1.12795370002619e-05
-2.59600086975804e-05
-3.19204023347069e-05
-3.09460950623898e-05
-2.0804298819072e-05
-2.22738893782429e-05
-1.26823409981939e-05
-4.41815046773781e-05
-1.01419753154498e-05
-3.36686398789964e-05
-7.83786251356978e-06
-2.39573821783884e-05
-1.67393134891427e-05
-5.1148097334293e-06
-9.55471141704476e-06
-1.83901478769734e-06
-1.75490580943201e-05
-3.51640886201317e-05
-2.20629982800931e-05
-2.23389507381437e-05
-3.78336884408731e-05
-1.35341111199596e-05
-1.89557731343995e-05
-1.72846058292588e-05
-8.50373789584391e-06
-1.59068004131837e-05
-2.97909907855982e-05
-2.17551794771228e-05
-1.84794876818667e-05
-1.18237897535932e-05
-1.7786208177112e-05
-2.7688132535657e-05
-1.72475041930059e-05
-2.27190121673677e-05
-1.77218367603468e-05
-2.11472839805912e-05
-2.7842713739174e-05
-6.53214237421769e-06
-3.08467906542203e-05
-2.18851389212087e-05
-2.53902578879713e-05
-1.95658894134514e-05
-1.68302459638734e-06
-2.058316085178e-05
-2.41873967039889e-05
-2.53229787785e-05
-8.24636555038597e-06
-2.71816478369337e-05
-2.34620658041094e-05
-2.06766858241205e-05
-2.13996434040091e-05
-2.95733242943297e-05
-1.89531695444022e-05
-7.76700442199735e-06
-3.46569397593245e-05
-2.19638535380827e-05
1.67839311588192e-06
-3.4232269056056e-05
-3.42733156463564e-05
-4.22020752144522e-05
-2.57229012621488e-05
-3.71038221815056e-05
-7.30953872703935e-06
-1.21336429264518e-05
-3.70331824984859e-05
-1.93045268104265e-05
-1.15361991813536e-05
-1.78024526107227e-05
-1.66067506250194e-06
-2.72498064295738e-05
-7.00092673568216e-06
-7.36251701630599e-06
-5.45328617980988e-06
-3.19785422893027e-05
1.67844518903785e-06
-2.21393547835476e-05
-2.03333121320795e-05
-4.11118116696263e-06
-3.3284678052939e-05
-1.30251617690922e-05
-2.64166126294284e-05
-2.6095608355786e-05
-1.84312542739347e-05
-2.08823704928228e-05
-4.47390261283408e-05
-4.39869439988205e-05
-3.19233146548606e-06
-1.26261174633768e-05
-2.63376672838451e-05
-2.497185138055e-05
-1.23981644092107e-05
-1.71539190073978e-05
-4.40690247410257e-06
-2.12314282419556e-05
-3.48138304695172e-05
-2.15098899970187e-05
-1.83756824319966e-06
-2.44197508908793e-05
-3.0046970418312e-05
-1.142920480801e-05
-2.84184731707207e-06
-2.96304303368492e-05
-4.10338478107866e-05
-1.40505331223009e-05
-2.90679303004236e-05
-1.57448179788719e-05
-2.47679678158349e-05
-1.65676481474897e-05
-1.86443611744612e-05
-3.41778624339864e-05
-3.51709956061856e-05
-3.2684473848764e-05
-1.58648406740715e-05
-3.48752525033503e-06
-2.95804930352116e-05
-1.32206759001328e-05
-1.6608799530926e-05
-3.13543404393395e-05
-1.14948771122266e-05
-1.32443336980004e-05
8.3263762427137e-06
-7.34300901203379e-06
-2.82889250056329e-05
-1.88294726888085e-05
-3.65282964386306e-05
-2.06670378209195e-05
-1.88790946787234e-05
-1.96114834973996e-05
-2.13329901333693e-05
-3.66497048569539e-05
-3.42412216129204e-05
-9.95023134498267e-06
-2.75973891218364e-05
-1.58602141316624e-05
-7.86505805655961e-06
-2.15439573605594e-05
-1.43142038158434e-05
-2.78624053493291e-05
-2.61629738499525e-05
-2.36826756924627e-05
-1.88345128729383e-05
-2.13353363781394e-05
-1.36401684966082e-05
-1.70804045478059e-05
6.43950928512349e-07
-3.146969128345e-05
-7.05465967064305e-06
-1.00875805078521e-05
-1.69884589505615e-05
-1.63659823277279e-05
-1.57514302550626e-05
-4.22357480612195e-06
-3.40535046152745e-05
-4.13159736995799e-05
-4.08536061689526e-05
-3.29643488404551e-05
-3.1183544553565e-05
-8.7988949094725e-06
-2.08805839089922e-05
-4.64554318840615e-05
-1.75876869300643e-05
4.7926297073463e-06
-3.99344133226675e-05
-1.99965547425514e-05
-1.49647826718657e-05
-1.11193466057392e-05
-1.0222510912832e-05
-1.64534352747815e-05
-2.60349523354498e-05
-3.84476438872543e-05
-7.89757801390241e-06
-1.39505248539079e-05
-2.25841413190023e-05
-1.22326711680943e-05
-7.52564320894596e-06
-1.50858524611531e-05
-2.88562262590955e-05
-1.52045490323865e-05
-1.69728772410669e-05
-3.7399948946445e-05
-2.32733463409025e-05
-3.32399208484605e-05
-1.25680713998903e-05
1.20482920201421e-05
-1.28719575813329e-05
-2.34872422030546e-05
-1.79156574947168e-05
-2.03447740779911e-05
-1.98756453244136e-05
-1.40851809255502e-05
-1.70156663389571e-05
-8.18982880057334e-06
-3.1445954416594e-05
-1.7376538125005e-05
-3.5231112070382e-05
-1.92248062753616e-05
-1.26668588855951e-05
-1.47286203126912e-05
-1.50835575727294e-05
-2.45026771991097e-05
-2.70742295158593e-05
-1.95247646752079e-05
-1.72171214659641e-05
-8.29791336558071e-06
-7.52231188657541e-06
-1.33172313484798e-05
-1.78256540323516e-05
-4.94277177465701e-05
-2.65173097233557e-05
-2.18275641965512e-05
-2.45123642106184e-05
-3.99008746614555e-05
-3.20952297274949e-05
-2.82777227791204e-05
-1.00163513361903e-05
-1.07646407945612e-06
-3.40696163866271e-05
-7.79140522459144e-07
-2.94077669910405e-05
-3.73637393819636e-05
-2.27892466373857e-05
-2.96154165707507e-05
-1.89224613106408e-05
-2.64161943891412e-06
-2.15360550214109e-05
-1.18635499948528e-05
-4.3038872166998e-06
-3.65865985973572e-05
-2.08342264073887e-05
1.31454963925302e-06
-1.13869238804792e-05
1.61203570483594e-07
-2.54289216051113e-05
-1.89125243718978e-05
-6.17855341542655e-05
-2.71784209641586e-05
-8.89998400412049e-06
-4.85694095291517e-05
-3.49069009432399e-05
-1.74814240013571e-05
-4.44274776197006e-06
7.43077616715931e-07
-9.73735579929624e-06
-9.86227717074961e-06
-3.6801563479418e-06
-2.70287806283266e-05
-9.78378377901968e-06
-9.99985471239583e-06
-1.84150706446778e-05
-1.89737443983623e-05
-2.91213758692329e-05
-1.3181910511795e-05
-2.47497274272626e-05
-2.02478222190711e-05
-1.66951310119289e-05
-2.3915531997542e-06
-2.37180948926468e-05
-1.73060901763384e-05
-1.49897910118049e-05
-1.02488567459745e-05
-2.71108899545743e-05
-2.25154903893636e-05
-2.95655387929933e-05
-1.88426303434684e-05
-4.68894623932769e-05
-3.39855732772422e-05
1.10900771500621e-05
-1.14151422205692e-05
-2.83248967316573e-05
-1.71514573031438e-05
-3.34375667785291e-05
-2.81594789863155e-05
-4.85260046958248e-06
1.48748562895248e-06
-1.14788797245263e-05
-8.88750974327607e-06
-2.56950428693282e-05
-3.27209389574285e-05
-3.40442635583642e-05
-4.53903320389458e-05
-1.4596428420584e-05
-3.93282852997401e-05
-2.04326764966339e-05
-2.70459120525918e-05
-3.08258876259813e-05
-2.50734583202242e-05
-4.87798677253229e-06
-1.66933824332715e-05
1.28065914585852e-06
-3.04172163463082e-05
-2.67326714920079e-05
-3.26979501014159e-05
-2.12588885638353e-05
-2.6505916811428e-05
1.10351817425882e-05
-1.4066428808504e-05
-2.96789969095188e-05
-2.01674673828444e-05
-1.84800392646487e-05
-4.49366117024073e-06
-3.71636726668365e-05
-9.8298460506036e-06
-1.83001966234958e-05
-1.08141545749679e-05
-8.64580415768754e-06
-3.15063759454904e-05
-3.46083278148716e-05
-2.09957161211468e-05
-1.57940209841971e-06
-6.9392021446327e-06
-3.85741060367645e-05
-2.12918182284254e-05
-1.33834000608783e-05
-3.35381585462718e-05
-1.07107900488948e-05
-2.38306297481763e-05
-1.40562648240168e-05
-1.05765784353246e-05
-2.38047374498818e-05
-3.2905145119994e-05
-6.73377286482567e-06
-2.21144326310231e-05
-3.34154565018747e-05
-3.44656576724831e-05
-2.99653369685751e-05
-2.91252266839338e-05
-3.43910891362784e-05
-2.26506765587313e-05
-1.83213792093052e-05
-2.10789502660384e-05
-2.19559109222053e-05
-2.02064807932844e-05
-5.5919972162653e-05
-2.94649517117699e-06
-4.387832343961e-05
-2.69264467208468e-05
-1.34315481245766e-05
-1.16525696318009e-06
-2.33574888604811e-05
-2.08360265636702e-07
-1.26722738907914e-05
-2.31194217505962e-05
-4.70224997191501e-05
-1.92964148961481e-05
-2.8615139497139e-05
-1.89621346763468e-05
-1.68229205667034e-05
-2.29148437961259e-05
-2.17963399290011e-05
-1.24047840865694e-05
3.40464343208106e-06
-1.84933886433615e-05
-2.70177407207903e-05
-1.26160909837653e-05
-2.34429276416041e-05
-2.2932029046894e-05
-1.50304941613236e-05
-3.17784607936188e-05
-2.16340698525247e-05
-3.73644762927574e-05
-6.55025225124323e-07
-2.47706857598262e-05
-1.84039942195979e-05
-1.24973219119704e-05
-2.72389016579732e-05
-2.91292085265538e-05
-3.67832795976102e-06
-1.53317443579642e-05
-1.26009516820462e-05
-1.51892318894334e-05
-2.49439964967801e-05
-3.66640969051902e-05
-2.45304608275102e-05
8.79910936589116e-06
-5.99633136888201e-06
5.92390573135571e-08
-1.24982430165068e-05
-2.59426979137688e-05
-9.68032042164952e-06
-2.66277896607854e-05
-3.31014258956933e-05
-2.29845922386232e-05
-3.48630507377047e-05
-2.38451189829509e-05
-6.82214357805029e-06
-3.9376534988695e-05
-1.78526487381962e-05
-2.40606506638541e-05
-4.43548974840357e-06
-2.35199537907483e-05
-1.51909828544291e-05
-4.50447524694997e-06
-1.8058444057093e-05
-1.37259120430261e-05
-1.60229718489426e-05
-2.22496435973169e-05
-1.45285533266502e-05
-4.93755118194732e-06
-2.9502825012293e-05
-2.66567506820808e-05
-1.15615890313665e-05
-7.11555897232957e-06
-1.80524949017301e-07
-2.165955922481e-05
-1.77657017288769e-05
-7.65198349351403e-06
-2.80407004320466e-05
-1.4845456671667e-06
-1.36416543437643e-05
-1.47612739028022e-05
-4.24768730238957e-05
-3.86690921364781e-05
-2.04858324596048e-05
-1.31421307816311e-05
-1.89923337257548e-05
-1.20555892330563e-05
-1.9711863376942e-05
-1.28405318137756e-05
-8.59033787929664e-06
-1.92779398766919e-05
-1.53847643097121e-05
-1.92698681850372e-05
-1.62539757551181e-06
-9.38435042036157e-06
-6.27484868759359e-07
-2.37231873118152e-05
-1.42632900700803e-05
-3.41277570587679e-05
-2.208307842497e-05
-1.68957309854862e-05
-3.96559610746046e-05
-6.19740203380449e-06
-2.52295805033999e-05
-1.30175861764707e-05
-2.94027709162426e-05
-1.7149346272918e-05
-2.18788860003589e-05
-3.10064971092423e-05
-2.94063950684115e-05
-1.35307120624407e-05
-2.63723314931331e-05
-2.97029676843728e-06
2.27549739092531e-06
-2.46864390565094e-05
-1.88702449537942e-05
-3.82461064855416e-05
-3.30354598974702e-05
-2.120161923693e-05
-1.80592177515891e-05
-2.04090055391278e-05
-1.31470031265687e-05
-2.54427747602472e-05
-2.98771170405506e-05
-1.48415679737975e-05
-6.78700643090447e-06
-1.37804778995463e-05
-8.75624167290182e-06
-3.02633128001391e-05
-1.85516738753366e-05
-3.16815401536759e-05
-1.01296096377876e-05
-3.34024118450274e-05
-5.15394077174071e-05
-2.06610555858554e-05
-3.22111955650924e-05
-3.29855300444371e-05
-1.79597371480922e-05
-2.15290085018596e-05
-2.02966039246177e-05
-7.38244082584054e-06
-2.35183086234414e-05
-9.44385230330541e-06
-1.02857014361117e-05
-1.51552728717585e-05
-3.68974688926431e-05
-2.48504806230183e-05
-3.30388229555752e-05
-2.73173602333521e-05
-2.138140689817e-05
-3.30727730615964e-05
-2.44717849365803e-05
-3.04416639706502e-05
-3.15995226447118e-05
-2.72228665679886e-05
-1.66186543057309e-05
-1.84224030648712e-05
-3.71299049352025e-05
-1.9517781577685e-05
-1.30197466986638e-05
-1.04131237292424e-05
-4.20911645636842e-05
-1.33520914099727e-06
-2.41088370733736e-05
-1.9708506900345e-05
-3.05423578150772e-05
-4.09220831485427e-05
-2.40998938362515e-06
-3.31229547677205e-05
1.00961066329851e-05
-2.63792935905363e-05
-2.12623011161957e-05
3.87454553118547e-07
-1.73092719759468e-05
-2.64074775886311e-05
-2.98443915994348e-05
-3.92701985650286e-05
-2.68213240760132e-05
-3.39043677364548e-05
-4.3660411555511e-05
6.39983983242527e-08
-2.30457495110435e-05
-2.74884493151204e-05
-1.50854041598014e-05
-1.97293032358043e-05
-3.0905967655355e-06
-5.22416440554341e-06
-2.59905975163277e-05
-2.83442073953291e-05
-4.50579411166142e-06
-2.26236644508464e-05
-1.4015382802057e-05
-2.67122733744113e-05
-9.70743973846433e-06
-1.46807269741599e-05
-2.20118899628791e-05
-2.55742824613726e-05
-1.84447017838672e-05
-2.52405834861948e-05
-2.64199726112163e-05
-1.68416583813198e-05
-2.29792551690797e-05
-3.97100017380514e-05
-5.28114909739078e-06
-3.43435665665325e-05
-2.97743429195262e-05
-4.44481309299034e-06
-1.52539515963364e-05
-1.68797910878101e-05
-4.33656923067902e-05
-3.49717260131609e-05
-2.62205774579813e-05
-2.58601317621573e-05
-1.19330196873118e-05
-2.2220039002613e-05
-1.71489318420253e-05
-1.46774135628069e-05
-1.63831762657684e-05
-1.99824093193265e-05
-2.15112814065435e-05
-2.10856673474773e-05
-2.59226045953882e-05
-1.93590966150567e-05
-3.06425043253881e-05
-1.94402634106524e-05
-2.98464270890847e-05
-2.403206991071e-05
-2.30479284485929e-05
-2.27526953512042e-05
-3.75845785546635e-05
-1.5478339282098e-05
2.04755999757196e-06
-1.05195974125508e-05
-1.84724830233077e-05
-1.13907707464691e-07
-1.21515374635328e-05
-3.36703547057714e-07
-3.43343332647527e-05
-1.13335737303437e-05
-5.82286597090433e-07
-9.64647967441335e-06
-1.44435349171095e-05
-1.18059367662595e-05
-4.70263613943192e-05
-2.51560318752819e-05
-1.13348756187685e-05
-1.43411336092109e-05
1.18970269368248e-05
-2.63207846179091e-05
4.15653034331201e-06
-1.84785932171844e-05
-2.49335657398805e-05
-1.88409145468199e-05
-1.26729604742584e-05
-3.32142838152386e-05
-1.19753676787089e-05
-2.77087530938192e-05
-1.89985492918865e-05
-1.75694208321446e-06
2.45016080284927e-05
-9.01238063728278e-06
-1.84217977183023e-05
-6.44700571974437e-06
-2.14610449776207e-05
1.12866129727431e-06
-1.72988319484712e-05
-1.0295141894808e-05
6.82674852207071e-06
-4.04061487277236e-05
-1.57801689702483e-05
-3.051313605737e-05
-4.02819833683249e-06
2.72704301743591e-07
-3.13679024722601e-05
-7.19931510143471e-06
-4.65737780927222e-05
-1.94502529559074e-05
-1.49509394419851e-05
-1.9734647555003e-05
-1.36620577762052e-05
-1.96255551080217e-05
6.51432987184858e-07
-1.26904452410219e-05
-2.84617339577394e-05
-2.35418017457769e-05
-4.62787049446171e-05
-1.89999738647e-05
-2.21012187235108e-05
-2.93805353078861e-05
-9.10442887164957e-06
-1.14625644025797e-05
-1.2728611224986e-05
-3.17627527743241e-05
-1.62649546163777e-05
-2.91607516745195e-05
-1.83691219941837e-05
-2.07534482191658e-05
-3.21393892030144e-05
-2.57145490565497e-05
-1.20875621687789e-05
1.24329109812666e-05
-2.37972954702194e-05
-2.49620553754612e-05
-2.31286009052187e-05
-2.1816043165673e-05
-1.72952522276969e-05
-2.20770256444055e-05
-1.5096507586819e-05
-2.07000379954497e-05
-1.97441008002463e-05
-6.28381356410717e-06
-9.22732105247722e-06
-8.18128927887887e-06
-3.26469524367028e-05
-6.88323307237953e-06
-1.30354090069337e-05
-3.29678025724632e-05
-1.6245306724438e-05
-4.08757864131266e-05
-7.38211096066263e-06
-2.29610090691781e-05
-1.58186174246746e-05
-2.28336681933778e-05
-4.32120882906079e-06
5.12121911622445e-06
-1.62612820580312e-05
-1.34879309340582e-05
-7.20063800201293e-06
-2.11676565810367e-05
-1.95553458880021e-05
-1.45060053190914e-05
-1.17377027503203e-05
-1.69582812836662e-05
-1.23669670403146e-05
-2.69402964050737e-05
-2.49260034464017e-05
-1.79222903193977e-05
-7.78892088577404e-06
-4.16954052417859e-05
-4.28205101758365e-05
-1.59059471328489e-05
-1.67836055095207e-05
-2.96374158133327e-05
-2.03927787716089e-06
-5.02271383638389e-06
-5.40728207239699e-06
-4.0857946518656e-06
2.3684606056488e-06
-5.11351760888708e-06
-2.12684698517609e-06
-2.31842118291044e-05
-3.25932469382959e-05
-1.18903015990158e-05
-1.93708566903839e-05
-2.20268819527644e-05
-1.49292301189256e-05
-5.63576419591497e-06
-2.50743385887331e-05
-2.44705089421444e-05
-4.14316501403011e-05
-1.02841688667056e-05
-5.83916408044097e-06
-1.4057136571825e-05
-2.78431466682514e-05
-2.16431690682607e-06
-2.96908133947639e-05
-1.96033969237285e-05
-1.67804402771947e-05
-1.80592162302548e-05
-3.436716076219e-05
6.23312496041606e-06
-1.10414356612895e-05
-2.94694130179415e-05
-1.5256714082966e-05
-2.67485357964035e-05
-2.72138599498504e-05
-1.6757614834118e-05
-2.86715614461915e-05
-1.02127922856299e-05
-2.2394961623272e-05
-1.88271585862945e-05
-3.29519355937168e-06
-8.68173536477111e-06
-1.8300665684386e-05
-2.11066419735844e-05
-3.06562700641531e-05
-4.34359026718645e-05
-3.78516882153596e-05
-1.94519320987612e-05
-1.36200713573643e-05
-3.5142763429033e-05
-3.25681169544796e-05
-1.99360343956695e-05
-7.35168698329231e-06
-1.02911122625505e-05
-3.61054537873159e-05
-1.62295839820441e-05
-8.70336301724205e-06
-3.62242931703909e-05
-2.27341583002122e-06
-1.50115738659806e-05
3.29510243234908e-06
-1.33739961870426e-05
-2.82812795706129e-05
-1.20237612663155e-05
-3.05878756339549e-05
-2.59081171704395e-05
-2.67945339299624e-05
-1.81544789599686e-05
-1.16849324423551e-05
-2.53413891541083e-05
-2.8083363032096e-05
-3.57288239310712e-05
-3.70576841802361e-05
-3.81398582000518e-05
-4.56101207324109e-05
-1.65216916590661e-05
-1.46262505251317e-05
-3.1529781746018e-05
-7.64327397470594e-06
-1.01671985090827e-05
-5.79194714910867e-06
-1.94256877535472e-05
-1.1227640342547e-05
6.79067453509478e-08
-1.19838696945311e-05
-2.24189941193148e-05
-1.2334752006189e-05
-1.29256706881265e-05
-7.94366461725719e-06
-2.65442532080117e-05
-1.16254166517158e-05
-7.70352282153053e-06
-3.31960510870231e-05
-2.73396140569827e-05
-1.8059762039444e-05
-2.63335247879311e-05
-7.14251841296126e-06
-3.5921764699358e-05
-2.93008348999739e-05
-1.80870829709778e-05
6.37107110622649e-06
-3.64622194022291e-06
-2.48894974888142e-05
-8.96939497640743e-06
-2.90741391012353e-05
-5.31715124306557e-06
-3.12067378439085e-05
-3.00652459044853e-05
-3.97262257921933e-05
-2.41899044342714e-05
-1.10055576570583e-05
-1.19399019789499e-05
-2.53131889075997e-05
-2.10356046685663e-05
-6.71492932728759e-06
-8.70827156994767e-06
-4.66924595139983e-06
-2.39942238746091e-05
-1.71836169514739e-05
-2.63339351578932e-05
-1.52750384716993e-05
-4.7334631690175e-05
-4.06529941605078e-05
7.77722199104608e-06
-8.58417856192371e-06
-4.05323521846415e-05
-3.30953003846919e-05
-3.76997549654769e-05
-2.63019627458479e-05
-2.41076102903301e-05
-1.653890970249e-05
-3.77618880292517e-05
-5.36015090776084e-06
-1.20153053575372e-05
-1.66830505131468e-05
-3.76750303273281e-06
-1.01905544672546e-05
-2.39959017930746e-05
-1.90839922837444e-05
-3.93848965526707e-05
-2.04304983410527e-05
-1.38146502149561e-05
-4.85786601718005e-05
-1.44427929332278e-05
-1.58270868458389e-05
-3.60600269755823e-05
-1.63027832022064e-05
-3.19460199265133e-05
-2.42222519346753e-05
-2.61606199978921e-05
-2.14630711537338e-05
-6.33185735510892e-06
-1.4288329799224e-05
-2.57722279779375e-05
-1.68190167730403e-05
-1.08203351064049e-05
-1.7363820880423e-05
-1.93171752406452e-05
-9.32536494567109e-06
-7.80863434051893e-06
2.64716985579587e-07
-1.38494386101931e-05
-3.09017952626404e-06
-3.41191473754583e-05
-1.62369648373437e-05
9.21509414073184e-07
-2.74215328398774e-05
-1.25876878174e-05
-1.39877480795855e-05
-3.01474646945469e-05
-3.36271731206379e-05
-1.79496868276152e-05
-2.07016507098105e-05
-3.25166041555505e-05
-2.5894313999055e-05
-2.95197823100093e-05
-2.08910794508281e-05
-1.81921088027055e-05
-3.50472467137216e-05
-3.28065150847321e-06
-1.73209468023644e-05
-6.09660547825194e-06
-2.4747659316686e-05
-4.2804229713598e-05
1.0544295845512e-05
-2.2825007795716e-05
-1.56123372500823e-05
-1.74072542690371e-05
-3.69544985845483e-05
-3.37749441214554e-05
-1.01123220113787e-05
-3.73427139766325e-05
-3.04080789559774e-05
-3.33843745615099e-05
-2.07536873214591e-05
-2.95452536452877e-05
-3.26978299419308e-05
4.64140683589785e-07
-2.55472004750976e-05
-6.56737930621043e-06
-2.09594637376497e-05
-4.73854679398194e-05
-8.29923474578875e-06
-2.02503097128408e-05
-2.8553128135864e-05
-3.44804869146931e-05
-1.17546709416739e-05
-1.67612248353699e-05
-1.0866720816721e-05
8.46806374691133e-07
-2.07270663106141e-05
-2.51550565352902e-06
-4.17586926328725e-07
-2.36228690733364e-05
-2.05581068646016e-05
-2.79115028454847e-05
-1.43019028983969e-05
-1.62205745496634e-06
-1.26972961509664e-05
-3.97061667816461e-05
-4.14995712702739e-06
-1.99876398699943e-05
-1.65876144954042e-05
-2.23989126655441e-05
1.75288108936172e-06
-1.3597142419806e-05
-1.29206542130571e-05
3.79651986442141e-06
-1.15880604105891e-05
9.48115257244453e-06
-1.70944772802606e-05
-2.6561440618269e-05
-3.37414154724201e-05
-3.46152669774384e-05
-1.50392374154717e-05
-2.94586127921595e-05
-1.57121984969782e-05
-8.32236576511854e-06
-3.01219658412778e-05
-3.19692212084937e-05
-1.1641472136733e-05
-8.28097998680711e-06
-3.3623719503707e-05
-2.73130712919768e-05
-8.20679652168167e-06
-2.8232226104827e-05
-2.68902513967102e-05
-2.20380591351874e-05
9.59218069368473e-07
-1.25895408209885e-05
-2.41325079559429e-05
-3.70470650161207e-05
-3.28241996560673e-05
-1.68399689616762e-05
-7.85221537223333e-06
-2.79271543316163e-05
-2.63263265241349e-05
-9.20445888462173e-06
-1.04166703172522e-05
-2.1725186193399e-05
-3.97513288202691e-05
-2.37378685520169e-05
-1.59697852082576e-05
-2.95693013055772e-05
-2.22911487139488e-05
-6.35720618044504e-06
-1.1306124645451e-05
-2.92071543891009e-05
-1.39655157387953e-05
-1.76263606641047e-06
-3.3467452237526e-05
-2.50547102555513e-05
-2.32289113769446e-05
-1.70573889567277e-05
-2.15369835752979e-05
-2.07864699587497e-05
-8.66522747043286e-06
1.25429761077727e-05
-2.94156391267385e-05
-3.29604148425107e-05
-2.60742393016214e-06
-3.5683241988036e-05
-8.88606173969956e-06
-1.1606432988938e-05
-3.95995439561552e-05
-2.76154163741156e-05
-1.50690381254597e-05
-6.98842914723453e-06
-6.79747107150781e-06
-2.25311001265968e-05
-2.48600330053983e-05
-2.37937631313719e-05
-3.39746457408413e-05
-4.62267283838445e-06
-1.72183644488331e-05
-2.46677317965663e-05
-2.66160145343297e-05
-1.84634305049868e-05
-3.13224904320271e-05
-6.04440221229197e-06
-1.30496692802654e-05
-1.9595402281076e-05
2.91361784558198e-06
-1.44731920245e-05
-1.11947179155712e-05
-1.43738232550619e-05
8.26799308044097e-06
-5.40784801412973e-06
-2.4246844862577e-05
-2.85686764728814e-05
-3.42764906101695e-05
-6.06141522474926e-06
-3.86317481638158e-05
-2.05598916258106e-05
-1.05493458534691e-05
-2.76256466200807e-05
-1.55630246078055e-05
-1.17871736219094e-05
-2.14312212301708e-05
-2.15030365331606e-05
-6.60719203003979e-06
-4.24629943008754e-05
-3.49164088088429e-05
-6.0740910153961e-06
-9.31403322891037e-06
-9.75099931141645e-06
-7.26423977887748e-06
-9.79640748538517e-06
-1.86850008214696e-05
-9.20545790207871e-06
-1.10650306399797e-05
-1.53855038505789e-05
-1.13987895777122e-05
-1.29583737447948e-05
-2.99672095229133e-05
-4.91070928232561e-06
-3.15837884610187e-05
-1.61103922681762e-05
-3.88235044358403e-05
-1.84359101610887e-05
-1.18428208560758e-05
-3.73822726121623e-05
-5.41247175447217e-05
-2.88265161230292e-05
-5.09925521529234e-05
-2.63936581266406e-05
-4.87538815795154e-05
-4.68796709005946e-05
-7.68867241277505e-06
-1.6890879219543e-05
-2.30180101382512e-05
-2.10965440739259e-05
-1.98757089614527e-05
-3.47572649213255e-05
-1.17989396782183e-05
-2.2227502868326e-05
-3.1265981787818e-06
-2.11781444809212e-05
-3.62371346150439e-05
-1.39094888934131e-05
-4.58170493378447e-06
-2.13450142224195e-05
-2.04308635988445e-05
-2.77647017525873e-05
-3.03217835648225e-05
-2.24847992988333e-05
-6.73729000478781e-06
-3.46771578099403e-05
-1.2606851908279e-05
-2.02126948381844e-05
2.9229552847603e-06
-1.69084173544857e-05
-3.38628051026542e-05
-1.51346663998507e-05
-9.86273564557864e-06
-3.95957742884431e-05
-2.92262805102957e-06
-2.63915145544659e-05
-1.42322794446918e-05
-1.36370863812141e-05
-1.03543990710703e-05
7.42235563808832e-06
-4.03851174161671e-06
-7.13269945227201e-06
-2.1904547924843e-05
-1.63872365176354e-05
-2.98483832859391e-05
-2.83195387542735e-05
-3.68248478563301e-05
-1.23711388571883e-05
-3.97731558558576e-05
2.62248138891422e-06
-2.08411844819822e-05
-1.64514116354553e-05
-2.93638170333079e-05
-3.53310467931747e-05
-1.12983291057343e-05
-2.59155080412231e-06
-1.47299505575581e-05
-3.39109321856839e-05
-4.70222525270111e-06
-1.22247069175645e-05
-2.23980755535575e-05
-3.31972192441097e-05
-2.73635151796141e-05
-1.56796337798443e-05
-2.45053829514742e-05
-1.24683031069872e-05
-1.24064749929621e-05
-1.03630150861938e-05
-2.58041848621877e-05
-3.27205774531869e-05
-1.86986826678338e-05
-1.71732072981745e-05
-2.59753025699887e-05
-3.11166783295956e-05
-9.87222674222329e-06
-1.4862957564096e-05
-1.95564697765363e-05
-1.47562211936563e-05
-3.41492765799715e-05
-2.75423505793441e-05
-1.44003858111074e-05
-9.22284744538148e-06
-1.38512019116124e-05
2.86090525473967e-06
-1.79654868176473e-05
-7.15475403975787e-06
-2.36333858198858e-05
-8.01284979861341e-06
-3.75539542792621e-05
-2.15035888443337e-05
-2.88103043534243e-05
-8.70399432849145e-06
-1.16949053011414e-05
-3.06340016784883e-05
-2.18855106522749e-05
-1.54218900249432e-05
-2.28134371867201e-05
-3.66894673390078e-06
-1.49956261079388e-05
-5.62389160452489e-06
-1.96139447812393e-05
-6.08252921003656e-06
-1.94389564974885e-05
-1.45093220752375e-05
-1.39815059902208e-05
-1.19516832404955e-05
-9.55360537788657e-06
-1.08243554571961e-05
-3.49585531020222e-05
-6.6090511920092e-06
-3.25226594262589e-05
-1.82127557423923e-05
-2.37757906751807e-05
-1.55069082998367e-05
-1.81036528326249e-05
-9.6572911496136e-06
-2.56059226131246e-05
-1.21641960287107e-05
-3.77557231926336e-06
-3.41903658847662e-05
-1.70050371417865e-06
-7.52617450705742e-06
-2.56794949492612e-05
1.24146455758468e-05
-1.91683544518312e-05
-3.46255932085701e-05
-1.58729008185231e-05
-6.84066090220816e-06
-1.17272991511665e-05
-2.19482056616138e-05
-3.50273581613814e-05
-2.30002595455417e-05
-7.18302730321285e-06
-1.79027928562079e-05
-3.49580762448726e-05
-6.00352098490444e-06
-3.91545306669008e-05
-1.80882674250139e-05
-2.05524636133798e-05
-2.46557618087274e-05
-3.31592171982521e-05
-1.85312236221719e-05
-2.18553876260395e-05
-1.02041344128627e-05
-1.11956421199601e-05
-2.41954831901307e-05
-2.94978826193229e-05
-2.8619418572303e-05
-2.70433423015559e-05
-2.04798218774564e-05
-2.56637679038947e-05
-4.96808333297828e-05
-1.95384398517666e-05
-1.41518926199831e-05
-1.58133300300958e-05
-3.51110008300404e-05
-2.43004028457665e-05
-2.95693069847135e-05
-2.33420803886535e-05
-3.30066604693716e-05
-4.20633303336328e-05
-1.65305017432132e-06
-2.83938760691257e-06
-2.86317219788883e-05
-2.14436699957004e-05
-3.66795578492572e-05
-9.49731403410628e-06
-2.04522630291835e-05
-3.16669524836958e-05
-2.65034670828414e-05
-2.35091496497024e-05
-2.29957159807109e-05
-2.88225116159408e-05
-1.10456145414838e-05
-3.16091824955945e-05
-3.4386973023828e-05
-2.77942681837754e-05
6.08365659899225e-06
-2.46916798688363e-05
-1.74000083926464e-05
-2.82189926859684e-05
-2.6753946030568e-05
-2.45201922831983e-05
-4.18437163485656e-05
-2.1136736081199e-05
-1.46884651786376e-05
-2.2508853243934e-05
-1.88312779897295e-05
-2.21754418178769e-05
-1.01540768860273e-05
-2.7771137178145e-05
-2.60523091412297e-05
-2.75117269100771e-05
-4.50045327851378e-06
-1.73140900830245e-05
4.82831345951372e-06
-1.38095879384784e-05
-2.50241610347707e-05
-3.02160566942627e-05
-9.22004204250888e-06
-2.12493022243782e-05
-2.30641767525066e-05
-1.2572316005339e-05
-1.59885892948266e-05
-3.86479317737311e-05
-1.79522310811543e-05
-1.90049439049613e-05
-1.83691790352034e-05
-1.61039779633489e-05
-1.49309465094558e-05
-1.27250913701008e-05
-3.27876263568717e-05
-2.34863684010851e-05
-2.38334241515023e-05
-2.94421042075144e-05
-2.21432074876314e-05
-4.92791802852547e-05
-1.47036357313305e-05
-1.65339930041597e-05
-1.88585398739219e-05
-3.37838604995389e-05
-3.54589963462997e-05
-1.32836587835018e-05
-2.48735819811981e-05
-3.95258099026807e-06
-9.48434491873524e-06
-2.36946972938462e-05
-7.08603212413641e-06
-3.45467436772091e-05
-4.27069175924814e-05
-1.61561529618439e-05
-2.62636294525091e-05
-1.14054806063595e-05
-2.13739859195488e-05
-1.10466948610982e-05
-2.59606133807389e-05
-3.50213591816699e-05
-3.07062248573617e-05
-2.31082239439131e-05
-1.88970963772076e-05
-1.72127771559546e-05
-4.3632086692165e-05
-3.23346864912172e-05
-3.59417509324088e-05
-3.39179379643182e-05
-1.37375257542881e-05
-2.01349900671472e-05
-5.00320569962921e-05
-2.50332147790718e-05
-3.49509431682999e-05
-1.53619971866494e-05
-1.43913360010897e-05
-3.05461594500949e-05
-3.91170489939526e-05
-3.35594159818632e-05
-3.64729600887222e-05
-1.7377983711392e-05
-3.03185595429791e-05
-1.55603785288214e-05
-2.40380545090978e-05
-1.15560943640723e-05
-1.79711340262075e-05
-2.7563651986433e-05
-2.6883612019444e-05
-4.62156566503713e-05
2.58885493728491e-05
-1.17916233189755e-05
-2.13454867879278e-05
-2.17461016704057e-05
-3.05353198930689e-05
7.15162729262567e-06
9.18193665126448e-06
-3.41004077958371e-05
-1.65315262983878e-05
2.9161558146732e-06
-4.16781213154012e-05
-1.14306561808316e-05
-3.00477619064302e-05
-1.19701286139011e-05
1.13261739493498e-06
-8.16669154361204e-06
-3.17120538316655e-05
-2.90611163038228e-05
-4.57222273701655e-05
-1.38876489050067e-05
-3.23523371522998e-05
-2.73111726678802e-05
-2.19333785728853e-05
-4.06645154682787e-06
-9.3354681138904e-06
-1.03259783198561e-05
-4.23581779013961e-05
-1.09925382403701e-05
-2.90458370478122e-05
-3.38812360193007e-05
-6.85563393642295e-06
-1.80727007483532e-05
-2.34159276290916e-05
-1.76857229259571e-05
-9.40148715411987e-06
-2.53064208105401e-05
-2.44876129888002e-05
-1.7925845975558e-05
-3.20374928168252e-05
-2.6678209074635e-05
-3.74226976994712e-05
-2.61482696613629e-05
-2.77092380928383e-05
-3.22308873638233e-05
-7.43039374665476e-06
-1.13445168143212e-05
-2.2034587911759e-05
-2.23925347680728e-05
-3.0508614778272e-05
-7.32409735984201e-06
-2.39549527065697e-05
-2.01507673898847e-05
-2.93930124897058e-05
-3.27642638002131e-05
-2.18513226004842e-05
-1.64561546356992e-05
-2.29316279516384e-05
-3.18970472360264e-05
-1.97753475523286e-05
-2.93946601401917e-05
-2.24832909716578e-05
-2.71238955630481e-05
-2.77891783385902e-05
-3.21663883264855e-05
-8.2684395542542e-06
4.97673048394229e-06
-1.95165134832044e-05
-3.76442714433639e-05
-4.29885386331241e-05
-1.3519133783994e-05
-1.11106825358122e-05
-7.25185179305162e-06
-1.82771102886276e-05
-3.18258829363236e-05
-2.30000571316773e-05
-1.62156356319169e-05
-1.96625440811002e-05
-1.84219604369103e-05
-1.78601143922216e-05
-2.54819915801199e-05
-8.87855542556857e-06
-1.78974241424454e-05
-2.06894322496674e-05
-1.39834083173159e-05
5.06328735103078e-07
-3.68069321738982e-06
1.00611769905696e-05
-2.25970177832931e-06
-9.25603336657952e-06
-5.71032461821168e-06
-2.07918035221807e-05
-4.36024878729015e-05
-2.81572004886372e-05
-1.74949506387693e-05
-1.89061518090745e-05
-1.21402769631602e-05
-1.88940621710552e-05
3.20176041396025e-06
-1.71694697170861e-05
-3.43374387077066e-05
-1.34561453338044e-05
-1.41729727804479e-05
-1.91254407235314e-05
2.55541011656353e-06
-9.24227875111002e-06
-1.22948643329792e-05
2.70295780900326e-06
-3.71756551849264e-05
-2.61243256516979e-05
-5.56724617659539e-07
-1.68857364837169e-05
-2.13317930199243e-05
-7.75834467469829e-06
-1.85516156601642e-05
-2.03696090603268e-05
-1.8455152751541e-05
5.95662884045149e-07
-2.87677067627197e-05
-2.82040230567466e-05
-7.76247580432219e-06
-1.91057240258148e-05
-2.46884554887793e-05
-2.87966756577894e-05
-3.62713485718753e-05
-1.10074481323504e-05
-1.42215432356234e-05
-3.23762976448868e-05
-1.93161916426389e-05
2.48216190677388e-06
-1.86945234122864e-05
-1.14918333379335e-05
-4.35343598125099e-06
-1.61591926039143e-05
-3.73496022414127e-05
-3.0422680458337e-05
-1.43479576824355e-05
-1.65219855301961e-05
-2.88806791249392e-05
-1.52357084024194e-05
-2.52604582858364e-05
-2.88522981195134e-05
-6.46989286024275e-06
-2.96131104104236e-05
-4.57816281992763e-05
-1.15870124579742e-05
-3.59029093728236e-05
-2.28448830320568e-05
6.77373437621358e-06
6.72964904084382e-06
-1.17299750871543e-05
-7.78511956516063e-06
-4.68322569912359e-06
-2.15867667701786e-05
-2.56705640716781e-05
-2.87280114608659e-05
-2.68599588146258e-05
-3.40215234065452e-05
-3.46862483775364e-05
-4.60151773421757e-05
1.09848995634352e-05
-9.68059232383449e-06
-2.88506401473434e-05
-1.04268459105089e-05
-2.51670949693656e-05
-1.37190695498505e-05
-7.42095877240779e-06
-2.46787631354474e-05
-3.46476996543234e-05
-2.53743640874724e-06
-3.02189460955477e-05
-1.49145065916264e-05
-1.02555761363509e-05
-1.43207447771614e-06
-1.19838428051154e-05
-3.06080793179829e-05
-9.73828047601867e-06
-2.97011825341826e-05
-2.16492244707027e-05
-3.27897221295407e-05
-1.92180405435129e-05
-2.0217077470639e-05
-1.28732108936878e-05
-3.28705615499256e-05
-1.93931196443947e-05
-2.20146222826751e-05
-2.44536091167299e-05
-1.40484620119907e-05
-2.8180538237281e-05
-4.60737135512115e-05
-3.36033427364055e-05
-3.539552659801e-05
-2.4124033407427e-05
-3.30261317508086e-05
-1.00785592883203e-05
-3.25324051638447e-05
-2.25770936138815e-05
-1.2724398566758e-05
7.17326158368819e-06
-1.66175835495636e-05
-1.52008158285848e-05
-2.59309802875048e-06
-9.39332812378687e-06
-2.06939120474415e-05
-3.84421874145482e-06
-3.54818016989925e-06
-2.63073222393906e-05
-2.59680759617059e-05
-8.04371610415544e-06
-2.92219185109464e-05
-2.10465569557519e-05
-3.98973523320974e-05
-2.44455928404159e-05
-2.3454646946489e-05
-2.82087659753329e-05
-3.44806313051659e-05
-1.50227034822492e-05
-3.24124161660611e-05
-4.13888994433212e-05
-1.17916104249683e-05
-2.38440372041635e-05
-2.72415757810024e-05
-1.62867368109138e-05
-1.07180351695657e-05
7.76937722313764e-06
-1.01592667396641e-05
-5.13918393030275e-05
-4.63254807108002e-05
-2.00873880326925e-05
-2.58428411614601e-05
-1.787228174353e-05
-2.99327385465388e-05
-9.40631995027803e-06
-2.96127883088641e-05
-3.08643917317441e-05
-1.34841815921096e-05
-1.52490609093821e-05
-2.55061111370366e-05
-3.27293599795817e-05
-5.91982078335156e-06
-1.88260550775294e-05
-9.23115855518381e-06
-1.66702801353027e-05
-1.5930323553374e-05
-2.6787453213889e-05
-5.00807205707139e-05
-9.99055145912066e-06
-9.398715660256e-06
-7.16072574941741e-06
-7.05962873364161e-06
-1.88905703825938e-05
-3.35927111168285e-05
5.52353318997775e-06
-2.47079621703767e-05
-1.71016466981511e-05
3.21009117919806e-06
-4.91171040390906e-06
-2.04104285767941e-05
-3.07511287747431e-05
-2.1035398019284e-05
-2.81526266108819e-05
6.94333065025439e-06
-1.75201799718805e-05
-8.04013578308233e-06
-2.53682633295309e-05
-1.4164744445701e-05
-3.47959651678269e-05
-1.66293944408008e-05
-1.60800763900639e-05
-1.10637184262291e-05
-9.98333402797626e-06
-2.72367540344813e-05
-1.25580722104726e-05
-1.19047209953655e-05
-1.6170653022608e-05
-1.98519133748667e-05
-1.29288695777587e-05
-3.01491630555773e-05
-2.20604791574673e-05
-2.48840034325789e-05
-2.1573436999722e-05
-2.36127738594267e-05
-2.06830370444146e-05
-3.28611182365809e-05
-1.84545155755477e-05
-3.04351409447142e-05
-3.2914268389542e-05
-9.70409692903227e-06
-3.57283536251664e-05
-2.73828357491151e-05
-1.03850756945047e-05
-1.90122021325984e-05
-3.97307456046046e-05
-7.6556206509384e-06
-5.5075146469195e-05
-3.44744322921224e-05
-6.01172922842234e-06
-9.03891365448418e-06
-2.58417907387962e-05
-2.5368347478193e-05
-1.34081629745534e-05
-2.95306688513478e-05
-1.78566168497962e-05
-3.83077474314137e-05
-1.64696704678013e-05
-2.2032979762512e-06
-2.37027625947218e-05
-2.07512220320374e-05
-2.21682361171617e-06
-2.34575492634451e-05
-3.51810372401526e-05
-2.61624749040967e-05
-3.7301358694594e-05
-3.91399428577206e-05
-2.07850668357306e-05
-1.4395745163065e-05
-1.64607345349666e-05
-2.18126113228739e-05
-2.08565386101221e-05
-2.70551056728858e-05
-3.19849781509536e-05
-8.99379941926162e-06
-9.13518932569965e-06
-2.93840425821871e-05
-4.10946801932598e-05
-1.81020794087875e-05
-2.95355333238462e-05
-1.41366989850752e-05
2.51133874821553e-06
-3.22196401657367e-05
-2.03866837717708e-05
-5.60305617467931e-06
-1.19877472665223e-05
-3.12516852158584e-05
-2.06648388979581e-05
-2.53531095285716e-05
-2.86372315007236e-05
-1.45379388576251e-05
1.29323115831289e-05
-5.59238627646331e-06
-3.86590542433143e-07
-1.75319651745204e-05
-3.5028476918572e-05
-1.0520334423916e-05
-2.89919931713718e-05
-1.27819173052316e-05
-1.60191580026819e-05
-2.37030223814422e-05
-9.47363127833332e-06
-1.8956010648387e-05
3.97921592188915e-06
-2.2070944744514e-05
-1.94326049995553e-05
-2.05263499665177e-05
-1.78586116804697e-05
-1.18734616737692e-05
-4.71514992702323e-05
-2.48131401353758e-05
3.42658409860542e-06
-7.81410529209379e-06
-5.97053622490248e-06
-1.58525535034901e-05
-1.92699087505638e-05
-5.34073869938574e-06
-3.53056433847428e-07
-4.31102413960292e-06
-1.79432815814341e-05
-5.71663453937342e-05
-1.09637758905072e-05
-3.38242800822143e-05
-3.27708286721496e-05
-3.11010154673921e-05
-2.53885157148067e-05
-2.41099628037337e-05
-2.25541044742953e-05
-3.43379203709262e-05
6.564495672595e-07
-1.02462809383421e-05
-2.24625209164101e-05
-2.1137852167725e-05
-3.46944015305274e-05
-3.0715320477029e-05
-1.08844946850354e-05
-7.24521366656845e-06
-3.13587769164737e-05
-3.09989411584055e-05
-2.66007511816339e-05
-5.3128067936608e-06
-2.84749797100564e-05
-1.38513219902679e-05
-2.42148262125608e-05
-1.90043845416952e-05
-8.73675879790656e-06
-1.19202871623822e-05
-2.03116640226373e-05
-3.48451523066862e-05
-2.68425121401761e-05
-2.10922925588633e-05
-3.16793910348935e-05
-1.98669915760023e-05
-3.85302222874892e-05
-3.44397430888368e-05
-3.29011284910013e-05
-2.11654591584088e-05
-2.74523077009383e-05
-4.30222452864791e-05
-2.95529640996842e-05
-3.43625360389749e-05
-1.38911526195742e-05
-2.96225480655703e-05
-6.80101361134996e-06
-1.74577790388057e-05
-1.61322637510973e-05
-2.08844179565079e-05
-1.3436249299248e-05
-1.55227627780382e-05
-4.23330227256003e-05
-6.2061631985344e-06
-1.03709978366815e-05
-1.5655377502048e-05
-3.16108622572001e-05
-1.45636217545193e-05
-6.45543220574524e-06
-2.42923016204142e-05
-6.76712085715726e-06
-1.69805307761835e-05
-1.4351010425331e-05
-2.2990147372334e-05
-1.33503678459796e-05
-2.46861295768568e-05
2.07263460531404e-06
-2.04391212424171e-05
-1.63746893253897e-05
-3.05074179698932e-05
-3.52289578368437e-05
-1.69807690052347e-05
-4.98702280685459e-05
-2.60545990549975e-05
-2.37682693343166e-05
-2.28479286949482e-05
-2.15315401001355e-05
-5.11352361788531e-05
-8.53903360837547e-07
-1.59355003307961e-05
-3.29148505572634e-05
-1.17682059021002e-05
-1.20070475726808e-05
-2.33031615294863e-05
-5.93139957811487e-06
-3.1567851582e-05
-1.13481684188496e-06
-7.49178121002595e-06
-8.77802573010107e-06
-2.05992532363824e-05
-2.47899657944892e-05
-3.78473634184265e-05
-5.38167559944867e-05
-5.23436276344653e-05
-1.44948403017835e-05
-3.90138536899389e-05
-1.57334974222513e-05
-2.76528145787195e-05
-2.70935568728259e-06
-7.4563429671978e-06
-2.18414979572536e-05
-1.79990677581234e-05
-1.95706128150185e-05
-2.38350858006394e-05
-1.41654218659018e-05
-2.22087439848379e-05
-1.71562325777006e-05
-3.65220864728433e-05
-1.9579006737585e-05
-3.08268553875949e-05
-3.30018040648733e-05
-2.90491750720729e-05
6.34460871511192e-07
-3.08710028532532e-05
-1.79994277820994e-05
-1.83092242255019e-05
-1.30972893454514e-05
-3.43448631311147e-05
-1.57319472208618e-05
-3.20554425306263e-05
-1.48869552760776e-05
-1.09172614944636e-05
-1.60251956263057e-05
1.68333349115683e-05
-2.18312480887687e-05
-3.13126559732585e-05
2.99304745212752e-06
-1.11497213560812e-05
-5.21021436981363e-06
-1.77157516924766e-05
-1.45119815269591e-05
-3.06059517055973e-05
-2.19788775273643e-06
-2.17306650116024e-05
-2.75510581080655e-05
-2.40445550937186e-05
-1.417320457224e-05
-4.21031183612775e-05
-1.39714499270591e-05
-1.98418178825188e-05
-1.47832185698569e-06
-9.47690365913849e-06
-2.36562569624112e-05
-2.81813631361244e-05
-1.9274237057102e-05
-2.99372257271021e-05
-2.22463927860687e-05
-2.66471223702074e-05
-2.62816949294845e-05
-1.68243599726764e-05
7.47155448312957e-06
-3.23017221378353e-05
-2.99968827815459e-05
-3.92776658675431e-06
-5.65256741144153e-06
-2.55050027166333e-05
-1.9177313074648e-05
-2.82925793724579e-05
-1.89075593260423e-05
-2.0119396506364e-05
-3.39861329124236e-05
-7.27437106642964e-06
-2.9335565927997e-05
-3.09331312215099e-06
-8.27027757766496e-06
-1.64469046207288e-05
-1.4044935692251e-05
-2.91879463961243e-05
-1.04392647524872e-05
-2.25542990551824e-05
-1.75274873414446e-05
-3.36973525811698e-05
-3.6054227258349e-05
-2.84942877163249e-05
-3.16479958706061e-05
-2.37345360618944e-05
-2.09297903251313e-05
-1.2876626050813e-05
-1.8050568794038e-05
-1.94073461914677e-05
-1.44992862584883e-05
-4.22950214976028e-05
-2.21677457394503e-05
-1.85495578215808e-05
-4.2316882174141e-06
-3.39625953224399e-05
-1.96915222380982e-05
-1.40986522425373e-05
-2.49508001876844e-05
-1.06711606625405e-05
-6.06462494324183e-06
-2.27379328174795e-05
-1.29288821197734e-05
1.2752553655928e-06
-1.59923459744853e-05
-1.2961454552354e-05
-9.73215035438361e-06
-1.93233323531573e-05
-2.07499544980201e-05
5.18316480016358e-06
-2.88109362434205e-05
-2.00983547526838e-05
-2.25755551903075e-05
-2.74546043879673e-05
-4.68982762948052e-05
-1.04594339165772e-05
-1.36515585795557e-05
-2.15243338888258e-05
-2.46229915845219e-05
-3.26145417861954e-05
-2.41857486045553e-05
-1.53270515033913e-05
-1.91356893861623e-05
-9.77342956881742e-06
-2.05731850519655e-05
1.27906791817271e-05
-2.05746057411438e-05
-1.65921672085874e-05
-2.263284271907e-05
-3.23243732584895e-05
-3.1190558879555e-06
-2.96206040737141e-05
-2.13359228638404e-05
-1.08834686777732e-05
-1.50571747350697e-06
-2.99205433575815e-05
-2.65895783997006e-05
-1.95966462147111e-05
-2.0981797700002e-05
-2.16836440251149e-05
-2.83665101607251e-05
-2.39461543757731e-05
-4.53624051165917e-05
-5.04660243291746e-05
-4.07398125039875e-05
-1.69238818109299e-05
-8.92860716091858e-06
1.11553467941311e-07
-9.03356932064319e-06
-1.46135076583681e-05
-6.76748811894263e-06
-2.68542414764029e-05
-4.35499794651979e-05
-3.03439191268557e-05
-1.81608775493526e-05
-8.26602757318841e-07
-1.88899371433851e-05
-2.13766068624803e-05
-3.49228435145815e-05
-1.56752503970284e-05
-2.30097924308031e-05
-1.98524905446058e-05
-4.49432293794832e-05
-2.49104873780192e-05
-1.30053971427936e-05
-2.40965888456608e-05
-2.83158031118959e-05
-1.52992165384463e-05
-1.63098693975399e-05
-2.81784085863396e-05
-1.78920640481388e-05
-2.18067553013789e-05
-2.19896486294168e-05
-1.14910365764757e-05
-5.89857295198667e-06
-3.91039199713694e-05
-1.3255309729272e-05
-3.21234314814902e-05
-1.66104307435812e-05
-2.69781751826425e-05
-1.64542252410184e-05
-2.85901223369074e-05
-4.50750904879056e-05
-4.57281675253748e-05
-1.05454592186041e-05
-4.54968706398391e-05
-8.99128241015274e-06
-2.72924701322817e-05
-1.14766002879744e-05
-1.35063806474249e-05
-2.74325629548685e-05
-1.70007612108667e-05
-7.01564970915824e-06
-1.26037949802373e-05
-1.78249965728569e-05
-2.21728620817563e-05
-3.87383857800447e-05
-8.30844959207131e-06
-1.08053557922918e-05
-3.49056638149028e-05
-2.3964711990641e-05
-1.68542167827201e-05
-3.02229801921692e-05
-2.15782698116836e-05
-4.11036003104472e-05
-4.0114068401006e-05
-3.22676430826417e-05
-2.40682607090583e-05
-1.36542714107762e-05
-3.27407285954074e-05
-1.72473455520048e-05
-1.72058878337955e-05
-1.30948033122216e-05
-1.32102389779886e-05
-3.08474906052665e-05
-2.24186038248867e-05
-1.09660810566061e-05
-4.05559829581048e-06
-1.04556055751575e-05
-3.81746842945956e-05
-3.23592067312622e-05
-1.76125052915827e-05
-1.75634726031949e-05
-1.82411780166849e-05
-3.15182785821312e-06
-1.75219191719007e-05
-8.08287489895025e-06
-2.15817541623099e-05
-2.72841918983178e-05
-2.54815396763604e-05
-7.0469750848751e-06
-2.13164611269765e-05
-1.4477999572017e-05
-3.61763812603689e-05
-2.53532986306821e-05
-1.48972256422434e-05
-7.84267395886355e-06
-2.92626908709734e-05
-1.4317720952726e-05
-2.15081110206444e-05
-1.55979068120766e-05
-1.59555570346318e-05
-2.60603119496785e-05
-4.25846060501671e-05
-1.57150406099567e-06
-1.90571617848431e-05
-3.14595879938129e-06
-3.35582317161925e-05
-1.22046706623428e-05
-2.20326219409423e-05
-1.44886171687552e-05
-1.7935025923053e-05
-1.21177183226481e-05
-1.42593762276517e-06
-1.86192462889968e-05
-3.01975682018117e-05
-1.5520787403459e-05
5.35035926571043e-06
-2.58118356419515e-05
-4.10638102335225e-05
-1.8121243642324e-05
-8.95734758564413e-06
-4.3290679713583e-06
-2.76343075143224e-05
-3.40391221010715e-05
-1.66887946262512e-05
-3.26774158763216e-05
-2.49405545241719e-05
-3.31581742109095e-05
-2.04710858788922e-05
-1.42326596372011e-06
-3.43738319242109e-06
-1.73971876481589e-05
-1.45576903976996e-06
-3.43647212009119e-05
-3.30284809991061e-05
-6.01051996826802e-06
-1.60351656769955e-05
-6.46274736397335e-06
-1.01214206165061e-05
-2.96904066633076e-05
-1.82296372197513e-05
-2.01164005142341e-05
-3.34455790029354e-05
-2.62718064173679e-05
-2.26282403869949e-05
-2.09369969486484e-05
-3.3120078255628e-05
-1.46420752129273e-05
-1.01460828954691e-05
-2.20889698870099e-05
-4.70773095485628e-06
-4.30115936555159e-06
-3.23802022630183e-05
-3.71589896940609e-05
-3.46897800306095e-05
-2.98527469055684e-05
-2.17896127120732e-05
-8.86382794957743e-06
-2.61278239311277e-05
-9.97707119091433e-06
-3.31298487714927e-05
-1.54959148410337e-05
-2.63291004910769e-05
-2.21335213709978e-05
-1.09939555571602e-05
-1.99664770016872e-05
-1.06775726920035e-05
-2.06362207768662e-05
-1.90441209539361e-05
-1.35828904721761e-05
-1.9084279970042e-05
-1.95999322310468e-05
-2.12462825797711e-05
-3.05018006178103e-05
-3.80395827969474e-06
-3.74477288988875e-05
-3.26187231924536e-05
-7.94600061136206e-06
-2.31736703549626e-05
-1.12209421649717e-05
-2.65367657745892e-05
-1.1259413725714e-05
-2.38796659098608e-05
-2.91265627312216e-05
-2.16853456757757e-05
-3.64710633147885e-05
-3.43293207202349e-05
-3.89492358385074e-05
-2.04653860782536e-05
-4.08331895505357e-05
-4.03351150137811e-05
-2.26146231765775e-05
-3.64385658348145e-05
-2.67650291286781e-05
-1.14414289324309e-05
-6.2310593777563e-06
-1.22880315143454e-05
-2.32601793166609e-05
-2.33587194750422e-05
-3.04639808854068e-06
-6.66421139933982e-06
-1.33816070731112e-05
-7.12272527059693e-06
-1.04024674988607e-05
-1.84429746899998e-05
-2.21422074876374e-05
-1.10284561277174e-05
-5.88789842135765e-06
-5.46850654316437e-06
-3.24469404920519e-05
7.12701206719226e-06
-1.05040504713879e-05
-2.52074131557775e-05
-3.32607316737884e-07
3.47217857331392e-06
3.64741714667894e-06
-2.10593221228209e-05
-8.7504430542848e-06
-8.49188527986723e-06
-9.52671498869456e-06
-5.68389578487978e-06
-2.53827505158401e-05
-3.40111498208922e-05
-1.36961023556784e-05
-1.81506711965493e-05
-3.89669079017004e-06
-2.31118166437764e-05
-1.11816937784743e-05
2.28330018133496e-06
2.5848087471524e-06
2.72430767531354e-06
-3.11821662483391e-05
-2.62896659969196e-05
-2.42113270714533e-05
-5.80917208461254e-06
-2.34780987003793e-05
-3.11620161427645e-05
-7.88055367872305e-06
-3.83566449423204e-05
-1.24008911692036e-05
1.21373230800277e-05
-2.17965375947756e-05
-3.45831947971171e-05
-2.83123373280928e-05
-5.0669489625048e-05
-3.01199261613169e-05
-1.9017710455754e-05
-2.98759786641443e-05
-1.41979536899442e-05
-2.97072676881195e-06
2.82298210307059e-06
-3.14009630456632e-05
-5.76662917358438e-06
-3.57015719338142e-05
-2.42035550856713e-06
-2.24236260889459e-05
-2.63785579718806e-05
-3.362621471102e-06
-2.93164707855258e-05
5.03524846725717e-08
-2.45619796193745e-06
-2.89861497033473e-05
-1.20601397391701e-06
-2.45638942483457e-05
-2.52350633578305e-05
-2.05996388827229e-05
-2.27714076142203e-05
-4.08699755448046e-06
-1.18558340620856e-05
-3.64217559635257e-05
-2.27841156217877e-05
-1.89358543338941e-05
-1.72222727460837e-05
-3.17477701785713e-05
-2.21455448121797e-05
-3.19169831745192e-06
-2.12368990535988e-05
-1.68765286280146e-05
-3.64248724054158e-05
-1.90845436075166e-05
3.54937031693382e-06
-2.3318971291793e-05
-2.32484761113199e-05
-1.14217891336138e-05
-1.27390472069613e-05
-3.26268057376967e-05
-3.51090384982214e-05
-3.48302115030439e-05
-6.22907243329721e-06
-1.64491854206255e-05
-2.24684626705985e-05
-2.44667384148419e-05
-1.80128701714425e-05
-3.5414049985604e-05
-5.11093088421812e-06
4.06791147877031e-08
-2.19342225462966e-05
-8.67615476898195e-06
-1.10130538039478e-05
4.30939053840381e-06
-1.28925012786387e-05
-1.44054160116314e-05
-6.23409571306206e-06
-1.33002631505066e-06
-3.42117404739187e-05
-1.54526884839669e-05
-3.22643891676701e-05
-6.55271232274001e-06
-2.66793649126606e-05
-1.73833991189118e-05
-2.41806600224387e-05
-3.77702187537945e-05
-1.42545612077319e-05
-2.26905831199498e-05
-6.84141167985516e-06
-3.10484973025347e-05
-5.04231524022362e-06
-9.9004347735657e-06
-1.3649900282415e-05
8.05117672000835e-06
-2.04459764610693e-05
-1.58011146509095e-05
-3.28057045350949e-05
-2.48724508143493e-05
-2.33761039240806e-05
-2.08195896749858e-05
-3.19879568158065e-05
-2.4029169619613e-05
-2.49593921588729e-05
-9.65412558310658e-06
-1.00627778576489e-05
-1.50936464402054e-05
-2.43052325658979e-05
-3.67649174922474e-05
-3.16614981461263e-05
-2.7683799324972e-06
-1.70016430873575e-05
-6.99438886738179e-06
-2.01659617700923e-05
-2.34102183691517e-05
-1.60046896638222e-05
-2.60485570274943e-05
-2.56505761193038e-05
-3.21798400864691e-05
-1.52339436213094e-05
-1.80432578165951e-05
-4.53654112948811e-05
-2.377319215878e-05
-1.86725329573197e-05
-1.4144614095833e-05
-1.8268343271542e-05
-4.42880134968863e-06
-2.2989834367378e-05
-2.326757009771e-05
-1.7300835363721e-05
-1.67696697577753e-05
-9.87785061384221e-06
-6.88962943761263e-06
-1.80705055552058e-05
-2.31896858575485e-05
-2.0568026997731e-05
-2.23832273328596e-05
-1.13845465150546e-05
-1.42975693937678e-05
-9.6088763136655e-06
-2.22303138321597e-05
-1.55465498202867e-05
-2.05309617780017e-05
-1.87540466486565e-05
-1.45887566429743e-05
-1.18324876743034e-05
2.22366537123257e-06
-1.51409730846724e-05
-2.46495567272948e-05
-2.45494432577228e-05
-2.47617915106296e-05
-1.35190576824802e-05
-2.04248909157639e-05
-2.14909911016359e-05
9.95151662781395e-07
4.65805957656427e-06
-2.09386603526328e-05
-1.08533075468673e-05
-2.33216830583135e-05
-8.4886371991833e-06
-1.77371538703887e-05
-1.61763601782517e-05
3.05733807760121e-06
-3.36052344786399e-05
-2.00744264186512e-05
-3.45219501042304e-05
-3.08502637934595e-05
-6.77351568929702e-06
-2.64449844328984e-05
-2.74495818916916e-05
-2.04456917074883e-05
-1.59746342074885e-05
-1.52352846763101e-05
-1.91815931334395e-05
-2.77600697430443e-06
-1.24511581833314e-05
-2.99601806155108e-05
-4.27354701695282e-05
-3.7616252466218e-05
6.07231459567475e-06
-2.8118653297594e-05
-3.68555027009918e-05
-2.92086212314134e-05
-8.20408388446951e-06
-2.72240285085349e-05
-1.39641005189844e-05
-1.48020766418549e-05
-1.83302036998008e-05
-1.75348376359883e-05
-5.47674230233267e-05
-1.95692049519235e-05
-6.40975336095145e-06
-9.01521715771515e-07
-2.13952603600033e-05
