# Supplementary material for: Research on computational propagation and identification of mine microseismic signals based on deep learning
Source: PLoS One. 2025 Oct 22;20(10):e0334641. doi: 10.1371/journal.pone.0334641 (PMC12543183; doi:10.1371/journal.pone.0334641)
Supplement: S1 Data — (ZIP) [file pone.0334641.s001.zip › 000100500000988.xlsx_0.txt_24.txt.txt]

-7.48663521418162e-06
-1.34079376131826e-05
-2.5214078748702e-05
-2.09135405361681e-05
-2.2126466993189e-05
4.31224544593849e-07
-1.0572120014725e-05
-2.34119399644045e-05
-7.19306698079645e-06
1.16063937175753e-06
-2.65876166987469e-05
-1.85450470719383e-05
-1.75646766714729e-05
-7.7339022720101e-06
-1.35098302818289e-05
-1.07550323410023e-05
-2.83519348343552e-05
-1.02774000607177e-05
-1.99923432464526e-06
-1.76291919395107e-05
-1.66816127433856e-05
-1.66801470768411e-05
-2.00690749323858e-05
-3.06287557964228e-05
-1.27187655866982e-05
-3.75028590518864e-05
-1.71284444823894e-05
-1.4103730091777e-05
-1.10997472515887e-06
-2.49898251818317e-05
-3.57477820685225e-05
-2.94167764637147e-05
-8.35798478678298e-06
-1.75116855701893e-05
-2.50587261209887e-05
-1.36527032594109e-05
-1.70563986054357e-05
-2.07860883944458e-05
-1.5066168526446e-05
-2.45608591729125e-05
-3.81476607133964e-05
-2.81624125330139e-05
-5.81468879000401e-06
-1.89202943033143e-05
-2.58344960793724e-05
-2.90087127010302e-05
-2.78529685180766e-05
-3.44896605159542e-05
-1.76187620798645e-05
-2.5235397472444e-05
-1.30233219833191e-05
-2.28543510644117e-05
-1.58417629486092e-05
-1.82578332967024e-05
-1.17249952939495e-05
-3.53481010009297e-05
-1.24394244259552e-05
-5.31672115083813e-06
-1.22439139540757e-05
-2.90823642100317e-06
-1.34643197136541e-05
-2.95464043199045e-05
-1.00814065114889e-06
-1.86840796946089e-05
-1.73935948452355e-05
-3.15783424757768e-05
-2.58377967862224e-05
-2.0122394534874e-05
-1.635889142282e-05
-2.45888423627722e-05
-4.08175413606074e-06
-3.17044991682831e-06
-1.32403161961564e-05
-1.07702419846939e-05
-3.17457629746284e-05
-2.06510053278537e-05
-1.93731522532353e-05
1.23079969108492e-06
-3.17375722571852e-05
-3.73768174401767e-05
-2.05221407145703e-05
-1.44725410488646e-06
-5.45368213535029e-06
-4.30518225771848e-05
-2.02645581787679e-05
-3.76215403244574e-06
-3.68391705752537e-05
-4.27316929237295e-05
-2.05752416968204e-05
-3.44958702083681e-05
-1.57970322927644e-05
-3.41187764226931e-05
2.93098810365609e-06
-1.84492225647224e-05
-1.20012539423625e-05
-9.80256024241002e-06
-2.52199158139171e-05
-1.70666766138742e-05
-8.9419270163075e-06
-1.60912386288626e-05
-2.69663840086994e-05
-1.91100625413273e-05
-1.25126329137774e-05
-1.93879565504053e-05
-1.48618719840518e-05
-3.54942647059698e-05
-3.36964739050784e-05
-1.03965120467454e-05
2.36222237605068e-06
-4.56777300987824e-05
-1.86979448423153e-05
-2.91452374808719e-06
-5.70611178248098e-06
-2.31214885566724e-05
-3.95068700486065e-05
-1.35816594684065e-05
-2.78084862793394e-05
-3.68703552042639e-05
-3.87428905424854e-05
-1.0389994888937e-05
-2.81949129635083e-05
-1.66450866640013e-05
4.76843972337109e-07
-9.93929600120057e-06
-2.80150368962292e-05
-3.02166998295616e-05
-2.13989802388161e-05
-2.09889504517026e-05
-2.58910462118864e-05
-2.14251588891848e-05
-4.84868920952851e-05
-1.46207052259702e-05
-1.42491923203907e-05
-2.4958181985328e-05
-3.40621646779122e-05
-4.68582343227615e-05
-1.23897290844314e-05
-2.88568252564027e-05
-2.49928010296194e-05
-1.51724554623578e-05
-2.44554125641162e-05
-2.16419357469677e-05
-4.67887176094626e-06
-7.81219438076361e-06
-1.32060013939724e-05
-3.01951048759067e-05
-2.36944657600494e-06
-3.35830147368713e-05
-1.48861599996349e-06
8.29018366922896e-06
-1.98389821436446e-05
-1.95075065995541e-05
-8.39954435044565e-06
-9.24959783797297e-06
-1.25828554972887e-05
8.90498769310202e-07
-2.43127133923696e-05
-5.74270440870365e-06
8.64117643135702e-07
-8.97478339417697e-06
-1.10336495148831e-05
-2.17552635603911e-05
-1.55862634531697e-05
-2.0802909112924e-05
-1.21222124754275e-05
-1.31148726712458e-05
-3.07391129716697e-05
-9.44738561953673e-06
-2.48709722418206e-05
-2.83941195443342e-05
-8.92385790265505e-06
-3.73848662863978e-06
-1.2881398623796e-05
-2.36340289245994e-05
-1.61139579760164e-05
-2.42520930013008e-05
-3.20203836090811e-05
-1.89333916959742e-05
-1.28279010965927e-05
-2.1755636094087e-05
-1.96800819802459e-05
-1.67008150067368e-05
-2.70720196657238e-05
-1.41389603689159e-05
-1.01833023779476e-06
-2.2586371484953e-05
8.32564415484679e-06
-4.01271681620631e-05
-9.20928002294585e-06
-1.88611646198534e-05
-1.79199683362184e-05
-1.54343536307272e-05
-1.58121902508968e-06
-2.52252749814645e-05
-3.35370106428705e-05
4.05448256974797e-06
-1.92607499821447e-05
-1.92557985721681e-05
-1.55932437886247e-05
-2.91379824456583e-05
-1.19912125004403e-05
-2.12022598540281e-05
-2.44015931539743e-05
-1.76055208685923e-05
-4.20648401250676e-05
-2.26850641356993e-05
-2.36536290609424e-05
-3.00303549836539e-05
-2.85361250785809e-05
-5.12251063640132e-05
-3.75119625555021e-05
-2.72388158545074e-05
-2.52788286538332e-05
1.72459852418637e-06
-1.78991131765251e-05
-3.48752051776285e-05
-1.08207355162359e-05
-1.55733501748098e-05
-2.05532755681439e-05
1.18303236242231e-06
-1.17825129838185e-05
-3.40646849810171e-05
-5.26663694447993e-07
-2.21385848676947e-05
-3.16200306032572e-06
-2.11742024295774e-05
-3.67063785723213e-05
-4.82798266849856e-05
-1.50619877657721e-05
-3.90610159787399e-07
-1.69538019478637e-05
-2.8691787783118e-05
-2.20113823614442e-05
6.34069557542073e-07
-2.22435750008762e-05
-3.16495219077238e-05
1.94109468941583e-05
-2.15250528540784e-05
-2.46984940701155e-05
-1.73084918343634e-05
-7.33515983679849e-06
-3.11830356817224e-05
-8.34738454062676e-06
-1.08092440238454e-05
-1.62313471313509e-06
-2.81158364278334e-05
-1.80835888201662e-05
-8.09277783219881e-06
-1.09756225486463e-05
-2.31325601149628e-05
-2.48521344738215e-05
-4.22692690648447e-05
-2.68121554761978e-05
-2.41770344036992e-05
-2.3438984602117e-05
-1.91887822772503e-05
-1.22211200428102e-05
-2.01781786587578e-05
-3.71821487770252e-05
-2.59170353624611e-05
-1.45177269833772e-05
-2.78396814822092e-05
-1.20856259813104e-05
-3.24131521718771e-05
-8.28734142705653e-06
-6.04310113849429e-06
-2.25793067822108e-05
-1.98504510186441e-05
-3.48243170814453e-05
-2.23928127043103e-05
-4.96478531582318e-06
-2.79315527258663e-06
-1.05558914775701e-05
-4.35524922029135e-06
-2.65754235359593e-05
-2.64764879818292e-05
-1.41878674883361e-06
-7.1039623263125e-06
-2.36424036159884e-05
-4.54823296924992e-05
-2.18452833333012e-05
-5.8874061850718e-06
-1.91274639969181e-05
-4.0496864553911e-05
-2.72306480862505e-05
-2.08668029621624e-05
-2.97130954274897e-05
-2.81339723644813e-05
-1.46115980925464e-05
-3.50053646635606e-05
-9.75477403178985e-06
-5.5013959841387e-06
-1.10397879623248e-05
-1.48507227158705e-05
-1.73274208044215e-05
-1.58920081358749e-05
4.27171937742961e-07
-8.50987326003763e-06
-1.78799619626674e-05
-1.713561365764e-05
-2.53905022678153e-05
-2.2661967397049e-07
-2.60353881480221e-05
-4.61302633998475e-06
-1.26702533025801e-05
-4.46274929988787e-05
-3.30274582677145e-05
-1.71339000250037e-05
-2.76982397691563e-05
-4.37159279683005e-05
-2.64207115878901e-05
-2.71813807292212e-05
-1.58714254974302e-05
-1.31494134349542e-05
-2.38786989261478e-05
1.07252026168747e-06
-9.85737627738339e-06
-2.21457659645323e-05
-2.07249656589644e-05
-2.33943842627847e-05
-7.22725109596519e-06
-1.43954317434109e-05
-1.86754834103691e-05
-1.70177922714416e-05
-6.57948318167742e-07
-2.95758313059557e-05
-2.05095049132834e-05
-7.49166594665806e-06
2.9706100302867e-06
-1.49465109505202e-05
-1.04422814214344e-05
-2.38479474719363e-05
-1.4424300963801e-05
-1.52519912576559e-05
-3.47775862630431e-05
-1.84641242336384e-05
-1.67700123148932e-05
-1.71678521042288e-05
-1.44645280003185e-05
-3.56322367137587e-05
-3.26441005034527e-05
-6.51234399041268e-06
-4.04427236962995e-05
-2.74154821917175e-05
-4.85398101638493e-05
-2.73311235521264e-05
-1.05239269884407e-05
-1.16269993001971e-05
-1.83119193769787e-05
-1.1062941449272e-05
-1.32051671953317e-05
-1.27282254491402e-05
3.18776787492442e-06
-1.18388796132434e-05
-2.04316118854878e-05
-2.60147745585647e-05
-2.67310396878752e-05
-3.13839702837786e-05
-2.29511068641355e-05
-7.41615853824626e-06
-3.18037839927069e-05
-1.48669110069568e-05
-4.40158255034409e-05
-1.28370257398812e-05
-1.96614970083024e-05
-2.21040509428287e-06
-1.60861214929742e-05
-2.14582925493872e-05
-2.69103827270424e-05
-3.14916316034233e-06
-3.52145832308294e-05
-3.38331178808674e-05
-6.34603927358961e-06
-2.87092587723394e-05
-2.35599628471117e-05
-3.6837562404962e-05
-2.31522973194508e-05
-1.67881295813342e-05
-3.48356354654787e-05
-2.51151983748957e-05
-2.23015577392125e-05
-3.41506749820333e-05
-1.91142681187048e-05
-1.06474167988917e-05
-4.37773711125992e-05
-2.45572574263248e-05
-2.15551412597817e-05
-2.42041162675663e-05
-2.36616801094009e-05
-1.0768251085026e-05
-1.132355006006e-05
-1.54352719622404e-05
-2.46654319667668e-05
-2.76208206273451e-05
-1.83913088835124e-05
-1.98292307051924e-05
-2.53398801409358e-05
-9.04612074354406e-06
-2.07147321007229e-05
-3.70216806190404e-05
-2.63033905058668e-05
-3.88409019279367e-05
-2.08470138972093e-05
-1.91685220771907e-05
-1.33552123094768e-05
-1.11891685683722e-05
-8.10790706654224e-06
-2.60802470834101e-05
-1.83490233554069e-05
-1.62022888802251e-05
-3.08354721322721e-05
-3.05524376971747e-05
-2.84106067711613e-05
-1.72968333531684e-05
-1.02488111333316e-05
-2.31038660877685e-05
-1.08370684717294e-05
-3.90271770630452e-06
-3.70858735185595e-05
-1.61056618680057e-05
-7.04578643477682e-06
-9.2920561844264e-06
-1.71179136194756e-05
-2.55322059397836e-05
-3.65552252753085e-05
-1.75465947628694e-05
-1.53022530303309e-05
-1.97446989767439e-05
-1.93311198799059e-05
-1.99717412397187e-05
-2.57760803383526e-05
-3.71220205995224e-05
-2.75112440189072e-05
-1.81757671280296e-05
-7.8737629957221e-06
-2.95517282330975e-05
-1.55321171591104e-05
-1.67574649995283e-05
-3.43979150457227e-05
-3.09785495291281e-05
-2.50273386622868e-05
-1.49566045064288e-05
-6.55633308531833e-06
-1.83945112419781e-05
-4.91850234887158e-06
-3.59782702038736e-06
-1.43545653472088e-05
-2.16057121913158e-05
-3.28637135771059e-05
-5.39394078730028e-05
-2.39606172985422e-05
-2.42063161193668e-05
-2.55993137689456e-05
-4.9946097204482e-06
-2.39658901160506e-05
-3.02101955766944e-05
-2.43948390725721e-05
-1.36006908412983e-05
-2.18200949760802e-05
-2.43426445804298e-05
-1.99060472887582e-05
-2.88528122761012e-05
2.96167179171157e-06
-7.9323254221401e-06
-2.29073873979983e-05
-2.53286842408805e-05
-3.13691878325137e-05
-1.83969389901904e-05
-1.29272920557249e-05
-3.30980866820192e-05
-5.2304409915188e-06
-1.86249029608706e-05
-1.44570010901069e-05
-3.19682752202408e-05
-1.10426717029865e-05
-3.79117734669249e-05
-3.1388193512028e-05
-1.69636408226697e-05
-2.97184365319901e-05
-1.49860165789445e-05
-4.54703159302005e-06
-1.72739457967004e-05
-1.33970455719657e-08
-9.32590135139528e-06
-1.91730463458094e-05
-6.26267168323122e-07
-1.7627989512284e-05
-5.15644062753247e-06
-1.08544320779032e-05
-2.1407642954573e-05
-2.45572554178063e-06
-2.04466334981215e-05
-2.94970112852937e-05
-1.60056940700522e-05
2.35701295469569e-06
-3.48341743540967e-05
-2.88056153814791e-05
-1.97841580783912e-05
-4.56863501604314e-05
-4.61386411715679e-05
-4.92171159905563e-05
-1.97872445090224e-05
-1.80055574050227e-05
-3.9059108785172e-05
-2.40383153052349e-05
-4.20734349401382e-05
-1.35121086470499e-05
-9.66312387304032e-06
-1.95512155359954e-05
-8.90718219152243e-06
-3.12160139781773e-05
-2.84725217537296e-05
-1.97532344406712e-05
-9.9003646494059e-06
-4.12427941472871e-05
-3.008797664218e-05
-4.2245162594157e-06
-1.45693619576956e-07
-1.21118985502428e-05
-6.09290431667673e-06
-3.89175274772218e-05
6.49937719286637e-06
-2.65444989018876e-05
-1.14450201606046e-05
-2.20277252619085e-05
-3.22613761798149e-05
-1.50438860989787e-05
-1.27933361220339e-05
-2.54745942156037e-05
-1.78931720427632e-05
-8.39092872900131e-06
-1.29826110847457e-05
-5.74800093499298e-06
6.70518659714273e-06
-1.44616974911678e-05
-1.65429829838183e-05
1.01793133398474e-06
-3.48755637048405e-05
-1.14418314602379e-05
-2.16737001722058e-05
9.73705641181072e-07
8.81687802283431e-06
-1.94567400220134e-05
-2.56851479402859e-05
-2.82359059413394e-05
-2.09206738898445e-05
-2.05812486022236e-05
-2.90722199859024e-05
-2.70521689266158e-05
-3.22846351047696e-05
-3.2163315773972e-05
-4.62310087402735e-05
-1.09322799587093e-05
-8.49742956778971e-06
-2.0736546384874e-05
-3.42625776828564e-05
-1.60358165132963e-05
3.45420091830058e-06
-1.39805286516492e-05
-1.81150489837478e-05
-1.97046569734701e-06
-1.85690293113523e-05
-1.66433780533691e-05
5.53127852903655e-06
-4.60095806518683e-06
-1.63603225549111e-05
-4.53328627653586e-06
-3.45787944265864e-05
-1.79066302967762e-05
-2.71953685254602e-05
-1.16854566651258e-05
-4.45105819785791e-05
-3.3212216417413e-05
-2.35965836163559e-05
-4.94899978496316e-05
-2.96062539262311e-05
-1.38157349676045e-05
-4.59305014045341e-06
-2.15308437567098e-05
-4.52982294250781e-05
-1.48788777124839e-05
-2.03808576671881e-05
-1.28576295017414e-05
-1.71822105618273e-05
-1.39937941164614e-05
-1.11746273273469e-05
-3.37869901404472e-05
-2.04673871385679e-05
-2.3367434425647e-06
-3.42359190505359e-05
-3.09711296063057e-05
-2.26121644165109e-05
-5.90221377054073e-06
-3.05101178466171e-05
-5.62181075857739e-06
-3.20575969754548e-05
-2.64487362246784e-05
-2.72881515942843e-05
-3.66271636219886e-05
-2.8174698920369e-05
-4.2873498354372e-05
-3.31926427993441e-05
-4.15827741825555e-05
-2.81548622135602e-05
-1.1626073712589e-05
-2.15083099988492e-05
-2.71064997530271e-05
5.65199648348855e-06
-2.93963366984335e-05
-5.01965942371743e-05
-1.07210135825401e-05
-3.08112988045667e-05
-3.18650372039532e-06
-2.6591934793167e-05
-2.89214358168135e-05
-1.07947679729612e-05
-4.65321638169321e-06
-1.2934390759764e-05
-1.92348265044972e-05
-2.33202337531286e-05
-3.11831316499032e-06
-1.44377910383357e-05
8.80112593499978e-06
-1.66473654110911e-05
-2.30033281193831e-05
-4.25852218714245e-05
-3.8721749669419e-05
-2.00087704630535e-05
1.83128385366443e-06
-1.24431177449323e-05
-2.44758538732663e-05
-1.2104533658431e-05
-3.51330993983382e-05
-1.25371311195673e-05
-1.5244324015308e-05
-1.6689593715011e-05
-1.52571214907215e-05
-2.77895705246672e-05
-4.18282156850606e-05
-1.37015778446039e-05
-2.56209808200916e-05
-2.06839621359083e-05
-1.6450732617338e-05
-2.38641296317349e-05
-2.78976575388389e-05
-2.69966014106701e-05
-1.86789746728189e-05
-5.2561445689008e-06
-1.3550652220938e-05
-1.67394032242043e-05
-4.40629666674079e-06
-5.12873251960371e-06
-3.63977084293145e-05
-2.97985526923584e-05
-1.03530971009814e-05
4.21937197851756e-07
-2.61099583963422e-05
-7.30359171675951e-06
-1.59983782053308e-05
-5.5945064385692e-06
-1.47651015935615e-05
-2.11358711416237e-05
-2.00456249600805e-05
-2.44347831357231e-05
-2.565108054e-05
-1.47960602153876e-05
-1.81745627650594e-05
-2.74268086105639e-05
-8.77042084734852e-06
-1.0666192207521e-05
-3.71663790946728e-05
-3.05280077470598e-05
-4.5524862294475e-05
-3.05712223645732e-05
-3.82795090130925e-05
-3.05749197264391e-05
-2.35093182775266e-06
-3.15053158755684e-06
-3.32205607723434e-05
-1.90457987609958e-05
-4.3776487276503e-05
-3.16592620256059e-05
-2.20231143013075e-05
-1.1245672489674e-05
-2.21613070334868e-05
-2.26105199406188e-05
-2.88501374827816e-05
-2.42658916121564e-05
-2.15105800478336e-05
-2.07016545183793e-05
-2.36071547235959e-05
-1.53950982003331e-05
1.39861082222266e-05
-1.37235580019953e-05
-2.31933887656213e-05
-2.25034453775717e-05
-3.90629857259312e-05
-2.58110014326584e-05
-1.87916675307701e-05
-1.56896939185591e-05
-1.20505170308598e-05
-4.47930625387662e-05
-4.8554293391058e-05
-3.56343832827759e-05
-4.33435450859605e-05
-2.66493365541286e-05
-1.97603396610736e-05
-1.8334180033175e-05
-1.55203918417042e-05
-9.91144858106448e-06
-1.87169573666195e-07
-2.89397591964238e-05
-2.03984136895679e-05
-2.65276451908e-05
-3.56012341388213e-06
-1.70296647382185e-05
-2.9654329629492e-05
-2.48251649780737e-06
-1.84195713573007e-05
-2.23392064637644e-05
-3.24313220813177e-05
-9.70160952199176e-06
-2.06113567641532e-05
-1.81329216392887e-05
-1.24183404325183e-05
-3.23793195820885e-05
-8.12929481470345e-06
-3.28910903091411e-05
-2.46969947015915e-05
-1.55013366178049e-05
-2.79437861589488e-05
-4.45861487066097e-05
-1.90922948016399e-05
-3.34893046611467e-05
-7.07163555217929e-06
-2.06451032450879e-05
-1.80784475619192e-05
-1.30027684621184e-05
-1.13759105377642e-05
-8.43420577106417e-06
-8.03740408506689e-06
-2.97640682754066e-06
-1.6268306840724e-05
-3.77635861611333e-05
-1.36725769024308e-05
-6.61895382618411e-06
-2.31600969859202e-05
-3.75491977006714e-05
-1.72323830922436e-05
-3.0990593097886e-05
-2.80105592778293e-05
-3.99613464827197e-05
-1.7615944725269e-05
-1.25610211053658e-05
-2.96589348671447e-05
-1.90990696286736e-05
-4.4298025924776e-05
-2.73052469560812e-05
-8.22307429517613e-06
-2.79483811672074e-05
-1.83762535581079e-05
-1.26003983875878e-05
-2.80366059606836e-05
-2.92993334178773e-05
-3.09619526817563e-05
-5.23111725197398e-06
-2.11997825289409e-05
-1.66713208852821e-05
-2.02505878066333e-05
-2.71768978713936e-05
-1.8926173110359e-05
-4.79486645902255e-05
-1.7500594546135e-05
-1.6460123047438e-05
-1.87515126112446e-05
-3.22018675217804e-05
-1.15301062629576e-05
-6.99718740655132e-06
-3.00930840080708e-05
-1.63975744299707e-05
-2.28449285549787e-05
-1.89938858328933e-05
-2.57982893901572e-05
-3.70754337679162e-05
-2.94746321942525e-05
-2.95133442923007e-05
-1.24591163474423e-05
-1.53140709357157e-05
-1.32911810163908e-06
-1.64001705378968e-05
-2.73712761139881e-05
-2.90027413330626e-05
-2.07484650372763e-05
-2.97072849404343e-05
-4.90408281933246e-05
-1.16924410805701e-05
-2.68752278951864e-05
-2.9211825268105e-05
-1.8812213617596e-05
-2.83481033528244e-05
-2.51070931477878e-05
-2.10717982147078e-05
-6.4614694120405e-06
-3.29886253626086e-05
-8.44587758059556e-06
-1.4889679616485e-05
-2.97539062082173e-05
-1.3135118360046e-05
-3.56169501806942e-05
-2.26318916900584e-05
-4.25157260657511e-06
3.25042995606672e-06
-1.04056916209172e-05
-3.55258436620489e-05
-2.05821209979907e-05
2.56166340644471e-06
-1.71136621168295e-05
-2.20179904940324e-05
-6.8513218539727e-06
-1.17919977067456e-05
-4.02849308536059e-05
-3.76401850623423e-05
-2.13234710009019e-05
-2.74210927997843e-05
-1.13129339900296e-05
-5.04617875281403e-05
-4.70835206399663e-05
-3.56828363139006e-05
-1.27238316736364e-05
-3.49591808392317e-05
-3.99402089698211e-05
4.05039734784392e-06
-2.33876398594262e-05
-2.76659729337152e-05
-1.40256969653117e-05
-1.5664707591122e-05
-1.91236030690167e-05
-2.57521772924595e-05
-6.26867239949641e-06
-3.17537436306807e-05
-8.98481525547624e-06
-3.30012994090954e-05
-3.9397362079954e-05
-1.19202485856272e-05
-1.1196829348054e-05
-2.81830317469231e-05
-3.23839940530063e-05
-3.0765283668696e-05
-1.06644671563863e-05
-4.79567221391188e-05
-2.26991483649844e-05
-2.53144802140696e-05
-1.24027947418814e-05
-2.3564790698397e-06
-2.22710319417442e-05
-1.03907524415883e-05
-5.6446116025836e-06
-1.64171632716152e-05
-1.97831546925472e-05
-3.29383486966633e-05
-4.68561951414315e-06
-1.51658782236231e-05
-1.8686344707869e-05
5.29246899065822e-06
-1.2661871340075e-05
-1.01156459282113e-05
-1.72032018857007e-06
-2.67129891214084e-05
-3.43535432248871e-05
-4.22615886733589e-05
-3.0996025565409e-05
-3.22927328699324e-05
-2.16348030956319e-05
-2.94877034837649e-05
-1.31933526578925e-05
-1.72038522439312e-05
-2.75192453735136e-05
-3.66656830309327e-05
-2.77071576741292e-05
-1.73389517153694e-05
-5.24417108874564e-06
-3.52636662298198e-06
-3.20751574877909e-05
-1.77864058938236e-05
-8.66525354220403e-06
-2.24207054274369e-05
-3.25314029296701e-05
1.85881476964305e-05
-8.08895630445323e-06
8.43054002728427e-07
5.91742228031863e-06
-1.86817508014296e-05
-1.54181382098978e-05
-1.2904575454484e-05
-2.38265313227447e-06
-1.51473454845585e-05
-2.19130216478874e-05
-2.51973715147353e-05
-2.12595977631253e-05
-1.62803214574607e-05
-2.52934453197408e-05
-1.67539211328779e-05
-2.33862570397428e-05
-3.00452714877803e-07
-6.6440020446416e-06
-3.02615925662683e-05
-3.50048854446874e-05
-1.28519501782758e-05
-1.23793611488265e-05
-2.69211298871648e-05
-1.40338211770299e-05
-2.94548711607448e-05
-1.98991501229982e-05
-2.49182550473742e-05
-2.00031755739075e-05
-1.82204293416852e-05
-2.63013328775777e-05
-6.2313506761714e-06
-3.11846812759395e-06
-1.81704386586239e-05
-2.2884839980323e-05
-1.01260673089687e-05
-2.43101020881556e-05
-2.68697677382646e-05
-1.68975879227759e-05
-2.7040815488018e-05
-3.30981297425099e-05
-2.90764409023108e-05
-1.61110015215703e-05
-3.15096326252501e-05
-1.91046403452634e-05
-3.42321369424388e-05
-4.1521553891732e-05
-1.22440235072446e-05
-2.43604189632623e-05
-9.72106114572992e-06
-2.8238729832867e-05
-2.14764252781619e-05
-1.27719130688268e-05
-1.66754410399967e-05
-5.23756666040054e-06
1.01676162105274e-05
3.02371547636259e-06
-1.040316469618e-05
-1.4911711913935e-05
-1.01041386659777e-05
-3.98999582562711e-06
-2.0681536807739e-05
-3.79032661321554e-05
-2.25442471388893e-05
-2.42332985547166e-05
-1.03919051439927e-05
-3.78504598605674e-06
-1.85716181373191e-05
-2.52833654736919e-05
-3.55514478130751e-06
-1.84266856862434e-05
-2.1966506286823e-05
-1.32722968147055e-05
-3.91494799010067e-05
-3.14457921379047e-05
-3.28083139911829e-05
-3.76324129982298e-05
-1.12713487156391e-05
-2.66502914789388e-05
-3.80536784933539e-05
-1.64628983473279e-05
-2.05005085484924e-05
-1.52241229941759e-05
-2.01986905004785e-05
-2.53582352369755e-05
-2.19927786373889e-05
-3.33084261197241e-05
-2.74067081093555e-05
-1.9081012073569e-05
-1.438649376138e-05
-1.86167318353291e-05
-9.60510215052174e-06
-9.48627900672059e-06
-1.27278088809767e-05
-1.45162072464304e-05
-2.24872291630376e-05
1.67019777621504e-06
1.15619449958193e-05
-3.43415997013807e-05
-3.22930831808773e-06
-4.58773999636082e-05
-2.83321554223263e-05
-1.54169008686112e-05
2.79204371795948e-06
-1.07740669077334e-05
-1.81663085340776e-05
-2.33282464079307e-05
-2.58340223294682e-05
-7.17273052686317e-06
-5.35158299002906e-06
-3.52061391402781e-05
-1.81521420516241e-05
-1.91733753562686e-05
-9.60874051482204e-06
-8.56879318620133e-06
-2.06148849392352e-05
-1.560866903342e-05
4.8500069330119e-07
-4.60621049150483e-05
-3.98315832697607e-05
-3.73358302806194e-05
-1.79591064026076e-05
-3.73725552427843e-05
-1.96619558889546e-05
-3.47399942543158e-05
-1.1139189532092e-05
-3.11384391016418e-05
-2.44395037020121e-05
-1.64033958001381e-05
-5.19194926118609e-06
-1.88576690062606e-05
-5.12302058377324e-05
-1.61899509789944e-05
-2.66377185853312e-05
1.03138699224614e-05
4.96111587749071e-06
-4.53811700136056e-05
-5.28929702715645e-06
-2.33828912940429e-05
-7.85641466534075e-06
-1.15825293435081e-05
-2.30617055353114e-05
-1.41713631153698e-05
-1.19763233223548e-05
-1.55955529704336e-05
-1.96995097315083e-05
-3.55225980729943e-05
-2.33716646528595e-05
-2.15849007737614e-05
-2.85502936985899e-05
-2.7226951763447e-05
-2.81617951561823e-05
-5.60965016738371e-06
-1.50634257115649e-05
-2.52084332278284e-05
-3.433987923478e-06
-3.33238143275286e-05
-8.86126805525336e-06
-3.28072322070125e-05
-2.44629783525333e-05
-2.63116975420924e-05
-2.52224915381137e-05
-2.21838921277307e-05
-4.2922417145428e-05
-2.28377237928161e-05
-3.51883659939455e-05
-6.97694659372284e-06
-2.17828388610172e-05
-4.98540433682863e-05
-4.01785894168549e-05
-1.97380135132703e-05
-1.1341509764165e-05
-1.93315259908301e-05
-2.410030835293e-05
-1.82331712907721e-05
-1.24626289098562e-05
-2.59904780459698e-05
-3.08884499654589e-06
1.65458794101519e-06
-1.62054918464293e-05
-2.71431083437727e-06
-3.17562890611269e-05
-6.33714637467406e-06
-2.01860967312539e-05
-7.00874569884937e-06
-1.77481629579391e-05
-2.9904101374855e-05
-3.43216914427781e-05
-3.19847951891553e-05
-1.61918198602297e-05
-1.71507456019887e-05
-3.39748215328e-05
-1.09470947732807e-05
-2.72952611006762e-05
-4.30263552506344e-05
-2.67226548582576e-05
-1.15662541201157e-05
-3.23299614599742e-05
-3.18464995245097e-05
2.3912947837782e-06
-2.07942129968177e-05
-2.13987658462462e-05
-1.44454037970822e-05
-3.76705633301369e-05
-1.64221803465847e-05
-3.04980514343121e-05
-3.31124565659345e-05
-3.51659709851301e-05
-2.20865603132639e-05
-2.64876903471433e-05
-1.09678101407588e-05
-3.63335696313984e-06
-2.14080319623656e-05
-2.33495163810094e-05
-2.58907156842146e-05
-5.76904535709886e-06
-2.5207559991278e-05
-2.69875465666809e-05
5.14506801296937e-06
-2.70974550431833e-05
-1.10968492583563e-05
-7.93010801404697e-06
2.36769886331953e-06
-3.38131514270784e-05
-1.71360629189362e-05
-2.35297795285126e-05
-3.79959587808738e-05
-2.05156390123635e-05
-2.05583383894594e-05
-1.62114659045153e-05
-2.18157492514022e-05
-3.98953062102521e-06
-2.16030549236425e-05
-3.02116302571271e-05
-1.50442634752481e-05
8.74110598983712e-06
-3.05579473192727e-07
-2.47533385548407e-05
-1.28396360072437e-05
-2.08665106182363e-06
-2.21575055638546e-05
-1.45474628152334e-05
-3.77302974427026e-05
-2.77052283548011e-05
-2.00770464709012e-05
-3.4772894847572e-05
-1.46248044474118e-05
-8.0618844905387e-06
-2.26913753738999e-05
-1.97392600008289e-05
-3.22686734903534e-05
-2.25688752163728e-05
-1.32955736718352e-05
-9.33177198181488e-06
-1.34465381645618e-05
-4.53267362398796e-05
-1.27738235581723e-05
-1.54883925616041e-05
-4.86099511792232e-05
-7.41068134034528e-06
-3.11804367969995e-05
-3.42626653198279e-05
-1.20496086225495e-06
-1.56253785704521e-05
-3.27475986076777e-05
-5.93220010489694e-05
-3.21066940614541e-05
1.14819108452259e-06
-2.95262965298022e-05
-1.14413802980909e-05
-2.36933174719101e-05
-1.90240283839417e-05
-3.44947152323328e-05
-7.94525308961658e-06
-1.92812193718743e-05
-2.81163928115495e-05
1.7483797363326e-06
-4.85618763387071e-06
4.54499947104433e-07
-4.9216224084974e-05
-1.62850009807011e-05
-1.51903568478516e-05
-3.23304024243445e-05
-1.71443409297164e-06
-1.26979537462576e-05
-2.26202468126829e-05
-3.51351710417408e-05
8.00268983522277e-07
-2.9637575081995e-06
-2.38595095796307e-05
-2.44156714758858e-05
-2.68962259347736e-05
-1.09358429662731e-05
-3.27004656979039e-05
-1.54218490408401e-05
-2.62269459962699e-05
-8.60808744943365e-06
-2.34805179567935e-05
-3.67103135314613e-05
-4.11378667786477e-05
-1.07992115981183e-05
-3.49815499039151e-06
-2.27490167705327e-05
-1.57987629868735e-05
-1.98582949160502e-05
-1.43458480827014e-05
-2.0646105431677e-05
-3.13024812587797e-05
-8.83184968490298e-06
-1.11682298464402e-05
-1.72609460023777e-05
-1.34338487550246e-05
-3.09139078534925e-05
-2.58592422920022e-05
-7.52843407090858e-07
-2.04226424939971e-05
-2.54376146935057e-05
-2.05225739803548e-05
-2.46195258818709e-05
-1.93372474792355e-06
-2.81705844624324e-05
-2.37234611770873e-05
-2.84775452709242e-05
-1.50364188667832e-05
-1.00608140850538e-05
-2.63344240097095e-05
-1.68001202043723e-05
-2.22473983044481e-05
-3.50522151515167e-05
-2.64988334283219e-06
-2.21725921976815e-05
-8.33241321932292e-06
-2.66926874175691e-05
-1.91059107589495e-05
-2.25197425941193e-05
-7.75543156842519e-06
-2.12111777066927e-05
-1.84571574375297e-06
-3.00987473209264e-05
-1.26238850208323e-05
-2.04194924768838e-07
-1.48302683461592e-05
-2.85745956888838e-05
-3.91605191468383e-05
-3.56796802562431e-06
-1.9651360460099e-05
-3.67408074215206e-05
-1.96130767280322e-05
-3.1715230076591e-05
-2.25427328203914e-05
-1.31419987967928e-05
-3.97143344212899e-05
-1.97567518806031e-05
-3.98774557468804e-05
-1.94121104400406e-05
-2.42385784115386e-05
-2.28362594464764e-05
-2.60276828820566e-05
-3.30338703066989e-05
-1.18522530919535e-05
-3.96057967988889e-05
-2.17869367387354e-05
-4.8987280475946e-05
-2.71208338427806e-05
-8.96656601200714e-06
-3.22695383033579e-05
-1.64318375499513e-05
-1.27391917576651e-05
9.73074409333596e-06
-2.39035526297256e-06
-3.64595574045092e-06
-2.67759120149503e-05
-2.86942194016458e-05
-1.41481311705366e-05
-1.9746457692216e-05
-2.5403283657801e-05
-2.14981959594131e-05
-2.33278054160674e-05
-1.52641299274366e-05
-5.82301617412445e-06
-1.48988288216968e-05
-1.2668802936146e-05
-2.92228794994547e-05
-2.5387886936758e-05
-1.7229140021065e-05
-1.28548296290908e-05
1.04113248755525e-05
-2.05027021111826e-05
-3.3868906404795e-05
-1.67682552153697e-05
-2.2237233209174e-05
6.24262437000672e-06
-1.58478534232846e-05
-1.50206982624659e-05
-1.62982682786292e-05
-1.80570456707742e-05
-3.70115941452058e-06
-2.03711364834806e-05
-6.06272638902663e-06
9.04560503286077e-06
-3.58166151960362e-05
-2.69961162617244e-05
-1.75960169685356e-06
-1.68679909670722e-05
-3.95600778297646e-05
-1.53049510543466e-05
-5.43026412018844e-06
-3.42960367394706e-05
-4.34202897085433e-05
-2.23291450744433e-05
-4.03248209371174e-05
-1.69095648376547e-05
-1.72096777414243e-05
-3.5056403370433e-07
-2.31040413221996e-05
-3.87885909689245e-05
-3.22191756036101e-05
-2.50118777957543e-05
-1.6444174502044e-05
1.33307631266264e-05
-2.71484838215879e-05
-2.3586062850833e-05
-9.01957912291999e-06
-1.71686750357301e-05
-2.99299973085957e-05
-2.21823497530387e-05
-2.5763847436367e-05
-1.27970455571011e-05
-8.99417995697801e-06
-1.70758914353058e-05
-2.59103606515906e-05
-5.008906010838e-06
-8.41274881592699e-06
-3.97273156436418e-05
-2.61771387609952e-05
-1.01858753180779e-06
-2.63216829295688e-05
-1.80128421504784e-05
-2.44024509277658e-05
-1.44953668178838e-05
-8.58246578704309e-06
-2.74384194904817e-05
-2.50682401676822e-05
-1.68739220609909e-05
-2.59014930263145e-05
6.39232869558933e-06
-2.93398632795533e-05
-2.36305881819355e-05
-3.92540121766785e-06
-4.1973759078063e-05
-2.53586283339358e-05
-1.40829879993287e-06
-1.23462800302662e-05
-1.59514668358752e-05
-2.22910951808781e-05
-2.95952423770302e-05
-3.3775291267226e-05
-1.32454121451203e-05
-3.10162546808965e-05
-3.03863864692979e-05
-4.17683368566981e-05
-2.80515510221608e-05
-3.02777393380532e-05
-1.85508796895968e-06
-1.19067296009139e-05
-3.27813479932937e-05
-3.41712398924258e-05
-5.71837220558225e-06
-1.46699791098798e-05
-2.23172722072384e-05
-2.8342096460643e-05
-4.11187654403675e-05
-1.82329916891009e-05
7.75108157124191e-06
-9.53612725266976e-06
-3.9448317215077e-05
-1.77587120398373e-05
-2.40223459513476e-05
-3.13190968709382e-05
-2.86080851291142e-05
-1.05721609568962e-05
-1.73841148495344e-05
-1.98015027679259e-05
-2.6147044274614e-05
-1.54523877817736e-05
-1.61051477399718e-05
-1.06099159632376e-05
-1.59071036405223e-05
3.94073962426068e-06
8.13686588869784e-08
-1.20282854496584e-05
-7.00569676237634e-06
-3.59723357381117e-05
-5.04232727666983e-06
-1.00146342403043e-05
-2.89052390588446e-05
-2.48117438453221e-05
4.80970938646854e-06
-3.53341594344135e-07
1.50967123106671e-06
-2.19241824423162e-05
-2.17333786369559e-05
-1.22285374898364e-05
-1.5035625464747e-05
-4.13075222228797e-05
-1.71826001224907e-05
-3.40568390761756e-05
-2.47273390402638e-05
-2.18872615365386e-05
-3.20240562516998e-05
-2.94609087453845e-05
-1.4778479526847e-05
-1.82543791028709e-05
-2.25191306113531e-05
-1.95050414105262e-05
-1.7600382279115e-05
1.72802611766763e-06
-1.8840175534789e-05
1.0466614927605e-06
-2.44759744962199e-05
-1.51838529210316e-05
-2.44681820122147e-05
-1.4811817236179e-05
-3.04406661504717e-05
6.64091584350133e-06
-2.90085994931684e-05
-2.2496893677229e-05
8.80254171254957e-07
-1.89297465467991e-05
-3.42093385124766e-05
-2.78294664404434e-06
-1.45133182248443e-05
-2.6077723417316e-05
-1.14575884577735e-05
-1.83456364977534e-05
-2.28458908660006e-05
1.32558278455587e-06
-1.66791634848735e-05
-1.9041180505839e-05
3.87445210000729e-06
-7.12812412272385e-06
-1.59340210350103e-05
-4.80487281484174e-05
-6.73306130842953e-06
-1.20558618781133e-05
-2.32573080710581e-05
-1.63309339493788e-05
-4.70399972254206e-06
-2.71538098489506e-05
-2.41482466506172e-05
-1.43306231513762e-05
-1.17944243721455e-05
-4.62742119317357e-06
-2.73721896485189e-05
-1.92471693440791e-05
-9.26165336232471e-06
-1.78656508107726e-05
-1.72706490588066e-05
-1.93544285426431e-05
-2.83809580869677e-05
-2.8596216541067e-05
-3.72865655494671e-05
-3.63550583357092e-05
-3.24089495383649e-05
-3.29537086047589e-05
-1.30234465354791e-05
6.35265515647995e-07
-1.76758865273143e-05
-2.67373614498795e-05
-2.01987055731781e-05
-2.13937821120877e-05
-1.50535582530492e-05
-4.08921468165552e-05
-1.01183582833226e-05
-8.13139125278954e-06
-2.73935001752727e-05
-1.86449852900564e-05
-1.13862956237682e-06
-1.05846455288588e-05
-2.02790740861846e-06
-7.61113079586991e-06
-1.84872421359525e-05
-4.5128483236838e-05
-3.63775553734639e-05
-2.23117888145911e-05
-4.12440258216386e-05
-1.2995927818181e-05
-3.35157959566734e-05
-3.36490341332606e-05
-2.39703077121118e-05
-1.4535992942645e-05
-1.2512656454488e-05
-1.78272967055219e-05
-3.02053512821799e-05
-2.20720165073742e-07
-2.08088251439793e-05
-1.5046746480514e-05
-2.48501913336181e-05
-9.28998985680448e-06
-9.71915416034933e-06
-3.5463366450854e-05
-1.93026602143016e-05
-8.43201426363095e-06
-1.52309706529228e-05
-3.75650645321621e-05
-4.40373168235863e-05
-3.40572553456464e-05
-1.7299185539739e-05
-2.55117605162828e-05
-2.46658786418783e-05
-4.79967044802053e-05
-1.34490183625981e-05
-2.99910058488108e-05
-2.50484215814356e-05
-3.55410099512926e-05
-9.41499803992873e-06
-1.8448645707228e-05
1.76952665551643e-08
2.96629187604089e-07
-2.81691414033726e-05
-2.81140424432276e-05
-1.92100116380755e-05
-3.81505639305387e-06
-2.27225578416057e-05
-7.57923302081508e-06
-2.81164413255021e-05
-1.32983491760989e-05
4.99276269416118e-07
-1.54541231691264e-05
1.41550966904866e-06
-6.27615836159921e-06
-1.22057662430689e-05
-2.82272990373405e-05
-9.99172359706199e-06
-1.7329153701339e-05
-2.56462145837135e-05
-2.24427278883518e-05
-3.38077884519268e-05
-1.88044188955742e-05
-5.20596191775151e-06
-1.62633276909702e-05
-1.20928265552802e-05
-2.77448106019156e-05
-3.23418886477297e-05
-1.29031517803047e-05
-2.38704465176051e-05
-8.03877711022373e-06
-3.51321943252667e-05
-1.15574449297264e-05
-8.92539202230712e-06
-2.54653855076787e-05
-3.60509905197746e-05
-3.79835505101639e-07
-1.80647416490336e-05
-1.40576363744367e-05
-4.30564997721257e-05
-1.14457541499011e-05
-2.45869713967936e-05
1.32134943343659e-06
-3.25935136982141e-05
-4.10631945215412e-05
-2.53223535468062e-05
-1.48487421663111e-05
-1.07123390028741e-05
-3.146111440377e-05
-5.80253193189636e-06
-3.11494193667966e-05
-2.47563534220181e-05
-2.43979227502132e-05
-3.1046087945714e-05
-2.25453856562256e-05
-2.31168518907916e-05
-3.07786308968891e-05
-3.25478747700455e-05
-2.71406749722592e-05
-2.47235919250395e-05
-4.0059647558547e-05
-4.37468132083629e-05
-2.77002901129172e-05
-2.21105752140507e-05
-6.02327652128543e-06
-2.23259523113401e-05
-1.81646122678859e-05
-1.78553597508621e-05
-1.12820388625901e-05
-2.20216756033482e-05
-1.17355947651615e-05
-8.35896833306996e-06
-1.85587998610433e-05
-1.02344652054663e-06
-1.35189815986926e-05
-1.66559826762461e-05
-1.86899514609527e-05
-2.27877077151093e-05
-8.90458373564514e-07
-1.54297931243004e-05
-2.36587280126816e-06
-2.15799287623245e-05
-1.30407469287158e-05
-8.77734395341023e-06
-2.04995383912361e-05
-3.22746340832384e-05
-2.12911606258147e-05
-2.69288002065321e-05
-9.19370898053394e-06
-1.09941131624414e-05
1.55367628243604e-06
-2.41307362317218e-05
-8.4918588126395e-06
-3.34304494657909e-05
-3.25440519228349e-05
-1.84755841486275e-05
-3.04695996856935e-05
-1.5851438354466e-05
-2.76708428927585e-06
-1.75638549957483e-05
-2.88929024853107e-05
-2.70001351536305e-05
-1.11331132112834e-05
-2.10832280123354e-05
-1.85016823554367e-05
-2.58138215787295e-05
-7.46207667343402e-06
-2.55201039216714e-05
-1.05406801163594e-05
-1.24057067042906e-05
-6.55731388274259e-06
-8.25780479288042e-06
-1.88926445515839e-05
-1.68134526493536e-05
-3.28270746831985e-05
-1.49547782876732e-05
-1.16481102362488e-05
-3.92660100341198e-05
-2.71390061263993e-05
-2.58517297759373e-05
-2.56366296332645e-05
-1.86832408741792e-05
-2.40459154006067e-05
-2.50447216210233e-05
-1.99144363999763e-05
-1.84629683413875e-05
-3.253480035629e-05
-3.87799573989186e-05
-1.23403183061322e-05
-2.34542741725858e-05
-1.3085556224413e-05
-1.58062627522948e-05
-7.55989203066836e-06
-4.85807537481065e-06
-1.53060867724535e-05
-1.66483733823752e-05
-2.37232453964689e-05
-2.82952888965458e-05
-1.92245886327838e-05
-2.36872095366722e-05
-2.17393507239362e-05
-2.2103021056991e-05
-2.85755114364405e-05
-1.70165828605421e-05
-2.41472452227779e-05
-4.96658559886119e-05
-1.43596771283649e-05
-2.93945708856734e-05
-1.03488488571249e-05
-2.95120271163979e-05
-1.83912785138967e-05
-3.43100044208354e-05
-2.11709661322252e-05
-4.5654966011637e-05
-1.17698869624032e-05
-2.87726599558974e-05
-2.84469034456298e-06
-1.30699771690548e-05
-2.7323380440621e-05
-2.51127905559146e-05
-1.23929426352817e-05
-4.57402818056572e-05
-3.16967985080809e-05
-9.09456165379382e-06
-8.85642819205722e-06
-1.02565501221726e-05
-4.21001739706718e-05
-2.48168991180548e-05
-2.24096615211094e-05
-2.96600073247941e-05
-2.92291245950048e-05
-2.00742290819412e-05
-3.61233243605549e-05
-1.17096760904103e-05
-3.17869702205681e-05
-2.80833916434076e-05
-9.54929058733574e-06
-4.07210770460879e-06
-1.95369037203549e-05
-8.11868840203368e-06
-2.07064511488045e-05
-5.59512327331829e-06
-1.99515016805082e-05
-1.54018412744895e-05
-2.35951365486745e-05
-9.32831784586284e-07
1.36368292108417e-05
-2.71364115756663e-05
-2.92541273379873e-05
-1.58377374645071e-05
3.3021031875967e-06
-8.7532690202026e-06
-2.61343651789502e-05
-2.1452650201593e-05
-2.36380494687752e-05
-2.04623634322973e-05
-3.29679285210923e-05
2.20243614899254e-06
-1.10653570508927e-05
-1.28482769701861e-05
-1.75311765454864e-05
-9.75404865019139e-06
-2.78811106637683e-05
-2.31025024312248e-05
-3.52306309672026e-05
-9.15220329825077e-06
-1.06219200149562e-05
-6.50289328896647e-06
-3.08860267679831e-05
-5.11359382840031e-05
-2.72360835960645e-05
-1.07536879757146e-05
-2.37474750934525e-05
-3.14274010761886e-05
-2.25676576839128e-05
-1.72228769453994e-05
-7.76732675664874e-06
-3.24213978286369e-05
-4.45197932426853e-05
-8.60622115672191e-06
-3.63845683626492e-05
-3.32949733083198e-05
-1.36452513353795e-05
-2.06764770802096e-05
-4.03719744362805e-05
-1.93760575667895e-05
-2.24437112312958e-05
-2.27485003248404e-05
-3.51365142764222e-05
-2.70604302478192e-05
-6.05127077328092e-06
-2.52709192368963e-05
-1.77749212576631e-05
-3.59449558491013e-05
-4.48995802449019e-05
-2.05444489514491e-05
-2.96291427461106e-05
-8.4680856381696e-06
-2.06718149037675e-05
-3.00899375684845e-05
-1.53188310593785e-05
-1.10775500438406e-05
-2.91724985288637e-05
-1.37780177912181e-05
-1.06720872713629e-05
-4.99633049099048e-05
-2.87397806464417e-05
-1.15425858227523e-05
-3.56145923774222e-05
-1.29057600647664e-05
-1.67599651903023e-05
-2.29830195515532e-05
-1.9634403553558e-05
-1.31561558429283e-06
-7.44264891133025e-06
-1.99872484239226e-05
9.49066333943319e-06
-1.12479735914907e-05
-2.0363659030411e-05
-1.33468183457102e-05
-2.02542216101693e-05
-5.16990576102704e-06
-2.48275257250411e-05
-3.3040907878128e-05
1.54853324794874e-06
-2.67758814210201e-05
2.54344351969078e-06
-1.56798057901651e-05
-2.37952196712108e-05
1.17378163735626e-05
-2.73516129862996e-05
-1.97516509240222e-05
-1.72613004767369e-05
-1.55165669932239e-05
-1.24341224286859e-05
-3.52188610653823e-05
-1.76142862051045e-05
-4.97329912331228e-07
-3.02799212413085e-05
-9.4259063906892e-06
-1.97178371470111e-05
-2.04258543512446e-05
-2.97264815960927e-05
-3.32497828000541e-05
-6.09705129869001e-06
-3.29710227932104e-05
-3.64913291849325e-05
-1.99314369305509e-05
-1.56734219370403e-05
1.58321344497931e-06
-1.65680282416088e-05
-2.52504288875372e-05
-3.20478196921644e-05
-2.8588001232077e-05
-4.34655305090929e-05
-2.01059639586907e-06
-2.0563053497655e-05
-1.46752912161446e-05
-2.32119408758835e-06
-2.43468718818117e-05
-3.7799737207231e-05
-5.57729657152306e-06
-2.92786256789731e-05
-1.24614082035599e-05
-1.68203991554599e-05
-1.02944264168011e-05
-1.42746795814006e-05
-2.61170087667137e-05
-2.49820165582984e-05
-3.93240436495117e-05
-6.05236970963893e-06
-3.24660019785778e-05
-3.23636389957204e-05
-2.19100653329547e-05
-1.82515534946067e-05
-2.4262784955282e-06
-2.42662398522201e-05
-3.69949122610869e-05
-3.58884368987725e-05
-9.52242311559074e-06
-3.71475353612846e-05
-1.79578581639369e-05
-1.21972927979162e-05
-1.007873463203e-05
-9.09853694214446e-06
-1.3551757894916e-05
-3.74814574309102e-05
-1.47707170576479e-05
-1.92139644911092e-05
-2.3237254288554e-05
-2.27341184467564e-05
-4.90088725125307e-06
-1.62666053142781e-06
-2.12961834456845e-06
-2.32218503385103e-05
-9.68407257470395e-06
-2.99553044037659e-05
-2.30096773253288e-05
-1.96375975034248e-05
-2.78100099636135e-05
-2.41012585640809e-05
-1.71182336135363e-05
-2.70637460421382e-06
-2.41920165059184e-05
-2.65795318209458e-05
-5.07637003098043e-05
4.62505231963398e-06
-2.75733762268238e-05
-1.84921425237626e-05
-1.21019237528899e-06
-3.41346216495474e-06
-3.16530298393944e-06
-2.43194349230473e-05
-1.45744150483778e-05
-1.12467622614936e-05
-2.21351323178346e-05
-1.99079255007791e-05
-3.97474660839347e-05
-2.23643321419212e-05
-2.20666930190703e-05
-1.47571100145511e-05
-7.54276499330523e-06
-3.30187910177036e-05
-1.34710991701284e-05
-4.24385357068717e-05
-3.81346148267112e-06
8.42146030447547e-07
-2.90511537393508e-05
-1.12331657322658e-05
-1.49184947373297e-05
-3.59947513946526e-05
-3.76069580806919e-06
-1.22598475676169e-05
-1.86473336199929e-05
-2.74590578270251e-05
-3.61463218417867e-05
-2.75914995805378e-05
-2.88374688120929e-05
-3.0635427867223e-05
-2.58348844137226e-05
-1.74648655632006e-06
-2.2690537350568e-05
-3.06015469301113e-05
-8.62643603383063e-06
-1.42901590837017e-05
-1.99076329313418e-05
-2.8093368407769e-05
-3.10594573767401e-05
-1.75560393473695e-05
-2.96238006527041e-05
-1.70961016098248e-05
-2.03213504847051e-05
-2.59705939298988e-05
-2.4640329765991e-05
-1.31915198549984e-05
-3.09062017828631e-05
-3.6831157880042e-05
-4.19034219841241e-05
-1.91629431577493e-05
-1.24821890367169e-05
-1.2338054054332e-05
-1.81910839029669e-05
-1.56542045150304e-05
-2.42009780200493e-05
-1.14218610824353e-05
-4.64021577861837e-06
-2.54838244489713e-05
-2.39630557477326e-05
-2.25266324601511e-05
-2.30487084524334e-05
-1.52413421155565e-05
-1.26268715332958e-05
-2.02775522614605e-05
-1.43949803308306e-05
-2.34210625092548e-05
-2.68044205159442e-05
-1.18964492841253e-05
-1.89951521177758e-05
-1.90975026852379e-05
-8.98839473479273e-07
-4.98049498689454e-05
-2.53197839221485e-05
-2.18613734434015e-05
-7.97708671515905e-06
-3.23575880272012e-05
-3.19498020532706e-05
-2.7586371048074e-05
-2.86252345571301e-05
-2.62977111331875e-05
-1.64063096532912e-05
-5.62334963290556e-06
-8.06631472957854e-06
-1.49368918404313e-05
-9.09518063784726e-07
-1.99104148910828e-05
-2.26672524813205e-05
-1.27595494839556e-05
-1.08605295166407e-05
-1.74759649556685e-05
-1.08298752480258e-05
-3.69879083803158e-05
-2.80228194555351e-05
-2.93604343452571e-05
-2.87740554422684e-05
-6.17828667033178e-06
-2.15120980615138e-05
-1.8448796938247e-05
-3.19327542568184e-05
-1.33955995355725e-05
-1.51701087741263e-05
-3.1006332644432e-05
-1.41497052138518e-05
-3.00968165769971e-05
-1.5364555934891e-05
-1.40366906664036e-05
-1.46896426864436e-05
-2.64488430790768e-05
-6.9311394439652e-06
8.16831451339206e-06
-2.1151275467764e-05
-7.74691978531005e-06
-3.1127556102632e-05
-2.87052102612532e-05
-5.780312367525e-06
-1.7223038620718e-05
4.65250987931545e-08
-1.99830671050118e-05
-4.1885516581013e-05
-1.25201407828034e-05
-3.22019733749002e-05
-2.6801874746944e-05
-2.48814180848238e-05
-2.14895223031087e-05
-1.4237055567464e-05
-1.08481446137095e-05
-1.2122329846659e-05
-2.4283976910004e-05
-8.00651835612403e-06
-2.36549518846336e-06
-1.86535206613201e-05
-1.93285288030541e-05
-3.80190467214647e-05
-1.18983607770157e-05
-3.96299642606683e-05
3.10899331837899e-06
-2.34450948920032e-05
-6.1181792605359e-06
-2.97254610841373e-05
-2.76576067467459e-05
3.75737498614363e-06
-3.00178576598836e-05
-3.18826292407521e-05
-1.43214154854989e-05
-2.0090158794544e-05
-4.79275590737709e-05
-2.29803749328027e-05
-2.47115620814883e-05
-2.05047423124987e-06
-8.06509894688225e-06
-3.16077623086744e-05
-6.05119593952978e-07
-1.39420388088028e-05
-2.05381423574793e-05
-2.94901973214528e-05
-1.58918855661972e-05
-2.05404152018955e-05
-1.95109248333765e-05
-3.42699273074188e-05
-9.13465910706134e-06
-2.6102911904912e-05
-1.41966443196691e-05
-9.41145975839818e-06
-2.61649099698515e-05
-1.2105965559207e-06
-2.22458207361672e-05
-8.65310835474626e-06
-2.12150610245867e-05
-1.44374724715504e-06
-2.11634169615978e-05
-4.22941238489314e-05
-1.87920703177907e-05
-4.24238434029695e-05
-4.18290408215948e-06
-7.6599410271088e-06
-2.3882161080146e-05
1.70392983066266e-05
-1.81620915660404e-05
-1.6563213295576e-05
-1.936652203806e-05
-2.34387393049744e-05
-1.10282341953957e-05
-2.48019818812483e-05
-9.07125826815796e-06
-1.37822014154738e-05
-2.55417633891699e-05
-1.31251383108391e-05
-3.306689789483e-05
-3.60930054412262e-05
-5.6613933826211e-06
-3.75193849579414e-05
-3.73363970786245e-05
-1.50746360038574e-05
-2.6279835051871e-05
-2.41656526351117e-05
-3.57937256704924e-05
-3.317593841508e-05
-4.0481651895952e-06
-9.48832290491621e-06
-2.79500941048946e-05
-2.25313839769163e-05
3.51405780544028e-06
-1.64637139881213e-05
-2.87740373391424e-05
-2.35610179638225e-05
-2.34678068675213e-05
-3.02775948831082e-05
-2.29928553167065e-05
-1.61243551871204e-05
-3.8255300010043e-05
-2.59374116593936e-05
-2.26875152589243e-05
-4.14427935937628e-05
-6.58295994711922e-06
-2.36358329393835e-05
-2.47313176281601e-05
-3.04337206002374e-05
6.9453023836612e-07
-1.96025623423533e-05
-1.36100739827615e-05
3.59484090807191e-06
-3.71279349260023e-05
-8.9700714132632e-06
-2.24380341653017e-05
-1.52384983836936e-05
-1.05154152011436e-05
-2.39896453707829e-05
-1.11844903028001e-05
-1.24075313388796e-05
-2.01341455811557e-05
-3.74641329338237e-05
-3.29402536795004e-07
1.29757827788038e-05
-4.48155066121169e-05
-2.57344498398647e-05
1.48828565929183e-06
-5.15428919235329e-06
-2.75895899450337e-05
-2.40299357294125e-05
-1.2708482138325e-05
-1.52012089427363e-05
-1.89834654537222e-05
-2.3071091914892e-05
-2.43472371496511e-05
2.90038542581885e-06
-3.88360629601182e-05
-1.79329991517919e-05
1.81622406686238e-05
-2.6471140018367e-05
-2.34909512572865e-05
-2.6247080266521e-05
-2.28878998972619e-05
-2.81098959180305e-05
-2.01470971749439e-05
-1.25891192586894e-05
-3.57660203973919e-05
-3.53003812258204e-05
-2.34402255634916e-05
-1.98785587768732e-05
-7.57540504358814e-06
-3.03430549979692e-05
-2.19584857642018e-05
-3.18722799807465e-05
-3.72451069096087e-05
-3.0204817092008e-05
-2.95902431665937e-05
-1.35928221397337e-05
-1.66642588958185e-05
-7.55198425645463e-06
-1.61712422771948e-05
-3.39706773172473e-05
-7.94927722334858e-06
1.6893133432166e-07
-1.60614159417227e-05
-2.10800785767668e-05
-4.1838839892255e-05
6.78665995594904e-06
-2.73134019189294e-05
-1.97509978414375e-05
-2.88023235020861e-05
-3.24657662283634e-05
-2.43671697325342e-05
-2.5733024300351e-05
-2.25103077860245e-05
-2.54894133588193e-05
-2.53544891011339e-05
-2.32172156790771e-05
-2.46432909741581e-05
-2.6970224410051e-05
-3.66644654890268e-05
-2.30675938449827e-05
-1.10887040809978e-05
-8.58456067250613e-06
-1.73545054216451e-05
-2.21283305317253e-05
-3.35939154561372e-05
-2.45481962196283e-05
-2.67512119725255e-05
-2.19046301804352e-05
-3.11517767803459e-05
-2.19740033133187e-05
6.52754989100867e-06
-1.38153417557221e-05
-2.67201898832329e-05
-2.50867084301109e-05
-1.78405403429088e-05
-1.30992619461651e-05
-1.06326499858983e-05
-1.16182226456143e-05
-8.36029526828098e-06
5.80212670779265e-06
-1.07314233520928e-05
-1.80452823400409e-05
-1.93014219847653e-05
-1.6509121589685e-05
-1.03913996355056e-05
-1.50505192042016e-05
-3.52452854266254e-05
-6.56549570006145e-06
-1.04004403370233e-05
-3.0358397463949e-06
-3.48065234017481e-05
-2.03714052832351e-05
-3.23324298418332e-05
-2.42134007256582e-05
-1.60604877174759e-05
-1.84573627753663e-06
-1.80759309912721e-05
-1.96325323946161e-05
-3.68464339656748e-05
-1.1107993870074e-05
-1.21351297322691e-07
-1.56250089233322e-05
-5.40657191070653e-06
-9.88402787551539e-06
-2.38327806017887e-05
-3.36092185070285e-05
-3.8157682970603e-05
-3.69733887641078e-05
-2.44127297081761e-05
-3.02301654636288e-05
-2.75833881116551e-05
-4.35678493382689e-05
-1.53486772339042e-06
-4.00377662090777e-06
-1.92095121364133e-05
-3.54296883799053e-05
-1.11283745377996e-05
-2.43428737890651e-05
-2.87018852380732e-05
-8.68199582730625e-06
-7.26683564677845e-06
-4.50715760246876e-06
1.32299167354258e-05
-9.43511876626246e-06
-2.54168416750702e-05
-2.23067506464666e-05
-6.75261993056279e-06
-1.08622989465244e-05
-3.23276832645856e-05
-1.75030382671637e-06
-4.22730376281575e-05
-1.36787485439666e-05
-3.58160586842383e-05
-4.21056558358202e-05
-8.79369796588989e-06
-1.69637737080899e-05
-3.38832659591612e-05
-1.37362138360438e-05
-2.27279696761732e-05
-1.52987654715586e-05
-2.1613651789476e-05
-5.37120975133199e-05
-2.32581693254717e-06
-3.42924526697134e-05
-2.7219001092531e-06
-1.972060669538e-05
-4.14600214272522e-05
-2.70695792568691e-05
-2.78089937610506e-05
1.48022468800139e-06
-4.19645379772965e-06
-1.95794653359994e-05
-1.48198854526104e-05
-1.81758179784586e-05
-1.80424251450015e-05
-2.53477727021527e-05
-2.7353174094601e-05
-1.56591405364169e-05
-1.34828849425084e-05
-2.51457999680889e-05
-2.74174631992768e-05
-7.37003451330241e-06
-1.94307960458031e-05
-1.12236877509436e-05
-2.62514555623563e-06
-3.72200750724221e-05
-1.67075271501789e-05
-2.65555181380191e-06
-1.62850754459267e-05
4.41799876084219e-06
-9.64175771968054e-06
-2.51095593229784e-05
-6.63508072945961e-06
-1.98473286671642e-05
-2.28626131866169e-05
-1.55910385950743e-05
-1.95957715863539e-05
-1.81185698190548e-05
-2.08977086642002e-05
-2.71953239294298e-05
-3.53963695096536e-05
-3.65841761140882e-05
-2.87780540863849e-05
-1.00900769464981e-05
1.39274472749267e-05
-1.84603134510982e-05
-2.40312726206598e-05
-2.14683717780042e-06
-1.86677671177589e-05
-1.43849645350237e-05
-3.41099640526746e-05
-4.1962778693683e-05
-3.08334435886856e-06
-1.2356134643263e-05
-4.87189807871072e-05
-1.06820056543739e-05
1.77392754078034e-05
-3.2450914920922e-05
-9.47649534221978e-06
-2.16453101819219e-05
-1.66220954165095e-05
-3.3694050151909e-06
-2.59317606477326e-05
-2.07681246797398e-05
-3.35952003516319e-05
-2.35403693880032e-05
-2.29106939090639e-05
-1.42494089824116e-05
-2.26167337740881e-05
-2.71074217849669e-05
-2.39734989478029e-05
-1.05371271871157e-05
-3.22755427465216e-05
-1.82650740631762e-05
-1.22853777531087e-05
-2.39667036133513e-05
-1.15478661391631e-05
-3.11152534088586e-05
-1.55590693894144e-05
-9.57841748131215e-06
-5.79121127300274e-06
1.73434882328551e-06
-1.21407122173402e-05
-2.84981705354735e-05
-2.67000774488693e-05
-3.28521701647724e-05
-3.03799608469365e-06
-4.36941124539005e-05
-2.81062582197129e-05
-1.9153125716434e-05
-8.7677166811235e-07
-8.32379526674305e-06
-1.27314268451467e-06
-3.31878858719526e-05
-9.13754023632819e-06
-9.16859157456293e-06
-2.21576408066581e-05
-2.00242847199296e-05
1.19005321597434e-06
-4.78511990260987e-06
-1.01334042362045e-05
-2.1631536018356e-05
-1.19276051829711e-05
-2.74864762402193e-05
-8.36969043269759e-06
-3.43370981114434e-05
-2.01911048736425e-05
-9.97731220401392e-06
-1.39506060710594e-05
-9.70331560527381e-06
-4.17379952784662e-05
-2.07114276560087e-05
-1.49012379843858e-05
1.85965024658365e-06
-3.45110766504066e-06
-1.36601558263523e-05
8.87374438742982e-08
-7.2837483986116e-06
-9.63859027229335e-06
-4.94826055576841e-06
-1.65460087759328e-05
-1.23774160842103e-05
-3.10549016340026e-05
-4.57747060507902e-05
1.1035030327767e-05
-2.2957902088085e-05
-1.13966235764494e-05
-2.53225200074765e-05
-2.70500028241653e-05
-2.75738017139108e-05
-2.12402130163381e-05
-2.92471203086205e-05
-1.65508241773207e-05
-8.34666661079288e-06
-1.23329821618857e-05
-7.09381147777105e-06
-2.76298835544107e-05
-3.62193202831584e-05
-2.02744001361958e-05
-3.16336782121642e-05
-2.92944658582276e-06
-1.49609211654292e-05
4.55474466678964e-06
-2.33955947791962e-05
-2.06901039455371e-05
-3.71076443313575e-05
-1.7672070626027e-05
-1.63398585749216e-05
-1.85100749180853e-05
7.16148263045698e-06
-3.25422915876564e-05
-3.23168569394461e-05
6.05010376622391e-07
-3.25192856685773e-05
-2.33525161539113e-05
-1.18967097544727e-05
-4.95683825902677e-06
-1.86355089590735e-05
-8.1038690798797e-06
-1.84654698266462e-05
-2.43101046897841e-05
-3.18334736801561e-05
-1.72559990111374e-05
-2.90794261554556e-05
-4.28057374718992e-05
-2.53572842686091e-05
-1.69336843393378e-05
-1.75231787153634e-05
-2.94955393313513e-05
-3.18626462394512e-05
-2.48844385311256e-05
-2.60216281548863e-05
-2.52579413959408e-05
-3.73491627448339e-05
6.54445757507624e-06
-4.94386826775563e-06
-1.88437229123927e-05
-2.47566631567343e-06
-2.10661453572735e-05
-2.39977583555836e-05
-1.52869305920685e-05
-1.12189890490556e-06
-7.14845003092915e-06
-1.65972345273667e-05
-8.00465489658981e-06
-2.14682274052725e-05
-3.62163822349193e-07
2.33142872626136e-06
-2.47447270362703e-05
-2.49272871250872e-05
-2.2209836713761e-05
-2.59822206081213e-05
-3.84674450149829e-05
-1.53240004332914e-05
-2.63455515867641e-05
-1.88590282392203e-05
-1.98760690367021e-05
-1.96857648949591e-05
-2.86161907430201e-06
-1.91720486031451e-05
-2.80240902519133e-05
-2.72299163589637e-05
-8.4529077986454e-06
-2.47324163869298e-05
-1.79447236462202e-05
-3.31357435892853e-05
1.22414787626193e-05
-2.94353380608666e-05
-2.06865729875905e-05
-1.26967973610726e-05
-1.36296079487378e-05
-2.22288727881015e-05
-1.83712571833266e-05
-2.14937334060664e-05
-8.44554592051845e-07
-3.2996767302293e-05
-4.7186122972604e-05
-1.5648585789493e-05
-1.75964355181425e-05
-1.5159162719915e-05
-2.91677396606595e-05
-2.00962901653244e-05
-9.72527930476193e-06
-8.16936245147756e-06
-7.50774382948817e-06
-1.86571791965168e-05
-2.7160789688124e-05
-2.41526782654434e-05
-1.13252937448677e-05
-1.96119870181266e-05
-1.53459648238933e-05
-1.82329182883399e-05
3.95076857296301e-06
-2.97334956468204e-05
-1.5581107982863e-05
-3.36645780141993e-05
-3.48995651440865e-05
-1.90493295829512e-05
-3.4010955337146e-05
-3.09609793314447e-05
-1.27666728675409e-05
-7.19848507225588e-06
-2.93251666404889e-05
-2.08514737377757e-05
-2.23088330609353e-05
-1.04919274340912e-05
-9.23284663631829e-06
-1.8359932962564e-05
-7.29737921407364e-06
-1.85858874436735e-05
-1.0425839336501e-05
9.83757914972592e-06
6.98993970411619e-06
-3.90466076447269e-06
-1.62795461945608e-05
-6.80129886655363e-06
-1.33616579438945e-05
-2.36916426519971e-05
2.07142617555275e-05
-1.27590964395341e-05
-1.89366118957311e-05
-2.76281018351058e-05
-2.71304507276449e-05
-1.79816867133807e-05
-1.68116078918691e-05
-2.7020877879408e-05
-3.42891227947645e-05
-2.08247880463242e-05
-4.40735247731739e-05
-7.61360236738585e-06
-2.73641517884687e-05
-2.68517406302465e-05
-6.25555572246622e-06
-1.90557846970745e-05
-2.64602173809578e-05
-2.21088483644429e-05
-1.20540887996686e-05
-7.59306780659357e-06
-3.11578412255133e-05
-2.26958121511311e-05
-2.1536800821641e-05
-1.54926201192519e-05
-1.49413612417334e-05
-1.63220252699545e-05
-2.29744423377966e-05
-1.1971060536982e-05
-3.20846554401311e-05
-2.8329370806073e-05
-1.8522805866585e-05
-1.47077048232985e-05
-4.38706160545053e-05
-2.47891545829654e-05
-2.88746531484514e-05
-2.68120832833834e-05
9.55939041719065e-08
-3.87585524954043e-05
-8.47825801977992e-06
-2.2395908978034e-05
-9.8576692107389e-06
-2.84742169684013e-05
-3.72728753246185e-05
-9.47449291172806e-06
-2.40687373527124e-05
-1.87106741709037e-05
-2.48318852410902e-05
-8.68240540695741e-06
-1.20046641361324e-05
-7.93161035334242e-06
-2.78466571195465e-05
-2.86151849246795e-05
-2.00292782690395e-05
-4.44696089104713e-05
-4.02814158055352e-05
-1.75260672809289e-05
-2.89811416358543e-05
-9.21920512967338e-06
-3.44440090421916e-05
-1.05283962466111e-05
-2.79134535774735e-05
-3.74590909796982e-05
-1.55083414441806e-05
-1.54462972799536e-05
-1.08023604858227e-05
-2.30684632807822e-05
-3.86218294623858e-05
-2.84179830083328e-05
-1.78283313932151e-05
-1.19328410959033e-05
-1.81078818154755e-05
-3.3248042930061e-05
-1.11337479922339e-05
-2.31166188161282e-05
-1.5187823949158e-05
-3.14508532690899e-05
-1.39198853518922e-05
3.6890216293263e-07
-1.71149635414004e-05
-1.30830489928874e-05
-7.08978368877827e-06
-8.74943853589734e-06
-2.61889924401071e-06
-3.26494308869287e-05
-1.07147584710297e-05
-3.94984468276085e-05
-1.98806038861801e-05
-1.30455419186178e-06
-1.49072462681023e-05
-3.47570531092262e-05
-1.1932652052613e-05
-2.35171026997243e-05
3.04470430780077e-06
-3.0460713066136e-05
-1.82747193867791e-05
-5.37682305331006e-06
-3.3907300328368e-05
-1.59103844217662e-05
-2.92745866785211e-05
-3.48029881835648e-05
-2.79146358422015e-05
-2.84861290573397e-05
-1.01351229114806e-05
-3.25875998735933e-05
-3.83056557609119e-05
-2.71862082916499e-05
-1.42204128581411e-05
-1.25657309041297e-05
-1.18113415094785e-05
8.95731240939779e-06
-1.810516313391e-05
-5.1161040325234e-06
-2.93617489169146e-05
-2.70951584400077e-05
-2.24801514975552e-05
-1.47561838286247e-05
-2.186307850024e-05
-3.33352664210447e-05
-1.89543993629067e-05
-2.01391942266475e-05
-3.31142037936594e-06
-2.95330778363949e-06
-3.08195379482559e-05
-4.82940326675422e-06
-1.76990280846605e-05
-1.93687432341167e-05
-5.5925059832778e-06
-2.28525060186051e-05
-2.42819911221063e-05
-2.40066353377743e-05
-1.14757130799772e-05
-3.58948054396397e-05
-5.40581225941138e-05
-1.42464778333221e-05
-2.43744644627796e-05
-3.50962449354481e-05
-2.6565767897889e-05
-3.10068750314224e-05
-1.23629742070104e-05
-3.0436286782016e-05
-1.08779875917871e-05
-3.59258068243432e-05
-2.50706248194142e-05
-1.85089757666554e-05
-1.35194393488418e-05
-2.14484701883791e-05
-1.49459274604451e-05
-2.77916813316262e-05
-3.68836979605823e-05
-1.00533709840528e-05
1.36377630703144e-06
-3.09060385727e-05
-6.23493913633826e-06
-3.59453225262275e-05
-2.96968596883331e-06
-1.90819477630086e-05
-1.35730532428403e-05
-1.31405223002314e-05
-2.81787614254474e-05
-2.82134097025056e-05
-1.7324236538877e-05
-1.44893123648735e-05
-2.08302507069812e-05
-2.57231048114272e-05
-1.73991879900167e-05
-9.5065832098011e-06
-2.64479851761673e-05
-1.37067696314348e-05
-2.45947131589099e-05
1.00843175536701e-05
-3.2933165443861e-05
-2.02948306829721e-05
-2.20844662405098e-05
-1.44242221623205e-05
-2.33517636728024e-05
-1.13212586104695e-06
-2.00660705682216e-05
-6.1673801315865e-06
-3.15181575297565e-05
-2.97908368531063e-05
-3.99367022764078e-05
-5.8880137659913e-06
-5.67915109992207e-06
-1.34799610459329e-05
-2.42822419662798e-05
-1.60091506506308e-05
-2.59420002643404e-05
-1.40301018736262e-05
-7.56054316000358e-06
-4.78192598723876e-05
-1.30924517816149e-05
-2.63908256603321e-05
-2.82203450279278e-05
-2.32075672475806e-05
-2.76264042382342e-05
-8.48770902406243e-06
-2.72266569392858e-05
-5.22014558029121e-06
-4.39168044845839e-05
-3.3949168815094e-05
-1.19485409677161e-05
-1.14035713277814e-05
-3.74671753526964e-05
-2.1176420822212e-05
-2.4626764900414e-05
-3.68316473159989e-05
-4.38673892186584e-05
-3.29256204956948e-06
-1.35652037370495e-05
-2.49309181318453e-05
-1.05765901629448e-05
-1.21085026880607e-06
-2.54916323552415e-05
-3.47313675019263e-05
-1.82090800319679e-05
-1.43155397454473e-05
-1.6546990369603e-05
-1.71801396541218e-05
-3.78757419057572e-05
-3.59894010517915e-06
-3.12300579451722e-05
-5.47150411292334e-06
-1.66878346758799e-05
-1.87342630170145e-05
-2.68841073892941e-05
-2.30551635651286e-05
-2.43028750536819e-05
-3.55191355919081e-06
-8.15727234235501e-06
-1.81144343645456e-05
-3.18913935006495e-05
-3.05854982167255e-05
-1.68286781838436e-05
-1.56477390310662e-05
-9.88997237761875e-06
-3.34818000092821e-05
-2.00890008397829e-05
-1.4253987772847e-05
-3.72747751796498e-05
-3.1420437863674e-05
-2.24576388033245e-05
-1.31638593613852e-05
-2.0314472394519e-05
-1.02164883363521e-05
-1.9675261899669e-05
-3.07701214221936e-05
-3.31584626807146e-05
-4.10133489502356e-05
-2.69467782563011e-05
-7.37889108310854e-06
-9.39843266622202e-06
-1.64370123961888e-05
-3.23186388383233e-05
-2.33334624186111e-05
-6.49295506672938e-06
-4.55085298479136e-06
-2.57043824530092e-05
-1.68262951459929e-05
-3.22566827937167e-05
-9.58731251572193e-06
-1.26997179012241e-05
-2.18571525715781e-05
-3.69057362728528e-05
-2.17506988508869e-05
-3.03298432160672e-05
-3.48759581356507e-05
-2.65617158530447e-05
-2.69925861409477e-05
-3.46391865793012e-05
-2.38901116898331e-05
-2.23869394799172e-05
-2.43967062965832e-05
-1.54444118248444e-05
-2.5338233365528e-05
-1.82758301733867e-05
-9.99589046520131e-06
-2.69038109224768e-05
-9.46703764600565e-06
-2.29726929295888e-05
-4.64580247588419e-06
-1.30429384398421e-05
-2.30679563215075e-05
-1.71661318513647e-05
-9.20998293731963e-06
-2.42326242271596e-05
-1.85126744189456e-05
-1.12474897071888e-05
-1.04593011862912e-05
-4.6847686095417e-06
-1.68426435644533e-05
-2.08364533753577e-05
-2.75930548274897e-05
-3.63341126965917e-05
-2.99027598642512e-05
-3.61536029758921e-05
-1.41981960299783e-05
-1.84141635254231e-05
-1.74727548195748e-05
-3.93024816602379e-05
-1.68893818283577e-05
-2.20466113851172e-05
-2.5803149725488e-05
-2.91998258143843e-05
-3.95742244783157e-06
-2.01292395057156e-06
-2.61737159775914e-05
-1.11387242968063e-05
-1.73128611534486e-06
-1.47865134058956e-05
-3.2289992686141e-05
-9.89530078664185e-06
-1.03923516497508e-05
-4.15223951376385e-05
1.17575318235133e-05
-7.20779795631932e-06
-3.19432158348779e-05
-1.71156410586104e-05
-1.89713807236044e-05
-1.73188770669487e-05
-2.77694099503979e-05
-3.00728852718819e-05
3.20302971914426e-07
-1.39290595259843e-05
3.98308510168004e-06
-4.28113266952832e-05
-1.19155857632518e-05
1.96823209731237e-06
-1.85552731209797e-05
-2.6312154795859e-05
-1.49093916361038e-05
-3.62646664947662e-05
-2.82153992902688e-05
-2.53199104186191e-05
-1.02141482573264e-05
-3.85864681564248e-06
-1.76472593344541e-05
-1.89128884209771e-05
-2.69517265654891e-05
-2.60618727707952e-05
-1.13231321827915e-05
-1.08152039706527e-05
-3.57019417157264e-05
3.45966408861402e-06
-2.25317889461998e-05
-1.73162518636733e-05
-3.29804864741699e-05
-1.25600190393425e-05
-2.36013905293304e-05
-3.16125308212286e-05
-3.79483331664505e-05
-2.66135811964547e-05
-1.67891794569712e-06
-1.86220204295941e-05
-9.1117956289323e-06
-4.51663741553278e-05
-3.44286980163942e-05
-9.26217863600305e-06
-1.60830349718668e-05
-1.68841956387521e-05
-2.40802418910363e-05
-2.63279972415326e-05
-2.43032716668985e-05
-4.71913280694457e-06
-3.86185436517049e-06
-1.17846423816757e-05
-1.68052221646512e-05
-4.17089145181812e-05
-3.49094459963853e-05
-2.7335513973277e-05
-3.35090958510469e-05
-4.4707010850965e-05
-2.28828760724073e-05
-2.79226735741574e-05
-1.60014404949566e-05
-4.2342090200456e-06
-5.86707931358939e-05
-8.82786625768403e-06
-1.00045185528205e-05
-3.82319329395618e-06
-1.04673232348855e-05
-3.78528487144052e-05
-3.84202896244664e-05
-2.44447786384239e-05
-2.42222960479831e-05
-2.54077655133102e-05
-1.42873597902199e-05
-1.97629810185007e-05
-1.16932971431788e-05
-1.86009205861812e-05
-1.77293700958645e-05
-3.06806082630127e-05
-6.24809391968858e-06
-1.03665019904834e-05
-1.848271806623e-05
-1.49752256645403e-05
-2.00083252365386e-06
-6.07666066561229e-06
-9.72365102316504e-06
-1.93809017762503e-05
-1.5764505587141e-05
-2.90095611240644e-05
-1.76451392965499e-05
-3.03060808556037e-05
1.31677095406731e-05
-2.18719939295537e-06
-1.35660652381336e-05
-1.63514665428953e-05
-3.88058293428846e-05
-1.10980208385309e-05
-2.77877789210741e-05
-1.94178715681154e-05
-1.49314454466527e-05
-2.03132809396325e-05
-1.41860711481867e-05
-1.97351332310505e-09
-2.66596908698791e-05
-3.08941381017213e-05
-3.0757321067319e-05
-1.14072722072649e-05
-4.07232255520252e-05
-1.69078742282822e-05
-9.28397576885184e-06
-5.75459470447061e-06
-4.25490009508308e-05
-3.29638231631447e-05
-2.21934514237391e-05
-2.41420448860377e-06
-8.25727850512416e-06
-2.36207950104731e-05
-1.99870138940053e-05
-9.98003657567745e-06
-2.02283572718956e-05
5.50427645556044e-06
-4.38033768659592e-05
-9.34672912632484e-06
-3.48280976938997e-05
-1.40290205985846e-05
-2.60472694602359e-05
-3.32405908589008e-05
-2.56458020644386e-05
-2.14593314046823e-05
-2.5878736014517e-05
-2.16013861564603e-05
-1.09012178678598e-05
-4.0070245971306e-05
-3.87624883500765e-05
-1.82479976167078e-05
-2.72354511478541e-05
-3.26433258421482e-05
-3.18970178356647e-05
-2.143568733471e-06
9.03015423423628e-07
5.64561972158227e-06
-4.96143762101603e-06
-2.43390469548733e-05
-1.52026731619198e-05
-7.51421767540399e-06
-4.1046456193446e-05
-2.76225648384044e-05
-2.23951617105329e-05
-1.60503756277586e-05
-2.3728752422154e-05
-2.97327427491942e-05
-2.72493195279625e-05
-6.71680984405696e-06
-2.85536741606817e-05
-2.38861914514133e-05
-9.1816025237836e-06
-4.6498421616573e-06
-2.85087104417941e-05
-2.11305852291599e-05
-1.74429055435294e-05
-1.98174898481138e-05
-2.30612708322208e-05
-2.37672728754261e-05
-6.59846956632613e-06
-3.14525570296023e-05
-3.0718080972496e-05
-9.00327201503478e-06
-2.69839855499465e-05
-1.37144402670031e-05
-1.59754692609053e-05
-1.46708085212735e-05
-2.74934231913403e-05
-2.72052732654897e-05
-1.95492116991384e-05
-4.8793950418073e-05
-5.61252170494217e-06
-1.25359202891451e-05
-2.61458277932191e-05
-1.52251102262888e-05
-3.37217079634758e-05
-3.34646277238792e-05
-9.07465010321132e-06
-1.44174727777405e-05
-2.17075225970608e-05
-2.81990542781407e-05
-2.65201868170989e-05
-2.95810441306729e-05
-4.8088879463059e-06
-2.19904705908469e-05
-6.43120455628909e-06
-2.79632436380898e-05
-3.0240566228817e-05
-2.73467640188653e-05
-1.09551193341669e-05
-1.30606057652353e-06
-3.90113727833912e-05
-1.59494553621664e-05
-3.1342336987363e-05
-2.48003855792704e-05
1.27973759509553e-05
-2.03508441432053e-05
-2.89175412810065e-05
3.45771336057432e-06
-3.25017255452072e-05
-3.51664446395105e-06
-8.92826788531599e-06
-2.01300227256928e-05
-2.92022908413938e-05
-1.78439401153934e-05
-4.226779416229e-05
-1.16644935679963e-05
-2.10446406506425e-05
-4.55284121150584e-05
-2.37755228128511e-05
-1.07072618090064e-05
-2.73569954761343e-05
-1.91238632066308e-05
-4.69021423814376e-05
-1.16463777296164e-05
-2.32376921194851e-05
-4.51777932169829e-05
-3.86101299382171e-05
-2.07157071583596e-05
-3.54062425345903e-05
-4.05132359615715e-05
-5.18676899149406e-05
-1.48476319743033e-05
-2.55336378530739e-05
-1.89799850371927e-05
-3.67438857994726e-05
-2.19373767100151e-05
5.47650592152294e-06
-2.42533875108211e-05
-4.4725977157129e-05
-3.35579393454152e-05
3.69324373878524e-06
-2.77428291307645e-05
-2.33692113897372e-05
-3.2142324661694e-05
-1.59993005274061e-05
-2.3963167116316e-05
-2.53655925470187e-05
-1.37248954417283e-05
-1.86960591654326e-05
-3.2518520741654e-05
-1.61553636956061e-05
-1.46287554105354e-05
-1.07498675968795e-05
-1.40360378661433e-05
-1.3468537012557e-05
-3.89083971330064e-05
-2.09557655488161e-05
-2.11664588855458e-05
-2.26746798722788e-05
-1.92076803446026e-05
-2.17461389551875e-05
-1.53281208108736e-05
-2.81642930494747e-05
-6.48860567075281e-06
-1.88761333834058e-05
-1.06765577189689e-05
3.89511462696171e-06
-1.51997155002568e-05
-2.52249442444826e-05
-5.58382229055167e-08
-8.7940136424134e-06
-3.23328679568047e-05
-2.45841122076653e-05
-3.52696130431058e-05
-2.44007167408002e-05
-6.5942186005729e-06
-1.00884248652314e-05
-1.58051095843999e-05
-4.09671195479954e-05
-1.85556140419678e-05
-3.8327283659812e-05
-3.85608255345602e-05
-5.96505456668568e-06
-2.35899749714539e-05
-1.73636525019959e-05
-1.87319530673198e-05
-2.14957289565501e-05
-2.32297274824795e-05
-3.49743435179519e-05
-3.36076863087832e-06
9.92726064703528e-06
-9.36797618986748e-06
-3.05021826533139e-05
-3.52133666935399e-05
-3.19784108156143e-05
-4.92443089105254e-05
-3.80785291721786e-05
-1.94527680784016e-05
-3.48654144453245e-05
-1.72780234108346e-05
-1.88683281741278e-05
-1.85155131215881e-06
-5.41167856459023e-06
-3.66505385267296e-05
-2.02177171822683e-05
-3.97014521237598e-05
-3.11092228007796e-05
-2.33029770454585e-05
-1.52091217280774e-05
-6.43411186867543e-06
-3.08547087901219e-05
-1.53339806976014e-05
-1.58362275994751e-05
-1.07234429040235e-05
-1.32369651519235e-05
-3.16777208744073e-06
-2.5841195937995e-05
-2.53583574351692e-05
-1.3306389020738e-05
-2.38682399619854e-05
-2.74184544737445e-05
-1.07340156578825e-05
-1.26292323069026e-05
-1.9802912114334e-05
-1.86358252182519e-05
-1.40503802254647e-05
-1.59237419071798e-05
-1.81221849593143e-05
-5.69839427074984e-06
-3.58938480453334e-05
-8.3147283631671e-06
-1.94669210865844e-05
-3.29781478761655e-05
-1.82137539560686e-05
-2.47969601433709e-05
-1.92840651038251e-05
-1.75571646439478e-06
-9.68652674800026e-06
-1.58686248149736e-05
-1.67079486232475e-05
-1.609808883697e-06
-1.78085993455029e-05
-2.31899961293501e-05
-2.38796115965892e-05
-2.1125786216503e-05
-1.25589430063239e-05
-1.59020468635997e-06
-2.69345571717015e-05
-2.68650435083902e-05
-2.55904625494735e-05
-3.03737256304659e-05
-2.09865524080727e-05
-3.79059425501591e-05
-2.13350176326355e-05
-1.80486157416816e-05
-2.98814630168713e-05
-1.59463072324104e-05
-1.92942342078363e-05
-4.07404646856179e-05
-2.86557264266459e-05
-1.94655186362579e-05
-1.98215632240961e-05
-2.85616081296787e-05
1.18029374607319e-05
5.40091488716106e-06
-1.35067793161501e-05
-1.51097468141697e-05
-1.51333246899804e-05
-2.61412131983494e-05
-3.00695008590905e-05
-6.23260003754757e-06
-2.44699793677208e-05
-1.72367285109377e-06
-4.79181544050099e-06
-2.27252750456684e-05
-3.33956887513284e-05
-1.30976306472089e-05
-2.02167770844262e-05
-3.61465635462152e-05
-3.78175145343465e-05
-3.16797671967699e-05
-2.78892295335066e-05
-3.96902267488651e-05
-1.90436826799686e-05
-1.28071068374406e-05
-3.01813219534284e-05
-3.25736974767277e-05
-6.21479925191204e-06
-2.28127208380398e-05
-2.49409596306241e-05
-2.63279451653436e-05
-1.03234054892107e-05
-1.57261896717968e-05
-2.4263058420587e-05
-1.99448588555636e-05
-2.94719088593031e-05
-2.66354565069301e-05
-1.22629916196805e-05
-4.45550767298929e-06
-2.28148864170702e-05
-2.77329408184927e-05
-6.18995854398201e-06
-1.19962453115701e-05
-4.39273333409812e-05
-7.44649669971566e-06
-2.13633568052198e-05
-1.75650989669227e-05
-2.24446575355086e-05
-3.1589164185834e-05
-3.97020534458907e-05
-1.86957895467585e-05
-2.75933384157003e-05
-2.59090330442809e-05
-1.40022351593339e-05
-2.41323163422773e-05
-1.54620987807816e-05
-2.94765844344547e-05
-9.66790252208463e-06
-2.33464870622972e-05
-5.54189009856714e-06
-1.19052959142882e-05
-1.06495225871367e-05
-4.41070663213119e-06
-1.90961011522955e-05
-2.53560150576301e-05
-3.00964775365183e-05
-2.43371162319133e-05
-1.95567116849628e-06
-2.29001585068382e-05
-1.6564100821828e-05
-2.54770185583128e-05
-9.1539268111497e-06
-3.28436367396369e-05
-2.85405242224251e-05
-2.00891363150014e-05
-7.22346133898648e-06
-1.42556616392755e-05
-3.59136049464746e-05
-2.57505234673896e-05
-1.21323928722919e-05
-2.40268959514499e-05
-3.38593064705718e-05
-2.27647030989565e-05
-1.81772690092117e-05
-2.57667730809391e-05
-1.32278943359658e-05
-2.59783486301787e-05
-2.47971259302561e-05
4.65747244729943e-06
-1.2361172603841e-05
-2.98003066622773e-05
-2.60863709306634e-05
-1.47393262959402e-05
-2.83928142464941e-05
-1.66869879227335e-05
-2.3754332632811e-05
-1.35268199887934e-05
-4.01675595932441e-05
-1.72643600602918e-05
-1.73039567758889e-05
-1.82665028490494e-05
-2.02248091996742e-05
-3.45987728402811e-05
-1.34140440642663e-05
-2.78742075756232e-05
-2.20213417847127e-05
-3.951159471316e-05
-4.50619137530403e-05
-1.49274766778869e-05
-2.8339718373299e-05
-9.99717729018802e-06
-9.01619076558249e-06
-1.18659497430928e-05
-2.60364311843276e-06
-7.46821619447651e-06
-2.93678309210879e-05
-2.64523101273512e-05
-3.61299524540834e-05
-2.44884795717307e-05
-2.77382384687121e-05
-5.04112612856293e-05
-1.06441427450972e-05
-2.95704639002332e-05
-2.29655318837485e-05
4.41849556939211e-06
-3.10169698956416e-05
-4.09414763565739e-05
-3.03239831914765e-05
-5.967530592153e-06
-7.95565942622113e-06
-1.68926302970041e-06
-1.0815418991796e-05
-2.41067587607844e-05
-2.05382154237411e-05
-3.43778536331476e-06
-3.06291477539085e-05
-2.59782646820483e-05
-2.64653917227871e-05
-2.54352990383702e-05
-3.130451165165e-05
-6.4330067229396e-06
-2.28021621306716e-05
-2.28764369824084e-05
-1.55641517584723e-05
1.40163619228947e-06
-1.38643495747609e-05
-2.45461075905671e-05
-2.12163834876087e-05
-2.00381605471646e-05
-1.7101616277726e-05
-2.76525311489514e-05
-1.39442169870416e-05
-1.97916800659451e-05
-1.87243038444672e-05
-2.83135286063766e-05
-2.5963470461862e-05
-6.24119229428687e-06
-4.51458655971592e-05
-2.28243777565081e-05
8.01759391559063e-08
-6.74313715510988e-06
-8.84992882176014e-06
-2.69580016232639e-05
-2.40941404724688e-05
-2.30637165541195e-05
-1.59202792796619e-05
-3.03281527717155e-05
-2.13932915513789e-05
-2.42175591441506e-05
-3.34264236599398e-05
1.3028332452804e-05
-2.29979908603033e-05
-3.31861031926019e-05
9.68832350290108e-06
-6.7097756709228e-06
-1.04337555780834e-05
-1.11359988765837e-05
-3.90316543530458e-05
-1.33892047414177e-05
-3.17279684513057e-05
-5.7194018208142e-06
-1.98731978951948e-06
-4.34494280777728e-06
-4.76141833492647e-05
-8.86110082857582e-06
-2.75244482109931e-06
-6.11656616728083e-06
1.91905142100346e-06
-2.66863432975883e-05
-2.62817389714092e-05
-3.29719989963912e-05
-1.0421600974527e-05
-1.19372355969858e-05
-2.62585263532245e-05
-5.02055470373887e-05
-6.05079012126502e-06
-3.26455693601976e-05
-1.90231610608169e-05
-1.58600896237459e-05
-3.33045911526592e-05
-1.72161776138227e-05
-1.55858475935179e-05
-1.57488855613562e-05
-2.86292304260412e-05
-4.39215441805108e-05
-1.58673454791504e-05
1.03554073502961e-05
-2.50045877831103e-05
-4.66943645838848e-06
-2.36576021403107e-05
-2.15044070307385e-05
-4.75016452918793e-06
-8.79029877990435e-06
-2.26675099466257e-05
-1.327022306742e-05
-2.35266547488713e-05
-3.73516242036864e-06
-8.8709044187798e-06
-2.9387294873089e-05
-1.78791545682797e-05
-1.90951819303993e-05
-1.59444630805297e-05
-3.4259309954991e-05
-1.35097951958434e-05
-8.87536068188856e-06
-2.83342341730889e-05
-2.79591695124224e-05
-6.07689135325543e-06
-1.46191868353654e-05
-4.7528188142517e-06
-1.47124801308173e-05
-2.44269329090084e-05
-2.61854921710184e-05
-2.64645097806879e-05
-1.1581395242096e-05
-2.35657328918577e-05
-6.53863287026323e-06
-2.44968807799167e-05
-9.24100588852595e-06
-2.54914332923302e-05
-5.31594665300496e-06
-4.22828261248234e-06
-2.10796490959725e-05
-1.90083966414921e-05
-1.65169662147573e-05
-1.91305555311012e-05
-3.71881524911683e-05
-1.69765792771771e-05
-1.70964471527972e-05
-1.36791674068929e-05
-3.16232760334249e-05
-1.14473770940191e-05
-2.10724920940847e-05
-1.55149365800834e-05
-3.22521082687092e-05
-1.65043569671112e-05
-2.38613429335375e-05
-3.34586623419818e-05
-1.34419095843743e-05
-2.00636022131232e-05
-2.84908135428687e-05
-4.60698813224916e-05
-1.56623330147657e-05
-1.45836489166946e-05
-3.42281181431689e-05
-3.6593501193679e-05
-1.16316495300648e-05
-2.08558484588308e-05
-1.21462820770772e-06
1.98599022370646e-06
-1.91413748414115e-05
-1.373735572065e-05
-1.130286202142e-05
-2.28069865189644e-05
-2.0249626759007e-05
-2.3272485212109e-05
-3.49253600826918e-05
-1.32515490790244e-05
-4.75375698196452e-06
-2.89694945315578e-05
-5.27463963527419e-06
-1.34681163266889e-05
-1.30196081668005e-05
-7.7473376856056e-06
-3.61819794406293e-05
-8.27814992301693e-06
-2.80647182302656e-05
-2.26651284833512e-05
-2.63433242386818e-05
-2.47119385965057e-05
-1.65215541212839e-05
-3.92819828626651e-05
-1.78878605332626e-05
-3.80728309450301e-06
-1.82239361368304e-05
-7.91091089031919e-06
-6.80328710584946e-06
-2.45696452096696e-05
-1.47045984385979e-05
3.95937509197696e-06
-1.25372718453629e-05
-3.28208362613582e-05
-2.10900645941331e-05
-2.2120907012594e-05
-1.1337808718694e-05
-9.84145904451254e-06
-1.3942993164555e-05
-1.71072383573147e-05
-1.38658462080622e-05
-2.38740748683136e-05
-3.72250585666965e-05
-8.11017014854783e-06
-2.46454179546413e-05
-2.59173464023563e-05
-1.21237965903061e-05
-4.27368406444582e-05
-2.2716582469656e-05
-3.55703700599273e-05
-1.03848854644674e-05
-1.55811954139036e-05
-1.99822306119939e-05
4.28273483579407e-06
-2.66076787565607e-05
-1.21655346228853e-05
-1.91089882710679e-05
-1.95898177013517e-05
-8.97301346241266e-06
-2.99404867912229e-05
-2.23182535413308e-05
-2.14682538245825e-05
-4.44380981378859e-05
-2.0676496884717e-05
-1.44129640591577e-05
-4.97068485796414e-05
-7.08903271756231e-06
-4.49723775879346e-05
-3.84058990428252e-05
-2.904658637986e-05
-1.33913550227085e-05
-1.38067235797017e-05
-1.6946189753966e-05
-3.42742347673654e-05
-5.58300673289054e-05
-2.87652071350114e-05
-3.92723937943358e-05
-1.41315994986958e-05
-5.38175160444685e-05
-3.91304902959146e-05
-2.46352446258136e-05
1.48355422350093e-07
-2.28745408690081e-05
-2.32600118434186e-05
-3.49521194231553e-05
-2.84294823200199e-06
-2.62368666626165e-05
-9.83604654568551e-06
-3.56440895054926e-05
-3.8477587654274e-06
-2.49675687774861e-05
-1.08391172775016e-05
-2.20851618129535e-05
1.22017070318033e-06
2.91203722496175e-06
-1.94279500663437e-05
-3.79925369003612e-05
-2.53209809808462e-05
1.51954756742988e-06
-1.74097683260575e-05
-1.74227875649756e-05
-9.59667128274313e-06
-1.18932089709537e-05
-9.47178771111892e-06
-3.83840042246177e-05
-2.81619304380408e-06
-2.80775346936237e-05
-5.82942826604142e-06
-3.64901227937304e-06
-1.39260504346898e-05
-1.02038668944632e-05
-1.2743037047476e-05
-2.48768224931763e-05
-7.49131647030646e-06
-5.39413280346677e-06
-1.77737724666254e-05
-2.30020315225571e-05
-1.44925902318565e-05
-1.10789389247755e-05
-2.69868750482694e-05
-5.01703952510996e-06
-7.47383896824929e-06
-1.86831831040977e-05
-3.12574943935606e-05
-1.19791843374673e-05
7.15703729844748e-06
-3.04979110237822e-05
-2.47663385965765e-05
-2.14671831700496e-05
-5.04022123503085e-06
-3.11605188782298e-05
-9.11140521763898e-06
-8.58657379363774e-06
-1.54841786326957e-05
-1.3236867647261e-05
-3.7395660649098e-05
-1.80722746363008e-05
-2.57772915566898e-05
-2.17883653170957e-05
-4.33463015630651e-05
-2.06867840899389e-05
4.3486105481587e-06
-1.13091504225235e-05
-1.05444300501849e-05
-1.50412518973013e-05
-3.13548980260415e-05
-1.54328449549597e-05
-2.82868656947726e-05
-1.84669741800198e-05
-3.40053998219697e-07
-1.54281877710007e-05
-2.01962528663843e-05
-3.251927531782e-05
-2.51698824545251e-05
-4.51947965922029e-05
-9.96864559139914e-06
-2.02769300647033e-05
-3.53165739065296e-05
-2.55121316445589e-05
-1.08657829385829e-05
-1.99389252003461e-05
-1.37961949311754e-05
-1.26622621830874e-05
-2.61440514875282e-05
-9.81640182396154e-06
-2.79920361625985e-05
-1.98878496072102e-05
-1.5198865921765e-05
-8.74857372331542e-06
-2.10094645533813e-05
-1.96404083244141e-05
-7.58838543258673e-06
-2.85548238967979e-05
-2.40856729216907e-05
-1.58685946326535e-05
-3.32313379999373e-05
-1.08676322730237e-05
-2.06763595267779e-05
-2.24509605762546e-05
-1.71114905163508e-05
2.02322967550987e-06
7.95909837429878e-06
-1.68654322782097e-05
-2.91864447267453e-05
-2.42977764783215e-05
-1.73442153421331e-05
-3.81790872231972e-05
-2.86422547951813e-05
-2.13917955959462e-05
-2.47084196466357e-05
-9.33170417961053e-06
-2.53324368002063e-05
-1.6620445334215e-05
-1.68161189559688e-05
-1.52725717891767e-05
-5.62374804567273e-06
-2.35759164496997e-05
-2.21599935057029e-05
-1.85939644323128e-05
-3.04536148754002e-05
-2.76105234307953e-05
-7.42229711492856e-07
-7.20022321487429e-06
-2.7437779290299e-05
-1.48729190558171e-05
-2.98900132712901e-05
-2.93016138566559e-05
-1.41655125045009e-05
-3.62640830576582e-05
-4.91980722210078e-05
3.39968991430983e-06
-1.86079087698833e-05
-3.67107963215771e-05
-2.923493057429e-05
-2.35543056126838e-05
-3.93680861499063e-05
-2.51545537741428e-05
-3.45168449380883e-05
-4.06911555428736e-05
3.73795376000079e-06
-2.29292799963523e-06
-9.71411533149245e-06
-3.68993287754624e-05
-2.72219066671967e-05
-3.52805902943642e-05
-2.17513045765004e-05
-2.58849415441095e-05
-3.14744502829536e-06
-2.05065351809597e-05
7.014377197265e-06
-2.93196920757932e-05
-3.7981916891332e-05
-4.13050655150943e-05
-2.17634178093977e-05
-3.02387249907458e-05
-3.18768936931579e-05
3.57109596446824e-06
-1.83759924985096e-05
-3.95246134101732e-05
-8.2214566974957e-06
-3.22584447080647e-05
-1.52861991592308e-05
-3.64943155727507e-05
-5.29349275358302e-06
-3.4221882201933e-05
-2.15902289017435e-05
-2.33138770997264e-05
-3.36486981150714e-06
-1.9971319565395e-05
-1.553777165616e-05
9.22160281645228e-06
-2.34907377436878e-05
-5.08981455907464e-05
-9.61392909209218e-06
-1.8309674290976e-05
-2.07621844240042e-05
-9.20674411625751e-06
-4.94657377412991e-05
-2.02577755736372e-05
-1.62543990136037e-05
-1.89264106117872e-05
-2.06723379297651e-05
-2.3449835741745e-05
-2.38145541646739e-05
-2.60685572983791e-05
-9.34619152225751e-06
-1.41182842961572e-05
-2.81211142958224e-06
-2.87271693297044e-05
-6.75317717623105e-06
-1.27731413826102e-05
-1.75310829729599e-06
-1.99316071588994e-05
-6.44242997558961e-06
-2.07582842654655e-05
-2.73829133934365e-05
-2.40612409571491e-05
-2.7022619406643e-05
-2.5988849880509e-05
-2.98339256806504e-05
-1.48085781509647e-05
-1.4576178801564e-05
-3.11995089560482e-05
-3.00689114881929e-05
-1.54957380245559e-05
-2.21637136401059e-05
-1.85100958452395e-05
-1.56282454939131e-05
-2.51973097957915e-05
-2.31748027956663e-05
-3.07640159060826e-05
-1.29164378194094e-05
-3.89179622129346e-06
-1.04137273820545e-05
-3.96330709422727e-05
-8.75725609563045e-06
-8.9945899369066e-06
-2.02161248761187e-06
-2.32915545947231e-05
-1.5052525734164e-05
-2.5219831505551e-05
-8.34997025546206e-06
-4.14365143083942e-05
-3.55945827237259e-05
-2.10578974200621e-05
-4.00892234219237e-05
-3.79790645158913e-05
-2.41126148258197e-05
-2.07245018049036e-05
-4.956418857768e-05
-4.6066925977195e-05
-4.70650774030954e-05
-3.0346557712223e-05
-1.29249117636901e-05
-2.58982001114876e-05
-4.06466652795122e-05
-2.31922291743849e-06
-1.88165211488243e-05
-2.17824131526814e-05
-1.96313079347855e-05
-1.61961387729613e-05
-6.99440025983407e-06
-9.65086860635737e-06
-3.04364903685393e-05
-1.57163494048096e-05
-3.66879754208843e-07
-1.28635908273263e-05
-2.8312301465707e-05
-2.0890313615284e-05
-1.69127718046103e-05
2.54858484974521e-06
-2.89429696028618e-05
-2.32110900208362e-05
-1.50211659586977e-05
-1.37819502378001e-05
-1.42000405319864e-05
-1.33045753217629e-05
-2.01428944169777e-05
-3.64063263131742e-05
-2.02196363373561e-05
-2.75944091944632e-05
-8.8897730503413e-06
-3.21207076808799e-05
-1.6321999860515e-05
-2.20115637541024e-05
-2.41308011719721e-05
-3.66625504553402e-06
-1.13726406723852e-05
-8.97290935206525e-06
-2.06991121952671e-05
-9.45956267946595e-07
-1.07225678165752e-05
-1.46666140835926e-05
-2.42925932657087e-05
7.07029813933643e-06
-5.30570876099725e-06
-2.53267757188665e-05
-3.09207941763013e-05
-2.43147667602029e-05
1.1202276235063e-05
-3.57488856608747e-05
-1.31486825790941e-05
-1.51277937985111e-05
-3.19374869624285e-05
-2.65719458935673e-06
-5.63459011608737e-06
-1.92584829603955e-05
-1.67748031807763e-05
-1.45559997935895e-05
-2.62043548446633e-05
2.29759337243861e-07
-4.16057746736235e-05
-3.81865184653577e-05
-1.2821168568275e-05
-2.6258276650677e-05
-1.13703947538986e-05
-3.17892200775048e-06
-2.01001556823167e-05
-7.24047023712966e-06
-2.60120585894319e-05
-5.523609408297e-05
-2.96674857726687e-05
-2.78229311857338e-05
-2.45934894592903e-05
-2.88995080839144e-05
-2.03255817978128e-05
-2.38949948611294e-05
-1.07722641835609e-05
-3.13946853361723e-05
-1.76714276820613e-05
-3.88329678042094e-05
-1.50679861763438e-05
-2.26344700555376e-05
-2.87896700265713e-05
-2.72347125549886e-05
-1.13965557343043e-05
-3.94956552310775e-05
-2.91382482549078e-05
-1.17815182219525e-05
-3.7907679600929e-05
-1.32405399724288e-05
-1.43292421585127e-05
-2.77680706813228e-05
-4.34104238002545e-05
-1.04993974791397e-06
-2.95454837801296e-05
-4.37685030992745e-05
-1.79667491785692e-05
-4.41832070569274e-05
-2.89906560091588e-05
-2.28520900332161e-05
-2.7105656468492e-06
-3.22110300562659e-05
-5.55687413943539e-06
7.10641392852897e-06
-1.58360006964429e-05
-3.33066977579911e-05
-4.46240606821942e-05
-1.6623960330337e-05
-1.46272368711235e-05
-2.28715558124978e-05
-2.27361066399954e-05
9.65398081763929e-06
-1.70128519059688e-05
-1.02061652078089e-05
-1.92681919060315e-05
-2.12319752072192e-05
-2.85548861974996e-05
-1.46507135843117e-05
-9.1516839779579e-06
-3.92198667336017e-05
-2.91100712348131e-05
-1.64290935533632e-05
-2.43358173327742e-05
-1.89582306484231e-05
-2.36219133335747e-05
2.62435167561114e-06
-3.70682350338082e-05
-1.54839474258709e-05
-7.99646189608669e-06
-1.78450126467883e-05
-1.97926124446331e-05
-3.52863679284483e-05
4.02998419147169e-06
-6.45612018231331e-06
-2.38095789546603e-05
-1.30539754576441e-05
1.8190165702111e-06
3.61162665607809e-06
-2.58271132996893e-05
4.47289635463656e-06
-3.80565493619492e-05
-3.05881680044764e-05
-5.45297850284487e-05
-3.24572088895314e-05
-5.21083350374277e-06
-3.32707510214661e-05
-5.68645946665475e-05
-2.07786055536804e-05
-2.64277248701221e-05
-2.56584476181119e-05
-2.04917315597558e-05
-2.91954210800712e-05
-1.65565820644182e-05
-4.85921276727463e-05
-3.52423472506945e-05
-1.75766815359739e-05
-2.97163498996905e-05
-3.08079866981349e-05
-1.05796310022447e-05
-2.87297384119879e-06
-1.07289260655457e-05
-6.09368811588661e-06
-4.2885962303653e-05
-1.74468148916304e-05
-3.5319971631184e-05
-1.94245054089391e-05
-4.54777762970248e-05
2.3216612833281e-06
-3.95446058441608e-05
-3.52201105232537e-05
-3.24240186715156e-05
-2.67599598452785e-05
-3.29146704593653e-06
-1.84645382344531e-05
-4.19429364567964e-05
-3.34065680711265e-05
-2.69606810489673e-05
-2.64506752247091e-05
-1.8489713091337e-06
-3.83143271297475e-05
8.45522476659246e-06
-1.34376548206515e-05
-2.99482809938062e-05
-1.31530477024415e-07
-2.97203091619929e-06
-2.30671778695579e-05
-1.3441818589004e-05
-1.82691139751467e-05
-1.37584531464673e-05
7.84368494288191e-06
-2.55282723848837e-05
-1.3555892939492e-05
-1.25002347568844e-05
-2.86448557600236e-05
-2.45504960201211e-05
-1.1740669539611e-05
-2.04456846385182e-05
-8.50618071591605e-06
-8.81014532131468e-06
-2.7873035597025e-05
-4.38100745241307e-06
-2.92779688593782e-05
-1.78878802047002e-05
-4.37462769786975e-05
-1.9407608263861e-05
-2.25988030294793e-05
-2.71123863774442e-05
-1.81451029069367e-05
-2.83924405175796e-05
-4.13969061635621e-05
-2.54746464468676e-05
-1.48008273375244e-05
8.2244075469173e-07
1.52816666221198e-07
-2.72963268027395e-05
-2.54788730026185e-05
-2.87149380559733e-05
-5.55220200335395e-06
-1.55041187876165e-05
-4.41871559459119e-05
-4.18761017757233e-05
-7.0592831160432e-06
2.50727415162004e-06
-2.09346644035068e-05
-2.72197605970029e-05
-1.96055386339843e-05
-2.93236313653749e-05
-1.60872412982556e-05
-2.46614845448973e-05
-1.44522901860596e-05
-2.28430135601281e-05
-2.4351234949741e-05
-8.02288092938529e-06
-2.58922083501506e-05
-3.58507990026892e-05
-2.95278288081292e-05
-9.86409948688923e-06
3.33122967375466e-06
-5.47518528858205e-05
-1.07735987519873e-05
-3.27067029529006e-05
-3.06692401760248e-05
-2.62754021046496e-05
-9.33949666008159e-06
-1.66503103217923e-05
-1.31489115971895e-05
-1.39644198056524e-05
-2.10799010899588e-05
8.0354189365408e-07
-2.73369826615773e-05
-2.94475129164488e-05
-2.48686341835565e-05
-8.86059409481295e-06
-8.42753820058682e-06
-6.48467368356533e-06
-4.11937836943816e-05
-2.26256507758142e-05
-2.30973107626356e-05
-3.28141750549403e-05
-2.34602448500325e-05
-2.9903819066011e-05
-2.90697363477435e-05
-3.98678038506037e-05
-2.12500792073352e-05
-1.88689504794774e-05
-3.93090930175178e-05
-1.73343850309336e-05
2.7913752237339e-06
-1.88102665175761e-05
-1.44828745627885e-05
-1.54858718727148e-05
-2.1827962859741e-05
-4.15814349890348e-05
-1.44507300185258e-05
-1.30500693016881e-05
-1.14778976675871e-05
-1.03684998992149e-05
-1.61054566259028e-06
-2.7570330344811e-05
-1.69245097679814e-05
-1.75608895900657e-05
-2.88543607025122e-05
-1.33080872125928e-05
-3.52159936936377e-05
-3.37966250439369e-05
-3.04779383042912e-05
-2.03118271707158e-05
-2.71618314255837e-05
-2.64783569161036e-05
-1.95911707129975e-05
-1.57060854185099e-05
-2.181905896911e-05
-4.0246019478146e-05
-1.13901914881567e-05
-1.35827756819334e-05
-2.3632532737596e-05
-2.27400750045249e-05
-2.83782081579635e-05
-2.90903583730024e-05
-9.16888708970187e-06
-1.60186321601571e-05
-1.91297981376453e-05
-1.59752780573855e-05
-1.97163646130354e-05
-2.39272369852089e-05
-4.15922571899626e-05
-3.08180993323948e-05
-1.87553909856659e-05
-5.27238251426441e-06
-1.8179697265138e-05
-6.84278057804607e-06
-3.68909681188597e-05
-3.47975968450315e-05
-3.76470633930468e-06
-1.68035521562369e-05
-3.36622713234391e-05
-9.84776331212022e-06
-1.3799353778985e-05
-3.10891314648878e-05
3.1698045559752e-06
-3.04388832026646e-05
-2.48230134505754e-05
-2.1339758798445e-05
-2.28125022223213e-05
-1.62963596313046e-06
-2.57424183839231e-05
-3.8096100390271e-05
-3.63803556871691e-05
-1.73925590536149e-06
-1.37152647937466e-05
-3.84796114796441e-05
-1.40263656247527e-05
5.69479632086723e-06
1.27207078488425e-06
-1.62785993967839e-05
-3.07351297649395e-05
-3.17560115576444e-05
-3.37016273037222e-05
-2.83474077431452e-05
-5.30019632246844e-05
-9.96748490777788e-06
-1.54295115497574e-05
-2.30462822182518e-05
-2.74001170572755e-05
-1.87719396350098e-05
-3.29274580076698e-05
-1.4387378258351e-06
-9.39274567838901e-06
-2.80286422885801e-05
-2.03403792273412e-05
-2.6570993328497e-05
-5.30315525058276e-05
-3.68692648368691e-05
-2.04871962735763e-05
-3.64912847470619e-05
-1.28263501025052e-05
-3.21390106874648e-05
-3.1513785042998e-05
-3.49774881842595e-05
-4.55583094489447e-05
-2.94896760582163e-05
7.66804149433405e-07
-2.60949010545742e-05
-1.82064043295825e-05
-2.72556504700125e-05
-7.99856775569324e-06
-3.66850942924572e-05
-2.17605788750027e-05
-3.14632950358882e-05
-2.17459594652611e-05
-2.19296653965151e-05
-1.36537315895661e-05
-1.67363031444058e-05
-2.44622456996647e-05
-4.1057582522272e-05
-2.82276816300247e-05
-2.92156007733283e-05
-1.52836004896839e-05
-1.46518192500535e-05
-1.038665817797e-05
-4.16759482533651e-05
1.33230632585027e-05
-3.80673955920147e-05
-1.04695170944719e-05
-3.29434614337016e-05
-4.30678536553327e-05
3.47837187453205e-06
-3.20166776056283e-05
-4.24664384626892e-06
1.76668821746827e-06
-2.21782889634492e-05
-1.04450217728173e-05
-3.02954656843324e-05
-1.35592180849952e-05
-1.55206043628163e-05
-1.17298335221346e-05
-3.85870871250186e-05
-1.30450849472223e-05
-2.8992407055425e-05
-1.71720212027248e-05
-3.11326670863938e-05
-4.4489264175922e-05
2.92891274150523e-06
1.56597367185005e-05
-3.19941300976718e-05
-1.23966727460912e-05
-2.44415722937153e-05
-4.1630763708499e-05
-1.66277412712743e-05
-1.7041445612287e-05
-5.86027935915285e-05
-2.31494118518883e-05
-1.07024418931184e-05
-9.83318494989023e-06
-2.5852287359641e-05
-2.35342815277924e-05
-2.87849793932886e-05
-2.6672579052331e-05
1.60159546196082e-05
-2.10360087252881e-05
-2.86772987250429e-05
1.04493242416282e-05
-2.23615164804577e-05
-2.56407755645921e-05
-3.22405967721626e-05
-1.27200770904891e-05
-1.75459885721266e-05
-1.31822801826624e-05
-3.71943838219081e-05
-3.78052983178667e-05
-2.44632494788887e-05
-1.92158815232967e-05
-3.08113016461349e-05
-1.78673583649214e-05
-2.81765057873854e-05
-1.3659599671264e-05
-2.32228499951629e-05
-4.89167048887632e-06
-2.92632423725343e-05
-2.66783148584617e-05
-2.84395083882084e-05
-1.10907431466602e-05
-1.97865884778301e-05
2.63808678280653e-06
-1.56065470384309e-05
-3.96920840731042e-05
-2.80066595860477e-05
-3.16785773360663e-05
-1.49628759241946e-05
-1.14592900968159e-05
-8.85632863044828e-06
-2.65811710621102e-05
-4.06880688272867e-05
-1.99403087187145e-05
-1.68860295412405e-05
-1.13368779367943e-05
-4.61497011174321e-05
-1.65488398499425e-05
-2.63197818696382e-05
-1.24126732819036e-05
-2.89881821986376e-05
-4.37582273924471e-06
-2.22566882706664e-05
-3.7709673927313e-05
-3.92803092073246e-05
-2.34206419815244e-05
-2.33600407983857e-05
-2.30913088935301e-05
-2.52695354181944e-05
-3.570707284331e-05
-1.75026371031929e-05
-3.69542254453084e-05
-1.58682519483521e-05
-2.53465720340136e-05
-1.82267494946117e-05
-2.28557488448028e-05
-6.90124380120957e-07
-4.41657131116504e-05
-1.07345155776572e-05
-1.45998958391172e-05
-6.89153007233077e-06
-2.26684242131159e-05
-2.3446240789923e-05
-3.38180629933792e-05
-8.93298783995175e-06
-4.23370552388505e-05
-1.06588989642618e-05
-8.37923655042159e-06
-1.05657091254299e-05
-2.41420686997879e-05
-1.8068721738629e-05
-3.51763848004749e-05
-2.12635950733378e-05
-9.11351181390827e-06
-1.88414765278633e-05
-2.53991710021606e-05
-5.71855266511711e-05
-7.12908103170712e-06
-2.56124426070275e-05
-3.17290695215476e-05
-3.41077417349727e-05
-1.53039327328772e-05
-1.50844563390701e-05
-1.77526474874048e-05
-2.31715838232888e-05
-4.06996181765874e-05
-4.48587029305017e-06
-8.49477118897074e-06
-2.94977888404507e-05
-3.44849278563118e-05
-4.57587717754424e-06
1.06853864028467e-05
-2.73199733149281e-05
-3.98335305705736e-05
-3.10915566145574e-05
-8.54246362814374e-06
1.37315723553977e-05
-1.62547347697757e-05
-2.09563438038545e-05
-1.46767441224495e-05
-2.58038152585768e-05
-4.7357706652045e-05
-1.54393649866878e-05
-2.01147228845307e-05
-6.70411176644887e-06
-2.14523375922285e-05
-3.60764062126579e-05
-1.4833543310074e-05
-6.47066390521351e-06
-4.0702815105418e-06
-6.52576578791004e-06
-1.43940592418533e-05
-1.51089648453514e-05
-2.5050586593607e-05
-3.55811686216973e-05
-1.38491075175767e-05
-2.62322506461872e-05
-2.22444352028059e-05
-1.31936088648716e-05
8.15690203920145e-07
-2.51414778811031e-05
-1.20462535942783e-05
-4.41852093867771e-05
-2.14301802576673e-05
-2.87356458033381e-05
-1.47473417596542e-05
-1.73364468301533e-05
-8.50156207164873e-06
-6.95079404003448e-05
-1.43944446634143e-05
-2.21758997022408e-05
-1.98260487851511e-05
-3.36027957006898e-05
-3.12741616632742e-05
-1.35866130136306e-05
-2.35937405371529e-05
3.58083043446839e-06
-3.73735943471356e-05
-1.18179125864213e-05
-1.37907927223276e-05
-1.15576045822092e-06
-2.85120423632429e-05
-7.72294153315846e-06
-1.3143277837227e-05
-5.62365757236482e-06
-2.02730646668455e-05
-3.26082306620669e-06
-2.72436740179029e-05
-1.93508381445315e-05
-1.96385695349364e-05
-2.36958926423573e-05
-9.5018896103897e-06
-2.28184039140687e-05
-2.25722693374765e-05
-3.07055189820307e-05
-3.94104234028411e-05
-1.44764334633173e-05
-1.94729505190515e-05
-3.34710746301608e-05
-2.10785085895977e-05
-2.90892513520499e-05
-1.86065328061857e-05
-2.65206788336378e-05
-8.22464526996782e-06
-2.36621795733468e-05
-3.42821639055722e-05
7.78770278069655e-06
8.64756609286405e-06
-1.13431516960124e-05
-3.6021160155694e-05
-3.38064512289993e-05
-1.9668294175627e-05
-2.17479591625798e-05
-2.34994712747737e-05
-3.33230719179734e-06
-3.27717141733507e-05
-2.17151899873984e-05
-5.00782591572325e-06
-1.16572574876932e-05
-1.84345597639869e-05
-8.964163711021e-06
-5.2086391840953e-06
-1.95393719303772e-06
-1.18067482700087e-05
-7.71540279681739e-06
-2.05626549236385e-05
-2.12308700064689e-05
-1.68146367449166e-05
-9.25333396633111e-07
-2.07984944764396e-05
-1.36421587319276e-05
-3.41405045964818e-05
-1.631058491592e-05
-1.32906306561254e-05
-4.04703577708752e-05
-1.26667521043059e-05
-2.04313210444519e-05
-1.15339361516007e-05
-1.35733006980243e-05
-2.80648351087909e-05
-3.0467877939263e-05
-1.03022705423902e-05
-2.24338837868903e-05
-2.85210778353844e-05
-1.77292504243419e-05
-3.66715466752419e-06
-1.32194273586862e-05
-2.9566719069048e-05
-1.17611732460577e-05
-4.52140946927129e-07
-2.01791204202017e-05
-1.81821732275974e-05
-1.77297992717124e-05
-2.42237325021753e-05
-1.17340696677714e-05
-2.41647917143717e-05
-3.28545194950402e-05
-2.14293590054975e-05
2.87302891559443e-06
-3.19029371831935e-06
-2.06473151429676e-05
-1.914505488733e-05
-4.12106650878561e-05
-2.45439841694352e-05
-1.87315410352019e-05
-3.97499965153978e-05
-1.41149826073538e-05
-1.90353049246079e-05
-1.70840158404241e-05
-4.89537479245961e-05
-2.81449743868506e-05
-4.305653459946e-05
-2.81740679657582e-05
-7.53608089779974e-06
-1.16945332921843e-05
-2.43776187060299e-05
-8.99025252518056e-06
-2.20239911939938e-05
-2.2946612423e-05
-1.21738993460262e-05
-1.84801611433991e-05
-3.3325234329726e-05
-1.72995734258543e-05
-2.55342088396927e-05
-3.22723540132184e-05
-1.36855253571355e-05
-1.34020375703334e-05
-3.16080124447309e-05
-1.45907411119728e-05
-2.66084714031967e-05
-7.19991613216402e-06
-8.65463156227074e-06
-2.29108048413635e-05
-2.21967809380043e-05
-1.98712784046835e-05
-3.03241803485127e-06
-2.23020553271866e-05
-3.44472693407396e-05
-2.96514248824734e-05
1.78916978179789e-06
-1.2850077871931e-05
-8.24354660503078e-06
-4.37154372142298e-06
-1.46510808886681e-05
-1.07782132851532e-05
-2.69698192238761e-05
-2.25959142860349e-05
-1.29001909618452e-05
-1.38457681487332e-05
-2.0780340137592e-05
-1.37359291101871e-05
-2.47101014383052e-05
-3.49677130808331e-05
-1.24705669467572e-05
-3.28103875501274e-06
-1.02108679902341e-05
-8.77884008823152e-06
-3.47980141504951e-05
-3.00300273290714e-05
-8.94677891715596e-06
-9.8432722530215e-06
-1.61469159197648e-05
-2.00047388295184e-05
-5.47776408695728e-05
-2.5453261546226e-06
-3.85366988686407e-06
-1.6883767084226e-05
-1.39832021908395e-05
-3.19756044766109e-05
3.83309324187345e-06
-8.79880601483649e-06
-1.95821199526229e-05
-2.45469462677412e-05
2.78574142932025e-06
1.50557061339708e-06
-1.2893798587601e-05
2.24481160419012e-06
-1.81353754419475e-05
-2.82247955251386e-05
-6.40692183489529e-08
-3.17973845860646e-05
-2.94399610637626e-05
-3.1397198218871e-05
-2.7873154875366e-05
-6.41931308470141e-06
-1.22643300380508e-05
-1.30001811316998e-05
-7.5490344322838e-06
-2.87492622742833e-05
-4.68736561406487e-05
-3.58759113819051e-05
-1.9901905689598e-05
-2.62252229247934e-05
-1.21928805482748e-05
-1.85393198328865e-05
-1.96102699135839e-05
-3.66885228901448e-05
-1.45068037601524e-05
-1.28447349937485e-05
-1.19071004035441e-05
-3.50059811520555e-05
-1.48933377028954e-05
-4.76051616865962e-06
-1.33704333624937e-05
2.58496956075657e-06
-1.19977909487432e-06
-2.35003248220077e-05
-5.25122959136299e-06
-1.87885593126785e-05
-1.21342308469352e-05
-2.80628002596335e-05
-2.50695401351927e-05
-1.52673184334645e-05
-1.62374268718771e-05
-9.46160612529936e-06
-4.55049422466282e-06
-2.53624514122367e-05
-1.16314253988226e-06
-5.0688083142322e-06
-2.40916616085021e-05
-5.24133696716188e-07
-2.86035112504163e-05
-1.57103588026546e-05
-1.74565709316684e-05
-2.2331146144936e-05
-9.01883188869309e-06
-2.07427148473857e-05
-3.93622747693881e-05
-2.28429403823587e-05
-2.95425388206105e-05
-2.68917040596227e-05
-4.03314694737554e-05
-1.48554692148914e-05
-2.24978146824531e-05
-2.60413104228801e-05
-2.68998164295057e-05
-1.38203974742155e-05
-1.69632039358182e-05
-2.341476596834e-05
-2.11319294908305e-05
-6.43956277230444e-06
-2.01296923143801e-05
-2.88406559305223e-05
-2.54985600929008e-05
-5.09491039854182e-06
-2.17917604727935e-05
-5.43741235754026e-06
-1.11998420118042e-05
-2.12626588673723e-05
-3.0863613436286e-05
-2.49358646714431e-05
-2.68728906832816e-05
-1.16954524556261e-05
-3.49400617105823e-05
-3.43364228883751e-05
-1.81823233576505e-05
-1.88137353568185e-05
-2.57839735395703e-05
-1.48779685175737e-05
-5.38061334487181e-05
-2.23411793455735e-05
-2.46528274464518e-05
-7.58289271653404e-06
-2.85508752971588e-05
-5.07596981328756e-05
-1.91492525641249e-05
-1.76108006429972e-05
-8.96657595647973e-06
-2.55607057836626e-05
-8.97809998708608e-06
-3.8702696931495e-05
-2.97893802480332e-06
-2.07112335106804e-05
1.37747491461659e-05
-2.2452498457338e-05
-2.03225661520338e-05
-2.76877629615825e-05
-2.9100410625562e-05
-1.04855051693365e-05
-6.73144078485231e-06
-2.17523012394542e-05
-1.74741815357045e-05
-1.61858705850812e-05
-4.7342113767928e-05
-2.40413890814858e-05
-1.24398167103939e-05
-2.08967141775978e-05
-1.18256541025959e-05
-2.06583358736816e-05
-3.1561936688681e-05
-1.33290024621284e-05
-2.25528552483347e-05
-8.74553108758889e-06
-7.9552474453364e-06
-1.96531496813979e-05
-2.11525734092135e-05
-2.24197476808621e-05
-2.14346102693289e-05
7.09167547967328e-06
2.46481956564269e-06
-3.25112051358512e-05
9.72034673861076e-06
-1.82653963895387e-05
-3.68773199599284e-07
-4.63744526693287e-05
-9.41241348551244e-06
1.95821669188243e-06
-3.70868289259708e-05
-1.96669400212402e-05
-9.36906759544536e-06
-1.44763745665532e-05
-2.08108543684876e-05
-1.82550992149904e-05
-9.98738978774588e-06
-1.80867483198578e-05
-3.03295381610696e-05
-2.2098789630993e-05
-9.5386135031948e-06
-5.14019939008707e-05
-3.11993780010111e-07
-2.67522567243405e-05
-3.17664726309925e-05
-1.00813281551012e-05
-2.74667574315224e-05
-3.37427776531759e-05
6.01177446329111e-06
-3.60344542889131e-05
-1.08849950616442e-05
-2.41289901845541e-05
-2.5569679367992e-05
-2.02204962162241e-05
-1.13829699882817e-05
-8.15589213020277e-06
-3.12960130288206e-05
-3.11472972051556e-05
-3.06249160779097e-05
-3.5374745392643e-05
-2.4785545134329e-05
-2.69304948657641e-05
-2.29513533124311e-05
-2.87459074129366e-05
-2.73199631111383e-05
-2.57092103860773e-05
-2.71098487646499e-05
-1.40763396290314e-05
-2.22576114658205e-05
-2.29536180463208e-05
-2.48560851410272e-05
-4.37639408301753e-05
-2.52311971623775e-05
-2.8550568705452e-05
-3.45157102760021e-05
-2.07533305149208e-05
3.81902216825307e-06
-4.94812541425512e-05
-1.62800595096065e-05
-1.93830394089295e-05
-5.26540406668686e-05
-3.49614711404892e-05
-2.2242241391462e-05
-2.18229434928055e-05
-1.84376422084526e-05
-3.17018156197785e-05
-4.09239642923583e-06
-2.36652648377992e-05
-9.37558547809065e-06
-2.17727954257479e-05
-3.22476450150153e-05
-8.96821417825824e-06
-3.38636994456692e-05
-1.62253604053359e-05
-2.11153121100438e-05
-1.08951325498854e-05
-3.0223362806099e-05
-3.27047356998134e-05
3.74420353226607e-06
-6.27348627647925e-06
-3.07020671860082e-05
-3.4375432943151e-05
-3.26434463404838e-05
6.47899173153687e-06
-1.08077089156108e-05
-3.13164087588866e-05
3.79208934718752e-06
-1.75022145715738e-05
-2.96558631888434e-05
-5.14701047548536e-05
-3.20946888840814e-05
-2.1243607251778e-05
-1.18894284967959e-05
-3.26997770724005e-05
-2.57353667201931e-05
-2.93044057213597e-05
-3.12420831942476e-05
-1.78420520830705e-05
-2.86933485104581e-05
-2.54115363640573e-06
-9.6633220796714e-06
1.39176431269505e-05
-1.21898575323857e-05
-2.68569826381553e-05
-2.32840270867346e-05
-2.6786638693753e-05
-1.18815923746323e-05
-6.04079369948635e-06
-9.37336530075714e-06
-2.76573107967691e-05
6.06198282901752e-06
-1.76252121429317e-05
-2.6444665268661e-05
-2.62592782743006e-05
-2.47115672505505e-05
-9.06813546767147e-06
-2.59451794196492e-05
-3.8357622539906e-05
-1.6728435269378e-05
-3.78635756921865e-05
-1.22700035944003e-05
-1.99096889143307e-05
-6.73867835920342e-06
-2.59626741810072e-05
-2.81974891712432e-05
-1.10496228010152e-05
5.63357703808266e-06
-2.57234504634123e-05
-3.4733011840806e-05
-8.49204003008221e-06
-4.10139938233487e-06
-2.74160426863953e-05
-3.99539409095337e-06
-2.39267717158834e-05
-3.49331589254803e-06
-1.04388187805153e-05
-2.83314329624847e-05
-2.30820248390543e-05
-4.10289967604658e-05
-2.35091917673453e-05
-9.69534590831561e-06
-3.59980280601476e-05
-6.0941083449278e-06
-1.40006007670344e-05
-2.88964150427449e-05
-4.71361319705638e-05
-3.01952587722339e-05
-2.99752477925609e-05
-2.34261987566151e-05
2.78892164242844e-06
-4.87760636452371e-05
-4.89090087183356e-06
-1.42754457396153e-05
-2.61131723821297e-05
2.6630042088455e-06
-3.66154106059239e-05
-1.71264557232928e-05
-1.44377756628609e-05
3.00277183550085e-06
1.59916830498331e-05
-1.22191651037384e-05
-1.59296075383591e-05
-3.3251602094373e-05
-1.52153209908544e-05
-1.66572654991464e-05
-2.17001132511527e-05
-1.52950985092213e-05
-3.53894972662312e-05
-3.36002649005886e-05
-2.83182690105862e-05
4.46143572087186e-06
-4.22558283740186e-05
-2.54989325794899e-05
-1.22984829801695e-05
5.32908139990451e-07
-2.76700166185369e-05
-9.9614484852046e-06
-4.05049044636491e-06
-1.1496467395685e-05
-1.54812119096894e-05
-3.60380673626227e-05
-2.21087359272255e-07
-2.29571527537534e-05
-3.0649519392308e-05
-1.25586636065517e-05
-1.00665441677299e-05
-2.87733599805139e-05
-2.6976648580201e-05
-4.44003870787815e-05
-2.89974878134873e-05
-3.55387199878633e-05
-2.98389248035373e-05
-2.97936996515333e-05
-1.37051781750715e-05
-2.69105290464872e-06
-3.88651766615843e-05
-3.07054717433497e-05
-3.99675684782362e-05
-1.05377959700505e-05
-2.52971252705376e-05
-3.69158463160894e-05
-2.3095560352203e-05
-1.67908555217079e-05
-2.90623786023605e-05
-1.16095131381854e-05
-1.50213417027992e-05
-2.37156697665822e-05
3.32930856460348e-06
-1.87782322900965e-05
-2.6297684420413e-05
-1.24255780957968e-05
-2.68713395555175e-05
-2.09885363312243e-05
-3.60178263258168e-05
-2.79252955210299e-06
-2.18130423217014e-05
-7.80766287115381e-06
-4.3068528818614e-05
-1.27337916850573e-05
1.06644835561912e-06
-4.3204945577848e-06
-2.83630452019784e-05
-4.73685379021867e-05
-1.80039651185267e-05
-2.23014245619439e-05
-4.17604177969818e-05
-2.77598284372964e-05
-2.0211988666689e-05
-4.52923628884956e-05
-2.65281128181233e-05
-2.29195350669445e-05
-3.40373318262115e-05
-2.28621507076652e-05
-5.43838883087301e-06
-9.4702562207847e-06
-2.65235821872165e-05
-3.22262631777214e-06
-2.73948936125525e-05
-2.8147703580166e-05
-2.9576572866759e-05
-4.72121749767402e-06
-1.24868493560833e-06
-1.96559299569275e-05
-2.13089688787957e-05
-4.02814427467305e-06
-2.1470168267424e-06
-6.78985556824376e-06
-2.0000772416367e-05
-1.42424864144089e-05
-2.33298608364521e-05
-2.49707067870762e-05
-9.86836891518393e-06
-7.23858412041732e-06
-6.92389458418342e-06
-2.86561659407812e-05
-2.453044003305e-05
-2.600303270566e-05
-1.16026840337366e-05
-2.79566305810642e-05
-1.2498510999344e-05
-2.22876863538102e-05
-2.63721909794444e-05
-1.55203209372173e-05
-1.88306052827239e-05
-4.30758126576785e-05
-1.99242509674826e-05
-4.92921830378533e-06
-1.67500996135462e-05
-2.24810715428465e-05
-3.32041165375077e-06
-2.08256092840211e-05
-2.46510955737691e-05
-7.00975665328816e-07
-1.33189114652268e-05
-4.16141541411377e-05
-2.73251428649379e-05
6.30301870458403e-06
-3.89106789518986e-05
-2.83555680821721e-05
-3.1378201575206e-05
-2.88732682360585e-05
-3.38496494099015e-05
-3.1305402960067e-05
-3.17929974058004e-05
-1.24133136091657e-05
-2.18725232339945e-05
-3.17601059265491e-05
-4.35166654647232e-05
-4.23792926256297e-07
-1.93546529807405e-05
-2.80294317241133e-05
-4.04145840144498e-05
-1.12433859221185e-05
-1.55684478799116e-05
-2.55003177814859e-05
-2.57567265633719e-05
-2.02167751889211e-05
-2.14209920664846e-05
-1.70514600228998e-05
-4.42718395260618e-06
-1.26832484278634e-05
-2.90265112212103e-05
3.13088562060312e-06
-1.99836775070788e-05
-2.55864139646396e-05
-2.12808658819011e-05
-1.32523759123032e-05
-1.95233623673284e-05
-7.247797589527e-06
-4.01777941778423e-05
-1.9057712793388e-05
-1.74108739429911e-05
-2.97644869355247e-05
-2.61198268774448e-05
-1.46126810326696e-05
-1.08251421486474e-05
-2.4213419976433e-05
-3.46248767119061e-05
-2.55625952148403e-05
-1.7284875845725e-05
-2.71880644690907e-05
-1.03838886554649e-05
-1.89364287660485e-05
-2.59965212743408e-06
-2.69852505923673e-05
-8.31973252184222e-06
-4.3814955196923e-06
-1.57580209681268e-05
-1.47412202424985e-05
-9.4018773795142e-06
-1.18141712727957e-05
2.49943201853731e-06
-2.12775747231941e-06
-1.88950412090974e-05
-2.29884566856899e-05
-2.47872173217382e-05
-3.08664614240972e-05
-2.5213975901088e-05
-2.23168334141013e-05
-2.48067587657969e-05
-1.23882712132783e-05
-3.33588906906128e-05
-3.75958773123074e-05
-3.86183108297257e-05
-4.86236509452423e-05
-2.70410927596554e-05
-1.74307927788525e-05
-5.9655925466075e-06
-5.91460416644169e-06
-4.18706796509993e-05
5.76556120471358e-06
-2.54649877351753e-06
-3.61759873428857e-05
-7.06718264424727e-06
-1.84751055752329e-05
-3.64281513664225e-05
-3.64628209258673e-05
-1.66943229896292e-06
-1.21497866092214e-05
-5.60173223312855e-05
-3.83018094501961e-05
-3.8667486364149e-05
-2.5517611243579e-05
-2.48441725206371e-05
-3.07529832732237e-05
-1.72127217756128e-05
-1.72193438649596e-05
-3.05137408425005e-05
-1.41167140526874e-05
-5.45762120288281e-06
-3.66060033254495e-05
-1.82391405173171e-05
-2.42947719937564e-05
-2.66558487011381e-05
-2.30989579375927e-05
-2.12249990687122e-05
-3.5733417578352e-06
-1.81660983578989e-05
-4.72527831040466e-05
-1.71127133612493e-05
-1.69124028226456e-05
9.69966096966332e-06
-3.03939299614398e-06
-1.54522382070605e-05
-2.36561650695641e-05
-9.94534055362674e-06
-1.77235898665527e-05
-2.2622060578456e-05
-3.90066857418665e-05
-2.19708279861308e-05
-1.99813359613629e-05
-3.48926599400976e-05
-1.71043324100918e-05
-1.65139656766941e-05
-2.17093589799976e-05
-9.63750238571189e-06
-2.59890254541181e-05
-2.11760675793114e-05
-1.90013978818599e-05
-1.21117032676936e-05
-1.72324207821796e-05
-1.66209973352493e-05
-1.53232758276705e-05
-2.03952252936099e-05
-6.68215903055075e-06
-2.80971978821153e-05
-2.56046045198506e-05
-2.51468059111987e-05
-2.17763637900984e-05
-1.78670343476386e-05
-1.51998600872086e-05
-1.78224966492633e-05
-1.79267317792873e-05
-1.78010209428123e-05
-2.86337326512291e-05
-2.50651817877999e-05
-2.18000740925381e-05
-7.67315990392883e-06
-2.02875909662631e-05
-2.70273730192082e-05
-1.67179744627805e-05
-9.57117915921554e-06
-1.91473489146716e-05
-4.07878365295972e-05
-2.17972424155335e-05
-1.15274875319158e-05
-2.82069254446859e-05
-2.3909502819076e-05
-3.29229717236665e-05
-1.33236968770276e-05
-2.06350087439055e-05
-1.57429907541927e-05
-5.07720415123029e-06
-2.32350266413782e-05
-3.12302378346697e-05
-3.32699341385843e-05
-2.1418372114227e-05
