# Supplementary material for: Research on computational propagation and identification of mine microseismic signals based on deep learning
Source: PLoS One. 2025 Oct 22;20(10):e0334641. doi: 10.1371/journal.pone.0334641 (PMC12543183; doi:10.1371/journal.pone.0334641)
Supplement: S1 Data — (ZIP) [file pone.0334641.s001.zip › 000100500000989.xlsx_0.txt_24.txt.txt]

-3.2652622653097e-05
-7.44019820875155e-06
-2.69613817284846e-05
-1.42735330622577e-05
-1.15779948185864e-05
-1.60639120328584e-05
-1.57965921575265e-05
-1.6673650778474e-05
-3.54244588299509e-05
-2.18367119462164e-05
-8.51515998387367e-06
-2.62991841994687e-05
-2.61353453568973e-06
4.47929273575425e-07
-3.38262621951858e-06
1.04285654672463e-05
1.05784082493866e-05
-1.94835089507288e-05
-2.7243009872632e-05
-1.62464522375594e-05
-1.19056661111188e-05
-2.67839057472868e-05
4.00254114119993e-06
-1.91446854678663e-05
-3.5221339970706e-05
-2.2486618230909e-05
-2.69098262463117e-05
-1.07436277039809e-05
-2.97351563343447e-05
-1.18589241018843e-05
-1.00745633197794e-05
-1.7931263519895e-05
-1.12441349267702e-05
-4.53619098792639e-06
-1.68388773976645e-05
-1.9889522004871e-05
2.03475129850431e-06
-4.02507725900659e-05
-2.82975399330595e-05
-1.13087076391518e-05
-6.29903156947806e-06
-2.94562338263436e-05
-2.39239269221337e-05
-1.84991008713756e-06
-1.55715327119409e-05
-1.50032227086471e-05
-2.26462739711238e-05
-2.12198407250004e-05
-3.34401841856706e-05
-3.215590054823e-05
-3.22070135060206e-05
-9.05293609343999e-06
-4.80187077708363e-05
-2.20615860200907e-05
-3.27687801448384e-05
-1.59098591573145e-05
-4.33173275837651e-05
-2.43589827037616e-05
-2.56374637924692e-05
-1.50299491966719e-05
-1.34515590621162e-05
-1.0592516335463e-05
-4.17662610760639e-05
-4.37664169777033e-06
-9.87908990701156e-06
-3.88410137800595e-05
-1.41918317247729e-05
3.22620317123831e-05
-1.89480351717962e-05
-1.41955432609936e-05
-2.22902175782926e-05
-3.02420458413174e-07
-1.55121192241989e-05
-1.91160407455936e-05
-2.52858065841407e-05
-2.78107151809235e-05
-2.15603702406088e-05
-1.0769424547115e-05
-2.69801191466471e-05
-3.87386029155858e-05
-2.34198437107772e-05
-9.48679678830424e-06
-2.66457323051964e-05
-2.97655036510108e-05
-1.7386492486805e-05
-2.63947371964079e-05
-2.17552934555129e-05
-9.5766579452733e-06
-2.14885615128047e-05
-2.38321801348654e-05
-1.42716911472482e-05
-3.1928320292606e-05
-1.62016549829779e-05
-2.14259392832417e-05
-2.89390209104009e-05
-2.18310672568898e-05
-3.5922211162743e-05
-1.24355981300279e-05
-1.03174031261904e-05
-1.48335383851627e-06
-2.75854808657053e-05
-6.63218387292138e-06
-2.32415716071021e-05
-2.41876269472482e-05
-6.84045133923313e-06
-1.50241447239079e-05
-1.78436577099678e-05
-2.02864427539003e-05
-5.77487237934457e-06
-2.02552486097994e-05
-6.07618743273666e-06
-1.36605895127904e-05
-1.63287458968733e-05
-3.70430946161968e-05
-1.52938080370059e-05
-8.46686453306124e-06
-3.4850246784895e-05
-7.20725135426975e-06
-3.98878481806803e-05
-2.65843565024213e-05
-1.38237662420641e-05
-6.61446936708552e-06
-4.95131801303313e-06
-3.07169176766305e-05
-4.07476398497503e-05
-1.73553196651001e-05
-2.31006045839804e-05
-2.95629169567529e-05
-3.39473049102699e-05
-2.19694183255827e-05
-4.06894473531365e-05
5.39387968254018e-06
-1.28849167683768e-05
-2.73413831546744e-05
6.35942451908746e-06
9.95079912393756e-06
-1.66259672124338e-05
-7.70141438790571e-06
-1.99896710844644e-05
-2.71678300003455e-05
-5.70340083032226e-06
-2.9178310785289e-05
5.99349411691589e-06
-3.48500160693009e-05
-1.71065554591562e-05
-2.55921244574957e-05
4.35085790487256e-06
-3.29415774139448e-05
-1.1927643639759e-05
-1.9388681474484e-05
-3.49966570426171e-05
-3.69872699402188e-05
-1.72891750414582e-05
-1.57350677392528e-05
-4.32621330179283e-05
-2.03171725551251e-05
-9.89156298700156e-06
-1.19335031731497e-05
-2.23167996137081e-05
-1.88192184052673e-05
-2.9984298883433e-05
-3.22851456200925e-05
-1.67241170037908e-05
-3.15363302922345e-05
-4.83668256383942e-06
-4.36521443282597e-05
-3.41712318552154e-05
-1.91180965726697e-05
-3.23279476881414e-05
-7.97017700738766e-06
3.50336259176391e-07
-1.5063257009485e-05
-2.20549089923108e-05
5.3311506482036e-06
-1.78195167099485e-05
-4.11416101959037e-05
-4.17628515859241e-05
-4.85352288035937e-06
-4.34500571837674e-05
-1.05980957233447e-05
-1.65934622703063e-05
-1.22725627497728e-05
2.14840730707478e-06
-2.50670432937012e-05
-1.58979132157945e-05
-2.65525240413832e-05
-1.85830670656296e-05
-2.51815277505737e-05
-4.65870061850817e-06
-2.36240776512796e-05
-2.35663872266617e-05
-2.6159059152443e-05
-2.68522775245315e-05
3.04618407837132e-06
-1.61630580919279e-05
-3.15878310784601e-05
-1.04518953363292e-06
-1.43446706479432e-05
-2.86634227449849e-06
-1.89385990914302e-05
-1.84739224909446e-05
-4.97093773026552e-06
-1.43733866821171e-05
-1.45414880425458e-05
-1.42664952004763e-05
-3.50849322122471e-05
-2.00349422560072e-05
-2.97774280264606e-05
-2.50871884524712e-05
-1.94271581905791e-05
-3.11136363393593e-05
-3.47627675610791e-05
-5.83535783836822e-06
-1.32494001529521e-07
-3.21625265498594e-05
-5.36406402609211e-05
-8.92840447791297e-06
-1.95486162182735e-05
-3.68203508978398e-06
-2.15497756173216e-05
-2.48518709008659e-05
-3.63010266945882e-06
-4.23472691173144e-05
-2.52729801768674e-05
-3.26096744028167e-05
-3.43102765531653e-05
-2.51744681249848e-05
-2.62213791123498e-05
1.07726377167313e-06
-2.2017845043312e-05
-1.15173355415508e-05
-1.71675672536651e-05
-2.11835290647581e-05
-1.7562147492699e-05
-3.11954437012905e-05
-2.6616440364996e-05
3.4136096419045e-06
-1.05175797588987e-05
-2.41960900466667e-05
-1.42058625495067e-05
-1.35640469054246e-05
-4.39236567414273e-06
-1.38711268601035e-06
-2.97685758485445e-05
-6.47781494358398e-06
-3.04808428165104e-05
-3.98921238906421e-05
7.08718098271588e-06
-2.41932309471969e-05
-1.92464380124961e-05
-1.4694638383152e-05
-2.02119482586594e-05
-5.03051024792507e-05
-2.64127586665083e-05
-1.90963468060288e-05
-2.30801808449662e-05
-2.83154715870817e-05
-5.13442505651472e-07
-3.22864808886294e-05
-1.17412300129503e-05
-1.03807753025285e-05
-1.69064544251605e-05
-2.23935515419994e-05
-2.13307008174553e-05
-2.70670670249564e-05
-1.86403545731355e-05
-2.23507397449596e-05
-2.7202829124639e-05
-2.36217306018531e-05
-2.12264040984742e-05
-1.72178350246162e-06
-2.82777020167916e-05
-4.97858400772828e-06
-2.72007093552279e-05
-4.02945631527835e-05
-2.18896258811697e-05
-4.48074700403633e-05
-1.04954134437194e-05
-1.0657342153635e-05
-4.52237996944937e-06
-3.3506535774175e-05
-2.88723596766467e-05
-3.94766612064814e-05
-3.56123925648991e-05
-4.48959111687547e-05
-1.5177786035722e-05
-1.42231532256493e-05
-2.29672978226734e-05
-3.14542765228426e-07
-2.12796646672139e-05
-1.58321305512615e-05
-4.86617037148517e-06
-1.60818276139836e-05
-1.2725663583581e-05
-1.81309007997793e-05
-1.90647682670395e-05
-3.76464186550108e-05
-2.08932339001774e-05
-1.19736321164625e-05
-1.14528871221854e-05
-3.88313532413268e-05
-2.63748462794833e-05
-8.10789782834877e-06
-2.11548656265925e-05
-3.9672867537603e-05
1.28157354008043e-06
-5.96313837877149e-06
-1.14346147664013e-05
-9.62662657164089e-06
-1.65670993437412e-05
-6.19149043771426e-06
-3.97219189554133e-05
-1.34484575199082e-05
-1.92971788717914e-05
-3.73816305381979e-05
-3.40667293250958e-05
-2.74908589562585e-05
4.68497390579982e-06
-4.89148780932291e-05
-7.26155329343399e-06
-2.01940458550702e-05
8.90731637456615e-06
2.25089354343564e-05
2.82252879340245e-06
-2.17930927015331e-05
-2.80082630206545e-05
-2.87851531733158e-05
-1.77439003213799e-05
-1.01337081253491e-05
-7.1593285732344e-06
-2.69988238599966e-05
2.2300036106792e-07
-8.8276101779589e-06
-4.06225546130665e-06
-2.95305129468554e-05
3.08640601850918e-06
-9.27578778976332e-06
-1.68841669465068e-05
-3.54383172420682e-05
-8.21777508297589e-06
-1.66808121123511e-05
-1.66089063497216e-05
-1.85348227735099e-05
5.48338004404346e-06
-2.10575639474205e-06
-4.02672215627745e-05
7.1559432124721e-06
-2.64079876931714e-05
-2.26914278855923e-05
-2.14805557863865e-05
-1.95370711955887e-05
-1.21527543460602e-05
1.4631520832632e-07
-2.42544625570812e-06
-3.42936533341172e-05
-1.43695830074162e-05
-2.89150796466948e-05
-1.10332306985587e-05
-2.37065265043879e-05
1.17304632821614e-05
-2.42356379210848e-05
-2.94015878256174e-05
-8.03218901876035e-06
-1.89392298048641e-05
-3.08184606412051e-05
-1.41167270422091e-05
-1.49027193748214e-05
-2.59005806347509e-05
-1.46883383952612e-05
-2.55690212274634e-05
-3.8126161008164e-05
-3.64270130397519e-05
-2.87305546102024e-05
-3.93676712960904e-05
2.67388139099583e-06
-1.74867458994838e-05
-2.95828437692311e-05
-1.63796993447292e-05
-2.73390014985006e-05
-1.54649330389294e-05
-1.99991201808414e-05
-3.44232063954951e-05
-1.76909561887019e-05
-1.56836655100067e-05
2.78675521349484e-06
-1.07317530133132e-05
-2.26511498685576e-05
-2.99474329162605e-05
-5.53756740957322e-06
-1.28319538386901e-05
-2.69190787385981e-05
-2.90238414076567e-05
-9.69711882273366e-06
-1.66868665179647e-05
-1.84140705897782e-05
-2.6843493872316e-05
-1.89587771182979e-05
-2.72181115416782e-05
-1.67716933179071e-05
-2.57024350006843e-05
-2.21971897323371e-05
-2.19766913412292e-05
-2.45661853090796e-05
-1.25534049947988e-05
3.19373562591882e-06
5.92220113419532e-06
-1.94647302286764e-05
-3.10598712210617e-06
-1.04270222876518e-05
-1.15141673106098e-05
-2.07981493984951e-05
-6.99783391322153e-06
-2.4838706189064e-05
-1.40863840183861e-05
2.11813108820436e-06
-4.39141596681461e-05
-1.65341411795197e-05
2.63601214058655e-06
-3.32385227436667e-05
-3.69098421751077e-05
-2.4938500653363e-05
-1.12384328794488e-05
-1.07670183835187e-05
-1.94529972084539e-05
-2.39186091264505e-05
-1.74639667759175e-05
-9.94478870338942e-06
-8.06557562052967e-06
-1.72061903406247e-05
-3.29943375141828e-06
-4.13070281766105e-06
-2.49996387462175e-05
4.07083536583107e-06
-1.67243242136332e-05
-2.30233419484281e-05
-1.40470051911007e-05
-2.03432224187123e-05
-3.76323709152077e-05
-1.30032029301857e-05
-1.93937307253535e-05
-2.7380311744312e-05
-6.63963814686999e-06
-2.42334888522492e-05
-3.71808710992635e-05
-4.70067886692294e-05
-2.11120699678792e-05
-1.30062072822886e-05
-8.16872709178452e-06
-3.60609591245138e-05
-1.32546718264695e-05
5.99555975444359e-06
-1.90513732702329e-05
2.86389487914931e-06
-2.34004997175737e-05
-7.6769712802986e-06
-1.76648999138526e-05
-2.63927102677602e-05
-7.92392932022169e-06
-3.43588736853564e-05
-1.85287030683173e-06
-9.89707555644338e-06
-3.701830833345e-05
2.66164304873028e-06
-2.28601210503194e-05
-7.67174237531382e-06
-1.74068804907353e-05
-1.50119099188837e-05
-1.91243853675691e-06
-6.96491099508252e-06
-1.06275066151373e-05
-2.46266642946075e-05
-2.67671647608083e-05
-2.46651149957345e-05
-3.07479885188151e-06
1.28759068452266e-06
-1.77995296434561e-05
-3.17128756861593e-05
4.23025799850119e-06
-2.26070290034048e-05
-9.07533754356834e-06
-3.02726317928057e-06
-2.97456958961081e-05
-2.46424157645031e-05
-2.10238248111476e-05
-2.93501138318976e-05
-2.38426892623055e-05
-4.09214875987001e-05
-3.11490478728612e-05
-1.66627489203467e-05
-1.71022406009609e-05
-3.16133396861622e-05
-1.45440350129927e-05
-4.09748188943245e-05
-2.47556399082286e-05
-7.69213158468517e-06
-3.07882469347465e-05
-1.81232857487848e-05
-3.85442147072269e-05
-2.36556185121165e-05
-1.10217798114095e-06
5.92862253581179e-06
-3.43259797561504e-06
-1.88808077747093e-05
-1.11674053405904e-05
-2.65035391908112e-05
-3.39332571182895e-05
-1.73107156466722e-05
-1.45806511744436e-05
-3.59099810219101e-05
-1.20179663769139e-05
-1.43627656658325e-05
-1.63440053917196e-05
-2.32658317605586e-05
-3.03324804572265e-05
-3.44046564016922e-05
-3.90618394840718e-05
-2.35459528610779e-05
-4.42150725454911e-05
-1.19370847133081e-05
-3.26340925163437e-05
-1.76771012495356e-05
-2.3074623562887e-05
-1.97839843448628e-05
-1.18693946806844e-05
-5.80400904288854e-06
-1.34178260972559e-05
-1.88346778498512e-05
-1.50967893477752e-05
-1.74598215252599e-05
-1.04216740091854e-05
-1.83938965375885e-05
-2.84900618451133e-05
-1.01636172407046e-05
7.21120419071983e-06
-8.45395612015084e-06
-3.38587217572012e-05
-1.93610277655881e-05
-2.7313716875823e-05
-6.75915080227587e-06
-3.86128447208184e-05
-2.99244807209194e-05
-1.38363121165213e-05
-1.76854480485779e-05
-2.57444362353934e-05
-3.20634006337413e-05
-1.04347679648914e-05
-3.03348255317773e-05
-3.0499037690422e-05
-2.23393768516585e-05
-2.03367500648795e-05
-5.21316620812341e-06
-2.80320342457308e-05
-1.08776685716944e-05
-1.57714383281035e-05
-2.76222716570419e-05
-1.65773496573649e-05
-2.18245038734987e-05
-3.44677478353369e-05
-3.66851915586164e-05
-9.44320992710921e-06
-2.00999625620468e-05
-3.45974435758652e-05
-1.87964769051278e-05
-1.32505830081827e-05
-2.42732661521852e-05
-2.29548105932756e-05
-2.32251472352528e-05
-2.01498587730048e-05
-3.16951815391571e-05
-1.33810317799774e-05
-9.6540180180181e-07
-1.04897023817593e-05
-2.44077948163832e-05
-2.24506247418344e-05
-2.11366707673969e-05
-3.72597825675841e-05
-2.29771003921873e-05
-3.45196324662683e-05
-2.44756479691201e-05
-1.62946636228381e-05
-2.19832965580651e-05
-3.79095054327947e-05
-1.40210970957065e-05
-2.03205169748103e-05
-2.35873824418298e-05
-1.20882874436192e-05
-2.50261869417132e-05
-8.8809616446682e-07
-2.12758048864133e-05
-7.49675827824658e-06
-1.80470402557336e-05
-1.9838638958763e-05
-3.00834329836266e-05
-4.46297276676483e-05
-1.20561136430444e-05
-1.51510812167636e-05
-1.44391223967535e-05
3.58617003665961e-06
-1.84173273860267e-05
-5.78483155102151e-06
-1.56640586651988e-05
-2.51988646777641e-05
-1.35227674319276e-05
-2.66121515318812e-06
-3.56463761431625e-05
-2.50714209765827e-05
-1.96154334283414e-05
-1.39804727814444e-05
-3.02859280435864e-05
-1.25574408035254e-05
-2.09591635599878e-05
-2.4341251742526e-05
-1.55426841767092e-05
-8.36623699158655e-06
-2.11883613903485e-05
-1.57908418140236e-05
-4.01769481473483e-05
-5.66248149180343e-06
-2.05496879919081e-05
-2.66978032046601e-05
-2.65903520946223e-05
-1.80228652744982e-05
-2.22148509365462e-05
-2.08658469565617e-05
-1.82629678514914e-05
-3.85106119423602e-06
-1.54178601865996e-05
-2.66988308992516e-05
-1.450030286426e-05
-2.43363335256361e-05
-2.21791051236005e-05
-1.42824335501153e-05
-2.06443903499745e-05
-1.36320747481236e-05
9.48596999859855e-07
-4.83167982330786e-05
-1.15110061990083e-05
-7.27917245978664e-06
-2.450620142066e-05
2.59384871077688e-07
-2.12507370716233e-05
-1.87472824438436e-05
-3.83014832437665e-05
-2.48503261003637e-05
-2.69844033977269e-05
-2.55848890742755e-05
-3.28905561795273e-05
-3.21438926255683e-06
-7.09811599017944e-06
5.71070501453874e-06
-2.23996956222639e-05
-8.85687628509877e-07
-2.74458237429679e-06
-2.09956637080292e-05
-2.01741685608083e-05
-2.16697826201436e-05
-1.58498450507061e-05
-3.94440778042901e-05
-3.29207514567995e-05
-2.61707832713413e-05
-2.98294090644296e-05
-3.03769386774081e-06
-2.90316965077447e-05
-3.18169720535271e-05
-1.59585916666821e-05
-1.4406497718673e-05
-1.68407041488508e-05
-5.29979785292044e-05
-1.41970377308488e-05
-5.91038301651762e-06
-2.84923923369815e-05
-2.35205620952238e-05
-2.13850991568721e-05
-3.29224726745779e-05
-3.41771105758908e-05
-1.63370040972125e-05
-1.58971306528132e-05
-2.32349816817293e-05
-5.08473073705551e-06
-2.36918547253763e-05
-2.51871132638444e-05
-2.23134963115079e-05
-3.3278040869072e-05
-1.92080755744829e-05
-1.97693477898415e-07
-2.50999093431214e-05
-2.55680051525014e-05
-2.19122621207298e-05
-3.82412262053277e-05
-3.55061582145826e-05
-3.42196318896375e-05
-5.22919153607382e-05
-2.00139546496291e-05
-2.14087125404313e-05
-1.84690622067703e-05
-2.78043738639834e-05
-2.02939701683031e-05
-2.04973032413242e-05
-1.11758497257372e-05
-2.67094945821057e-05
-1.07116862805006e-05
-2.02228380016777e-05
-2.87305521458107e-05
-9.46106106822792e-06
-3.33148208055291e-05
-3.39916892353932e-05
-1.65519911201316e-05
-1.84425907280286e-05
-4.21552409184431e-06
-3.24463027142737e-05
-3.15139086009807e-05
-1.70452086436357e-05
-1.3596468092199e-05
-1.88053376777218e-05
-2.58276658047771e-05
-2.38324620756297e-05
-4.31650582178131e-06
-2.24475832753839e-05
-3.35159876279881e-05
-1.97540215350865e-05
-1.50846137757159e-05
-9.25248672232545e-06
-8.62521475063347e-06
-5.17595777014968e-06
-2.63529571883294e-05
-2.64704064074425e-05
-2.7676637790105e-05
-1.77268679029616e-05
-1.11558148010984e-05
-3.24648644038753e-05
-1.40128101848245e-05
-1.479449663182e-05
-1.04758972081503e-05
-3.5918755523423e-05
-1.7380713847594e-05
-2.55497070472758e-05
-3.11060025605316e-05
-2.48218534454774e-05
-1.39587875789123e-05
-2.01337395333819e-06
-2.51996821450864e-05
-2.30361089704922e-05
-1.38934129730842e-05
-1.77314808679794e-05
-2.51555793348444e-05
-1.28427906066662e-05
-1.95051983792919e-05
-1.24381732681146e-05
-1.88566133065931e-05
-2.91169806049576e-05
-8.90892886595759e-06
-1.0897499826007e-05
-2.18302679762994e-05
-1.90351738046064e-05
-2.9532003378398e-05
-1.60025974898685e-05
-3.0386723275883e-05
-9.71288186556916e-06
-2.50453411610172e-05
-1.5239759026148e-05
-1.16083279190474e-05
-3.20245213456344e-05
-8.11093509540489e-06
-1.60331780115278e-05
-2.50371794161779e-06
-4.24678451214711e-05
-1.05846749865528e-06
-3.1810825117113e-05
-2.46066828600604e-05
-2.07747954542962e-06
-5.75460914566161e-06
-3.60185225704576e-05
-3.03430204227053e-05
-3.33716658790913e-05
-1.35774767634234e-05
-2.62762201385793e-05
-2.52531655797748e-05
-3.37135614036448e-05
-1.34633695683955e-05
-2.48174887579738e-05
-6.1202797030607e-05
-2.77029094829105e-05
-2.03395966050671e-05
-3.48621524168771e-05
-3.56107973662482e-05
-4.00219158103039e-06
-2.07017492043924e-05
-1.15416760683579e-05
-5.10349488475377e-05
-2.76052446366149e-05
-1.47258984193635e-05
-2.42952854232221e-05
-3.02794565976841e-05
-4.66639377134123e-06
-1.83508740971972e-05
-4.02245358637782e-05
-4.29251917165123e-05
-2.85087536991834e-06
-1.1704811315952e-05
-1.26783073336209e-05
-3.01680528907564e-05
-2.02849460721677e-05
-1.35346664365068e-05
-1.12904281524951e-05
-8.70293917653053e-06
-2.84594069984705e-06
-2.3925030747254e-05
-2.42327418144792e-05
-2.01402508384913e-05
-2.34462589521028e-05
-3.56968489901644e-05
-2.65330486114536e-05
-1.39191301551477e-05
-1.23573443552915e-05
-2.8868179154156e-05
-9.82671681546964e-06
-1.26537080441494e-05
-3.03799194028102e-05
-2.42651901462027e-05
-4.29439981134026e-05
-2.41974687635318e-05
-2.47139732847337e-05
-1.14850633801375e-05
-2.16758436869886e-05
-1.30147577735624e-05
-2.40646471994384e-05
-1.7510392405969e-05
8.1039974952767e-06
-3.42876009092746e-05
-2.73004847190322e-05
-1.31513444543438e-05
-2.23491308021616e-05
-1.31189786892497e-05
-2.08489344271005e-05
-3.0949078915233e-05
3.45657043143928e-06
-2.55181393793129e-05
-1.27917892347177e-05
-1.2219487848594e-05
-1.69708022688919e-05
-4.20408691410347e-05
-1.40835874206753e-05
-1.62542424647683e-05
-3.12566807898276e-05
-3.37509176861228e-05
-1.23755835566343e-05
-1.05868531060804e-05
-2.24532864950407e-06
-1.21507035775309e-05
-1.47732808739247e-05
-2.80117988341537e-05
-9.88695481667869e-06
-1.69008204802116e-05
-3.42375124065723e-05
-1.25421521893973e-05
-1.54272086907241e-05
-2.92002615901909e-05
-2.57740795728451e-05
-3.30833001218315e-05
-2.65747684304284e-05
-1.42986444417567e-05
-1.41144626411655e-05
-1.29470628200116e-05
-2.2289218141698e-05
-9.93622318637193e-06
-2.91328660241958e-05
-1.67702963683912e-05
-4.24415696377146e-05
-1.10156863549686e-05
-2.18374462088505e-05
-7.49594968918992e-06
-2.81791856026382e-05
-3.22176353615419e-05
-3.5624340325453e-05
9.88829076851665e-06
-2.52836457545345e-05
-1.62927066960699e-05
-1.56683853576544e-05
-2.77933905665067e-05
-1.17304053008814e-05
-3.04568991421685e-05
8.12883407659075e-06
-3.53087827852832e-05
-2.61544114621372e-05
-2.51013383716613e-05
-6.38973517399817e-06
-2.65303038203916e-05
-2.35591240845276e-05
-1.99497237033405e-05
-2.92867287456196e-05
-1.86112913200809e-05
6.26919047022798e-06
-2.1388283928399e-05
-1.78236140734641e-05
-2.45401793315594e-05
-2.82168072827047e-05
-1.47813412087071e-05
-8.96930872247158e-06
-1.88679032821525e-06
-3.13933173977966e-05
-7.15619103389416e-06
-2.53333931925245e-05
-1.00268428296682e-05
-3.48330241752362e-05
-2.72640110419111e-06
-7.20363560802816e-06
-7.74900980536565e-06
-2.7020526933835e-05
-1.96189342319038e-05
-2.20127382802158e-05
-1.49618363171435e-05
-2.5006597691636e-05
-3.62859964658634e-05
-9.67259052058635e-06
-2.21804246527083e-05
-5.40397536043227e-05
-2.37099194999584e-05
-1.61680025809884e-05
-1.60454607825141e-05
-2.2859518892607e-05
-1.63352131074634e-05
-2.43932426887214e-05
-2.1425947112612e-05
-1.29683343545393e-06
-9.68735830046203e-06
-1.70197605372807e-05
-1.85491915850177e-05
-3.93948474289056e-05
-1.75722717056833e-05
-1.79663336650503e-05
-1.30570495171652e-05
-2.0322542791913e-05
-1.77628998317226e-06
-1.73641741816629e-05
-1.66479270554546e-05
-1.1625469015071e-05
-1.94922741872978e-05
-2.48964028285906e-05
-2.97098695003363e-05
-3.87281948601503e-05
-2.81446173024015e-05
-1.06541286722156e-05
-2.78834577527437e-05
-1.02669819547493e-05
-3.33850735507682e-05
-1.71603272482948e-05
-1.20175780449491e-06
-2.42102390765241e-05
-2.09427559183142e-05
-1.48678204171229e-05
-2.2818276095778e-05
-2.76382909888534e-06
-2.00452024972948e-05
-4.87610379420653e-05
-4.2979601629699e-05
-1.91359280795443e-05
-1.61525187722548e-05
-7.29333810718641e-06
-2.20707252677296e-05
-1.07881501389581e-05
-1.14183965808208e-05
-2.16022995524574e-05
-5.86628664702904e-06
-1.53502433219826e-05
-1.49803058204189e-05
-1.13901417830533e-05
-8.07670258125449e-06
-3.23428477211898e-05
-2.40373496011487e-05
-1.43416160261485e-05
-3.68094654298655e-05
-1.30740551193154e-05
-2.39687267352975e-05
-2.69043823678508e-05
-2.17398057316234e-05
3.01547801604502e-07
-2.59027886603463e-06
-3.25913027360908e-05
-2.01276532808442e-05
-1.44225421030354e-05
-2.47707619931656e-05
-2.30431632598194e-05
-1.89713772068606e-05
-1.72465531532136e-05
-2.03477690640324e-05
-3.78059111204954e-05
-6.84148790960598e-06
-4.59556932020849e-05
-1.2599195412611e-05
-4.40239176520757e-05
-2.21098464670372e-05
-2.65362834460736e-05
-1.73254017965882e-05
-2.03422153055661e-05
-4.1960533756695e-06
8.29972605072231e-06
-1.68970816432801e-05
-4.10446449979956e-06
-3.73353534669199e-05
-2.20639244820957e-05
-2.68028048254019e-05
-3.49722574441825e-05
-2.01364474881792e-05
-1.26525496961784e-05
-1.17557981462213e-05
-1.28789032159256e-05
-7.34739795989496e-06
-1.20050119990537e-05
-1.30861658680772e-05
-4.36732458324822e-05
-1.90221275338253e-05
-2.57043716781653e-05
-1.86365237845441e-05
-5.56409555561533e-06
-8.90758700039194e-06
-3.91076855773615e-05
-2.0343420844413e-05
-3.79862873313098e-05
-1.98843556523407e-05
-2.3840050204003e-05
-1.52332705892153e-05
-3.61136056579817e-05
-1.89035383148459e-05
-3.22765985210711e-05
-1.31578358211486e-05
-2.97031815240522e-05
-2.18310730334012e-05
-1.52264930388342e-05
-8.20933788150552e-07
-2.14836837771534e-05
-3.81306693297158e-05
-2.37262237588494e-05
-4.00081321709945e-05
-3.75762710113404e-05
1.36813289294887e-06
-1.87307952575319e-06
-1.01734180829515e-05
-1.67831146693731e-05
-4.12272814598153e-05
-1.63529446092852e-05
-2.05559499541801e-05
-1.49359003554351e-05
-4.00526738886676e-05
-9.67477309315473e-06
-1.13300502993813e-05
-3.16394126540562e-05
-2.71407961245659e-05
-2.4700901205299e-05
-2.96537564242653e-05
-1.2752681092513e-05
-2.20307549139208e-05
-3.27091624625009e-05
-1.43190347751547e-05
-3.87474306800079e-05
-3.40030641415085e-05
-3.21584201427036e-05
-3.09394850551906e-05
-2.02734186548954e-05
-1.19024607261095e-05
-2.25719152991198e-05
-1.06408611742584e-05
-5.20964240477165e-05
-1.17819520403757e-05
-1.15451370781872e-05
-2.46140524576114e-05
-1.75308282457771e-05
-2.2075501174277e-05
-7.00349886620711e-07
-2.64965157495433e-05
-8.47668798666871e-06
-2.66487068266542e-05
-2.61608834701709e-05
-2.86795479589759e-06
-2.4505601009308e-05
-3.20849744889171e-05
-3.44154707070566e-05
-1.97768062943973e-05
-2.23130899773395e-05
-2.38902863270168e-05
-3.20093586038422e-05
-2.35096659561891e-05
-3.23120889799668e-05
-3.87830206763331e-05
-2.09172586939014e-05
-1.1571139442097e-05
-1.58810247237896e-05
-1.86941171608395e-05
-2.00999414014151e-05
-4.61692175445139e-05
-1.85149953224744e-05
-1.32747084184646e-05
-3.71170748170159e-05
-2.27017609179971e-05
-2.33609937253921e-05
-2.188868237376e-05
-1.04516313699383e-06
-1.89644591763424e-05
-8.23979177258434e-06
-1.34970802997291e-05
-3.35555490868654e-05
-1.70742073002118e-05
-2.65399782096691e-05
-2.27092775162729e-05
-2.42261943782112e-05
-3.60541330344429e-05
1.27522561490082e-06
-1.96072970676214e-05
-3.04144931999893e-05
-2.65016375927063e-05
-1.71754955503308e-05
-4.49796633363104e-05
-1.98251414458075e-05
-9.86501103348157e-06
-1.72947749435786e-05
-1.94683959145625e-05
-2.50803324706212e-05
-1.19660384766781e-05
-1.96200787571435e-05
-1.69283764045723e-05
-2.93304542620999e-05
-1.08220598765557e-05
-1.36413423781287e-05
-1.06200473847644e-05
-2.82054954756152e-05
-9.4120432607844e-06
-1.47053405415991e-05
-5.81679876163306e-06
-1.98166959605821e-05
-1.9495239736972e-05
-1.48071563294311e-05
-2.77679244362733e-05
-2.03060123014366e-05
-2.68888215646957e-05
-2.02088125981775e-05
-2.01092509920691e-05
-2.08518677348981e-06
-5.56603862762381e-06
-2.63614145104634e-05
-1.26531465210216e-05
-2.45782719847588e-05
-3.69154118287199e-05
-8.791522983329e-06
-2.40813298885959e-05
-1.88033549900128e-05
-1.35785465283258e-05
-1.24322158844239e-05
-5.18443103699058e-06
-2.21553010478648e-05
-2.01506819335928e-05
-1.72100737908546e-06
-2.1321506457845e-05
-5.81771890713122e-06
-2.15791714746969e-05
-1.34708020972809e-05
-1.53004420897752e-06
-1.73575267487503e-05
-2.06045073880141e-05
-2.09860946929689e-05
-1.94923944424579e-05
-3.81065493863205e-05
-2.99424815524626e-05
-3.23575793826914e-05
-3.21967891669524e-05
-3.16099924181e-05
-1.7997874799839e-05
-2.65254778459405e-05
-1.67537279445151e-05
-2.74461855483385e-05
-1.72375441303667e-05
-1.62222371521378e-05
-4.86859561762871e-05
-2.18084140794339e-05
-7.78936518699476e-06
-2.02366525327725e-05
-9.11265713464836e-06
-8.57818878216928e-06
1.48092890814492e-07
-3.42774522507514e-05
-3.40030809260037e-05
-1.81168792002008e-05
-1.29234773695459e-05
-1.67891194312294e-05
-2.42525327413117e-05
-4.17854995359974e-06
-1.67812568038276e-05
-3.21678076644388e-05
-2.25909186674558e-05
-1.35966147444975e-05
-1.97433487101347e-05
-2.24934980025564e-05
-2.67677012800303e-05
-1.86000770309145e-05
-3.63916542958737e-05
-4.03119726096816e-05
-1.81209176950354e-05
-3.66415476971776e-05
-5.41125170044351e-06
-3.39361817303778e-05
-2.88777341164094e-06
-2.05889457676619e-05
-2.04359848761522e-05
-1.31228251149698e-05
-3.91405011853243e-05
-1.96490754265143e-05
-9.60419342401598e-06
6.22769094387757e-07
1.79366669864963e-06
-2.34539485978944e-05
-1.65086498142226e-05
5.42107081249652e-06
-2.5243641223061e-05
-1.98151867532321e-05
-4.03409043791558e-05
-4.64950278374907e-05
9.77047691054703e-07
-2.57223574497229e-05
-1.28514501585177e-05
-2.1739381310866e-05
-3.41569528884974e-05
-2.96256585032344e-05
-1.11301981542947e-05
-2.37602897309962e-05
-3.47544380926227e-05
-1.20149383954411e-05
-2.76256210469732e-05
-5.68846555283265e-06
-7.64459801438752e-06
-2.23080702576327e-05
-2.80584682800128e-05
-3.54704213466793e-05
-1.64872162365194e-05
-3.75104064772409e-05
-2.33049650446232e-05
-4.74237403170062e-06
-1.27000995143205e-05
-3.47734797982842e-05
-2.10792451020792e-05
-3.5320079907815e-05
-7.95678104874888e-06
-1.45367757264338e-05
-1.00696155581826e-05
-4.29862757602524e-05
-2.46797506160629e-05
-2.79415173010317e-05
-1.06780712715647e-05
-2.55265753987018e-05
-1.67311947277546e-06
-1.12126833971314e-05
-9.58049885631225e-06
-2.91174049360979e-05
-4.08694768634952e-05
-1.70507106243339e-05
-1.98112891794687e-05
-3.33653219694161e-05
-2.61807009298803e-05
-1.7216842989718e-05
-1.87225583401211e-05
-2.75758003387314e-05
3.73281426964368e-06
-2.50824228599131e-05
-3.04772773010073e-05
-2.92331607468583e-05
-8.67988359702774e-06
-2.37524950828096e-05
-2.28187573282046e-05
-3.69558521299284e-05
-2.0150801435019e-05
-3.90517356912438e-05
-2.39750637637266e-05
1.48845258283026e-05
-1.76253643770103e-05
-1.10574675168793e-05
-1.10478542646386e-05
-2.8913848642139e-05
-2.78080586687981e-05
-2.44931600063489e-05
-1.72961690938585e-05
-6.85176989913399e-06
-1.72549480528035e-05
-1.94285114068946e-05
-1.18664631553446e-05
-4.17440411678605e-06
-2.42123140201296e-05
-1.5264511060391e-05
-4.69089400081639e-05
-1.04027976409393e-05
7.07596405081929e-06
-1.9683129174556e-05
-1.03270189302227e-05
-2.66822585324787e-05
-3.39068760464075e-05
-1.79544414909436e-05
-1.04516449303328e-05
-2.79871927528471e-05
-5.69161716820961e-06
-2.3108825431712e-05
-3.93138763094199e-05
-3.51003886653088e-05
-2.15924641452235e-05
-3.57077588004399e-05
-6.41369681507579e-06
-2.70181785481006e-05
-3.07046874746513e-05
-8.73513215859189e-06
-9.08558359988039e-06
-8.33470598786057e-06
-3.54003111076239e-05
-2.14149895281901e-05
-1.7317834711912e-05
-1.70887480515949e-05
-2.23177465228289e-05
6.16007223505159e-07
-1.67988486262375e-05
-8.84775747748429e-06
-1.08376774215795e-05
-3.39036216925986e-06
-1.16956038852719e-05
-2.39786733455806e-05
-2.79626324365149e-05
-1.87073951211962e-05
-1.74850618885969e-05
-1.44893489631332e-05
-4.16830300400066e-05
-1.41993431379638e-05
-2.72933066016961e-05
-3.49042940403678e-05
-1.71962391997252e-05
-1.90132980218625e-05
-2.32433087505541e-05
-1.70756829791439e-05
-2.98950862717074e-06
-3.94172342941308e-05
-5.1461541259482e-05
-3.88012196899766e-05
-1.69323388411328e-05
-2.34786119806437e-05
-4.65981344723801e-06
-8.95532716561458e-06
-1.09926290362116e-05
-2.79120984072091e-05
-1.11588961831104e-05
-9.24424821322915e-06
-1.89554164769235e-05
-1.28374802836212e-05
6.09314280019563e-06
-3.61575392244892e-05
-2.55597061030809e-05
-2.19508148974113e-05
-1.9264580403082e-05
-2.44753813078706e-05
-3.13607329698247e-05
-2.77470193960712e-05
-2.95607630955261e-05
-9.81780619758741e-06
-3.03247106100172e-05
-4.48529769319242e-05
-1.569004131293e-05
-7.28513751801831e-06
-1.59954740370274e-05
-1.50743871080336e-05
-1.78022556827809e-05
-2.60910831826559e-05
-6.17448440736112e-06
-7.90476902177463e-06
-2.25727986547557e-05
-1.61180606250185e-05
-1.98859630280897e-05
-2.71134927765554e-05
-1.09544606415878e-05
-1.43318421956513e-05
-1.47826121607502e-05
-3.0526296273023e-05
-3.14942993887531e-05
-7.18904653761985e-06
-3.49970611319941e-05
-2.34322574348775e-05
-4.89653587253209e-08
-1.03227933569828e-05
-2.21962682626904e-05
-2.45224228928962e-05
-7.44889108190242e-06
1.67632483518285e-06
-4.30200113145879e-05
-4.20922720416777e-06
-1.9798470348635e-05
-4.13904049000703e-05
-1.6106426911814e-05
-4.42448837646632e-07
-3.4084273413709e-05
-1.24666857418903e-05
-3.80215593035253e-05
-3.77231090437421e-05
-3.65009646882602e-05
-6.42958253153855e-06
-2.8767149485576e-05
6.82046698649005e-06
-2.39659515224017e-05
-3.51282263188869e-05
-2.29706268933502e-05
-2.30925104809703e-05
-3.38976396087603e-05
7.35164718552253e-06
-3.34709264262368e-05
-4.52850188349096e-05
-4.64217001869561e-05
-8.93620340239922e-06
-5.19392742499176e-06
-1.87185069557326e-05
-3.77090267604765e-05
-2.1451779127682e-05
-2.93310640661591e-05
-1.36371340489245e-05
-8.56002112222842e-06
-2.32662128948592e-05
-2.31447104876503e-05
-3.01873022623629e-05
-2.26293769313973e-05
-1.66866102026223e-05
-1.89185067641445e-05
-2.15875982485198e-05
-3.39065828232844e-05
-3.33265010928255e-05
-1.83067631764089e-05
-1.85734940001107e-05
-2.05844044275395e-05
-2.73031528648878e-05
-6.6782095811679e-06
-9.76328188591262e-06
-1.48987195653554e-05
-2.6072712716864e-05
-1.39422052592744e-05
-6.91868455697392e-06
-3.07750949421941e-05
-8.1358451966846e-06
-1.35823018995985e-05
-2.97745223023101e-05
-6.88466141503165e-06
-2.11761141754963e-05
-2.56339373195097e-05
-1.79482119294742e-05
-2.6252186546753e-05
-1.16604672592222e-05
-4.71568764669094e-06
-1.477366539375e-05
-1.21558529399203e-05
-1.73527358367124e-05
-1.10004023393779e-05
-6.74452800191615e-06
-3.88661658773062e-05
1.42471749062451e-06
-1.43409682626284e-05
1.37566759639581e-06
-2.61535166978669e-05
-4.93881664574176e-06
-3.36100249529563e-05
-1.95721224140173e-05
-2.29880124513286e-05
4.52015036449159e-07
-2.70030344005141e-05
-1.57238860855745e-05
-4.59933150154355e-06
-1.77025741776854e-05
-3.36592091894399e-05
-2.80523714128832e-05
-5.0776682485603e-05
-8.15017951210764e-06
-1.66843969392748e-05
-2.50671837954742e-05
-3.28614586546736e-05
-2.37910259688493e-05
-8.67590888693468e-07
-1.57434607402142e-05
-1.81154626328254e-05
-8.6326935943625e-06
-3.0026648509707e-05
-4.4600215942028e-05
-2.259867952245e-05
-2.95468209143421e-05
-3.51394264463461e-05
-9.86494174018916e-06
-1.97390039993896e-05
-2.22243463864612e-05
-1.1460083954155e-05
-2.93298266822992e-05
6.60916774417239e-06
-1.7045511830324e-05
-6.36065363206153e-06
-5.66085239902985e-06
-2.01694185819166e-05
-2.10854914190262e-05
-2.65709352678868e-05
-5.01676156137227e-05
-1.29626922494405e-05
-3.51667390888199e-05
-3.09131884615262e-08
-1.26514263674163e-05
-2.35885326842849e-05
-2.1703142716646e-05
-2.47677562460538e-05
-1.97334455931035e-05
-7.76971471924824e-06
-1.22257905506051e-05
-2.90386427893922e-05
-2.56353607637171e-05
-2.40450374595012e-05
-1.57753266851098e-05
-1.3047028692872e-05
-1.24234038577333e-05
-2.34330841096999e-05
-1.52653964654588e-05
-3.16924648536751e-05
-1.85316502420839e-05
-3.29762064089664e-05
-5.405254404453e-06
-3.14011463441081e-05
-2.13319899970642e-05
-3.17842131082982e-05
-3.21644827486536e-05
-1.35825732602677e-05
-4.29712676240117e-05
-3.23005829678932e-05
-1.6069704235703e-05
-2.08017181356908e-05
-1.56909164551665e-05
-1.6212582383179e-05
-3.21567085562531e-05
2.10026507577031e-06
-2.92529410630274e-05
-1.89821861303112e-05
-2.22715942524346e-05
-2.85036986008367e-05
-1.80762538739263e-05
-2.65316849591873e-05
-1.57085725060773e-05
-4.90309352837979e-05
-2.80035761888289e-05
-2.29198900845102e-05
-3.93847418936551e-05
-3.17667351631837e-05
-2.60345147907611e-05
-2.73348397694232e-05
-7.47280390090626e-07
-9.54785953236787e-06
-2.30844472394591e-05
-3.03727639338421e-05
-2.61847092279114e-05
-3.34454508102659e-05
-2.39519831671121e-05
-7.86850981082176e-06
-1.07714874797937e-05
-3.2374171778424e-05
-2.60869652573002e-05
-2.05132989149114e-05
-2.49870745223615e-05
-1.73635236480408e-05
-1.54199756754667e-05
-2.68557625640554e-05
-2.76500018947528e-05
-1.71593809491008e-05
-3.03492761702685e-05
-1.64025656632778e-05
-7.53976210812938e-06
-8.99980898928589e-06
-7.33846387265e-06
-1.93438293479e-05
-3.00644613715039e-05
-3.3712974982613e-05
-1.79306504432332e-05
-1.31376141444703e-05
-1.47174733726688e-05
-1.36271308821401e-05
-1.17906161118684e-05
-8.79187141341151e-06
-2.62344085554522e-05
-3.62524403533486e-05
-3.06543269612225e-05
8.47626308900125e-06
-1.89900145289267e-05
-1.77235522999746e-05
-7.64561043948209e-06
-1.39958572009617e-05
-1.97049022345931e-05
-9.00221658693072e-06
-1.23302755597963e-05
-1.50125541785618e-05
-2.39666593667333e-05
-2.34332456724025e-05
-2.60620914973617e-05
-1.84694546925556e-05
-2.9853801854896e-06
-7.91844721450448e-06
-2.12822926535867e-05
-2.09802518603473e-05
-3.64984166618303e-07
-1.83130730977636e-05
-2.38639083023873e-05
-2.6348457942568e-05
-1.58625438707296e-05
-1.58946123377005e-05
-1.51635701092028e-05
6.06511240710106e-06
-2.95100228530014e-05
-3.9168658651754e-05
-2.18596939226273e-05
2.24769447640236e-06
-3.74849660857569e-05
-1.94476968843084e-05
-9.14373354585159e-06
-3.34583565963532e-05
2.35756342937194e-06
-3.27269989458888e-05
-4.10720006798218e-06
-2.56992832809888e-05
-2.53615761549836e-05
-9.9750005610646e-06
-1.91318078604785e-05
-1.92978898635911e-05
-3.82981862188575e-05
-1.68983914769506e-05
-8.00117259211707e-06
-3.91855177178763e-05
-2.7824722643881e-05
-5.9392915919197e-06
-1.61947763564436e-05
-3.28174566428416e-05
-2.68713543001757e-05
-4.08396510992469e-06
-1.35618468305208e-05
-1.71792949212632e-05
-2.07802553576696e-05
-2.05022873794902e-05
-3.79104153592464e-05
-2.52373956594663e-05
7.93876576898147e-06
-1.05528633991082e-05
-4.10403271194092e-05
-2.5375596784741e-05
-2.30547229714757e-05
-2.49260480249883e-05
-4.97832985477168e-06
-1.72785904386635e-05
-2.46657753374683e-05
-2.32776442568782e-05
-1.95080326143574e-05
-2.59353794506428e-05
-2.11464337903328e-05
-2.7885549508823e-05
-2.25284326342622e-05
-2.85737404438218e-05
-3.17406779255139e-05
-9.52508416894485e-06
-2.28984924032555e-05
-2.87557706941884e-05
-3.93635198312251e-05
-2.89718098900092e-05
-1.38913860687485e-05
-2.79468753152025e-05
-9.98333278488279e-06
-2.56129670702789e-05
-1.80075930006284e-05
-2.44792189120386e-05
8.07799070396956e-06
-1.14394158878183e-05
-2.12768454662592e-05
-1.14707509299342e-05
2.51548288015651e-07
-1.72389107824155e-05
-1.83370856763489e-05
-2.21064069739391e-05
-1.03604765942994e-05
-8.31408937304316e-06
-7.98743793662055e-06
-1.86571184510782e-05
-1.64400916590695e-05
-4.86357631693983e-06
-3.18243604367126e-05
-2.90565310166826e-05
-2.80955561650365e-06
-2.12307021390624e-05
-2.34178062900489e-05
1.03516418081892e-05
-1.99631994106358e-05
-1.43480839757343e-05
-1.24448280390965e-05
-2.23827417978014e-05
-8.01469864148577e-06
-2.54296171643754e-05
-3.12211525792559e-05
-6.9995536134128e-06
-2.77651603759329e-05
-6.61423866312757e-06
-5.17988004324876e-06
-2.08987669426691e-05
-2.29959022811962e-05
-2.44347369238173e-05
-2.96852370743856e-05
-4.50475441994963e-06
-1.88388308241111e-05
-2.05853570191935e-05
-1.37323492172962e-05
-8.78042560383552e-06
-3.41261266011918e-05
-1.92591715916383e-05
-1.02517750158776e-05
-2.35652315140881e-05
-2.37303685722739e-05
-2.95505989851357e-05
-1.54528955718266e-05
-3.59178717150655e-05
-2.11826066388967e-05
-1.80081868434303e-05
-4.53716733365573e-06
-4.00417271162393e-05
-1.43673431236107e-05
-1.66762879082765e-05
-2.87505347617546e-05
-3.45779878614657e-05
-1.07063643946002e-05
-1.15183809592504e-05
-1.90109256740536e-05
-2.76465918205248e-05
-2.71728098454318e-05
-4.9550490085031e-07
-3.21069349741543e-05
-8.33043222232882e-06
-2.3709757052363e-05
-1.29573746688318e-05
-3.84194800950004e-05
-1.95491205969343e-05
-8.28738207851303e-06
7.2948322593027e-06
-3.18698756465424e-05
-1.63343417985982e-05
-4.3341310537684e-05
-8.2376531498087e-06
-1.55443793055177e-05
2.32657180432747e-06
-1.93702497328209e-05
-1.90754516109102e-05
-1.07799140175911e-05
-1.57647488564302e-05
-2.63725124234921e-05
2.22166052297369e-06
-1.52088533617769e-05
3.27108145132971e-08
-2.05449280084681e-05
-1.82665387766596e-05
-9.69274956294838e-06
-1.06702668532117e-05
-6.61517727467181e-06
-3.26232744172958e-05
-1.35678274415315e-05
-2.61802098513791e-05
-4.03011308679644e-05
-1.72409616561449e-05
-1.58423396703068e-05
-2.11790896490842e-05
-1.79500508629012e-06
-1.33440019623832e-05
-1.33785686441579e-05
-1.28031972162158e-05
7.29132952097203e-07
-2.66793036040434e-05
-1.02597941733091e-05
-9.63311683455508e-06
-2.15843309133116e-05
-2.41689077011867e-05
-3.06714851449447e-05
-4.48028304836876e-05
-1.9764622489133e-05
-1.99968266673903e-06
-3.4358634216003e-05
-2.99352509915454e-05
-1.34234819896325e-05
-3.26663207103239e-06
-2.18601112688425e-05
-3.47077950116228e-05
-1.07488547705735e-05
-3.92881253019581e-05
-2.42174524947637e-05
-1.66842284693235e-05
-1.71996197427761e-05
-8.73950904769966e-06
-1.30258340469267e-05
-2.04638775972332e-05
-1.14866123529229e-05
-2.7942180342173e-05
6.84020706823804e-07
-1.03578864059542e-05
-2.21146428355827e-06
-2.59112656880745e-05
-3.18300325450506e-05
-2.63838502017418e-05
-9.83394621323275e-06
-2.37039223191653e-05
-1.81192388877105e-05
-1.4203144056083e-05
-2.43710767543508e-05
-1.046057790767e-05
-3.20534408809385e-05
-2.38835204101768e-05
-3.07587017787189e-05
-9.04317902252815e-06
-1.41762661092267e-05
-1.61684795980669e-05
-1.79738963911074e-05
-8.37544945890297e-06
-4.99330375872313e-05
-2.77988697616873e-05
-1.16161238151338e-05
-8.78341103704771e-07
-8.11357980032866e-06
-5.95717458783881e-08
-8.05046974395612e-06
-2.54244281334322e-05
-1.42317041334096e-05
-1.30829772490706e-05
-2.15158226175527e-05
-2.73766143152273e-05
-1.42800093261745e-05
-9.79782890517349e-06
-3.55641564752448e-06
-1.5659779503689e-05
-6.04396278666855e-06
1.87142366987544e-06
-2.15645884397164e-05
-1.6980071413587e-05
-2.7161008971608e-05
-2.69924816505501e-05
-2.45086031976074e-05
-2.75643170878783e-05
-1.2320484132466e-05
-4.15713454826903e-05
-2.27413322996036e-05
-3.5444497669141e-06
-2.97985387654073e-05
-3.19256713780827e-05
-2.36206020927151e-05
-3.18519589388978e-05
-3.580870871626e-05
-2.04201787679536e-05
5.45823960574198e-06
-1.56346331456277e-05
-2.43565455905754e-05
-1.69770958846239e-05
-2.2741964489638e-05
-1.18197331428416e-05
-2.73319479098478e-05
-1.84984776501871e-05
5.38004861958751e-06
-2.25079159018217e-05
-2.14618634320685e-05
-3.3553061773685e-05
-1.3952658246299e-05
-2.14849094739406e-05
-2.97750601644442e-05
-1.15507679127199e-05
4.52414855482291e-06
-8.49120073241643e-06
-3.72101610074537e-05
-2.15356616998022e-05
-7.73588043131151e-06
2.81542794636134e-06
4.4351184737625e-06
-5.3232580877386e-06
-2.92014001995337e-05
-1.59356587136825e-05
-1.71158694744366e-05
-2.59614402056436e-05
-1.5668626051346e-05
-8.40170632887315e-06
-8.03019591945958e-06
-2.96630979387843e-05
-2.39183299088161e-05
-2.1273303962871e-05
-3.53425466735538e-05
-2.90046647354346e-05
-2.33955907648927e-05
-2.40285259143308e-05
8.58081445627109e-07
-2.50714378858957e-05
-3.33242281202969e-05
-9.81946972083006e-06
-4.12640333234327e-05
-1.38187061172139e-05
-3.08569921483789e-05
-2.02460170358442e-05
-7.15917981904044e-06
-7.07716748194475e-06
6.30064103752901e-06
-3.80137152088212e-05
-1.88986608057426e-05
-2.26393480754995e-05
-3.00797511390657e-05
-1.52238905145203e-05
-2.79658162628404e-05
-3.35042901321608e-05
-2.054008801222e-05
-2.03177989551247e-05
-1.25345324347621e-05
-2.94919441624302e-05
-3.94575425800629e-05
-9.44219804851075e-06
-3.08808006092201e-05
-2.43068355956987e-05
-1.95808949677811e-05
-2.11984471204053e-05
-6.55705026831434e-06
-2.51918624218739e-05
-3.93157476928785e-05
-2.18138225618562e-05
-1.03057362614879e-05
-1.82666436483217e-05
-3.21865079807853e-05
-9.70754084421824e-06
-4.27228425786054e-05
-2.79207397083877e-05
-4.0628505737668e-05
-3.1613057506816e-05
-2.61232862416908e-05
-2.75837742606088e-05
9.60819365774986e-06
-2.03546129433978e-05
4.70321745945952e-06
3.62215370229599e-08
-2.61195514530769e-05
-3.63145869115106e-05
-1.91992960539454e-05
-1.11726189204657e-06
-4.4197391407796e-05
-2.51778296103786e-05
-6.14236687476656e-06
2.85411073717427e-06
-1.54152866149501e-05
-1.80504230733253e-05
-3.46971183471742e-05
-2.0602163717593e-05
-1.56582226632162e-05
-4.31607367810872e-06
-9.20957675368945e-06
-1.71477207888533e-05
-2.05949758121421e-05
-2.86529083513267e-05
-2.35685088793465e-05
-1.93862117567271e-06
-2.83893942440723e-05
-1.12027762353647e-05
-2.21911616943203e-05
-3.22779762761771e-05
-2.85686229439052e-05
-6.67176179289449e-06
-2.41163791028876e-05
-3.55260056653862e-05
-2.51239627671054e-05
-1.15004597692062e-05
-2.15503688711312e-05
-2.85453702032452e-05
-2.31829190450431e-05
-2.03169097497198e-05
-2.06761750740165e-05
-1.57176981417573e-05
-2.13056699275434e-05
-3.81538033342143e-06
-7.07929093151964e-06
-1.2805657972613e-05
-4.69669080028261e-05
-2.8151063305337e-05
-2.95664812953836e-05
-6.47714275116016e-07
-1.91301683595611e-05
-1.86982073228511e-05
-2.72025406336706e-05
-1.64505122853155e-05
-2.06523566408227e-05
-1.62514732358573e-05
-1.4384118324225e-05
-3.63486639490526e-05
-2.75446368957394e-05
-5.90234541361916e-06
-2.72744256798803e-05
-2.58878013775592e-05
-5.09073295375194e-06
-3.90082741380921e-05
-1.80572371482418e-05
-1.90259143949228e-05
-1.69265934892157e-05
-1.68283997168689e-05
-3.94712670612718e-05
-1.56325488549402e-05
-2.39167946674579e-05
-1.67463400907205e-05
-6.48863302656155e-06
-4.16507342049317e-07
-1.45615945102794e-05
-1.63029387165612e-05
-3.75867446434734e-05
-8.50718745625254e-06
-2.28892400359024e-05
-1.96110831580043e-05
-1.91167629148924e-05
4.87880620165858e-06
-1.62150474182784e-05
-1.3160741376889e-05
-1.84307553274369e-05
-2.91140595878278e-05
-2.50407904963368e-05
-1.22083412000818e-05
-1.34387172144918e-05
4.41439581662552e-07
-3.90027413736142e-05
-2.39076926610001e-05
-1.31882947381007e-05
3.06025336619508e-06
-1.96490000728571e-05
-1.42026600924832e-05
-1.91328803939348e-05
-4.25352136712476e-05
2.52884287800295e-06
-2.08889130367577e-05
-2.97550618680458e-06
-8.61540237706691e-06
-1.32409897060986e-05
-1.55412680963969e-05
-3.47249639135086e-06
-2.66651665715048e-05
-2.87496299948856e-05
-2.55051829048904e-05
-1.20998836984301e-05
-1.57110142583381e-05
-3.30371087655872e-05
-1.40810230029489e-05
1.16124855635369e-06
-2.34398438306651e-05
-2.82085048010987e-05
-2.85750360655066e-05
-2.32442911298289e-05
-3.33996092126744e-05
-1.30055571777315e-05
5.35133292692697e-06
-2.31827068973509e-05
-5.45030944991413e-06
-3.17734412413716e-06
-2.20555383999583e-05
-1.92325215157284e-05
-2.80451427872404e-05
-1.38851165515291e-05
-1.76478737765972e-05
-1.52948385599766e-05
-1.15047077172701e-05
4.32734117950492e-06
-3.16918030140527e-05
5.35063210551545e-06
-1.7806778329476e-05
-1.70451134436207e-06
-1.73943207087759e-05
-2.22658071137463e-05
-4.13947487892096e-05
-4.47056029786973e-05
-3.43234114919476e-05
-2.40650113226255e-05
-2.23123732710144e-05
-5.75018158964083e-06
-3.25209218222591e-05
-3.53973987750573e-05
-7.3241123823318e-06
-2.52291100322275e-05
-9.30460824461516e-06
-5.61139324749317e-06
-3.26748128986945e-05
-4.79901601095425e-06
-8.19732075633443e-06
-2.6179648297937e-05
-2.16802504535005e-05
-1.19489214476808e-05
-3.07177871703597e-05
-3.77234816370869e-05
-3.15343745139305e-05
-2.29061436804674e-05
-2.68889841364502e-05
-1.23863396948876e-05
-1.21963963545024e-05
-2.89896122316462e-05
-1.68838022592033e-05
-2.76612531042294e-05
-6.09618835527609e-06
-1.11526383599588e-05
-3.39604936487783e-05
-2.50683210045936e-05
-2.57360654862657e-05
-1.27505621643197e-05
-9.83669559865707e-06
-2.59631930593155e-05
-2.14834971884618e-05
-9.67618516745834e-06
-3.11622362724535e-05
-3.81239092676944e-06
-6.48788826688614e-06
-3.28848916013524e-05
-2.91530077179279e-05
-4.14718794302005e-05
-1.06374338716196e-05
-2.54961816919819e-05
-1.66079049815466e-06
-8.81684013932955e-06
-7.11897935801223e-06
-2.08052174681663e-05
-2.78910003141394e-05
-2.82637397645524e-05
-1.49107972523417e-05
-5.77255850760699e-06
-3.06560604844566e-05
-1.36239902822766e-05
-2.35968566356398e-05
-2.18329366428865e-05
1.10461204493069e-06
-1.41622596442571e-05
-1.87661532983642e-05
-3.4147429913679e-05
-2.16145429571659e-05
-2.61089218477271e-05
2.23202764845447e-06
-3.25290767343696e-06
-3.98599462456033e-05
-3.32584413206717e-06
-1.59796498491147e-05
-1.16990095333593e-05
-6.2525212349192e-06
-1.66103149297547e-05
-2.04495305844309e-05
-1.64350852555161e-05
-2.89074960826342e-05
-4.31694487113504e-05
-3.16236928242513e-05
-3.82067281193591e-05
-1.58189847730319e-05
-3.3085241031916e-05
-2.17697693837737e-05
-2.20413519533526e-05
-1.22395610824512e-05
-1.69005476324463e-05
-1.63344720438873e-05
-1.49250532098686e-05
-2.83775574048025e-05
-3.16861787114924e-06
-5.35947810246795e-06
-2.28132207978854e-05
-1.41009450917913e-05
9.06201028517775e-06
-3.67701685678883e-05
-3.23584264511028e-05
-2.58597704642937e-05
-1.94578730598106e-05
-3.00866667235126e-05
-2.19389642217838e-05
-9.9094463969131e-06
-3.16734962201136e-05
-3.14069212235222e-05
-1.57151405426853e-05
-1.02144319984514e-05
-3.29745380603032e-05
-1.76395232338435e-05
-1.13558190300276e-05
-3.10713258277877e-05
-9.764470235371e-06
-4.90059077633426e-06
-2.42452555531362e-05
-4.68891961891407e-06
7.85615088047623e-06
-2.07190219227396e-05
-1.42235286971569e-05
6.94609230842627e-07
-1.28251736309949e-05
-1.42750927504195e-05
-1.28019479727633e-05
7.4183101854938e-06
-3.43405123781202e-05
-1.72690484566192e-05
-4.00510492195157e-05
-1.11333775803484e-06
-1.00104135515343e-05
-2.39346727278391e-05
-3.61549169329412e-05
-1.68540476993033e-05
-4.90991524828205e-05
-3.56676357842374e-05
-1.52393036676162e-05
-1.68283401125884e-05
-3.87414159607862e-05
-3.31358324346763e-05
-2.54583959042797e-05
-3.37224935296821e-05
-2.23821379156429e-05
-2.13578088489959e-05
-1.96953904025591e-05
-1.59645475500081e-05
-1.07988198608886e-05
-2.01513085809174e-05
-4.36207377466913e-06
-2.38904814526419e-05
-2.48464526373456e-05
-1.29107160819888e-05
-2.18110802252406e-05
-3.04815854411474e-05
-1.22892132717886e-05
-4.70644117097271e-05
-2.33054046972685e-05
-2.60078785040678e-05
-2.2770681921874e-05
-1.27294011389336e-05
-2.995117962534e-05
-2.74748343744024e-05
-1.50749971961991e-05
-1.62380069492649e-05
-3.55646403353802e-05
-3.05453667748712e-05
-3.73239462559046e-05
-2.42490120289384e-05
-1.81232499947897e-05
-1.61286736463067e-05
-1.57462816115675e-05
-5.04143278464304e-06
-1.23650777592611e-05
-1.08166472426923e-05
-4.62858051116685e-06
-2.5011627999033e-05
-1.6465696079661e-05
-8.18012182730492e-06
-2.76851907134798e-05
-1.89647686401487e-05
-3.70798563647132e-06
-4.04437777254855e-05
-3.06288469692112e-05
-4.96708252270024e-05
-1.00154703557788e-05
-2.06658567095523e-05
-3.87440939781458e-05
-3.17517038679177e-05
-5.92258001077581e-06
-2.42404353310186e-05
-5.55770413169911e-06
-7.78912069563225e-06
-1.56925278256652e-05
-3.72700255516858e-05
-2.47271384915928e-05
-3.57653391671328e-05
-2.74566774685402e-05
-2.7883131942502e-05
-1.94688837378155e-05
-3.90935016537855e-05
-4.68515518757809e-06
-1.32546608479333e-05
-2.12287234881639e-05
-8.69942116847163e-06
-2.83767303050608e-05
1.18521675036508e-05
-2.6917487829114e-05
-2.71054522153957e-05
-6.31667695932618e-06
-2.79418743350865e-05
-2.13195572717924e-05
-6.43142795388484e-06
-2.69235962662077e-05
4.2434525672658e-06
-1.09547638263029e-05
-1.47790954626126e-05
-2.02512403925094e-05
-2.31431565650118e-05
-1.16047001673681e-05
-2.46514704754976e-05
-1.36425057405699e-05
3.47065572237741e-06
-6.77258851065514e-06
-1.95257978118557e-05
-4.5036011733708e-05
-1.68171257873179e-05
-2.10590787943457e-05
-1.55797877084449e-05
-3.29421357687713e-05
-3.38963783503162e-05
-4.60107477054293e-05
-1.96308600620113e-05
-3.20924271726798e-05
-2.43901939085041e-05
-2.69203955107407e-05
-2.77416491695685e-05
-2.21413190372899e-05
-1.14409290428614e-05
-3.42159934933487e-05
-4.60922921112334e-06
5.59680697008974e-06
-2.87052467830667e-05
-2.12769096476837e-05
-4.96582276279834e-06
-1.87702881055987e-05
-1.35398932584935e-05
-4.13242206953703e-06
-3.8365020775054e-05
-2.82465723934057e-05
-2.81647939884742e-06
-3.07651677850636e-05
-8.65664928868088e-06
1.19972855969697e-05
-2.34675646796447e-05
-3.53767330279337e-05
-3.04521680518374e-05
3.13969788642773e-06
-2.86734138546845e-05
5.3061891093406e-06
1.17917006079636e-05
-1.09467458477837e-05
-3.15693227492966e-05
-1.71943753989718e-05
-1.65882911838261e-05
6.60884032530526e-06
-2.07101858750004e-05
-3.18890268019773e-05
-8.07930372226734e-06
-2.40683708692529e-05
-6.87311281387013e-06
-4.07106868889481e-06
-3.24412785934088e-05
-1.40930042146964e-05
1.04581279140143e-06
-1.96998345948789e-05
-2.45865064824067e-05
-2.76465508683363e-05
-3.53808373585456e-05
-3.43745134814103e-05
-3.72723696674289e-06
-1.78808858197099e-05
-2.02308885781792e-05
-1.72578966587992e-05
-1.27153225519069e-05
-2.20922099522641e-05
-2.24484558897253e-05
-3.54352375549446e-05
-2.08367792049732e-05
-2.93135375087055e-05
-9.61023611565324e-06
-1.8847316489163e-05
-3.97834726718147e-05
-5.50850860261658e-06
-2.91115251193095e-05
-1.82849387542834e-05
-3.0367231958044e-05
-2.57223037292167e-05
-1.25789212646117e-05
-1.60555059089436e-05
-1.73935788017828e-05
-2.83626577575048e-05
-1.06148510674164e-05
-3.06897487530041e-05
-1.08453515436734e-05
-3.11182000807485e-06
-1.83580207767952e-05
-3.84752169902183e-05
-1.21870678504707e-05
-3.39063727730763e-05
-3.74642251499723e-05
-1.63174109921891e-05
-1.84052525247959e-05
-3.45067923404801e-05
-1.60247760617441e-05
-3.41409450567367e-05
-2.39395241481909e-05
-1.39533264750855e-05
-1.62705922148275e-05
-2.28552997801263e-05
-3.49531116066788e-05
4.37118156000054e-06
-4.14808041578722e-05
-2.36447800042891e-05
-1.01733366446021e-05
-5.07645420829964e-06
-2.33937722982191e-05
-1.91206660879798e-05
-3.39828627292143e-05
-6.74615060021854e-06
-1.2554334156834e-05
-1.11313960314898e-05
-3.25421331414922e-05
-9.99325121353384e-06
-3.11106237712754e-06
-1.75918045865903e-05
-4.71411519452932e-06
-4.33850220094453e-05
-2.9078660161583e-05
-3.72016748039895e-05
-1.61800959432609e-05
-2.61549849125946e-05
-2.53170538313938e-05
-3.10386248543988e-05
-7.93967508023397e-06
-2.10112007777699e-05
-2.89692262669759e-05
-3.62731042200919e-05
6.70015441719196e-06
2.44613875274055e-06
-1.69167550207959e-05
-1.71075634366332e-05
-5.86223966844102e-06
-8.09493045592961e-06
-9.92211291830822e-06
-1.21960103010888e-05
-3.33607889980046e-05
-1.27755039819556e-05
-2.52155330031406e-05
-2.66329440531458e-05
-1.01101550554433e-05
-1.48153726198228e-05
-1.2550807007626e-05
-1.56048450058086e-05
-1.84903503163193e-05
-3.01357286346362e-05
-1.88495989637599e-05
-2.58364631235231e-05
-6.28977262774339e-06
-2.63797817935524e-05
-1.95368062308514e-05
-2.60981617581128e-05
-2.74646545386222e-05
-2.93259410456694e-05
2.48921544214993e-06
-1.57140493272526e-05
1.33091217682187e-06
-4.67664139325778e-06
-3.94395114597815e-05
-3.00385140010168e-05
-1.52292109721025e-05
-2.21948544512707e-05
-1.73098388895579e-05
1.71622137220987e-05
-7.04912125571659e-06
-1.7172548304995e-05
-3.01310075600238e-05
-2.50481534834111e-05
1.2298231669126e-05
-2.47925089764607e-05
-1.13577863052481e-05
-2.7089180295123e-05
-2.34595260272386e-05
-3.17119472822708e-05
-2.5046631276224e-05
-2.36390645341405e-05
-3.69667687435285e-06
-2.20083314057681e-05
-2.69915118679522e-05
-3.38044477188194e-05
-1.20697130191522e-05
-2.31538728492993e-05
-2.62792038915864e-05
-1.17870092661446e-05
-1.67947817129438e-05
-3.53325991539643e-05
-3.64130133784165e-05
-2.06161281720738e-05
-1.24570926743724e-05
-1.23726742020962e-05
-4.20305973775673e-05
-2.75435492651951e-05
-1.76082359375781e-05
-4.88009792957579e-05
-3.05369250640264e-05
-1.58153427026653e-05
-2.13176493964784e-05
-3.76369796007317e-05
-1.86655631161034e-05
-1.09350523499038e-05
-6.82328211920128e-06
-3.79857838801823e-05
-2.60535304478838e-05
-1.42616635453938e-05
-9.56527201783617e-06
-2.33206805362565e-05
-2.02566564554487e-05
-3.2532271339336e-06
-3.14763158508159e-05
-9.1513543903771e-06
-3.26920426814896e-05
-2.3756669955021e-05
-1.26729129113285e-05
-4.43853282162276e-05
-5.21225406621139e-06
-3.54244618193181e-05
-6.56432717905212e-06
-1.7919493074239e-05
-1.91496432872281e-05
-1.39750871304889e-05
-2.52926576711983e-05
-3.38276034855848e-05
-2.14108387182428e-05
-2.90495364203975e-05
-1.82149299573287e-05
-2.13279102945652e-05
-2.23642775425458e-05
-1.66143963332984e-06
-1.62824001707271e-05
-1.72184960984241e-05
-1.52305153504668e-05
-3.65188799146832e-05
9.50108994749112e-07
-1.56477040905408e-05
-1.83703017666176e-05
-4.18459497949149e-05
-8.22806285347192e-06
-1.91840644335515e-05
-9.72210360742587e-06
-1.99976080188491e-05
-3.52020756004652e-05
-1.67089441631076e-05
-2.82213150476428e-05
-2.12634560210915e-05
-3.0803200463927e-05
-8.07178962646503e-06
-1.45352084014031e-05
-2.01114875249881e-05
-2.22031466106233e-05
-1.66387949334605e-05
-1.18581331461781e-05
-2.03007685699513e-05
-1.65290967927187e-05
-3.62966870801953e-05
-4.11759311314668e-05
-2.54658245954357e-05
-1.95167995425487e-05
-2.65029946583537e-05
-2.12347875155907e-05
-1.52366984385575e-05
-2.03926117864723e-05
-1.8970228172512e-05
-1.81105827961635e-05
-2.46909077801319e-05
-1.17469225348537e-05
-4.03785593135347e-05
-2.68880977803993e-05
-3.76836360129459e-06
-2.66526761641569e-05
-1.6701017135274e-05
-4.40580399405461e-06
-1.77988679429341e-05
-5.36992141539638e-06
-2.97460936325737e-05
-4.70645657105287e-05
-2.53687518556181e-05
-2.2587123154197e-05
-2.32739944387976e-05
-3.08204837533971e-05
-2.00894968241356e-05
-3.64167547186911e-05
-1.04240581686315e-05
-2.04042700656725e-05
-2.05826976738328e-05
4.33830349867181e-06
-2.49910448021708e-05
-2.28273134256895e-05
-8.01218357063948e-07
-3.12839479301244e-05
-3.16705398924935e-05
-3.39923488393452e-06
-2.17641988957568e-05
-3.06891745202313e-05
4.90742980922062e-06
-1.36369693918906e-05
-2.40419581843014e-05
-3.63079277012053e-06
-2.29191920928521e-05
-2.26198469650696e-05
-1.93846873879167e-05
6.21558638221267e-06
-2.4566005988312e-05
-3.58827620974605e-05
-2.73507504095637e-05
-5.70440705582922e-06
-2.95135071351064e-06
-3.55432998199812e-05
-3.59182919044315e-05
-9.52198393608549e-06
-1.21552414977259e-05
-1.4472652615368e-05
-1.03966868762626e-05
-4.17443439115952e-05
-2.81747408196266e-05
-9.76046923256727e-06
-1.32292530852011e-05
-4.7552230232075e-06
-2.0728784984713e-05
-4.04455241268865e-05
-1.32218995759093e-05
-1.87309946083413e-05
-3.39433646603589e-05
-8.54699537117407e-06
-3.21125020669431e-05
-2.26179406946507e-05
1.28891012109762e-05
-2.4424203048238e-06
-2.40474230208071e-05
5.3656429989618e-07
-3.28665143814929e-05
-3.0965502164247e-05
-3.29229666095821e-05
-3.02954668121421e-05
-3.44487844815918e-05
-3.08756107783675e-06
-3.35288075786255e-05
-4.11254471683435e-05
4.75507586926336e-07
-1.73429980607318e-05
-3.46322276681499e-05
-1.35863873207091e-05
-2.79836260645593e-05
-2.75533345608243e-05
-1.14782087045906e-05
-3.39982787240985e-05
-1.95927921981984e-05
-2.45372891676048e-05
-2.72244894287212e-05
-4.89512908903743e-07
-3.10801574251463e-05
-1.4682848942804e-05
-2.64519399132405e-05
-1.74548438866969e-05
-1.60880849784816e-05
-2.40722537111606e-05
-1.76552892247369e-05
-2.60718346528441e-05
-4.52264889112334e-05
-2.06736438135607e-05
-2.6524863418703e-05
-2.50248112739394e-05
-2.56543385843803e-05
-4.68549139842648e-05
-1.37178779509232e-05
-3.25300261373734e-05
-2.19015635315887e-05
-1.06610111401078e-05
-2.01808848581211e-05
-3.45433938669004e-05
-3.49083500933984e-05
-5.83173909217241e-06
-5.10622693114708e-06
-2.22847901825269e-05
-2.41811988435549e-05
-9.85089916264318e-06
-2.58958040578119e-05
-2.69357914843731e-05
-1.53821061602784e-05
-7.14371038496215e-06
-3.09177953804302e-05
-2.4082713666885e-05
-1.74151577344811e-05
-1.82555113355962e-05
-1.17690098680192e-05
-2.17275601539496e-05
-1.46025826131338e-05
-1.47634241812085e-05
-2.46670461095911e-05
-3.44563232043709e-05
-6.20303760100637e-06
-1.12060441167141e-05
-2.85190026119538e-05
-4.0107543157951e-05
-2.96811398421482e-05
-3.53996105638352e-05
-1.683008176025e-05
-2.95845509961615e-05
-2.24499835453014e-05
-2.40480941359273e-05
-3.21369982825671e-05
-4.37862023520378e-05
-1.8964874377107e-05
-1.6217097179715e-05
-5.84507464239588e-06
-1.74146081964372e-05
-4.31455599611124e-05
-4.89596904242381e-05
-4.32192690178875e-05
-1.31023954722753e-05
-2.71123173579662e-05
-3.84121795721445e-06
1.52824172447761e-05
-2.17129903020784e-05
-1.37696083830269e-05
-2.26325361889931e-05
-3.99436820690584e-05
-1.01626912377464e-05
-1.27239544946653e-05
-2.23879346799301e-05
-1.96382509896678e-05
-2.81304236956467e-05
-9.1627446413254e-06
-1.11679145603153e-05
-2.58881759856356e-05
-3.72476932194762e-05
-3.13013450888008e-05
-2.37711068308242e-05
-3.23512388261882e-05
-1.97772184238911e-05
-1.66985664104261e-05
-4.26946366062727e-05
-3.26051202855532e-05
-4.39428016846337e-06
-1.83633283256622e-05
-9.19707694853693e-06
-2.12076697938777e-05
-2.49830184062551e-05
-3.17129715311028e-05
-7.25228020162856e-06
-8.20482122082207e-06
-2.15652914443647e-05
-4.10742960974619e-05
-1.61429726797793e-05
-4.63627008053012e-06
-1.73705815848413e-05
-1.0517657909213e-05
-1.00632377520362e-05
-1.15661689297712e-05
-2.8148313394148e-05
-3.83789002438469e-05
-2.83894849732505e-05
-2.03517689015109e-05
-5.3789002897877e-06
-2.11544631609973e-05
-2.98160028613964e-06
2.72076331593114e-06
-1.1982378915456e-05
-9.21415117285704e-06
-3.10425511738908e-05
-1.64176974301343e-05
-3.04844955583218e-05
-1.86802483338598e-05
-8.03327593291725e-06
-3.15297437341551e-05
-9.71347130324076e-06
-2.08132332379756e-05
-2.76710175192087e-05
-3.03944167188775e-05
-1.51104669356625e-05
-9.89083799171865e-06
-3.30337181968706e-05
-1.79561102123911e-05
-3.68064949088786e-05
-2.43598490264445e-05
-2.9754798928823e-05
-3.40942829312704e-06
-3.53687180746292e-05
-1.25048511708273e-05
-2.40616913555298e-05
-9.25040328347897e-06
-2.91361311188052e-06
-1.47523075928448e-06
-1.4577856959267e-05
-1.76928241662096e-05
-2.08774341291973e-05
-4.90482440236524e-06
-3.59103227979671e-05
-3.50146403387317e-05
-1.55377919977775e-05
-2.65248302766238e-05
-3.24751331728874e-05
-2.45674062322392e-05
-3.06354656850344e-05
-1.8207260774973e-05
-2.51302914512866e-05
-4.06770644865915e-05
-3.26862029053128e-05
-1.13209963384725e-05
2.37943398054293e-06
-2.25547204426853e-05
-2.6891912636506e-05
4.73696849499595e-06
-1.08406829865405e-05
-1.80168021843508e-06
-3.24550962088162e-05
-3.61489253505393e-05
-7.57667340815113e-06
-1.47164321984805e-05
-1.79156631508895e-05
-5.30424440190322e-06
-4.80374456015563e-06
5.59006442239229e-06
-1.41768092317921e-05
-1.77873300179299e-05
-2.83337819744646e-05
-1.16244241511193e-05
-2.00793641282284e-05
-1.31308292392057e-05
-1.05696866895882e-05
-6.78996129374864e-06
-9.55982491681701e-06
-3.79665792412917e-05
-2.03596476550314e-05
-3.65836430954064e-05
-2.33134048954879e-06
-1.71012279345721e-05
-7.89743865061777e-07
-1.96351324468817e-05
-2.15385389533567e-05
-2.58752976805774e-05
-1.96935592840304e-05
-2.06184445266906e-05
-1.42753258252472e-05
-2.8004364574914e-05
-3.14173350131325e-05
-7.58771796793049e-06
2.85471245445909e-07
-2.34101982500355e-05
-2.02599629571117e-05
-2.64737598245106e-05
-1.64783360386945e-05
-2.92607537124421e-05
-3.70626994464327e-05
-1.05558287846558e-05
3.56484665218129e-06
-1.61065950448518e-05
-2.67771456851355e-05
-6.7149166624971e-06
-1.75867335213023e-05
-8.81061559715993e-06
-3.22362398947908e-05
-3.5491641606075e-05
-3.69936030075782e-06
-1.82067875960978e-05
-1.7275619145723e-06
-9.0423909685222e-06
-3.98204315136986e-06
-3.58137327567821e-05
-1.63762016022943e-06
-3.17653551460527e-05
-2.83178504171795e-05
-2.22527545439772e-05
-1.83309854357565e-05
-2.81525182021941e-05
-2.78520345109269e-05
-2.82721945303559e-05
-1.76604121691112e-05
-1.8537822375828e-05
-2.52719750946211e-05
-2.19100302888042e-05
-4.93301982676714e-06
-3.18411487865236e-05
-4.06636330066028e-05
-1.19894700172789e-05
-1.46973714957262e-05
-2.82890154733494e-05
-3.37665487019726e-05
-3.02115136091511e-05
-3.44155488967192e-05
-4.23504503942704e-06
-3.27815580885549e-05
-1.76983251806975e-06
-2.10638232531979e-05
-3.23642650769498e-05
-4.87804223519705e-06
-5.00786970323325e-06
-2.9610930392678e-05
-1.88080066481375e-05
-1.49144029906994e-05
-2.23819811429622e-05
-1.19774191666144e-05
-2.64719821279695e-05
-2.35482321586219e-05
-1.48461067907102e-05
-2.05791680497447e-05
-1.09258295221937e-05
-1.75456766362318e-05
-3.33362989789764e-05
-3.10474798270228e-05
-2.2023483041424e-05
-1.93145915233372e-05
-3.92832316235867e-05
-1.30898409388562e-05
-3.16886705173768e-05
-1.08658542436058e-05
-8.15047766863313e-06
4.51322281177421e-06
-1.93495233969449e-05
-1.2745065737626e-05
-5.17664694602478e-06
-1.12801631925396e-05
-2.38390374005348e-05
-1.8491913855732e-05
-5.59396911124372e-07
-2.22985625164002e-06
-2.82670842276574e-05
-2.83221215304342e-05
-3.4064304579877e-05
-1.15608059231911e-05
-1.47032021964549e-05
-1.58946383870883e-05
-9.225436398881e-06
-2.89230191190355e-06
-1.85274414602208e-05
-1.51621165090666e-05
-2.3738510639224e-05
-9.59601635316197e-06
-1.39944817840168e-05
-1.75918518065316e-05
-3.61370692398871e-05
-1.87122853570737e-05
-2.07780678011558e-05
-1.20700638771596e-05
-1.10540201547637e-05
-1.22341983803031e-05
-1.69829413668877e-05
-3.00423325276686e-05
-3.5079335205941e-05
-2.32289858013212e-05
-9.79229753209485e-06
-2.63686295738056e-05
-4.95923309677173e-05
-1.80269458120551e-05
-1.56830711542747e-05
-1.95014363905901e-05
-2.33258010719571e-05
-7.44419167373621e-06
-1.85108153408194e-05
-1.23898071823042e-05
-1.09530398579439e-05
-2.96144208172406e-05
-1.5760834432242e-05
-1.81708338308701e-05
1.21724370796448e-05
-4.25556885807333e-05
-1.73183178826324e-05
-1.44344935526095e-05
-2.84707866885498e-05
-2.77207400969856e-06
-4.19993657572117e-05
-8.88853261229309e-06
-3.38019670446532e-05
-1.96003353322928e-05
-2.79467302875409e-05
-2.27148925589155e-05
6.31626818213737e-06
-5.32662896456451e-06
-1.74461470446753e-05
-1.36449478459523e-05
-9.0235394010859e-06
-1.8335157541126e-05
-2.48147804387679e-05
-2.21869508054556e-05
-2.43474822714027e-05
-1.22570473157555e-05
-1.37775684685961e-05
-8.29127629266016e-06
-1.21654197687134e-05
1.03876549973227e-06
-1.94260847770408e-05
-2.79862227238473e-05
-1.79020049653027e-05
-8.60606858420941e-06
-2.79790032203668e-05
-2.91853696806387e-05
-8.73546079112567e-06
-2.56645027270936e-05
-1.31438544090029e-05
-1.52250023567057e-05
-4.51470635819478e-05
-4.89607244130439e-05
-3.3708824028652e-05
-9.62806529450675e-06
-5.50295604751632e-06
-2.58911028449771e-05
-2.31870159828685e-05
-1.21292441203911e-05
-1.7829163343418e-05
-1.67313450706912e-05
-1.30286624187903e-05
-2.182284377325e-05
-1.59712541643566e-05
-2.30217360916415e-05
-1.91305155749302e-05
-1.54527492322888e-05
-3.63658116229818e-05
-1.12477752635688e-05
-3.44587967849789e-05
-1.19137507126371e-05
-1.97987930482099e-05
-1.16965716847846e-05
-3.00385101645185e-05
-1.14635765758517e-05
-2.4272657462486e-05
-2.09301847694228e-05
-3.01211072135234e-05
-1.83472912607046e-05
-3.40725900221421e-05
-1.7679404954713e-05
-2.88060971716912e-05
-3.70741205834242e-06
-1.27545550328388e-05
-2.95056987403306e-05
-2.65923094004981e-05
-1.51758646675623e-05
-7.44212926272121e-06
-3.61759189974148e-05
-5.40931320970824e-06
-1.94415268727256e-05
-2.60916248802781e-05
-2.34555482292609e-05
-1.84871325042023e-05
-1.3502486968453e-05
9.33213945431835e-07
-1.5615886104171e-05
-2.73595736679464e-05
-2.87341809308876e-05
-2.86558363943796e-05
-3.8014413565923e-05
-3.10349449913883e-05
-2.437628895278e-05
-3.43371100631547e-05
-3.02628656308534e-05
-2.80298119841669e-05
-3.67665269535785e-05
-1.0526319872843e-05
-2.94290354198998e-05
-3.23062262706689e-05
-5.01188499908753e-06
-2.39540049540943e-05
-1.58790068651002e-05
-3.95900694332586e-06
-1.27654842735038e-05
-1.57461339311455e-05
-4.69656421995221e-05
-3.39405103102249e-05
-3.09512593028804e-05
-3.63228891766539e-05
-1.02770348457184e-05
-1.41111849983883e-05
-4.07160886097371e-05
-2.81732472473132e-05
-2.27804616953184e-06
-1.02032552922398e-05
-1.74753636590478e-05
-2.33602601791163e-05
-2.48224134188261e-05
-2.37753850932558e-05
-3.26983968830324e-05
2.88718693154434e-06
-2.27689977753104e-05
-2.10019239444417e-05
-2.21274646972284e-05
-9.90074099631348e-06
-2.36850672703781e-05
1.08294815200662e-05
-2.02140488260966e-05
-3.37351236704158e-05
-3.17476754430294e-06
-2.24998671621925e-05
-3.70269155677098e-06
-1.29707105379224e-05
-2.97976912416258e-05
-2.49063399770072e-05
-2.34771021840196e-05
-1.19214318845009e-05
-4.7762419226928e-06
-2.42378549350706e-05
-1.84261830253842e-05
-9.62825778485157e-06
-9.93973840432136e-06
-3.93445352362877e-05
-2.98304468842875e-05
-4.82533310976734e-06
-8.83893699275906e-06
-2.48347308814954e-05
-1.26241769489684e-05
-2.02269170053865e-05
-3.48944809255097e-05
-6.26812769610352e-06
-1.39582760790931e-05
2.1710610157148e-07
-2.30045387448045e-05
8.1986017461718e-06
-3.33310753879384e-05
-1.6418151570464e-05
-3.50065259737024e-05
-3.55695208841428e-05
-2.89718989105325e-05
-2.62290871184842e-05
1.370392968478e-06
-1.40078031691922e-05
-2.96316858309651e-05
-3.00640583727483e-05
-4.60897598399314e-05
-2.73738988009432e-05
-2.33083215362802e-05
-3.20891098198942e-05
-6.45414678989729e-06
-5.3020598824941e-06
-5.51490322706716e-06
-4.2160831091334e-05
-1.60575872431281e-05
-2.51595539832568e-05
-2.87724582436187e-05
-2.52733311533421e-05
-2.19181937437977e-05
-2.5073014413142e-05
-2.86732486048167e-05
3.97092790899175e-06
-3.7058384047638e-05
-1.63700441484811e-05
-2.0550385634528e-05
-3.39924301097329e-05
-3.5206519659297e-05
-2.3661411248538e-05
-3.18754882096078e-05
-1.96094325845619e-05
6.83646373419444e-06
-1.37150471494464e-05
-1.38129514148457e-05
-1.54039279444589e-05
-4.32228429409544e-05
-1.37057929770693e-05
-1.29021728479094e-05
-2.02563855430057e-05
-1.03847632981309e-06
1.04253488801466e-05
4.22854417700967e-06
-3.31378487172365e-05
-3.71989078746883e-05
-2.87129578273101e-05
-1.05748406668175e-05
-2.32253704957968e-06
-3.40132146646341e-05
-2.70856581588885e-05
-1.00893329164149e-05
-4.31487837461865e-06
-1.95906086669887e-05
-1.09270602624345e-05
-4.13347868729623e-05
-1.10372007958289e-05
-1.47097413860737e-05
-6.88335538738543e-06
9.58237899102106e-06
-3.72250983365636e-06
-3.07150014354349e-05
-2.11418542571964e-05
-3.69383888521767e-06
-1.94164267798834e-05
-2.19252603339213e-05
-1.37325098735869e-05
-1.20608213945094e-05
-1.13271699881218e-05
-1.82732703891565e-05
-1.81475910611653e-05
-1.36020518968809e-05
-3.51066017096184e-05
-2.14616406213954e-05
-3.23139375232636e-05
-3.08986576713679e-05
-2.85391484293014e-05
-1.91311166979317e-05
-1.65069199298339e-05
-3.80626804240969e-06
-2.99376142126893e-05
-1.79184341933408e-05
-3.96308293413954e-05
-3.92008295587611e-05
-3.11785902920015e-05
-3.21619705760959e-06
-2.56154148335564e-05
-2.95926703288471e-05
-4.73675436922196e-06
-2.24744966735229e-05
-1.8194843706483e-05
-2.29635428423865e-05
-2.19885248546229e-05
-1.17504102957642e-05
-2.74981144338814e-05
1.03890143572357e-06
-6.4940722165345e-06
-2.80420596810491e-05
1.68025914115295e-06
-2.43195830839933e-05
-1.01865696658201e-05
-2.60843214126282e-05
-2.45813482880863e-05
-8.56044738273762e-06
-2.64858040113647e-05
-1.42053595091186e-05
-3.1916027061478e-05
-3.56641717361559e-05
-1.11417767323154e-05
-6.8406718159357e-06
-3.16699410671423e-05
-3.9773396429631e-05
-1.36851153601253e-05
-1.12491492229202e-05
-2.27747679714055e-05
-8.099864617981e-06
1.33147011423738e-06
-3.05811917402385e-05
-1.55785199236865e-05
-1.8111878225715e-05
-4.49735878147614e-05
-8.35361848680815e-06
-2.94175524347927e-05
-1.99811679388265e-05
-3.45110702935582e-05
-1.81360695074909e-05
-8.7190162681861e-06
-3.19422379889534e-05
-1.68896353991072e-05
-1.53619681441491e-05
-8.70899942790032e-06
4.39985851265662e-06
-9.59767248087577e-06
-1.18538012791882e-05
-2.17555422389438e-05
-1.96589770359319e-05
-1.80072392802061e-05
-2.18080421584475e-05
-2.91809596802848e-05
-1.36101055843916e-05
-1.66594392190809e-05
-2.62317315471847e-05
-5.7394328877146e-06
-7.28811001637817e-06
-2.50961547815798e-05
-5.37040551409043e-06
-1.42207998870142e-05
-9.70261035154902e-06
-3.09601934730427e-05
-1.14467551465467e-05
-2.06497056381218e-05
-2.20320394280935e-05
-1.00876490373311e-05
-4.23323149172373e-05
-1.55312814615789e-05
-2.18486731763723e-05
-1.54480394117935e-05
-3.06498408920106e-05
-1.70312195310898e-05
-3.36970799228647e-05
-3.8990823304375e-05
-3.5450628448565e-05
-1.83719333991862e-05
-4.83045527934767e-05
-6.37382786001887e-06
-2.57644390646898e-05
-9.31119153985295e-06
-9.06637516893637e-06
-1.04540757286327e-05
-5.84124578107125e-06
-2.68125106665391e-05
-8.21305288603755e-07
-7.54495339875667e-06
-1.39883141937463e-05
7.44942760566206e-07
-3.40335988242417e-05
-9.27162921516459e-06
-3.40939380947818e-05
-2.01931620365696e-05
-2.86448592606398e-05
-2.78873995600301e-05
-1.88970146006775e-05
-2.70707374433317e-05
-2.52147033319786e-05
-2.34132757946764e-05
-1.33131005832993e-05
-1.84666230914932e-05
-1.49351141596345e-05
-1.81963926756345e-05
-5.93288835275238e-06
-3.85468756075913e-05
-1.41702913975377e-05
-2.67967902181324e-05
-1.84358819815897e-05
-1.95756248595517e-05
-9.38859378281715e-06
-3.48729197626325e-05
-1.5202354114183e-05
-1.60011953428169e-05
-3.76057116765885e-06
-9.82262709414259e-06
-2.14636044652827e-06
-1.18683424647154e-05
-2.74657809570962e-05
-1.96990319102586e-05
-2.21985043337959e-05
-1.14443759803066e-05
-2.61242775462772e-05
-3.86239603112733e-05
-2.57737283131932e-05
-2.41547400013259e-05
-3.18609522069329e-05
-1.47917776570014e-05
-2.99081279422629e-05
-3.67331070088548e-05
-3.84518296827365e-05
6.03758929959412e-06
-3.5010287802367e-06
-1.59012448770517e-05
-2.08669540875119e-05
-1.32607990830547e-05
-2.11619557097056e-05
-1.01766515009142e-05
-1.52646272580008e-05
-1.78473417209041e-05
-2.39081475731171e-05
-7.85471771287682e-06
-1.64624465658593e-05
-1.37941222785628e-05
-9.31662132696498e-06
9.22573065524e-06
-9.38741450451789e-06
-2.23552997724988e-05
-1.41658949550162e-05
-3.05829351942569e-05
-2.37646462179865e-05
-2.13938492139439e-05
-1.93756632090344e-05
-9.93792408651012e-06
-3.50971442071701e-05
-2.48816968047114e-05
-1.03988474694649e-05
-1.56986571813084e-05
-2.84634388431809e-05
-3.11017768101146e-05
-2.40817300322648e-05
-2.99617413676809e-05
-3.72126648260956e-05
-2.25965581072114e-05
-9.66437475693787e-06
-4.33146291222516e-05
-3.32526574719516e-05
-2.51609863871152e-05
-2.99411214772944e-05
-1.9000627531669e-05
-2.6846196610165e-05
-1.43329792335497e-05
-2.60023010858649e-05
-4.03767242854772e-05
-2.65374216961244e-05
-2.32653735101962e-05
-2.09570452170525e-05
-1.54247095163821e-05
-3.2972266946061e-05
-1.98175051298886e-05
-2.50483150776162e-05
-1.62957621705152e-05
-3.11613785841513e-05
-3.11696498951377e-06
-2.31541314470827e-05
-3.71653981283376e-05
-2.3753427726133e-05
-1.85297304653765e-05
-1.33586993518582e-05
-2.34391678721057e-05
-2.18532355405801e-05
-1.19849048978153e-05
-8.63790625262475e-06
-1.66005659786256e-05
-2.93208500726222e-05
-3.61899763081468e-05
-1.99214487545181e-05
-2.73478348575088e-05
-7.5923222512139e-06
-9.53245839528719e-06
-2.35720238315934e-05
-1.63875686902191e-05
-4.45675415829436e-05
-3.95860058930388e-05
1.25909881265275e-06
-6.86088080211202e-07
-8.40335669142888e-06
-2.14928434113705e-05
-1.24164665532737e-06
-2.26981832861685e-05
-2.34004754185999e-05
-9.04035747573991e-06
-1.02208482030994e-05
-2.07708842802359e-05
-2.17858200853525e-05
-1.82941213714504e-05
3.58192521674393e-06
-1.12518265738504e-05
-4.8866523936239e-06
-1.56736991304599e-05
-3.3621759437926e-05
-2.48456496699845e-05
-1.85563917836599e-05
-3.1068876605354e-05
-2.4266379609393e-05
-1.21025533436355e-05
-1.55375265593236e-05
-3.4138847096574e-05
-1.10452353234244e-05
-9.12381826346362e-06
-3.65498851750964e-05
-2.17655356375527e-05
-2.09569912080344e-05
-2.80877482573138e-05
-2.47566708509832e-05
-2.68503070852537e-05
-1.18077820888859e-05
-1.47537918337873e-05
-2.55110146917318e-05
-1.01482711066888e-05
-4.86204320654423e-06
-5.5216330466405e-05
-2.94249221352623e-05
-2.10353104463096e-05
-2.49263719528887e-05
-1.51488684729139e-05
-1.08082142892505e-05
-1.5273159929077e-05
-3.09652376758226e-07
-9.14113510906676e-06
-1.83666045528345e-05
-2.76129774023915e-05
-2.96810632965505e-05
1.22606905869224e-06
-3.43527603190548e-05
-5.31915811965654e-06
-1.58742751810833e-05
-3.29967384133531e-05
9.1190107756958e-06
-2.86218595975905e-05
-3.17343198767727e-05
-1.32032788174815e-05
-2.76498827422807e-05
-1.74918962357206e-05
-6.95359828126956e-06
-2.76948838586189e-05
-3.58512265372762e-05
-3.62970829713633e-05
-1.43413261936149e-05
-1.35597347885809e-05
-2.87131053323096e-05
-2.61448664166223e-05
-1.99082538484209e-06
-8.94631336403186e-06
-1.21104877544202e-05
-4.52894427098656e-05
-2.48556195790442e-05
-2.47778798421876e-05
-2.14332795519732e-05
-1.83207737743398e-05
-1.34077922792389e-05
-1.1778267347454e-05
-3.79318073321146e-06
-1.33329060790268e-05
-9.86361036305786e-06
-2.56314238576933e-05
-1.48130435079026e-05
-1.76730996667498e-05
-2.45408970360993e-05
-3.46073099686266e-05
-1.07191763786754e-05
-1.49182158819457e-05
-1.32005898250591e-05
-1.26771000263773e-05
-1.53332865233655e-05
-1.37423283837701e-05
-2.96223777656079e-05
-5.10441253200234e-06
-2.02279389249106e-05
-1.4044336398839e-05
-8.82716495325688e-06
-3.63518613333327e-05
-1.77422032782572e-05
1.48500693075976e-05
-1.519602027312e-05
-1.88555164415281e-05
-1.45183064523263e-05
-2.59903535694753e-05
-3.520022445979e-05
-2.32986283488474e-06
1.39069010204539e-05
-2.68846637758189e-05
-2.45733488500851e-05
-2.82206866788331e-05
-3.74057571948314e-05
-3.07083268641704e-05
-3.3586212702763e-05
-1.61805249346649e-05
-2.21669811972728e-05
-1.54506184190448e-05
-1.14874603211569e-05
-5.79843877257367e-06
-2.88437698702464e-05
-2.74411490318667e-05
-2.54974869764546e-05
-3.20212701651957e-06
-1.78142557254667e-05
-1.94323471064252e-05
-1.8305511638659e-05
-3.42946336649162e-05
-4.46035346822338e-05
-1.95138703331207e-05
-8.58883989769196e-07
-9.51454765893856e-06
-1.6839736095877e-05
1.29328932218151e-06
-3.49287827155869e-05
-1.953800552785e-05
-2.72697741591829e-05
-7.1356905254696e-06
-3.13875233013066e-05
-4.6747571022526e-05
-4.82802544522964e-05
-3.43820574713114e-05
-3.51404246791842e-05
-3.38615232180639e-05
-2.42454668436094e-06
-2.18571998910366e-05
-2.76441764659684e-05
-3.49802485232633e-05
-2.65234422699392e-05
-1.60457475499873e-05
-2.61978402184338e-05
-2.10925763263259e-05
-1.83319359620735e-05
-6.79743745970995e-06
-2.32508297950128e-05
-3.21239002725089e-06
-2.32180677418789e-05
-1.40787070917149e-05
-7.18876710999792e-06
-1.7357233053677e-05
-3.57328794781053e-05
-2.23241861285804e-05
-4.80157383667232e-06
-2.08172190589866e-05
-2.47848802440853e-05
-1.50412572602157e-05
-2.49285079682572e-05
-2.22156121534767e-05
-6.97172934644647e-06
-1.28071576539112e-05
-3.2977126319338e-05
-2.77411121199437e-05
-1.90096934681255e-05
-1.33445978140065e-05
-4.11849068054281e-05
-1.71588325046896e-05
-2.47507802301763e-05
-2.78123819730353e-05
-1.44946510182626e-05
-9.0752449063644e-06
-2.34578482076168e-05
-2.35779144983239e-06
-1.63637089220367e-05
-4.13721259934143e-05
-2.85099569302096e-05
-1.72072868892031e-05
-3.36335456150183e-05
-1.49070856697996e-05
-6.6626533491959e-06
-3.34377877238422e-05
-2.38494046167227e-05
-1.58955045918407e-05
-4.18990477240244e-05
-1.13898091725903e-05
-1.72521368310269e-05
-5.1553845609759e-05
-2.09517561514584e-05
-2.33582777387285e-05
-2.82092719084992e-05
-2.45110216511881e-05
-2.39618515070614e-05
-3.14165494425957e-05
-3.65498788290492e-05
-2.11709353724899e-05
-2.2765872272799e-05
-2.88616889636514e-05
-3.13288047663085e-05
-1.29284716614504e-05
-5.12001317255775e-06
-2.05689907238859e-05
-3.33691578367781e-05
-5.34110847815056e-06
-6.25362712590825e-06
-3.97114188985076e-05
-3.85721744619455e-05
-1.34898486880373e-05
-1.78792694616864e-05
-1.8208015761004e-05
-9.44200920146987e-06
-2.57127733135883e-05
-1.2786453222042e-05
-2.54599880290115e-05
-8.63508834817715e-06
-4.58013865254457e-05
-1.82109091241747e-05
-3.65856381977308e-05
-2.5834665049013e-05
-3.1143232784496e-05
-3.43766746324666e-06
-1.74062502443536e-06
-1.19177101086385e-05
-1.7426225075281e-05
-3.28439356013535e-05
-2.71496859186724e-05
3.81674654733696e-06
-1.56063611941172e-05
-2.10411171345108e-05
-1.14466022493606e-05
-1.40920584067482e-05
-2.12271534620801e-05
-1.91112932378309e-05
-3.23763740552361e-05
-2.70459598100335e-05
-2.10262980303802e-05
-3.53717303314433e-05
-1.34704906293534e-05
-2.66049670626426e-05
-1.7011752764779e-05
-1.59023774844362e-05
1.56568940983122e-06
-1.41048786748453e-05
-4.07721691579999e-05
-3.00509517042013e-05
-1.66503160547271e-05
-3.58360210508647e-05
-3.47025351127781e-05
-4.00531951472049e-05
-3.00913443946918e-05
-2.64588311883922e-05
1.82820598022316e-06
-3.0536655297318e-05
-1.81248740878019e-05
-1.29955306873164e-05
-3.2948731652196e-05
-1.72885716482854e-05
-8.81914797950604e-06
-1.36849734709311e-05
-4.70700717287577e-05
-3.09287830474781e-05
-4.68206164333785e-06
-4.23066380141469e-05
-1.7074858686238e-05
-3.45288947973753e-05
-3.13827070565556e-05
-4.31094789941282e-05
-2.26156903363107e-05
-4.23364525317903e-05
-2.62452905276966e-05
-7.98247108133772e-06
-3.29982550525658e-05
-2.19361734811912e-05
4.60432295155063e-06
-3.18659575305719e-05
-1.9594822180378e-05
-3.50810126409325e-05
-7.52811566227184e-06
-2.01740247078049e-05
-1.40462015916322e-06
-4.13607240723341e-05
-4.2931614344531e-05
-3.32453331673303e-05
-4.38697458283815e-05
-2.40892763032232e-05
-3.40434888184068e-05
-2.98768862282525e-05
-2.91784178883218e-05
-1.48574100109314e-05
-4.9031082409743e-05
-3.18228749469203e-05
-3.7033728381037e-05
-1.78479911996861e-05
-3.03849890495151e-05
-3.64276099747975e-05
-1.99669944746499e-05
-1.16014859437236e-05
-2.4968796693525e-05
-3.3040193233566e-05
-3.54115761309927e-05
-2.46497316288892e-05
-2.63732950841059e-05
-2.0075381615396e-05
-3.39094687547599e-05
-2.64900536383144e-05
-1.30072059325096e-05
-7.92649877869747e-06
-2.20146336671608e-05
-1.29614303475894e-05
8.80141028752469e-06
-2.90658873361333e-06
-2.49587418250786e-05
-3.77322308891002e-05
2.81934236993853e-06
-1.66293393788525e-05
-1.59832794275352e-05
-2.64964569765567e-05
-1.96623761164257e-05
-2.79208401062853e-05
-2.83729262999666e-05
-1.95486807627728e-05
-1.16774457197845e-05
-1.88680562058997e-05
-1.74433062988262e-05
-2.9068224915188e-05
-4.15497563734593e-05
-2.80028982619753e-05
-8.72026015652932e-06
-3.70843681054298e-05
-1.90724021561343e-05
-2.24779689621611e-05
-1.41086888534075e-05
-1.66424537648822e-05
-9.9282825738889e-06
-2.72646292507186e-05
-1.7883601513625e-05
-1.15571471055909e-05
-8.09695861997877e-06
-1.98342105727896e-05
-1.38687886587144e-05
-6.17517437472597e-06
-1.46301640878783e-05
-3.57522016767973e-05
-2.88841095148596e-05
-3.1870463994805e-05
-2.77238759211638e-05
-2.43623970713535e-05
-1.94722324485458e-05
4.22095464332832e-06
-2.73635616054169e-05
-1.64367576700875e-05
-4.61620768276532e-06
-8.69320549420888e-06
-1.86369468093344e-05
-2.07450178382106e-05
-7.30082773340447e-06
-2.63106177597128e-05
-1.22092912795085e-05
-1.43098718777352e-05
-2.95816531083339e-05
-7.87167843074325e-06
-3.47355975448339e-05
-5.05669727987569e-05
-1.07400495972159e-05
-2.85168495681724e-05
-1.86999455475545e-05
-1.04145693031527e-05
-1.78418734769486e-05
-1.48122239859189e-05
-1.41530449481856e-05
-1.86120201915136e-05
-3.64757398637333e-05
-4.07349301566268e-05
-3.36418345659808e-05
-3.77320444899132e-05
-7.95873628273958e-06
6.47761300465587e-06
-1.40170770230329e-05
-2.78163277457147e-05
-1.33136727590401e-05
-2.61626933559058e-05
-2.54206351876498e-05
-1.66445836921726e-05
-2.82128836941408e-05
-2.67312133151649e-05
-2.38768469331291e-05
-1.51391122166754e-05
-7.58722868789384e-06
-2.34259705402239e-05
-2.08927544749205e-05
-1.5901905960585e-05
-3.98185487403191e-06
-8.27929024309249e-06
-3.51717401563898e-05
-3.24747748925747e-06
-1.87136987954816e-05
-1.00805153851068e-05
-7.44165485732035e-06
-1.67686393015831e-05
-3.23787685590008e-05
-7.93712205571174e-06
-2.44935741668473e-05
-2.9362034607138e-05
3.63614403243578e-06
-1.73706235744952e-05
-2.61979727105645e-06
-2.33429280519615e-05
-6.94083023943063e-06
-8.94626560495172e-06
-3.83950699476245e-05
-2.90456146632167e-05
-1.86380160691754e-05
-1.66005069042631e-05
-1.47001644152634e-05
-2.77985932771552e-05
-2.35475055446753e-05
-1.61808452423473e-05
-2.4524282202658e-05
-3.63680786199888e-05
-1.33767896504381e-05
-3.31816472673693e-05
-4.08972571858071e-05
-2.33169114078444e-06
-1.34660105095227e-05
-2.7577982283437e-05
-2.45093531165942e-05
-1.58778304708587e-05
-3.24909919027228e-05
-1.48040425968063e-05
-2.24880027401873e-05
-1.95415183702416e-05
-4.16356905407637e-05
-8.60851308514613e-06
-1.2841397437225e-05
-6.87656286427352e-06
-3.89237763553022e-05
-7.41910741744095e-06
-1.95440520467473e-05
-9.04205548922945e-06
-9.33242430864101e-06
-1.95094046336132e-05
-2.59871651666343e-05
-4.22424852760806e-05
-2.53693406659912e-05
-1.52833788891091e-05
-2.43673111976083e-05
-1.69193574971487e-05
-2.01021211227242e-05
-7.48242099559418e-06
-1.06607657131495e-05
-1.42648036720899e-05
-8.45320363123397e-06
-2.54008115211822e-05
-4.9321234447323e-05
-9.92100375876632e-06
-3.38568854523994e-05
-3.58258338859981e-06
-1.37745364174658e-05
-1.49636728319343e-05
-4.34422183273324e-05
-1.19778833335687e-05
-2.10252561125493e-05
-1.70386795560085e-05
-3.07633646587869e-05
-4.11749672182576e-05
-3.62467955239627e-05
1.66678643695417e-05
-3.13502110280937e-05
-3.26413723916269e-05
-1.17186793350642e-05
1.02242144223314e-05
-1.40771787301313e-05
2.00520363629646e-07
-1.31934046792794e-05
-3.30508518245339e-05
-3.40909966164139e-05
-1.48429856883993e-05
-9.86807584627315e-06
-3.334856208717e-05
-2.81592698001487e-05
-2.15596799843916e-05
-3.71222085771273e-05
-6.07311615675029e-06
-1.93341124997507e-05
-1.48216326175768e-05
-8.02925045655532e-06
-2.81795194326273e-05
-4.24564737012236e-06
-1.76722000567456e-05
-1.02839474199453e-05
4.53706590946476e-06
-1.82450210072239e-05
-9.78549682946584e-06
-5.14335055573095e-06
-3.7886210164289e-05
-4.06840329719403e-06
-3.05556749861085e-05
-1.68241745856261e-06
5.96489243001374e-07
-1.93269870353051e-05
2.97903575204901e-06
-3.29350805084335e-05
-3.80739634329102e-05
-1.72411577155372e-05
-1.24361758355182e-05
-1.6531738392485e-05
-2.1516106359027e-05
-1.15382721050516e-05
-4.588109673532e-05
-2.16160518451269e-05
-1.73337936037592e-05
-1.04199454971908e-05
-2.09606567286914e-05
-3.09823279383954e-05
-4.20751472929396e-05
-3.49290078344776e-05
-3.2491792736798e-05
-2.22609474463311e-05
-1.71368957429443e-05
-1.31523890755601e-05
-1.84767534332812e-05
-1.13875846921965e-05
-3.25753148253707e-05
-4.06833467145747e-05
-7.11378061398011e-06
-1.38414701521987e-05
-1.04498320295691e-05
-3.84911903993419e-05
-2.37588829871092e-05
-2.52232713083766e-05
-2.09302128574177e-05
-2.40496007900683e-05
-2.15883195481542e-06
-3.69871739487148e-05
-1.92956765772502e-05
-1.66700038226717e-05
-1.44992891493042e-05
-3.62772298552069e-05
-2.38710636305276e-05
1.05051636078447e-05
-2.15324390119332e-05
-2.41556654763537e-05
-6.66496723792283e-06
-3.52814776703113e-05
-8.50635283751024e-06
-4.65147947213867e-06
-2.67293793794017e-05
-1.83364104746627e-06
-3.63300489998285e-05
-1.92548921111548e-05
-8.83869236836047e-06
-3.18365205556863e-05
-2.2982779437371e-05
-1.39849107228657e-05
-2.95891814233452e-05
-3.05699420598451e-05
-3.55807477115455e-06
-2.64852919111106e-05
-3.34371186342437e-05
-2.54911561559674e-05
-7.54189507933838e-06
-7.42675844795417e-06
-2.03206322324804e-05
-3.1280279003109e-05
-1.18507364088731e-05
1.96771553389403e-06
-1.36656517989052e-05
-3.41408788737057e-05
-7.97646380190173e-06
-2.0119879462754e-05
-1.6192973046618e-05
-3.51162240624256e-06
-1.24281337698018e-05
-1.8023686249509e-05
-1.99637812958608e-05
-2.69732782796554e-05
-1.7031295935047e-05
-1.58578503619074e-05
-2.58655432268098e-05
-2.45146550748086e-05
-3.2619202586946e-05
1.12872293287526e-05
-2.55223376911205e-05
-3.0510071352375e-05
-2.07313885821715e-05
-3.99499542367847e-05
-2.68483480913778e-05
1.63287844813926e-05
-1.31509511438177e-05
-2.51167050277434e-05
-1.88035546928397e-05
-2.597987609849e-05
-1.27179448154302e-05
-2.91657602169306e-05
-2.76252975062092e-05
-1.51194819955673e-05
-2.22863088880701e-05
-2.18456691902263e-05
-1.59068541963944e-05
-1.02254526572663e-05
-3.08527229277896e-05
-9.60315592374825e-06
-1.91995813125608e-05
-1.15253436353558e-05
-2.75485662110097e-05
-2.82716110117333e-05
-5.51608199065873e-06
4.2465934006625e-06
-1.16218820238514e-05
-1.42643606784365e-05
-2.88182871159863e-05
-1.5177652178731e-05
-2.32481595770598e-05
-2.48906810593048e-05
-9.16991008752402e-06
-3.23036380361807e-05
-2.68739696897009e-05
-2.72146468874521e-05
-8.37972643762391e-06
-2.7745035521358e-05
-4.14348330492277e-05
-9.24676653308909e-06
-3.13019264157134e-05
-5.88779193259201e-06
-2.66990270728417e-05
-3.79416432326213e-05
-2.13524579584568e-05
-2.03820786174233e-05
-2.05449735044828e-05
-2.97618204794332e-05
-1.06273340206668e-06
-2.36294912579743e-05
-1.01517562618816e-05
-7.36230702743018e-06
-1.00971079146877e-05
-2.02501464644013e-05
-2.46067597656488e-05
-6.48219652352865e-06
-1.49247494361296e-05
-2.41662835820888e-05
-9.66466378718285e-06
-1.09503498817614e-05
-2.40561496030082e-05
-2.35699398464943e-05
-1.5823044496924e-05
-3.54166341602696e-05
-1.29061792312533e-05
-2.0582220490965e-05
-8.14285373735814e-06
-2.01578154244756e-05
-1.99085795368208e-05
-1.19454185947968e-05
-2.0310061197389e-05
-3.12238718046899e-05
-1.94440545430583e-05
-4.29215647810218e-05
-1.91495980614853e-05
-8.98864865144919e-06
-3.07419074147018e-05
-2.37756097839866e-05
-1.23429765428677e-05
7.56811774525948e-06
-1.39231305624232e-05
-2.04498085188501e-05
-3.03660471374468e-05
-1.99573512647521e-05
-2.15215403086577e-05
-1.96907298572884e-05
-1.20528498895995e-05
-2.06058893709635e-05
-4.39428017240285e-05
-2.28358722187939e-05
-3.50697366357439e-05
-1.94082634275608e-05
-2.64458932508154e-05
-1.12406819573313e-05
-7.54366796734659e-06
-2.75305628206867e-05
-2.61479971706904e-05
-6.11457259950577e-06
-2.40558329443047e-06
-2.75471042889274e-05
-2.96894010644204e-05
-2.45074302672695e-05
1.83304739566956e-06
-1.51080733142542e-05
-2.88990408779152e-05
-1.59095518760885e-05
-2.23673607080359e-05
-1.92388986692869e-05
-2.38428078873671e-05
-3.63371757142767e-05
-2.14854933521011e-05
-2.15605639614942e-05
-2.00438377612885e-05
-3.66535169899062e-05
-6.92414973395063e-06
-2.50900030725499e-05
-1.76121881066972e-05
-2.87793436950171e-05
-2.78090556430751e-05
4.50462902417482e-06
-1.5360980479107e-05
-1.03593392281963e-05
-2.63640610739955e-05
-1.0225213787655e-05
-2.30203135565206e-05
-2.11767904583596e-05
-1.69220852184128e-05
-3.03535718809532e-05
-2.39392011350148e-05
-1.86496998649423e-05
-1.5840091513224e-05
-2.5561202394981e-05
-1.8715295669102e-05
-7.84472685340148e-06
-2.42866627529795e-05
-1.06550927362825e-05
4.10207041890058e-06
-2.36230237500465e-05
4.38770293262451e-06
-2.60742324213358e-05
-2.36146082481775e-05
-2.95563098870149e-05
-4.6068699660941e-07
-1.66903780794413e-05
2.26068763224866e-06
-1.44286072145429e-05
-1.51722360975073e-05
3.06374795392604e-07
-1.83233713046012e-05
-2.09280135313936e-05
-1.54522796379318e-05
-1.53686759029567e-05
3.39098373378675e-06
-3.10581789759173e-05
-2.07329904160086e-05
-1.80100379251149e-05
-3.32051947718006e-05
-1.66502146530072e-05
-2.59006134414943e-05
-1.0233324128361e-05
-3.47761876665973e-05
-2.78210681108516e-05
-1.0875090399653e-06
-2.21376004354849e-05
-1.31336927508765e-05
-2.06525834376427e-05
-2.5523515768528e-05
-2.30543190686921e-05
-1.48107067519128e-05
-2.90877729958564e-05
-1.40219378969867e-05
-1.46504762509868e-05
-2.62534269714351e-05
-2.334398205446e-05
-2.82749248195293e-05
-7.92880143058156e-06
-2.08482749290535e-05
-1.31334889205006e-05
-2.97744635731899e-05
-1.27805294610805e-05
-3.02617017828574e-05
-1.52517578313403e-05
-1.73800657307707e-05
6.28094895758662e-07
-2.64877163297101e-05
-3.2523008769201e-05
-3.14928694173173e-05
-2.56532685709622e-05
-9.37915041003627e-06
-4.73715359179438e-05
-3.75935714317062e-05
-1.75678233442076e-05
-1.4181889901748e-05
-1.12334153419372e-05
-2.76841310135077e-05
-3.05590617288819e-05
-2.47432837115843e-05
-3.0656631393735e-05
-1.1888393041095e-05
-3.04620826302889e-05
-1.52984898133277e-05
-1.30494365568866e-05
-2.67001123932198e-05
-2.83031097396473e-05
-9.79235046717038e-06
-3.74486838557212e-05
-2.65792674534368e-05
-2.02140147415061e-05
-2.82713449040213e-05
-4.63052084280322e-05
-3.1830565453594e-05
-2.81985683705318e-05
-1.81290873746383e-05
-1.06246647475967e-05
-1.02005015386451e-05
-2.75632931310583e-06
-1.08939469144306e-05
1.02003926892925e-05
-6.88164161464074e-06
-1.96762112890129e-05
-6.67055665430289e-06
-1.31583614523033e-05
-2.25536396967303e-05
-1.93322559202646e-05
-1.63542081237301e-05
-9.23960203000144e-06
-2.22672837303022e-05
-1.68533248967795e-05
-1.50664965168958e-05
-2.49353896542918e-05
-1.36074267821516e-05
-1.90443638738503e-05
-5.51357406832434e-06
-4.97120681656115e-06
-1.34229334159776e-05
-7.70633752229577e-06
-2.4160059008535e-05
-3.2010092518759e-05
-2.48215007766678e-05
-1.20709185138687e-07
-2.07877154146523e-05
-5.51688229399061e-06
-8.22101935938871e-06
-2.22880455772354e-05
-3.71965920041712e-05
4.15316102627772e-06
-1.45663376141381e-05
-1.07142978378954e-05
-1.69838379314794e-05
-2.08360835222695e-05
-7.37870382032826e-06
-9.6002111071212e-06
2.85004866423451e-06
-5.44379341360664e-06
-2.78670612771135e-05
5.78449983442404e-06
-2.47076051359078e-05
-1.82503274800323e-05
-1.57187775471299e-06
-1.90358246542108e-05
-4.08637652493754e-05
-3.72812576235821e-05
-2.14545630473016e-05
-9.13063024253781e-07
-3.15248235175806e-05
-1.96957626889441e-05
-2.64462139837024e-05
-2.98146683937626e-05
-1.8272142324837e-05
-3.16608853319454e-05
-8.23180190000878e-06
-1.55549313339003e-05
-2.51314799290172e-05
-1.27457562432659e-05
-1.51759346240999e-05
-4.35791576604949e-05
-9.88807944104086e-06
-1.94910978995918e-05
-6.41268656974223e-06
-4.35616631885816e-05
-3.75581279942619e-05
-1.66277634782458e-05
-2.1784437515024e-05
-3.42670340005171e-05
-1.80644319578668e-05
-1.91282461443307e-05
-3.15441662011441e-05
-1.14242318743085e-05
-2.39832291549688e-05
-1.67995303918961e-05
-1.26721608400912e-05
-2.48363966811169e-05
-3.58075817005011e-05
-3.93250221628204e-05
-1.33797008297353e-05
-1.08760817076329e-05
-1.62044818820202e-05
-1.87728688427801e-05
-2.65932500973321e-05
1.0611404646504e-05
-1.53025697989175e-05
-2.7260588655794e-05
-4.71539270570939e-05
3.45881003054687e-06
-2.02051960143059e-05
-3.2316750798446e-05
3.09341391555547e-06
-3.19013094220268e-05
-9.06137391139224e-06
-2.79947978955876e-05
-1.93390454517032e-05
-2.14161765449504e-06
-1.76584775854551e-05
-2.80941745968788e-05
-1.71192148746217e-05
-1.76536330760161e-05
2.04402621220061e-06
-9.79272597211114e-06
-5.37340668707916e-06
-7.92741173163407e-06
-3.21632432971052e-05
-3.30724340845246e-05
-8.02739083818199e-06
-4.29936959322221e-05
-1.87580543568426e-05
-2.6125455597914e-05
-3.96336913086508e-05
-8.96399862379359e-07
-1.80428745327467e-05
-2.26100543298753e-05
-2.46189302944951e-05
-2.11544270550486e-05
-2.65353094652412e-05
-2.12524609221571e-05
-2.83156064960666e-05
-2.58679685771319e-05
-3.4939108559466e-06
-1.35447843848779e-05
-2.82923447822415e-05
5.24428531439839e-06
-4.88788392403803e-05
-1.12640869756338e-05
-2.35225775581295e-05
-3.29348057475277e-05
-2.87896138611788e-05
-3.45737211017426e-06
-1.25447646314206e-05
-1.94076559786662e-05
-1.53183513943954e-05
-2.8345449906151e-05
-3.45980506468659e-06
-6.42388009499014e-06
-3.66890312416573e-05
-2.23888433454404e-05
-2.51219116757873e-05
-3.85656769002966e-05
1.83304618150626e-06
-3.42743630769994e-05
-1.44777729601672e-05
-5.86614144008889e-06
-3.04803766856689e-05
-1.15607700899625e-05
-2.35383146142022e-05
-3.54748016926213e-05
-2.30719551328383e-05
-1.60866880223771e-05
2.14238562204538e-06
-1.15432940130046e-06
-4.714864484908e-05
-2.93798381758255e-05
-4.1611168213173e-05
4.33367515492153e-06
9.05682358041312e-06
-3.59233959273278e-05
-2.86581360654368e-05
-1.59102656625123e-05
-9.89519502241672e-06
-3.65480669954018e-05
-3.87613668303728e-05
-3.04676366274925e-05
-1.31382875106459e-05
-2.10859674063535e-05
-2.85246718323227e-05
-2.55736873453269e-05
-1.73686842865434e-05
-1.50341827134863e-06
-4.29257876892637e-05
-2.45586365122733e-05
-4.63667492478337e-05
-3.38929214078763e-05
-2.60480213692264e-05
-2.41040390822944e-05
-3.18049730800673e-05
-3.06570717283004e-05
5.86636818280166e-06
-2.29066283530015e-05
-3.42943720872092e-05
3.35185656631218e-06
-4.6205321458383e-05
-3.63491506626921e-05
-3.76437311590012e-05
-4.74945579406213e-05
-1.0208284994004e-05
-2.51469855494082e-05
-3.34414502880055e-05
-9.18475067413964e-06
-3.02462516432823e-06
-1.14215322339338e-05
-2.22079124201189e-05
5.05006748897468e-06
-1.01445683080929e-05
-7.8993467361372e-06
-2.28996000838365e-05
-8.04083150161215e-06
-2.19693963273179e-05
-3.37997027014153e-05
1.34704718785148e-05
-4.58437385049493e-05
-1.13418950634959e-05
-1.14268462626796e-05
-2.01396108177117e-05
-1.80743035416058e-05
-2.48279489536895e-05
-2.81693004026408e-06
-3.14826303120711e-05
-3.80358932368374e-05
3.08487971756547e-06
-3.22321179562244e-05
-5.85497362502806e-06
-2.86186950045113e-05
-6.77263705978958e-06
-2.1932274697665e-05
-2.47216653176052e-05
-2.06963551460374e-05
-3.29701386890803e-05
-1.58640062182635e-05
-3.61924375566082e-05
-7.56614908040498e-06
-5.78880278746352e-06
-1.40587264862707e-05
-1.67810713519532e-05
-1.04169280163377e-05
-6.11488525125848e-07
-1.58617127936332e-05
-2.22550545432061e-05
3.65048074915804e-07
-1.77030521583959e-05
-2.20241357485666e-05
-3.38846798836126e-05
-1.51784519004992e-05
-2.40842538191207e-05
-1.50039274439948e-06
-2.86471310966324e-06
-2.56386214167857e-05
-1.24286540771577e-05
-1.36918451957862e-05
-2.79739783716054e-05
-1.9745805181149e-05
-3.55894363107368e-05
-1.48383755574395e-05
-3.43853465837723e-05
-4.56074870402633e-05
-2.49862133705322e-06
1.21297541262687e-06
-2.04228953191842e-06
-4.5293406205661e-05
-3.34854156783034e-05
-1.74692453787767e-05
-2.54075975085696e-05
-3.77292732261536e-06
-5.18293289590489e-05
-1.28919000428421e-05
-1.27616442214587e-05
-2.3615223201896e-05
-3.43632951391579e-05
-1.30644817390081e-05
2.22743568046589e-06
-1.79911444032601e-05
-3.55459371499955e-05
-3.24143558524157e-05
-3.45893417626283e-05
-3.88012259658579e-05
-3.26208160485352e-05
-1.60500046619775e-05
-6.86026801961983e-06
-2.89774573583357e-05
-1.79029090713488e-05
-6.59811708411822e-06
-3.42038334021007e-05
-1.6764685643203e-05
-2.45118923230603e-05
-3.80271279337422e-05
-2.5083263771397e-05
-2.61042967145915e-05
-2.15998564287323e-05
-1.45672773804386e-05
-2.53460661645715e-05
-2.87247325386071e-05
-1.04066451235758e-05
-2.94749589444871e-05
-2.14049116255245e-05
-2.5102677367035e-05
-2.94672189309769e-05
-3.48697479790223e-05
-4.92932540905028e-06
-1.4422612465209e-05
-4.74324849937952e-06
-1.09631755734417e-05
-2.45329671333899e-05
-2.44588033503342e-05
-2.09893174818153e-05
-1.15500619462647e-05
-7.24718629526633e-06
-3.77283672394431e-05
-2.4835688715024e-05
-9.24354225366271e-06
-1.62594296791087e-05
-3.40420268794123e-05
-1.96334320044137e-05
-1.49082813870696e-05
-1.40975033579307e-05
-3.78139293543194e-05
-2.27962891075199e-05
-1.36396035206566e-05
-1.63304743098514e-05
-3.01367212201685e-05
-1.95179579875252e-05
-2.59356342501202e-05
-2.45601650823768e-05
-1.55618898430443e-05
-2.39200557159754e-05
-1.72467558696665e-06
-3.82461880883247e-06
-1.27151333987626e-05
2.97538058644282e-06
-4.31136023815778e-06
-1.11899762922698e-05
-5.99486463540548e-06
-2.99414723593152e-05
2.56145042703703e-06
-2.129757656765e-05
-2.36099349687414e-05
-5.67641997689705e-06
-2.95042222122928e-05
-2.8373466137231e-05
4.59817620326642e-06
-5.01630110779447e-06
-2.54133408078451e-05
-3.44644962735304e-05
-2.63140817981757e-05
-1.74035525688135e-05
-2.20312675873673e-06
-2.70377080039558e-05
-3.49527455104891e-05
-1.78239185934164e-05
-3.65009743308093e-05
-1.92555364906987e-05
-4.44028210338371e-05
-1.76768911033398e-05
-2.58164193751236e-05
-2.98692765711476e-05
-1.41872684790462e-05
-2.74392894471615e-05
-3.15415382348225e-05
-3.91235273901384e-05
-2.31164176240667e-05
-2.08785640923796e-05
2.58700250360757e-06
-1.42023607550363e-05
-1.53016671451115e-05
-1.82045065520419e-05
-2.06780119380439e-05
-1.51531512841191e-05
-6.27735348111524e-06
-1.26346017513436e-05
-8.75543383871923e-08
-2.08091375085806e-05
-3.71841769412102e-05
-1.68580678485235e-05
-1.34757703647197e-05
-2.31249280257965e-05
-1.88960870773121e-05
-2.65188123126701e-05
-1.89365665125089e-05
-1.59279257123152e-05
-2.80142093037497e-05
-1.62438622388992e-05
-2.61801058581709e-05
-1.20974244611448e-05
-3.71721630821676e-05
-2.25529894946743e-05
-5.32221111545692e-05
-1.68634756497077e-05
-2.98294354833341e-05
-2.77466685188059e-05
-1.61326422627775e-05
-2.58060053765455e-05
-4.29476751356465e-05
-1.32443273545113e-05
-3.7644651807954e-05
-1.06131029228353e-05
-1.88073033895253e-05
-2.99099390752263e-05
-3.66343151867785e-05
-2.78486037349261e-05
-7.51212420694344e-06
-8.87431066060259e-06
-2.26593236409417e-05
-2.83930434597687e-05
-1.06625405001547e-05
-2.82653784566165e-05
-9.46041261669629e-06
-2.45597772181932e-06
-2.39385055930816e-05
-1.32432084081959e-05
-6.59870027132931e-06
-3.69011038619515e-05
-1.4950128568581e-05
-3.51527817456081e-06
1.72080112851637e-05
-1.00276269140452e-05
-1.74967856991383e-05
-1.66962100389641e-05
-2.36989136437313e-05
-3.26890706795879e-05
-3.34516435730583e-05
-1.198652505508e-05
-2.439154403732e-05
-3.14975871490957e-05
2.08045637609371e-06
-1.47382460705138e-05
-1.38315667234323e-05
-1.44696812275547e-05
-3.93591372483355e-05
-1.47878042441107e-06
-7.55020675813557e-06
-2.25804303312395e-05
-2.64791673364429e-05
-2.16299055348126e-05
-1.88024806384657e-05
-2.10355585925266e-05
-2.60536986862292e-05
-1.20615345994418e-05
-2.60002484489404e-05
-1.6867423720838e-05
-3.46708709867624e-05
-9.2429149163538e-06
-5.8092965222577e-06
-3.43713702710007e-05
-2.21932161060601e-05
-2.00084428910699e-06
-2.78216428352582e-05
-4.91984399502335e-07
-1.81697650166444e-06
-2.63045036807422e-05
-7.30570287699831e-06
-1.73216433736201e-05
-1.29738859894708e-05
-2.36250257734812e-05
-1.21696332714133e-05
-1.54537047838552e-05
-2.74388246996298e-05
-1.8899551665541e-05
-2.02217255975274e-05
-1.36232470059168e-05
-7.64218745879536e-06
-2.90374502115607e-05
-2.52302065308994e-05
-2.37685638851418e-05
-2.27625202771737e-05
-3.3173676807965e-05
-2.06614355859133e-05
-9.15338259352396e-06
-2.61536936682099e-05
-3.36486075563801e-05
-2.89287074557092e-05
-1.91955026797282e-05
-1.79716073692055e-05
-1.93299569363653e-05
-1.76010449151924e-05
-1.31573241234309e-05
-1.08104545127294e-05
-1.86923966735845e-05
-3.04275112193357e-05
-2.19880857820589e-05
-5.36844235569972e-06
-4.01715938607449e-05
-1.32548401356691e-05
-2.50074404071712e-05
-2.9821805556122e-05
-4.56663810609136e-06
-2.54882722354517e-05
-4.31227173837455e-06
-2.94036215501533e-05
-3.2623040678239e-05
-1.1164170181605e-05
-1.73413943897987e-05
-2.37725054595063e-05
-2.28642320584885e-05
3.09476229924887e-07
-1.92518322326215e-05
-1.38365650781051e-05
-2.93788535667856e-05
-1.2017433915177e-05
-1.24710879780591e-06
-1.96657954490509e-05
-2.38510314633039e-05
-1.4382397905024e-05
-3.45430105487268e-05
-1.32937572931329e-05
-3.21953044986211e-05
-2.28796633133529e-05
-1.83951888270476e-05
-1.72484846361011e-05
-3.34603003330397e-05
-3.20000509454617e-05
-4.33601812888998e-05
-3.13975996142085e-05
-3.89048019814969e-05
-3.27374851190293e-05
-1.81096599344978e-05
8.33152658726917e-06
-1.66624453975079e-05
-2.34905808510328e-05
-2.48280508033096e-05
-2.69631321395791e-05
-3.73266708216085e-05
-2.13363492128137e-05
-7.45743193577411e-06
-9.34781262380138e-06
-1.88067681008338e-05
-2.05794470223922e-05
-3.69093036843086e-06
-5.26054078030796e-06
-2.80957018381954e-05
-2.24030737379311e-05
-2.33342415086977e-05
-1.24538139863953e-05
-1.18315284354213e-05
-2.72518236204522e-05
-2.05783123138961e-05
-2.51962092332582e-05
-1.92337141857121e-05
-4.65922088346803e-05
-4.51136513776927e-05
-1.0241360236611e-05
-2.13923466293182e-05
4.69783572482931e-06
-2.53355119266005e-05
-2.03985842980057e-05
-9.24714695831722e-06
-1.00693950625074e-05
-2.98830471910975e-05
-2.40240479327904e-05
-1.77630024593887e-05
3.58066364687973e-06
-3.19969390332323e-05
-2.21376130345804e-05
-2.63959416495928e-05
-2.30013758562858e-05
-5.55529677907374e-06
-7.46351087827052e-06
-2.49718060504662e-05
-1.62541759335235e-05
-1.36978088372027e-05
-3.2490707347674e-06
-5.82775957151175e-06
-2.05668190726315e-05
-2.73398203722826e-05
-1.43941570708878e-05
-2.35020248889028e-05
-1.669227590651e-05
-2.83663714699342e-05
-2.12827663946793e-05
-8.80364356765112e-06
-1.96044843451345e-05
-2.72845045759188e-05
-8.30247141675566e-06
-1.67065019417633e-05
-1.22274108461007e-05
-3.65216829412809e-05
-2.90804825902923e-05
-2.46131093982927e-05
8.73379279517301e-06
-2.8920809617474e-05
-1.14254387980343e-05
-3.84123479621745e-06
-7.96165146783831e-06
-2.12553941668311e-05
-2.99577349887161e-05
-9.37032683185691e-06
-2.29262999336739e-05
-2.75704776775573e-05
-3.62672229456797e-06
7.83561443030456e-06
-1.40844282955572e-05
-3.42699939866635e-05
-7.71867501716123e-06
-2.21570158660728e-05
-6.89170985461458e-06
2.36318290076343e-06
-1.83653466370626e-05
-4.25568239965378e-05
-1.32892111513956e-06
-2.29459005630589e-05
-2.07402309483223e-05
-3.74955346301727e-06
-1.0090115798777e-05
-1.34768413926995e-05
-1.61207840064821e-05
-2.02320694663831e-05
-2.84266629899372e-06
-3.43967786863283e-05
-2.66235717284904e-05
-3.11375667874976e-05
-2.54822782940068e-05
-3.71299825228445e-05
-4.66248631918824e-06
-1.56373890587752e-05
2.28077376991532e-06
-3.38564630764273e-05
-2.07705822875354e-05
-2.15643956136527e-05
-1.22308130563936e-05
-3.02936691452874e-05
-1.62183111965061e-05
-4.69624407039554e-06
-2.26747644278704e-05
-1.51248761555287e-05
-3.77373178847592e-05
-1.56792299853413e-05
-2.52196685561391e-05
-1.89846230822371e-05
-1.49887191263175e-05
-3.01340864192859e-05
-5.0027831414823e-06
1.55114999492744e-06
-2.63249597057149e-05
-1.79174659400582e-06
-3.629562593316e-06
-1.73293784990046e-05
-3.16868065760643e-05
-3.68391521287095e-05
-2.78009411548654e-05
-2.57200572593683e-05
-3.45822688549864e-05
-1.60193782075547e-06
-2.0262090206151e-05
-2.09971475819971e-05
-9.44411072544884e-06
-1.52225600977643e-05
-1.62139886053152e-05
1.53392696548249e-06
-2.44424441393156e-05
-2.19003747219646e-05
-2.03204363588335e-05
-7.97747300785314e-06
-9.87486635940003e-06
-2.10295269283156e-05
-2.46095154048569e-05
-3.62720598796438e-05
2.97123644752803e-06
-1.27801222406523e-05
-9.1819443786657e-06
-2.57343032627072e-06
-2.21244299166346e-05
-2.73980713277328e-05
-2.30785839545452e-05
-2.34913297561755e-05
-1.85250962182844e-05
-2.07988197485908e-05
-4.2750352719472e-05
-3.65641230267062e-06
-1.59659735072925e-05
-1.53112997426819e-05
-3.78352210662305e-05
-1.96723962193046e-05
-2.87761647154072e-06
-1.84365107071044e-05
-1.62927706919883e-05
-6.32948687846175e-06
-9.25097767048612e-06
-3.6311677226649e-05
-3.54738584919317e-06
-2.76011206598223e-06
-1.8630555419878e-05
-9.99408161714657e-06
-2.46455283322259e-05
-2.52368395603732e-05
-3.05655720685481e-05
-2.87622494600243e-05
-1.6484653427556e-05
-1.18261927299758e-05
-5.07339693013064e-06
-4.59331719914099e-05
-2.12342011089661e-05
-2.63245061132164e-05
-2.65814619166137e-05
-3.23221569417728e-05
-2.73449560630639e-05
-2.07974526482864e-05
-2.07920742578539e-05
-2.04409163128e-05
-3.11111602749058e-05
-3.2024394004512e-05
-7.88910909640561e-06
-2.60168116788047e-05
-1.29551936902123e-05
-1.75449768787248e-07
-1.85601653150247e-05
-4.34663021748886e-05
-4.29091509315865e-05
-9.65235973464954e-06
-7.54729118593206e-06
-1.89870207630074e-05
-2.63069812065781e-05
-6.22380772696743e-06
-2.30625394861964e-05
-1.12150206439592e-05
-1.43336678117844e-05
-3.56450587857526e-05
-2.05073779856179e-05
-1.82024277453286e-05
-2.96308673666461e-05
-1.5005170781762e-05
-2.88704177653198e-05
-3.11973125761354e-05
-5.49294119172079e-05
-2.70145816821618e-05
7.42866890609861e-08
-3.02770791232195e-05
-2.07445670872407e-05
-3.8054465938906e-05
-1.42059771541157e-05
-2.18318247370292e-05
-2.9961722708362e-05
-8.18661243570698e-06
-2.3167795700886e-05
-2.51722540133597e-05
-2.75675598870381e-05
-2.13261910197033e-05
-2.85710702578374e-05
-1.64055083249718e-05
-1.92412823899704e-05
-4.10181454451754e-05
-1.45995433285458e-05
-1.44804133105164e-05
-3.87579098334132e-05
-7.99021994591138e-06
-2.03642174302152e-05
-2.26239966630636e-05
-2.23051706038023e-05
-6.66048712148454e-07
-2.12423558257893e-05
-1.92631626330852e-05
-2.30284031326869e-05
-1.93040773712779e-05
-5.42111432457337e-05
-1.8037897401081e-05
-2.51659833258526e-05
-2.14159554577724e-05
-2.94396130494529e-05
-2.38380131688761e-05
-2.40297526235621e-05
-7.08324313751293e-06
-1.08796092524726e-05
-4.91176755980565e-06
-2.46631749400732e-05
-2.09564264800587e-06
-7.21169529416935e-06
-2.84638509305179e-05
-3.06328634464601e-05
-3.15959923890831e-05
-5.76876655178516e-06
-1.90211476281748e-05
-2.3635300780289e-05
-2.30477650510342e-05
-2.93350557076972e-05
-9.1236025681787e-06
1.03315318939934e-06
-3.105621690886e-05
-1.96085735848944e-05
-3.12626479833811e-05
-1.61298021064296e-05
-1.13975203189651e-05
-1.26935195333969e-05
-2.02849395253859e-05
-1.71396259202521e-05
-3.97750583799981e-05
-3.32866079269397e-05
-1.41489563688199e-05
-2.04702848976899e-05
-6.90382339587133e-06
-7.03370883293829e-06
-3.04207642972119e-05
-2.06130683389583e-05
-3.9260684526434e-05
-2.29029590387012e-05
-1.53006720128908e-05
-2.60208342216548e-05
-7.18014383142772e-06
-6.89074538263757e-06
-4.00176122599525e-05
-3.81059133643971e-05
-2.1013579704022e-05
-2.72461947361244e-05
-3.0010622736537e-05
-3.53359998305726e-05
-2.52312249601637e-05
-1.78279152686928e-05
-3.36801596127261e-05
-2.29592291538329e-05
-2.87578385077582e-05
-6.75375681704369e-06
-1.73604770769529e-05
-1.16551132105982e-05
-1.36726055855836e-05
-2.54601711550743e-05
-2.71897444853892e-05
-3.68299624762049e-05
-1.33332823730956e-05
-1.45838690231107e-05
-2.28058451256585e-05
-4.0406266560102e-05
-1.55870825405633e-05
-5.11909629779874e-05
-1.31833916205578e-05
-7.47972728190369e-06
-3.75518747170976e-05
2.45396779761297e-06
-1.54097084438956e-05
-1.869584470541e-05
-2.30852773720116e-05
-4.1784282453226e-05
-1.57265726629469e-05
-1.3341996430576e-05
-3.41150425105575e-05
-7.66556406523296e-06
-2.81734939214723e-06
1.33372170437262e-05
-2.37153685028617e-05
-2.66428459250942e-05
-2.16700143115245e-05
-2.4910911499699e-05
-2.63961676994564e-05
-2.29386286304246e-05
-1.86063857212367e-05
-3.10712299754543e-05
-1.39542210585233e-05
-2.50885036570813e-05
