# Supplementary material for: Research on computational propagation and identification of mine microseismic signals based on deep learning
Source: PLoS One. 2025 Oct 22;20(10):e0334641. doi: 10.1371/journal.pone.0334641 (PMC12543183; doi:10.1371/journal.pone.0334641)
Supplement: S1 Data — (ZIP) [file pone.0334641.s001.zip › 000100500000990.xlsx_0.txt_24.txt.txt]

-2.66787675241756e-05
-2.58582457885146e-05
-8.14761693230986e-06
-2.96243813990227e-05
-4.19557131923077e-05
-1.26073042113117e-05
-2.47968590054666e-05
-3.45789046207366e-05
-2.69726788640207e-05
-3.69648433323693e-05
-9.83763752633653e-06
-2.37817809018391e-05
-2.94570816487053e-05
-1.58369060070213e-05
-1.36278308355042e-05
-7.85691725434884e-06
-7.42218800497282e-06
-3.39984864097706e-05
-9.6641520971579e-06
-1.86756029446179e-05
-3.17920188759118e-05
-2.3717772062922e-05
8.22214791799432e-07
-1.2061396980633e-05
-1.17549495210182e-05
-3.66743560522721e-05
-8.12320066615653e-06
-1.6476599709122e-05
-2.0770580489533e-05
2.3670257714173e-06
-1.52734920982257e-05
-2.65284694141481e-05
-4.59147252301014e-05
-1.40822894369511e-05
-1.59113703274669e-05
-2.78104404141748e-05
-1.53841320866593e-05
-3.0855082661718e-05
-3.82571469739159e-05
-1.14159163675394e-05
-2.71262672705315e-05
-1.52199520772098e-05
-1.85585133886868e-05
-6.24099613175461e-06
-1.78545199600266e-05
-1.49124587102286e-05
-2.95052760707916e-05
-2.09998665148023e-05
-1.69330387783267e-05
-5.68272249997875e-06
-1.7469786323605e-05
-2.84449648743592e-06
-1.85691838959626e-05
-2.66995719062729e-05
-1.13941929299659e-05
-1.71999733216901e-05
-3.38571302919354e-05
-2.19924147624375e-05
-7.9633649362048e-06
-1.50337813846304e-05
-1.67254178331044e-05
-1.980819447172e-05
-5.35519809117194e-06
-1.88709350978603e-05
-3.11125120931548e-05
-8.12231101231984e-06
-2.79316498865547e-05
-5.8161103852917e-05
5.80772464502548e-06
-3.51580087484709e-05
-4.20795601264175e-05
-2.23685304260111e-05
-5.6960832515292e-05
-1.96324631451155e-05
-2.53969742290684e-05
-1.16462803271107e-05
-1.17528830036198e-05
-1.45963241233089e-05
-1.84111596718948e-05
5.42891775476505e-06
-2.10315100808478e-05
-1.88196699205893e-05
-1.65535646395984e-05
-1.67221156125225e-05
1.01985430398367e-05
-7.91539390806703e-06
-1.54298015096621e-05
-1.90923955019676e-05
-2.09128485428559e-06
-1.95743713789072e-05
-2.52983495531489e-05
-3.90058227718583e-06
-3.14564960922715e-05
2.87356742633368e-06
-2.15664844413856e-05
-2.38156763102756e-05
-1.40709229069309e-05
-8.15170723569132e-06
-3.04378584436537e-05
4.54191509733374e-06
-1.46601004505603e-05
-1.76661810600834e-05
-2.39205693781632e-05
-2.41561914006923e-05
-2.87860789596656e-05
-3.21116660259011e-05
-3.4293372928318e-05
-1.92508465488417e-05
-4.26597647379122e-05
-3.29479389963074e-05
-1.79321739932849e-05
-7.3998786262784e-06
-2.39208368586197e-05
-3.24982533810298e-05
-2.38611826780673e-05
-2.11942285175327e-05
-2.21103956226671e-05
-9.47770821017071e-06
-2.0430105903125e-05
-1.28397195963792e-05
-6.15242474488624e-06
7.07914365246251e-06
-1.29990443030872e-05
-1.85887653812295e-05
-1.17630762279219e-05
-1.88097560348116e-05
-9.04768475210643e-06
-1.92924898783528e-05
-3.71167045845186e-05
-8.68955406094624e-06
-2.21557378052658e-05
-5.62137301106866e-06
-3.04473772475553e-05
-2.36776243685003e-05
-3.27024398296105e-05
-2.4170010253475e-05
-2.09095975542045e-05
-1.16759295603791e-05
-2.52135997823427e-05
-1.54935667575458e-05
-3.66352886735983e-05
-1.47097516474065e-05
-7.50936871929067e-07
-2.0428515481878e-05
-8.90088373920966e-06
-2.85229643552437e-05
-2.49275009730174e-05
-3.30265351074276e-05
-1.4146793718437e-05
-4.34877103041056e-05
-1.62909514861165e-05
-1.68188789980702e-05
-7.21989114470476e-06
-1.05825259333172e-05
-2.28618985401436e-05
-2.85293240790072e-07
-2.48458732603938e-05
-1.00455578764672e-05
-2.60113947445423e-05
-1.23367282161007e-05
-2.42869121111354e-05
-3.43983345358288e-05
-7.61743369928283e-06
-2.08086545219883e-05
-1.69657919568699e-05
-2.8136331934746e-05
-4.24110314214824e-05
-1.24839064142341e-05
-2.24913601407831e-05
-2.963514503839e-05
-3.04848230035935e-05
-3.89883820649814e-06
-3.65665050945481e-05
-2.52891424044641e-05
5.80688169074855e-06
-1.51603639546946e-05
-2.8686823037253e-05
-3.2182775940477e-05
-1.51558159545259e-05
-2.35120757135096e-05
-6.80018802046356e-07
-1.3997724086517e-05
-2.63995410563985e-05
-1.4525842933453e-06
-1.23075668239876e-05
-8.31069881356186e-06
-3.08343713423642e-05
-1.35071685108562e-05
-2.2022704193746e-05
-2.12734758527206e-05
-3.6594352742341e-05
-1.98293785587239e-05
-9.36841202769707e-06
-2.92714310602722e-05
-8.62578360199579e-07
-1.06836033485209e-05
-2.93022198279474e-05
-1.5605056714608e-05
-3.67693360131472e-05
-1.16281384606244e-05
-2.90136604265998e-05
-1.21854396629232e-05
-1.43852438198398e-05
-1.74540475531325e-05
-2.04792607815363e-05
-1.42520626172459e-05
-2.54784836004957e-05
-1.88656023457854e-05
-1.92178821805806e-05
-2.91834877861883e-05
-1.04850514057181e-05
-2.93977317212909e-05
-7.84176029543735e-06
-9.57414560188381e-06
-2.69995008163353e-05
-8.35618707970532e-06
-2.98926096828365e-05
-2.0297656678359e-06
-2.33045710769393e-05
-4.11266077917661e-05
-3.6346849744679e-05
4.22589764638808e-08
-5.92323521240918e-06
-1.05840164211706e-05
-2.0908188285697e-05
-4.25685703501853e-06
-3.08582251874317e-05
4.57360353615767e-06
3.12471090953919e-06
-4.08758206777246e-05
-4.07832706663467e-05
-3.70592326623381e-05
1.24182367038926e-06
-3.4286877059489e-05
-2.21394221319829e-05
-2.20953389334017e-05
-2.74839557284799e-05
-3.17958602166139e-05
-3.43111749015682e-05
-3.02472818267146e-05
-3.25507868781351e-05
-3.63580252763745e-05
-1.30654925093456e-05
-1.81242779479078e-05
6.07713302148258e-07
-2.11512120530862e-05
-8.28386984667582e-06
-2.35227070104332e-05
7.36845553046967e-07
-4.3875327142194e-06
-2.78727984284966e-05
-7.03699970754586e-06
-1.80237333709593e-05
-7.79192592045724e-06
-2.25193495554728e-05
-2.25385872486295e-05
-3.48144866713402e-05
-3.24824038216758e-05
-1.00394370483182e-05
-5.05045778775339e-06
-2.81006407909883e-05
-2.52425042541491e-05
-1.12843159083709e-05
-2.32617217540162e-05
-1.26841916195892e-05
-1.84180749799459e-05
-1.89889303155895e-05
5.26840654848978e-06
-2.30859477188884e-05
-1.54460863447213e-05
-1.06725869246595e-05
-2.89828336672326e-05
-3.38580849564873e-05
-2.07050952882486e-05
-1.27198384119017e-05
-7.60078812952668e-07
5.5535647004764e-07
-3.89698812748989e-06
-7.96778942652043e-06
-2.24611137999967e-05
1.80241507247301e-06
-1.90574731090357e-05
-2.95868069735751e-05
-1.4152652760646e-05
-6.69526199569287e-06
-4.78764181929366e-05
-4.31873784682906e-06
-6.34906201946349e-06
-4.35753788261747e-05
-1.38069738044022e-05
-2.2281283120158e-07
-1.52632930243252e-05
-2.89484484105383e-05
-4.26208303207942e-05
-1.39981012874002e-05
-2.57361560195737e-05
-2.80157387084968e-05
-1.93238714444567e-05
-5.77668662037917e-06
-9.28485415099209e-06
-1.03601462260694e-05
-1.45746370082673e-05
-2.36577512371899e-05
-1.82752276256749e-05
-2.39157644430416e-05
-3.15606877445751e-05
-3.66197914794898e-06
-1.71063021794266e-05
-2.34642767385769e-05
-2.6361328617694e-05
-1.93887581875149e-05
-2.15923022410773e-05
-3.48185772434688e-05
-2.63965880786098e-05
-3.61294041454469e-05
-3.34119959797267e-05
-1.15785580941947e-05
-2.95964478884441e-05
-3.38386962815197e-05
-4.50953452229022e-05
-2.40828724971425e-05
-4.61374512615436e-06
-3.01804858722708e-05
1.11135646072245e-05
-3.41581097491741e-05
-4.02392837726136e-06
-1.67969376326985e-05
-1.75798763095737e-05
-2.64290841840757e-05
-1.64191572966813e-05
-3.38174389584366e-05
-1.99983702707957e-05
-3.02905412123541e-05
-2.73830713503401e-05
-2.6774586615224e-05
-1.91392545472162e-05
-3.1757640187066e-05
-4.21327170212671e-05
1.73608814557806e-06
-4.54811475341122e-05
-7.13387600079048e-06
-2.15852014244846e-05
-7.31613178973816e-06
-8.64337535624066e-06
-2.39529812907652e-05
-1.71828237306618e-05
-2.4402382018919e-05
-6.13068314786704e-05
-4.38088109318489e-05
-4.26419624153924e-06
-5.72720292683627e-05
-4.24541288662455e-05
-6.5830001907241e-06
-1.94150397358027e-05
-2.00220197152344e-05
-2.15658620394315e-05
-1.57836434804571e-05
-2.43150595448433e-05
-7.86930812688048e-07
-2.42005751886921e-05
-4.2196831996871e-05
-1.10029666895102e-05
4.09139385590792e-06
-3.09758772667621e-05
-2.03408544318004e-05
-1.67923232092562e-05
-1.63774723756351e-05
-7.75555777667982e-06
-1.2525747419263e-05
-3.63631880856265e-05
-1.01178578371066e-05
-1.42326411544116e-05
-1.1327247849458e-05
-2.3427782554734e-05
-1.83528571081949e-05
-1.08064655055077e-05
-2.43759987048957e-05
-1.66835047658534e-05
-1.62532770168111e-05
-1.93385324597971e-05
-1.69369352392672e-05
-1.50501449798384e-05
-1.70288682850614e-05
-1.67554499180799e-05
-1.94503071702609e-05
-2.11228706971021e-05
-3.58795274041476e-05
-2.25130162518501e-05
-2.91825265394169e-05
-1.82140760413044e-05
-3.83775653829198e-05
-2.74823481603121e-05
-2.44305013546941e-05
-2.83161721172821e-05
-1.23983537623271e-05
-5.158522761679e-05
-2.73825097786132e-05
-1.61844875099076e-05
-7.25106920840992e-06
-2.10036405608629e-05
-3.98179723281266e-06
-1.71606091894152e-05
-1.77890600885225e-05
-2.93805164665118e-05
-1.65894967597015e-05
-3.06495058430632e-06
9.0349419630927e-06
-2.22607126888675e-05
-1.95741139013046e-05
-2.94257961531429e-05
-2.77905158972121e-05
-1.81753929306106e-05
-6.17451966058599e-06
-2.37931282126652e-05
-1.7067407940125e-05
-2.16937231579487e-05
-2.5884391509589e-05
-3.18079935106001e-05
-2.26554628069825e-05
-5.25250558917598e-06
-8.21283024718892e-06
-4.55515322864582e-06
-7.33990369033577e-06
-3.99618969215165e-05
-2.8587759880877e-06
-2.2801537576026e-05
-7.69149588159132e-06
-2.55207552362168e-05
-1.1374819650198e-05
-1.35738185782435e-05
-8.91434980834416e-06
-1.66930546733077e-05
-8.41940114014882e-06
-1.86446379647824e-05
4.9746286598571e-06
-2.07596454913673e-05
-2.20708169297236e-05
-2.0883674962752e-05
-9.17938455743379e-06
-2.79769185558806e-05
-2.0267645618453e-05
-2.0460600592815e-05
-2.25607778784144e-05
-2.50073623945065e-05
-4.31031610082687e-05
-1.72043325444384e-05
-3.18813652306488e-05
-2.18725941492449e-05
-2.81253543472307e-05
-1.58933982474233e-05
-1.35441284442677e-05
-2.29281885022475e-05
-1.29233667904301e-05
-1.66997156058138e-05
-3.30848194999676e-05
-2.1414297824012e-05
-2.95428536841514e-05
-3.17951939717238e-05
-8.46141653732022e-06
-4.04991700567221e-06
-2.08373361113191e-05
-3.89023295764665e-05
-2.94430493979652e-05
-2.39166807751676e-05
-3.73017954553696e-05
1.91922485888146e-06
-3.14465281900105e-05
-2.16771491106941e-05
-1.08743693519717e-05
-1.97307376228312e-05
-2.15386923387196e-05
-3.28041418814e-05
-3.69053160373647e-05
-3.668293772536e-05
-7.9096218159707e-06
-2.41143569314533e-06
-3.09653048484458e-05
-1.15830326524514e-05
2.26480091904481e-06
-6.51209620410239e-06
-4.14168969694256e-05
-4.61487455545026e-06
-9.62389570218121e-06
-1.8614695440167e-05
-3.32401802124659e-05
-8.39535462781622e-06
-1.04900760489903e-05
-1.36258862472683e-05
-2.45658332132492e-05
-3.76129124634057e-05
-6.30557096168916e-06
-6.79071093980768e-07
-6.97041823271202e-06
-2.31758081769703e-05
-2.91939674779832e-05
-2.71455498229487e-05
-2.76582567573142e-05
-2.35505198377158e-05
-1.6822271106036e-05
-1.48759488055394e-05
-1.95457942624457e-05
-1.33327794566791e-05
-7.85654502773347e-06
-4.98655056331951e-05
-1.51273751000989e-05
-1.76932818204851e-05
-9.21008365911646e-06
-2.59996142886839e-06
-2.81898054067408e-05
-3.74025808463118e-05
-2.42259432695066e-05
-2.94694923969754e-06
-3.14347314311439e-05
-4.18950570949125e-05
-4.34904992908266e-06
-3.04075828556726e-05
-2.38320025552411e-05
-1.88746349848303e-05
-1.72968792974546e-05
-9.96822139336359e-06
3.79722577080208e-06
-2.14430387840686e-06
-1.98494441933616e-05
-3.47283460811309e-05
-3.27229972579008e-05
-5.49093240580894e-06
-1.81191379323796e-05
-1.68036635733878e-05
-3.4081625351613e-06
-1.30661849040743e-05
-2.7776579989437e-05
4.62355843405566e-06
-4.57530879664695e-05
-3.16686743218632e-05
-1.51703358419148e-05
-2.29645250582429e-05
-2.00154047204885e-05
-1.65122686575631e-05
-3.24424586727292e-05
-2.64219814842577e-05
-4.53002267844991e-06
-1.31911340086577e-05
-2.46405908889022e-06
-5.83127818958858e-06
-1.33744196033631e-05
-1.76730857042628e-05
-1.84469408027521e-05
-3.90294409730506e-05
-2.0359576269919e-05
-7.7832778852651e-06
-4.45893063716144e-05
-3.29815376164314e-05
-1.77809401530954e-05
-1.12176833675827e-05
-2.34390545467497e-05
-1.81981972547008e-05
-2.57318759504149e-05
-1.3861774633673e-05
-3.86980928999036e-05
-2.79268309924572e-05
1.15461615883139e-06
-2.15407771597449e-05
2.04686283782696e-06
-1.56960009308032e-05
-3.32223657000431e-05
-3.32556732526192e-06
-2.97867590140447e-05
-8.27415526934051e-06
-2.00184768461643e-05
-1.02779694324566e-05
-2.73669533409595e-05
5.02900550193724e-06
-3.55767527244391e-06
-1.16945568748321e-05
-8.21304401625879e-06
-1.83907807856237e-06
-1.82601296055308e-05
2.15456979608424e-06
-1.8905858565572e-05
-3.15604985758933e-05
-1.3804912112793e-05
-3.27834003291149e-06
-2.66169564959776e-05
-6.05509114861357e-06
-2.5480534555778e-05
-7.81051384817961e-06
-3.04781517803866e-05
-1.9402700483411e-05
-2.70969088722695e-05
-3.17707222825803e-05
-2.56386076916461e-05
-2.9439771251564e-05
-1.70858703081358e-05
-2.48655635107172e-06
-2.17654160656516e-05
-1.86357186069911e-05
-2.06401294724578e-05
-2.36983814355192e-05
-5.7124464023166e-05
-3.00848873745924e-05
-2.40131081168285e-05
-1.04570392647096e-05
-4.58288791413072e-05
-2.85959236719515e-05
-7.33614383662485e-06
-1.87611234399909e-05
-3.14330460055654e-05
-2.22799362989384e-05
-2.22984495164085e-05
2.21064125691912e-05
-2.80478773359749e-05
-3.13975181253478e-05
-5.07559637451059e-05
-3.85361595211731e-05
-1.92404709238936e-05
-1.97036872513027e-05
-3.35901620707709e-05
-1.77552096872938e-05
-2.10921447581176e-05
-4.56040340701778e-05
-2.06001490797807e-05
1.20996401356089e-06
6.36691018849133e-06
-6.58319509688826e-06
-3.54313680966701e-05
-6.53044346871401e-06
-3.88743436192831e-05
-2.73136781525228e-05
-6.38244010752071e-06
-2.28816213537857e-05
-1.89305260818666e-05
-1.97153727459746e-05
-1.79965527254271e-05
-2.82966067016406e-05
-3.47767693313189e-05
-3.6653520256883e-05
-9.41257888456734e-06
-1.74160506760479e-05
-3.47703765078626e-05
-3.73333169210654e-05
-1.07786017290844e-05
-1.55329382967346e-05
-2.16459084308218e-05
-3.37700490167856e-06
-1.36382142364713e-05
-1.39923623713818e-05
-1.73321352750371e-05
3.56415371742528e-06
-1.06669095893862e-05
-1.21223414261642e-05
-1.24909768300066e-05
-2.89077138808018e-05
5.71571396929248e-06
-1.03924606221673e-05
-3.1659568110183e-05
-2.08807217092789e-06
-3.04667687724685e-05
-4.12198185152696e-06
-2.48839297893802e-05
-3.28292931727992e-05
-1.76779392835781e-05
-1.66260286655708e-05
-2.37903760925557e-05
-1.12019099664766e-05
-2.80785307064761e-05
-9.29313404755109e-06
-2.76028399391737e-05
1.58540820786549e-07
-2.29024329566144e-05
-1.36658135236964e-05
-2.68823551161e-05
-3.76950293379672e-05
-2.03857706687034e-05
-1.76601855471484e-05
-6.350461375726e-06
-3.20144458844642e-05
-1.79641967445692e-05
-3.01850512035963e-05
-1.41597529264601e-05
-2.44211684340205e-05
-1.78939144126687e-05
-4.08015056904748e-05
-3.69508075512864e-05
-2.9118673367865e-05
-3.94761635441353e-05
-3.51867543720846e-05
-2.12360529900765e-05
-3.04323422161096e-05
-7.32574997873243e-05
-2.32784051714961e-05
-1.9003027202804e-05
-1.15126310052333e-05
2.17447017089884e-06
-1.53608319487704e-05
-1.83614065979481e-05
-2.69167848052465e-06
-2.01525001994216e-05
1.09348679577039e-06
-2.96617763404186e-05
-1.03882788438762e-05
-1.22317346032258e-06
-2.94856197730702e-05
-1.23455620098899e-05
-5.20518025459001e-06
-3.48016021921217e-05
-1.02346106490799e-05
-2.64782477571185e-05
-2.51860135746303e-05
-1.45566184787267e-05
-3.64597104286459e-05
-2.1062530332659e-05
-2.32907879672627e-05
-2.38623667434655e-05
-2.03781229132269e-05
-1.52737013523972e-05
-3.72255190133028e-05
-7.69995139941482e-07
-4.06812106469358e-06
-4.35660153886377e-05
5.79614507869714e-06
-2.58806045359182e-05
-2.7405619995498e-05
8.72244597424818e-06
-1.22205501158979e-05
-2.35663369555495e-05
-6.05354190922771e-06
-1.01576965406374e-05
-2.68083940168397e-05
-1.06810041762575e-05
-3.05374972090101e-05
-2.36710247004939e-05
-2.06069346701023e-05
-3.52881521714346e-05
-2.92312210845176e-05
-9.01843908849521e-06
-1.97210601611612e-05
-1.89297626071997e-05
-2.23071933946991e-05
-2.09808393794025e-05
-3.7073047333271e-05
-4.0515292484822e-05
-1.81061048263195e-05
-1.5995623996387e-05
-2.09093052202015e-05
-6.73388821911886e-06
2.55980212187359e-06
-2.34444499529932e-05
-4.56698651846998e-06
-3.19665626747764e-05
-1.98244147491761e-05
-1.62779206672619e-05
-2.16126048170763e-05
-2.88637306004228e-05
1.24602123861018e-05
-2.7660841731158e-05
-1.54072756264252e-05
-6.99390060274672e-06
-1.62171473364965e-05
-1.885370854565e-05
-2.20988412117977e-05
-1.89908399606423e-05
-2.28104617545065e-05
-3.1467226981366e-05
-2.71524801819725e-05
-2.51855522996132e-05
-7.75879326734765e-06
-2.90237175753769e-05
-2.74980591778446e-05
-1.36218761045007e-05
-5.72625277276811e-06
-2.93231422302263e-05
-3.36341608001402e-05
-1.81764991262191e-05
-1.91725446191198e-05
-5.18606976617361e-06
-9.28825382901812e-06
-2.41722969496638e-05
-3.64454292366755e-05
4.20832124142083e-06
-1.19152252164316e-05
6.14982548552591e-06
-3.40929276381627e-05
-3.34395646025071e-05
-4.16217495055993e-05
-2.76720773404395e-05
-3.23368168331017e-05
-1.7076271381698e-05
-3.01128486600916e-05
-2.42097186633319e-05
-1.49211236689485e-05
-2.65561110944157e-06
-1.59105605141633e-05
-2.79055928977143e-05
-1.17459021362264e-05
-1.83343795265239e-05
-2.51107995763673e-05
-9.68662560628776e-06
-1.38365565644404e-06
-1.62390355097012e-05
-1.61138888113574e-05
-1.98360567148836e-05
-1.3895241434817e-05
-2.74505206201369e-06
-2.04400756753429e-05
-1.61363036131172e-05
3.65282491037882e-06
-1.55646789621186e-05
-2.11885677123245e-05
-2.07589853421385e-05
1.35888148842881e-06
-5.61758702718276e-06
-1.48325189863477e-05
-2.44669373878139e-05
-1.43494772572953e-05
-2.70256177064909e-06
-1.4341082014063e-05
5.06671497163474e-06
-3.85995864073375e-05
-2.58740860697452e-05
-1.73451542155603e-05
-1.65386150053203e-05
4.70421026924274e-06
-1.60728786889234e-05
-3.0419713232936e-05
-2.046091805593e-05
-1.91261813604624e-05
-1.53051801663626e-05
-1.37244966600661e-05
-1.68581938374056e-05
-1.09633739357558e-05
-4.14233604876299e-05
-3.12266849520623e-05
-1.88591183894213e-05
-2.78974769282487e-05
-2.1843956085732e-05
-2.48641790874837e-05
1.48214163760623e-06
-3.72108431840307e-05
-2.54788054843771e-05
-2.08127161723996e-05
-1.39291677160774e-05
-1.65725007787669e-05
-2.01209006049531e-06
-4.18089273386257e-05
-3.62444910953045e-05
-2.18644344637321e-05
-1.8508693557877e-05
-2.587427662887e-05
6.60476755761873e-06
-2.08676890658151e-05
-2.30948187043824e-05
-1.56057807255632e-05
-1.8995234307002e-05
-3.00139733956304e-05
-2.26228296790267e-05
-1.84187875404019e-05
-3.09213078212455e-05
-1.25040786907715e-05
-1.56772398787268e-05
-1.87038093140778e-05
-1.41680712855803e-05
-1.99932639774848e-05
-1.77205712209358e-05
3.33947094314065e-06
-2.18370856217112e-05
-1.6751560008065e-05
2.28781923672512e-06
-1.17853910782852e-05
-1.14431260372558e-05
-1.57221094333286e-05
-2.38669927340592e-05
-2.03961461539827e-05
-4.48973252674542e-06
-1.06951801473814e-05
-9.2525735737006e-07
-1.39576537926007e-05
-9.53232946767031e-06
-9.55965376060589e-06
-8.46161382434568e-06
-4.0823653299302e-05
-3.96804260197962e-05
-2.75675061275112e-05
-5.06976332940443e-05
-3.28037626464658e-05
-2.7540226883937e-05
-2.09435029287928e-05
-3.26530572548013e-05
-2.67759301319118e-05
-2.25105798393876e-05
-1.1069350465681e-05
-3.271777069606e-05
-1.44943080783448e-05
-2.23413352577524e-05
-9.91661832266153e-06
-1.49215474139939e-05
-3.13728520601345e-05
-1.98143905717552e-06
-3.44907370050309e-06
-4.9353033252469e-06
-2.66447897942048e-05
-2.26056291545075e-05
-1.06346789377855e-05
-3.92336453533458e-06
-2.35402284180987e-05
-1.65611721792975e-05
-8.95543568885014e-06
-1.80397461465908e-05
-3.63441542748227e-05
-1.30038978029274e-05
-8.39665089650418e-06
-3.44220993332742e-05
-2.7321758217301e-05
-2.70000303526824e-05
-3.97489045443647e-05
-2.16012278317561e-05
-9.83577576914753e-06
-2.92093222916653e-06
-6.93567927349801e-06
-2.76137756852118e-05
-1.69855003517229e-05
-2.60934323742384e-05
-2.77084902045812e-05
-2.10157520787412e-05
-2.60242243147251e-05
-1.79458073975864e-05
-3.40986274606762e-05
-3.30871238938589e-05
-1.67660520871933e-05
-6.17838827534374e-06
-2.81109896342022e-05
-2.24740988314555e-05
-1.2610370263325e-05
-2.90509932505183e-05
-3.03742296830516e-05
-3.96390643939815e-07
-7.35984347103848e-06
-3.10319269446996e-05
-2.8121883584202e-05
-2.48985133544029e-05
-3.28103418225333e-05
-1.03356865890661e-06
4.31176428541929e-06
-3.40829775967874e-05
-8.15931950540303e-06
-2.82362704966497e-05
-2.24772699499659e-05
-2.15463446643253e-05
-2.56959003437096e-05
-1.80355470842292e-05
-2.11794842037532e-05
-1.16027515716358e-05
-2.09636806750699e-05
-2.43920283119361e-05
-2.43093683720918e-05
-3.14863310830247e-05
-1.03757336694934e-05
-2.00633424584729e-05
-3.52580755189688e-05
-2.20477305231317e-05
-1.74648214594018e-05
-3.39346892552957e-05
-3.4181181278683e-06
-1.9955326697357e-05
4.75605013226559e-06
-3.19744781355747e-05
-1.74903491884002e-06
-1.37154586447361e-05
-8.3128696818819e-06
-1.19977050933227e-05
-9.77836283350932e-06
-2.13642543934616e-05
-2.49608107594027e-05
-1.3866830994767e-05
-4.51232890796034e-07
-1.35475668175552e-05
5.24275621291306e-06
-5.26553393027903e-06
-2.15811289746583e-05
-2.13252480827361e-05
-2.72015826603425e-05
-3.48911996545827e-05
-1.31718808314592e-05
-1.95735027472675e-05
-1.63049411738455e-05
-1.12386536790532e-05
-2.57553618372123e-05
-2.18740813752069e-05
-1.71772166384807e-05
-1.50387793201506e-05
-4.08909822455079e-06
-3.35705409469335e-05
-8.98009721141066e-06
-1.47970722244882e-05
-1.78534042549155e-05
8.36171931496158e-06
-2.90998468750221e-05
-2.50095597473894e-05
-1.77274045039492e-05
-1.54600451152969e-05
-4.54313645853902e-06
-1.63573888933358e-05
-2.99390450346362e-05
-1.66452224344216e-05
-5.09207214685964e-05
-2.8152637743494e-05
-2.28910741140621e-05
-1.40255972152556e-05
-4.06242588265314e-05
-8.34308936786663e-06
-3.20751914787608e-05
-1.35856971917138e-05
-2.69948344028887e-05
-1.33553057363721e-05
-3.66915838604282e-05
-1.94867872710935e-05
3.06137758214355e-07
-3.78399063100682e-05
-1.20780908256534e-05
-2.11362951043709e-05
-3.33209908852153e-05
-1.62754562956995e-05
-1.72624409414752e-05
-7.39194027443268e-06
-2.05690540666867e-05
-8.0300544549553e-06
-1.2169889309682e-05
-3.28002172836826e-05
-2.11283827702369e-06
-2.56754122438789e-05
-3.01221345837263e-05
-1.60982447389121e-05
-4.57678590341051e-07
-8.16074350603447e-06
-2.20537580593101e-05
-6.10294661580934e-06
-3.0554281582169e-05
-3.80672868835828e-05
-1.58279867248591e-05
-2.69221935484389e-05
-1.30667810929205e-05
-1.19192985058573e-05
-4.04976045710139e-05
-1.99460460373901e-05
-3.76654237659839e-05
-2.5211754552292e-05
-1.08186343134604e-05
-2.34362065814705e-05
-6.93012827502616e-06
-3.00022741405672e-05
-1.84899709793229e-05
-2.94785633920818e-05
-1.61630073684088e-06
-1.84985964054625e-05
-4.60167590097873e-05
-6.82145288739035e-06
-1.79709762543883e-05
-2.95463173594297e-06
-2.54151689317663e-05
-1.84856457336111e-06
-2.55403468126307e-05
-2.5953029397153e-05
-1.21362529457361e-05
-2.69135992016802e-05
-7.70074530848695e-06
-1.38022503499438e-05
-2.79077014422938e-05
-1.94575458576219e-05
-9.05866419816028e-06
-3.10289633123984e-05
-2.1148966997329e-05
-1.65014904113216e-05
-3.07834086024171e-05
-1.75376615662873e-05
-1.76323448059377e-05
-8.8549790533242e-06
-2.03345134270519e-05
-1.49757762055101e-05
-5.05847834476746e-06
-1.56700916527608e-05
-2.56963618518608e-05
-4.02671769081503e-06
-1.94296518152636e-05
-1.66787873392775e-05
-1.53221006742009e-05
7.41777137967187e-06
-1.83516443567661e-05
-4.2147600541875e-05
-6.70417153972002e-06
-1.37806440296183e-05
-1.49478248027472e-06
-2.59814231950814e-05
-2.85031114250101e-05
-1.40067201423688e-05
-2.16989180906111e-05
-3.64426744525148e-05
-2.57015537026892e-05
-3.08325722573033e-05
-1.16224434621908e-05
-4.62089978034988e-05
-3.16262955906043e-05
-5.12882649090929e-05
-1.60826567667359e-05
-1.05160787606243e-05
-1.99714814112149e-05
-1.48551076499362e-05
-2.05895043563403e-05
-1.20342945447173e-05
-1.56177434688036e-05
-2.28276480543681e-05
-1.10859919133022e-05
-1.05455514098723e-05
-2.31074126756337e-05
-3.12818515771184e-05
-2.15364090876785e-05
-8.61798383305949e-06
-1.02363009671405e-05
-1.87293159936021e-05
-2.30680100637653e-05
-3.98473078707169e-05
-2.71921036468034e-05
-2.99036462307346e-05
-6.55321163092309e-06
-3.25935300722162e-05
-6.69976682403717e-06
-2.19827913903141e-05
-1.72346043753661e-05
-2.37734933848761e-05
-1.99575371751027e-05
-2.77445459869212e-05
-2.4686931850272e-05
-1.59361904687395e-05
-1.73475802316006e-06
-8.86588783189061e-06
5.18438122295552e-06
-5.02676509322182e-06
-1.39535408987117e-05
-2.98079762118638e-05
-7.27606787726772e-06
-4.17628308392302e-06
-8.14627628331917e-06
-7.37236144482116e-06
-3.33308777546801e-05
-1.36713108087706e-05
-3.23637241049936e-05
-3.26810106238717e-06
-2.72166826063882e-05
-2.20060756846298e-05
-3.48542819774203e-05
-1.41610886269735e-05
-2.1682569547371e-05
-3.12378007052653e-05
-9.00092485819681e-06
-2.16132976058776e-05
-1.36873778364076e-05
-2.91070683440796e-05
-2.33772681510212e-05
-3.0499509228033e-05
2.73965469183026e-06
3.35020358843942e-06
-1.32062391013745e-05
-1.12962345539082e-05
-3.75998984575883e-05
-2.57531138442187e-05
-1.81386996258427e-05
-2.8420205087344e-05
-5.35771433154274e-06
-1.78490455492524e-05
-2.92142387980929e-05
-3.16732467910267e-05
-3.07702333792105e-05
-1.88039576620866e-05
-2.46872320425158e-05
-2.6988951893143e-05
-2.69204062194429e-05
-1.40737179424336e-05
-4.91399395438811e-05
-2.22812347658387e-05
-3.05081195461103e-05
-1.78363714080666e-05
-2.35001083249446e-05
1.00347138068288e-06
-2.26969179188692e-05
-5.53823460477251e-05
-4.90410251457322e-05
1.20945992015044e-05
-1.06079612410563e-05
-2.27161534931244e-05
-2.39488196231152e-05
-8.25068085743202e-06
-1.13005171013416e-05
-1.55537486245108e-05
-9.00497798144917e-06
-2.59954036979945e-05
-3.78304173332802e-05
8.60075687258675e-06
-8.07155247254445e-06
-3.38475981910654e-05
-2.75568761205825e-05
-1.42882990058792e-05
3.40933790736773e-06
-2.400919425807e-05
-1.44673840714423e-05
-3.32807212439729e-05
-8.84353324603743e-06
-2.09947044706737e-05
-1.58468456666014e-05
-1.87677664622653e-05
-4.61204781445896e-06
-3.61316340872614e-05
-2.42504949815692e-05
-1.00801943483767e-05
-2.97999985568558e-05
-1.20801979128299e-05
-6.71228736706775e-06
-1.47562377289716e-06
-4.87752128944408e-05
-4.72377035208287e-05
-2.02499364657061e-06
-2.98171545175515e-06
-4.375658875454e-05
-3.5639009799408e-05
-1.55479560810741e-05
-1.61017786403404e-05
-6.80914787530846e-06
-1.64189015571778e-05
-1.7898373588528e-05
-4.01417755032635e-05
-2.53658739581599e-05
-3.65418719420807e-05
-3.97196851141402e-05
-9.03278526474621e-06
-3.60021514163938e-05
-4.43691193705448e-05
-3.03415155025358e-05
-5.99903035655061e-06
-1.91732019258853e-05
-4.03405548784154e-05
-1.79483558013337e-05
-4.48085300504281e-06
-2.34454310191832e-05
-2.74662757623714e-05
-3.90158467698109e-05
-3.6086747820446e-05
-1.13344201076049e-05
-5.49289365331691e-05
-3.64610273429053e-05
-5.56450026501993e-06
-3.77952941991417e-05
-3.16784385733523e-05
-1.22752916899936e-05
-4.31440030356355e-05
-3.2176359716211e-06
-2.53771289894333e-05
-1.93358173036864e-05
-2.09907857364289e-05
-1.28478729197598e-05
-1.20835807757375e-05
-1.57644832675279e-05
-1.85982707285362e-05
5.03855316030057e-07
-2.45853213016561e-05
-1.19558315601668e-05
-1.29673650453479e-05
-2.69382508467151e-05
-2.61418991547784e-05
-2.38369709893366e-05
-1.73165445174379e-05
-3.86969083588022e-05
-1.90916696771591e-05
-1.2488788593968e-05
3.0282410152179e-06
-6.09195898777077e-06
-2.26883857210222e-05
-2.49806270884995e-05
-3.07316059616191e-05
-3.43364907550785e-05
-1.79816801565701e-05
-1.96700518331508e-05
-4.40771796266859e-05
-3.34305193272255e-05
-2.63378484955573e-05
-1.32892770477219e-05
-2.38388017131216e-05
-4.78209539909521e-06
-1.27391048390171e-05
7.81287548876869e-07
-2.55224441880503e-05
-7.80774076992921e-06
-3.21372970498277e-05
-1.75040584312166e-06
-1.41116786845771e-05
-3.81659591196171e-05
-5.91186862447754e-06
-2.53842010640961e-05
-4.82313727130532e-06
-2.32849105173139e-05
-3.86581930769621e-05
-2.7861784087064e-05
-3.63835651273921e-05
-2.51734171797751e-05
-2.03614609997315e-05
-1.63361219439554e-05
-8.38426014617397e-06
-4.17305437397312e-06
1.15214859324212e-06
-1.20421095200772e-05
-2.11541156265922e-05
-2.44157690483333e-05
-8.43515587060844e-06
-1.50922234261816e-05
-1.57215180315208e-05
-1.97544185191895e-05
-1.86868717681452e-05
-8.53412226652595e-06
-1.37078761501254e-05
2.89060834963773e-06
-2.59193912434471e-05
-1.96887985280799e-05
-4.99643216182353e-06
-4.05078110638913e-05
-3.02250596450618e-05
-2.07377604183131e-05
-6.20817973665293e-05
-1.95123062172396e-05
-1.67560794424376e-05
-2.21846666701008e-05
-2.44944159643965e-05
-1.7252297930521e-05
-3.28605946877118e-05
-3.52100724464843e-06
2.16994714882904e-08
-7.48055152862615e-06
-1.87588091748138e-05
4.98420824150363e-06
-4.02593951654305e-06
-1.04535057254265e-05
-2.82002879616083e-05
-2.83390065439313e-05
-1.84409216203983e-05
-2.11133383395274e-05
-1.32660846397672e-05
2.25257691150112e-06
-2.30264365845832e-05
-3.49402869481336e-05
-2.90716489161657e-05
-2.65320451922023e-05
-2.11316786241573e-05
-3.72348872109866e-05
-3.12787491529196e-05
-4.45634513370918e-05
5.52130769882325e-06
-4.73212754996094e-06
-3.0858640154525e-05
-3.43571155066711e-05
-3.22423782590918e-05
3.61571772606968e-06
-5.9134437675405e-06
-3.077555508718e-05
-3.50087092631068e-05
-1.15990875908342e-05
-1.4166058885668e-05
-3.81631604494448e-05
-2.29565547702283e-05
-1.37481927346741e-05
-1.49033335533839e-05
7.36499382341875e-06
-1.61963905626741e-05
6.73424584942052e-06
-5.46501736791008e-06
-1.59177519540428e-05
-9.24387974470649e-06
-6.00792691848009e-06
-7.82365664711789e-06
-1.18993639737341e-05
-1.24239159608273e-05
-2.42109436413611e-05
-6.97151032408497e-06
-1.69551298235114e-05
-2.70683258714916e-05
-1.5573267740444e-05
-1.53325372224998e-05
-6.573196525954e-06
-1.775857499537e-05
-2.98707852580028e-05
-5.0093653598082e-06
3.73180598769399e-06
-3.28205236359709e-05
-9.25391259539697e-06
-1.02182042993373e-05
-1.26394653645568e-05
-2.88918862779354e-05
1.14849436757522e-05
-9.00303470488027e-06
-1.72028296207358e-05
-2.03220289967906e-05
-3.23001512330025e-05
-3.12187523937468e-05
-2.31280495505593e-05
-1.71453808711463e-05
-1.19574995480466e-05
-1.89101982014001e-05
-2.59507151786692e-05
-2.21703245285466e-05
-3.25632614249601e-05
-2.25767040056155e-05
-2.47873988689507e-05
-2.57951054902241e-05
-1.59785296976179e-05
-1.44558570800667e-05
-1.8514996676582e-05
-4.62425430093089e-05
-3.13090229953242e-05
2.52443568077346e-07
-2.45615731864181e-05
-1.84155836891585e-05
-2.51591431117584e-05
-2.8226778353493e-05
-8.72793337746093e-06
-2.02016320590268e-05
-9.21815621981981e-06
-1.54348366609467e-05
-2.20634420236506e-05
-1.51111343813898e-05
-2.24258417197644e-05
-2.54275125028357e-05
-2.6143994699225e-05
-5.59023660899309e-05
5.22448905953938e-06
-1.81177210611406e-05
-2.22447581728999e-05
-2.41422769585115e-05
-3.67812646406136e-05
-2.55409767262485e-05
-2.85636358778833e-05
-2.12288694739744e-05
-1.98839163731074e-05
-1.35466270169562e-05
3.04038801962589e-06
-3.66876761955352e-05
-2.77621294451536e-05
-3.0412481825725e-05
-5.85573843341448e-06
-3.37812085287769e-05
-2.74320118175427e-05
-2.32979065606707e-06
-1.30413634708147e-05
-1.25548067431116e-05
-1.45443238077068e-05
-2.72993475691025e-05
-2.84844253219768e-05
-3.84349028819738e-06
-1.85645801062735e-05
-2.99067270343542e-06
-6.48688543288558e-05
-1.50013359518363e-05
-1.68545229016955e-05
-2.97996552962276e-05
-2.49451018183558e-05
-3.68276195472749e-05
-1.82303418305927e-05
-2.78860500106019e-05
-1.58720630716381e-05
-4.37195300879332e-06
-2.43409357657314e-05
-3.31065788824108e-06
-3.42854180756448e-05
-1.32029081003455e-05
-2.43234396668048e-05
-2.04912637504903e-05
1.61320924337483e-06
-2.02843244114847e-05
-2.13975749915983e-05
-3.35754086921213e-06
-2.43590588555452e-05
-1.46041543806795e-05
-2.36730039831608e-05
-2.70131413010372e-05
-3.02272417394996e-05
-7.69759227958002e-06
-4.43396127224093e-05
-2.48849211781819e-05
-7.32797021827353e-06
-1.47511970525792e-05
-2.03141243619325e-05
-2.77993689448482e-05
-2.8690066197005e-05
-2.67487846546722e-05
-3.19437288510254e-05
-2.31002809724354e-05
-2.36166016553115e-05
-1.5094058701331e-05
-2.32235344977817e-05
-7.95563302966037e-06
-2.59555844384627e-05
-1.06812687324385e-05
-1.5473106884275e-05
-2.12980254710604e-05
-3.55553036745409e-05
-2.50095351001445e-05
-4.12988134553897e-05
-1.57735620423207e-05
-2.96651883310556e-05
-5.0500270260059e-05
-3.45906488488471e-05
-2.90882956825679e-05
-3.59862076693669e-05
-1.47275458370421e-05
-1.26952870821244e-05
-4.09430161375528e-05
-1.35133459576202e-05
-2.85974212695215e-05
-3.52128578611011e-05
-1.71079741795112e-05
-1.34485126310278e-05
-1.88913045405183e-05
-2.71421353801308e-05
-9.79617119286894e-06
-1.73057268697308e-05
-3.41268712568724e-05
-2.35882685129037e-05
-3.35154636446404e-05
-2.49571925928975e-05
-1.73308484173688e-05
-2.86430648560886e-05
-1.66242360791494e-05
-2.29715582386484e-05
1.16420635950703e-06
-1.22984949581207e-05
-3.76551372949496e-05
-2.7279177839953e-05
-1.54353229788438e-05
-1.26258587984011e-05
-1.16249110391694e-05
-3.03472333488339e-05
-1.21545984827551e-05
-3.3844293701988e-05
-1.35827149606342e-05
-1.55544957319294e-05
-1.11753644605148e-05
-3.02056451897127e-05
-1.46558736558643e-05
-8.93816417562075e-06
-2.17725387694864e-05
-2.917837696478e-05
-3.05193596991746e-05
-3.13293432220983e-05
-1.89942030379832e-05
-3.24056176501857e-06
-3.06638129768555e-05
-5.33648387836935e-06
-1.06438395386681e-05
-1.52490858480604e-05
-1.6772006553849e-05
-2.08530484033932e-05
-3.99710904713444e-05
-2.81770507787171e-05
-2.87533570937251e-05
-1.37858054902241e-05
-1.12226716079781e-05
-3.6182472579689e-06
-2.23027766216099e-05
-4.25678038963102e-05
-1.658935815286e-05
-1.57820469473093e-05
-3.82411498040099e-06
-1.56345525994742e-05
-1.84144663859049e-05
-2.75133613279965e-05
-2.08363958530026e-05
8.39817119390398e-06
-1.20985607537143e-05
-2.8747218559641e-05
-2.54530497140453e-05
-2.27181438935822e-05
-3.54084555757784e-05
-4.8252115338648e-05
-3.83843352938302e-05
-3.1781161166526e-05
-1.81624718320918e-05
-2.25560717795913e-05
-2.49084376275982e-05
-3.61396555174486e-05
-2.01998798218509e-05
-2.27237357865434e-05
-1.16547427095324e-05
-3.07383181519024e-05
-3.90386239974151e-06
-1.26554383672056e-05
-1.76409045552677e-05
-2.2362902972353e-05
-2.72909377447659e-05
-5.84135553310582e-06
-2.81329240413502e-05
-2.02238652541921e-05
-2.56031309401696e-05
-3.04120631736047e-05
-2.0313587577167e-05
-1.3330860590227e-05
-2.39350174044901e-05
-1.38349428599689e-05
-3.57549488628613e-05
-3.29051374889029e-05
-2.5685189643293e-05
-4.57603526782091e-05
-1.36410613615861e-05
-1.62185713550087e-05
-1.7723735165295e-05
-6.14852431484066e-06
3.78801163710213e-07
-1.16387047597991e-05
-2.70503333818118e-05
2.77315955660026e-07
-8.57797086715801e-06
-5.44729443229628e-06
-1.61654553210156e-05
-2.47751990899382e-05
-2.02881725578672e-05
-2.2599373805036e-05
-1.71631994115511e-05
-3.12573455183981e-05
-1.77684039366677e-05
-2.9722851431089e-05
-3.51574971433973e-05
-1.95662952129384e-05
-1.81758965164803e-05
-1.18415193964994e-05
-3.89941521882273e-05
-2.10242013448799e-05
-3.98365309881938e-05
-3.11842059234851e-05
-2.71252965283028e-05
-2.06461763460061e-05
-1.73665106676038e-05
-6.11822688861296e-06
-1.54199353968013e-05
-2.08178190019535e-05
-9.38487603650172e-06
-3.37138708795895e-06
-4.48855523126791e-05
-1.22037589897989e-05
-2.94784890758888e-05
-4.62687030736003e-06
-2.3786910279035e-05
-3.44441170512247e-05
-3.44113392308744e-05
-2.12702768903697e-05
-2.93104254094654e-05
-4.58315426971639e-05
-2.39910065529124e-05
-2.29239000121836e-05
-2.00844040829809e-05
-1.78165081547189e-05
-8.85262371183484e-06
-1.23191262422597e-05
-1.09563270691488e-05
-3.52864098626837e-05
-1.69492324059544e-05
-3.17014243180501e-05
-7.05216372942419e-06
-2.19117632919959e-05
-1.53040878538474e-05
-1.62244830789004e-05
-3.50913891749948e-05
-2.76684446651872e-05
-1.69263845385489e-05
-7.08492466651891e-06
-2.27271724597051e-05
-1.84301921607967e-05
-2.14644861182443e-05
-2.43671878048586e-05
-3.36762735895583e-05
-2.27438447830417e-05
-3.11040925756911e-05
-5.36098376820362e-05
-1.81848151552036e-06
-6.70817290656126e-06
-2.98886328865961e-05
-3.688038227907e-05
-3.2013787674468e-05
-3.38942137923114e-05
-2.54976379014236e-05
-1.53495715797373e-06
-1.63809962939639e-05
-4.08327044730227e-05
-1.46475340183384e-05
-2.14821108330061e-05
-1.52094404380948e-05
-1.51022055374039e-05
-3.84874652985126e-05
-5.85466893913197e-06
-2.55111922439586e-05
-2.35532633367356e-05
-3.5918014444855e-05
-4.54364322356955e-06
-2.90998364142936e-05
-4.81762084014071e-05
-1.99161667769819e-05
-2.26070933806867e-05
-1.46727701534051e-05
-2.03297922172231e-05
-3.0487334776944e-05
-3.06773695748076e-05
-2.26836262541529e-05
-5.64412468423877e-06
-1.69015420649104e-05
-2.68241503396908e-05
-8.92111770609152e-06
3.98079505801302e-06
-3.97000766075703e-05
5.91023628689325e-07
-2.67387520010531e-05
-1.23675866709363e-05
-2.04546348883834e-05
-5.01377778340393e-05
3.21483957159924e-06
-9.77984045730494e-06
-1.58236799260991e-05
-4.82991266441396e-05
-1.93559378593355e-05
-1.54097100941532e-05
-2.69437352142469e-05
-1.92104987341e-05
-2.67476334673634e-05
-2.84303964079378e-05
-4.70887767262069e-05
-2.06351549236036e-05
-2.37374673015561e-05
-2.00373370682339e-05
-1.61539489111265e-05
-1.88449380709894e-05
-1.57538935364136e-05
-2.10160301819612e-05
-1.86401954252861e-05
-1.80727227006857e-05
-1.24283940331613e-05
-3.18088260234067e-05
-2.91355899089688e-05
-1.65531405690861e-05
-3.35859140791026e-05
-8.22667837236979e-06
1.54119477760464e-05
-1.10010022157137e-05
-1.9328621697207e-05
-2.32470105414099e-05
-1.25774476807882e-05
-3.97712715126856e-05
-2.81106222149079e-05
-2.69413275651186e-05
-2.12042824714011e-05
-2.79275898791135e-05
-1.18335612092074e-05
-1.86292554018331e-06
-1.58223588238045e-05
-3.70021063022632e-05
-2.55367490415723e-05
-1.51589000759412e-05
-2.32100158620212e-05
-2.28407295073281e-05
-1.619448202587e-05
-1.78203120438846e-05
-5.56165490745816e-06
-3.09511604088023e-05
-2.20022248954821e-05
-4.84761369912663e-06
-1.57047135834064e-05
-3.12793921039602e-05
-2.05092179453232e-05
-1.86149249747964e-05
-1.00732869226184e-07
-4.5375163579574e-05
-3.10043166854697e-05
-3.77214864563046e-05
-1.16701503396979e-05
-9.51903774721919e-07
-6.30704464992824e-06
-5.79849367617765e-06
-2.75473207274528e-05
-2.00570236866705e-05
-1.97209977740996e-05
-1.48401730466099e-05
-3.06666954262785e-05
-2.18847512949624e-05
-1.9170153206522e-05
-9.3769602767691e-06
-2.2373008257287e-05
-2.10845084659906e-05
-1.13568566382625e-06
-3.27718326877484e-05
-3.7984710250917e-05
-1.08988500199184e-05
-3.36571028971608e-05
-2.72313644880845e-05
-1.70662095506227e-05
-2.46062565814041e-05
-2.08207923881972e-05
-3.61927940827353e-05
-2.41531461300488e-05
-1.68461167327901e-05
-1.6882912605129e-05
-3.82371671921324e-05
4.37394582539652e-06
-3.68279507165057e-05
-1.70673298599623e-05
-7.78073200529068e-06
-1.70368116808794e-05
-3.71090594349763e-05
-2.75375836379252e-05
-3.07003607000454e-05
-1.20194171900245e-05
-1.6881733734051e-05
-6.18821823821228e-06
-1.91095721989419e-05
-1.39155128961965e-05
-1.56996129953996e-05
-1.07584212494813e-05
-2.51165832182309e-05
-1.66334618860016e-05
-1.81650533747578e-05
-3.04432822210494e-05
-3.80147570762144e-05
-1.28988290795153e-05
-3.21869670761714e-05
-3.07093738951511e-05
-1.77804532673055e-05
-3.35564457943563e-05
-3.11883063136692e-05
-2.03448673288921e-05
-1.82139166255158e-05
-2.24438717894018e-05
-3.51056778404358e-06
-2.35371568763129e-05
1.70396549651958e-06
-9.15312135141945e-06
-1.94229580932591e-06
-2.4206386733277e-05
-3.44073576058979e-05
-1.13830462427294e-05
-2.15117660220766e-05
-1.80578015504585e-05
-2.63229179479008e-07
-7.84488366579157e-06
-3.30995821983411e-05
-2.12905183616775e-05
-2.45300327953425e-05
-1.29789461628593e-05
-1.04529732515737e-05
-1.87353196658172e-05
-4.0694203978694e-05
-1.80113065013858e-05
-2.53752912104074e-05
-1.77380074734845e-05
-3.02552086116974e-05
1.01340328187946e-06
-7.660417739971e-06
-3.9299745742658e-05
2.63353963268415e-06
-4.00250532664357e-05
-9.73546687011352e-06
-1.74946895215163e-05
-2.06852787863382e-05
-3.23279276979878e-05
-1.17092638561164e-06
-1.59670001107333e-05
-1.66936631434441e-05
-1.70988218104508e-05
-2.14077327614301e-05
-8.42101081983086e-06
-1.76761130934971e-05
-1.1081092352438e-05
-1.31368714316149e-05
-2.93107929653286e-05
-1.89236520978667e-05
-1.24802924753317e-05
-1.83762417636181e-05
-1.6843647183512e-05
-1.96877436279852e-05
-2.6101751984957e-05
-2.89342738894485e-05
-3.63759485849414e-05
-1.79428858592677e-05
-1.6838336862615e-05
-3.10900837214388e-05
-1.73284072605678e-05
-2.25522469184756e-05
-5.88520386990184e-07
-3.4643690740127e-05
-4.19510467786748e-05
-2.12280933473043e-05
-3.29704289300554e-05
-6.25221684172159e-06
-2.31256750836958e-05
-3.36102830623589e-06
-2.94305366127798e-05
-3.06098967649828e-05
-3.2768679969174e-05
-2.03663494046594e-05
-1.07579517936503e-05
-2.16419905116081e-05
-1.42726366047319e-05
-2.80841606275006e-05
-1.95169051011769e-05
-3.03179670655223e-05
-2.15988988361106e-05
-8.99841428555439e-06
-4.32094338694012e-05
-2.50720297085589e-05
-1.66407507576668e-05
-8.9934572494583e-06
-5.89112863249486e-06
-1.54319727465898e-05
-2.33060636786257e-05
-1.04498427803582e-05
-1.39516935464612e-05
-1.60578008160476e-05
-3.09670685708279e-05
-3.26672526358099e-05
-2.33656838515019e-05
3.76772125500651e-06
-2.05759949845645e-05
-2.12073205559661e-05
-2.23040148539018e-05
-2.10131019731922e-05
-4.51901985441804e-05
-2.87225672724831e-05
-4.65454912905691e-05
-3.1061210459367e-06
-1.29794081070022e-05
-1.68174850952394e-05
2.60543932817768e-06
-9.05258458281845e-06
-9.39370313944365e-06
-1.50788090307677e-05
-3.19703110755492e-05
-7.49758431760451e-06
-1.63559478222673e-05
-1.69735144043424e-05
7.08134855840848e-06
-2.33103614102473e-05
-1.84179018717122e-05
-3.68370105468053e-06
-9.27483678692084e-06
-9.82218549520908e-06
-1.83141832248174e-05
-2.05110954789176e-05
-1.23993397065933e-05
-7.45677495978676e-06
-1.22250469144988e-05
-1.27394007242785e-05
-3.4240125670459e-05
-1.67147555237096e-05
-1.00954326515712e-05
-3.77834852377741e-06
-1.17764753028641e-05
-9.56848869162191e-06
-1.61934414294705e-05
1.41358658264065e-06
-1.08398968484431e-05
-2.95576368031156e-05
-2.77548305327177e-05
-2.27762869207092e-05
-2.8092656160139e-05
1.60926024929468e-05
-1.92466236124888e-05
-3.02590256124483e-05
-3.53567843793456e-05
-2.70832234474609e-05
-1.31761378900121e-05
-2.37808642328058e-05
-2.70933241687751e-05
-1.6517928330656e-05
-1.89777024143164e-05
-2.55239308356643e-05
-3.09245366873212e-05
-1.19539089038549e-05
-1.51440798617929e-05
-3.01566508612382e-05
-1.35782391494523e-05
-1.15258734672302e-05
-1.8642639663926e-05
-2.90526916689877e-05
-2.15793222691058e-05
6.24453203758822e-07
-1.92300468854037e-05
-2.83810974333977e-05
-1.95707845271021e-05
-1.97385614896973e-05
-9.45002844746928e-06
-2.83617349857904e-05
-1.85587793374771e-05
-3.41420838705681e-05
-3.38411558494212e-05
-2.88288818467671e-05
-2.61288382759294e-05
-1.05628063034582e-05
-2.9670562254182e-05
-3.91369443541345e-05
-9.41535033716187e-06
-2.43467476666713e-05
-3.31746910905012e-05
-1.83928135475688e-05
-3.05305719566353e-05
-3.11604879369124e-05
-3.17310268213252e-05
-8.55313262396987e-06
-1.71705079930981e-05
-3.40751647316828e-05
-3.35701277304656e-05
-2.74042305349592e-05
-8.55090338936609e-06
-1.23095347616972e-05
9.66483486176345e-06
5.93852112679581e-06
-1.50965630219437e-05
-2.1310022819095e-05
6.41230272699702e-06
-1.57831450996107e-05
-2.15851893568125e-05
-9.51697018199437e-06
-2.26253116212563e-05
-3.4922562785583e-05
5.6174366879758e-07
-6.06207109872361e-06
-2.42238084139446e-05
-2.70525199136229e-05
-1.80132227457797e-05
-1.63322750038383e-05
-6.85794363285322e-06
-2.99066920109876e-05
-2.84746956267364e-05
-2.59429840907034e-05
6.76720009049612e-06
-1.95749231314707e-05
-2.71881656647444e-05
-3.84525473055627e-05
-1.85893227303146e-05
-1.80757637227639e-05
-3.54949794025344e-05
-1.65375807363086e-05
-8.92435707034581e-06
-5.12610158936645e-05
-1.42113001726912e-05
-1.16757529504223e-06
-2.31205282402377e-05
-2.06404300933244e-05
-1.64326251904682e-05
-3.54283680958607e-06
-1.60255106350582e-05
-8.72841341829184e-06
-3.74165761706879e-05
-4.09261899034265e-05
-2.64599509327444e-05
-4.94773971338374e-05
-2.81365349959672e-05
-2.67563525294533e-05
-2.43374322983355e-05
-2.88220250935833e-05
-7.26805940739945e-06
-9.21184903967997e-06
-1.35683783993917e-05
-2.88598062892286e-05
-1.86324404949078e-05
-3.94085434806381e-05
-3.33004331513347e-05
-2.95558597873003e-05
-2.39344076854305e-05
-3.33784477694753e-05
-4.06774591679438e-05
-2.76466614512646e-05
-2.83682348987326e-05
-1.84403961540718e-05
-3.37827037726343e-05
-1.30255648582527e-05
-2.12421635088013e-05
-2.74181153206945e-05
-1.93410532751097e-05
-2.97821498933251e-05
-5.15978475618004e-05
-1.30890320844579e-05
-7.70050647284424e-06
-5.04286485537017e-06
4.05243889256874e-07
-2.04632221174233e-05
-3.51227864762503e-05
-1.78355226883751e-05
-8.92460721207456e-06
-2.30597768211367e-05
-3.07209528817416e-05
-1.89872901896561e-05
-2.93816561471411e-05
-2.69668327598594e-05
-2.61978512246872e-05
-8.13752201144091e-06
-4.16472091095647e-05
-2.22901262409042e-05
-3.07985548751887e-05
-2.79642327394805e-05
-5.19417804297364e-05
-2.17781176803592e-05
-3.46646074737147e-05
-3.63386613584103e-07
-3.16438327398409e-05
-1.5716382388855e-05
-2.75296981203047e-05
-6.71945578390327e-06
-1.82058461796721e-05
-4.25300075936322e-05
-1.13332736245673e-05
-2.04971669721026e-05
-4.15333469251833e-05
-2.60878410638815e-05
-1.78513591410045e-05
-1.41908107808507e-05
-1.88872566463283e-05
-1.17754290806935e-05
-3.23583614029321e-05
-2.25333213842961e-05
-2.51529669955507e-05
-3.17701633417276e-05
-3.62597205168133e-05
-2.27257650268968e-05
-1.45040434685126e-05
-4.35467163928357e-06
-2.72182167613688e-05
-3.01460818872859e-05
-3.18746378129109e-05
-1.79956719749568e-05
-4.17264085514478e-05
-1.47505663901849e-05
-2.81829979530203e-05
-3.08006701777498e-05
-2.25611510663951e-05
-2.20626350444616e-05
-2.08661675817952e-05
-2.31284790217904e-05
-1.82815724076556e-05
-7.94502391392367e-06
4.47571034501178e-06
-1.82126383388773e-05
-8.4530049100074e-06
-3.37659456668752e-05
-4.71182858668256e-05
-3.14215174667594e-05
-4.13400751470502e-05
-3.08238205436156e-05
-1.93395518769902e-05
-3.31006356997634e-05
-3.12805557804024e-05
-2.15047801038482e-05
-3.04403798831869e-05
-2.20375819238543e-05
-2.09851971027048e-05
-1.93751769482959e-05
-3.96271248137241e-05
-3.87894278068089e-05
-2.58593284988258e-05
-1.64365003350588e-05
-2.7269954320774e-05
-1.66388362354835e-05
-1.83525506053382e-05
-2.4631691767999e-05
-1.36247392470155e-05
-4.47429002347795e-05
-2.98786930860204e-05
-1.05399566397002e-05
-1.03413563046755e-05
-3.29074506114548e-05
-3.1192410493882e-05
-2.35805411112739e-05
-2.69200100582095e-05
-1.72739954558581e-05
-4.18828115654704e-05
-1.08378159936173e-05
-2.98916514733353e-05
-1.76730699030414e-05
-9.00837994202464e-06
-8.78306413037501e-06
-2.06611104088921e-05
-2.51372029754199e-05
-3.00094493283021e-05
-1.38444771429457e-05
-9.58789876205673e-06
-2.74870845653565e-05
-1.74797478417983e-05
-1.81058060983079e-05
-1.34722107934575e-05
-2.54259973080012e-05
4.04891761220843e-06
-9.62620845838027e-06
-2.05190750363222e-05
-3.40072677233218e-05
-2.85784793829697e-05
-5.86480636842958e-06
-5.03343119076903e-05
-2.07432424795482e-05
-2.60442469184333e-05
-2.11977063128882e-05
-1.50974034261461e-05
-2.72192626717449e-05
-6.14774731781805e-06
-2.5782564735183e-05
-1.39724227448341e-05
-2.95832328668366e-05
-1.24138471238081e-05
-1.35303583170623e-05
-4.86261038777872e-05
1.06161644065286e-05
-2.3604580271888e-05
-1.44067412277501e-05
-2.10943435170317e-05
-4.08082052676608e-05
-2.10099329438105e-05
-5.80000974675348e-06
-1.5288345307839e-05
-3.2105923681916e-05
-4.06477091239023e-05
-6.18410811706573e-06
-3.98835130136356e-05
-1.32164150082262e-05
-2.84118188046798e-05
-1.31772469740045e-05
-3.30663735743758e-05
-1.95919123971717e-05
-1.65070935198136e-05
-3.37335430071812e-05
-2.89587142583921e-05
-2.88815096902083e-05
-2.8801724265341e-05
1.80118420960315e-06
-1.24795654422006e-05
-4.28050202252491e-05
-8.05339601808165e-06
-3.79645484738031e-05
-3.44749493145134e-05
-1.15664552260135e-05
-9.87008512573877e-06
-1.90193842041901e-05
-1.00690533944306e-05
-1.19409106473202e-05
1.386924908511e-06
-2.86051625136197e-05
-4.29676623555008e-05
-3.4628433036197e-05
-2.99271254000001e-05
-1.0336317584305e-05
-4.10519877622303e-05
-2.88211606070437e-05
-1.03315244646468e-05
-1.0914478254941e-05
8.12877333625191e-06
-1.51954379990883e-05
-1.36203365356876e-05
-2.29055076087059e-05
-1.87160874792324e-05
-3.19849868430011e-05
1.51495247938258e-05
-1.8564483761539e-05
-2.40770679989784e-05
-2.62085678947472e-05
-1.72515817034606e-06
-1.28625032860732e-05
-3.25401274585141e-05
-2.12377633044499e-05
-1.71167888833813e-05
-2.23725676528285e-05
-1.11396627034215e-05
-2.04910386368631e-05
-1.56002892737085e-05
-3.60848432411383e-05
-2.15074699075829e-05
-1.84060532621638e-05
-1.90638718869879e-05
-2.74827943246139e-05
-4.36760431640862e-05
-1.72717499006734e-05
-3.08428883521639e-05
-3.72062195462202e-05
-2.04752507008648e-05
-3.02111886302388e-05
-8.45222961067238e-06
-1.55340154128765e-05
-1.2540784466428e-05
-2.13109051310498e-05
-6.61395171179123e-06
-2.44766504222567e-05
-3.21662607344976e-05
-8.79401083456724e-06
-3.316364855083e-05
-1.46793038961944e-05
-2.09069062524816e-05
-1.62041407499031e-05
-2.50193643023578e-05
-2.04603377682173e-05
-1.22256068679614e-05
-2.74928485090731e-05
-3.40533727516737e-05
-4.00727102696387e-06
-9.7148190606447e-06
1.44107547706518e-06
-1.56336590366261e-05
-4.13724719683976e-05
-3.0666002575969e-05
-2.90227171101174e-05
-4.37884315469212e-05
-1.37433229545462e-05
-8.18038270320561e-06
-5.57110322768401e-06
-1.44525336248526e-05
-1.63723330239628e-05
-1.31181969168417e-05
-1.79119002087592e-05
-4.86187283170848e-06
-1.22723802797934e-05
-1.62807397260956e-05
-2.50856691656653e-05
-9.0336071880695e-06
-2.92902786749279e-05
-1.06966308740812e-05
8.99996645250901e-06
3.53345390870574e-06
-2.77517210588819e-05
-2.27512843098968e-05
-3.67466225909775e-05
-1.09790142002488e-05
-2.56147179087102e-05
-1.75291605840425e-05
-1.77010867677476e-05
-1.39007372767829e-05
-2.37171766823575e-05
-1.40335616464572e-05
-1.85337350164821e-05
-2.71561002452748e-05
-8.96247935452872e-06
-2.71893932951908e-05
-1.30335766070323e-05
7.67614088901143e-07
-1.45656621880466e-05
-1.32841241255525e-05
-9.45674876191694e-06
-5.29761402857359e-06
-2.95459713329656e-05
-1.87423680556646e-05
-3.42441654995469e-05
-4.04303901165708e-05
-2.3628944550247e-05
-3.12848560333802e-05
-1.44959347058483e-05
-2.2034943421745e-05
-1.7201783516796e-05
-2.19332775222154e-05
-2.59820863057397e-05
-2.2825011524177e-05
-3.5333136639278e-05
-2.92892073332587e-05
-1.38301843525734e-05
-1.04651899996092e-05
-2.54548144170586e-05
-2.83594725559133e-05
-2.43718361859873e-05
-1.75219024653923e-05
-3.03731541908067e-05
-6.73417122556325e-06
-1.90736573696508e-05
-2.13065637134231e-05
-1.22320019911868e-05
-1.73425869055964e-05
-2.6847442840295e-05
-4.41869529268699e-05
-2.43751555561292e-05
-1.33430325745773e-05
-3.51448960775392e-05
-2.1607163376137e-05
-1.62496912776395e-05
-1.88746685486211e-05
-1.63963351690623e-05
-2.29496311565559e-05
-2.55638115031907e-05
-1.37354182111286e-05
-2.85695715547787e-05
-2.82882300709996e-05
-1.6635567484281e-05
-2.34799958670588e-05
-1.46395545980528e-05
-1.11006504543197e-05
-1.03260192457067e-05
-1.10854565171916e-05
-1.70710272843914e-05
-3.56403097274302e-05
-3.18573802379493e-05
-1.04386058188104e-05
-1.48105052560314e-05
-1.58915316480339e-05
-4.53290127791163e-05
-6.3122210990057e-06
-2.78377197490245e-05
-4.61449400467e-06
-1.65707464285466e-05
-1.70393005376116e-05
-3.84548807437555e-05
-1.72271225089483e-05
-3.97328623107613e-05
-4.27103682008467e-05
-1.72218335264604e-05
-7.87066698653547e-06
-1.92378245476797e-05
-2.2974190769316e-05
-2.87399625390218e-05
-3.30181771345194e-05
-1.83443821764646e-05
-2.81843794538009e-05
-5.58876327699646e-06
-1.49996562491489e-05
-1.36416021989793e-05
-9.79906176462295e-07
-7.64933329914969e-06
-1.14334282338115e-05
-2.53340009750057e-05
-3.96208562538314e-05
-2.50927675669913e-05
-1.16923179906698e-05
-2.50590213634968e-05
-2.67440968701426e-05
-1.30952371482094e-05
-2.57034555249089e-05
-1.21879150423481e-05
-2.85193534407621e-05
-6.30801305600726e-06
-1.74429928050319e-05
-1.58113493483081e-05
-2.38840410023073e-06
-2.78409583500193e-05
-1.60655272866586e-05
-1.55644589418099e-05
-1.17079770114958e-05
-4.9765973484749e-05
-3.24977083681523e-05
-2.54767123101017e-05
-1.61975952605236e-05
5.61529331510637e-07
-2.7003669599564e-05
-4.5134382391358e-05
-5.31128666224552e-06
-3.20511756167716e-05
-1.81013754380679e-05
-2.45367440513765e-05
-3.23140556469309e-05
-3.83546228824455e-05
-4.25434817382104e-05
-2.01409962905625e-05
-2.62815388502374e-05
-1.39398978232789e-05
-4.80674207979227e-06
-1.8952872365947e-05
-2.2091440740805e-05
-4.91769485259534e-05
-2.75199207920515e-05
-1.65865433839036e-05
-2.96851925449268e-05
-3.98833848697302e-05
-4.13972513022224e-06
-2.45300775156936e-05
-4.14527804278812e-05
-3.92420503185517e-05
1.54991905797511e-05
-1.74609161139521e-05
1.4736947480273e-05
-2.35307266079213e-05
-2.55144417401788e-05
-2.37671636303283e-05
-4.45932760234604e-05
-3.96697475563594e-05
-1.84099553983175e-05
-6.40314769025152e-06
-1.55178436990214e-05
-4.01375857195803e-05
-1.43377444724344e-05
-1.10272024424126e-05
-2.08979008464465e-05
-2.63309485694452e-06
2.91450828755457e-06
-2.5635914562426e-05
-2.78826563863702e-05
-1.72129410406754e-05
-6.16655420565137e-06
-1.9894164385281e-05
-4.41503890897169e-06
-1.67849331151349e-05
-7.41505266062474e-06
-1.17984708045687e-07
-1.0022323180078e-05
-7.39143295018345e-06
-2.6134232902234e-05
-2.82356521462399e-05
-2.59209785565726e-05
-1.66598800684955e-05
-1.55530874460933e-05
-3.49773496676742e-05
-2.23616210261329e-05
-2.0036535719784e-05
-9.75165914463223e-06
-3.75649857891411e-05
-3.05800329701679e-05
-3.19771830705691e-05
-2.03400031846209e-05
-3.49592017834849e-05
-1.35757086918579e-05
-2.24286775722351e-05
-1.27307071259797e-05
-2.78832769658386e-05
-1.55574958768068e-05
-1.62887059077175e-05
-1.9730142031641e-05
-1.06482496581659e-05
-4.75130910090612e-05
-1.37028900585181e-05
-2.49655902493403e-05
-4.06054718004057e-05
-5.29174810553869e-06
-1.65799447950126e-05
-3.56950830271692e-05
-4.61487144505382e-05
-1.91721238717571e-05
-1.22812590273873e-05
-3.40588854440736e-05
-1.76768977019859e-05
-2.40755775300356e-05
-2.07772283762389e-05
-3.32761968860127e-05
-4.68924583531762e-06
-3.33464858732163e-05
-2.69634366268448e-05
-2.52105981671503e-05
3.11567278189564e-06
-1.69306618927611e-05
-1.49716862938184e-05
-4.05127058890676e-05
-2.38791448075648e-05
-2.62071569385223e-05
-2.91695494427853e-05
-2.04753621114728e-05
-2.44106788781728e-05
-3.51633317680706e-06
-2.60946748357396e-05
-4.96409301663215e-06
-1.40803838575964e-05
-2.60657957075256e-05
-8.12392127761548e-07
-2.79787981473573e-05
-3.85711728165982e-05
-1.42439687446722e-05
-4.57966058072287e-05
-3.62126095463457e-06
-7.05131154788754e-06
3.94351941790899e-06
-8.65004241660887e-06
-3.00835818364242e-05
-1.68441314981147e-05
-2.30208325124009e-05
-1.79272725947988e-05
-1.8533195554742e-05
-9.904098054776e-06
-1.40655284679574e-05
-2.97217916050848e-05
-6.78367610568627e-06
-2.59927709070105e-05
-5.54124359221576e-06
-3.64854523261048e-05
-1.34600052351994e-05
-6.91885503915886e-06
-3.63630299342254e-05
-3.17258137232182e-05
-2.06051400155671e-05
-2.12701965804258e-07
-2.36981969054883e-05
-2.32326816092326e-05
-2.70933435248413e-05
-2.78837958933979e-05
-2.30011966256436e-05
-2.4535552413619e-05
-2.77722797134705e-05
-1.07619746430379e-05
-9.3495680291062e-06
1.23295273782984e-06
-3.55174423097819e-05
-1.7549804695734e-05
2.67995088023867e-07
-3.0320760404167e-05
-2.63320164896698e-05
-2.54695041389865e-06
-5.06352999232888e-06
-2.18236453344846e-05
-1.80601539870825e-05
-2.9678117227222e-05
-1.00415911807797e-05
-1.94823444711008e-05
-3.79519638438584e-05
-3.01346622261359e-05
-4.70624214067368e-05
-2.0134656371672e-05
-2.2510582274724e-05
-3.35055981241677e-05
-1.98548742800124e-05
-3.2793356888482e-05
-3.03582599444031e-05
-2.24278102855749e-05
-7.5988946917364e-06
-2.20632649567097e-05
-2.89148609042892e-05
-1.85564781229469e-05
-8.32548309942289e-06
-7.38154234497811e-06
-4.47980359916062e-06
-1.59554502455275e-05
-1.60155139980725e-05
1.60625063966521e-06
3.90708826736905e-06
-2.33960122455305e-05
-1.47034852528269e-05
-2.6696372916664e-05
-4.63926692355074e-05
-2.32754895904085e-05
-4.55275370770531e-05
-3.72622378040686e-05
-4.53646700286618e-05
-3.30333941052419e-05
-3.12728721432602e-05
-2.15973849309397e-05
-2.14903956795974e-06
-1.80444579319613e-05
1.84061853856903e-06
-1.26043428323683e-05
-2.91538831817525e-05
-2.30201760240663e-05
-2.25134410600001e-05
-1.77972829375391e-05
-3.90921152705769e-05
-2.82557451157616e-05
-2.89902708003156e-05
-5.10663020848021e-06
-9.94510466417465e-06
-2.13648706120036e-05
-2.86117580888741e-05
-1.77590357060556e-05
-4.89602759051118e-05
-1.88898533425873e-05
-3.21628980209606e-05
-2.48423796957586e-05
-2.64430076726921e-05
-2.44301472695421e-05
-1.96394859277563e-05
-3.68065070134334e-05
-1.54175852463835e-05
-5.66059677598571e-06
-3.10304584462168e-05
-2.08857672968434e-05
-1.66630642288679e-05
-6.85382632825042e-06
-2.80928291001528e-06
-7.49268463985718e-06
-1.12968084284851e-05
-1.76398670427553e-05
3.82321575184606e-06
-1.28705190344039e-06
-3.68877432413224e-05
-3.5534942139833e-05
-1.28562756952002e-05
-5.1495822101385e-06
-9.42045903532539e-06
-1.44708781025825e-05
-3.09713837347707e-05
-3.94052349114636e-05
-1.17965172006464e-05
-7.38730627106103e-06
-1.3468558842672e-05
-3.08999127412416e-05
-1.75354687958348e-05
-2.33316268747207e-05
-1.14130715444246e-05
-2.707721310594e-05
-1.6833222763986e-05
-2.41651837486873e-05
-2.6464979909383e-05
-1.26208698295685e-05
-2.67744855044762e-06
-2.42529101198998e-05
-1.23540106115577e-05
-1.94001798209479e-05
-2.00984182053556e-05
-2.12178896117918e-05
-3.97958994500445e-05
-1.77592683760599e-05
-2.17759738927997e-05
-2.76539569017243e-05
-2.93571465653677e-05
-2.3143938561942e-05
-3.69622602068946e-05
-3.2974234526029e-05
-5.15648638737868e-05
-3.66876583367632e-05
-3.49649471698859e-05
-3.22077282737375e-05
-1.78177483047298e-05
6.92239259207876e-06
-4.00972069143696e-05
-1.76554805484418e-05
-6.54685005171109e-06
-2.76413952646032e-05
-2.74219644810601e-05
-1.53137927055336e-05
-1.61532493750597e-05
-3.95858422853691e-05
-2.85435114501858e-05
-1.9578852245087e-05
-7.28812242950352e-06
-1.36175738454386e-05
-2.50620331020357e-05
-3.88511122738708e-05
-2.98298782664397e-05
-2.36240051521489e-05
-2.54317460468169e-05
-1.59058349590806e-05
-7.11416734754394e-06
-2.81486440791339e-05
-4.52767405773354e-06
-8.5038726180873e-06
-4.60515129721769e-05
-1.91861765965688e-05
-2.47437237481378e-05
-1.00105706500922e-05
-5.28675387205362e-05
-3.35684387379996e-05
-1.53487967101155e-05
-2.17015524937565e-05
-3.39216554100675e-05
-9.84319137211101e-06
-3.11549448279718e-06
-7.85776031687338e-06
-9.00767083475436e-06
-1.57967091991171e-05
-2.2568799333704e-05
-2.30152214861276e-05
-1.54413748546735e-05
-3.11572601864766e-05
4.59726641097904e-06
-2.91842015502739e-05
-4.04189609642625e-05
-1.87101092560126e-05
-4.05990421395577e-05
-3.74782035848985e-05
-2.21434703818627e-05
-1.91014518381706e-05
-1.90979603139887e-05
-1.98300014486819e-05
-2.32173417050169e-05
-2.61622682153812e-05
-3.07997395883557e-05
-1.42203158608534e-05
-1.43903744942621e-05
-2.08108588186868e-05
-2.54571291948539e-06
-8.45021712451964e-06
-8.3550584716332e-06
-3.12155418159204e-05
-4.42249696757619e-05
-1.8192845797888e-05
-1.4249061974512e-05
-1.7656483043657e-05
-2.6938531556715e-05
-1.96490283369431e-05
-1.20664091027632e-06
-3.54637502801726e-05
-3.54262357620726e-05
-1.1068495527089e-05
-2.06602191707428e-05
-2.26943460429312e-05
-3.20100241660894e-05
-2.6936025893038e-05
-3.56643966445864e-05
-2.94355506835117e-05
-3.51170382205978e-05
-1.59108003216553e-05
-1.93915192692367e-05
-6.52602480216921e-06
-1.05293695745055e-05
-2.15311834012163e-05
-3.31549150119773e-05
-3.66814499591353e-05
-2.26993730040205e-05
-2.24301517993704e-05
-1.22643632503397e-05
-9.62220186749709e-06
-2.53188705778088e-05
-2.70382452389317e-05
-5.41185432342426e-06
1.91957983521744e-06
-2.10325558552498e-05
-7.28623924421729e-06
-1.03550619051705e-05
-3.93205127849798e-05
-1.98206811420182e-05
-9.90911613209979e-06
-2.48625933525248e-05
-1.82952680628382e-05
-1.60480719889001e-05
-9.23028299819015e-06
-1.23975465358208e-05
-8.41201100257119e-06
-1.66218810462214e-05
-1.45166020123726e-06
-3.57222365309241e-07
-9.43134999791426e-06
-5.79251973681664e-06
-1.79421502455006e-05
7.60767299602406e-06
-1.23292823727785e-05
-1.87729729756523e-05
-1.8067313616223e-05
-2.59802480209192e-05
-1.59803032962217e-05
-5.4492434614624e-06
-2.52228253086371e-05
-3.30102594972561e-05
-4.31934002827574e-05
-3.69280315081394e-05
-2.44551625194292e-05
-2.65555916538624e-05
-1.75380447022106e-05
-1.07624516927902e-05
-1.36639508168196e-05
-2.93642107398575e-05
-1.68295748160704e-05
-1.13174270877338e-05
-1.0267410331739e-05
-1.79452630905983e-05
-1.07792898709171e-05
-3.20508793745315e-05
-2.06292838122847e-05
-1.43960439181514e-05
3.87399709917162e-06
-1.07619345505602e-05
-2.70479683245013e-05
-2.62049352024498e-05
-1.90428103068471e-05
-1.79685019790053e-05
-2.09095588661703e-05
-3.35754323808358e-05
-1.75489808367129e-05
-3.52720950923297e-05
-1.14246352816268e-05
-2.06579174360907e-05
-5.52886624759905e-06
3.30924575517997e-06
-1.97057758778022e-05
-2.97256859046001e-05
-1.48578174678262e-05
-2.86290919606581e-05
-1.98531009965951e-05
-1.51694950715113e-05
-7.34378719265148e-06
-1.52638346545355e-05
-3.22752880563694e-05
-1.62626985707737e-05
-2.04848311604098e-05
-3.47101248222553e-05
-9.64314662974372e-06
-2.59963019327139e-05
-4.38448443907937e-05
-1.52575324176228e-06
-1.48024525607979e-05
-1.43872530366733e-05
-3.0040479162854e-05
-2.20980032719613e-05
6.45499264371916e-06
-2.41849200224772e-05
-1.91062452755488e-05
-3.6461025999337e-05
-8.85413616963495e-06
-2.15191613142276e-05
-1.93320307714891e-05
-2.63248639133275e-05
-1.86422418476777e-05
-2.46753419492345e-05
1.12999712553535e-05
-7.20488730689325e-06
-2.32638778503479e-05
-2.52866275814284e-05
-3.46664005007756e-05
-2.52728324207943e-05
-1.25190192381973e-05
-1.98603245405718e-05
-8.39805291681025e-08
1.26617109284697e-05
-3.0179108791109e-05
2.51874601926404e-06
-3.66452048213795e-05
-1.78909567874182e-05
-1.57942051427778e-05
-2.07037383364326e-05
-1.56729774514105e-05
-2.43870961423845e-05
-1.42838727830581e-05
-3.84319966073661e-05
-1.93110939599648e-05
-1.19508839010471e-05
-3.84785008985281e-05
-1.67455807932697e-05
4.46720355918831e-06
-1.05142586096845e-05
-9.55972611743577e-06
-2.25751499933637e-05
-1.82022084952765e-05
-1.27366991937212e-05
-2.33007928684531e-05
-6.66059191829171e-06
-1.27086780313368e-05
-1.63423377705189e-05
-2.11724091141013e-05
-7.47908288029706e-06
2.55377645667862e-06
2.82332302527499e-06
-1.52992573421142e-05
-2.45043361676096e-05
-2.00663096111856e-05
-1.26021305399295e-05
-2.83162475335287e-05
-1.61614694338963e-05
-3.23934181245562e-05
-2.56008161806422e-05
-2.93244021369449e-05
-2.24611641247055e-05
-2.07021408091396e-05
-2.24661722700858e-05
-7.19686593539146e-06
9.96408717111103e-06
-1.71836597961059e-05
-2.63094017065379e-05
-2.90531052343044e-05
-1.89061993918614e-05
-5.90092606966688e-06
1.04009163256226e-05
2.60111683676374e-06
-8.00301543237058e-06
-4.28198364228682e-05
-2.92484903353153e-05
-1.42235840886603e-05
-5.62215894735229e-06
-1.50091483259588e-05
7.57448616840547e-06
-9.16715729576597e-06
-3.6567197476633e-05
-1.37309994388411e-05
-2.15930431253508e-05
-1.63765532856843e-05
-2.5647673975197e-05
-3.19233012363773e-05
-7.00981988147495e-06
-2.18739726098836e-05
-1.13047895639767e-05
-6.77948663576009e-06
-1.92996241277979e-05
-7.38227858611345e-06
-5.91169432180385e-06
-3.011057114939e-05
-1.98282147227735e-05
4.19810178018569e-06
-1.62365343723356e-05
-3.21467934845504e-05
-6.18757095242482e-06
-3.91378095720616e-06
-1.95736556333747e-05
-2.93120799952437e-05
-9.77284590920457e-06
-2.02398713186864e-05
-6.48737687700528e-06
-2.0212406656151e-05
-2.57836236639013e-05
-1.18565702007688e-05
-2.52871776704018e-05
-4.1792104580357e-05
-2.7736673117235e-06
-4.23156383870432e-05
-2.80452089438378e-05
3.58867013454293e-06
-2.28729349209673e-06
-1.64974796141127e-05
-8.52864112850768e-06
-2.73542887976805e-05
-2.2156819277385e-05
-6.94899045907881e-06
-2.09269632546704e-05
-1.93701368625486e-05
-1.38008713193353e-05
-7.62397451510818e-06
-2.44059824028292e-05
-2.83762239732535e-05
-2.74498161760641e-05
-1.78296703098436e-05
-4.02097536893034e-05
-1.74988563444355e-05
-2.58029112164398e-05
-3.43805355753331e-05
4.23449260380126e-06
-3.0746651740793e-05
-2.52503606306867e-05
-2.08041777438217e-05
-2.16679944512824e-05
-1.24367198373867e-05
-4.11301625919455e-05
-1.82104319862541e-05
-2.05786986921954e-05
-1.97258114828237e-05
-1.70591673682546e-05
-2.56977622210062e-05
-2.89555618819758e-05
-8.50748526609527e-06
-3.15567269110286e-05
-9.84218445070696e-06
-2.12400463510178e-05
-7.98717981696003e-06
2.80271656967522e-06
-2.90618745168098e-05
-2.97492808790095e-05
-2.38487799620107e-05
-1.92471206861606e-05
-2.61343616263457e-05
-1.25501870789511e-05
-2.28187080820713e-05
-2.66359012319497e-05
-3.68941564882427e-05
-1.12777363284335e-05
-1.99315918467476e-05
-1.9308566926806e-05
-3.9441407382901e-05
-3.24482804075502e-06
-5.97199327013637e-06
-3.15324001233886e-05
-4.42990490158634e-05
-1.93295860144095e-05
-2.12203387959657e-05
-1.78359274328968e-05
-4.70683256590438e-05
-2.10040045590132e-05
-6.50803036392138e-06
-7.97817981552297e-06
-2.58549864289994e-05
-1.10161727963749e-05
1.26504014927605e-05
-1.39072854749129e-05
-1.2294952564984e-05
-2.67230973203167e-05
-3.05868428103087e-05
-1.59936687312909e-05
-9.62518499637546e-06
1.55416904203601e-07
-1.7107489238429e-05
-1.36864379076827e-05
-3.73615980818635e-05
-1.12776760091706e-05
-1.96555991817887e-05
-1.28517521854361e-05
3.36402604160909e-06
-2.71515053006094e-05
-2.11929660655669e-05
-1.32861134922043e-05
-3.8893080124238e-06
-2.29828423581653e-05
-3.45327149035449e-05
-1.83426541226021e-05
-1.96890014417543e-05
-3.16713690961709e-05
-1.71636294277495e-05
-4.38529562981503e-06
-1.31155918738438e-05
-1.87084277347324e-05
-1.33521771767359e-05
-2.76008296659965e-05
-3.324323084375e-05
-2.11048889115637e-05
-4.93148335340048e-05
-2.21546293462813e-06
-1.76864814256355e-05
-2.00758798630863e-05
-2.09893969477848e-05
-2.59371049156702e-05
-3.48378572611705e-05
-1.21628168596757e-05
-3.81101331194894e-05
-6.3370002977393e-06
-2.26620665347281e-05
-3.54296648694812e-05
-3.65882191027514e-05
-3.81960914322252e-05
-2.76030237260938e-05
-1.35976382112923e-05
-2.6196201204805e-05
-2.60462579379512e-05
-1.73506529147187e-05
-7.55020246840169e-06
-3.73582010396072e-05
-9.70123656101974e-06
-1.83203806541588e-05
-1.60443393334914e-05
-3.57053182280951e-05
-3.23626902485521e-05
-3.35076755488984e-05
-3.09233493201133e-05
-2.44541870267564e-05
-1.86890973904117e-05
-3.6580776883806e-05
-1.80061065300639e-05
-3.01317922117721e-05
-1.33327817029322e-06
-2.62402020786431e-05
-2.84313432748292e-05
-2.98238294877659e-05
-1.83901529758443e-05
-1.16525319302018e-05
-4.50766642219749e-05
-1.10176472817875e-05
-1.60420381424296e-05
-1.37786960216637e-05
-4.1250864577046e-05
-2.24474769500544e-05
-1.51718273792708e-05
-2.47012129850268e-05
-1.96619248680385e-05
-3.89951312627884e-05
-3.6575929032746e-06
-6.63905180924598e-06
-2.41382247807543e-05
-1.44456267077367e-05
-1.73805812113817e-05
-1.87091445852121e-05
-1.49954495875973e-05
-8.29828656751365e-06
-3.61244557263205e-05
-1.54264124939907e-05
-9.62035449649121e-06
-1.12266369191222e-05
-1.5029871119104e-05
-8.38173110894924e-06
-1.72022999684605e-05
-2.57734163440284e-05
7.48749493279821e-07
1.16549071440321e-06
-1.4756637644025e-05
-3.51187092265086e-05
-1.11698324270585e-05
-1.04524982707697e-05
-2.68269773686392e-05
-1.73193956358956e-05
-2.39423268772869e-05
-8.30045844772631e-06
-3.19469884908598e-05
-2.44234822561443e-05
-1.28080900786708e-05
-2.04813364874241e-05
-3.5882027517178e-05
-2.84505664708533e-05
-4.31028776179008e-06
-2.2646366226447e-05
-2.12842802540323e-05
-2.28605593481288e-05
-2.07269804842973e-05
-1.30046968869826e-05
-1.41748992533969e-05
-1.48407603765762e-05
-2.14919248867126e-05
-1.50495729476712e-05
-1.39155083706364e-05
-2.33420024791432e-05
-1.53663238164114e-05
-2.88931535886745e-05
-2.67304632917398e-05
-1.9473330809245e-05
-1.28734694386873e-05
-1.42543442820583e-05
-1.80456243512678e-05
-1.89578533596094e-05
-2.16219096637189e-06
-5.4422890238318e-06
-1.9228796835415e-05
-2.42758372324835e-05
-4.26554937313504e-05
-3.28823716556783e-05
-4.27547936490054e-06
-2.13046530243289e-05
-1.86529773463158e-05
-2.98978778920406e-05
-1.83958784450474e-05
-2.41258308012585e-05
-2.65820076878436e-05
-1.62685423493149e-05
-2.99358120056534e-05
-1.82664570806827e-05
-1.59594964112526e-05
-1.40285501497937e-05
-1.27043526875366e-05
-3.50417322175619e-05
-2.76113925323582e-05
-1.55329942269521e-05
-2.49908702711545e-05
-1.31709755990231e-05
-1.01370910996117e-05
-1.17348925529112e-05
-2.46500543675619e-05
-2.60692635748437e-05
4.09766672753766e-06
-1.1951808985284e-05
-1.31480879800522e-05
-5.70048454188337e-05
-2.8600183256672e-05
-3.83830285015056e-05
-6.93728376124401e-06
-1.71087534790271e-05
-3.31994623429057e-05
1.08442598805668e-05
-1.31315762354073e-05
-2.83547149864744e-05
-1.08317157892664e-05
-1.54798675287206e-05
-1.89091009110679e-05
-1.50320243939209e-05
-1.6438779600821e-05
-3.75115951549233e-05
-2.5589192934206e-05
-2.46124320978305e-05
7.43816050851794e-06
-6.00801412585403e-06
-1.18238852816747e-06
6.01193294070477e-07
-1.22804583093737e-05
-1.24139704227095e-05
-4.58422715441007e-05
-2.36562799131853e-05
-7.98562871679188e-06
-2.17187773292516e-05
-1.68726525071965e-05
-4.10365934619871e-05
-2.71550534563226e-05
-5.55562146079751e-06
-1.3731949602082e-05
-5.45890402562653e-06
-2.0650043434003e-05
-9.24388667666701e-06
-1.53417279247274e-05
-2.03942120276953e-05
-3.60819881574335e-06
-2.5169975351345e-05
-2.61422434358412e-05
-3.25821332023621e-05
-1.53814952048876e-05
-1.08980344613367e-05
-9.23087693368911e-06
-1.92757366613399e-05
-1.77279168952242e-05
-3.48319376394757e-05
-1.37291358997723e-05
-2.32164355400056e-05
-2.51255651349313e-05
-4.1862266582055e-05
-4.22664993135948e-05
-4.63134586942487e-06
-9.48665439833082e-06
-2.96584021772013e-05
-3.89494051260059e-05
-1.26173826380333e-05
-2.92885489306389e-05
-2.07865235919428e-05
-1.86935966316193e-05
-1.57769550028768e-05
-2.21193943667056e-05
-3.07467689067568e-05
-8.91199864137549e-06
-1.40586812293404e-05
-2.81249682475211e-05
-1.15257479025705e-05
-1.52868395087332e-05
-2.08300620314924e-06
-1.71291469817612e-05
-2.69073348348245e-05
-4.61180751561492e-05
-1.71822235601525e-05
-1.10977481587206e-05
-2.34607347302568e-05
-2.40834323277428e-05
-2.47985301717061e-05
-1.50230190293329e-05
-2.47011051012042e-05
-1.4377271212262e-05
-3.57424182424493e-07
-1.44964930841911e-05
-4.13540159258476e-05
-2.01376688839815e-05
-2.47607175134798e-05
-8.10687849732454e-06
-1.86693393158032e-05
-1.0515426905576e-05
-1.9528103798043e-05
-7.15977155274063e-06
-4.38009171629365e-06
-6.91510385341754e-06
-1.73717587147073e-05
-9.2028249127126e-06
-4.28615160822479e-05
-1.64866576671333e-05
-2.0844516436069e-05
-1.01799582857488e-05
-1.83457591616537e-06
-3.18051597786619e-05
-3.17452893679357e-05
-3.35953413411509e-06
-1.22165680885395e-05
-3.25614252294338e-07
-1.11536106610674e-05
-1.98630938852503e-05
-2.59894852006201e-05
-2.56035310626851e-05
-1.41385471728516e-05
-2.53037624593716e-05
-1.51377832829171e-05
-2.02706741726265e-05
3.92373739029165e-06
-1.81385726871688e-05
-3.02459241272113e-05
-1.71654077995691e-05
-4.44926362534666e-06
-2.05337492069491e-05
-1.94408823924131e-05
-2.91850128763996e-05
-1.05525157870719e-05
5.10899809797628e-06
-2.19747896180281e-05
-1.34148631110066e-05
4.93121729523693e-06
8.73500971168741e-06
-1.6343535670222e-05
-2.79039218473479e-05
-3.16463178509034e-05
1.07390782055924e-05
-7.58939188052887e-07
-3.47403048754921e-05
-1.81353488137043e-05
-2.99302908087328e-05
-2.83877334137205e-06
-1.92170308727962e-05
-1.50091888082916e-05
-3.8744362216096e-06
-1.83761853852482e-05
-2.95451854154433e-05
-3.86842925308775e-05
-3.83227849946025e-05
-6.45416688831642e-06
-3.55647380203965e-05
-1.3088406957231e-05
-3.12291084792139e-05
-1.09766150360728e-05
-2.52359562833589e-06
-2.86989258022959e-06
-1.19770032783648e-05
-2.94475021653927e-05
-1.22636315689819e-05
-1.06480815326778e-05
-2.35586590223559e-05
-1.75588801157457e-05
-1.84396276919311e-05
-3.01062747360426e-05
-2.33811223302155e-05
-4.67205504036178e-06
-3.65314762956472e-05
-2.28501066632875e-05
-1.92372893346165e-06
-3.35540040072055e-05
-5.74060088937223e-06
-7.53204607973888e-06
-3.715007018651e-05
-3.74803175155863e-06
-3.64537606427864e-05
-1.59565437610213e-05
-1.23648151339581e-05
-2.52591960945415e-05
-2.48900242238751e-05
-1.87938779286538e-05
-1.88454376361034e-05
-3.17041142772042e-05
-2.09381769642376e-05
1.18702912003431e-05
-3.44186705097788e-05
-2.27362453655977e-05
-2.4996116262812e-05
-1.95780756762504e-05
-2.00011158897379e-05
-2.79704086995041e-05
-1.93353966304951e-05
-2.14207554214765e-05
-5.40194640767717e-06
-1.93650933881477e-05
-2.57163689700596e-05
-2.00129602575884e-05
7.79615868371175e-07
-3.11167291484043e-05
-1.49252692650969e-05
-1.95216545981917e-05
-1.46813461990206e-05
-1.4876124351736e-05
-9.2952186343633e-06
-1.99670600692319e-06
-2.840127917131e-05
-1.90421012230214e-05
-1.29353202473439e-05
-1.94456472992488e-05
-3.1056761578483e-05
-2.57389809182157e-05
-8.27524375538394e-06
-2.46729263051111e-05
-1.39727845493124e-06
-7.11852370691713e-06
-3.66423608005694e-06
-1.97278731195464e-05
-1.43122556200622e-05
-3.03806538612804e-05
-3.1446085824195e-05
-2.26168379514242e-05
-2.40730769145792e-05
-1.88626769563355e-05
-3.18699048208202e-05
-1.44062156141587e-05
-5.3919920752924e-06
-4.43765576352084e-05
-2.7700998627136e-05
-2.67558112013464e-05
-8.11643235104376e-06
-2.08817427915066e-05
-2.02347195485568e-05
-2.68575893541997e-05
-1.98741037415307e-05
-1.00066904487586e-05
-2.91144339654195e-05
-4.17218647445274e-05
-3.84435586683229e-05
-4.15620599313804e-05
-1.97036782142444e-05
-2.50981594789936e-05
-2.65492496808362e-05
-2.52233944926527e-05
-8.38271279148707e-06
-2.01231477425124e-05
1.02997465718167e-05
-7.28060956753452e-06
-1.87281329236361e-05
-3.64655516661967e-05
-1.57785515445266e-05
2.45259904994967e-06
-2.17158760372719e-05
-1.58872703482137e-05
-2.46092139144906e-05
-2.70992842129904e-05
-6.50884066637051e-06
-2.91825126023937e-05
-2.55992340684174e-05
7.34598511650659e-06
-3.35394653684834e-05
-2.11751437143638e-05
-3.6862819717843e-05
-3.00790284645093e-05
-7.94587518574026e-06
-1.83705704596971e-05
-1.25713903672988e-05
-2.4971879598886e-05
-9.0937902423065e-06
-3.61564767803912e-05
-1.74995787505971e-05
-2.93902603707532e-05
-1.20737758948202e-05
-1.1784250527824e-05
-2.89098814884782e-05
-3.10677804013077e-05
-3.54730342103614e-05
-5.21878992160233e-05
-3.05623333790936e-05
-2.94494497578861e-05
-1.97222152838199e-05
-1.20470195417225e-05
-1.40935991562176e-05
-2.28321321902129e-05
-2.75921365564642e-05
-2.60816493711723e-05
-1.59771681357993e-05
-1.35419361566896e-05
-2.31940632948598e-05
-1.81554311495164e-05
-1.21798957162564e-05
-2.62171854582767e-05
-2.65690550111507e-05
-3.48263838494948e-05
-1.78725327390784e-05
-3.39722781697755e-05
-2.10357992853292e-05
-5.55807971827566e-06
-2.15454847303656e-05
-2.33393420098555e-05
-9.480257779369e-06
-1.65361904668536e-05
-2.63476360650335e-05
-3.80214584194402e-05
-1.0769516513777e-05
-3.55382483578343e-05
-1.97497368629427e-05
-2.58392706157057e-05
-3.2355807700536e-05
-7.32077792271645e-06
-3.08674947287778e-05
-3.76198344989552e-05
-1.31981915626705e-05
-2.52136449555656e-05
-1.2525418982623e-05
-2.7508833839527e-05
-2.27288739612533e-05
-2.97728745777678e-05
-1.2047469859761e-05
-2.75504870688612e-05
-3.51853070647133e-05
-2.03688133358671e-05
-1.37375472994709e-05
-4.91203083047718e-05
-1.18406247223158e-05
-3.44897339005939e-05
-7.32381611800198e-06
-1.7246946166472e-05
-9.03559631619869e-06
-3.29812203667701e-05
-1.87779706925495e-05
-3.57217297044637e-06
-2.32744127588729e-05
-1.58572233137936e-05
-1.47854895003819e-05
-1.43263606964952e-05
-2.20841346776222e-05
-2.44099337334863e-05
-2.23080789681264e-05
-8.6454381767975e-06
-1.11609268759135e-05
-3.55961601082085e-05
3.32999056287213e-06
-9.67052839805447e-06
-2.36780718895624e-05
-1.84355550838077e-05
-6.66697763394386e-06
-2.45953710649575e-05
-1.9948875028164e-06
-2.19437404932245e-05
-9.38442462561661e-06
-2.2071677815272e-05
-4.65703563452724e-05
-4.07072727893036e-05
-3.93289661747896e-06
-2.66056855592758e-05
-5.77846509594127e-06
-2.69239559005845e-05
-3.7504118786458e-05
-2.27664998276283e-05
-2.8598982361874e-05
-3.35787240920818e-05
-1.64028930548283e-05
-1.31047775496705e-06
3.66347070557139e-06
5.79897650103575e-06
-3.32562773129764e-05
-2.05151127659129e-05
8.37093003064021e-06
7.9019949415856e-06
-1.12607658136051e-05
5.71770806388066e-07
-1.15368006298914e-05
9.79673739112966e-06
-1.24698541963757e-05
-3.45403537924744e-05
-3.33872185717361e-05
-1.66464621578949e-05
-2.96631204168282e-05
-2.09897969617051e-05
-2.29932736266283e-05
-7.37452618518127e-06
-3.31696480657702e-05
-2.35645438171162e-05
-1.44461225804131e-05
-2.29898873771917e-05
-1.62891835920635e-05
-1.7098937634329e-05
-1.81834969633747e-05
-2.65482726871203e-05
-1.9257776857558e-05
-1.6750829592249e-05
-2.11160909795203e-06
-2.3059975806351e-05
-2.81217712552523e-05
-3.20834015843714e-05
7.42469231255851e-07
-1.1123161774239e-05
-2.60709672973699e-05
-2.18388847487064e-05
-1.10723718154295e-05
-3.53044189298314e-05
-3.89495141741582e-05
-1.57292156968234e-05
-9.60373967192299e-06
-1.62463680880357e-05
-1.82541658165228e-05
-1.36181423081734e-05
-1.30442886474714e-05
-1.05378176507407e-05
-1.75558153973119e-05
-2.45065640367493e-05
-3.76963255536029e-05
-2.44949481480319e-05
-1.98450746557367e-05
-1.17355966140241e-05
-2.95271969543462e-05
5.5569707803135e-06
-1.92747120302862e-06
-1.52727903099712e-05
-2.78458586216571e-05
-3.55570821265088e-05
-1.37056681513278e-05
-2.18079722841733e-05
-4.68939039371823e-05
-3.11860109255151e-05
-2.02040431417886e-05
-3.72116267943711e-05
-1.36871771494616e-05
-2.60460081876559e-05
-2.65733698894862e-05
-2.50151821090418e-05
-4.42403016442338e-05
-2.08773547658555e-05
-1.68993790098989e-05
-1.6687979365091e-05
-9.23914206106064e-06
-1.98245718993234e-05
-2.07062191194923e-05
-1.99919701014252e-05
-1.68506411464341e-05
-2.77254974075964e-05
-5.95258847536081e-06
-2.24700527989525e-05
5.3286648789011e-07
-2.73272422924149e-05
-1.05807867404036e-05
3.25151687916074e-08
-3.22383533833115e-05
-1.83988972294375e-06
-2.70121929974432e-05
-1.64559739109071e-05
-1.75736549754396e-05
-1.88560950373436e-05
-2.82429752840839e-05
2.21410524127683e-06
-3.24878132891156e-05
-3.74385925886768e-05
-3.14501015679975e-05
-3.02413874049886e-05
-2.10783631405155e-05
-1.81560688506875e-05
-2.56933658796591e-05
-2.92345788725599e-05
-3.43377618134066e-05
-6.36400728281078e-06
-1.47722977105545e-05
-3.24034914245759e-05
-1.15288162212343e-05
-2.69570198378992e-05
1.30300047687243e-05
-1.04926527103677e-05
-1.01428824191955e-05
-3.97855145873612e-05
-1.38862722974245e-05
-1.88725513576079e-05
-3.12197560813658e-05
-1.12523797207776e-05
-5.13007979593965e-06
-1.96816000224859e-05
-6.6704205841234e-06
-1.55575247732984e-05
-1.84416222993084e-05
-3.32850645139163e-05
-2.40484881416287e-05
-3.25147529469982e-05
-1.95898700250267e-05
-3.11035888030099e-05
-2.95479930443119e-05
-3.63596776753717e-05
-2.33400221457959e-05
-1.13755678694755e-05
7.61068961923298e-06
-2.05228498833576e-05
-1.72083836339748e-05
-2.74759353079133e-05
-9.0704286735863e-06
-2.288313879609e-05
1.9366839468666e-06
-3.47632510937174e-05
-2.88283872818535e-05
-1.3451973338974e-05
-1.42604953224618e-05
-2.77333535417447e-05
-1.94193782477475e-05
-9.58755081781193e-06
-2.63909112115185e-05
-2.17181593926474e-05
-3.47735146258834e-05
-2.01355499496072e-05
-7.90700481846245e-06
-1.90383337004949e-05
-8.41770897599566e-06
-2.10048334758742e-05
-2.81230364018997e-05
-2.20636247622518e-05
-3.27001251136455e-05
-2.05011628590414e-05
5.38408133950728e-06
-1.6923166468621e-05
-8.65430853160605e-06
-2.82646164018764e-05
-1.53500269740566e-05
-1.37520342333653e-05
-2.6430090107899e-05
-1.23512971212911e-05
-2.19195457036967e-05
-4.75636911140448e-05
9.82443475460383e-06
-9.98108008265555e-06
-1.55713820545099e-05
-4.18213867327327e-05
-5.49724210073032e-06
-3.00585161315224e-05
-3.45896912031337e-05
-3.91402787786291e-05
-1.57121028404648e-05
-3.19651241708466e-05
-2.11524381532485e-05
-3.63942559466344e-05
-1.39003161318005e-05
-3.58177859491949e-05
-1.07837070115698e-05
-1.94536151781373e-05
-2.82676430033111e-05
-8.8635800091555e-06
-1.95563061079565e-05
-3.16600775750864e-05
-4.3439010214463e-05
-7.30274778283033e-06
-2.97623299778358e-05
-2.47450403568409e-05
-3.82716113072506e-05
-1.17024103816217e-05
-2.15298838273546e-05
-1.56248279160194e-05
-1.01755509154438e-05
-1.59311154305412e-05
-2.43440058881061e-05
-1.41840149183916e-05
-3.44152383446735e-05
-2.16716826299681e-05
-1.2471231513947e-05
-2.85825318032086e-05
-1.01465817467564e-05
4.51148999528212e-07
-1.30616254979489e-05
-1.54946093313342e-05
1.67881893529764e-06
-4.09228538072023e-06
-1.06473956469583e-05
-1.11660056125453e-05
-1.16817820039082e-05
-1.34010153483338e-05
-1.47112025639059e-05
-2.75496045344686e-06
-9.56654696277734e-06
-3.28873368232231e-05
-2.61190081646843e-05
-2.2150937563153e-05
-2.75578563313379e-05
-1.21220146120643e-05
-4.75702834881132e-05
-2.4890659537825e-05
1.65803973518863e-05
4.82051246577226e-07
-2.70600211820663e-05
-3.20800931235451e-05
-1.49589384519992e-05
-1.44965025019224e-05
-1.82108616068515e-05
-1.37329827341483e-05
-1.54599464791632e-05
-5.88991496866574e-06
-1.27192804787663e-05
-7.28348506410312e-06
-1.08482981200812e-05
-2.02124391007503e-05
1.42561462018948e-07
-1.00836062515737e-05
-1.68457397179884e-05
-1.34274630112129e-05
-5.04284682230686e-05
-3.28611986722187e-05
-3.98531884306376e-05
-1.70863263566702e-05
-2.38994023985966e-05
-1.02329887781511e-05
-2.71956015466255e-05
-1.61525676623535e-05
-1.39621928496383e-05
-1.14631915230462e-05
-1.13602916881867e-05
-9.83194063713003e-06
-7.46405846074572e-06
-2.60692456498067e-05
-1.63485301117447e-05
-1.95597520097429e-05
-9.14497471777391e-06
-2.23189493415359e-05
-2.96488670611611e-05
-2.03309833383696e-05
-9.49611297321591e-06
-2.04988624951683e-05
-9.57667090117819e-06
-1.41147565966948e-05
-6.57841563510749e-06
-3.13619783709538e-05
-2.77439842043897e-05
-3.10114260643515e-05
-2.447237915857e-05
-1.6255772511068e-05
-1.83625181493721e-05
-3.28107204951541e-05
-2.3506801618926e-05
-1.62578660237627e-05
-2.18560899007901e-05
-3.23880810227261e-05
-3.82189962258985e-05
-3.41814788230927e-05
-1.75285137107286e-05
-3.12063522444533e-05
-5.6769650423999e-05
-1.40966863551499e-05
-1.38704742720183e-05
-2.39808981624087e-05
-3.28374227883531e-05
-1.22940980909754e-05
8.10323072925087e-06
-1.10835093273595e-05
-1.20937119911143e-05
-6.15187726101654e-06
-2.18424932399073e-05
-1.42615153173328e-05
-7.67004344579781e-06
-3.15551523942948e-05
-3.72207137026616e-07
-1.94796837496119e-05
-3.75341895091905e-05
-1.10949030925963e-05
-1.98321965113328e-05
-2.10676660413002e-05
-1.13458948319772e-05
-5.25791571210193e-06
-3.36184943867292e-05
-3.86786784664892e-05
-2.69341981478308e-05
-4.99222883325809e-06
-3.41414324829656e-05
-3.60062333783143e-05
-2.34845676436321e-05
-2.61110071803509e-05
-2.22590438841111e-05
-1.76279704910284e-06
-1.86263806887634e-05
-1.52439813305294e-05
-3.72784206241183e-06
-1.68440597090092e-05
-5.42415791237316e-06
-4.11492304513137e-05
-3.69139086847014e-05
-1.81219411174831e-05
-5.92634501163659e-06
-2.10879656167597e-05
-2.10112966138758e-05
-1.05209923280708e-05
-3.40351467010332e-07
-3.18752033952631e-05
-3.68376373977842e-05
-9.50796292610421e-06
-1.54101514008411e-05
-3.87691049471884e-05
3.01744244434513e-07
-4.91477634359591e-06
-3.63142894691565e-05
-3.29763354916878e-05
-4.81607506969438e-05
-2.92769655779039e-05
-2.84806408659531e-05
-1.57619120454676e-05
-8.70958326315523e-06
-8.74023463056877e-06
-1.22014398687822e-05
-1.67131579544951e-05
-3.00698952869723e-05
-1.90349188030418e-05
-1.99985469835019e-05
-2.85979129878539e-05
-2.94135016005525e-05
-1.42606053661398e-05
-3.06972977034679e-05
-1.67830672306479e-05
-2.47031493214692e-05
-2.73062526223481e-05
-8.07877812693235e-06
7.02837684077812e-06
-2.55327374221133e-05
-9.38431519916452e-06
-1.55820176453478e-05
-9.90780152007788e-06
-2.37471720760623e-05
-3.45055777531116e-05
-9.16872209303999e-06
-2.3056790331674e-05
-2.27192045865726e-05
-6.77045893006817e-06
3.25602472524779e-06
-1.77957693968594e-05
-2.57169329373619e-05
-1.04756753751647e-05
-1.57101510421826e-05
-1.95424890499784e-05
-1.70744160067011e-05
-2.50579260077721e-05
-2.21592461276523e-05
-1.6325132081244e-05
-2.35267350673073e-05
-1.82174615197935e-05
-1.17740760881471e-05
-2.87771288350931e-05
-1.22038897995945e-05
-1.48293703967931e-05
-1.12513124907885e-05
-1.49577889862505e-05
-1.96699537169637e-05
-1.95798502211035e-05
-7.83505767764075e-06
-1.73314427118437e-05
-8.47001807746603e-06
-1.23175166339707e-05
-3.56355889484617e-06
-9.31618732593075e-06
-8.37507286145511e-06
-2.28987225172609e-05
-1.43215836138072e-05
-2.76468370667204e-05
-1.42998787258093e-05
-2.47545704564897e-05
-3.50823193143524e-05
-4.81068516897651e-05
-1.36752139228928e-05
1.25239378373547e-06
-1.63840218219234e-05
-1.55453944517226e-05
-1.77248643603971e-05
-4.92850214975717e-05
5.64560452203709e-06
-2.76108338935445e-05
-2.51481042293706e-05
9.52152221031364e-06
-2.92636638987691e-05
3.42786389541166e-06
-3.50738693134353e-06
-3.23621743766163e-05
-3.84630894020158e-05
-2.31778995206546e-05
-2.0627382289326e-05
9.48090398574504e-06
-2.82002190324082e-05
-1.26881353070718e-05
3.02660554603438e-06
-2.39680388821313e-05
-1.64920347940487e-05
-1.38554853069384e-05
-7.97776198955313e-06
-4.10176364027203e-05
-4.44803782033017e-05
-3.57459545505252e-05
-2.65167244226562e-05
-2.65745511432613e-05
-3.14266347812255e-05
-1.63128780106967e-05
-1.36997951502438e-05
-3.69877547180031e-05
-1.42291372338479e-05
-2.13098090589079e-05
-2.08293173401279e-05
-1.61655241825521e-06
-2.41098687721581e-05
-6.23093435333352e-06
-1.48645130540338e-05
-1.98433829407895e-05
-2.63193122168128e-05
-1.03090325049871e-05
-2.5160896570043e-05
-1.82124292113416e-05
-1.81546364093099e-05
-1.25165808827375e-05
-2.52295127436916e-05
-3.01973027535885e-05
-3.64033267434626e-05
-2.63966769645358e-05
-1.23973305475357e-05
-1.9823261103255e-05
-1.64220177218096e-05
-1.06411177908463e-05
3.51173012657055e-07
-2.46233688343116e-05
-2.42057808658685e-05
6.56960798810689e-06
-2.11944381381578e-05
-2.3557317346677e-05
-1.62678423761181e-05
-3.02320589567461e-05
-3.47273740606941e-06
-1.5880499343322e-05
-1.10809545366689e-05
-1.39812485419265e-05
-6.98317174908774e-06
-9.42100738394096e-06
-1.08075784078888e-05
-1.90881672219364e-05
-3.61149929333826e-05
-2.45420427956714e-05
-9.80351611125001e-06
-4.70699498841509e-06
-2.42355251988959e-05
-2.8771608602332e-05
-1.85125156746142e-05
-3.63614328581244e-05
-2.62395072330068e-05
-2.22911576650774e-05
-8.24666171748175e-06
-2.14167015057357e-05
-1.65617195751339e-05
-2.74303208333381e-05
-1.26715978304672e-05
1.37828475383544e-06
-2.17321119489981e-05
-2.78907072125205e-05
-2.9800552113998e-05
-1.76565802472327e-05
-1.42852641069621e-05
-1.78873237148248e-05
-2.81215152887837e-05
-1.77040419103304e-05
-3.02472808316424e-05
-2.68211850322458e-05
-1.29368688310782e-05
3.73228738538895e-06
-2.34461740330876e-05
-2.26935748615164e-05
-2.49506374317499e-06
-4.66619311962805e-06
-1.42599918787791e-05
-1.05810642413558e-05
-2.02072920272663e-05
-1.62064484630196e-05
-4.16996165082819e-05
-2.19649327729869e-05
-1.34177257865135e-05
-1.50059830911309e-05
-2.33734975867958e-05
-8.50944513717871e-06
-2.98864266378777e-05
-1.22574128758994e-05
-9.71719580851359e-06
-1.87447750507034e-05
-1.26654431607083e-05
-1.86586507246168e-06
5.27256722014586e-06
4.91780273470778e-06
-1.30541578739268e-05
-1.13392211441261e-05
-6.5017399851664e-06
-1.50252179410111e-05
-2.74342763628242e-06
-2.05001416251639e-05
-3.0836521525021e-05
-1.43007416389195e-05
-2.46630494337091e-05
-2.90398651721721e-05
-5.87375722953934e-07
-1.19466222734281e-05
1.3601219861254e-05
-1.15300052588441e-05
-3.092185610626e-05
-1.9185540008653e-05
-1.92749829768759e-05
-9.60199033175917e-06
-1.24077437303294e-05
-1.20832754089779e-05
-1.74185237560275e-05
-3.12825899010082e-05
-1.36710167544973e-05
-6.9780738729799e-06
-1.67963337399654e-05
3.80566633296088e-06
-2.34956696071646e-05
-1.12626247841358e-06
-3.59650476928208e-05
-1.06158611122079e-05
-4.18266169224845e-05
-1.83943902764953e-05
-1.81042737538869e-05
-1.231996559938e-05
-9.42762181862322e-06
-1.29684302103838e-05
-1.2495360766929e-05
-2.60468310254207e-07
-2.53451127725695e-05
-4.39835038359435e-05
-2.74358094714704e-05
-4.47651022407731e-05
-1.32915560617819e-05
-1.99704565948276e-05
-4.22239523919624e-05
-2.07235471005099e-06
-2.68147111513251e-05
-1.51596508832355e-06
-1.78744096638826e-05
-4.11803372028446e-05
-2.51082660742585e-05
-3.78277311744758e-05
-2.01513756974272e-05
-2.66863856276551e-05
-1.18230742184389e-05
-4.6474045439846e-05
-1.49320711935547e-05
-3.31291523403063e-05
-6.9545634034551e-06
-3.04591273936369e-05
9.44486067213319e-06
-3.25311755730805e-05
-1.29994921288528e-05
-3.74167160147717e-05
-1.4067587350205e-05
-2.30698945266085e-05
-3.25115921575058e-05
-1.95237398206813e-05
1.30986027862675e-06
-1.83599988847923e-05
-3.59996584788946e-05
-8.92440185339606e-06
-1.76803645973033e-05
-7.03418823492071e-06
-2.09656546398501e-05
-2.19026097045473e-05
-8.09521952395227e-07
-2.29204293567489e-05
-2.56092619456662e-05
-4.19734273144576e-05
-1.41262226421315e-05
-2.14248839088416e-05
-1.29580580659415e-05
3.97893748390038e-06
-2.66942877663037e-05
5.73002326682789e-06
-1.80708708512819e-05
-8.99218108315721e-06
1.39324608043612e-06
-6.56871634322206e-07
-1.40950094691863e-05
-1.33997492359957e-05
-2.20957018378701e-05
-2.29899520357429e-05
-2.09320853489986e-05
-1.00108682727724e-05
-1.41593911661093e-05
-9.95041987188935e-06
-2.29271068021248e-05
-2.10042810199333e-05
-2.75151749810233e-05
-1.177873589756e-05
-3.02366849439817e-05
-1.16219252429604e-05
-2.84431632717475e-05
-2.59510976383693e-06
-2.77762069208114e-05
-1.2956905227994e-05
-2.65169509053901e-06
-1.83746657243694e-05
-9.30921632656224e-06
-2.77793935981319e-05
-2.22135138005578e-05
-2.30284630208096e-05
-2.60827959849196e-05
-1.82441111650625e-05
-2.45740911314476e-05
-2.72076206956071e-05
-3.56911856173673e-05
-4.23634176558449e-05
-2.18072876269431e-05
-8.39302885403925e-06
-5.64630303460951e-06
-8.75050952246072e-06
-1.86936279076138e-05
-1.07081719901096e-05
-2.43947307966432e-05
-1.11349896711019e-05
-2.5838167509532e-05
-1.83442315749007e-05
-1.69947086258804e-05
-1.8770971975487e-06
-2.40734375348326e-05
-2.53563112065847e-05
-1.86017764322961e-05
-1.07272427254059e-05
1.03642989787614e-05
-7.35567863888959e-06
-3.49638721748244e-05
-1.14045555230976e-05
-9.95658019119878e-06
-2.24801947917074e-05
-3.25790256822416e-05
-1.07665914498483e-05
-1.00988691191898e-05
-2.88636107363846e-05
-2.54026751187229e-05
-1.30363560234303e-05
-2.61422354166699e-05
-1.90344167364379e-05
-2.90069186673131e-05
-1.9828872031563e-05
-1.60935310851446e-05
-1.31667117464727e-05
-7.4195937249693e-07
-2.90062926970222e-05
5.59278382242213e-06
-2.56978765814671e-05
-3.28536506926533e-05
-3.15725688868024e-05
-3.41379755713296e-05
-7.74829594272822e-06
-6.37299563479313e-06
-3.64510482876001e-05
-1.77855471806568e-05
-3.58583401888723e-06
-3.17521977526947e-05
-2.67681962052011e-08
-2.16268401331181e-05
8.4827504983991e-06
-6.05116710342323e-06
-1.935211988867e-06
-1.16833700235572e-05
-9.21439730976028e-06
-3.24694691127364e-05
-1.95023585984855e-05
-8.23619184042574e-06
-2.29980940297702e-05
-2.61654175180075e-05
-2.91931174646943e-05
-2.78495198936965e-05
-1.45569980625428e-05
-2.0339397914008e-05
-2.84453220230569e-05
-2.11830776268192e-05
-1.03739870792634e-05
-1.62836224722553e-05
-1.57439342880441e-06
-1.29907504741169e-05
-2.58681351779639e-06
-2.01632016130818e-05
5.12916163966195e-06
-1.50076774793852e-05
-2.15120153613353e-05
-1.76510669188104e-05
-3.00197235771826e-05
-9.27612299388664e-06
-3.92070797075015e-06
-3.82563330511024e-05
-9.0555773419548e-06
-1.56530481400717e-05
-3.90573160205528e-05
-2.54429905115885e-05
-2.02543393373718e-05
-2.32177771032996e-05
-1.19309331514566e-05
-3.80348761653675e-05
-2.47794679509841e-05
-2.00903502345697e-05
-1.2305955186903e-05
-1.33038565064782e-05
-1.98282258285697e-05
-5.75700580788472e-06
-2.93267545376951e-05
-4.17609425451663e-05
-2.66507170463033e-05
3.42940435308401e-06
-2.7256235844285e-05
7.98106211329485e-06
-1.17965259296108e-05
-2.87145548141023e-05
-1.01677504057612e-05
-2.02831953136734e-05
-1.87164464956505e-05
-1.78051789072945e-05
-4.62661293997419e-06
-5.40479575745301e-05
-2.54693962631512e-05
-1.75641663819728e-05
1.15913696487967e-06
-4.74013631422689e-06
-2.57316255934755e-05
-1.46959561780856e-05
-3.5588932486326e-05
-2.68015408404876e-05
-3.87748991347217e-05
-3.44031403120643e-05
-2.76392711077287e-05
-4.22133648597054e-05
-1.04183247911641e-05
-2.19859109360334e-05
-1.46675566841792e-05
-3.67552533689412e-05
2.78126118596301e-06
-2.98928042631018e-06
-1.63208482165825e-05
-1.8885217574049e-05
-1.0714649230083e-05
-1.9809734500322e-05
-1.76318000110126e-05
-2.92683586343007e-05
-1.62955107752647e-06
-5.28086791227516e-06
-1.9432852333412e-05
-3.32714485600437e-05
-1.08128332148379e-05
-1.54954838392978e-05
-1.67296678031955e-05
-1.15307720841205e-05
-3.54515660332066e-05
-2.24701926945684e-05
-2.55379502215381e-05
-1.64160136534618e-05
-1.26911557663049e-07
-2.16406587272377e-05
-1.88252029351322e-05
-2.52050600725438e-05
-1.10555788646148e-05
-9.76951921582767e-06
-2.75550081435663e-05
-5.36081311329389e-06
-6.29544043674425e-06
-2.30766967132056e-05
-1.81284007294537e-05
-1.50444010703698e-05
3.18108177939025e-06
-3.0342860748568e-05
-1.5247770663744e-05
-1.66270049933115e-05
-2.61425565697628e-05
-6.97260574564392e-06
-3.72942288337668e-05
-3.47642112337714e-05
-5.05545064087186e-06
-4.24517696068465e-05
-1.87233885578807e-05
-1.98313346887932e-05
-2.14261367200659e-05
-3.39056953646978e-05
-3.58401276897844e-05
-1.9628905765388e-05
-2.55414691866956e-06
-3.37266234925663e-05
-1.74380734690959e-05
-8.25981474363017e-06
8.0008425053621e-06
-2.10884461142311e-06
-4.10767181983237e-05
-2.63584510813184e-05
-3.13234506228507e-05
-1.66331816318588e-05
3.01790432421057e-07
-1.83291924245055e-05
-2.2188456888301e-05
-1.72599775929312e-05
-2.47001557171522e-05
-2.14585926424391e-05
-2.91786118360442e-05
1.51855783133579e-05
-1.80504013687963e-05
8.94099679316898e-06
-1.41787126126761e-05
1.49588999649866e-06
-2.72741955348876e-06
-8.01717898328604e-06
9.16675554858539e-06
-1.86560219863159e-05
-2.57645398353678e-05
-9.07271208561191e-06
-2.8887751222361e-05
-3.5525071049727e-05
-2.45389527435722e-05
-1.70137151157707e-05
3.18683594153788e-06
-9.98840909278265e-06
1.10342255880956e-06
-2.79812243358677e-05
-1.88476845842442e-05
-4.0141367059547e-05
-2.50418311773799e-05
-7.54189837327163e-07
-2.57129126200366e-05
-1.78227253494739e-05
-1.52455019542222e-05
-3.17231101501044e-05
-2.31072151521799e-05
-3.61012850444346e-06
-1.72152308203989e-05
-1.46390473166477e-05
-2.33432580673806e-05
-6.83636247487724e-06
-1.163517112224e-05
-3.29285840951984e-05
-4.55089461055321e-05
-3.33760785390188e-05
-2.74965131345623e-05
4.93067247102696e-06
-2.15757549405097e-05
-1.07923512033355e-05
-1.43795067254719e-05
-3.16653780436406e-05
-2.98140147055704e-06
-2.33122918797396e-05
-1.14210908716203e-05
-9.60740007161267e-06
-2.1445906472913e-05
-1.80144595556387e-05
-2.77253780579956e-05
-2.12894476186357e-05
-1.12661495511703e-05
-1.96601750666161e-05
-1.09991013527083e-05
-4.22546696587104e-05
-1.93726503099488e-05
-1.85842771581294e-05
-1.83224706525897e-05
-8.26207780364309e-06
-2.87594720292295e-05
-2.69896175326446e-05
-2.49233244421002e-05
-3.25196403656049e-05
4.00455289770012e-06
-4.04795253442539e-05
-1.39500231415317e-05
-2.08301824485416e-05
-3.07115683114284e-05
3.52127262385488e-06
-2.58045976946077e-05
-2.11006600978953e-05
-5.06487887809139e-05
-2.60155227342118e-05
-1.32037164264868e-05
-3.0164522215783e-05
-2.89510784762287e-05
-4.66006174019641e-05
-2.62629401646417e-05
-1.34707883912211e-06
-2.38018005735858e-05
-3.84142789709788e-05
-3.15017757651493e-05
-2.289059885146e-05
-1.73705314035704e-05
-3.03063463421607e-05
-3.68075955185138e-05
-4.3333841632631e-05
-2.37427197599811e-05
-1.15977953371145e-05
-5.93440490329828e-06
-2.52968674305243e-05
-6.40655186052275e-06
-4.73610883037532e-05
-1.0730343793534e-05
-2.75027112705233e-05
-1.91069016628497e-05
-4.40664128062363e-06
6.88535702536661e-07
-2.27095028218767e-05
-1.96423343438615e-05
-2.01871043915148e-06
-1.3657222641267e-05
-2.04952104104602e-05
-2.26873413253546e-05
-7.10622519966572e-06
-3.40897376542972e-05
-2.501028602e-05
-1.73437602860434e-05
-2.32977572099391e-05
-2.24322126645686e-05
-2.93148612790878e-05
-3.08589913652066e-05
-1.06633565294187e-05
-2.15320253704404e-05
-1.05731162729289e-05
-2.96042528232294e-05
-3.07908139870363e-05
-1.96892681384721e-05
-2.66109639003551e-05
-5.18183816235853e-05
-3.43379658282555e-05
-2.19343425165107e-05
-4.35407695568195e-05
-2.21751728662711e-05
-1.27546745791602e-05
-2.21896761042478e-05
-1.08214236790672e-05
-5.96136426639829e-06
-2.67474249451268e-05
-1.7154896426726e-05
-1.08281344580533e-05
-4.90539243839359e-06
-1.20350079813069e-05
-8.73305366242736e-06
-1.79622564856991e-05
-1.45326376702253e-05
-1.03000284671224e-05
-1.77868344384215e-05
-1.5070036838786e-05
-2.72252324851613e-05
-8.50461859185402e-07
-8.76563279833391e-06
-2.721562368787e-05
-1.75471674899962e-05
-1.36779995851758e-05
-2.9284162422683e-05
-1.29687695879856e-05
-2.26915946379332e-05
-1.00223408408237e-05
-3.11971544836164e-05
-2.86693833648087e-05
-4.34847032460658e-05
-2.53908188028313e-05
-4.69771088406764e-05
-6.91689032763947e-06
-4.91303910826382e-06
-1.5833936308209e-05
-2.88432149593489e-05
-1.2911559582628e-05
-2.40792244284534e-05
-3.11827736718887e-05
-4.92086764119368e-05
-1.38899871664399e-05
-1.11669739200847e-05
-1.67310374571906e-05
-1.33860533855229e-05
-2.15767296629516e-05
-1.28074236525812e-06
-2.52145540137781e-05
-1.50203878633399e-05
-1.30495152665464e-05
-3.32264236584888e-05
-1.69183026797276e-05
-1.22666418712923e-07
-1.32673546930645e-05
-1.31301495661848e-05
-2.21136871868393e-05
-3.32451398639253e-05
-1.8170524608843e-05
-1.01011940585933e-05
-1.34336330756114e-05
-2.52364949653502e-05
-7.63381614397177e-06
5.37972536040694e-06
6.99951286047396e-07
-1.79187599800113e-05
-1.38564474623855e-05
-2.36508841890949e-05
-3.35669253912652e-05
-6.25831004420754e-06
-8.25176292933253e-06
-1.28796455987195e-05
-5.51017548374298e-06
1.49354173657887e-06
-2.88979726398293e-05
-2.17911926515687e-05
-1.70712121564781e-05
-2.48939755671218e-05
-4.66030213104543e-06
-4.58832016127393e-05
-6.18188883541725e-06
-1.28764522708257e-05
-2.02173741729957e-05
-1.00281558783993e-06
-5.02789015759002e-06
-1.89528875722718e-05
-8.92605807677577e-07
-1.55891731153635e-05
-3.30523319137463e-05
-3.11759286604308e-05
-2.14128140367055e-05
-1.7515394819557e-05
-1.00513129176446e-06
2.37966250122808e-06
-1.4377046944019e-05
-2.56044462751943e-05
-1.48742711459819e-05
-1.62768045643122e-05
-8.3573795927855e-06
-1.32291567418344e-05
-1.4030296833702e-05
-1.80964905269961e-05
-7.59547837952747e-06
-4.14478974968967e-05
-1.19296727557393e-05
-3.07511812219845e-05
-5.64555619558995e-07
-3.2566344915308e-05
-8.92256102041113e-06
-4.39658856044244e-05
-2.41516044090339e-05
-1.86842482012011e-05
-5.02929033444563e-05
-2.28321608509158e-05
-3.07505611261543e-06
-1.52471695054583e-05
-2.45882652824241e-05
-3.06495692549682e-05
1.5628237467736e-06
-2.37783259205035e-05
-4.48339731332309e-05
-7.83638937674046e-06
-3.00189241538981e-06
-2.2222845409564e-05
-2.383135137712e-05
2.4829024763139e-07
-2.24076494328346e-05
-5.61126680287327e-06
-4.52850670640097e-06
-7.68696465893901e-06
-4.38130108390331e-05
-3.46731719399588e-05
-5.93477936938354e-06
-2.5826405432718e-05
-2.9522480362433e-05
-2.57053980781315e-05
-3.95748782780803e-05
-1.49473958720728e-05
-2.38890561853335e-05
-2.21809772203211e-05
-2.08856970685641e-05
-3.38468239655734e-05
-3.40218466797937e-05
-1.70601696896225e-05
-3.96849514361831e-05
-3.59233413812927e-05
5.77091271162981e-06
-1.84534650455535e-05
4.44820797045407e-07
-3.13557747426792e-06
-6.22595225687692e-06
-2.6095245325384e-05
-2.87598983182236e-05
-8.50467109627603e-06
-1.34827078118095e-05
-5.26929451788552e-06
-7.99420949145152e-06
-3.8443210696624e-05
-6.78536958173809e-06
-2.48968670498618e-05
-1.24685992729889e-05
-1.55770975913288e-05
-1.69469588722346e-05
-3.36843540444598e-05
3.17408244026926e-06
-2.15715841389209e-05
-2.10078120870308e-05
-2.3806215610993e-05
-2.55650807875015e-05
-1.38565963825144e-05
-1.36028356911067e-05
-8.9839271567928e-06
-2.68495703761214e-05
3.02982180770711e-06
-2.53281031197758e-05
-2.96766030922193e-05
-2.78254157565365e-05
-2.57803985471065e-05
-1.80414723057887e-05
-2.26028013463865e-05
-4.16514605107155e-06
-1.35907286006363e-05
-1.60673935056865e-05
-9.986906289661e-06
-2.26186860313514e-05
-2.38687747521376e-05
-9.57524313141985e-06
-2.34597758806699e-05
-1.9186259460584e-05
-2.42967941384296e-05
-1.29247539815584e-05
-1.72254182148295e-05
-1.17780971323579e-05
-1.12124122335897e-05
-1.51119241440147e-05
-5.07942399979279e-06
-7.80681845998533e-06
-1.64498270176151e-06
-2.00033568817299e-05
-3.37573184020411e-05
-1.02245374665117e-05
-1.42926854379187e-05
-2.33926114970696e-05
2.12530787124441e-06
-1.08795677322312e-05
-1.64835893426344e-05
-3.40699809002356e-05
-3.69459368065141e-05
-1.75668253546695e-05
-2.09408268733185e-05
-1.38833091268756e-05
-1.10812367880544e-05
-5.78106979311678e-06
-1.08536089701824e-05
-3.33397455194545e-05
-2.36595920038417e-05
-1.26554145037064e-05
-1.37214569887605e-05
6.90246735315827e-06
-4.40390804946296e-06
-2.92682820181652e-05
-2.16500395582889e-05
3.56147330706067e-06
-1.81691176388845e-05
6.80212620875188e-06
8.28829462870506e-07
-7.30051195805215e-06
-6.75441602965373e-06
-1.61030425587742e-05
-5.59472776669401e-06
-2.69694946253166e-05
-1.09246130884964e-05
-3.43245755132164e-05
-8.81748046249514e-06
-2.05943805648435e-05
-1.03469170663083e-05
-1.85954933901811e-05
-8.36773814082257e-06
-2.43377049045261e-05
-2.32753215472663e-06
-2.19929939053871e-05
-8.52560670819889e-06
-2.19843377072561e-05
-2.11272973631624e-05
-3.15540838952184e-05
-3.03341273293912e-05
-2.82193301603847e-05
-1.54415289525998e-05
-2.82989708507124e-05
-1.2336901077915e-05
-8.07475858014404e-06
-6.47364447998277e-07
-9.69473641637971e-06
-3.41440631206214e-05
-1.72078246085385e-05
-3.96820965631221e-05
-2.92516937551814e-05
-3.31328124754991e-05
-2.04115038993772e-05
-7.16335099002826e-06
-1.09510339097444e-05
-1.49010328008617e-05
-5.56622992185289e-06
-3.40558468211915e-05
-3.25545174335011e-05
-4.05502809088811e-05
-7.03930577294115e-06
-4.12316075331689e-05
3.69594211253763e-06
-3.79089914253829e-05
-2.0383783981711e-05
-6.3843095431613e-06
-2.59943273581455e-05
-2.06650978049078e-05
-1.43074648886552e-05
-1.30929938115001e-05
-1.65645625473924e-05
-1.39853980137816e-05
-2.81658251989058e-05
-1.39669548988207e-05
-1.65002397104744e-05
-2.15362488423965e-05
-2.16474987927253e-05
-9.02967386214632e-06
-3.55008946857252e-05
-3.10262876729901e-05
-2.81708358753377e-05
-3.11075193242312e-05
-1.6738740733433e-05
-3.78715798303777e-05
-2.34068186381899e-05
-2.87171366052376e-05
-2.35467636786392e-05
-1.76807007051026e-05
4.24893483893142e-07
-1.59743103598311e-05
-3.31233439327277e-05
-1.99880717267236e-05
-2.032472072782e-05
-7.72973672216012e-06
1.35520248766154e-06
-2.51481005925771e-05
-2.05663593239339e-05
5.23344849612371e-06
-1.65355933889461e-05
-9.30444282576102e-06
-2.31596033156944e-05
3.47099061194006e-06
-1.25131031426683e-05
-3.06908164873233e-05
4.8969107446378e-06
-3.05689052414711e-05
-3.28362148854946e-05
-4.66701824004333e-05
-4.98141816732758e-05
-8.10329134430594e-07
-1.67013387583992e-05
-2.52015985413243e-05
4.46779556342251e-06
2.57763846674844e-07
-1.46368531237054e-05
-2.56714286932533e-05
-1.04875838486117e-05
-1.86129272988674e-05
-1.94615700418183e-05
-1.2220978385451e-05
-2.87034168213049e-06
-7.22866361253549e-06
1.02351518178262e-06
-1.98967080342205e-05
-2.13569570596144e-05
-1.49587788739354e-05
-1.83746546597181e-05
-1.62576807645872e-05
-2.5719591804881e-05
-4.13478808599178e-05
-2.74715499413109e-05
-3.2971285659336e-05
-4.25724369398103e-07
-4.39887369510911e-05
-4.10773087684123e-05
-3.55460597436294e-05
-2.72682788952079e-05
-2.34683044628382e-05
-2.80941300576076e-05
-2.65467350309613e-05
-4.33395353051664e-05
-2.72727256587382e-05
-4.36249641789473e-06
-1.51949678264628e-05
-2.14820523131971e-05
-5.29528723147567e-06
-9.10468645581321e-06
-1.21678394869981e-05
-1.1546792299371e-05
-2.39939474615257e-05
-9.77508976620479e-06
-1.51858259458724e-05
-1.73559463704697e-05
-2.69680603854335e-05
-1.25068885078678e-05
-5.13800425395886e-05
-9.85107924760981e-06
-3.40028809786233e-05
-3.05151767403688e-05
-2.71208661902863e-05
-2.34463118792741e-05
-2.48479603061147e-05
-8.04472646759677e-07
-1.43730022560813e-05
1.129977251389e-05
-2.6615621249715e-05
-2.92016672969008e-05
-1.29395221976841e-05
5.25650870933694e-06
5.43718258520876e-06
-3.54692637377544e-05
-8.59227649208718e-07
7.38346160290104e-06
-1.30097287802652e-05
-2.90002952407461e-05
-3.24572306101934e-06
-2.67802012048442e-05
-1.7458547912888e-05
-9.41841928926056e-06
-3.93152341838688e-05
-2.36657905782318e-05
-2.51289642567647e-05
-1.8130790560295e-05
-2.84469607010454e-05
-1.34985554092921e-05
-3.14173458690464e-05
-1.55379798246232e-05
-2.77224545538031e-05
-2.9525295817693e-05
-5.8168915505467e-06
-1.15714891732495e-05
-9.82053752855883e-06
-2.53496791555889e-05
1.95779155471729e-05
-7.49987263090161e-06
-1.62772256202905e-05
-3.14214480580769e-05
-3.01422672327521e-05
-2.68398178655387e-05
-1.2350545379886e-05
-8.94507590294742e-06
-9.59539502625232e-06
-3.16554132071694e-05
-3.66630383877705e-05
-4.51445736805122e-05
-2.45034735206303e-05
-2.54631619491506e-05
-2.37328789134975e-05
-3.3460822994266e-05
-1.98832851789757e-05
-3.11648492034824e-05
-3.49353490374264e-05
-4.09896020567914e-05
-1.83614714253252e-05
-2.18984622360884e-05
-2.20484529848338e-05
-1.44277920373226e-05
-1.04394125123334e-05
-7.26750604082131e-06
-2.3373139784357e-05
-2.10823613265728e-05
-1.89829299972859e-05
-2.65664989358741e-06
-1.8103822907003e-05
-2.94832411586075e-05
-3.37947119010628e-05
-2.30119006898802e-05
-2.44742214801207e-05
-3.2101609405549e-05
-4.22377023070059e-05
-5.23954942873181e-05
-3.83734905876865e-05
-1.52343123224332e-05
-3.51827141799568e-05
-3.30607382699699e-05
-3.63220879652396e-05
-1.66444121279947e-05
-3.96816472047338e-05
-4.05721944338457e-05
-1.64461071026404e-05
-5.84869031744893e-07
-1.68513002560972e-05
-1.69670469214595e-05
5.25126284398611e-06
1.65621862607193e-05
-2.37597819587722e-06
-9.76503676510696e-06
-3.6741745792346e-06
-1.19839758651189e-05
-1.95829167435072e-05
-2.63231335998693e-05
-5.29529127811052e-06
-2.55444656252294e-05
-2.86710265095792e-05
-4.66021759097238e-05
-3.35635881295022e-05
-2.62086786734331e-05
-2.31569284752852e-05
-1.5940908889957e-05
-3.62286034429231e-05
-1.79321285899593e-05
-1.92141211317087e-05
-1.11216808769926e-05
-8.32681737530243e-06
-2.63111160001813e-05
-7.29167127909728e-06
-2.51021241143286e-06
-7.43985659158814e-06
-1.40219831094377e-05
-6.48001401719519e-06
-1.0486070344167e-05
-1.1273074858418e-05
-1.87440945117903e-05
-1.1678589439423e-05
-9.5095094698971e-06
8.60384205655677e-06
-5.739894919665e-06
-1.44126346135328e-05
-1.71169891864414e-05
-3.49513979091863e-05
-5.23874193371969e-06
-1.80428173086905e-05
-1.5135315822695e-05
-1.49847223768842e-05
