# Supplementary material for: Research on computational propagation and identification of mine microseismic signals based on deep learning
Source: PLoS One. 2025 Oct 22;20(10):e0334641. doi: 10.1371/journal.pone.0334641 (PMC12543183; doi:10.1371/journal.pone.0334641)
Supplement: S1 Data — (ZIP) [file pone.0334641.s001.zip › 000100500000991.xlsx_0.txt_24.txt.txt]

-1.42509132564429e-05
-1.30775919458632e-05
-1.75835471889878e-05
-1.04623302212024e-06
-2.44412582486757e-05
-4.75875925514582e-05
-1.73179500820893e-05
-2.68375699684006e-05
-2.16455737802422e-05
-1.90505547889502e-05
-1.06721534946399e-05
-2.03602295234745e-05
-1.22603710250895e-05
-8.19655580553126e-06
-1.82725990883573e-05
-2.93719215755929e-05
2.6887199852432e-07
-1.53779657130683e-05
-2.41222066202131e-05
-1.57172882041753e-05
-3.14270150959407e-05
-2.72857995301531e-05
-2.6231051384796e-05
-1.1981819786788e-05
-3.92899449109634e-06
-3.60609406000818e-05
-2.24262128722096e-05
-2.04131936296803e-05
-1.71550121251898e-05
5.40851048511314e-06
-1.29519607783273e-05
-8.24590733868802e-06
-8.35855275557169e-07
-2.75481987952971e-05
-1.26831147070386e-05
-1.50164786308455e-05
-1.21343853759904e-05
-2.10129501156437e-06
-3.78414888542732e-05
-2.63046055262227e-06
-3.49650656507111e-05
-1.41854685195194e-05
-3.20862310980757e-05
-1.93810242852611e-05
-1.42869471928168e-05
-1.59348652375852e-05
-2.00261960994729e-05
-3.12306581434665e-05
-1.52539013412538e-05
-4.40786942393356e-05
-2.73110030356838e-05
-1.63337115540571e-05
-2.80177082073296e-05
-2.3305333371014e-05
-1.79635205160859e-05
-1.67092507044667e-05
-2.29169799085841e-05
-1.51216512476622e-05
-2.93244638415815e-05
-2.09125060450775e-05
-3.43647844044175e-05
-1.55811964992647e-05
-2.347532548404e-05
-2.24735721205059e-05
-2.53516877075169e-05
-1.42698429865696e-06
-1.35536576812635e-05
-2.40255128214894e-05
-2.63135665318403e-05
-2.17818653777135e-05
-2.76318915135914e-05
-3.41871170119879e-05
-3.61292137231783e-05
-2.59792024658928e-05
-3.13491162008987e-05
-1.4675102515362e-05
-1.35975000786518e-05
8.16922815701577e-06
4.54358576239582e-06
-3.77303292238405e-05
-1.32792533058206e-05
-1.90154121465332e-05
-1.71455122036211e-05
-1.10292752118287e-05
-5.70678408079103e-06
-2.25110581429847e-05
-3.37533931627916e-05
8.79340224696593e-06
-1.69620182914473e-05
-2.12099899834401e-05
-1.64355784824883e-05
-3.00611456375072e-05
-2.64369172048778e-05
-2.32290773450418e-05
-8.05054463625839e-06
-1.38788433187454e-05
-3.61957165082574e-05
-2.59364522724781e-05
-1.31965306433808e-05
-2.46932380278419e-05
-2.09459031348073e-07
-3.11409230578726e-05
-2.86816261446939e-05
-2.92528742228243e-05
-1.08456070722162e-05
-2.48906235978842e-05
-1.41243546442852e-05
1.42495116957818e-07
-1.8375647219914e-05
-3.09919366220116e-05
-3.25263627040002e-05
-9.40494547265088e-06
-2.24975009339067e-05
-1.35383985208194e-05
-2.7001755782539e-05
-3.44146799468329e-05
-1.71800568360664e-05
-2.47763349481934e-05
-2.07172325062036e-05
9.89826818729823e-06
-1.84269002582201e-05
-1.92330782406233e-05
-9.8991423807739e-06
-1.63164436706793e-05
-3.66247764276577e-05
-3.12882394004561e-05
-2.24757430319222e-05
-2.33909930502927e-05
-9.69602047908506e-06
-1.02324876300486e-05
-1.82930392721883e-05
-1.22543141128493e-05
-1.05272084878508e-05
-2.80483179230947e-05
-2.56550318812888e-05
-4.84188481218783e-06
-1.40736230337293e-05
-2.79255419518367e-05
-2.54401470513541e-05
-2.82312099932935e-05
-3.4487213506563e-05
-1.05003947610729e-05
9.44989184550893e-06
-2.22074121770464e-05
-4.55571283091453e-05
-2.49755684531815e-05
-1.65088150880227e-05
-2.52492774201591e-05
-2.53552531291925e-07
-1.94741619665011e-05
-2.87853730297724e-05
-1.70273823154656e-05
-1.36984225302098e-05
-1.19839479461678e-05
1.73495490967822e-06
-2.97326832482078e-05
-1.22107363439115e-05
-2.31699696773815e-05
1.4407660008917e-05
1.25226562511461e-06
-1.59501962617552e-05
-2.1466920901768e-05
2.63530870112857e-07
-1.39433348665002e-05
-3.16188314000324e-05
-1.34785068122386e-05
-1.27416143049349e-05
-3.48453373656163e-05
-1.98464980536194e-05
-1.53992256991032e-05
-8.0587548261753e-06
-3.91483705690968e-05
-2.13291928926672e-05
-2.38245626419096e-05
-1.59347196358821e-05
-1.00017253490129e-05
-1.42510560245959e-05
-2.67219889247223e-05
-1.52216684459192e-05
-2.15456848712725e-05
-2.30576875071917e-05
-2.09171366941167e-05
-1.67178873045974e-05
-9.03999336891444e-06
-2.23448614741853e-05
-2.61511255863646e-05
-2.38431601330732e-05
-1.19485103203895e-05
-2.5058128061711e-05
-2.89446432282115e-05
-6.36705052393477e-06
-9.12944380284804e-06
-1.86426394315624e-05
-2.35199241014613e-05
-7.80827498354611e-06
-2.25929307474795e-05
-8.51728218885268e-06
-3.71545776032162e-05
-2.7265087909453e-06
-3.23175723907601e-05
-5.0590273236891e-05
-2.25635564553299e-05
-1.49960267612854e-05
-2.35744686089333e-05
-1.83947822088818e-05
-1.26217269074361e-05
-2.92671169623616e-05
-4.0716139784015e-05
-3.21112763237503e-05
-3.09758935240843e-05
-2.73796230854508e-05
-8.94180399692727e-06
-1.52592031732564e-05
-1.39541446751278e-05
-1.02112360970385e-05
-2.13069536378639e-05
-2.72833910701416e-05
-3.12857998018525e-05
-2.06448754789978e-05
-1.90700173215644e-05
-2.5535997217542e-05
-5.14307623065048e-06
-2.77981029022736e-05
-2.18078116284873e-05
-3.45783440113118e-05
-1.36339634422477e-05
-2.36673174118303e-05
-1.91670175060756e-05
-7.30651395881382e-08
-2.32099818877084e-05
-2.40417273579037e-05
-1.24346422998706e-05
-2.75441453648449e-05
-2.16931279136382e-05
-2.71895160929021e-05
-2.28684054174022e-05
-1.10879703365045e-05
-3.0724643934401e-06
-1.89568539910209e-05
-3.3763244805758e-06
-2.66032764729802e-05
-1.980667780476e-05
-2.07033631271682e-05
-6.62742140131277e-06
-1.35043938783911e-05
-1.42164528262442e-05
-1.50984145854463e-05
-9.19002653373261e-06
-4.18054930849439e-06
-1.25630596030238e-05
-1.9187041760251e-05
-2.98308595114812e-05
-3.49706574810333e-05
-9.16013673045968e-06
-2.28257498944242e-05
-1.7421522730228e-05
-1.26348384793401e-05
3.15774265990453e-06
-2.07853296078617e-05
7.97415775687861e-06
-2.73708270027017e-05
-2.35951180985438e-06
-1.90918460205114e-05
-1.851659714975e-05
-1.93449592246292e-05
-3.27766244629007e-05
-3.65272891057509e-06
-3.28458015351646e-05
-1.93114781979067e-05
-1.70017577932992e-05
-9.30329652724983e-06
-1.81743510143449e-05
-1.40647231958961e-05
-6.19568727927151e-06
-1.05148670501952e-05
-2.90669088381742e-05
-2.18395881592225e-05
-1.39791844501772e-05
-4.73054240915365e-05
-2.27918425053832e-05
-3.22459494766478e-05
-2.30993723164255e-05
-3.0889624404499e-05
-1.96145213626217e-05
-1.64443311974958e-05
2.55196211089825e-06
-3.22551352325634e-05
-2.01864030260156e-05
-2.30658439565932e-05
-2.87760191426924e-05
-2.2618869430571e-05
-2.2839454879021e-05
-6.83404483038932e-06
-1.44308220177543e-05
-2.80489018963745e-05
-2.463922082372e-05
-1.39251222287235e-05
-1.78952496723291e-05
-4.15628215790385e-05
-1.18017566199351e-05
-2.04282791209796e-05
-1.53386774014069e-05
-2.35475677964199e-05
-3.22668423703647e-05
-1.81800519573836e-05
-1.57643855164433e-05
-2.1011618060145e-05
-2.51811211004547e-05
-2.05738903702027e-05
-3.34797541322509e-05
-1.06454036907585e-05
-1.41581353730574e-05
-1.2050769989094e-05
-4.29537488598401e-05
3.91467322663926e-06
-5.87370522693454e-06
-1.65654091044014e-05
-2.56216114584973e-05
-7.05482105085885e-06
-1.18258420600425e-05
-3.98088631193531e-05
-2.86791411121571e-05
-2.13004688817611e-05
-2.68065705897893e-05
-4.0761921757029e-05
-1.58027143051249e-05
-1.90736319937385e-05
-3.58316357391642e-05
-1.92285532958889e-05
-2.2637073924711e-05
-3.22316720989926e-05
-2.02728548293297e-05
-1.01271748775485e-05
-2.45925076474829e-05
-2.86778727380255e-05
-1.47102126555881e-05
-1.6437032053764e-06
-6.31029293293606e-06
-1.32378436284473e-05
-2.48985826175122e-05
-4.42261873801083e-05
-2.15693275730602e-05
-2.12272752552921e-05
-2.68735627612122e-05
-8.92221175754308e-06
-3.30740343225691e-05
-3.28195209370808e-05
-5.44119411086662e-05
-1.67342084663175e-05
-1.80325451042133e-05
-9.56854015201693e-06
-1.89677460805475e-05
-4.03259593711621e-05
-2.2658161088084e-05
-6.45676509872904e-06
-1.67315179686808e-06
-2.72009439080672e-05
-1.7486456336074e-05
-2.84228826303899e-05
-2.09663451941162e-05
-2.42064768162293e-05
-2.60342310055302e-05
-3.73161242092205e-05
-1.4719634596007e-05
-1.12156880358562e-05
-6.83599142563592e-06
-5.61224626350849e-05
-3.64938840585483e-05
-1.85881534975759e-05
-1.7762946985511e-05
-5.68736466534498e-06
-3.00195691043569e-05
-4.41492136173638e-05
-2.3438109036762e-06
-1.14811687824652e-05
-1.3983082580902e-05
1.98261480844789e-07
-1.14834722548104e-05
-4.36340937945205e-05
-2.86917245218822e-05
-9.24786723698114e-06
-3.85286102139199e-05
-3.31497534235496e-05
-3.09381066116198e-05
-2.18759673525914e-05
-2.30029903538087e-05
-2.7812022196726e-05
-2.65717122994679e-05
-1.20057313584793e-05
-2.14619076386203e-05
-2.869196568373e-05
-2.63641414084282e-05
-1.48877254666908e-05
-1.81170404191922e-05
-3.86294892394895e-05
-3.0029327783195e-05
-1.79358691775014e-05
-4.58799567743013e-05
-3.47732272019914e-05
-1.49366187003061e-05
-1.85857561597861e-05
-1.19928768057401e-05
-1.73297003549482e-05
-5.1831968338419e-06
-1.39526143042336e-05
1.1771455055941e-05
-2.18650500125347e-05
-1.11192002272582e-05
-4.82877513432335e-05
-1.86358002718171e-05
-4.91469699983545e-06
-3.3531004496121e-05
-1.17414074216355e-05
-3.9423775337024e-05
7.38332761801962e-06
-1.0874500756785e-05
4.74722762542368e-06
5.50896097727775e-06
-1.11145562763529e-05
-1.28138621117906e-05
-1.65341531255251e-05
-2.78287070038316e-05
-1.9234915568438e-05
-1.23096415139706e-05
-5.6306241655263e-06
-1.16052945083309e-05
-6.10173665652547e-07
-1.81157425074029e-05
-2.20851281591346e-05
-7.57058305071247e-06
-3.96152066000426e-05
-2.3554349816045e-05
-2.27447396344507e-05
-3.76369307678427e-05
-2.17204663231009e-05
-2.76109618066847e-05
-2.02800667102949e-05
-4.43404562618609e-05
-2.46195673134665e-05
-3.49582700235538e-05
3.14517744434843e-06
-5.01020007432083e-06
-1.76159691822919e-05
-2.37724927120006e-05
-2.54418683724874e-05
-2.34716376689983e-05
-2.86879985236099e-05
-3.23323293081949e-05
-3.46754999662985e-05
-2.81584245165447e-05
-2.63485041379743e-05
-2.81106758534321e-05
-4.0688187962664e-05
-1.30945081510718e-05
8.44256986585113e-06
-7.09349891884722e-06
-1.10461709849087e-05
-1.37505329271207e-05
-3.58223243695328e-05
-1.29006184152752e-05
-3.43845116205311e-05
-2.12267436889323e-05
-2.48356518915022e-05
-1.60635457311119e-05
-1.04417184792453e-05
-3.13915392631527e-05
-4.52058450849921e-05
-4.21139172311123e-05
-2.59171041701135e-05
-2.18460870910921e-05
-2.03273523326119e-05
-2.08771226744783e-05
-1.82007013547198e-05
-1.89863056464369e-05
-1.14667416303056e-05
-1.05942543437897e-05
-5.39112307290167e-06
-2.56218318633765e-05
-1.8805556906481e-05
-3.62426098193242e-05
-1.95087878039225e-05
-2.92433186770957e-05
7.68731370932037e-06
5.88669677017119e-07
-7.11529884968692e-06
-2.38693124460068e-05
-2.46435484010662e-05
-3.30145985476534e-05
-4.29146695281764e-05
-1.07137750792723e-05
9.64939918613902e-06
-2.08108013577736e-05
-3.25563780649438e-05
-1.77255265277081e-05
-9.28775045220762e-06
-2.51573492857289e-05
-1.67884895410672e-05
-2.48260508108767e-05
-1.62820569267675e-05
-2.04737520505272e-05
-2.49434131755856e-05
-1.91884555755483e-05
-2.10558465184685e-05
-2.26563871402349e-05
-1.92030836504883e-05
-1.26232286649063e-05
-1.17873933960252e-05
-1.51615227795317e-05
-2.44091736222446e-05
-1.92644065345402e-05
-1.35910915699018e-05
-1.92584752542714e-05
-3.5752083673471e-05
-2.32977014750198e-05
-1.13374909401833e-08
-2.39821246433816e-05
-1.64463738214007e-05
-9.58999686895298e-06
-1.1698450238069e-05
-3.02176686751022e-05
-4.9839500449871e-05
-2.75197316313645e-06
-3.19620435168315e-05
-2.40880487468972e-05
-1.34569813968376e-05
5.83013483663965e-07
-3.52025132762817e-05
-5.12437722074091e-06
-1.7730289224529e-05
-5.90423709064254e-06
-1.09792540470597e-05
-8.05690929192732e-06
-2.2144886945286e-05
-5.25429828830299e-06
-3.3241630346303e-05
-2.72680275287403e-05
-2.34711784026566e-05
-3.42102907970618e-05
-7.06073184315245e-06
7.74204259355042e-06
-1.00060078384357e-05
-1.56908098189902e-05
-3.0323224648734e-05
-2.89844343029145e-05
-1.34290528955248e-05
-6.07269780787874e-06
-3.67367113951844e-05
-5.01584062739444e-06
-3.09767836173112e-05
-1.65898892608451e-05
-3.73205221905525e-05
-2.12979596549413e-05
-2.81590665454167e-05
-3.1634020569412e-05
-3.07445664085103e-05
-1.72811855960991e-05
-3.15939920804346e-05
-6.99831961561022e-06
-1.24649269835677e-05
-3.2854350508104e-05
-1.11771640046242e-05
-1.75964518417672e-05
-8.9497358984988e-06
-3.29117498019647e-05
-2.20543702813489e-05
-1.98995300746597e-05
-1.2293254854416e-06
-2.87673488416042e-05
-1.63123315699154e-05
-3.4598284660296e-05
-1.52458532588137e-06
-1.59544342248966e-05
-1.08207953327796e-06
-1.69431899384331e-05
-2.90636307735104e-05
-3.47082927445908e-05
-2.77427282427866e-05
-2.32073582477505e-05
-2.3685621809649e-05
-6.28111091289422e-06
-1.29388407418308e-05
1.36922756304388e-06
-5.01925447042493e-05
6.09811683978214e-06
-1.94507426572259e-05
-1.92702908223349e-05
-4.9038824082921e-05
-1.59509919175305e-05
-3.32557454683505e-05
-1.99854412516663e-05
-1.00243232447557e-05
-1.4786594381066e-05
1.56259829708172e-06
-3.31711285403758e-05
-1.97661059856199e-05
-3.29545195720236e-05
-2.6281373890066e-05
3.40881084845959e-08
-1.82639625640927e-05
-1.89020563966953e-05
-2.74299419085287e-05
-1.75143920402425e-05
-2.93786313402941e-05
-1.97854662772772e-05
-1.2237130029567e-05
-2.25773699168881e-05
-1.72258294347626e-05
-1.1964679596518e-05
-3.94842109516799e-05
-3.07616023334368e-06
-2.06190445475089e-05
-1.24534596577304e-05
-1.88423777566291e-05
-1.87932508612099e-05
-2.49603295980674e-05
-2.6044582523942e-05
-1.80251598212078e-06
-8.05317513594173e-06
-4.2812276834358e-05
-9.17279987517184e-06
-2.10234425971663e-05
-3.35551125926893e-05
-1.22710558146438e-05
-2.38557871896938e-05
-2.60061127974785e-05
-2.44420102152594e-05
-2.16521938519586e-05
-2.95827524020734e-05
-2.17520269041936e-05
-2.5795329485632e-05
-1.07627676444154e-05
-2.17927703630068e-05
-2.72602277401842e-05
-4.16074648628627e-05
-2.3754038635965e-05
-1.56341586860455e-05
-1.39486419146477e-05
-2.97841685522875e-05
-2.71861420162288e-05
-1.93162706854135e-06
-1.91942685600919e-05
-1.59011961505995e-05
-1.32028760705454e-05
-3.09997674068683e-05
-1.3473501317138e-05
-3.07829067545625e-05
7.83197809397708e-06
-1.55138754271634e-05
-5.77240702883572e-06
-2.51749044350569e-05
-1.61453023586956e-05
-1.00783144983732e-05
-4.38973354884642e-06
-2.13932088395461e-05
-3.90475221738477e-05
-1.97046534799464e-05
-1.28864362465993e-05
3.97608424844111e-06
-9.84314031639558e-06
-2.11944232249093e-05
-1.31086700365486e-05
5.28938764501902e-06
-2.03877581919779e-05
-4.87654235552656e-06
-1.11093971169716e-05
-6.1911741435647e-06
-3.02654153143866e-05
-1.98280916076201e-05
-2.10799009045596e-05
-4.28089342199816e-05
-3.39529268837619e-05
-2.50163066049331e-05
-3.07940428020778e-05
-3.16062747209421e-05
2.81970641351151e-06
-3.49920866648133e-05
-4.18341187308916e-06
-1.20106189571426e-05
-1.03996038275888e-05
-1.85855817556519e-05
-1.50553636417227e-05
-2.5581652849306e-05
-2.5454799926627e-05
-3.70390513774053e-05
-3.70148451478194e-05
-2.35159841658336e-05
-2.24136745337408e-05
-1.04419577280957e-05
5.49024108151771e-06
-3.27901450036249e-05
-1.46984033719455e-05
-1.16541379178083e-05
-3.14318732732856e-05
-2.22982841726855e-05
-1.38263037198619e-05
-1.97326460471814e-05
-1.00780285015661e-05
-5.58187618069044e-06
-2.94139387979475e-05
-2.14031290771094e-05
-4.52094896269999e-05
-2.5451006470804e-05
9.61840185950798e-06
-4.00573390576986e-05
-1.98586991145176e-05
-2.08076252800475e-05
-2.36801519219456e-05
-2.70937722556149e-05
-2.86385397490747e-05
-6.67578341860811e-06
4.18029504237891e-06
-3.04839280153572e-05
-3.1584182165246e-05
-2.00033580279681e-05
-2.26959836032577e-05
-2.69292141805979e-05
-2.06546866642201e-05
-3.74365905387458e-05
-2.94322695864508e-05
-2.77459460108712e-05
-2.24541445250655e-05
6.78030106280602e-06
4.15213012196486e-06
-3.16348010906569e-05
-2.63142963182891e-05
-3.11772741979443e-05
4.94685388272725e-06
-2.19839034025422e-05
-1.89024815187184e-05
-2.35134555178666e-05
-9.43880599438157e-06
-1.47508250831494e-05
-2.32986532463249e-05
-1.22168994590556e-05
-1.00686617570821e-05
-3.66450016115042e-06
-3.92109736930567e-05
-3.7317638509456e-05
-2.39157824239583e-05
-1.32967208559107e-05
-1.59302403874246e-05
-7.63222748782647e-06
-2.45392315836666e-05
-3.17207676886013e-05
-2.10641748788017e-05
-2.45548905078577e-05
-2.28551236127088e-05
-1.96958262346517e-05
-2.85788244443924e-05
-2.2273697943424e-05
-1.24313945227001e-05
-1.22706887663697e-05
-8.67751697973873e-06
-1.78318996594404e-05
-3.96805370284845e-05
-3.17273984775367e-05
-2.28765068488011e-05
-1.48045183128264e-05
-4.49374458249934e-05
-1.91627444988246e-05
-2.50833119836237e-05
-5.88190306557341e-06
-2.91677507305348e-05
-3.06337320561525e-05
-4.25138808940554e-05
-1.42080790224459e-05
2.28016705929111e-06
-7.36741217777462e-06
-3.54478416680636e-05
1.2102905512823e-06
-2.0089842896723e-05
-2.13969218097143e-05
-1.09575060553091e-05
-2.69205583777514e-05
-3.09386674856227e-05
5.54353812354311e-06
-3.21809375022179e-05
-2.49398714713561e-05
-2.78614172817945e-05
-3.04453370223911e-05
-1.36515454887639e-05
-2.71867902643065e-05
-2.74513195474832e-05
-2.84309976110041e-05
-1.36668798140108e-05
-1.77389854048196e-05
-1.59459358826782e-05
-3.0546685483213e-06
-1.93222116484536e-05
-1.46825741173159e-05
-4.56944895930425e-05
3.90850320741744e-06
-1.03752655223548e-05
-1.37808704884102e-05
-2.19708445542266e-05
-2.20810352766684e-05
-1.8041604732209e-05
-2.60667290376507e-05
-2.56947980553572e-05
-1.35471921903633e-05
-1.58072844236325e-05
-1.78870595042814e-06
-4.02482704828739e-07
-1.50704804498573e-05
-2.17374017165782e-05
-4.11628089487734e-05
-2.19249138505756e-05
-7.14917970936289e-06
-2.26219923227006e-06
-7.79851128261168e-06
-2.38910167919225e-05
-1.52215723126056e-05
-1.32280088223194e-05
2.91391774136831e-06
-2.04544100679488e-05
-6.87959729288354e-06
-5.48401878062711e-06
-2.10027225036251e-05
-2.22412255762588e-05
4.36278252861852e-06
-1.01827310218831e-05
-2.76525417197556e-05
-3.52129294265402e-05
-1.85098061715682e-05
-1.51885756787255e-05
-2.22520848447863e-05
-6.20514659708733e-06
-1.44246640036377e-05
-7.93944702027153e-06
-1.45657300526592e-05
-2.85909849714775e-05
-1.90146721916583e-05
-1.95696777350109e-05
-2.95524823836275e-05
-2.99951597279126e-05
-1.66580190158119e-05
-2.8488136236762e-05
-2.87359255661408e-05
-2.8067358014547e-05
-2.30068875332482e-05
-1.43201419933241e-05
-5.15821181876621e-06
-3.98043599782563e-05
-1.33988198750916e-05
-2.5955152212409e-05
-4.63956561846016e-06
-3.50654697929621e-05
1.6030248503291e-06
-2.23868729633963e-05
-1.88849102020344e-05
-2.51081481648953e-05
-2.03059514309717e-05
-3.2807114681669e-05
-1.82137224872326e-05
-3.08859982867437e-05
-2.50376125383362e-05
-2.66566514940102e-05
-3.91768172501345e-05
-2.56076554896815e-05
-3.84624660538576e-05
-3.86412851207609e-05
-2.63623493098565e-05
-1.51359553038978e-05
-5.70078097562697e-05
-3.17217984946914e-05
-3.82514566573266e-05
-1.88850231553677e-05
-1.75135449336272e-05
-9.3536908359422e-06
-1.61977407374402e-05
-2.07624615254946e-05
-5.54587973483151e-06
-2.70444531508647e-05
-2.1194479618181e-05
1.65210505235707e-06
-4.83466978949338e-06
-3.03062780395395e-07
5.84509232868204e-06
-1.10529066984755e-05
-7.24414034441485e-06
-8.53258779796259e-06
-3.7958955086128e-05
-1.81682733979045e-05
-3.89478202311874e-05
-2.27672973137835e-05
-3.94870590829426e-05
-2.66289250122663e-05
-1.98963266629926e-05
-2.19233281377983e-05
-2.42640983553172e-05
-1.62003263724142e-05
-2.47698983709426e-06
-3.42294331474161e-05
-9.70539448359139e-06
-3.06095468027298e-05
-1.29915873164342e-05
-3.6062888509559e-05
-1.40035731426889e-05
-1.41333614431868e-05
-2.06553567137112e-05
-2.36188563146354e-05
-3.02143121354241e-05
-4.57727225549182e-05
-2.27591727499481e-05
-1.49931681811515e-05
-1.45803567313262e-05
-1.77138499541131e-05
-2.03112144462177e-05
-3.04383774189439e-06
-1.68128173059835e-05
-2.72801935828637e-05
-2.03666077581771e-05
-4.04715144735111e-05
-2.17963397769278e-05
-1.28618781826922e-05
-2.97106991952474e-05
-2.73093798073567e-05
-2.14966710021535e-05
-2.8385745644714e-05
-4.43779555358173e-05
-3.03874846518887e-05
-1.38024923114745e-05
-8.32384243135429e-06
-1.24419229998476e-05
-2.69324528182153e-05
-2.37645915204822e-05
-4.27254705899896e-06
-2.34428137014955e-05
1.9579557284796e-06
-1.86382005247548e-05
-1.64688881268432e-05
-2.36380750417933e-05
-3.19424161450213e-05
-3.74010776563014e-05
-2.11489964101242e-05
-2.68936973242127e-05
-3.76205121951581e-05
-3.10484408540252e-05
-3.2531620487364e-05
-4.2589246364193e-06
-2.39202995588306e-05
6.34034028007446e-06
-3.27133391245394e-06
-3.51229931123819e-05
-3.61866908030283e-05
-1.5899181349918e-05
-2.07380783524279e-05
-1.30208846995253e-05
-1.34368141885712e-05
-1.00704515187752e-05
-7.3920918574966e-06
-4.24189451004974e-06
-7.11814777249859e-06
-2.9737753501739e-05
-2.62227341634194e-05
-2.73766838604381e-05
-2.18734687258442e-05
-2.52503156641153e-05
-1.38130788015564e-05
-4.54503192445196e-07
-1.85513739779969e-06
-1.08025937382435e-05
-4.02598561404441e-05
-1.66924197737703e-05
-4.5718952268125e-05
-1.70425043843214e-05
-1.84222481620968e-05
-1.91015358856146e-05
-9.69580911455066e-06
-1.11699347927318e-05
-2.39180827907712e-05
-1.27820017373255e-05
-1.1270130387501e-05
-1.96854591188978e-05
-7.60700245626649e-06
-1.15702964496095e-05
5.92066768701947e-06
-2.8374549835167e-05
-2.81575670626104e-05
-4.18116279873493e-05
-7.52796947682033e-06
-2.73598783742163e-05
-2.96714591475332e-05
-4.50632998913429e-05
-1.17548823008473e-05
-3.69893080597181e-05
-3.81950755062608e-05
-2.88212646221275e-05
-4.57224768828389e-05
-6.99954655571962e-06
-3.12224234338367e-05
-1.01509349044853e-05
-7.70055849162401e-06
-2.91925238343242e-05
-6.15093066394791e-06
-4.52619311836786e-06
-1.91673339596556e-05
-2.468759235843e-05
-2.95399966065014e-05
-1.86112300358204e-05
-1.02949276588687e-05
-2.36653414424424e-05
1.41765814784703e-06
-1.62541189067007e-05
-1.88975800317318e-05
-2.86815243233375e-05
-8.84122333217234e-06
-4.5951910432197e-05
-2.40244467820822e-05
-2.77423308798412e-05
-3.48509178328309e-05
-1.48910314274288e-05
-1.33159713494656e-05
-2.91372003018679e-05
2.05536300180351e-06
-2.22973513068054e-05
-2.22494916279534e-05
-2.97498809524704e-05
-1.38146705381281e-05
-2.50081166702232e-05
-3.41253776261917e-05
-4.11982920772701e-06
-2.10553560449179e-05
-3.55090097566772e-05
-2.00775612158575e-05
-1.74615020464904e-05
-2.49793319093628e-05
-2.43103818235827e-05
-1.75879350056952e-05
-4.62982807315782e-06
-3.6689540550199e-05
-2.53076048659421e-05
-1.82993321296956e-05
-6.35138397074076e-06
-3.74956639007134e-05
-9.37367057567869e-06
-1.92179878108884e-05
-3.39900885847497e-06
-4.01168742230392e-05
-2.15730243170456e-05
-2.52064314186159e-05
-3.09124671570824e-05
-1.46324836473569e-05
-2.07812311724312e-05
-1.80326224851012e-05
-2.06422350737003e-05
-1.8824622111787e-05
-2.14472159068e-05
-1.53083874000095e-05
-1.84361717359062e-05
-2.04930112763317e-05
-2.02331521414495e-05
-1.76585968206727e-05
-4.28041549307501e-05
2.90935348992146e-06
-2.19531268906393e-05
-3.10964738704427e-05
-1.4287277023899e-05
-2.6380133315166e-05
-1.46483243087472e-05
-7.90278006437582e-06
-2.68352004713257e-05
-2.1348767340821e-05
-1.29612949291926e-05
-3.85873279998217e-05
-2.7221352246836e-05
-3.36687801663525e-05
-2.15926395892173e-05
-2.4489156791954e-05
-7.87794903591611e-06
-4.8511120054692e-05
-3.00657888839506e-05
-2.12929716214738e-05
-2.42123179586797e-05
-1.37795424710647e-05
-1.05638456429809e-05
-1.78148359655937e-05
-9.67479503631633e-06
-3.01533280933714e-05
-1.86409377154843e-05
-1.566272639938e-05
-1.43338433193931e-05
-1.18563468248387e-05
-3.84771372025635e-06
-1.57040434801022e-06
-4.86680587708843e-05
-3.08311505518526e-05
-3.19553088297304e-05
-3.6393534703109e-05
-1.31728686060834e-05
-3.13155844889993e-05
-1.09389514337835e-06
-2.91038539200061e-05
-3.16271751332746e-05
-2.83164674667525e-05
-1.47759198576359e-05
-1.99591130911119e-05
-1.20027337556148e-05
-4.60306826396193e-05
1.05284934152232e-05
-2.03559092087677e-05
-3.41800016493189e-05
-3.27949156846176e-05
-2.72830549792305e-05
-4.93200254368583e-05
-1.91572800713819e-05
-1.36541916645032e-05
-3.29073302983434e-05
-2.73718497116315e-05
-3.68137138938036e-05
-3.20196603627581e-05
1.24336750816607e-06
-1.33361179246652e-05
-3.17277343436883e-06
-1.20482267021883e-05
-3.47979386291427e-05
-5.61131635384684e-06
-2.53722941778979e-05
-2.69264087638116e-05
-2.30654196686059e-05
-1.99836506064282e-05
-3.18358088588919e-05
-2.00770340277839e-05
-1.7269485003731e-05
-3.54323052320148e-05
-1.84458957318684e-05
-4.22553649762825e-05
-2.35566771328087e-05
-1.26352497707952e-05
-2.84167526451478e-05
1.70414274915951e-06
4.92209713884417e-06
-1.7380247814071e-05
-3.83749561698279e-05
-2.11224340594434e-05
-1.68044936633597e-05
-3.19504036566202e-07
1.57668983349517e-06
-1.0220153808898e-05
-2.63414130662577e-05
-4.43599032309857e-06
-1.25063283796541e-07
-2.80457363615688e-05
-1.73091716041774e-05
-2.90124474161175e-05
-1.20770762803766e-05
-1.81084566943407e-05
-3.40620202488678e-05
-1.79721034897712e-05
-1.54947594958203e-05
-2.01893694255757e-05
1.31423787491596e-06
-5.43507919329947e-06
-5.97794235114515e-06
-3.34405122725417e-05
-1.99985502781752e-05
-3.02721813037432e-05
-1.53232606036098e-05
-7.99889672919596e-06
-2.70483881142967e-05
-3.86679508345038e-05
-4.12802633116713e-05
-1.23892195636518e-05
-2.88169132051468e-05
-3.72443613408831e-06
-2.92610189809015e-05
-1.74800261638873e-05
-2.00132518180865e-06
-3.08109054455213e-05
-1.80297946134131e-05
-2.98549016077573e-05
-2.71772785530668e-05
-2.24525931088004e-05
-2.21356953446744e-05
-4.4900007353943e-06
-3.58617366788591e-05
-4.05700822524738e-05
-3.28194719773496e-05
-1.95686712201567e-05
-1.99485237411957e-05
-3.2466945080666e-05
-2.83865394579826e-05
-4.1962166304291e-05
-2.44585048557678e-05
-2.6248951618721e-05
-1.94293740796981e-05
-3.18398613912799e-05
-2.96520701714194e-05
-4.38131886836411e-05
-2.70946234547379e-05
-2.31443075680272e-05
-3.98417858704875e-05
-3.23106751106144e-05
-2.09789306893941e-05
-3.10763871902286e-05
-2.94846304252411e-05
-9.2162088724765e-06
-1.89795990582244e-05
-1.14628227664643e-05
-2.27212421758746e-05
-1.87295702151602e-06
-2.79461409713199e-05
-7.71052621190233e-06
-4.79822972625121e-05
-3.86357285747318e-05
-4.48627638962393e-05
-3.17530689809786e-05
-9.56316518365913e-06
-4.46939197632696e-05
-3.29526278648944e-05
-9.69437749640178e-06
-7.61745175270293e-06
-2.05222066112359e-05
-4.29479793623644e-05
-1.23866345976372e-05
-3.07565344590432e-05
-2.60289968682709e-05
-8.1947252818275e-06
-1.8813409843389e-05
-3.21037606103568e-05
-5.9297248429236e-05
-2.17527354593665e-06
-3.12687869940626e-05
-2.18934791545799e-05
-1.92876391063564e-05
-3.10902225693223e-05
-2.66493990814392e-05
2.684460824985e-05
-1.50741618413237e-05
-2.6019209935105e-05
-6.91700123668031e-06
-8.58405342062079e-06
-1.43822682565035e-05
-1.89031247775515e-05
-8.63973652727877e-06
-3.71362554431654e-05
-2.48175021505806e-05
-9.93830615763414e-06
-3.89802406022186e-05
-3.45690904576274e-05
-4.45990872598201e-06
-3.41111458283797e-07
-7.03725186963605e-06
-1.6776488068953e-05
-9.73120042837164e-06
-2.18939045859676e-05
-3.00432454585081e-05
-3.07461565129192e-05
-2.2192994045929e-05
-3.93161295472034e-05
-1.39163993836585e-05
-3.95880037781107e-05
-2.19126955129196e-05
-9.09762642199646e-06
-3.63028929724255e-05
-2.17958101661623e-05
-2.31275810698597e-05
-1.0592217480655e-05
-9.97469047537847e-06
-2.3586457777496e-05
-3.48520999517653e-05
-3.78869820341129e-05
-2.28381161596539e-05
-1.1730494216317e-05
-3.09783094555294e-05
-2.39170709924619e-05
-7.66593020342474e-06
-2.07810201548672e-05
-1.03298110998366e-05
-3.55861249420507e-05
-1.30521148082021e-05
-4.00861266719163e-05
-1.20247723075828e-05
-2.66422775977041e-05
-2.01050173042275e-05
-1.59960459581607e-05
-2.7187634335651e-05
-3.73150618331519e-05
-4.78652943795528e-06
-9.51227709175152e-06
-1.34598700540381e-05
-2.4486852757609e-05
-2.90848518219939e-05
-8.58572110565821e-06
-2.44296358814782e-05
-2.23170625109676e-05
-1.48667689222186e-05
-3.68616730556537e-06
-1.89033025526554e-05
-5.02120277578219e-06
-1.24281004686977e-05
-2.51939110971358e-05
-7.64221630398147e-06
-2.07374547274619e-05
-2.61936607332854e-05
-5.71059788978466e-06
-4.35921622653781e-06
-1.43778800627862e-05
-2.21945282275912e-05
-1.38831438921706e-05
6.85605383723119e-06
-1.84678413958994e-05
-2.78682590258113e-06
-1.34008403788911e-05
-2.99625465076333e-05
-1.70851811264126e-05
-2.20465008314931e-05
-2.78206051494867e-06
-2.99033089509717e-05
-1.27962042210744e-05
-1.67929118693549e-05
-1.90679238746451e-05
-3.92944973036683e-05
-1.66090348181349e-05
-2.6234560580776e-05
-3.91851170466393e-06
-1.72667634130309e-05
-7.63332562924202e-06
-1.11949245915025e-05
-1.05442281098529e-05
-1.8021729575128e-05
7.79954840728962e-06
3.77240355361641e-06
-5.91428583303087e-06
-2.65267051877438e-05
-3.19044225160775e-05
-4.37027250402136e-05
-1.96717534777679e-05
-3.18892806825011e-06
-2.2023604867958e-05
-4.6456993077042e-06
-1.35707197581414e-05
-2.60089960396137e-05
-1.83009649682611e-05
-1.54510988297148e-06
-1.78417595568063e-05
-2.0201500651497e-05
-7.59708793846795e-06
4.71428534023918e-06
-1.49401705091085e-05
-3.63249852917569e-05
-3.52216994187612e-05
-2.07709908783272e-05
-2.40843436557271e-05
-2.34962133598586e-05
-3.44743520609774e-05
-1.26763747270785e-05
3.89805608792491e-07
-2.47320998207207e-05
-1.25207965078593e-05
-1.46567480179756e-05
-2.31921108191706e-05
-5.76677656454123e-06
-3.30112424629503e-05
-9.91878932905219e-06
-2.26257643275502e-05
-3.17205786394512e-05
-4.29713141262222e-05
-8.05841995529973e-06
-2.33628203381344e-05
-6.84138983930624e-06
-2.89788796027831e-05
-1.31171717131749e-05
-4.25640454235293e-05
-1.05264481687659e-05
-1.03083509131742e-05
-2.2477619672393e-05
-2.18535610619279e-05
-2.21919533395013e-05
-3.11557623722966e-05
-1.93576003408928e-05
-1.63226273484676e-05
-2.23853150112241e-05
-1.2858186315176e-05
-1.27749668802329e-05
-1.95541099337558e-05
-5.38409998425187e-06
-2.71633201723708e-05
-3.63005459778683e-05
-1.57797763307481e-05
-3.00905017275447e-05
-1.55681491511845e-05
-9.42350905590208e-06
-3.26462990726812e-06
-2.81882172859882e-05
-3.69027315242439e-05
-2.43967813565724e-05
-3.90808776206991e-05
-3.27822802669817e-05
-2.48301854366188e-05
-1.19992850600307e-05
-1.54832571063444e-05
1.14725671858675e-05
-2.03011110992338e-05
-7.93154915936776e-06
-2.22758025796502e-05
-1.94956029520905e-05
-2.1275538346718e-05
-2.87020615655902e-05
-3.19838842748113e-05
-5.86866827740527e-06
-1.32571296685371e-05
-1.60668963131475e-05
-1.55590434869702e-05
-4.34261105885128e-05
-3.241252385349e-05
-1.13775011774567e-05
-2.9245176927311e-05
-4.50555441772301e-05
-1.38551810164894e-05
-3.15752600425235e-05
-3.53155499269762e-05
-7.33823166583622e-06
-1.81928596303232e-05
-2.95210871741592e-05
-4.57451737610071e-05
-2.1111446547131e-05
-1.36919423402746e-05
-3.0946612807449e-05
-2.00293893164872e-05
-4.81800222397663e-05
-3.81645819381182e-05
-1.29860825648264e-05
-2.58831626243518e-05
-4.4320318025631e-05
-1.97253052563613e-05
-3.28492355787872e-05
-1.79531696353776e-05
-2.38844506192929e-05
-6.92534840090103e-06
-7.83537398078895e-06
-1.96306606914721e-05
-1.3913162083806e-06
-2.81852261080137e-05
-1.56964067819002e-05
-3.83809052479645e-05
-3.55381022689868e-05
-2.95277399592974e-05
-7.65893031550734e-06
-2.46945896526195e-05
1.64550375598647e-05
-2.10721958773252e-05
-1.51058768639688e-05
-2.59727563071634e-05
-4.72216405405611e-06
-3.05222669981832e-05
-5.80523383196946e-06
-2.80771729905159e-05
-2.80556416753832e-05
-2.24568719690827e-05
5.68118248730246e-06
-3.18393316290493e-05
-3.34389534875127e-05
-1.78547615081084e-06
-1.75904829764992e-05
-2.11813799707229e-05
-2.4482352091781e-05
-2.69517708788646e-05
-2.87020631175664e-05
-1.6628251157137e-05
-5.52040190953566e-06
-1.08049925905698e-05
-1.45937318630779e-05
-6.88837742564707e-06
-2.55658285706032e-05
-2.21760258689606e-05
-2.25017162162547e-05
-1.79879538995853e-05
-9.86420791702986e-06
-2.08522792736019e-05
-2.59209755347226e-05
-1.19706914850056e-05
-2.73684513937014e-05
-2.0979176082101e-05
1.060655844137e-06
-2.9682271855685e-05
-1.79243126713844e-05
-3.02742265980673e-05
-3.22283820336102e-05
-2.79530308152258e-05
-1.4697177061382e-05
-3.08535352596415e-05
-1.98570174585755e-05
-1.8632918501128e-05
-8.08772998730874e-06
-2.54593441252265e-05
3.34835410812256e-06
-3.06269834979286e-05
-4.50891426172537e-05
-8.90982243019812e-06
-2.51329328772363e-05
-3.16801127958798e-05
2.13029881358944e-05
-2.91996915133819e-05
-1.96057766535436e-05
-1.50079244395922e-05
-2.01950508652067e-05
-1.38208143129001e-05
-1.34262349588479e-05
-6.00282843271605e-08
-2.48103272192086e-05
-1.44602449238746e-05
-2.55223425573313e-05
-2.65258844132323e-05
-1.5931202596138e-05
-4.69921123051922e-06
-2.08169645337701e-05
-6.51303563965728e-06
-3.85917623874279e-05
-1.89794597528252e-05
-1.43113994109521e-05
-9.78143865459361e-06
-1.81787917568435e-05
-3.08140678567758e-05
-3.19650528344663e-05
-1.96184954417726e-05
-2.13135643229619e-05
-2.10038245927701e-05
-1.51927438434134e-05
-2.5573151168207e-05
-1.83687816230323e-05
-6.95814015251202e-06
-1.3664198640272e-05
-2.39398593721735e-05
-4.29561762644531e-05
-2.85451200041245e-05
-2.25768912637737e-05
-1.26653963471691e-05
-1.92828832989419e-05
-2.59738362018356e-05
-8.30757676795035e-06
-3.1562247243e-05
-2.28863781467749e-05
-2.30845000865376e-05
-2.07268088188197e-05
-1.67722523358752e-05
-3.71349940282648e-05
-1.94286871785625e-05
-2.52918608848465e-05
-1.27263341875239e-05
-1.68080128585021e-05
-1.38919054810132e-05
-8.28281702543946e-06
-1.62506053696397e-05
-2.870104732829e-05
-2.59487039275668e-05
-2.85874543965649e-06
-3.6260292443823e-05
-2.85483914170278e-05
-2.17514267830318e-06
-2.69333032279136e-05
-1.82572516788452e-05
-3.65152850038982e-05
-3.25351410100961e-05
-2.19990555592647e-05
8.25367861215348e-06
-1.67499112457644e-05
-4.84017439380862e-06
-4.96483488955929e-05
-1.49317692887523e-05
3.91331820361795e-06
-2.82191540275087e-05
-3.26992993990667e-05
-2.39826924227299e-06
-1.35250166726166e-05
-1.87237539073401e-05
-2.80483448833895e-06
-1.46745499943863e-05
8.36130589643148e-06
-1.5161968091651e-05
-2.09100256593681e-05
-9.66447006375271e-06
-3.30183407420774e-05
-1.883611487984e-05
-5.75902664648245e-05
-2.32938462957726e-05
-3.11260721084535e-05
-3.00155727497282e-05
-1.71059726944506e-05
-3.57395242348505e-05
-1.54855086552151e-05
-2.59077062956217e-05
-1.63156396410679e-05
-3.53372549617508e-05
-1.91184560339109e-05
-1.6571554133842e-05
-2.80726967012162e-05
-4.13697259644381e-05
-7.43866174837305e-06
-1.89743705347426e-05
-2.6322270169387e-05
-3.3126296361711e-05
-1.96097487001781e-05
-2.07949029303213e-05
-6.77286144295171e-06
-2.98147484059579e-05
-4.57324946264563e-05
-1.58127406070919e-05
-1.75409629141224e-05
-2.52001027501478e-05
-1.24704794741474e-05
3.90011399856524e-06
-1.48640907291347e-05
-2.41523013015077e-05
-2.65836336319284e-05
1.12439119168747e-06
-1.37437807355336e-05
-1.61071012884611e-05
-1.89837598931821e-05
-8.19438149239681e-06
4.53760438879458e-06
-1.0079547666783e-05
-2.54922820657224e-05
-2.52169139378881e-05
-2.98424638012708e-05
-2.26149063201278e-05
-9.78623864364669e-06
-4.44309095486585e-05
-3.1956370011408e-05
-2.57351399108225e-05
-3.20813046556376e-05
-4.90797093276781e-06
-1.86554070936478e-05
-5.90546828451691e-06
-4.1060520639255e-06
-3.00412797397646e-05
-2.6015158465812e-05
-6.07634345027752e-06
-2.75386264312198e-05
4.24687919767794e-06
-3.36104299886461e-05
-2.74440463223588e-05
-1.79013227348677e-05
-4.0389310804337e-05
-4.13256807866124e-05
-3.09222822912475e-05
-1.69953895125972e-05
-6.60764418540172e-07
-1.5645788949333e-05
-1.0017791478266e-05
-3.21896521708345e-05
-2.34979927270938e-05
-1.55379883245776e-05
-7.94402863974359e-06
-2.48590562804278e-05
-1.74139938445715e-05
-2.58523850263388e-05
-1.50675049366928e-05
-3.91365390956122e-05
-2.64513001989293e-05
-1.54470664603482e-05
-3.16270661612439e-05
-2.77933698767865e-05
-1.67488162503023e-05
-1.52171366025435e-05
-4.70594621606087e-05
-2.27694853135338e-05
-2.34400402627805e-06
-1.763908607452e-05
-1.54383925234529e-05
-1.49473795877351e-05
-1.65725281060495e-05
-3.35779838332959e-05
-3.04268570677788e-05
-3.6996149266403e-05
-9.47637936710024e-06
-2.02290506932173e-05
-2.33503683511464e-05
-2.42863602812519e-05
-3.81225233428927e-05
-3.97657735903469e-05
-1.10777286023288e-05
-1.96382410115188e-05
-9.03155935571524e-06
-1.55950749915528e-05
-4.69697934857436e-05
7.82529856266024e-07
2.81292212220556e-06
-1.54120532016141e-05
-2.39665847748416e-05
-3.00328948454867e-05
-2.12213628555983e-05
-3.48660980875195e-05
-2.58560042854833e-05
-2.35175665311599e-05
-2.20525739190584e-05
-1.67913253748308e-05
2.36020513716488e-07
-1.64615121271786e-05
-5.44784395850323e-06
-1.98134486144285e-05
-1.93166694830885e-05
-2.94060634391041e-05
-1.66323469678208e-05
-7.96190986274639e-06
-4.13446114275991e-05
-1.9324747120414e-05
-1.75157783229754e-05
-1.90270187535514e-05
-2.91524127982463e-05
-1.39468426858305e-05
-1.1488237347527e-05
4.54028940504011e-06
-2.44967086566801e-05
-3.12044492873809e-05
-8.44191082783215e-06
-3.05611178728388e-05
-2.11684469775575e-05
-5.29569460656458e-06
-6.97393934931949e-06
-2.42678075785551e-06
-8.3251395700853e-06
-3.81116782757637e-06
-1.75228578950136e-05
-1.00031926683637e-05
-2.06024397148126e-05
-3.54203910699643e-06
-1.42836434873455e-05
-2.32565411248949e-05
8.41617629233549e-06
-2.03305673491309e-05
-4.37506391436567e-05
-3.36207876175881e-05
-3.13454073068561e-05
-4.5178554105356e-05
-2.94362802909634e-05
-2.99111734979608e-05
-1.34402674925251e-05
-1.33188063104367e-05
-1.12287736132893e-05
-3.48264351879771e-05
-3.54929484979712e-05
-4.28993875755451e-06
-7.52419711832349e-06
-1.66905874533888e-05
-2.51759975307066e-05
-3.5400626312897e-06
-1.84447838070998e-05
-8.70611252432853e-06
-2.03844455399452e-05
-7.65683446070357e-06
-2.99524061641875e-05
-2.26582963207827e-05
1.94062699893363e-06
-1.39419212489381e-06
-2.97269640697853e-05
-2.88757910736696e-05
-2.34353853980514e-05
-4.04720429619861e-05
-3.72619405663273e-05
-3.6622153710358e-05
-7.49924152224298e-06
-2.16705038176925e-05
-2.83950509569995e-05
-1.18275518606541e-05
-4.38631430072427e-06
-4.0564679827165e-05
-2.59718462926089e-05
-9.11118576510864e-06
-2.44548368893217e-05
-1.635174301178e-05
-2.23329435662409e-05
-1.70526527037584e-05
-2.51129613903064e-05
-4.09856817567058e-06
-1.01544876689403e-05
-1.50394446853006e-05
-2.32850939434769e-05
-2.1040341148663e-05
-1.29914899737928e-05
-1.43361262106021e-05
-2.55684089625348e-05
-1.06013913413406e-05
-1.96917243612925e-05
-2.01317388367663e-05
-2.01429292833152e-05
-1.74204152422705e-06
-1.41958957875943e-05
-4.04856064467644e-05
-1.63954510968714e-05
-1.43685515017406e-05
-6.74977135049818e-06
-2.08596551680184e-05
-1.88354716698045e-05
-2.90069858590726e-05
-1.38040033617891e-05
-2.35581960654671e-05
-1.41782490508773e-05
-1.2916482275003e-05
-1.40044544066628e-05
-1.35074211682897e-05
-2.47907454523042e-05
-1.02716734631731e-05
-6.01965858998958e-06
-2.08652758280614e-05
-2.63079365775576e-05
-1.90666024776254e-05
-2.01828456049637e-05
-2.86339352848568e-05
-9.71612623885784e-06
-2.15688524952071e-05
-3.15122764842205e-06
-2.56232431090259e-05
-1.46809172958787e-05
-2.27458749137733e-05
-2.32753285440729e-05
-5.61634440819188e-06
-3.10121306459472e-05
-3.36397002414395e-05
-3.48772105497451e-05
-3.91082208571281e-05
-1.64420867584055e-05
-4.09534298353702e-05
-3.61200128001562e-05
-1.71951839913368e-05
-2.54113357331507e-05
-1.72074508160385e-05
-2.43868636646554e-05
-8.75310596965207e-06
-3.67594391748341e-05
-2.233906066959e-05
-1.40049802933607e-05
-1.25520162961854e-05
-2.4000414872928e-05
-3.15360860023183e-05
-3.50761666703635e-05
-1.71602029113789e-05
-2.56711063413086e-05
-1.75683786441656e-05
-2.11172861594783e-05
-3.51457294384026e-05
-7.35736042775102e-06
-9.74934992365372e-06
-1.98455591382219e-05
-1.13918924359465e-05
-2.96820795552422e-05
-3.80462428333855e-05
-8.08097698557885e-06
-5.37632894079309e-06
-4.0115366350478e-06
-4.15403051152606e-05
-1.02073118681125e-05
-5.58090083609613e-06
-1.24283922980619e-05
9.69540132918339e-07
-2.18170256648011e-05
-3.66335605149505e-06
-3.53153079033165e-05
-1.21869119091467e-05
-1.63404884845122e-05
-3.5966621667321e-05
-2.50873555988428e-05
-2.93540971379362e-05
-1.85391559077142e-05
-2.0719613210182e-05
-3.0328475424635e-05
3.74118591365025e-06
-6.05738015228097e-06
-4.31885722515358e-05
-5.79144833413645e-06
3.79968445934526e-06
-5.53360745303869e-06
-1.63735769671342e-05
-1.46730766444102e-05
-2.06161229137073e-05
-3.1770569557568e-05
-2.61395281847658e-05
-2.04978653843357e-05
-2.16800507510856e-05
-2.44659415058912e-05
-8.06172944858002e-06
2.87562077154243e-06
-1.75731497638163e-05
-3.29493710279381e-05
-3.11506199837602e-06
-2.75730194914921e-05
-1.92581103234059e-06
-1.66539954746096e-05
-1.91172394535857e-05
-1.00003177307671e-05
-4.30643738638041e-05
-2.86105093639754e-05
-2.54370505373803e-05
-6.13339284965884e-06
-1.90080358080579e-05
5.80904662906644e-07
-3.51386903451812e-05
-1.58093733468002e-05
-5.11163772478441e-06
-7.64050215312201e-06
-1.52334720202291e-05
-3.30818493104919e-05
-1.53781626399666e-05
-1.28249288212105e-05
-1.27767223366288e-05
-2.10793578938728e-06
-1.66647039503336e-05
-1.0969692089531e-05
-4.95380446463709e-06
-3.05630695244826e-05
-5.35958718308808e-06
-4.81651235977776e-05
-2.77514458044202e-05
-2.43005003868805e-05
-2.92277965884744e-05
-2.59112854801132e-05
-2.8953079469923e-06
-8.7263257935199e-06
-3.46962063095099e-05
-3.17399300490357e-05
-4.21408524134746e-06
-1.01408920522432e-05
-3.52230235006776e-05
-1.26516290064946e-05
-9.25903001406239e-06
-2.41959820766933e-05
-2.53085667542375e-05
-1.95675234397745e-05
-1.93840091169262e-05
-8.71479472293571e-06
-2.75608975763789e-05
-7.83133398729199e-08
-1.41949531594663e-05
-3.05786386054226e-05
-3.12500905231098e-05
-1.93474703892963e-05
-2.85359252636518e-05
2.10258457477042e-06
-8.95541047512291e-06
-2.33325590575951e-05
-3.52934361580869e-05
-2.71218448548835e-05
-2.86093502384397e-06
-1.27641005846783e-05
-5.62798719138768e-06
-2.04600047232696e-05
-2.93012861002387e-05
-2.60383279941564e-05
-1.54489414108821e-05
-6.98091830333824e-06
-1.92807411538628e-05
-2.04273572236889e-05
-1.96385124463736e-05
7.29132541118113e-06
-2.44437385202822e-05
-2.007533174552e-05
-4.29470447095784e-05
-2.00003041503856e-05
-2.59299706014548e-05
-2.30716297724966e-05
-1.91086493324907e-05
-2.75141148715306e-05
-1.29216292744377e-05
-3.87009335198781e-05
-1.03957365429258e-05
-1.43336133527644e-05
-2.57890547668477e-05
4.40983882838498e-06
-7.48313035819817e-06
-4.30706707430926e-05
-1.90087281886354e-05
-1.81111424764188e-05
-4.86427501387077e-05
-3.34030121901459e-05
-1.71343033883309e-05
-3.08476219243111e-05
-1.11640906476835e-05
-1.2009440455062e-05
-1.97371958148228e-05
-2.99849884097644e-05
-9.43957760880648e-06
-2.66303613321857e-05
-3.99131659260149e-05
-1.29672096450936e-05
-2.52345701063932e-05
-5.2995853002007e-06
-2.13791891137982e-05
-2.59700396649553e-05
-2.68663174848636e-05
-4.57805289539161e-05
-1.59105800878567e-05
-1.1401937846593e-05
-3.40506439987541e-05
-1.76528102060353e-05
-8.67977549705032e-06
-4.60646206831388e-07
-2.52527305626031e-05
-3.01147875236174e-05
3.74251787357771e-06
-3.95917555343606e-06
-3.56165973027773e-06
-3.75613829774464e-05
-2.2915240297007e-05
-4.11116592975486e-05
-1.26149372867931e-05
-1.7240829689494e-05
-2.41260151762392e-05
-3.64895963406029e-05
-3.76563115015027e-05
-2.70455087721123e-05
-1.42811847008528e-06
-2.80597633454312e-05
-3.01629776935308e-05
-2.57237279945869e-05
-3.49513433718885e-05
-1.17531790380839e-05
-1.83870713775176e-05
3.18134922681246e-07
-1.82361400444755e-05
-1.90303396650915e-05
-2.01393614454525e-05
-1.91355149445825e-05
-1.04572439824907e-05
-2.26467975660512e-05
-2.46757871783595e-06
-8.50730084857947e-06
-2.05237963718889e-05
-1.14199388349882e-05
1.37330049213704e-06
4.45164661801196e-06
-1.53793557034031e-05
-4.22399355775053e-05
-1.27895430034697e-05
-2.45836514069045e-05
-1.96653291952994e-05
-9.85858190693574e-06
-6.84046809255511e-06
-2.38343013285233e-05
-6.8793057784281e-06
-1.72855839261992e-05
-3.0249320477762e-05
-1.58973681219912e-05
-2.07483987181529e-05
-1.56783509776405e-05
-3.82885534480647e-05
-2.40107083233757e-05
-2.12070726306187e-05
-2.15967689185046e-05
-3.2969663011603e-05
-2.78579425762063e-05
-1.26492189807405e-05
-3.22899594835418e-05
-1.6079430561296e-05
-3.24511385113042e-05
-2.0159531080451e-05
-6.59097774875354e-07
-1.42776196519188e-05
-2.73676502740203e-05
-2.29773051208874e-05
-3.05004600544758e-05
-3.75790654701835e-06
-1.83106192016165e-05
-5.74160271777633e-05
-2.75348436783008e-05
-6.42110722979082e-06
-2.84326875242137e-05
-2.99796145532183e-05
-2.41950851882563e-05
-2.15529777638296e-05
-4.90247228846704e-05
-2.22693741732892e-05
7.81742611042804e-06
-2.58568782815842e-05
-2.00894860577194e-05
-3.98476926848098e-05
-2.41932511819396e-05
-1.71066719686976e-06
-3.27624010661063e-05
-4.41378791895932e-06
-2.96598009179917e-05
-1.58516555087636e-05
-2.89190587537187e-05
-4.54624188894738e-06
-1.1333116272972e-05
-1.71114870347674e-05
-3.03959697071791e-05
-1.93409609402894e-05
-1.90648222373024e-05
-6.78700418159232e-06
-2.81308544853254e-05
-8.90684878185615e-06
-3.03318933329929e-05
-3.09598668724444e-05
-7.92577113499809e-06
-1.53461068851051e-05
-2.42536560433512e-05
-2.96566182435396e-05
-1.6142058251316e-05
-7.60848948329508e-06
-1.39563168459457e-05
-2.57050145599019e-05
-1.33323230940073e-05
2.42995652016206e-05
-3.3386233563261e-05
-3.04068703488051e-05
-2.98076554901165e-05
-1.97382857029908e-05
-1.50855889033146e-05
3.14824584303645e-06
-7.93136786387152e-06
-9.92912654959862e-06
-2.57977799533537e-05
-1.58019497034841e-05
-1.50822031667651e-05
-1.23007776310373e-05
-2.81184812388931e-05
-3.57291870690809e-05
-7.60025126041056e-06
-3.15749137456535e-05
-1.44962784890601e-05
-2.48706797409535e-05
-3.37720529844223e-05
-1.69020494233025e-05
-2.3024431810168e-05
-1.78564848048025e-05
-2.53515164862576e-05
-2.66977054953658e-05
-3.04530464882185e-05
-3.68337612519944e-05
-3.76026260023167e-05
-1.95468632693651e-05
-2.28782821756306e-05
-1.00757759687324e-06
-7.87441402520089e-06
-5.6028794932813e-06
-1.3996014526497e-05
-1.86230969804609e-05
-4.0789309062777e-05
1.13724888487799e-05
-1.75212359192159e-05
-2.8824433203539e-05
-1.62423227537077e-05
-2.78022609320888e-05
-2.5082630204863e-05
-2.96148473459704e-05
-1.88296657905107e-05
-3.51860737388936e-06
-5.29420055993386e-06
-7.73075092895568e-06
5.53308333951031e-06
-5.2893792761139e-05
-2.67862941978262e-05
-1.62301063982004e-05
-3.18266558032706e-05
-5.29959376439496e-06
-2.82697051185813e-05
-3.59821214243834e-05
-2.85508838178246e-05
-1.27791612302427e-05
6.65866893126613e-06
-2.23850776784612e-05
-1.67164498908855e-05
-8.46759157794479e-06
-9.42786369989021e-06
-3.31004223833498e-05
-2.53043711488429e-05
-2.60720439837968e-05
-9.99082784963586e-06
-2.19745741569548e-05
-9.59739280454595e-06
-1.51408362248001e-05
3.01500350514253e-06
-1.7922787212727e-05
-3.01281986058206e-05
-2.86067771471098e-05
-7.58369900590678e-06
5.01040215379759e-06
-1.06910498506327e-05
-3.38371100730641e-05
-2.70964592468664e-06
-3.33034843945907e-05
-1.32627742066998e-05
2.06291796871645e-06
-4.16263794433546e-06
-1.2270453902395e-05
-8.91587811463589e-06
-8.50822513018951e-06
-4.23827704977577e-06
-2.14923866451355e-05
-2.02624937717074e-05
-3.07315328288599e-05
-1.8388537827245e-05
-8.07304237223274e-06
-1.66360922242573e-05
-1.44144681883746e-05
-4.10529740185867e-05
-1.94291804778278e-05
-1.58942725402798e-05
-5.30319508656694e-06
-8.19503147239726e-06
-2.46213533124245e-05
-3.96428580688807e-05
-1.64642973810241e-05
-1.41911898780515e-05
-1.74043113414069e-05
-2.69886843320085e-05
-3.46521863400795e-05
-5.28870474323517e-06
-5.07602372833505e-06
-2.14351823118466e-05
-1.90585223408286e-05
-1.98514046522892e-05
6.18668866311292e-07
-1.26466632538335e-05
-4.15047652005204e-06
-1.99023862867273e-05
-2.21655357335426e-05
-2.72766984986583e-05
-2.48751832313921e-05
-1.78879694287565e-06
-8.70783128313187e-06
-4.46407498348595e-05
-1.23745645252479e-06
-2.85956145188158e-05
-6.34723270676488e-06
-2.33537258095407e-05
-4.91562574016224e-05
-2.84110566553158e-05
-2.76624176122514e-05
-2.50176894364851e-05
-4.51699213239985e-05
-4.27150317455976e-05
-1.91923135766683e-05
-1.34011010461427e-05
-1.65634460462784e-07
-1.99904283039725e-05
-1.95422893608998e-05
-2.89165802497604e-05
-1.57011731144284e-05
-1.33640469121963e-05
-3.5914119991067e-05
-1.56798162140243e-05
-2.53291945228507e-05
-2.92653507155393e-05
-2.48725674309574e-05
-2.29234014861858e-05
-2.69310666749574e-05
-2.75457260434683e-05
-2.47478552627694e-05
-1.94753298423571e-05
-3.85966462457185e-05
-3.69974295510222e-05
-2.7820818757918e-05
-2.2207981675452e-05
-2.10482493528634e-05
-8.79126678892874e-06
-2.5458318110916e-05
-2.33330240577537e-05
-3.51130566103381e-05
-2.87614051913821e-05
-3.25643836375554e-05
-2.66228800889661e-05
-4.03770323759749e-05
1.6055645788277e-06
-1.61074227830466e-05
-1.41432460552719e-05
-7.39212775799853e-06
-1.62947515574261e-05
-2.7693123548619e-05
-2.35753329917217e-05
-2.85534682856231e-05
-1.66819752498808e-05
-9.52275082970543e-06
-2.06098718570608e-05
-2.40196045817187e-05
-2.08415221301215e-05
-7.02634058021838e-06
-2.43906326038839e-05
-2.41685722502546e-05
-2.52625728984452e-05
-8.73571379262919e-06
-1.18393563428684e-05
-4.12340457254021e-05
-3.35499692180509e-06
-1.53095466355668e-05
-1.47762773962673e-05
-3.48188116890364e-05
-2.37070673309572e-05
-1.9826115534536e-05
-1.91310487392933e-05
-1.4515406437711e-05
-1.74539557322065e-05
-3.87403819346856e-05
9.3776256119384e-06
-4.9405326537197e-05
-1.62285359178702e-05
-2.07262497600393e-05
-3.73873264193878e-05
-2.91328378265354e-05
-1.8735083225704e-05
-1.50031039698153e-05
-1.66787377060803e-05
-2.46947517754145e-05
-1.16448696688879e-05
-1.38574664316792e-05
-1.21296077717225e-05
-3.23856184175742e-05
-1.95931234698293e-05
-1.86607175402298e-05
-2.68218384234114e-05
-2.56503106306277e-05
-1.47532842939997e-05
-7.34371706656112e-06
-1.91495631426261e-05
-8.76278991599812e-06
-2.08870654906506e-05
-2.02622873832539e-05
-7.0559884226423e-06
-2.48532871413856e-05
-2.15700718626409e-05
-2.45088864167795e-05
-3.6821236113506e-05
-7.01475442900314e-06
-2.99357626958297e-05
-2.19650987281061e-05
-1.61985656085052e-05
-4.52848479135427e-05
-8.68238203348386e-06
-1.34589662168511e-05
-1.66367713633581e-07
-3.16761461560849e-05
-4.46668984871502e-05
-1.3221141792542e-05
-2.08243094147484e-05
-1.24174925932869e-05
-2.18108784587434e-05
-2.37809526743833e-05
-1.63466168576115e-05
1.44047341670262e-05
-2.7948279314669e-05
-2.33972601599143e-05
-2.27179068631486e-05
-4.91396560817727e-06
-7.59024805735171e-07
-7.89097526404864e-06
-2.00234976928686e-05
-8.73469935248901e-06
-1.45062315600063e-05
-8.3385805105082e-06
-3.03427212550125e-05
-3.05687940792359e-05
-6.94953852843733e-06
-1.65383274713416e-05
-2.3523050693574e-05
-4.68932932198755e-05
-1.76293830358892e-05
-1.5721672724169e-05
-1.22323916169414e-05
-3.81388844858696e-05
-2.22657990725233e-05
-1.44034454216303e-05
-1.57120416610001e-05
-1.65192497776551e-05
-1.08928151602454e-05
-2.16695583450258e-05
-4.93731537122691e-06
-1.73816220347397e-05
-1.5458516176556e-06
-1.66294522227865e-05
-2.11567139009993e-05
-6.61523840300699e-06
-2.17796643965517e-05
-4.47832038723415e-05
-1.09617533117588e-05
-1.77816401342183e-05
-1.32226868323932e-05
-1.8221319102842e-05
-1.90509180019274e-05
-2.74407895685369e-05
-3.66045063872075e-05
-2.17385507884191e-05
-4.35570417865603e-05
-2.03603495479817e-05
-1.40716457865367e-05
-2.55002521712589e-05
2.30118650664392e-06
-1.72069523884187e-05
-3.93440713651717e-05
-1.97570653931692e-05
-2.87853124002718e-05
-9.43943093951075e-06
-2.8129166762672e-05
-4.81665341517508e-06
-8.88437768765818e-06
-2.36952370178523e-05
-1.87771255368981e-05
-2.01386067126892e-05
-2.10450500659445e-05
-6.60677885038598e-06
-2.50599492557417e-05
-2.72906089753648e-05
-1.28357413114779e-05
-1.79091249580127e-05
-3.17066497616712e-05
-1.54860733475403e-05
5.46867537753935e-06
-1.05782716768568e-05
-2.72325547392873e-05
-3.38675926222598e-05
-1.62840851157734e-05
5.06149165747889e-06
-1.18948431130393e-05
-3.15343253406745e-06
-2.42796401531636e-05
-2.48454308060067e-05
-8.41841201712989e-06
-7.55915747831051e-06
-1.31729266833257e-05
-1.285958694411e-05
-2.79980927788528e-05
-3.57895840324022e-06
-3.97852036596228e-05
-2.85825189129717e-05
3.37311834773423e-06
-2.04516101118984e-05
-2.83631992548022e-05
-9.65641921637412e-06
-1.58563987971222e-05
-9.66536311654607e-06
-5.03853210775473e-06
-1.86101756085255e-05
-2.11217945377053e-05
-2.3510706145337e-05
-3.8885307010614e-05
-1.6246285968046e-05
-1.21042459667654e-05
-3.67345324001979e-06
-4.19245095131156e-05
-2.15660924919872e-05
-4.79589085546557e-05
-2.32444606336922e-05
-1.60590733339957e-05
-1.70997483103548e-05
-3.40449750849027e-05
-1.57961621057278e-05
-8.9964871078123e-06
-3.2258750964707e-05
-4.03969702709037e-05
1.32042200804999e-05
-2.18269381539608e-05
-1.27923115498532e-05
-2.1915718871656e-05
-2.03024852668624e-05
-1.81977883675905e-05
-3.68706337080008e-05
-2.77994027354629e-05
-2.30158897548691e-05
-2.0672646920821e-05
-2.18963702512652e-05
-2.67401431876872e-05
-1.30307978798521e-05
-6.32815182778352e-06
-1.59842644881125e-05
-2.87039600443651e-05
-3.75269297510509e-05
-2.03497014335892e-05
-1.64515405144864e-05
-2.48968863266472e-05
-3.24678477361174e-05
-1.068435362096e-05
-2.03861139588145e-05
-1.93024631167146e-05
-1.21718057896573e-05
-3.00582679432031e-05
-2.31598776762307e-05
-2.96394329422697e-05
-5.44689349874788e-06
-2.32714956595152e-05
-2.58255004330824e-05
-1.94178521556477e-05
-3.97888086586748e-05
-1.60549761078888e-05
-2.22322714604413e-05
-4.05630783787816e-05
-2.12390926726239e-05
-2.84102380775978e-05
1.14035713812084e-05
-3.6132855532664e-05
-3.47058975550248e-05
-2.86194423254275e-05
-1.89452515796763e-05
-3.26677967400908e-05
2.94383117613366e-06
-8.30220780360965e-06
-1.12946696000982e-06
5.5024111007373e-07
-1.24481365493939e-05
2.48481836507324e-06
-8.20238616938588e-06
-1.4250014981463e-05
-1.57753908284418e-05
-1.38032753786976e-05
-2.28024605825866e-05
-1.85612732601933e-05
-2.78629023512533e-05
-1.3758856972197e-05
-5.06064781689507e-05
-3.47140264048108e-05
-2.37989431453494e-05
-2.11972605259149e-05
-1.63859395164822e-06
-3.99376754587926e-05
-1.48245885783183e-05
-1.77089970284308e-05
-1.28132790018994e-05
-7.97049452322131e-06
-2.15045434941514e-05
-4.6402021252716e-05
-5.23767444543125e-06
-1.79612685307161e-05
-1.89381799430809e-05
-1.71471914096219e-05
-1.33530877992656e-05
-1.92444700030768e-05
-1.99961612570999e-05
-5.45702456403648e-05
-3.92444260412645e-05
-2.78813671900324e-05
-1.54596713706808e-05
-2.1026179263103e-05
-4.63779347907634e-05
-2.36903305149364e-05
-3.17080380908905e-05
5.10158757578225e-06
-3.08787471454108e-05
-7.9951969067243e-06
-6.79374753885311e-06
-1.21752507792565e-05
-3.58861316119627e-05
1.70955747576054e-05
-2.66602056145468e-05
-2.19186816784319e-05
-2.07946965523632e-05
-4.19415872663469e-06
6.3422978343053e-06
-3.53033945952787e-05
-1.55648639592123e-05
-2.02457171556659e-05
-8.15997674078465e-06
-1.70682178661605e-05
-1.64339150362659e-05
-2.1702823347635e-05
-3.36560262629167e-05
-9.17070594822563e-06
-1.52174562609692e-05
-1.96192768024589e-05
-2.99687297645987e-05
-2.50429442986753e-05
-2.26951101799933e-05
-6.59394746059256e-06
-2.31747352427877e-05
-1.22111401780863e-05
-2.81290454091435e-05
-1.14932985031489e-05
-2.60630260373116e-05
-3.40326441198021e-05
-1.00268644610036e-05
-3.43868167691959e-05
1.01315193599603e-05
-8.7344669523953e-07
-1.12438762421388e-05
-3.87563171539955e-05
-7.63631758132733e-06
-6.39838475371169e-06
-1.53796867793041e-05
-2.07600475498163e-05
-2.90517342335557e-05
-2.06640027502217e-05
-2.14263444502268e-05
-4.22245804420053e-05
-1.92051283472121e-05
-3.50853237419303e-05
-2.7904951250189e-05
-2.69463410217716e-05
-4.02028494411859e-05
-5.85593741845374e-07
-1.7582455741913e-05
-2.24148038249965e-05
-1.1054956881225e-05
-2.11697805868404e-05
-5.75450523287476e-06
-5.98324218305662e-08
5.81792953663149e-06
-2.18936653253001e-05
-1.98385162264108e-05
-1.75961899107128e-05
-3.15161726764742e-05
-2.79534362693656e-05
-2.4079700210924e-05
-4.18490537890265e-05
-1.15783508240682e-05
-2.43827113516945e-05
-1.88965901556595e-05
-1.46583268508574e-05
-1.32934427836238e-05
-1.59118769356979e-05
-1.1308740808661e-05
-2.44901189621986e-05
2.46060344871168e-06
-3.87398760381194e-05
-4.02755803629812e-05
-2.63514678443356e-05
-2.10709577691398e-05
-4.67357926663214e-06
-2.23998514769158e-05
-2.15107840378014e-05
-1.25685532122707e-05
-7.19487241569283e-06
-1.43188137951629e-05
1.24302400533589e-05
-1.27067566630167e-05
-2.20022476470916e-05
-1.37953574747067e-05
-1.65883527329226e-05
7.46863223218477e-07
-2.37415738810469e-05
-1.10113991216415e-05
-3.73368616298532e-05
-2.27434515448708e-05
-3.13234772921509e-05
-2.11067214993683e-05
-2.41651162453046e-05
-1.38077353217485e-05
-3.07342590456128e-05
-1.84714345292971e-05
-2.38917102338047e-05
-2.29754580186389e-05
-2.14694943988134e-05
-2.36459428585081e-05
-1.42497860076675e-05
-8.02859246012804e-06
-1.93425820412507e-05
-1.49961338801153e-05
-2.06102358532448e-05
9.82863996940806e-06
-1.34894257385884e-05
-2.88918128384284e-06
5.58454301968537e-06
-7.1290942277625e-06
-2.36278959613632e-05
-2.68186869396998e-05
-2.63297944068717e-05
-1.50874771104047e-05
-3.99427047117133e-06
-1.81413500690821e-05
-1.5799099467354e-05
-3.07696609364851e-05
-1.8214518447881e-05
-1.58503004983399e-05
-1.44189809005608e-05
-1.15206151717526e-05
-2.88836305999984e-05
-3.64642368981044e-06
-6.06279447214375e-06
1.86828672763455e-06
4.16801224288817e-06
-2.73553129723731e-05
-2.82477550308255e-05
8.18580678007148e-06
-3.15190319169777e-05
-1.09147954414416e-05
-2.3444176637744e-05
-1.67415963486048e-05
-1.93547165906175e-05
-2.08848944612772e-05
-1.89330808337476e-05
1.376342175082e-05
-3.83188554697197e-06
-1.19368675108911e-05
-2.86161525083514e-05
-2.62171886520004e-05
-4.19588451812729e-05
-3.71880359353897e-05
-4.43678124754036e-05
-1.35952088691343e-05
-2.96902077566836e-05
-1.18253011400241e-05
-2.75505483110896e-05
-3.12369356608623e-05
-4.19590525657896e-05
-7.41266057297233e-06
-7.27979015495626e-06
-1.19120508161069e-06
8.3678892570919e-06
-2.3387663294371e-05
-2.59429833464777e-05
-8.4992293721913e-06
-2.5749904425406e-05
-6.55318947721529e-06
-2.0389062869569e-05
-1.61368404483096e-05
-1.4447057667167e-05
-2.82594025355602e-05
-3.2418263646302e-05
-2.50147891609524e-05
-8.30048741445386e-06
-2.4733691285785e-05
-2.65949678425754e-05
-1.19753639701459e-05
-2.1178395423239e-05
-6.03372541177363e-05
-2.82232824225948e-05
-2.22698334552554e-05
-2.05715222786165e-05
-2.99114259034883e-05
-2.19528376722806e-05
-1.82135752207001e-05
-2.50578597607909e-06
-3.36195957360522e-06
-1.60453936289312e-05
-2.17742708823117e-05
-2.58875953691456e-05
-2.32865288812874e-05
-6.46561139745418e-07
-1.65801427920948e-05
-1.71634747793721e-05
-2.02012762682986e-05
-1.53249574914662e-06
-2.15169761184646e-05
-3.3323842817192e-05
-1.54184482486031e-05
-2.11911307350238e-05
-1.72433707651396e-05
-1.73652685251091e-05
-2.65645766307676e-05
-2.27154957502641e-05
-2.81750357007361e-05
-2.60464253925787e-05
-3.79230595032404e-05
-3.1268243790609e-05
-2.04782670185029e-05
-4.42069740234936e-06
-9.37651295138464e-06
-1.37548762192185e-05
-3.23740201965597e-06
4.29193957036842e-06
4.64485154484212e-06
-3.93097542004726e-06
-2.85632663651615e-05
1.57027415946284e-06
-3.6610657316936e-05
-2.37729329066686e-05
-2.55198919325871e-05
-1.03412718154634e-05
-2.06162622590329e-05
-5.96689753535501e-06
-1.47715113457586e-05
-3.9081544064435e-05
-2.77185928278335e-05
-3.48477258775087e-05
-2.32731414832284e-06
-1.57095400594711e-05
-7.34822010513718e-06
-3.4487151705715e-05
3.54938423574768e-06
-2.78003906919028e-05
-3.45307570189004e-05
-1.87134671065901e-05
-2.01503331867356e-05
-2.48702512508348e-05
4.10077454900492e-06
6.05147716864861e-06
-5.63322871147564e-06
-2.24881074659999e-05
-3.53672243814705e-05
-1.41161033739227e-05
-8.2492317070995e-07
-2.84247306077897e-05
-2.91139659389558e-05
-2.24832806454468e-05
2.09720366425848e-06
-2.94313691948832e-05
-9.20387079958875e-06
-1.8002431721928e-05
-3.80218846576685e-05
-4.75252861465272e-05
-2.76788273440344e-05
-2.45342297187828e-05
-1.31198488826126e-06
-2.3162527762098e-05
-1.28360974156356e-05
1.0085903573164e-05
-2.62370813187801e-05
-7.36034323124554e-06
-2.35358451238369e-05
-2.09766852196793e-05
-2.89275388624762e-06
-3.52815936640867e-05
-4.15302266281292e-05
-2.68247238448121e-05
-2.56163777912245e-05
-1.39573292352449e-06
-3.62309065446516e-05
-3.19493179071697e-05
-2.50250023267306e-05
-1.6284562434444e-05
-2.79508120733465e-05
-2.41310111471808e-05
-4.70405849291034e-05
-2.65638397835421e-05
-3.81825668815485e-05
-2.8653178994784e-05
-2.44753819665139e-05
-8.41603664621975e-06
-2.64944659376789e-05
-1.55507847154487e-05
-2.70762609920897e-05
-2.12815012250777e-05
1.89534821774033e-05
-4.96197533361599e-06
-2.88598199472328e-05
-2.36496833424214e-05
-3.74517362681281e-05
1.02691041270038e-05
-1.35941835603683e-06
-1.10810813872968e-06
-2.0098250124851e-05
-2.61501467041277e-05
-1.96087437501502e-05
-5.56612663993798e-06
-3.35970261303185e-05
-2.77089167633783e-05
-1.75390618833364e-05
-1.80882846931349e-05
-1.46695900646695e-05
-4.51228258202462e-05
-3.64737319755107e-05
-3.02181444392762e-05
-3.01580292516234e-05
-3.65062746152049e-06
-3.01576838401742e-05
-2.74036423621725e-05
-2.52098412049553e-05
-1.22546251149257e-05
6.52267988704513e-06
-1.11458809715899e-05
-2.68382569316902e-05
-3.60208623669905e-05
-1.90134174724611e-05
-1.65457165873533e-05
-1.50449966133337e-05
-2.0227452451072e-05
-4.36596902383666e-05
-3.4410677562545e-05
-4.66298212705116e-05
-2.40203937238175e-05
-3.1159254134896e-05
-2.14496063070903e-05
-1.4345013880343e-05
-3.94959638493217e-05
-1.51895431548941e-05
-3.68771392370864e-05
-1.38937746431422e-05
-1.95523365976827e-05
-1.64280644010679e-05
-1.98224063950066e-05
-4.3095628240623e-05
-1.34722142777815e-05
-1.05662246336408e-05
-1.59704973702982e-05
-1.33052489058397e-05
-1.01758479361335e-05
-1.83826787474412e-05
-2.09287639645638e-05
-3.42948600892618e-05
-9.02180287253017e-06
-2.73856999349526e-05
-1.85456033569504e-05
-2.88727363365119e-05
-3.27077550378272e-05
-2.35770999265211e-05
-5.87624675768082e-06
-1.59064976684344e-05
-4.97128770226279e-05
-2.41217507914925e-05
-3.29307267717198e-05
-7.8054067007666e-06
-1.30606298864882e-05
-1.0481786977011e-05
-5.82577399391004e-07
-1.65926641651264e-05
-1.68606996941769e-05
-5.97743102773568e-06
-2.74707095506414e-05
-2.28221794059814e-05
-2.65460328613204e-05
-6.5274012031314e-06
-1.51875960631309e-05
-1.90899210373922e-05
-1.54188624113276e-05
-2.29001364336136e-06
2.22550732359372e-06
-2.34218266058368e-05
-2.83689462864824e-05
-2.08478704794044e-05
-1.60570337728148e-05
-3.26138198882818e-05
-2.71950293269615e-05
-2.72811224862892e-05
-6.5721071532664e-06
-2.56895923652011e-05
-1.60731205553914e-05
-1.58035338496337e-05
-1.04621258939987e-05
-2.05122464417464e-05
-2.03708641728965e-05
-1.01600648718223e-05
-1.21813019111124e-05
-2.39391070618319e-05
-1.17114236843796e-05
-3.91894858194133e-05
-1.21882386982432e-05
-1.91290117816252e-05
-1.68620069634754e-06
-1.06583867768829e-05
-2.07859268038336e-05
-3.44174961331227e-05
-3.30968239727409e-05
-2.48402111629733e-05
-2.11414523912367e-05
-1.81231040261444e-05
-2.44463354691005e-05
-3.27340104448538e-05
-3.25449108826078e-05
-4.2491380300332e-06
-2.24396202990576e-05
-4.14282066771647e-05
-4.371520001839e-05
-7.28978763372815e-06
-1.41796216998597e-05
-1.48713469230291e-05
-1.11261372559905e-05
-2.05485749226282e-06
4.79669727197758e-07
-6.90938977344479e-06
-3.88978812308863e-05
-1.92354051200915e-05
-2.34268410439561e-05
-9.9274366448203e-06
-1.51500869324623e-05
-2.11775782152687e-06
-1.65005282034716e-05
-1.96287284290323e-05
-3.16202441690246e-05
-2.06888778364909e-05
-3.17793553331279e-05
-1.62996979576842e-05
-2.33343059554122e-05
-2.14958437508911e-05
-1.70798027734401e-05
-3.48870902489288e-05
-1.84612539469908e-05
-1.86237687367187e-05
-1.45250859250595e-05
-1.79551678711836e-05
-4.11042556218973e-06
-2.69102245339928e-08
-4.77281287304774e-07
-2.39932155862399e-05
-1.36037050660894e-05
-2.8643412980839e-05
-3.22022715479944e-05
-2.49114490654568e-05
-1.61655634192072e-05
-1.69071114678997e-05
-3.93507171776996e-07
-1.14315276484141e-05
-1.70526469030227e-05
-3.10489865484651e-05
-3.21931376742263e-05
-1.10731720562959e-05
-6.69929819194199e-06
-3.14512510793789e-05
-1.8522989125022e-05
-3.33176573387315e-05
-4.56640192220261e-05
-8.30975697888845e-06
-1.54723943085169e-05
-3.86906789076088e-05
-2.0219268784677e-05
-1.04412073501933e-05
-3.18583685394198e-05
-3.38134873134063e-05
-1.89131763354503e-05
-1.66431282990058e-05
-4.067272737774e-05
-1.95502044156241e-05
-1.11990761215987e-05
-2.29717446796548e-05
-1.57732980189506e-05
-3.77987017576801e-05
-2.65270654201033e-05
-1.33454311753005e-05
-8.02868228667606e-06
-3.27600144906543e-05
-1.90061450561176e-05
-1.30641023407848e-05
-2.28549756353345e-05
-2.48809002210435e-05
-1.48899488025663e-05
-1.83845011734571e-05
-8.47354063745568e-06
-2.5612968931213e-05
-1.01644914961865e-05
-2.70160468217863e-05
-2.78078210020833e-05
-1.85469115148675e-05
-4.49068439056632e-05
-1.72742486056776e-05
-1.07029320811741e-05
-1.81431363688082e-05
-2.1744793988998e-06
-1.10627233663756e-05
-1.66369225256176e-05
-2.69024449422468e-05
-1.06849161299446e-05
-1.96050607639312e-05
-1.48901646477329e-05
-3.12655059580466e-05
-3.20542651270785e-05
-1.46090011245731e-05
-1.38071724250987e-05
-1.18361804915175e-05
-2.49563998615037e-05
-2.79281149454376e-05
-1.28707358321211e-05
-2.98727384673184e-05
-1.82772769944223e-05
-4.24998720289936e-05
-2.67259771438555e-05
-6.88339505399526e-06
-6.85601935470818e-06
-1.18220335938225e-05
-4.01882102808991e-05
-1.73696258612563e-05
-7.72043078626789e-06
-2.23107934584741e-05
-4.79143757958482e-06
-9.80266116738159e-06
-4.77234579079804e-06
-2.39027439925251e-05
-2.41541795594971e-05
-2.54893849749605e-05
-4.83103371040012e-05
-1.97362587423281e-05
-2.30931677621056e-05
-3.24860434394021e-05
-2.20782654373949e-05
-3.0735345855744e-05
-3.68394789512433e-05
-1.99280224624749e-05
-3.58715264710432e-05
-5.35987488048371e-06
-2.49618416821756e-05
-2.80510389552429e-05
-6.62778233553052e-06
-1.18569166482847e-05
-1.91885410102474e-05
-2.32191533352299e-05
-1.36911401693974e-05
-1.36249736553949e-05
-3.04176891225557e-05
-1.21860550322842e-05
-1.96920011913306e-05
-1.34257524144683e-05
-2.29367491628534e-05
1.05755814162744e-05
-8.69444881962435e-06
-1.10202270519519e-05
-1.70296168889462e-05
-3.24378773221294e-05
-1.95392408314632e-05
-1.09473677609913e-05
-1.46067326428206e-05
-3.10394410609696e-05
-2.60540152831598e-05
-3.33384595321715e-05
-1.18262580373299e-05
-3.69369997920158e-05
-1.66896839830752e-05
-3.25062200533957e-05
-2.1433384226075e-05
-2.73070738598418e-05
-1.57019315150267e-05
-2.64043935926223e-05
-1.23610156819926e-05
-2.49671259146346e-05
-1.31430125432416e-05
1.56518493808068e-05
-2.17138549771008e-05
-2.46599665843868e-05
-2.15416526136387e-05
-3.55655544124255e-05
-4.52953580582881e-05
-1.85125291877428e-05
-1.99889692632138e-05
-2.36338218791e-05
-4.55105669213861e-05
-2.68627675441247e-05
-2.07852302064725e-05
-3.07200426243934e-05
-1.79897522849703e-05
-1.60995056653648e-05
-5.25260907387206e-05
-1.45739011982787e-05
-2.60009731461609e-05
-2.52488739222961e-05
-1.15059596995459e-05
-3.86854539717673e-05
-1.85304418550571e-05
-2.37504251698306e-05
-2.49910578382796e-05
-1.62617673600396e-05
-4.85781972151523e-05
-2.91026039660081e-05
-1.89344397292666e-05
-3.36701267497632e-05
-2.31023920997975e-05
-9.13453085215834e-06
-3.1753965634132e-06
-1.15049699408997e-05
-7.13947805547556e-06
-1.12023219788084e-06
-2.89152222471835e-05
-8.51247576760572e-06
-1.51453059478572e-05
-2.33117012301534e-05
-3.90938935199548e-05
-1.54398671903119e-05
-9.63447913910449e-06
-1.07245722994934e-05
-1.42617285084753e-05
-4.36049802100153e-05
-2.55620883289103e-05
-4.07670248098097e-05
5.62840872988712e-06
-2.13947826516799e-05
-2.00022229472865e-05
-2.47940135039969e-05
-2.58885805310711e-05
-2.53016497521229e-05
-2.21070171779674e-05
-1.94797866326142e-05
-3.74049784308229e-05
-2.20582852864501e-05
-5.46338211887785e-06
-1.49426928900629e-05
-2.50124807797527e-05
-2.66141284937432e-05
-4.32883369794753e-06
-1.25576903042317e-05
-1.47945971456139e-05
-3.24801599902217e-05
-1.63578421303964e-05
-1.63604435294388e-05
-1.85138481344816e-05
-1.90335602120074e-05
-2.7556757855525e-05
-3.19863681439867e-05
-3.00323607121595e-05
-1.84669392294141e-06
-1.80736841478595e-05
-1.73225746048401e-05
-1.40594219714656e-05
-1.60494546427198e-05
-2.93921620425294e-05
-1.80513451842733e-06
-3.92215630141367e-05
-2.90394983693524e-05
-2.10122580595363e-05
-1.70517516719049e-06
-1.7636490476446e-05
-3.06689191393397e-05
-1.75831396025912e-05
-2.77595683469324e-05
-2.97534534613942e-05
-1.95884319160495e-05
-1.42994700346811e-05
-2.12178414692389e-05
-2.87782741829048e-05
-3.23028567362245e-05
-3.30368022537095e-05
-1.62081614772031e-05
-2.22753809430648e-05
-2.22430139828713e-05
-2.302284837508e-05
-1.12783743120115e-05
-9.56958957606638e-06
2.15533804881604e-06
-1.20552557323395e-05
-2.81409927937197e-05
-1.66560071279769e-05
-3.26979724320189e-05
-1.40704147101839e-05
-2.1770322804476e-05
-2.64474155169109e-05
-2.2233876611723e-05
-6.7307494516138e-06
-2.56458832570606e-05
-1.70521620538296e-05
-1.21404056229285e-05
-1.05414088115565e-05
-1.59279928747499e-05
-3.42683894329364e-06
-2.08688706335454e-06
-2.47746949641468e-05
-4.15139380429899e-05
-1.0759998150161e-05
-1.992046146907e-05
-2.16903538728479e-05
-3.14128721432648e-05
-1.24966535900528e-05
-1.56643716110386e-05
-1.00723751363618e-05
-2.28802099601275e-05
-2.5509959825038e-05
-3.99917111109558e-05
-3.12084705231927e-05
-2.01783407823306e-05
-5.64659206247775e-06
-1.74268239654403e-06
-9.48481383702073e-06
-4.73760996158635e-07
-2.36362423098556e-05
-2.40358385240077e-05
-1.17717508785207e-05
-1.42460350164136e-05
1.91942182768438e-05
-1.85495652825112e-05
-2.37442900375693e-05
-4.06313744204468e-05
-2.00831520165279e-05
-3.08300497813906e-05
-2.99327309144091e-06
-2.11195940322962e-05
-2.45077201621591e-05
-3.49963042345039e-05
-2.29060339729057e-05
-5.3211654905469e-06
-1.76254808242759e-05
-3.0301419223128e-05
-8.84469557944727e-06
-1.99062022041317e-05
-1.89421211089248e-05
-2.13715739432153e-05
4.54323292862922e-06
-3.15094334636484e-05
-6.06207035413159e-06
-1.73103178644175e-05
-2.74897430724881e-05
-1.13257785665147e-05
2.17739875859528e-06
-2.16202995519662e-05
-1.91633092657123e-05
-7.42562662199577e-06
-2.02403682344745e-05
-4.69845978787573e-05
-1.36387605174748e-05
-2.39113856326831e-05
-3.65442787411223e-05
-1.66654253962054e-05
-1.40622623683872e-06
-2.87898302360935e-05
-3.0889936263955e-05
-3.23023947785534e-05
-2.35243389085858e-05
-1.52717080557733e-05
-4.04155220382733e-05
-5.16408524681291e-05
-2.50202688090687e-05
-1.51765393644704e-05
-1.19987503273657e-05
-3.09927505751239e-05
-4.16331256290067e-05
-3.07641858562841e-05
-1.1640596040468e-05
-2.98207074259565e-05
-1.16599601044683e-05
-3.42017689158352e-05
-2.04730159154946e-05
-2.03219890093646e-05
-5.54881372353073e-06
-1.32762594897569e-05
-2.87726749706997e-05
-3.37085261495265e-05
-2.20031793331113e-05
-2.63509755630477e-05
-1.03590496690088e-05
-7.97069843719798e-06
-2.42630287936941e-05
-1.59715534603622e-05
-2.70831535077434e-05
-1.3477185458244e-05
-2.27019453706497e-06
-1.71783448064287e-05
-3.52666908964512e-05
-5.03490525288388e-06
-3.30533085600816e-06
-9.59724542406449e-06
-3.56809186803394e-06
-2.27397360994538e-05
-5.82196351970389e-06
-6.59445286109308e-06
-2.31943819269721e-05
-1.04597440150047e-05
-1.08108223731744e-05
-2.10848223501485e-05
-4.014171868229e-05
5.36278284942155e-06
-1.25048389296557e-05
-3.55244071468601e-05
-4.88937343750381e-06
-1.38522852143224e-05
-3.2681521626585e-05
-2.04916672270062e-05
-2.808577145784e-05
-3.26625411102432e-05
-1.15360074901188e-05
4.38326526190876e-06
-2.00441873552724e-05
-1.72371977991699e-05
-2.40489591968665e-05
-1.69136039811609e-05
-2.54691871542699e-05
-2.6776078499507e-05
-7.40980503328481e-06
-1.4010559482689e-05
-4.02981498583046e-05
-2.97807505188181e-05
-2.74833462151028e-05
-1.76915586675109e-05
-1.55275576062545e-05
-2.08477288828391e-05
-2.85052764296316e-05
-3.45551818678472e-05
-2.24406453965889e-05
-1.51572301576832e-05
-3.99607151917543e-05
-1.6969675445247e-05
-2.99532991965719e-05
-4.05639160202328e-05
-1.65943742390516e-05
-1.20977294361123e-05
-2.25486818898159e-05
-1.86590502240223e-05
-3.22707194502592e-05
-2.15151546068841e-05
-6.20630358058653e-06
-2.56991853396054e-05
-1.5607261021798e-05
-2.28182408981058e-05
-2.69620975999883e-05
-1.47673780070549e-05
-2.60138598392771e-05
-1.8433890361693e-05
-2.77780855486993e-05
-2.11169131890107e-05
-3.64573827234102e-05
-1.1156263490255e-05
-1.68478510619216e-05
-2.81406242536571e-05
8.72684243307611e-06
-2.01082014648932e-05
-1.60216545070954e-05
-4.35631040260422e-05
-5.28836883634132e-05
-1.27840161074331e-05
-1.10635755554518e-05
-6.39237870372065e-06
-3.34783002457481e-05
-3.6958486569218e-05
-2.70199915437429e-05
-1.28043208325565e-05
-2.45904199366142e-05
-1.38848371222507e-05
-1.46940579459803e-05
9.3727981788852e-06
-1.61338384420213e-05
-1.27092283093856e-05
-5.50015219129206e-06
-3.33746497526445e-05
-1.1459100925405e-05
-9.16073884049422e-06
-1.06979177710869e-05
-3.40641055472531e-05
-1.02171565325328e-05
-2.70042042808456e-05
-2.87977285960525e-05
-2.54108496866366e-05
-1.7414074744525e-06
-2.71008948311469e-05
-2.46789428471372e-05
-5.03894651885888e-05
-1.70588151864129e-05
-1.38519003970133e-05
-7.00776541666407e-06
-1.12770185518341e-05
-2.03168405361398e-05
-2.33692021989909e-05
-3.16114321880674e-05
-2.57201133878689e-05
-2.380526789074e-05
-1.45917057101772e-05
-8.24971354259555e-06
9.93383023858462e-06
-4.22895931404366e-05
-7.60502597348162e-06
-4.21893538942993e-05
-3.84197616579549e-05
-1.38289073499177e-06
-3.20591953188994e-05
-2.27732075162427e-05
-3.15894723781836e-05
-1.9393984862279e-05
-1.15091384147731e-05
-9.47829272449269e-06
-3.86850146591218e-05
-2.29004594560457e-05
-3.27477568199171e-05
-2.29472163356213e-05
-9.62941328794263e-06
1.1290294452333e-05
-1.85987125970805e-05
-1.252156857733e-05
-2.13059389151268e-05
-3.63438112957483e-06
-8.58982570922221e-06
-2.72556831771551e-05
-5.28092897872057e-06
1.23748997808796e-05
-1.95858761274762e-05
-2.11443336476727e-05
-5.639654668652e-06
-1.71888216669093e-05
-1.47482865123867e-05
-1.22991682508456e-05
-1.77494300949874e-05
-2.21776261093948e-05
-2.30159633035199e-05
-1.99718828278655e-06
-1.69239834420144e-05
-1.09879870300242e-05
-5.95129723630916e-06
-8.06687455467984e-06
-1.98372022925245e-06
-3.12763327732694e-05
-2.52899563449818e-05
-3.05745910723877e-05
-1.78173755883562e-05
-8.42919013488607e-06
-8.60592531181168e-06
-1.17216645561357e-05
-3.11840604963188e-05
-1.84622178540099e-05
-1.69442132434475e-05
-1.61243673045189e-05
-1.62779497959466e-05
-2.03200958335483e-05
1.20317250672918e-06
3.22754531287159e-06
-1.55932171308142e-05
-1.0569438528958e-05
-1.45658005232748e-06
-2.14320506798323e-05
-1.9125617115398e-05
-1.74586295016422e-05
-1.54706953709545e-05
-4.75414838689866e-06
-1.19328405024177e-05
-1.30665751662613e-05
-1.17512283583261e-05
-1.86010112777182e-05
-1.16794439432591e-05
-9.30300939260436e-06
-1.46154212956189e-05
-4.95445625802955e-05
-4.44230431415011e-06
-2.72226059013308e-05
-1.07776955425234e-05
-2.03354518342509e-05
5.44143395785311e-07
-3.25681553620367e-05
-3.25241582725146e-05
-5.46381268385629e-06
-2.16013885303155e-05
-1.73123584852941e-05
-3.23117966415853e-05
-2.85454492009345e-05
-3.66891330894421e-05
-3.10238586307274e-05
-2.82402692235382e-05
-3.78172460233395e-06
-2.59020992538187e-05
-2.48038304048389e-05
-3.57835204952176e-05
-3.28871541681769e-05
9.95239265982921e-07
-1.10446263575302e-05
-2.17494742245752e-05
9.29543874257836e-06
-2.5501760375634e-05
-1.21099092564266e-06
-4.24395954650151e-06
-3.00025707361937e-05
-1.70519679838111e-05
-2.13090415570762e-05
-2.5967684559335e-05
-3.56052389631298e-05
-2.24318540521904e-05
-4.49793670119864e-05
-2.95640499205598e-05
-2.06253347330629e-06
-3.47449985275607e-05
-2.12931324564987e-05
-2.48579378698976e-05
-3.42017454453054e-05
-9.43339863879963e-06
-1.5918758869982e-05
-3.88687515487657e-05
-1.12675979539516e-05
-3.11131227480606e-05
-3.62367647142537e-05
-6.25250489915416e-06
-3.64775959135369e-05
-5.9599869249434e-06
-1.84104656930215e-05
-2.61610590967455e-05
-8.35771774692873e-06
-9.08585346935965e-06
-3.14987583723859e-06
1.01879941439313e-05
-1.59995297975924e-05
-3.5967980762283e-05
-4.44157208066452e-05
-6.47976834545204e-06
-1.63562694136539e-05
-2.81916571104993e-05
-1.53612671881404e-05
-3.12499387820832e-05
-1.61692950064483e-05
-2.4755824287065e-05
-3.02930356357257e-05
-1.00793022510946e-05
-2.17726462862357e-05
-2.66475126343521e-05
-2.43793294656201e-05
-1.64639197119977e-05
-1.91657169392869e-05
-2.48355106228982e-05
-1.31780880746333e-05
-1.63182867532374e-05
-1.74634629938063e-05
-2.00935958600676e-05
-1.81911431486209e-05
-6.12859168780132e-06
4.77183191494603e-06
-3.04015656939772e-05
-1.14324596016727e-05
-1.27021618271508e-05
-1.18908163900829e-05
-3.95155524210288e-05
-1.72502369377966e-05
-2.65514660047263e-05
-1.82625543474143e-05
1.38958082537494e-06
-3.75887588556714e-05
-2.79588844511373e-05
-1.49793378203306e-05
-1.77222846839844e-05
-5.95833616112337e-06
-3.03811876823778e-05
-8.59640760981699e-06
-2.1803363272476e-05
-9.40802191745303e-06
-2.08675855624013e-05
-8.7628271787888e-06
-5.09437115746361e-05
-9.98367264715584e-06
-7.28489174534311e-06
2.89943277560085e-06
-2.49902179987332e-05
-5.47002609096059e-06
-1.20028553813863e-05
-2.38030256651372e-05
-2.38039845464999e-05
-3.39739475263564e-05
-7.72096347486393e-06
-7.92356282552638e-06
-2.51511359884107e-05
-2.61599762900245e-05
-2.66447893159202e-05
-2.0871414538237e-05
-2.5070012553159e-05
-2.40286625104531e-05
-3.8267719170038e-06
-1.22262217018937e-05
-2.2262364037662e-05
-1.83173775355232e-05
-1.47051835375699e-05
-1.65178767087776e-05
-2.13153848410114e-05
-1.90030258045426e-05
-1.09573580157951e-05
-5.60938088749764e-06
-1.40221497027879e-05
-2.51007339417597e-05
-1.73169642665879e-05
-6.11139651049819e-06
-4.49790182040026e-05
-1.2829143086931e-05
-5.25101463291536e-06
-2.28534613410449e-05
-2.2408773706519e-05
-3.88045798761669e-05
-3.65173811183278e-05
-2.46117372761128e-05
-3.43150737246594e-05
-2.55886428376769e-05
-1.81682075084828e-05
-2.33139418203152e-05
-1.35842345656745e-05
-1.03049545758797e-05
-3.73990204748638e-05
-1.32002443845481e-05
-2.17435598605397e-05
-1.01900058603932e-05
-8.24804016929048e-06
-5.29976259017788e-06
-1.87196068875849e-06
1.24781001673783e-06
-2.31077825893883e-05
-1.2076874401304e-05
-9.94497759279565e-06
-2.86982739979019e-05
-1.78853296248947e-05
-2.51595076843822e-05
-2.48738792925534e-05
-3.12883970756848e-05
-1.35346119939331e-05
-3.27850924803193e-05
1.2682047233074e-05
-3.20430958862537e-05
-2.40559223571653e-05
-3.68683839348936e-05
-3.62087701400617e-05
-5.0080431081303e-06
-3.46692338505369e-05
-2.66133358486602e-05
-2.22157198520797e-05
-2.42167348300009e-05
-7.78578720095892e-06
-2.04867204743279e-05
-2.67014327308155e-05
-3.35055912408121e-05
-1.61112872557203e-05
-1.27588046281377e-05
-1.95905184253374e-05
-1.55780296723829e-05
-2.3077766436793e-05
-1.60822427086843e-05
-2.24772655882919e-05
-1.12304658635122e-05
-1.48908320479561e-05
-2.27332707393421e-05
-3.07908881684107e-05
-2.09996787462299e-05
-1.60771817601881e-05
-2.32637255120802e-05
-3.60157466808233e-05
-3.71895286523016e-05
-8.99623002589705e-07
-3.82410478694573e-05
-1.80194892413285e-05
-3.43275568812101e-05
-1.50368677608411e-05
-8.75462334760964e-06
-2.86290746096635e-05
-1.40132820814423e-05
-3.83539361417128e-05
-2.62369148114089e-05
-9.77861749085051e-06
-1.34551621119019e-05
-1.2686696002043e-05
-2.39873562823756e-05
-1.88289916337289e-05
-6.60096361580784e-06
-3.70190083603123e-05
-3.38279452350895e-05
-4.15793342861209e-05
-9.05942288527182e-06
-2.9287012090985e-05
-1.70046156260278e-05
-2.3141898757906e-05
-4.08773366138695e-05
-3.53754730680746e-05
-3.04512046446671e-05
-2.96925021642267e-05
-2.02520373418261e-05
-5.85883790411907e-06
-1.87953498171555e-05
-5.03187355309859e-06
-2.39926999245549e-05
-1.09615626238835e-05
-7.06371826451264e-06
1.19092015641335e-05
-2.64939601065156e-06
-4.40630760165627e-05
-2.7794417081289e-05
-1.67000317872557e-05
-4.03201788267338e-05
-3.98953250555811e-05
-1.45924033288931e-05
-1.10995369861226e-05
-2.59652068968456e-05
-4.02301432489535e-05
-1.83308369839624e-05
-1.04130952112368e-05
-2.77859914041645e-05
-1.71430305020032e-05
-1.19431084990802e-05
-4.89047080411311e-06
-2.80488806920629e-05
-2.12292279359595e-05
-1.86614304660937e-05
-4.54239261612261e-05
-2.93600401483955e-05
-6.40295577759197e-06
4.18829669537656e-06
-2.02699490941512e-05
-2.06191783163411e-05
-2.3954393123398e-05
-1.70932778775364e-05
-2.96007680912403e-05
-3.79635455819708e-05
-1.20207609971408e-05
-4.07750832258266e-05
-3.28287196010285e-05
-1.03151506739594e-05
-2.63466643168938e-05
-1.45162057607204e-05
-7.15123217125875e-06
-4.12317487550584e-05
-2.39792530632986e-05
-7.57630286321232e-06
-4.36812398672739e-06
-3.11195137571997e-05
-6.72654154319755e-06
-2.03192520975616e-05
-3.2083545711933e-05
-2.04459665985149e-05
-9.63000913905362e-06
-1.07045858732046e-05
-2.73516805932783e-05
-1.3575682370795e-05
-2.95569792277926e-05
-6.82331207032843e-06
-2.61640187510983e-05
-1.70154677657302e-05
-7.0353028238396e-06
-2.45786453161817e-05
-2.97725663424791e-05
-3.02659613661054e-05
-1.52273630951821e-05
-1.73923103181189e-05
-3.54239843802262e-05
-1.02538972446629e-05
-2.10598634617812e-05
-3.0657220743023e-05
-3.04785025358143e-05
-1.84281782931271e-05
-2.11113245429537e-05
-7.30617524740281e-06
-2.21758994019673e-05
-2.86032772147923e-05
-1.77325653562497e-06
-2.66036103723295e-05
-3.68282346386768e-06
-2.97946108447829e-05
-1.03308501487656e-05
-3.6119463736972e-06
-1.20749308429524e-05
-1.42164159170493e-05
-3.00443191562048e-05
-1.51770954054381e-05
-3.10407901515819e-05
-1.94720170108827e-05
-1.48255198650059e-05
-3.34007408949135e-05
-2.49800913920719e-05
-4.39262618882835e-05
8.7619271556692e-06
-1.84159911060565e-05
-3.63755129943416e-05
-2.51899745849341e-05
-1.49955503607694e-05
-3.17033574784046e-05
4.78537267074721e-06
-5.51468104919734e-06
-4.14501785301985e-05
-5.99309654318891e-06
-2.06787636774851e-05
-2.87357357142044e-05
-1.33472530034559e-05
-1.26881401031385e-05
-2.218831040648e-06
-1.76907142413538e-05
-3.69729712909435e-06
-1.86672094755771e-05
-2.5353436477552e-05
-1.07099150112559e-05
-2.69840566469847e-05
-1.47234623857293e-05
2.06799160569999e-06
-1.2736398047844e-05
-8.75982483697623e-06
-3.34209096032123e-05
-2.32676127744421e-05
-2.42960651971957e-05
-1.91406195134213e-05
-1.21243661419935e-05
-2.55892404633575e-06
-1.38934343877462e-05
-1.90736835205729e-05
-3.17606025399994e-05
-3.42174777001649e-05
1.23136266227739e-05
-1.83285947795532e-05
-1.75537718679336e-05
-2.59893164146679e-05
-3.23130285869103e-05
-3.71600988776901e-06
-2.31314756785643e-05
6.00633906677754e-08
-2.46397630306378e-06
-3.71920343177625e-05
-3.63893378489268e-05
-3.18918919177296e-05
-3.84575472253498e-05
-2.91977243608532e-05
-3.75999892034355e-05
-4.80318626537086e-05
-9.2665160517174e-06
-7.1672417985973e-06
-3.00469859729577e-05
-1.24971970462079e-06
-1.47496060893658e-05
-1.65398455939084e-05
-2.64156318489658e-05
-2.63475278653039e-05
-1.40915586182353e-05
-3.06446192737023e-05
-1.04984364692915e-05
-2.93132567322403e-05
-3.81265111210878e-06
-2.53806375693753e-05
-5.87602622328452e-06
-6.30501997814401e-06
-1.14028342698121e-05
-3.95122608903159e-06
-2.38862546321733e-05
-1.0957713794812e-05
-1.67932915753327e-05
-8.02630666486951e-06
-1.8270604895599e-05
-1.26329435029997e-05
6.32221070983096e-06
-1.87792749753176e-05
-3.42829271515501e-05
-2.58995005645181e-05
-3.24935558486919e-05
-1.89365108285668e-05
-9.29045914746882e-06
-1.55993536964606e-05
-2.84751199151654e-05
-6.65142327600704e-06
-3.42993472226574e-05
-1.56393280111568e-05
1.65226266180964e-05
3.72682191994325e-06
-3.94580720006633e-07
-1.18292122186149e-05
-2.48222263846412e-05
-1.06583066554376e-05
-1.17244253380273e-05
-4.2573322086606e-06
-3.21468262489159e-05
-2.20484318734066e-05
-2.39751487013173e-05
-4.60889313937184e-05
-2.97722119013911e-05
-3.71633518006066e-05
-1.8197557799872e-05
-2.72826403357872e-05
-3.93244118521551e-05
-2.84155639258532e-05
-3.08716874300271e-05
-1.26516572005417e-05
-8.14796689833755e-06
-2.47639089171702e-05
-3.46103637469949e-05
-1.29331232135224e-05
-1.06683154468289e-05
-1.29868556522822e-05
-2.4426858024143e-05
-2.31883668739839e-05
-1.68669566107867e-05
-2.90265432509561e-05
-9.90433804162377e-06
2.04524584587978e-06
-2.30195271656736e-05
-2.92086001017896e-05
-2.43587304619382e-05
-1.91720404214268e-05
-2.95101612761216e-05
-4.13940985749975e-05
-2.48137267887706e-05
-1.63730822687931e-05
-1.91902410645543e-05
-8.54243094159833e-06
-4.4640960535161e-05
-5.41323831013601e-06
-1.27079029204496e-05
-1.86929043716922e-05
-5.27539461896447e-06
-1.3075442997674e-05
-2.33249425070536e-05
-2.25774752413206e-05
-1.43794490918266e-05
-1.76816898249874e-05
-2.13537054596869e-05
2.01558675186584e-05
-2.88078168204632e-06
-1.57184279060535e-05
-3.26569839789814e-05
-3.54480352432245e-05
-2.09986493414544e-05
-2.8477672203515e-06
-1.32678288724168e-05
-1.62124140816477e-05
-4.20733874951857e-05
-3.33682904528451e-05
-1.47649851523438e-05
-1.66918220481756e-05
-4.36030318587134e-06
-3.2420102659998e-05
-1.86063606381962e-05
-1.77715916579451e-05
-3.72593765255084e-05
-3.08912235623519e-05
-6.52822372321929e-06
-3.46114007138733e-05
-2.03528350909213e-05
9.92901552412772e-07
-9.90628300765008e-06
-1.42075643726356e-05
-3.46000160170137e-05
-1.58334924539334e-06
5.18324544230618e-06
8.71251815882847e-06
-1.0677453825241e-05
-2.03049360323676e-05
-1.83696202531683e-06
-1.88960033555686e-05
-4.02780131200538e-05
-1.31768919754871e-05
-3.02677206951526e-05
-1.88968372292408e-05
-1.12723820770376e-05
-3.00610403254327e-05
-2.66892972100506e-05
-2.53306903260223e-05
-2.03176098722681e-05
-1.58318868873301e-06
-6.78239918105485e-06
-3.56574621425261e-05
-1.38329051792312e-05
-2.66348276186832e-05
-1.12224834579967e-05
-3.58190947592956e-05
-4.50501193408409e-06
8.50841693464035e-07
1.41893555224284e-06
-1.24352566006998e-06
-1.72502622017068e-05
-2.87520031908064e-05
3.94228674474818e-06
-1.05594534833774e-05
-3.46114261129574e-05
-2.55486508133305e-05
-2.54514156059345e-05
-2.62043431179332e-05
-4.72254312451439e-05
-6.78969079024764e-06
-2.40836193652785e-05
-2.60930459978626e-05
-3.98683280660174e-05
-2.75200437032646e-05
-6.44649017963727e-06
-4.07373991592193e-05
-2.93090954964916e-05
-8.20520844873852e-06
-5.20045521410977e-06
-1.3273477073356e-05
-1.05814298016526e-06
-2.01483870553393e-05
-3.48428146234731e-05
-2.25225217346945e-05
3.18455560854318e-06
-1.20759528652792e-05
-2.93537030039691e-05
3.75712303852407e-06
-3.54236728335105e-05
-1.62322032358338e-05
-2.99080871489301e-05
-2.42393374909987e-05
-2.75066402801854e-05
-1.45544706022988e-05
-2.24795086028119e-05
-1.42300028253783e-05
-1.52866143644967e-05
-2.58367569460975e-05
-1.96813875651399e-05
-2.27519222317956e-05
-2.45811565511831e-05
-1.53848167600043e-05
-2.6768820055495e-05
-8.60438056241599e-06
-2.71597938313142e-05
-5.69171556296532e-06
-8.99416591413842e-06
-1.17467080746172e-05
-9.92503801660327e-06
-1.2625500486195e-05
-3.69511111238651e-05
-2.86555216196803e-05
6.99407997370546e-06
-1.03632913776272e-05
-3.15591778951839e-05
-1.89944015698836e-05
-3.10134875294249e-05
-2.62573752167462e-05
-8.60304909141231e-06
-2.60241184749395e-05
-1.13197610297757e-05
-1.72244255725481e-05
-1.73712635779511e-05
-4.32445824191595e-05
-9.91685919201506e-06
-1.96832956127428e-05
-2.29983317926603e-05
-6.40905679281628e-06
-4.08147133818837e-05
-3.10439879382914e-05
-1.80142897873245e-05
-1.54021645715158e-06
-1.30781182575786e-05
-1.11015413262011e-05
-1.7343014264391e-05
-8.23172623956868e-06
-5.56757253461936e-06
-2.24465296034523e-05
-1.87567625287585e-05
-8.35707560646413e-06
-7.23316029444502e-06
-2.49429815920475e-05
-2.57584303789059e-05
-4.34712571874094e-05
-4.34637347584928e-05
-3.28815697553829e-05
-5.00603505309343e-05
-2.28348832553664e-05
-2.22454679553476e-05
-2.14266285122848e-05
-1.38667106515756e-05
-2.8434912645391e-05
-1.7848860817342e-05
-2.27032219361442e-05
-1.46579973827765e-05
-3.16806013744576e-05
-2.64950126239016e-05
-2.40775282196783e-05
-6.43446636354718e-06
-1.82744665330144e-05
-1.35728298027997e-05
-2.23987196167978e-05
-2.35142495973218e-05
-1.5195452016574e-05
-2.82601200204853e-05
-1.29646045966197e-05
-1.68929304694641e-05
-3.58314326669455e-05
-3.42835214748674e-05
-2.54811992150112e-05
-3.48999262970118e-06
-1.75315083016095e-05
-3.16011877042221e-05
-8.15710080154352e-07
-2.36787698766499e-05
-2.57866754111228e-05
-4.5588389374921e-07
-1.07809719027194e-05
-2.50510338703368e-06
-1.98040331918817e-05
-4.52963075633065e-05
-1.70270961298524e-05
-2.6018131333432e-05
4.54792733108124e-06
-8.42153128612125e-06
-2.26341837512645e-05
-3.36229148080572e-05
1.42791868707606e-05
8.44461253878483e-06
-3.11990650141074e-05
-1.90639653435138e-05
-1.8598650183154e-05
-1.76999314223847e-06
-3.36217396218972e-05
-2.3788229553628e-05
-5.58358481560892e-06
-2.75459276978924e-05
-2.85999880716001e-05
-2.32964444347346e-05
-1.9311907377948e-05
-2.77390362225498e-05
-2.64552746250291e-05
-1.92414375220426e-05
-4.99362792728064e-06
-2.01439427933968e-05
4.14618218991025e-06
1.71650104076668e-05
-4.3203180590653e-07
-9.84220822750827e-06
-4.65366176630942e-06
-1.34476491585473e-05
-5.99894735067887e-06
1.84593068724698e-06
-3.77202977515727e-05
-2.86211810412698e-05
-2.31464555558973e-05
-3.67680453746875e-05
-4.38870525419265e-05
-3.09084005669095e-05
-1.8817835788937e-05
-2.24851311331087e-05
-1.12011681294272e-05
-4.06767621093009e-05
-3.31657110484928e-05
-1.52462382348956e-05
-5.02659124826242e-05
-1.04464299726491e-05
-7.46036207545582e-06
-4.68372216632514e-05
-1.88785909526191e-05
-2.3174816428036e-05
1.54731620549327e-06
-2.27717056694291e-05
-1.45464092283929e-05
2.69689823071776e-06
-2.30166046634645e-05
-1.88777200768149e-05
1.63320792656949e-08
-8.64510355228638e-06
-1.44887316569104e-05
-1.64668945883832e-05
-3.16219277121695e-05
-1.86753673896909e-05
-7.76024896243598e-06
-9.3153708721851e-06
-2.484551487725e-05
-2.77553731855746e-05
-1.71275069898848e-05
-3.88290308014028e-05
-1.85455257553021e-05
-2.64711499654653e-05
-1.28101103379584e-05
-4.89750861665076e-05
-3.88460801656314e-05
-3.30332021082125e-05
-4.40015367970295e-05
-1.48890431192284e-05
-1.33033593360527e-05
-1.43496300192713e-05
-1.92153437262183e-05
-1.84724327912735e-05
-2.16854975591825e-05
-3.04366917857128e-05
-1.08466459601497e-05
-1.70701443229578e-05
-1.80022074469446e-05
-1.45823726779649e-06
-4.6658874080714e-06
-1.09375627614457e-05
-2.99556002925976e-05
-5.80289444851934e-06
-3.05139597245428e-05
-1.36491191163884e-05
-8.1353441028766e-06
-3.02575592244174e-05
-1.72959428690874e-05
-2.95767619254287e-05
-1.64395721529544e-05
-2.06265289855881e-05
-1.59742844368943e-05
-1.96032651395271e-05
-2.25714539278904e-05
-1.98623142828239e-05
-3.68319799647473e-06
-3.6712064655746e-05
-2.9502927949142e-05
4.86482069879317e-07
-3.3487473272982e-05
-2.21976117017905e-05
-1.80759230232091e-05
-1.3949644104192e-05
4.8762849742637e-06
-3.56655235016619e-05
-2.84652790571326e-05
-4.09171847337675e-05
-2.64816609093885e-05
-3.12062224598559e-05
-1.74671025481903e-05
-4.09441422554854e-05
-2.92853803459437e-05
-3.83000430190911e-05
-1.34879628531379e-05
-2.78429430447551e-05
-4.11317390557272e-05
-2.38298480487323e-05
-2.92405103671457e-05
-2.0559254959396e-05
-2.59681957060772e-06
-5.21766631742125e-08
-6.25956880485827e-06
-9.23277163988752e-06
-2.28049379933991e-05
-2.86050844852983e-05
-2.106266065988e-05
-2.08836143033976e-05
-2.2012522429571e-05
-2.57533492389594e-05
-2.04497760112517e-05
-2.89861472236494e-05
-1.69083539155057e-05
-2.82044596902952e-05
-2.8008064144955e-05
-4.1828976886152e-05
-1.552385605645e-05
-1.13433586980913e-05
-2.68995595605092e-05
8.77658305244123e-07
-3.15647182412343e-05
-2.75742143493332e-05
-2.68532460000842e-06
-3.00130220158167e-05
-2.12572975550052e-05
-9.48921671777318e-06
-3.55286186476163e-05
-2.98576754480114e-05
-2.95715944415933e-05
-3.10362337205654e-06
-6.08708297377052e-06
-2.59372342889718e-05
-2.8264972551546e-05
-3.73534435867298e-05
-5.3106146630585e-06
5.74190687713181e-06
-7.0162258886531e-06
3.90360357645347e-07
-2.31543398880459e-05
-1.78298587912051e-06
-2.69089638852738e-05
-3.71217342972274e-05
-1.60611793006948e-05
-1.12662212997465e-05
-1.02753349271897e-05
-3.48089686731954e-05
-7.69831242626051e-07
-1.22831533673567e-05
6.53284915073876e-06
-2.63434711650673e-05
-3.41181761521782e-05
-3.49244281777714e-05
-2.15114940148324e-05
-1.45386971477922e-05
-2.54778851005254e-05
-1.86164039035315e-05
-1.82904176806445e-05
-3.17955221279999e-05
-2.45110202218677e-05
-1.60373696469213e-06
-2.16702396703924e-05
-1.80784666254082e-05
-1.27988877000781e-05
-1.31769467678939e-05
-1.39469034487899e-05
-2.10554305686913e-05
-4.6819777028993e-05
-1.30459717146169e-05
-3.29694715492532e-05
-3.40333089948486e-05
-2.73807755271124e-05
-1.70143239878224e-05
-3.29816916874744e-05
-1.93327290415686e-06
-1.46803142130641e-05
-5.15798617313048e-05
-1.97233191867092e-05
-3.33781336733674e-05
-1.20547426102013e-05
-1.70094073937738e-05
-1.07134180451667e-05
-2.858400769978e-05
-3.71577695553738e-05
-1.85754752315037e-05
-2.01143050262645e-05
-2.63796202758311e-05
7.8496593769318e-06
-3.36650501855186e-05
-1.3358625272728e-05
-4.36709108882796e-05
-1.09626802732651e-05
-2.24225181008466e-05
-3.1645096890095e-05
-3.29714979054236e-05
-1.41040570702489e-05
-6.24559007150484e-06
-2.39951689819343e-05
-3.70923725222812e-05
-4.6121852018366e-05
-1.37974091899442e-05
-1.17981501781885e-05
-9.01446711388781e-06
-5.69888861443905e-06
-3.30185572607842e-05
-3.68949457056555e-06
2.87974465103884e-06
-1.04853519595757e-05
-5.64738471934413e-06
-2.56336512171054e-05
-2.50739102107201e-05
-3.89899500612598e-06
-1.10007639745463e-05
-1.02915035198435e-05
-2.08575245152064e-05
-2.87012752828638e-05
-3.06055549319407e-05
-4.82028017289558e-06
-2.63751536315683e-05
-3.43556165531916e-05
-3.91604225724865e-05
-1.71552125681735e-06
-6.30461579255615e-06
-3.27485863759535e-05
-3.17536308098105e-05
-1.95752754259005e-05
-9.9237350046651e-06
-8.10997685307301e-06
-2.48357617938932e-05
-1.70005942130788e-05
-2.39548080823509e-05
-2.01357151932096e-05
-2.03181814500837e-05
4.04030584847286e-06
-1.96337614890665e-06
-1.15007621285413e-05
-3.03674928237924e-05
-2.17001491490893e-05
-3.44500425132211e-05
-1.03169267917371e-05
-3.08770575880926e-05
-3.83290817132921e-05
-1.88269457992064e-05
-2.0664654108265e-05
-7.10691801325779e-06
-3.72427762037563e-05
-3.36017738939612e-05
-3.35838980058797e-05
-1.22156770515997e-05
-1.68505707330259e-05
-1.78896306486912e-05
-2.4526798805154e-05
-3.96124452528277e-05
-1.23789273511035e-05
-3.90433935680891e-05
3.92847696963607e-06
-2.05958727239778e-05
-5.25367159849274e-05
-7.85127146232402e-06
-1.81766729426147e-05
-1.09100766337275e-05
-2.07796543335931e-05
-1.14539683312466e-05
-1.53812251344561e-05
-2.7470790206654e-05
-2.33460040290943e-05
-3.31045928886499e-06
-2.96008088096806e-05
-2.29115138820838e-05
-1.93498768688019e-05
-1.08875458820289e-05
-7.847753134679e-06
-1.73805539986343e-06
-3.39168857466542e-05
-1.04425252765717e-05
-3.57045995867209e-05
-1.11135457207442e-05
-2.63603842715079e-05
8.49838261539567e-06
-1.63883686635221e-05
-1.5912531314592e-05
-8.55529946093772e-06
-2.57923651379839e-05
-1.85993305749024e-05
-1.69612212169897e-05
5.5754133908167e-07
-2.36982515942805e-05
-2.0441860597955e-05
-2.68624698980406e-05
-1.60399917894591e-05
-2.71097710119387e-05
-3.09923188293297e-05
-1.57136548288888e-05
2.42200582329517e-06
-2.3188718440533e-06
-2.17999084927976e-05
-2.02716409202645e-05
-1.79486425742285e-05
-1.95230474471589e-05
-3.10665816961168e-05
-1.1676241055858e-05
-1.53106838617788e-05
-2.00550786528481e-05
-2.53510346467188e-05
-1.83208602098735e-05
-1.82419026253064e-05
-2.14215654948794e-05
-1.93684645929077e-05
-6.6425695535687e-06
-1.65593778622078e-05
-2.84657334059156e-05
-2.55186604498839e-05
-6.2569466963233e-06
-2.85493753852036e-05
-3.70713787476995e-05
-4.02346791389808e-05
-5.5608369955698e-06
-4.27417439217091e-05
-2.19903219344441e-05
-1.34739510423503e-05
-3.74341947430495e-05
-3.87486511572117e-05
-1.96744476764931e-05
-2.13959319344663e-05
-9.51635162917277e-06
-2.42213193402922e-05
-2.8132369808364e-05
-7.37696064362253e-06
1.09172336674469e-05
-1.0927429437878e-05
-1.59203380150728e-05
-9.401052491582e-06
-2.11692482751938e-05
-1.63062664043642e-05
-4.49370054823957e-06
-1.96970706068668e-05
-1.04541126465583e-05
-3.53124168163492e-05
-1.89837899770684e-06
1.49107648374763e-06
-4.17744319569793e-05
-3.37896215876382e-05
-2.54268642488659e-05
-3.94557083925285e-05
-1.02047292737555e-05
-6.45318077456181e-06
-1.61037086794014e-05
-1.43087278686036e-05
-2.81156091549525e-05
-2.96908368514797e-05
7.39380767986337e-06
-1.15688058891272e-05
4.17370839368159e-06
-6.83870698947026e-06
-1.12565602455557e-06
6.0481171866552e-06
-2.1195170076128e-05
-3.89478494421442e-05
-3.55018490521524e-05
-1.54694314978325e-05
-8.93552048438063e-06
-1.84729102268755e-05
-2.71031474536334e-05
-2.86816261445784e-05
-5.65981124559942e-06
-1.10154637266555e-05
-1.32547358768955e-05
-2.03138097997133e-05
-2.44300782735266e-05
-2.69654010870893e-05
-2.04538139203295e-05
-2.10550658789523e-05
-1.66884716856588e-05
-2.34411365209701e-05
-8.74629517153877e-06
-1.30399679087724e-05
-1.83841904543233e-05
-2.54017260927884e-05
-2.38443492145329e-05
-1.80929523960885e-05
-7.16096926598113e-06
-1.48045532158411e-05
8.23845748939339e-06
1.80694150074166e-05
-1.48829961294612e-05
-2.81205358213811e-05
7.52496970474659e-07
-1.6228877918357e-05
-1.37066768303682e-05
-2.7328778640388e-05
-4.69112581167979e-05
-2.35167731969091e-05
-3.92801634885991e-05
-1.81494832180161e-06
-1.38555711946722e-05
-2.77811582048515e-05
-3.30120472110287e-05
-7.62679870664726e-06
-2.1160719074515e-05
-2.27952240404241e-05
-1.72377152192921e-05
-2.01602609347925e-05
-3.36367080761889e-05
-6.24970705072327e-06
-1.66693127365248e-05
-1.8726326108375e-05
-1.76349268796224e-05
-1.18752964034227e-05
-2.36428628870051e-05
-2.29232241825125e-05
-3.57245163994773e-05
-1.44263156302707e-05
-1.16648237053074e-05
-4.67834649940358e-06
-2.1323868168595e-05
-3.14540316022806e-05
-1.69222781649612e-05
-4.54746513310123e-06
-2.716904458665e-05
-2.80559288164403e-05
-3.54876263566135e-05
-2.00603258271412e-05
-1.49726980831289e-05
-2.73215928707443e-05
-2.67009917014772e-05
-4.70799661953241e-05
-3.50313249681891e-05
-1.35439048790651e-05
-9.36523556876063e-06
-3.69287341585479e-06
-2.02529677636388e-05
-1.6204859838409e-05
-1.30335620859903e-05
-5.50354105376671e-06
-1.47699321702265e-05
-3.94189365725728e-05
-1.26097197589154e-05
-7.27476352387482e-06
-3.15605736557636e-05
-4.11236127045534e-05
-1.06922498864997e-05
-1.47773092908395e-05
-2.60986801474513e-05
-1.12511842912336e-05
-7.54996408332022e-06
9.79188292496129e-06
-4.63514054090701e-05
-2.44465196489102e-05
-3.33243994606247e-05
-1.60911342803356e-05
-5.83096764711714e-06
-2.15557886994162e-05
-1.98981478262385e-05
-1.82050989229418e-06
-2.86442326463654e-05
-1.15948445776684e-05
-1.14305594758014e-05
-3.27377622519984e-05
-7.58315258954553e-06
-1.54661778079002e-05
-8.75454595524313e-06
-6.85919514103357e-06
-1.81497354752857e-05
-4.00282597062148e-05
-1.31120147560033e-05
-9.73957845979488e-06
-1.20101377768644e-05
-2.60039842387241e-05
-7.28489085757188e-07
-7.440586615225e-07
-3.77688210851916e-05
-1.2724811893762e-05
-2.87198932381963e-05
-2.19260088503716e-05
-1.01721001328383e-05
-2.91732704061337e-05
-3.60931061817942e-05
-5.58174156555054e-06
-1.33547002338803e-05
-2.73704814253102e-05
-3.27792455223199e-05
-2.58091287186445e-05
-8.72803787283996e-06
-9.44624886478062e-06
-8.95526737854835e-06
-1.27928485773699e-05
-2.74691058788845e-05
-2.2314163851643e-05
-5.63156515485438e-06
-7.64960307746417e-06
-4.16261466104651e-05
-2.63683857081653e-05
-3.9595868211402e-05
-2.93168626660599e-05
-2.75721805247558e-05
-3.32729823197408e-05
-3.13073751389272e-05
-2.76053690472377e-05
-1.6712171715606e-05
-2.24332074580088e-05
-1.90788488996133e-05
2.09783431617846e-06
-9.11380634988091e-06
-2.13574389888973e-05
-3.95217772385234e-06
-2.79925988658283e-05
-1.99864679934762e-05
-4.1185483282019e-05
-2.08114146258336e-05
-1.87889713124087e-05
-2.29605556745265e-05
-1.37222275152785e-05
-2.11768725206188e-05
-1.70432574031487e-05
-1.05871010268624e-05
-2.24227750371646e-05
-2.38188958736933e-05
-2.95231458662505e-05
-2.10797999464063e-05
-1.1461623247274e-05
-1.85822979111858e-05
-1.754561659959e-05
-1.26270350168093e-05
-3.07023602161271e-05
-1.8266111333918e-05
-3.46550302298304e-05
-1.26998718181769e-05
-4.69693920782031e-05
-3.04445873367525e-05
-3.96408926448737e-05
-4.38575545652271e-06
-2.32084175425549e-05
-1.87443809268417e-05
-1.90346440234189e-05
-2.12821030092043e-05
-2.45113835988752e-05
2.29363161924131e-07
-2.25109336410032e-05
-3.89425211216293e-05
-1.13980859560213e-06
-1.57222473293026e-05
-1.96351116969769e-05
-8.04103344982926e-06
-3.3281631908174e-05
-1.18089117201162e-05
-6.90687387422959e-06
-1.02446148401565e-05
-1.00610754156136e-05
-1.35557305830105e-05
-1.70673571821352e-05
-3.20774546436009e-06
-7.1315512962964e-06
-1.90537786197538e-05
-3.17029642893781e-05
-3.4410770687239e-05
-3.35772990917217e-05
-5.28409923554189e-05
-2.50957556230702e-05
-2.67884686516832e-05
-1.24935813244167e-05
-6.15362888327089e-06
-1.90283653055315e-05
8.60707007875213e-07
-1.64689008763344e-05
-1.69882687246973e-05
2.75069027397272e-06
-1.23110853962506e-07
-1.89335669935505e-05
-1.94629416486401e-05
-1.66561918958311e-05
-1.7565479734007e-05
-2.57351373229777e-05
-1.20804368351752e-05
-5.26555471348422e-05
-4.16332714353784e-05
-1.43071575725241e-05
-2.48182972195386e-05
-3.28208517061815e-05
-2.95323634429999e-05
-6.36720993602287e-05
-3.23535626962532e-05
-8.62978955751413e-06
-1.8035687717632e-05
-3.54202651011923e-05
-2.79198848726177e-05
-1.21575024762891e-05
-1.52422794778162e-05
-1.8548974597928e-05
-5.22567928530538e-06
-4.02526172647136e-05
-2.91077532344611e-05
-1.46247948257388e-05
-4.41223963862305e-06
-1.13764699396584e-05
-8.51999985491534e-06
-1.54492235720743e-06
-1.97974368107038e-05
-4.12921866595958e-05
-6.68776765904578e-06
-2.49797121382883e-05
-4.15079168234144e-06
-1.63363821668773e-05
-1.05712461849638e-05
-2.83806259353379e-05
-3.9784016967176e-06
-5.82174837184232e-06
-2.03926865541699e-05
-3.28265790993715e-05
-2.11440608422004e-05
-1.75162011329529e-05
-1.48923212575047e-05
-2.30448502653222e-05
-2.51077366322619e-05
-2.73402505341746e-06
-2.39094357745934e-05
-1.68023084440688e-05
-9.22391880143159e-07
-1.32579550466664e-05
-1.71389031366327e-05
-1.67758859044858e-05
-1.56913289646536e-05
-1.38429844778801e-05
-2.25807852809753e-05
-1.34141031139976e-05
-7.13575684532083e-06
1.29673479738756e-06
-1.4534024591006e-05
-2.9569576448114e-05
-3.33776738410244e-05
-1.40705381855232e-05
-3.00360445011245e-05
-2.56591655880116e-05
-1.88972515963425e-05
-3.20655786470763e-05
1.04452493636973e-06
-1.91779635210246e-05
-3.02915181324516e-05
-3.47693548158533e-05
-4.06352917568085e-05
-3.46014182394497e-05
-2.90855182647734e-05
-2.29881521905147e-05
-2.31873548073553e-05
-9.53121063149629e-06
-1.95232733382585e-05
-2.97055228982222e-05
-2.33431020981517e-05
-1.1879639915972e-05
-1.63292864200955e-05
-2.54283248580904e-05
-2.35232719935406e-05
-1.31850216835711e-05
-2.4776381721807e-05
-2.24033743840421e-05
-1.99836360918173e-06
-2.11963634268186e-05
-1.86906486916137e-05
-1.67745824157547e-05
-3.13592548858323e-05
-1.42540516070478e-05
-1.04592113976979e-05
-2.79307318113491e-05
-2.53738059817489e-05
-1.0907717366923e-05
-2.56630227548169e-05
5.7789853070967e-07
-8.01817172193104e-06
1.06332727451126e-06
-1.00565561935012e-05
-5.51793058380655e-06
-2.32501840395941e-05
-1.89461298476521e-05
-2.9160797074667e-05
-3.38234111076136e-05
-3.1273357310123e-05
-5.90478239399479e-05
-2.10309230317789e-05
-3.48098611750446e-05
-4.36275381268032e-06
-3.81122740336916e-05
-1.86572793936275e-05
-3.99582081526657e-05
-3.23125291366502e-05
-3.98622326876466e-05
-3.30667347660758e-05
-1.02443194406492e-05
-3.86091015591919e-05
6.75810328869988e-06
-4.75788973001234e-05
-1.74558673354432e-05
-1.54118616026311e-05
-1.86338337542261e-05
-2.92348883462267e-05
-1.16368119216082e-05
3.96862960583705e-06
-1.4528935916042e-05
-3.33309526549105e-05
-2.4492660527626e-05
-1.51073965560159e-05
2.09919126573475e-06
-2.71147761238496e-06
-6.34237251597878e-06
-1.8074336818637e-05
4.06368230699123e-06
-1.9267406837472e-05
-1.67303680914153e-05
-2.70362908341276e-05
-2.34530348980652e-05
-1.34685508824915e-05
-1.07723355754126e-05
-2.68002020988016e-05
-1.79106696553209e-05
-2.2338163822052e-05
5.63164951912405e-06
-1.31631714827454e-05
-2.04442411391801e-05
-5.35599698846633e-06
-9.96066203071253e-06
-1.11634086715507e-05
-5.72443824202842e-06
1.00163585935975e-07
-1.71522559266665e-05
-1.87519969662964e-05
-1.45912416175542e-05
-1.62698403186408e-05
-3.52315055541263e-05
-2.27379072163316e-05
-2.4255029778018e-05
-4.65361005164772e-05
-1.40278046688622e-05
-2.45036436644644e-05
-4.57889223161985e-05
-3.54117986970594e-05
-8.90967848317972e-06
-1.13032292467307e-05
-2.46011829458914e-05
-1.28665552549997e-05
1.09200598693053e-06
-1.21131941824912e-05
-2.77437693526656e-05
1.33879945987939e-05
-3.3067517899345e-05
-3.23861653235606e-05
-3.15054365158329e-05
-1.38631864993222e-05
-3.37098081801011e-05
-1.33600622030154e-05
-2.65887427316627e-05
-1.41063649047663e-05
-1.14310138727505e-05
-2.22673423777204e-05
-3.54142754026214e-05
-2.23113836274182e-05
-2.7699077578974e-05
-2.58007183667903e-05
-4.05598192046287e-05
-1.674487816163e-05
-4.00329285157569e-06
-1.24638244604046e-05
-1.61450642347052e-05
-1.04497851059042e-05
-3.18545370880441e-05
-1.90278316779876e-05
-6.96165103489913e-06
-7.84950751975717e-06
-1.54652518564484e-05
-2.97120404326022e-05
-1.25451144663664e-05
-7.21452072968672e-06
-1.14529965560401e-05
-2.68881137938412e-06
-3.07718232344317e-05
7.69785045674448e-06
-2.08044450128313e-05
-1.30583258314716e-05
-3.28736894449137e-05
-1.62901934279556e-05
-2.06941068527041e-05
-1.45134386426547e-05
-2.07812596539827e-05
-3.48365638441843e-05
-2.77020239201499e-05
-5.05245193052722e-05
-1.84883719068529e-05
-5.32958002260814e-05
-2.25658706906006e-05
-1.89824331700437e-05
-1.2326749259076e-05
-2.93787681436712e-05
-3.14870326246404e-06
-1.76529752630547e-05
-4.02329573111951e-05
-1.37819134653296e-06
-2.65800292434104e-05
-1.55771477957129e-05
-1.45146510848514e-05
-2.26886146032609e-05
-2.09389912464217e-05
-1.52404536427685e-05
-2.88339975638333e-05
-3.59891055741437e-05
-3.21120799906518e-05
-1.13147718111981e-05
-7.9405154785396e-06
-3.50922447932628e-05
-2.36376500824093e-05
-4.11170103263958e-05
-3.3921162803707e-05
-3.94598677240648e-05
-2.64384430996667e-05
4.75049784065456e-06
-1.94244674705623e-05
-2.20006510210971e-05
-4.84247622301376e-05
-1.74723707593255e-05
-4.73034341724191e-06
-9.56248889820429e-06
-2.04195272621524e-05
-2.11190571078181e-05
-5.00358544768592e-05
-3.28189010369916e-05
-1.97744938562332e-05
-2.0544954011319e-05
-1.80219696303299e-06
-2.33261764912063e-05
-3.01319475277939e-05
-1.27361205368894e-05
-3.87346876899522e-06
-2.66653155846134e-05
-2.29200410549324e-05
-3.85860807766908e-05
-2.59049598372922e-05
-4.31404021551576e-05
-2.36780992971667e-05
-2.85999218143211e-05
-9.54575338360342e-06
-1.85631277239809e-05
-1.97664553533342e-05
-1.65924803717612e-05
-9.20900369222092e-06
-1.30753553074901e-06
-1.02022584899751e-05
-3.15866692268478e-05
-4.3908577119731e-06
-3.01363929468521e-05
-3.29704173060094e-05
1.31667939569767e-05
2.10933613325662e-06
-2.72708789361374e-05
-1.66057400409584e-05
-8.05580248599904e-06
-1.91843856432601e-05
-3.65558595407617e-05
-3.12018887086908e-05
-2.01832381176932e-05
-3.15123206054473e-05
-1.29306513476361e-05
-2.75207293615609e-05
-2.4222194382773e-05
-9.93405029310495e-06
-1.61101240941132e-05
-2.05211147479067e-06
-1.44380029975475e-05
-3.10241215138149e-05
-2.48874367428186e-05
-1.53940673962951e-05
-5.43237957988718e-07
-1.77956708277801e-05
-2.64410284371449e-05
-1.95015009575082e-05
-2.22116159584066e-05
