# Supplementary material for: Research on computational propagation and identification of mine microseismic signals based on deep learning
Source: PLoS One. 2025 Oct 22;20(10):e0334641. doi: 10.1371/journal.pone.0334641 (PMC12543183; doi:10.1371/journal.pone.0334641)
Supplement: S1 Data — (ZIP) [file pone.0334641.s001.zip › 000100500000992.xlsx_0.txt_24.txt.txt]

3.05353725604774e-07
-9.02342874723949e-06
-1.89838816269655e-05
-1.09511574850954e-05
-3.0990773462431e-05
-1.03840109293014e-05
-1.65463185805779e-05
-3.21481008975687e-05
-1.62656178674682e-05
-1.25116866325319e-05
-1.83850768845304e-05
-5.22223903885242e-05
-2.22278714087117e-06
-6.51983191854029e-06
-2.41696285446499e-05
-1.41143667723925e-05
-1.35551021916454e-05
-1.55779212764997e-05
-2.54139092849037e-05
-3.02815602896367e-05
-1.81821807655657e-05
-3.27240708739534e-05
-2.32157070751911e-05
-1.4985964879026e-05
-3.15520894820513e-05
1.88918118936941e-06
-3.14068716502235e-05
-1.99042439450146e-05
-2.79225062443245e-05
-2.84448896221189e-05
-1.87874001258604e-05
-2.67312468098057e-05
-2.28442757505242e-05
-6.02289507016661e-06
-2.34110110084671e-05
-1.03765314610597e-05
-1.61329823274678e-05
-4.20137202252993e-05
-3.30669587072111e-05
-6.23621306642953e-06
1.15962554958192e-05
-2.15896019704176e-05
-1.1187720595476e-05
-1.18206882885948e-05
-1.89121630568737e-05
-2.06990114177805e-05
-3.73054770702061e-05
-2.43308393011443e-05
-2.84745274365897e-05
-2.56050016211193e-05
-5.56643946357356e-06
-3.918423753658e-05
3.28444345780083e-06
-8.88814705703904e-06
-7.64986020080913e-06
-1.36654213866102e-05
-2.62577514892857e-05
-3.83235810198881e-05
-2.14824891418359e-05
-2.98000556326041e-05
-1.34416133580616e-05
-1.89294379587107e-05
4.61950791594145e-06
-1.80695182140644e-05
-1.13971082485526e-05
-2.16958867125952e-05
-3.56575468595888e-05
-1.55187668937237e-05
-3.69632911616049e-05
-2.40413545441392e-05
-6.47682127327441e-06
-1.8096556437314e-05
-3.00602522465571e-05
-2.61949833799719e-05
-2.85557283905751e-05
-2.97870187120065e-05
-3.15717003887873e-06
-2.40127925429994e-05
-2.08752793201195e-05
-2.16264950043748e-05
-1.44950594194895e-05
-2.02670543589233e-05
-1.78400513386266e-05
-1.19906963252524e-05
-6.82304664034258e-06
-4.20235396525671e-05
-4.55377317366337e-05
-3.08382896848023e-05
1.97905011651615e-06
-1.97509912938272e-05
-1.70439284444248e-05
-2.35276562682021e-05
-2.20990885256439e-05
-2.6293838298246e-05
-2.33026546073629e-05
-1.89933884626759e-05
-1.32504399431874e-05
-2.53189708641972e-06
-2.48564660435003e-05
-2.68006928109945e-05
-3.031391898644e-05
3.50659783436172e-06
-2.02831576573452e-05
-1.7299253389843e-05
-7.33879074201325e-06
-6.82851788915209e-06
-3.02563978485631e-05
-7.82356834098423e-07
-2.01050631358747e-05
-1.33501367399232e-06
-3.03770583012099e-05
-3.56812486766933e-06
-1.81164177864781e-05
-1.34358683093651e-05
-1.2193371235427e-05
-5.01050226801102e-05
-2.46103955803721e-05
-1.45545918834825e-05
-1.02046141298128e-05
-4.14599215203811e-06
-2.59442264048198e-05
-1.53965380989373e-05
-6.39996786825113e-06
-2.65891534863681e-05
-2.59698998045663e-05
-3.74451366272481e-05
-1.16412190410839e-05
-4.45496480786828e-06
-1.35825609734114e-05
-1.60890166900812e-05
-2.98404988617261e-05
-2.91752744060682e-05
-3.73360918487991e-06
-3.53205874496678e-05
-1.08290242599786e-05
-3.2646555046029e-05
-2.22800964893331e-05
-3.5299058119207e-05
-2.1221053579951e-05
-2.96997677010959e-05
-1.71848272979309e-05
-2.48060349645834e-05
-3.34849431548194e-05
-1.9923596473167e-05
-4.41710347811865e-05
-2.54697050699127e-05
-1.2208784819426e-05
-3.56844488353651e-05
-1.11898715642916e-05
-3.04626956485199e-05
-1.43577202567314e-05
-2.72208988166967e-05
-1.19217650005334e-05
-4.01840403230724e-05
-1.50871425477678e-05
-2.5879867043586e-05
-1.23039487405993e-05
-1.75276420603255e-05
-1.59394598359585e-05
-1.16272122184662e-05
-1.19462496513639e-05
-2.71793290492872e-05
-3.60693283890757e-05
1.69522416092326e-06
-1.27973664745625e-05
-1.93172529645467e-05
-1.31105211090726e-05
-1.6773528137577e-05
-1.77100780364845e-05
-2.91878412947037e-05
-6.45215534743669e-06
-1.38932126164779e-05
-1.41188909695271e-05
-2.63474172008225e-05
-2.63772297983453e-05
-3.46251009400406e-05
-3.68499799139661e-05
-1.41110163561352e-05
-1.49774567991534e-05
-7.98808590927735e-06
-1.89391247811682e-05
-1.24736462850055e-05
-1.50670560942044e-05
-8.85003054353919e-06
-3.05461022243668e-05
-2.33491280624731e-05
-2.35715265525286e-05
-2.60182496207666e-05
-3.91949944414357e-05
-9.39368475905324e-06
-3.00455965475924e-05
-2.18465259143608e-05
-2.41878190860262e-05
-3.18347351190004e-05
-2.89135786206452e-05
-2.42305919421978e-05
-1.99078031148511e-05
-1.98533169270017e-05
-2.09182598603952e-05
-1.23673903783411e-05
-4.28705497306966e-05
-1.21615974791513e-05
-2.14630938045724e-05
-2.30059272963675e-05
-1.40710780864487e-05
-2.01155802979633e-05
-1.55739787073971e-05
-1.16856413807049e-05
-1.66692046713957e-05
-1.75496386971618e-05
-2.00976852240287e-05
-3.05516930666788e-05
-1.83912071002243e-05
-2.61844351326263e-05
-1.8878838183422e-05
-1.97954429739372e-06
-3.28971108103869e-05
-2.18538373580732e-05
-3.35621792043242e-05
-2.06444847458763e-05
-7.1307852179493e-06
-2.69482857178096e-05
-2.88709893372295e-05
-5.01804614087399e-05
-3.88824192616648e-05
-7.8166887718399e-06
5.44435177364614e-06
-1.00495018363721e-05
1.11103641956148e-05
-1.28723344985939e-05
-4.71078477062381e-05
-2.68816500247875e-06
-1.5078875761335e-05
-2.1269564890267e-05
-2.01547174142489e-05
-2.10659026548007e-05
-2.37564490422046e-05
-2.19046259123812e-05
-3.4264066386748e-05
-2.36827293544572e-05
-1.6271031921473e-05
-1.88543750201302e-06
3.21135321042371e-06
-1.32155352497313e-05
-1.48266939467475e-05
-1.30388700327602e-05
-1.00551754630229e-05
-1.96591368304977e-05
-1.73013576696469e-05
-2.40608135389123e-05
-1.64872929503118e-05
-2.55782121286546e-05
-1.57165244462344e-05
-1.88754166197375e-05
-2.07800367296124e-05
-1.54585995579135e-05
-3.27314317583421e-05
-3.45069136041079e-05
5.6242664669732e-06
-2.85203277393153e-06
-4.35771687216802e-05
-1.94572024589844e-05
5.17709126570129e-06
-2.36251372244733e-05
-3.14573926979715e-05
-3.12747533528649e-05
-2.78924284276313e-05
-1.11435725856215e-05
-1.45824583413338e-05
-1.81034671279801e-05
-4.12999269215705e-06
-1.52919240808338e-05
-1.81595427578334e-05
-1.65378684976421e-05
-2.39403076853657e-05
-2.10513921063109e-05
-8.17918703243223e-07
-3.91144765292704e-05
-1.95621387836717e-05
-2.58515164858044e-05
-1.46477435973222e-05
-1.63368153233902e-05
-3.39375336970419e-05
1.44123154478475e-06
-7.91283829270006e-06
-2.82578432477031e-05
-1.36816203632425e-05
-2.04744734050351e-05
-9.30524927560114e-06
-2.60992270241097e-05
-1.83555878489199e-05
-3.09294707115565e-05
-8.61977340969657e-06
-2.36578262817807e-05
-3.17124240081138e-05
-3.59611375359455e-05
-2.67710916839834e-05
-2.05320590736465e-05
-1.96318813880321e-05
-1.79732045176715e-05
1.99279761358372e-06
-2.82585048134317e-05
-3.4517402991065e-05
-3.39982025516865e-05
-2.53473039221102e-05
-1.59403721570681e-05
-1.96259103143693e-05
-2.36466877529308e-05
-1.25370279509652e-05
-2.90629237261563e-05
-3.41205017237487e-05
-2.25776710448074e-05
-3.90773947534938e-05
-1.92452346873664e-05
-1.42670819503304e-05
-1.15963217700953e-05
2.97503733393937e-06
-1.60678919291994e-05
-8.96142101266216e-06
-2.07873106865071e-05
-1.23139891824578e-05
-1.10052055178022e-05
-4.63649404061792e-06
-2.34132757603481e-06
-3.08149689706044e-05
-2.53058007772769e-05
-1.93433287623268e-05
-4.55641692369737e-05
-3.4416423224205e-05
-1.8064695281944e-05
-3.36771346378225e-05
-8.68728055237606e-06
-1.42079345295189e-05
-1.15545729368913e-05
-2.40721176387166e-05
-1.41495187760639e-05
-2.95112449925596e-05
-2.10389699005127e-05
-1.67599330742952e-05
-2.62599876863228e-05
-2.54061116928429e-05
-4.26036775688448e-05
-1.90861248323845e-05
-3.29253563370744e-05
-1.60715448158537e-05
2.28359910520917e-06
-9.71807738144341e-06
-3.80632743452042e-06
-1.73035912252285e-05
-1.61722278562092e-06
-3.31633314464464e-05
-1.78056153649732e-05
-8.65757364214785e-06
-1.44522343604897e-05
-3.82797185481532e-05
1.0978740149181e-06
-2.77694748580847e-05
-2.2484033658324e-05
-1.65400467789595e-05
-8.35296452098195e-06
-1.53211331097723e-05
-2.68573933157781e-05
-2.56340822114087e-05
-3.10596354752933e-05
-1.07831371032251e-05
-2.13506692563466e-05
-4.15828460271086e-05
-3.16105573741061e-05
-3.39887548179363e-05
-9.09728246058473e-06
-1.17824585570123e-05
4.57028138566748e-06
-4.67762687675802e-05
1.09018096154853e-05
-2.92963653185911e-05
-1.2987666188454e-05
-3.76314062765721e-05
-1.94949564165873e-05
-1.49492761722928e-05
-1.94973877946853e-05
-9.68697270359425e-06
-1.36167505758588e-05
-1.53040984045224e-05
-2.53725699978651e-05
-3.66027290228918e-05
-9.28421205481733e-06
-3.53951731678119e-05
-4.46993709860063e-05
-3.63427836847914e-05
-3.98943898810082e-05
-7.47683413979423e-06
-1.52113739490284e-05
-1.94026505814245e-05
-1.10099839487176e-05
-4.03360663105343e-06
-2.68973533593905e-05
-2.48478535897621e-05
-2.76917059514956e-05
-7.94942404024378e-06
-2.32111442392518e-05
-1.55603518507479e-05
-2.28310765800575e-05
-2.9574512073321e-05
-1.69038946093916e-05
-2.03411750410785e-05
-9.86655448920688e-06
-4.95078228053502e-06
-2.51951564489126e-05
-1.78526201272552e-05
-2.90654040174165e-05
-2.48978420629488e-05
-1.59197017015344e-05
-3.15375972966049e-05
-2.18552157092705e-05
-2.40814212198922e-05
-2.86117816733972e-05
-2.69836902525086e-05
-2.19043838782308e-05
-2.38789173834143e-05
-1.16654739391911e-05
-3.02541392681373e-05
-1.61005893361191e-05
-1.39650028039203e-05
-1.04382109649938e-05
-8.08017188380156e-06
-1.64713859626398e-05
-4.39343427524156e-06
-1.99459472030152e-05
-1.24150254132769e-05
-3.44085373704067e-05
-1.40786811560439e-05
-1.57075255686293e-05
-4.94048680867759e-05
-7.78832913253618e-07
-4.86676780061074e-05
-6.51364519144687e-06
-1.92840035972205e-05
-2.44713548253833e-05
-2.24311885564043e-05
-1.99403744595646e-05
-3.18030360856452e-05
-2.20401584757845e-05
-3.00285324217831e-05
-1.79851687996665e-05
-3.36883356728182e-05
-3.92451847938343e-05
-2.43007064085463e-05
-3.12326380261906e-05
-1.29312056079325e-05
-2.93954469828464e-05
-3.56359000231854e-05
-2.85594521957884e-05
-1.50283564774967e-05
-2.54025607187862e-05
-3.94027616428942e-05
-1.21372978773189e-05
-3.89057217139251e-05
-3.54559308828741e-05
4.5073619282473e-07
-2.32230186963787e-05
-2.44726040137336e-05
-1.70644548567262e-05
-3.21842717832987e-05
-2.45412999365109e-05
-2.98288522086546e-05
-2.26175497783015e-05
-1.80434712260104e-05
-1.22395399562145e-05
-3.37030783818267e-05
-1.08814704396738e-05
-4.24426975575416e-05
-2.09997460950145e-05
-2.42160155031893e-05
-4.05390029509103e-05
-3.37749862974758e-05
-3.64855114417942e-05
-1.32134534360009e-05
-1.3687142192794e-05
3.60151011924829e-06
-2.51494954734926e-05
-9.6637673641919e-06
-1.38560252799202e-05
-1.24357541093038e-05
-7.69262046564212e-06
-2.42469466036233e-05
2.02776560070692e-06
-1.74120631058997e-05
-2.55128475376298e-05
-2.89378708949466e-05
-8.76083348937434e-06
-1.73667230847101e-05
-2.58683072597914e-05
-1.70447521002554e-05
-1.08503959091249e-05
-7.01979995982147e-06
-1.3643282229466e-05
-4.08827544074757e-05
-2.68990671027001e-06
-8.0917679001331e-06
-2.89673247370806e-05
-2.07875353338165e-05
-1.44604325999898e-05
-8.54298209123969e-06
-9.11244436435806e-06
-2.86063370278616e-05
-4.53185010022538e-06
-1.32223550543327e-05
-8.50128569238841e-06
-2.983678117866e-05
-1.31662232263138e-05
-1.16457051882429e-05
-3.71443418457566e-05
1.85429765745253e-06
-2.38959957725862e-05
-1.79564256926614e-05
-1.32628960981797e-05
-7.53702222112129e-06
-2.73945323875496e-05
-2.32609298864067e-05
-2.42858949691996e-05
-1.04217658123914e-05
-2.43973231707403e-05
-1.49729461287307e-05
-2.5514878030961e-05
-2.33127077407247e-05
-1.9403005751205e-05
-2.5449538970907e-05
-3.60808442504691e-05
-8.19514843920605e-06
-2.37847661995152e-05
-2.30141313223478e-05
-1.82915934104263e-05
-1.62499665745185e-05
-2.22074519048235e-05
-4.30984117044033e-05
-1.55192444156929e-05
-1.87125151095165e-05
-1.70190041084523e-05
-2.36247175758104e-05
-4.22480537387272e-05
-2.00081007027857e-05
-4.53658810210074e-05
-2.31676667137789e-05
-2.61114670704488e-06
-3.25127662797695e-05
-3.08586452145754e-05
-2.75158746828699e-05
-2.70217074799976e-05
9.27214138655413e-06
-1.2713729025844e-05
-3.35972756909386e-06
-3.23860755116736e-05
-2.90678750831866e-05
-2.11186652059018e-05
-2.10455311131324e-05
-1.90032230466526e-05
8.93824787238947e-07
-2.00538393131375e-05
-1.97322601750632e-05
-3.08859332424359e-05
-2.50840790134773e-05
-2.34754268774548e-05
-2.32869188585648e-05
-1.9484380265165e-05
-1.84383964967222e-05
-3.06301982408788e-05
-3.31339101777818e-05
-1.39981553902508e-05
-9.40766160979194e-06
-2.90956120054355e-05
-1.96621918494503e-05
-2.9490815037567e-05
-1.61832158159369e-05
-2.63255236219378e-05
-2.97085636355599e-05
-6.74563389256144e-06
-1.61967369488097e-05
-1.33087741453747e-05
-2.25111217904006e-05
-9.27883150928529e-06
-1.04661484286518e-05
-2.46068573615504e-05
-2.5633511955881e-05
-1.43541629888125e-05
-1.5827324366797e-05
-2.28811355374225e-05
-3.02951515216648e-05
-3.03489334612748e-05
-2.83706321810027e-05
3.78921006744601e-06
-2.0283822382445e-05
-1.80620730028437e-05
-2.01053147134122e-05
-2.338499252878e-05
-1.89848392503119e-05
-1.07268735056315e-05
-4.15847595158396e-06
-1.98203648115233e-05
-7.46356067564966e-06
-2.48371418201437e-05
-2.48281576972412e-05
-3.41288472686228e-05
-1.6971724802494e-05
-2.34972090834386e-05
-1.75806519603799e-05
-1.15302523792639e-05
-1.63735871592993e-05
-2.15427413639626e-05
-1.04784222671711e-05
-1.14950455369079e-05
-1.82987912691426e-05
-2.21289135827984e-05
-4.849450238191e-06
-1.75390258785444e-05
-3.46429427281619e-05
-1.84098116065524e-05
-2.75284622453057e-05
-1.73499775872998e-06
-5.34132242170091e-06
-1.22082227495229e-05
-7.69435627596446e-06
-2.59357633051919e-05
2.21594274802703e-06
-2.59446867211289e-05
-1.31094538422511e-05
-1.6986779614558e-05
1.64500609688764e-07
-3.22014008127854e-05
-2.4377491225584e-05
-1.84582165713164e-05
-4.04614538687931e-05
-3.35212344607003e-05
-1.18196386179292e-05
-3.94382371746557e-05
-2.79841228816223e-05
-2.21073353558548e-05
-3.47301674252088e-05
-1.78238435559961e-05
-6.35590554080894e-06
-1.98136312909237e-05
-1.74705969886561e-05
-3.54750498362503e-05
-2.66947453673522e-05
-1.09834109892154e-05
-1.64472976759317e-05
-1.23465757754823e-06
-3.61902216469956e-05
-3.42267842549114e-05
-2.92584936284417e-05
-2.07749385319844e-05
-2.80244849318429e-05
-1.38520742386995e-05
-6.08041613768321e-06
-6.67739208806568e-06
-1.76562151384038e-05
-1.6132498264871e-05
-1.30629131256689e-05
-8.54536593062497e-06
-9.35084512190863e-06
-1.89071793218149e-05
-5.6493456380535e-06
-2.28326932135477e-05
-2.69399106966321e-05
-2.33611905752915e-05
-1.06496396559517e-05
-3.80143285440631e-05
-2.30273543151401e-05
-3.73190627458553e-06
-2.14766572161272e-05
-2.50214604369655e-06
-1.95312404360772e-05
-3.4160933270432e-05
-2.38398240136908e-05
-2.21017504197276e-05
-2.24487516001951e-05
-8.02922656113522e-06
4.86246560100994e-06
-7.75638105955586e-06
-2.02839099835145e-05
-1.17191945306939e-05
-2.95469461186616e-05
-2.33824741488914e-05
-4.45737839598443e-05
5.76671349365529e-06
-7.78543326591112e-06
-4.01636968110833e-06
3.83338941596267e-06
-3.53001836443991e-05
-3.77192435639455e-05
-1.80709342596542e-05
-1.55813520070598e-05
-1.47066050401479e-05
-1.8464978834623e-05
-1.2191514076573e-05
-3.10497329165202e-05
-1.95091798718644e-05
-3.25637705944908e-05
-1.70096695816726e-05
-2.32442206865227e-05
-2.39286155427717e-05
-1.48334176681615e-05
-2.66624664796936e-05
-2.9237931715689e-05
-2.91591232258463e-05
-7.96493431497874e-06
-3.76934859701552e-05
-1.60270037980891e-05
-2.03017980512019e-05
-3.21643379020363e-05
-2.85592814656356e-05
-5.7528361688793e-06
-3.13266015026075e-05
-3.07850439620244e-05
-8.77676917293528e-06
-1.36779843370333e-05
-3.44050074969832e-05
-3.16246715911654e-05
-4.27167137397059e-06
-1.046875056382e-05
-2.72585503774015e-05
-2.37972171030029e-05
-1.82365496373759e-05
-6.78371362650444e-06
-2.45972682053002e-05
-3.82944985071593e-06
-2.68398131989463e-06
-3.01490748400936e-05
-1.56472654226321e-05
-2.47244222935993e-05
-4.09224743272686e-05
-2.97431276874469e-05
-1.28861608950946e-05
-3.80462656201579e-05
-2.30969945025167e-05
-4.49700119030756e-05
-3.03624876952924e-05
-9.93902966031689e-06
-3.17724626151943e-05
-2.53545381700007e-05
-4.26593006679153e-05
-1.49918668976064e-05
-1.51134869912149e-05
-2.2568851478928e-05
-2.52368784924195e-05
-3.57750340535193e-06
-2.11710313377437e-05
-3.67043751531211e-05
-1.61245464493153e-05
2.26173778568644e-07
-2.56181103538689e-05
1.38116523483678e-06
-7.20489670012716e-06
-2.67690951880305e-05
-2.60560361644266e-05
-1.21603452813354e-05
-3.45202996844222e-05
-1.91744163768935e-05
-2.09032701387257e-06
-1.12901391268285e-05
-3.05014954996404e-05
-4.28271289425553e-05
-2.48675222763639e-05
-4.66399622560396e-05
-4.1466390125623e-06
-9.22182727506419e-06
-3.42283446602933e-05
-3.01403328176096e-05
-1.36854222287045e-05
-2.16588478529915e-05
-2.53110086267428e-05
-2.52937107193891e-05
-2.80930708340547e-05
-3.65262465190951e-06
-1.80733877410811e-05
-2.06846764782683e-05
-2.57861648603307e-05
-1.84163921592622e-05
-4.33819539737419e-05
-1.61606427829076e-05
-3.68072997722225e-05
-4.52308415114568e-05
-7.15736805091634e-06
-1.50565273026519e-05
-3.52740697522095e-05
-2.93953251808474e-05
-3.16876869635379e-05
-2.04751605582823e-05
-2.1694212078332e-05
-3.53604541327295e-05
-4.46379269837832e-05
-9.94578435937603e-06
-3.27045624428181e-05
1.23079843253037e-07
-2.13240575920923e-05
-3.60197633129372e-05
-2.3752990434689e-05
1.03618351614394e-05
-2.67569032208608e-05
-1.6653927954392e-05
-1.59648510579464e-05
-2.04939267023561e-05
-2.93726001973802e-05
-1.81076447245735e-05
-3.53376287655341e-05
-3.20780713815467e-05
-2.7167057448618e-05
-1.56087377175018e-05
-2.73371547067282e-05
-1.98577933774848e-05
-3.69515551702669e-05
-4.40923473796961e-06
-2.12152585065554e-05
-2.90918377964006e-05
-1.56319344589861e-05
-2.64772603491586e-05
-7.09098859210094e-06
-2.7280857523021e-05
-1.30177561045188e-05
-1.88064867410764e-05
-2.04309333037471e-05
2.67981551888819e-06
-3.77656173243734e-05
-4.07224278800847e-05
-2.50048517499613e-05
-2.98802249167701e-05
-2.89323142352503e-05
-3.66848856117423e-05
-2.64884061370892e-05
-1.83845953654655e-05
-2.10470703498824e-05
-3.01705806639741e-05
-2.42681475682432e-05
-2.957728089947e-05
-9.1881586053215e-06
-2.46957124843068e-05
-3.54568955683628e-06
-3.53615221566401e-06
-9.55690976371862e-06
-8.12283692357287e-06
-1.66986333870046e-05
-8.76997567686132e-06
-1.66219162128701e-05
-2.34881883780958e-05
-2.56525393178111e-05
-2.69530455463791e-06
-1.29100862564842e-05
-3.34189187666117e-05
-3.59917443193259e-05
-1.96902893003616e-05
-1.84305807785641e-05
-7.83445919875504e-06
-1.02238659647102e-05
-3.64928024442316e-05
-2.10373298272243e-05
-2.12584941676062e-05
5.36959039784677e-06
5.57799676214976e-06
-4.16044508269197e-05
-3.08832768021743e-05
-3.28368032501256e-05
-2.17935028426594e-05
-2.53469540958954e-05
-3.70481014091693e-05
-5.7341046989017e-06
-2.34729699401519e-05
-5.62682552266604e-06
-1.25398654527102e-05
-2.94562899968917e-05
-3.91045508162042e-05
-2.18064552045183e-05
-3.162653025483e-05
-9.43577244600764e-06
-1.32621600053548e-05
-4.10825993344965e-05
-1.09597951534309e-05
-3.18081424174946e-05
-2.18705908707119e-05
-3.17670958640545e-05
4.42177584496675e-06
-1.24922471676995e-05
-7.86543952508204e-06
-2.44717595571144e-05
-5.39222544426561e-07
-1.80640332035197e-05
-1.024686138016e-05
-2.74932659852217e-05
-4.31311812690078e-05
-3.6471063854239e-05
-3.15453564551538e-05
-2.49922577744309e-05
-9.24642944662368e-06
-3.05921014126651e-05
-1.6443619689791e-05
-1.80115083703205e-06
-1.96304048495585e-05
-2.98887700850272e-05
-1.7215836694237e-05
-3.03241013478529e-05
-3.04270015401199e-06
-2.82142345210003e-05
-2.82836322309595e-05
-1.65198571526129e-05
-1.85496439493683e-05
-1.44659682941047e-05
-3.17907606465838e-05
-1.19161529326713e-05
-5.88714875985668e-06
-2.85477806881219e-05
-1.19717620075712e-05
-9.75719496996401e-06
-3.07683248754425e-05
-5.73638706768807e-05
-2.26889891391653e-05
-3.23356738806616e-05
-9.69350751535269e-06
-1.09103580113609e-05
-1.10225727736327e-05
-7.84503346539415e-06
-2.77418849047444e-05
-2.24110520029712e-05
-2.92024676438087e-05
-3.17026197354125e-05
-2.9537272584479e-05
-4.89296243742311e-06
-1.82481536358408e-05
-3.60511940652927e-05
-2.14963939101997e-05
-3.29992752370613e-05
-3.84363360567864e-05
-2.56040456886421e-05
-2.48994341498323e-05
-1.93129650878824e-05
-2.4449011752628e-05
-2.7666497020631e-05
-1.3991985763252e-05
-1.23188799097974e-05
-1.60298751602487e-06
-1.49362321844592e-05
-1.60529554925827e-05
-6.51124245751062e-06
-1.19167667402705e-05
1.85667474154018e-06
-2.64100538028455e-05
-3.21890487078756e-05
-2.0696327070377e-05
-1.9288371796401e-05
-2.16286904524355e-05
-2.32320787399487e-05
-1.2795589438956e-05
-1.90016623822212e-06
-6.46412971795746e-06
-2.8206522858652e-05
-3.03476379721828e-05
-1.82062652751215e-05
-2.06330739242141e-05
-3.62753983066858e-05
-1.69280502724726e-05
-2.94136095194323e-05
6.10564077893937e-06
-3.03414292669128e-05
-2.43457193792731e-05
-2.07761823631001e-05
-7.4017725086138e-06
-5.51664497839259e-06
-2.17561785068311e-05
-2.20979710902944e-05
-1.53158499906602e-05
-3.0860390862156e-05
-2.38064938330213e-05
-5.38680417300434e-05
5.38805775644287e-06
-2.75677899753955e-05
-2.33173936182009e-05
-2.33540028893759e-05
-2.79773689491084e-05
-2.21484277503393e-05
-7.23556837335344e-06
-5.08162473964493e-05
-1.97354646106584e-05
-3.29559644081497e-05
-1.00647489737336e-05
-2.31301209652274e-05
-2.5011169664198e-05
-1.33137848674556e-05
-7.12105748848607e-06
-2.40823383503724e-05
-2.04877790359781e-05
-6.08564935353775e-06
6.47523347693198e-06
-8.22470836158605e-06
9.87902687162284e-06
-1.98970816859783e-05
-1.40593516083398e-05
-3.04496247175891e-05
-1.14236659850309e-05
-2.35069981333014e-05
-4.02809882281159e-05
-3.31447246495572e-05
-2.87943282171187e-05
-3.26154416241156e-05
-3.73587463228189e-05
-3.91711590541105e-05
-2.35713514839247e-05
-9.00493810134097e-06
-2.37840790224724e-05
-2.02680283108067e-05
-2.94586826881981e-05
-2.64004562456712e-05
-2.64393941933827e-05
-2.66595623335288e-05
-2.9251656854061e-05
-6.87888467759886e-06
-1.21371302328488e-05
-1.73007372572954e-05
-1.8907134546692e-05
-1.70826942129332e-05
-1.32194149857541e-05
-2.05336544177048e-05
-1.35226167676947e-05
-6.77007650163533e-06
-2.45702329603414e-05
-8.84812377039819e-06
2.6419601946544e-06
-7.49451716330216e-06
-3.47266537996259e-05
-3.20162519024741e-05
-1.11066188246957e-05
-2.47564519396516e-05
-1.79251109027436e-05
-2.22101128880165e-05
-2.50855130532149e-05
-1.56194223144964e-05
-4.19320329661915e-06
-2.81920158474835e-05
-2.23553734339777e-05
4.29294007873242e-06
-3.75768874688692e-05
-1.50527870672365e-05
-9.71093892225032e-06
-2.04927950777693e-05
-2.18333519921001e-05
-2.68895236940615e-05
-2.3132557353799e-05
-2.29974835143726e-05
-4.30721035006976e-05
-3.36540347905683e-06
4.24229984051847e-07
-4.06566951126264e-06
-2.42323755401114e-05
-1.39177891437667e-05
-2.24413927359818e-05
-5.41422033788858e-06
-2.27310861840019e-05
-4.50236680372627e-05
-2.66866877812288e-05
-2.47387439650865e-05
-3.08215654532486e-05
-1.60421908332605e-05
3.86245246149124e-06
-1.74412058441506e-05
-1.64231748583801e-05
-1.52213534609849e-05
-3.63959106130232e-05
-2.63140372390129e-05
-1.61586542095699e-05
-2.5401993596541e-05
-3.7635679626979e-05
-2.0368011268565e-05
-1.97930585198333e-05
-2.34054735800778e-05
-2.14216570306029e-05
-1.72926949197651e-05
-6.53745911146698e-06
-1.04463597271698e-05
-2.67524037106652e-05
-2.54649878849121e-05
-3.70009639694931e-05
3.75855883776452e-07
-3.66945171349234e-05
-2.61452896176e-05
-3.42324075134616e-05
-3.15851262043512e-05
-2.03290363930607e-05
-1.92607594638899e-05
-3.7208302484892e-05
-5.16133290518085e-06
-1.49949073955005e-05
-2.27105924957908e-05
-3.27223706889641e-06
-1.80969008082514e-05
-1.11788996954599e-05
-1.68244212099616e-05
-1.40464249484505e-05
-1.4390600430369e-05
-1.94748922107484e-05
1.57805206994942e-06
-1.2594388348413e-05
-3.31241657562232e-05
-2.01247498959062e-05
-2.38085372280423e-05
-2.73829675457232e-05
-3.85650963262371e-05
-1.46443612164966e-05
-1.66361518744756e-05
-4.13684981653594e-05
-4.67705302716741e-05
-1.4460721011347e-05
-8.92468562401336e-06
-3.28959560569279e-05
-3.27637426924739e-06
-2.37202095316797e-05
-2.46122189314868e-05
-1.99056838339076e-05
2.82066265919379e-07
-1.46523275587019e-05
-2.43331552186455e-05
-2.49232257546441e-07
-2.45224331809117e-05
-1.58085670561388e-05
-7.36452836497241e-06
-1.77846779816765e-05
-4.81033330083314e-05
-2.86352651622049e-05
-3.08177715127793e-05
-2.59991149292338e-05
-4.00115203155151e-05
-1.42933841897864e-06
-3.91675117602812e-06
-1.86715197524414e-05
-3.96103752479406e-05
-3.27029314199185e-05
-3.65031502837886e-05
-2.6322094676097e-05
-2.05237598294526e-06
-6.28679106390376e-06
-2.26793893496747e-05
-1.12771408465319e-06
-4.43992642560806e-06
-8.00507897806337e-06
-1.36014246618413e-05
-3.15730513781873e-05
-7.5404568826916e-06
-3.40133723956548e-05
-1.64719227043441e-06
-1.68969130415185e-05
-2.31802317449994e-05
-1.87583722890193e-05
-3.1264765877383e-05
-1.35992423082107e-05
1.55985926317777e-05
-3.59863809980319e-05
-2.92392275549773e-06
-3.77536680334018e-05
-1.06983316605033e-05
-4.60556725433619e-06
-1.21990649903236e-05
-2.86563197687801e-06
-1.32870664996411e-05
-1.87960799173203e-05
-1.88953317101614e-05
-7.42345827803414e-06
-8.4503372488477e-06
-2.43747731364639e-05
-1.09120838419079e-05
7.74488326102105e-06
2.56869088160294e-06
2.73945701256309e-06
-1.16100909275586e-06
-3.11343864001567e-05
-2.67590631901754e-05
-1.03894336510369e-05
-9.34096281206569e-06
7.85716624908923e-06
-1.0062625108685e-05
-2.96295813518365e-05
-1.94520374821519e-05
-2.68129488499931e-05
-1.62885144404354e-05
2.42046835911281e-07
-1.96318824273359e-05
-3.31311023251293e-05
-4.56408899083646e-05
-2.51038457950817e-05
5.22117279066602e-07
-1.60547727140588e-05
-1.99590289773951e-05
-1.21034189013464e-05
-2.09454505103853e-05
-1.29620571536436e-05
-2.4350072123891e-05
-1.05005634487236e-05
-1.30357976134473e-05
-3.49874905194863e-05
-1.16653037977777e-05
-1.92056051885288e-05
-3.29350614819669e-05
-3.90989121413611e-05
-1.43739829712406e-05
-1.13350611563739e-05
-2.51116133572887e-05
-3.02645679000062e-05
-2.92176439387496e-05
-1.62577251370665e-05
-2.72104842572924e-05
-1.2038590247794e-05
-1.66067938151737e-05
-1.0492328797683e-05
-2.47404996732785e-05
-2.27082441132628e-05
-4.55692089492178e-05
-3.05739016470533e-05
-1.27965536439578e-05
-1.72444776324555e-05
-2.18919588584594e-05
-3.23071507258912e-05
-1.27997023788812e-05
-3.16689223322262e-05
-4.06645835906653e-06
-1.08135281091027e-05
-5.770038736039e-06
-2.01746881612526e-05
-3.22200990062932e-05
-1.2870266726585e-05
-2.21906148286048e-05
-3.42143784150837e-05
5.43299759000442e-06
-7.985465770906e-06
-3.58958608940602e-05
-1.42966166698496e-05
-1.33866699136914e-05
-1.48227982316675e-05
-2.78421617384554e-05
-4.61409869816646e-05
-2.5312158586041e-05
-2.48449373102743e-05
-3.3095510192775e-05
-3.82319070691177e-06
-2.70641310690859e-06
-3.09532042084278e-05
6.0870308646031e-06
-3.41813755466388e-05
-3.07661353484313e-05
-1.41604259520052e-05
-2.28992470338803e-05
-1.41805139092043e-05
-2.26218575219638e-05
-4.36014737966184e-05
-2.76697772276581e-05
-2.65214439331576e-05
-3.06478632509123e-05
-1.54148611611228e-05
-2.56526975647103e-05
-1.88307790516936e-06
-5.52652055046136e-06
-4.00579763476145e-05
-2.29195739951561e-05
-3.34123779586645e-05
-5.24426373551574e-06
-1.92794231680892e-05
-1.0177833549838e-05
-3.41894601232895e-05
-3.32834206743786e-05
-4.11883150792341e-05
-1.41168681166499e-05
1.00385200291994e-05
-1.0323634620708e-05
-7.17845267325397e-06
-1.9217221491161e-05
-3.11835692962292e-05
-2.19317341736577e-06
2.81382886683565e-06
-3.32561105264525e-05
-8.59098897615976e-06
-4.0365793302542e-05
-2.12118144718239e-05
-1.28827502775103e-05
-3.56013672089823e-05
-1.31758883267542e-05
-4.83082646316159e-06
-3.48131199708646e-05
-3.1428941386015e-05
-3.97425514470694e-05
-1.62855730085496e-05
-9.08144593039444e-06
2.26735088064147e-07
-2.13575936857699e-05
-3.14844489058544e-05
-1.21345187188833e-05
-1.2706279147881e-05
-3.31244149130719e-05
-2.51300516286542e-05
-7.46713871043514e-06
-2.80735752197315e-05
-1.80767412393178e-05
-2.11007309304483e-05
-1.56539698702705e-05
-5.76777167094638e-06
-2.36949812271671e-05
-4.42319388038458e-06
-1.42811654405315e-05
-2.04750235419309e-05
-8.22425437994972e-06
-4.41640074807523e-05
-2.7711138667098e-05
-3.04307445660109e-05
-1.46902996799283e-05
-4.14760915893861e-05
-1.65726609069756e-05
-3.2336084307055e-05
-3.04249237297696e-05
-4.39990590971715e-06
-2.01415833188966e-05
-1.29024107491452e-05
-2.18096598896931e-05
1.28810052626343e-05
-1.72593082220487e-05
8.00651538969229e-06
-1.57878266421288e-05
-3.44676224065608e-05
-2.92281211395434e-05
-2.10730168372044e-05
-6.59973567136587e-06
-9.83564283670344e-06
-7.79333158020906e-07
-2.78274694878651e-06
-2.83947657350711e-05
1.16084685235461e-05
-2.43255137083439e-05
-6.48200060819761e-06
-3.6339925069651e-05
-1.44246769925424e-05
-2.07957412948912e-05
-1.57536259342163e-05
-8.95935096205047e-06
-4.19183196037098e-05
-1.53488576183951e-05
-1.36345846456751e-05
-1.89607765857039e-05
-1.70214112762816e-05
-3.42733173463463e-05
-2.32791606706596e-06
-1.1008489289607e-05
-2.98528964822598e-05
-1.34222631236861e-05
-2.58934404353551e-05
-3.77591347425302e-05
-2.51314731111606e-05
-2.61926664574328e-05
-4.05690210171727e-05
-1.48067310134517e-05
-3.29612444569726e-05
-1.8824177709256e-05
-2.04853940882882e-05
-1.7327529736971e-05
-3.2362439311228e-05
-3.69585747976508e-05
-1.12795102107591e-05
-1.3556050294914e-05
-4.01665324654126e-05
-4.12061126056043e-05
-2.24560139857675e-05
-2.29361488096092e-05
-2.75710049282068e-05
-1.93327915851745e-05
-8.84535256612585e-06
-2.90107197361152e-05
-2.11353973088418e-05
-8.88988555591035e-06
-1.23930324236332e-05
-2.8966126925001e-05
-1.63959110419212e-05
-1.32285914000388e-05
-2.57839306296886e-05
-1.19759532540937e-05
-3.53559297921084e-05
-1.92869227370073e-05
-2.27990014823128e-05
-2.87302747947957e-05
-3.2056044125801e-05
-1.11921376772378e-05
-3.86200965102993e-05
-8.68155171948463e-06
-2.12749414185081e-05
-1.30471087008567e-05
-1.72851553251911e-05
-3.55912906503154e-05
-3.50471031270592e-05
-7.57323801676719e-06
-2.39620124920505e-05
-6.41975180843163e-06
-6.25249549198858e-06
-1.33021292798992e-05
-9.5729172478134e-06
-9.67324703764065e-06
-6.41727685728913e-06
-1.26443045260115e-05
-5.17220475897567e-05
-1.47784425747119e-05
-2.59876584635192e-05
-2.28048490979344e-05
-2.42221868825218e-05
-2.94928517718594e-05
-4.55405728155427e-06
-4.61163262513089e-05
-3.20942638972169e-05
2.72604496296341e-06
-7.67303533659877e-06
-1.53086563594282e-05
-1.51374517902341e-05
-1.99357652930514e-05
-1.86062414094569e-05
-2.28280813607858e-05
-4.21542257552744e-05
-2.57295202669316e-05
-7.9410775875541e-06
-3.21957273753129e-05
-1.90981230090067e-05
-1.50230456647028e-05
-1.77663227072634e-05
-2.88389153651334e-05
-3.20256847952931e-05
-1.54384542558082e-05
-1.99827260643659e-05
-2.46603472379181e-05
-2.64068660427368e-05
-3.34754565455444e-05
-3.06564249622085e-05
-3.1889002098649e-05
-6.57904110272135e-06
-3.0794042211518e-05
-4.3525336857256e-05
-1.96570725800023e-05
-1.35490415100296e-05
-1.41472012341026e-05
-1.8829123281747e-05
-3.46101350097391e-05
-1.80361398044882e-05
-5.35111271582556e-06
-1.56210506386156e-05
-6.98826279249027e-06
-1.35915349434944e-05
-1.57715297019313e-05
-9.50315227627077e-06
-3.71268367218036e-05
-7.02075364194487e-06
-7.34815817316983e-06
-3.49621208505357e-05
-2.68194296976505e-05
4.13158236181738e-06
-2.44936095276129e-05
-2.55501232023184e-05
5.38100859121686e-06
-9.82213894052243e-06
-3.11407765737888e-05
-1.86372505967584e-05
-2.11723004136492e-05
1.70273238096457e-06
-2.58085211340247e-05
-1.86494646621754e-05
-1.28356709314592e-05
1.44882986468519e-05
-1.78757574092011e-05
-7.07432542354853e-06
-1.70674803918089e-05
4.01726669993198e-06
-2.98825541863756e-05
-4.00202270409953e-05
-1.74032670151592e-05
-3.42436053044359e-05
-5.78473030041084e-06
-1.84953964624414e-05
-1.68032079755402e-05
-1.90841620116009e-06
-3.27894941077713e-05
-1.42394348369777e-06
-2.56911561751979e-05
-2.6488309335057e-05
-1.8566699069619e-05
-2.94283401670003e-05
-1.44606210899188e-05
-2.92678173550189e-05
-2.23667928283479e-05
-3.24271878463461e-05
-1.37763582319765e-05
-1.14983637550355e-05
-1.10425200747271e-05
-2.21420555526359e-05
-2.34996590342683e-05
-1.70010944295599e-05
-2.56729156673581e-05
-1.63808850877005e-05
-8.3971894141961e-06
-3.53531124387286e-05
-1.64290291071902e-05
-2.00759061417912e-05
-4.16495153534737e-05
-4.32790583367237e-05
-2.71844339614774e-05
-3.44299670179252e-05
-2.91842757605799e-05
-2.21446041733722e-05
-1.67254319576357e-05
-1.86250775596179e-05
-1.70181318385796e-05
-3.39151562844073e-05
-1.29999818430043e-05
-8.27204978478446e-06
-2.42542637269578e-05
-2.97635668602904e-05
3.15920233923771e-06
-3.41023075072353e-05
-3.78522674401029e-05
-3.88839808936852e-05
-2.73801967900655e-05
-3.7762138575635e-05
-1.52441745918102e-05
-2.64965755387757e-05
-2.45105579229223e-05
-3.52284774043375e-06
-2.47267216528353e-05
-2.86363346990405e-05
-3.13489291020607e-05
-3.20288124536221e-05
-4.28021717811515e-05
-5.39661579950165e-07
-1.03179387258558e-05
-3.23483208564349e-05
-2.45770056681383e-05
-3.91435501687769e-05
-3.53942053412385e-05
1.31932385032986e-06
-4.21270209906967e-06
-2.6821683459648e-05
-2.74317785205744e-05
-2.70577953022113e-05
-2.39575695461229e-05
-6.96109295171154e-06
-2.76917385780615e-05
-9.30238530493846e-06
-3.90990289755376e-05
-3.28910615279761e-05
-2.47336641682484e-05
-2.0707061377269e-05
-1.63949052397778e-05
-2.0974007442384e-05
-9.37191677200483e-06
1.92332679673109e-05
-9.33766989839651e-06
-2.559600220057e-05
-1.88643936006508e-05
-2.96880661888394e-05
-1.32247667877197e-06
-1.74578761308889e-05
-2.16715974741938e-05
-3.44966944656823e-05
-8.69203776201991e-06
-2.7928802406781e-05
-1.83097314131142e-05
-2.0143911361989e-05
-2.70079292164681e-05
-2.4834063012386e-05
-2.89045911050475e-05
-1.30384729247426e-05
-1.88723815683614e-05
-3.61733701039176e-06
-1.48316001005205e-05
-6.32581242961364e-06
-2.66600764514354e-05
-2.17993845358699e-05
-4.40832231642637e-06
-3.37395347227116e-05
-5.99961660036424e-06
-4.1320367059378e-05
-3.05407167026596e-06
-1.51830571554689e-05
-4.49058334257141e-05
-1.4309099383699e-05
-2.92011591656813e-05
-1.88331560842696e-05
-3.37699933794433e-05
-4.34338087981651e-05
-2.87546798222843e-05
-2.33583004152929e-05
-2.13389566964733e-05
-1.94248249133659e-05
-2.01915393102892e-05
-1.43328754342332e-05
-3.06533101308652e-05
-4.48685562951807e-05
-3.6151914216371e-05
-1.64209210407995e-05
-1.50487262783734e-05
-1.77660389000162e-05
-3.04388191529543e-05
-4.67250409183424e-05
-3.12169291353012e-05
-2.50532179237775e-05
-2.49528915185665e-05
-5.61608570928883e-06
-2.71704517780492e-05
-2.51815556395505e-05
-2.66374846466857e-05
-1.62532050327413e-05
-1.40135773511906e-05
-3.06753970604615e-05
-1.68072083813333e-05
-1.20835923621814e-05
-1.60020038571609e-05
-2.19612438631249e-06
-2.24274152403841e-05
-1.80314671171718e-05
-2.29674763352266e-05
-1.88384217753216e-05
-1.2857830463192e-05
-1.59496666326075e-05
-1.33363575213159e-05
-3.33405887211127e-05
-1.65447319615729e-05
-8.96619594604425e-06
-1.78443202901977e-05
2.30458729696403e-06
-2.56997085572232e-06
-1.67593648015319e-05
-1.54371728840766e-05
-1.09443302512852e-05
-5.2644350997957e-06
-2.152108008648e-05
-3.19450439560645e-05
-2.96052797410316e-05
-1.40218841719198e-05
3.49639218490569e-06
-1.66098627465636e-05
-1.76411594419396e-05
-1.80133177325816e-05
-1.83696459287152e-05
-2.53830851821197e-05
-2.72666504289235e-06
-5.25707719466694e-06
-1.88483541813389e-05
-4.539833886675e-05
8.80380174613282e-06
-2.21790801489267e-05
-3.69274947815623e-05
-2.93918348571359e-05
1.32262739284333e-05
-2.30259475554817e-05
-2.64143800855462e-05
-1.76017359001512e-05
-2.98710130336856e-05
-2.56466521210255e-06
-2.88990641721966e-05
-2.76851593615264e-05
-3.86150566497599e-05
-1.69284587983678e-05
-1.47407395821065e-05
-3.18839289297644e-05
-4.00710444937647e-05
-1.37653012543795e-05
-2.82377475476494e-05
-3.27190781954855e-05
-3.60650130694533e-05
-7.04246377873094e-06
-2.20379256404932e-05
-1.18945989966445e-05
-1.74524877655056e-05
-4.37086719277606e-05
-3.23211763542546e-05
-2.30848238248578e-05
-2.29230747856251e-05
-3.67057593660776e-06
-2.40335179130729e-05
-7.45674577397791e-06
-1.42761538894991e-05
-3.2896966293576e-05
-2.07243284311762e-05
3.51210093887902e-06
-2.99613409706996e-05
-1.40596458021796e-05
-2.43466066275519e-05
-3.22919323224321e-05
-3.39478890772927e-05
-3.02245028977759e-05
-3.44033893008245e-06
-6.87389788293005e-06
-8.80069227902125e-06
-1.70903577055676e-05
-9.37363463025598e-06
-1.64380959930803e-05
-2.12085241972197e-05
-4.31979627314499e-05
-8.42342488463408e-06
7.44017483338589e-06
-9.67629301408659e-06
-7.56441843858746e-06
-1.69226288548331e-05
-3.08413814289842e-05
-2.66430500953241e-05
-1.87367949301824e-05
-3.07820958323951e-05
-2.01241270883042e-05
-2.68727266004223e-05
-1.15039439888986e-05
-2.7913479333718e-05
-9.99652344893615e-06
-1.01786288119648e-05
-7.74551699439025e-06
-5.41023854503377e-06
-2.58050616193561e-05
-2.49377148257546e-05
-2.07346259174474e-05
-2.69638982124813e-05
-1.214628214839e-05
-2.82497514780675e-05
-3.37089823932998e-05
-4.97968027760436e-05
-2.02327319780157e-05
-1.60971304233774e-05
-2.5400444042288e-05
-6.36168191327569e-06
-2.32902199763325e-05
-5.61379336526146e-07
-5.02010540422994e-05
-3.15643659766645e-05
-1.31250431109894e-05
-7.1502116071869e-06
-1.85007863007009e-05
-9.09989366252962e-06
-2.6428592527796e-05
-1.97030372019064e-06
-1.66256133477025e-05
-1.76390472958745e-05
-1.81698313478938e-05
-1.57166290512525e-05
-1.24331896669135e-05
-2.60519526675157e-05
-4.09089493201194e-06
-8.31839317335788e-06
-5.28918008869324e-05
-2.78555057824174e-05
7.14370361334276e-07
-2.65978937412923e-05
-5.81686168722684e-06
-2.7836313716033e-05
-3.72751198061873e-05
-2.50603705720674e-05
-2.07322490768578e-05
-2.61588412736439e-05
-2.70911347363043e-05
-2.79062375958948e-05
-3.0075533673357e-05
-2.5350292652083e-05
4.44890482806119e-06
-4.08892844094425e-05
-1.85046684377705e-05
-6.74670617600761e-06
-2.33045636487426e-05
-2.3074911195985e-05
-1.22719065381364e-05
-9.81498180903247e-06
-1.86565889807955e-05
-1.9658770468087e-05
-2.05265633152885e-05
-2.62525369501356e-05
-2.80950351997627e-05
-3.16724884307391e-05
-6.60529511203034e-06
-9.91988097619771e-06
-1.7752633477865e-05
5.05372013653286e-06
-1.98085673669452e-05
-2.34043439185166e-05
-9.33930084390497e-06
-1.84765063842655e-05
1.51009918463752e-05
-2.02743075316059e-05
-2.35327398031536e-05
-6.09901714228232e-06
-3.66968366842656e-05
-1.39165972439281e-05
-8.47501078577166e-07
-2.57447560961747e-05
9.3751234290366e-07
-1.64908482675172e-06
-2.19471235560512e-05
-2.04526905499635e-05
-2.23615865384641e-05
2.45454512296873e-06
-2.020551166457e-05
1.02205993257004e-06
-1.89104913688767e-05
-3.78459426392025e-05
-1.74577529349956e-05
-1.29259030966555e-06
-1.76752044835152e-05
-5.32706917846978e-05
-2.48199157956973e-05
-3.11304855978288e-05
-4.69903504978268e-05
-3.85686724679403e-05
-1.09287876634922e-05
-1.52430685050957e-05
-1.59502607207264e-05
-2.56931139569033e-05
-3.48891013223577e-05
-1.80691823108558e-05
-2.76108460661163e-05
-1.14559679056125e-05
-2.54543625792139e-05
3.32713542581943e-06
-2.79597439897832e-05
-1.12581996351659e-05
-1.90987638183911e-05
-2.08811093066515e-05
-3.30284111843626e-05
-4.22537321081139e-06
-2.40988923910819e-05
-2.70471160302987e-05
-1.90091584741815e-05
-2.86260112146989e-05
-2.66652170595308e-05
-5.54612617111735e-07
-2.77104840390227e-05
-5.14500962047202e-06
-1.75096731292315e-05
-6.05055493957025e-05
-2.47627742340344e-05
-1.33379039764974e-05
-1.40307950343454e-05
-2.05648607099386e-05
-6.65117945300954e-06
-3.47808184098369e-05
-3.79247619965654e-05
-1.58055418980557e-05
-1.02845159261183e-06
-1.10620802686835e-05
-1.03325407664203e-05
-1.91560867056476e-05
-2.40132443961939e-05
-3.40656863555406e-05
5.90002738471554e-06
-1.65122646655965e-05
-1.69522926617872e-05
-3.54848229331468e-05
-1.0255952963993e-05
-1.35109055288238e-05
-2.33061224052839e-05
-3.81299764555474e-05
-2.92367640332348e-05
-1.23682971662392e-05
-4.12720485761344e-05
-2.09221465764463e-05
-1.12913768884837e-05
-1.76442959601882e-05
-2.93612171880347e-05
-6.87618698790092e-06
-7.59426491921966e-06
-6.91699605509227e-06
-2.32670388468532e-05
-1.86069247808944e-05
-2.83432361130155e-05
7.06603401286617e-06
1.61012073524783e-05
2.20204320321645e-06
-1.76141739761612e-05
-2.12282908579213e-05
7.99675023014127e-06
-1.51191900831724e-05
-3.55009630528092e-06
-2.42405301728681e-05
-2.15891210570628e-05
-2.16026484236117e-05
-3.17761593844772e-05
-3.0105980882793e-08
-3.12780302450836e-05
-1.04790435361786e-05
4.16549629288148e-06
-2.16550755373668e-05
-1.30015983860668e-05
-1.12416778931997e-05
-1.57862103843998e-05
-4.406990173389e-05
-1.3193588046891e-05
-2.54256728354853e-05
-1.20485282479636e-05
-1.1137816602828e-05
-1.63501593486818e-05
-1.08561866867737e-05
-1.53172407427955e-05
-1.26909783543437e-05
-1.93136907481579e-05
-3.34666943912983e-05
-2.00485292090893e-05
-1.52688597926308e-05
-3.31456488945837e-05
-3.06938540800288e-05
-3.44599623187221e-05
-3.22104500638042e-05
-2.4395343714984e-05
1.61255433054217e-06
-2.57436844953791e-05
-2.50764267225631e-05
-2.98982802200406e-05
-4.53030549317429e-05
-1.51878094207854e-05
-5.06835479705741e-06
-3.02650463046092e-05
-2.53498455962185e-05
-4.06704782327546e-06
-1.92739135659987e-05
-2.79815925476481e-05
-4.6115015780243e-06
-2.09407138618048e-05
-3.20269110630706e-05
-2.88494453091477e-05
-1.8568883216927e-05
-2.05292288986967e-05
-1.74947249317509e-05
-1.93033476716611e-05
-2.47777696968917e-05
-1.13211005158385e-05
-1.52198456910819e-05
-2.97516863082471e-05
-1.88835810953854e-05
-1.54927261700477e-05
-1.95772268943702e-05
-3.60127872248979e-05
-3.03140696796128e-05
-2.27223167538896e-05
-1.52512705279403e-05
-3.5296819487198e-05
-2.29032708317889e-05
-4.98544141759343e-05
-4.35587878459236e-05
-3.84671355450961e-05
-1.81348362739705e-05
-1.80764688295002e-05
-1.992610533639e-06
-9.29068883055508e-06
-1.25840225589428e-05
-4.50291356343732e-05
-1.7563340666236e-05
-2.00464364852025e-05
-1.7199392324136e-05
-1.49943852660705e-05
-2.81683349103985e-05
-1.57202911034997e-05
-1.34255510340461e-05
-2.56009033385571e-05
-1.15928378638079e-05
-1.10437872076638e-05
-1.60802261539212e-06
-2.44917565005049e-05
-4.52714821089466e-05
-2.16659651115283e-05
-2.68919195335075e-05
-1.5128744683779e-05
-1.67944986351226e-05
-1.17406490865258e-05
-2.50928627509044e-05
-1.16515071840911e-05
-9.66761314559609e-07
-2.69109640267171e-05
-8.09944606203048e-06
-2.91103722361783e-05
-1.96533170152203e-05
-2.7111372753023e-05
-3.56286612059339e-05
-3.16940097167218e-05
-1.48732036454244e-05
-2.83650233433797e-05
-1.3631309865114e-05
-3.72733920667556e-05
-1.0069186182329e-05
-1.97182549971905e-05
-3.27578314989923e-05
2.29484179645531e-06
-9.05981842070713e-06
-4.07830494268649e-05
-2.71965070163145e-05
-1.28987485235292e-05
-6.26503157204079e-06
-2.16149857866723e-05
3.20047661654157e-06
-1.5980118063554e-05
-2.46456135932862e-05
-2.03822818112353e-06
-2.88268383474778e-05
-2.34730320229261e-05
-1.11975870785737e-05
-2.0151234161684e-05
-2.45673395088482e-05
-7.79792180788723e-06
-4.15836613604667e-05
-3.556169829227e-05
4.14121612461327e-06
-2.11557490191974e-06
-4.69506602055894e-05
-3.71493784792749e-05
-2.48782492870862e-05
-2.5356894496535e-05
-4.0462488121244e-05
-3.19389383537507e-05
-3.75681986762568e-05
-2.1324037394587e-05
-1.81636549130743e-05
-1.09136379156116e-05
-3.22526688373784e-05
-2.37495285507593e-05
-1.31196456896168e-05
-1.75144645185427e-05
-1.48604362625292e-05
-2.13719814353735e-05
-1.85420622041053e-05
-2.62111145563936e-05
-2.94390509351345e-05
-2.04617745895823e-05
-2.72804350477689e-05
-2.19632458510268e-06
-4.27191255777485e-06
-1.47852635839873e-05
-3.10412716325018e-05
-2.51301718181737e-05
-2.66723627065106e-05
4.07428187649692e-07
-2.00285964423696e-05
-1.77112094208477e-06
-4.46701940715005e-05
-2.51863967387828e-05
-2.73327004954819e-05
6.24242021858871e-06
-2.91917041345351e-05
-2.43716298896246e-05
-3.71488952810535e-05
-3.54852512090346e-05
-8.58777033472086e-07
-3.70143497809522e-06
-1.09785908358478e-05
-2.29841501849281e-05
-6.7955530708876e-06
-2.74651117982131e-06
-9.95000154653792e-06
7.54740387668361e-06
-1.75318887242235e-05
-2.14382578851508e-05
-2.34880885632802e-05
-3.11758762614285e-05
-3.11072130524496e-05
-1.63709704670318e-05
-3.11373714733292e-05
-2.35708063640419e-05
-3.93675969391452e-05
-2.28264069741757e-05
-1.21142947375077e-05
-2.07228074212226e-05
-1.37407670116953e-05
-3.44367192319931e-05
-1.27715259862506e-05
-1.17336899889106e-05
-1.24204849160038e-05
-1.99606682459297e-05
-1.08261522892681e-05
-1.02767691099549e-05
-3.31690260098714e-05
-1.74890929314077e-06
-2.85083598380448e-05
-1.46957818232138e-05
-8.12569135029708e-06
-3.22838536324637e-05
-4.98720085809988e-06
-2.9924985544817e-05
-2.96432545185711e-05
-2.33113247982232e-05
-2.96018573905201e-05
-2.06009845929714e-05
-4.53638700979945e-05
-4.5358079334657e-05
-5.74534112509912e-06
-1.46354941398402e-05
-2.95955404711912e-06
-2.21458557400068e-05
-1.6732957084513e-05
-2.26679486310924e-05
-1.8575370728387e-05
-7.51526760742352e-06
-1.67083589339187e-05
-4.77986442889861e-06
-4.14869527100713e-05
-5.79775545116518e-06
-1.7073824831653e-05
-6.94546500180196e-06
-1.77212105758543e-05
-2.72323894909689e-05
-3.78334191229437e-05
-7.42895728464824e-06
-3.6929740204823e-05
-3.75319837951896e-05
-3.33949323266842e-05
-1.1232386437247e-05
-1.87573626749888e-05
-2.64101397063849e-05
1.7444937564357e-06
-2.19698404885567e-06
-1.90157086699052e-05
-2.27828444046045e-05
-1.6500899439791e-05
-2.75542688882261e-05
-3.17572952194436e-05
-2.09289324981717e-05
-1.84671338536711e-05
-7.49779823661568e-06
-2.38420625275919e-05
-2.64843325412425e-05
-2.87972503141955e-05
-2.90096251065367e-05
-1.14454705565224e-05
-2.5355292727672e-05
1.57144629666883e-05
-2.49914192167845e-05
-2.66350388478345e-05
-8.86232784367285e-06
-2.51575597832925e-05
-2.96483273005705e-05
-2.98744229546992e-05
-4.45598596568767e-05
-7.95150884632356e-06
-2.62084156184604e-05
-1.0644377583039e-05
-1.85280417312578e-05
-3.40175166238162e-05
-1.9108500755847e-05
-3.66886928185006e-05
-1.75956061461571e-05
-1.1634850960806e-06
-1.3606830728335e-05
-2.09692692567017e-05
-7.75439080420139e-06
-3.24830524265305e-05
8.21825269491042e-06
-3.30078943140725e-05
-2.17605288170981e-05
-6.4409990011254e-06
-2.28148071321447e-05
-3.35579638396835e-05
-7.49745122509577e-07
-3.18688610091004e-05
-2.41120986092448e-05
-8.01866478876882e-06
-4.46590560793153e-05
-2.7218211429415e-05
-4.9137582262233e-05
-4.26915598473038e-06
-3.44101373935578e-05
-3.35073255522698e-05
-2.68067213894543e-05
-4.77967193941144e-05
-3.01280745165797e-05
-2.12408370134055e-05
-1.65355601096721e-05
-2.56440880864465e-05
-2.25379703951505e-05
-2.22523187378138e-05
-2.37081156345717e-05
-2.16107793146165e-05
-2.5608442993751e-05
-8.37548747187368e-06
-2.10376049617748e-05
-3.9543904466488e-05
-2.1029843108316e-05
-1.91731301033787e-05
-9.91628675170638e-06
-3.92529405528982e-05
-4.15791682123959e-06
-1.92271400963278e-05
-3.08657579890681e-05
-2.68133781332559e-06
-1.51275253597549e-05
-1.15110341942413e-05
-2.36406011916362e-05
-1.12706174654036e-05
-2.01049120908175e-05
-8.33614332150165e-06
-3.09519210348815e-06
5.85614283687441e-06
-2.62582644698722e-05
-1.67524370719346e-05
-2.08390140002667e-05
-7.41151684748514e-06
-3.59005957671531e-06
-1.50075440031583e-05
-3.15195698441932e-05
-3.64959813470585e-06
-2.15540114816914e-05
-5.1180323216518e-05
-2.25206835194138e-05
-4.88834382981751e-06
-2.78427783715729e-05
-1.62517746559947e-05
-4.07095227964482e-06
-2.47866230426957e-05
-4.15126489483032e-05
-3.17827029034617e-05
-1.91182006944586e-05
-2.34644909306386e-05
-1.73649353814782e-05
-7.68904107563917e-06
-1.26164590801103e-05
-1.53290298737992e-05
-2.71130256385684e-05
-1.81606421486174e-05
-2.65353134467674e-07
-2.1415035413032e-05
-2.40045023526246e-05
-4.18146765184964e-05
-1.18518142973422e-05
-1.31638008867784e-05
-2.76733886893506e-05
-3.5516450924076e-05
-2.49020915758572e-05
-2.00594274783864e-05
-4.9656984455857e-05
-2.66559300375025e-05
-2.08514639893674e-05
-2.62694484939832e-05
-9.39095998525531e-06
-1.40982998021455e-05
-3.07799391869064e-05
-1.82990616009046e-05
-1.42327363345365e-05
-2.39954640138221e-05
-3.1766141982064e-05
-6.15866481195361e-06
-1.08571067849239e-05
-1.68379818523596e-05
-3.11570906025242e-05
-1.86325719382671e-05
1.64410735592442e-05
-5.91186666730045e-06
-7.24931949293457e-06
-3.76904814964383e-05
-1.69340022915225e-05
-7.9476051215257e-06
-3.8011851066098e-05
-3.6444924000073e-05
-2.25229034433359e-05
-2.69266442399612e-05
5.9017007815754e-07
-1.14820649961382e-05
-3.23153519584895e-05
-8.94024289133271e-07
-2.36632794117338e-05
-2.51910456062902e-05
-2.31602933837086e-05
-1.73413357012171e-05
-2.18954229131891e-06
-3.68847183428357e-05
-3.61580720672908e-05
-3.52101460386188e-05
-2.43241354373327e-05
-2.42682409286974e-05
-4.45713187570186e-05
-1.8590428189608e-05
-2.4551713816937e-05
-5.32384615440534e-06
-4.23287374032135e-06
-2.55245498787707e-05
-2.61634100646723e-05
-5.60492122900693e-06
-5.11798769820675e-06
-1.11684915175998e-05
-1.87990274792565e-05
-1.37393300294517e-05
-3.24429028488973e-05
-2.64863545259993e-05
-2.17472905166903e-05
-3.08210744898504e-05
-6.10294214142922e-05
-2.09882656517908e-05
-2.82112748906383e-05
-3.01620766462624e-05
-1.99557481896219e-05
-3.21469907348837e-05
-2.47458779050482e-05
-1.6470133240004e-05
-2.86871995913125e-05
-6.09969288381271e-06
-1.99702304486181e-05
-3.58296289697667e-05
-8.03385165854524e-06
-1.89619754824641e-05
-4.10317120580552e-05
-3.32802510745773e-05
-2.82540011362766e-05
-1.19616140122885e-05
-4.64119492963303e-05
-8.63112118722998e-06
-2.64463364256302e-05
-1.93606976589334e-05
-3.38516933527697e-06
-1.84008944874042e-05
-3.54361711937405e-05
-3.82694490521122e-05
-2.64777691603317e-05
-2.49535447069408e-05
-8.28172102777059e-06
-1.95496266258306e-05
-2.78751578194447e-05
-2.56244613666137e-05
-3.50578560936195e-05
-3.2275961747904e-05
-1.24642020207793e-05
-2.38329419462198e-05
-1.83594046411573e-05
-2.90930885498899e-05
-3.55430358492814e-05
-1.70196137117248e-05
-3.51472288841223e-05
-9.34214791816466e-06
-1.93699945267078e-05
-8.36802856627729e-06
-2.24429709559592e-05
-1.34641794731247e-05
-1.30875525029157e-05
-1.29020422295372e-05
-2.53115601926052e-05
-1.12519673558181e-05
-3.24224468289357e-05
1.51221114190871e-06
-5.53592392620302e-06
-3.77313245122852e-05
-1.6087246608313e-05
3.53330305036061e-06
-3.39728084285214e-05
-2.91422712914403e-05
-9.55780947615172e-06
-1.83309078429378e-05
-2.65073002444538e-05
-2.65568863133656e-05
-2.72143410128599e-05
-1.49383452978385e-05
-1.3005808377669e-05
-2.04637032541828e-05
-3.4030573770852e-05
-3.87082920239313e-05
-1.92013436337756e-05
-2.27433612757044e-05
-1.16586128786897e-05
-3.44635200306151e-05
1.39879598555443e-05
-2.32273851363569e-05
-1.8332330982894e-05
-8.83021652677311e-06
-1.82521514238324e-05
-2.43260331314653e-05
-2.01511738324037e-05
-2.68651833260929e-05
-3.39044978664678e-05
-1.30102883891441e-05
-2.50037949024603e-05
-2.3381438794605e-05
-2.28020551452874e-05
-1.9858901468526e-05
-1.32115308157136e-05
-4.55465514797953e-06
-2.34513816042435e-05
1.61594304813492e-06
-2.36988677644199e-05
-1.10105585344313e-05
-2.99850703762049e-05
-1.82297416415295e-05
-3.90218549546408e-05
-1.9473112687315e-05
-9.11081152204852e-06
-1.93645787335878e-05
-1.02969084537902e-05
3.44323771809725e-06
-1.45886159196883e-05
-1.38103738084011e-05
-2.01535082811693e-05
-3.02966657067567e-05
1.45273923703268e-05
-3.48549304797936e-05
-4.33664244326616e-05
-9.08799553438532e-06
-3.2445000449203e-05
-1.88431163832579e-05
-3.41934841403463e-05
-2.9715191426536e-05
-2.92068576344386e-05
5.26388980094206e-06
-2.30903991626683e-05
-2.94346001679467e-05
-2.8283517460175e-05
-2.7855212968024e-05
-2.18273471351214e-05
-9.05403710364793e-06
-1.40618625968218e-05
-4.72898794900834e-05
-2.47640254882016e-05
-1.80815273185171e-05
-1.98796974854431e-05
-6.33226997866778e-07
-3.33345968521005e-05
-3.20852449301307e-05
-2.69775879266043e-05
-2.05910854854068e-05
-2.08823318298025e-05
-1.7480639090399e-05
-2.88967142361194e-05
-2.88953771660539e-05
-1.11737513118455e-05
1.25446361853325e-05
-2.30286447481589e-05
-1.5309778600198e-05
-1.14820529404418e-05
-1.87239394325325e-05
-2.5417764635597e-05
-4.13229882252279e-05
-3.71482505522192e-05
-2.09388698430915e-05
-2.90829518387733e-05
-3.04134173379426e-05
-1.39752720214441e-05
-3.04910623036004e-05
-1.38246748364068e-05
-3.15473644759909e-05
-1.49280405015271e-05
-2.1846187573711e-05
-9.63811281234923e-06
-1.02259395977331e-05
-2.01311103008648e-05
-1.84323341053249e-05
-2.20034168933453e-06
-2.97104334311755e-05
-5.95407901659759e-06
-4.01374445842602e-05
-7.81237882105456e-06
-1.76047621066491e-05
-4.17709958200786e-05
-2.78847273991966e-05
-3.06590383465627e-05
-6.93011417833256e-06
-8.8805758240313e-06
-1.04011459348722e-06
-2.24559176293704e-05
-3.36892323733193e-05
-1.7058215613436e-05
-2.31314353964968e-05
-1.10370818552996e-05
-2.12838987565704e-05
-1.82884705405131e-05
-6.65822197959951e-06
-3.34429904770755e-05
2.75106033086385e-06
-3.4815486995757e-05
-5.02577389857876e-05
-4.51538045526008e-05
-3.16902023083015e-05
-4.96532464209131e-05
2.34570306900912e-06
-9.56194181976348e-06
-2.80460672542064e-05
-3.07404089536657e-05
-2.54274954919188e-05
-1.5777837316237e-05
-3.66432832106019e-05
-8.58185128089485e-06
-4.43751230676089e-05
-1.42165035637149e-05
-2.43784154069659e-05
-3.67506016363919e-05
-2.45177415510133e-05
-2.70542368416864e-05
-3.95495265277098e-05
-1.5416311761387e-05
-8.02103589634487e-06
-7.34535534367021e-06
-3.29754202294315e-05
-1.08773822928278e-05
-1.65042153710303e-05
-8.48207777526889e-06
-5.25217108048013e-05
9.44750142317708e-06
-3.33336496329983e-05
-1.78928787900659e-05
-2.25311034363009e-05
-1.48646395027733e-05
-2.29605910568873e-05
-2.20438868210005e-05
-4.31517578945886e-05
-2.0501136328363e-05
-1.55785350599107e-05
-3.81474733573242e-05
-7.7479104817402e-06
-1.77582097171066e-05
-2.78696117152258e-05
-2.40150511844732e-05
-3.90521823827295e-05
-2.06003034902846e-06
-2.15133145948235e-05
-1.69129617427836e-05
-3.69974579084165e-05
-1.28522238794202e-05
-1.61440801227389e-05
-1.22687041695393e-05
8.60165114452737e-06
-1.54444857155674e-05
-3.93584163958508e-05
-1.36527450156244e-05
-3.595953618038e-05
-1.17172554872446e-05
-2.17747074778157e-05
1.3955709951145e-05
-1.92483591447847e-05
-1.82575964847999e-05
-1.74920172619991e-05
-2.3533990694993e-05
-3.61643070866517e-05
-2.77119784855363e-05
-2.27441284628575e-05
-3.0652907460695e-05
-1.87604538262488e-05
-3.51448116255829e-05
-3.30745463590771e-05
-3.16655453414828e-05
-2.58256048366416e-05
-3.7602778046751e-05
-1.84773116221639e-05
-1.88943863989745e-05
-2.08868800722903e-05
-1.22561498648435e-05
-1.71884490656939e-05
-3.85727602943427e-05
-3.89556258572317e-06
-2.1533219339293e-05
-2.95810930573162e-05
-2.82239754710045e-05
-1.23136564733828e-05
-3.82032127868279e-05
-1.68286027072637e-06
-1.53645138572023e-05
-8.44865106871288e-06
-1.29107762321296e-05
-1.86609932688035e-05
-5.85872449733794e-06
-1.98390272809754e-05
-1.13621846866978e-05
-3.2245277784318e-05
-1.39733050298454e-05
-2.94616604643925e-05
-1.76503304986411e-05
-1.69937384628311e-05
-1.51810353945153e-05
-2.29483197007752e-05
-3.54510168482871e-05
-6.9835930364467e-06
-1.95819411182086e-05
-1.04730684432958e-05
-1.67960604407363e-05
-7.98528700947579e-06
2.76333052104725e-06
-3.15662908279344e-05
-2.1493493994497e-05
-2.71893811837565e-05
-1.40059260582902e-05
-3.56257375541493e-05
-1.60920932292515e-05
-1.42408916194795e-05
-1.94253430084158e-05
-1.48313970454618e-05
-4.49346934011675e-05
-3.33584882649846e-05
-1.6047992334271e-05
-1.2245012260691e-05
-3.98125494118991e-05
-2.3451835426531e-05
-2.90269368120656e-05
-1.7633123331902e-05
-1.57043715066859e-05
-3.10257672240115e-05
-4.29090485601356e-06
5.31530258503349e-06
-4.18693454449429e-05
-3.04386948689502e-05
-2.26405310535946e-05
-2.53387939286587e-05
-1.57494261474888e-05
-2.11864947405618e-05
4.15567936352671e-06
-1.21940147407752e-05
-2.24075776773078e-05
-3.29292027228586e-05
-4.1260563134118e-05
-5.50092742101031e-06
-2.31854290635467e-05
-2.38454647100747e-05
-3.0924776976955e-05
-4.40243672420006e-05
-3.80366080700825e-06
-3.11235092778974e-05
-2.20507387875057e-05
-3.10165816972114e-05
-1.71586454641337e-05
-3.2460256130325e-05
-1.29478084299454e-05
-1.00642699128483e-05
-9.47247203975221e-06
-7.46354840602721e-06
-7.0263660403381e-06
-2.55248909709215e-05
-1.06575658978213e-05
-1.9273147010849e-05
-2.28150037994741e-05
-3.77891327823478e-05
-3.48632904737585e-05
-2.14453502592038e-05
-1.8086873228811e-05
-3.04151097527556e-05
-1.80491261404229e-05
-1.0354194239097e-05
-4.86767149265078e-05
-3.83631102777073e-05
-3.50215345998306e-05
-2.83701998244502e-05
-7.49126047842182e-06
-4.27335479902433e-05
-2.57414438801377e-05
-1.19846556457078e-05
-3.67858901192598e-05
-2.34618562331495e-05
-3.67001094422437e-05
-1.25540105772984e-05
-3.19771310780354e-05
-2.19926347128895e-05
-1.48882727647413e-05
1.35014091814339e-05
-2.2883269800032e-05
-1.59240022531539e-05
-2.1022499333525e-05
-4.01697612422896e-05
-3.45370063615677e-05
-2.81821148542896e-05
-5.52528521125439e-05
-9.17522123069358e-06
-1.48230339438835e-05
-1.84514479902442e-05
-2.38604046995057e-05
-1.32636800081738e-05
-9.11128458781078e-06
-3.94617056074141e-05
-2.43468284608566e-06
-2.59970909934118e-05
-3.09604429682659e-05
-1.70723842190591e-05
4.079119412348e-06
-1.97913627080675e-05
3.6033042421214e-06
-1.0780151744024e-05
-1.3624350797874e-05
-1.86530333742727e-05
-2.2129474344453e-05
2.0527153149298e-06
-1.89612823549348e-05
-1.1508977658386e-05
-6.07138749968525e-06
-2.38021904474226e-05
-9.79249383290152e-06
-1.59912485004541e-05
-1.24415506854109e-05
-8.52811263834977e-06
-2.27188067439477e-05
-2.23513112781504e-05
-3.75131437805357e-05
-1.57295845277183e-05
-1.22822934619335e-05
-2.63123558679437e-05
-1.09589835370777e-05
-1.97679469427754e-05
-9.69547295773445e-06
-3.77508615833152e-05
-4.23805476605913e-05
-1.37617471813297e-05
-3.51886444694483e-05
-1.45961176620717e-05
-8.23791695950204e-06
-1.2028680291025e-05
-2.91147923900033e-05
-4.67124433030955e-06
-3.34094008612823e-05
-1.04848646732277e-05
-2.13886557643135e-05
-2.54204247049188e-05
-3.95001896105133e-05
-3.83021860574448e-05
-1.31396943465861e-05
-2.95264420681555e-05
-1.86116022536457e-05
-4.4609371797558e-05
-2.34895952692196e-05
-6.84790897761991e-06
-3.60366611994727e-05
-4.98874719159893e-05
-6.34096217041958e-06
-1.95727326419882e-05
-1.47504057745688e-05
-2.23165243003322e-05
-1.9124659578931e-05
7.22919251235995e-06
-1.84081422660587e-05
-2.59539149139879e-05
-1.67878879094578e-05
-2.77681689193809e-05
-2.39258541972246e-05
-4.91167132784822e-05
-6.11056958442727e-06
-1.7305188400632e-05
-2.93059002356394e-05
-1.3095243727798e-05
-3.71699369137082e-05
-2.91091229036282e-05
-2.05034764767313e-05
-1.84605910562049e-05
-2.9400095001152e-05
-3.49344861569308e-05
-2.10346129701895e-05
-2.66250353856474e-05
-1.46120949733239e-05
-2.575362561385e-06
-6.66965279285757e-06
-8.14746521614958e-06
-1.8930606831994e-05
-2.90850925980753e-05
-1.18040884486134e-05
-9.16362234263653e-06
-6.90532592900342e-06
-1.10196442941343e-05
-1.39498435770774e-05
-2.69426113187319e-05
-2.83279756625375e-05
-2.39956861349701e-05
-3.0588988042642e-05
-2.84874414925122e-05
-1.03311375679627e-05
-7.41340755598374e-06
-1.94198891333733e-06
-1.94872326093388e-05
-2.17286862049327e-05
-3.06559154983125e-05
-2.98094473306845e-05
-3.02985601648078e-05
-7.86651158029162e-06
-4.07418759104515e-05
-3.44645052700335e-05
-6.86180008052283e-06
-8.02404310692562e-06
-1.92405836301709e-07
-4.19791251366873e-06
-4.04379890068441e-05
-1.22865550872427e-05
-1.25535719988069e-05
-1.21360522278419e-05
-3.35160720902453e-05
-2.84931524512262e-05
-2.13846380549908e-05
-6.06065008197149e-06
-3.79402859435981e-05
1.55527536363533e-06
7.65159715241601e-06
-2.64950767055199e-05
-1.65258141046426e-05
-2.36682585735866e-05
-5.57646503259811e-06
-1.31910488143193e-05
-3.24614079968187e-05
-2.42427964801452e-05
-8.8640786328915e-06
-3.20438482829251e-06
-3.35090917685305e-05
-2.1636237139219e-05
-8.58947001695809e-06
-3.02185541288217e-05
3.96843306274308e-06
-3.38908937735347e-05
-1.31165786582969e-05
-2.29263763046449e-05
-1.37973776694078e-05
-7.95891056598548e-06
-2.68256327525495e-05
-2.32804424089828e-06
-1.20366483265027e-05
-3.48305216428141e-05
-1.66877315556714e-05
-3.54356274015141e-05
-2.43091974570147e-05
-3.29445591875824e-05
-3.78694867898028e-05
-2.96608517292476e-05
-2.36685330267635e-05
-1.0601550010045e-05
-3.81418077829128e-06
-8.608657202434e-06
-3.13203123218457e-05
-4.61666274478812e-06
-2.18950147936856e-05
-1.48670199787955e-05
-3.28510825653567e-05
-1.30167085208153e-05
-2.67467314134366e-05
6.63667956020962e-06
-1.75164377673441e-05
-4.95802844204159e-05
-2.76797618452108e-05
-8.50683654957596e-06
-2.23009432784707e-05
-1.98771039822397e-05
-2.10961914425926e-05
-1.33216762773615e-05
-2.27122508681383e-05
-1.83921701514623e-05
-2.94826071330189e-05
-1.16463160510576e-05
-2.66860292752801e-05
-2.35253564406192e-05
-6.41545022273911e-06
-1.68118485637985e-05
-1.89822763821232e-05
-3.29393861529256e-05
-1.9809906114921e-05
-1.48078206072094e-05
-2.32516330696411e-05
-2.24257638477654e-05
-2.9818163796417e-05
-1.56412209254239e-05
-1.52414176420048e-05
-1.98719942344797e-05
-2.03289674203339e-05
-2.6089401486353e-05
-2.49673718862376e-05
-3.09758288439002e-05
-1.3443404762281e-05
-2.43075700442607e-05
-7.32255578022145e-06
-1.81832014943375e-05
4.38509487003924e-06
4.86372584856996e-06
5.0479964084312e-07
-7.51114910408133e-06
-2.67255193535912e-06
-2.55449362923443e-05
-1.56448707100261e-05
-9.6961603469505e-06
-3.93664908646682e-05
-2.08414761022189e-05
-1.98188123126279e-05
-5.33112473554437e-05
-3.33137510473903e-05
-2.5828082381047e-05
-2.75196880318878e-05
-1.87002468779215e-05
-4.5887499139553e-05
-3.56535776298961e-05
-1.04613031075536e-05
-4.70616435541461e-05
-1.17326692559285e-05
-1.8090419845746e-05
-2.37959888103751e-05
7.32429243960167e-06
-1.1413026335834e-05
-1.30843842976591e-05
-2.52219386261135e-05
-2.50169816015549e-05
4.00870579901211e-06
-1.16388654986089e-05
-1.7036486489992e-05
-2.7700027100453e-05
-3.80012696840899e-05
-3.20960983973213e-05
-2.13129242487035e-05
-1.60593098796071e-05
-2.38102871223743e-05
-3.17830423965348e-05
-1.66704212110518e-05
-1.94139136634172e-05
-6.99022273723127e-06
-1.76513590822068e-05
-4.50906315396404e-06
-2.02762405119056e-05
-2.96570158672152e-05
-5.39577349260289e-05
-2.63485765731311e-05
-2.7607894139934e-05
-2.97884120560094e-05
-1.05385578521147e-06
-3.08430625634929e-05
-2.62921436369016e-05
-1.55957907402275e-05
-1.71961882206568e-05
-6.70131119454447e-06
-8.49488208219706e-06
-7.3260183766564e-06
-1.30332215231407e-05
-1.44748764254357e-05
-3.57867787770347e-05
-1.85337246979089e-05
-1.16905448394714e-05
-2.77952298877337e-05
-2.91372971986204e-05
-3.57575067101631e-05
-2.66308252680585e-05
-2.36815522059898e-05
-1.13730605971449e-05
-3.13147808635655e-05
-2.05120512708025e-05
-7.57754735431233e-06
-1.76482659508871e-06
-2.89725145360925e-05
-2.5436400921727e-05
-1.622252653795e-05
-3.48364924128371e-05
1.30507948847718e-06
-2.10247866282205e-05
-2.92954572901283e-05
-7.59530383867803e-06
-3.68899916207275e-05
-3.28064939149356e-05
-9.78492395427278e-07
-4.18368286406185e-05
2.4096708500213e-06
1.49721051453611e-05
-8.80771453309775e-06
-1.34937454702975e-05
-2.3830044711995e-05
-6.04868525012051e-06
-9.43937830624298e-06
-1.74975291926547e-05
-3.69142454920247e-05
-1.65764165128556e-05
-2.09068491511009e-05
-1.34552320103031e-05
-3.39769764730743e-05
-2.56581224345891e-05
-9.66938142486029e-06
-1.4195311220375e-05
-2.75179732013426e-05
-3.63359205199521e-05
-6.82575359989442e-06
-2.67671950145685e-05
-1.26087634609927e-05
-2.53579013126579e-05
-5.49163685440453e-05
-8.8257661457509e-06
-1.15071160541538e-05
-8.86028972369793e-06
-3.26153535295795e-05
-2.90155040725533e-05
-3.3272149705668e-05
-3.14025110451466e-05
-2.66390333676207e-05
-2.39798602600434e-05
-7.19167466737047e-06
-2.01323146810337e-05
-3.45728736474879e-05
-3.28316460344066e-06
-3.24126963455334e-05
-2.62209714375627e-05
-2.96775334198661e-05
-3.42788362781819e-05
-3.49196264866553e-05
-2.21845953308254e-05
-7.06181684311951e-06
-2.0719198944385e-05
-1.15925009173923e-05
-1.47185054142427e-05
-2.15254827724235e-05
-3.65421095707876e-05
-1.3930654767762e-05
-1.93422756122357e-05
-1.81839980601417e-05
-4.15836219309768e-05
-1.86052329893535e-05
-1.36281971035323e-05
-3.81621127193606e-05
-2.49902447782943e-05
-6.48914806832742e-06
-1.50202706134314e-05
3.45727625595651e-06
-8.7125586592723e-06
-2.05130879745422e-05
-3.1774604846463e-05
-6.79318662567536e-06
-2.55773138076206e-05
-2.56325852521105e-05
-1.74399943362326e-05
-1.31038404462168e-05
-2.1845688703927e-05
-3.13507446357534e-05
-3.10204278478589e-05
-1.27323011439128e-05
-4.41429748871539e-05
-1.18882939218645e-05
-1.54927942132465e-05
-3.47484079534811e-05
-1.03356994957963e-05
-1.71433986374331e-05
-1.91617735069316e-05
-2.85650314137506e-05
4.76573262039108e-06
-2.78655015173376e-05
-3.17803858569913e-05
-3.36403407702324e-05
-1.7066822570433e-05
-3.42017480379602e-05
1.06145723722357e-05
-1.20807924098111e-05
-1.19710582725485e-05
-9.28996315916448e-07
-2.17173974539631e-05
-2.30996127581292e-06
-1.35129518436401e-05
-1.39876724641976e-05
-3.33684634085827e-05
-1.14260561386306e-05
6.36209173216648e-06
-3.75427418370837e-06
-1.90354496101379e-05
-2.16153089785661e-05
-3.72985210310348e-05
-2.59070353900168e-05
-2.70909888466025e-05
-3.2285473383153e-06
-1.70317902384091e-05
-3.42938079858899e-05
-1.39092152380778e-05
-3.27073380877531e-05
-3.36532670261395e-05
6.50333812103795e-06
-2.02403567523614e-05
-1.19498979410243e-05
-3.45612153750388e-05
-1.95538840640827e-05
-1.65747199694912e-05
-1.79653028692887e-05
-2.26503984610386e-05
-7.78887010022196e-06
-3.84480092782518e-05
-1.17252167953072e-05
-2.30075827229477e-05
-1.88214410579624e-05
-9.38938303396585e-06
2.83698001460559e-06
-9.83827756410566e-06
-1.95119384648654e-05
-3.72776036872277e-05
-2.07376011799765e-05
-3.12759848378135e-05
-2.93537670718747e-05
-3.25179885225132e-05
-1.49366740317749e-05
-1.77984615283064e-05
-2.85972912920528e-05
-4.97674324839687e-05
-2.82002164414512e-05
-1.37017690047386e-05
-5.68654139046461e-05
-2.5821982105514e-05
9.07675874041738e-07
-2.71864677143884e-05
-2.09145407229737e-05
-1.41562473168701e-05
-1.71717876803934e-05
-3.07885458518319e-05
-5.8180986021485e-06
-2.25199335523724e-05
-2.33483063206938e-05
-2.44094809928323e-05
1.44078256850715e-05
-3.46572970354269e-05
-1.00785222754145e-05
-1.46588433356005e-05
-1.49695517627283e-05
-2.04338597325262e-05
-9.9721273701766e-06
-2.16604339469192e-05
-3.22006259450142e-05
-3.75941249253087e-05
-2.13615221637347e-05
-1.18740109174509e-05
-1.10999565049556e-05
-2.36010167072755e-05
-5.59004401954446e-06
-2.80556540999651e-05
-6.00489044474371e-06
-1.13944525285583e-05
-2.37411793464812e-05
-6.70568880976256e-06
-1.58180045998607e-05
-4.453503919232e-05
-2.76407596298271e-05
-1.0789442714881e-05
-1.56638015064981e-05
-1.75046450352081e-05
-3.04154556085236e-05
-1.18340003122527e-05
-2.55152315050231e-05
-1.4764135640356e-05
-7.8774600611561e-06
-1.88327121918931e-05
-3.73568683670322e-05
-2.56907664815882e-05
-3.40324179504088e-05
-1.4269624401252e-05
-2.32093961870429e-05
-9.90564957851723e-06
-6.7480179442013e-06
-3.55013121097395e-07
-2.19429960403514e-05
-1.61790912123763e-05
-1.81116443747008e-05
-3.79552103664284e-06
-1.6115664207041e-05
-1.71690499075259e-05
-2.49489788787228e-06
-1.48887863778333e-05
-1.09950628070973e-05
1.15705057140185e-05
-3.14396396105621e-05
-2.71843001964864e-05
7.98557975199633e-06
-1.11145998010118e-05
-1.18802238130927e-05
-3.407813024209e-05
-2.82696827566247e-06
-3.40106151650592e-05
-1.74021435682578e-05
-3.7088917160021e-05
-5.71635449044408e-06
-4.00636652124906e-05
-2.51011971936622e-05
-2.00386742788834e-05
-9.42019446617981e-06
-1.55037557212885e-05
-6.71829775819196e-06
-2.61663627952184e-05
-6.46254010759903e-06
-1.93938380351659e-05
-1.28786277281185e-05
-1.14979293703051e-05
-3.13911472200939e-05
-2.08575671889958e-06
-6.80044983452431e-06
-1.64333852100057e-05
-1.80446886143818e-05
-1.76329093126678e-05
-2.58994989253996e-05
-1.5309321278413e-05
-9.33548039874862e-06
-2.03476706204053e-05
-8.90768722845395e-06
-3.51307716219653e-05
-3.60514870812741e-05
-1.8931500226453e-05
-1.46953675543947e-05
-2.12268186660141e-05
-2.30762373431908e-05
-2.34677662405835e-05
-9.11997635629292e-06
-1.52833352834674e-05
-3.00719744541803e-05
-1.4690206545142e-05
-2.46007550081707e-06
-4.7232548951884e-06
-2.63225758432308e-05
-1.32771493941282e-05
-2.30479627347932e-05
-5.52815323126976e-07
-2.49884809940652e-05
2.58887397908934e-06
-8.05702936953772e-06
-2.50074473527687e-05
-1.09926430156047e-05
-3.42547007402065e-05
-2.8970602752075e-05
-3.44647040055676e-05
-2.2647323841208e-05
-5.21950062529659e-05
-3.62360442649607e-05
-2.36694377385665e-05
-1.06557013024715e-05
-2.37611330488326e-05
-1.43563089307519e-05
-2.73669542330533e-05
-1.35635421017049e-05
-3.388224680979e-05
-9.82581636630661e-06
4.58653280656318e-06
-2.17806184037066e-05
-2.88532205708315e-05
1.95680504220729e-05
-1.87981209708842e-05
-2.32567264529903e-05
-3.02015631547093e-05
-1.73612239663302e-05
-2.35251775374843e-05
-2.92370178638947e-05
-1.89449690677069e-05
-1.47412445983979e-05
-2.58632266233834e-06
-1.1694058045503e-05
-2.23816170302705e-05
-7.74995524514018e-06
-1.15461234424479e-05
-3.31000438515043e-05
-2.52601184342174e-05
-3.86774882468344e-05
-1.73530828742737e-05
-1.9137015057962e-05
-2.77592902509541e-05
-1.35605484220618e-05
-8.83800957670059e-06
-2.62870693222667e-05
-4.66159739771619e-05
1.25452213218563e-05
-2.62104428030687e-05
-9.04785326924131e-06
-2.46593173309419e-05
3.68304176284521e-06
-7.19223348083315e-06
-1.02936291405658e-05
-3.17192374136012e-05
-1.19220932286452e-05
-1.71000960191679e-05
-1.52062451058905e-05
-2.96514383187556e-05
-2.64013753643327e-05
-1.67913779125168e-05
-1.60890393491564e-05
-3.55847934080807e-05
-1.84477966393652e-05
-2.95607829342101e-05
-5.00263195360556e-05
-2.68524157415047e-05
-4.33957386048389e-05
-1.08970879051957e-05
-2.19369184236598e-05
3.47923070606484e-06
-3.21684808568336e-05
-2.50396170852998e-05
-2.38847687219203e-05
-1.58157790125003e-05
6.73522126188494e-06
-2.31606907783238e-05
-3.66294255377807e-05
-1.90163399387441e-05
-2.17900946908061e-05
-2.49978938738348e-05
-2.74013844419166e-05
-2.67792286869471e-05
-2.46656565687244e-05
-2.82671717309066e-05
-2.22544923598345e-05
-4.35070494895823e-05
-2.01492053619644e-05
-2.34359153934734e-05
-4.38796362297843e-05
-9.60803197811502e-06
-1.8176194821838e-05
-2.86632622860589e-05
-2.94933497812344e-05
-3.42504636351812e-05
-2.07724159244403e-05
-3.00717286785711e-05
4.28821493854589e-06
-4.28618498716314e-06
-8.73714443988873e-06
-1.44444700835139e-05
-2.76806860309335e-05
-2.86076183658904e-05
-2.25014759206495e-05
-1.00637376346212e-05
-2.88749084150474e-05
-3.57681432912345e-05
-1.82708104669834e-05
-2.8724483903262e-05
-4.00293306921664e-05
-4.3498654376084e-05
-1.45000979410428e-05
-3.84559646783981e-06
-7.19543441607557e-06
-1.15129786210949e-05
-3.71428005208497e-05
-2.56279356437088e-05
-6.57272822833155e-06
-1.9935168358835e-05
-2.43065249038437e-05
-2.13809142463915e-05
-2.20112623624659e-05
-2.74514128779412e-05
-2.51650047858451e-05
-9.44907806739334e-06
-1.89247198659315e-05
-7.04784392454601e-06
-3.96208549505787e-05
-1.77678590225742e-05
-1.53885865751866e-05
-1.60937246070737e-05
-2.04415651462326e-05
-2.26757300678809e-05
-3.30495125004594e-05
-2.18830332733017e-05
-2.6149365659223e-05
-2.66555901362533e-05
-3.55658646060535e-05
-3.10959084471708e-05
-1.23331792467011e-05
3.68846963738285e-06
-2.64415545938643e-05
-1.77363386947158e-05
-1.05137653386657e-05
-1.80425026709396e-05
-2.91239678533572e-05
-1.73229735607392e-05
-1.40978393382187e-05
-2.66855589064214e-05
8.54188020235922e-07
-1.28050047507727e-05
-1.88455958485697e-05
-1.13812302677655e-05
-2.22314670107388e-05
-1.50766090426441e-05
-1.87895489447972e-05
-3.01039182564463e-05
-1.16402761845444e-05
-2.211537153238e-05
-1.38285485650778e-05
-3.66150438938481e-05
-4.01982695742975e-05
-2.46257734416518e-05
-2.43557384345042e-05
-3.81722993853019e-05
-6.8909946274964e-06
-3.8938778197308e-05
-2.91999964547658e-05
-3.79506971494737e-05
-2.16427059094194e-05
-3.24911620186832e-06
-1.47815813845801e-05
-1.59239228279602e-05
-1.78946036461328e-05
-2.69675016176121e-05
-4.00164889851623e-05
-1.0782151189324e-05
-2.43769587805933e-05
3.28380308971615e-06
-1.96787421925289e-05
-8.61039687074652e-06
-1.14951719982463e-05
-4.13503187458014e-06
-2.56392707941159e-05
-1.11761813425937e-05
-3.41601229248969e-05
-3.08906769879994e-05
-1.07182770003511e-05
5.03499766153998e-06
-6.9938934311314e-06
-3.61600678526701e-05
-2.66089936968524e-05
-1.86659707700995e-05
-2.82310926991592e-05
-1.75507372320818e-05
-1.77365754716152e-05
-3.858710444224e-06
-2.95322494861519e-05
-1.88682745165126e-05
-2.10782933975215e-05
-2.3703376207137e-05
-2.50468055335782e-05
-8.22133317216824e-06
-1.66900974397034e-05
-8.71897656831335e-06
-3.10886867349788e-05
-2.55506808139397e-05
-2.10847428894073e-05
-1.74076475768008e-05
-8.56336636671978e-06
-1.46475556903971e-05
-1.15211033012084e-05
-3.90018793277605e-05
-3.00724215958867e-05
-2.39879048673372e-05
-2.85184231591436e-05
-2.3286953807939e-05
-1.52443721951127e-05
-5.83927820856774e-06
-1.94168074863495e-05
-1.46563868429722e-05
-1.8307256834765e-05
-1.68541141833389e-06
-2.46240947928429e-05
-4.13240413329232e-06
-1.20192362649328e-05
-2.9988161720367e-06
-2.01352107025828e-05
-2.06628905503788e-05
-2.90664716242735e-05
-9.07852693774597e-06
-3.03120165972188e-05
-1.65790175540979e-05
-2.1888995210896e-05
-3.00409451795119e-05
-3.13731256217663e-05
-2.15804537381716e-05
-3.24800878150542e-05
-1.65481321544186e-05
-1.16587101425703e-05
-3.31391788782338e-05
-1.62854150697237e-05
-2.40220792985619e-05
-2.8190770146302e-05
-3.64527759199336e-05
1.00910135275394e-05
-5.50048477195648e-06
-1.9193030671259e-05
-2.85199260174426e-05
-1.35018540542352e-05
-2.06705920013171e-05
-2.3705819935211e-06
-1.6482841430601e-05
-1.55760405283073e-05
-1.80257167046396e-05
-1.15560885507847e-05
-9.14739282561379e-06
-1.6655457776433e-05
-1.78333300350142e-05
-2.02743163666913e-05
-2.19230471482083e-05
-2.81942644478444e-05
-2.0420509228732e-05
-3.67157024073753e-06
-2.70559120028792e-05
-3.31136619360998e-05
-3.24143918311333e-05
-3.10834367297599e-05
-1.32157483261642e-05
-3.41284183988226e-05
-3.34513979467357e-05
-8.64490720514225e-06
-2.99871670512386e-05
-1.89724206263282e-05
6.83430981310593e-07
-1.29539736916356e-05
-1.49215571883118e-05
-3.42547534475407e-05
-1.24677758503572e-05
-1.92177444686084e-05
-3.35646108588174e-05
-7.57957905045667e-06
-8.8486771292018e-06
-3.13599001776794e-05
-2.28589245718262e-05
-3.83650351052169e-05
-2.14205339481789e-05
-8.98072282661318e-06
-2.79018544951972e-05
-2.03733567281235e-05
-3.32185984033147e-05
-2.49676950571199e-05
-1.02248488225318e-05
-9.47216537387658e-06
-1.34442036064191e-05
-3.82863822615446e-06
-2.95541135090503e-05
-3.49842911819878e-05
-2.03093295274732e-05
-2.29371633754848e-06
-4.6052868983002e-06
-2.27429049855766e-05
-1.98934644550324e-05
-5.79731439496272e-06
-1.75131299491624e-05
-1.66440753269595e-05
-1.19841887278546e-05
-3.79074928938665e-05
-2.08111911770647e-05
-1.18836487292973e-05
-5.11361885867705e-06
-1.17423457413896e-05
-2.87372317939209e-05
-4.15497177078235e-05
-3.02577519448348e-05
-3.35808453620793e-05
-2.26491228567325e-05
-2.31573790984322e-05
-2.00715440333674e-05
-1.98222899476253e-05
-3.30708681955527e-05
-1.37346124411268e-05
-8.34296692814993e-06
-3.20369873563995e-05
-2.31163087221279e-05
-1.25042454990868e-06
-1.16537486146045e-05
-2.18401034915738e-05
-2.31417666874644e-05
1.60589855648453e-05
-1.0820587710188e-05
-2.74427426788092e-05
-1.9610823900287e-05
-3.41605177128609e-05
-9.21760115305736e-06
-1.93005935680242e-05
-2.05093617258136e-05
-2.62980474869961e-05
-1.47083709348035e-05
-2.87027148043889e-05
-3.52708648744521e-05
-1.80349348537527e-05
-3.16628165280232e-05
-1.85844319895959e-05
-2.07751859724933e-05
-3.34777376955233e-05
-1.53260859857549e-05
-2.25022844456115e-05
-2.58596976792596e-05
-2.803392162124e-05
-2.80738706889259e-05
-1.88473931135455e-05
-3.26359964319961e-05
-1.8010091392166e-05
-2.49790529420621e-05
2.97732902351574e-07
-9.48208919622916e-06
-1.60295712935876e-05
-4.00599609403458e-05
-1.91840238208175e-05
-3.32421676835261e-05
-3.64756677690691e-05
-2.68419092691052e-05
5.30093868292191e-06
2.06849117161373e-05
-2.0864852231198e-05
-2.96331964186906e-05
-1.67426610426429e-05
-1.84610521659427e-05
-1.97097022674889e-05
-2.93522199099054e-05
-3.43993229219603e-05
-3.26914057885104e-05
-4.8965754183905e-05
-1.94648334344454e-05
-3.30245928205489e-05
-4.82364638878932e-05
-1.82531440240385e-05
-3.81742648730163e-05
-8.00179839642707e-06
-1.1048297505519e-05
-1.12888324210986e-05
-1.03904248371481e-05
-3.2546568207324e-05
-1.35891406315873e-05
-9.30375694191967e-06
-2.98696131935034e-05
-3.09960313824694e-05
-1.31521813035636e-05
-2.44372984667961e-05
-2.50412512141982e-05
5.23259125885665e-06
-2.90225778381265e-05
-2.34193642417737e-05
-1.71819423281604e-05
-2.52836634143565e-05
-3.23236782166097e-05
-2.20898732713038e-05
-5.25865745187162e-06
-6.31298659081988e-06
4.74274649029999e-06
-3.02374467056508e-05
-2.01364032981549e-05
-1.32275544452148e-05
-4.95977377181267e-05
-2.98081354151289e-06
-2.06213918582313e-05
-2.63767664313642e-05
-3.73949523616941e-05
-1.64926802732289e-06
-1.57373220892957e-05
-2.38739209340957e-05
-1.33905923744775e-05
-1.04309108096989e-05
-4.9222913253668e-07
-1.47014287682693e-05
-3.08646044791452e-05
-2.33623571871719e-05
1.77514567215679e-07
-1.75554875334278e-05
-2.72413470382485e-05
-1.86428582324507e-05
-3.3277980835843e-05
-1.10430983562408e-05
-6.53745098823586e-06
-5.02795204101843e-05
-1.71272055380061e-05
-2.98433711050898e-05
-1.44286224659118e-05
-1.93024893312228e-05
-7.7084003951638e-07
-1.24234032060694e-05
-2.10960286292006e-05
-1.86603698426822e-05
-2.72802519226166e-06
5.33263557331948e-06
-3.12763864192073e-05
-7.03046414920326e-06
-3.32435110513859e-05
-4.48587843790576e-05
-2.79985582646787e-06
-1.50147972670579e-05
-2.11024041245839e-05
-1.44874186486982e-05
-1.02993777170056e-05
-2.31305506565296e-05
-2.74435431123483e-05
-1.32971233974401e-05
-2.76747289720746e-05
-1.76478026288013e-05
-1.42647367481922e-06
-3.83309955693051e-05
-1.45260537775042e-05
-6.41532553993945e-06
-1.84194123318609e-05
-1.74976872588971e-05
-9.2362418799097e-06
-2.04329430084249e-05
3.17078249685597e-06
-2.39158236928238e-05
-3.00392828443348e-05
-4.53190930354742e-05
-2.92857125670706e-05
-3.86072557417695e-05
-2.49935483447887e-05
3.33588223237915e-07
-1.77559111923596e-05
-2.43321825955855e-05
-2.48615175151529e-05
-1.95094005334102e-05
-1.58134176645408e-05
-4.27922281325467e-05
-1.3896044313111e-05
-2.65885634247977e-05
-2.23700715885123e-05
-3.3729844297508e-05
-3.46484141281157e-05
-4.03912832149287e-05
2.74134280728339e-06
-1.95658498293139e-05
-1.04535655212088e-05
-1.6466088095895e-05
-9.97556258660367e-06
-4.40375176217996e-06
-3.04735688379506e-05
-2.69511230129325e-05
-1.19657417555317e-05
-2.93866672496004e-05
-1.74732965756793e-05
-9.44231668972562e-06
-3.05965281366358e-05
2.64143347373108e-06
-7.8578217597624e-06
-2.66546979682524e-05
-1.5226382987136e-05
1.02086095804098e-05
-3.12206245292947e-05
-1.47723269957946e-05
-5.39216165767629e-06
-6.57647357759187e-06
-2.9367489500657e-05
-3.0444517362698e-05
-3.17169992575062e-05
-5.78354964098624e-06
-4.84232480136175e-05
5.60393709789457e-06
-1.15872580791326e-05
-2.09959285728065e-05
-1.66808610325165e-05
-4.25921076154237e-05
-3.48633279980681e-05
-3.65566427189224e-05
-1.41377237089309e-05
-4.59274419419629e-05
-2.25848373069057e-05
-2.008707154523e-05
-3.5922652326539e-05
-9.40346728064044e-06
-2.31424980681905e-05
-4.52389128285139e-05
-1.59409068469262e-05
-1.92989163835308e-05
-2.01524948374416e-05
1.93097826772996e-06
-3.48427695048446e-05
2.55083849257698e-06
-2.59890955320321e-05
-6.80324579343627e-07
-2.58031212111309e-05
-2.58631586272849e-05
-1.90515170302154e-05
-2.58502130192866e-05
-2.99449954311518e-05
-8.15098533643961e-06
-1.79328519536849e-05
-3.66525875810653e-05
-5.36643612400348e-06
-1.61788393210343e-05
-2.52105514032804e-05
-4.00074661130267e-05
-2.45628566531327e-05
-1.04189961754701e-05
-2.84098490972991e-05
-4.03994344992159e-05
-2.0671769164223e-05
-1.16677457704776e-05
-2.44335665549044e-05
-2.58227528042414e-05
-9.79140450111389e-06
3.64710938280802e-06
-1.69179244710726e-05
-7.69884864334844e-06
5.95079608944962e-07
-3.00991010858192e-05
-3.04901536038714e-05
-3.98653068662996e-05
3.36166997465486e-06
-1.90383255990754e-05
-2.11336571300947e-05
-2.634285915061e-05
-2.63136304289897e-05
-1.26736559570449e-05
-2.25276723559275e-05
-1.45091829591943e-05
-2.98229834838004e-05
-1.71395308689127e-05
-4.49104825049657e-05
-3.67417325559149e-05
-3.47851435398277e-05
-2.08884785373613e-05
-3.32672747975191e-05
-3.05874938389155e-05
3.26900060549586e-06
-4.5389548767528e-05
-1.88736381152854e-05
-1.55314607012094e-05
-2.25485014399881e-05
-3.01266035523441e-06
-1.37546924315298e-06
4.54345283909779e-06
-1.43702049102298e-05
-1.33997309434456e-05
-3.26271031012257e-05
-2.94954133117279e-05
-3.16983269874142e-05
-1.48016524044269e-05
-1.38757632666664e-05
-2.05486683230232e-05
-2.39871176012257e-05
-1.75945107123032e-05
-3.16829050019991e-05
-3.26462434925439e-05
-1.97958326499454e-05
-1.52901602572807e-05
-2.6570363120474e-05
-3.36673430047337e-07
-3.16502939704781e-05
-4.88588664862951e-07
-3.68404138405715e-05
-2.44122331739449e-05
-2.36319327842461e-05
-3.78308803915726e-05
-2.94717804765772e-06
-3.23258838313217e-05
-3.33925883212644e-05
-6.63103426932037e-06
-2.70555539521327e-05
-2.43600006654642e-05
-4.47143486264894e-05
-3.34769060327631e-05
-2.74833864943648e-05
-2.19682124645073e-05
-2.49514189717789e-05
-2.62578431512718e-05
-1.39469479318067e-05
-6.74516717460638e-06
-6.38799365143141e-06
-3.6097228829705e-05
-2.93256497145846e-05
-2.14452206797543e-05
-3.83078573810891e-06
-2.08102425710439e-05
3.43017924474464e-06
-2.84936021976591e-05
-1.69948844009295e-05
-1.04007859541926e-05
-8.99660509621905e-06
-1.352468558751e-05
-3.91496849906244e-06
-3.84150022783985e-05
-1.24588669705564e-05
-1.20730047029302e-06
-1.26120577686092e-05
-2.18542882457338e-05
-2.94343319029106e-05
-1.52763001330652e-05
-2.42713236368037e-05
-2.34929412959676e-05
-1.0949551159361e-05
-3.79849642053016e-05
-3.02071895324549e-05
-2.30870639241786e-05
-1.68221598127423e-05
-1.45276444025587e-05
-1.17447765817508e-05
-3.64215802087885e-05
-3.36528369066092e-05
-3.85546750493989e-05
-2.83195413550754e-05
-2.06496701728518e-05
-1.67147682923172e-06
-1.03307337900478e-05
-2.22305897913533e-05
-2.82208206155981e-05
-4.24295955962643e-05
-1.15424660189756e-05
-3.93187563372724e-05
-3.58753722250274e-05
-3.10417269781371e-05
-2.53555950560226e-05
-3.18519349408545e-05
-1.84453532918245e-05
-2.30106403539563e-05
-3.53451679646408e-05
-1.48933912929211e-05
-2.48491460043373e-05
-5.18762491765521e-06
-4.87383360290568e-06
-2.63484828329685e-05
-5.35270130828304e-05
-1.50508914245962e-05
-1.20007319385407e-06
-1.43643633989868e-05
-3.31003985144501e-05
-3.19445787314005e-05
-8.2675256468959e-06
4.35881382746577e-07
-3.43043984477117e-05
-2.37181430736743e-05
-2.54308766189504e-05
-3.2595846493724e-05
1.09942886709906e-05
-9.63124731538193e-06
-6.60681104611821e-06
-2.66286878138429e-05
-2.11859431457202e-05
-3.28454705848241e-05
-3.12481025892731e-05
-4.33418355916921e-05
-1.13159289968585e-05
-1.60114499088745e-05
-3.62676166260676e-05
-1.73228274994463e-05
-1.14772783204257e-05
7.20141982414618e-06
2.86928405546037e-07
-9.5555274052157e-06
-1.64892681652741e-05
-3.3131808543383e-05
-2.19582031164252e-05
-3.07196776454946e-05
-2.25700924622607e-06
-3.01813065342627e-05
-1.73622530684615e-05
-6.84339687849895e-06
-9.03431762147568e-07
-2.75977176526821e-05
-1.80059038967704e-05
-2.0752008516299e-05
-1.15715205366213e-05
4.06452667784086e-06
-1.67708619585363e-05
-2.12116876075244e-05
-2.13103240378809e-05
-2.10096545961455e-05
-2.0585016212176e-05
-1.93448972800084e-05
-1.85027435954948e-05
-1.90046782100799e-05
-3.14191814743775e-05
-3.98337818363583e-06
-3.84789738186643e-05
-1.97291986404343e-05
6.60076716965759e-06
-3.400504233106e-05
-7.89091944093565e-06
-2.20109554769108e-05
-1.64557156279005e-05
-1.89996871745761e-05
-2.14328385041816e-05
-2.1225260960805e-05
-2.05688247372343e-05
1.49532317462592e-07
-7.33050467754846e-06
-1.2221113667991e-05
-1.50940958635304e-05
-2.16909403348223e-05
-3.84743076185197e-05
-2.19972309978235e-05
-2.14238801067106e-05
-4.87809512800372e-06
-3.18816060019438e-05
-2.35182146382466e-06
6.75297826879159e-07
-3.23402836675597e-05
-1.88695093542586e-05
-2.04869233587082e-05
-4.3326495898576e-06
-2.19191342940372e-05
-1.76965976010521e-05
-2.44988864811484e-05
7.62254344174232e-07
-2.02259738999753e-05
-2.15076167243138e-05
-2.50852129718362e-05
-2.38347581397464e-05
-4.42367566655608e-05
-3.90367984304038e-05
-1.35645969194517e-05
-4.2177712660055e-05
-3.25110702802069e-05
-1.94596106318211e-05
-4.27763022614062e-05
-1.27472487024482e-05
1.0248446650678e-06
-1.93999492499262e-05
-1.02212752072274e-05
-1.85723174079849e-05
-7.29643341518651e-06
-4.85274354734881e-06
-3.5409125382923e-06
-1.24095582812579e-05
-2.75121021960301e-05
-2.62763400313419e-05
-1.65710162909611e-05
-1.54094238579347e-05
-3.64173512200621e-05
-2.86388706666694e-05
-1.94033506491112e-05
-1.86407041964394e-05
-3.24719632178612e-05
-2.37443133227478e-05
-2.99170617913189e-05
-1.63110972928354e-05
-2.86689737863234e-05
-1.52922206500482e-05
-1.5978099920457e-05
-5.1889688160779e-06
-1.54116569306652e-05
-5.85002523329589e-06
-5.27947925622353e-06
-3.25184149063986e-05
2.26937375248312e-06
-2.40228029977062e-05
-3.68099256020097e-05
-1.9380542167909e-05
-2.6171718766406e-05
-1.57378168113769e-05
-7.48419032062846e-06
-7.50131442133986e-06
-1.8854842505297e-05
-1.78576954616816e-05
-2.66512989735205e-05
-2.65581515809366e-05
-2.77651848882271e-05
-4.11233508122875e-05
-2.26030850675773e-05
-2.38145565343986e-05
-2.33681394298083e-05
-7.97468333303738e-06
-7.57288733280459e-06
-3.85856477121865e-06
-1.79254603370634e-05
-1.11196946641477e-05
-1.6610248820987e-05
-3.84193876975758e-05
-2.11302646809735e-05
-1.06874690800434e-05
-2.47190401359936e-05
1.31404950806982e-05
-2.90815450262078e-05
-3.33050594591412e-05
-2.26987024636528e-05
-1.26616212445729e-05
-2.55880305577911e-05
-2.24358112219787e-05
-1.89370450218684e-05
-1.50059952134518e-05
-2.81655193801665e-05
-6.41927793244238e-06
-3.46963705320321e-05
-3.0166835163696e-05
-1.01762336056105e-05
-1.53339317687832e-05
-1.02205011645571e-05
-2.14390433451733e-05
-4.29158370787343e-05
-2.88292700216797e-05
-1.3793386244615e-05
-2.75565699927209e-06
-2.95337028873843e-05
-1.4640837350256e-05
-1.36179435031398e-05
-1.43448294006853e-05
2.69203108645368e-08
-2.94087281716773e-05
-2.39660134550778e-05
-1.7591249059324e-05
-1.73233856127989e-06
-3.13688734860254e-06
-3.24188925203209e-05
4.75097111895458e-06
-2.3235435352787e-05
-2.81511018911854e-05
-3.5149514921598e-05
-2.27453258591424e-05
1.13527260488328e-05
-6.48298524090679e-06
4.62630640411593e-07
-3.81801884683909e-05
-4.44443627594868e-06
-2.14033444681687e-05
1.64383565567836e-06
-7.19307103225789e-06
-4.10656039687302e-05
-1.29498298595153e-05
-2.60128880146452e-05
-1.10218068351421e-05
-2.18912907234918e-05
-5.23632152373875e-06
-2.54112903135766e-05
-1.44504509360487e-05
3.56941648018743e-07
-3.18668009885522e-05
-1.26417628269691e-05
-4.15214939741458e-05
-1.44647200492324e-05
-2.36501734720811e-05
-1.29976186217894e-05
-1.33649374509234e-05
-2.04070058221049e-05
-1.71028655155562e-05
-1.53459227447759e-05
-3.41652079937563e-05
-1.94400306347206e-05
-1.9715843912171e-05
-3.46571065435977e-05
-4.60905638014552e-06
-9.47726995297335e-06
-1.65039752558949e-06
-1.03453812420042e-05
-5.99286899332495e-06
-1.01428747894473e-05
-1.67672390845803e-05
-2.18529567799509e-05
-2.68126481972423e-05
1.37575950937372e-06
1.54994565602678e-06
-1.44428990363642e-05
-3.04156961867502e-05
-2.22387571519969e-05
-1.04681393409196e-05
-1.27256362612939e-05
-1.61972378529779e-05
-2.39834632807585e-05
-2.82751668681831e-05
-3.36604600314315e-05
-2.91601751208234e-05
-1.96179910091281e-05
-5.14830352757681e-05
-1.98763443616205e-05
-2.7475212238517e-05
-1.94237449397758e-05
-1.26084594040397e-05
1.02735040682503e-06
-1.40473439119607e-05
3.64710290147954e-06
-2.27178879828535e-05
-2.18566360982581e-05
-1.98731543710967e-05
-1.70723673829966e-05
-6.29175791938184e-05
-1.20323461197794e-05
-1.75751266607299e-05
-1.48708169250403e-05
-2.65542976867252e-06
-1.14999013820382e-05
-2.26897120073265e-05
-1.28145493799223e-05
-2.1900675839536e-05
-2.57327672627683e-05
7.8712511251531e-06
-5.78827897055631e-06
-2.45436403933929e-05
-9.09231787531716e-06
-1.84502692614504e-06
-2.2352337040551e-05
-8.02041023263847e-06
-1.81388021598648e-05
-4.02105361335726e-05
-4.85981027748936e-06
-1.01042973285305e-05
-1.06312225254855e-05
-2.20185048196995e-05
-3.71856882206517e-05
-1.37822366356844e-05
-3.57210559068652e-05
-1.16905438428893e-05
-1.39545416151467e-05
-4.59658644296853e-06
-8.21435266046148e-06
-2.76319063225174e-05
-2.82576265804402e-05
-4.18187774456823e-05
-2.69626848645549e-05
-2.22082461270567e-05
-1.90188816934904e-05
-2.88076152599616e-05
-2.77400642508407e-05
-3.31535415884227e-05
-6.08179707133662e-06
-4.31762934431316e-06
-4.0928539845306e-05
-1.96099397945496e-05
-1.96381214361773e-05
-7.37487824611148e-06
-6.8781662290343e-06
-1.599537923221e-05
-3.43687543027402e-05
-1.02770764283674e-05
-6.54579752502288e-06
-2.05248156447441e-05
-1.46044196646268e-05
-2.71094028212903e-05
-3.96716823070232e-05
-2.82003374205482e-05
-2.39491300560222e-05
-1.35591522320997e-05
-2.26782345839885e-05
-1.55889940945866e-05
-2.60423301934179e-05
-3.24623068218927e-05
-2.25494836162981e-05
-2.14707426380976e-05
-3.64175189449941e-05
-4.0382105913672e-05
-1.59280451951522e-05
-4.11738779482263e-06
-4.28089791928343e-05
-2.51715106283061e-05
-4.59604482222801e-05
-3.21207040772666e-05
-9.42616534136369e-06
-1.267570210412e-05
-3.15000767179108e-05
-2.49406082654568e-05
-7.77391011326798e-06
-3.70499844544835e-05
-3.83590244670118e-05
-5.04095755188819e-05
-2.90997337530803e-05
-2.18649160598209e-05
-3.19224105653815e-05
-2.96676038514819e-05
-8.20964904578096e-06
-2.85424958714661e-05
-3.27346983957778e-05
-1.40732789300581e-05
-2.64323257329441e-05
-4.07106293105644e-05
2.45632807450461e-07
-3.48266795875372e-06
2.70890563861524e-06
-1.63929282159511e-05
-1.90970878147511e-05
1.45415330053978e-05
-1.75864301969551e-05
-2.84342358173704e-05
-2.68239467158192e-06
1.99957568784092e-06
-1.91355852111667e-05
-2.15393754258132e-05
-2.09683520901312e-05
6.22309520624601e-06
-2.33410948753346e-06
3.95961663424369e-06
-4.94160833611362e-05
-3.38161825072259e-05
-2.83808475612652e-06
-2.04493543042352e-05
-2.14061764517025e-05
-3.62412005088124e-05
-2.90848396261682e-05
-2.07616479897901e-05
-3.02782964804278e-05
-6.03897402924518e-06
-1.94510064029188e-05
-3.60632048100387e-05
-1.9684129332061e-05
-1.48672988048099e-05
-1.75379306474005e-05
-9.2800417428018e-06
-1.49473017292585e-05
-1.39947039546846e-05
-2.5103482065953e-05
-4.25430832182336e-05
-2.30788188143914e-05
-2.51902938698587e-05
-3.01614894985552e-05
-3.3831874326684e-05
4.97574484928438e-06
-3.51486814960639e-05
-1.77268001432114e-06
-2.55013725740827e-05
-2.11212575890921e-05
-3.08829366521372e-05
-1.43306211427453e-05
-1.21208748858165e-05
-2.73516534616581e-05
-3.34846599151379e-05
-1.47980101568317e-05
-1.79804743541211e-05
4.42597285962216e-08
-2.97777533393242e-05
-6.09424200540549e-05
-2.7678463941866e-05
-4.55350863708916e-05
-5.00541569506336e-05
-6.7576240753751e-06
-4.90924270488264e-06
-3.23190835433241e-05
-3.3052187606752e-05
-4.18927735757267e-05
-2.64574916309308e-05
-2.42445029523377e-05
-2.13668447180303e-05
-8.68328026737033e-06
-1.5146997365118e-05
-1.83154415614219e-05
-1.62833561793602e-05
-3.00712531857706e-05
-9.22939933007869e-06
-1.43217500705379e-05
-1.53286827125836e-05
-1.30913467204192e-05
-2.15917291348416e-05
-3.37489381082406e-05
-2.22431120854228e-05
-2.73855836704477e-06
-1.38919604407589e-05
-1.60289968611009e-05
-1.85258404015678e-05
-2.67882725001532e-05
-2.70528069857228e-05
-2.02078844939455e-05
-2.05091555478901e-05
-1.47214254439724e-05
-2.13961373838144e-05
-1.65748838002389e-05
-2.12524999579771e-05
-2.56439184874904e-05
-4.28073690827789e-05
-3.4664672822967e-05
-1.53435396554115e-05
-2.40523035152326e-05
-1.30346650387979e-05
-4.25763742117487e-05
-2.41668971121142e-05
-1.78972815185908e-05
-2.06851315123317e-05
-2.14913114196581e-05
-2.42228509622563e-05
-2.09408316895607e-05
-2.10316785307745e-05
-5.25702701325859e-06
-3.46063561516067e-05
-2.80377687286198e-05
-3.78381813476928e-05
-1.56504779186173e-05
-1.90497151648556e-05
-2.8677402325956e-05
-1.82207491965266e-05
-3.72607300014786e-05
-2.36831067953222e-05
-3.45071372477592e-05
-1.51869604128167e-05
-3.67162857102046e-05
-2.33284650411627e-05
-2.4120595682781e-05
-2.51439961595406e-05
-3.06062325563271e-05
-4.1701904095433e-05
-5.11408698190921e-06
-1.06514877574597e-05
-3.37777323253e-05
-1.89471762877192e-05
-1.98714567973002e-06
-3.75189586874374e-06
1.43587902843789e-05
-2.4707862616154e-05
-1.31029998189046e-05
-4.47240559914828e-05
-2.08193998700631e-05
-2.94773853158724e-05
-5.99414724470152e-06
-2.48583464776673e-05
-4.36136516652365e-05
-3.42090379540919e-05
-6.54618281613668e-06
-2.92966903402237e-05
-2.76720937673106e-05
-1.46925451575107e-06
-2.93649063575887e-05
-2.47426823322956e-05
-3.01937624002461e-05
5.53973683564257e-08
-4.90058783209946e-05
-1.68008488342494e-05
-1.91911693652941e-05
-8.34768996045212e-06
1.82788976613575e-05
-2.47851227868982e-05
-2.6313984640684e-05
1.53210661694368e-06
-3.53888346125723e-05
-6.29597078141977e-06
-1.12978300423442e-05
-2.63041825234322e-05
-2.99253091302497e-05
-1.62179294917957e-06
-1.89406150781272e-05
-2.25304189280231e-05
-1.90266523030388e-05
8.14323909915822e-07
-2.2561984406254e-05
-1.79900578642942e-05
-1.5703115301928e-05
-2.08203440653332e-05
-4.24351534526022e-05
-2.078673316856e-05
-8.69918584677567e-06
-9.94100274521867e-06
-1.03771654534543e-05
-7.20653362419339e-06
-1.40000872316672e-05
-1.05523665141564e-06
-3.97130493177513e-05
-1.01916156667318e-05
-1.77283825445672e-05
-3.10335280871318e-05
1.4797985712554e-07
-3.32408699193499e-05
-1.20986520405398e-05
-3.75287882359236e-05
-4.58614226204733e-05
-2.04679420049866e-05
-2.0656563049526e-05
-3.81661052831942e-05
-3.29188533645465e-05
-3.1740641425027e-05
-3.81318744247473e-05
-1.7130978443334e-05
-4.6150306706636e-05
-1.33023531629396e-05
-2.5901494354948e-05
-3.32743745380076e-05
-4.6913462798691e-05
-2.54321509417554e-05
-9.3197878310762e-06
-3.57477791039502e-05
-2.20132612079614e-05
-2.49519364801501e-05
-4.88008997464224e-06
-2.79516847459706e-05
-2.5843096140288e-05
-2.28592236369671e-05
-1.84613803730867e-05
-3.6507607519783e-05
-1.25922810408142e-05
-3.57004788120329e-05
-3.23357066090626e-05
-2.56971995300893e-05
-2.38347909018786e-05
-2.88702306750361e-05
-1.97443479032597e-05
-1.90177876300598e-05
-3.97799676341919e-05
-1.35920662479072e-05
-4.99522701426307e-05
-3.82706064352031e-05
-2.17365532899634e-05
9.80640178609923e-06
7.64807638668531e-06
-3.3100127962752e-05
-2.77365805464918e-05
-5.62397389085073e-06
-3.1789290422889e-05
-1.58988710214742e-05
-4.51045436905568e-05
-3.08973153432136e-05
-1.94372165066898e-05
-2.37206655858473e-05
-1.51312762773983e-05
-1.35866080008853e-05
-3.00384051879767e-05
-2.86338631113358e-05
-4.67003717867982e-05
-1.05175863613055e-05
-2.59312382215994e-05
-2.61691825613495e-05
-2.89773081440261e-05
-3.01763669936387e-05
-3.1292676589999e-05
-2.60876628756188e-05
-1.35959115756242e-05
-4.42746480201419e-06
-1.68191126968214e-05
1.35345980267741e-05
-1.16760604525759e-06
-2.28010462972766e-05
-1.1603629740048e-05
-1.81855073117035e-06
-2.40919167734024e-05
-2.26166602678985e-05
-1.73664349964438e-05
-3.00552809795582e-05
-2.59997683287467e-05
-1.9348861921843e-05
-1.31582711373762e-05
-4.46224238059131e-05
-1.06288655400075e-05
-3.31893973555067e-05
-2.69086237884453e-05
-6.62902453518605e-06
-1.54861519469154e-05
-1.17051992630755e-05
-1.4787644045822e-05
-2.77523123369646e-05
-6.11564662773539e-06
-3.16943314842441e-05
-2.10535748433614e-05
-1.43204738393312e-05
-2.17140333945472e-05
-1.71502876470383e-05
-1.77058632166647e-05
-2.9186278459745e-05
7.88115969026869e-07
-5.92092473994116e-06
-3.49606079239248e-05
-2.21841145305181e-05
-2.25870163707026e-05
-6.82847431464541e-06
-1.11058402083553e-05
-9.48153365537392e-06
-1.8882760514476e-05
-2.9508441238068e-05
-3.76138737626357e-05
-2.3324818349603e-05
-3.1837366746914e-05
-4.44052803003435e-05
-4.74167562045834e-05
1.90996171682458e-05
-3.9752144231359e-05
-2.66289571069878e-05
-3.21482888197011e-05
-3.24710149169508e-05
-3.86586179877865e-05
-3.22390582652436e-05
-6.8593470341292e-06
-1.48221869016658e-05
-2.41307481746756e-05
-2.80497242223927e-05
-1.83491409711396e-05
-3.60874742938437e-05
-3.28997369619194e-06
-1.57454164739169e-05
-2.21055841805312e-05
-1.20792553122053e-05
-2.0172107497372e-05
-1.03767068394256e-05
-1.61835828952325e-05
-3.52092064479533e-05
-4.36875841344958e-05
-3.49609197399079e-05
-2.30154749050943e-05
2.04893142819032e-06
-1.46058782271997e-05
-2.30187937326906e-05
-2.28987438467689e-05
-3.36612002364088e-05
-1.75022201252123e-05
-1.75404142129034e-05
5.06908551912219e-06
-3.26242253421805e-05
-1.00967245803289e-05
-1.27872979206414e-05
-3.56931288395423e-05
-1.70076278313784e-05
-2.92634184059136e-05
-3.7241931059048e-06
-4.25193536376718e-05
-2.62511640891325e-05
-2.03127585567911e-05
-2.61949968189804e-05
-6.35619809363743e-06
-2.62055351013765e-05
-1.85528789229034e-05
-3.10037726409957e-05
-3.10324373445114e-06
-2.67150323916504e-05
-3.87336375703178e-05
-2.89703695247782e-05
-2.10761413445061e-05
-3.01933793010471e-05
-2.32331467643449e-05
-3.48709796136275e-05
-2.1530621813709e-05
1.01197901821646e-05
-3.18957163752317e-05
-1.05480092404458e-05
-3.72558951820239e-05
-2.59057451685272e-05
-3.70826788071595e-05
-2.88186397025259e-05
-6.98566870835729e-06
-1.92394193079349e-06
-1.30264124642834e-05
6.91865374169747e-06
-2.29603337317704e-05
-6.90244247819623e-06
-1.72081193287079e-05
-5.02993274594735e-06
1.55118699575254e-06
-3.06644068715668e-05
-2.07197543559632e-05
-3.57940220195682e-05
-3.25274703165418e-05
-2.67938175386312e-05
-1.79141436311853e-05
-2.35195484513071e-05
-9.87898185872277e-06
-1.35204402513027e-05
-2.20556471800186e-05
-2.82017802927901e-05
-3.61012387425567e-05
-4.0073437467467e-05
-2.00310683339362e-05
-7.86718571117447e-06
-9.53326374228688e-06
-4.09929301208521e-06
-3.63247086263852e-05
-1.68489777483008e-05
-1.08744119910701e-05
-2.09564605692604e-05
-1.84621456285026e-05
-2.3148906680373e-05
-2.57330763210602e-05
-1.98597024326554e-06
-2.49771364982976e-05
-2.1840402955186e-05
-9.37034954582267e-06
-2.75910356113052e-05
-6.76679477488089e-06
-2.3280610590626e-05
-3.64059554411684e-05
-3.68167421381875e-05
-7.7031348381099e-06
-1.83708076375183e-05
-6.87756025186506e-06
-1.75860173505051e-05
-1.4561615575877e-05
-2.05789612617311e-08
-8.07074477163839e-06
-1.21268861798988e-05
-2.85195572217031e-05
-2.27242527576465e-05
-2.16976644668002e-05
1.55473543139501e-05
-4.86194482128918e-06
-1.84148665374465e-05
-6.13670618494739e-06
-1.47760141701326e-05
-3.03076587648303e-05
-2.77160853116703e-05
-1.74680841554983e-05
-2.93071135219177e-05
-1.72596028431227e-05
-2.71156806276003e-05
-1.59957980893174e-05
-3.03816833703177e-05
-2.54459968621835e-05
4.15099385338644e-06
-1.96562095092139e-05
4.30441973945534e-06
6.90909734144721e-06
-2.48207911455528e-05
-3.84900033975822e-05
-2.51968954077176e-05
-3.28273727829641e-05
-2.30780667241815e-05
-2.14959849411307e-05
2.83389353641074e-06
-2.88915310171565e-06
-1.43913694456424e-05
-4.78524827215341e-05
-2.40057640155264e-05
-2.39841989350102e-05
-4.08239143253893e-05
-2.34571004031856e-05
-2.96641692390225e-05
-3.35388675103033e-05
-9.17781307539535e-06
3.12226018155545e-06
-2.25251094306372e-05
-1.65889506974369e-05
-2.8007368200172e-06
5.44719195437251e-06
-2.62455089680231e-05
-4.46552022341097e-05
-1.90217545821473e-05
-7.49864585085252e-06
-3.03047238397314e-05
-3.14176743264348e-06
-3.41720377512896e-05
-4.72138169584594e-06
-2.23814697164717e-06
-2.65210520471227e-05
-1.83832455001704e-05
-4.44964463069619e-05
-2.21879864633897e-05
-1.13124655818783e-05
-1.16836759876321e-06
-2.91939023867002e-05
-1.64436536124522e-05
-8.15051668664888e-06
-2.03274135815723e-05
-6.59478643949528e-06
-1.04626307290063e-05
-2.1892361429058e-05
-3.69526918961678e-06
-6.11453586695657e-07
-9.8461073806447e-06
-2.92326826544406e-05
-3.81477868267729e-05
-1.51328290028894e-05
-5.68853250911605e-06
-4.56163778455804e-05
-1.85101825487032e-05
-5.0733313133017e-06
9.2326845963143e-07
-6.00932800522688e-06
-2.55763951036179e-05
-2.65514567145723e-05
-2.5670507650663e-05
-5.51237144327513e-06
-3.7162664694254e-05
-5.99186086360674e-06
-1.19990490199601e-05
-1.27230682651884e-05
-1.09628917644794e-05
-1.42984168429079e-05
-3.64867385330768e-05
-2.19014849082691e-05
-8.88926995814129e-06
-2.43725228696471e-05
1.57558498051857e-05
-3.16477692254512e-05
-3.12605734025092e-05
-3.73830012909966e-06
-2.12879327761594e-05
-9.71243904182182e-06
-6.59114406461135e-06
-1.02314019381124e-05
-1.44485501384324e-05
-2.22574063137144e-05
-2.8140626411642e-05
-1.55562790268893e-05
-1.82994349380958e-05
-2.60588567765434e-05
-2.24185692939794e-05
-4.55380581775202e-05
-4.20839129480701e-05
-2.95088398021137e-05
-1.46962245869241e-05
-3.62913248293469e-05
-3.18478066600084e-05
-4.15824462997328e-05
-3.16176499607732e-05
-3.64783768574323e-05
-1.15172766447555e-05
-2.94092986672544e-05
-4.55008631385166e-06
-2.69510804033036e-05
-3.62348314608444e-05
-5.3362431960001e-05
-2.86271897128867e-05
-8.10049563861989e-06
2.72728085914447e-06
-7.12917176987258e-06
-5.81386993939062e-06
-1.34308120778414e-05
-3.14897964234275e-05
-3.26235768446654e-05
-6.85686742756896e-06
-3.59483725822612e-05
-2.09203484379755e-05
-2.41709941209377e-05
-4.28353165715885e-05
-3.48046125460261e-05
-6.68030533841225e-06
-3.0367528474576e-05
-4.35471184870705e-05
-3.25355834951062e-05
-2.05915477145899e-05
-3.45181039312979e-05
-1.69622080877274e-05
-8.41235162020485e-07
-2.1830152203222e-05
-3.73847468515023e-05
-2.4041883795917e-05
-1.61915290814549e-06
-9.77756245980318e-06
-1.4257608640776e-05
-5.05593869213216e-06
-2.43373125257853e-05
-1.14314185594343e-05
-3.71601098039959e-05
-2.32983353238286e-05
-1.77566764108981e-05
-1.69167814315869e-05
-3.30952324396041e-05
-4.45863703406903e-05
-7.34196618579145e-07
-1.39057408374214e-05
-3.14077968611369e-05
-1.88895552996253e-05
-2.75916857175359e-05
-1.96562815968174e-05
-1.98415758229673e-05
-1.99262180737682e-05
-2.18198322505652e-05
-2.45058233191828e-06
-1.50244599092553e-05
-8.09545483704916e-07
-3.39929215768651e-05
-9.33835388059874e-06
-3.14437755643081e-05
-1.36351452385931e-05
-2.93751136148195e-05
-6.69391934847897e-06
-2.89361626130239e-05
-1.66201580780255e-05
1.61016926788869e-07
-1.02527577535535e-05
-1.1592659753545e-05
-2.8037555370594e-05
-1.44882259275937e-05
-3.7263044807512e-05
-4.63259578032596e-06
-2.66886269478975e-05
-4.35935973954239e-05
-2.81725801935289e-05
-2.52971343585743e-05
-1.94086134600259e-05
-2.01484020116283e-05
4.99349095358943e-06
-2.12221910711097e-05
-2.39275046831268e-05
-2.56277073633012e-05
-2.61884993791439e-05
-3.8470047593531e-05
-1.9237810966418e-05
-6.24066524245129e-06
3.83042346396883e-06
-1.74069659822638e-06
-3.02427417739889e-05
-4.00906317293265e-05
-1.86048657444631e-05
-3.71904421197394e-05
-8.87604669998766e-06
-2.041552818356e-05
-1.15345202650912e-05
-2.97760009263716e-05
-9.99096476462715e-06
-2.24110349488893e-05
-3.78521578154626e-05
-3.16502303014405e-05
-1.63621925491395e-05
-2.45650105818325e-05
-1.5578646054678e-05
-1.57873068987513e-05
-2.17929982345504e-05
-7.30440880536835e-06
-3.09992605657449e-05
-3.69358044484483e-05
-3.02852448041667e-05
-1.0529566404033e-05
-9.86926336710398e-06
-2.49934404002003e-05
-1.89400475867639e-05
-4.18480726211451e-05
3.86449759752366e-06
-1.34385050334357e-05
-2.26225788055164e-05
-2.25357262361961e-05
-9.54658845098535e-06
-3.11987740737516e-05
-3.06830104426497e-05
-3.06174130289104e-05
4.36040573546993e-06
1.99073188462292e-06
-1.43443237055783e-05
-3.32002146891142e-05
-7.30645943158666e-06
-2.14683038449739e-05
-2.67725059434627e-05
-1.67168971714177e-05
1.52175581384901e-05
-2.94334471750278e-05
-1.53994505452273e-05
-1.21796308489656e-05
-1.68045978519897e-05
-8.27905761266845e-06
-3.71741877913923e-05
-8.21791377128352e-06
-8.67737627719695e-06
-3.51113919763054e-05
-2.09077478787367e-05
-2.8299353347164e-05
-2.05426210815861e-05
-1.65289383434606e-05
-2.54982521980698e-05
-2.56213783402115e-05
-4.62147284469646e-05
-7.20710676196532e-06
-1.91265117782979e-05
-1.67502265859415e-05
-9.83369825402398e-06
-1.22024747630486e-05
-3.19477286351358e-05
-3.75309589718488e-05
-6.21015212365013e-06
-1.2521581062415e-05
-3.26057778486935e-05
-3.67333643894492e-05
-3.4132709810128e-05
-4.54335451103655e-06
-4.46906554781912e-06
-3.24436136745729e-06
-2.537604485609e-05
-2.20975832698899e-05
-2.52785917454007e-05
-3.70819160494424e-05
-3.01422176498226e-05
-3.50640830932815e-05
-2.76434605605321e-05
-3.61170869109155e-05
-1.8559644010199e-05
-3.88469598832385e-05
-2.06980094559692e-05
-1.70898415448908e-05
-2.10512295327389e-05
-4.77467191610719e-05
-2.63266323304024e-05
-2.53749398543745e-05
-2.65976258632201e-05
-3.60714407045753e-05
-4.56955697171681e-05
-2.64111909535745e-05
-1.51581561210346e-05
-4.15566714916928e-05
-2.84900494343951e-05
-1.70366166536942e-05
-2.20827615919353e-05
-7.60328973237515e-06
-2.15801316665846e-05
-2.38536718939648e-05
-2.57028165125921e-05
-3.36197402048403e-05
-5.61319854070557e-05
-3.24515624551735e-05
-2.05147986900806e-05
-1.9859711707918e-05
-3.62652302235738e-05
-8.86263557878648e-06
-1.00961634774115e-05
-9.35123169279923e-06
-3.80358896482848e-05
-1.5651116516672e-05
1.02044099884894e-06
-6.81929050367344e-06
-3.43302507852087e-05
-2.44778854337317e-06
-7.82459720800259e-06
4.62691265654462e-07
-2.04231221357119e-06
-1.64036140702763e-05
-1.24179872981051e-05
-2.26596938601103e-05
-3.58948013820633e-05
-2.49436088004264e-05
-2.68097128131683e-05
5.19641310050714e-06
-2.19586879239722e-05
-1.86209486900484e-05
-4.65620125835578e-05
-5.3458773329262e-06
-2.05174076368522e-05
-1.9158252830289e-05
-2.60538091702281e-05
2.7348926346602e-07
-3.35683797068341e-06
-1.02070138013906e-05
-2.93166261270283e-05
-2.90652063391637e-05
-2.41863977115567e-05
-1.15455587553406e-05
-2.97760243920253e-05
-1.54987763162978e-05
-1.82260636690004e-05
-9.05359527712942e-06
-6.00406095489463e-06
-1.23915465878615e-05
-7.53723067031095e-06
-3.42550985843698e-05
-1.88443427233376e-05
-2.19534871629393e-05
-1.17524349645911e-05
-3.91811140613622e-05
-1.98521079657833e-05
-2.35225253580137e-05
-3.96003696799014e-05
-3.43619359565194e-05
-2.55171209955257e-05
-1.96187446002382e-05
-1.78562424177705e-05
-4.30440477469806e-05
-1.42589247288698e-05
-2.58621172392684e-05
-5.03441454861381e-06
-2.44403243429663e-05
-2.79910857842712e-05
-1.9496846520666e-05
-1.90761206223567e-05
-3.06466164749706e-06
-3.24992011618913e-05
-1.67806601493351e-05
-1.41073319165614e-05
-2.24232467794411e-05
-4.80801260171621e-05
-2.11969285698471e-05
-3.0109376273589e-05
-9.71702868363684e-06
-8.34935130712011e-06
-1.21574614330037e-05
-2.03484094071428e-05
-3.9238826877507e-05
-3.57674723091958e-06
-1.31250092635276e-05
-1.08095278551688e-05
-2.59350868025687e-05
-2.04014718890895e-05
-1.49951176274423e-05
-2.40813789438819e-05
-6.02981519770758e-06
-1.83890280593747e-05
-1.9291433677734e-05
-3.71016706103268e-05
-2.19039493374681e-06
-2.53587716521517e-05
-1.26186681335467e-05
-1.50746521873429e-05
-2.39276897394897e-05
-3.0057496570507e-05
-5.66227849208637e-06
3.13487294654572e-06
-1.25444686171993e-05
-2.42397485264409e-05
-2.11890641140664e-06
-2.07197810865524e-05
-2.07296045932417e-05
-1.49806531692272e-06
-1.01139817118838e-05
-4.52394055918849e-06
-1.34636308195433e-05
-1.59092930374015e-06
-5.54612707032921e-06
