# Supplementary material for: Research on computational propagation and identification of mine microseismic signals based on deep learning
Source: PLoS One. 2025 Oct 22;20(10):e0334641. doi: 10.1371/journal.pone.0334641 (PMC12543183; doi:10.1371/journal.pone.0334641)
Supplement: S1 Data — (ZIP) [file pone.0334641.s001.zip › 000100500000993.xlsx_0.txt_24.txt.txt]

-7.51079164955287e-06
-3.62298011942909e-05
-2.25445168887818e-05
-3.91272614193236e-05
-2.29288629863083e-05
-7.33083864858739e-06
-2.46113242368929e-05
-3.55491197820904e-05
-9.80692427408785e-06
-7.3805828149476e-06
-2.66754445216392e-05
-3.20507813904878e-07
-2.73092145224752e-05
-1.33031860069301e-05
-1.65191319261409e-05
-1.84538676228418e-05
-1.79606889625096e-05
-7.44450109197866e-06
-1.54350799735694e-05
-1.74176774922647e-05
-1.60488087529018e-05
-3.23522569563181e-05
-1.32683233201308e-05
-2.19642878002264e-05
-3.19462721917562e-05
-6.65316801642279e-06
-1.91567423782265e-05
-1.55571376179246e-05
-1.4923370193469e-05
-1.933276139907e-05
-8.06731568199636e-06
-7.00509127592269e-06
-3.10899520300376e-05
-2.60693889817253e-05
-2.39349227366751e-05
-1.14257052053412e-05
-2.0287999901592e-05
-1.54697835024474e-05
-3.8537084027661e-05
-4.80141163884685e-05
-2.33643873290314e-05
-1.56225037255081e-05
-2.74451988922205e-05
-1.46036255012341e-05
-1.92163003750419e-05
-2.40274296338409e-05
-1.03075989713949e-05
-1.66940125239321e-05
-8.68866544122012e-06
-1.80453901543705e-05
-1.22228562044021e-05
-3.1674411668226e-06
-2.94282354652728e-05
-1.44812013505e-05
-2.07908927494085e-05
-3.59149059076634e-05
-2.56044218347009e-05
-1.86633068799417e-05
-1.94713233465839e-05
-3.12265804637889e-05
-1.71617778562067e-05
-8.96147890747905e-06
-2.13134023031281e-05
-4.82105863959695e-05
2.97491643388142e-06
-2.60276554668015e-05
-1.51879212890178e-05
-2.88209405907796e-05
-3.08388927557665e-06
-3.1706678746746e-05
-2.58750542040061e-05
-1.50578477277513e-05
-1.54050656242042e-05
-1.44210608431871e-05
-3.34821110272212e-05
-2.74787915407773e-05
-2.75940441948332e-05
-1.95255156559222e-05
-2.67880423908877e-05
-4.39421143017528e-05
-2.33095570598956e-05
-1.68524783225767e-05
-2.86632283082667e-05
-2.25377855994699e-05
-1.50442843597315e-05
-1.51397538371874e-05
-2.0203525275878e-05
-2.84370423142105e-06
-1.86397879392541e-05
-7.7844510473705e-06
-2.7269943775857e-05
-2.47947642085888e-05
-1.95139261626546e-05
-2.34172286599108e-05
-2.28462091411228e-05
-2.72805816790163e-05
-3.67245232641147e-05
-2.14513072346717e-05
-6.67548254769903e-06
-2.11938508568172e-05
-2.66760927171422e-05
-2.92850562011709e-05
-1.81229673696046e-05
-2.08530394536044e-05
-2.92022623713238e-05
-3.81074704285254e-05
-2.88036875282565e-05
-2.65413230887853e-05
-2.1499312225805e-05
-1.80761739258652e-05
-2.60714628923064e-05
-1.89897217259869e-05
-1.98325974245584e-05
-5.78765951835679e-06
-1.35160856513887e-05
-7.23330217433875e-06
-2.60658012719239e-05
-2.10855569884174e-05
-8.2568021588882e-06
-2.05138410825018e-05
-2.10940692277292e-05
-2.4033702734133e-05
-1.45976442982772e-05
-1.07874877251651e-05
-2.68297946484576e-05
-2.21695247597701e-05
-3.89958425772636e-05
-3.29168957189742e-05
-2.73145869951433e-05
-6.83373415008717e-06
-1.29057405317329e-05
-1.96526672108943e-05
-1.07331888762689e-05
-2.20301093094199e-05
-1.03833612956108e-05
-8.16699577351894e-06
-1.6498044479485e-05
-3.36725988975651e-05
-1.86225544335006e-05
-7.78378759149754e-06
-2.53877336988346e-05
-3.11652548357971e-05
-9.29594275975968e-06
-2.76452273246886e-05
-2.99164133604787e-05
-3.18274274882428e-06
-1.00853669398343e-05
-8.95030977842349e-06
-2.4792313982997e-05
-8.95082110295493e-06
-2.81527817731237e-05
-3.25918681077023e-05
-4.38523181809573e-05
-4.97421785562198e-05
-3.22666774452442e-05
-1.8114752541688e-05
-2.48911627138986e-05
-2.29571730278288e-05
-3.25965693577745e-05
-2.75550002193145e-05
-2.51167577579148e-05
-2.11433254957887e-05
-1.35373284444592e-05
-1.73144865360902e-05
-3.92324433843112e-05
-3.47331780673469e-05
-3.80475699260684e-05
-2.05405681482972e-05
-2.00660055694136e-05
-1.49755621973497e-05
-1.88447581665477e-05
-1.86621261755194e-05
4.57469277211391e-06
-9.66458384354868e-06
-8.39466704904701e-06
-2.92559764500834e-05
-1.89826641398276e-05
-3.3983507516412e-05
-1.50757231261819e-05
-1.13856818431083e-05
-3.01091695185939e-05
-2.70929269775735e-05
-2.8663138908057e-05
-1.52958446143212e-05
2.19290831419806e-06
-5.22512893065537e-07
-4.40700791342385e-05
-3.30905566657624e-05
-8.15537840343394e-06
-1.80573192444983e-05
7.98606716141521e-07
-1.7301843686861e-05
-2.38412701282743e-05
-6.9527838398263e-05
-8.67078576172457e-06
-1.09244080737187e-05
-4.52510815704396e-06
-3.72364079980183e-05
9.97437204207287e-07
-1.05994045396402e-05
-2.83208188646757e-05
-2.36428877783762e-05
-3.5544730000178e-05
-3.09931335592646e-05
-2.48996231486582e-05
-3.57214689819356e-05
-2.04035344383994e-05
-2.62473681416609e-05
-3.01155166544195e-05
5.8339413925144e-06
-1.51934812964992e-05
-2.69011893638634e-05
-3.76156485374528e-06
-1.15348585263621e-05
-8.44896780362634e-06
-8.47565778244436e-06
-2.3390839354822e-05
-1.29314248372086e-05
1.69968920461041e-06
-1.02858011063981e-05
-2.62951300939268e-05
-3.73476383629152e-05
-1.30582878757498e-05
-3.49174154917439e-06
-1.83606240679814e-05
-2.92247451226193e-05
-4.68309416327701e-06
-4.48296772195741e-06
-2.24341958803464e-05
-3.41286522106282e-05
-1.83401649133875e-05
-1.40048793966893e-05
-1.88224008329895e-05
-2.41306589342774e-05
-1.44486985554715e-05
-1.11924725590516e-05
-3.28927245743333e-05
-2.76900265483642e-05
-2.69475586018576e-05
-2.61544534443739e-05
-2.21198169120415e-05
-3.57571333194219e-05
-4.54103945124234e-05
-2.7249632169475e-05
-1.33219505397058e-05
-2.34047043758797e-05
-2.95193419494234e-05
-3.13265225939523e-05
-2.7364544023395e-05
-1.20530913158151e-05
-2.85390479547791e-05
-2.93141036131732e-05
-2.18301576101725e-05
-1.38919206208994e-05
-1.28071030664566e-05
-1.42512982050309e-05
-1.8391875389674e-05
-2.09013812728415e-05
-9.63689736463083e-06
-2.27811318135237e-05
-4.49052913795271e-06
-2.25595248408951e-05
-1.8775998169011e-05
-1.66397900333915e-05
-1.36157308624891e-05
1.55598998883499e-05
-3.11995577406676e-05
-3.05463278612072e-05
-1.88124733694354e-05
-2.21290087048594e-05
-1.29890551168511e-05
-2.73805361009809e-05
-2.5889590520333e-05
-3.59880971283467e-05
-4.41355990156898e-05
-9.58302187878172e-06
-2.56583003934192e-05
-3.31213621498693e-05
-8.02436115647318e-06
-1.13480502275159e-05
-2.97924841403002e-05
-3.59150381210804e-05
-2.47093449703912e-05
-4.25749022001284e-05
-1.39552968569225e-05
-4.07441519749687e-06
-5.75335193868644e-07
-3.50423203909889e-05
-3.77416191808914e-05
-3.91340570997996e-05
-1.58442889198119e-05
-1.27292818044955e-05
-2.54403467642395e-05
-3.40860870288734e-05
-6.77726155534043e-06
-2.6470229493131e-05
-1.90175691804205e-05
-2.12052863556568e-05
-1.92633385903595e-05
-3.24814183068772e-05
-1.84144011919782e-05
-3.56357966904627e-05
-2.22822874011932e-05
-2.21735530116199e-05
-2.7937605822219e-05
-2.39940018492001e-05
1.59452556749341e-06
-3.24456392905682e-05
-1.77180785935327e-05
1.01638014077789e-06
-2.07786129433479e-05
-2.84295512481408e-05
-2.44406399158365e-05
-1.36843012356086e-05
-8.0859929182715e-06
-2.23910231721305e-05
-8.40921733533849e-06
-3.68363781816743e-05
-2.79759913216485e-05
-1.75797136343549e-05
-2.25540979203763e-05
-2.31127305693038e-05
-8.77333474474374e-06
-1.18124897850737e-05
-1.43350073804744e-05
-2.35883446987818e-05
-2.49170857535171e-06
-2.37062287061432e-05
-2.40133592959072e-05
-3.0502933617492e-05
-7.73289189432976e-06
-4.87673373337951e-06
-1.33195012343984e-05
-1.61069029684013e-05
-3.8897127908403e-05
7.0860633216816e-07
-1.80582672966339e-05
-4.32521447451717e-05
-2.56976404265466e-06
-2.30701082814784e-05
-7.71944083642818e-06
-4.03310294942784e-06
4.27848039302524e-06
-3.31825056248036e-05
-2.25119907232198e-05
-8.57544423622207e-06
-3.12148619757525e-06
-1.56721586332346e-05
-2.46738204627144e-05
-1.7157068062165e-05
-1.70137332748265e-05
-2.61385142563463e-05
-3.2486037807893e-05
-1.91090352429536e-05
-1.66683126643696e-05
-2.26346042728851e-05
-1.97493719980766e-05
-1.25929335599527e-05
-1.93716159084799e-05
-2.20837645487574e-05
3.68600344941759e-06
-1.46761153023254e-05
-1.51057003395747e-05
-2.96140261066345e-05
-7.44831928453661e-06
-1.14635989013755e-05
-2.2994172540112e-05
-1.9617196548975e-05
-8.19921421302303e-06
-9.82281156752813e-06
-4.63251088783504e-05
-2.71569271611668e-05
-1.54317461984036e-05
-1.43360554067322e-05
-1.78663844690696e-05
-1.48555028263739e-05
5.12567927995006e-06
-1.21660979390727e-05
-1.10737380514585e-06
-1.83522133265956e-05
-2.94242202891732e-05
-1.23993549308375e-05
-3.2795941959312e-05
-4.88307225259867e-05
-3.3718440811352e-05
-1.35254951187566e-05
-2.21207727894711e-05
-1.80152264294614e-06
-2.32465347076929e-05
-2.23079060543025e-05
-7.4657708708053e-06
-2.60478303069227e-05
-2.67968715748464e-05
-2.17620003946575e-05
-1.89678169432095e-05
-2.76160875624578e-05
-3.01918922611925e-05
-2.56185095350526e-05
-2.00874452459121e-05
-3.66926157025185e-05
-3.55443644463693e-05
-1.47155947386381e-05
-1.61203992412879e-05
-2.78608780948065e-05
-4.82352539889953e-06
-3.02655932265126e-05
-1.74978017314506e-05
-2.01072649933049e-05
-1.73088759684227e-05
-4.5602560243806e-05
-1.42942190534155e-05
-2.87701707729282e-05
-2.8272114250586e-05
-2.24446490482917e-05
-1.78433667878208e-05
2.91398423409818e-07
-1.11045035141637e-05
-8.58244723282015e-06
-2.60211843604588e-05
1.84016028210132e-06
-4.19146964167842e-05
-4.24215171119358e-05
-2.8590019021705e-05
-1.43018920691834e-05
-3.74410188116897e-05
-3.69880742516939e-05
-1.49709404228728e-05
-4.21998154712568e-05
-2.19849515278279e-05
-1.4421344377992e-05
-1.97922286680374e-05
-2.32774957788636e-05
-1.3631423262671e-05
-3.15846432911808e-05
-3.42640419249387e-05
1.24165375995388e-06
-2.92566932159154e-05
8.68178630015526e-07
-6.50974593910536e-06
-1.69195146777039e-05
-2.0176702985474e-05
-6.82546516043532e-06
-1.37605867268227e-05
-1.25415096442694e-05
-2.95488614576963e-05
-3.45520744308686e-05
-2.22202604112287e-05
-2.39593523352473e-05
-1.77113267747926e-05
-4.6168786069335e-05
-3.08455516219044e-05
-1.01367815659298e-05
-2.99806353026426e-05
-3.90340373402536e-05
-4.09057918321674e-05
-2.24888867253062e-05
-2.85244741042472e-05
-3.56063039035231e-05
4.56756404248871e-06
-3.72156029498741e-06
-2.20998665844294e-05
-1.74955867176265e-05
-2.40887418266851e-05
-2.27191141147783e-05
-2.78128115257723e-05
-2.64932756605639e-05
-1.71440006545017e-05
-3.45664044299036e-05
-4.49588340553531e-06
-3.06867058511309e-06
-2.16341736702938e-05
-1.62541971385707e-05
-5.9202942956266e-06
-8.59293633416967e-06
-2.14048384373663e-05
-2.9388167026594e-05
-1.88420277607783e-05
9.36515953746859e-06
-5.40828995495951e-05
-2.60007089894739e-05
-1.73926616456586e-05
-1.59053152284131e-05
-2.0495983363177e-05
-5.57026618023495e-05
-3.59235158613353e-05
-3.94059090640668e-05
-7.57273143880366e-06
-4.62976630371552e-05
-1.61236596300487e-06
-1.93476920719421e-05
-1.86676721411731e-05
-2.22811611353089e-05
-2.35026104640348e-05
-2.18439665588938e-05
-2.29839404496565e-05
-3.78348226155952e-06
-1.4683948919836e-05
-1.89202989652152e-05
-2.91060692460135e-05
-2.2401637705829e-05
-1.51341007875577e-05
-7.62650322630068e-06
-1.29323801105562e-05
-1.86220401756018e-05
-2.93514984081483e-05
-1.36381051925439e-05
-2.9230671973133e-05
-1.64059967127705e-05
-1.13266136646095e-05
-2.40488970073682e-05
-8.29603410489112e-06
-3.51266969886612e-06
-7.21372129435549e-06
-3.1660732157356e-05
-2.8449869189176e-05
-2.07941054368025e-05
1.93042580717604e-05
-1.07006415959059e-05
-1.35496848379908e-05
-3.11390155802124e-05
1.01982630180735e-05
-4.44441655324332e-06
-1.12058474089651e-05
-2.601992012966e-05
-3.97673163740373e-05
-3.01868568993699e-05
-4.04596564631313e-05
-2.9604346718003e-05
-1.50030408928195e-05
-2.33686546551553e-05
-1.83566211350958e-06
-2.01435938327256e-05
1.49534319302319e-07
-3.56213926420078e-05
-1.61195183094911e-05
1.26600456578122e-05
-1.56754354716524e-05
4.34728053129407e-06
-2.11164194419116e-05
-8.20428428061601e-06
-2.67110091742342e-05
-3.17272578690011e-05
-3.83435696721723e-05
-8.35889182433644e-06
1.72742995788257e-06
-1.59707345590737e-05
-2.52422263356586e-05
-1.9583936016286e-05
-2.46037274469657e-05
-2.40640945920978e-05
-4.10704987797532e-05
-4.35452389736872e-05
-3.17478074117256e-05
-2.44349731908206e-05
-2.40786432454204e-05
-2.13167181423428e-05
-1.6321407673266e-05
-2.40115253264005e-05
-1.8151786016907e-06
-1.03656488301895e-05
-2.97377704322917e-05
-4.30408922425628e-05
-2.4213835910864e-05
-4.01487651442926e-05
-1.08382683252089e-05
-6.26996926802189e-07
-9.78302938265841e-06
-1.30738444445098e-05
-2.52076003663173e-05
-1.20862630700716e-05
-2.03415303967234e-05
5.90880966313414e-07
-1.03510555839252e-05
-1.15138772934561e-05
-3.09551161672613e-05
-1.86475445765727e-05
-1.7348709003697e-06
-2.16137148014433e-05
-3.72635919810625e-05
-2.25942383838929e-05
-2.59914297091011e-05
-2.05187367992281e-05
-2.52397963701523e-05
-1.65070647067782e-05
-9.47767490513659e-06
-4.22797640212829e-05
-2.11661014553062e-05
-1.30129244289297e-05
-1.44449631069442e-05
-3.18261783766572e-05
-1.86737945560591e-05
-1.53156194888669e-05
-2.31709909967183e-05
-5.46469436894117e-06
-2.31191854613434e-05
-2.21039536758449e-05
-6.16011800428994e-07
-1.76909323704504e-05
-4.07895123343823e-06
-1.9599408172217e-05
-1.6679116139879e-05
-8.32666561589689e-06
-1.9501595649249e-05
-1.3582405155708e-05
-1.83126694371063e-05
-1.09823399934301e-05
-1.23220268555376e-05
-1.53118709748968e-05
-1.40953954381325e-05
-1.94423893741014e-05
-1.00124884476982e-05
-1.20297299108786e-05
-3.85902559736299e-05
-1.49574142699469e-05
-6.93506408984101e-06
-4.17344852836629e-05
-2.69441943522185e-05
-4.65581223038412e-06
-2.55272554325434e-05
-5.03445297008142e-06
-1.66010354052812e-05
-3.72120460545648e-07
-3.28463742168443e-05
-2.44592343458915e-05
-1.12823911010159e-05
-1.79008711336275e-05
-2.37299860772834e-05
-2.02513692786675e-05
-2.54355447262703e-05
-9.21817867677671e-06
-2.39640131929892e-05
-1.95657338349778e-05
-3.73264070549175e-06
-3.2445249684775e-05
-2.4332500571146e-05
-2.1775090715466e-05
-1.90434839944725e-05
-1.78048376854946e-05
-3.31482031695366e-05
-2.60378526280969e-05
-2.82201148302492e-05
-1.35189806894692e-05
-2.45876980849832e-05
-6.13617437787304e-06
-2.00645470690509e-05
1.17202006794185e-05
-4.07320354765343e-05
-2.9213022631836e-05
-6.52937256732993e-06
-1.82355181726819e-05
-3.7105027250844e-05
-2.22328798404668e-05
-2.83124380422839e-05
-9.39531156619027e-06
1.28590471128609e-06
-2.08382805553724e-05
6.32566024883863e-06
-1.47558693375684e-05
-5.03215389591474e-06
-2.31859274845457e-05
-1.88643585811953e-05
-1.4658427495278e-05
-1.55085555172308e-05
-2.10212340531416e-05
-2.9993814246235e-05
-3.90991695381706e-05
-2.41591134922209e-05
-7.38612720186535e-06
-3.20319923672595e-05
-1.31953953064818e-05
-2.01257615520405e-05
-3.30874727888142e-05
-5.76124061004986e-06
-5.69482672341292e-06
-2.03333300698854e-05
-1.44533174431861e-05
-2.11651714689712e-05
-3.14225170527037e-06
-4.32819651692331e-05
-2.58780243892294e-05
-3.03184527405859e-05
-3.13867184537046e-05
-1.16536660833058e-05
-1.32848421796219e-05
-2.96913676737909e-05
-1.90111659083056e-05
-2.40896107683473e-05
-1.83764284312048e-05
-2.24222729454992e-05
-1.71968887584063e-05
-2.01348847858535e-05
-2.41457810412986e-05
-1.95986011920006e-05
-1.00890233340455e-05
8.81512321968913e-07
-1.55617390391551e-05
-1.53208061764137e-05
-2.93544178161474e-05
-3.73496505951823e-05
-3.16192514095832e-05
-1.48989150830139e-05
6.78352595062396e-06
-1.17753187134322e-05
-1.39786421594816e-05
-1.36989736435179e-06
-5.05907529178668e-06
-2.71950348122454e-05
-3.90232691939953e-05
-8.49447283067064e-06
-9.95150321520598e-06
-9.98358602818284e-06
-3.44584611371717e-05
-2.41960290505183e-05
-1.96232405535421e-05
-2.09474866382496e-05
-1.51971493849421e-05
-1.21339409457671e-05
-1.9247303732892e-05
-4.58630288124026e-05
-1.50145139127097e-05
-3.45775152731779e-05
-3.658830388671e-05
-1.20398788363826e-05
-1.6873216072858e-05
-1.48513273443305e-05
-1.82858561197471e-05
-2.09774120916104e-05
-5.23656954133863e-06
-3.59784975274282e-05
-2.12562920735182e-05
-2.14144583037727e-05
-2.78750307244118e-05
-1.4725254372638e-05
-1.82858625113532e-06
-2.01682369908215e-05
-7.45061720489075e-06
-3.03961314901125e-05
-8.10702055473282e-06
-6.44726178246515e-06
-1.36964086128253e-05
-6.79711083815843e-06
-3.07775384594712e-05
-1.89098217309891e-05
-2.14191119211772e-05
-1.95242836837567e-05
-2.11920689817011e-05
-3.23974964038798e-05
-1.96693747370118e-05
-2.94759462391564e-05
-2.33182904523648e-05
-1.82955000275622e-05
5.44310230291679e-06
-2.4496231164275e-05
-2.11026209619107e-05
-1.75104840367602e-05
-4.57483630729079e-06
-1.0155218555869e-05
-8.24330065357853e-06
-2.24263238735696e-05
-3.43695240749681e-05
-5.39828070497527e-06
-3.90049726367167e-05
-2.24159333218661e-05
-9.40246724234607e-06
-9.95230923672168e-06
-2.08661475222379e-05
-3.47288510136087e-05
-3.9140253722213e-05
-2.85409826196639e-05
-1.69389958561896e-05
-1.14538181539346e-05
-1.2747329002631e-05
-1.47363854667706e-05
-4.36695643092135e-07
-9.88910465196032e-06
-2.62876930011966e-05
-1.88012811957879e-05
-1.78371908104795e-05
-2.03672993025076e-05
-2.59083142400688e-05
-3.48231490661386e-05
-1.11716721407691e-05
-2.14991878798409e-05
-2.85082865868972e-05
-1.31327978102863e-05
-1.4850115162256e-05
-2.49178774644611e-05
-1.09794878343672e-06
-4.80846981091803e-05
-1.97989483825479e-05
-2.2057320756619e-05
-1.85166280255092e-05
-1.78893231303252e-05
-9.81716696961168e-06
-2.56453979383523e-05
-3.02168431960436e-05
-2.54670764761793e-05
-1.52444574846799e-05
-3.2608126192916e-05
-2.35612430468794e-06
-2.6306552161906e-05
-1.41058325892116e-05
-4.1789156351653e-06
-2.54917549549889e-05
-2.19115077660601e-05
-1.351450035105e-05
-2.62848521251956e-05
-1.09319122405501e-05
-2.01286120071986e-05
-1.99000550113829e-05
-3.51951899913801e-05
-3.06228340600331e-05
-1.68877773786512e-05
-9.08070823983649e-06
-1.47953847817494e-05
-1.13518352207059e-05
-2.64445321381991e-05
-1.73488306594176e-05
-1.74136424831416e-05
-2.8286270736454e-05
-3.23076103542907e-05
-1.61899299463115e-05
-3.50208468158051e-05
-1.86168638004691e-05
-5.09114565572145e-07
-4.77118480535441e-05
-2.31411904055508e-05
-1.70674184974503e-05
-1.80195576976916e-05
-1.65893947658952e-05
-2.20319919833142e-05
-1.26687374436896e-05
-2.5475879150716e-05
-2.4026629141936e-05
-1.12108597543259e-05
-2.30740332975669e-05
-2.90336982791015e-05
-4.76453778574302e-06
-1.00757260475959e-05
-3.84349815936057e-05
-1.93722408073388e-06
-2.02253792876156e-05
8.32699195892654e-06
-2.04041453700063e-05
-1.79201172484495e-05
-3.75456006849216e-05
-2.70721834612552e-05
-2.40920111628871e-05
-2.51063561089465e-05
-1.33008103940799e-05
-1.46359743647646e-05
-3.03864982028942e-05
-4.46737936844626e-05
-1.13001507763268e-05
-2.79329970987174e-05
-1.71857760906409e-06
-1.68940277169779e-05
-1.47253845616726e-05
-2.62830458899571e-05
-3.24365199052262e-05
-2.18269603569275e-05
-2.45851174731147e-05
-1.67522040724073e-05
-1.19908289473539e-05
-6.15467155632657e-05
-2.02375953983274e-05
-1.74426645090276e-05
-2.42544865965617e-05
-3.40425245738597e-05
-2.91397805984926e-05
-8.38419675349566e-06
-1.87601010385683e-05
-3.166630012916e-05
-2.3603133185396e-05
-1.52784749500392e-05
-1.35529231598603e-05
-3.15552315728605e-05
-3.4364699235943e-05
-1.66173584079127e-05
-1.35914133759732e-05
-1.64574165437377e-06
-1.19988479608593e-05
-2.00243440901378e-05
-5.59571698295262e-06
-2.75317660775206e-05
-5.22617498482077e-06
-2.2222230744359e-05
-2.24578615010983e-05
-2.18387974825782e-05
-4.14116039902654e-05
-4.49398474885877e-05
-1.84573835444015e-05
-3.64183943254129e-05
-4.13531619234045e-05
-1.52806482033066e-05
-5.47386806428663e-06
-8.61849305131251e-06
-1.17991343076503e-05
-1.00949385607118e-05
-2.04263264454066e-05
-3.86463012439471e-05
-1.38666068611587e-05
-2.17590728206921e-05
-7.82149514827242e-06
-1.46410602213943e-05
-1.45780827800322e-05
-5.15943579684864e-06
-1.24943812987069e-05
-1.77496290415192e-05
-1.31867568412366e-05
-2.78600445376147e-05
-1.6390035392734e-05
-1.1615192633474e-05
-3.50802666949928e-05
-2.72066465882297e-05
-7.71786242219351e-06
-2.47246107574218e-05
-4.33695936487392e-06
-4.80559133791448e-05
-2.4241242405761e-05
-2.79901684497195e-05
-1.06837193236022e-05
-4.08207951208936e-05
-3.09495213532545e-05
-2.76533474995059e-05
-1.27829930990988e-05
-2.04329455907202e-05
-9.38104016107698e-06
-1.64495322486825e-05
-3.53318623733247e-05
-7.19273729523273e-06
-2.99062286161312e-05
-4.12443301155748e-05
-8.15228142680842e-06
-2.65834475512892e-05
-2.07083564155776e-05
-4.30346653347817e-05
-1.76394074733897e-05
-2.51852924000419e-05
-8.49882684136302e-06
-2.79519025461928e-05
-3.6327682689714e-05
-3.63696247399266e-05
-3.79428583220658e-05
-2.49300597303653e-05
-1.00417937719747e-05
-1.2886418353362e-05
-3.0662047370778e-05
-1.31232003162126e-05
-2.73320733737256e-05
-2.12311862902792e-05
-2.30559071248627e-05
-4.09347460431568e-05
-1.58858773675364e-05
-1.95106569207374e-05
-2.19547541222556e-05
-3.0062359702507e-05
-2.17019754162688e-05
-3.00706082392888e-05
2.41657128029516e-06
-1.84816701282671e-05
-2.71486783429947e-05
-3.21345524909419e-05
-2.12031888558305e-05
-1.05492042357705e-05
-3.24181743662387e-05
-2.8619635647047e-05
-1.97682330206966e-05
-1.84911060037684e-05
-1.15996267207528e-05
-1.39707123465849e-05
-2.52644467217518e-05
-2.99361963253274e-05
-3.8926044651445e-05
-3.31697029957024e-05
-1.14757061314639e-05
-3.95742529504485e-05
-3.21602036214164e-05
-1.53414546004235e-05
-3.29010108639445e-06
-2.23716411128391e-05
-1.28322242557582e-05
-1.2672092469288e-05
-1.46762655513365e-05
-8.42713736571749e-06
-1.22416419672447e-05
-4.75766923217114e-06
-1.94768638809444e-05
-1.94435151076432e-05
-1.65411779695839e-05
-2.30360591086463e-05
-2.32540274351852e-05
-3.59983871748638e-05
-1.77264486445134e-05
-1.23320182126221e-05
-1.53159352817167e-05
-5.45555723923389e-06
-8.70664803766381e-06
-3.37409884515986e-05
-2.00018181086675e-05
-1.90624062062616e-05
-6.50953133697807e-06
-2.85078332900934e-05
-2.86883320488735e-05
-1.99870998331069e-05
-1.94932247017757e-05
-1.02567261623851e-05
-1.89796884207484e-05
-3.39452996986424e-05
-1.5407307824281e-05
-2.256850609818e-05
-1.3883604851334e-06
-2.67345742198973e-05
-2.25712935666555e-06
-2.25316341945335e-05
-4.65903824058352e-05
-3.84412504187584e-05
-2.16223171051442e-05
-2.06289959797736e-05
-2.77334090291154e-05
-1.90412616078003e-05
-9.84249883210291e-06
-8.97591935319812e-06
-2.57267751624696e-05
-2.14959519182835e-05
-3.52792535746897e-05
-4.44845367473862e-05
-2.34679923037199e-05
2.95063495431585e-06
6.45688016530573e-06
5.08186082753884e-08
-4.37422211239329e-05
-1.70693078402605e-05
-4.62341899669327e-05
-1.77139261328845e-05
-2.15523505957195e-05
-4.46781218972762e-05
-3.99160581458594e-05
-2.98161262137455e-05
-1.86631825429013e-05
-1.0213020808412e-05
-1.20074238565574e-05
-1.6569494903287e-05
-2.51048973307954e-05
-2.40653091407472e-05
6.44200682429277e-06
2.72117859635327e-06
-2.51965570001932e-05
4.33468366838004e-07
-2.37901846742678e-05
-1.37551353261785e-05
-1.7291947903937e-05
-2.11395912918273e-05
-6.8662223108544e-07
-2.58590206707307e-05
-3.92212389338446e-07
-1.80255085304233e-05
-2.64936643561057e-05
-1.8052822006277e-05
9.23149567636699e-06
-1.86476028050292e-05
-2.02771319733614e-05
-4.2452170972225e-05
-3.63493692552427e-05
-4.94466067451982e-06
-1.50978167401e-05
-2.19783503868414e-05
-3.23535610987698e-06
-6.27715769231079e-06
-4.78839397158023e-06
-2.52278504887752e-05
-1.17011885202584e-05
-2.95038555763871e-05
-8.14172320927431e-06
-2.14404517928745e-05
-1.19508335151336e-05
-2.97666091096421e-05
-3.74096762885304e-06
-5.61108953729683e-06
-7.34954485013183e-06
-2.02271221025078e-05
-1.83313026694861e-05
-2.86484353305212e-05
-3.08459992381744e-05
-3.14943555520981e-05
-1.69444907970606e-05
-1.93004374771821e-05
-6.67707018239529e-06
-1.79390638022694e-05
-3.51364561796597e-05
-2.14905986768919e-05
-1.62734290896547e-05
-3.52087859170822e-05
-6.21282987359759e-06
-8.61460431783382e-06
-1.60462903272432e-05
-1.72126288895567e-05
3.76171077617395e-07
-3.59332649020533e-05
-2.7532857531155e-05
-1.95547561583643e-05
-2.16521055835748e-05
-3.18186499855624e-05
-9.14292488404569e-06
-8.39407571766286e-06
-2.6986990978599e-05
-3.33264206899467e-06
-6.58491396513073e-06
-3.4473579478559e-05
-1.12297545049072e-05
-3.61387149459603e-05
-2.75748100896081e-07
-3.23114858473153e-05
-4.26956477506177e-05
-1.60174281907549e-05
-2.34881083991173e-05
-2.56111619092124e-05
-3.26825661982821e-05
-1.53813637380691e-05
-1.58823009117556e-05
-3.37679003370876e-05
-4.07918900419536e-06
-2.12870642771401e-05
-2.95958385468528e-05
-2.13120680265556e-05
-2.36877652804303e-05
-1.06888722485112e-05
-1.23990247765114e-05
-2.53525978867532e-05
-2.73868932904291e-06
-3.73527044356778e-05
-6.20042591692188e-06
-7.98247487821192e-06
-1.87557070937004e-05
-1.26220882289488e-05
-2.73670478939893e-05
-3.72861559710569e-05
-1.91153828320872e-05
-3.98131544595614e-06
3.25285111031846e-06
-2.35275199810561e-05
-2.13989006109802e-06
-1.1998488250236e-05
-1.13868504870355e-05
-2.0413652424963e-05
-2.1248092095898e-05
-2.76126256282219e-05
-3.21026996032542e-05
-2.92073829507975e-05
-6.71053510136202e-06
-1.73515154502453e-05
-1.57855802513382e-05
-3.0328257151889e-05
-1.71545389762963e-06
-2.99719366389601e-05
-1.47677936777664e-05
-4.56422009951028e-06
-3.21711785271163e-06
-1.34198059707025e-05
-9.01839589819947e-06
-2.13250957134163e-05
-1.18412631488993e-05
-2.02065209120912e-06
-1.30874251576763e-05
-1.73661129831657e-05
-2.98229518538444e-05
-3.27316161338892e-07
6.52923764971931e-06
-1.31695050185242e-05
-1.66613606622434e-05
-2.83434480804745e-05
-1.71937947351139e-05
-1.43316518665386e-05
-1.31164815733811e-05
-2.18665173038581e-05
-2.02842056256212e-05
-1.47402482685668e-05
2.54362782917375e-06
-6.79290339874381e-06
-1.8732655179834e-05
-9.71092466513966e-06
-8.89402483556873e-06
-1.56362438364273e-05
-3.500001291032e-05
-4.28414284060538e-05
-2.66683491512648e-05
-1.46919028335533e-06
-2.14632680913857e-05
-4.10708906415807e-05
-2.58588800254383e-06
1.67383916978814e-06
-1.21605251702723e-05
1.07539816887735e-05
-1.4119707944502e-05
-1.37623013603348e-05
-2.66093616822526e-05
-1.97239485414195e-05
-3.49177603947961e-05
-3.66378233601692e-05
-2.48223082457319e-05
1.38879672908637e-06
2.14127572652554e-06
-7.73282644639501e-06
-2.10740976374042e-05
-2.40676010143509e-05
-1.88658654871653e-05
-1.06945906553625e-05
1.94894798345616e-06
-1.74810818022319e-05
-1.7045124179078e-05
-1.50209259795908e-05
-3.43353860405268e-05
-8.95499634188901e-06
-2.53425092109521e-05
-2.0442375943268e-05
-7.53093199557409e-06
-7.76927511537212e-06
-4.07843742302998e-05
-3.72201439706314e-05
-3.51258183569801e-05
-1.2365593776442e-05
-1.35179539163916e-05
-1.90289139453118e-05
-2.24506226973007e-05
-2.12837920544317e-05
-3.83572988130482e-05
-1.20655919553269e-05
-3.65433074210842e-05
1.11637818979998e-06
-3.34491997702752e-05
-4.52446695037175e-05
-1.67137224463642e-05
-2.15004849291008e-05
-2.38803755113172e-05
-1.74475124674336e-05
4.99569292218489e-06
-1.92909313974499e-05
-1.70162807376571e-05
-1.18491728570505e-05
-5.63796875541881e-06
-3.39726762088195e-05
-2.57943291951016e-05
-1.38165182148961e-05
7.80810792653381e-06
-2.46137050120259e-05
-2.20345648641564e-05
-2.48157012310601e-05
-1.82397476446977e-05
-1.5907929906439e-05
-2.5787176169772e-05
-3.49547026369615e-05
-5.03431146936397e-05
-3.75834934496079e-05
-1.63010826096225e-05
-4.86481403905492e-05
-3.43688492099393e-05
-2.54339969055214e-05
-2.27547741459199e-05
-5.06597974640171e-06
-2.93502099625145e-05
-2.12233270934722e-05
-1.31247027213423e-05
-3.75858378843407e-05
-2.67313954395369e-05
-2.40465132319493e-05
-3.12385198961168e-05
-2.67332521272236e-05
-2.34892072829063e-05
-2.68239582733912e-05
-1.66764310647558e-05
-2.06594195350609e-05
-4.0792901676293e-05
-1.79128343674695e-05
-1.70330341287377e-05
-1.8971211808611e-05
-2.57720856459034e-05
-6.02105038084583e-06
1.40746513640055e-05
-1.91167565306154e-05
-2.47047043948665e-05
-3.01620601969178e-05
-4.15177378717229e-05
-1.58362586217049e-05
-3.94483830773094e-05
-1.84852330159967e-05
-2.68814509244928e-05
-1.58891284165393e-05
-2.14128097310491e-05
-3.44791315046041e-05
-3.11863121710542e-05
-1.58651886471436e-05
-1.78085520966758e-05
-2.24783554666395e-05
-7.70682007437829e-06
8.74577507410192e-07
-2.47191100871168e-05
-2.5555835078444e-05
-1.87316414204585e-06
-3.33810819874306e-05
-2.17408260371091e-05
-4.03843368963849e-05
-1.25192448520386e-05
-3.01180503824524e-05
-1.78035724748518e-05
-1.56546428102216e-05
-1.94520606814602e-05
-1.4659922096971e-05
-3.4342747594355e-05
-1.31726515077514e-05
-9.18591666808363e-06
-5.08249445095138e-06
-3.18105092297321e-06
-2.45823466442051e-05
-6.64582177577498e-06
-2.86152351762402e-05
-3.50535332942627e-05
-3.51279281104787e-05
-2.86127358879651e-05
-1.64022653106105e-05
-1.96771733862296e-05
-2.00607193759221e-05
-1.61747940564531e-05
-1.45515615905753e-05
-3.43103870702381e-05
-4.13311479635705e-05
-2.47792968893501e-05
-2.32949319399456e-05
-1.08824059717317e-06
-3.10684345645353e-05
-1.93472559225679e-05
-2.74265246074742e-05
-6.33448218260915e-06
-3.04656602660156e-05
-8.90847942715838e-06
-9.06878890138167e-06
-2.68447745631884e-05
-2.35516904528294e-05
-2.74285529202227e-05
-3.3847392766342e-05
-1.48368861145968e-05
-2.40875224361365e-05
-1.93027361734119e-05
-2.83733209942567e-05
-2.44794097405563e-05
-3.4379615900184e-05
-1.92639304768767e-05
-1.38359545976323e-05
-1.69241064401668e-05
-4.53505418048643e-05
-2.063302668346e-05
-3.83618212791022e-05
-2.10123181204073e-05
-4.64481643566192e-05
-1.98298502969206e-05
3.71111790381755e-06
-4.0014134520782e-05
-1.89038640643582e-05
-1.85875374773171e-05
-3.90904226744031e-05
-1.67302671183983e-05
-2.57039205616966e-05
-2.67980293293159e-06
-3.07155173055295e-05
-4.92855584869222e-06
6.96800597652765e-06
-4.44677727069203e-05
-2.65243022383423e-05
-3.54303795251369e-05
-2.91044935446469e-05
-2.65827160012004e-05
-3.13816658689244e-05
-3.56023571436051e-05
-3.316964909552e-05
-2.99971305342666e-05
-3.65803249141129e-05
-9.61591488671554e-06
-6.25455569814335e-06
-4.23622395268848e-05
-2.11390955461842e-05
-2.36864222946601e-05
-3.66954967700226e-05
-2.65503886573725e-05
-2.03717414312669e-05
-2.8515274119734e-05
-1.78328611914665e-05
3.49575102635229e-07
-5.15664319328894e-06
-3.78584721915716e-05
-3.27266179840988e-05
-1.7316678435361e-05
-2.76535955030331e-05
-2.10078551482639e-05
2.69429991590833e-07
-2.69532521020869e-06
-3.91053394899205e-05
-2.9902861023503e-05
-1.29335354393926e-05
-1.61339521298552e-05
-3.16671708628896e-05
-2.22594524002978e-05
-2.15704754564598e-05
-3.35350392274218e-05
-3.20486145303338e-05
-2.9440859069775e-05
-1.86579882371174e-05
-2.17534310552514e-05
-6.45383071009216e-06
-3.32684573670563e-05
-2.75547803753217e-05
-2.95944397663587e-05
-2.3953124240476e-05
-1.49513723843706e-05
-3.24777120607302e-05
-2.28809198341355e-05
-1.93487634375169e-05
-2.80499212757261e-05
-1.67659803741861e-06
-1.30270657101752e-07
4.82435281917131e-06
-2.04308274234592e-05
-8.39684900149002e-06
-1.9780247848123e-05
-7.84521906549343e-06
-2.02824132431047e-05
-1.75419416402272e-05
-2.36115261262518e-05
-2.80150868385754e-05
-3.14136511032335e-05
-2.20385667446951e-07
-1.20042282506549e-05
-3.48649588585093e-05
-2.70656305438392e-06
2.10036813622016e-06
-2.20974795563115e-05
-3.35651865887086e-05
-4.58227467471496e-05
-9.83116611610245e-06
-2.58056561281697e-05
-1.9001258872597e-05
-3.42003764186207e-05
-1.8020526974104e-05
-2.21932309885798e-05
-2.84709454047173e-05
-1.88489524966753e-05
-1.35365970967693e-05
-3.66566351654148e-05
-3.0305968943905e-05
-1.27991674393224e-05
-2.15809654832833e-05
-3.78507051974233e-05
-1.1559413916815e-05
-2.01245381098608e-05
-3.74272649198544e-05
-2.05517413988064e-05
-1.10089902489235e-05
-3.41625779969379e-05
-2.45030184033575e-05
-2.95748481871842e-05
2.07755638852587e-06
-3.81772496684037e-05
-2.32651388921146e-05
-2.5561356180091e-05
-3.53259051691336e-06
-2.67254174167378e-05
-1.72272822939556e-05
-2.32291710504386e-05
-2.31750088986302e-05
-3.35088495779622e-05
-2.37684385803006e-05
-1.31405299408223e-05
-2.30060216122243e-05
-3.47227646155555e-05
-1.07895736939188e-05
-6.42677001453809e-05
-2.3398389306763e-05
-5.49199671158577e-06
-2.42343734400073e-05
-2.35158869855901e-05
-2.36918197619276e-05
-2.18287649538912e-05
-2.20021421447138e-05
-2.018802326466e-05
-2.01617694311367e-05
-7.35021464099365e-06
-2.53963071436837e-05
-3.55707356977554e-05
-1.23814224012289e-05
-3.00785982765166e-06
-6.6311338283144e-05
-2.47448100397731e-05
-1.87347492127516e-05
-1.95017266833944e-05
-3.06563209663916e-05
-3.44993450069415e-05
-6.66484864337006e-06
-4.07637994345808e-05
-4.0835865789805e-05
-2.17801105392217e-05
-3.2288880866588e-05
-4.04034089252719e-05
-3.67155529192334e-05
-3.22631370919219e-05
-1.3720836751829e-05
-1.64778818007914e-05
-1.14569196190482e-05
-1.91750182825037e-05
-3.81922551245343e-05
-1.33982225581678e-05
-2.73435597687657e-05
-4.0593527421576e-05
-1.76812754112585e-05
-2.23685260083676e-05
-1.90268296037092e-05
-1.6964595093399e-05
-1.48244771452134e-05
-2.25912606931488e-05
9.50550952710192e-06
-4.25104918989016e-05
-2.12144233163821e-05
-2.02475679900032e-05
-1.21683854719032e-05
-4.46982638560614e-05
-2.9624482429678e-05
-6.26820939448188e-06
-1.61942364931149e-05
-2.52714066717736e-05
-1.14750353086457e-05
-1.72208181249062e-05
-2.70381826577656e-05
-9.93814717604146e-06
-2.80006714684181e-05
-1.49462000284475e-05
-2.71592198435441e-05
-2.89692521680919e-05
-2.15931804352404e-05
-6.2822485603909e-06
-1.42415704061044e-05
-3.14260292356845e-05
-7.79293151811805e-06
-1.69898546994747e-05
-2.53925500460384e-05
-1.42086449977785e-05
-2.65030248819587e-05
-2.2223734436683e-05
-1.82898809922295e-05
-2.80290609212895e-05
-2.80647851281945e-05
-3.08334031143374e-05
-2.02450724398525e-05
-2.65535154960069e-05
-2.93877577409374e-06
-3.00352988377627e-05
-1.48225802656752e-05
-6.87951525170932e-06
-1.23969805843059e-05
-1.35283326168047e-05
-2.25976733237595e-05
-2.4493785773991e-05
-4.13472602520852e-05
-1.38120736578735e-05
-4.41971067249038e-06
-1.1178952369891e-05
-2.8529646757943e-05
-2.79347811001477e-05
-3.707501601118e-05
-2.83699914869498e-05
-1.12387456666316e-05
8.90069984946359e-06
-2.81879094874739e-06
-1.01909631313327e-05
-2.1065717038977e-05
-1.89161297348664e-05
-3.0331505523364e-05
-4.33716828198636e-05
-6.78849366176084e-06
-1.73824996703812e-05
-2.62974353812254e-05
-2.49203176306459e-05
-2.40437899838754e-05
-1.71933736387869e-05
-1.32426491352686e-05
-4.07834989338363e-05
-1.72194654241114e-05
-2.20448492259981e-05
-2.26339963424065e-05
-3.84271994968025e-05
-1.76381038172704e-05
-1.56820070453222e-05
-1.85463883469246e-05
-3.95554732532769e-06
-2.77926329745928e-05
-4.63493388046272e-05
-3.20748704231306e-05
-5.33882769317143e-05
-1.48903457643513e-05
-2.62698174405237e-05
-3.84579550915431e-05
-1.12562411277692e-05
-2.659224914451e-05
-1.70893653493639e-05
-2.70922534497675e-05
-1.66476294175254e-05
-3.50962542775783e-05
-3.91777749422654e-05
-2.08312660325571e-05
-2.79901824050223e-05
-2.27304864729004e-06
-1.88274659783596e-05
-1.27554575707235e-05
-2.99674457263223e-06
-1.9670843079657e-05
-7.87677191327334e-06
-2.81960812505337e-05
-1.45556061521694e-05
-2.40637849065569e-06
-3.33700520940914e-05
-1.56697950458459e-05
-1.2720316011155e-05
-1.93470047134087e-05
-2.3854026263876e-05
-1.77251546787861e-05
9.62674050122628e-07
-6.24993295088566e-06
2.43240164822851e-06
-2.79356399188344e-05
-8.90572641450081e-06
-3.86358607624379e-06
4.73356137961926e-06
-1.37472296074487e-05
-2.28536015020997e-05
-2.71354041525696e-05
-3.33612651522216e-05
-1.33519064616962e-05
-9.62758241719594e-06
-1.83950528864002e-05
-2.01012808056779e-05
-2.46199780655685e-05
-2.73347790571575e-05
-4.29545865100141e-05
-2.71154090816422e-05
-1.9119550686582e-05
-2.28473776728982e-05
-1.23732102674785e-05
-3.17617667976935e-05
-3.00269311191808e-05
-1.55409736180892e-05
-1.98969917716436e-05
-2.54137146404517e-05
-2.6473856601015e-06
-1.52604689192677e-05
-5.6608457150816e-05
-2.09149217391736e-05
-2.32771744574707e-05
-1.44399785516169e-05
-2.41454998195075e-05
-5.6714958993483e-06
-3.19651783920248e-05
-1.60985004236535e-05
-1.01557314829716e-06
-7.87246911143627e-06
-1.59412155005298e-05
-2.72752287358894e-05
-3.21719327258865e-05
-2.30160661596082e-05
-5.43558311941714e-05
-2.37418176915291e-05
-1.27276007042095e-05
-2.3911754131335e-05
-1.99885052267316e-05
-3.94988475640775e-06
-1.18530932431266e-05
-2.77643894080375e-05
-1.93232565083086e-05
-2.16688915486628e-05
-6.00278324139243e-06
-6.03704134182859e-06
-1.76179115892365e-05
-1.75622326780041e-05
-1.056032212319e-05
-4.05918343464015e-05
-2.04779617138456e-05
-2.00681325157302e-05
-3.22405097200604e-05
-1.13683875246586e-05
-8.8950207976898e-06
-1.80462332716115e-05
-3.20727434530979e-05
-2.80308660658924e-06
-8.15301451050686e-06
-3.3945854075567e-05
-2.14759431476649e-05
-6.07849941918244e-05
-9.21848805126022e-06
-1.5736266435335e-05
-1.9471927214654e-05
-3.09504210533281e-05
-1.7106380184462e-05
-1.0526368421467e-05
-3.06282545150199e-06
-1.91040990106175e-05
-1.6318998897755e-05
-2.10126290659087e-05
-3.36173223029286e-05
-1.54151973706224e-05
-1.54227734306367e-05
-9.59340650462335e-06
-1.99091914652436e-05
-1.27031925884656e-05
-2.89521622974919e-05
-5.09036712336605e-06
-2.92883493657478e-05
-1.66561086844823e-05
-1.45372309257131e-05
-3.10836638190942e-05
-1.75778958708972e-05
-1.94565247424065e-05
-1.4348759146739e-05
-4.27226367478622e-05
-4.00786011451346e-05
-2.4070352140414e-05
-1.94033725821262e-05
-1.48534236534708e-05
-1.50513171426797e-05
-1.66183453039759e-05
-1.493434105327e-05
-2.40537763485306e-05
-1.0197964835343e-05
-2.18753555861005e-05
-4.17765753126648e-05
-3.04936470574953e-05
-3.06254190568303e-05
-1.8741671509028e-05
-3.5630761866397e-05
-2.42148110896642e-05
-6.18385268293604e-06
-2.10682881096683e-05
-2.18721323331754e-05
-2.68530653999481e-05
-2.23548234511881e-05
-3.48298693464838e-05
-3.2871612454828e-05
-1.53379177506914e-05
-4.1452964924483e-05
-2.06391596187309e-05
-3.31512405376667e-05
-2.56511559298821e-05
-2.46093999197822e-05
-2.54771908863042e-05
-5.57707281272299e-05
-1.25838126082139e-05
-2.09730694924921e-05
-2.01914469504431e-05
-7.84462548249376e-06
-2.44518167176276e-05
-1.89655470664992e-05
-8.96208261708148e-06
-1.53636916675459e-05
-3.48141220741658e-05
-1.44080499428948e-05
-8.44982969174885e-06
-1.2173693356503e-05
-2.4434356885903e-05
-9.18418735180952e-06
-2.47318203804373e-05
-2.43390651727164e-05
-1.74268487924388e-05
-2.99631625640277e-05
-3.81852041331371e-05
-2.46474601419751e-05
-2.11482691241448e-05
-2.73897179533694e-05
-1.42864106955799e-05
-3.83134127134385e-05
-3.04801249704319e-05
-3.39392697629007e-05
-1.65156772140912e-05
-2.96358142407947e-05
-1.35678884171371e-05
-3.18714618063461e-05
-1.97891578802099e-05
-1.07720810883284e-06
-1.80029059578588e-05
-3.01516879446058e-05
-9.49578811840027e-06
-3.08358612821572e-07
-2.12963089338764e-05
-9.28763976830958e-06
-6.00423398594472e-06
-1.8944373275656e-05
-1.2236296366154e-05
-7.60078580832024e-06
-3.47484792540762e-05
-1.74563394560077e-05
-9.92666786683096e-06
-6.83959253032876e-06
-1.98064047853644e-05
-6.05305309615387e-06
-2.26082588933552e-05
-9.54385114965187e-06
-4.88738462562489e-06
-3.24525868652205e-05
-4.26086356567228e-05
-9.65803763625671e-06
-1.49172550345118e-05
-1.40424455177512e-05
-3.4617925692118e-05
-2.54699500018648e-05
-1.42407974796035e-05
-1.33715500742716e-05
-2.1559460851321e-05
-5.27731129712838e-06
-2.34468585702278e-05
-1.51578937319072e-05
-4.63607236573406e-06
1.73764387748615e-06
-3.86638236640044e-05
-4.17833976827427e-05
-1.03829123979883e-05
-2.35870317765029e-05
-7.10648318154239e-06
-2.84415370278713e-05
-8.5196625695303e-06
-1.96523697417517e-05
-1.26560440542673e-05
-4.63982456118197e-06
-2.78257647845379e-05
-2.45129428251404e-05
-1.85309224902643e-05
8.302813829226e-07
-4.14061049924901e-06
-1.18363057387565e-05
-2.82082272017289e-05
-9.55757157894038e-06
-1.1544007474734e-05
-3.9821058932452e-05
-1.22160571876989e-05
-1.16834841849011e-05
-3.9488438533388e-05
2.9766489825096e-07
-1.97717177841305e-05
-1.30343429338429e-06
-2.59818796908257e-05
-3.1873009610968e-05
-3.040491581915e-05
-3.2474375574033e-05
-2.57217153350718e-05
-2.40319855278107e-05
-2.17554815103911e-05
-2.64306670138889e-05
3.42226532067462e-06
-2.1054728104854e-05
-2.98666082873534e-05
-2.51452225454559e-05
-2.94989339429727e-05
-2.68989487114776e-05
-1.71610713857625e-05
-1.76198221902464e-05
-2.6938894323282e-05
-1.40929917753037e-05
-2.03125608194002e-05
-2.08087664613499e-05
-2.38266961320962e-05
-1.71907646934608e-05
7.13397788879376e-08
-3.1237760831921e-05
-2.85760401649547e-05
1.51168391129144e-05
-5.57437992070683e-06
-4.14111752619056e-05
-2.41873944343358e-05
-8.66251067881511e-06
-3.02611637288791e-05
-1.9395591979819e-05
-2.49513222866761e-05
-2.48830746930287e-05
-1.79603901264606e-05
1.31404286495752e-06
-4.13513652667594e-05
-2.1290229431565e-05
-2.53625791408779e-05
-1.98382094909258e-05
-2.57796526287284e-05
1.70688719740277e-06
-2.60889814004072e-05
-1.28055598697886e-05
-2.68844081384869e-05
-1.73295048806884e-05
-3.62623885897315e-06
-2.24795608129892e-05
-2.46121720291863e-05
-1.20140078186117e-05
5.97350618395209e-07
-2.28376137508127e-05
-4.86338765607963e-06
-2.68693540585156e-05
-1.67245425456735e-05
-2.79867834001877e-05
-1.80278894207855e-05
-4.61595575417249e-05
-3.09479560588337e-05
-1.89115654829636e-05
-1.01371433148375e-05
-1.9640077169336e-05
-2.28348907097841e-05
-2.81030634758038e-05
-8.62355185678395e-06
-8.67428632895475e-06
-2.09618441102907e-06
-3.26792608098511e-05
1.8235448353387e-05
-9.76137763022406e-06
-2.2912521782138e-05
-1.68807465920296e-05
-6.55102167713453e-06
-2.65392562660442e-05
-2.27805776200777e-05
-4.55132324676298e-05
-4.14147858563591e-05
-3.28443040072237e-05
-2.74282503978649e-05
-2.50058819497041e-05
-4.00559651085252e-05
-1.9273065386795e-05
-3.12918548351635e-05
-1.97406038880926e-05
-1.80496216953446e-05
-1.28209038817487e-05
-1.86005109030765e-05
-2.41290125647882e-05
-3.06205278378193e-05
-2.53228914106294e-05
-1.36491210047439e-05
-4.66882285241811e-06
-1.5767144534199e-05
-2.60718765754015e-05
-2.1717143324697e-06
-1.59685618884338e-05
-1.46032855636987e-05
-9.87855495505091e-06
-1.86159400346083e-05
-1.43913421280534e-05
-2.27020805393901e-05
-1.59733745123144e-05
-3.31899418533912e-05
-3.64517709850171e-05
-1.41084492946807e-05
-1.76727201439294e-05
-1.02551585673541e-05
-2.48148011494926e-05
-1.70857432882258e-05
-1.2708945449397e-05
-1.42661724991931e-05
-1.28581849832277e-05
-1.74383671256648e-05
-2.60070445089035e-06
-2.52765923381111e-05
-8.15872807510323e-06
-3.63693568099232e-05
-3.23130878374687e-05
-3.07684098522239e-05
-2.31705220789159e-05
-1.38309088219714e-05
-2.81744004878151e-05
2.21193746091134e-07
-1.25195410684265e-05
-2.72880572277601e-05
-3.96708608130023e-05
-3.05553663348475e-06
-3.05014592646563e-05
-1.94292414538473e-05
-3.32337361748767e-05
-2.61250048197662e-05
-1.21483236567535e-05
-4.2326028804143e-05
-2.48230758412813e-05
-4.17022456420633e-06
-3.8183734402164e-05
7.74014024834547e-07
1.27501754295739e-05
-1.7673090878805e-05
1.8326574218131e-06
-1.74137537407671e-05
-2.65317151482202e-05
-1.69629873893186e-05
-2.85154937852118e-05
-2.17190645022054e-06
-1.63859870847204e-05
-3.56990402619775e-05
-2.37537221214507e-05
-4.28739521842201e-06
-2.01580349165278e-05
-2.75262767995973e-05
-2.9755896067343e-05
-6.90785130300848e-06
-1.14881225178501e-05
-1.97308820089197e-05
-1.38702641994631e-05
-1.46394906873677e-05
-2.26949679408018e-05
-3.90951248873422e-05
-3.09217369589818e-05
-2.63027675057326e-06
-2.90512505935346e-05
-1.24019188684903e-05
-3.02416341690769e-05
-2.73301538171904e-05
-3.27033332985056e-07
-2.9342595495947e-05
-3.23344570014262e-05
-2.27991516208193e-05
1.88375323306913e-06
-2.37739835295325e-05
2.32776217414046e-06
-1.98724414359461e-05
-3.14567871127044e-05
-3.03181624511639e-05
-1.56030444210137e-05
-2.31293494693046e-05
-2.53363203328501e-05
-4.15562015615121e-05
-1.81833980213811e-05
-2.34642139821462e-05
-3.01198655878645e-05
1.42252139542178e-05
-6.43512549233517e-06
-2.54538119153529e-05
-1.47704033310608e-05
-3.33293458041726e-05
-1.16925275789377e-05
3.05099247384539e-06
-1.98736632267928e-05
-8.98413872270754e-06
-1.60793923584288e-05
-1.82634918192392e-05
-1.29384377213672e-05
-2.26037246517038e-05
-6.84164742688693e-06
-2.78840936727504e-05
-3.85734766635159e-05
-3.65941994290119e-05
-2.71467826552455e-05
-2.62434269962421e-05
-2.15618178743667e-05
-1.405497682495e-05
-9.93687860799409e-06
-3.92197730928861e-05
-3.19649564161135e-05
-1.52614276287902e-05
1.04584813037663e-05
-8.82710125301815e-06
2.4697843864522e-06
-3.47120028938373e-05
-7.6542643771698e-06
-4.16006754699448e-05
-4.18083217094051e-06
-1.65523605377952e-05
-1.71818860663708e-05
-2.43395221476368e-05
-1.28618825149988e-05
-6.27665499624614e-06
-3.58173935137531e-05
-1.30028797525767e-05
-2.93894563828403e-05
-4.77055866298927e-06
-1.76365024504992e-05
-2.32829895742866e-05
-2.83791676164753e-05
-2.43727326483358e-05
-2.54966025179705e-05
-3.70303655957612e-05
-2.7871276108641e-05
-1.36164355170351e-05
-2.46945463380622e-05
-2.27952075170351e-05
-4.61745042235939e-06
-1.75943308156301e-05
-2.80586070909259e-05
-1.22684771128974e-05
-1.21489204305048e-05
-2.97773467097721e-05
-1.41036489098778e-05
-3.70353752925911e-05
-1.0168602151938e-05
-4.96138457879519e-05
-2.02305745633038e-05
-1.87124266966191e-05
-6.67630142307342e-06
-2.70128447753738e-05
-3.04442437528122e-05
-1.56192482527141e-05
-7.27264850989367e-06
-2.16846477400831e-05
2.31174731962334e-06
-1.12910331502845e-06
-2.53445209902058e-05
-1.09708152289319e-05
-3.02418155927974e-05
1.9797660552056e-06
-1.95046538076323e-06
-1.88754054728143e-05
-2.93003434810731e-05
-3.25851497604366e-05
-2.84064209271087e-05
-2.61900601102064e-05
2.45210479242636e-06
-5.21369970996044e-06
-2.62862138143467e-05
5.55923143788029e-06
-2.22098007721689e-05
-2.34530805432517e-05
-1.55825981617833e-05
-1.02143519981467e-05
-2.59571565020893e-06
-2.37722052618609e-05
7.03324787443423e-07
-2.53762359185107e-05
-3.97230836444795e-05
-2.83106649137009e-05
-1.01698119059638e-05
-1.34626243947422e-05
-1.71976570808735e-05
-9.98113254185621e-06
-2.43926747097251e-05
-3.33565171707095e-05
9.55329137017083e-07
-1.50400878080633e-07
-4.87306299075091e-06
-2.44745923940409e-05
-3.40420814845128e-05
-3.83286264457666e-05
-1.73518991555657e-05
-1.27637112074019e-05
-2.03923228479228e-05
-1.79616279302967e-05
-1.99782137397424e-05
-1.05687736562557e-05
-1.31948613103442e-05
-1.77328923465629e-05
-1.12903716660014e-06
-4.73190107671407e-05
-4.59397845481981e-05
-1.23508902296886e-05
-2.64759974104284e-05
-1.69467771737423e-05
-2.18573897046052e-05
-2.87691523517408e-05
-9.58246386862289e-06
-1.78271543425687e-05
-3.84733026426739e-05
-2.55164237809708e-05
1.74008805699009e-06
-1.20467647193627e-05
-1.00056505252653e-05
5.25906711765719e-06
-1.15026491869836e-05
-1.03979501670496e-05
-1.48081879347042e-05
-1.56846737392127e-05
-1.19782544585798e-06
-1.23980780641121e-05
-2.38379676032219e-05
-2.17930414780973e-05
-1.72382417099634e-05
-1.28046625474997e-05
1.91597535570412e-06
-2.04781163812131e-05
-2.44828479878212e-05
-3.75747701130763e-05
-6.20339268144325e-06
-2.21355280764346e-05
9.12688806470128e-07
-3.01684974684785e-05
-2.22722104340028e-05
-2.2030809563168e-05
-3.53362325696788e-05
-1.33754350493618e-05
3.73474265051292e-06
-3.50243082605929e-05
-2.71336485193821e-05
5.34984486042733e-06
-7.62732684155832e-06
-9.82606644556828e-06
-2.30218689102264e-05
-1.73824492979586e-05
-2.92310585089847e-05
-2.53575750832552e-05
-1.4351673802111e-05
-4.00610499421556e-05
-3.1626950212858e-05
-2.33079806751285e-05
-8.27499488170213e-06
-3.11537389063086e-05
-6.38141211577719e-06
-2.19206232452266e-05
-1.97516583715812e-05
-1.87770630401798e-05
-1.52115861295016e-05
-3.8476508848047e-06
-2.91338656263351e-05
-5.56767814229391e-06
-5.80025884652106e-06
-1.1638988601116e-05
-2.57219709139173e-06
-1.5150876449145e-05
-2.7076391740661e-05
-8.2102864714333e-06
-8.88051559222342e-06
-2.76762093193591e-05
-3.22171032127308e-05
-3.89594067864702e-05
-4.38674885241126e-05
-3.91921722439827e-05
-1.24202621144828e-05
-2.68151731235402e-05
-9.75038630582098e-06
-1.40494531658562e-05
-1.46626502624874e-05
-2.29027822785201e-05
-4.50900022474882e-05
-2.46720942084291e-05
-3.26968633971112e-05
-3.04104135180173e-05
-4.20657805167988e-05
-1.91011176621028e-05
-1.64274128548009e-05
-1.91350443069035e-05
-4.52782844178079e-05
-1.65122693918498e-05
-7.17740829833461e-06
-7.45260003358424e-06
-2.12499505788513e-05
-4.79887587647447e-05
-2.46803192852937e-05
-1.78444730229603e-05
-4.57627717144464e-05
-1.79355853801362e-05
-9.54677452894179e-06
-3.78707175450187e-05
-2.40987066731355e-05
-2.86130209931117e-05
-2.81893211542766e-05
-2.04410116338133e-05
-2.15159567296045e-05
-1.8151500016216e-05
-1.84190686863105e-05
-9.49391261440725e-06
-3.20996433090891e-05
-1.85680450637029e-05
-2.86304111814973e-05
-1.71071028417012e-05
-1.73262898968533e-05
-2.46450121170378e-05
-2.77030578024372e-05
-1.95433820087808e-05
-1.98510698966175e-05
-2.18605425237191e-05
-2.1235616069924e-05
-7.38469313872778e-06
-1.20747537618439e-05
-2.71343918777994e-05
-9.53447575920175e-06
-1.02516936751636e-05
-2.68801087015647e-05
-1.19451001243785e-06
-2.61290550646489e-05
1.5380013823734e-05
-2.5825873702875e-05
-3.42238583650947e-05
-2.39466262531985e-05
-1.48427260476013e-05
-2.63656263872937e-05
-3.0273724675003e-05
-3.56858504698739e-05
-2.02638319905948e-05
-5.69554778867831e-05
-3.06664965473292e-05
-1.82132574656615e-05
-1.33162457529677e-05
-2.22076257051286e-05
-1.76206744128076e-05
-1.97138451030711e-05
-2.5617913994743e-05
-2.93353067007177e-05
-3.12521091340586e-05
4.58736712729937e-06
-7.88233661858084e-06
-3.68577722256912e-05
-1.04228221710911e-05
-2.39252966227371e-05
-3.20057719662992e-05
-1.96310789672883e-05
-1.65087828992569e-05
-2.34535958758578e-05
-2.51948752942637e-05
-2.3013771433371e-05
-1.19599062580123e-05
-1.87004395228159e-05
-7.76323476566014e-06
-3.13427846444275e-05
-3.56343331616788e-06
-1.20718789557096e-05
-1.36263401547521e-05
-1.02293909950769e-05
-1.9512057614025e-05
-3.15761902821396e-05
-2.00331853400428e-05
-1.45453102798666e-05
3.99092702332772e-06
-1.42820076857292e-05
-3.39458126465589e-05
-2.51890635033782e-05
-2.90073590387699e-05
-2.29231478848319e-05
-5.11452062719748e-06
-3.06632861719585e-05
-1.53636640322015e-05
-4.22258774802337e-05
-3.74403925062126e-05
-2.97766781238639e-05
-2.56687450675625e-05
-2.04686656937153e-05
-2.01118195595053e-05
-6.87717839278114e-06
-1.41215373268409e-05
-1.02270032085794e-06
-3.53101139856649e-05
-2.54392371894531e-05
-3.06689375551236e-06
2.47169253551513e-06
-7.22798716380748e-07
-1.37998563135006e-05
-1.28104359328828e-05
-6.46475582607601e-06
-4.3514075525296e-05
3.82276040304787e-06
-1.34199533980035e-05
-3.06388119811713e-05
-2.10776892890068e-05
-1.69254761064225e-05
-1.02110521473898e-05
-1.33893004101916e-05
-1.66907037353648e-05
-2.24701516220572e-05
-1.76966652568688e-05
-4.57275335086912e-06
-1.49862667985747e-05
-3.75930302346396e-06
-1.85718699778166e-05
-2.7547624311553e-05
-1.29864961271331e-05
9.76719999446138e-06
-2.32694401202534e-05
-7.84701028566522e-06
-7.04040625067315e-06
-1.08948412798361e-05
-3.57830382852919e-06
-3.60404296841099e-05
-2.37554310695446e-06
-7.05561696727099e-07
-1.00911247505974e-05
5.10842410561976e-07
-3.35715380846062e-05
-3.48532438011065e-05
-2.48697251357292e-05
-1.79378462127341e-05
-1.1651535000673e-05
1.09912009281388e-06
-1.31283278890662e-05
-2.51722271071392e-05
-1.33265733931114e-05
-1.33001870142386e-05
-2.28410063301554e-05
-2.27954457062593e-05
-3.13452301484382e-05
-2.01618449653603e-05
-9.04388838068564e-06
-3.43005998367194e-05
-3.91838440738472e-05
-3.35646120702168e-05
-3.10256842013659e-05
-2.13859178058196e-05
-4.77668606069708e-05
-2.08950292079083e-05
-1.89698558318086e-05
-1.06298326045143e-05
-1.17242093966733e-05
-3.68319178797181e-05
-3.7911570662954e-05
-2.3938120357683e-05
-3.10279119091549e-05
-1.79101738616106e-05
-4.39889375288545e-05
-4.85034941226889e-05
-1.72178101303127e-05
-3.71246866060307e-05
-3.83722021620889e-05
-2.04850776684059e-05
-2.11970027550875e-05
-2.53627786230747e-05
-3.06098124475073e-05
-2.73666376890219e-05
-2.95627117311202e-05
-8.71969506460281e-06
-3.81600090623755e-05
-1.60241808480464e-05
-9.61331184025258e-06
-6.66741495568152e-06
-2.53151285987284e-05
1.69102740604582e-06
-3.32571146549032e-05
-2.299123703768e-05
8.15879551081304e-06
-2.85324905965644e-05
-2.30233490480648e-05
-3.80304144935288e-05
-2.11685824489029e-05
-2.4526218402953e-05
-2.45226220490192e-05
-1.35255544953162e-05
-2.27796895339937e-05
-7.81050524315209e-06
-1.27462621229135e-05
-2.11130458384059e-05
-3.37581178996396e-05
-3.07000009362728e-05
-2.55173283154054e-05
1.04217281785315e-05
-1.70665429589182e-05
-1.30142422249079e-05
-1.11130623547808e-05
-1.45267633817317e-05
-3.83962156551266e-05
-2.5774894403438e-05
-2.62845432652305e-05
-1.24811859780732e-05
-9.58592754654247e-06
1.23407566860432e-06
-1.45418923561379e-05
-8.16507770460658e-06
-1.87646240187395e-05
-1.44974275477557e-05
-2.87887478206194e-05
-4.03653859787373e-05
-2.04001062685289e-05
-2.13481353310774e-05
-2.95923245274442e-05
-3.06859307431864e-05
-2.40897049007372e-05
-2.72121729417651e-05
-1.7787936964594e-05
-3.60213725499176e-05
-3.69602230071266e-05
-3.49712354553141e-05
1.24931196715685e-05
-2.87586161669582e-05
-1.50419346405484e-05
-9.69508784295396e-06
-3.4591942580624e-05
-4.83695516608314e-05
-7.89629591593538e-06
-1.58508126316232e-05
-1.7011350088189e-05
-4.15625928519907e-06
-1.98043639738079e-05
-6.84265483547624e-06
-2.42604044111527e-05
-6.7040058701215e-06
-1.85599793733014e-06
-3.94124674072661e-05
-3.06929838541784e-05
-2.2968969868507e-05
-3.24276537285278e-05
-1.51940306938621e-05
-4.72495109720589e-06
-1.97551521160208e-05
-4.12582642328535e-05
-3.44677237966227e-05
-2.49136809669983e-05
-9.71767531679901e-06
-2.6430531702397e-05
-7.21049787400886e-06
-2.11002963563858e-05
7.51620842824971e-06
-2.03234943809123e-07
-1.22628123875414e-05
-2.45673196692058e-05
-2.8044499256143e-05
-1.97445005006933e-05
-4.33476959855286e-06
-1.22968137730483e-05
-1.63472635784042e-05
-1.51465058222967e-05
-3.80582876969498e-05
-2.29132316559064e-05
-3.16035616393025e-05
-3.65218726584131e-05
-9.90016382866667e-06
-3.62138051729312e-05
-1.72660286069491e-05
-1.90644830085578e-05
-3.10315156525634e-05
-3.32437647888955e-05
-1.60030117308289e-05
5.93691704513208e-06
-1.11173112997261e-05
-3.47715485763647e-05
-2.69753563833062e-05
7.09434634934447e-07
-9.43964021357848e-06
3.97599195666763e-06
-1.88856507690026e-05
5.796393996184e-06
7.59102543696186e-06
-1.51695650369623e-05
-2.57036368250208e-05
8.7109934669475e-06
-3.21634504246096e-05
-8.77604109875997e-07
-2.0729795278921e-05
-3.8424854919123e-05
-2.14425659021195e-05
-7.1810054214983e-06
-3.03636600314523e-05
-3.17769722165941e-05
-1.69239689203596e-05
-4.19360607267453e-05
-2.41281428072517e-05
-1.41744014966163e-05
-2.79187760214736e-05
8.2171302736684e-06
-1.78677528997537e-05
-2.29528231791034e-05
-2.82702453997456e-05
-1.77062790500289e-05
-7.3492392177147e-06
1.34736567746687e-06
-2.07794554514387e-06
-2.59432122274626e-05
-1.51947604749297e-05
-1.93604670965957e-05
1.13000148959519e-06
-1.99268910857451e-05
-8.62710015059522e-06
-3.29371917587163e-05
-1.83039243770273e-05
-3.78724185839353e-05
-4.14087381598804e-05
-2.5859536559551e-05
-1.59670839894623e-05
-5.79967660519569e-06
-1.57985597827865e-05
-3.40621690580382e-05
-1.4421136417185e-05
-2.77257307168473e-05
-1.90971522947785e-05
4.00967359796359e-06
-5.92409130797608e-06
-2.37039230911282e-05
-1.70722977824399e-05
-2.28104292589627e-05
-1.17091890086956e-05
-7.35949081906888e-06
3.23030297929552e-06
-1.30825341264059e-05
-2.40802601861826e-05
-2.98054219304635e-05
-3.16507418393323e-05
7.65557636496141e-06
-2.57237758728743e-05
-3.12912519961994e-05
-2.25013909527688e-05
-3.06689717124076e-05
-2.10627448392557e-05
-3.49352817521213e-05
-2.90043449556222e-05
-2.97888256631447e-05
-2.01933731767234e-05
-1.5543551839417e-05
-2.88240662360214e-05
-1.10399656866531e-05
-3.68768884429287e-05
-1.49659798131153e-05
-3.13298785360146e-05
-2.27664332108224e-05
-2.37286251457443e-05
-6.95024455053291e-09
-3.12688926357089e-05
1.1616715711823e-05
-1.75027564656222e-05
-6.42560757567838e-06
-4.49055367781724e-06
-1.99687181245184e-05
-1.41895718441271e-05
-1.71992400734701e-05
-1.99153451640274e-06
-2.99675212159983e-05
6.32856579060264e-06
8.98935421690838e-07
-7.40282769819141e-06
-1.89976435944504e-05
-2.77283776219811e-05
-2.69669967842828e-05
-1.62527514994042e-05
-1.43909316422168e-05
-3.78283332507159e-05
-1.11551959194462e-05
-1.06801208658602e-05
-1.92644536486444e-06
-1.0872799612101e-05
-2.49943311514554e-05
-3.55239537523451e-05
-2.93758387862606e-05
-2.36721710023062e-05
-3.38112823395753e-05
-1.95137453910937e-05
-1.10425036741491e-05
-1.22842510845102e-05
-1.59340090941749e-05
7.88868899198934e-06
-2.12170774329583e-05
1.28364438898709e-05
-2.06053062169595e-05
-2.36928765861309e-05
-1.74149136226006e-05
-1.98288394167267e-05
-2.79777367813831e-05
-3.17915819466566e-05
-7.43799538311713e-06
-1.19571953983818e-05
-3.45457375704158e-05
-3.333008946264e-05
-1.29644216349537e-05
-2.81614775680859e-05
-1.97264390319803e-05
-1.33809255689612e-05
-2.46837742726238e-05
-3.14732669041209e-05
-3.18764468683959e-05
-1.60660018163141e-05
-3.21563994779217e-05
-2.18664432411689e-05
-1.67663831940176e-06
-3.73070874783272e-05
-3.45878842709071e-05
-3.16319808883184e-05
-2.51231671919172e-05
-4.43590933926735e-05
-1.96169524204208e-05
-1.23105428142395e-05
-1.22948601930983e-05
-1.86977443826852e-05
-3.06861782158027e-05
-1.37184130260419e-05
-2.16867552999654e-05
-1.63888913643518e-05
-1.77717092613506e-05
-8.25669807267342e-06
-2.28454566051374e-05
-2.16875792764826e-05
-5.26711530483419e-06
-1.67685152793057e-05
-1.23917172413713e-05
-1.39436752933157e-05
-1.2902043093005e-05
-2.85586845990526e-05
-2.63637227047313e-05
-9.22680077879759e-06
-1.30152589717955e-05
-1.58330431325995e-05
-1.19065174410883e-05
-3.7530037091173e-05
-1.94527218324074e-05
-2.67171151833786e-05
-1.71508965736327e-05
-8.36214144147658e-06
-1.11476452302787e-05
-1.02543143135824e-05
-8.1395475849001e-06
-2.55553494927631e-05
-5.17418945446993e-06
1.42635132602056e-06
-1.41987623494548e-05
-1.0410749525586e-05
-4.18353785057992e-05
-1.81536144619263e-05
-3.10329419716414e-05
-3.72135778040048e-05
-1.13116952097839e-06
-2.46626057956879e-05
-1.35546039409309e-05
-8.64048313137782e-06
-3.94151532205133e-05
-2.1179498562241e-05
-2.18301266097463e-05
-8.21680561447128e-06
-1.64475560863474e-05
-1.78232113641333e-05
-2.96260328661644e-05
-1.66449314133449e-05
-8.70323718762523e-06
-2.30741449626855e-05
-3.24639430087563e-05
-1.10367421324263e-05
-1.8276387573044e-05
-1.11888017142541e-05
-3.5784631485619e-06
-2.41275131830001e-05
-3.07173931069033e-05
-2.91219906573736e-05
-2.64448924233527e-05
-2.74051607036234e-06
-3.31782833717742e-05
-2.79443190916997e-05
-1.93728994453359e-05
-1.76848017313302e-05
-1.51092241603357e-05
-1.12488245764028e-05
-2.08454565327543e-05
-9.35340634222899e-06
-2.61062780331109e-05
-4.61939361726355e-06
-6.84552037103701e-06
-1.06431251062465e-05
-2.05209350986308e-05
-1.90745036394863e-05
-3.09797740248908e-05
-1.18116007930384e-05
-3.31186848173407e-05
-1.91704028545504e-05
7.51800571782176e-07
-2.85780943073106e-05
-4.41504915069169e-05
-1.0433140071894e-05
-1.5592372980691e-05
4.1355206519853e-06
-2.41150270323057e-05
-3.96311368670522e-05
-3.34131598024501e-05
-3.26802331823312e-05
-3.0294077714513e-05
-1.30727112645611e-05
-3.43586386526746e-05
-2.31922879825801e-05
-1.65008962383062e-05
-1.94999034591908e-05
-1.73662232257168e-05
-1.35242604031221e-05
-1.34256313228728e-05
-3.46322157779703e-06
-2.03666600813259e-05
-2.75517760639273e-05
-1.8520265798414e-05
-2.41245924672581e-05
-1.5486812952108e-05
-2.92028831721606e-05
-2.15258712442198e-05
-2.50818887548065e-05
-1.14014242904405e-05
-6.43452815271229e-06
-4.1505089093865e-05
-2.04221259022087e-06
-3.16485430247751e-05
-6.38828358488864e-06
-2.03830756711124e-05
-6.66334688616269e-06
-2.78718625852108e-05
-2.0060024635363e-05
-3.26503219507962e-05
-1.81320291635511e-05
-2.97288708113702e-05
-2.56632289386839e-05
-1.66961503952785e-05
-2.2464024124017e-05
-2.74436146678489e-05
-1.86294087024091e-05
-8.01891305042802e-06
-3.00380713740427e-05
-2.79264850793713e-05
-4.34929988951505e-05
-1.95614915170631e-05
-3.25584364233827e-05
-1.12306072257334e-05
-3.73159173238492e-08
-9.1241159770082e-06
-1.26877897932996e-05
-2.87089302426121e-05
-3.20872677607727e-05
-2.69778178973576e-05
5.00327936867989e-06
-2.9077907006994e-05
-3.94802975542486e-05
-3.01585225970869e-05
-1.81482275280286e-05
-1.52732640369751e-05
-3.30246783100334e-05
-1.70498924818664e-05
-2.76932723418465e-05
-1.88023139529862e-05
-2.40896997116889e-05
-1.92746920458928e-05
-2.77148960353834e-05
1.17459242501656e-06
1.00587687722308e-05
-2.40161274958193e-05
-1.783171967776e-05
-4.06136704272253e-05
-1.6553659282384e-05
-2.87927012497376e-05
-2.31869369271932e-05
-2.3932722883689e-05
-2.33415247160154e-05
-2.70321395614132e-05
-1.50769972200602e-05
-2.75623581038939e-05
-2.39413652069566e-05
-2.11113963792062e-05
-2.6305675786178e-05
-3.86076028924557e-05
-1.72311368018308e-05
-2.80178087788189e-05
-2.40121098283181e-05
-9.71540815252509e-06
-2.99047559310732e-05
-9.54148533691941e-06
-2.20696850157577e-05
2.78620614628256e-06
-1.5175239357347e-05
-3.63782095255232e-05
-6.83545278021993e-06
-8.66209887686574e-06
-1.33081885579361e-05
-2.96790985619313e-05
-1.48324105084773e-05
-1.51320503290783e-05
-9.53371675261136e-06
-1.50167263726899e-05
-2.35766810863958e-05
-2.68314610308163e-05
-7.64335679835529e-06
-8.94893012536325e-06
-2.96476709080038e-05
-6.0621207420387e-06
-5.79852963699719e-06
-1.6565249178369e-05
-2.48195748647983e-05
-2.64318166766723e-05
-1.12200981589813e-05
-3.09490230919596e-05
-2.9119786085586e-05
-7.96723672416274e-06
-1.38952668072268e-05
-2.13332552963171e-05
-3.46727493286911e-05
-3.83532828817227e-06
-4.2972684389863e-05
-3.00969842621195e-05
-1.96856547686196e-05
-3.6717271990975e-05
-1.75234584567942e-05
-4.03567060017927e-05
-1.85841431831659e-05
-3.36566416470743e-05
-8.97829036590849e-06
-1.33954086117349e-05
-3.10320389144405e-05
-3.53211052889007e-05
-1.97639759471648e-05
-2.04465087975495e-05
-1.3592346316808e-05
-2.23949987052414e-05
-7.87724233923188e-06
-2.75601591375007e-05
-5.97860142790906e-06
-1.79375348341971e-05
4.98534172707854e-06
-2.23448046739127e-05
-1.48040933424389e-05
-2.67532978279324e-05
-1.02730591161679e-05
-1.32685215859722e-05
-2.52319604185162e-05
-2.07923633004478e-05
-2.59423526205311e-05
-2.66512142765125e-05
-2.89745557760571e-05
-2.75465909757506e-05
-1.71480207864358e-05
-4.15226647020986e-06
-7.08235326265759e-06
-2.50984563217741e-05
-3.73810341752653e-05
-2.05684479676443e-05
-1.86977894570693e-05
-3.06070578159568e-05
-2.19168129038476e-05
-3.61426661290637e-05
-5.64430147071437e-06
-3.84166246079783e-05
-2.62731261539231e-05
-2.69674158185863e-05
-2.69844787710053e-05
-2.47074663572392e-06
-4.22021158979393e-06
-2.52789831052907e-05
-2.44509855653268e-05
-2.11531457209614e-05
5.85160239218455e-07
-8.36606361799372e-06
-5.64729956219077e-06
-2.37365429439564e-05
-2.17199273158138e-05
-5.10327642877019e-06
-3.28961259815083e-05
-1.34193071309552e-05
-1.1114883080228e-05
-1.39431558517061e-05
-2.85769567490371e-05
-7.29852403586945e-06
-3.17417088028002e-05
-4.36492494897827e-05
-2.92076596138956e-05
-2.41612978596929e-05
-1.64225639821117e-05
-1.62424103705537e-05
-2.52458123848424e-05
-2.05970887074268e-05
7.07543700754451e-07
-1.02113047481236e-05
-2.60752360793081e-05
-1.54940370565653e-05
-1.54395563255622e-05
-2.38430525826751e-05
-7.80940772346255e-06
-3.58160674184354e-05
-2.30757994858473e-05
-8.99930155052353e-06
-1.19959454144636e-05
-2.92053056140638e-05
-1.71506396036172e-05
-3.56336428906655e-05
-1.13925494021801e-05
-2.50464209818666e-05
-3.41782564705724e-05
-2.57290181463701e-05
-1.6175108286961e-05
-3.98416370148327e-05
-3.63011939808746e-05
-4.09183871202685e-05
-2.21245218725054e-05
1.09165888754929e-05
-1.95662727761307e-05
-3.39717656686979e-06
-3.42340035432368e-05
-1.68522537173349e-05
-3.88935929730792e-05
-8.01204183405173e-06
-2.86321371604498e-05
-3.59375759092709e-05
-3.46473204916651e-05
-2.79407488499232e-05
-3.52399100371674e-05
-2.14268965933783e-05
-1.8762082024816e-05
-5.39114719326634e-05
-1.36402113876841e-05
-3.94146602192485e-05
-3.27978839558131e-05
-3.03406671474676e-05
-3.64594140088667e-05
-1.51749872975531e-05
-3.05734995271164e-05
1.3160888707387e-06
-2.36238227125202e-06
-1.64260590317256e-05
-5.86808677562157e-06
-2.37358963538091e-05
-2.03558807228226e-05
-3.3403246843847e-05
-2.622078468201e-06
-7.37534197010788e-06
-2.65842346499711e-05
-1.66129867559196e-05
6.42888387405562e-06
2.56716241771158e-06
-2.11964329361906e-05
-1.38296520287082e-05
-2.91258288234667e-05
-1.38428119197725e-05
-2.21543032334182e-05
-3.12847779092231e-06
-1.63164969990749e-05
-2.07994776490141e-05
-1.8384060159798e-05
-1.65096030163278e-05
-1.94641699308027e-05
-3.52378128767818e-05
-1.32528623815733e-05
-1.99218079635499e-05
-2.21545169358984e-05
-2.10369126706959e-05
-2.87719368339416e-05
-2.21381126626193e-05
-4.02590770053857e-05
-3.00803096734938e-05
-2.03735553800109e-05
-6.55137919351879e-07
-5.45576882694778e-06
-1.70162774803198e-05
-3.13225748216292e-05
-1.98792325324032e-05
-1.61752373317377e-05
4.83476674137212e-06
-1.04381922038907e-05
-2.64409421791085e-05
-2.10777584322969e-05
-1.01988273642172e-05
-7.5346468358242e-06
-1.07057668605793e-05
-9.05387171619255e-06
-3.54239999438294e-05
-1.25439915133505e-05
-4.04966143534843e-05
-1.5077101450979e-05
-2.36054092491242e-05
-3.53576842628544e-05
-1.42855717361976e-05
-1.78795345763438e-05
-2.42841234972811e-05
-4.49075143048379e-05
-1.36889126046874e-05
-1.23116131367988e-05
-2.24506142464476e-05
-1.25604059162829e-05
-1.36983209453989e-05
-4.43120435056574e-05
-1.35383079510569e-05
-2.17675155712633e-05
-2.64617357165733e-05
-1.07068392633642e-05
-2.58486359426863e-07
-1.62010166079905e-05
-1.28627522426166e-05
-3.29228355467859e-05
-2.95117962065347e-05
-2.47269690197777e-05
-1.36683911710702e-05
-1.75354924557452e-05
-2.21605031136416e-05
-2.73528103696998e-05
-2.05569426575522e-05
-2.37375190611655e-05
3.01110406206789e-06
-2.31425320424196e-05
-2.17704747295611e-05
-3.50679436071676e-05
-1.89108605989553e-05
-1.01494314895617e-05
-1.98355150864058e-05
-2.12493182130166e-05
-1.75649209585001e-05
-3.02611120069678e-05
-3.5138259490858e-05
-1.59818969637688e-05
-2.14911231343657e-05
-3.67615862079393e-05
-1.41338068301952e-05
-2.63572412429119e-05
-1.54475740385447e-05
-1.69703838870722e-05
-3.52529841743577e-05
-2.77760209015839e-06
-1.83098215576779e-05
-2.15144105877348e-05
-1.9479146807376e-05
-1.04033129612667e-05
-1.97304586198608e-05
-2.7259134815858e-05
-1.13164247620114e-05
-3.21288659603441e-05
-9.44805412970587e-07
3.47651697921703e-06
-2.25123435158223e-05
-2.05709805318309e-05
-3.07891894833396e-05
-2.76583494791203e-05
-9.30104764560063e-06
-2.36937532822805e-05
-3.1843684389953e-05
4.35047071758738e-06
-2.21552377706522e-05
-6.18215558250117e-06
-2.76728270681786e-05
-1.36010711870743e-05
-3.59129351261289e-05
-6.48571469075853e-06
-1.67523993340607e-05
-1.22095646872234e-05
-2.2665695924759e-05
-3.11677212933668e-05
-2.21302734890904e-05
-1.00229670920164e-05
-2.12330603798083e-05
-2.48287360950266e-05
-2.25670535251404e-05
-1.91462967729379e-05
-2.00018386233836e-05
-2.4524424551817e-06
-1.51669589508913e-05
-1.48528228477125e-05
-1.64512207895025e-05
-2.34508799964277e-05
-5.81003163469064e-06
-1.77467767530431e-05
-2.3810940774006e-05
-1.76442369359461e-05
-2.90966717646281e-05
-2.27964516283761e-05
-6.53288351213803e-06
-3.3454782647287e-05
-4.55579096236955e-05
-3.74238266710511e-05
-2.51258425610215e-05
-1.79062493680234e-05
-2.13597463547315e-05
-3.56527202807438e-05
-3.25837548766324e-05
-1.85668783198914e-05
-2.00126389798129e-05
-4.44399784110568e-06
-1.15262815305045e-05
-1.53281637192032e-05
-2.50435150252738e-05
-1.74634938752528e-05
-2.84959407890668e-05
-1.44891805613162e-05
-3.23993204042607e-05
-3.31389304557228e-06
-1.56347825906015e-05
-2.66794572922337e-05
-3.40588498384023e-05
6.31867884113147e-07
-3.81057131465253e-06
-9.97700836745939e-06
-6.76363098844576e-06
7.83384176511166e-06
-2.32934383405921e-05
-1.57380560679151e-05
-4.95163980510738e-05
-7.87787554053845e-06
4.64619192571546e-06
-2.98002949708243e-05
-1.97876629794563e-05
-2.49105756929323e-05
-1.64548678609064e-05
-1.86372319988396e-05
-3.12559380713792e-05
-2.08803545266847e-05
-2.90896301840978e-05
-3.69363258113299e-05
-2.37384087457264e-05
-1.25963997963908e-05
-3.640601098375e-05
-3.94855768429089e-05
-2.42164960386548e-05
1.41649130648911e-06
-3.92301532654113e-06
-2.96427186074672e-06
-3.56380726428257e-05
-3.06251344820454e-05
-2.56269789895074e-05
-2.01984259085374e-05
-1.70089268496215e-06
-1.34896806937387e-05
-5.10087054674978e-05
-1.54826791790324e-05
-2.44404016657031e-05
-1.32620605565787e-05
-3.84833755377337e-05
-1.5406330337932e-05
-3.4351799392129e-05
-4.86035450563983e-06
-1.1044666647605e-05
-1.40099521822148e-05
-1.05830469187205e-05
-1.94845294017453e-05
-1.24884150990538e-05
-7.40383871520032e-06
-1.74076764980864e-05
-2.99263923386267e-05
-3.69069217755598e-05
-3.55865100977747e-05
-1.01811083171116e-05
-1.5931514802571e-05
-3.86069675339844e-05
-2.10244642829026e-05
-1.12054531487156e-05
-2.54518476242823e-05
-4.53771578527021e-05
-3.35208071320838e-05
-1.88536734543774e-05
-9.77824318609745e-06
-3.62488276801874e-05
-1.57417202525121e-05
-2.6671209270538e-05
-1.89873657826512e-05
-1.0796896815333e-06
-3.96252292062056e-05
-5.29664915633723e-06
-3.35471769619316e-05
-4.9009076802896e-05
-2.13279791446088e-05
-2.86017850269902e-05
-4.81391496201278e-05
-2.51580178849422e-05
-3.30008451389946e-05
-1.48197890468475e-06
-1.06915498981778e-05
-2.20732068742878e-05
-1.57453387106868e-05
-3.45496806918612e-05
-1.47110924414759e-05
-1.39326773164344e-05
-5.80590190236234e-06
-3.95325736164426e-05
-1.12608418913435e-05
-1.01630955378266e-05
-1.33187725681505e-05
-2.72232546489981e-05
2.56954665199714e-06
-2.14428391397455e-05
4.7904979870961e-06
-2.82713221972791e-05
-2.59390187559916e-05
-4.27746233887564e-05
-4.85196197724886e-05
-1.77950543327659e-05
-2.10608727312382e-05
-3.40944933668422e-05
-3.68118607008626e-06
1.5452517099951e-05
-2.22522925233658e-05
-1.32528355383213e-05
-2.44886509134695e-05
-2.63610418721402e-05
-3.47173364927836e-05
-2.72788803248021e-05
-4.14244622817843e-05
-9.45863619153102e-06
-3.24516865666394e-05
-1.09732874603339e-05
-2.8318285335979e-05
-1.77407391885598e-05
-4.02208270263898e-05
-2.76381628266918e-05
-4.66893733144044e-05
1.16214426097517e-06
-2.60208199392565e-05
-2.36526281723624e-05
-1.90386846563086e-05
-1.27779638237707e-05
-1.62855257135601e-05
-1.65876429166666e-05
-1.78644204839962e-05
-2.67254381625856e-05
-3.22015683285582e-05
-1.93897429465821e-05
-1.8032927002253e-05
-1.25729927680997e-05
-3.20850696539526e-05
-1.94375706927733e-05
2.97776242943568e-07
-1.31991987188065e-05
-5.3355204837499e-06
-1.44100647974574e-05
-7.13049778967826e-06
-3.25398729462547e-05
-2.06650502331722e-05
-7.20508116087457e-06
-3.29825608373738e-05
-1.57034214001223e-05
-1.51701229016803e-05
4.05521735849648e-06
-1.35098877066132e-05
-3.18942100007718e-05
-1.74359323764141e-05
-2.59385952287874e-05
-2.94790943815393e-05
-3.30157973054826e-05
-4.86976042695589e-05
-2.36254456965174e-05
-3.4969115290041e-05
-2.86376067457027e-05
-2.27362074414636e-05
-2.87828952132239e-05
-8.86339219193127e-06
-3.22453963342884e-05
-4.37483772668564e-05
-8.86529749547844e-06
-2.70836860763524e-05
-1.81276476506084e-05
-2.01178132272575e-05
-2.10728464989186e-05
-2.81293401319005e-05
-7.88128450998304e-06
-4.765762619505e-06
-1.44455400344614e-05
-2.76779990950547e-05
-2.04085678509923e-05
-1.16586469575015e-05
-2.92435027306043e-05
-2.54892855873327e-05
-5.41504838066727e-06
-2.92543036681787e-05
-2.61435722202491e-05
-1.36820487516768e-05
4.48990087607224e-06
-4.75805472025141e-05
-8.94464736109559e-06
3.89287326521297e-06
-2.06100668368011e-05
-1.06541755197894e-05
-3.12961955574431e-05
-1.50611580809567e-05
-1.58271147881414e-05
-4.74926385849662e-05
-2.98994865684591e-05
-2.64472264712103e-05
4.33392871687994e-06
-1.83114915058236e-05
-1.17496551450465e-05
-8.88433443074413e-06
-2.27311941636058e-05
-1.94106588062285e-05
-1.53779619917728e-05
-2.26671287520318e-05
-2.07728680738979e-05
-1.24373920439123e-05
2.41158101284883e-06
-2.84225562288065e-05
-2.9325939536551e-05
-4.688350946529e-05
-5.28356322087686e-06
-2.49429630944906e-05
-2.85791361721156e-05
-1.7635335142549e-05
-4.16278281667365e-05
-5.53639182677675e-06
-2.54006329435439e-05
-1.32248010020945e-05
-2.58473236988111e-05
-1.40741911995162e-05
-1.48187874928513e-05
-2.02536525270777e-05
-8.71146588653465e-06
-1.71074484422156e-05
-1.64030769934248e-05
-3.11389848940105e-05
-3.73333773011306e-05
-2.39496981253168e-05
-4.49634046752722e-05
-2.57175548424498e-05
-2.08782157124912e-05
-9.68508645348566e-06
-3.47682274843386e-05
-3.83462066666108e-05
-4.63762161405527e-05
-3.30551071718619e-05
-1.46776597930793e-05
-1.7126061915137e-05
-9.26277057471351e-06
9.30294183216595e-06
-1.70238317487611e-05
-3.79433067582896e-06
-1.16665333792166e-05
-1.73369977457631e-05
-5.41057478579743e-05
-1.79312055305865e-05
-1.36245623308569e-05
-4.19885063368444e-05
-1.94036662720776e-05
-2.23932356934261e-05
-1.64910666355661e-05
-1.83910799025844e-05
-3.47774006128214e-05
-1.46914731375873e-05
-1.79725988333663e-05
-2.11395795481493e-05
-2.41962511493948e-05
-1.92162595616198e-05
-3.57463267655836e-05
-2.06910578921838e-05
-1.2567274789036e-05
-4.16165755195398e-05
-1.42022541375428e-05
-2.02918703342737e-05
8.33465537996557e-06
-2.62305278623397e-05
-2.76063172057529e-05
-1.52819772331648e-05
1.54745996449212e-06
-2.22436124787518e-05
-1.83157144662315e-05
-1.46967996484784e-05
-1.02479491592009e-05
-9.89961554520923e-06
2.48838921557965e-06
-3.69654231635493e-05
-2.34835586362538e-05
-5.59303752817647e-07
-2.51157453307363e-05
-1.88522635809251e-05
-1.62302641148575e-05
-2.74109840413206e-05
-3.15745256963486e-05
-1.19737295208314e-05
-1.48866253361229e-05
-1.67258619762248e-06
-2.71488257833777e-05
-1.21869694885995e-05
-2.88401021023291e-05
-1.42472085789978e-05
-2.93344143636146e-05
-3.24652566493297e-05
4.43214965305584e-06
-4.79232591688674e-06
-2.03276297961535e-05
-4.08172922454677e-05
4.87229666437461e-06
-2.82339628823735e-06
-1.35941440532893e-05
-3.83753684525357e-06
6.19116600944257e-06
-1.19473214565815e-05
-3.50956382892456e-05
-2.0545889835454e-05
-1.50212124807048e-05
-2.2531580467109e-05
-3.02258939523583e-05
-3.27367810128817e-05
-1.64892228702812e-05
-3.778894042795e-05
-2.70700667743691e-05
-2.35992216424167e-05
-2.8219894571582e-05
-2.56391555047387e-05
-2.18142567339725e-05
-3.61654367012236e-05
-3.87059649858428e-05
-8.95325060944252e-06
-1.00290979867493e-05
-1.92240509807569e-05
-1.01814016017925e-05
-1.2146722957519e-05
-1.07439119330297e-05
-1.87933182490855e-05
-2.31980735753199e-05
-3.12507250880183e-05
-3.96739286792236e-05
-2.62502153384471e-05
-3.40562287867108e-05
-1.02580710046781e-05
-2.25908517882317e-05
-2.15149394014764e-05
-2.70255185116179e-05
-4.98192615645542e-05
-2.04006935141631e-05
-2.57468134725374e-05
-1.70364028092007e-05
5.44804692666578e-06
-2.39017028352491e-05
-3.5393476758518e-06
-1.19545507530505e-05
-1.17521114551302e-05
3.24731819494324e-06
1.44103630319427e-06
-2.31718205378475e-05
-2.34692912201808e-05
-2.4521037187473e-05
-1.57054327718889e-05
-8.41618629111982e-06
-2.73529158516138e-05
-2.32838522019236e-05
-5.96308777621701e-06
-4.24937618439137e-05
-1.53636750627975e-05
-1.33032348430026e-05
-9.31432255616949e-06
-5.42088158271098e-06
2.54714178097376e-06
-2.14000978882768e-05
-1.96174638681108e-05
-8.60769943959204e-07
-4.72252899027581e-05
-3.22125373323387e-05
-4.77514017355027e-06
-3.67167765017447e-06
-3.32260778177696e-05
-3.16814821874211e-05
-1.27135424311542e-05
-3.68393948796642e-05
-2.66116464286233e-05
-5.21745311231815e-06
-2.20384326449499e-05
-2.43955441156629e-05
-4.04156125311391e-05
-4.0452272355625e-05
-1.75363393198522e-05
1.02327796823169e-05
-2.98473543577612e-05
-2.60117577463924e-05
-2.62189817148663e-05
-1.7517289204529e-05
-2.40914444100867e-05
-2.68523120130063e-05
-1.18180324712008e-05
-1.10905776233286e-05
-3.92300590185902e-05
-2.08743994149215e-05
-1.54724408957292e-05
-2.27594755623626e-05
-4.2221959129518e-05
-2.03019775080646e-05
-2.40341165374011e-05
-3.47852796908665e-05
-3.26798264727367e-05
-3.87257188681705e-05
-1.76851067793912e-05
-7.55443120261765e-06
-1.64922674123826e-05
-2.16463748760103e-05
-2.64285037759431e-05
-2.94256127428714e-05
-1.76887644628167e-05
-2.58190079465986e-05
-1.77748421365222e-05
-3.18246137426263e-05
2.64274584835002e-07
-1.8000381920151e-05
-1.46438453768058e-05
-1.0118937947226e-05
-2.14123268767445e-05
-7.48258446162688e-06
-2.4334680583114e-05
-3.69244164972289e-05
-4.64264508089739e-06
-2.51258331328573e-05
1.28859480630135e-06
-2.45182096030793e-05
-2.9861554508791e-05
-6.60640941983089e-06
-3.64107285418341e-05
-2.17548078633544e-05
-1.35988060229366e-05
-2.81492371393427e-05
-3.52959164504224e-05
-1.35162714004099e-05
-2.37995075667877e-05
-1.4964362973201e-05
-1.35754461539796e-05
-2.48435983040998e-05
-1.84276665063662e-05
-1.22204424272514e-05
-2.00062269568423e-05
-1.21353332081021e-05
-1.55933317443456e-05
-2.06908726791882e-05
-6.38137636280421e-08
-3.35188516151913e-05
-4.08235036567283e-05
-1.36517880107837e-05
-2.15523861683277e-05
-2.02848582283708e-05
-1.62679837757438e-05
-6.76922599150106e-06
-9.66958957562727e-06
-9.57776669067573e-06
-1.36496040188057e-05
-3.16741271475989e-05
-5.12104444849779e-06
-2.48091023198095e-08
-2.81958335427245e-05
-2.5324547015771e-05
-3.00178836398693e-05
-3.46822898903704e-05
-7.4828589972917e-06
-2.29227626756525e-05
-3.71458879088269e-05
-2.98376750770721e-05
-1.47532715804834e-05
-1.3265734720567e-05
-2.81390591168736e-05
-1.74153577058704e-05
-2.41761111190788e-05
-1.07698512375815e-05
-8.1661036569914e-06
-4.13434600288594e-05
-1.90754757130204e-05
-1.03078774338175e-05
-4.87822149518498e-06
-1.89561037244175e-05
-1.556734667106e-05
-1.09876115725575e-05
-5.02326271274983e-06
-2.69582198391522e-05
-1.65058162760622e-05
-6.8643509047678e-06
-2.08404971167969e-05
-4.49930730076428e-05
-3.8164340817694e-05
-1.21594492813801e-05
-1.44270102188626e-05
-3.69555607714006e-05
-1.10357409259544e-05
-1.97494735224671e-05
-2.58210957009045e-05
-1.56301960985408e-05
-6.50837982803489e-06
-1.36504899991946e-05
-2.16051041480268e-05
-3.07658695100701e-05
4.01954430474312e-06
-4.38229580642769e-06
-1.82310124953758e-05
-1.94712145850879e-05
1.19850855004335e-05
-2.72642459700156e-05
-6.17687372562841e-06
-3.51488567660882e-05
-2.53283529582891e-05
1.92217511338024e-06
-6.40334418415992e-06
-8.00919454791806e-06
2.99803421325286e-06
-2.10450386188879e-05
-4.82619754126737e-06
-2.14638191957155e-05
-1.708307171305e-05
-3.65598722081852e-05
-2.45920379744542e-06
-2.17309592911209e-05
-2.59486118894538e-05
3.3372519714345e-06
-3.81190131425887e-05
6.15412986926038e-06
-5.33440854657615e-06
-6.61513887928113e-06
6.50842441555754e-06
-3.38605306205803e-05
9.41437327567643e-07
-2.29212906326872e-05
-1.90114650294879e-05
-1.49919927676992e-05
-1.10020500836499e-05
-2.42063656233977e-05
-2.92728924874485e-05
-3.33828408530152e-05
-3.51044202271429e-05
-1.65943317342078e-05
-3.54906026566531e-05
-1.18442242396483e-05
1.6945586824212e-05
-1.15566803927683e-05
-1.60213609961652e-05
-2.66760745876747e-05
-4.35434004375824e-05
-2.16559201705138e-05
-1.8361609927849e-05
-3.11871515226928e-05
-2.54284397131987e-05
-2.89295650451113e-05
-1.89668985610901e-05
-4.08554018276695e-06
-4.08667111995078e-06
-1.14184472923495e-05
-1.96994188648938e-05
-3.61208454740285e-05
-4.7335508375423e-06
-2.67571541186738e-05
-1.95276375959771e-05
-2.31129483040347e-05
-1.81006390597736e-05
-3.10899971710218e-06
-1.46121401031794e-05
-6.58442335969945e-06
-1.11318210187719e-05
-3.12623034133462e-05
-1.21125508926169e-05
-3.29112196866682e-05
-4.63703769642685e-06
-1.27974882778303e-05
2.51919647657709e-06
-3.11045651351096e-05
-2.13667795228505e-05
-3.07004437669317e-05
-1.75893192702891e-05
-1.74940771425837e-05
-2.68280024624569e-05
-2.46533496903569e-05
-4.24730525635318e-05
-9.37164942818695e-06
-5.4274667460768e-05
-1.6277338977049e-05
-3.36327646502013e-05
-2.85101344484049e-05
5.48742260129203e-06
-1.63115028794857e-05
-1.75215055436651e-05
-1.17892347002252e-05
-3.87775204490617e-06
-3.91417974394387e-05
-1.40336116455463e-05
-1.53098346804855e-05
-2.12716992641664e-05
3.3008199831537e-06
-5.88878330499728e-06
-7.27927458589537e-07
4.37720266047595e-06
-2.09904951375841e-05
-1.52345779503627e-05
-3.77061363584952e-07
-3.7014451867887e-05
-2.20030443138375e-05
-2.49159501228304e-05
-9.72846976950788e-06
-2.24586023607751e-05
-2.61414617345528e-05
-2.10879454631061e-05
-2.31869403311839e-05
-9.87426326845665e-06
-1.72229851798363e-05
-3.0170537766701e-05
-2.9703357059585e-05
-2.71311527164573e-05
-3.06191640647211e-05
-4.50021212851131e-05
-3.00281426230271e-05
-3.16532894613491e-05
-1.98307852809743e-05
-2.75677313167485e-05
-7.73872138084553e-06
-2.3141321558476e-06
1.55175830652281e-05
-1.64806608522964e-05
-2.84561511617735e-05
-4.10612323180253e-06
-9.05434257224563e-06
-1.32196928528746e-05
-4.56135718514676e-05
-1.87319137363453e-05
-2.63312804029571e-05
-7.26341566472728e-06
-3.18245494486258e-05
-1.66588515898576e-05
-2.65750584834179e-05
-3.2646138810642e-05
-3.73517637918415e-05
-3.20652845246842e-05
-1.69666974149432e-05
-1.45464382065826e-05
-4.14198912106926e-06
-5.20433138385893e-06
-3.62649898202293e-05
-1.66611189628643e-05
-3.56620193548708e-05
-2.85168802380098e-05
-6.72406591287158e-06
-1.02063286974583e-05
1.40597714876058e-05
-3.36903976783371e-06
-1.26552061897269e-05
-2.31567087100255e-06
-1.75524216100126e-05
-1.58509829831706e-05
-9.84810721463026e-06
-2.92766511047043e-05
-2.77910980538954e-05
-3.32357806263532e-05
-3.29939831537457e-05
-2.10197235968073e-05
-3.15249875579176e-05
-2.77177718247115e-05
-2.6795991071705e-05
-3.46019832252964e-05
-1.30134528846711e-05
-2.52725209933736e-05
-1.6756485204899e-05
-1.51646020838127e-05
-1.61263274746832e-05
-2.58819550940057e-05
-7.68511973332681e-06
-2.14709177704006e-05
-1.73898124450473e-05
-3.334934559582e-05
-1.48499957916131e-05
-3.50455649422235e-05
-8.47628517870312e-06
-1.97835438511607e-05
-3.11583728024893e-05
-1.53695399601712e-06
-2.82663042601998e-05
-1.39434904754243e-05
-6.22086639582813e-06
-3.11731176812165e-05
-2.11401133375655e-05
-2.51786069047288e-05
-3.81528815939304e-05
-7.3943889399673e-06
-6.91135165736291e-06
-3.37295323315443e-05
-4.1943401997714e-05
-3.03595757744225e-05
-1.63102843835609e-05
-3.32265979487481e-05
-4.82455952325917e-06
-2.03966939394879e-05
-2.28781042223148e-05
-2.12296832282851e-05
-2.58491929764728e-05
3.2831366895821e-06
-3.65670993511761e-05
-2.15969507122071e-05
2.98504518230967e-06
-1.75294511690733e-05
-1.58082215265073e-05
-6.51717877243496e-06
-8.39672584729448e-06
-2.56546812556937e-05
-2.78677556025149e-06
-1.51799304534226e-05
-3.22087153370631e-05
-2.08656623620888e-05
-2.45062212175215e-05
-3.75401656616682e-05
-1.82629697406736e-05
-3.01309610668428e-05
-2.79211575470228e-05
-1.68091864068067e-05
-2.39794523847728e-05
-8.32386157923309e-06
-2.71757316570346e-05
-2.17688241244479e-05
3.74115374049703e-06
-8.4925120101901e-06
5.36363876205818e-06
-8.5475236996656e-06
-2.19817317087222e-05
-2.98239927172483e-06
-2.00060702722295e-05
-2.25733966757034e-06
-1.51672882401057e-06
-3.30859352740409e-05
-2.6832944305445e-05
-3.92902377284672e-05
-2.67740497766109e-05
-1.8497780348259e-05
-3.34879827752366e-05
-8.83905441349814e-06
-3.9610532125956e-05
-2.2777464670469e-05
-3.10549684499139e-05
-3.98217371359429e-06
-3.33619616843541e-05
-1.68849305517202e-05
-2.45267920786713e-05
-4.03017680991367e-05
-1.55989575799763e-05
-1.56382390300744e-05
-4.46406883549507e-05
-8.20592287416426e-06
-9.02523405500003e-06
1.38522999475378e-05
-1.09431708015397e-05
-3.26639451589857e-06
-1.94900169397068e-06
-3.5335527932388e-05
-3.01746798182771e-06
-3.02404285685559e-06
-1.69206744075903e-05
-3.55674236177593e-05
-1.10129760081141e-05
-2.18559488137878e-06
-3.60001980683523e-05
-1.89914781729624e-05
-2.62122750663147e-05
-2.07209893815944e-05
-2.09753404139762e-05
-1.96447870560404e-05
-3.82377030799199e-05
-2.12782568625527e-05
-3.25956650904134e-05
-1.97150235297361e-05
-1.96643316758901e-05
-1.73124601834341e-05
-2.79535278025507e-05
-8.09736304614935e-06
-1.58241905526532e-05
-1.04531402978509e-05
-1.23170012160036e-05
-2.54826653124194e-05
-1.30315366719589e-06
3.24878393014972e-06
-2.13516185225016e-05
-2.41916512886946e-05
-7.87614001783361e-07
-3.6027687986776e-05
-2.52920110959417e-05
-2.37283385185735e-05
-9.32236034498257e-06
-4.35007416237381e-05
-1.35416178677682e-05
-1.54025893969194e-05
-3.92463804245353e-05
-4.8557103310518e-05
-2.13448447118371e-05
-3.26342742035158e-05
-1.13483889941611e-05
-4.5709961909737e-06
-3.17567010038729e-05
-4.67093287428767e-05
-3.74833878114359e-05
-1.3172402800098e-05
-3.71529854118518e-05
-3.02170014183948e-05
-2.31739431788926e-05
8.68196542980719e-06
-2.30728118916725e-05
-1.6887394320757e-05
8.48713667826782e-06
-2.97807912491454e-05
-1.46696286770231e-05
-2.39845393456918e-05
-1.95295035177316e-05
-4.27851948255203e-05
-1.69319934614204e-05
-1.73468940349489e-05
-3.2464241994308e-05
-1.20635911891705e-05
-4.09668488304906e-05
-1.21209803856616e-05
-1.10364402876683e-05
-1.54951748674703e-05
-2.04804537015235e-05
-2.5960183838014e-05
-5.13517464396978e-06
-3.96019475370981e-06
-7.0986620984533e-06
-2.22647901058372e-05
-6.3856610098677e-06
-2.63862770965638e-06
-1.20535222988023e-05
-1.81889677171723e-05
-1.22855478678986e-05
-1.11222694749064e-05
2.33321292497997e-06
3.10001077720228e-06
-2.07990898267692e-05
-2.17610538586908e-05
-2.2315019581121e-05
-4.3548352116879e-05
-2.47229635832537e-05
-1.92356150073096e-05
-3.12061453559611e-05
-5.19940089856011e-07
-4.66561086747036e-05
-2.9353774197387e-05
-1.67992024012289e-05
-1.83822399478011e-05
-1.67959926893115e-05
-2.03480128275247e-05
-1.07239887422677e-05
-1.66704370756596e-05
-1.24956289607054e-05
-1.81374482915893e-05
-1.58719418581867e-05
-1.01557561673969e-05
-2.26907349756571e-05
-5.85779260649343e-06
-2.30989416784132e-05
-2.20399050326117e-05
-7.78035258356363e-06
-1.77944077360543e-05
-3.21754412898856e-06
-3.12568683512755e-06
-3.78694537224143e-05
-1.85740859473087e-05
-2.64388858973557e-05
-3.50063292741814e-05
-2.26571432580331e-05
-1.92561517903158e-05
-5.49461503972951e-05
-2.79496109882801e-05
-2.62559221646487e-05
-5.49849452496988e-05
-2.24360171836532e-05
-2.5252987577271e-06
-2.94116226024045e-05
-4.03953247769765e-05
-2.46795247223388e-05
-8.08321643270472e-06
-2.05757758885881e-05
1.27884685268648e-05
-2.58684418317112e-05
-3.94263718043792e-05
1.28154023298193e-05
-8.57691291550504e-06
-7.01304033700395e-06
-2.58409657787002e-05
-1.01897457871183e-05
-1.80072064785484e-05
-2.38854935513702e-05
-3.68188690659211e-05
-1.69105349962735e-05
-4.39483554456005e-05
-4.72566753399367e-05
-1.38369050479187e-05
-2.44393283503939e-05
-2.43766766459786e-05
-1.3897481227671e-05
-4.83675385222436e-05
1.56077047005067e-05
-7.3393162394716e-06
-2.92384153027583e-05
-2.20355733751591e-05
-4.78257727010327e-05
-8.22752462428066e-06
-6.78823847065322e-06
-3.7372450121327e-05
-1.65773923520926e-05
-4.19077044582236e-05
-1.42236911736555e-05
-9.68793340873253e-06
-6.72223293572872e-06
-1.60312190651644e-05
-2.16177696279173e-06
-3.70552756465506e-05
-3.09343209397917e-05
-1.63658924895295e-05
-3.03555952514523e-05
-1.01451881658271e-05
-3.79228299150993e-05
-5.59070231149587e-06
-7.24774399304538e-06
-1.88444239702798e-05
-1.320687827509e-05
-2.89229854531538e-05
-2.37669536466431e-06
-3.60729998347629e-05
-1.90035910347166e-05
-4.29081471192508e-05
-2.10663482746491e-05
-1.80083003325646e-05
-5.52544062706232e-06
-2.17229560732624e-07
-2.41544752971363e-05
-2.20090956805932e-05
-3.11571289615746e-05
-1.84785942866722e-05
-1.76126169170196e-05
-1.31149982840998e-05
-3.64626355994003e-05
-4.56407071709438e-05
-3.22705896353749e-05
-4.42243480970245e-05
-3.21286110285374e-05
-2.39775003675691e-05
-1.56827419174284e-05
-1.73250328157488e-05
-1.72037354412384e-05
-1.41828044908927e-05
-3.43501002047001e-05
-1.81739734516722e-05
-4.57565005992598e-06
-2.9066559871041e-05
-9.7383111047082e-06
-5.31450695439864e-06
2.40163772922555e-07
-2.17916580570311e-05
-1.96241305029796e-05
-2.08196177268991e-05
-1.47649541802701e-05
-2.1728206352369e-05
-4.00714334530825e-05
-2.61762958720784e-05
-2.80734816680898e-05
-2.90522715373086e-05
-3.22104874979963e-05
-4.40548142802893e-05
-3.91438997646464e-05
-1.6517267208277e-05
-1.97530114378052e-05
-1.84611150825905e-05
-6.51070040527305e-06
-2.24231570218098e-05
-3.42812626810313e-05
-1.40022041394367e-05
-1.37188333478076e-05
7.82959817991456e-06
-3.66380304471495e-06
-2.28532191216613e-05
-1.03553249848831e-05
-4.56559348657809e-05
-1.56514829540214e-05
-1.60178341850211e-05
-1.96438618599101e-05
-3.19427894428243e-05
6.50939939550465e-06
-2.93440778898475e-05
-3.15532368689454e-05
-3.8354276486539e-05
-3.49002636873252e-05
-1.01099684348062e-05
-3.18216461145216e-05
-1.96379971818163e-05
-2.68734155912851e-05
-8.22392040601179e-06
-2.33558516544682e-05
-3.55775823062135e-05
-2.13854619170683e-05
-3.69937305668334e-05
-1.95441747108887e-05
-1.61026124455008e-05
-6.29536048226707e-06
-2.49050224314814e-05
-1.66706853638924e-05
-2.02798954058707e-05
-3.38042816827914e-05
-1.68308424791902e-05
-2.21198009972417e-05
-2.45240702902159e-05
-1.39842997384578e-05
-1.90625489647495e-05
-2.05657667661242e-05
-2.01170834799278e-05
-1.97423693753712e-05
-3.30093258890131e-05
-5.15969604478423e-05
-1.98043449668459e-05
-5.47272429145755e-05
-2.10805732963378e-05
-9.04225531235764e-06
-3.32383044606338e-05
-1.43127043855369e-05
-3.99977321801927e-05
-2.80629419453753e-05
-3.36926412707978e-05
-3.08126432457104e-05
-6.64420581472801e-06
-1.69539044191189e-05
-5.52859438663337e-06
-2.85811328419871e-05
-4.86223231285016e-06
-3.12943051797673e-05
-1.2741454810616e-05
5.39880665287144e-07
-3.35408758133707e-05
-1.02765437137903e-05
-3.24575080574484e-05
-1.88281297203543e-05
-2.77692889707447e-05
-3.20807283514106e-05
-2.29904175599121e-06
-2.51806041450516e-05
-1.90034432006508e-05
-3.27279189297109e-05
-3.63832416307231e-05
5.87944804758937e-06
-2.43512879236672e-05
-1.55561926377355e-05
-3.01320710410818e-05
-3.50252927331318e-05
-3.63282518891863e-05
-2.67084261792434e-05
-1.19160899933437e-05
-1.3090850094138e-05
-7.01968399399977e-06
-2.13059385726922e-05
-2.31745816815365e-05
-4.10294381921577e-05
-1.77452032661283e-05
-1.31461423205839e-05
-1.39264629733494e-05
-1.48098682781012e-05
-1.21703286382402e-05
-8.81348471725696e-06
-3.12879750889548e-05
-2.06040084269208e-05
-4.13303886224638e-05
-3.31351134135074e-05
-3.34119840310318e-05
-1.58740465268826e-05
-1.63292398227567e-05
-3.99493829356445e-06
-2.46129025260581e-05
-2.69237287946788e-06
-1.86662154268773e-05
-3.76829246795493e-05
-1.97123663117701e-05
-2.73129858898716e-05
-5.96436020484511e-07
-3.01553720448508e-05
-2.99203483395335e-05
-3.35989945595247e-05
-1.5524181711979e-05
-2.04094006558846e-05
4.46044067788285e-06
-4.77903740076745e-06
-7.88207102703394e-06
-3.18072256042888e-06
-4.19619494435791e-05
-2.2176494839396e-05
-4.65998457105158e-05
-5.08286408531648e-06
-3.093411602235e-05
-1.07375942349524e-05
-5.64569630681636e-05
-7.94448827641884e-06
-1.21216287258055e-05
-3.25279880818741e-05
-1.31105989029478e-05
-1.0107415376877e-06
-2.16959458977595e-05
-2.64893898361739e-05
-3.57189031446138e-05
-1.62688238946367e-05
-1.31069356756169e-05
-2.50526167305634e-05
-2.48509579346774e-05
-1.64790913542677e-05
-4.03668596422076e-05
-3.1945389624943e-05
-1.17961860271538e-05
-1.73627197537931e-05
-3.76330841025621e-05
-2.68846755524873e-05
-3.00208090818762e-05
-3.3539685656548e-05
-2.79899222368204e-05
-7.12825809138956e-06
-8.31409125287612e-06
-1.64745282146924e-05
-2.34979369808002e-05
7.90227774235247e-06
-3.0162456952653e-05
-2.83231351072738e-05
-3.24789230561445e-05
-1.78048298563561e-05
-2.08548957213697e-05
-2.03505922531706e-05
-1.65931697330677e-05
-1.51605065859313e-05
-3.26824222854876e-06
-3.22070372267407e-05
-2.48684248558669e-05
-1.6268531550511e-05
-2.69145665917229e-05
-4.43620338714812e-05
-8.16530054400982e-06
-1.63388041579953e-05
6.99845786184009e-06
-2.03566910874112e-05
-2.58054519862755e-05
-1.28712455154407e-05
-3.08257880140021e-05
-2.62858379785384e-05
-3.93571308619137e-06
-8.21038737849177e-06
-5.32662120291684e-06
1.10351819179997e-05
-1.84396447730387e-05
-1.3361077580228e-05
-2.92879761386723e-05
-8.97087389000733e-06
-1.63851968713478e-05
-1.74212723941014e-05
-2.06357973316652e-05
-2.62370318101995e-05
-4.04887200575023e-05
-6.42190654321466e-06
-1.05789357740542e-05
8.59116967995508e-06
-1.57197268287432e-05
-1.54289228366873e-05
-2.12013812091711e-05
-7.04692067026113e-06
-8.33579995478988e-06
-4.73468657429847e-05
-3.68083963973063e-05
-3.29529566652788e-05
-1.6513270147528e-05
-5.35507621857788e-06
-4.33268222222388e-05
-2.17947532534943e-05
-1.09863252707883e-05
-1.55433314687496e-05
-9.02622507697815e-06
-6.08272170008441e-06
-1.33950697191425e-05
-5.75299821897865e-06
-2.44999386558507e-05
-3.52488388577273e-06
-4.23266495714399e-05
9.60994629955917e-06
-1.26085189650064e-05
-2.62675865156376e-05
-1.94310270118236e-05
-1.71133701471383e-05
-4.48561441129447e-06
-4.29011676446673e-05
-1.35256667910336e-05
-3.37346939566838e-05
-2.47967220957574e-05
-9.6018269805192e-06
-2.8146761711542e-05
-2.49379769283859e-05
-7.40002551947157e-06
-2.98315570599813e-05
-3.49948924792462e-05
-4.01068877420257e-05
-1.88574344209731e-05
-7.22001271850075e-06
-3.00175169677184e-05
-1.21482118567987e-05
-1.78900847151689e-05
-3.11395694935474e-05
-2.06770547986615e-05
-1.8392626395444e-05
-1.32856317315568e-05
-3.47076818946268e-05
-4.21545556720287e-06
-1.34275085521301e-05
-2.88543483864566e-05
-1.57424621131818e-05
-1.97014128708767e-05
-2.63115775972433e-05
-1.51601529587257e-05
-5.6079730423626e-05
-4.16341685943451e-05
-4.54224333348449e-05
-8.73945922287226e-06
-2.47988785085852e-05
-2.76692030564089e-05
-2.67908069609339e-05
-2.50942018621421e-05
-9.76247856677862e-07
-6.68742972388531e-06
-2.81333043840583e-05
-4.41173518666639e-05
-1.15429672414081e-05
-2.16518151089402e-05
-1.29111568141385e-05
-1.48123868910644e-05
-2.07534108801779e-07
-1.71928206030142e-05
-3.15557450989689e-05
-3.28294710190326e-05
-2.62090183201293e-05
-2.17587947614576e-05
-2.02460606856634e-05
3.46353984029916e-06
-2.06260063159474e-05
-1.35261803837495e-05
-1.92903538453143e-05
-3.0122474473301e-05
-2.06294423096949e-05
-1.75724889770338e-05
-2.66146577947886e-05
-2.12180800615087e-05
-3.98748413038845e-05
-2.28661225641109e-05
-1.14351037620469e-05
-1.75685623427237e-05
-1.45359977084756e-05
-3.55593859308594e-05
-2.16308919517749e-05
-3.87728959572363e-05
-1.67057767750549e-05
-6.02913650115912e-06
-3.13361496135171e-05
-8.37003699301701e-06
-1.94131697723102e-05
-1.84707962087509e-05
-2.15407293231782e-05
-2.8202036491292e-05
-3.61199072382316e-05
-2.57037367370468e-05
-2.79692292128788e-05
-1.42661865473474e-05
-2.11208789835429e-05
-1.9946848424276e-05
-2.61779888134372e-05
-2.44248152563072e-05
-3.43770333524197e-05
-2.81812743619533e-05
-3.23212279399499e-05
-2.69142388332726e-05
-2.85801648455839e-05
-2.6014516894012e-05
-2.14157768533501e-05
-9.68462754868628e-06
-6.91941822270813e-06
-3.42671003077605e-05
-1.56051673290059e-05
-1.93617862425395e-05
-3.29318889007196e-05
-8.92437944816922e-06
-3.21593585578006e-06
-3.09019149369561e-05
-1.56738529506774e-05
-9.79177227396055e-06
-2.31319485163687e-05
-2.51109415512551e-05
1.42542066505946e-07
-3.98436882593605e-05
-2.43172334308881e-05
-4.51177082651399e-05
-1.34018369756327e-05
-5.54522529310353e-06
-3.8353182640472e-05
-1.30009094152808e-05
-6.1523462222903e-06
-4.25409921326763e-06
3.88769107013453e-06
-2.8766966042721e-05
-2.25791500123742e-05
-2.29679695912944e-05
-2.29531021550478e-05
-2.02863943825138e-05
-1.47911364948482e-06
-1.48270206208413e-05
-4.32506127646947e-05
-1.92343746143443e-05
-3.36261324545023e-05
-2.08014705050911e-05
-3.35117646844408e-05
-1.44090029677106e-05
-3.22429399990538e-05
-7.15852696477391e-06
6.25067049554185e-06
-3.49204360399946e-05
-2.88002160185736e-05
-1.73725191395929e-05
-1.65208165211183e-05
-1.96537539796652e-05
-2.2935785219037e-05
-2.84373170360799e-05
7.50411260292707e-06
-4.35028171549756e-05
-1.66752008673863e-05
-1.85120619425706e-05
1.26638005461582e-06
-1.37112647998492e-05
-3.02898454072916e-05
-2.59752622340601e-05
-9.45395566386412e-06
-2.33712443896763e-05
-2.9921349870745e-05
-3.21456101573561e-05
-2.02335742143468e-05
-1.1455349886826e-05
1.38021240226268e-06
-1.55376039558768e-05
-1.27214067566751e-06
-3.51022216826189e-05
-1.21267728190417e-05
-1.50255029142371e-06
-1.0621756658007e-05
-2.2828399522049e-05
-3.43035500720003e-06
-4.40678048828948e-06
-2.023617650498e-05
2.20250013467232e-06
-2.03690938396413e-05
-2.96864726133635e-05
-2.29441041589773e-05
-1.30987670715972e-05
-2.83051118624211e-05
-1.67160021514406e-05
-1.72539619700922e-05
-4.67245232869763e-06
-2.70527844358162e-05
-2.10562320719647e-05
-2.44162931880449e-05
-1.66121251765668e-05
-5.46558905704338e-06
-2.92138335363433e-05
-4.64141008588663e-05
-6.44925461068599e-06
-7.82004989664404e-06
-3.399361171161e-05
-1.19128664277136e-05
-2.21092163663999e-06
-4.18787284282522e-06
-1.12797763412417e-05
-1.25893679975077e-05
-6.32911752963422e-06
-2.84637464454349e-05
8.57494626720142e-06
-3.13306571606329e-05
-4.14184545001237e-05
-1.56532448231673e-05
-2.45537148824546e-05
-9.57109923409568e-06
-1.09263381895451e-05
-3.43001589534628e-05
-4.09684401862369e-05
-2.15139697240391e-05
-2.81368473054301e-06
-1.80303907866846e-06
-1.08283617424968e-05
-1.12382734597374e-05
-1.32159262486787e-05
-1.83006148881683e-05
-1.69641143926686e-05
-5.52378013394811e-06
-6.11169684267474e-06
-1.27169763187755e-05
-1.35566367857172e-05
-8.22272029585693e-06
-9.15853515491715e-06
-1.6556722853991e-05
-4.95738783442778e-05
-4.67979337617233e-05
-3.45442530964591e-05
-3.04683559716671e-05
-3.24990005276323e-05
-3.80585486010321e-05
-3.18531174556503e-05
-3.20910292631437e-05
-4.11420307960302e-05
-8.25915023947769e-06
-3.02317744446304e-05
-2.7661545524795e-05
-2.32892338256586e-05
-2.45541157075552e-05
-3.76626941258753e-05
-5.95946663761079e-06
-2.74961495153334e-05
-4.1237400518365e-05
-5.15934122631144e-05
-1.4358702636228e-05
-1.55297601059808e-05
-1.04253080307997e-05
-2.06856684928617e-05
-1.86170405506937e-05
-2.74236641511142e-05
-1.35526630458751e-05
-3.69138512522333e-05
-2.6599617659765e-05
-2.8612828718687e-05
-3.74879262139121e-05
-1.58401834570745e-05
-1.22857323677796e-05
-2.49056926917793e-05
-3.455747879733e-05
-9.52463901793895e-06
-2.63789958345244e-05
-3.10213252814051e-05
-2.49105295713159e-05
-2.0586759686881e-05
-1.47697040514203e-05
-2.01917860758607e-05
-1.73803333345215e-05
-2.94741673235671e-05
-1.65953648999844e-05
-1.48709854777478e-05
-3.41715255291101e-05
-1.02540081450947e-05
-1.43901783755948e-05
-1.58331783186368e-05
-2.38222147569692e-05
-2.57085075783153e-05
-4.36554661977394e-06
-4.41438614444776e-05
-9.55086841605787e-06
-2.92105962818445e-05
-2.06183928271147e-05
-1.5051380738198e-05
-1.03225823545836e-05
-1.08268578152697e-05
-3.52425348669076e-05
-4.00063060873833e-05
-4.2879152208946e-05
-2.65469881290141e-05
-2.26429515736312e-05
-3.5092617383205e-05
-2.83739814170897e-05
-1.9873082264643e-05
-1.50596077893465e-05
-7.15605344374758e-06
-2.45922394662085e-05
-1.13164549385355e-05
-4.51234352582545e-05
-2.2234526604763e-05
-1.87753993363399e-05
-2.63903713184868e-05
-1.50635836709773e-05
-1.64904076016783e-05
-9.49185033523516e-06
-2.82767681629236e-05
-1.76684197262278e-05
-2.69044163656704e-05
-2.16061859733828e-06
-3.4677014546133e-05
-2.53980906800307e-05
-1.73426428645069e-06
-2.5783591837028e-05
-2.29045822372322e-05
2.92908551243126e-05
-5.12016743679173e-07
-2.85219150989741e-05
8.28673648352637e-06
-2.61632758528936e-06
-6.96864756627742e-06
-2.78657035805976e-05
-2.45202368131351e-05
-3.05846239766888e-05
-2.90156354553315e-05
-1.79905811553188e-05
-3.56511746034438e-05
-1.06619106655409e-05
-2.59268763659627e-05
-1.04907861339227e-05
-3.36625227118439e-05
-2.83169653568032e-05
-2.04308082512222e-05
-1.33121311575876e-05
-2.07056186603394e-05
-1.67261398087523e-05
-2.43095400222037e-05
-3.77353870751152e-05
-1.79828329117197e-05
-2.02937002971566e-05
-7.2850920268377e-06
-3.85518033671734e-05
-8.57075234251729e-06
-1.78283592867435e-05
-3.62638289730809e-05
-2.91660915860103e-05
-2.21821316901555e-05
-3.06417268823683e-05
-2.26546173403814e-05
-3.08281309924478e-05
-2.03251017184905e-05
-3.04990834437526e-05
-2.90369354623448e-05
-2.54119831974132e-05
-1.07773196381063e-05
-6.96631679615256e-06
-3.47657665395327e-05
-3.71494009511191e-05
-3.30386026329306e-05
-5.13068335891276e-06
-2.55893736430611e-05
-9.38149833686917e-06
-1.68320441162923e-05
-2.15025553097462e-05
-3.36701529161651e-05
-1.8874895503584e-05
-1.71600729584547e-05
-2.53009081618658e-05
-7.93749910653381e-07
-3.73950371577927e-05
9.3504838695381e-07
-2.37871445390154e-05
-1.52630110259408e-05
-2.80832107726815e-05
-3.23171788985592e-05
-1.96957561861443e-05
-2.34625994518121e-05
-8.00438644304009e-06
-1.88184910203348e-05
-3.36246930674021e-05
-2.8406230240092e-06
-3.62576317206015e-05
-2.61256976391114e-05
-3.5039546872665e-05
-2.53341936482848e-05
-9.21530330365655e-06
-1.8531283017225e-05
-4.22663923870463e-05
-9.98522162352761e-06
-7.51387804176733e-06
-1.68521884675232e-05
-2.62343141005985e-05
-1.83062636094413e-05
-9.77841340008849e-06
-1.35371962710114e-05
-2.89325089344451e-05
-3.62775722821928e-05
4.75116645077266e-07
-8.51971848413603e-06
-2.5395504489309e-05
-3.70917230386918e-05
-7.0482574559767e-06
-1.13619352519012e-05
-2.36826389267873e-05
-5.35208772013168e-05
-2.97311123824559e-05
-1.34520616761217e-05
-6.61898319617494e-06
-1.60929758308744e-05
-4.21397034476826e-05
-2.05179484261308e-05
-2.23130816281559e-05
-1.16351395265929e-05
-3.09234164937153e-05
-2.71236349690127e-05
-5.48195945752187e-06
-8.19250256574911e-06
-5.51999948998353e-06
-1.76230086371986e-05
-2.35271851232739e-05
-2.3380820883812e-05
-2.64233983649154e-05
-2.78124577101466e-05
-7.16841022944681e-06
-1.90285211200452e-05
-2.11672625688297e-05
-3.57894636256361e-06
-2.85853751960264e-05
-3.74882225622528e-05
-2.44149995767892e-05
-1.04007316956208e-05
-1.13879966180274e-05
-2.85169802491444e-05
1.6020345688448e-06
-1.3681495113201e-05
-1.95444176219567e-05
-1.84769804451894e-05
-3.61061423686907e-06
-9.09642350846847e-06
-3.80548200558706e-05
-4.09213836826439e-05
-2.69156183931237e-05
-1.1001921445596e-05
-1.28282647090698e-05
-3.24116981600881e-06
-1.28697369102264e-05
-2.24848377212453e-05
-2.31244353429394e-05
-2.30127457949561e-05
-9.19184330317756e-06
-3.49826095684552e-06
-2.24582759305414e-05
-2.74795065998191e-05
-1.25508461919189e-05
-2.69419795441671e-05
-2.45325307694392e-05
-1.78433859605205e-05
-5.72057709599124e-06
-5.80670892929535e-07
-1.36675295092484e-05
-1.33903247970176e-05
-1.62474421508732e-05
-2.34191530285524e-05
8.18578381504055e-06
-3.27793007827312e-05
-6.36445191175928e-06
-1.81156982280915e-05
1.67348560314296e-06
-1.37492102312951e-05
-1.82715579446325e-05
-1.76911294971787e-05
-2.85117428851983e-05
-3.78564207826475e-05
-1.2478694335864e-05
-8.54967623770016e-06
-2.77403803621457e-05
-1.07072667268853e-05
-2.15304776128966e-05
-1.51841732047818e-06
-1.22916849357011e-05
-3.94316272087429e-05
-2.58114779119201e-05
-1.55363639248412e-05
-3.52693484966184e-05
-4.86315123662444e-05
-3.65518923702995e-05
-3.70715039059927e-05
-2.44403717457977e-05
-2.18923976964396e-05
-2.77872317898779e-05
-5.12721758917948e-06
-2.72304197978042e-05
-3.84484055063329e-05
-8.64381507643681e-06
-1.66888803707695e-05
-1.85562532963874e-05
-2.54424012966002e-05
-2.47144256378296e-05
-1.06211933124684e-07
-2.13994053529954e-05
-3.20052954558436e-05
-2.92747375971394e-05
-1.45282574700239e-05
-1.62350675240798e-05
-3.11330232846131e-05
-1.79750865901786e-05
-2.52110361059816e-05
-2.20980446061947e-05
3.54433947625546e-06
-2.75913662162124e-05
-2.91757922842268e-05
-2.61313104433523e-05
-2.49925469311892e-07
-2.60606163921897e-05
-4.33035753988466e-05
-2.16481185654123e-05
-1.42665179851745e-05
-1.92528954831576e-05
-7.02716407769975e-06
-6.35469703279915e-06
-1.69196198995193e-05
-1.85479958456832e-05
-1.23096727158358e-05
-2.90564674166334e-05
-2.27348326968438e-05
-3.58768972967259e-05
-1.69144238991923e-05
-1.15132472447855e-05
-2.10512741355209e-05
-1.90715788988989e-06
-2.09757003148375e-05
-8.635932321233e-06
-2.72012035749257e-05
1.63727072548827e-06
-2.18640263777726e-05
-5.25419647708226e-06
-1.8818801812607e-05
-1.85549337922634e-05
-3.71362928431766e-06
-6.81343434175008e-06
-2.16205980781362e-05
1.31709210581859e-05
-2.34060044850285e-05
-1.01121312030469e-05
-2.2022353450761e-05
-1.96345460402534e-05
-1.73543502053602e-05
9.57571957956469e-06
-2.0402076354079e-05
-7.78062605140732e-06
-2.81054550303287e-05
-3.1618010970191e-05
-2.43822134115545e-05
-3.19193046950264e-05
-1.9299502773512e-05
-1.30491179651767e-05
-1.50089712959388e-05
-9.8442633823425e-06
-2.17391133494609e-05
-2.49600569314027e-05
-3.21114763491792e-05
-2.29561189529212e-05
-2.46321338193589e-05
-3.4671015883368e-05
-2.81439901630928e-05
-1.72650035089233e-05
-3.87119655568916e-05
-1.0686142944953e-05
-3.79315322581517e-05
-1.48745173254282e-05
-5.58739913048485e-06
-3.31246991255695e-05
-2.06591946744338e-05
-3.98895256341413e-05
-3.63063852898091e-05
-3.58973371587818e-05
-3.01179185901561e-05
-1.37287725267947e-05
-2.09553904713896e-05
-1.17659175041736e-05
-2.84347730486624e-05
-2.13285222052331e-05
-2.27044467138494e-05
-2.31301315029381e-05
-1.93888988584535e-05
-2.78165876535543e-05
-2.40765003108565e-05
-9.11213458152825e-06
-7.73381533381629e-06
-1.52705719044544e-05
-3.3483618830157e-05
-2.3007875963665e-05
-1.76593111944903e-05
-4.32033423555462e-05
-2.99319257464972e-05
-3.85628938845234e-05
-2.75118347841806e-05
-1.50757579414973e-05
-1.69856369582056e-05
-1.26346316183182e-05
-2.23298347168769e-05
-4.86840543814045e-06
-1.96044734302238e-05
-3.13413760766465e-05
-3.21112298199528e-05
-8.438815252497e-06
-7.55402424782381e-06
-1.75666225113716e-05
-2.14953505675151e-05
-1.45945133772766e-05
-8.68547514391838e-06
-1.68615247168294e-05
1.05120448499698e-06
-2.17969695642996e-05
1.36466423394391e-06
-1.55605214985935e-05
-3.26540634742364e-05
-2.92070377300397e-05
2.57243333963986e-07
-1.29659136985656e-05
-1.14142468118022e-05
-1.27954779981306e-05
-3.72554166387803e-06
-2.20299964228478e-05
-1.45272070575169e-05
-1.64608061877079e-05
-1.93963569962115e-05
-6.2353631900726e-06
-1.71622100721673e-05
-1.10604414110095e-05
-1.42744330570133e-05
-3.57053109566648e-05
-2.43669418545811e-05
-1.67474326540112e-05
-1.64330448428971e-05
-7.64615884245065e-06
-1.78749056789609e-05
-4.34614304052258e-05
-2.26825697721711e-05
3.51328907108389e-06
-3.57131592803802e-06
-1.36975529917757e-05
-2.18229055403307e-05
-3.44993489209272e-06
-2.57326548951786e-05
-3.56557551982722e-06
-2.08373060532073e-05
-3.05075164195354e-05
-1.8967554873821e-05
-2.44787636598812e-05
-9.17893030592202e-06
-5.08271222532649e-06
-7.80392786504325e-06
-3.85874877192297e-05
-3.55467979178244e-05
-2.57649739457676e-05
-4.67000095840799e-05
-4.37026600643118e-05
-3.16412067973914e-05
-1.54434275351484e-05
-7.37861993187092e-06
-2.41002667082924e-05
-5.17403182240504e-06
-2.54087638813232e-05
-3.17055292576168e-05
-2.32044914246048e-05
-2.18437735617541e-05
-7.0655886324298e-06
-2.30240476042104e-05
-2.68789605373514e-05
-2.2096241314086e-05
-3.1922564583595e-05
-2.53444191067276e-05
-2.82876856899152e-05
-4.29558137593174e-05
-1.45995536151835e-05
-1.62230148150111e-05
-4.40869045389921e-06
-1.9249559695178e-05
-7.31993215542744e-06
-1.62119456391395e-05
8.08320112116022e-07
-5.23685439850918e-06
-3.58964820610618e-06
-1.23366263169454e-05
-3.73746499643408e-06
-1.99736380970982e-05
-6.42214314030424e-06
-1.58465547569688e-05
-1.13514708139097e-05
-2.00624580710836e-05
-1.80304773709945e-05
-1.36434716685102e-05
-1.77784751390957e-05
-1.21576956945804e-05
-5.12652861579714e-06
-1.78781441296361e-06
-1.31693193701847e-05
-3.44997825181973e-05
-1.83076918459118e-07
-1.54043054518094e-05
-3.58166500798045e-05
-1.26260192872176e-05
-6.98644584920528e-06
-4.07427863086328e-05
5.5452466881274e-06
-1.84639546995627e-05
1.55353639893055e-06
