# Supplementary material for: Research on computational propagation and identification of mine microseismic signals based on deep learning
Source: PLoS One. 2025 Oct 22;20(10):e0334641. doi: 10.1371/journal.pone.0334641 (PMC12543183; doi:10.1371/journal.pone.0334641)
Supplement: S1 Data — (ZIP) [file pone.0334641.s001.zip › 000100500000994.xlsx_0.txt_24.txt.txt]

-3.45042757330144e-05
-1.36239852515908e-05
-9.74550666207089e-06
-7.46657202742769e-06
-1.01142091350051e-05
-3.21323558304007e-05
-2.0784183460237e-05
-3.26866809601588e-05
-1.67857150839359e-05
5.81859298260051e-06
-3.19826519029526e-06
-6.66244170437553e-06
-8.08296673311355e-06
-5.0944251923974e-05
-1.00891722619542e-05
-2.63007711968793e-05
-1.25749281128644e-05
-2.71573117055778e-05
-2.14569703235831e-05
-2.51394381681687e-05
-1.23344822578323e-05
-3.0714313949465e-05
-9.65694809015802e-06
-9.11868815044291e-06
-2.44794411573928e-05
-1.63429351567759e-05
-3.38665192712788e-05
-4.02069013121119e-06
-2.14091908726479e-05
-3.60421537862509e-05
-2.67362783390537e-05
-1.8058666772325e-05
-1.89878839027881e-05
-9.86098270262778e-06
-2.45612999732835e-05
-3.86364467118601e-05
-3.9986548774436e-05
-1.18699865455086e-05
-1.72181283695761e-05
-2.39528889679654e-05
-2.69367596025395e-05
-3.01262234581173e-05
-3.54681160491286e-07
-1.36618977141551e-05
-2.17788891888282e-05
-3.53908241943384e-05
9.28171070012778e-07
-3.07311333087012e-05
-3.06246236324424e-05
-1.56418365063116e-05
-2.51064920703803e-05
-2.36094647202246e-05
-1.09371258053953e-05
-3.9529339538105e-06
-2.28300191427277e-05
-1.87075087422167e-05
-1.29192293458741e-05
-2.77756387706256e-05
-4.39923674692374e-05
-2.24093222265767e-05
-2.88668360945491e-05
-1.22365978169017e-05
-6.91035678185922e-05
-3.32749746747846e-05
-1.03755033408194e-05
-1.15990122962842e-05
-1.50094191732955e-05
-9.93059014984491e-06
1.07302289812463e-05
-3.31028699002841e-05
-2.57075527689e-05
-2.11301467832864e-05
-1.76370134503195e-05
-2.75702193620211e-05
-8.47522346792025e-06
-1.45976672438853e-05
-1.21826807967025e-05
-3.18189864148959e-07
-2.01886746205884e-05
-3.00407774363105e-05
-2.65206917982384e-05
-1.66722952148466e-05
-2.80100243547576e-05
-2.71766039018453e-05
-2.07946827950215e-05
-2.42011139685356e-05
-2.12772949171791e-05
4.98449130809907e-06
-2.97514050454192e-05
-3.50742487389567e-05
-3.38900684303685e-05
-3.53736313012423e-05
-2.72710513899431e-05
-1.22350023366795e-05
8.81650088469193e-06
-4.47613389215813e-06
-7.7908944132281e-06
-1.24474290024259e-05
-1.57230568029602e-05
-1.2348624997421e-05
-1.3532879192937e-05
-3.76299422528506e-05
-1.45371054559205e-05
-1.52850718782307e-05
-9.50650098796773e-06
-2.39378230182988e-05
-8.37963154644844e-06
-1.76341176052601e-05
-2.63776211301145e-05
-2.24919679670788e-05
-2.79878249363198e-06
5.00061991798343e-06
-4.45643694196005e-05
-3.50700472508196e-05
-1.90936780929166e-05
-5.56591176218163e-05
-2.24588912145387e-05
-3.52102237676363e-05
-3.71897417539532e-05
-1.08293487735325e-05
-3.78690477478638e-05
-1.24174543901456e-05
-3.42451414956619e-05
-3.55217866044396e-05
-1.60803926785115e-05
-2.31261026376806e-05
-1.37159895422572e-05
-2.10686441933556e-05
-5.93986115390087e-06
-2.44149141051443e-05
-3.1262291207747e-05
-2.19550815851654e-05
-1.53446636508361e-05
-7.36086370197967e-06
-2.30425613700295e-05
-3.05244884073642e-05
-1.20600923709856e-06
-3.9159836905057e-05
-2.05076526992371e-05
-2.4218817269003e-05
-3.89315492146098e-05
-1.60962311913931e-05
-1.82212473742195e-05
-3.67732993545132e-05
-2.24129027314612e-05
-2.34809894003496e-05
-1.79665026768961e-05
-3.09221344581144e-05
-3.02403488594553e-05
-3.11049880847568e-06
-1.5499320918852e-05
-3.7972558030998e-05
-3.03144068375861e-05
-3.08737581287512e-05
-2.79860081638893e-05
-3.62955787545539e-05
-3.06482951880224e-05
-3.07549541297098e-05
-5.24059680874193e-05
-1.65564110133977e-05
-2.16255959902806e-05
-3.01971077853691e-05
-2.8345606483685e-05
-2.6992472420159e-06
8.6716777011228e-06
-1.55628987594791e-05
-2.41908254210796e-05
-3.25548073679435e-05
-2.13885983423815e-05
5.84268367920619e-07
-1.28472233247659e-05
1.07076671097348e-05
-2.67342449688301e-05
-2.77856568083014e-05
1.44721763445654e-06
-1.4696242041853e-06
-2.2821993748775e-05
-3.73536719408136e-05
1.3669005181834e-06
-1.07442080576189e-05
-2.0310879649614e-05
-2.90603592581744e-05
-2.17024075859027e-05
-4.52139294817914e-05
-1.29483232878082e-05
-1.05658812041541e-05
-2.06781252311681e-05
-1.50359668251275e-05
-2.47592477186872e-05
-4.42772981287111e-05
-7.49123842039377e-06
-2.59341167857339e-05
7.38342358178102e-06
-2.2686822942039e-05
-1.97986952175375e-05
-3.09757601800124e-05
-3.09354590234537e-05
-4.25684613852172e-05
-2.8646618067873e-05
-2.05866009534599e-05
-1.64548509403132e-05
-2.94424243775337e-05
-3.32182958989067e-05
-2.77204518475048e-05
-8.17139760009175e-06
-4.53425216697172e-06
-3.30288442066946e-05
-1.3999572985617e-05
-2.20878398135513e-05
-2.24970611742393e-05
-2.42012043207457e-05
-1.80203932114992e-05
-2.48185663802366e-05
-1.9607978049599e-05
-3.27297482864458e-05
-2.17982167966144e-05
-1.83472465037355e-05
-1.92322989772595e-05
-2.23865610966897e-05
2.83249534281972e-06
-3.45640310995256e-05
-2.39357492456786e-05
-1.30792908020381e-05
-3.15373442959798e-05
-3.14491557655677e-05
-5.19134401179561e-05
-9.19400117252444e-06
-1.30752490750579e-05
-3.73950085426909e-06
-1.38128156868168e-05
-3.76157528134111e-06
-2.50363411217068e-05
-1.01389280630694e-05
-1.57157021515371e-06
-3.40098886612627e-05
-3.34167392597303e-05
-2.68866874968515e-05
-1.17351680521891e-05
-4.5662100687054e-05
-5.16838026450364e-05
-2.85954358158199e-05
-3.2073160182581e-05
-1.10777029663632e-05
-3.25056262277321e-05
-3.19266143645177e-05
-3.00248094308692e-05
-2.48745118947275e-05
-2.26840503942208e-05
-1.0804612684333e-05
-2.3160348898695e-05
-3.38058440778974e-05
-3.42769700520865e-05
-2.06288255388552e-05
-2.6645060281588e-05
-1.77893464096401e-05
-2.76700228460446e-06
-3.32148556741206e-05
-2.49523357058273e-06
-3.54239574812623e-05
-1.71485036694674e-05
-3.16568500778949e-05
-2.34467434893685e-05
-2.24659716884215e-05
-3.36757240527446e-06
-2.56481814467245e-05
-3.54483889094014e-05
-1.92927332862788e-05
-1.93436658471393e-05
-1.93897370265963e-05
-1.9849875788587e-05
-2.76804333599574e-05
-3.19850934681222e-05
-5.06461749392961e-05
-3.51232378831729e-05
-2.63412510881906e-05
-2.99411067603094e-05
-1.02942449002904e-05
-1.71453765869149e-05
-1.05231918786757e-05
6.66729368854284e-06
-2.61374252407245e-05
-2.44992393626112e-05
-1.96417681755791e-05
-3.6137635084862e-05
-2.99543401412135e-05
-1.66160068595656e-05
-1.02460921919754e-05
-2.52788945487846e-05
-3.45825096980202e-05
-1.53852587259113e-05
-2.04148273254332e-05
-1.07175859072232e-05
-2.83956818733943e-05
-2.84510832773461e-05
-4.0406532133252e-05
-3.1067209352536e-05
-1.7220939121927e-05
-6.59391421534265e-06
-1.59752944778959e-05
-2.98781068108888e-05
-2.86225510194952e-05
-3.38182742975917e-05
-2.68213691409494e-05
-3.22890695492318e-05
-2.54305486474407e-05
-1.74330418500875e-05
-1.47913201559433e-05
-2.48501136512047e-05
-1.34132515210553e-05
-1.35015051206056e-05
-1.26411007394333e-05
-2.26565611860347e-05
-2.14847427260655e-05
-1.12761009583606e-05
-1.59401290541207e-05
-2.43794503578086e-05
-2.44922854578602e-05
-2.93695064920293e-05
-1.50580689741965e-05
-2.27323058175889e-05
-1.10670531277328e-05
-3.82386193286783e-05
-2.09261537360305e-05
-2.56322185786672e-05
-3.57224635744769e-05
-1.19734238415046e-05
-2.19890837154607e-05
-2.21400952656263e-05
-1.17875723235483e-05
-4.74262203095231e-05
-3.25723461854068e-05
-1.51764670027391e-05
-2.7010023981231e-05
-2.15043610455354e-05
7.95074452657366e-07
4.03342118550393e-06
-1.29367602208289e-05
-1.11831286255798e-05
-3.00473074180062e-05
-2.99764672874099e-05
-5.01082568668096e-06
-4.19007855871859e-05
-3.01872014585052e-05
-1.41979523166236e-05
-1.97413338691059e-05
-1.91958631998626e-05
-1.31217479461668e-05
-2.5927180055533e-05
-1.23491312243694e-05
-1.72451223385861e-05
-5.92594075742345e-06
-2.17277628878214e-05
-1.58334119486238e-05
-1.4663257203271e-05
-2.79086958509549e-05
-2.90777210170238e-05
-2.43445659859725e-05
-2.88784845435048e-06
-1.97894044506262e-05
-3.48742506592485e-05
-3.73418443383724e-05
-1.52945543430156e-05
-4.16313384556786e-06
-2.33937048248237e-05
-2.39517936026513e-05
-3.51784381943145e-05
-2.21774231355904e-05
-1.49742249922062e-05
-8.38498235565481e-06
-3.15458412881779e-05
-1.1414372145675e-05
-1.58274234618e-05
-1.50610472953337e-05
-2.74272372137006e-05
-4.18050527344362e-05
-2.37245140794463e-05
-4.79323783380134e-05
-2.40934603393479e-05
-5.21050280419124e-05
-1.2176200934195e-05
-2.48617429642501e-05
4.78732997645137e-06
-4.16239440105207e-05
-2.09486211952538e-05
-2.00311678303674e-05
-1.9640443699567e-05
-2.07516755817853e-05
7.69128514331912e-06
-2.44935170755549e-05
-4.02298215722845e-05
-6.82900672849051e-06
-1.83791272982365e-05
-1.26115654688227e-05
-2.23795309340444e-05
-1.41363411234683e-05
-2.72472563646198e-05
-2.69586890977936e-05
-1.22553039669078e-05
-3.07437056599347e-05
-2.61791679784935e-05
-1.00662899478028e-05
-3.07688160218028e-05
-4.95856872873644e-05
-3.44565139754888e-05
-3.13954265463812e-05
-1.4640197993817e-05
-2.54477608069781e-05
-3.32172802696619e-05
-1.72396668057054e-05
-1.58050226133971e-05
-3.89549513293703e-05
-1.6031672413505e-05
-3.17611113784588e-05
-2.78777503500879e-05
-5.36785349257821e-05
-7.5471534123934e-06
-2.50613286431441e-05
-2.53158458456825e-05
-4.04160119135164e-05
-1.70624936762528e-05
-1.0011738508106e-05
-1.8452869408806e-05
-1.35993892101379e-06
-6.02190447759156e-06
-2.36129482485236e-05
-2.35293682989357e-05
-3.23538371008511e-05
-1.66355667401229e-05
-5.18892544068292e-05
-9.24561243202873e-07
4.03650993468867e-06
-3.64463189062444e-06
4.88613346350826e-06
-1.20416652847909e-05
-2.73526029186661e-05
-2.12980229136403e-05
-1.7225764572402e-05
-3.19840416616772e-05
-1.35324877635934e-06
-2.0871629274034e-05
-1.39122168051632e-05
-1.29188928355092e-05
-2.50181033963755e-05
-2.4098424716674e-05
-2.76697073974432e-05
-1.26885351783151e-05
-4.41262268540224e-05
-3.18889360119462e-05
-2.87203442333333e-05
-1.25721093799017e-05
-2.23709605355211e-05
-3.5212498864918e-05
-4.81740278981676e-05
-1.21722048255893e-05
-6.18433254891985e-06
-2.9223209644403e-05
-1.08727894500009e-06
-1.88232420313722e-05
-2.87782064727983e-05
-2.71921126811748e-05
-9.09941035897094e-06
9.60408246481884e-06
-2.73535476085174e-05
-1.88796795736063e-05
-3.02981954341387e-05
-1.80526403376446e-05
-1.60204282066269e-05
-3.2685571474097e-05
-1.46861498348959e-05
-2.64758654704751e-05
-2.65707423659319e-05
-2.03194295774315e-05
-4.52514346739439e-05
-1.72882819688371e-05
-2.68595896847018e-06
-2.53625962821926e-05
1.79166295337778e-06
-2.73570448856891e-05
-3.31900281949901e-05
-2.91257405269758e-05
-1.25008386159985e-05
-2.31362419183771e-05
-3.11362998902362e-05
-1.1480354144909e-05
7.94154349603588e-06
-3.94960425239529e-05
-1.51793678055305e-06
-3.94289059931038e-05
-2.00805775060736e-05
-2.66822948345056e-05
-6.53760601391292e-06
-3.21064633122607e-05
-1.24835289795724e-05
-1.79587364644409e-05
-2.18978017079488e-05
-3.50957971940495e-05
5.2724888053584e-07
-1.81623668252918e-05
-1.89060257689206e-05
-8.00040442519857e-06
-2.4643959418973e-05
-1.91135602702823e-05
-3.63407699250894e-05
-1.47949499070302e-05
-1.56602521617064e-05
-1.0612286442322e-05
-1.20528387189621e-05
-1.81561273176616e-05
-2.83151283061103e-05
-1.10659069822701e-05
-1.76170014108885e-05
-1.88967216965432e-05
-6.7527823373048e-06
-1.48246656477893e-05
-5.45872067741578e-06
-1.51757544931135e-05
-1.83230311968164e-06
2.9500106896357e-06
-1.89527472673867e-05
-7.23486566888725e-06
-2.27289804004193e-05
-4.40481015362856e-05
-2.05435188603684e-05
-3.5282034640869e-05
-2.64749255400351e-05
-2.03831200214924e-05
-3.84447768017025e-05
-3.33488856970815e-05
-3.65516855698452e-05
-2.62303253782271e-05
-2.02864734497135e-05
-3.67447502749366e-05
-3.06869780381179e-05
-2.16825776685414e-05
-2.71900788297666e-05
-2.66609532351089e-05
-4.27009972989734e-06
-2.17825787556416e-05
-6.4145694190575e-06
-7.6489017870128e-06
-1.02628357170125e-06
-1.66082960627716e-05
-2.05133025691648e-05
-2.84403099268562e-05
-3.53847606608959e-05
-2.61574224371948e-05
-1.53360118564239e-05
-2.38206241451592e-05
-3.49680823825311e-05
-1.60514602308931e-05
-3.09805339595439e-05
-3.64009721339847e-05
-2.56210661358605e-05
-2.49826591207008e-05
-1.91235542758321e-05
-4.60281410648256e-05
-3.10254760949927e-05
-1.20571005918664e-05
-3.31883421985526e-05
-2.07973797886456e-05
-1.30929278560062e-05
-1.89142693162862e-05
8.65364002533401e-06
-2.27616551085365e-05
-1.34663988196572e-05
-3.20878658335631e-05
-9.42832471553289e-06
-1.5127964670285e-05
-1.96967919703436e-05
-8.4476204327993e-06
-4.13183224908058e-05
-1.30454885665853e-05
-1.98243922203923e-05
-1.91987944658666e-05
-1.59115602805352e-05
-1.63265364546524e-05
-2.86107358127924e-05
-7.80662502120248e-06
-1.93826560381675e-05
-2.31746307750202e-05
-2.60927437527151e-05
-1.69370689153625e-05
-2.62915865209942e-05
-2.31626923167612e-05
-3.390862701793e-05
-1.5176900250557e-07
-1.68270502314812e-06
-2.85696495447131e-05
-6.28205537513421e-06
7.20967885052223e-07
-1.78156185921611e-05
-2.21812472902669e-05
-2.91296559657133e-05
-9.4407452750635e-06
-1.60280767446077e-05
-2.41522293995975e-05
-1.6631875765348e-05
-4.11353444575006e-05
-2.69929930914135e-05
-2.9638432627094e-05
-1.73311328800502e-05
-1.18084097316785e-05
-2.80448017475138e-05
-3.01783669671534e-05
7.51533656598876e-06
-2.57511246013681e-05
-7.9298285450652e-06
-2.45480523165195e-05
-3.63816269321827e-05
-3.40655114132276e-05
-2.37370627963089e-05
-4.49007701908339e-05
-3.49432948247256e-05
1.9264359182249e-06
-1.56767622974349e-05
4.10036037180636e-07
-4.44564073325701e-05
-1.56274144111219e-05
-3.02976616568314e-05
-2.25708743401977e-05
-2.43896406742378e-05
-1.89584604797076e-05
-1.69290208884225e-05
-9.25079939832802e-06
-3.13448558992872e-05
-1.145162463084e-05
-1.86165686357096e-05
1.55100173569488e-05
-2.66760662792132e-05
-2.61548240822649e-05
-1.7009964565287e-05
-1.20132842208352e-05
-2.30978899521467e-06
-2.70518378751814e-05
-1.37722441601854e-05
-1.02229101520082e-05
-3.37979800538435e-05
-1.55795001894964e-05
-1.42408788987393e-05
-3.82648294559967e-05
-1.8006776400205e-05
-2.46332927781204e-05
-1.46035278223186e-05
7.79691830259245e-06
-1.54079773219075e-05
-2.85427870222905e-05
-5.72696402920688e-06
-2.08432921453796e-05
-1.54454888729998e-05
-1.4314575062508e-05
-1.04972025427337e-05
-2.06189143259832e-05
-2.88349667740777e-05
-3.23905301089881e-05
-2.33618462994971e-05
-3.03648796336138e-05
-2.49779457824358e-05
-3.14984030090072e-05
-3.19907008869838e-05
-1.62188104287372e-05
-2.78177608697729e-05
-1.30268612034391e-05
-1.52096955815558e-05
-8.53493406840097e-06
-3.23454060370733e-06
-3.56287191078456e-05
-4.76752734334805e-05
-1.78372682750705e-05
-2.16296021300746e-06
-3.23806764240296e-06
-2.56552015641392e-06
-2.87719127295486e-05
-1.34661918229544e-05
-3.73188939128491e-05
-3.62548927198147e-06
-1.16361834862832e-05
-4.19949861945087e-06
-2.56045520043696e-05
-9.43277354784252e-06
-5.97677343342645e-06
6.05807112696886e-06
-2.63072784018238e-05
-3.82178945748868e-05
-2.01015995808969e-05
-1.72265256299384e-05
-2.49296777120359e-05
-3.33775059197628e-05
-3.16819934510025e-05
-8.96308068353921e-06
-8.35865737955388e-06
-2.11917546857625e-05
-1.75370980676212e-05
-2.68086809357651e-05
-7.00073472069607e-06
-9.15812806334587e-06
-1.23748308016671e-05
-3.3028134352529e-05
2.84492255563084e-06
-2.28604792204123e-05
-2.72079278355842e-05
-2.62814756471747e-07
-1.1162799115347e-05
-2.43106643177643e-05
-3.84470684134141e-05
-2.31627170627565e-06
-2.59601019996588e-05
-1.06392581359921e-05
-1.83541678728875e-06
-2.52465152287755e-05
-2.58542695650022e-05
-3.92112497829227e-05
-1.16570508704542e-05
-1.69613036737467e-05
-9.55368009955131e-06
-2.66119455618596e-05
-1.14747550533146e-05
-1.29101583082286e-05
-3.5621619933847e-05
1.61103058995878e-06
-5.90676670878633e-06
-3.14284644067812e-05
-1.51207023382035e-05
-1.19945430110382e-05
-3.36049563333907e-05
-2.84761772962281e-05
-1.36534215155914e-05
-2.53252445303786e-05
-1.42161000642933e-05
-4.72419895144196e-05
-2.11507156181266e-05
-2.72321597708581e-05
-4.08651974311857e-06
-3.32408687462676e-05
-1.81776971352261e-05
-2.81535067564307e-05
-1.68387246272203e-05
-8.01163332681072e-06
-1.99246510233392e-05
-1.97367443369008e-05
-1.30230515275579e-05
-1.54534460364585e-05
-1.72574536529038e-05
-9.44463575549716e-06
-1.68383239505132e-05
-1.44262457526006e-05
-2.70950677398029e-05
4.01555820625082e-06
-2.45704900191202e-05
-1.61993601712342e-05
-3.44986728106265e-05
1.4238558905938e-06
-3.30464930896449e-05
-3.77797365695511e-05
-1.85596525151538e-05
-7.91875471348545e-06
-8.31686192845971e-06
4.90676359760155e-06
-6.00112412602867e-05
-9.37975303455974e-06
-2.69305067499776e-05
-2.45512949694131e-05
-9.50261975533015e-06
-1.81560022970291e-05
-4.62821483762129e-05
-3.98880223515324e-06
-2.89876289962712e-05
-8.87250383547866e-06
-2.24114628748389e-05
-1.30119893099643e-05
-3.53793373579005e-05
-1.93000865215932e-05
-1.96880117732421e-05
-1.07300570903584e-05
-1.88278174627256e-05
-8.35758356533327e-06
-1.24125308124283e-05
-2.87438283097484e-05
-1.74124832035453e-05
8.53626419801361e-06
-1.98731476120315e-05
-2.36099338112357e-05
-2.28296012698652e-05
-1.98734500675941e-05
-1.60999556709986e-05
-1.62300191622739e-05
-4.14648997172999e-05
-1.88038474427151e-06
-2.11797591965594e-05
-3.29111105442154e-05
-2.62274740441205e-05
-2.38994292334155e-06
-3.26227984699962e-05
-1.50731310370296e-05
-2.97276619832174e-05
-2.73057976724123e-05
-2.43643237567731e-05
-6.23759394848161e-06
-2.77988732571436e-05
-2.95964002505875e-05
-2.36671313009793e-05
-2.1022970887463e-05
-3.53718552613423e-05
-2.47500037119768e-05
5.31190647412121e-06
-3.55332773807261e-05
-1.27901484120291e-05
-2.05875505600525e-05
-1.31881008759039e-05
-2.91092543732911e-06
-3.52882299738554e-05
-1.64493371824032e-05
-2.37972745739307e-05
-1.89218974995571e-05
-1.86348999231156e-05
-1.20251478924411e-05
-1.724788748295e-05
-2.90300695439962e-05
-2.87809759407544e-05
-1.71999860461299e-05
-2.03667932805433e-05
-2.40607472692255e-05
-1.20246362089516e-05
-1.55241529688422e-05
-9.67192685150387e-06
6.51666363744584e-06
-1.5779454918624e-05
-3.87088657943187e-05
-3.651134085273e-05
-8.37935434227547e-06
-1.0358146671003e-05
-1.55056768957397e-05
-2.14451053479703e-05
-2.42502262922762e-05
-2.15794104802938e-05
-9.89906738369436e-06
-1.31911287652209e-05
-1.67230099640925e-05
-2.47171007960745e-05
-2.87484170069272e-05
2.67352674361756e-06
-1.9909968174833e-05
-1.15745105357134e-05
-1.53515384318354e-05
-1.12467686609971e-05
-4.49828935619948e-06
-3.65521357096566e-06
-2.18801198084968e-05
-2.44753809064604e-05
1.41133142275872e-05
-3.49451126085087e-05
-3.53564625649925e-05
-2.8849095291332e-05
-2.55685937603142e-05
-1.04938163408443e-05
-9.40623570533049e-06
-8.71160380162523e-06
-2.20381633708686e-05
-3.07807159911352e-05
-3.55961601733354e-05
-3.22888083662593e-05
-3.25314831551635e-05
-4.73073552561122e-06
-2.05893565212192e-05
-1.49929111216793e-05
1.30724444634285e-05
-3.89377827879121e-05
-2.53746103209658e-05
-2.20513988452959e-06
-9.15170967060977e-06
-1.24893095931534e-05
-8.93343118012028e-06
-1.08397143584957e-05
-2.57988647158946e-06
-3.98719392530664e-05
-6.76210462040275e-06
-1.3496291013237e-05
-2.58161576755719e-05
-2.45600037303598e-05
-2.43339857929619e-05
-1.71237002234161e-05
-3.25812564371688e-05
-6.11225733524534e-05
-1.8018203058502e-05
-2.06338820208223e-05
-1.01382086051108e-05
-3.14980238241653e-05
-2.550623050695e-07
-2.19955128599773e-05
-9.60318175335786e-06
-1.3704606623695e-05
-2.38750867625378e-05
2.54063961358568e-06
-3.75274147115066e-06
-2.19659472152385e-05
-1.37264503470775e-05
-1.26108010056956e-05
-2.45929011130551e-05
7.89682941325008e-06
-1.20058537162973e-05
-2.01505786754016e-06
-2.74954553913424e-06
-2.12152689418002e-05
-1.26772606523545e-06
-1.51107678926534e-05
-2.63777611615372e-05
-1.24486039357201e-05
-1.33794537179928e-06
-2.1751023365199e-05
-6.20156979193055e-06
-2.97120505723504e-05
-2.32515188914213e-05
-9.63442297963213e-06
-1.63690386178939e-05
-1.69639006476261e-05
-8.1578314830983e-06
-1.72963775142257e-05
-2.11446550681503e-05
-2.02257712863871e-05
-2.48712027391539e-05
-2.50477324270579e-05
-6.35776747827945e-06
-2.20921566979033e-05
-1.36757550058539e-05
-1.87946192586514e-05
-1.09207454104102e-05
-2.26115359893615e-05
-1.93675699544038e-05
-1.64188491572424e-05
-2.77057503999018e-05
-1.91073658638513e-05
-2.21716968112434e-05
-8.16103558310823e-06
-2.4791499590862e-05
-1.62043361494963e-05
-3.69780708844359e-05
-4.35170950182991e-05
-3.47594676914284e-05
4.32086216399138e-07
-2.00067021549697e-05
-3.44330793988198e-05
-1.16323060061279e-05
-3.09704497469255e-05
-6.44675616830777e-06
-2.39435423112457e-05
-4.22878689312027e-05
-2.48414047294716e-05
-2.01545291503219e-05
-2.85701490040121e-05
-1.62192619535858e-05
-2.53548130423243e-05
-1.7378140523389e-05
-9.28735480945255e-06
-1.30203138806041e-05
-1.81751056478316e-05
-3.52778470517732e-05
-1.55168508243371e-05
-1.70019150607864e-05
-1.9241702460819e-05
-2.53966084426248e-05
3.67172705725645e-06
-1.57515674479791e-05
-9.92746005145306e-06
-2.48595489250319e-05
-1.86390900507635e-05
-3.22105319080301e-05
-1.96249415543624e-05
-2.18632520893688e-05
-2.9625197481081e-05
-3.34231337515467e-05
-6.84316774494572e-06
-1.51745538562649e-05
-8.29258659421251e-07
-1.81059896760919e-05
-2.02829378969216e-05
-3.07746428555827e-05
-3.26572360769666e-05
-6.81102694424719e-06
-3.24536887079569e-05
-2.83011439015762e-05
-1.98497220323066e-05
-7.26070265648846e-06
-1.09352358874628e-06
-9.2503648944281e-06
-3.10394725363477e-05
-2.81658854636441e-05
-1.49424664848892e-06
-3.94192720836357e-05
-5.01197572157832e-06
-9.62638983771661e-06
-3.68385066373266e-05
-4.8724806208312e-06
-1.04947601688478e-05
-1.8454640539827e-05
-2.70272093065174e-05
3.98169198062577e-06
-4.01961368279086e-05
-1.43878618276055e-05
2.0442765347821e-06
-9.12164923530351e-06
-1.11473300949892e-05
-2.91810135303565e-05
7.53712075308692e-06
-4.48988057099315e-05
-5.07954297453038e-05
4.05218674011346e-06
-3.18996150115423e-05
-3.3565212889869e-05
-2.0141891808569e-05
-3.5976602165851e-05
-2.93118472970365e-05
-1.65062883668432e-05
3.73297811634587e-06
1.97328972331724e-06
-3.3156223314549e-05
-3.45355889063523e-05
-3.13077200428093e-05
-2.88694488897845e-05
-9.22059718179485e-06
-7.30195577976623e-06
-2.19244269706525e-05
-3.01421423754738e-05
-8.9043239697275e-06
-1.80492196745082e-05
-3.34395585180692e-05
-2.99493673963648e-05
-3.50116694917349e-05
-3.3692735592829e-05
-1.18120761084602e-05
-2.9152591493929e-06
-1.07699946031274e-07
-2.11058210436946e-05
-2.30510402533709e-05
-2.65199230113403e-05
-8.43027889103373e-06
-4.43045154064025e-05
-2.686943640245e-05
-1.25636703716479e-05
-2.34473645451585e-05
-2.3181842692129e-05
-3.18690537198743e-05
-3.63047882627867e-05
-2.53449263150682e-05
-1.78626610642204e-05
-1.92752623882057e-05
-8.75319024196673e-06
-1.79430423565442e-05
-2.76555626011687e-06
-2.7953049748953e-05
-2.80512009360222e-05
-1.73561941258729e-05
-2.12512539420817e-05
-9.23582795386115e-06
-2.44796341175915e-05
-9.70324204141207e-06
-3.5410441995392e-05
-9.99307063925828e-06
-1.61322798795344e-05
-1.37365010693574e-05
-4.34476783808058e-05
-4.20998069268178e-05
-4.17971807052601e-05
-1.6682985844365e-05
-2.12245589223559e-05
-3.75236937301826e-05
-1.51148075939361e-05
-1.81621667452692e-05
-1.7176334657556e-05
-2.79486549581543e-05
-2.1678704650238e-05
-1.53744183006163e-08
-1.57009814128264e-05
-2.87703708487894e-05
9.55781901059455e-06
-3.31536721562802e-05
-2.48896781107766e-05
-1.84467898806964e-05
-1.55315077815491e-05
3.63474009395571e-06
-7.97219735026653e-06
-1.07275567939137e-05
-1.59226005456034e-05
-1.94345682901934e-05
-5.00498707305616e-06
-1.84625394684807e-05
-2.62999129261911e-05
-3.04810306366548e-05
-7.89266830550709e-06
-7.50937828798674e-06
-2.97797672195259e-05
-3.59191953331056e-05
-5.12504781574683e-05
-1.71881971067981e-05
-2.72693993937634e-05
-2.882244295337e-05
-1.47190626324229e-05
-1.30219413558044e-05
-5.78353546862598e-06
-3.05618575405945e-05
-1.21211876867437e-05
-3.03514569180743e-05
-1.17706987910393e-05
1.83886418363906e-06
-2.89781846181961e-05
-3.12981987614003e-05
-3.07641572894538e-05
-1.9271501475813e-05
5.14869136522184e-06
-8.10868844065639e-06
-2.16746962785715e-05
-4.43571333830629e-05
-2.62879062521371e-05
-3.90031807733526e-05
-3.37538412131241e-05
-2.16351003254434e-05
-2.12987510920342e-05
-2.48666830661907e-05
-3.43000874826326e-05
-1.95608618212082e-05
-2.48562197883913e-05
-4.08390006854204e-05
-1.71286380137095e-05
-2.01889469912688e-05
-1.68884880737512e-05
-1.54099160246031e-05
-2.0994967272046e-05
-1.43288418652027e-05
-5.93775223521511e-06
-2.73532460209957e-05
-7.10992321722419e-06
-3.02364120881081e-05
-6.59383756583896e-06
-2.87487604961383e-05
-2.14096924429612e-05
-3.43182038079943e-05
-1.18746617518226e-05
-2.06069200045103e-05
-3.86768061319014e-05
-2.34440521641123e-05
-1.81987039635178e-05
-1.20429758859788e-05
-4.47130451247789e-05
-2.74414640132268e-05
-1.4395297072481e-05
-3.03323533116359e-05
-9.84586598226299e-06
-2.48122121421602e-05
-8.30624249405955e-08
-1.83190734955415e-05
-3.15735324952076e-05
-2.36066495022579e-05
-1.57614802956721e-05
-2.61971213889529e-05
-4.75852004017029e-06
-5.23098885391838e-05
-3.02506609411009e-05
-3.20016677662307e-05
-1.1484819929789e-05
-2.51616042929791e-06
-3.74653141824474e-06
-2.84821039289827e-05
-2.26510800322435e-05
-4.32001635546869e-05
-4.61478271077388e-05
-4.68943757643711e-06
-3.45858631405103e-05
-2.67231458535214e-05
-3.83072444447797e-05
-3.67125929902895e-05
-3.37569271045388e-05
-4.23272660497824e-05
-2.69018936017435e-05
-1.72168123425229e-05
3.13317596026617e-06
-1.06098496291764e-05
-2.78027143016329e-05
-2.85710509618301e-05
-2.7655172565251e-06
8.87400918995256e-06
-3.74473025403814e-05
-3.2044048387991e-05
-4.10530177589509e-05
-1.47076189505967e-05
-3.08877261267393e-05
-3.90252985206628e-05
-8.80783301669794e-06
-2.60146510049312e-05
-3.99434978204712e-05
-1.1547657043732e-05
-3.13702499255735e-05
-1.89968656478668e-05
-3.77558163100375e-05
-1.71260766424839e-05
-2.08915585478271e-05
-1.08131583853078e-05
-3.17440344622521e-05
-1.68115747675579e-05
-3.35728081526905e-05
-1.38915837828025e-06
-1.75003624822509e-05
-3.41076566898938e-05
-2.92167756559843e-05
-2.42956806774035e-05
-2.23318137971438e-05
-5.25192013858798e-05
-1.78512315181446e-05
-2.78742220427786e-05
-9.00484008311449e-06
-9.86609384372239e-06
-4.04117893255021e-05
-2.45189884187275e-05
-1.11099047804958e-05
-8.70484600816778e-06
-2.32623269248213e-05
-9.25782513044191e-06
-2.23341584581443e-05
-4.67362316083542e-05
-2.76064705961815e-05
-2.95982236656154e-05
-2.27833696764478e-05
-3.53611717141012e-05
-1.79103544218551e-05
-8.73193041746761e-06
-2.59986004968533e-05
-9.3799055787432e-06
-1.62922560301797e-05
-9.9219824281787e-06
-7.44449641526514e-06
-1.44876567813976e-05
-2.48403386041584e-05
-2.85344680892016e-05
-2.34608668302941e-05
-3.22656523285756e-05
-7.71225085045407e-06
-2.72791148317912e-05
-2.44429051874477e-05
-2.68868723604896e-05
-3.02444171860786e-05
-2.58926823091028e-05
-1.14252682197892e-05
-2.46278199666202e-05
-1.3472925736733e-05
-1.0095243411244e-05
-2.6353716579502e-05
-3.96039059995824e-05
-8.81511906034323e-06
-1.06550541451487e-05
-8.83542681044646e-06
-1.01888772839442e-05
-3.22947194119958e-05
-8.92749769207788e-06
-2.24878530268568e-05
-2.45697011155876e-05
-2.29251207395533e-05
-1.93777996271338e-05
-2.61856817238077e-05
-3.54751988447422e-06
-3.17731899215866e-05
-2.45799718512335e-05
-2.69485151114979e-05
-2.33665504460962e-05
-2.85664441011768e-05
-7.2784070601793e-06
-7.97733419519135e-06
-1.08451607678122e-05
-2.456276395855e-05
-3.30632432350337e-05
-2.61128796169996e-05
-1.82301950739237e-05
-1.59628964207523e-05
-2.66893789825848e-05
-2.27863128750261e-05
-3.82847497271062e-05
-1.14165908335224e-05
-2.84908338353644e-05
-1.69107549081128e-06
-1.75134515347375e-05
-8.37117705959881e-06
-2.789688908022e-05
-2.91272914136611e-05
-3.4943041679836e-05
-3.2991273888703e-05
6.9554085780187e-07
-2.61991740673663e-05
-3.76894892588483e-05
-4.14711584926788e-05
-3.34090731863907e-05
-1.57783174365349e-05
-9.19203874873218e-06
-4.4120827598848e-05
-2.63981429043047e-05
-3.38864485861345e-05
-2.58417042850324e-05
-3.22768494159425e-05
-3.63305171131815e-05
-1.42189284153758e-05
-1.71737304390098e-05
-1.17178903667169e-05
-1.61829392397826e-05
-7.03199556257032e-06
-9.67857713905944e-06
-1.4629847043015e-05
-4.24064212620054e-05
-2.59900761074104e-05
-1.40243305512081e-05
-3.92159777079965e-05
-1.95852846562368e-05
-1.64998469931802e-05
-3.07746165817409e-05
-2.14005960869476e-05
-4.62716819977101e-05
-3.89264211511798e-05
-1.95090824038374e-05
-2.25589032686513e-05
-2.16505305039554e-05
-2.00276380065484e-05
-3.7014494885893e-05
-5.87936517577142e-06
-9.75284832281987e-06
-2.56028800402929e-05
-1.29017378965793e-05
-1.03214891407954e-05
-2.26493966881964e-05
-2.06896528319432e-05
-7.89837439303054e-06
-1.93093355825274e-05
-7.0749700964766e-06
-1.00362917229143e-05
-2.23294550038818e-06
-3.92462058702012e-05
-1.88500865184932e-05
-1.98507380939907e-05
-2.24243457987491e-05
-4.22753231861477e-05
1.2912116498395e-06
-2.18126573513334e-05
-1.79009281449472e-05
-1.56962838598848e-05
-1.65704465176956e-05
-2.51932592447758e-05
-3.58889371493606e-06
-1.29075224080076e-05
3.33277058639998e-06
-1.64610400166609e-05
-4.30931401094081e-06
-3.39014371893802e-06
-3.01453952812657e-05
-1.90007939489266e-05
-4.37442723870758e-05
-1.71359296245605e-05
-2.94531700765198e-05
-1.92698189327617e-05
-3.05654620554932e-05
-1.37294884443578e-05
-3.66486332080021e-05
-3.77449936669707e-05
-2.78848759548974e-05
-1.55871097140464e-05
-3.15301222864704e-05
-2.91844460815365e-05
-2.53688210677788e-05
-1.58334593280956e-05
-7.72644487680709e-06
-1.63710851031822e-05
-4.22734195226366e-06
-1.28653599509044e-05
-2.41201683741149e-05
-6.97684613894332e-06
-2.09376235474552e-05
-2.55822640200573e-05
3.71822111519631e-06
-4.38743121445554e-05
-3.03186110596666e-05
-2.1769486764719e-05
-8.73895434042089e-06
-9.10969867844366e-06
-1.9012294828333e-05
-2.79112025591297e-05
-3.11224265675634e-05
-2.33327192354414e-05
-2.68117611022262e-05
-3.03779320510929e-05
-1.88080215637618e-05
-1.34029846201521e-05
-5.64373981698064e-06
-7.75208133552121e-06
-2.08519562457623e-05
-3.58206865003198e-05
2.65481343147848e-06
-2.03252323844004e-05
-3.47647840483348e-05
-2.11954025842133e-05
-7.0037577474327e-06
-2.36318239060298e-06
-6.27790655431433e-06
-8.8146056750854e-06
-7.52026688631956e-06
-2.91969154064953e-06
-1.38340712939123e-05
-1.69703433822821e-05
-1.42482612713576e-05
-1.25632275906605e-05
-2.36277519035602e-05
-3.28294271060271e-05
-1.37485564366119e-05
-2.53488471358766e-05
-4.32555598203788e-05
-2.65854072792915e-05
-4.7136300178913e-05
-1.83938108091464e-05
-4.12179904685685e-05
-1.31353630887243e-05
-2.72307170697128e-06
-1.92962834996353e-05
-2.48127096962295e-05
-1.72326703234118e-05
-2.45509456321434e-05
-6.5648567468185e-06
-1.33017726429594e-05
-9.06705828032154e-06
-1.52027336206211e-05
-1.46808528921344e-05
1.26111912939437e-06
-6.24429139542396e-06
-2.1758098645613e-05
-2.48349103690506e-05
-2.35189826620277e-05
-1.39121248335803e-06
-2.87833791321199e-05
-2.71635223116822e-05
-2.24188114487066e-05
-3.75870978388438e-05
-2.09700690063625e-05
-2.77883447564588e-05
-1.68715762671706e-05
-1.18271748075905e-05
-3.55216347655221e-05
-2.27440392592529e-05
-3.42282504249427e-05
-2.3583012475042e-05
-2.91363266580763e-05
-7.13664373648421e-06
-2.36805165153803e-05
-2.15527261617112e-05
-1.58440434932209e-05
-2.5048656388633e-05
-6.08170166723925e-06
-1.84123746840312e-05
-2.10809347205069e-05
-3.61140376873173e-05
-3.60141134149048e-05
-2.53313046584565e-05
-1.78359804991722e-05
-2.06718953360038e-05
-5.645457121705e-05
-3.82382150943051e-05
-3.99136120575457e-05
-3.94630396267507e-05
-2.48059021632914e-05
-2.89397982023405e-05
-7.5552431089319e-06
-2.79579344180473e-05
-1.46045393857095e-05
-1.34268960854578e-05
-2.004286200254e-05
-1.58132553293505e-05
-1.90374600923353e-05
-1.32479846042699e-05
-4.7275849812174e-06
-1.22297158882284e-05
-3.0076641948538e-05
-8.84842283421138e-06
-1.70269493138933e-05
-4.86342078535486e-05
-3.47271139285864e-05
-3.10766746817131e-05
4.64816910699379e-08
-2.73680587002309e-05
5.39533696749775e-06
-3.46074062942595e-05
-3.45442041796329e-05
-2.56636383413339e-05
-2.15200326205642e-05
-4.06511052741145e-05
-1.42475394527325e-05
-5.43923599128581e-06
-3.20184009286991e-05
-1.63466237572998e-05
-5.69910364127235e-06
-3.00417545865479e-06
-1.71149401614759e-05
-3.11360721494446e-05
-2.66696650051567e-05
-3.03547499467621e-05
-2.5305705822161e-05
-1.02375295932211e-05
-2.88708977735327e-05
-3.13259947728831e-05
-2.82656979874236e-05
-2.03321467364976e-05
-2.28523852404872e-05
-2.89226756775805e-05
-4.05598132523228e-05
-3.18417529806173e-05
-1.49223131281262e-05
-6.69730940967258e-06
-2.40400176943976e-05
-9.27876600263975e-06
-2.94935888451634e-05
-3.05571653896789e-05
-1.91469080779769e-05
-7.60663160659546e-06
-3.92361612346927e-05
-2.05028764907273e-05
-1.21346123379629e-05
-1.27755603612895e-05
-2.55091813752076e-05
-1.63871441062425e-05
3.29327529202837e-07
-2.25254629973538e-06
-2.51998893037565e-05
-5.53824753608323e-06
-2.77020156191543e-06
-2.96399152027888e-05
-3.32823368126695e-06
-3.30092063664432e-06
-1.7349664738188e-05
-2.2363555972465e-05
-3.45110682692326e-05
-7.55796453434218e-06
-6.98460986801235e-06
-1.8072335141688e-05
-7.3222474915014e-07
-4.05230059348491e-06
-3.70837060858063e-05
-8.14745243703057e-06
-3.45367396034448e-05
-2.73032764564173e-05
-1.6203712248623e-05
-2.29043180364621e-05
-3.48081091563606e-05
-2.36544719849636e-05
7.83562849070662e-06
-3.83046906201392e-05
-3.32553443228129e-05
3.29707725145312e-06
-2.11592739452728e-05
-1.92294278034454e-05
-9.37115787057408e-06
-1.51970609676228e-05
-3.33111088763343e-05
-2.18623927869608e-05
-8.74928802416575e-06
-1.51429570471732e-05
-1.41767567733172e-06
-4.3545642542798e-05
-3.50205318414465e-05
-2.31215311298303e-06
-3.37231609611764e-06
-1.83775726061432e-06
-2.02007527748281e-05
-3.86535506957128e-06
-2.50527659622691e-05
-3.91615041054521e-05
-1.70220334310932e-05
-1.94282239683249e-05
-1.64480730725429e-05
-2.21804908363348e-05
-1.70703278752424e-05
-2.88018619317028e-05
-3.25058512351343e-05
-2.23818251792323e-05
-1.54816008311836e-05
-2.76888336463294e-05
-2.4372263479464e-05
-1.94424749751729e-05
-1.44957748977704e-05
-2.06745276192611e-05
-9.8981749949408e-06
-3.04992635309374e-05
-2.6041537210568e-05
-3.79701865657429e-05
-1.95684673363783e-05
-1.89311807642037e-05
-7.09270543507002e-06
-1.85243904547152e-05
-2.10869442047052e-05
-1.03210560404341e-05
-6.54650338057187e-06
-1.51578932712048e-05
-3.35441213887714e-05
-2.16023833442391e-05
-2.92786177010273e-05
-2.04125989364109e-05
-7.92506446216935e-06
-2.83513171702185e-06
7.78965593925733e-06
-2.37082438439373e-05
-8.45117639386739e-06
-3.10733664412115e-05
-5.81821347060911e-06
-2.96335429657119e-05
-7.0106736433652e-07
-5.34914952684013e-05
-3.99287196883385e-05
-5.21552717498645e-05
-1.34324100781051e-05
-3.18629107377151e-05
-3.36842539983582e-05
-6.93365520118662e-06
-3.54557926201117e-05
-4.98182503480022e-05
-2.88704122226912e-05
-1.10302170981181e-05
-5.32912044520412e-05
-1.47712950272543e-05
-2.1846532346231e-05
-1.2144849591789e-05
-7.05497313419568e-06
-2.13692208714598e-05
-2.87847969616344e-05
-1.31484083598357e-05
-3.68857161222047e-05
-1.48407542329996e-05
-1.71780604772242e-05
-1.33573268371817e-05
-9.75988204254508e-06
-4.01704148296983e-05
-2.05465907023121e-05
-1.97041670307694e-05
-2.86906162192393e-05
-3.28222115683603e-05
-1.65445473671674e-05
-5.66255824196593e-05
-2.63942017818327e-05
-1.88492833980175e-05
-1.88133586873938e-05
4.11360588974303e-06
-2.31115009668287e-05
-3.47201389818181e-05
-2.38322419432203e-05
-1.92018955722241e-05
-3.91004097494176e-05
-7.87521070521913e-06
-4.38814958642482e-06
-1.87627651301755e-05
-1.63036861332906e-05
-2.90155972761166e-05
-5.27225962188773e-05
-3.79320111345434e-05
-1.55060076368379e-05
-1.82621258803506e-05
-2.52805075674368e-05
-2.96466364003568e-05
-2.12717918360556e-05
-2.23036356455329e-05
-2.8566963350435e-05
-1.75518038487544e-05
-7.06349351180063e-06
-5.7662007280658e-05
-3.09710627723536e-05
-3.06433535652836e-05
-1.74942409748124e-05
-2.48321671269069e-05
-3.67566966859869e-05
-1.67867352335232e-05
-7.70034542337259e-06
-3.06898833692338e-05
-2.43010589670793e-05
-9.14904018145209e-06
-4.11183124782191e-05
-1.89723550949923e-05
-1.78410951157601e-06
-2.66674974014736e-05
-1.15796047500118e-05
-1.61262956505398e-05
-4.46247759059551e-05
-1.89058960979949e-05
-1.53119778099826e-05
-2.72764421844716e-05
-2.35758056336448e-05
-3.48302860824267e-05
1.64589537646087e-06
-3.48319222310356e-05
-2.57885400806816e-05
-2.51340609974253e-05
-8.52437674835643e-06
1.11193847267914e-05
-2.41741404574027e-05
-2.49823209714848e-05
3.36548130032333e-06
-5.7606267824963e-06
-2.4359823094301e-05
-1.10726570281827e-05
-3.34996164828132e-05
-2.21865490695044e-05
-9.54828488126471e-06
-4.53728838291384e-05
3.79275576198729e-07
-1.63927894268041e-05
-3.31352411110776e-05
4.63199213810215e-06
-8.36416333663514e-06
-3.57068501046875e-05
-1.10774982703818e-05
-1.07683243948363e-05
-2.0557949896011e-05
2.16776576608013e-06
-1.43993753856708e-05
-2.27617649583895e-05
9.45719515368115e-06
-2.24869752596575e-06
-1.26309205150927e-05
-2.7821335526439e-05
-2.35959619753642e-05
-3.59009889956752e-05
-7.38924212872026e-06
-2.92013986861537e-05
-9.29018731663329e-06
-2.61123247498556e-05
-2.27651504724581e-05
-6.1521528591613e-06
-1.46562108467314e-05
2.53786958279779e-06
-3.69742455266028e-05
-1.0760530603009e-05
7.83329028590289e-06
-3.4196119875883e-05
-1.95024365792899e-05
5.09743736373975e-07
-2.22865497505864e-05
-1.8724591444752e-05
-1.7051909334895e-05
-1.30045345711654e-05
-3.89885241053827e-05
-1.77851178978585e-05
-2.95441213933686e-05
-8.5868157618605e-06
-5.78174444389108e-06
1.19201695352165e-06
-3.32536828697148e-05
-2.06710459075665e-05
-2.59768846383611e-05
-1.97266600421092e-05
-1.97528079184924e-05
2.78759951249668e-06
-5.07911156656163e-06
-3.1681484324658e-05
-3.92607802427167e-05
-1.12725158554352e-06
-1.55067576829627e-05
-2.05999346788202e-05
-1.33719249373604e-05
-3.11819886917916e-05
-2.58511009609519e-05
-1.10969662133594e-05
-1.06153941755501e-05
-3.87921361238324e-05
-3.85221395570975e-06
-9.79826677843234e-06
-1.98683219130134e-05
-3.19845849638287e-05
-1.73520459281832e-05
-5.3173001990378e-06
-3.2914035497242e-05
-3.9662581155486e-05
-3.58502595448535e-05
-4.3595311911433e-05
-8.87067517390631e-06
-1.48647028541899e-05
-1.70147136057207e-05
-1.686755619031e-05
-2.26563180226833e-05
-1.81889266976274e-05
-2.08548256583734e-05
-6.9885154865652e-06
-4.02519731429718e-05
-5.03171840554528e-05
-3.02227580133094e-05
-2.88455843793081e-05
-3.29556147269563e-05
-1.56352206327016e-05
-2.03514712918951e-05
-3.07066019638594e-05
-2.57701750564031e-05
-1.66533989348126e-05
-2.73460284189286e-05
-7.3839323315633e-06
-1.6585043291143e-05
-1.60272257546524e-05
-1.84099407710229e-05
-1.46886086837238e-05
-1.40854806656692e-05
-1.35021874071859e-05
-1.21813105573347e-06
-2.17094777613232e-05
-8.7655811478603e-06
-2.72114781549875e-06
-4.33125118311035e-06
-1.82582271337153e-05
-1.02443497131623e-05
-4.5899859923206e-05
-2.00185624664307e-05
1.29247080360652e-05
-8.18055489193474e-06
-1.86282974517517e-05
1.20278139376739e-05
-1.00350315838357e-06
-3.06643209386117e-05
-9.50827462824871e-06
-1.90111870081978e-05
-3.35513007750816e-05
-2.44981557539895e-05
-1.79511027561847e-05
-3.05815703223957e-05
-1.64424217853017e-05
-1.12520005965069e-05
-4.58290151097356e-06
-1.87171311120688e-05
-1.0562996255136e-05
-2.44876016002486e-05
-1.09516953136124e-05
-3.33408624659539e-05
-2.5786968271781e-05
-1.79823854021579e-05
-2.45341095128582e-05
-1.8682687941775e-05
-2.38621118547589e-05
-2.26777502106155e-05
-5.00796939958617e-05
-2.76258783566434e-05
-1.45508323564183e-05
-8.86222817417101e-06
-4.7991456207262e-05
-1.72211150866455e-05
-2.1291959235713e-05
-2.28961873115133e-05
-3.02716934636577e-05
-1.91884626358049e-05
-2.24481779973121e-06
-2.28702694427604e-05
-1.96437383201028e-05
-2.6717625684624e-05
-2.92691872787348e-05
-3.79229636191207e-05
-2.06891594586045e-05
-4.08566268022168e-05
-2.87936473574737e-05
-4.85600968092944e-05
-7.02312612405374e-06
-1.95188584682672e-05
-2.43032192207625e-05
-4.41099326669612e-05
-2.84130797703929e-05
-3.11590611785885e-05
-7.25817757515743e-06
-1.39330832175796e-05
-1.00384115518466e-05
-2.00767456977825e-05
-2.71392523052638e-05
-1.46692820297986e-05
-2.87749929057558e-06
4.82187712969202e-07
-1.8986026847419e-05
-3.12151564035797e-05
-2.1867560213221e-05
-1.77801189069309e-05
-1.1177958945675e-05
-1.10810968276712e-05
-2.73736944479415e-05
2.92642863265866e-07
-1.41457881571987e-05
-2.10461340993104e-05
-7.71398995061066e-06
-1.21823630971541e-05
-3.29731744434898e-05
-3.39697567371675e-05
-2.15273035893419e-05
-2.88263270937517e-05
-1.51999277232685e-05
-2.11951696110799e-05
-1.31327644236889e-05
-2.85893970698201e-05
-2.09368826135124e-05
-2.27109034876273e-05
-2.38954269560165e-05
-4.22652818897279e-06
-1.82261723054219e-05
-1.94180967087423e-05
-7.70329762837681e-06
-2.35939890556028e-05
-1.10349536336211e-05
-1.32192369634101e-05
1.12704332481362e-06
-2.21597840359047e-05
-2.49501108787153e-05
-3.13230790610739e-05
-2.2439766969893e-05
-1.37470542408503e-05
-2.42057462576676e-05
-6.77680298152582e-06
-4.52426867907395e-06
4.21337148544377e-06
-5.05708527436256e-06
-2.42145194307965e-05
-1.44701042066523e-05
-3.21978150044817e-05
-3.04323628661425e-05
-2.27999611075183e-06
-2.45650380518574e-05
-2.98198388101107e-05
-1.66672367287312e-06
-3.43649792042076e-05
-3.91338411008454e-06
-3.67816581358301e-05
-1.79777742413565e-05
-2.77551439879934e-05
-2.48628903022959e-05
-6.66222652060542e-06
-4.1983363988557e-05
-4.71623662321828e-05
-2.37635788802158e-05
-1.10347048349845e-05
-1.52533419813552e-05
-2.41804780686342e-05
-2.71306490752236e-05
-1.14635122899353e-05
-2.58125996474163e-05
-1.2944382477312e-05
-3.67664230791751e-05
-3.41907554721078e-06
-3.12203212692143e-05
-3.72479548166795e-05
-6.85040423266206e-06
-1.87626172017863e-05
-2.61219223782985e-05
-6.61498414063774e-06
-2.60060266916284e-05
-1.63352292400052e-05
2.28458935573248e-06
-2.22522904410192e-06
-3.21242628733053e-05
-2.38843852137279e-05
-3.20911483039742e-05
-2.25500102715619e-05
-3.6465824311104e-05
-5.38479014963621e-05
-3.21254434273385e-05
-1.82242486072434e-05
-3.34003496158765e-05
-9.33467875807443e-06
-1.69070233188917e-05
-1.52734199428852e-05
-1.44390919888607e-07
-1.62139619397833e-05
-2.8860325146499e-05
-2.58235367372529e-05
-2.71505292511519e-05
-1.66395238496185e-05
-2.71330500016342e-05
-1.66578372653369e-05
-2.02243837301511e-05
-1.71148019230451e-05
-2.74864248037662e-05
-2.57410722813822e-05
-2.07436779753667e-05
-1.76360490142213e-06
-2.9773044979972e-05
-2.12568424766943e-05
-2.31382209599699e-05
-3.61597562473219e-05
-2.35300936207619e-05
-1.49903781357058e-05
-1.22422608735919e-05
-1.9039812399192e-05
-7.10480428461563e-06
-2.09057713630283e-05
-1.86185304626331e-05
-1.54870323064624e-05
-1.80602766381742e-05
-1.74642942058931e-05
-4.06238624436916e-05
-1.5886157583229e-06
-2.64295180853145e-05
-2.61203967009845e-05
-4.03002207928437e-06
-1.18659857449193e-05
-3.62659229680174e-05
-2.99200585519664e-05
-7.37121306461442e-06
-2.39731757520985e-05
-4.86633371610598e-05
-4.35307216323764e-06
-1.58112399289935e-05
-1.16611896452854e-05
-4.342870968534e-05
-2.68824047822035e-05
-3.79443509020067e-05
-2.97806121015542e-05
-3.35197766124795e-05
-9.34582014417758e-06
-2.34667501575979e-05
-2.50244978033839e-05
-1.11435149769301e-05
-1.29915941252053e-05
-5.2224788594542e-06
-2.80176242939133e-05
-2.70908706020398e-05
-3.01505248969298e-05
-2.74085919155376e-05
-1.98402793085036e-05
-2.60121695273864e-05
-2.41379774205786e-05
-4.71358670964411e-05
-2.54402216694964e-05
-4.92188299044e-05
-2.04283965800174e-05
-1.4984318418366e-05
-1.45509268141643e-05
-1.60409110432265e-05
-1.91969356709747e-05
-1.57862355193664e-05
-1.5578315868891e-05
-2.45320666795106e-05
-2.10082510451708e-05
2.96773291077677e-06
-6.26016536160565e-06
-2.77236438980464e-05
-2.48484173630427e-05
-1.07135597188048e-05
-1.83540689809016e-05
1.00986019538129e-06
-2.34083906675084e-05
-8.72120015982137e-06
-1.39177740370292e-05
-2.67156859305235e-05
-1.64331684157706e-05
-3.46937862690028e-05
-2.14133838099704e-05
-2.13452417781293e-06
-1.64336568323326e-05
1.26369064152918e-05
-2.74516348130376e-05
-3.78207967454204e-05
-3.55302150896716e-05
-2.36646434618377e-05
-6.48688535326473e-06
-4.17778484411861e-05
-2.63890613564726e-05
-3.14334430358762e-05
-1.05219660468134e-05
-2.5782761765432e-05
-9.81123881716498e-06
-6.99089013503065e-06
-1.43965558059889e-05
-1.02172495994573e-05
-2.93312226797658e-07
1.50930506909453e-06
-3.11801065845465e-05
-4.01497918964454e-05
-9.16154108894e-06
-2.96286660782229e-05
-2.08228498604823e-05
-8.21341145441991e-06
-2.08281604970602e-05
-2.24318769701699e-05
-2.41984679637859e-05
-9.7023369958979e-06
-6.52210174697744e-06
-1.42340296951272e-05
3.12843545326963e-06
-2.19093958085806e-05
-2.09064182601733e-05
-2.75790108038557e-05
-1.82385249124398e-05
-2.45470418049091e-05
-1.3998163905063e-05
-4.79740421354253e-05
-1.02897967008162e-05
-2.92239930936102e-05
-2.1299584890481e-05
-1.71214268657687e-05
-2.37113402887191e-05
-2.71986266812291e-05
-4.76419380840723e-05
-2.96424035808971e-05
-1.30699775198411e-05
-2.41677431553959e-05
-3.9642866662252e-05
-1.93264582421518e-05
-3.54377539739835e-06
-2.49756407421134e-05
-3.17514346566395e-05
-2.66897720459502e-05
-1.95372087751817e-05
2.78024631575635e-06
-4.16026657805838e-05
1.12450794099552e-06
-4.03100561996425e-05
-2.92868900395145e-05
-2.58684189776318e-05
-1.24602936166386e-05
-1.44634147284212e-05
-1.81257406506155e-05
-1.44161590131921e-05
-2.08265858154517e-05
-3.34992555641213e-05
-1.39653040836985e-05
-2.9692787606567e-05
-3.14715576915294e-05
-1.79914645943317e-05
-2.50850724200803e-05
-2.00136860591204e-05
-8.18183680014088e-07
-2.94408459599392e-05
-5.82028166678389e-06
-1.47718347778745e-05
8.71064398383527e-06
-7.13968595988375e-06
-1.11745674546273e-05
-2.05237140958399e-05
-2.17946157940451e-05
-3.87771743537155e-05
-3.72018179699328e-05
-2.76997918416971e-05
-1.70075934457199e-05
-2.1801812207925e-05
-1.45806754531056e-05
-3.83732290677945e-05
-4.60569772771975e-05
-2.53219001155375e-05
-8.64521245561978e-06
-2.30228689452707e-05
-1.0723004178523e-05
-1.94584846718431e-05
-1.19396028676505e-05
-3.72520718124295e-05
-4.33656030705263e-05
-3.02928957319918e-05
-1.27700123745886e-05
-2.81311833090023e-05
-8.89956889315332e-06
-2.10748418635605e-05
-2.84099245094214e-05
-2.02209030049886e-05
-2.13061973186096e-05
-1.25892730727604e-05
-3.09931264716721e-05
-8.74813254730152e-06
-2.58255194110827e-05
-3.10091381058881e-05
-7.8890297321654e-06
-1.83231979826369e-05
-3.20664545595549e-05
-1.97585109893012e-05
-2.13251427280943e-05
-3.04127004045023e-05
-3.71603957814132e-06
-1.49531122641087e-05
1.71078561943106e-06
-1.2252076165134e-05
-2.58564459704302e-07
-1.1692403414459e-05
-5.56765304175685e-06
-3.36240045182752e-06
-3.86821824847731e-05
-3.12454244186353e-05
-2.51724980082474e-05
-1.90914545831662e-05
-3.92283138836354e-05
-1.28703353109526e-05
-2.79009411960126e-05
-3.51608140663054e-05
-2.72228092277458e-05
-4.23429930036896e-06
-2.18615465994595e-05
-7.99498984874443e-07
-1.57157902247458e-05
-1.76740418263911e-05
-1.61605656222206e-05
-3.35931253036801e-05
-3.28094493999868e-05
-7.4973197259136e-06
-2.47837059786579e-05
-1.84592625536994e-05
-2.22741695779174e-05
-3.46275069574994e-05
-1.46015632615472e-05
-6.39836051754488e-06
-3.54328559991071e-05
-2.23519012512391e-05
-9.79085511112433e-06
-1.77528258699809e-05
-2.1197571851057e-05
-2.4681115107184e-05
-8.28633352458369e-06
-9.58357459428579e-06
-3.48256473143945e-05
-1.57114413277676e-05
-2.33635624669064e-05
-1.56600673432401e-06
-7.94753590164316e-06
-1.63739370395942e-05
-2.43977154528754e-05
-1.32807068530829e-05
-4.01139826964074e-06
-6.51148734086908e-06
-7.58709023300574e-06
-2.81722150780191e-05
2.38243388105687e-06
-2.34838951326869e-05
-1.04672428276332e-05
-2.25456090846208e-05
-2.82459827620399e-05
-2.5856046737833e-05
-9.11243083075926e-06
-1.71196409288684e-05
-3.05267709531462e-05
-5.16314131988492e-06
-1.4845512269276e-05
-2.92763532135652e-05
4.29597469273367e-06
-7.10801241997368e-06
-2.4904614387072e-05
-3.05011617087961e-05
-1.73226927115044e-05
-2.47334069222532e-05
-2.93734162356102e-05
-1.60402270814253e-05
-1.03429159854466e-05
-1.56345703144629e-05
-1.92521176853949e-05
-2.17292653647168e-05
-1.60012268639466e-05
-1.15386681977105e-05
-2.84169991102764e-05
-1.86275440530829e-05
-2.83898215490343e-05
-3.46448014610871e-05
-2.54429119506791e-05
-1.08343044027152e-05
-1.72676084204266e-05
-2.68882368630777e-05
-9.48728528800297e-06
-1.54862815593199e-05
-1.64418042880379e-05
-3.47970813087759e-05
-3.39751518489141e-05
-3.57113764298703e-06
-4.71576354016054e-05
-8.26311809590885e-06
-2.14510380425433e-05
-1.18853199834821e-05
-2.84586277797916e-05
-3.13064601426806e-05
-2.18660219826219e-05
-5.22478468942352e-06
5.44764942988546e-06
-1.23933670514801e-05
-1.57083779552186e-05
-2.04980691686096e-05
-3.55741107637897e-05
-5.63814811142356e-06
-4.09957512686661e-05
-2.71220404809679e-05
-2.59065019683793e-05
-2.32222338812785e-05
-1.93398308243315e-05
-4.26926469682492e-05
-2.94366103351411e-05
-3.8079349071361e-05
-2.72774588129041e-05
-4.06378829057299e-05
-8.34801240856928e-06
-1.90426000357443e-05
-2.1105529868941e-05
-1.95021363178266e-05
-7.90219098535275e-06
-2.08823258156342e-05
-2.38274105184802e-05
-2.39328562608401e-05
-1.63432464424984e-05
-9.21064208808902e-06
-7.20236792697062e-06
-5.93068392683491e-06
-1.89403047424867e-05
4.17271842303605e-06
4.76753751348967e-06
-1.51145420433639e-05
-2.11672725786824e-05
-2.24675802785505e-05
-3.11173707169399e-05
-3.30635824622144e-05
-2.60115844779331e-05
-3.17755796894305e-05
-2.78242706137832e-05
-1.85430830843553e-05
-1.29519187086868e-05
-1.49682360863281e-05
-2.89677275800141e-05
-4.14611651730863e-05
-3.09288796715516e-05
-2.45031571155233e-05
-1.17672955825263e-05
-1.12088985445781e-05
-1.48556418646258e-05
-2.98835435826744e-05
-2.27736357916727e-05
-2.07157179147296e-05
-2.27265982691925e-05
-1.05737790638104e-05
2.91273035640871e-07
-1.71547996608999e-05
-1.33070497322216e-05
-2.21919424726868e-05
-3.05987171890203e-05
-2.47087005898373e-06
-2.90452355818364e-05
-3.63811032320723e-05
-2.48874165015952e-06
-4.99532857165757e-06
-3.28273442805875e-05
-2.02628225263626e-05
-1.70956469110013e-05
-1.20555171987173e-06
-3.82316208458284e-05
-4.09914826300058e-05
-2.20392774466953e-06
-2.47336993232455e-05
-2.15747280614058e-05
-2.06578310576614e-05
-2.20055664516265e-05
-1.45277698100109e-05
-2.56327955658552e-05
-1.01246283952583e-05
-2.99411483214848e-06
-1.01349780035784e-05
-1.98819367629217e-05
-2.51640996568031e-05
-2.31982619424944e-05
-2.87452767679629e-05
-2.36625362553505e-05
-2.17965193012277e-05
1.38664069578834e-05
-1.56536761984845e-05
-3.15115196744729e-05
-3.0110405964978e-05
-2.67566890014826e-05
-2.75935227979573e-05
-6.64171111497349e-06
-1.67020526497414e-05
-1.74669711411124e-05
-2.27317214013145e-05
-3.38665445360154e-05
-8.73893290302297e-06
-3.21281332411441e-05
-1.37722206422028e-08
-1.29857105176136e-05
-2.04819228957939e-05
-1.93536624263631e-05
-2.52144349235313e-05
-4.20636148864517e-06
-3.15394874528259e-05
-4.47947547890966e-07
-8.203835549142e-06
-1.87249310598252e-05
-1.78547917618892e-05
-1.84761771822075e-05
-2.30326857172651e-06
-1.42502693611554e-05
-1.32345790181363e-05
-1.7323863742322e-05
-1.59510507066592e-05
-1.78678391585581e-05
-3.36224110378681e-05
-3.0538820655706e-05
-3.94442426585981e-05
-2.38385631409071e-05
-8.7071129220032e-06
-3.07594808358574e-05
-2.51845843093413e-05
-1.12225570646786e-05
-2.79197518223796e-05
-1.22214063054942e-05
-3.00998521242888e-05
-9.15147697832798e-06
-2.55235665506843e-05
-2.24754936359833e-05
-1.12612535084141e-05
-1.45890272488837e-05
-2.54280650469493e-05
-2.62197125135846e-05
-2.57721074028764e-05
-1.099565243428e-05
-1.17291411289076e-05
-8.17075930681351e-06
-3.49379618907959e-05
-3.21621960052623e-05
1.72019798580268e-06
-2.32826268532565e-05
-2.62379880304302e-07
-2.12654614528203e-05
-2.78502126733325e-05
-1.23041743355665e-05
-1.28339694623352e-05
-2.86231758441388e-05
-1.50450528276058e-05
-1.283171308088e-05
-1.04756201894096e-05
-3.63770881839648e-05
-2.01880698006896e-05
-3.04649540669438e-05
-1.33991363594054e-05
-7.34717425514841e-06
-1.00196256114232e-05
-2.18861441031201e-05
-2.91136917378862e-05
-6.46706294338426e-06
1.09686769986986e-05
-1.95898150783219e-05
-3.20015573501554e-05
-2.53433883572702e-05
-3.83213260892915e-05
3.8796542585969e-07
-2.24433846775343e-05
-5.77568936087747e-06
-2.30819526652047e-05
-2.40587620847164e-05
-6.82271397977133e-06
-2.96822912098437e-05
-2.18654488966511e-05
-7.337374595113e-06
-1.67198426642442e-05
-2.71293958762113e-07
-5.5542361795727e-06
-8.17637142310784e-06
-1.08956286741532e-05
-1.32597743025818e-05
-1.22491255713523e-05
-1.04900169277849e-05
-2.22564952304285e-05
-1.59658211422328e-05
-6.30576754769964e-06
-1.24050818115594e-05
-1.86191378865121e-05
-1.33482656165865e-05
-2.67468673715029e-05
-1.77632077718306e-05
-2.61368961468728e-05
-1.14583935219467e-05
-2.11296158567207e-06
-1.75914764816715e-05
-1.0677341323254e-05
-2.29059003478554e-05
-1.07111556065018e-05
-2.91071384410283e-05
-8.1452883425945e-07
-1.96411214088528e-05
-1.89174352058669e-05
5.30584194532572e-06
-3.91996239862244e-05
-9.19898063900884e-06
-2.63959663122407e-05
-1.23470785938098e-05
-1.130382054101e-05
-1.50820154466095e-06
-2.03901167569828e-05
-2.53012758068455e-05
8.90985556017273e-06
-3.69626417965855e-05
-1.63321501741713e-05
-7.68166473839547e-06
6.16826757388095e-07
-1.98805701960418e-05
-1.06176150046855e-05
-1.79554182939546e-05
-1.83096993831731e-05
-2.84375835103329e-05
-1.54138954089659e-05
-2.5128252605312e-05
-1.82267696140299e-05
-2.68698007882439e-05
-2.56795303997198e-05
-3.18796361060322e-05
-2.9971833765863e-05
-2.44112893819886e-05
-1.30253453933463e-05
-1.62429428878861e-05
6.72560142776168e-06
-1.42802164704301e-05
-1.77304074798079e-05
-1.09812676567433e-05
-3.28956787867899e-05
-2.86718757705383e-05
-5.50392836643771e-06
-4.3990787429915e-05
-2.1459406488192e-05
-6.12125235955614e-06
-1.70871653223073e-06
-2.33277373368918e-05
-1.35037061673759e-05
-3.01817037707586e-05
-3.99417414350157e-05
-5.5019296468037e-05
-3.89163237943674e-05
-3.41692769292789e-05
-1.73240422095405e-05
-1.28651456226628e-05
-1.69181167186079e-05
-1.98679940954331e-06
-2.07646976256837e-05
3.60198326927563e-06
-1.37957624743913e-05
-2.722574751402e-06
-1.77971232667872e-06
-1.13133423842482e-06
-1.85080224348212e-05
-1.67934412796226e-05
-9.29056613710744e-06
-2.44572778928679e-05
-1.00886438063244e-05
-3.58038604969584e-05
-3.60175288206826e-05
-2.8432672453445e-05
-2.09992113018748e-05
-3.65188778702336e-05
-1.48754112832799e-05
-3.52303860393148e-05
-1.62545782251074e-05
-1.98387106683553e-05
-2.43920910174354e-05
-1.12370609730532e-05
-3.89710129156337e-05
-3.64153850221828e-05
-3.36506443631757e-05
-1.3024381814537e-05
-3.93983283608198e-05
-1.88701679515825e-05
-1.50244830377729e-05
-9.27395666106964e-07
-8.09663000670809e-06
-1.67401351787587e-05
-2.37906793499658e-05
-4.64087329985883e-05
-1.81529244361232e-05
-1.39717571490344e-05
-2.78694243337141e-05
-1.82041932831252e-05
-2.44357047991558e-05
-8.67415608327819e-06
1.269084923798e-06
-3.58082338581071e-05
-2.4848194668571e-05
-8.02822795912871e-06
-3.98020123018723e-06
-2.01838183052157e-05
-1.51071424495111e-05
-2.13230768255082e-05
-1.41079552251895e-05
-4.16141119579579e-05
-3.57382393325893e-05
-1.1353436765484e-05
-3.57894129953879e-05
-5.23457588169479e-05
-2.51717190286954e-05
-2.26511170164828e-05
-2.26234490321156e-05
-2.01793045604274e-05
-3.03270078547699e-05
-3.72175593499712e-05
-1.66948284992247e-05
-3.58596643712706e-05
-1.64447882736843e-05
-1.86720902563538e-05
-3.7161723631038e-05
-4.51229803616235e-06
-1.3067531342514e-05
-2.83411370143645e-05
-1.56204047304957e-05
-2.62279363947818e-05
-2.30534123285072e-05
-2.15153283663497e-06
1.59912348620652e-05
-6.54990016343452e-06
1.22666619048658e-06
-1.02477126181346e-05
-9.29991959175156e-06
-2.79044320009183e-05
-1.39222394211136e-05
-2.82947698636382e-05
-1.81510509551317e-05
-1.83094522432737e-05
-2.14651148003872e-05
-1.40659982323424e-05
-3.95614517050563e-05
-3.84884453410787e-06
-1.90940031039622e-05
-1.90819614073491e-05
-2.86757397605858e-05
-2.63164247595105e-05
-1.53817534887344e-05
-2.41363469848655e-05
-4.66202568623253e-06
-1.46934900323695e-05
-7.56418472705863e-06
-1.36174324147053e-05
-1.60627570431019e-05
-2.05622815550019e-05
-2.28521301658675e-05
-7.53283918984604e-06
-2.26880361853241e-05
-2.00659320182927e-05
-2.49060591868456e-06
1.90156097461133e-05
-2.02291813052366e-05
-3.37012971969979e-05
-3.31950605871722e-05
-2.11726759196722e-05
-1.72733434798536e-05
-2.78411711291337e-05
-4.43399228651594e-05
-3.75509490301253e-05
-2.87948628371759e-05
5.83594355960851e-06
-1.61257480635626e-05
-2.3139763222267e-05
-1.99205243870878e-05
-3.66539888371836e-05
-3.38652187567861e-05
1.11295459129137e-06
-7.7129957856871e-06
-2.64389248377832e-05
-2.84159983043126e-05
-3.68431179553155e-05
-4.7956578868635e-05
-1.67157236838433e-05
-3.35263367549487e-05
-2.22648916929234e-05
-2.05433831847143e-05
-1.58535100735707e-05
-1.40096508938059e-05
-3.86838751494341e-05
-3.04720982966865e-05
-1.65889165576766e-05
-2.7430048026171e-05
-1.40419920105511e-05
4.52682907881444e-07
-9.55526803204223e-06
-1.52746375636512e-05
2.14134582275882e-06
-2.35928570004321e-05
-1.15170176245016e-05
-3.82354008482098e-05
-2.06961768837144e-05
-2.25973187770707e-05
-1.77477927086741e-05
-2.5018078802258e-05
-2.27464325744848e-05
-3.80906552609095e-05
-3.5308482578662e-05
-3.92043506974663e-05
-1.9163224958397e-05
-2.66626592260088e-05
-1.88875584748623e-05
-1.53164561789117e-05
-1.91657263764084e-05
-2.94900801214688e-05
-1.48310579048142e-05
-1.84134305341762e-05
-8.41204816461121e-06
-9.07691559204534e-06
6.06049073992595e-06
-2.96679809145132e-05
1.67729938369279e-06
-9.67379019647375e-06
-2.03532724954475e-05
-2.94881338686091e-05
-4.42756974979579e-06
-1.01997091672328e-05
-2.573002771697e-05
-2.99836996944925e-06
-1.72865846053649e-05
-1.46485219377679e-05
-3.14011874254987e-05
-4.93416610166035e-05
-1.31225479069625e-05
-2.5064584175403e-05
-2.90011974415914e-05
-1.27170730444564e-05
-1.80676798839046e-05
-3.07236371735053e-05
-2.87416515403827e-05
-1.70166283088084e-05
-1.34543217722541e-05
-1.22201275119577e-05
-1.02642907673097e-05
-1.82405434789527e-05
-2.97935161130076e-05
-2.02640377654334e-05
-5.20307226621117e-06
-2.90291900740698e-05
-3.30378968244206e-05
-1.00148181434474e-05
-3.32740683775505e-05
5.39650882876528e-06
-3.09294234663688e-05
4.8267053313544e-06
2.57658381218406e-07
-2.2580996089476e-05
-1.98396902093027e-05
-1.63225626495102e-05
-1.97387852255045e-05
-4.38777890128254e-05
-5.7379027630945e-06
-2.92159873223244e-05
-2.29508170222086e-05
-1.22423703990392e-05
-2.43816660110106e-05
-4.02171285438649e-05
-4.47703768349666e-05
-1.56755086329947e-05
-2.47614318210986e-05
-3.52435450611294e-06
-3.10163361740026e-05
-9.25090222644316e-06
-3.51354467450742e-05
-3.10039892332321e-05
-2.76415132209971e-05
-2.06217441016966e-05
-2.20976176845212e-05
-3.33651108433798e-05
-2.17227294272158e-05
-1.82053438750193e-06
-1.46035367440415e-05
-1.85593598098027e-05
-8.64940663914521e-06
-1.20872309870615e-05
-2.3537788858507e-05
-1.06834786422123e-05
-1.21359766554826e-05
-1.85007715169097e-05
-5.30918485647246e-05
-1.82431503291625e-05
-6.15983702025148e-06
1.1651863254392e-06
-1.43747512821236e-05
-2.88139875535167e-05
-3.76409257595612e-05
-3.45605902694883e-05
-2.95065766376871e-05
-2.19993557731012e-05
-3.14233120705161e-05
-4.11746290814697e-07
-3.84867375371517e-07
-3.20750710844139e-05
-3.49030199984982e-05
-2.12612560668425e-05
-3.27720699034949e-05
-2.45895903256075e-05
-3.76919233241687e-06
1.00800053033955e-06
-2.04825964059019e-05
-2.97835695768603e-05
-1.59821855409861e-05
2.74571022871982e-06
-1.82507427393095e-05
-2.28806678005477e-05
-3.51785187000485e-05
-5.67337430122165e-06
1.7652743494658e-06
-1.43784330779022e-05
3.44486352744501e-06
-2.01651069228218e-05
-3.33509131375414e-05
-3.31539359458651e-05
-3.94513987695826e-05
-8.07342480343484e-06
-1.9132584843305e-05
-5.99050710795566e-06
-8.00478863341118e-06
-1.63630843048638e-05
-5.4753554029177e-05
-3.70201741125987e-06
-1.84223706540494e-05
-2.68769766718679e-05
-3.46923202757997e-05
-1.45505250965495e-05
-1.24578179540711e-05
-4.52933515574994e-05
-2.46566307711733e-05
-3.46889816569627e-05
-2.68558534987012e-05
-3.75674696552519e-05
-2.32827093287312e-05
-1.0345832305739e-05
-3.69916431102817e-05
-2.34426625087646e-05
-2.43289197683489e-05
-3.06259647294326e-05
-1.41106187869111e-05
-2.02641139388045e-05
-1.11794499852748e-05
-3.36190414158396e-05
-3.06414461802208e-05
-2.11604893701536e-05
-2.92312927515078e-05
-2.16346140548058e-05
-3.86912282759226e-05
-2.62261833377311e-05
-6.02974049139531e-06
-4.02263479273934e-05
-6.68164194859411e-06
-3.07497177863183e-05
-1.41647196708894e-05
-4.65527142358922e-05
-1.59268630543601e-05
-2.06147309036612e-06
-2.80740274835167e-05
-3.95300532834035e-05
-2.11017227651681e-05
-1.55262535484473e-05
-2.35994410822755e-05
-2.98368693558857e-05
-1.46740913442544e-05
-9.6793496345238e-06
-1.89967463706313e-05
-1.86787311799411e-05
-4.81297423417679e-05
-1.64699685101854e-05
1.13412830166099e-05
-1.05728502397985e-05
-2.26236941349973e-05
-1.15099934154515e-05
-1.23992095639478e-05
-1.46242959491332e-05
-1.69493554152026e-05
7.08715748689001e-06
-9.18928583232335e-06
-1.34807717312467e-06
-3.53921743452618e-05
-1.0255060210065e-05
-1.58088611554516e-05
-7.99369986447141e-06
-1.86702404302162e-06
-8.95112593272307e-06
-4.08913458936067e-05
-2.7370369928213e-05
-2.93705651634902e-05
-1.36272832485778e-05
-2.1147223126674e-05
-3.08267357978662e-05
-3.64794030544645e-05
-5.36278951962688e-06
-2.35004373895399e-05
-2.51364949315192e-05
-4.10516084270858e-06
-2.19182083890801e-05
-1.61256533421653e-05
-3.78510378576625e-05
-2.0243298016631e-05
-1.599840684143e-05
-8.69346320892131e-06
-6.04754420526886e-06
-2.93014145927483e-05
-3.01403163213227e-05
-2.0274562474258e-05
-4.43654239655945e-05
-1.84310657550964e-05
-3.67859212851424e-05
-4.27523337986549e-05
-1.76065740634986e-05
-1.75065549911521e-05
-2.64608031867805e-05
-2.21368780758965e-05
-3.19734654065187e-05
-2.73589068743679e-05
-1.89450266210312e-05
-2.42946403023082e-05
-1.49188639372108e-05
-3.77861843263624e-06
-1.45431251505923e-05
-2.74849730050379e-05
-2.00344123814196e-05
-8.34334205285168e-06
-1.77555283176066e-05
-5.75746438770801e-06
-3.92944761381129e-05
-2.19488947412908e-05
-3.64811158504541e-05
-6.25834003916417e-06
-3.52213512958779e-06
-1.67525942989599e-05
-2.03583704347184e-05
-6.05236882882322e-06
-1.27967090532232e-05
-3.06069651043027e-05
-2.56217667744403e-05
-3.60250330854428e-05
-1.15928208263677e-05
-2.37584055804549e-05
-8.73415199482169e-06
-9.84194554234943e-06
-4.52261182739555e-07
-2.28208483672644e-06
-3.43541249347877e-05
-2.77060217173123e-05
-1.26399549592899e-05
1.21681198221266e-05
7.2943264392868e-06
-5.66250438050644e-06
-2.35185606325413e-05
-4.03432711463452e-05
-4.6834937622605e-05
-1.09481411354842e-05
-1.18629308668289e-05
-4.42763907680826e-05
-2.9641219914501e-05
-3.37577751545232e-05
-1.805970475306e-05
-2.42899619154984e-05
-8.91801411163894e-06
-1.08332669218873e-05
-2.20984354701141e-05
-2.27902082767356e-05
-1.60841873584651e-05
-1.90403961235447e-05
-2.18258334945833e-05
-3.49652396694017e-05
-1.0499428193466e-05
-1.90224431223403e-05
-1.89835929167072e-05
-2.36374794064644e-05
-1.7914538408648e-05
-2.24583221400355e-05
-1.73028723629164e-05
-8.458105682387e-06
-8.15932103187766e-06
-2.01506848008993e-05
-1.75060839538032e-05
-3.97143984303705e-05
-3.62285592314126e-05
-1.08130073364536e-05
-3.60636151911438e-05
-2.74813679465173e-05
-2.97066403645435e-05
-2.5112311691508e-05
-1.71751234922385e-05
-2.84895608187712e-05
-3.62515517895082e-06
-1.734761642806e-05
-1.86728604580802e-05
-4.85744370652387e-05
-2.23239973078214e-05
-1.6477995707637e-05
-6.4996650222361e-06
-5.28863088778673e-05
-3.76355606223773e-05
-1.96489949243784e-05
-4.8128328839416e-05
-1.87357056896569e-05
-3.56819695159876e-05
-3.22812688352729e-05
-1.4111992048619e-05
-4.03330863618999e-05
-2.01783242348995e-05
-2.28065331148726e-05
-7.94882750534539e-06
-9.64385249853641e-06
-2.19381604014791e-05
-1.39716405994014e-05
-2.3363242010545e-05
-2.97817609101012e-05
-3.65166841461806e-05
-1.74439751689632e-05
-1.70132197471539e-05
-1.02232013542919e-05
-1.64909821161051e-05
-8.57738677090937e-06
-1.33124702688753e-05
-1.92430390858547e-05
-1.37037235662422e-05
-9.42908229219752e-06
-1.59611191668691e-05
-8.90356943095139e-06
-1.1734697192722e-05
-9.02989395753906e-06
-2.14561664621101e-06
-1.6477173241699e-05
2.33056792381216e-06
5.50185078373105e-06
-4.77109244722441e-06
-3.43090484279906e-05
-3.89542576957774e-05
-2.30094816699486e-05
-2.08836310900442e-05
-2.70305602554343e-05
-1.16972923642018e-05
-3.49127519968692e-05
-2.10841139339576e-05
-5.19752343256039e-06
-2.51363695300174e-05
-2.6373663384541e-05
-1.61044911827446e-05
-1.21035899078008e-05
-7.24935096221547e-06
-2.92348183978639e-05
1.50591300962963e-06
4.21861907962579e-06
-2.76980706850515e-05
-3.29840358036368e-05
-4.38239355692338e-05
-2.40455090770094e-05
-2.35286697009246e-05
-2.23653474862601e-05
-6.07945359654368e-06
-8.72547508132531e-06
-3.15254448248404e-05
-2.86829034467818e-05
-4.57544136356412e-05
-2.31700703908875e-05
-1.89188980595959e-05
-3.16577951800391e-05
-2.35428004638593e-05
-1.58716867448641e-05
-3.65006384321306e-05
-4.21242974889611e-05
-3.48289406045676e-05
-2.3815128255573e-05
-2.75734177827825e-05
-1.35354951256135e-05
-1.76891758433527e-05
-1.02549722648021e-06
-1.31223478918628e-05
-2.33174784274837e-05
-4.72334573705737e-06
-1.39973299249049e-05
-1.21164027428315e-05
-2.90847432766306e-05
-9.97255809025409e-06
-2.71010088104308e-05
-4.95528543679823e-06
-2.54090589371554e-05
-3.0248290477483e-05
-2.81412785644391e-05
-2.8921860530946e-05
-2.27637740077966e-05
-2.83649804065935e-05
-6.22988862353854e-06
-4.23417484653607e-05
-5.07748892631776e-06
-3.17536220052917e-05
-3.01778808931147e-05
-2.8432719480047e-05
-3.31226336422867e-05
-1.96075664723975e-05
-2.97253939244218e-05
-3.98690794341893e-05
-1.23355805977261e-05
-3.30263557571452e-05
8.21610763531579e-06
-3.90864109139775e-05
-3.90856961403442e-05
8.49309676420999e-06
-1.28038861719784e-05
-8.54372525692534e-06
-6.83295804467833e-06
-9.36840101712496e-06
9.13990097161368e-07
-3.17898623635396e-05
-2.06615350398049e-05
-2.11354506988721e-05
-1.40136778517141e-05
-1.58340402788054e-05
-2.48892083890351e-05
-1.12814923370769e-05
-2.45168978788763e-05
-1.91000553582049e-05
-2.7635534923732e-05
-7.52134850199175e-06
-2.4164156863294e-07
-2.81275836880678e-05
-1.67842165973268e-05
-2.74274522801654e-05
-1.75661227921543e-05
-2.53639744209659e-05
-2.31951655673873e-05
-1.26947486537803e-05
-1.65653084745117e-05
-1.90461416494667e-05
-1.35754460605521e-05
-1.39533878066605e-05
-2.02827838554338e-05
-2.43093302128702e-05
9.57744894480041e-06
-5.87958428960115e-06
-2.16298447927746e-05
-2.16539354830848e-05
-3.19468203321596e-05
-1.35489946182818e-05
-1.36677299546503e-05
-2.28355995289826e-05
-1.99967289254207e-05
-1.82564502818046e-05
-1.86758115827353e-05
-9.81191080755382e-06
-1.3114496394168e-05
-2.69986634282618e-05
-1.07768261508302e-05
-1.43628454529843e-05
-1.1346580943392e-05
-3.49549220478677e-05
-1.73473694776649e-05
-1.20362638623343e-05
-2.49156630989621e-05
4.76632600664351e-06
-4.46656171488724e-06
-1.43740302986799e-05
-2.66434737511682e-05
-1.57718021634615e-05
-4.41363782069122e-05
-1.84492129616488e-05
-2.16612549523235e-05
-2.0628934399554e-05
-2.16972038581022e-05
-1.58777825645528e-05
-1.47602076822658e-05
-3.80213047487925e-05
-3.12765643410928e-05
-2.41183550429905e-05
-4.69431161907808e-05
-1.85759181409883e-05
-3.68341152081238e-06
-1.52231647044038e-05
-1.22735244929028e-05
-1.70038397316328e-05
1.78750150822828e-05
-1.00062648608651e-05
-4.09373244874099e-05
-1.89429741353223e-05
-2.22867130791089e-05
-2.50284100441399e-05
-1.40666997151715e-05
8.20385022872266e-06
-3.79055498992253e-05
-1.32237576215193e-05
-6.35374644737576e-06
-1.04418993932433e-05
-1.87086606631388e-05
-3.68178367306553e-05
-2.01097986338179e-05
-7.5784627654385e-06
-2.75389138226379e-05
-1.22855718467329e-05
-2.45139488778874e-05
-2.25381186184219e-05
-6.98761861200054e-06
-3.1479838805035e-05
-2.64773178921392e-05
-1.98158361930819e-05
-9.15611027712188e-06
-1.13260633785569e-05
-1.90990446792217e-05
-1.58700212124583e-05
-1.5382342559211e-05
-1.39712619091033e-05
-2.68382609469631e-05
-3.20256113679765e-05
-2.09043748147927e-05
-8.64917955525768e-06
-7.06206278003457e-06
-3.2754971108111e-05
-2.56927084864497e-05
-3.69006147262871e-05
-2.21231470691917e-05
-2.47605634667378e-06
-1.31026124615515e-05
-4.1002089689194e-05
-1.15911975984469e-05
-2.14431221156897e-05
-2.02932045245644e-05
-3.53082755785169e-05
-2.47652465057261e-05
-5.88887815059662e-06
-2.30133325786215e-05
-1.53289880513396e-05
-3.32847130216808e-05
-3.94803642768812e-06
-1.9426721494122e-05
-3.05157980557437e-06
-2.0289189017075e-05
-4.75502053276133e-05
-3.51932873301074e-05
-3.06177907558502e-05
-4.11408276775824e-05
-3.3384707348867e-05
-1.91809001226917e-05
-1.85626868447345e-05
-3.79930166008263e-05
-2.66379352997624e-05
-1.02911628656449e-05
-3.5368424662195e-05
-7.56323899529094e-06
-1.847491485433e-05
-2.18845766215959e-05
-3.49874076195959e-06
-1.73787130752829e-05
-2.81674965946931e-05
-2.89129143684485e-05
-3.5047516013773e-05
-1.11006073944348e-05
-3.84247218908313e-06
9.16760480286045e-06
-1.63381579715658e-05
-1.82114456640188e-05
6.04683704763598e-06
-1.8217809714804e-05
-1.60213922847684e-05
-2.84651499905936e-05
-2.91693676936346e-05
-2.04727660491503e-05
-6.030899163424e-06
-2.97295723516342e-05
-2.8294056240798e-05
-2.2411788437734e-05
-3.02526128298129e-05
-2.37752065546917e-05
-1.90732392784101e-05
-1.4554729516873e-05
2.88440243704287e-06
-3.45314133064719e-05
-4.26460775127377e-05
-1.71339960859905e-05
-2.57197212306443e-05
4.61233994310572e-06
-6.09773236432419e-06
-1.77027857174285e-07
-5.26082986050934e-06
-4.3465337249807e-06
-2.01268255191441e-05
-6.41474616820072e-06
-1.13474430238633e-05
-2.42829216695367e-05
-3.18429928040062e-05
-1.8696537443103e-05
-3.32094934556761e-05
-2.64756157519264e-05
-4.33294111039935e-05
-8.56195137013015e-06
-1.09815166896596e-05
-2.65579111408255e-05
-2.8377203179311e-05
-9.98098846808314e-06
-4.24057424303764e-05
-3.02575089788387e-05
-1.06404435120161e-05
-4.19724933406583e-05
-1.98753584520555e-05
-1.28556591806931e-05
-2.3882654952808e-05
-8.18791977693278e-06
-2.19696801095999e-05
-1.62548986054624e-05
-8.53526470540276e-06
5.32756988625321e-06
-1.73565240525972e-05
-1.08192873981316e-05
-2.84918479973418e-05
-2.11509164786298e-05
-1.08474398169173e-05
-1.23041057420811e-05
-1.58659782465272e-05
-2.53555149853668e-05
-3.88652225937734e-05
-2.56964721049176e-06
-2.9259828388378e-05
-1.47599968415342e-05
-3.48519349394674e-05
-8.62449161288334e-06
-1.99170567626578e-05
-1.90491248638699e-05
-3.3339515807515e-05
-3.97909703872138e-06
-2.00740284167281e-05
-7.27517494287242e-06
-2.64614360245259e-05
-3.01901065396809e-05
-1.73234289160106e-05
-1.64681319764318e-05
-1.5920970812149e-05
3.06769005598941e-06
-1.60354885785634e-05
-2.09246938623787e-05
-1.37258402274407e-05
-2.39875590297699e-05
-1.77909682579801e-05
-2.7736171077872e-06
-5.23814726584927e-06
-4.52103180907337e-05
-1.47933134561521e-05
-2.61448862240537e-05
-4.34183752878492e-05
-3.59969982191862e-05
-2.44800730595877e-05
-9.02874856339455e-06
-1.40924761051311e-05
-1.52633629445339e-06
-1.41011735456217e-05
-2.23421790673177e-05
-8.3383257507744e-06
-1.27648895369948e-05
-2.1877166775516e-05
-5.42088150916329e-06
-4.91599044951534e-06
-1.40171133525753e-05
-6.94055488432453e-06
-1.62445764521898e-05
1.94650137456155e-06
-1.78061967125712e-05
-4.62472182420659e-06
-1.97021716385665e-05
-3.24809017778982e-06
-1.82897160540796e-05
-1.44190812313239e-05
-3.55184907931523e-05
-1.79795160070491e-05
-9.35275033921192e-06
-2.19588298437128e-05
-3.58600799297614e-05
3.80689108818146e-06
-4.01776369904099e-06
-7.21071650505967e-06
-1.677083382863e-05
-3.78647034202693e-05
-2.86338301680747e-05
-5.23972515015414e-05
-2.84713149505986e-05
-3.39291763496331e-05
-2.5398153962861e-05
-1.78647514709351e-05
-3.14525301783416e-05
-1.60294513883325e-05
-1.50240527460073e-05
-2.08478333179768e-05
-1.98752893931739e-05
-1.39147176510635e-05
-2.16797721034504e-05
-1.50122122249705e-05
-1.58357477154072e-05
-1.31431100358041e-05
-3.29715413641716e-05
-2.95561265948474e-05
-1.04696485827871e-05
-2.81784753463503e-05
-9.7138009118815e-06
-3.91829491130759e-06
-3.97064670478281e-05
-3.62208918779461e-05
-1.30062525145797e-05
-2.19812226957694e-05
-2.11865424869429e-05
-1.66309016889322e-05
-1.37850212988004e-05
-3.12568324327751e-05
-3.80933596517899e-05
-1.21606905703741e-05
-2.12402529391625e-05
-3.64136504721001e-05
6.32655094603051e-06
-5.93674843767683e-06
-2.64221247460566e-05
-2.8803700029255e-05
-9.3305190390482e-06
-1.52405874633621e-05
-1.64396156208048e-05
-3.78513101955085e-05
-3.22768786059325e-05
-1.30099494350066e-05
-2.23971408325195e-05
-1.75875802535716e-05
-1.93279127889451e-05
2.36486001898504e-06
-4.51675626106937e-05
1.01249479621651e-08
-2.85313581175395e-05
-1.62908182483326e-05
-1.70896924550416e-05
-3.32624086182947e-05
-7.51134198503124e-06
1.3145879860983e-05
-1.24261114519934e-05
-2.71232089618044e-06
-2.77033648482072e-05
-1.68994909801402e-05
-2.59244472181382e-05
-4.59312364090882e-07
-1.19522546919909e-05
-6.404143897385e-06
-1.9391593620424e-05
-3.79004642878711e-06
-2.29927158816293e-05
-4.80688813592348e-06
-3.90588684513765e-05
-2.42673162661374e-05
-1.85049424269727e-05
-8.34091935527636e-06
-1.90036965874148e-05
-7.99596420428329e-06
-3.77113240394502e-05
-3.75766364927658e-05
-1.19062684745753e-05
-2.70819151882492e-05
-2.03838899255829e-05
-1.63807477319312e-05
-2.2555864962712e-05
-1.0354711860825e-05
-1.53093678183533e-05
-1.50068841703615e-05
-3.09707271278423e-05
-1.00444011660151e-05
-2.61436759655944e-06
1.23672098132046e-06
-3.82101409375631e-05
-8.81148400993979e-06
-3.7205124823581e-05
-1.51784073869388e-05
-3.82527750168833e-05
-1.79988810954712e-05
-1.04632112591667e-05
-3.5975427609601e-05
-1.14923582041099e-05
-1.54022172179107e-05
-1.67032390536262e-05
-7.24546738322581e-06
-1.09199528191636e-05
-4.01324649273077e-05
-2.49851770418887e-05
-1.61252361130619e-05
-2.1153043777155e-05
-2.07557980304765e-05
-2.61335297274536e-05
-3.75474696274771e-05
-9.26969739919515e-06
-1.04488328659589e-05
-1.3791366506302e-05
-3.28853971391357e-05
-8.99809658012256e-06
-1.27515681728053e-05
-4.25484990302117e-05
-1.15340183391759e-05
-2.27900159994484e-05
-2.14671055072769e-05
-3.22823268159756e-05
-3.51122915678535e-05
-1.69729875402064e-05
-2.85124089246115e-05
-2.8418167398209e-05
-3.10877782181206e-05
-2.06023976689076e-05
-1.93510308227594e-05
-1.21262916773031e-05
-1.22884602668269e-05
-1.93351687510316e-05
-4.53639217825207e-05
-2.78307003475283e-05
-1.52100463089532e-05
-4.19558821319004e-06
-1.6123295743794e-05
-3.85962016194694e-06
-1.52540200544712e-05
-2.9799173819954e-05
-3.08352581921654e-05
-3.64912794608292e-05
-2.84807311205205e-05
-1.3255141039541e-05
-3.40932587203485e-05
-3.91056260405924e-05
-1.82732004242478e-05
-6.84554308027485e-06
-1.37886586964486e-05
-1.35884472494699e-05
-2.39529833585576e-05
-1.12696274967787e-05
-5.25284433975905e-06
-2.73215820504555e-05
2.93941832614677e-06
-2.0960904088785e-05
-1.21903790447082e-05
-2.82818581627306e-05
-3.64478083774687e-05
-2.0614074892037e-05
4.74228444107143e-07
-2.94368311957556e-06
-1.15841329088012e-05
-2.12709748860992e-05
-1.5755998155578e-06
-2.27790020404281e-05
-1.42777073201587e-05
-2.45916531936264e-05
-1.5071755853704e-05
-3.14877877443891e-05
-1.24699287619528e-05
-2.10587720048703e-05
-2.49501924690986e-05
-2.3200947144726e-05
-9.06956136649018e-06
-1.17598302893792e-05
-4.51491187709839e-05
-2.18455743637451e-05
-4.99715341660293e-05
-1.9773398416487e-05
-6.47616602840468e-06
-1.91937801092683e-05
-2.37174512052641e-05
-2.27818425400741e-05
-2.72744012717694e-05
-1.89878326029964e-05
-2.18546610017204e-05
-1.96036685779338e-05
-3.521627890146e-05
-1.21119264091836e-05
-1.14406617242203e-05
-1.5519331340225e-05
-2.68355793709224e-05
-1.28080213510165e-05
-4.29255730030264e-05
-1.67536084257904e-05
-3.14638093538932e-05
-1.25274084188849e-05
-3.100471821193e-05
6.98000778718867e-06
-5.01420518901822e-06
3.26840700294534e-06
-1.11972124896877e-05
-1.4382799332354e-05
1.72337122638591e-06
-4.13817775955202e-05
-1.21846390072853e-05
-7.01988023311937e-06
-5.13159061061231e-06
-3.48343022404908e-05
-3.33850438358909e-05
-2.57461771590607e-05
-2.34143138126681e-05
-5.60321057068731e-06
-3.31078625194517e-05
-1.76607536276357e-05
-2.16649641227305e-05
-7.57201365957192e-06
-3.4190491294227e-05
-2.89525410645128e-05
-1.41457099795743e-05
-9.56684963670005e-06
-2.98458481171551e-05
-5.89218737728862e-06
-3.8827472998925e-05
2.06029087815708e-07
-2.74083092484494e-05
-1.66997316710568e-05
2.15924573783338e-06
-2.42255819855585e-05
-2.38103708038481e-05
-3.06247577449373e-05
-3.55834559367016e-06
-2.12008107947855e-05
-3.52787439233428e-05
1.12767916720864e-05
-1.03311452050879e-05
1.50466631901138e-05
-1.71149529490474e-05
-1.19957383465163e-05
-7.4782154666796e-07
-2.53450534740677e-05
-4.07838742891991e-05
-3.31936931832348e-05
-2.84060255636564e-05
-1.8353146427394e-05
-7.38917737222041e-06
-2.44826389470522e-05
-1.37576556157653e-06
-3.29560542537742e-06
-3.92757426244613e-05
-1.47470481979075e-05
-1.66752941117886e-05
-2.12954347887215e-05
-5.01385149286114e-06
-2.09976526694943e-05
6.39641810213711e-06
-1.44361528465377e-05
-2.37137471936984e-05
-1.72984495274336e-05
-8.37353327857944e-06
-2.01581364184612e-05
-3.46411456708986e-05
-2.99708820467088e-05
-5.79810952191042e-06
-1.12237827860718e-05
-5.40859739778305e-06
-3.97475892927307e-05
-5.19239245765165e-06
-9.21438442162729e-06
-3.42949651592181e-05
-2.90528507040964e-05
-2.22539879917005e-05
-3.01055176789236e-05
-1.87517871847123e-05
-3.49188875625547e-05
1.07419643623887e-05
-2.34169812209065e-06
-4.16668061504235e-05
-1.17040900550207e-05
1.97591817944171e-06
-1.67419763338381e-05
-2.40036897012274e-05
1.8212625212122e-06
-7.98216555171356e-06
-1.90011145302804e-05
-2.46322171079469e-05
-2.81189361018147e-05
-1.30118831163159e-05
-2.12650229697809e-05
-1.5668076845411e-05
-2.0547272641563e-05
-2.64008117588497e-05
-2.41328461643731e-05
2.20671530676105e-06
-2.94483102194131e-05
-2.64011620354387e-05
-3.27057160056814e-05
-2.48891035566775e-05
-2.24121773612109e-05
-1.80419356306892e-05
7.47635838597319e-07
-3.94773934174427e-05
-2.65244158799821e-05
1.68832822995869e-06
-3.36902529895363e-05
-4.03957843733338e-06
-1.71378284860184e-05
-3.41410916823813e-06
5.55889109986043e-06
1.2420985242935e-05
-2.20468495391228e-05
-2.5382967648483e-05
-1.5561913857363e-05
-4.85653386488158e-06
-1.89819742487609e-05
-2.56899283165019e-05
-2.01519538212879e-05
-3.95988944002271e-05
-3.56154307891017e-05
-1.73014829736428e-05
-2.548121538249e-05
-3.48810811885788e-05
-3.18548497589515e-05
-2.93481375908967e-05
-3.34783464819681e-05
6.40030605590978e-06
-3.91684254049821e-05
-1.29781549497538e-05
-1.4714957889127e-05
-2.95108369005018e-05
-2.47883706965824e-05
-6.18599833974302e-06
-4.34041040606643e-05
-7.05604902523669e-06
-3.47383706384584e-05
-3.42963164207086e-05
-3.41587929446155e-06
-9.30174115592025e-06
-1.08265586524833e-05
-2.9369318125981e-05
-1.15094034984054e-05
-2.29943386776169e-05
-1.48878989894263e-05
-2.71818194823807e-05
-1.28494352328523e-05
-3.53193195362543e-05
-3.74766914689311e-05
-7.67317647988395e-06
3.88799041141267e-06
-7.67715169870483e-06
-1.12457158848556e-05
-2.4836646322886e-05
-2.32767133207981e-05
-1.19301350256292e-05
-3.29892400184809e-05
-2.94599400809126e-05
-1.88423616335619e-06
-1.52101670922322e-05
-3.02141513361394e-05
-2.51425723971082e-05
-1.88320093102448e-05
-4.16045427529616e-05
-3.30316688929462e-05
-2.65002621677823e-05
-4.27507162357617e-05
-2.25719714312074e-05
-3.16508365372684e-05
-1.63843575626109e-05
-2.82727186307567e-05
-3.38345451570061e-05
-4.3083428311338e-05
-3.48370788917198e-05
-4.74491728051058e-05
-4.38572383124536e-05
-1.63715348927229e-05
-2.08228385380642e-05
-2.33305966734252e-05
1.32118008056287e-07
-1.57535928948231e-05
-3.46278070308e-05
-1.95593824704384e-06
-2.47895036048998e-05
-2.92646052999867e-05
-1.86820884470725e-05
-1.34962798875855e-05
-3.85008399403752e-06
-1.10969151639901e-05
-3.66595674162271e-05
-2.61667690652776e-05
-3.21861551305245e-06
-2.50202104568283e-05
-9.3534711872463e-07
-1.37978045518036e-05
-8.49010708504189e-06
-1.88478435483729e-05
-2.60066568518383e-05
-3.57469357230511e-05
1.52049128210103e-06
-1.78158867959867e-05
-2.10595856810054e-05
-4.44036007327349e-05
-1.1247637648141e-05
-3.57698103465761e-05
-2.23606233927453e-05
-1.8244743814655e-05
-1.58135455103344e-05
-2.11392340602274e-05
-3.20508502371196e-06
-2.16558719688936e-05
3.12207337332974e-06
-1.46682349944295e-05
-1.01952544678933e-05
5.61420541331198e-06
1.15849931420831e-05
-2.25827220540709e-05
-2.55624737035039e-05
-3.02446145923283e-05
-1.82081045764347e-05
-2.61806273862078e-05
-1.9245698956238e-05
-4.07344931928778e-05
-2.70183151938693e-05
-2.36763240523296e-05
-8.4684602923023e-06
-1.00152480899818e-05
-2.33393201508691e-05
-2.83659124730314e-05
-9.23879840226593e-06
-3.80023387623008e-05
-2.01769000886149e-05
-4.21841337107073e-05
-1.33028250495936e-05
3.78193823704437e-06
-2.54829261829007e-05
-1.31654957085472e-05
-2.52089372270099e-05
-2.04966302988836e-05
-1.60126323199264e-05
-1.76856964601964e-05
1.24332514853444e-05
-2.48232627726415e-05
-2.41664469728305e-05
-1.81360981237711e-05
-2.89323851788072e-05
-1.81520028663462e-05
-2.73216983088855e-05
-2.36307958398296e-05
-1.32111105985821e-05
-1.4233094319265e-05
7.84141488934006e-06
-2.12518404063924e-05
-2.3201076039571e-05
-2.05715574055098e-05
-8.83131131980595e-06
-3.85061214692658e-06
-1.10483920218439e-05
-4.16223272881855e-06
-6.07181905145995e-06
-2.49613749268409e-05
-2.50084171065787e-05
-3.20552523050441e-05
-7.20148277118649e-06
-4.4431674743055e-05
-9.84117433656621e-06
-2.48908118607822e-05
-1.13404689020501e-05
-4.56065520057086e-05
-2.9833843533638e-05
-3.4158583826913e-05
-1.95650083942955e-05
-1.54707463800549e-05
-3.12396354321343e-05
-1.20447789173985e-05
-1.50409345317173e-05
-9.94268386366262e-06
-3.18885776462819e-05
2.73772670968144e-06
-5.60892796020382e-05
-3.15121289004236e-05
-1.56374492222121e-05
-1.87000057881148e-05
-1.78170468926648e-05
-4.42976994712503e-05
-1.05230437907388e-05
-3.22508311779167e-06
-4.48354968247262e-06
-7.51064847142995e-06
-1.58292842933228e-05
-3.26040154469867e-05
-3.66344547675616e-05
-3.09080828065668e-05
-3.23162710159166e-05
-4.58365170963269e-06
-2.93856111945145e-05
-3.06760481092683e-05
-2.22066057686772e-05
-1.24421837941307e-05
-4.74628817510876e-05
-2.09576790568331e-05
-2.00493498040169e-05
-9.3006374887874e-06
-3.08107424558514e-05
-2.11706147761891e-05
-3.4386336863486e-05
-2.76493952413848e-05
-3.05769749240729e-05
-1.77512611004948e-05
-3.2823567680168e-05
-3.26848229100984e-05
-8.91512248713381e-06
-9.39106532626808e-06
-1.26488132289953e-05
-9.89590257796722e-06
-2.19154287307264e-05
-1.35743803887278e-05
-5.86380275840632e-06
-3.15382598946281e-05
-3.42540984979187e-05
-3.33926335262732e-05
-3.02472463697359e-06
-3.80361509513673e-05
-1.83028462976015e-05
-2.96930513710764e-05
-1.25719423852211e-05
-1.61288621011457e-05
-1.76193517384015e-05
-1.07379748578179e-05
-2.89014497249448e-05
-1.97970663801287e-05
-1.62816647982057e-05
-2.9914826008329e-05
-1.40275095356093e-05
-1.26690699480562e-05
-5.6664751870045e-06
-2.80923011190158e-05
-2.94256301006206e-05
-8.67297918322412e-06
-2.10056686910933e-05
-3.4933313143574e-06
-9.96654074816587e-06
4.55404240932929e-06
-1.1202861096143e-05
-1.28829551798249e-05
-4.7214030718378e-05
-3.05608526207346e-05
-9.19941285278741e-06
-2.90507146110782e-05
-2.50500924743271e-05
-1.60680965862048e-05
-3.0648739952645e-05
-2.61675255517026e-05
-4.18352918733413e-05
-1.9587662780187e-05
-1.80293278603388e-05
-2.96365743396507e-06
-1.91080256617753e-05
-3.28653367543216e-06
-1.42414370463793e-05
-1.87492756556973e-05
2.93132982684335e-06
-1.65060906598794e-05
-1.56592736076598e-05
3.98097995093924e-07
-3.29787978418031e-05
-2.65939359627295e-05
-1.67511709896639e-05
-2.97079183708425e-05
-2.11124011259175e-05
-4.75017167416186e-05
-2.80718008223223e-05
-1.90269696771256e-05
-4.95744083582755e-06
-7.62673468447821e-06
-2.19000929884347e-05
-2.22863844752007e-05
-2.84316260487943e-05
-4.44353789728959e-05
-1.66832949220224e-05
-5.37852448546736e-06
-1.74076620407497e-05
-1.23149500358821e-05
-1.91656866876548e-05
-1.93624685728548e-05
-2.33219250889613e-05
-4.12658919812007e-06
-1.52837766207032e-05
-6.53017277552348e-05
-2.65624103991096e-05
-1.43101225423027e-05
-1.99825209700092e-05
-2.11589943009605e-05
-1.83432395802025e-05
-2.95671949252592e-05
-1.30815403991635e-05
-4.15367939045747e-05
-7.4928340981752e-06
-4.30175082982318e-05
-4.12795711967769e-06
-4.55735664784635e-05
-3.3774521784077e-05
-2.46412382521036e-05
1.74878643596945e-05
6.51002089986734e-07
-1.97371780481171e-05
-1.92831867218379e-06
-4.03884432883401e-05
-3.07497180130098e-05
-3.68580681542114e-06
-2.37145641170813e-05
-1.92800881405723e-05
-2.75982028067487e-05
-8.97122181745018e-06
-2.75091692303352e-05
-1.20657854818495e-05
-1.51840196279016e-05
-6.49088801497001e-06
-1.4275677925471e-05
-1.1647383703794e-05
-1.90027866311214e-05
-1.54948220786989e-05
1.34840718912831e-06
-2.72866181154554e-05
-1.56567905142188e-05
-1.45878523742912e-05
-1.47226745745027e-05
-2.39446303159103e-05
-2.62685783226425e-05
-2.73555218151567e-05
-1.68065436180351e-05
-3.41456383603797e-05
-3.14009245532193e-05
-1.9914363114701e-05
-8.68665523372214e-06
-1.26399525296995e-05
-2.6844831469524e-05
-6.20240837733178e-06
-2.63298991428097e-05
-1.35036870414863e-05
-1.36073586850321e-05
-2.36866124622466e-05
-1.24494036693883e-05
-1.92975200423195e-05
-2.02691638356714e-05
8.64190617951711e-07
-4.36516712243356e-05
-1.74386996552422e-05
1.21008441296924e-05
-3.16836241914648e-05
-1.73963919581385e-05
-4.53367388909301e-05
-3.31063774628587e-05
-2.10241867147379e-05
-1.46148151179654e-05
-3.5276252071897e-05
-4.78085280295022e-05
-1.04809416685364e-05
-3.21944064366308e-05
-1.42651920602944e-05
-1.89741026094464e-05
-1.26029317839346e-05
-3.70120253565111e-05
-3.50796763868419e-05
-2.03174991919819e-05
-2.03429994375011e-05
4.04374267257006e-06
-4.77314701206095e-05
-1.75326249182929e-05
-1.32838267989106e-05
3.57306305031666e-06
-4.89311133139435e-05
-3.04873867343574e-05
-3.9254281270972e-07
-3.93845393608908e-05
-2.15830733402995e-05
-3.51809207437542e-05
-2.19856974229496e-05
-1.68283365925784e-05
-3.65196663004348e-05
-1.30544996424625e-05
-2.43267809855063e-05
-1.23190748193325e-05
-3.29675844146264e-05
-1.99211694449047e-05
-1.9598881135075e-05
-2.24269636194048e-05
-2.43387241755919e-06
-9.04662234138936e-06
-8.28307612454077e-06
-1.36709541500744e-05
-1.08478105403012e-05
-4.33929935149456e-06
-4.17103597193286e-06
-7.86227131351463e-06
-2.04352822973954e-05
-8.41748791316344e-06
-3.78401656955243e-05
-2.70405659922543e-05
-2.42488703795111e-05
-1.60879616440037e-05
-4.78091760854448e-05
-4.28806695600529e-05
-2.42563737232807e-05
-1.53924914086266e-05
-9.76235166866336e-06
-2.33932388930635e-05
-2.29653044658243e-05
5.43523285390085e-06
-2.66591114900714e-05
-1.92047881102115e-06
7.63265979123952e-06
-2.29686312332737e-05
-2.24343771532438e-05
-1.26027596480739e-05
-1.13036890404026e-05
-2.03982291887257e-05
-2.09334340279102e-05
-2.31192504837463e-05
-1.41372837831379e-06
-1.67635243387991e-05
-2.81712396347495e-05
-2.41620620680297e-05
3.09150368388711e-06
-3.3948415436406e-05
-1.0494664567644e-05
-2.97264262531548e-05
-1.99430450073502e-05
-1.82307124080297e-05
-2.8023641977419e-05
-2.46299556167485e-05
-2.10083366449227e-05
-1.31097597398005e-05
-2.10614469946065e-05
-1.00331541974318e-05
-2.29040944585704e-05
1.45270084139472e-05
-2.36293781329043e-05
-2.4647411049408e-06
-1.84713862404726e-05
-2.54748370179684e-05
-1.90954677500322e-05
5.31467133046952e-06
-1.11335780719159e-05
-1.76011391797272e-05
-1.02558705822084e-05
-2.73710930730478e-05
-2.51738140841944e-05
-1.26853355356459e-05
1.05678788704153e-06
-9.46420070784599e-06
-1.87702538363322e-05
-2.68611066943222e-05
-3.60717268758494e-05
-1.79731148703941e-05
-3.14418943112303e-05
-3.44727886767709e-05
-2.4153877455511e-05
-2.46719493502016e-05
-1.83052438393984e-05
-1.48455013499863e-05
-1.69250864330321e-05
-2.73443052194564e-05
-2.80278655240506e-05
-3.31523173998599e-05
-2.0173161347968e-05
8.39440208885757e-06
-1.56872028408754e-05
-2.63834859899366e-06
-6.18891305028894e-06
-1.76667811758037e-05
-2.04363163179496e-06
-2.46143855812588e-05
-2.76694728311763e-05
-5.24062386629044e-06
-2.12317630292564e-05
-2.6695206333575e-05
-2.46777169275487e-05
-2.1390557531574e-05
-1.55853147467335e-05
-2.2008772754823e-05
1.11949473929284e-05
-2.06848688117527e-05
-1.68410241277019e-05
-1.5026546289257e-05
-1.9828598857058e-05
-9.35280807217517e-06
-2.6767684677126e-05
-1.70975853415573e-05
-2.75158599899361e-05
-1.18723608750538e-05
-1.12988255809727e-05
-1.18406579952731e-05
-2.3833072830129e-05
-1.40217101401479e-05
-1.22403285190038e-05
-8.40217976673196e-06
-1.126227436063e-05
-1.76414700318818e-05
-2.58970242983352e-05
-2.82804175493886e-05
-2.88846481445631e-05
-1.92279630292979e-05
-1.87417699367238e-05
-4.01737037126596e-05
-3.60398860447844e-05
-1.13464843527845e-05
-2.7047010538429e-05
-1.84087029658146e-05
-3.77193548599939e-05
-2.23674267944653e-05
-8.20787236293526e-06
6.47582884660605e-07
-1.32924285475389e-05
-1.92403647528106e-05
1.21112078574091e-06
-1.83183369663476e-05
-2.28229944736665e-05
-2.54282388033682e-05
3.10960877263891e-06
-2.81053614441015e-05
-1.95099813325116e-05
-1.43733362939585e-05
-3.91228196601064e-05
-3.16421906790436e-05
-2.11453644797452e-05
-2.71497301320149e-05
-2.09172482200667e-05
-2.90136630749171e-05
-3.18149072660168e-05
-1.44630508433674e-05
-5.51693889488605e-06
-1.94536805833857e-05
-2.49180535677126e-05
-1.95025856637948e-05
-3.66426914824695e-05
-3.19154845465521e-05
-1.19766736412391e-05
-3.1741484159525e-05
-2.93422690693932e-05
-2.14863254811286e-05
-1.24721164814343e-05
6.295435331419e-06
-1.43801929811177e-05
-1.92829555445885e-06
-1.55495745415063e-05
-3.23987907819637e-05
1.70899859049367e-06
-2.77066159681515e-05
-2.72731763232854e-05
-2.52367908090691e-05
-2.33333377899282e-05
-3.3868417943133e-05
-3.47220409815796e-05
-3.44655379116488e-05
-1.70145596550208e-05
-2.77715090924273e-05
-3.62978470396155e-05
-8.93996260875063e-06
-2.51671061844945e-05
-2.62275182505815e-05
-1.85516731711529e-05
-1.80142649282492e-05
-8.12298935719771e-06
-4.35931456700667e-06
-1.19189856117649e-05
-2.04148795393959e-05
4.49555846383676e-06
-2.62199011027372e-05
-3.11793802294422e-06
-1.73399668400354e-05
5.3855228686882e-06
-2.3924634598618e-05
-5.50225961426828e-06
-3.60452845918287e-05
-3.10041432888957e-05
-1.50778133895764e-05
-4.88009296896354e-05
-1.37320751610925e-05
-2.61445105891603e-05
-2.03461339024942e-05
-3.39834716732252e-05
-2.90362879553082e-05
-2.48356381427229e-05
-1.84404444671643e-05
-6.72159180957035e-06
-1.52424461611898e-05
-8.90432628010281e-06
-2.65805111180771e-05
-3.48468042175312e-05
-2.52667620875069e-05
-1.36729675895067e-05
-1.9925928480565e-06
-1.88016681434784e-05
-3.04640259168262e-05
-8.16048644016503e-06
-5.23793819015381e-05
-1.48723451712932e-05
-3.55448342850028e-05
-3.4122593148434e-05
-1.99667923780887e-05
-3.56431696213864e-05
-1.85664076853892e-05
-1.79001858230631e-05
-3.02963789871937e-05
-2.45651032742308e-05
-6.83424439780573e-06
-3.50802955751459e-05
-3.0171333854644e-05
-2.53746474678786e-05
-1.64348445481959e-05
-2.51253939574915e-05
-2.25445785161695e-05
-2.85149085843911e-05
-4.56549630611256e-05
-2.77703602360146e-05
-2.79031190331891e-05
-2.94520415637482e-05
-2.8935382940236e-05
-2.25480122615026e-05
-2.55185400591693e-05
-4.10891862101522e-06
-3.46459003726544e-05
-3.12581194048088e-05
-2.85473662271381e-05
-2.81102710842017e-05
-2.82054369833355e-05
-3.08878051047462e-05
-2.96081705417003e-05
-4.45438515165656e-06
-2.36142960258911e-05
-5.02973604389298e-06
-4.07384874161881e-05
-3.0546236305e-05
-2.84385648126846e-05
-4.03533085395632e-05
-3.00704213348257e-05
-2.40928967322592e-05
-2.44516388551873e-05
-1.51440541746554e-05
-4.32495213126961e-05
-7.34715355377586e-06
-1.60634451750201e-05
-3.2733432097885e-05
-2.94400503743459e-05
-1.08621368301116e-05
-3.91180987599305e-06
-2.70906939254954e-05
-3.22682567185236e-05
-3.07911160759121e-05
-4.18622274858871e-06
-1.42123660013486e-05
1.36450475323599e-05
-1.32432373485699e-05
7.35149195121794e-06
-2.12007865936512e-05
-1.07389357813501e-05
-3.15236969382296e-05
-1.31351106968171e-05
-2.26199571942611e-05
-3.67136918963064e-06
-5.10561619186694e-06
-1.83104461584736e-05
-1.15368617485531e-05
-2.25015694590987e-05
-7.6834951055051e-06
-1.30210501250002e-05
-1.77401635992661e-05
-3.79382523209047e-05
-2.9958775534057e-05
-1.77318082225512e-05
-3.41187231850532e-05
-2.43646432735109e-05
-1.68979159151341e-05
-2.80707770353635e-05
-2.90133606216629e-05
-2.81933830578707e-05
-2.1276132270261e-05
-4.04484915664449e-05
-1.32036941472664e-05
-3.94853780876889e-05
-2.75928651008226e-05
-3.12373028902627e-05
-1.56419058623393e-05
-9.29936260712231e-06
-2.96079968936455e-05
-1.93840080705682e-05
-1.24282179508858e-05
-2.51270940291474e-05
-2.1864075523213e-05
-1.60973307059013e-05
-2.7559713408273e-05
-1.11413538501999e-05
-1.86404186212515e-05
-2.55466616319943e-05
-2.78704646404998e-05
-3.80257821599153e-05
-2.85135181463136e-05
-3.13653943928745e-05
-1.95965294461284e-05
-2.46997169527751e-05
-2.67147018449047e-05
-2.75486153468348e-05
-4.39898987956728e-05
-1.15321798247084e-05
-1.54853672243293e-05
-1.69466197546181e-05
-4.58789938762032e-05
-2.81365841001209e-05
-1.47709384963915e-05
-7.41634497594363e-06
8.10878519585368e-06
-1.84623440780916e-05
-2.08935139853453e-05
-1.88634504230988e-05
-1.45487361353571e-05
-1.96535784316064e-06
4.04549441444156e-06
-1.80327400771251e-05
-1.99167780979581e-05
-3.19853590004833e-05
-1.30687188535979e-05
-1.7750897721683e-05
-1.17154591066806e-05
-2.89493524181088e-05
-3.47260191546574e-06
-1.81695124949475e-05
-9.16340467328347e-06
-1.51282703122722e-05
-1.60556277782489e-05
-8.25151460616328e-06
-1.61296016192431e-05
-8.90764141170235e-06
-3.12789266453834e-05
1.67464878218929e-06
-1.3606713666567e-05
-2.12528176984172e-05
-7.85715308136043e-06
-1.24346360198918e-05
-2.84730079537779e-05
-2.53347127462856e-05
7.414598110702e-06
-4.03387207985738e-05
-2.41720022826151e-05
-1.18211000195609e-05
-8.93611210519295e-07
-3.69257101727785e-05
-1.65728974814923e-05
4.45169299585614e-06
-1.47717760319284e-05
-1.82712379555645e-05
-2.34958957760378e-05
-8.65943147880269e-06
-3.40823440129364e-05
-9.78570657083305e-06
-2.67594681993565e-06
-2.05516539244576e-05
-3.68425697930272e-05
-1.09642625748126e-05
-6.78538560712089e-06
-1.66343584219782e-05
-3.69342759561068e-05
1.572798141338e-06
-3.93774612260359e-05
-2.39138286180865e-05
-1.72230714491178e-05
-3.02552908345931e-05
-3.00466858895911e-05
-2.41140468565313e-05
-3.20522662739126e-05
-3.86016093622347e-05
-2.87523645278518e-05
-3.95920774642622e-05
-4.16495389129967e-05
-1.69730778063052e-05
-3.1415290210228e-05
-2.24720076014663e-05
-1.92330479826231e-05
-2.49348552163438e-05
-2.4369191795388e-05
-2.80537644793587e-05
-3.04738525731297e-05
-6.61194411392839e-06
-1.97040998341807e-05
-3.06154374733003e-05
7.89299487943728e-06
-7.82182375238164e-06
-5.4945873702821e-05
-3.8171836412666e-05
-3.07643725429899e-05
-2.14438433188493e-05
-2.85157420071226e-05
-4.27202588307899e-05
-1.4735573400492e-05
-3.65065966595618e-05
-2.2902514303946e-05
-1.19240713678987e-05
-1.08510592433118e-05
-1.73472324068427e-05
-1.57136495152072e-05
-2.22862886048787e-05
-1.34881724349981e-05
-5.16173833791823e-05
-2.57924473206931e-05
-9.41748387489499e-07
-1.58363076578798e-05
-7.97925539261174e-06
-1.64135606448691e-05
-1.95836258759577e-05
-1.41847196889393e-05
-2.36375411537955e-05
1.17652147376542e-05
-2.79475179693804e-05
-4.70148984492606e-06
-3.30933118228298e-05
-2.69713677234715e-05
-3.77707187316556e-06
-3.83500161143984e-05
-1.40618522867649e-05
-2.20256040713648e-06
-1.86535837211404e-05
-4.10715172068906e-05
-7.3789623730229e-06
-7.54691732176161e-07
-2.92214194672104e-05
-2.7017162406937e-05
-3.85684577104758e-07
-2.2905818687273e-05
-2.20356355769704e-05
-1.37126395776431e-05
-1.85544092623623e-05
-2.77353079092626e-05
-2.28391372475074e-05
-6.09298313786076e-06
-1.03073548460099e-05
-1.87097713434066e-05
8.65774206843952e-07
5.9863432378154e-06
1.3622093822926e-06
-2.34518255121832e-05
-2.38336497325298e-05
-4.26585587715313e-06
-8.5846549075397e-06
-3.70616286871555e-05
-6.83765260506544e-06
-1.09545474332497e-05
-1.33098666927995e-05
-2.93940459808665e-05
-3.22910596688275e-05
-2.61259524578794e-06
-2.36553710352872e-05
-1.83865259412615e-05
-1.56301475156537e-05
-1.78867334721953e-05
-4.71017261323926e-05
-1.81868188196945e-05
-2.67248323067465e-05
2.45047396457355e-06
-1.89323480349281e-05
-1.37906868796835e-05
-3.04339510513543e-05
-1.57417950016374e-05
-2.10396417907154e-05
-2.20551395962713e-05
-1.14835183348411e-05
-1.02156078974512e-05
-1.74472610785837e-05
-5.97926588481878e-06
-2.19356251710545e-05
-1.94845418282123e-05
-1.31554748865568e-05
-2.27486574787252e-05
5.19094263186072e-06
-2.79996169635995e-05
-2.04330181316255e-05
-2.71071011256174e-05
-2.47854428073595e-05
-3.45348007230562e-05
-3.44291366966971e-05
-1.47193207551874e-05
-5.43638439801767e-05
-9.12587749082519e-06
-2.87391382730479e-05
-2.61224358481123e-05
-2.08123423115542e-05
-1.48060273361759e-05
-2.62693835448711e-05
-2.88842729034489e-06
-1.4382591914172e-05
1.60997106303293e-06
-3.15305734889544e-05
-3.23654037912389e-05
-1.21917293242389e-05
-1.33351547948051e-05
-2.8855531041182e-05
-2.57261334443697e-05
-2.79765369317231e-05
-3.46848846651109e-05
-1.87017343114606e-05
-4.17392435639666e-05
-4.79873027379524e-05
-1.76386714299649e-05
-1.9139027931996e-05
-3.61954458807388e-06
-8.57075608137357e-06
-1.98481396625643e-05
-2.62331356614066e-05
-6.20481104454476e-06
-3.10103014516463e-05
-3.04374350559887e-05
-9.88659860231314e-06
-1.49801710302693e-05
-3.72035658711996e-05
-9.20456224378456e-06
-2.93937615374931e-05
-1.34420517758424e-05
-2.45068567850734e-05
-1.74884806826794e-05
-1.89945136415329e-05
-1.81455680758527e-06
-1.45190629704159e-05
-2.13361737519545e-05
-2.43202212862289e-05
-3.3133854553395e-05
-1.18904505772864e-05
-1.48464877747902e-06
-2.9451415620492e-05
-1.23112799637385e-05
-2.13215663881017e-05
-1.56392519455178e-05
-1.70038107117172e-05
1.59652915618033e-05
-3.45110920265864e-05
-7.72491141866302e-06
-1.47094938497852e-05
-6.56849803448578e-06
-2.64670892364176e-05
-1.2725985969845e-05
-1.28345175340618e-05
-6.8043292521385e-06
-2.58970448857569e-05
2.83164062867722e-06
-2.616465129435e-05
-9.39834665507621e-06
-3.78866912879603e-05
-1.50095913751922e-05
-2.96721264704604e-05
-2.73318076122109e-05
-1.55251785188892e-05
-3.48494453943562e-05
-3.06950673369971e-05
-2.04532937780792e-05
-3.40915758230663e-05
-1.06795176610514e-05
-1.7455759917411e-05
-1.75671961980778e-05
-1.45127669616809e-05
-2.45249667399532e-05
-2.88805359192009e-05
-2.96041400943969e-05
-5.48125929591341e-06
-1.22431796170704e-05
-1.59069367808135e-05
-2.16435585300991e-05
-1.22553673951115e-05
-9.60690670361901e-06
-1.5449805500643e-05
-2.69863383031799e-05
-1.1812000031555e-05
-3.85778061005183e-05
-3.21817502907392e-05
-3.0629595557923e-05
-2.96947788494114e-05
-1.7330114795483e-05
-1.94530013773744e-05
-3.16044677058454e-05
-3.96466072082e-05
-1.50158057263557e-05
-2.81097734769143e-07
-8.22626723169199e-06
-1.58204622686296e-05
-9.97963057724643e-06
-9.21947750580725e-06
-3.48280975018609e-05
-2.19412122272367e-05
-2.7746243160136e-05
-4.31170795650122e-06
-1.72499456765806e-05
-2.52335059986899e-05
-4.71223270271174e-05
-2.84362912145293e-05
-2.60311823107183e-05
-3.36721250203168e-05
-3.86277249960298e-05
-7.71748777236746e-06
-3.73723296889222e-05
-3.5352896968319e-05
-2.04521848930472e-05
-1.84398547220433e-05
-2.08442540834705e-05
-2.22056447882519e-05
-1.27530039187114e-05
-2.28626479281206e-05
-1.74930197892261e-06
-3.53425277359682e-05
-4.45208282767054e-05
2.02872272530953e-06
-2.46314011759726e-05
-3.77996451515064e-05
-1.30342623094638e-05
-1.98887798646512e-05
-1.23960460825006e-05
-1.36844340555818e-05
-6.17003931287304e-06
-2.58664544577608e-05
-1.3480306446946e-05
-3.56927149420988e-05
-3.00175937211961e-05
-1.92626803341485e-05
-1.89020511840091e-05
-3.2756697792116e-05
-4.21101371592849e-05
-1.58907946571125e-05
-1.1220023777213e-05
-2.51155248925471e-05
-2.39420805503011e-05
-1.4799154367114e-05
-2.47383011244969e-05
-3.79001132023472e-05
-3.80845040139301e-05
-1.79149727056737e-05
-2.61096316616945e-05
-2.48003688081922e-05
-2.49244882083434e-05
-1.90882488310808e-05
-1.6932947641448e-05
-1.03913949541747e-05
-2.03555311827693e-05
1.44011229203656e-05
-2.60395760437762e-05
-1.83901615504467e-05
-4.18096041974705e-07
-9.23139738377122e-06
-6.61809076042896e-05
-2.91456622686472e-05
-3.08463828485417e-05
-3.88641609210006e-05
-3.71738158163308e-05
-2.51934498025933e-05
-1.34152652399895e-05
-3.88917997450614e-05
-2.53216498640578e-06
-2.39461262996537e-05
-2.47468268597806e-05
-1.09220570167176e-05
-6.11557011043839e-06
-2.59169182539249e-05
-9.11719867618442e-06
-8.21219461230879e-06
-1.75559296619491e-05
-3.04607967226071e-05
-3.71386558429171e-06
-4.44823758009974e-06
1.07243984986244e-07
-1.9265408299656e-05
-1.30010341099963e-05
-3.01698494252203e-05
-1.19405902166776e-05
-2.46598828748034e-05
-1.52388144146398e-05
-2.3462288808592e-05
-2.38260547047523e-05
-1.99553862144334e-05
-2.47902102716909e-05
-1.89480240530934e-05
-2.30795429729631e-05
-1.25256437492648e-05
-2.14727018418907e-05
-4.9415335920644e-05
-2.39223682000737e-05
-1.65314834118944e-05
-1.50827976636947e-05
-1.15238992478225e-05
-3.69475106341656e-05
6.34141847207123e-06
-4.76669606254812e-05
-3.10176818889064e-05
-3.20453646632749e-05
-1.34544980382805e-05
-1.10967763504947e-05
-3.13273993962428e-05
-2.9976054718689e-05
-3.15078167797992e-05
-1.45900352195961e-05
-1.6933090817907e-05
-3.30188434308031e-05
-3.81096578650534e-05
-2.29952806930588e-05
-4.4130494447684e-05
-2.75552571384213e-05
-1.68876914581445e-05
-2.28265730163574e-05
-1.42962966630669e-05
-2.53315023369057e-05
-2.7798699219258e-05
-1.85752495185369e-05
-3.07417811730651e-05
-1.74370853029661e-05
-2.04523264847574e-05
-8.74249068096152e-06
-1.84029351173151e-05
-2.1816300909417e-05
-1.21954902037183e-05
-2.62096661907427e-06
-2.54606281347148e-05
-1.24793329267142e-05
-2.72531398367098e-05
-2.14657754289273e-05
-1.53082064725452e-05
-1.038771465604e-05
-4.65471776047555e-06
-2.62796617539791e-05
-7.33367124071205e-06
-1.117962917637e-05
-2.03777523653911e-05
-1.85516059892506e-05
-2.48224756769018e-05
-1.11488759158982e-05
-1.27270146511337e-05
-2.34971882242195e-05
-7.39091788424771e-06
-1.46424276451921e-05
-1.73017875907787e-05
-1.21814901895937e-05
-2.17150300078246e-05
-9.41990701081957e-06
-2.26680747388843e-05
-2.23740875913856e-07
-1.01463740962496e-05
-2.55644381919191e-05
-2.4598459792612e-05
-2.00139595934859e-05
-2.32892579960114e-05
-7.77433816711969e-06
-7.30336914057895e-06
-1.74913036488771e-05
-2.73886653251313e-05
-9.14077963239745e-06
-2.6594796876263e-05
-2.39221475252935e-05
-2.79578602383199e-05
-1.62712075165958e-05
-2.81385295452881e-05
-3.41812471159633e-05
-1.22609537079583e-05
-2.08573443780879e-05
-5.75640202967638e-05
-4.47467585450174e-07
-1.27074470383139e-05
-5.26651770076245e-06
-3.2918763403144e-05
-2.80717188180819e-05
-2.9292365265056e-05
3.63266197460508e-06
-2.48604609437886e-05
-1.43504336825801e-05
-4.38837809375789e-06
-1.84700623876519e-05
-3.99707628691662e-05
-3.0919558348288e-05
-2.96773377826269e-05
-8.68851960333454e-06
-4.0702420448068e-05
-1.97471281154177e-05
-5.42074356514794e-06
-3.21136062226299e-05
-2.9321235667938e-05
-1.53495485164611e-05
-2.14458211903467e-05
-3.5923324995224e-05
-2.45215169208631e-05
-4.22285152405718e-06
-1.88909229727393e-05
-3.02239751756617e-05
1.55052806512706e-05
8.46371148197411e-06
-1.35800433201493e-05
-1.29064914790658e-05
-8.71286957990272e-06
-8.4274570240955e-06
-1.84465544682824e-05
-1.65727695691427e-05
-1.67992395689599e-05
-3.37632902720115e-05
-1.0276293311657e-05
-3.49786039269686e-05
-1.50680690870152e-05
-1.4340426522148e-05
-2.09350001996682e-05
-2.68773509880582e-05
-1.26113259481875e-05
-3.04900938687635e-05
-2.03043797087154e-05
-2.52524521476306e-05
-2.04458114676639e-05
-3.88987334658253e-06
-9.7798672235409e-07
-2.68173048017139e-05
-2.76774127715131e-05
-3.56706825694467e-05
-2.16707543091699e-05
2.54652130917127e-06
4.91256937322797e-06
-9.70259818515918e-06
-1.54687759436242e-05
-1.63934399370211e-05
-3.65683307868356e-05
-1.81820326673041e-06
-2.98954512197859e-05
-2.59554458131507e-05
-3.71383205274584e-05
-2.29212368685286e-05
-1.00377962207335e-05
-2.39670311074295e-05
-3.93001139099842e-05
-1.04831870246916e-05
-3.61263912993934e-05
-3.76222257219741e-05
-1.09405005607612e-05
-1.16290512501404e-05
-2.77476488084448e-05
-2.71859653485875e-05
-9.33365246135096e-06
-2.41164123370073e-05
-1.55894118094696e-05
-3.278093307971e-05
-1.59107142394844e-05
-2.32594041612301e-05
-1.31591149377087e-05
-4.15297741165808e-06
-3.20756887126932e-05
-2.37131853460717e-05
-2.82157729417979e-05
-3.57909701595799e-05
-1.32165472462701e-05
-2.99486523328976e-05
-1.28929236602677e-05
-2.0018147130997e-05
-2.88256576550068e-05
-3.40687283142324e-05
-3.93133038178817e-05
-1.17946692424492e-05
-1.39393486924426e-05
-1.62385727045852e-05
-4.00230217585094e-06
-2.78005060823201e-05
-2.77997138370851e-05
-2.43600700787681e-06
-2.40505793161208e-05
-1.96583504261476e-05
-1.97058031152257e-05
-2.42712368415735e-05
-5.87503951791219e-06
-1.46918782068813e-05
-3.17608341237277e-05
-1.88770827568729e-05
-3.03758881638778e-05
-3.11390882413471e-05
-1.11455861098322e-05
-1.16926748646995e-05
-2.15463609653408e-05
-2.52989520046981e-05
-4.59196245220876e-06
-4.87671139353029e-06
-1.36770660863207e-05
-7.80167822162491e-06
-1.90929296345617e-05
-1.49815348042399e-05
-4.56147489298629e-06
-2.54391368265338e-05
-1.3465832739112e-05
-1.17132175110564e-05
-7.81403033340123e-06
-2.14369554669962e-05
-2.03456846690519e-05
-1.61470948375547e-05
-2.08970238260118e-05
-1.80896689840755e-05
-2.60009185523879e-05
-2.23371247011777e-05
-4.55924127361298e-06
-1.25015246190558e-05
-3.2461458733228e-05
-2.00960014016379e-05
-2.75949447117149e-05
-3.34872345254144e-05
-3.0680926456581e-05
-5.26265215305109e-06
-1.11067890303543e-05
-7.86969001439068e-06
-4.40887862055626e-05
-2.13946820987599e-06
-2.61656078367235e-05
-1.63482045219522e-05
-1.86153701467984e-05
-8.25253264460834e-06
-1.86403378964578e-05
-5.0986446091578e-05
-2.54560401768528e-05
-2.21344235981242e-05
-3.52362844857368e-05
-4.56363713766419e-05
-2.71841903229989e-05
-4.53066214355276e-05
-2.00720331658156e-05
-1.18248654349936e-05
-2.9703906742347e-05
-3.29049120931915e-05
-3.45840286530012e-06
-2.32634044445366e-05
-2.58255474562257e-05
-1.69390379894882e-05
-2.38917466381357e-05
-2.50345168824266e-05
-1.49824428892051e-05
-2.51639626207183e-05
-1.15522987080879e-05
-1.65382481739525e-05
-2.4554884082193e-05
-2.09208677223493e-05
-5.64670694655702e-06
4.63755792373205e-06
-4.04256797387075e-05
-2.24460177913905e-05
-8.34317080366145e-06
-2.06240920773752e-05
-2.35523653841157e-05
-4.26927792224866e-05
-1.45579443627628e-05
-1.73344290074216e-05
-2.85618089237946e-05
-3.99959511148097e-05
-2.83641610308339e-05
-1.16007174540319e-05
-1.42426732758324e-05
-2.47600647623109e-05
-5.42383335501213e-06
-3.58467077669948e-05
-3.47209122368332e-05
-8.32324052192402e-06
-1.96308641072619e-05
-2.24639957434967e-05
-2.4831502878896e-05
-3.95192725161998e-05
-3.62115301127065e-05
-3.01713225303157e-05
-3.04013925018971e-05
-3.68590107844241e-05
6.36164634582919e-07
-7.75270213147957e-06
-4.05423124148061e-05
-3.23880165110601e-05
-2.59012502037675e-05
-1.94994597006065e-05
-7.53307690729561e-06
-1.47450103792857e-05
7.52678747967364e-07
-1.43798209392577e-05
6.78819144945307e-06
-2.30984897149136e-05
-1.20037009252319e-05
-2.57997533313989e-05
