# Supplementary material for: Research on computational propagation and identification of mine microseismic signals based on deep learning
Source: PLoS One. 2025 Oct 22;20(10):e0334641. doi: 10.1371/journal.pone.0334641 (PMC12543183; doi:10.1371/journal.pone.0334641)
Supplement: S1 Data — (ZIP) [file pone.0334641.s001.zip › 000100500000995.xlsx_0.txt_24.txt.txt]

-3.76738552909717e-05
-2.869639154463e-05
-1.00194215777042e-05
-1.30917317541357e-05
-2.41959050643013e-05
-1.47393797921174e-05
-3.24575847475208e-05
-2.04040466659386e-05
-9.99025254855118e-06
-2.38771717132106e-05
-3.25850513167376e-05
-3.69644938160706e-05
-1.12492414480912e-05
-2.11133798738239e-05
-2.6495245818935e-05
-2.62930847854187e-05
-1.31878183643396e-05
-1.57487462466822e-05
-3.69850051072488e-05
-2.32398052612266e-05
1.61173729646108e-05
-1.80145594429996e-05
-4.47752378610055e-05
-9.19503678435907e-06
-3.22345105653105e-05
-2.06861777964474e-05
-2.04883237227224e-05
-1.47623184915089e-05
-1.47695374983251e-05
-3.39441775065137e-05
-4.17510741867442e-05
-1.94996204974834e-05
-2.00443460453328e-05
2.50342823942646e-06
-3.45092452813235e-05
-1.61776201566964e-05
-1.00401845505469e-05
-2.39721563387872e-05
-2.38502942286282e-05
-1.83988284220567e-05
8.70984610938861e-06
-1.42102182857053e-05
-3.04297387952077e-05
-1.46854270505759e-05
-1.95621430650091e-05
-1.14153030363631e-05
-4.79581206778289e-06
-2.98245647265481e-05
-5.06048939780071e-06
-1.96626616034159e-05
-1.55092245231975e-05
-6.53821467095426e-06
-2.8508395542437e-05
-1.95523890498517e-05
-3.79557542778263e-05
-2.44803081612824e-05
-1.45026867906802e-05
-3.11800237045152e-05
-1.67221698216663e-05
-1.47587721548205e-05
-1.88179666214847e-05
-1.23047175476997e-05
-2.61442553386686e-05
-1.68549140057596e-05
-2.11431691256161e-05
-5.48749437722141e-06
-2.43445805033025e-05
-3.48489767184655e-05
-1.92343475347681e-05
-4.2075471948667e-05
-3.83976257632635e-05
-1.22824464295775e-05
-2.0724243574015e-05
-3.23221754666593e-05
-3.43474271886165e-05
-2.46412746517295e-05
-2.84244969129643e-05
-2.21562655187964e-05
-2.29517374965265e-05
-9.39353567269332e-06
-1.70079014327936e-05
-3.03469896172275e-05
-7.99436277381794e-06
-4.26898928202423e-05
-2.61933384039052e-05
-2.83429878563549e-05
-2.59161593183049e-05
-1.30548083603164e-05
-1.26802738662538e-05
-3.12135172803611e-05
2.56860173904024e-06
-1.81713034210546e-05
-1.67217012366047e-05
-1.77036067533427e-05
-2.7384452701472e-05
-2.48497791849709e-05
-4.48798261598167e-06
-1.48045641640707e-05
-2.25075736630949e-05
-1.90097403688557e-05
-1.51363861057258e-05
-3.57178915616183e-05
-1.89621938571057e-05
-3.31944213365073e-05
-2.72780416986087e-05
-2.53430643826636e-05
-2.40779694543105e-05
-1.57570010917983e-05
-2.05390328642501e-05
-2.38770155571587e-05
-2.96807597805956e-05
8.40771613639087e-06
6.79237601463583e-06
-3.83531828602445e-05
-1.39183145718165e-05
-2.95396308774449e-05
-3.23274506517509e-05
-5.2977787913679e-07
-2.27298290510501e-05
-2.12631160547537e-05
-1.33466203843124e-05
-4.94058233285461e-05
9.60404960317863e-06
-3.42106620980895e-05
-3.74676637926142e-05
-1.53138994066998e-05
-2.21463399247266e-05
-1.79932652078612e-05
-1.15294078488411e-05
5.71695173919838e-06
-1.74095165516145e-05
-3.48188581004527e-05
-5.45188647592522e-06
-1.06070073148552e-05
-1.16444844779034e-05
-2.80547440023448e-05
-1.48348561162619e-05
-2.36092925301264e-05
-3.82558184178954e-05
-3.20279390024486e-05
-2.79079729416903e-05
-3.06535547619405e-05
-3.22043382880412e-05
-2.57184287182314e-05
-1.22299232238538e-05
-3.1646973487186e-05
-1.70793532830805e-05
-5.97480042163553e-06
-5.43859874413689e-06
1.83713315437051e-06
-2.52881066811374e-05
-3.09119469515255e-05
-4.36371534632334e-05
-1.49381433585255e-05
-4.1682069024426e-05
-3.01788797218994e-05
-1.43732310666003e-05
-1.70944639029618e-05
-1.51617443091692e-05
-2.00071718659211e-05
-3.63777641951274e-05
-2.12623368117099e-05
-2.29270776367648e-05
-1.13473288453231e-05
-2.91180241228126e-05
-2.61593311155676e-05
-1.56458671113361e-05
-2.83304022937953e-05
-6.8475634274207e-06
-3.81334569265588e-05
-2.67753202994039e-05
-6.32852784158972e-06
-1.84202530696764e-05
-2.00743459846642e-05
-1.70745141250648e-05
-2.17486989317741e-05
-1.81431841723054e-05
-3.57804636477019e-06
-3.98209431155339e-06
-2.29418486391585e-05
-1.8450060574505e-05
-2.18452929023059e-05
-2.88104872033048e-05
-2.47529572431544e-05
-2.91540024397056e-05
-3.28184942002392e-05
-6.85923297206904e-06
-2.89169340558127e-05
-6.68557709972961e-06
-6.14838886755338e-06
-4.09374660416498e-05
-1.79622410297556e-05
-2.4361834471582e-05
-1.39749537293258e-05
-4.418227344731e-05
-1.76187032972778e-05
-2.25550871409924e-05
-3.28412843320003e-05
-2.25229393152462e-05
4.75872585537122e-06
-2.25310760233126e-05
-2.52024889947482e-05
-2.71710346308731e-05
-2.22047511375886e-05
-2.80644735874973e-05
-2.1362901708089e-05
1.00268918203668e-05
-2.55614702536947e-05
-6.27348071575508e-06
-2.78848178571653e-05
-2.07643038456276e-05
-2.14606190608853e-05
-2.31477776679318e-05
-2.43336940354982e-05
-1.86118595690604e-05
-3.88922124895546e-05
-1.76441534973152e-05
2.41258476583314e-06
-1.19135814824468e-05
-1.20938305226019e-05
-1.96476100537418e-05
-1.21846564556307e-05
-2.14994810472469e-05
-4.4978005374655e-05
-2.43474326370701e-05
-4.07103833753553e-05
-2.33764030866961e-05
-5.28328630015374e-07
-3.27468861207001e-05
-1.43286753789978e-05
-2.18536476746241e-05
-1.27306200088977e-05
-1.77564040019521e-05
-1.74833556554401e-06
-1.40944793453354e-05
-3.72393471661453e-05
-3.76447558136398e-05
-2.85755095695482e-05
-1.14062235893738e-05
-1.61923404179736e-05
-2.50318736479616e-05
-1.47587556793534e-05
7.89006690274262e-07
-5.18562604668642e-06
-2.64451012211231e-05
-1.26287854253612e-05
-9.51037342422001e-06
-3.09870197528601e-05
-3.27967819655539e-05
-3.16348531349109e-05
1.20085615545887e-05
-4.2156027743689e-05
-3.45034469300996e-05
-4.4905112533992e-05
-2.64083910225349e-05
-1.91000833800455e-05
-1.25539040622285e-05
-7.47555656127829e-06
-2.87781504642786e-05
-1.755738752664e-05
-1.63023797551187e-05
-2.00479431657255e-05
-3.67890744582574e-05
-2.52388168788135e-05
-2.97947330751301e-05
-1.92007961511701e-05
-2.72614458068798e-05
1.2229824899214e-07
-4.85170345475169e-07
-2.53682386210111e-05
-9.7155087745326e-06
-9.47006412203162e-06
-3.74481865680331e-05
-9.86478463324662e-06
1.31762134052789e-05
-6.35611566736249e-06
-1.65375466282098e-05
-2.70759145949305e-05
-1.45897758433978e-05
-2.31269015647367e-06
-7.5443733725227e-06
-2.75518775383423e-05
-1.79308295697809e-06
1.01406908578256e-05
-1.83840255062055e-05
1.44264514745505e-05
-1.48895609129311e-05
-1.44519656990205e-05
-3.30137184581887e-05
-5.93968059271369e-06
2.474502503188e-06
-2.34366627147544e-05
-1.98402348143908e-05
-3.21866939471922e-05
-2.30959151850321e-05
-3.49609338023837e-06
-1.92974480516401e-05
-1.80332683386329e-05
-2.46174859234519e-05
-2.22252253606101e-05
-1.6082279858848e-05
-1.81168546105839e-05
4.46677144478148e-06
-2.4906920243703e-05
-1.67881921430579e-05
-2.20936068336123e-05
-2.71364320253311e-05
-2.36813212093177e-05
-3.03168531595227e-05
-2.23539061224354e-05
-3.94532557600942e-05
-3.26183384374575e-05
-1.93466185136915e-05
-2.78781591832002e-05
-1.39643989639581e-05
1.35874190439078e-05
-5.41121064819441e-06
-4.42957735046068e-05
-2.88302601708159e-05
1.52178068213331e-05
-3.78322213865475e-05
-1.6859973161765e-05
-2.27348661120696e-05
-2.68869847066487e-05
-3.7523034648797e-05
-8.46559843323042e-07
-3.7498687032676e-05
-1.16517038390336e-05
-1.60690228764944e-05
-8.06055909521734e-06
-2.78311372352334e-05
-2.90219497727843e-06
-3.95715470850927e-05
-7.19584057247075e-06
-2.09611568923589e-05
-1.10510536478036e-05
-1.07425839128874e-05
-2.16819892091561e-05
-3.26380897318583e-05
-1.98128885348015e-05
-1.29134304742364e-05
-4.05768290810296e-06
-6.99907048497993e-06
-7.52624210774413e-06
-2.61367117165277e-05
-1.09567050106435e-05
-3.75005790321887e-05
-3.62475787470236e-05
-2.70924759688354e-05
-2.55920181785906e-05
-4.24223837514712e-05
-3.14903389046386e-05
-2.82131503748195e-05
-1.07216923659329e-05
-3.66275851169885e-05
-3.21820555602766e-06
-1.57068327095789e-05
-2.8283141345833e-05
3.50547215822273e-06
-2.29495461944474e-05
-2.98302632046245e-05
-2.69196559262942e-05
-1.168157778686e-05
-6.00499937367221e-07
-3.28760115145394e-05
-5.74224261320712e-06
-1.70509828163137e-05
-4.39811616466006e-05
-2.64520016252565e-05
-1.28915886306535e-05
-2.46190252574897e-06
-3.69663202472874e-05
-9.41013588375631e-06
-2.76549327804979e-05
-7.51601888053769e-06
-1.83877886086419e-05
-4.5463887943252e-06
-2.88350682267915e-05
-3.37468107184503e-05
-2.27165734057073e-05
-1.03361987045337e-05
-4.01077999871572e-05
-2.74476700544149e-05
-1.64755873452556e-05
-1.34611553016205e-05
-2.51952432183674e-05
-2.44476204098011e-05
-4.71688203204264e-06
-2.0550763993488e-05
-3.15114883340064e-05
-1.03504483525124e-05
-1.56980413159447e-05
-5.64631425918735e-05
-2.78055479702793e-06
-1.11074115453221e-05
-4.66477402514075e-05
-3.46720297037666e-05
-4.03449577826828e-06
-3.61509695778219e-05
-2.65851347103973e-05
-1.57649483118399e-05
-1.01797535006686e-05
-6.86074611042955e-06
-1.43695806838738e-05
-1.40541388593823e-05
-9.30944444229572e-07
-2.42908623663891e-05
-2.33098763230856e-05
-3.71165148155834e-05
-1.87910258941561e-05
-3.22473108928146e-05
-1.58410417026228e-05
-1.63224937281152e-05
-2.33232862652665e-05
-3.17193238483087e-05
-1.09616746805478e-05
-8.7142356268765e-06
-4.61698410804127e-05
-4.13872780704084e-05
-1.31931622211076e-05
-1.99663091215947e-05
-3.35122293600529e-05
-2.02576961544631e-05
-1.5370863781529e-05
-2.32529383687321e-05
-2.90665634629747e-05
-8.8807218239079e-06
-2.73110192688203e-05
-1.41110527771679e-05
-9.58894426447698e-06
-1.1495497452198e-05
-2.88489709472982e-05
-1.24145760779796e-05
-9.59514043118418e-06
-2.79919546909597e-05
-2.02460655712455e-05
-1.46453010492641e-05
-2.69466773869322e-05
-2.83311695489797e-06
-3.31175824013648e-05
-9.96067717508072e-06
-7.86241864439619e-06
-2.50981953132186e-05
-1.80634767135885e-05
-4.45257821204685e-05
-1.92113567066331e-05
-2.5056004513316e-05
-1.91777924080556e-05
-1.37401066351187e-05
-7.16490768669288e-06
-2.3925545419444e-05
-3.65087895007869e-05
-1.5070428407317e-05
-2.71424469649333e-05
-1.31974906233058e-05
-1.05483954671605e-05
-4.11497463065685e-05
-4.50849088970253e-05
-3.80239260876388e-06
-2.46341350071932e-05
-3.2170636738655e-05
4.10690402162517e-06
-8.2116775239287e-06
-4.59332637698193e-05
-3.47144345852014e-05
-4.93608827249599e-05
-1.33578028881579e-05
-3.14873901560688e-05
-1.22345527878913e-05
-2.43508757980069e-05
-1.94825850904649e-05
-2.72425188732278e-05
-2.34167695764958e-05
-3.17382251806468e-05
-6.56342263845532e-06
-9.4887707157777e-06
-2.28250826364946e-05
-1.85992678720185e-05
-6.61376814339415e-06
-2.09489317941772e-05
-1.36271399608811e-05
-2.87572676727325e-05
-1.70937728005828e-05
-1.16226848065852e-05
-2.28498832512297e-05
-2.51913990977087e-05
-3.11088717292429e-05
-2.46673968313654e-05
-3.74181888316933e-05
-1.85744964100624e-05
-2.00797907756426e-05
-2.51678986425123e-05
3.80944225711748e-07
-6.24680983335791e-07
-3.12959362247634e-05
-1.81933891387356e-06
-2.55441133352106e-05
1.49491437134706e-05
-2.19590582477177e-05
-3.40654648010167e-05
-6.21684393637685e-06
-2.3228779299749e-05
-9.62252304181659e-06
-8.71702571403945e-06
-3.16698847833095e-05
-1.78938179768153e-05
-4.26312722756029e-06
-1.74433254337155e-05
-1.71508951488365e-05
-1.80885323418555e-05
-2.26748643240783e-05
1.68389397610786e-05
-5.59911074380312e-06
-1.34955879738993e-05
-1.36913151460497e-05
-1.46411776466573e-05
-1.80675689695153e-05
-1.82568763287656e-05
-3.40997743411602e-05
-2.45419341156632e-05
-1.29004689064512e-05
-3.49634169674879e-05
-1.23928628528423e-05
-1.91622192998464e-05
-1.74985843715918e-05
-1.58140249038685e-05
-2.89240964597474e-05
7.30894045705786e-07
-3.20224535957148e-05
-1.37265674868564e-05
-1.1476549914017e-05
-1.40931146721139e-05
-1.69228529064352e-05
2.47572946807107e-05
4.213483790117e-06
-2.3505797727442e-05
-2.35654174748926e-05
-3.0038870769081e-05
-1.12401756484601e-05
-9.25629440843631e-06
-1.73042819099303e-05
-1.41811532194616e-05
-2.29454803383921e-05
-3.1164137592375e-05
-2.98381769143598e-05
-5.0923071753099e-05
-1.76021039657208e-05
-1.40760613015794e-05
-2.38143084600218e-05
-2.05763996362966e-05
-2.10674497946192e-05
-3.96115303712947e-06
-2.27347397059033e-05
-3.79861498189965e-05
-2.13704935134391e-05
-1.21518148327626e-05
-2.67324242886475e-05
-2.61147383313855e-05
-1.291057631618e-05
-2.5530603537492e-05
-1.6476492246335e-05
-2.09449220853659e-05
-1.43818798353922e-05
-1.7234838215092e-05
-1.87404121479563e-05
-1.9457273355118e-05
-2.7384635271795e-05
-9.29901482163419e-06
-2.29663386371498e-05
-2.19108238031537e-05
-2.30788357450317e-05
-1.33324078001463e-05
-2.01879503620294e-05
-2.93498275021856e-05
-3.68227439585013e-05
-1.4441518416327e-05
-2.1906297952816e-05
-1.18788217930286e-05
7.71617191496642e-07
-2.33360778347335e-05
-1.12178702542335e-06
1.9749899692176e-07
-2.2098014659879e-05
-1.02711339868954e-06
-1.91782866880204e-05
-2.74885050085335e-05
-2.00618453264812e-05
-2.11750460550914e-05
-1.16448847391197e-05
-1.62087510949072e-05
-2.93088684647427e-05
-2.70958105101686e-05
-1.85186034020112e-05
-9.39503848974231e-06
-3.19951245078129e-05
-2.29753655571734e-05
2.07707599407592e-05
-1.78050532064762e-06
-1.65690671546085e-05
-1.90096243281287e-05
-2.14824801748949e-05
-1.31625677253168e-05
-3.63726379555864e-05
-1.6807321741695e-05
-2.4786957068762e-05
-1.69023319252886e-05
-1.26388432418896e-05
-4.96834569322664e-05
-1.07887118880289e-06
-1.4685870371739e-05
9.32245513488741e-07
-2.01265344002856e-05
-1.14057680580083e-05
-1.75005114900636e-05
-3.51671124750978e-05
-1.41079287531231e-05
-2.83198935246682e-05
-1.54842900347988e-05
-1.89920864534684e-05
-1.7974861539731e-05
-1.10979472283897e-05
-1.2975048115599e-05
-8.6610332392787e-06
-3.57988469389131e-05
6.39415936315463e-06
-1.35575838060088e-05
-6.75501416317263e-06
-4.24865637316702e-06
-3.24898013669688e-05
-8.74604696028542e-06
-1.87339450202813e-05
-3.70608689772196e-05
-1.00392843278052e-05
-2.30098568758513e-05
-2.26735083585398e-05
-1.13997732332682e-05
-2.41972726119657e-05
-1.55187091727074e-05
-4.95039214118968e-05
-5.26032376604874e-06
-8.5691100377787e-06
-2.82395284757626e-06
1.40489287300402e-05
-4.03622896772397e-05
-2.03707796508453e-05
-8.35829627972768e-06
-1.97219387717883e-05
-1.76267786830144e-05
-5.30301934902621e-05
-1.78177260762387e-05
-2.41476480642124e-05
-1.49097295390798e-05
-2.59235194678664e-05
-4.00756084681216e-06
-1.44500559890195e-05
-1.46570290573833e-05
-1.08403760123655e-06
-2.03211433297819e-05
-2.59352739978745e-05
-2.51739513401552e-05
-3.50470823487424e-05
-1.6203125744041e-05
-7.73730503860502e-06
-4.17058709426071e-05
-2.93925565274213e-05
-7.56781412983254e-06
-4.08964784315812e-05
-1.84497207881494e-05
-1.79389959592336e-05
-4.97209927059967e-05
-3.74345142437129e-05
-9.65345484732398e-06
-3.02195023297895e-05
-6.91253778621642e-06
-2.63781108633475e-05
-1.97462002731316e-05
-7.81927095386756e-06
-9.81647787594631e-06
-1.38909871372305e-06
-1.99004467715079e-05
-2.63998770498227e-05
-1.88715765518198e-05
-1.86158042556869e-05
-7.97691466143266e-06
-5.17656621097974e-06
-2.4214038917656e-05
1.37070902301723e-05
-1.40096034270392e-05
-2.00455014704583e-05
9.562766581056e-06
-2.01463392573954e-05
-3.88686279633477e-05
-1.80999780058645e-05
-1.0865746465439e-05
-1.96520658759017e-05
-1.61260784877742e-05
-2.56503193539816e-06
-1.69726864188657e-06
-3.82205042832196e-05
-3.45162487219492e-06
-1.74675218750867e-05
-9.03224836533524e-06
-2.13257985363801e-05
-2.33947945847444e-05
-2.7959748807578e-05
-1.66046241018726e-05
-3.59538061758538e-05
-1.6481595520902e-05
1.30632113063124e-05
-3.16439434439263e-05
-1.37063671052082e-05
-2.58909512406773e-05
-3.79015187757976e-06
-1.51957069621879e-05
-2.60926195819659e-05
-3.12397291222861e-05
-3.79312118285442e-05
-3.4029142889477e-05
-2.06391297461208e-05
-2.80415439922001e-05
-2.67132637268378e-05
-3.76367806177933e-05
-3.95761697982193e-06
-3.80513936797898e-05
-2.34331821040431e-05
-2.08204110968978e-05
-1.14010414497868e-05
-1.47655523487097e-05
-2.6820673722614e-05
-1.5122967093909e-05
-3.93090890487325e-05
-1.13499421681801e-05
-1.44270207021665e-05
-2.4572983406535e-05
-5.23537091318719e-06
-2.63661030151634e-05
-1.03464721165243e-05
-8.89449831969946e-06
-1.82545046250854e-05
-6.81375525064131e-06
-1.32764564578813e-05
-3.0096186885844e-05
-1.54964749914093e-05
-2.0819849779423e-05
-7.39651542231727e-06
-2.76759671565479e-05
-8.11717117240026e-06
-2.08361674870723e-05
-1.63669201827474e-05
-1.13135548901156e-05
-4.06750082812674e-06
-8.43123945538269e-06
-1.60380306082943e-05
-1.74519051960554e-05
-1.11123447520613e-05
-2.94380010490423e-05
-1.16083790293945e-05
-1.91959165706699e-05
-2.61322080637518e-05
1.25152500670112e-05
-1.25004424660208e-05
-2.79358279621056e-05
-1.43879461184352e-05
-1.91226156685446e-05
-2.85719826838955e-05
-3.79273406333654e-05
-2.76403091558311e-05
-2.74222798476569e-05
-2.28030537942832e-05
-2.49685760325893e-05
-1.86911969406963e-05
-1.64248724323225e-05
-3.20415589404109e-05
-1.00680067281144e-05
-3.13773601758694e-06
-5.87208919922436e-06
-1.06413528469314e-05
-2.77081892179925e-05
-2.3812894742973e-05
4.11351164234271e-06
-1.85708599352885e-05
-3.51058304993648e-05
-6.82425464123952e-06
-1.42220131452135e-05
-2.80617117086503e-05
-3.83220402385979e-05
-2.4279718067117e-05
-4.60719917489925e-05
-2.14454982887249e-05
-2.00259932406109e-05
-1.63610346059547e-05
-5.54087409766759e-05
-8.41444266498557e-06
-7.44027387223271e-06
-1.08827158652362e-05
-2.60854268442187e-05
7.49254143007585e-07
-3.16382242365171e-05
-3.54282077321328e-05
-4.51763674285002e-05
-3.51907034075571e-05
-2.17449799445552e-05
-5.09934755989425e-05
-3.40012727442493e-05
-4.42129409260746e-06
-1.06927648693595e-05
5.06485488045678e-07
9.1743745731328e-07
-4.92430879071024e-08
-8.4872790780663e-06
-2.72301454441449e-05
-1.64213980270553e-05
-5.69005026403159e-06
-1.85475124932773e-05
-4.03933546857531e-05
-4.27400999116228e-05
-1.50794275169795e-05
-3.68886696604585e-05
-1.6436684985049e-05
-3.0005177081519e-05
-3.48047002238855e-05
-7.87453330726305e-06
-3.55144090139443e-05
-4.01610248765816e-05
-7.50800777626793e-06
-1.58922066024197e-05
-2.80698558698724e-05
-1.014504856276e-05
-1.32268585065951e-05
-2.0812234574766e-05
-3.33337708253593e-05
-2.12707649630956e-05
-2.55170450911286e-05
-8.76788920022014e-06
-8.39458447775441e-06
-2.67657672716174e-05
-2.58492132349191e-05
-1.5520697218616e-05
-3.1899852407084e-05
-2.31013924785926e-06
-6.14141273899983e-07
-2.40010068072386e-05
-1.2135890341338e-05
-2.66033007147514e-05
-3.71040993063773e-05
-9.79729796785451e-06
-1.34383150352265e-05
-7.58347429543287e-06
-2.48393366242382e-05
-2.6931315126171e-05
-2.59301268062541e-05
-3.56583065712766e-05
-4.29850750175132e-05
-1.35817609645553e-05
-2.88072453306403e-05
-1.54952201045652e-05
-3.89966291355989e-05
-2.09906152443204e-05
-2.02489353653336e-05
-2.0993920898159e-05
-1.72188911237275e-05
-9.05181461280203e-06
-1.37621334579536e-05
-1.99426095005298e-05
-2.55044767218097e-05
-1.59450670018333e-05
-2.83868617906921e-05
3.8741318651713e-06
-3.8155777105182e-05
-1.59424218082152e-05
-2.84511086636296e-05
-4.94805526909174e-05
-2.13445781224884e-05
-1.76506852870405e-05
-2.08512635490782e-05
-1.27400445900829e-05
-1.96541333445342e-05
-1.71338036082483e-05
-3.78112448617938e-05
4.19175499613321e-06
-2.89678336671408e-05
-3.16508043099996e-05
-3.06613890061748e-05
-2.72049556493206e-05
-5.50716531728714e-06
-4.91140656462665e-05
-3.38997645278838e-05
-1.50439341493579e-05
-2.55058112664788e-05
5.16545787589114e-07
-2.55902913888245e-05
-2.78901676610509e-05
-6.41194910015831e-06
-1.41448962979919e-05
-3.82342242250231e-05
-1.76884464857167e-05
-1.52488091757136e-05
-2.27822097293988e-06
-2.09282566780918e-05
1.85153832753396e-06
-2.42575525148647e-05
-1.79525855659964e-05
-2.35411177003846e-05
-3.87753075643424e-05
3.2961490786192e-06
1.48887224826731e-06
-2.15992558075225e-05
-1.75679979826239e-06
-1.39105572047736e-05
-2.09792983702319e-05
-2.20437422826415e-05
6.68450518863797e-06
-5.21747051569264e-07
-8.03795414403243e-06
-1.74674804188919e-05
-2.29199000421166e-05
-2.0268192790919e-05
-1.01221210099113e-05
-2.16107645671969e-05
-3.12382596949343e-05
-2.45833043616411e-05
-2.10055433678504e-05
-9.29219394090072e-06
-1.18487164060205e-05
-2.41936813759858e-05
-1.30497096664629e-05
-2.24306525150969e-05
-1.9636861257616e-05
-5.90346071287813e-06
-2.67335506804524e-05
-2.43093945545709e-05
-2.31293060463672e-05
-9.03471444107624e-06
-2.69964233759887e-05
-4.08277669345005e-05
-4.03359448302736e-05
-2.39633966530654e-05
2.435747972222e-07
-6.14637215038774e-06
-2.82519880441545e-05
-3.75971833683843e-05
-1.28673182994221e-05
-1.43935256304471e-05
-1.74953638244625e-06
-3.98989889997754e-05
-2.93816529617987e-05
-8.28734688977339e-06
-1.05798854393113e-05
-1.52025027969027e-05
-1.61934162066078e-05
-2.68164237449161e-05
-2.95879900998607e-05
-1.62411814581008e-05
-1.52601384678217e-05
-1.99004694412973e-05
-3.99397937253991e-05
-2.97532419463462e-05
-3.27723851953767e-05
-1.99839074684685e-05
-7.98420438581412e-06
-2.23473041211954e-05
-1.60072166684233e-05
-2.4259750693758e-05
-7.55812462302687e-06
-2.50691115255943e-05
-2.38719142668693e-05
-1.81798464322015e-05
-2.68857813521441e-05
-9.46288794321766e-06
2.18971001526194e-07
-1.30770842076496e-05
-1.03895128675966e-05
-4.57223726078303e-06
-1.83484932110019e-05
-3.6962814969794e-05
-2.57224360597779e-05
-1.71655066121385e-05
-1.66389485821071e-05
-2.98257537012558e-05
-1.3900909201818e-05
-1.42952042499862e-05
-4.59209874070839e-05
-1.24388998931599e-05
-4.90475593202478e-06
-1.83051042962149e-05
-2.61763912841256e-05
-1.52235470181392e-05
-2.34626666121123e-05
-1.86166523909928e-05
-2.5119019196563e-05
-1.72547622849803e-05
-1.11427386042893e-05
-2.32700814435267e-05
-3.80295726432827e-05
-1.29918005033996e-05
-3.9005213998086e-05
-2.1715413672096e-05
-2.35266916706004e-05
-2.25734466330343e-05
2.53566608782099e-06
-1.78272370815897e-05
-3.97056203897683e-05
-3.00820954364232e-05
-3.57286495340977e-05
-2.40688609536407e-05
-1.52480649737446e-05
-3.20597533965965e-06
-2.58845973717492e-05
-2.2389034053708e-05
-1.2817630559857e-05
-3.26759740167549e-05
-1.37637208882581e-05
-6.93164572404285e-06
-2.83811883658306e-05
-3.26219309599395e-05
-2.12110763379423e-05
-2.81448178893971e-05
-1.50094484786643e-05
-2.01122652527776e-05
9.34979421708826e-06
-3.07480870761576e-05
-3.7064458265989e-05
-5.1055513815165e-05
-2.86269045561932e-05
-3.79765102350534e-05
-1.70254871130788e-05
-3.40396143349122e-05
-3.25806215540711e-05
-1.6034335229123e-05
-2.52162849951381e-06
-1.93707792592264e-05
-1.97837164558526e-05
-1.24505970796577e-05
-8.18115061134279e-06
-2.63504177992511e-05
-1.69365519918622e-05
-1.99875641429865e-05
-3.57075321039057e-05
-2.82022905237645e-05
-3.41448696499737e-05
5.13886480347538e-06
-3.42557811481052e-05
-8.16367460377084e-06
-2.74768671251653e-05
-1.19148145276427e-05
-1.0352460107413e-05
-2.08702544313125e-05
-2.92301331192517e-05
-2.94064266324753e-05
-3.31037898935555e-05
-2.88493599116304e-05
-2.44577139236336e-05
-1.71597211243095e-05
-7.92026354029153e-06
-1.47963352762577e-05
6.78048617381306e-07
-1.91315854809106e-05
-3.12651882885551e-05
-4.54256546330166e-05
-2.81649968590823e-05
-2.95070881320752e-05
-2.40589899763843e-05
-2.66429311677408e-05
-2.8461936498642e-05
-8.639446843981e-06
-8.10379003247416e-06
-3.19365941402228e-05
-1.85614286024282e-05
-3.65425308428321e-05
-1.4711543935677e-05
-4.10454915363721e-05
-1.35255291734893e-05
-8.42480119894564e-06
-2.38114655121607e-05
-8.02718018095011e-06
4.72727503426606e-06
-2.53888767000246e-05
-1.226315116204e-05
-1.65775846233084e-05
-2.41913127391113e-05
-1.92624004171154e-05
-1.91104749259432e-05
1.56812466756526e-05
-1.28918469732418e-05
-2.64708300259608e-05
-1.93434316488214e-05
-1.00460326389014e-05
-2.90290946120981e-08
-9.13710689888548e-06
-3.45758644261801e-05
-1.66646905404332e-05
-5.91855453806567e-06
-8.33788009558681e-06
-4.74941406297782e-06
-2.76275485904641e-06
-1.67800165992008e-05
-3.5673664312943e-05
3.2566045833458e-06
-9.70139782797253e-06
-1.02278781113969e-06
-1.29082645745152e-05
-1.81170353113494e-05
-1.37039252418204e-05
-2.08392152048908e-05
-9.65782367950137e-06
-1.9663159417988e-05
-1.45405219241643e-05
-2.95345683032066e-05
-3.13583240513884e-05
-2.35112484167791e-05
-2.08810581256695e-05
-1.47287187823253e-05
-2.71329716894154e-05
-2.24336006309194e-05
-3.06074995729714e-05
-3.91652734002729e-05
-3.95162974551035e-05
-2.07781666687983e-05
-2.61527717476122e-05
-2.47514641720668e-05
-3.2372640229371e-05
-3.84364492824433e-05
-1.98045097474493e-05
-2.58581106674354e-05
-1.04225280654753e-05
-8.08732528572883e-06
-3.15249269328892e-05
-1.03203454717081e-05
-3.52447339844864e-05
-2.80201763983563e-05
-3.50924528935606e-05
-2.52666817668241e-05
-2.23068139198038e-05
-4.30931545430703e-05
-2.30306207607301e-05
-5.08000437461853e-06
3.03219817667538e-06
-1.82775509337338e-05
-1.06744786097066e-05
-2.36275174086683e-05
-1.46416810521493e-05
-1.42805477589889e-05
-1.60231228292945e-05
-3.22834803908446e-05
-2.51979268938562e-05
-4.39433371365948e-05
-4.63274277152988e-05
-9.0163821377941e-06
-2.53454432714411e-05
-1.64657680687905e-06
-1.39548872711744e-05
3.34069105737836e-06
-1.83843083142194e-05
-1.33330740472223e-05
-1.02881499547226e-05
-3.52761594304152e-05
-3.48271983511907e-06
-1.43774129213574e-05
-4.22400658529734e-05
-2.24253124991554e-05
-3.32575005613326e-05
-2.0744509303187e-05
-1.83151020815576e-05
-3.14491081725446e-05
-3.3104414064391e-05
-3.11956310199331e-05
-7.97933189054162e-06
-1.45379978493112e-05
-1.41732664596377e-05
-3.12041255581237e-05
-1.35155128140238e-05
-9.6978253960935e-06
-1.57487526305526e-05
-6.19945537041426e-06
4.40428197819361e-07
-1.35088576271719e-05
-1.84076305161185e-05
-1.13991371217962e-05
-3.13423516887932e-05
-1.49689046879786e-05
-2.56837947564375e-05
-1.60797267144433e-05
-1.31179047518719e-05
-2.84564462133702e-05
-6.95156826604584e-06
-2.57544485797561e-05
-2.54833979037275e-05
-2.02476987285245e-05
-3.24524275519161e-05
-2.63539367082721e-05
-8.7593277654269e-06
-9.22504734946052e-06
-2.29273786959349e-05
-1.45766686051138e-05
-2.06890979109384e-05
2.82263055992824e-06
-8.5708900839965e-06
-1.41306453220564e-05
-2.55647627832919e-05
-1.75809109918312e-05
-7.32583344087352e-06
-1.90232994829732e-05
-1.63154502735721e-05
-3.43136398960743e-05
-1.24690118003601e-05
-3.01293534438652e-05
-4.59475830797975e-05
-2.10671001346063e-05
-4.54710828890482e-06
-3.65188610075706e-05
-2.21375895068965e-05
-2.69530799619754e-05
-4.54717385492848e-05
-3.60237421746063e-05
-1.68456025981265e-05
-3.34767792989422e-05
-3.22262502014992e-05
-5.65913365504883e-07
-1.62299789994948e-05
-2.66452600820644e-05
-9.75679891187245e-06
-9.75374948056948e-06
-1.86102525284243e-05
-1.3630003851373e-05
-2.05141050753605e-05
-2.93993368687598e-05
-4.23178882149554e-06
-1.41856990910872e-05
-3.31092871263689e-05
1.43710128019727e-05
-1.68084423324406e-05
-3.25224351744884e-05
-2.81142224391599e-06
8.43416096618508e-06
-2.74416765176956e-05
-3.03583790815204e-05
-3.07167626339059e-05
-2.02468344768865e-05
-4.95330312538982e-06
6.71997609173158e-06
-1.52576665283716e-05
2.09743614217388e-06
-2.86739078330431e-05
-1.83740071633632e-05
-2.18388996092168e-06
-1.49871125109789e-05
-1.58345776544978e-05
-3.51892262043528e-06
1.02108835450095e-06
-1.90585415828418e-05
-2.28164791693227e-05
-3.22210066644233e-05
-3.67964896698418e-06
-9.8708232332995e-06
-1.8823835485912e-05
-2.7267055127062e-05
-7.06924343162106e-06
-2.07201532846194e-05
-3.01187189057258e-05
-3.25473032736439e-05
-2.32204497949204e-05
-9.21084761274392e-06
-1.5442168263576e-05
-1.61629423917748e-05
-2.12588860269672e-05
-2.46493465516056e-05
-1.79520179798515e-05
-2.67227570333915e-05
-1.23734765087002e-05
-3.67588036570761e-05
-2.21288361768792e-05
-1.72269631215722e-05
-1.29494716991306e-05
-3.53121737736469e-05
-1.70040148044308e-05
2.17002316103702e-06
-3.45144866494299e-05
-2.4571216088929e-05
-1.96850761656469e-05
-1.81572923592896e-05
-2.4998914608536e-05
-1.7976913072078e-05
-2.8371658816384e-05
-1.5864231834977e-05
-2.58570451103703e-05
-1.57862446589241e-06
-3.87137873383789e-05
-3.25576859408178e-05
-1.91493413999231e-05
-2.06723935907105e-05
-1.42963249755693e-05
-2.7776775629979e-05
-4.02451834754921e-05
-2.28001534131831e-05
-2.94437727512267e-05
-1.00303878997947e-05
-5.93063949065433e-06
-1.96673262875743e-05
-1.62231370857315e-05
-3.37271440357577e-05
-2.14871007028881e-05
-2.42264237865578e-05
-3.10726570194004e-05
-1.33195066454373e-05
-2.80851256562233e-05
-2.78760675695877e-05
-9.61181625636634e-06
-1.10408696532391e-05
-1.45005441266164e-05
-6.50037853693723e-06
-1.29825774762149e-05
-2.71875295670389e-05
-1.1681150787449e-05
-2.09213946532688e-05
-2.6996750742261e-05
-1.55124186242118e-05
-1.5173947913346e-05
-1.55943857865836e-05
-2.68205678450458e-06
-2.2784878473589e-05
-1.35630078759281e-05
-2.07166032051714e-05
-2.35914681562767e-05
-1.78590292951806e-05
-1.99072517381571e-07
-9.15193722266259e-06
-1.21014958412991e-05
-1.61355473505353e-05
2.89484071106206e-06
-2.55179533458963e-05
-4.1744148065395e-05
-2.54270129743652e-05
-1.37753167302769e-05
-2.69458040480566e-05
-2.68246207746478e-05
-1.40032369983829e-05
-5.21492718792052e-05
-1.56552823417955e-05
-1.08002074222952e-05
-2.48025218598462e-05
-1.58326193266458e-05
-3.46774252051546e-05
-1.31516009082218e-05
-5.00048088530428e-06
-2.29791540903889e-05
-2.37470592842247e-05
-1.6761135685188e-05
-2.62753795564223e-05
-3.55264335849139e-06
-1.19160103500875e-05
-3.03395795526682e-05
-4.63924571166488e-05
1.08695009879432e-05
-3.41887956713746e-05
-1.68723048957394e-05
-2.86866507272165e-06
-1.49041401908025e-05
-2.04337454077117e-05
-2.77540515928903e-06
-3.14926964679517e-05
-1.94293712846908e-05
-2.88679088030122e-05
-2.89005961392505e-05
-2.00397971756772e-05
-1.90827665777306e-05
-3.8132110435583e-05
-2.98842591148085e-05
-2.81925521611719e-05
-2.51001644056329e-05
-9.738016240822e-06
-1.96380742513503e-05
-3.51624912054457e-05
-1.92562555348543e-05
-1.23197582175138e-05
1.10781123680006e-06
-1.98248049779294e-05
-2.41476698568482e-06
-9.03345472589726e-06
-2.16178094976148e-05
-4.36531994576892e-05
-2.02493895477003e-05
-7.42659355549699e-06
-2.9957687194342e-05
-3.02256425788622e-05
-2.22769384694074e-05
-1.61546157714201e-05
5.04476094713341e-06
-1.08407935403001e-05
-3.60143741802139e-05
-2.73951900798025e-05
-1.1462889805966e-05
-8.16296674729801e-06
-4.38734517528236e-05
1.02137150830947e-06
-2.44502792656595e-05
-3.16561195077237e-06
-1.64749330265575e-05
-1.63952728448792e-05
-1.55547783135745e-05
-1.73290895426868e-05
-4.4463977699306e-06
-1.24135089567516e-05
-3.12793600420097e-05
9.08341318318783e-06
-6.68141889812716e-06
6.42300719185524e-06
-3.891961927359e-05
-2.63263718204759e-05
-1.9159938770913e-05
-2.1340294576953e-05
-7.25055858253161e-06
-2.95192761484169e-05
-2.08658276821793e-05
-3.064803001068e-05
-5.16983668393907e-05
-3.54211538472444e-05
-7.6470347725577e-06
-1.51831502158955e-05
1.15526891621285e-05
-2.40212379460897e-05
-5.85357479576517e-06
-1.86828550628284e-05
-2.48438957835859e-05
-3.37111363454126e-05
-2.68853121739311e-05
-2.12058524219587e-05
-1.91079000052367e-05
-3.43711905981322e-05
-2.94792915142942e-05
-1.89818553793058e-06
-6.75931101045228e-06
-3.72299485085808e-05
-2.3276355262534e-05
-9.76890237764566e-06
-2.06935781446072e-05
-1.14728145403986e-05
-4.08033350229318e-05
-3.3001067053894e-05
-1.518743852798e-05
-4.04355526653979e-05
-2.94159971702053e-05
-2.77292839564685e-05
-7.00792081130265e-06
-4.65814496986595e-05
-6.80742857265529e-06
-3.39333785611564e-05
-9.13005740615217e-06
-7.57221246128052e-06
-1.00598137645156e-05
-3.85360218544689e-06
-1.61874438814491e-05
-2.77860796933486e-05
-2.33335892739647e-05
-1.19923920854436e-05
-3.59243069750279e-05
-2.81408898419173e-05
-7.63943763974557e-06
-2.94431790174168e-05
-1.05417499197163e-05
-1.18682348866767e-05
-2.27099855101268e-05
-5.33813233681316e-06
-2.07163239168439e-05
-3.04854260507705e-05
-2.12232752685997e-05
-2.42513574013869e-05
-4.23146396073925e-05
-7.0571324350236e-06
-2.15938935232719e-05
-1.34313884712048e-05
-3.89840260990198e-06
-3.13530052362324e-05
-2.06160981308077e-05
-2.9876725768283e-05
-2.73139179497679e-05
-1.8810031220728e-05
-2.27158201437623e-05
-2.41449790402592e-05
-1.29351514088019e-05
-1.6426048074471e-05
-2.59196529319037e-05
-2.82761970576737e-05
-4.15712738064958e-05
-1.67977731238418e-05
2.26267008108362e-06
-1.89190975587139e-05
-1.46635699783566e-05
-1.90467709687856e-05
-4.08044480293569e-05
-1.46145292606288e-05
-2.09258203546569e-05
-2.00774589007489e-05
-4.70460773577009e-05
-2.89770210956018e-05
-6.06291884427311e-06
-2.70081617135959e-05
-8.08712977316414e-06
-2.69359348171358e-05
-3.66223594057978e-05
-1.63763339509465e-05
-2.30846376716657e-05
-1.23661044708733e-05
-4.13931066157676e-05
-2.49519059615314e-05
-1.70272090045762e-05
1.12388784618692e-06
1.0566897169614e-05
-3.60958437673e-05
-9.72841504797055e-06
3.64717315916382e-06
-3.09291934505169e-05
-2.67143142165145e-05
-1.48127739546549e-05
-1.54585959591548e-05
-2.19219316877951e-05
-2.60290462960267e-05
-1.25486262749485e-05
-1.46758804967797e-05
-1.96516555415846e-05
-1.98437257055095e-05
-2.37306533221892e-05
-3.21414472568454e-05
-1.9063641046942e-05
-4.086402851209e-05
-1.99826668987887e-05
-1.97682223412491e-05
-1.1760096450489e-05
-1.29747069676046e-05
-2.09065477085999e-05
-1.04773954887681e-05
-2.10428801995355e-05
-3.38123273002459e-05
-1.72612241579957e-05
-1.0346020092619e-05
-1.37381006204362e-05
-4.76167742487572e-06
-2.73177606442167e-05
1.20466613836592e-05
-1.97165041825384e-05
-7.81494904704639e-06
-1.02301286386843e-05
-2.60302467703966e-05
-4.3101256721425e-05
-1.64389574013556e-05
-1.67020899356669e-05
-1.5130141375523e-05
-2.03012073881346e-05
-1.55349378908881e-05
-2.19698427542072e-05
-1.36260502054104e-05
-1.68083458979966e-05
-3.23679463488383e-06
-2.40747578274925e-05
-9.29228149447676e-06
1.09157489734991e-06
-1.56074801981664e-05
-9.84975360155038e-06
-8.25044616276524e-06
-1.8759506394864e-05
-7.94015291990462e-06
-1.3638313419502e-05
-2.68335108423355e-05
-3.59214534681111e-05
-3.023085186764e-05
-9.58628532082853e-06
-1.99491298532152e-05
-2.66990337820055e-05
-4.45959116074223e-05
-1.44658103626827e-05
-1.93688979713666e-05
-1.2752304488754e-05
-1.994893839897e-05
-1.22620019535094e-05
-1.95070476297962e-05
-2.80200815226527e-05
1.33063689199444e-05
-1.48137926695605e-05
-6.97579267992385e-06
3.07090892420252e-06
-1.83302681172638e-05
-2.5246085997196e-06
-1.77984195979646e-05
-3.04124057430783e-05
-5.06268209006358e-06
-2.9810403354894e-05
-2.36355905355104e-05
-2.95036486870298e-05
-1.51407639198295e-05
-2.36834612934493e-05
-6.66250726744983e-06
-1.72867685461297e-06
-2.76766769921128e-05
-3.89892167642733e-05
-2.28484405491318e-05
-1.13364958190667e-05
6.44712825206273e-06
-1.88145276598292e-05
-1.31953852025955e-05
-2.84466842260357e-05
-2.51753712457758e-05
-2.16076233007145e-05
-3.19299475040178e-05
-2.38040513759727e-05
-2.5747775694584e-05
-1.78820208992157e-05
9.742230733678e-07
-5.30955958379468e-05
-2.81591446528414e-05
-1.70558725007811e-05
2.86232607907866e-06
-2.15830462987911e-06
-1.67126102886931e-05
-2.47128461243179e-05
-3.051385948758e-05
-3.59484535920953e-05
-2.26225695189354e-05
-3.77760364796084e-05
-1.97343178867996e-05
2.05781973782932e-06
-1.89919642207265e-05
2.23570115009421e-06
-2.483164568074e-05
-1.06651366169481e-05
-1.26994126451731e-05
-9.99075496937501e-06
-3.63996273990255e-05
-2.29565813497265e-06
-4.55338226724131e-06
-1.82381447817352e-05
-2.43875794125723e-05
-1.63876421018618e-05
-9.80234093941464e-06
-1.8385765410612e-06
-3.96469488353856e-05
-1.15973113884584e-05
-5.37077558216618e-06
-1.85963928056311e-05
-3.25078537385121e-05
-1.85806328281898e-05
-1.6361288985584e-05
-3.77926686579651e-05
-1.46696997272425e-05
-3.17269408653525e-05
2.49959660547815e-06
-5.30548445868368e-05
2.80080228589869e-07
-5.68979405363228e-06
1.20108173656981e-05
-2.41780151272201e-05
-4.38121067220315e-07
-2.13892499858322e-05
-2.50526118862836e-05
-2.35731025165231e-05
-4.83434945049022e-06
-2.61291982444962e-05
-1.75746017963061e-05
-1.20133118937508e-05
-3.26205541636295e-05
-3.32458146448438e-05
-2.64076855378185e-05
-2.63779992186436e-05
-2.67225047456846e-05
-3.51334982578058e-05
-2.46946042741761e-05
-2.97278065461671e-05
-1.47018805487199e-05
-3.85510180545699e-05
-9.15075391793571e-06
-1.04695668720352e-05
-1.1968879800109e-05
-8.72482307911288e-06
-5.44792725080585e-06
-1.65203015382555e-05
-6.18382733391469e-06
-9.00746943602394e-06
-1.41738521374425e-05
-1.3193701455085e-05
-1.89492718297868e-05
-1.01960499707263e-05
2.87759267087456e-06
-1.9657053681112e-05
-3.80531782865757e-06
-3.16010895384486e-05
-4.08455200030166e-05
-7.54711500488302e-06
-2.41282850317908e-05
-1.78180693424727e-05
-2.83677952683701e-05
-2.53713214708656e-05
-1.36509016646687e-05
-2.35238479099618e-05
-1.92967440602641e-05
-3.00509952483853e-05
-2.17486199383009e-06
-1.12400763562717e-05
-2.07710162135287e-05
-5.44816910697291e-06
-3.43971608267169e-05
-1.57224075616718e-05
-2.7398398846446e-05
-1.38220516078038e-05
-3.24410218276564e-06
-1.12223725254726e-05
-1.63347269186367e-05
-2.14109320221011e-05
-1.95934343025463e-05
-2.54566905392521e-05
-2.75156722486846e-05
-1.02443669731884e-05
-6.97240450834127e-06
-2.93445648243598e-05
-1.71272742508793e-05
-1.59676993273437e-05
-1.27239828141139e-05
-2.27922145319042e-05
-3.04900022347204e-05
-1.58391782893704e-05
-2.58729335062277e-05
-7.10853469324312e-06
-1.91198911754875e-05
-1.95699472592709e-05
-3.17143407881532e-05
-2.21960646901611e-05
-1.23249904760907e-05
-1.00515708865251e-05
-1.28385670924076e-05
5.95444637014278e-06
-3.97869358597428e-05
1.92427062556503e-07
-1.24251983975286e-05
-8.35752845171066e-06
-2.10933437350504e-05
-2.83637579194688e-05
-6.30248875197401e-06
-3.05937791267002e-05
-2.51983351735899e-05
-3.01592355847804e-05
-2.76142574599867e-05
-3.43946506961621e-05
-4.19613146343611e-05
-1.76155035541718e-05
-2.26587433512718e-05
-2.1754871821715e-05
-8.76299719089406e-06
4.30778446205894e-07
6.24051683135451e-06
-4.35919706311233e-05
-3.1259563337109e-05
-2.63797935964376e-05
-1.16399311004662e-05
1.13157274838415e-06
-2.31914087050209e-05
-2.82622317280446e-05
-2.70355335338972e-05
-2.79123765530358e-05
-3.58575294145521e-05
-3.46671179580247e-05
-3.59764495056779e-05
-1.89818636846244e-05
-3.18003917094262e-05
-1.71897202827897e-05
-2.04650267272088e-05
-1.70511645529757e-05
-5.2339340360805e-06
-7.81819319046164e-06
-6.70976138408983e-06
-2.576073017701e-05
-1.73441648768965e-05
-3.34794535691992e-05
-1.74500498063402e-05
-3.06709991912267e-05
-1.97807684375593e-05
-2.74128034733782e-05
-1.21819096784179e-05
-9.23475866900499e-06
-3.20417573486156e-05
-1.44499529295386e-05
-1.18879699783887e-05
-2.03999816673618e-05
-4.51024902514413e-05
-3.7078033982984e-05
-2.19676499024162e-05
-3.59643150924189e-05
-2.78904891950462e-05
-3.92853748844328e-05
-3.26184360770402e-05
-3.10678959616315e-05
-5.25437115692792e-06
-2.67758207988746e-05
-8.75837950704772e-06
-2.12753495468257e-05
-5.89943241392312e-05
-1.38246321071579e-05
-2.16243604123118e-05
-1.49887876455604e-05
-7.92155169278687e-06
-2.85940819494795e-05
-2.98552179397268e-05
-2.46822819430885e-05
-1.8404153319956e-05
-2.47872752442671e-05
-9.27798459695923e-06
-7.17112112637004e-06
-3.55773640568766e-05
-6.70223663941171e-06
3.2691455439737e-06
-3.48801047074952e-05
-2.53762363785208e-05
-3.92184877343577e-05
-2.25706270404448e-05
-1.14515078072749e-05
-2.20480016310988e-05
-3.34627937932862e-05
-4.58030385170827e-05
-1.92676002152065e-05
-3.36032740156465e-05
-1.31499692250444e-05
-7.73874501726783e-06
-2.15071792265956e-05
-7.03002847464037e-06
-2.13143710864498e-05
-1.5275341842881e-05
-2.77687081047016e-06
-4.36514622434762e-06
-7.45410316940599e-06
-7.26589471927677e-06
-1.86093649391141e-05
-2.25605162643535e-05
-1.64874465607614e-05
-2.56856419719546e-05
-1.13131081540321e-05
-2.50616519082651e-05
1.92087812307105e-06
-1.73161708577008e-05
-2.15077436576201e-05
-3.26700427769311e-05
-5.73353729348208e-05
-4.02103075217556e-05
-2.99342578730676e-05
-2.19290037921729e-05
-2.50772527744483e-05
-2.31021857951784e-05
-2.54482852599083e-05
-3.41973506378397e-05
-1.87896903732309e-05
-2.54871520396941e-05
-1.94419592471904e-05
-3.1578514887532e-05
-3.71255319692497e-05
-3.58498385084052e-05
-2.11867650346211e-05
-1.94876029391661e-05
-3.12350693624846e-05
-1.012071138674e-05
-3.55197677151308e-05
-2.64936081396275e-05
-2.28669842264867e-05
-2.06393595961439e-05
-2.33797312626242e-05
-3.48776799852249e-05
-7.39184204223139e-06
-3.09404855720173e-05
-2.13174866804255e-05
-2.60278852620558e-05
-1.21622515858375e-05
-1.91069535303853e-05
-2.4081857529641e-05
-1.44315085596018e-05
-1.54078150436435e-05
-1.35327639119937e-05
-1.7254624201939e-05
-2.6627487165413e-05
-2.45669163233767e-05
-9.65850101755474e-06
-1.18353335767196e-05
-1.97118846339589e-05
-4.69761098199138e-05
-2.23846549754664e-05
-2.15611401300791e-05
-6.67126799003482e-07
-6.54919143808447e-06
-1.89171456309958e-05
-2.18224774239154e-05
-5.69132723034775e-06
-4.6363385922873e-06
-2.64655524984947e-05
-1.70004532973316e-05
-2.55103178467092e-05
-4.30995191263571e-05
-3.66424421133265e-05
-5.28637583122635e-06
-4.08085254060971e-05
-2.35686653775121e-05
-3.85554804440761e-05
8.35150333749113e-07
-1.20683272518544e-05
-3.69707630940923e-05
-2.73208111070186e-05
-1.98401037372499e-05
-2.85836261378151e-05
-1.02328401636316e-05
-4.06293966777582e-05
-1.89820414502942e-05
-2.53893264437359e-05
-3.01179030495111e-05
4.02311492259301e-07
-1.62348644319208e-05
-3.80922872688389e-05
-2.438718949871e-05
-1.23206261598197e-05
-3.62755237304565e-05
-2.40393338448511e-05
-1.760699283684e-05
-3.53405363513514e-06
-5.83845113148863e-06
-1.18285123561816e-05
-2.0697244182636e-05
-1.19360225319312e-05
-3.02545502485237e-05
-4.31586834924539e-06
-1.07011658613332e-05
-3.24410104115926e-05
-1.16077524815807e-05
-4.59448467052935e-05
-4.43319345651116e-06
-2.16164829867948e-05
-1.58890824193424e-05
-2.33273278314371e-05
-3.52593999334069e-05
-1.52081383300357e-05
-3.25962556475956e-05
-3.74451119326169e-05
-2.10975118927462e-05
-2.75392433603084e-05
-1.54253936818326e-05
-3.02091389234314e-05
-3.20919800288993e-05
-4.52319362072654e-06
-1.31557566494938e-05
-3.87738759476914e-05
-1.7747401944262e-05
-7.71014451296034e-06
-1.88891875915001e-05
-3.11859339830299e-05
-5.53106460413364e-06
-1.75691901741456e-05
-2.3995756546648e-05
-1.25340219922656e-05
-1.55524632882589e-05
-2.07849549908215e-05
-1.72524392735908e-05
-7.89134182366217e-06
-1.21073295187333e-05
-4.3863223430322e-05
-4.4349237743364e-06
-1.73637474778206e-05
-3.44368699843537e-05
-1.46757309749097e-05
2.01201041271401e-05
-2.55961158555861e-05
-1.72353614473124e-05
-1.85675325034028e-05
-3.4394211703477e-05
-3.33507507548358e-06
-2.60684526349391e-05
6.03857556181e-06
-1.26198510669373e-05
-2.15936381212283e-05
-2.03216511043988e-05
-1.06215982129562e-05
-1.47003293030771e-05
-3.50043372934446e-05
-3.07105702807351e-05
9.19398451175572e-06
-2.60586998254933e-05
-3.65497520453852e-05
-1.34621983802915e-05
-9.50217301131661e-06
-3.56120046526424e-05
-4.16168793924153e-05
-4.01664174790721e-05
-2.58564078977717e-05
5.73268301853673e-06
7.40624191857741e-06
-2.58486176278913e-05
-1.73967214682584e-05
-2.44182618127315e-05
-3.25796399634363e-05
-2.0108989823098e-05
-2.22887932117578e-05
-1.35811524267573e-05
-2.10098717480685e-05
-2.56856957644588e-05
-2.44450127183695e-05
-2.24342602281161e-05
-2.99928847168876e-06
-2.11360622511468e-05
-2.09071480724675e-05
-7.62996236642595e-06
-1.78426590142704e-05
-4.45188930500594e-05
-1.71845408298747e-05
-4.85056984823023e-05
-9.22639859490372e-06
-2.30654076669774e-05
-5.01915035341881e-06
-2.49044751117569e-05
-1.49257330870656e-05
-2.71758453317991e-05
-1.53449459789719e-05
-5.34326483652921e-06
-3.17778154156313e-05
4.03257338724351e-06
-2.32569849985562e-05
-4.37759696375634e-05
-2.98440253463056e-05
-2.00564825999276e-05
3.79458071157114e-08
-1.99807940935935e-05
-2.51302541323196e-05
-1.00224175720172e-05
-2.99423463770892e-05
-1.54551588367605e-05
-1.18170765634527e-05
-1.24816473956504e-05
-1.64173024407615e-05
-1.77213818710999e-05
-1.49809731696528e-05
-3.52539218385131e-05
-2.49099212888318e-05
2.24775294182095e-06
-2.52680438970935e-05
-2.5239091611751e-05
-2.11490944064613e-05
-1.54397017848251e-05
-2.32565387171804e-05
-1.28385636413737e-05
-1.65560389642973e-07
-2.94108479430306e-05
1.90574776035314e-06
-6.41590531129481e-06
-2.11492704827313e-05
-2.27491350573515e-05
-1.98849067067073e-05
-2.60652074461423e-05
-1.05218276976224e-05
-2.0697081023605e-05
-1.88316481748197e-05
-1.00929226647427e-05
4.09085920335246e-06
-2.30241054145533e-05
-1.23306162078755e-05
-1.06877892200695e-05
-2.3271897746674e-05
-3.18172486372972e-05
-8.27157714885066e-06
-1.35257350683878e-05
-6.44716029174875e-08
-1.98489876901155e-05
-1.62885014620223e-05
-2.56994341450433e-05
-2.12247877529499e-05
-1.6915044430673e-05
-1.813402353641e-05
-1.86591340075067e-05
-3.83156718064848e-06
-2.45736287500667e-05
-1.82397247051711e-05
-3.21386477189194e-05
-3.18480400681786e-05
-2.50827126335035e-05
-1.8586890331017e-05
-3.9764926871058e-05
-1.86613205070353e-05
-1.01644250146025e-05
-1.56406063038488e-05
-4.95622568832428e-06
-3.61567638703693e-05
-1.66849558607209e-05
-1.1323240151041e-06
-5.14031376751727e-06
-2.22777402727814e-05
-4.19099499597241e-06
-2.6766490437297e-05
2.06562338666782e-06
-1.77547519824265e-05
-3.96812368684216e-05
-1.34882159830999e-05
-3.46070932194645e-05
-2.48283173256754e-06
-1.77520751210542e-05
-3.56079437862029e-05
-3.95377771806736e-05
-2.86348126861571e-05
-2.83705474674846e-05
-1.60839809901087e-05
-1.93426806681947e-05
-2.91802167412734e-05
-3.03934144749616e-05
-3.49572157780544e-05
-2.59109042530219e-05
-2.59431208348555e-05
-1.83423420557383e-05
-2.17130311804917e-05
-1.29763870601423e-05
-2.21618709975916e-05
-1.51131724340295e-05
-1.56379648116152e-05
-3.09959331346498e-05
-2.29719858218822e-05
-2.74394336278647e-05
-1.77332758763547e-05
-1.56512979004693e-05
-1.66971109289592e-05
-5.38350616221519e-06
-2.35439352128455e-05
-1.20966748458532e-05
-9.27845953691651e-06
-1.53244853496033e-05
-1.87911305653555e-05
-1.6326081983727e-05
-3.07216244967526e-05
-2.18719346037873e-05
-1.63435218984534e-05
-1.69404074482363e-05
-8.00147479720767e-06
-1.40208988993215e-05
-1.23882821561204e-05
-2.69526379335197e-05
-3.66970500206901e-05
-8.54658350632913e-06
-1.37871674952403e-05
-1.84687686113989e-05
-3.34905230282271e-05
-1.21045918021107e-05
-1.62697732735116e-05
-2.94646229683123e-05
-1.11718757146831e-05
-1.91610432194264e-05
-9.42396986474126e-06
-3.33412284161173e-05
-1.63885520706323e-05
-1.73768915006949e-05
-2.18228883405783e-05
-2.17808746418672e-06
-3.23673441238581e-05
-3.9474790883659e-05
-2.83791115210736e-05
4.05094019545049e-06
-1.8227208210176e-05
-2.84492319655594e-05
-1.11444014270145e-05
-2.18525822151046e-05
-3.76082061806481e-05
-4.08036181333315e-06
-1.94721444305253e-05
-1.82378339574751e-05
-9.51972633030196e-08
-1.4668123071781e-05
-2.1051370535158e-05
-9.71206372802621e-06
-3.69057585284371e-05
4.31970630497107e-06
-4.44573092897261e-05
-3.61150007333353e-05
-3.53210546184344e-05
-2.01833206074916e-05
-1.49165603079608e-05
-1.7881234780162e-05
-2.95436334616606e-05
-8.85145285161455e-06
-2.67171960666177e-05
-1.6575356572404e-05
-3.47921303141479e-05
-6.12483759935065e-06
1.9529432004184e-06
-1.42313654796598e-05
-2.70352474567768e-06
-2.41871320038195e-05
-2.58592546000422e-05
-2.10014697387847e-05
-2.52956480911127e-05
-3.69611376619476e-05
-2.33565095315237e-05
-1.67607104065134e-05
-2.13701215105211e-05
-2.71372692043559e-05
-1.82402349154018e-05
-1.84103083992272e-05
-1.38723414005732e-05
-1.42399163262536e-05
-2.53043026265107e-05
-1.87177272608506e-05
-1.96143181393774e-05
-1.43427915720861e-05
-8.77408655490844e-06
-2.78163163273406e-05
-1.81068214716612e-05
-2.95333846674838e-05
-1.56538439182463e-05
-5.16384071072509e-06
-4.62783787273117e-05
-2.16249438507732e-05
-2.63952420972376e-05
5.00045281178727e-06
-8.63805843505842e-06
-1.29269796748863e-05
-2.51290920806001e-05
-3.22483661186881e-05
-1.47674458931604e-05
-3.51258052275611e-05
-2.67241004468273e-06
-2.13857924762531e-05
-2.12798529018252e-05
-2.30331025708384e-05
-2.90355622555605e-05
-1.74408281215862e-05
-2.22049252905155e-05
3.95680561823563e-07
-3.5221901511601e-06
-2.59914307031975e-05
-1.50675673690592e-05
-3.99730089368823e-05
-3.12964211699508e-05
-1.10997638547578e-05
-2.18608487355382e-05
-1.36377127214942e-05
1.25475780198436e-05
-1.00064853605464e-05
-1.65503452323808e-05
-8.5970828541173e-06
-2.80389029747665e-05
-3.94872117751126e-05
-9.44775694767418e-06
-2.4086774376852e-05
-2.5614792295212e-05
-3.4601391130912e-05
-2.49606685291079e-05
-2.99214914764262e-05
-2.1021034929499e-05
-3.90257554663444e-06
-1.63646878785401e-05
-1.12941848845794e-05
-1.64093666770646e-05
-2.08788415017621e-05
-2.94958141867032e-05
-1.57457824128572e-05
-3.24265081367851e-05
-1.6804070524589e-05
-3.23579814609794e-07
-2.1520209119198e-05
-1.69055013683047e-05
-2.33215781510951e-05
-2.10569162179507e-05
4.48969506189465e-07
-1.13260761276953e-05
-2.85021356682856e-05
-1.50931725425678e-06
-1.86024701305138e-05
-2.33675417796761e-05
-4.77164169155017e-05
-2.32846898302706e-05
-3.14473847053028e-05
-1.3841768622168e-05
-3.04187866396795e-05
-2.55915369487423e-05
-1.60968592153301e-05
-2.09240263420041e-05
-5.12269780041485e-05
-4.20755967272071e-05
-1.73384822149179e-05
4.15009060169555e-06
-3.33531069015535e-05
-2.61313776814612e-05
-2.53888376052329e-05
-2.75551431595196e-05
-4.46966391748509e-05
-1.10960719940435e-05
-4.64842289690818e-06
-9.74980055411747e-06
-2.65092526250487e-05
-2.80699166161239e-05
-2.29863239673595e-05
-1.62385558419707e-05
-3.35452603565259e-05
-7.40311366360061e-06
-1.70139253463621e-05
-1.21802837687991e-05
-3.44561564590459e-05
-9.05891222972005e-06
-3.88926831754429e-05
-4.17741133324312e-05
3.69969851048774e-06
-2.40470616677368e-05
-1.37829726401051e-06
-2.5996836047761e-05
-4.74716293040201e-06
-2.05319652853967e-05
-1.04793090678598e-05
-1.14989155969789e-05
-1.5298440523734e-05
-1.98110282111911e-05
4.22897770100056e-06
-6.27987097124485e-05
-2.19285676689779e-05
-3.41889329552269e-05
-2.20280983089765e-05
-7.43616586383227e-06
-6.45099240610331e-06
-2.66597126677665e-05
-1.27209632641434e-05
-1.66710515580531e-05
-1.7912837256155e-05
-1.89136908743846e-05
-1.10938479537687e-05
-1.3904545034248e-05
-2.4349737607184e-05
-1.62407808017305e-05
-3.40983456676412e-05
-2.36202638641435e-05
-3.92212134584535e-05
-2.2900826222817e-06
-3.25159626064946e-05
-1.2545858780273e-05
-2.38451029296588e-05
-1.83782846837034e-05
-2.68991831317671e-05
-1.3082708316611e-05
-8.85418416584672e-06
-1.35205793667628e-05
-2.28698763924394e-05
-2.25749620327591e-05
-3.56128310923723e-05
-3.05667525112539e-05
-2.76834427832042e-05
-1.69324466323887e-05
-4.5320540394159e-05
-1.92747519971915e-05
-2.22929062010921e-05
-3.77742931038273e-05
-2.55022390971797e-05
-2.40730941835084e-05
-9.60284986405508e-07
-4.60165750200017e-05
-4.32365088251039e-05
-1.02407408990811e-05
-4.47227052664057e-05
-4.29913925499614e-05
-2.79290182065468e-05
-1.77338372414567e-05
-3.73135774560326e-05
-1.29569077384269e-05
-1.69709625854572e-05
-2.92660294246216e-05
-2.59948730404428e-05
-2.26207915487921e-05
-1.87300831598806e-05
-4.80747815561756e-06
-2.35706251477879e-05
-1.50155717362421e-05
-3.62461223689929e-05
-1.21356724228492e-05
-7.91050309961692e-06
-3.05954912040128e-05
-1.76649156958948e-05
-1.2626786379135e-06
-3.24527511927658e-05
-1.78161151783425e-05
-1.56488817520426e-05
-4.75406789709778e-06
-9.48550043714313e-06
-1.45182203491921e-05
-4.24485310618473e-06
-1.72412773443835e-05
-1.68379756310872e-05
-8.15606441315024e-06
-3.40358008778653e-05
-3.43445118261366e-05
-4.21090538018748e-05
-1.03474042985139e-05
-1.64053325420087e-05
-1.27100739535977e-05
-2.35433723881166e-05
-2.21409095917597e-05
-1.12153330313442e-05
-1.14162311241245e-05
-3.11193850648049e-05
-3.41920334954434e-05
-5.94511956591896e-06
-3.28126747589847e-05
-1.65030925175549e-05
-1.98767532819871e-05
-2.4653681089363e-05
-2.93933484049006e-05
-2.30124456253116e-05
-1.84141832744866e-05
-5.66224867072784e-05
-1.70788864648549e-05
-3.57812926954589e-05
-3.65982411580102e-05
-8.40479142139442e-06
-3.07799965080054e-05
-3.43872826597685e-05
-1.86155757390372e-05
5.12443756378097e-07
-4.1607691240191e-05
-4.23250608539814e-06
-1.96003955178172e-05
-1.25975937315111e-05
-3.4150683231439e-05
-2.53684959275369e-05
-1.6917482024339e-05
-1.51325510998764e-05
-2.10744554321891e-05
-1.69193292312787e-05
-1.81556942300146e-05
-1.54187946514793e-05
-2.91569213878379e-05
-1.49907647368387e-05
-2.01113795110296e-05
-1.86347546437573e-05
-4.17571080404423e-05
-2.51926394791014e-05
-3.37258467045612e-05
-4.18242821870329e-05
2.63635961361495e-07
-1.70338473777618e-05
-4.1579492331887e-05
-1.11088006111007e-05
-1.4439534755484e-05
-2.30368458106908e-05
-8.3879461566745e-06
-2.92197012893158e-05
-2.45646698999449e-05
-2.93894922442136e-05
-1.57048778727131e-05
-2.028997242092e-05
-2.36104620386605e-05
-5.81213976803384e-05
-1.26303318902414e-05
-3.21789752983897e-05
-1.18243194413185e-05
-9.48803134866808e-06
-7.01494863494253e-06
-1.90590578369462e-05
-2.17873818357612e-06
-1.43244053455899e-05
-2.05744153995369e-05
-1.1196681725756e-05
-3.55606262507742e-05
-3.16781796059039e-05
-3.12801789355687e-05
-3.50042632543815e-05
-3.03735029253751e-05
-1.23294973805623e-05
-3.29351623152868e-05
-2.94082193500323e-05
-2.83067068965219e-05
-6.27331809943433e-06
-2.71048067849824e-05
-2.10362071023851e-05
-3.25080072869251e-05
-2.83040392460591e-05
-2.74178829701559e-05
-1.10937012918177e-05
-3.01926122246271e-05
-2.1872127216915e-05
1.53040492510383e-06
-1.08496408650062e-05
-1.85308255265432e-05
2.28555274293868e-06
-4.02738156363894e-05
-2.53401276465464e-05
-1.85157165875074e-05
-3.2303334637986e-05
-2.95110310757643e-06
-1.99690887768285e-05
-2.88133917868785e-05
-1.20889297159365e-05
-3.09912071946207e-05
-2.07973381558125e-05
-2.53169890749354e-05
-1.18073422741773e-05
-5.50500792974873e-06
-1.02371690067522e-05
-1.17385738428977e-05
-5.52557246506882e-06
-3.08562522200668e-05
-2.1858128261798e-05
2.81592100755597e-06
-1.11208753245802e-05
-2.64277206777564e-05
-5.06196483384261e-06
3.78157563950469e-06
-2.11275579393092e-05
-3.24577434578199e-05
-2.10627826590895e-05
-5.03050653973431e-05
-3.13071620380848e-05
-1.40427341641265e-05
-1.88082265701296e-05
-1.27229632901943e-05
-1.28831188800381e-05
-9.80394313402983e-06
-8.69097034787397e-06
-2.10125204325956e-05
-1.69291011944259e-05
-2.26964298323359e-05
-2.74443865772044e-05
-2.08328071156037e-05
-6.7347068082603e-06
-1.73262270512904e-05
-1.39449446654886e-05
-3.14403256445141e-05
-4.77762046602589e-06
-2.06212526668508e-05
-4.21167991500031e-05
-1.48520777582311e-05
-1.5544393498693e-05
-1.20692897607658e-05
-5.58082940445125e-06
-1.02588404648669e-05
-4.86580708306821e-06
-5.39792026601405e-06
-2.02401704625106e-05
-1.1657404451577e-05
-2.70467117381247e-05
-1.42737328159767e-05
5.35458605040182e-06
-1.71689939644175e-05
-3.69343852139434e-05
-6.06096061956116e-05
-3.32726083931911e-05
-1.43996209333145e-05
-1.38836239425734e-05
-9.39389306346219e-06
-2.59412056176467e-05
-1.64896143065269e-05
-2.9787090108885e-05
-1.0688151433777e-05
-3.4528073448456e-05
-1.46106113401153e-05
-2.58276956942409e-05
-3.06983709560215e-05
-4.98325911586743e-06
-2.67057458122131e-05
-1.97962707259439e-05
-3.8313369759425e-05
-1.57097071176024e-05
-1.24816514481495e-05
-4.38719087638976e-06
-2.48342634157861e-05
-2.37187544426428e-05
-2.29739379515126e-05
-1.98399134083041e-05
-1.41021819554677e-05
-5.53587716306762e-06
-2.90827916292835e-05
-4.15042411870358e-05
-2.91967456970683e-05
-1.78017649092749e-05
-2.70893045825985e-05
-6.06344732105993e-06
-3.73080568015783e-05
-2.14885091693842e-05
-1.85197916119683e-05
-1.34738175764051e-05
-2.42205170346485e-05
-2.38987889482596e-05
-1.65384270531832e-05
-2.60917843524873e-05
-1.98050785064289e-05
-2.54348264150081e-05
-1.89188323121407e-05
-1.27718533580564e-05
-1.24991348397823e-05
-1.92044022645894e-05
-4.7635929848769e-05
-4.15360846277442e-06
-1.57057564497133e-05
-2.17191761696723e-05
-3.04241920710344e-05
-2.24380844642881e-05
-2.04532239682546e-05
-2.42898723054642e-05
-2.41301439658685e-05
-2.53306150826386e-05
-9.62801291956956e-06
-2.71114455952609e-05
-4.03259721815803e-05
-2.41270104263381e-05
-2.63007696397391e-05
-3.20533210801643e-06
-4.81811736667787e-06
7.58600072940898e-06
-4.1033004125918e-06
-1.3191286075023e-05
7.32706103160694e-06
-3.0270955901503e-05
4.58332446234473e-06
-1.18629733585235e-05
-2.17410789155848e-05
-1.31007172674688e-05
1.66898418950625e-05
-1.59564465975641e-05
-1.62792832380161e-05
-2.3158519332403e-05
-3.78775871482932e-05
-2.34372502129367e-05
-1.42021968271359e-05
-1.53032836422207e-05
-2.77714558258009e-05
-2.42657748020797e-05
-3.28102699282416e-05
-1.80749629276066e-05
-2.18481077127881e-05
-6.42647233513682e-07
-4.08821485427642e-05
-2.74629901031285e-05
-1.75644558233955e-05
-1.3383035060298e-05
-1.39472724933932e-05
-7.67008994629231e-06
-9.15949079813602e-06
-3.45027603051519e-05
-2.35903642087211e-05
-2.85949254986303e-06
-1.83658652062344e-05
-1.63672126832825e-05
-8.28456780710757e-06
-1.70494547055527e-05
-2.2012511315722e-05
-2.11788669747977e-05
-2.64074650946062e-05
-2.29367534535476e-05
-2.68357701843403e-05
-4.51475213131463e-06
-1.06270223074348e-05
1.93017108401531e-05
-2.8579466848943e-05
-2.2334814887217e-05
-3.04938929448785e-06
-1.1597308766591e-05
-2.15617755502526e-05
2.79833925404923e-06
-1.68785149549787e-05
-3.1877822367366e-05
-3.13817362845961e-05
-8.62511333865771e-06
-3.2695226132106e-05
-2.47612774597062e-05
-3.11019092570145e-05
-1.28512074891101e-05
-5.98518825326099e-06
-4.42474080373998e-05
-1.76314844002978e-05
-3.54098557785694e-05
-1.3296264403267e-05
-4.79137799512163e-06
-2.65887754384231e-05
-2.46238786650284e-05
-1.27361011906197e-05
-1.25686773379497e-05
-2.61053254073233e-05
-9.07318716792412e-06
-1.80008824153408e-05
-9.45001137169648e-06
8.81940324528073e-06
-1.9202675064104e-06
2.63080666055709e-06
-2.78890415738208e-05
-2.48248026489558e-05
-3.15762981412084e-05
-1.24492912588048e-05
-9.28194493343379e-07
-1.00275462429838e-05
-2.11529816836762e-05
-3.67938377994185e-06
-2.07694180268282e-05
-2.2606940868057e-06
-3.65485165095624e-05
-2.69233663295094e-05
-1.72269082298885e-05
-2.44422245632515e-05
-1.31497846836756e-05
-2.08663917073809e-07
-5.44390115095225e-05
-6.94389705693035e-06
-8.67315953307802e-06
-4.22468433947532e-05
-3.06415983645222e-05
-2.29520304749668e-06
-2.1114673889164e-05
-1.59361480608368e-05
-3.95608605496937e-06
-2.05933197025475e-05
-1.09224838674928e-05
-2.76260832043373e-05
-2.28788862674265e-05
-1.36652993565268e-05
-1.54665545603769e-05
-3.22382262369956e-06
-6.59515124748402e-06
-4.0907221028688e-05
-4.49790663386697e-05
-2.57740722898895e-05
-2.01668741199721e-05
-3.171546883496e-05
-2.79715949974306e-05
-2.13714409366013e-05
-2.42858676111113e-05
-2.90952532913291e-05
-3.61881478910864e-05
-4.43352487615807e-05
-2.80939030341448e-05
-1.86683781192941e-05
-1.85840377179097e-05
-2.79541871670182e-05
-2.9105680700375e-05
-3.22123223820386e-05
-2.50263975412883e-05
-4.57015608307497e-06
-1.94798443033149e-05
-2.12433896759863e-05
-2.06851726707954e-05
-3.46146476563136e-05
-7.20279486822931e-06
-8.7892726464372e-06
-2.2138161301345e-05
-2.99975899733269e-05
-3.90336405063428e-05
-1.82177153224579e-05
-1.39219463359697e-05
-1.29259045009469e-05
-1.00687621116303e-05
1.0574850730801e-06
-3.2632316740377e-06
-8.19423729252573e-06
-1.7833687845756e-05
-2.04489710870818e-05
-1.36427636960618e-05
-1.32603319556938e-05
-1.04690463795364e-05
-1.2734886516145e-05
4.56071290158147e-06
-1.27341188948638e-05
-1.67759103234882e-05
-6.13761606859584e-06
-1.43734716113918e-05
3.17198150233001e-06
-2.60796415377645e-05
-1.11239641644738e-05
-2.10130283562045e-05
-1.65560695417387e-05
-1.58508878933643e-05
-2.17294816440783e-05
-3.11011482531258e-05
-2.64148791927154e-05
-1.65056097421707e-05
-2.56959092716789e-05
-1.4920430476472e-05
-3.52096961411568e-05
-3.38701322228695e-05
7.23311738324502e-06
-3.41479005755065e-05
-2.03659483725177e-05
-1.48317919632779e-05
-4.99462890561761e-06
-2.00791881977633e-05
-1.33824151808275e-05
-1.89876833730991e-05
-8.59438558558068e-06
-2.14300161190065e-05
-1.49087252700378e-05
-1.47436166869227e-05
-1.05430336352984e-05
-2.34379286777831e-05
8.42447060309133e-06
-1.00566698342427e-05
-5.48139125752142e-05
-2.57883153703503e-05
-1.21912487479116e-06
-3.77756970060132e-05
-4.1208681892154e-05
-2.63921192617321e-05
-3.03542052910231e-05
-3.40747521453924e-05
-3.709478332606e-05
-5.16420190941153e-06
-7.06496705967976e-06
-1.49705794555939e-05
-2.55266827735354e-05
-2.60829784678434e-05
-3.16138632806918e-06
-1.12662021469588e-05
-1.62124240645961e-05
-3.34071595342379e-05
-3.30091794314874e-05
-3.59723184239181e-06
-3.45120317469344e-05
-1.50579736259042e-05
-2.26267461945021e-05
-2.18358393817938e-06
-2.13913990515212e-05
3.40622158686468e-06
-1.75865891032401e-05
-4.28940884393065e-05
-2.09791400055761e-05
-3.25027521887366e-05
-1.74092479611175e-05
-2.00417776697344e-05
-4.49286864390464e-05
-1.31285749042157e-05
-2.82247959456731e-05
-1.9815105445323e-05
-6.88032373879179e-06
-9.5434025499693e-06
-2.02163803198482e-05
-2.71978123233131e-05
-2.4811465689073e-05
-2.59913550296383e-05
-1.86401203367443e-05
-1.03022705256681e-05
-1.46236748795652e-05
-2.13928259257001e-05
-2.86760248561653e-05
-1.78684818234661e-05
2.38336570977135e-06
-2.43207334629013e-05
-3.9201806943986e-05
-1.88229574205742e-05
-2.40985932611461e-05
-3.80209703101602e-05
-3.77538722376915e-05
-2.34918170677891e-05
-1.48079776017875e-05
-1.27521008163486e-06
9.64606405201694e-06
-5.07063866447253e-06
-3.89069567955001e-05
-2.47416088154218e-05
-1.94491283705884e-05
-1.0407808562424e-05
-3.69468839719941e-05
-2.39989032759334e-05
-1.66311454551552e-05
-3.15247139402905e-05
-1.15841518789467e-05
-1.74922321152638e-05
-2.27817853430183e-05
-2.32410554063262e-05
-1.56200003444459e-05
-1.58369258943939e-05
-2.78929855402172e-06
-2.02770840442942e-05
-2.11894336531017e-05
-1.62317342162508e-05
-1.11551474546329e-05
-2.04110411987877e-05
-9.12624801841189e-06
-4.82859875953132e-07
-8.70479945008794e-06
-3.17426230004995e-06
-1.53527487363841e-05
-1.69641041531989e-05
-2.20002660434381e-05
-2.86659358762029e-05
1.01115848329287e-05
-2.18836081319313e-05
-1.58416332778728e-05
-2.58053591765715e-05
-1.89377842003098e-05
-4.0519552207716e-06
-1.321459877611e-05
-1.08613902314083e-05
-3.62115345857077e-05
-1.93675926204399e-05
-2.3685563218412e-05
-3.09432090327335e-05
-1.27144777566701e-05
-1.65786000331724e-05
-1.0504916146189e-05
-3.07699093329616e-05
-2.44323179677367e-05
-9.84007552958452e-06
-1.04075345772648e-05
2.80608451694414e-06
-3.71218797365358e-05
-2.79929089135937e-05
-1.30795286195941e-05
-2.93116874318481e-05
-7.62651914430936e-06
-1.0212940401973e-05
-3.73667293186115e-05
-3.36108629029695e-05
-1.72994587885344e-05
-2.69831700032422e-06
-2.33500424414321e-05
-1.36348760011271e-05
-1.05407915165025e-05
-1.96397648737771e-05
-2.69641074315915e-05
-8.13834513306891e-06
-1.3813126068812e-05
-2.06021202322573e-05
-3.00342517029489e-05
-1.19905927133821e-05
-3.9716836280924e-05
-1.39537468489842e-05
-2.28330038154397e-05
-3.52564915759145e-05
-5.59433811772402e-06
-1.66360621016984e-05
8.95524612124839e-06
-7.91683827600573e-06
-8.58347187516963e-06
-2.15533423144659e-05
-2.15467406334605e-05
1.77447835861119e-06
-1.93115095175465e-05
-1.95028858987001e-05
1.32811008319478e-06
-9.75332623098268e-06
-3.67039636133878e-05
-2.85029444188699e-05
-2.74721285956491e-05
-2.29553921489842e-05
-1.04921423095636e-05
-8.03546608969148e-06
-2.17082424277762e-06
-3.27049310128573e-05
1.15784800545643e-05
-3.41655572633388e-06
-1.53681732934275e-05
-2.69138972386192e-05
-3.24117148166559e-05
-2.05887356065724e-05
-2.86009451031134e-05
-2.70650991769517e-05
-2.43591668913907e-05
-2.56031871678068e-05
-1.5821797401182e-05
-1.31024221508171e-05
-3.88166293875702e-05
-2.68244206292102e-05
-1.94787247136139e-05
-1.72657818703509e-05
-2.36739957374105e-05
-2.44396174916431e-05
-2.34219680070161e-05
-1.44748170024602e-05
-3.4818361432287e-05
-3.62925419461861e-05
-1.7302816817835e-05
-4.37570707066149e-05
-2.33949775915572e-05
-2.37672508280223e-05
-3.81292297839807e-06
-3.75536544026746e-05
-1.90975669746835e-05
-2.24093156864411e-05
-2.44376083364371e-05
-2.16481739171523e-05
-3.66643610794182e-05
-5.29960223076434e-05
-1.78879689020271e-05
-2.17784425371879e-05
-1.38636312906312e-05
-1.07598988006988e-05
-2.68170131098542e-05
-1.58856058713772e-05
-2.67810468906954e-05
-1.74899663243721e-05
-1.31899947000061e-05
-8.46161578090282e-06
-3.03145765172546e-05
-2.16372578812624e-05
-2.09604805905919e-05
-3.07802487318513e-05
-1.68843987551173e-05
-1.65729942849785e-05
-9.08667160834707e-06
-3.80464471829977e-05
-8.17429301319597e-07
-3.14237960417154e-05
-1.64560363322776e-05
-2.47938550903072e-05
-3.66841758603209e-05
-3.67804092733453e-06
-2.89271773239592e-05
-5.49639370841235e-07
-1.50534530493636e-05
-3.28461456587086e-05
-2.36290057085819e-05
-8.04871782737223e-06
-2.54392853216907e-05
-1.5274985625959e-05
-9.62368871152663e-07
-2.69154966130069e-05
-3.07161206478221e-06
-4.04460169765826e-05
-8.90728101912726e-06
-1.51505594086576e-05
-1.20571509254008e-05
-1.8860800079775e-06
-4.24858028425294e-05
-7.12273601955228e-06
-2.3482560030914e-05
-2.02177289317903e-05
-1.91055981573018e-05
-2.53147459325967e-05
-2.45649970187212e-05
-4.29953468613504e-05
-2.78463931442446e-05
-1.39672872631571e-05
-1.87411917757833e-05
-9.93766755243201e-06
-2.56444214110898e-05
-1.80888043005042e-05
-1.99935366724172e-05
-3.79815592085421e-05
-6.9166267624423e-06
-3.42146502392715e-05
-1.75313537072188e-05
-1.67744793434508e-05
-2.68663986568166e-05
-2.38857109020591e-05
-2.15849074818084e-05
-1.1100182047246e-05
-4.44854702318694e-05
-4.07865650637239e-05
-1.46133942041757e-05
-1.7269885576958e-05
-1.82428178112844e-05
7.93512026104222e-07
-1.84883075461628e-05
1.11077330758207e-06
-3.79932392115887e-05
-1.308125083585e-06
-1.41074967725752e-05
-2.4717027944218e-05
-2.56731493797342e-05
-1.14673449620457e-05
-5.64753867688955e-06
-3.00922635268142e-05
-2.16254978127558e-05
-3.4034184881489e-06
-5.19520880107109e-05
-3.25672676254616e-05
-1.89882152801918e-05
-2.9109972367785e-05
-2.5098265316279e-05
-3.11864010670832e-06
2.55564334249889e-06
-2.81165582383873e-05
-1.26215668933568e-05
-1.92344950168941e-08
-2.68040492438149e-05
-1.7041383432557e-05
-1.82104022532928e-05
5.92706924634489e-07
-2.87386830225796e-05
-2.6854225258793e-06
-3.02210796854167e-05
-2.26316690463625e-05
-3.79456234066356e-05
8.05691150719462e-06
-1.75979074890126e-05
-4.66258027122439e-06
-3.8661656317744e-05
-6.37338641219845e-06
-3.56758151059992e-05
-2.98993501286658e-05
-2.18284886347319e-05
-4.55896377820587e-06
-2.84449957030635e-05
-2.35901230552161e-05
-2.58396133445606e-05
-1.64043363441538e-05
-1.53167190090741e-05
-9.96919896165163e-06
-5.28639281825032e-05
-2.74120001900513e-06
-1.57641149435434e-05
-1.73509207781405e-05
-1.87376928074594e-05
-1.98284340354508e-05
-2.07092491487822e-05
-1.59813566715569e-05
-1.99497830079982e-05
-2.214120300889e-05
-2.8063947954337e-05
-9.46967936503385e-06
-1.99181029046458e-05
-2.11115844089843e-05
-1.72701932151176e-05
-2.72482155631695e-05
-1.97810309069129e-05
-1.22916730503255e-05
-2.7699454620824e-05
-3.12764340440728e-05
-1.59419836611794e-05
-1.07399185152382e-05
-6.99960955904217e-06
-2.01387379685203e-05
-1.80948378554009e-05
-2.93442889456375e-05
-2.03356031260903e-05
-2.16891523489619e-05
-2.03138167037188e-05
-2.09955519515121e-05
-9.7940781477939e-06
-2.41913713604785e-05
-3.50658813816367e-05
-2.10675242037216e-05
-8.40385631022151e-06
-1.30612980945171e-05
-2.49301213793766e-05
-5.969199367867e-06
-2.46467655939918e-05
-1.5168131003169e-05
-5.23577927659689e-05
-3.13128544493106e-05
-4.92192057081264e-05
-1.77033023894406e-05
-2.59678216287795e-05
-3.27120949108817e-05
-3.67171745737925e-05
-4.05175824544283e-05
-1.61040886249871e-05
-5.83269810716947e-06
-1.59989699777748e-05
-1.16380718211158e-05
-3.01723184349748e-05
-2.68244500646988e-05
-1.39828295242318e-05
-3.38701466056884e-05
-4.23876228448936e-05
-2.74199786477424e-05
-1.40137037293457e-05
-2.86732370361511e-05
-2.10621720246667e-05
-3.66155729640187e-05
-2.04146499727206e-05
-3.30830132706524e-05
-1.98557780585005e-05
-4.85778888673535e-05
-4.18721238582565e-05
-1.82621003815695e-06
-1.57763122475913e-05
-3.0828211664068e-05
-1.08814559248075e-05
-1.32075289825502e-05
-3.65380208664759e-05
-1.30624655519176e-05
-2.27820095396519e-05
-1.80532770871652e-05
6.65507110825805e-06
-6.4441716283587e-06
-2.77978463061755e-05
-2.31326113594251e-05
-3.38673704127681e-05
-2.47466641512243e-05
-1.17328783583685e-05
9.96897959190303e-06
-1.40843223327764e-05
-1.48323255643565e-05
-6.93071025729035e-06
-4.34689857410863e-06
-4.11653445972259e-05
-9.02840457814582e-06
-1.18539262892574e-05
-1.65948968056663e-05
-1.18738325025036e-06
-2.74629324038838e-05
-2.44061389456692e-05
-1.38686444251771e-05
-1.11426833768564e-05
-2.06034052407791e-05
-3.80180618099179e-05
-1.04316350966286e-05
-2.78128505278763e-05
-1.97232266378368e-05
-3.31073345845342e-05
-1.17102653241107e-05
-1.89669483878471e-05
-2.16663059801102e-05
-2.29744960522322e-05
-2.25302216905204e-05
-5.67849427726805e-06
-2.13073105392704e-05
6.21051478863784e-06
-8.6641540935449e-06
-2.36112134863188e-05
-2.91536413713294e-05
-3.05935586961201e-05
-1.14155208233508e-05
-3.63080736781216e-05
-3.29036534422708e-05
-3.4031929484012e-05
-2.64811839675339e-05
-2.92936907965142e-05
-3.71329041368837e-05
-2.50688881384285e-05
-2.59773411929984e-05
-2.0568481833954e-05
-2.39006393794748e-05
-1.61790085162332e-05
-3.18403211204175e-05
-1.71575829901639e-05
-2.23835776152982e-05
-1.08781217200553e-05
-8.7509193508375e-06
-3.16357132856036e-05
-2.7161820760845e-05
-7.18281778232777e-06
-1.39077536250865e-05
-3.53918360315201e-05
5.79556017824597e-06
-1.28375713456953e-05
-3.50500657683746e-05
-1.3632052891224e-05
-3.28566880242275e-05
-4.41212627036499e-05
2.49906653418562e-06
-3.42383523546583e-05
-1.79357578789446e-05
-1.52592600726092e-05
-2.8826348380554e-05
-1.49472595574511e-05
-6.6104372834428e-06
-2.94046603222278e-05
-6.66129408661695e-06
-2.33951492351885e-05
-2.87559149168785e-05
-1.87606212647903e-05
-1.27413084200233e-05
-1.59345458073516e-05
-1.81479095580984e-05
-3.55046499232435e-05
-7.34494163039122e-06
1.15483214240162e-05
-3.25655016224272e-06
-2.92166370805219e-05
-2.6182781267294e-05
-1.38682534688978e-05
-2.94089859846131e-05
-3.26709585304586e-05
-3.04052555925439e-06
-2.54642774301559e-05
-6.40732389482774e-06
-1.83069201235039e-05
-9.95922765176127e-06
-1.24940433762604e-05
-3.10211403050207e-05
-4.10414139808222e-05
-1.66771723942245e-05
-1.3625093309186e-05
-8.97133722163546e-06
-1.93643348657504e-05
-3.04620027816791e-05
-1.84870185976788e-05
-8.16744533552809e-06
4.53805591372346e-06
-2.82307548367998e-05
-1.42485874135542e-05
-2.55065892027722e-05
-9.48026185711019e-06
-1.96101033363759e-05
-2.17027973400093e-05
-2.50878381150885e-05
-2.81590860202561e-05
3.47793519797311e-06
-3.41146727221773e-05
-5.94294720063463e-05
-3.9005010306216e-06
-2.71945235206139e-05
-3.40266481057647e-05
-2.81756341817367e-05
-2.75702565895332e-05
-2.31452023332557e-05
-1.52834019557228e-05
-3.97456892670598e-05
-9.54117304172586e-06
-4.09408641585607e-05
-7.48449507176464e-06
-2.54562969290402e-05
-3.31173875992515e-05
-3.56164669325294e-05
-5.45108304240491e-06
-4.10776317357299e-05
-1.43684185977114e-05
-2.7036643764878e-05
-1.45631402746843e-05
-1.19953791009997e-05
-1.88241362149373e-05
-3.72811517262891e-05
-1.80471392784148e-05
-7.96116770415593e-06
-2.9895978510747e-05
-3.05044561315764e-06
-7.02805072131951e-06
-1.57699367411094e-05
-3.16545093251999e-05
1.6206854295057e-06
-2.29631330751406e-05
-1.79890500931788e-05
-4.33371672811045e-05
-1.21839491894613e-05
-3.68824359726334e-05
-1.36700714488507e-05
-2.42989126316471e-05
2.04323822380785e-05
-1.81920468325147e-05
-2.67497146105379e-05
-4.21406297585657e-05
-2.09059505409987e-05
-2.28738586544458e-05
-1.41842462900181e-05
-2.27604532284266e-05
-3.05941094649337e-05
-1.88888637184294e-05
-2.13965064363502e-05
-4.42125276045551e-05
-1.13053734302955e-05
-2.69576532345029e-05
-9.54211757554566e-06
-2.77915979525691e-05
-3.86153688719704e-05
-5.71257884327473e-06
-2.13125070034847e-06
-1.58978869243723e-05
-2.31436818361746e-05
-2.97064622637104e-05
-1.0990338489787e-05
-2.73193484213166e-05
-1.33242769235773e-05
-1.47166470203723e-05
-1.83958708805293e-05
-2.12590635270331e-05
-2.24338620622104e-05
-1.23235859474054e-05
-2.03776474421166e-05
-2.49528739288365e-05
-2.95015087716636e-05
9.58115011876302e-06
-1.70838388191359e-05
-1.18656373075639e-05
-2.69979064838532e-05
-3.57746722789449e-05
-3.15300226670451e-06
-2.03650144293674e-05
-4.06320250802519e-05
7.08613700252753e-06
-1.57712749286456e-05
-1.32448414064532e-05
-2.03126152503469e-05
-1.96389142187124e-05
-2.41784560640226e-05
-4.70027935275675e-05
-9.40861048392275e-06
-1.4774756724627e-05
-3.24464086786045e-06
-3.28429030048785e-05
-2.27142544984416e-05
-3.44092142878312e-05
-3.78445648919782e-05
-2.81438757973516e-05
-1.81755028045514e-05
-4.05423145870551e-05
-1.81245471062892e-05
-2.18448108882594e-05
-4.00996022744544e-05
-2.19100329445294e-05
-9.31511841518905e-06
-1.04054143749852e-05
-3.19776925277815e-05
-2.52253089724348e-05
-2.0220402117968e-05
-6.32548208139128e-06
-1.76076064901799e-05
-1.72779037386552e-05
-2.15952298559009e-05
-8.6985730018056e-06
-3.15170013384536e-05
-1.50117397944999e-05
-1.49258180525414e-05
-3.10098950653127e-05
-3.54629046730183e-05
-1.88320332966953e-05
-9.61841660377055e-06
-4.44809536378762e-05
-3.08230537134249e-05
-2.042581385931e-05
-1.92210500955114e-05
-2.83951334838311e-05
4.23350574642063e-06
-1.35737447185583e-06
-7.7676888118606e-06
-1.62346178144071e-05
-1.25493634096301e-05
-1.68958287304697e-05
8.5145196353454e-06
-8.41724854687745e-06
-3.67678937110486e-05
-2.67075134484399e-05
6.62936598753013e-07
-1.86434750956155e-05
-2.02445314572742e-05
-2.01013140687371e-05
-5.77711651438491e-06
-2.13998974854042e-05
-2.63862809563012e-05
-1.78087509578476e-05
-4.559134714698e-05
-2.70249854732713e-05
-1.23443685995884e-05
-2.04100301574237e-05
-5.05993135824791e-05
9.39065281066962e-07
-1.32217922747309e-05
-2.23021902735508e-05
-1.26886736188504e-05
-2.43820288797027e-05
-3.61651999964232e-05
-2.98300012703741e-05
-3.76688808386585e-05
-1.9604251807982e-05
-3.3541848445985e-05
7.13571432248387e-07
4.54355699289232e-06
-2.07959422910188e-05
-1.62720804358177e-05
1.99847989314821e-06
-2.10556401217718e-05
-2.65176107848145e-05
-1.78577512419026e-05
-2.66558030070502e-05
-2.29212444203134e-05
-2.65671089834944e-05
-2.95338312031824e-05
-1.51821401168248e-05
-1.57710284446205e-05
-4.04842943062915e-05
-1.78537424435845e-05
-4.12607468054672e-05
-4.19370510195814e-05
-4.63530095031014e-05
-2.03495399094385e-05
-3.50334391476378e-05
-2.17829473099025e-05
-1.86176033109458e-05
-3.04240285899055e-05
-1.60115405504636e-05
-1.0040646128499e-05
1.73118836647856e-05
-2.58077710661017e-05
-3.25865233045058e-05
-2.04804606962499e-05
-2.28338802904706e-05
-4.56554714646629e-06
-7.70581192983821e-06
-6.14330587696467e-06
-1.57591047123577e-05
-1.77266071523143e-05
-2.03117508489084e-05
-1.11142320610809e-05
-7.07282842620654e-06
-3.59240903198798e-06
-7.02668394285069e-06
-1.2048967490401e-05
-3.7252026571179e-05
-1.25505179819659e-05
-1.02648214697372e-05
-6.93324252067737e-06
-2.2451000453795e-05
-7.35591585391982e-06
9.26328738482741e-06
-9.01889741439484e-07
-1.04660745165318e-05
-6.00561586840605e-06
-3.31440443692136e-06
-2.49255776330038e-05
-9.717836121333e-06
-2.00308711675084e-05
-1.84565610528708e-05
-2.1138294919537e-05
-6.96933966385947e-06
-2.95825673129175e-05
-1.14362126594924e-05
-2.17004008638919e-05
-2.92097387700221e-05
-2.99906164685666e-05
-4.5571456861174e-06
-2.17648576104799e-05
-1.74383642093722e-05
-1.98088188647911e-05
8.65120389964892e-06
-1.05919936744125e-05
-1.45629382941353e-05
-2.33826775870271e-05
-2.4937746913217e-05
-2.06162919822579e-05
-2.1122769491537e-05
-8.85481828436266e-06
-2.63549715126112e-05
-2.07449239562653e-05
1.00779734357893e-05
-3.12270230740343e-05
-1.75590222535378e-05
-2.17891311645099e-06
-3.35182860234655e-05
-1.81747905532985e-05
-1.62281984815017e-05
-2.67736223877892e-05
-4.23414085406608e-05
-2.78918566136217e-05
-4.29643982615637e-05
-1.9651444202512e-05
-4.67085378358501e-05
-1.58454163576372e-05
-1.9291412886794e-05
-1.77899231592421e-05
-1.23953346798202e-05
-6.11364544225922e-06
-1.06274158954203e-05
-2.46161301084886e-05
-8.16850333994443e-06
-2.15978768268524e-05
-2.05688640695897e-05
-2.15817953648821e-05
-4.94361829780244e-06
-3.05829285607802e-05
-4.02169564206617e-05
-2.14439488606094e-05
-3.17548761660507e-05
-1.70402527696886e-05
-2.64860956056987e-05
-2.59508311220029e-05
-1.37167506569327e-05
-2.44478078513899e-05
-2.47965064932343e-05
-1.10627556342993e-05
-2.324664582759e-05
-1.8491167011257e-05
-3.09470293786828e-05
-2.67225244643008e-05
-2.63006583480318e-06
-2.05979117742943e-05
1.30774882228039e-05
-6.55792263468153e-06
1.09803573339499e-05
-2.8542899701248e-05
2.63395218927791e-06
-2.60149124491835e-05
-1.34377302104259e-05
-2.91443352528307e-05
7.87003021295617e-07
-1.72743866723319e-05
-1.73575309908811e-05
-3.48716222433424e-05
-2.70334651195038e-05
-2.69881427554508e-05
-4.90047250068071e-05
-1.90322766324513e-05
-2.56748203606474e-06
-3.66019726568685e-05
-1.49587046635591e-05
8.25205723706607e-07
-2.28064633338982e-05
-1.97014892728406e-05
-3.3128126754566e-05
-6.76104113225142e-06
-1.12039451064103e-05
-1.96501012056486e-05
-3.75874855230294e-05
-2.91751511864579e-05
-2.53940096825667e-05
-2.26948449509763e-05
-1.96498399892987e-05
-1.33360134723337e-05
-1.95213887714971e-05
-4.01115704602807e-05
-5.54725878684619e-05
-1.25124659871155e-05
-1.5892655458143e-05
-3.50380740878444e-05
-9.11964385452274e-06
-1.40415898970557e-05
-1.90819142262422e-05
-3.88298159072726e-05
-4.06090575203957e-05
-2.62683678763527e-05
-2.64716845740776e-05
-1.76352127402917e-05
-4.2866700685692e-05
-3.50850971440871e-05
-1.62948915755879e-05
-1.80588381888323e-05
-1.73235105519788e-05
-3.06719568612861e-05
-2.10552964215281e-05
-3.28886983788672e-05
-2.07293449093839e-05
-6.40978753917041e-06
-6.6560665767247e-08
-4.00062003859527e-05
-2.70988367028866e-05
-1.16851713550232e-05
-1.51444435988914e-05
-3.3065165467825e-05
-2.54938897602156e-05
-3.63531426938246e-06
-2.75600326813239e-05
-9.31466831124887e-06
-1.91430907757304e-05
-3.78367414018568e-05
-1.59674247737546e-05
-2.95621249417761e-05
-3.2999746381943e-05
-1.79034646656706e-05
-2.31300669586746e-05
-1.64385004513445e-05
-2.29894143096192e-05
-7.23989749098156e-07
-2.24546239958413e-05
-7.46981260346474e-06
-1.07978487714432e-05
-2.28445289082097e-05
-2.41756778180463e-06
-3.5045923696545e-05
-2.50512131098555e-05
-2.48382284830929e-05
-2.15894307462891e-05
-2.56803990256668e-05
-5.13607830712255e-05
-1.08031820663579e-05
-1.3544455068874e-05
-1.51398157226094e-05
-9.67324028585663e-06
-2.82751000148005e-05
-1.12953299423965e-05
-1.59937794122049e-05
-7.71395450691037e-06
-1.97325846465487e-05
-2.3887227834811e-06
-7.06417558516575e-06
-1.81459006222884e-05
-7.95445486209913e-06
-3.07562442793331e-05
-2.23116625570723e-05
-1.08401723868614e-05
-2.32710850727892e-05
-1.29158701750715e-06
-2.49998479789021e-05
-2.57648097223063e-05
-3.97945277546684e-05
-4.58035195572721e-05
-2.33392149107306e-05
-1.7604235044861e-05
-2.30103991064335e-05
-3.08257784730686e-05
-1.93878526739826e-05
-2.76448971358202e-05
-3.98817624798106e-05
-2.36707240460935e-05
-3.6320755304811e-05
-1.50338005456606e-05
-5.85868094360355e-06
-1.7839154540253e-05
-2.61304793670077e-05
-3.24950420032885e-06
-2.84444245584214e-05
-1.99258913728622e-05
-2.85460983703205e-05
-2.6400032650209e-05
-1.924217113714e-05
-1.90836268911327e-05
-2.10675542187861e-05
-3.36474031659332e-05
-1.73634733159204e-05
-3.44287664871683e-05
-1.62501921470018e-05
8.32088901476466e-06
-2.70766939108952e-05
-3.55680551237729e-05
-1.18346060129226e-06
-1.20403069901908e-05
-3.10672224060811e-05
-1.74781807992899e-05
-2.18649468014403e-05
-2.1260522519503e-05
-6.81996265934822e-06
-1.71563338104855e-05
-2.69186266951303e-05
-9.90146056708025e-06
-3.79072868022476e-05
-2.57320474241453e-05
-1.80680127573705e-05
-1.36954838547867e-05
-2.62787110155617e-05
-2.33445534506636e-05
-2.27083702490548e-05
-9.84091738317483e-06
-1.93345879249161e-05
-4.78424731729292e-05
-3.33211939979217e-05
-8.97899941903819e-06
-3.7381062942099e-05
-2.55682345075889e-05
-1.74956149841793e-05
-4.42253812743278e-05
-1.88602448505156e-05
-4.10425238584444e-05
-2.89159403630004e-05
-2.65484982637112e-05
-3.40297725819056e-05
-3.0276981314995e-06
-3.31987825040109e-05
-1.10220235227304e-05
-1.71872439450315e-05
-4.74696657530761e-06
-3.65275984013966e-06
-1.72083473068567e-05
-3.2916003385227e-05
-4.57124511081656e-06
-2.91399697043348e-05
-4.57891769511818e-06
-1.41971497065816e-05
-5.16790612534578e-05
-3.32666340872875e-05
-6.08729953094729e-06
-1.71579393602805e-05
-2.77867452874647e-05
-3.3568654749529e-05
-2.0677227043161e-05
-2.71938697184707e-05
-2.60729070421467e-05
-1.28888226282971e-05
-2.27272138600631e-05
-1.82306910226294e-05
-3.32651115970915e-05
1.00249201462604e-06
-1.98935766931239e-05
-1.98526776261724e-05
-2.17781600077819e-05
-1.60132322520326e-05
-1.64977696718627e-05
-3.17828915281039e-05
-2.63794415967158e-05
-2.59307178120335e-05
-3.6346770228619e-05
-2.76337966932007e-05
-2.63307511887278e-05
-1.2235777204001e-05
-2.98386662442577e-05
-2.80769744783063e-05
-2.46018602460669e-06
-2.00899246403008e-05
-3.6665832882062e-05
-2.55635409513706e-05
-1.09962795073406e-05
-2.31029460821709e-05
-1.46352632348869e-05
-4.72243725378621e-05
-2.26570601529826e-05
-2.94842682453524e-05
-1.235951740387e-05
-2.97225485645541e-05
-8.3132765324447e-06
3.38821278835886e-06
-2.01830566554058e-05
-2.87669734840072e-05
-3.46411989279082e-05
-2.70617603297224e-05
2.22111437835622e-07
-3.44239533017826e-05
-7.8686392035322e-06
-1.0492436486431e-05
-3.24424788918439e-05
-1.17202159051384e-05
-2.53293695507952e-05
-1.73738537413239e-05
-2.65644560402924e-05
-1.70710068573007e-05
-3.5344965648311e-05
-3.31589751079116e-05
-4.18061499440052e-05
-1.11261983681838e-05
-1.59213685356547e-05
-1.50478910884685e-05
-2.86813042243899e-06
-2.14599213575514e-05
-2.48192500107125e-05
4.14207146538195e-06
-2.55680164055078e-05
-2.14797841957171e-05
-6.64190688079607e-06
-2.12379256845233e-05
-1.17508642980858e-05
1.51222541903614e-06
-7.85355113562681e-06
-1.05695909301934e-05
-3.17407690160005e-05
-1.83320859215863e-05
-1.78433201250111e-05
-2.32038769880684e-05
-2.58801578083809e-05
-5.250075525555e-05
-2.01362888958081e-05
-2.29387237829353e-05
-2.77569793813789e-05
-1.88309406093425e-05
-3.00928308932609e-05
-3.24491524185564e-05
-4.53184197943367e-05
-3.28947743174931e-05
-2.80752498711706e-05
-2.20885199872895e-05
-1.47088504213876e-05
-1.23961477655772e-05
-2.8418966796238e-05
4.5083122119522e-06
-1.14749057091344e-05
-1.23734672358241e-05
-2.72388612183538e-05
-2.2772345565462e-05
3.29068953591334e-06
-1.87790949648853e-06
-4.9802724665495e-06
-2.73468264589814e-05
-1.7507309062612e-05
-2.74025801161247e-05
-1.58516922548479e-05
-2.25276036600497e-05
-2.23889008973086e-05
-1.98645074177384e-05
-6.06482633519019e-06
-1.79903803485704e-05
-1.94084831608929e-05
-3.26994132375742e-05
-1.00429699015934e-05
-2.99584902442919e-05
-3.68742951134215e-05
-1.23736368452473e-05
-3.37632694192705e-05
-1.91347937205291e-05
-2.23815756956239e-05
-1.48069324837366e-05
-1.9595078779539e-05
-3.3997354506778e-05
-2.47439752803681e-05
-4.00996151360957e-05
-1.40709989284589e-05
-1.29428352710773e-05
-2.8025299930159e-05
-1.7674112209768e-05
-3.69357060818837e-05
-5.07426128720275e-05
-3.789517964175e-05
-2.82067329717535e-05
-3.19669762513491e-05
-4.31505205178967e-06
-3.28906855517322e-05
-1.84368484166159e-05
-1.25531885404109e-05
-1.88060763646406e-05
-1.96848963187445e-05
-9.79167183941438e-06
-1.79028580974344e-05
-2.69989881693162e-05
-1.40161607029262e-05
-1.85928420678975e-05
-2.8312349765904e-05
-1.20693665646028e-05
8.8472655818019e-06
-2.97222902628318e-05
-9.54517745718458e-06
-4.83304543262161e-05
-3.7875712467992e-05
-9.06958465531072e-06
-1.79179044341087e-05
-2.9747184347791e-05
-2.94682923164179e-05
-3.17373360735537e-05
-3.33479570385482e-05
-2.54400845225785e-05
-2.47238810174863e-05
-2.64609998663937e-05
-1.71411401917133e-05
-3.93853191270935e-05
-2.90734408796728e-05
-2.1648978902374e-05
-5.67520468130178e-06
-2.39973077014684e-05
-1.21316929280624e-05
-6.45194029556147e-06
-2.47131652836238e-05
-5.30524677829327e-06
-1.73025936245228e-05
-2.46361518257065e-05
-9.93460719826112e-06
-1.0009426471756e-05
-2.91227546213966e-05
-1.73867936105683e-05
-3.91535250906004e-05
-1.20515690849178e-05
-2.99314737385993e-05
-3.16264614458212e-05
-3.5205747960519e-05
-5.16031978807922e-06
-8.91286669691771e-06
-2.9634286611366e-05
-3.17756643409874e-05
-2.33798949943721e-05
-2.70219248375688e-05
-1.23967310680177e-05
-5.59042090723466e-06
-1.20530022358863e-05
-9.14675243186778e-06
-4.67297097689947e-05
-1.76042908501871e-05
-3.85348093111644e-05
-1.81955439339081e-05
-2.27134183831352e-05
-1.07379605530904e-05
-2.9004777551362e-05
-1.45578211257795e-05
-3.76223259339739e-05
-3.87875665204597e-05
-1.50507244933318e-05
-6.7804342622549e-06
-2.41706533190309e-05
-4.40691634616112e-05
-2.34505411168634e-05
-1.64330632856706e-05
-2.68701531234795e-05
-2.82467350286436e-05
-1.9986625689396e-05
-5.74666861521947e-06
-1.03231413850891e-05
-2.50086056583298e-05
-2.4306530328602e-05
-2.77043964975471e-05
-2.38129281926846e-07
-1.61174410458123e-05
-7.2029365815896e-06
-5.23865915537978e-06
9.95024031353895e-06
-3.88998904149861e-05
-1.34959232415604e-05
-6.71562769417774e-06
-2.37799651269496e-06
-7.15922249151146e-06
-2.08631843151076e-05
-3.02534361839516e-05
-2.42192469060327e-05
-1.6417714369086e-05
-2.41920933643323e-05
-1.85470480907747e-05
-2.60157536691698e-05
-2.489796924815e-05
-1.42528803608933e-05
-4.60184758602679e-05
-3.27225623477991e-05
4.13165882191049e-06
-2.39110349839083e-05
-2.44953191721566e-05
5.47267783724107e-06
-1.51800083628415e-05
-2.57675410937786e-07
-4.91091551671865e-06
-8.83845577778443e-06
2.70323348077276e-06
5.1888965195418e-06
-1.03027529872342e-05
-1.23934320631009e-05
-2.77673313759876e-05
-3.9905881651501e-06
-2.26849615399861e-05
-1.0336141581059e-05
-1.46861003554634e-05
-3.46063478931593e-05
-2.42213580345303e-05
-2.96600037733227e-05
-3.56748785014145e-05
-3.58936962576e-05
-2.32987175886747e-05
-7.48657823319597e-06
-2.60147060397082e-05
-5.91288527569708e-06
-5.566327760625e-06
-2.74612826476983e-05
-1.84635609130782e-05
-4.07736674252258e-05
-3.15947490086839e-05
-7.40599078032978e-06
-2.66873118704639e-05
-1.33972758447756e-05
-1.87215653326514e-05
-2.34993969444761e-05
-2.10396860395785e-05
-2.45508005440473e-06
-1.52539100312439e-05
-1.84787433784476e-05
-1.51873875681871e-05
-1.79036500184841e-05
-1.33893216609955e-05
-2.31021037465538e-05
-3.80430090951162e-05
-3.672806306918e-05
-5.31235118868976e-05
-5.87076398416794e-05
-1.41534795775237e-05
-3.46660188607088e-05
-3.95528318926547e-05
-2.88531048010636e-05
-1.19297185191495e-05
-3.22312511511743e-05
2.59670829839958e-06
-3.42072469678428e-05
-1.04010337444791e-05
8.82074703395423e-06
-1.48773707756747e-05
-1.00033692973305e-05
-2.70171638995626e-05
-8.92718512716467e-06
-2.27880710596944e-05
-6.98265204052138e-07
-2.53028978137567e-05
-1.99842842266951e-05
-4.82175233867768e-05
-2.9204740045073e-05
-2.22446452441383e-05
-3.4443999135522e-05
-3.60828685095423e-05
-2.17530038062482e-05
-3.51758134190789e-05
-3.1749718340814e-05
-1.84934484155919e-05
-2.47972801441007e-05
-2.15129870350689e-05
-1.22718063046334e-05
-9.5388414950668e-06
-1.10098740933039e-05
-1.21195128274142e-05
-1.94032391745087e-05
-3.75876755714895e-06
-2.38361561862958e-05
-1.68949805873451e-05
4.28945317045649e-06
-2.10555415213491e-05
-1.30122201183639e-05
-2.66031774925093e-05
-7.46617133712113e-06
-2.73162200280948e-05
-2.6964877533422e-05
-2.83545972722382e-05
-3.51664106564427e-05
-1.08696350379981e-05
-1.79161266001076e-05
-3.83342155788873e-05
-1.97447657315754e-05
-2.500798594786e-05
-6.59046498677523e-07
-1.36707348915119e-05
-8.92984315593557e-06
-2.70081017756026e-05
8.74016513800071e-06
-1.04142533465988e-05
-1.44176971778565e-05
-2.90028287394327e-05
-1.15072508487723e-05
-1.82211252585856e-05
-2.86428454610486e-05
-2.91150789093337e-05
-2.88722182638484e-05
3.21536546386267e-06
-3.60007183291922e-05
-2.96632183816771e-05
-2.43181902123145e-05
-1.97902001530841e-05
-4.23277635648358e-05
-1.70517214985113e-05
-2.50858167353349e-05
-7.19674092299447e-06
-1.8185358010726e-05
-2.8300499563474e-05
-1.22699408495722e-05
-1.09463022793956e-05
-2.52494390989337e-05
-4.9761138792979e-05
-1.81041704557202e-05
-2.2824895896536e-05
-2.6364603229018e-05
-2.58281164722954e-05
-3.60012546826722e-05
-2.30166250045973e-05
-1.61767968609862e-05
-1.34888888093784e-05
-7.23774223703189e-06
-2.74679101070686e-05
-1.18949585313498e-05
-3.66681295843527e-05
-2.63219521066642e-05
-1.83115865491011e-05
-1.82612423066904e-05
-9.58214766846379e-06
-1.67610302406487e-05
-1.59421036270892e-05
-3.06167666908636e-05
-2.43322099164924e-05
-2.42431164512282e-05
-2.83347756557221e-05
-2.17005594587104e-05
-3.30812850798305e-05
-1.99821191534715e-06
-3.14382319753346e-05
-1.8685005410395e-05
-2.61670405316972e-06
2.56751120413714e-06
-1.91667463501728e-05
-5.58164258426165e-06
-1.00660949852784e-05
-1.73834519009413e-05
-1.42461849217873e-05
-1.06206179136403e-05
-1.79796640653526e-05
-2.33513973952777e-06
-4.8425117440647e-06
-2.13711696321725e-05
-2.51743663703554e-05
-4.67986160780373e-06
-3.13947422795057e-05
-1.72274447018863e-05
-1.50577338068504e-05
-1.97157641874917e-05
-3.70708860262464e-06
-1.00965273084661e-05
-8.42767541857247e-07
-2.45482550186439e-05
-5.69581894876939e-06
-3.99123628226231e-05
5.25161675906589e-07
-1.45076883067922e-05
-1.82001101115856e-05
-4.18453817785202e-06
-1.97326836334823e-05
-1.9974645740413e-05
-1.64761125584161e-05
-5.3851980857081e-06
-1.73169697436432e-05
-1.05096727131851e-05
-2.0250742933527e-05
-2.16719074193613e-05
-1.9526949567673e-05
-3.30707509684372e-05
-1.76465936864037e-05
-3.291863527689e-05
-1.17162500598993e-05
-3.59399295790705e-05
-1.86149466475422e-05
-1.76386978106771e-05
-1.74700159872849e-05
-1.5200268612157e-05
-1.78839354713769e-05
-2.58588873787409e-05
-2.49476029995054e-05
-1.63716520965697e-05
-2.26151405630264e-05
-1.30941885064632e-05
-3.02847927985528e-05
-2.81498010358513e-05
-1.07631727889461e-05
-2.10747303667324e-05
-1.74106203612309e-05
-2.76768965307508e-05
-1.36384489098375e-05
-2.3720673562321e-05
-2.96291337970795e-05
-7.42195912692474e-06
-2.75784790791613e-05
-2.69932731415094e-05
-2.22438908213035e-05
3.34038508054361e-06
-2.4538575364946e-05
-2.39223551715488e-05
-3.92338102492162e-05
-1.89813805980805e-05
-4.07411797223414e-05
-2.90914932567453e-05
-2.09083372661437e-05
-2.50711516655064e-05
-1.79947541691287e-05
-1.74891418520653e-05
-1.35897516866883e-05
-2.13683742604712e-06
-2.48704721951715e-05
-3.44001800383126e-05
-4.5814607146154e-06
-2.56922727396781e-05
-1.82942124106116e-05
-3.58827407642539e-05
-4.5384877998898e-05
-1.87888057821351e-05
-3.73620524449499e-05
-3.1303498962045e-05
-3.09364364699924e-05
-3.92379691252995e-06
-2.04097261706832e-05
-3.0110805352663e-05
-4.4854108721864e-07
5.67907924201563e-07
-2.03199355947952e-05
-3.74030591087326e-05
-1.5354703022787e-05
-2.97433714435518e-05
-1.64724620730161e-05
-2.12376220281964e-05
-4.32726501363593e-05
-2.02026864613277e-05
-1.11580720812557e-05
-2.02387146612824e-05
-2.33257938979131e-05
-1.17916179266136e-05
-2.1355906252688e-05
-5.69275595591722e-06
-7.96023570689424e-06
-1.38901258661045e-05
-1.0249234923826e-05
1.53701875030528e-07
-2.56239158172778e-05
-8.25022574586379e-06
-1.54710312009029e-05
-1.30631656092334e-05
-2.59713102644701e-05
-4.95662952656951e-06
-3.13153641965253e-05
-2.56278931494093e-05
-1.64331549884413e-05
-1.65137471591809e-05
-3.0488956434515e-05
-1.93880410829402e-05
-9.50752841466644e-06
-3.16709473747426e-05
-2.35144315311003e-05
-1.94735759184226e-05
-2.12298648202496e-05
-2.34770468294276e-05
-1.26532411448223e-05
-2.00417296307476e-05
-3.23041361359588e-05
8.0843028401183e-07
-3.80543560208935e-05
-3.24578723677103e-06
-1.87324574808673e-05
-1.30455852499797e-05
-2.05971071279222e-05
-7.74412498862753e-06
-1.1672518981138e-05
-1.99012745261188e-05
-3.12273519451679e-05
-3.09672379835738e-05
-3.60943440645144e-05
-2.68087510550048e-05
-3.726742554485e-05
-1.75260723904667e-05
-3.0734679283454e-06
-2.66429945923369e-05
-1.94962101962036e-05
-6.83809842710572e-07
-1.63854929739694e-05
-1.37830728013925e-05
-1.8869103601806e-05
-1.07738333546556e-05
-2.46903569862362e-05
-2.4782288320442e-05
-1.01526655486618e-05
-1.45030339921572e-05
-1.44236100176123e-05
2.27876322650053e-06
-2.54862794466654e-05
-3.13807293153649e-05
-2.71863656688317e-05
-2.98107155192241e-05
-3.90750236200892e-06
-2.71863939881366e-05
-2.49139523729998e-05
-3.40920744928432e-06
-1.9533637612202e-05
-1.64603138151617e-05
-3.21127336183026e-05
-1.39295760240908e-06
-2.96043611640759e-05
-2.33692118434857e-05
-7.06237861767514e-07
-1.01334661187168e-06
2.39191052441144e-06
-2.0672028277565e-05
-1.03032902972e-05
6.8956017984714e-06
-2.98160042671526e-05
-1.25124808836641e-05
-1.3603924804021e-05
-4.20196993153811e-05
-1.35153817732783e-05
-2.40948348044647e-05
-3.56797035251396e-06
-4.30490068076716e-05
-3.94601682426717e-05
-2.75534228700009e-05
-8.61326627697886e-06
-1.72280599688341e-05
-2.58263791339323e-05
-2.64629436221875e-05
-3.42438608478335e-05
-6.2033546828238e-06
-2.51865075762644e-05
-4.94435151058617e-05
-9.26245046902441e-06
-2.04103204332762e-05
-8.08988988226291e-06
-5.72302768263368e-06
-2.38130422946494e-05
-3.19219747369295e-05
-1.1442128238654e-05
-2.4955187981358e-05
6.57918453425058e-06
-9.69546164370646e-06
-2.82844283666309e-05
-6.5354371126341e-06
-5.19682108951199e-06
-2.82736105314344e-05
-1.05639811659835e-05
-3.23717012717627e-06
-3.66010108090822e-05
-4.2270529773092e-05
-1.30020899593279e-05
-3.31652042029898e-05
-5.96633979492064e-06
-2.25938205517068e-05
-1.74592141145304e-05
-1.34797874851738e-05
-2.28974615241556e-05
-2.44014899597971e-05
-1.49280299168105e-05
-6.25735062489086e-06
-3.39208399426765e-05
-2.31381612981096e-06
-1.07320133039033e-05
-6.66581119278881e-06
-2.50950796784904e-05
-2.73540296869684e-05
7.53037908783168e-06
-1.32059601682211e-05
-1.80637320468177e-05
-1.01647718621287e-05
-3.67673980109404e-05
-1.52231204894168e-05
-1.00901329321219e-05
-2.92694527562494e-05
-2.96584223758721e-05
-2.92779418813878e-05
-2.57252766685829e-05
-8.57191325857601e-06
6.87646329201884e-06
-2.97032896041695e-05
-1.45765951652165e-05
-2.15538962850058e-05
-2.86358088833024e-05
-1.5622559711675e-05
-8.61568739753018e-06
-1.98933178795527e-05
-3.94012873810807e-05
-3.16667036019458e-05
-7.27436763212567e-06
-3.32124313725687e-06
-5.60968019518688e-06
-8.44786851783321e-06
-1.74936592672721e-05
-2.75909997490635e-05
-1.87884562207779e-05
-2.03882405049385e-05
-8.62781162445627e-06
-3.04127737791817e-05
-2.56971638344657e-05
-1.79715739653342e-05
-1.8027768289229e-05
-2.59488857366419e-05
-2.62346687153647e-05
-1.79237207217516e-05
-3.43501254911444e-05
-2.80084660519272e-05
-3.70977045448069e-05
-1.72471092233121e-05
-3.26584927325915e-05
-3.36903084393104e-05
-1.4864062538723e-05
-3.72345796124286e-05
-2.43579350642497e-05
3.65615795801935e-06
-3.65923215727435e-05
-2.07163739544344e-05
-3.41282298361887e-05
-3.03634656289344e-05
-1.26012268985854e-05
-3.14183293108923e-05
-6.15870306903875e-06
-9.53004643662741e-06
-1.6700351635346e-05
-3.37795571741306e-05
-2.48754590494746e-05
-4.17453018403511e-05
-8.67830727393414e-06
-2.22400539022657e-05
-1.89588555594264e-05
6.8506152205897e-07
-7.91466497497019e-06
2.34418268915149e-06
-4.41830383759954e-05
-3.17112973497836e-05
-4.39882736631542e-05
-7.88593349619676e-06
-3.31497407646052e-06
-2.59608551130193e-06
-1.48656615689808e-05
-1.73439055150769e-05
-1.86692151917087e-05
-1.47397158026546e-05
-1.61964164755658e-05
-1.34001030122725e-05
-2.87128591885022e-05
-1.84067518900894e-05
-2.5621906170499e-05
-1.59382390881903e-05
-1.12767586465579e-05
-2.56956818117108e-05
-3.05657596931106e-05
-2.67061510539778e-05
-2.3097233009212e-05
-1.86155649547805e-05
-4.13235044160699e-05
-3.68590538987284e-05
-2.21492454266165e-06
-2.54282185654678e-05
-3.10110913402487e-05
1.34766506271986e-06
-2.98156448962798e-05
-1.39097642591448e-05
6.61974727422546e-06
-1.11735458061964e-05
-2.74509461346111e-05
-3.30325292454256e-05
-2.91750769853092e-05
-1.79431269310678e-05
-9.96466539333845e-06
-1.1071629279815e-05
-9.70361812773366e-06
-3.0891655135672e-05
-3.68965028392064e-05
-1.66729799358228e-05
-3.52572713740737e-05
-1.65397690869816e-05
-4.20617603053706e-06
-3.85288534686604e-05
-1.70156633230412e-05
-2.62300348380958e-05
-1.58816403038994e-05
-2.11418156060572e-05
-2.40286320708356e-05
-2.07789903528226e-05
-2.59078758453168e-05
-1.8070982167326e-05
-3.0958538398675e-05
-3.22724306772407e-05
-1.48847970898943e-05
-4.88686947644964e-05
-1.08644577510542e-05
-1.366358991254e-05
-4.58330994133107e-05
-2.82826438109502e-05
-2.90777207769692e-05
-3.44399731425262e-05
-3.19900565993737e-05
-2.88128615697413e-05
-6.77910077889216e-06
-4.55051096047451e-05
-4.34638778583405e-05
-2.95683671507284e-05
-6.8941806089781e-09
-2.53030374193095e-05
-2.86028237255107e-05
-1.05289247798216e-05
-3.11549010410287e-05
-2.13302464819798e-05
-9.91252180941283e-06
-2.20912984620883e-05
-1.79766953602339e-05
-6.58440714970492e-07
-1.5537031544783e-05
-1.0169753543114e-05
-1.32106941882821e-05
-3.24330753370598e-05
-5.00560664329195e-06
-2.00216448697197e-05
-1.37119530676084e-05
5.42117687822676e-06
-2.45505941462316e-05
-1.30747552677015e-05
-2.71812565252721e-05
-3.20813832448067e-05
3.65300431125114e-06
-3.96480600044091e-05
-1.69732820669667e-05
-3.06431778411547e-05
-3.61197157025316e-05
-3.1866310150273e-05
-4.07542477031948e-05
-5.52394956007651e-06
-3.67428522843416e-05
-1.91844587811543e-05
-3.02828303927671e-05
-1.13375317495469e-05
-2.64080738744925e-05
-1.35677552794963e-05
-1.44481478618444e-05
-1.71917982600739e-05
-3.19179771153628e-05
-3.19517225171457e-05
-2.1425412160452e-05
-8.47593849082121e-06
-4.35821312595002e-05
-2.70133382817529e-05
-3.5725668916451e-05
-2.32949092118778e-05
-1.05743803487741e-05
-2.69296251587919e-05
-1.75352067700323e-05
-8.37215154716853e-06
-1.62754587144315e-05
-1.99573052554756e-05
-1.21169761096036e-05
-1.82724494094817e-05
-5.34832960046005e-05
-2.40488748617765e-05
-9.32202462740079e-06
-3.50269164623996e-06
1.57788032646467e-05
-9.28743506596128e-06
2.32506405362192e-06
-1.72800251450931e-05
-2.73342963528751e-05
-1.18916259749016e-05
-2.05768790504039e-05
-1.6584461845139e-05
-1.09454305548492e-05
-2.95302882428553e-05
-2.27348887321138e-05
-8.23305676599411e-06
-3.49477578108907e-05
-1.29646955991225e-05
-2.17835671544485e-05
-2.32591814911974e-05
-1.78872129080568e-05
-4.96427673817049e-05
-4.22324680046289e-05
-3.38533131683693e-05
-2.19251235111645e-05
-1.62896473687711e-05
-2.64107115364116e-05
-6.99646031993403e-06
-1.04301757657377e-05
-9.43064075485629e-06
-5.18893444854054e-06
-2.56161061067937e-05
-9.6709759189504e-06
-3.92708618347475e-06
-2.96900871918045e-06
-1.63474584941244e-05
-2.93560476549478e-05
-2.74403994198064e-05
-2.55215141781235e-05
-2.78152323079654e-05
-2.68787510286339e-05
-1.84741433865451e-05
-2.44367687567463e-05
-5.95741579587971e-06
-2.19026470429699e-05
4.40541525856851e-06
-2.87196644755364e-05
-2.16715213572163e-05
-2.37402584462884e-05
-3.06884457924883e-05
-1.9341309227008e-05
-3.65801392895215e-05
-2.6773450362815e-05
-1.83651552189255e-05
-4.95564245434764e-05
-2.45416966787578e-05
-3.3124722728672e-05
-4.76668550732457e-05
-1.85791945871985e-05
-1.02575238715994e-05
-1.20120717836508e-05
-1.386964363765e-05
-2.94132094725498e-05
-9.15254122103677e-06
-1.31337043728938e-05
-2.85992474235635e-05
1.77368796778795e-05
-1.38323793326609e-05
-1.88601170223858e-05
-9.35103638458295e-06
-2.41553162455382e-05
-1.39581049212562e-05
-9.41473475465505e-06
-1.58389806127126e-05
-2.2996929035349e-05
-1.84675910396929e-05
-2.09445540902545e-05
-3.42559512607353e-05
-5.87846295465497e-05
-3.28091706141884e-05
-1.53624961214992e-05
-9.21216079268652e-06
-3.17179884943105e-05
-1.03159163898364e-05
-2.99534812165374e-06
-2.68533011331183e-05
-3.19679087191993e-05
-1.88552871824704e-05
-1.12155261788259e-05
-7.43322003022466e-06
-7.61268828674391e-06
-2.51781071039727e-05
-1.48670544896265e-05
-2.60517342140088e-05
-3.94087056143153e-05
3.48619821023993e-06
-3.63516340556456e-05
-3.34084714624735e-05
-1.82679202972646e-05
-2.05014196840104e-05
-3.81179889490652e-05
-3.43614444320812e-05
-1.89387493944827e-05
-1.52591310778613e-05
-7.00643744448994e-06
-2.72462430478902e-05
-2.24517255756614e-05
-1.81399491462516e-05
-2.8771642741264e-05
-1.24860305763136e-05
-2.55597809533058e-05
-2.34112944477388e-05
-3.1307518851289e-05
-1.77319438962345e-05
-3.29905985064577e-05
-4.83466082369412e-06
-7.47344284553078e-06
-1.23940790046727e-05
-3.42049058418624e-05
-3.46457709647623e-05
-2.56965089894483e-05
-1.95159816869284e-05
-1.77955284011053e-05
-2.1314120012663e-05
-1.92185444361351e-05
-2.05781898187092e-05
-1.24538634153908e-05
-1.90456110013457e-05
-3.18625844473055e-05
-1.49411825380957e-05
-2.55249745085447e-05
-1.92202384475527e-05
-1.95656937622332e-05
-1.8420366034619e-05
-1.31841293161744e-05
-1.76158145508505e-05
-2.80885291543086e-05
-1.21113467058743e-05
-8.00005200320523e-06
-2.43888340530998e-06
-1.88354607023438e-05
-2.62056520129324e-05
-2.43870937701636e-05
-3.18656905074239e-05
-2.68255966862833e-05
-3.28744326891941e-05
1.21344831521492e-05
-2.31293379024434e-05
-2.241595598582e-05
-3.1533747358995e-06
-2.30986322757596e-05
-2.05171898534091e-05
-1.48839918810828e-05
-2.72726983291684e-05
-6.10403357976917e-06
-1.43988297906511e-05
-3.05959835169042e-05
-2.79187591452175e-05
-3.9908505915437e-05
-2.75521713487654e-05
-3.26786547794769e-06
-3.67540603873824e-05
-2.00304643324095e-05
1.14259735444675e-06
-1.01971857463836e-05
-6.44044509770808e-06
-3.3490946404893e-05
-3.54612075911098e-05
-2.59196238965067e-05
-3.36455837607305e-05
-3.84423759482257e-05
-2.62833019687595e-05
-1.30632914885883e-05
-5.26229074855014e-06
-2.26198188930273e-05
-1.03060397266838e-05
-2.59609599344738e-05
-3.3083761661855e-06
-1.3987469494726e-05
-4.75944555313036e-05
-1.81165369786949e-05
-2.78546038901856e-05
-2.11825132768279e-05
-4.30866963772161e-05
-2.29546651978108e-06
-3.41839880718925e-05
-2.18439949397158e-05
4.70808906121955e-06
-2.02452865898783e-05
-1.73078362748025e-05
-1.2331029650442e-05
1.85971193090554e-06
-2.30630122577336e-06
-2.59834973025898e-05
-2.25780628510979e-05
-1.52052528775863e-05
-2.95089142704133e-05
-4.30011168492547e-05
-4.06248552181479e-05
-2.60830969252733e-05
-8.55827105938206e-06
-7.78121024185808e-06
-1.83329025809895e-05
-1.3532972011852e-05
-3.83213841513012e-05
-5.84825532112925e-06
-2.01078788724413e-05
-2.56039027288007e-05
-1.48051981652753e-05
-3.53199203924538e-05
-5.23238685447289e-06
-2.40352121087716e-05
-1.7172414365043e-05
-2.33765372292689e-05
6.00920231616209e-06
-1.72539564835866e-05
-2.08571686967589e-05
-2.11640618037843e-05
-2.31232348259622e-06
-1.89642509479031e-05
-3.16009297049629e-05
-1.98875830636342e-05
-3.41650213942167e-05
-1.31349569714984e-05
-2.11617207642877e-05
-1.45056738050088e-05
-1.81165621147604e-05
-2.03209527882658e-05
-1.91157096229571e-05
-2.52062417690923e-05
-2.39184226666394e-05
-1.63400673910495e-05
-2.83068683853302e-06
-3.68191536448052e-07
-1.26338885655372e-05
-2.90562886868368e-05
3.41578908800298e-06
-7.08330921385474e-06
-2.68585809933856e-05
-3.87689217557028e-06
6.50841398924932e-06
-2.69028816815519e-05
1.42838970794747e-06
-3.25656781186338e-05
-9.73236779157168e-06
-3.26662039016368e-05
-1.69933079903201e-06
-2.6489025491035e-05
-1.56163197572246e-05
-7.36115250949775e-06
-2.1844502779895e-05
-3.07904970621316e-05
-2.77946543307067e-05
-1.30743467790297e-05
-2.63387733621477e-05
-1.74647539208389e-05
-3.45394379009698e-05
-3.34993127035988e-05
-2.41463193908216e-05
-3.52145031256635e-05
-2.80774052765639e-05
-2.52760648449471e-05
-3.40694900058737e-05
-1.07324140374908e-05
-2.64281583591358e-05
-4.37880307443765e-05
-2.59106032976772e-06
-1.15767719688098e-05
-2.65238161164023e-05
-2.2113031977328e-05
-1.61203252115611e-05
-2.20429166160664e-05
-1.07444754603659e-05
-2.64534285142941e-05
-2.10372059975349e-05
-3.02092824917946e-05
-9.92878259638944e-07
-1.37715474506089e-05
-3.60214180613074e-05
-4.1228147103015e-06
-2.4452195490695e-05
-3.27787043808716e-05
-3.16407416898187e-06
-1.88792460833034e-05
-1.20001421954506e-05
-1.23662958641139e-05
-2.82647115905356e-05
-1.4634458299654e-05
-2.81474593677336e-05
-3.88986370611797e-05
-9.84181510641523e-06
-1.50639184865322e-05
-2.78537493389139e-05
-3.47690033069865e-05
-2.51855614211768e-05
-1.01826392580894e-05
-4.47794627352473e-05
-2.59799902627038e-08
-1.27129516482447e-05
-3.05887370348761e-05
-9.35434664343333e-06
-2.60127094111172e-05
-3.51856572392658e-05
-1.32424985305115e-05
-4.98999793506363e-06
-1.40650532801389e-05
-1.00016520032881e-05
-1.30902178043507e-05
-3.25706464308897e-05
-2.94388700167484e-05
-1.60085314248912e-05
-3.14480168937207e-05
-2.72232716560202e-06
-8.69015091505613e-06
-1.3020796960871e-05
1.00577486782494e-05
-2.46649845640282e-05
-3.71170752120591e-05
-3.00762602231331e-05
-3.75558676229205e-05
-1.52394168838093e-05
-1.38731967470392e-05
-2.10306492657821e-05
-1.45914616909362e-05
-2.58287474915284e-05
-1.05244449574154e-05
-1.85221537497906e-05
-3.00987308885871e-05
-2.29182924586326e-05
-5.57463131741987e-06
-2.90556095776464e-05
-2.64394079299021e-05
-2.74029723648453e-05
-1.68067190934354e-05
-2.26461339753883e-05
-2.72962182400473e-05
-6.08113028366795e-06
-2.17685375818603e-05
-4.38742387261133e-06
-1.5521892973498e-05
-1.7511168477196e-05
-3.23962849959283e-05
-2.50097214377233e-05
-3.45410813857442e-05
3.49810538394414e-07
-2.77067622645574e-05
-2.33279302141441e-05
-2.35809526617825e-07
-9.30898797824277e-06
-1.13027637326946e-05
-2.5303544871154e-05
-3.8227232200539e-05
-2.80218046106407e-05
-3.53869193070273e-05
-2.62982691731462e-05
-1.24163698358321e-05
-9.02525575008047e-06
-1.49710124452823e-05
-2.47710121149161e-05
-8.03660331366298e-06
-1.16205309953598e-05
-3.25369391421285e-05
-1.68029447260698e-05
-3.09663528449259e-05
-4.45686430293122e-05
-2.24359402205624e-05
-9.12666738014253e-08
-1.15727663243662e-05
-1.61624907740411e-05
-8.46918779216275e-06
-2.08396609131011e-05
-2.38555052175733e-05
-2.90255359839593e-05
-2.62155101613101e-05
-1.92095279577594e-05
-2.86595614922091e-06
-2.71800723638333e-05
-2.72180006524965e-05
-2.2602028479925e-05
-1.37133504364004e-05
-3.55787475356834e-06
-2.75461611063199e-05
-2.65122925064235e-05
-1.87693670429664e-06
-1.7837104549805e-05
-1.0830605663506e-05
9.71650974371489e-07
-2.92987599564039e-05
-1.62497002946397e-05
-2.20303131557664e-05
-3.86244924449068e-05
4.13617835490736e-07
-8.1120695638858e-06
-2.96752261200032e-05
-1.96970016678812e-05
-2.88249701147634e-05
-1.52352362872464e-05
-2.20513976642031e-05
-1.52688289893487e-05
-3.01163108878086e-05
-2.55794689658377e-05
-1.60840423837285e-05
-3.06448398023481e-05
-3.44817619338119e-05
-3.59473600584338e-05
-1.28162718562982e-05
-2.31504631048028e-05
-9.00761756504268e-06
-1.03541513324602e-05
-3.35568929257275e-05
-2.62800199704219e-05
-3.28747306630136e-05
-1.14519824442601e-05
-3.0702460568818e-05
1.91659564515895e-06
1.03184717441048e-05
-1.68231710690159e-05
-8.34808285223432e-06
-2.29958906052537e-07
-2.12428040368225e-05
-2.42374705449008e-05
-2.30198324838929e-05
-2.04755169551282e-05
-2.48795835107388e-05
-1.82182573147058e-05
-1.74655897981239e-05
-2.01399319352145e-05
-2.21403683476542e-05
-2.03637513134875e-05
-3.51051900796266e-05
-2.3063735937072e-05
-1.44288697055466e-05
-1.60302908223661e-05
-7.19037321657921e-07
-2.34159900937851e-05
-2.94949066954214e-05
-1.77586245451617e-06
-4.82862123769949e-06
-2.26174369347235e-05
-4.14592306153325e-06
1.50982485423601e-07
-1.84206384662612e-05
-2.28495832680781e-06
-3.10943000791285e-05
-4.08259625628467e-06
-2.09262582200363e-05
-1.4228408395311e-05
-2.43914904882422e-05
-2.7313646382816e-05
-2.33159096418368e-05
-2.41072443231566e-05
-3.16541820488559e-05
-2.60442381763116e-05
-3.60628524305198e-05
-3.14077522613255e-05
-1.91847701161219e-05
-2.2441772508691e-05
