# Supplementary material for: Research on computational propagation and identification of mine microseismic signals based on deep learning
Source: PLoS One. 2025 Oct 22;20(10):e0334641. doi: 10.1371/journal.pone.0334641 (PMC12543183; doi:10.1371/journal.pone.0334641)
Supplement: S1 Data — (ZIP) [file pone.0334641.s001.zip › 000100500000996.xlsx_0.txt_24.txt.txt]

-8.93432229407893e-06
3.54832757348085e-06
-2.4746276536132e-05
-5.2773968725897e-05
-2.36912175942495e-05
-6.23205378806789e-06
-1.93975502128293e-05
-2.89177594604444e-05
-2.01997927254869e-05
-3.24018083828087e-05
-1.00345985946004e-05
-2.27815640536867e-05
-3.29807282733192e-05
-2.20926622221121e-06
-6.25730670936263e-06
-1.5877390568774e-05
-1.00257290520486e-05
-7.13678699831477e-06
-1.03684468627769e-05
-1.71911351903704e-05
-1.10125841042232e-05
-1.65725638346269e-06
-3.6181557604178e-05
-1.45570643258774e-05
-8.94442434881066e-06
-2.33381959034123e-05
-2.31068905154168e-05
-1.75119753575794e-05
-1.46597288943865e-05
-1.03934282568925e-05
-4.35274951930671e-05
-3.11078652006199e-05
-1.99417321033717e-05
2.35399576977153e-06
-2.67926845975045e-05
-1.8930938136576e-05
-8.12975903478276e-06
-1.53467287695168e-05
-5.28734752117948e-06
-1.7913183541029e-05
-7.13206983362302e-06
-1.73615463807746e-05
-2.34635769296426e-05
-1.37123566252613e-05
-1.56790071831707e-06
-2.15353550843662e-05
-3.27449485377944e-05
-1.75288106683593e-05
-2.20739606219112e-05
-4.11117987535524e-05
-2.65675743772376e-05
-3.45898526947414e-05
-1.21128056637396e-05
-3.07078322362953e-06
-1.29026467884956e-05
-1.87454149891963e-05
-2.20074211371121e-05
-1.78118678871615e-05
-2.4444038851147e-05
-2.9933893905953e-05
-2.69021535051298e-05
-2.70522607489099e-05
-1.97118757454632e-05
-2.17280583261855e-05
-2.56988437988556e-05
-1.6055011438412e-05
-2.39466999388412e-05
-1.0418162681967e-05
-4.62321732274335e-05
-4.39643039409851e-06
-3.22764183925114e-06
-3.15218512328065e-05
-3.29854769550256e-05
-6.79035333528068e-06
-1.62269816368481e-05
-2.36250616283496e-05
-1.4329454439958e-06
-4.2170515301319e-05
-9.0120920311165e-06
-2.05619127615515e-05
-2.42706913457478e-05
-3.24623774473071e-05
-1.40921386879865e-05
-1.85968146409327e-05
-1.20712010111364e-05
-2.28834280436951e-05
-2.18948231979883e-05
-2.70450278792601e-05
-2.28952028654689e-05
-3.37113026857393e-05
-1.89820188566168e-05
-2.60178734080408e-05
-2.62648114479071e-05
-2.16148441594573e-05
-2.33037356997589e-05
-3.69289217558979e-05
-1.05095423498068e-05
-1.77830861032995e-05
-4.27019807896209e-05
-1.98744731583086e-05
-1.24541013293685e-05
-1.79706989052961e-05
-1.12674950103029e-05
-1.60000048439655e-05
-3.3555581993594e-05
-2.7159216173819e-05
-2.56678324651946e-05
-2.90815915821347e-05
-2.23468306042774e-05
-1.50863204929713e-05
-1.01684701624142e-05
-2.0732364590743e-05
-2.70367218905712e-05
-2.22244704229348e-05
-7.88180239159411e-06
-2.12080441540882e-05
-9.56191767579214e-06
5.83266186917723e-06
-2.49470904538843e-05
-5.05401281464683e-06
-2.25314267288356e-05
-2.57074920560236e-05
-1.78534249526031e-05
-9.77863667121936e-06
-1.4875986960376e-05
-2.90743193761678e-05
-1.783288639582e-05
-1.45297430786062e-05
-9.61546455762904e-06
-1.91426550654178e-05
-2.03484654616671e-05
-1.7992021359355e-05
1.18485790991496e-05
-2.77454875887205e-05
-1.2163175505818e-05
-3.42988906306103e-05
-1.05658008309159e-05
-1.23939876304848e-05
-6.02991079538132e-06
-3.81565982094182e-05
-5.47367073127312e-06
-9.10708610101609e-06
-2.3996419301377e-05
-1.44632634447944e-05
-1.26737543610507e-05
-2.69341349244297e-05
-1.36410609724518e-05
-2.70205410390676e-05
-2.03848822251184e-05
-1.88184383804862e-05
-1.64986459643146e-05
-3.81585706829111e-05
-3.39265258928576e-05
-2.82855053045323e-05
-2.38033376288642e-05
-4.12839986877226e-05
-7.23105380974399e-06
-3.03721511252991e-05
-2.80909562590973e-06
-1.68475360404693e-05
-3.83344662326322e-06
-1.29533554910332e-05
-4.03624132534656e-05
-9.2950875638184e-06
1.17106604342908e-05
-1.41451528149769e-05
-3.37629171484151e-05
-2.43274656272886e-05
-1.02960746893722e-05
-2.36284571670356e-05
-2.79921567418258e-05
-6.08378655675642e-06
-2.27695578641927e-05
-1.59007494759648e-05
-3.24719771293635e-05
-3.71454155832951e-05
-1.68654782400248e-05
-3.48282743527212e-05
-2.27883493816454e-05
-2.15986813946848e-05
-2.01623604584023e-05
-1.89639499176303e-05
-2.95212766194808e-05
-1.56406510409577e-05
-1.08352923179415e-05
-1.5574970421141e-05
-1.88801366070848e-05
-3.4142924894819e-05
-2.41643958850871e-05
8.59441407227907e-06
-3.69551967128847e-05
-2.62102897435778e-05
-2.80035134560624e-05
-1.27428595494092e-05
-2.18735447548062e-05
-3.56647268873837e-05
-1.99191707585767e-05
-3.71970829505749e-05
-8.87800042541947e-06
-1.29296795935744e-05
-3.97128014764069e-05
-1.02892244208616e-05
-1.38271715272566e-06
-7.33594666980996e-07
-3.06778351251707e-05
-1.57966300228245e-05
-2.9057089984828e-05
-4.37299745742262e-05
-1.4627930370036e-05
-1.26867566045543e-05
-1.2728959742359e-05
-8.06371801385094e-06
-2.00311299495449e-05
-2.30271265442276e-05
-2.41011769784499e-05
-1.56992073557147e-05
-9.79177502732586e-06
-3.40193894805519e-06
-1.34424868095816e-05
-1.58911463063667e-05
-1.0526992501371e-05
-1.85368007972846e-05
-2.24012633698167e-05
-1.18266691003753e-05
-2.02669797969425e-05
-2.02154593077193e-05
-2.65144481210161e-05
5.31284380377872e-06
-2.11421160574469e-05
-3.68553158597983e-05
-2.19623135125065e-05
-2.93952875786795e-05
5.27710518540211e-06
-2.27054320189317e-05
-1.09878174055842e-05
-2.74305507157313e-05
-3.40724121305805e-05
-3.39744183374434e-05
-2.30442415703535e-05
-1.95008039517739e-05
9.0642195006114e-06
-8.61548662533413e-07
-3.04245588482902e-05
-2.79462275070148e-05
-1.81804201263687e-05
-3.07545556736912e-05
-3.0727705185726e-05
-6.0995986644011e-06
-1.02897240678043e-05
-2.08530736763766e-05
-2.56573881818735e-05
-2.93558255454868e-05
-1.2433721983345e-05
-2.85284932359594e-05
-1.66649408917289e-05
-1.8259463205922e-05
-2.42443164860589e-05
-1.32281773903473e-05
-2.23741931150099e-05
-5.2575812467718e-06
-1.99808555426957e-07
-2.95646611271443e-05
-4.61691965058834e-05
-4.23737303172349e-06
-2.63367118601209e-05
2.16665327770416e-06
-3.40871998205515e-05
-2.83563937912481e-05
-6.75076898865731e-06
-2.37550172182294e-05
-1.34596688318477e-05
-2.39610419028824e-05
-1.73140637167968e-05
-1.39474878244344e-05
-2.33648739817104e-05
-3.71864902794078e-05
-2.90470933185148e-05
-2.84821150663745e-05
-1.53700079052611e-05
-9.24618258710191e-06
-1.78626430068381e-05
5.80411784710698e-06
-2.9622094278706e-05
-4.04895434174481e-05
-8.95039494431921e-06
2.66021415530983e-06
-1.01521229502935e-05
-2.76135618423537e-05
-2.36316207452621e-05
-3.1102732610487e-05
-8.62975470927296e-06
-2.6414730654545e-05
-2.05734966917975e-05
-2.19669578696277e-05
-2.46134139752777e-05
-1.03056334670008e-05
-2.33393842062198e-05
-2.74781598503877e-06
-3.34629592927881e-05
-8.98138934269357e-06
-4.36495214555757e-05
-2.35784090682094e-05
1.32871042466921e-05
-1.1552966603855e-05
-2.74899590734805e-05
-3.29647884632458e-05
-4.35956985282927e-05
-2.77981344834491e-05
-3.09125361010076e-05
-1.90414304494504e-05
-3.42029147124233e-05
-2.52603532913604e-05
-6.13094973570856e-06
-2.00325753098093e-05
-2.22229127880563e-05
-1.22228349899904e-05
-1.03473917498663e-05
-2.3604864321133e-05
-1.61816731163226e-05
-1.97885604859239e-06
-3.14902679470153e-05
-2.86032631813781e-05
-5.60815276725885e-05
-3.19124936119502e-05
-2.68619838710735e-05
-3.7516989794698e-06
-3.11469970821089e-05
-1.85445917888929e-05
-1.37621111857613e-05
-1.10150052234857e-05
-4.2226783223947e-05
-4.14014949188002e-05
-1.59952502050132e-05
-1.794046811248e-05
-1.53360056049314e-05
-2.3228055248566e-05
-8.42015187095911e-06
-2.23334629716644e-05
-3.1889419143994e-05
-9.61504178285818e-06
-2.14832879575773e-06
-2.15947244173008e-05
-1.85185886357021e-05
7.59019857086734e-06
-1.99154975561395e-05
-1.73041178282628e-05
-1.97525661510815e-05
-4.63997435807536e-05
-4.93636132661381e-05
-3.86772898551177e-05
-1.90501275712192e-05
-1.97493966998876e-05
-2.57157876362521e-05
-1.54773877187716e-05
-4.27985872670381e-05
-2.54612494241039e-05
-2.25333448752156e-05
-1.36130255010036e-05
-1.24342381591279e-05
-2.18904626934617e-05
-3.29725826494038e-05
-2.30168442874257e-05
-1.39349135176636e-05
-1.31538750807652e-05
3.43108472581791e-06
2.17040746243209e-06
-3.9879497845623e-05
-8.60307810069433e-06
-2.15802762383662e-05
-4.44996835287581e-05
5.93035111364244e-06
-1.57829914527388e-05
-2.1737233171038e-05
-2.58032274068845e-05
-2.90810372979436e-05
-2.56212495838586e-05
-4.03104281406647e-05
-3.20437966129681e-05
-1.23940110427162e-05
-2.10121871207461e-05
-2.19860157816589e-05
-1.49326046193942e-05
-1.37043891487007e-05
-2.7497189625929e-05
-1.15932495235331e-05
-2.20573913325718e-05
-1.77630737363996e-05
-3.12024344496462e-05
-1.40407761898471e-05
-2.20602213828767e-05
-1.91015453776715e-05
-1.35670453261668e-05
-2.84315788065667e-05
-1.61352960027277e-05
-1.61148023715064e-05
-1.02701388813777e-05
-3.63760002091285e-05
-3.74535060835743e-05
-3.20267125815388e-05
-1.89517069770125e-05
-4.4959938098592e-05
-2.00518519917763e-05
-5.29084892848931e-05
-4.89505362856361e-05
-1.86228354134991e-06
-9.38823991685362e-06
-2.04460679357175e-05
-3.31412653996731e-06
-2.12836427795018e-05
-1.24117630976498e-06
-1.20956988578099e-05
-3.43595771124587e-05
-3.17947462036839e-05
2.76071056943309e-06
-2.32182967084221e-05
-3.63032646436077e-05
-1.90767921558389e-06
2.01479036751036e-06
-1.32286897561097e-05
-1.06296708363548e-05
-9.50497100516329e-06
-3.08690916223726e-05
-1.16312934001183e-05
-2.54114667568503e-05
-3.27785415668879e-05
-2.10744987319842e-05
-4.36691512023007e-05
-4.00498550149913e-05
-2.416948153305e-05
-3.50726804581906e-05
-1.37317394168705e-05
-1.53746884617066e-05
-2.02834827060798e-05
-2.30801582377958e-05
-7.75029687916143e-06
-1.506926932282e-05
-2.13720312145566e-06
-1.77833128505013e-05
5.99278364542076e-06
-2.70666761644201e-05
-1.21790951404236e-05
-1.52688931476826e-05
-1.88725711163168e-05
-2.63102300712759e-05
-3.19445191475831e-05
-2.99855037582651e-05
-8.19894815907882e-06
-1.96619779006076e-05
-4.10836699013506e-05
-8.11644336582822e-06
-2.61706272355246e-05
-5.6983624091947e-05
-2.95034963667805e-05
-2.3036077099168e-05
-2.19330485580708e-05
-2.73980469573243e-05
-4.58874372414664e-05
-3.41813166783662e-05
-1.27228563879534e-06
-1.2201301034445e-05
-9.8318474613435e-06
-4.9247641603434e-05
-2.53832572660345e-05
-4.72326435174078e-06
-2.38674042390854e-05
-2.77474152693449e-06
-1.91609633546354e-05
-3.55453596223682e-06
-1.37763583456498e-05
-3.31551960110961e-05
-1.34724860184805e-05
-1.27791729429785e-05
-1.49049287390049e-05
1.3009963948045e-06
-2.62573510320211e-05
-6.89806068725344e-08
-7.07965171261266e-06
-2.18900212900648e-05
-7.47101350564782e-06
-1.54874123346348e-05
-7.21004150904841e-06
-1.61851850730858e-05
3.88033171686412e-06
-3.99886678943373e-05
-6.90215222243343e-06
6.09213333253905e-07
-2.21557018947112e-05
-1.37557906808007e-05
-4.99846996446844e-06
-3.18572735718385e-05
-2.62244371162878e-05
-4.298329523769e-05
-1.65116325886481e-05
-4.67499539310813e-06
-2.85035692708964e-05
-2.83919199920188e-05
-2.64863376117397e-05
-1.30207769495059e-05
-3.57352164583206e-05
-1.88976147814316e-05
-1.48181868785352e-05
-2.44726656731254e-05
-2.23754004782621e-05
-1.78521265235975e-05
-4.2325857587011e-05
-1.288957949596e-05
-2.10703187396968e-05
1.30836317154667e-06
-3.45913456065927e-05
-1.06528119142992e-05
-1.22974719829063e-05
-4.98877300640053e-06
-2.10219557076842e-05
-3.68567215101768e-05
-4.29674809824117e-06
-2.8622673208793e-05
-6.05726565880205e-06
-2.03107750883464e-05
1.36614739672825e-05
-5.04671993254346e-06
-4.74633610957249e-05
-3.97342252668874e-05
-2.33514926938323e-05
8.41274334248859e-06
-8.49482017415826e-06
-3.70959397490514e-05
-2.70915820921453e-05
-2.48284343094106e-05
-3.00594842682901e-05
-2.53466220194756e-05
-9.45060771903244e-06
-3.35653304454219e-05
-3.28060052565982e-05
-3.7014685798842e-05
-3.13293700912043e-05
-1.33048949748044e-05
-6.22390152040127e-06
-2.47663743756609e-05
-2.25328377018379e-05
-2.47681749448392e-05
-1.42092915793569e-05
-2.40887450640595e-05
-2.6936631796216e-05
-1.65565442665636e-05
-2.06116357696691e-05
-2.69271266692273e-05
-2.7692185382774e-05
-3.33845585772374e-05
-3.42393340752816e-05
-1.84310234521237e-05
-5.57150790035994e-05
-2.67249867968184e-05
-3.71862388593739e-05
-2.57349695543854e-05
-1.60351704372244e-05
-1.82220740764539e-05
-8.30255011947039e-06
-2.51398955820665e-05
-3.32172798097234e-05
-1.32029393055653e-06
-1.50491380160565e-05
-1.60924536325562e-05
-8.20131082357448e-06
-2.87508892714142e-05
6.77571471856065e-06
-2.44792834254301e-05
-4.31036906203101e-06
-3.62247844141959e-05
-2.28219016368899e-05
-2.50545996220293e-05
-1.4808564184904e-05
-3.74281707787664e-05
-4.04057008069477e-05
-1.34508923972484e-05
-5.16136698088722e-05
-1.58382108288818e-05
-3.7106397758764e-05
-2.6806206200422e-05
-2.56629171341232e-05
-3.78373242287474e-05
-2.15142451357333e-05
-3.61154214368934e-06
-1.69473975620107e-06
-3.46284484011266e-05
-2.39487978175383e-05
-5.60118140759166e-06
-7.3959240260669e-06
-1.24778191399993e-05
-4.45560756467854e-07
-1.08257849131942e-05
-1.52121428814883e-05
-1.98554745680104e-05
-1.15926136550746e-05
-1.3655222186537e-05
-2.24654375803194e-05
-3.85956534493061e-05
-2.33526112748118e-05
-3.48713217136676e-05
-2.34035762638232e-05
-4.28952599193695e-05
-3.50342346519038e-05
-1.51289428563746e-05
-5.95564921745594e-06
-5.42165842818629e-06
-1.88692329370414e-05
-2.79557288216037e-05
-5.51837262501253e-05
1.90580282649679e-05
-1.23556291765793e-05
-1.03945350274199e-05
-2.23446939002645e-05
-3.25835958900511e-05
-1.65273958308103e-05
-9.20559656456372e-06
-9.06157360343645e-06
-2.09475147328706e-05
-1.64705037800553e-05
-1.58209553177296e-05
-1.93402602332981e-06
-2.89341219680088e-05
1.66100394978457e-05
-1.38497630631299e-05
-2.77655579899626e-05
-6.85007801402195e-07
-4.80298458278135e-05
-3.74447335953287e-05
-1.74549024442988e-05
-1.61174511985801e-05
-8.37775104028338e-06
-1.26445067966418e-05
-1.87058267544056e-05
-2.43525070102266e-05
-9.62390059312209e-06
-1.75081634367234e-05
-1.93686236465291e-05
2.01521675589339e-06
-2.40950489581483e-06
-2.45952002664014e-05
-2.23798909522913e-05
-1.29917347860259e-05
-1.23612971843123e-05
-2.80518800187509e-05
-1.5518408912956e-05
-4.30065939084989e-05
-4.08983973193723e-06
-2.3473636739481e-05
-2.17955697005516e-05
-1.45387430110294e-05
1.71556571586363e-06
-2.12197320427538e-05
-4.71926028730742e-05
-2.30630795846881e-05
-2.15075575136551e-05
-1.68394793799934e-05
-3.36393688193102e-05
-3.40488578791118e-05
-2.41011584978157e-05
-2.2561780152431e-05
-1.83875450810582e-05
-9.90944149096264e-07
-1.6396694041243e-05
-6.29831577418941e-06
-1.26083837338508e-05
2.0720368240421e-05
-1.54680438445069e-05
-1.77342226876061e-05
-2.76331588864952e-05
-1.36260060216436e-05
-6.0951543829407e-06
-2.23141163762862e-05
-3.04178911764736e-05
-2.04957835670499e-05
-2.35885738392855e-05
-5.15851629850288e-05
-1.59644620333367e-05
-1.12006632525544e-05
-1.29598934900869e-05
-1.33315580093521e-05
-2.41554607411722e-05
-3.8247667307173e-05
-3.92274765018833e-05
3.55284708199483e-06
-2.43917876092506e-05
-1.13620475133392e-05
-2.55852907512745e-05
-3.68115846175598e-05
-1.31615618897958e-05
-1.27406378123579e-05
-1.10315155997071e-05
-2.36735535163441e-05
-2.31480714058022e-05
-3.06205162845799e-05
-3.09731641634959e-05
-3.06529880449647e-05
-2.03863299998677e-05
-6.52244827658611e-06
-2.73779084417464e-05
-2.25234770790076e-05
-1.28930790573439e-05
-1.83836183685339e-05
-3.3721408530448e-05
-2.59846189226952e-05
-8.40902205861295e-06
-1.14007663339085e-05
-3.21439119524399e-05
-1.38830727230114e-05
-4.46669999730198e-07
-4.86311711536241e-05
1.67525928888355e-06
-1.29237011861934e-05
-1.55949197415663e-05
-1.43674120184816e-05
1.09565756515586e-05
-1.1091309874752e-05
-3.41288151913036e-05
-2.0659724866353e-05
-2.23439820678894e-05
-2.70512163573476e-05
-2.76595175926775e-05
-1.59947760506256e-05
-1.18080315555242e-05
-1.02641143862118e-05
-2.5012421403433e-05
-5.21501329172457e-05
-7.68038327860016e-06
-8.37430370529119e-06
-8.31660674972043e-06
-2.60598071630009e-05
-2.11014348497269e-05
-1.31188301815136e-05
-9.13216753238709e-06
-2.79688718898848e-05
-2.44771227557476e-05
-1.13603477562036e-05
-1.7414668063097e-05
4.03235769191757e-06
-3.65941643186831e-05
-1.33709020452966e-05
-2.0185518353656e-05
-2.71760588939273e-05
-2.40301006844459e-05
-7.06798535241849e-06
-1.64475919849223e-05
-1.86176556449469e-05
-2.29702812987475e-05
-3.76239680532544e-05
-2.68441331401915e-05
-1.39844124405848e-06
-3.89794049340561e-06
4.14405501833282e-06
-2.57002302934575e-05
-2.69561495475432e-05
-1.54242954188755e-05
-2.11064935297894e-05
-2.59504857036775e-05
-2.56576895331629e-05
-1.6721611692647e-05
-2.71592151965254e-05
6.22057968643054e-07
-1.40888939856178e-05
-2.39791931190945e-05
-1.19670351639376e-05
-2.58550211548045e-05
-1.20983975766632e-05
-5.39032204728936e-05
-2.14274017853292e-05
-1.18171458312578e-05
-3.2546791925805e-05
-3.66831748309122e-06
-2.02413137705929e-05
-1.66427902929615e-05
-9.73532243604823e-06
-1.22286057618011e-05
-5.72636331138046e-06
-2.60811346143364e-05
-1.51872441395845e-05
-1.53657081533366e-06
-1.4198108488229e-05
-2.23862587298431e-05
-2.39435624253146e-05
-2.77795440830183e-06
-3.31675322248654e-05
-2.4765897895961e-05
-1.43419718036943e-05
-3.76430045993547e-05
-1.288023126871e-05
-1.40130799058733e-05
-7.68134801216423e-06
-1.20946663591909e-05
-5.68649035226452e-06
-3.44342340174136e-05
-5.64579041660528e-06
-1.60851179367052e-05
-4.59300122300523e-05
-2.86463133097844e-05
-2.16036307593821e-05
-2.77111549618097e-05
-2.49265174608211e-05
-3.0571117979184e-05
-7.14208263260748e-06
-1.66992019602536e-05
-1.69930200154299e-05
-2.88922762803456e-05
-3.50891344279115e-05
-3.04229363492232e-05
-1.27344442934074e-06
-1.99738395483352e-05
-2.50913575738188e-05
-3.07385899262164e-05
-2.23358896489443e-05
-1.76539688005986e-05
-1.9807591776297e-05
-7.88219948779432e-06
1.99578699026143e-06
-1.00035452676963e-05
-2.21505042754783e-05
-2.28747630523292e-05
-3.04267498697936e-05
-3.82457358866754e-05
-1.2802064885915e-05
-1.77951857001323e-05
-4.11452705433255e-05
-3.88488912880046e-06
-5.36575014690768e-06
-1.70414455714747e-05
-1.62114721000652e-05
-1.81762616465132e-05
-2.02833736405894e-05
-2.54651157508491e-06
-1.52383042950922e-05
-1.65728013547819e-05
-3.67311594866341e-05
-2.69914951538149e-05
-6.18390999493865e-06
-1.73391310202579e-05
-2.3583075131667e-05
-2.45850408060257e-05
-4.86440881191002e-06
-3.02526833442586e-05
-2.04621408490541e-05
-2.6822953007216e-05
-2.4625094807754e-05
-1.61775932117751e-05
-2.08434073302604e-05
-7.23629183176395e-06
-4.60700018439217e-06
-1.70164397692377e-05
-9.89545803073483e-06
-2.05708773082464e-05
-1.03827268217148e-05
-2.3335243428441e-05
-2.81615830357323e-05
-3.20936405762172e-05
-3.45213079319428e-05
-4.60975422283653e-05
-3.19628173845745e-05
-3.10954325803182e-05
-3.70519221685718e-05
-5.80398264311373e-06
-5.17129927871874e-06
-3.86456233203592e-05
-2.80249298112433e-05
-2.86942301157249e-05
-8.20511367136757e-06
-1.12746570138256e-05
-3.99091333687223e-05
-1.79317246159971e-05
-3.10769178554659e-05
-4.30696336810433e-05
-5.26446868030417e-06
-2.25363960231562e-05
-2.86341466776268e-05
-3.34619020396612e-05
-2.60767045158739e-05
-2.17422917080584e-05
-3.43480652915222e-05
-1.48169451239946e-05
-2.83101712726894e-05
-6.99728094506158e-06
-3.61967086833452e-05
-1.85477010448142e-05
-3.50376642081611e-06
-2.81206943003355e-05
-2.22257767653016e-05
-3.13377428918128e-05
-3.26266062451039e-05
-1.1929028080682e-05
-1.82304719479734e-05
-1.60673691575455e-05
-1.2391695302248e-05
-3.90344293069239e-05
-1.96722245655769e-05
-3.0728993387517e-05
-3.07993719322262e-05
-3.02302725349524e-05
-3.68657700152344e-05
-4.35319750666575e-05
-2.59366819438057e-05
-2.36395158282281e-05
-3.26893627721522e-05
-2.5795119151131e-05
-4.49852882996143e-06
-2.27678090604127e-05
-1.52246460426791e-05
-2.62498682670603e-05
-3.59077053450719e-06
-1.02755412667988e-05
-2.8402330675632e-05
-2.7173400268523e-05
3.72322589972837e-06
-1.73869571560356e-06
-2.41182288305871e-05
-4.5213422233536e-05
-4.36594418948507e-06
-1.89682217012823e-05
-2.86861734598678e-05
2.72961914534995e-06
-1.98074505497723e-05
-2.58680356827613e-05
-1.94904097079283e-05
-7.37003531431304e-06
-7.31954167554806e-06
-1.95754395547344e-05
-2.74111479970048e-05
-7.20862233646603e-06
-8.21962723943711e-07
-2.0989201935901e-05
-1.70873445186399e-05
-1.97124583466951e-05
-7.19998818824433e-06
-1.98028691935852e-05
-2.02628878379453e-05
-9.43794357435369e-06
-7.50936107222121e-06
-9.00971677910864e-06
-2.3349008317508e-05
-2.83661654487572e-05
-3.6801667950739e-05
-2.83314141718741e-05
-1.33513712847888e-05
-1.29216755431246e-05
-2.71552843913394e-05
-3.6198746418477e-05
-1.57983749020297e-05
-2.53914844287805e-05
-2.99930872392691e-05
-1.77854232112131e-05
-1.66254350086217e-05
-2.88076986230942e-05
-3.0535031498613e-05
-3.16062669539283e-05
-2.43352046015011e-05
-1.81594289636322e-05
-1.45819565939044e-05
-4.25500386300957e-07
-2.79554195162558e-05
-1.66938526206e-05
-4.19053059367607e-05
-1.11780056462921e-05
-3.69271877830067e-06
-3.26562784568205e-05
-2.07281324584907e-05
-1.24841541122648e-05
-1.94754797826768e-05
-9.39495734731413e-06
-2.2250898115072e-05
-2.18173907391024e-06
-2.06828372889414e-05
-2.21986397478891e-05
-3.81752922915825e-05
-2.69965868652705e-05
-8.79948236087275e-06
1.82791005691546e-07
3.01344008300412e-06
-2.21608950823864e-05
-1.75202476888288e-05
-1.34064244778314e-05
-1.93964365300905e-05
-1.09441036523049e-05
-2.0000955792414e-05
-1.6586402882371e-05
-7.50990963580327e-06
-2.76507734493063e-05
-1.15043542949553e-05
-1.735143448226e-05
-2.17185986499261e-05
-5.20496483285761e-05
-2.16567259899405e-05
-2.23276615174002e-05
-3.18258383238765e-05
-1.32235551037354e-05
-3.22136807192507e-05
1.74809528135411e-06
-2.86379281740363e-05
-2.76503857152388e-05
-3.73398639116373e-05
-1.55031373731156e-05
-2.77580699875258e-05
-2.74767802576197e-05
-1.48039181307519e-05
-1.58910499514817e-05
-3.66404309017425e-05
-2.07278915335992e-05
-2.62127600389071e-05
-6.00382388464699e-06
-1.82325322020561e-05
-2.36360046732991e-05
-1.03536042924471e-05
-1.91728871138818e-05
-1.93713948198182e-05
-2.36828620018411e-06
-4.09909975374522e-05
-1.16483378353408e-05
-1.81227137326125e-05
-8.67914825554894e-06
-3.36581263822535e-05
-2.88006233518422e-05
-2.38981038631042e-05
-4.03131022433685e-05
-3.53854646777802e-05
-2.87543997148302e-05
-2.09126986610187e-05
-1.32835745893529e-05
-2.18157468994899e-05
-2.91443545511735e-05
-3.1317648934684e-05
-4.34979095535972e-06
-2.4447737870233e-05
-3.73985553571566e-06
-2.48786058429908e-05
-1.96239971451005e-05
-3.24399105762031e-05
-3.00269172706085e-05
-2.40907184897659e-05
-1.0531282820046e-05
-2.29130043793767e-05
-3.65103618025866e-05
-4.48633900221956e-06
-2.28816397722802e-05
-3.04886171921847e-06
-1.36334019429531e-05
-1.20179343398593e-05
-3.36940323912893e-06
-1.23109251400199e-05
-1.05828300701565e-05
-3.09266872409638e-05
-3.38028592203634e-05
-2.02924337533152e-05
-3.42822786075114e-05
-1.34962076303032e-05
-2.33659591797621e-05
-1.32018672806397e-05
-3.05521821529792e-05
-1.74259018462279e-05
-2.04953182979802e-05
-3.50784938908555e-05
-2.20064738043545e-05
-8.8721647200103e-07
-2.69621208151272e-05
-1.93957002168013e-05
-4.34023975964789e-05
-1.66499116782286e-05
-3.85905866943993e-06
-1.21504549556873e-05
-3.70793565326963e-05
-2.13772110720447e-05
-5.01487480978587e-06
-3.18343168557938e-06
-2.8089949702749e-05
-1.97796559993674e-05
3.48269756778309e-06
-2.0266631929103e-05
-2.34869269213393e-05
-2.34794439403785e-05
-3.31121333728908e-05
-1.99907631470701e-05
-1.29688924637571e-05
-3.80930108958092e-05
-2.64507692826282e-05
-2.04640045937772e-05
-3.21110877586868e-05
-9.45730565270278e-06
-1.74098948526125e-05
-3.29668318605209e-05
-3.59563074286034e-05
-3.88419366523462e-05
9.09207973410973e-06
-5.56402101226002e-06
-9.76270208441652e-06
-3.08535307352111e-05
-7.7446189628285e-06
-2.41612314041653e-06
-1.91273161414556e-05
-3.15409556338172e-05
-2.02831549596896e-05
1.00368783590709e-05
-1.27395754619402e-05
-9.14445267287885e-06
-2.05530540351249e-05
-1.47689077223935e-05
-1.02873015946732e-05
-2.89680708538052e-05
-4.07988434862534e-05
-3.90636531154024e-05
-1.62968658611587e-05
-2.32747217967674e-05
-1.5806239935264e-05
-1.89503700008234e-05
-1.75020583552457e-05
-1.61141253619941e-05
-2.08658018576413e-05
2.71701139200865e-06
-8.13171593106172e-06
3.43198895479044e-06
-2.41985749259733e-05
-2.11189976191234e-05
-2.10807030443302e-05
-3.1823347320987e-05
-2.9792686158863e-05
-1.87312769868574e-05
-2.2873293058517e-05
-2.17594906616665e-05
-4.22681992847833e-05
-2.72075623067401e-05
-3.71136908829248e-05
-9.03256520175267e-06
-2.74971843904087e-05
-3.98238552772368e-05
-1.38314859288611e-05
-1.22490505869874e-05
-1.79745269590593e-05
-3.0445402778686e-05
-2.83243414057915e-05
-1.24852853221749e-05
-7.61613125238388e-06
-1.55424514193127e-08
-5.36974305994759e-08
-1.88509057380757e-05
-1.02099738105213e-05
-1.34280849100924e-05
-3.61025898745572e-06
-1.73426936776895e-05
-1.56076359745333e-05
-1.84865192567686e-05
-3.47704635292285e-05
-2.02078399291913e-05
-1.67969459424625e-05
-9.84853465256041e-06
-3.61474377908905e-05
-1.74998576749041e-05
7.02963233998403e-06
-1.73202634882846e-05
-1.59799216226434e-05
-8.08029173720727e-06
-1.47735767620412e-05
-1.48500409148804e-05
-9.45520749433425e-06
-3.3549870449796e-05
-4.08050820043425e-05
-2.60205099225285e-05
-3.0545692642959e-05
-3.65745420736128e-05
6.56873513188767e-07
-3.19816294838259e-05
-5.52581315127337e-06
-2.49638603177477e-05
-4.50379639585279e-05
-3.25692813195118e-05
-2.67273452076958e-05
1.70162869153528e-06
-3.41874468154252e-05
-2.70638876475856e-05
4.1265014394175e-06
-3.35732052545639e-05
-1.63852799315111e-05
-2.38706446985466e-05
-2.40519559473237e-05
-1.60485366336595e-05
-1.30517188135081e-05
-6.46927271635821e-06
-1.85113375314577e-05
-7.84558645072788e-06
-4.66459283493693e-06
-1.971820030349e-05
-1.81156907076989e-05
-6.35344463813151e-06
-2.55671415824316e-05
-5.52379577920742e-06
-2.25873243890068e-05
-9.09726737711128e-06
-5.57548023748553e-06
-2.32790421478975e-05
-1.11007259076367e-05
-1.76242418273204e-05
-2.17095927157205e-05
-1.91790386110942e-05
-2.90366919211975e-05
-4.35278527452904e-05
-2.30464420707202e-05
4.03660777801012e-07
-2.1388728348323e-05
-1.55577558444091e-05
-1.40400216634726e-05
-3.79040787620266e-05
-3.31166560595819e-05
-1.33502345984418e-06
-2.08928843370585e-05
-1.18618234152829e-05
-1.72602562130949e-05
-2.04226816685562e-05
-1.79815547146197e-06
-2.39363398731587e-05
-1.16068507996289e-05
-2.91427743544285e-05
-3.53447205765727e-05
-4.30112131697076e-06
-3.34741505651983e-05
-3.23142086617455e-05
-1.90454779045419e-05
-2.2362764154015e-05
-2.91130565467503e-05
-2.55434606510503e-05
-3.37486676683192e-06
-3.21443551280134e-05
-3.89971188275981e-05
-4.7983614472445e-06
-2.90138560957227e-05
-3.4915123826796e-05
-3.45533482577176e-05
3.09081706960825e-06
-2.33122246992627e-05
-1.34914308986958e-06
-3.57128214724704e-05
-1.71920096099317e-06
-1.63472684037966e-05
-2.55567586542603e-05
4.08238834132929e-06
-4.68773965379345e-06
-5.27139218554628e-06
-5.09516588740681e-05
-3.15530637920147e-05
-2.0590849740887e-05
-7.41781157139549e-06
-2.28743372024456e-05
-1.31149367593943e-05
-1.75061202973669e-05
-2.00703772778835e-05
-1.43561334089702e-05
-1.71308544977503e-05
-2.74888618213227e-05
-3.49017008959984e-06
-3.94971315049978e-05
-1.05428666276993e-05
-1.68977773907605e-05
-3.507345607865e-05
-2.13025226365734e-05
-4.01745846713059e-05
-3.17568912122442e-05
-2.63052477402847e-05
-1.74854830846307e-05
-1.07192357561209e-05
-2.91069829794349e-05
-6.78312067480794e-06
-4.12584275211491e-05
-3.30833521704668e-05
-2.09122673936925e-05
-3.47396091822321e-05
-2.89793997212161e-05
-1.57303368363348e-05
-3.9618481922975e-05
-2.55289547006033e-05
-4.14991930638123e-05
-2.35264159705585e-05
-2.27100745330493e-05
-1.65918591634851e-05
-4.94334899415018e-05
-3.12673681648886e-05
-1.24938606052472e-05
-3.5230313092244e-05
-1.98162090486884e-05
-6.73038052231184e-06
-2.74399917657127e-05
-5.84838964463796e-06
-2.40503100924836e-05
-1.7700775814914e-05
-1.71017536249564e-05
-2.50953133500853e-05
-3.20788570874886e-05
7.82498474254336e-07
-2.23449474469309e-05
1.14555784957765e-06
-2.79357956100431e-05
-3.59694216124119e-05
-2.25133218264109e-05
-2.19940215524709e-05
-5.03110586720211e-05
-1.12269279312221e-05
-2.21724105221526e-05
-2.59890586507717e-05
-2.86208828588478e-05
-2.31083171349028e-05
-7.42160714094295e-06
-2.8813826732706e-06
-1.2360950536443e-05
-2.28016754546807e-05
-4.37815311547802e-05
-2.68624817791393e-05
-3.31996866447466e-06
-1.28784516667963e-05
-2.67669742259029e-05
-2.71713852529134e-05
-2.4001559491655e-06
-1.99317963762159e-05
-3.12794813862048e-05
-3.14004927319945e-05
-4.13634645983869e-05
-1.84515896233557e-05
-7.90663540980729e-06
-3.28653861241671e-05
-2.35429949552113e-05
-1.04542278426467e-05
-1.11029176728233e-05
-1.17922602800881e-05
-3.64524956789986e-05
-3.45218618624257e-05
-1.81290470909371e-05
-4.57668673613724e-06
-1.86977610324075e-05
-1.66724773443188e-05
-2.82178680108359e-05
-2.76666533491235e-05
-3.00147828382508e-05
-3.29463485135438e-05
-1.0880647427027e-05
-1.20098274691694e-06
-3.32754555525978e-05
6.54740867446041e-06
-8.08250477541531e-06
-4.92212344071936e-05
-2.25470202858098e-05
-2.24461231437817e-05
-2.97413928928844e-05
-2.14966143016038e-05
-3.05495782022904e-05
-2.46911935428972e-05
-2.11213754089734e-05
-1.26560724658516e-05
-2.02600478925457e-05
-1.11815112195259e-05
-4.25706128403411e-06
-3.61507395852451e-05
-1.10708356308507e-05
-1.92943047085944e-05
-4.95739962735802e-06
-3.04910614530933e-05
-4.59719791662598e-06
-2.97375386080192e-05
-2.59352595685226e-05
-3.67679727628715e-05
-1.36806816987534e-05
-3.80559963893194e-05
-1.74282686439536e-05
-6.23575919589999e-06
-2.62431523313652e-05
-3.25437552546961e-05
-9.71622561964421e-06
-2.72201515793299e-06
-1.74377742780151e-05
2.23587104115717e-06
-2.11827146316808e-05
-2.68608512932427e-05
-1.33924330532378e-05
-2.72995714391099e-05
-3.51801249755064e-05
-2.77047509978832e-05
-1.0650651737464e-05
-6.20929826421974e-06
-9.18576827089948e-06
-1.65871148988243e-05
-2.3194596683222e-05
-2.02619414028234e-05
-3.42997847607549e-05
-4.14937704702617e-05
4.60053731819379e-07
-2.30033089039333e-05
-2.36003260607438e-05
2.0011461076934e-06
-3.36847530043097e-05
-1.78426655203083e-05
-1.10335932505221e-05
-4.34404345624899e-05
-2.21414382575122e-05
-2.99151184143862e-05
-4.11339532321012e-06
-1.17235186309432e-05
-5.439164983846e-06
6.39610805167098e-06
-1.13050290236918e-06
7.69083305784008e-06
-6.13999992864603e-06
-1.76558060118609e-05
-2.72831530974685e-05
-1.80054128972337e-05
-2.40268951293963e-05
-3.90480132357898e-06
-8.77478424904759e-06
-1.23743203826756e-05
-2.20204232572932e-05
-1.16144667662911e-05
-1.41277914631596e-05
1.29503223277723e-07
-2.18187482081905e-05
-3.01018903536157e-05
-1.88494157184193e-05
1.03945424975138e-05
-2.43765186011991e-05
-1.94134742333202e-05
-2.36706777353068e-06
-2.11187938261677e-05
-3.31194199108616e-05
-1.95857920009565e-05
-3.42407321279254e-05
-2.72581892426356e-05
-2.28317452489088e-05
-1.05574755759636e-05
-2.58669166736696e-05
-2.6978974251739e-05
-3.353608867151e-05
-1.13087046436204e-05
-4.76641174123983e-06
-2.41969467833792e-05
-3.62519897869169e-05
-3.45447242070494e-05
-2.23171187974866e-06
-3.6646010358049e-05
-2.49797709669109e-05
-3.04248655205076e-06
-3.49903646639857e-05
-1.46169999108187e-05
-2.17709943357617e-06
-1.75995651006153e-05
-8.19791064159676e-06
-1.68168579667373e-05
-1.45277543266618e-05
-4.09566599168253e-05
-2.47744649666547e-05
-2.11340831563213e-05
-2.88478001533998e-05
-1.17616855836728e-05
-2.28359185209822e-05
-3.53568307289095e-05
-1.11746664119238e-05
-1.28105566182602e-05
-2.37390074213767e-05
-4.05488506040327e-05
-7.96550394114813e-06
-1.94693927961143e-05
-9.87591136496475e-06
-1.25611418843829e-05
-2.27096507803531e-05
-6.20022739870564e-06
-2.26305416060239e-05
-2.43487255130989e-05
-2.78740179483839e-05
-2.07771002858786e-05
-2.28483519384169e-05
-2.66239914828789e-05
-1.46043754986375e-05
-1.22367973249438e-05
-2.04100229410597e-05
-1.5669485237682e-05
-2.25373115662529e-05
-2.22148296390824e-05
6.86331366979974e-06
-1.7473533087412e-05
-1.45336839111172e-05
-4.78287439909342e-06
-2.55552486712636e-05
8.16895701680803e-06
-1.35604106332416e-05
-1.32451780496289e-05
-4.41610250627084e-05
-6.02004615838101e-06
-1.59268096765325e-05
-3.36325292970129e-05
-3.00063688225993e-05
-2.23960535721222e-05
-2.37700574501603e-05
8.8311054052871e-06
-4.02724706383325e-06
-8.97380688289081e-06
-8.10407947863185e-06
-2.22739967597897e-06
-3.38095531124385e-05
-9.28535852696726e-06
-1.24937329088617e-05
-1.58207707791348e-05
-2.39915085126233e-05
-2.87787653012947e-05
-1.74957423476119e-05
-3.88547306764466e-05
-2.10692061999049e-05
-9.85815091707741e-06
-1.68091638352266e-05
-2.1432112484102e-05
-1.44382292133348e-05
-3.66240845106234e-05
-2.70396864237122e-06
-2.67842727346186e-05
-2.66284445958349e-05
-2.10037017835949e-05
-7.26757192202739e-06
-2.58034787784688e-05
-1.31811250588684e-05
-2.23737183728037e-05
-2.8239797659506e-05
-1.10567846374638e-05
-2.20173580854397e-05
-3.05707724055586e-05
-8.70859677574133e-06
-2.84089833668659e-05
-1.04672438963487e-05
1.40105658045925e-06
-1.1961446950502e-05
-7.9371591264878e-06
-2.80210883330178e-05
-1.44689422707424e-05
-1.28240407118047e-05
-4.11215448122943e-06
-1.9412101893584e-05
-3.22118810599875e-05
-3.21033143076466e-05
-3.59675785112385e-05
-1.47746866521779e-05
-1.91628773828535e-05
-1.13069559408178e-05
-3.56541883960579e-05
-1.95767985971294e-06
-2.44256598919444e-05
-1.76787159574597e-05
-6.76975418599673e-06
-6.74197779768208e-06
-1.94382482012618e-05
-6.6828108955847e-06
-5.65055163492861e-05
-2.23927495983186e-05
-2.33370508728389e-05
-2.87036419515206e-05
-4.1982501136888e-05
-1.99707781328278e-05
-2.57963621151436e-05
-3.33109407135941e-05
-2.22585826323009e-05
-1.78183339196165e-05
-2.47644002539965e-05
-2.01842412346373e-05
-1.83194367900538e-05
-1.04999560832321e-05
-3.07698082850248e-06
-1.71495270280992e-05
-2.4425805280887e-05
-1.40624173962282e-05
-2.89551827950274e-05
-1.90345182977536e-05
-2.59197345910023e-05
-1.52840629097922e-05
-3.67053090497377e-05
-5.41629973113769e-05
-1.07842011479994e-05
-2.13088930399312e-05
-1.48557916353752e-05
2.97298465461663e-07
-2.94068342790064e-05
-1.40111337873383e-05
-2.29959500244843e-05
-4.93677800251995e-06
-1.22072377077124e-05
-2.64347494910895e-05
-9.5282904162427e-06
-4.74669007173735e-05
-1.55785813471146e-05
-2.24159930045191e-06
-1.18680484063666e-05
-3.00158488680558e-05
-2.73050692702342e-05
-1.17234331457532e-05
-2.9777120366255e-05
-1.36304789163499e-05
-2.36117810810247e-05
-2.8648014809451e-05
-3.18784258512222e-05
-4.03440270659017e-05
-3.03765941193536e-05
7.09006615842034e-06
-2.5365080908036e-05
-1.08033013459696e-05
-1.98153083722286e-05
-1.59040791504802e-05
-2.48500146970531e-05
-3.50294477001291e-05
-1.7215928124137e-05
-3.82821969706252e-05
-4.91430706327174e-06
-9.32721230515178e-07
-3.20966571232499e-05
-2.95162212148574e-05
-2.46610739798231e-05
-2.8874724931773e-05
-2.40969668765598e-06
-9.20358711403729e-06
-2.65055244697963e-05
-2.89905873258969e-05
-1.25750247004292e-05
-3.15752787783849e-05
8.33248563641931e-06
-6.82994967773413e-06
-2.40956680001787e-05
-2.85650562456299e-05
-1.12346488800168e-05
-2.05002159286477e-05
-2.92177288225139e-05
-3.74410100626889e-05
-1.91859495688373e-05
4.40592517805407e-06
-1.29658403435965e-05
-2.08998691599522e-05
-3.89346314776277e-05
-1.35434380318513e-05
-4.03845238618547e-05
-1.83228209187132e-05
-1.61589326519939e-05
-2.09665959281085e-05
-2.40456160585609e-05
-2.81086405371961e-05
-3.32299738061781e-05
-2.55233989951098e-05
-7.90329251490394e-06
-3.06403429094533e-05
-4.14529148143882e-06
-1.77131274439156e-05
-1.61978600283068e-05
-1.21248489853289e-05
-3.81590161086388e-05
-1.68787196451199e-05
-2.29507073697309e-05
-1.0980164594338e-05
-1.92076526461099e-05
1.37722075513227e-06
-1.97977917469831e-05
-4.84403706826588e-06
-1.80591889004392e-05
-1.11152601935278e-05
-2.45345439058768e-05
-2.29447310382784e-05
-1.36741357144183e-05
-2.73230940489303e-05
-2.89241973719405e-05
-1.51835523676803e-05
-3.5274845929038e-05
-2.08963195609098e-05
-1.32925350720628e-06
-6.58250445123928e-06
-3.04713976544567e-05
-1.29543312582346e-05
-4.59114580813467e-05
-2.13744042229154e-05
-1.81122392755706e-05
-2.04553602006564e-05
-1.85039528801106e-05
-1.37827016834948e-05
-1.96529371856896e-05
-1.10921944205284e-05
-3.30219692024409e-05
-1.24193262730726e-05
-2.06805753774579e-05
-1.63435842942023e-05
-1.78160628595965e-05
-2.9970824582934e-05
-1.46195360994258e-05
-3.16634651644324e-05
-3.52725007132228e-05
-1.93868019884622e-05
-3.79974806398023e-05
-2.07747011477306e-05
-9.09977782317286e-06
-1.75730941122422e-05
-2.51130644352647e-05
-3.25354527578723e-05
-2.46908853363357e-05
-2.42847019554118e-05
-1.55719762070128e-05
-2.84794148846612e-05
-1.84563036052536e-05
-2.19822719034216e-05
-2.04742241474804e-05
1.09525858310931e-06
-3.68127007056021e-05
7.46478198844566e-08
6.90497583232384e-06
-1.06841386848103e-05
-1.95722758153526e-06
-2.51276947931432e-05
-1.49895500325262e-05
-7.28314838059047e-06
-2.55187614790776e-05
-1.5096510634163e-05
-1.5981230656842e-05
-1.67223336846679e-05
-6.31335078301276e-06
-3.71667598462014e-05
-9.26548357166484e-06
-2.94024452627318e-05
-3.20034953413734e-05
-2.82173521043871e-05
-2.98953559964327e-05
-2.23012254395121e-05
-9.33824498275062e-06
-2.11291375142882e-05
-5.93471832942763e-06
-6.33482711024335e-06
-2.78070429492784e-05
-1.13273713647176e-05
-2.21672488228893e-05
-2.51982353009023e-05
-4.00957404623016e-05
-1.86098292552508e-05
-9.75850228628532e-06
-1.52038657826665e-05
-3.72847717038077e-06
-6.63535950702865e-06
-4.25086639437719e-06
-2.12895193450721e-05
-9.49737285064747e-06
3.44351509632803e-06
-2.14685824335617e-05
-1.26577267725601e-05
-2.25917250889602e-05
-5.66155165299286e-06
-1.69847159662391e-05
-2.86570493907842e-05
-2.11969795255369e-05
-3.9048344492734e-05
-2.73938733274324e-05
-3.06069432717825e-06
-1.2685195037037e-05
-1.36912775715995e-05
-7.49978702040856e-06
-2.4373986043971e-05
1.61996352841367e-06
-2.95180357062074e-05
-4.14724060881763e-05
-5.67282636239364e-06
-3.37277477208158e-05
3.02363516707871e-06
-1.61673909229797e-05
-1.01743068687794e-05
-3.69613367185604e-06
-3.11075402759643e-05
-2.24339739017956e-05
-7.12453801746244e-07
-2.51347007817869e-05
-2.34541976733488e-05
-5.65659671954184e-06
-3.58695167932327e-05
-2.83975075345978e-05
-5.33549508300859e-06
1.09735895202987e-05
-1.11863311564846e-05
-2.65084991987333e-05
-4.7505408701472e-05
-1.0260412521778e-05
-3.20941716707865e-05
-3.84586494249431e-05
-1.69121542319012e-05
-2.26367235680286e-06
-1.79718486553326e-05
-4.84023744497351e-05
-1.41809316641286e-05
-1.29061810233172e-05
-1.59893279594243e-05
-2.03348275654553e-05
-5.40165587991372e-06
-3.9516536470205e-05
-1.09480587780677e-05
-1.00579940835963e-05
-1.19867979579324e-05
-3.30438289919018e-05
-4.57728393953314e-06
-7.13408272018103e-06
-1.3324976282651e-05
4.34495313072685e-08
-1.48282787441903e-05
-2.34037600060633e-06
-1.03493364066997e-05
6.96454167588457e-06
-1.95103478642595e-05
-2.26564962111667e-05
-1.10154932079025e-05
-1.16087426931345e-05
-2.15171919381437e-06
-1.10207430008009e-05
-2.77849570275948e-05
-1.27498688612306e-06
-2.15192108584185e-05
-3.93859651279591e-05
-1.76350821662632e-05
-2.34057088869082e-05
1.11777127944886e-06
-3.52900907886517e-05
-2.57999697671258e-05
-3.19008375213196e-05
-2.46885818461146e-05
-1.21705352495539e-05
-4.74844642744018e-05
-1.7409011269969e-05
-9.87932462308963e-06
-1.88958680721759e-05
-3.02564443366056e-05
-1.97579426941979e-05
-4.47579697178364e-06
-2.57453903088234e-05
-3.4075651380423e-05
-1.69072758133753e-05
-9.78138897320952e-06
-2.89042488905314e-05
-3.76334850789303e-05
-2.97093179414597e-05
-3.41907688054853e-05
-2.11959312805473e-05
-1.65327801154192e-05
-1.73964689565813e-05
-9.47773901378156e-06
-2.900670768597e-05
-2.229024325918e-05
-4.36882463827342e-05
-4.49331606655052e-05
-2.34414165062919e-05
-1.97824906260967e-05
-2.30258774561591e-05
-3.97636213752489e-05
-2.00874534842485e-05
-6.31407158815879e-06
-1.61479208338834e-06
-4.64896053973864e-05
-3.68578664012372e-05
-1.60279589482962e-05
-2.24937435463295e-05
-3.25503277834662e-06
-1.491532222356e-05
-1.69562215253801e-05
-2.27162902178592e-05
-2.46718741894231e-05
-3.53334920218498e-05
-3.44579262641797e-05
-2.2338186616698e-05
-5.45553628191944e-06
-3.55304413700524e-05
-1.03894839978211e-05
-2.55345139518367e-05
-1.61982574085349e-05
-4.6178675583035e-06
-2.64453379835727e-05
-2.65754183228597e-05
-2.81899769138481e-05
-2.45995382413166e-05
-3.31504426236936e-05
-3.65088953960567e-05
-1.59450079634581e-05
-1.89636887483998e-05
-4.246504227844e-05
-1.80419667860281e-05
-1.11019600928002e-05
-1.22953817786997e-05
-2.31527515890263e-05
-3.10357766863372e-05
-2.00896824536035e-05
9.76677924804727e-06
-3.57374656333052e-05
-2.89850488301484e-05
1.40386413945151e-06
-2.95938545269895e-05
1.35503895522055e-06
-2.50791192677709e-05
-1.09894546754536e-05
-2.77883385848756e-05
1.693033166985e-06
-1.98388234141323e-05
-2.45775365760876e-06
-1.20414282200388e-06
-2.83357506509672e-05
-1.87050108538793e-05
-1.53203540917813e-05
-1.88601141559464e-05
-2.2299770517934e-05
-4.56862394842676e-06
-5.77997757257077e-06
-2.82941238434447e-05
-2.29664772310392e-05
1.57702098935818e-06
-3.81536682291037e-05
-2.16801292145877e-05
-3.40193044640886e-05
-1.78850054457853e-05
-1.16518052316754e-05
1.74367021845581e-05
-7.37469295778727e-06
-2.11276167127881e-05
-1.79465899181423e-05
-5.40703405176166e-06
-1.80286648383492e-05
-2.01336284305733e-05
-4.45445838657243e-06
-2.45930814037284e-05
-2.92687409571759e-05
-2.42729181016231e-05
-1.57484068619564e-05
-1.32687251910867e-05
4.7055569984529e-06
-1.66374401510772e-05
-4.43812454682983e-05
-2.55443370018584e-05
-1.98058351899093e-05
-3.58411643868411e-05
-2.02725363129869e-06
-2.5122214818336e-05
-4.51476146360868e-05
-5.21264852525961e-05
-3.10507227504584e-05
-2.40845998639708e-05
-2.32990969093605e-05
-2.01132171409707e-05
-3.46443677011512e-05
-1.93664291215668e-05
-2.03978945044217e-05
-2.718385963816e-05
-2.34146493392452e-05
-8.79628576476106e-06
1.02432190564641e-05
-5.19385040091851e-06
-3.00388639363815e-05
-1.19321774245367e-06
-1.33204962117364e-05
3.7654365435508e-06
-3.12967027019756e-05
3.35925771636193e-08
-1.74384513158298e-05
-1.45221844725924e-05
-2.80357847963601e-05
-3.09723422881721e-05
-3.06280027203832e-05
-3.37457467412105e-05
-1.66261364182221e-05
7.84734633810481e-09
-4.53511536716132e-06
-2.04253932634966e-05
-2.92371208305961e-05
-2.73045404218694e-05
2.62757027452979e-06
-1.69595359835702e-05
-4.22436031365852e-05
-3.42451062038384e-05
-1.75961040790845e-05
-1.7299538232559e-05
-1.79187830871004e-05
-5.71262969072004e-06
-3.68253937623261e-05
-9.99304830907148e-06
-1.10743120042242e-06
-2.54919162808455e-05
-1.34167194517028e-05
-1.99818948597893e-05
-1.51148730069981e-05
-7.15301241888291e-06
-1.01989293256149e-05
-3.5631467949399e-05
-8.77094387546277e-07
-1.92702635382179e-05
-3.62240780747009e-05
-9.8645154455179e-06
-3.81558991995484e-05
2.82343758195181e-06
-6.41509118347919e-06
-1.78123371800475e-06
-3.54517857791467e-05
1.84254502862316e-06
-3.82952651859357e-05
-2.68344869161213e-05
-1.90995057038763e-05
-1.6586159780661e-05
-4.42617592580597e-05
-2.55808379010668e-05
-4.12969805693939e-05
-1.88749386410925e-05
-2.60087590482572e-05
-8.10691609925007e-06
-2.25363843439729e-05
-2.79525221686987e-05
-3.25999029916281e-05
-1.36696436101157e-05
-1.75040791380972e-05
-3.4435571996761e-05
-1.0810377076657e-05
-2.13039852068103e-05
-2.80030376011323e-05
-1.36603592863237e-05
-4.85475578491087e-05
-1.66684842118846e-05
-2.36598767365782e-05
-2.66801744703812e-05
1.25926128246014e-05
-4.05406600837771e-05
-3.28412108176966e-05
-2.44947456252507e-05
-2.62505457055164e-05
-3.28847342287627e-05
-6.17883683067516e-06
-3.46642455658238e-05
-2.8128184779535e-05
-4.96107225091928e-06
-1.68267656493832e-05
-2.86717437431665e-05
-2.08659530842642e-05
-2.17132824631198e-05
-4.00478623598666e-05
-3.39202638963337e-05
-2.02986563169219e-05
-1.80521768327662e-05
-2.94287782480875e-05
-2.91455152168674e-05
-2.5345043625952e-05
-2.62553227886842e-05
-4.26707416314944e-05
-9.38350900026911e-06
-1.22430784514579e-05
-2.43598708129028e-05
-2.55024798122512e-05
-1.23527809060879e-05
-2.58649349237414e-05
-2.94036183584885e-05
-2.01019190213582e-05
-2.81537140894385e-05
-1.39478248400247e-05
-1.09141629227685e-06
-1.69484136870619e-05
-2.93547587080834e-05
-1.17087995335698e-05
-7.24704988309482e-06
-3.60481035785995e-05
-5.45645090498542e-06
-1.43722090855276e-05
-1.08647737087251e-05
-1.79353966702226e-05
3.1392657179255e-06
-1.65916964576567e-05
-1.39010796033658e-05
-2.03475948452135e-05
-3.17053514326182e-05
-3.18488992106112e-05
-2.20145265402756e-05
-1.97231642655893e-05
-1.00993575463933e-05
-1.01725521352971e-05
-3.06937623662941e-05
-1.95964574260173e-05
4.98228658557367e-06
-1.92956880645511e-05
-1.31237117613279e-05
-1.910713318933e-06
-1.1687471947105e-05
-2.73402399192247e-05
-6.72442732317876e-06
-2.3825389728955e-05
-1.40298953033401e-05
-2.11861022158704e-05
-2.27141862184602e-05
-3.08026068411024e-05
-2.74366785771763e-05
-2.15869872780698e-05
-1.05050782821473e-05
-2.36363873281226e-05
-2.40150786426765e-05
-7.19761337509295e-06
-1.63142828242114e-05
-1.5174266853304e-05
-3.53246428035247e-05
2.64477529801413e-06
-2.10955555464249e-05
-2.3309424695985e-05
-2.31310313116772e-05
-3.03904349364881e-05
-1.96369730178344e-05
1.24831980653315e-05
-9.11530031390401e-06
-1.67812979929321e-05
-2.06407704629917e-05
-2.04293844038599e-05
-1.18552233918209e-05
-3.65069698445472e-05
-2.93039015806274e-05
-3.27553177167273e-05
-1.82996563128878e-05
-1.03202380761526e-05
-2.77206986403813e-05
-2.13701358092907e-05
-3.26452751409381e-05
-4.79228107727862e-06
-1.58384384259252e-05
-1.27423363293091e-05
-1.8795477977333e-05
-1.04148777219127e-05
-1.33156620627771e-05
-1.56247662030756e-05
-2.11607171949366e-05
-3.39045579427733e-06
-3.03674200756953e-05
-1.72655838099137e-06
-3.1049167154241e-05
-2.15544958211627e-05
-7.71596870827744e-06
-3.29948019598512e-05
-6.26859741299677e-06
-2.90979887181141e-05
-4.54493240016355e-06
-2.80844544852956e-05
-2.64788650585024e-05
-1.64058100215506e-05
-1.51643638026259e-05
-2.0091232096674e-05
-1.29992562065039e-05
-1.69504337804263e-05
-1.35426572154076e-05
-1.4637844369786e-05
-6.55795574708963e-06
-3.28131101133773e-05
-2.54252658606259e-05
-3.64885235189036e-05
1.57401620887527e-05
-5.87009968337589e-06
-1.97456428666236e-05
-2.4067374088293e-05
-3.07124238098605e-06
-8.31536742245841e-06
-2.01051722892801e-05
-2.11585422333705e-05
-1.72609642901033e-06
-1.73797179212458e-05
-2.3961676544789e-05
-1.93320194972844e-05
-1.16251703140744e-05
-3.11319063974519e-05
-2.40952229393828e-05
-6.94760096644528e-06
-3.57482819957306e-05
-2.65551735707837e-05
-2.32054016293392e-05
-2.9341489938338e-05
-1.72098199080611e-05
-2.31840035299999e-05
-1.20498881904911e-05
-1.36422922475248e-06
-3.39980650224165e-05
-1.7921696907192e-05
-1.97204702393587e-05
-1.90627947584425e-05
-2.6364772823823e-05
-1.10889990782159e-05
-2.77738739819299e-05
-3.21537914612611e-05
-1.89735237166093e-05
-1.88212140480851e-05
-2.74524189322783e-05
-9.6716984456458e-06
-1.49738393508539e-05
-3.85999826563821e-05
-3.13645162278235e-05
-3.58952693886816e-05
-1.39437944918578e-05
-2.11650144922908e-05
-5.83131824646734e-05
-2.7913758179858e-05
-2.13629932656685e-05
-2.57351293325798e-05
-3.87462044184685e-05
-2.98967051586985e-05
-1.77649410441049e-05
-2.06632867063924e-05
-8.61730698885859e-06
-2.21955232865918e-05
-2.70664734069061e-05
-2.11595494168347e-05
-2.35550378018929e-05
-1.72151917947185e-05
-2.29198691785336e-05
-3.23499858223513e-05
-6.24692309918281e-06
-3.00955102881427e-05
-1.48398515311684e-05
-1.84068032494759e-05
-5.26760990047627e-07
-4.88234272166319e-06
-2.92218826212695e-05
-3.12301632177477e-05
-2.44067228941668e-05
-2.34554186541396e-05
-1.11576460577847e-05
9.65204260843613e-06
-3.25032139945019e-05
-8.65964738836865e-06
-3.31330785018225e-05
-8.62117896298745e-06
-2.36685331240477e-05
-7.88867168274114e-06
-1.1333821982659e-05
-6.1424879693261e-06
-1.15216267547051e-05
-1.10743104487195e-05
-2.11432368739527e-05
-2.70126755720661e-05
-1.96869375320017e-05
-5.77507875526693e-06
-8.33118217974204e-06
-3.61300487702212e-05
-3.10297269158216e-05
-4.15552719037938e-06
-1.47988956564411e-05
-3.81788340930036e-05
-2.10100265696954e-05
-1.78766806645391e-05
-1.69924350881791e-05
-4.89191650288563e-08
-2.40354638458256e-05
-3.6523400665702e-05
-1.74433321018442e-05
-3.20035958268349e-05
-1.80656258478669e-05
-9.4369802648571e-06
-1.71356840061569e-05
-2.32841903858437e-05
-2.06239993099485e-05
-5.30110783624513e-06
-1.30279596990712e-05
-1.05624720367159e-05
3.8703899048241e-06
-4.84871086332944e-05
-4.19180595498951e-05
-3.11694673708232e-05
-1.44989146119967e-05
-1.51549600173591e-05
-2.01035909553781e-05
-6.42681246317871e-06
-4.36622169384907e-06
-2.12685118573672e-05
-2.57102469140904e-05
-2.26113680925449e-05
-9.89568469516052e-06
-3.64596934715354e-05
-2.08156958396078e-05
-1.96796565209837e-05
-2.71917879843573e-05
-3.38364226355073e-05
-1.10189560077809e-06
-4.09472159243171e-06
-1.09963006867788e-05
-9.17729044473337e-06
-2.77147135044519e-05
-3.60817813761814e-05
-1.02306435768845e-05
-2.41629384293189e-05
-1.10843902116118e-05
-3.31377101193675e-05
-9.09191489184453e-06
-6.17995721415727e-06
-2.40504236555072e-07
-1.35102320079077e-05
-3.11362287108738e-05
-1.99994316817652e-05
-2.06061729037961e-05
-5.69292806438574e-06
-1.43235164860018e-05
-1.53834849096774e-05
1.11155303070764e-06
-1.80693242200963e-05
-6.63325966963483e-06
-2.29113508257344e-05
-1.21514145694137e-05
-9.2511860997514e-06
-2.52027945684671e-05
-2.02042937743037e-05
-1.13583076007012e-05
-5.60177650360789e-06
-1.01349110895482e-05
-1.58206461582381e-05
-1.82301631163936e-06
1.67711670565004e-05
-3.3726880469208e-06
-7.82425340758241e-06
-2.43003458153721e-05
-1.0677209647017e-05
-2.08164316984724e-05
-3.10009729398777e-05
-2.08779537671176e-05
-1.84157046628057e-05
-2.01811731614738e-05
-3.6195547536227e-05
-3.25930315096469e-05
-2.8577086625841e-05
8.16826716714994e-07
-1.61749048908758e-05
-2.50572727058366e-05
-2.42336053191875e-05
-3.11047927242348e-05
-2.76374257664829e-06
-2.20716828442966e-05
-2.10377561500362e-05
-3.9013238598142e-06
-4.45887961181686e-06
1.11549593430704e-05
1.10312388959213e-05
-1.45812777066942e-05
-6.65356975993631e-05
-2.60631296769531e-05
-3.1616068490838e-05
-1.92864440700999e-06
-1.73888224125144e-05
-2.40714970133148e-05
-4.49653814771957e-05
-1.83362982475696e-05
-2.44595633042344e-05
-2.50260267570543e-05
-2.35809857017636e-05
-1.91452019704773e-05
-2.25819038499268e-05
-3.27925485494935e-05
-8.32569696584275e-06
-8.16239971001062e-07
-1.29188424261636e-05
-2.86676612713092e-05
-2.73576808810196e-05
3.58015363067578e-06
-3.38949893925833e-05
-3.41797066975445e-05
-6.05811109883941e-06
-8.04835841013374e-06
-2.64634443059979e-05
-2.30161489978223e-05
-6.27742033855046e-06
-3.04771437296749e-05
-9.67568322044789e-07
-1.06378564907375e-05
-3.8226985355632e-05
-1.66135254467163e-05
3.17076005665168e-06
-2.52375777121845e-05
-1.44722225718763e-05
-7.31336505525759e-06
-3.02056578362891e-05
9.87627664585291e-06
-2.06947673386924e-05
-6.16451618408334e-06
-2.91743302428235e-05
2.42856505323487e-06
-1.56036933958694e-05
-2.37246146442705e-05
-3.69091279865296e-05
-2.49552556622929e-05
-5.91602271332898e-06
-1.81511330484872e-05
-2.69547228353869e-05
-2.18885944575615e-05
-1.39312956781151e-05
-2.51806996110622e-05
-1.9511631641497e-05
-2.49530053598513e-05
-1.30951609571906e-05
-1.19080684521142e-05
-5.73804848884961e-06
-1.03595491671947e-05
-4.52236413727987e-06
-1.28344808732701e-05
-2.46281469230117e-05
-5.13755918020673e-05
-1.90100938323853e-05
-2.67718882486233e-05
5.96964847224352e-08
-1.87832594847686e-06
3.2749590347411e-06
-3.00786063929761e-05
-1.31652794049864e-05
-9.81816446451023e-06
-2.34238792869137e-05
-3.37975148341135e-05
-2.54050231340343e-05
-2.4941892408017e-05
-1.38082544689091e-05
-2.53912512401504e-05
-2.09074411655167e-05
-9.91742543480508e-06
-6.59928451079482e-06
-2.32005898782536e-05
-1.5646053232042e-05
1.12396754281949e-06
-1.38880731223754e-05
-2.89909822707406e-05
-2.36967720405473e-05
-2.51840104140897e-05
-2.74807874199109e-05
-5.74353819321096e-06
-2.40996139780988e-05
6.1690467088415e-07
-1.60952404681863e-05
-1.67799997269405e-05
-1.62670833282119e-05
-1.25045073842431e-05
-1.93787842628161e-05
-1.49911491478985e-05
-2.77605892426653e-05
-2.79909212982519e-05
4.09116075071986e-06
-3.4179496528731e-05
-2.44335107251019e-05
-3.43510494667477e-05
-3.08218438030208e-05
-2.11886642942026e-05
-1.68341061535601e-05
-1.48174100293649e-05
-1.51084835661344e-05
-2.23075787898594e-05
-8.04137780946126e-06
-3.07744248655977e-06
-1.53389919393734e-05
-1.57915109721698e-05
-2.92920633693853e-06
-1.08562028836866e-05
-2.6249323739964e-05
-2.05858293390369e-05
-2.53257031188462e-05
6.75544333536331e-08
-1.92731773028e-05
-1.81913308398695e-05
-1.43399533056446e-05
-2.64129104952092e-05
-1.34110335162916e-05
-8.50494771190976e-06
-1.55698412428174e-05
-1.74969826525301e-05
-2.37581487018165e-05
-1.09868663811283e-05
-2.72097532648042e-05
-1.3567663769302e-05
-2.05836419948204e-05
-3.15295976983854e-05
-2.17612955709076e-05
-1.03602718592787e-05
-1.83869436181854e-05
-5.23955077017021e-06
-1.51052690112468e-05
-2.91282960635514e-05
-1.59752899926379e-05
-9.1311868262574e-06
3.69151912027634e-07
-1.02411050348571e-05
-2.01877981240261e-05
-3.23210352920334e-05
-1.7835763802795e-05
-1.2858366599415e-05
-1.3195953335966e-05
-1.99684562207891e-05
-2.28887562251793e-05
-4.22878325409468e-06
-1.62093749993483e-05
-2.50342136824613e-05
-2.78366681899737e-05
-1.24858179285995e-05
-2.3899528098707e-05
-1.82866823980473e-06
-1.25862407257317e-05
-2.71068972670388e-06
-7.98037039127774e-06
-4.04691707873079e-05
-3.06082908941128e-05
-2.75211504513639e-05
-1.9395726850228e-05
-2.25265161497602e-05
-2.3637202809401e-05
-2.87294127341632e-05
-2.30450660651364e-05
-2.32975353694866e-05
-1.60343872648428e-05
-2.23624054969842e-05
-7.77053897569903e-06
-3.85233870562462e-06
8.81378592191593e-06
-1.67316256913095e-05
-2.33631927544976e-05
-2.10508688466601e-05
-1.48733369305495e-05
-2.32022020320946e-05
-2.21712944272145e-05
-2.34828852836332e-05
-2.00872105971104e-05
-4.05000160918261e-05
-3.48990261971121e-05
-2.70084000797545e-06
9.42117219396023e-06
9.47572871250594e-06
-9.85253628757493e-06
-2.11330941063795e-05
-5.78481195447323e-06
-3.16861582337244e-05
-4.54728953907612e-05
-2.93251841404152e-05
-2.42627787405357e-05
-2.43956922599774e-05
-3.03593912639787e-05
-4.85607011563443e-05
-2.67531459148171e-05
-1.75489995251018e-05
-6.04426804475228e-06
-9.05557396245149e-08
-3.57246570792063e-06
-1.01845091893341e-05
-1.44591242139984e-05
-1.12569318774644e-05
-1.85523250977031e-05
-2.25076111608101e-05
-1.31530317796555e-05
-2.85051503663906e-05
-1.52383770633931e-05
-3.8483815277848e-05
-3.06910043816158e-05
-3.07807041781394e-05
-3.45671280147836e-05
-8.9348272603584e-06
-3.32853655522959e-05
-2.23477220620165e-05
-1.52907510244879e-05
-1.19994037980894e-05
-3.19640660645846e-05
-1.2005685967146e-05
-2.00280228853042e-05
-2.83700916271923e-05
-1.94376706136155e-05
-1.90450103896739e-05
-8.68709904824053e-06
-2.09893380043705e-05
-5.62925987197574e-05
1.12646336366539e-05
-2.72384264823863e-05
-2.06072154537717e-05
-1.8351845509872e-05
-1.71899595778534e-05
-5.70769670640181e-05
-3.96549598489215e-05
-8.40373124831778e-06
-2.91863423087582e-05
-4.04257056398089e-05
-5.36824772899227e-06
-7.26186407989395e-06
-1.68080646725677e-05
-3.0718532623838e-05
-1.52250868877014e-05
-2.77130231489522e-05
-2.80650637855231e-05
-2.6940121009867e-05
-2.52905238448595e-06
-1.01610302298626e-05
-3.15308278727432e-05
-4.6021615223299e-06
-3.96381653624853e-05
-2.04215745640895e-05
-9.30001651967733e-06
-7.49157597164093e-06
-8.13955672699619e-06
-2.46699499580099e-05
-7.04104252287825e-06
-2.81130874019252e-05
-3.14603032108799e-05
-4.46768649699117e-05
-1.73243617066192e-05
7.6644256947011e-07
-2.24767948974528e-05
-8.96366910211745e-06
-2.37637947496033e-05
-1.60811254765501e-05
-2.84960608796865e-05
-3.57790389790403e-05
-6.05040508538956e-06
-2.52051173271199e-05
-2.34389583244514e-05
-7.11501819080633e-06
-1.01009487135363e-05
-1.90447680280506e-05
-2.03921408125651e-05
-1.09325829340399e-05
-1.60412769000006e-05
-1.92022982826136e-05
-3.54711422562582e-05
3.2126781619401e-06
-7.37440268017367e-06
2.92515305601554e-06
-6.64085775839089e-06
-2.9834333944002e-05
-1.31965656576088e-05
-6.54128906191308e-06
-2.13971291646286e-05
-1.3448465311839e-05
-2.22470528487273e-05
-8.91007287531603e-06
-2.52861846040406e-05
-2.47929289071319e-05
-1.67496962453311e-05
-1.24987040774921e-05
-4.20662113914296e-05
-8.72485857701617e-06
-1.55718847459245e-05
-2.64414600485949e-05
-2.14910477937737e-05
-3.45171411870778e-05
-3.90572278118791e-05
-3.64386761993965e-05
-8.06434566495274e-06
-1.2537438065512e-05
5.59669851043244e-07
-1.50565214288763e-05
-3.31024961832731e-05
-2.72403450107933e-05
-2.40263670781297e-05
-1.20205847852042e-05
-6.63259263119551e-06
-3.08765819241242e-05
-2.57643522268813e-05
-2.30134300291508e-05
-1.45514903296684e-05
-2.29557165965893e-05
-3.96851569316459e-05
-3.64744174864649e-05
-1.91598168333013e-05
-4.19141338446986e-05
-1.29612587145937e-05
-1.38502617792104e-05
-2.87478744921858e-05
-2.70715194923004e-05
-1.84493906002175e-05
-4.54411267491305e-05
6.12460784942495e-06
-1.391991300751e-05
-1.2093300498562e-05
-2.23942093990066e-05
-2.85596868494894e-05
-1.76853635904276e-05
-1.68260566214219e-05
-3.21075760208224e-05
1.55837855604144e-06
-2.89152298534768e-05
-7.429309454792e-06
-4.38115357114217e-05
-2.90960713191362e-05
-1.54224527220913e-05
-2.37136740579952e-05
-3.05855517345604e-05
-2.62452434335079e-06
-3.31860910592518e-05
-2.32483177889981e-05
-1.67587903305582e-05
-2.66706155774086e-05
-1.06040619898129e-05
-2.15923762173081e-05
-3.62438465453367e-05
-4.38102244946397e-05
-1.89551991590841e-05
-4.22685622253519e-05
-3.27891603454882e-05
-1.31173188941097e-05
-1.89386637243049e-05
-2.46009982366927e-05
-4.16917688862724e-05
-5.24622727300946e-05
-4.95230676609104e-06
-2.30592113192929e-06
-2.11686853829612e-05
8.54807412265504e-06
-2.01010604466833e-05
-2.02782253392132e-05
-3.7090577099734e-05
-2.42857779864206e-05
-9.34920525790425e-06
-1.37576878507079e-05
-1.08088532045429e-05
-2.95647887787199e-05
-1.2433981694347e-05
-3.34003432815177e-05
-3.07142956968946e-05
-2.6177804818581e-05
-3.31701193508372e-05
-1.37843923095785e-05
-3.11252455556586e-05
9.35052519934359e-07
-1.86325599834847e-05
-1.05443734024094e-05
-1.5789434472005e-05
-1.10546658877914e-05
-8.9846429551107e-06
-1.92433228189155e-05
-2.83632071544112e-05
-1.48726802422738e-05
-2.1957543949336e-05
-1.76161057379028e-05
-2.14872378919548e-05
-3.75530803548119e-05
-1.98493970914152e-05
-3.47910210330224e-05
-3.44258552112017e-05
-2.5670730941409e-05
-1.4986980794761e-05
-7.92136264540805e-06
-4.26923455411549e-05
-3.94436813621349e-05
-4.00790113040328e-05
-2.28810658642536e-05
-2.50114689512937e-05
-2.05060518519197e-05
-2.87032979817707e-05
-4.06394730428856e-05
-1.13725432228568e-05
-1.68664925792367e-05
-4.89336005342124e-05
1.30029717129776e-06
-9.88940907947842e-06
-1.43747349682452e-05
-5.22023632857337e-07
-2.11788040335683e-05
5.91712880209929e-07
1.97848560796138e-07
-1.08887939594638e-05
-3.25429362631143e-05
-1.62844143302486e-05
-2.6416106279998e-05
-4.90891302584451e-05
-2.88030296915151e-05
-2.09482178614695e-05
-2.30711163942701e-05
-9.28060040260019e-06
-1.32780250004471e-05
-2.66659105498073e-05
-2.82079322610763e-05
-1.09819155591187e-05
-2.38437908826788e-05
-1.19149726919842e-05
-2.12307992889184e-05
-6.21662085913021e-06
-1.30863927397798e-05
-3.94670311502312e-05
-2.85342936478947e-05
-3.63597645834017e-05
-2.37263051944729e-05
-1.69392681001613e-05
-1.3060339084497e-05
1.44573108060704e-07
-9.25070831687351e-06
-1.36723546158764e-05
-2.15780953823295e-05
-3.50344231617103e-05
-1.41136587061094e-05
-1.54763293195566e-05
-2.21914726773112e-05
-7.28595889024559e-06
-2.04687108003735e-05
-3.51447087949841e-05
-2.35548812869258e-05
-6.08127536114905e-06
-2.22967495536531e-05
-3.97566209649241e-05
-1.78017382782388e-05
-5.11144674235797e-06
-2.39614494789462e-05
-2.59676119812217e-05
-1.84188997355959e-05
-9.09636280151888e-06
1.47117052740664e-06
-4.03481151401355e-05
-1.84619456450901e-05
-2.38676643264613e-05
-3.89486975349724e-05
1.64520807886517e-05
-1.24827613639328e-05
-3.99538550905616e-05
-1.64207241762627e-05
-3.51728721570835e-05
-2.31703191835804e-05
-1.85522784808647e-05
-2.03051434742747e-05
-1.72925958395298e-05
-1.89126781031841e-05
-2.43677450315684e-05
-3.75802619122286e-05
-1.88901550853876e-05
-2.42365377527378e-05
-3.67180272426175e-05
-3.36113882346304e-05
-3.68180713767966e-05
-1.50836641577318e-05
-4.51013970425075e-06
-2.41024924798956e-05
-1.50408586111179e-05
-1.83451221108049e-05
-1.95547701970718e-05
-1.6444085801661e-05
-2.79150874601698e-05
-1.58565096122053e-05
-1.92062995477385e-05
-2.29798126939554e-05
-3.85007421489867e-05
-7.15838825527104e-07
-1.35119934409298e-05
-3.88273439710562e-05
-1.58065490837786e-05
-3.43058818343798e-05
-2.60296276678591e-05
-2.13812199250949e-05
-5.73027472714739e-06
4.43486990083539e-06
-1.55950176622531e-05
-2.07255442733711e-05
-1.35385690344774e-05
-7.46954730368621e-06
-1.24117834968322e-05
-2.3001153220865e-06
-7.56447429443981e-06
-8.3957304507026e-06
4.04534542554499e-07
-1.74785460916961e-05
-1.29342388913245e-05
-2.26946464545047e-05
-3.7086981264664e-05
-1.43131940064429e-05
-2.00032270683092e-05
-2.19222279048374e-05
-1.21173120113024e-05
-8.85164367734667e-06
-3.02790153736935e-05
-2.105519745411e-05
-1.83568829640568e-05
-9.44044391379284e-06
-2.72214112996424e-05
-6.88305342466976e-06
-1.08903895294936e-05
-1.24294220349178e-06
-1.64716034752069e-06
-3.90021603748965e-07
-2.30928411451347e-05
-3.31068741990467e-05
-1.20132435433109e-05
-8.49450143320526e-06
-1.08493731725938e-05
-2.38341682257154e-05
-2.06060234281586e-05
-1.40061755725343e-05
-1.16922305097608e-05
-2.8760987580712e-05
-3.70060681804009e-05
-6.76964857179579e-06
-1.34675221529017e-05
-2.52868532750759e-05
-3.18615468074897e-05
-3.15334791517112e-05
-1.11889360058477e-05
-2.79719184093034e-05
-2.16656665749302e-05
-5.22558940262453e-05
-1.91023737929233e-05
-3.29121208030728e-05
-1.41768172842013e-05
-3.57441769457351e-05
-1.41648685232438e-05
-1.44874211677497e-05
-4.04060957336525e-05
-2.41714670145329e-05
-3.96780797975401e-05
-2.91050974275281e-05
-3.92545195308409e-05
-1.33769769342905e-05
-2.74511225849673e-05
-3.48328952625229e-05
-2.22105649470737e-05
-1.40331511340349e-05
-2.27767608314197e-05
-2.28487765243529e-05
-1.83878470504701e-05
-3.68333729747043e-06
-8.42064241738622e-06
-3.84879005772123e-05
-2.9814596694527e-05
-1.56045584400741e-05
-2.64509331357518e-05
-8.87176102272001e-06
-5.83834797651063e-05
-2.13562956309974e-05
-1.85330268998778e-06
-1.07132154727551e-05
-2.91177933774436e-05
-1.70434622096695e-05
-2.33316554980943e-06
-2.02510064716637e-05
-2.23925353066694e-05
-5.40245206331046e-07
-1.28828151097181e-05
-2.07206395399545e-05
-1.61079611372129e-05
-2.66121905958427e-05
-1.75893301358195e-05
-8.79760370342788e-06
-1.79933503153503e-05
5.26090078622493e-06
-2.3578315828281e-05
-3.6012215153017e-05
-5.21471547739528e-05
-3.79946419193836e-05
-6.48233535124107e-06
-3.48509561705703e-05
-2.2959123902906e-05
-2.95862106571799e-05
-9.9815392666488e-06
-7.00666642454115e-06
-2.38297157934457e-05
-3.11770291338492e-05
-1.69381498650552e-05
-3.10383215587008e-05
-2.50617463000126e-05
-2.2615059195454e-05
-2.81724987631343e-06
-7.6827746958483e-06
-1.42845437035365e-05
-1.6341795352432e-05
-1.29533109185118e-05
-3.26634964655981e-05
-1.21141201815898e-05
-2.50924542947074e-05
-1.28038591832556e-05
-3.11682599074874e-05
-1.82730050674516e-05
-3.43795704216618e-05
-2.68089719829453e-05
-1.36453428813048e-05
-3.22496068620238e-05
-3.6190399061442e-05
-1.65422695213285e-05
-1.38033111261427e-05
-1.51166238041988e-05
-8.11215862444683e-06
-3.29077202756639e-06
-3.96621659771439e-05
-3.79096837624489e-05
-6.06638370931684e-06
-7.19802592120184e-06
-1.61788638787033e-05
-2.38955727357913e-05
-1.14740794853018e-05
-2.72221342572836e-05
-2.08708931338563e-06
-2.38026167808885e-05
-3.54516340371213e-05
-2.36146015252035e-05
-1.27023565198927e-05
-2.62204262097488e-05
-2.19715385626849e-05
-1.7559672970562e-05
-3.80000183709978e-05
-3.91791266937146e-05
-1.1688620564992e-05
-4.64990066061494e-05
-3.70500077604862e-05
-1.3435882493392e-05
-3.13623406008799e-05
-3.38644877579271e-05
4.60363936117837e-06
-1.99804290583e-05
-1.93475496858843e-05
6.58680963015989e-06
-2.33099286160258e-05
-9.50812165679935e-06
-1.06782110759603e-05
-2.18582194032073e-05
-3.14160915362057e-05
-2.40148118988523e-05
-2.67702984631703e-05
-1.08692365784163e-05
-2.43533688765418e-05
-1.37197064583582e-05
-3.09378877608653e-05
-1.14438162895556e-05
-2.79003424436894e-05
-1.71387465444336e-05
-4.68566214459149e-05
-4.0900340286593e-05
-5.09316798624133e-05
-6.51289792787533e-07
-1.61560085793096e-05
-8.94961486576432e-06
-1.34221999858585e-05
-3.08458250679538e-05
-9.23679053681527e-06
-1.90522733767602e-05
-4.01228806156734e-06
-1.65308771146739e-05
-4.18840380130798e-05
-1.22872227387311e-05
-4.37302449957324e-06
-1.11829331399962e-05
-4.09848951556191e-05
-1.84570101783639e-05
-3.15369713268733e-05
-2.46400910868138e-05
-3.27272368751366e-05
-7.20069757776908e-06
-7.61862636980049e-06
-4.27814247159172e-05
-1.3924292758447e-05
-2.53194182373218e-05
-4.71720091662165e-06
-1.97633678688475e-05
-3.25915542863231e-05
-1.56962911950377e-05
-2.01755282714008e-05
-9.21279419675425e-06
-8.73817140600521e-06
-1.14315515169523e-05
-1.46029513559115e-05
-1.63866108294643e-05
-4.22190378065504e-06
-2.90445563705085e-05
3.23904054458596e-06
-1.67249320013529e-05
-1.3388682507415e-05
-1.62111272902947e-05
-2.74479518066943e-05
-3.77151266741633e-05
-3.08958768590295e-05
-2.45931660001032e-05
-3.16716908432017e-05
-3.8204978152302e-05
-4.45770817135466e-05
-2.50088537435529e-06
-3.84631326830409e-05
-3.71882542698406e-05
-3.15782088709474e-05
-3.42236942039757e-05
-1.87968061082868e-05
-3.10374157050924e-05
-4.01136567309737e-05
-9.39703464862619e-06
-5.9229981252889e-06
-2.75596111915876e-05
9.99122540314064e-06
-3.16641264216068e-05
-1.09020505368764e-05
-2.53301073432815e-06
-6.69365210172137e-06
-1.66825120332596e-05
-2.16119184280895e-05
-3.34907218824009e-05
-8.23333797334768e-06
-1.59711100989334e-05
-2.51969643551913e-05
-2.59844201068127e-05
-3.64139536685518e-05
-7.79781733977947e-06
-2.63344551484438e-05
-1.62911696096968e-05
-7.80008658777598e-06
-3.11514094155787e-05
-1.90374251703089e-05
3.51164455065329e-06
-3.28601211439671e-05
-2.65596932583198e-05
-1.36623888016375e-05
-1.47770251502669e-05
-9.52925014901613e-06
-2.12119601413558e-05
-2.4183980554635e-05
-6.74721565440581e-06
-3.19590040311526e-05
-4.8742700504967e-07
-3.05095561729413e-05
-3.05720297403905e-05
-1.08952058068577e-05
-1.51566404337016e-05
-4.17069342871324e-05
-3.04053486631671e-05
-2.68877087869996e-05
-1.00633850569755e-05
-1.43221786091467e-05
-2.01369913078228e-05
-1.45479612147319e-05
-1.4821437865733e-05
-3.00522472255071e-06
-1.63209849003609e-05
-1.1155238259024e-07
-1.29254696441008e-05
-6.42474530848002e-06
-6.79991937942305e-06
-5.08137082687575e-07
-2.35380005956206e-05
-1.4350752727359e-05
-2.92106740062684e-05
-1.16570075072049e-05
-1.48793922243962e-05
-1.36624744820217e-05
-1.60096240463929e-05
-1.92470382811492e-05
-2.2262094292175e-05
-2.5096962798787e-05
-4.5856761050952e-05
-1.30977040345314e-05
-1.88977985703913e-05
-2.99371095750191e-05
-3.27744577341308e-05
-1.60479544593281e-05
-2.68625007311893e-05
-1.03551862071018e-05
-3.24644615604007e-06
-1.02805377056047e-05
-1.68445492363857e-05
-1.08539130490329e-05
-3.07005394842399e-05
-3.16131187470379e-05
-3.22286411903476e-05
-1.77980288027923e-05
-3.52236420795562e-05
-2.43567010997417e-05
-1.52669937743583e-05
-3.42217728059612e-05
-3.66539830272462e-05
-3.05258339176428e-06
-2.44309031477764e-05
-1.57485274585352e-05
-3.31339442173446e-05
-1.7770447616084e-05
-2.33086070448349e-05
-3.10659457439657e-05
-2.62968598303469e-05
-8.78522511322418e-06
-2.9399588629299e-05
3.58197591122858e-07
-1.38633327410785e-05
-2.83399039809815e-05
-2.75551449366143e-05
-7.23457730276796e-06
-2.43549816326416e-05
-1.59510563895746e-05
-2.21799759562054e-05
-2.13551207081394e-05
-8.76155717064821e-06
-2.35435024227691e-05
-3.5412486204287e-05
-1.55662558961342e-05
-3.22770040399462e-05
-3.62934490475822e-05
-2.96267813623965e-05
-2.00571065822243e-05
-2.39554246505519e-05
-2.46647844601007e-05
-2.7116118099709e-05
-2.64986243448921e-05
-9.29990884418398e-06
-4.97923588284491e-05
-2.19774793218262e-05
-3.17436472865492e-05
-2.93170269453247e-05
-2.04914038833768e-05
-9.51593541555886e-06
-9.09490480194885e-06
-1.19773943003253e-05
-2.15642806695692e-05
-8.31776783274918e-06
-2.41805098474556e-05
-1.39653398525712e-06
-3.19871206149217e-05
-2.42327151427001e-05
8.20578182786258e-06
-3.01166502105757e-06
-2.72383847663766e-06
-2.39554591948738e-05
-3.47372510121627e-05
-1.39116211533291e-05
-1.61440108161817e-05
-2.24640123450381e-05
-2.37433450687997e-05
-3.00473413296516e-05
4.81501029584153e-06
-2.64507902769836e-05
-4.1591284981335e-05
-3.52048033585405e-05
-2.30243066650166e-05
-2.81099448702221e-05
-1.97412333025346e-05
-2.08014738100296e-05
-2.93140425359841e-05
-1.70628583001368e-05
-6.86305469326441e-06
-1.38455930088396e-05
-2.06253085140603e-05
-2.4270822755981e-05
-2.39246277598068e-05
-1.56295949637888e-05
2.4821701060746e-06
-1.36772142642669e-05
-2.30182087329034e-05
-7.06644254718788e-06
-1.2871447877036e-05
-2.69128311475231e-05
-1.96698621278849e-05
-4.34970513436576e-06
-3.12511630716554e-05
-2.39986261906569e-05
-4.11667213044668e-05
-1.10895225765375e-05
-1.93053779688626e-05
1.80715359455779e-06
-3.23270921601104e-05
-2.47079603756244e-05
-4.13972650787633e-05
-1.92654827880667e-05
-1.50168681442742e-05
-2.72498912103705e-05
-1.70170265804588e-05
-1.22692299943257e-05
-1.38037822451001e-05
-1.1694065006126e-05
-9.24760809082153e-06
1.00100605703755e-06
-1.37320853906339e-05
1.63267720120783e-06
-1.83978308292702e-05
-3.47043948347874e-05
-2.40677750710784e-05
-1.90024757034876e-05
-1.67734633127352e-05
-3.50870279655396e-05
-3.08084101824455e-05
-2.74071042248313e-05
-1.90951376607716e-05
-2.53972620336864e-05
-3.00469140578652e-05
-1.99273706654453e-05
-1.87227990495657e-05
-2.28604320538602e-05
-2.71724171393261e-05
-3.31425481367181e-05
-1.91585137998919e-05
-4.22865079201037e-05
-3.77856178672744e-05
-2.49737270146397e-05
-1.8048365289764e-05
-1.41839185251011e-05
-9.77997812855537e-07
-9.71029669949781e-06
-1.83060813018901e-05
-2.82960472708649e-05
-1.1433211928711e-05
-3.63305377001824e-05
-2.91143087794734e-05
-1.48083232821881e-05
-2.9891400308418e-05
-2.98979133435431e-05
-2.04744047363527e-05
-2.82947402083377e-05
-2.13259605805705e-05
-2.53932303557279e-05
-2.88779855903854e-05
-5.27322132439173e-05
-3.74369652290874e-05
-2.87545906700006e-05
-1.94796640417146e-05
-2.99659877231663e-05
-1.82808632253436e-05
-4.16207135710912e-05
-2.53694781434194e-05
-1.73017141221889e-05
-3.53819438141115e-05
-3.18779077993783e-05
-7.69757955610906e-06
-3.86195514798455e-05
-1.26666320744999e-05
-4.36053548343193e-05
-4.79528860299013e-06
-4.69676772544688e-07
-2.81787354859709e-05
-3.50083547631444e-05
-2.64931760500394e-05
-1.74434524161268e-05
-1.52621057153638e-05
-4.38301800188368e-05
-1.8609785562969e-05
-2.42830153485731e-05
-1.6651730565713e-05
-2.43498018755125e-05
-1.9539477027025e-05
-3.0820937621731e-05
-3.38380847841623e-05
-2.63437386196379e-05
-1.3840326880548e-05
-2.27141516153734e-05
-1.79935081679956e-05
-2.61253857423955e-05
-2.24380716737913e-05
4.66575560460183e-06
-1.26097487154312e-05
-7.82566805375777e-06
-2.6536743093655e-05
-1.35156874258004e-05
1.64812105710469e-06
-1.58043018467913e-05
-1.64685858514875e-05
-1.15521092482433e-05
-1.69086844255869e-05
-2.91049041056146e-05
-4.18939732195874e-05
-6.04108645456925e-06
-1.90709659493074e-05
-8.21907818779754e-06
-1.87203514306627e-05
-2.98096810511291e-05
3.58893384119677e-06
-2.48017053763233e-05
-2.40229584474368e-05
-2.19604979510409e-05
-2.28231121265246e-05
-2.42022722477439e-05
-1.52781147166178e-05
-2.92786869999638e-05
-1.99995694617869e-05
-2.57756993415358e-05
-1.10023168082506e-05
-1.77930972160441e-05
-6.61193619920965e-06
-4.81630966303335e-06
-3.17464789633329e-05
-2.65501238516864e-05
-1.85765614256882e-05
-2.44168292635412e-05
-2.33453117438162e-05
-2.2893522131293e-05
-1.72242172373193e-05
-7.77862835900855e-06
-9.02022392651073e-07
-1.85555871625015e-05
-6.49532753976816e-06
-1.82563588335433e-05
-2.60525033511859e-05
-3.28983392846449e-05
-1.05377339570115e-05
-2.0819612172149e-05
-1.50745656151903e-05
-1.76705826573957e-05
-5.35415441827494e-06
-9.83577265072066e-06
-1.39755577251013e-05
-1.66977231720242e-05
-1.21977232195916e-05
-2.35369608473725e-05
-4.06251406174818e-05
-3.59423470411319e-05
-1.58738723823624e-05
-1.64035072937055e-05
-1.92937807148999e-05
-2.53168099296059e-05
-3.13933124911644e-05
-2.97899620014684e-05
-1.28317279516798e-05
-2.02955333480907e-05
-3.24230215769706e-05
-2.86994300382241e-05
2.26027121505619e-06
-1.10905310027624e-05
-1.94606844866579e-05
-2.62419714451591e-05
-3.29782920295426e-05
5.72629540593432e-06
-1.78623208177908e-05
1.61174774849045e-06
-2.51621138908805e-05
-1.36819321467277e-05
-2.68840833105871e-06
-7.43281790938996e-06
-1.79016334760539e-05
-2.02322812875827e-05
-2.00314778864e-05
-5.75076353999338e-05
-1.87334101449883e-05
-3.4704336975729e-05
-2.76062733040039e-05
-1.46192552941169e-05
-1.23961725610706e-05
-3.01132907947087e-05
-1.2531509150549e-05
-2.52555039107836e-05
-9.39307777996368e-06
1.49276039046674e-05
-1.86185487539756e-05
-6.29354793290844e-06
2.11061369101006e-06
-1.70903492407046e-05
-2.07233223947637e-05
-2.4931084172226e-05
-1.7603710788456e-05
-4.91770229659699e-06
-4.11631513347202e-05
-8.61419388449448e-06
8.39875045124942e-07
-2.24676153691688e-05
-1.64694043803027e-05
-2.50720993079898e-05
-5.03818998471335e-05
-1.54648327260297e-05
-2.78800245815967e-05
4.15649740928249e-06
-9.91563095492249e-06
-1.6668878575386e-05
-2.5176770214746e-05
-1.03004433451654e-05
-2.81186542184633e-05
-2.8434220567831e-05
-1.30498877600561e-05
-1.29336005393717e-05
-2.47666831199486e-05
-2.23425467109795e-05
-3.66287901348372e-05
-1.95392992355504e-05
-1.47615722595477e-05
-1.82139274267447e-05
-2.49508355171839e-05
-1.73046809236463e-05
-3.74471670142463e-05
-2.5243349898916e-05
-9.56485465047721e-06
-1.32096349840032e-05
-4.03917052298054e-05
-6.61749030121936e-07
-3.85539216065912e-05
-2.85620798300257e-05
-2.16175524234697e-05
-1.81699284180833e-05
-3.1597706494183e-05
-5.01985720649523e-05
-1.72420477075786e-05
-3.96661481316323e-05
-2.20425119383592e-05
-1.32839248010612e-05
-3.55390726190538e-05
-6.27520682667906e-06
-3.14559240630477e-05
-1.92895372964276e-05
2.47337839824279e-06
-2.04404396952359e-05
-2.43166513394187e-05
-1.77570062054398e-05
-1.40444081083339e-05
-1.61400294333066e-05
-2.94447249414374e-05
-1.24839034528358e-05
-5.29165663551197e-05
-1.62396903545846e-05
-4.11529591198473e-05
-1.38681929096337e-05
-2.80174384295652e-05
-1.16769698328809e-05
-3.69197215380286e-05
-2.56544127411968e-05
-4.46455590998614e-05
-1.36746756919504e-05
-1.06397110288279e-05
-3.14572658593302e-05
-1.05192621798843e-05
-1.7207921407093e-05
-1.70268713561523e-05
-2.22897709986594e-05
-3.45097980799423e-05
-2.63324209408403e-05
-4.60509374217144e-06
-2.5154473234956e-05
-2.57638247712512e-06
-2.01326482095845e-05
-2.62562076595381e-05
-1.6591952446957e-05
-8.46281196297924e-06
-8.92114989095534e-07
-1.00091225002126e-05
-3.68575247791807e-06
4.48747761528425e-06
-1.59917251309494e-05
-3.11094562489423e-05
-1.6698845756946e-05
-5.42601088556679e-06
-2.60660757115392e-05
-1.70907835261472e-05
-2.89847288075628e-05
-2.9309545653397e-05
-3.49705427170451e-05
-1.5937044648789e-05
-6.9361601843823e-06
-2.46114597197681e-05
-1.21222468210205e-05
-2.34382319359016e-05
-2.29028752653818e-05
-3.54060322164906e-05
-1.60310268052923e-05
-2.47229530666871e-05
-1.45606712138929e-05
-2.51491792584451e-05
-2.08535313239306e-05
-2.50610019022007e-05
-1.50700258984583e-05
-1.61211538456138e-05
-2.22786928234223e-05
-1.90777868331443e-05
-2.69761319278434e-05
-1.99785803559587e-05
-2.89576305287484e-06
-4.58945816117405e-05
-3.05906443353946e-05
-2.45271838702674e-05
-3.13057049470491e-05
6.01716915758457e-06
-4.04567157959061e-05
-2.56851332041664e-06
-4.35267613648107e-05
-1.97276119353413e-05
-1.68236847205067e-05
-3.5088244825503e-05
-2.76509026760173e-05
-2.05337976261836e-05
-1.66095914152869e-05
-2.95339491373398e-05
-6.80902874168633e-06
-1.271326445498e-05
-1.96736052074997e-05
-3.81118501076862e-05
-8.31078356875646e-07
-4.62356974506785e-05
-3.24467646157957e-05
-8.85339197049643e-06
-1.38655867271435e-06
-1.32346588281093e-05
-1.12339546694098e-05
-3.75701943159438e-05
-6.60602774842451e-06
-1.77071845454997e-05
-1.92383673646602e-05
-1.10918106493099e-05
-2.18145989098596e-05
-3.08220222507423e-05
-4.46052910699923e-05
2.64920195749548e-06
-1.77617479181233e-05
-3.5897427164559e-05
-1.61531741651228e-05
-1.91642051877855e-05
-1.05079838414217e-05
-3.05516550673547e-05
-2.23315351653889e-05
-9.22570948382674e-06
-2.09803766431332e-05
-1.67628579741197e-05
7.05261373979404e-06
-3.64467515791741e-05
-1.23042652952833e-05
-1.84309672590085e-05
-3.06216069663698e-05
-3.28153313304579e-05
-2.718753238359e-05
-2.06320523273713e-05
-2.97273243951423e-05
-2.95735554633581e-05
-1.56837090374723e-05
-7.73355202212998e-06
-7.62156243112635e-06
-2.06937804497031e-05
-2.06479120593678e-05
-2.46671722313103e-05
-2.31715180935673e-05
9.72689343517456e-07
-1.08200256843334e-05
4.37264877374299e-06
-2.2803644766916e-05
-1.99669344394478e-05
-2.18956500959363e-05
-2.33383044058483e-05
-2.28244891458289e-05
1.71335866251907e-06
-2.3387346623881e-05
-5.64630992231811e-06
-2.76799548684523e-05
-4.84495020435264e-05
4.65343087404529e-06
-2.33509630840171e-05
-1.67593538513722e-05
-2.16532059580745e-05
-2.07533272978278e-05
-3.08262463317386e-05
-1.65787570017326e-05
-4.09832599044366e-05
-3.35217263666128e-05
-1.69307857613263e-05
-2.08817844649756e-05
-5.55305198227132e-06
-3.2055505300664e-05
-5.11292979121019e-05
-2.49006238075801e-05
-2.29398406140436e-05
-2.01992871614917e-05
-1.80585988977729e-05
-2.72206323134827e-05
-1.88228461444104e-05
-2.01225927723068e-05
-1.15056162026386e-05
-1.44838290265449e-05
-1.57543083288601e-05
-4.74395489683494e-05
-1.38781439029297e-05
-8.91002029763167e-06
-1.39610847484517e-05
-3.42447596725778e-05
-3.18045954463422e-05
-1.44629547727194e-05
-2.73528507211366e-05
6.25046722518381e-06
-3.97418856706254e-06
-2.70181811063208e-05
-4.87421239365482e-05
-1.11846412302106e-05
2.58502383120188e-06
-1.81274469247754e-05
-2.27779339507089e-05
-1.2195187896025e-05
-1.34058981681284e-05
-1.17220311835943e-05
-5.18467959701698e-06
-1.19580397345772e-06
-2.72122904981904e-05
-2.33180962487442e-05
-1.9161287256087e-05
-2.36512007534349e-05
-2.20452403673616e-05
-2.39607170772514e-05
-2.10754714232667e-05
-5.5288428106005e-05
2.3369696823015e-06
-2.053414974989e-05
-3.62041887059013e-05
-4.79219009110268e-06
-1.73621188568928e-05
-1.97774262535424e-05
-2.13048511236532e-05
-1.54423293808642e-05
-3.26200048294691e-05
-1.74531391289216e-05
-3.41500905979045e-05
-1.25613180141683e-05
-2.27281906973892e-05
-7.22013194558397e-06
-5.57645591791808e-05
-4.28617654377929e-05
8.89873981544156e-06
-3.44997061599063e-05
-1.02029197270482e-05
-2.30372967361391e-05
-2.11988781680828e-05
-2.39619982241336e-05
-1.79116345280304e-05
-1.23395063193933e-05
-3.21705142559928e-05
-4.74186560492352e-05
-4.04868730837751e-05
-1.0958143248745e-05
-1.02216260019222e-05
-2.2099586153898e-05
-4.24237146687998e-06
-1.55503366781943e-05
-1.12226569128166e-05
-3.2785257448702e-05
-1.62476039396487e-05
-1.8741772093749e-05
-1.41588062319878e-05
-1.05829825217741e-05
-3.94816604936368e-05
-1.29258623362059e-05
-5.43352395624631e-06
-1.0397755005651e-05
-6.71429649546908e-06
-2.80522540441845e-05
-2.73060021167238e-06
-2.73048068165634e-05
-2.52673204154681e-05
-2.84320079885139e-05
-3.26552792370949e-05
-2.22236698701175e-05
-1.01393363144793e-05
-3.91313395082456e-05
-2.09834675767253e-05
-3.06147685995714e-05
-2.38043941718249e-05
-1.21594985200225e-05
-2.49378885772067e-05
-2.91053593449458e-05
-2.39427077925339e-05
-1.10542601556918e-05
-4.03210595391282e-05
-2.43104035049411e-05
-2.35897113749011e-05
-2.51047039766189e-05
-4.22351648791168e-05
-1.1982380843757e-05
-2.28312758406209e-05
-3.8336242048194e-05
-1.21480988600404e-05
-1.26777174181488e-05
-1.61930614193941e-05
-1.632280378922e-05
-2.68190819805316e-05
-4.28041103943122e-06
-2.7586208499461e-05
-8.91505353489451e-06
-2.65001021141664e-05
-2.2978868937398e-05
-3.06389613055581e-05
-3.26129273722844e-05
-3.57803324973505e-05
-9.85271507296195e-06
-3.28750445312425e-05
-2.68232727627308e-05
-1.26786374713001e-05
-1.52819556904196e-05
-7.86905333602491e-06
-2.68501590432561e-05
-4.66658875696e-06
-1.16813065084123e-05
-1.02227410907499e-05
-5.19618272424541e-06
-3.24313971052347e-05
-2.16531404534128e-05
-2.44990007004612e-05
-4.03789092381473e-05
-8.15954398834874e-06
-3.09934167125492e-05
-2.05558577769016e-05
-1.45817237564052e-05
-8.58621047133728e-06
-2.41645465318446e-05
-2.58326959975077e-05
-1.94729627502318e-05
-3.39832896778072e-05
-4.19559948941287e-05
-2.8941838802141e-05
-2.11410058751945e-05
-2.67856921818646e-05
-2.54218064259724e-05
-3.55147793630035e-05
-2.92972194021576e-05
-2.70657349454631e-05
-1.05097775522434e-05
-7.22529880046551e-06
-2.80923150131602e-05
-2.81017985556234e-05
-2.39977600294438e-05
-1.18608737613534e-05
-3.47883894372791e-05
-3.40313220412455e-05
9.25342760277699e-07
-5.17253952846007e-06
-1.87888508194214e-05
-1.73699044673408e-05
-3.88237975811737e-05
-2.63898108428585e-05
-3.3986522807933e-05
-9.02000461657079e-06
-1.9290565934368e-05
-1.87203791450233e-05
-4.08328426956086e-05
-4.84611347779728e-05
-7.00858951964691e-06
-3.05118784524994e-05
-7.38418767461847e-06
-2.30153973613906e-05
-3.18257075107122e-05
-1.46142656255225e-05
5.32458994395885e-06
-1.76782002905982e-05
1.79764189540751e-05
-2.15002604935723e-05
-3.69685300139237e-05
-3.3312207643626e-05
-2.55731508995091e-05
-9.81985961558056e-06
-2.12876526500636e-05
-5.90704516536866e-06
-5.06460737640702e-06
-3.43928513446204e-05
-1.66081445829186e-05
-1.05135839081505e-05
-2.97631660043723e-05
-4.56574682133429e-06
-1.44164027571368e-05
-1.88311727391991e-05
-7.0392467536556e-06
-1.96782187912568e-05
-3.24106196522928e-05
4.62365449248272e-06
-2.27720192287816e-05
-2.48678967553579e-05
-7.12352111053538e-06
-3.74824750441221e-05
-1.87578800525828e-05
-2.96627999465265e-06
-3.90725905940521e-05
-3.91400132604534e-05
-1.55830847804883e-05
4.16652186625926e-06
-3.31398588187787e-05
-2.9028863706022e-06
-4.09372584261778e-05
-7.45447899372091e-06
-2.79931434670857e-05
-2.79033323301761e-05
-2.04579582226859e-05
-1.19255108909919e-05
-2.56343818109289e-05
-2.5828999476948e-05
-2.50867869801034e-05
-2.75493638445142e-05
-2.00207244185713e-05
-1.38431331996623e-05
-3.26265171970241e-05
-2.59114186184188e-05
-2.0026656365387e-05
-4.18148993882929e-05
-3.4281567001866e-05
-1.38282292433267e-05
-9.1869696056381e-06
-2.11883837647957e-05
-3.24431682622905e-05
-1.10317765458061e-05
-3.75622982544429e-05
-1.50310172930318e-05
-1.80050276198959e-05
-2.33428862826879e-05
-1.20028054145854e-05
-3.37188911592216e-05
-2.29617315125955e-05
-4.32306826770594e-05
-8.73323735870975e-06
-2.37576686472839e-05
-1.71339304122557e-05
-2.15223378939269e-05
-2.39497577584017e-05
-3.63567859817526e-05
-3.22491962536154e-05
-2.07941516595212e-05
-2.11532313070774e-05
-1.69917281796471e-05
-2.58512765995715e-05
-2.34787001483361e-05
-2.35560219904908e-06
-1.14559274368293e-05
-1.69705059810987e-05
2.11002070191169e-06
-1.55450834850714e-05
-1.1191981041358e-06
-8.62061557748536e-08
-3.90156037881064e-05
-1.03435625890148e-05
-1.11829673080663e-05
-3.20880782491199e-05
-3.11830845740442e-05
-7.48967502575337e-06
-3.61111887301433e-06
-3.63509685189716e-05
-7.07483795473662e-06
-2.8312984786226e-05
-8.0252675447089e-06
-1.56399402103218e-05
-1.7632263301131e-05
-5.36956411212646e-05
-4.18050366951747e-06
-2.42379322804763e-05
-3.06914254331751e-05
-1.79331906925107e-05
-1.11495558524603e-05
-1.67601078517847e-05
-1.1770518201733e-05
-7.53654228866962e-06
-2.1159134917743e-05
-2.63157941534356e-05
-2.25028210101084e-05
-6.36028489774175e-06
-2.42798301495954e-05
-1.50608869663235e-05
-3.43891619506336e-05
-9.11280169113594e-06
-9.95595836979429e-06
-1.62695802280665e-05
-1.78019818472887e-05
-1.93243483910964e-05
-1.43847048278984e-05
-1.95973990933262e-05
-2.72967088344925e-05
-1.63435636081511e-05
-3.69872215061982e-05
-2.03622634973608e-05
-2.71566705694012e-05
-2.231649058464e-05
-3.87323707619636e-05
-5.36126886238351e-05
-2.15654684061738e-05
-4.21417449800874e-05
-3.96487024374977e-05
-6.12197390332097e-06
-2.92230660834839e-05
-2.74614315874932e-05
7.79502337309163e-06
-1.38694234115389e-05
-1.69924735504723e-05
-1.10582750835711e-05
-3.51441680038707e-05
-3.12839694602937e-05
-2.32561958096882e-06
-9.41887358105529e-06
-2.21470457880576e-06
-7.16036099223657e-06
-1.42246772463468e-05
-2.46306161173422e-05
-3.32235306110813e-05
-1.6939159105412e-05
-1.54998855889169e-05
-5.44297480684176e-05
-1.59923843870719e-05
-3.06869635573425e-05
-3.64272561041211e-05
-2.33286549401829e-05
-2.23325067315115e-05
-3.87807529769342e-05
-2.27685621899778e-05
-1.93820840260426e-05
-2.76084668008678e-05
2.41859674916648e-06
-3.2273609682824e-05
-8.08288925048162e-06
-1.56604975618586e-05
-2.56405329001676e-05
-1.57272678202237e-05
-7.36928489480985e-06
-4.18433201842263e-06
-2.76961298363773e-05
-2.49425104120529e-05
-3.02638117702464e-06
-3.52604868996623e-05
-3.20864522851614e-05
2.23184367594229e-06
-2.88581972803112e-05
2.25841191617307e-06
1.53337273345413e-06
-9.57037974125645e-06
-2.67176072307704e-05
-2.52953652334091e-05
5.31106952912342e-06
1.67727035715845e-06
-2.06439714271519e-05
-3.11845060830868e-05
-2.28940250280299e-05
-3.61320198727026e-05
-3.24484038731657e-05
-1.07196733706816e-05
-2.92860455478085e-05
-1.79110379567355e-05
-1.63595279781839e-05
1.00023971562132e-05
-2.01651180330718e-05
-1.40884074249022e-05
-9.98115755373029e-06
-2.43780134109403e-05
-1.66267906948533e-06
-2.88378204212854e-05
-1.48993211708532e-05
-2.86856752201624e-05
-3.2100935385876e-05
-3.25423012777593e-05
-2.24100538247771e-05
-1.96323108062982e-05
-3.93401005105682e-05
-3.4549451090039e-05
-5.61712824735879e-05
-2.05061975731697e-05
-8.05165462083169e-06
-1.51176106089784e-05
-2.59141615885548e-05
-2.5202143215598e-05
-1.87188275323578e-05
5.68534078232511e-08
-2.31937668647132e-05
-2.73346715495946e-05
-3.11855095710239e-05
-1.60842019688341e-05
4.01997005651563e-06
-2.51671348045585e-05
-2.19804261121325e-05
-1.22081460945846e-06
-2.10991200804122e-05
-2.10685372079278e-05
-1.06231477996622e-05
-1.6427907430272e-05
-1.22916037748447e-05
-1.80396479273146e-05
-4.70320406041132e-05
-2.65026603153296e-05
-1.46232816781194e-05
-2.0612629280571e-05
-1.0211656083504e-05
-1.99044880199053e-05
-1.85001255952633e-05
-3.1858922766438e-05
-4.88795554816105e-07
-1.03550159474374e-05
-2.30789017947238e-05
-2.52249043148549e-05
8.5525510124211e-06
-4.17071730566695e-05
-1.26993948181143e-05
-1.00697354363966e-05
-3.59580269055965e-05
-2.29543661928548e-05
-7.21517543750188e-06
-2.45352948720211e-05
-1.40564453038422e-05
-2.91903363990778e-05
-1.85319149788272e-05
-1.027516694505e-05
-2.22312607547731e-05
-2.48003603540665e-05
-2.26308186530898e-05
-4.18063676546163e-05
-4.49522506967933e-06
-4.14227566571677e-05
-3.42788097135401e-05
-2.9065882223207e-05
-2.8700109573404e-05
-2.05828760171171e-05
-4.14783901966882e-05
-1.39473108056058e-05
-3.23732358200648e-07
-8.37915180771591e-06
-4.88339705152409e-06
-1.19544858164743e-05
-2.80343130850731e-05
-2.12186879098369e-05
-2.6093098999139e-05
-3.61768089509261e-05
-1.94734313970413e-05
-1.05410715067576e-05
-2.43073819300981e-05
-1.03386655231122e-05
-4.67305733129864e-06
-4.30783479662824e-05
-3.19518967786162e-05
-2.13497916945574e-05
-3.57873301196237e-05
-1.60086827924486e-05
2.59761164229512e-06
-3.22402675339971e-05
-8.32877213467622e-06
6.90448031895526e-06
-2.99559207412077e-05
-2.28740252894909e-05
-3.19214567732383e-05
-1.67128294578506e-05
-1.66537630758736e-05
-8.72529789020086e-06
-2.42263171704727e-05
-3.01521932072488e-05
-3.28577350071033e-05
1.74525708681312e-06
-2.19824277233565e-05
-2.76755903551962e-05
-1.88940760629348e-05
-3.52323371826654e-06
1.53059301490354e-06
-3.1526199141281e-05
-4.65875261631303e-05
-5.36286844499938e-05
-1.73449670131973e-06
-2.43075730608287e-05
-1.11742573094136e-05
-2.39267183516518e-05
-1.33077127608046e-05
-2.399335249258e-05
-1.89260205268222e-05
-2.42604548204358e-05
-3.21518434970639e-05
-1.4419470333536e-05
-1.05744969345294e-05
-3.23170435084682e-05
-2.35960450910979e-05
-1.40694847428424e-05
-2.87009124046242e-05
-2.36103424010697e-05
-1.37888293351602e-05
-3.91072846264334e-05
-2.28582564180689e-05
-2.6959243736576e-05
-4.00594681375144e-05
-2.52743689048932e-05
-2.39120895477612e-05
-7.02180793505695e-06
-2.35316910683048e-05
-2.73037777305806e-05
-2.81580001381015e-05
-2.13700574436024e-05
-1.20352589240115e-05
-1.53351067974532e-05
-3.55792235454593e-05
-2.55006863160673e-06
-5.56342445639777e-06
-3.70380574472088e-05
-1.34673101415845e-05
-2.04171497865248e-05
-1.54114645519011e-05
-7.22846830088834e-06
-3.13913004443609e-05
-1.29834211000875e-05
-2.97260233795831e-05
-2.39254926544896e-05
-1.1247787426067e-05
-1.39217951062381e-05
-2.66879819857692e-05
-2.0448978051293e-05
-8.10032318929643e-06
-6.5957451903366e-06
-2.55065769326985e-05
-3.72858705552345e-05
-1.65173467175153e-05
-1.16587140150352e-05
-2.06446527803217e-05
-3.98237998277903e-05
-7.8065143000801e-06
-1.32868299324625e-05
-1.66994530240775e-05
8.03763371480471e-06
-1.1125438619557e-05
-2.60995942881846e-05
-1.72446270236922e-05
-9.60874046590305e-06
-1.45883622052427e-05
-1.74491082064789e-05
3.2490689434409e-06
-3.56916352163135e-06
-2.11923119078851e-05
-2.77093731370393e-05
-2.14512330671459e-05
-1.92868867216129e-05
-2.66696689301769e-05
-3.64727294427118e-05
-1.27360910579361e-05
-3.44066564408864e-05
-3.42707679164438e-05
-3.81779828263703e-05
-3.062611427112e-05
-1.46463808806062e-05
-2.87877392621625e-05
-1.44618848100546e-05
-5.43240341057641e-05
-1.52582168499611e-05
-1.87474370581342e-05
-3.08558111308707e-05
-1.27949874571265e-05
4.32830443266228e-07
-3.43850494949767e-06
-3.69393177144756e-05
-1.35632260904942e-05
-1.81793810379081e-05
-1.05739938694776e-05
-7.74588588891351e-06
-9.69910465426431e-06
-1.29386634721453e-05
-1.77882282492006e-05
-3.3304903125669e-05
-1.70899808769631e-05
-1.98290487594409e-05
-3.8977480157584e-05
-1.70833345044166e-05
-8.76343921513792e-07
-1.43538307202736e-05
-2.97346348010508e-05
-1.26659978222152e-05
-3.07879522952822e-05
-2.53555995532587e-05
-1.22157015162761e-05
-2.89698510474453e-05
-2.14695563226965e-05
-1.29116450427375e-05
-1.00925188190394e-05
-2.58267907812582e-05
-3.01061496572497e-05
-1.04133844428477e-05
-1.30619532182423e-05
-1.59521527000426e-05
-7.47069652020361e-06
-2.34792468333072e-05
-7.71459624261209e-06
-1.1429500461552e-05
-1.16674379734451e-05
-2.66487447250913e-05
-3.27043726236192e-05
-1.15638084786267e-05
-3.96294527417007e-05
-2.70768903199909e-05
-1.1456759234789e-05
-2.85414478662598e-06
-2.87076453897195e-05
-1.87404385949886e-05
-1.05103898382773e-05
-1.38334289560315e-05
-3.52726002488917e-06
-8.76798689714063e-06
-1.25502779994762e-05
-2.90556273506167e-05
-1.85385342826872e-05
-4.24734576193373e-05
-2.62019965976824e-05
-3.00951970983762e-05
1.49633209305573e-06
-3.27399944981611e-05
-3.03633261293387e-05
-1.24897719696455e-05
-3.1034855014087e-05
-2.77331850273427e-05
-2.76033113224421e-05
-2.15110511282835e-05
-2.78905024709806e-05
-2.29665855381338e-05
-1.34519378557092e-05
-1.80027933210117e-06
-7.88502530471513e-06
-4.13292350212459e-05
-8.22905807258072e-06
-1.99733419878877e-05
-2.40281010965555e-05
-3.22241215654917e-05
-3.69862988396266e-05
-2.33529667484975e-05
-1.79029437480281e-05
-3.9294990194172e-05
-3.16877923588073e-05
-4.08038698875793e-05
-1.61010137830196e-05
-2.7074619094582e-05
-1.65469366042951e-05
-1.02836092622275e-05
-8.48214085963265e-06
-2.35011014125078e-05
-1.54553083586328e-05
-2.45160513306348e-05
-8.94512592788695e-06
-2.36671602781949e-05
-2.89880966862203e-05
-1.01155753871776e-05
-1.40973713910026e-05
-4.25896522323684e-05
-3.72257352129719e-05
-1.80669160023714e-05
-2.11284533740898e-05
-1.06273157965528e-05
-3.05484456589832e-05
-2.44332976012976e-05
-2.58015397658942e-05
-3.93716131105133e-06
-3.92387731778747e-06
-2.18618322761768e-06
-4.35633351700351e-05
-2.63591540405324e-07
-3.21294734873669e-05
2.39259398103523e-06
-9.84434383203877e-07
-2.24024097258276e-05
-1.55381625786484e-05
-1.23594925632205e-05
-3.28541757782127e-05
1.14576369586747e-06
-3.37382832928164e-05
-2.47057225597909e-05
-5.77308735262003e-06
-1.95390722264815e-05
-1.95465053786918e-05
-1.52291259064869e-05
-2.29585222755874e-05
-1.30731317898541e-05
-1.61202878435704e-05
-4.02992796003856e-06
-1.26372525919699e-05
-4.79521832644901e-06
-2.117062992244e-05
-4.19126674019172e-05
-2.9808580891248e-05
-3.23051204195102e-06
-2.91475144031559e-05
-1.75731587282032e-05
-1.22016896821686e-05
-3.70758320557786e-05
-3.05021033599664e-05
-2.27129945259816e-05
-2.58609405431117e-05
-2.20233602818448e-05
-1.63932127126363e-05
-5.58889677038885e-07
-2.83235939062328e-05
-6.4008054326149e-06
-1.77010367070971e-05
-1.00811354690158e-05
-2.0344370044531e-05
-3.11813270910479e-05
-4.15049456981843e-05
-1.89816669453871e-05
-1.30382696706109e-05
-3.16121677249754e-05
-2.09081131416456e-05
-2.37347319501561e-05
-1.11854140367559e-05
-1.48370894335421e-05
-2.55619683393788e-05
-4.42884343513389e-05
-3.21801799251952e-05
-1.39674796432173e-05
-2.58147942259261e-05
-1.84548561935101e-05
-1.36575696534143e-05
-2.24636430365211e-05
-2.94442344983278e-05
-2.00517729860965e-05
-3.88667704999795e-05
-2.56814290454029e-05
-5.34942938119084e-06
-3.15556597913487e-05
-1.43485369116206e-05
-2.59868652021453e-05
-8.3087463007065e-07
-1.23556647103801e-05
-1.85974569502559e-05
-1.35479651587613e-05
-8.61686654136641e-06
-2.86209133666248e-05
-3.91937680469934e-05
-2.22394614487512e-05
-8.43530306842865e-06
-4.48011709109546e-05
-9.96506650407099e-06
-1.72000919708843e-05
-2.53174908426687e-05
-2.63587245687428e-05
-3.06994920554742e-05
-1.24307075847212e-05
-2.16903530551396e-06
-5.1086149186151e-06
-2.87027125974939e-05
-2.6371594934426e-05
-1.91316964728005e-05
-3.40836214271089e-05
-1.79707493015047e-05
-1.01634878685329e-05
-2.36302671807055e-05
-2.75882125913293e-05
-1.28234759165547e-07
-1.44300619718163e-05
-9.1357761080087e-06
-2.75874629031791e-05
-3.43163246114957e-05
-9.55076614812987e-06
-2.50298676749482e-05
-2.18966245602628e-05
-3.27685810957401e-05
-1.79604918843307e-05
-3.68570974783722e-05
-1.31944109824212e-05
-2.64252938793115e-05
-2.38705675548437e-05
-3.75361422023327e-05
-6.43750563544255e-06
-3.73632181740005e-05
-3.36894068122598e-05
-1.9837893472396e-05
-2.41118678624778e-05
-4.83530974439026e-05
-1.44216035858886e-05
-1.42673781898233e-05
-1.07371874712404e-05
-1.79738162069094e-06
-3.74603318146598e-05
-2.93951472924724e-05
-2.22476600546884e-05
-3.37679024013964e-06
-2.01398757695868e-05
-2.04670081818525e-05
-3.12008018655202e-05
-1.19946236575247e-05
-3.47041288083565e-05
-1.08421148535023e-05
-3.53338261338941e-05
-3.05313605258933e-05
-5.28159897014935e-06
-1.19182003958611e-05
-2.21463546311609e-05
-9.95124858499883e-06
-1.92198447561615e-05
-7.37415050723105e-06
-1.69214546014813e-05
-2.88525160025823e-05
-1.54187948500257e-05
-3.46247893619317e-05
-1.26343243391899e-05
-1.35330879174747e-05
-8.27932197980517e-06
-1.80402021571773e-05
-2.74385980084435e-05
-1.0478568133134e-05
-1.54003642649061e-05
-2.3668202874805e-05
-2.00555186047946e-05
-6.12600182460259e-06
-2.44608685239992e-05
-4.05918415368776e-05
-2.03688521026858e-05
-2.25599438734394e-05
-2.62587926147317e-05
-1.45980164767162e-05
-2.26784563486687e-05
-3.28095863428536e-05
-3.02931333745436e-05
-1.59562543094278e-05
-3.39254588987538e-05
-9.12447401432812e-06
-2.76606357041768e-05
-2.04710763828131e-05
-3.07657526683512e-05
-4.17482904003317e-05
-1.92426022112833e-05
-1.76358047645407e-05
-2.21066683881633e-05
-3.12560477651156e-06
-1.77309265105387e-05
-6.15053544129889e-06
6.02623155959565e-07
-1.32854474751201e-05
-8.31753681548466e-06
-9.65341607541487e-06
-2.21058812838931e-05
-4.82365282175955e-05
-1.8132665385997e-05
-3.17877472192186e-05
-2.16861556640543e-05
1.35585089146303e-06
-1.41021948736695e-05
-9.63205233392134e-07
-4.04179877734234e-06
-2.87722734964761e-05
-1.84933933350879e-05
-2.09140835858181e-05
-2.73868825086034e-05
-1.82639757645543e-06
-1.68018852536922e-05
-1.86374432553984e-05
-1.83840041239162e-05
-2.65725154881109e-05
-2.49339782768983e-05
1.13717004601392e-06
-3.34774946073001e-05
-3.15954731545471e-05
-2.07356166177952e-05
-1.10601671570269e-05
-7.478613504034e-06
-1.23233270117644e-05
-1.74492862166416e-05
-1.99960077880747e-05
-1.09417611158511e-05
-7.72901838508773e-06
-3.17410787110831e-05
-2.16501288130031e-05
-1.22394052277692e-05
-1.06329106523345e-05
-4.46346212494108e-05
-2.61614756686487e-05
-3.18572608358912e-05
-2.75795414773867e-05
-9.01808771416836e-06
-2.13097547414181e-05
-4.95921068421362e-06
-1.95853119986754e-05
-1.00446503816778e-05
-1.8226643805217e-05
-7.67926551254582e-06
6.05324080760328e-06
-3.83723479726241e-07
-1.1449837017194e-05
-2.17960327392245e-05
-2.39965310281264e-05
-3.3550715112792e-05
-7.20496967560115e-06
-3.08605221422665e-06
-1.19753468086248e-05
-3.64040912929726e-05
-5.53708375700041e-06
-3.53303768640879e-05
-1.42450050658093e-05
-3.15586417421367e-05
-1.46078999145939e-05
-2.04388298672348e-05
-2.92129794656549e-05
-2.94641148343105e-05
-2.80965822066877e-05
-2.18991361957904e-05
-9.83041095700186e-06
-8.84381782339822e-06
-3.24463235239185e-05
-2.12581735331656e-05
-1.80688525193504e-05
-2.37398101687467e-05
-2.00162789598301e-05
-1.00517619107662e-06
1.98965554170206e-06
-3.58682316064519e-05
-8.15502859818061e-06
-2.98481293953612e-05
-3.4166192749691e-05
-2.1049894773481e-06
-3.75289267159462e-05
-1.85080055564594e-05
-8.92938659976425e-06
-1.77769413603505e-05
-6.02285658735815e-06
-2.22010150277364e-05
-3.29803971784934e-05
-1.37035736505743e-05
4.20480434858508e-06
-3.19970088452761e-05
-2.30824582216771e-05
8.64832216305014e-06
-4.05493184214155e-05
-2.0590636170142e-05
-2.21785721949539e-05
3.69074107516343e-07
-2.70917358581592e-05
-2.49434314861272e-05
-1.91710719496132e-05
-1.04501326493118e-05
-3.05378877732949e-05
-2.34983904375104e-05
2.24404816156341e-06
-1.36031554641336e-05
-1.83252604046819e-05
-5.86202475521813e-05
-3.07377135921679e-05
-1.01647459303648e-05
-3.10200439790424e-05
-1.23168319018971e-05
-3.85414184346162e-05
-2.91391193588434e-05
-2.37329327657294e-05
-2.42591105142092e-06
-5.79719670431209e-06
-2.83605805964028e-05
1.39665455748976e-06
-3.31746427740034e-05
-2.11410767594755e-05
-2.10112478832032e-05
-3.38768894592241e-05
-3.52051441815987e-05
-6.81272915238495e-06
-2.43602148467496e-05
-2.03955188526952e-05
-2.47981782186365e-05
-3.60757346713364e-05
-1.72809093635068e-05
-2.03574718697097e-05
-3.50036762769002e-05
-2.16921416203673e-05
-2.21694730287582e-05
-1.97799078151598e-05
-2.55025165288552e-05
-3.27212722869433e-05
-1.89447158615666e-05
-1.25112459751979e-05
-1.14224724363927e-05
-1.62875028005259e-05
-7.86030516841017e-06
-2.62709615116003e-05
-2.25932093357951e-06
-3.55564207961515e-06
-1.25084266142008e-05
-4.28850321295004e-05
-7.7101474929408e-06
-1.46163029648398e-05
-1.56737675684281e-05
-2.6767451285874e-06
-7.1714551784742e-06
-1.31977845859413e-05
-3.10637058240492e-05
4.30576353408167e-06
-2.91121899235693e-05
-2.66301107261598e-05
3.83689803419076e-06
-2.29758852220297e-05
-4.24940825164075e-05
-6.44082240443583e-06
-8.71666933526232e-06
-1.78570318753748e-05
-1.14148822508441e-05
-1.58637256424399e-05
-3.49257522498706e-05
-2.31930891665019e-05
-1.25430399105639e-05
-5.16981800892689e-06
-2.31725945389577e-05
-2.75989332239901e-05
-3.60892868973456e-05
-2.03766656175258e-05
-1.7651966354646e-05
-1.80648758667087e-05
-3.26900628955614e-05
-2.25090315996873e-05
-1.5676228839476e-05
-4.05266145802698e-05
-4.83618496114466e-06
-4.23800428038384e-05
-1.12668138028798e-05
1.55727750022785e-06
2.9734296535077e-06
-1.9120640448816e-05
-3.90764588556703e-05
-4.15247857188546e-05
-4.43351919658132e-06
-3.42871079716868e-05
-2.77958210183702e-05
-4.61723059219113e-05
-1.39193474693778e-05
-1.83012127759489e-05
-3.60999096565139e-05
-1.99808965464572e-07
-3.95575085872513e-06
-2.48392122685165e-05
-3.14070584596344e-05
7.14063268727813e-06
-2.57704402632412e-05
-1.13809759316361e-05
-1.16150078771651e-05
-3.71531758475237e-05
-1.69227403883106e-05
-1.89313275889472e-05
-1.30887636239142e-05
-3.245887714145e-05
-2.12533954766755e-05
-1.25547051938957e-05
-1.31665382360949e-05
-3.18754616299274e-05
-1.83337856052458e-05
-2.4285771240005e-05
-2.04601809156286e-05
-1.9290199533266e-05
-4.78552577856685e-06
-1.57743725565691e-05
-1.26859448085861e-05
-1.1949661036368e-05
-8.22875300750723e-06
-3.6467820294139e-05
-2.76580077908325e-05
9.32442541477916e-06
-6.787605249551e-06
-1.28570172547754e-05
-1.2170582024281e-05
-1.81817393183806e-06
-8.9151750732093e-06
-6.41592189720324e-06
4.85046313250676e-06
-2.99682957406071e-05
-2.31761633337419e-05
-2.01759795210809e-05
-5.06377088251587e-06
-1.06802871906557e-05
-2.31991256367184e-05
-2.00823689361872e-05
-1.61571230848174e-05
-1.58199524889609e-05
-8.00822119172422e-06
-2.31667104395966e-05
-2.02684392914836e-05
-1.80992407271218e-05
-2.25830185698101e-05
-2.97210226460294e-05
-7.51949792778397e-06
-1.79231644256287e-05
-1.44438388731533e-05
-1.73868592589679e-05
-1.83183021738026e-05
-1.94367929330965e-05
-3.45040236858208e-05
-8.16063115130219e-06
-2.8643415627973e-05
-1.61144756318621e-05
-2.81235955257329e-05
-2.05359926118581e-05
-1.63602886838483e-05
2.79562802923187e-06
-2.6569125877775e-05
-1.64360638644712e-05
-2.39950612764309e-05
-1.17242117767129e-05
-3.58296910804077e-05
-1.66570974860514e-05
-1.89790095913046e-05
-1.04172146081514e-05
-1.75397095992937e-05
-1.64281035606061e-05
-2.65324489344625e-05
-2.06844465863574e-05
-3.56457788654055e-05
-4.17800669300467e-05
-4.55309224022164e-05
-2.34512153347458e-05
-6.23466214144019e-06
-4.43336232702998e-05
-2.67269513101196e-05
-1.54727027810313e-05
-2.5651073193633e-05
-1.81196829914449e-05
-2.89711394407965e-05
-1.01917648780195e-05
-7.67457643041425e-06
-1.4066381504493e-05
-1.54665239722265e-05
-1.73732942166762e-05
-3.54104984043281e-06
-1.8377408777978e-05
-2.28522396294069e-05
-3.38674089283853e-05
-2.32439339267897e-05
-1.07567032779123e-05
-4.33479690057455e-05
-2.52931912818005e-05
-4.3201308110268e-05
-3.34606206442697e-05
-2.32256415850032e-05
-2.42778268934931e-05
-1.56049103675385e-05
-5.32684175695517e-06
-1.28708171846427e-05
-2.78153390603462e-05
-2.80646576225082e-05
-2.66623283060026e-05
-3.14132624191413e-05
-2.87097003326211e-05
-2.71430897194424e-05
-1.4936517687989e-05
-1.130089523945e-05
-2.65688359346869e-05
-2.06789741427174e-05
-8.66497150204162e-06
-2.7517673605659e-05
-2.9701871409889e-05
-1.28070497282526e-05
-2.00397740293863e-05
-3.3047268805858e-06
-1.97873496836408e-05
-8.81351044921663e-07
-2.25920305637445e-05
-1.20303699304294e-05
-9.43184240629212e-06
-3.7184429626735e-06
-1.78144461740894e-05
-1.3628203269948e-05
-2.52386854003389e-05
-1.93944045707456e-05
-3.57433253581286e-05
5.50250153118779e-06
-1.29100877010584e-05
6.22038649093591e-07
-2.33246107572501e-05
-1.81196660183825e-05
-1.57906526735746e-05
-3.42984344268514e-05
-2.87287282377448e-05
-1.99785854244184e-05
-3.303892287286e-05
-1.16595055494895e-05
1.0861021513561e-06
5.91183860181988e-06
-2.99273376305333e-05
-2.66886873420671e-05
-2.27960537554896e-05
-1.63091879651066e-05
-1.60621914634219e-05
-1.74289635557603e-05
-2.814512638227e-05
-2.02181226700185e-05
-2.77124258663492e-05
-1.61997287541476e-05
-1.69149690413522e-05
-3.45674243575013e-05
-1.66973192462139e-05
-2.88610902946721e-05
-1.46833964954323e-05
-3.06396940479637e-05
-1.34388099252012e-05
-4.57491457114781e-06
-1.45396255934709e-05
-2.65308865568038e-05
-1.17654787725212e-05
-2.1802535420947e-05
-2.82329201511601e-05
-1.43417763556944e-05
-2.54722699574033e-05
-1.87054278882664e-05
-1.80553259235954e-05
-2.31159183632909e-05
-1.34180803562798e-05
-1.48789026779444e-05
-3.56423636949785e-05
-2.85219934747946e-05
-1.33877607374305e-05
-1.56119891987958e-05
-8.32374859171584e-06
-1.98494984180344e-05
-2.34260864985102e-05
-1.21488646426163e-05
-2.27113564445902e-05
-2.48782351895932e-05
-9.97079999420699e-06
-1.11054906225119e-05
1.06060895273315e-06
-1.6639417742136e-05
-2.6689984838097e-05
-3.08323370031487e-05
-3.59028592261419e-05
-3.16342612505215e-05
-1.37818552092194e-05
-1.20140850685975e-05
-9.64706940356088e-06
-7.07794165867104e-06
-2.85857802838938e-05
-2.40141099683045e-05
-1.64424349812005e-05
-5.98728556513287e-06
-7.33301644558714e-06
-2.22923655178808e-05
-1.87529813632831e-05
-2.99520089027217e-05
-4.27877302593234e-05
-2.06126716034728e-05
-3.63607047176844e-05
-3.10722484581868e-05
-3.42078342441488e-05
-4.59421869556423e-06
-9.06910557645002e-06
-4.0570082694276e-05
-1.08647512286438e-05
-6.62924257333416e-06
-1.86564790906414e-05
-2.03531643095138e-05
-4.34715292304492e-05
-2.65468412666688e-05
-1.02933235091648e-06
-2.60016982081896e-06
-1.26535311897568e-05
-1.75759783839841e-05
-2.32777615928544e-05
-9.0031360901752e-06
-1.89566338356253e-05
-2.69922722531964e-05
-1.21295695027366e-05
-2.62357328712541e-05
-2.51290937749727e-05
-7.17289602440581e-06
-2.34984836888055e-05
-3.98492293683554e-05
-1.73836671577646e-05
-2.62575238440028e-05
-3.86097442605664e-05
-1.18669557084554e-05
-3.29555214434174e-05
-4.18280776243623e-05
-2.37500347257215e-05
-4.05751368676523e-05
-4.49802143431664e-05
-1.40085517611311e-05
-2.62743870322089e-05
-2.70506765387709e-05
-3.22959181162806e-05
-4.61763359820605e-05
-3.33462662394228e-05
-2.45682939954151e-05
-4.50819089734686e-05
-2.20316786251417e-05
-2.77830402287467e-05
-2.04768685612811e-05
3.4250382563713e-06
-2.4544115014134e-05
-1.98723241932678e-05
2.16235383247151e-06
-1.28238939968657e-05
-2.73076083571368e-05
-3.0674069791438e-05
-5.66414000303046e-06
-3.27061447990932e-05
-2.08120722383821e-05
-2.45479654234083e-06
-1.9885425948304e-05
-2.66428090198939e-05
-1.11226075697615e-05
-2.94173334495497e-05
-1.01484183106019e-05
-1.40581315162263e-05
-5.31194397206091e-06
-1.15334719464108e-05
-1.78655780851212e-05
-3.67375984954909e-06
-3.85390916106434e-05
-2.57245089641703e-05
-1.19948884825051e-05
-1.39851008083608e-05
-3.08864556859397e-05
-1.14644485778365e-05
-1.68011114544381e-05
-1.66618170663644e-05
-4.26316638646919e-05
-1.82132720598166e-05
-1.80323972769679e-05
-3.35612169697944e-05
-1.14006317983115e-05
-7.24497663079726e-06
-1.53461032023953e-05
-8.85505827810052e-06
-6.11220657981561e-06
-2.02767325389131e-05
-6.44447214692547e-06
-9.02204356108626e-06
-1.13100340568881e-05
-2.07304057901644e-06
-3.3607936635151e-05
-1.4684051692146e-05
-2.36265246307355e-05
-2.68203952119109e-05
-1.60170675390861e-05
-2.54883389432392e-05
-9.95624719348301e-06
-2.43726748578683e-05
-7.10650633938638e-06
-1.07316179994414e-05
-3.2358359228871e-05
-2.34525041836202e-05
-3.18674092089609e-05
-4.33796619276305e-05
-3.0769777258623e-05
-2.01091097610155e-05
-5.91196206978268e-05
-4.38275966198151e-05
-1.39655748981146e-05
-2.28069686942227e-05
-2.63293474734565e-05
-3.73354075480325e-05
-3.16280010799501e-05
-2.71427712731579e-05
-2.7487049819637e-05
-3.08112031856897e-05
-2.4371937156253e-05
-2.447162860147e-05
-1.59777735588713e-05
-3.01201131212313e-05
-1.76127441529711e-05
5.65431004337274e-06
-4.34852851622011e-05
-2.18697847266808e-05
-2.26950564978992e-05
-2.51457151348581e-05
-2.65078103414175e-05
-1.76922964379268e-05
-2.14257886754493e-05
-1.78139720675283e-05
-2.62290520472339e-05
-9.2723432610872e-06
-7.26095421154727e-06
-2.8135271588471e-05
-3.81308078855131e-06
-1.26954213770606e-05
-1.7513331312697e-05
-2.86163828426724e-05
-1.55252829322486e-05
-3.32715912945562e-05
-3.14416316508891e-05
-1.24703234665395e-05
-2.55496911340739e-05
-3.50022781477977e-05
-1.95417420486772e-05
-2.93478153959731e-05
-3.27849058575432e-05
-3.7704142829048e-05
-3.52396291094484e-05
-3.40655461730855e-07
