# Supplementary material for: Research on computational propagation and identification of mine microseismic signals based on deep learning
Source: PLoS One. 2025 Oct 22;20(10):e0334641. doi: 10.1371/journal.pone.0334641 (PMC12543183; doi:10.1371/journal.pone.0334641)
Supplement: S1 Data — (ZIP) [file pone.0334641.s001.zip › 000100500000997.xlsx_0.txt_24.txt.txt]

-3.49417050632595e-05
-1.97932281756527e-06
-9.34550512340098e-06
-3.0283995186016e-05
-1.06982430729694e-05
-6.63894851085935e-06
-2.75365761072908e-06
-1.63969605497414e-05
-6.26670006202673e-06
-4.20918600693742e-06
-6.56306029876832e-06
-3.57801591996676e-05
-1.64218170077537e-05
5.02247042303129e-06
-2.90429998020727e-05
-2.93598369713926e-05
-2.50984888009826e-05
-2.1857372500177e-05
-2.98790141117504e-05
-3.52291318650685e-05
-2.57353573791735e-05
-6.70641293578164e-06
-2.52918134198648e-05
-2.39622358722278e-05
-3.27235503165449e-05
-3.341273208327e-05
-2.17948731552433e-05
-1.44389492964205e-05
-2.22985822724099e-05
-2.59160157151281e-05
-1.64967131969991e-05
-1.3124021076259e-05
-3.90062243096746e-06
-2.22334326145173e-05
-2.19400770313835e-05
-1.65608020139241e-05
-1.91609087307555e-05
-2.67321578615876e-05
-2.75642119535784e-05
-3.10299219827008e-05
-2.87242019112269e-05
-1.61408110405969e-05
-5.14979352305129e-06
-2.45903343249872e-05
-1.09596878191824e-05
-3.51955494003358e-06
-4.76337433690085e-05
-2.45254046431683e-05
-2.50532829304314e-06
-1.25000501026273e-05
-3.65806288177701e-05
-2.26617088393727e-05
-2.07801760964021e-05
-8.59427989586467e-06
-1.7034147424461e-05
-1.65173977671001e-05
-4.92009749983906e-06
-2.63220953901582e-06
-2.7370081365802e-05
-3.4530152916821e-05
-4.69283008367968e-05
8.90547031392608e-06
-4.97246677747777e-05
-3.6697317819672e-05
-2.85450095709659e-05
-1.98696803021073e-05
-1.40277871420193e-05
-6.14946743291191e-06
-1.23646841852973e-05
-3.27715505636803e-05
-1.4000612026911e-05
-3.53761829298018e-05
-2.58230220215838e-06
-3.29361756440134e-05
-2.17582922079408e-05
-6.52040782782887e-06
3.13690206976637e-07
-1.678224094688e-05
-1.6857551739589e-05
-2.15049736618955e-05
-2.20723407942996e-05
-2.1823580206828e-05
-4.40986623546525e-05
-1.14491620563815e-05
-2.09018808279957e-05
-1.68785130641618e-05
-1.96035530033237e-05
-1.80630125325134e-05
-1.08673178114674e-05
-2.07677112646989e-05
-1.71570350068498e-05
-2.32362441902064e-05
-3.48981785478737e-05
-9.56176156480837e-06
-7.25990621650951e-06
-2.60371432625109e-05
-2.86451422830723e-05
-2.57318237667622e-05
-9.81548419086334e-06
-2.24656540051367e-05
-1.55478574952665e-05
-1.08432401038086e-05
-2.4044744332572e-05
-2.0249836263241e-05
-2.08396042721223e-05
-2.87626067103653e-05
-5.83740537961715e-06
-1.176745620113e-05
-3.35449775154907e-05
-4.01117643632728e-05
-3.14660649541345e-05
-1.07901475134694e-05
-1.57288610133062e-05
-1.97461031710476e-05
-2.00850416624718e-05
-1.52149012329894e-05
-2.87358245388463e-05
-4.47968336280807e-05
-1.28388302271173e-05
-2.46334201951676e-05
-1.68773042986494e-05
-3.81260623449642e-05
-3.95804166066178e-07
-3.46196592162175e-05
-2.01433759831645e-05
-3.45608478337811e-05
-9.11644866644096e-06
-2.87456184854479e-05
3.19878081916474e-06
-1.26955793826043e-05
1.40728800259947e-05
-2.287671453912e-05
-9.02797419105118e-06
-1.23384180834306e-07
-1.34151998059964e-05
2.45127304242217e-06
-2.28851514749576e-05
-2.21056770910738e-05
-2.36446895363423e-05
-2.2115336405743e-05
-1.42507959628223e-05
-1.04656491530655e-05
-3.76519273459721e-05
-2.18333176419988e-05
-9.42706065469408e-06
-3.7848718453068e-05
-4.16105273891854e-05
-4.00931629208119e-05
-4.11618109145028e-05
-7.74595951963261e-06
-3.33431197834751e-05
-2.04733105027931e-05
-1.02783499298869e-05
-1.5530080893434e-05
-3.05945464373484e-05
-1.63106543035314e-05
-2.20731012883017e-05
-1.60769333174773e-05
-8.74756958372529e-06
5.32327431829847e-07
-5.87170047806712e-06
-3.134425849717e-05
-1.44346921273162e-05
-2.19653528871598e-05
-2.37458396113956e-05
-3.37177214886429e-05
-2.1843389484936e-05
-4.16410127463178e-05
-3.64092382874286e-05
-1.42299855627824e-05
-1.78184474574799e-05
-3.1023229193341e-05
-3.66398052871525e-05
-2.31422824519479e-05
-2.32357434937694e-05
-2.37449569350157e-05
-3.03815385192073e-05
-1.31721311448195e-05
4.15698118586418e-06
-1.80344630523371e-05
-1.42212667845808e-05
-1.4911475803568e-05
-3.84499602447487e-05
-2.35182067739428e-05
-3.54178394598894e-05
-3.04143230461494e-06
-6.79256182801469e-06
-1.63269773696751e-05
-3.59747500158515e-05
-3.81822052863802e-05
-2.26790878714582e-05
-1.8891711502707e-05
-1.6188717222816e-05
-2.96779527845697e-05
-1.40950495168008e-05
-1.44268376065037e-05
-6.60421813498244e-06
-1.69056628067678e-05
-3.34829636622028e-05
-2.47807818406118e-05
-1.5499886362153e-05
-2.03055833373226e-05
-4.90341632254113e-06
-2.18060961046157e-05
-8.60013278076259e-06
-6.72314230241637e-06
-1.45583417105301e-05
-2.6975768388406e-05
-1.01846341635112e-05
1.13861627801523e-06
-1.37228839096913e-05
-3.61918425763485e-05
-3.3994454535208e-05
-3.3513380750126e-05
-2.16521522652784e-05
-2.40362490297048e-05
-1.16132366355053e-05
-2.3948555063381e-05
-1.61329038802176e-05
-2.29631299463269e-05
-3.56671876839676e-05
-4.09938526576949e-06
-3.18551926795804e-05
-3.45459670310559e-05
-1.9086028140654e-05
-1.44137043850335e-05
-2.02057756846701e-05
-1.76414311487126e-05
-1.15819957940723e-05
-2.41146682500844e-05
-2.5071999048719e-06
-1.60351938643439e-05
-2.63931927808781e-05
-2.10478093515724e-05
-2.14991465743279e-05
6.38661735113638e-07
-1.3045172766298e-05
-1.15932333528959e-05
-1.79548692488738e-05
-7.74196497142942e-06
-4.0498737602683e-05
-1.52955362132839e-05
-2.49201904796917e-05
-1.42146089658502e-05
-3.42518320729784e-05
-2.89564830545421e-05
-1.48794607995008e-05
-3.40158261367277e-05
-1.40969118082084e-05
-4.52750622182166e-06
-3.83598768043005e-05
-2.77764484446676e-05
-1.8275248208169e-05
-7.2917344808857e-07
-1.57136236315245e-05
-3.96234682071938e-05
-3.5016385122324e-05
-1.61299874515052e-05
2.15418323401721e-06
-1.57360356234679e-05
-2.71478712853923e-05
-1.77434121763906e-05
-1.59441692800958e-05
-3.43071901629387e-05
-9.8738647496751e-06
-2.30699532667831e-05
-3.16879650588849e-05
-1.49950085259591e-05
-2.65476131719507e-05
-4.2439221961489e-06
-1.5858780182765e-05
-7.1612812773293e-06
-3.6797444145374e-06
-2.84839685042895e-05
-2.85375032385166e-06
-9.22681473275246e-06
-2.84007406229072e-05
-1.69510477154879e-05
-3.19468873242666e-05
-3.07307030439144e-05
-7.28199240968149e-06
-9.13631043575095e-06
-2.34749526802946e-05
-4.01820644090265e-08
9.85498991590137e-06
-4.38736725217041e-05
-3.63280519581724e-05
-1.83320132326293e-05
-7.13082271037337e-06
-2.44448908010536e-05
-1.81654196166219e-05
-2.27873789416953e-05
-3.7061714212332e-05
-4.79134003374071e-05
-2.13212554864196e-05
-1.89872385697316e-05
-4.5570402627667e-05
-1.81028793185079e-05
-1.60090929870506e-05
-2.6215329520887e-05
-2.19408711961071e-05
-2.04265057568714e-05
-2.0698145518633e-05
-3.64195727244819e-05
-5.96449385333623e-06
-3.22797137383336e-05
-2.89496341791608e-05
-2.28634137029551e-05
-9.54799423402699e-06
-6.87864793053448e-06
-2.05846851450893e-05
-2.29243669492282e-05
-1.73990241236258e-05
-1.98072143371954e-05
-3.74789809596509e-05
-2.59354350786412e-05
-1.03704989431585e-05
-6.03483029519405e-06
-2.06662728179723e-05
-8.44080330843697e-06
-1.2391519538854e-05
-4.66265581225134e-05
-1.54511645746675e-05
-3.16938924802625e-05
-1.28572176050597e-05
-2.4892791950362e-05
-1.94829947761729e-05
-2.38249394430117e-05
-1.64987607374954e-05
-1.51092150464179e-05
-2.5266474683065e-05
-2.40276234130238e-05
-5.22196425080633e-06
-2.85343698225774e-05
-3.6212129811315e-05
1.56294878295306e-06
-1.53639939835692e-05
-3.00826514274972e-05
-4.01878835036622e-05
-5.73567391934009e-06
-2.64323737611293e-05
-2.39367992106903e-05
-3.41796587184788e-05
-4.02817779884227e-05
-1.43871871800582e-05
-1.31804627230464e-05
-1.02779785375899e-05
-1.69535426666344e-05
-2.24080256327988e-06
-2.08963522806175e-05
-3.21865246433263e-05
-2.89858971248725e-05
-2.04705191355925e-05
-1.23211204940284e-05
-1.21692565844242e-05
-2.86565670304519e-05
-2.43881295098324e-06
-1.7743856799265e-05
-8.64565267645846e-06
-1.93417802997465e-05
-1.7228807100288e-05
-1.35847469836455e-05
-4.55942896143686e-05
-2.45093056854878e-06
-2.85591030866434e-05
-3.02264613918512e-06
-3.52648550717827e-06
-3.32566147824575e-06
-2.77734850373646e-05
-7.66636750359636e-07
-2.21626174406829e-05
-3.15361700235043e-05
-2.29078254592845e-05
-1.42989946892523e-05
-2.04350009702662e-05
-1.38327874587659e-05
-1.33889113798885e-05
-3.16831855763684e-05
-1.1463877751724e-05
-2.33641394701952e-05
7.47805560470357e-06
-1.89023848279793e-05
-4.14716850230816e-05
-1.99682444623101e-05
-2.90115492925956e-05
-1.4110423013749e-05
-2.89631706534065e-05
-1.129110583574e-05
-2.24066958621306e-05
-1.15663291076187e-05
-1.64121511153808e-06
-3.66906335581117e-05
-6.58840810787054e-06
-3.61158517256597e-05
-1.45272813093751e-05
-2.6911450309591e-05
-3.44632941327638e-05
-6.49729000914414e-06
-2.19449302741515e-05
-2.85557508498499e-05
-3.41239101811039e-05
-1.27934449792683e-05
-1.50324658141045e-05
1.01393559303094e-05
-1.60727077145084e-05
-3.53491231629336e-06
-6.83959726008685e-06
2.82492799284041e-07
-3.50253141757367e-05
-3.25610354619698e-05
-2.70682840645269e-05
-3.00897033796171e-05
-2.09808492598588e-05
-1.90231599581997e-05
-1.15162648573245e-05
-1.33771616569727e-05
-2.54588697240057e-05
-1.27844647051501e-05
-2.8206513673588e-05
-2.12848125182556e-05
-2.51258680032972e-05
-2.96296351285081e-05
-1.46955161667151e-05
-3.16087857324379e-05
-1.59176369365563e-05
-2.8846393865742e-06
-3.28104382181695e-05
-2.06080878738091e-05
-2.28675324022334e-05
5.3877227209333e-06
-1.3823687543313e-05
-6.90946426183885e-06
-1.66688554279654e-05
-2.5286865110136e-05
-2.29102247069552e-05
-2.83092222230952e-05
-3.42553495293119e-05
-1.79930829360846e-05
-1.15591072983323e-05
-1.42894425904932e-05
-1.15516320999782e-05
-1.04979046170093e-06
-2.1870500189978e-05
1.59459666972285e-06
-1.60068715819747e-05
-1.00030352131943e-06
-1.23121233189842e-05
-1.66292206490274e-05
-1.42297767226229e-05
-1.93948699536588e-05
-2.67446984369109e-05
-1.406982998785e-05
-5.82468888832303e-06
-2.01066163700347e-05
-4.50019872200037e-07
-1.14853119813409e-05
-1.21986864339454e-05
-1.22005595150948e-05
-4.94297315043152e-06
-2.92281760849589e-05
-1.63526565206921e-05
-1.59646495244244e-05
-3.1668800012293e-05
-2.35736575387949e-05
-2.08426164515825e-05
-1.72638923136091e-05
-1.25635474450334e-05
-3.74739834044135e-05
-2.70170765691804e-05
-1.20901710298254e-05
-2.27940376525867e-05
-4.18328537478661e-05
-3.13487299205272e-05
-3.10556839977206e-05
-1.19414310896681e-05
-4.65794525997466e-05
-1.02931551527322e-05
-3.01407699604454e-05
7.95418442415182e-06
-1.49962836535534e-05
-2.27332439709227e-05
-4.34741604539145e-05
-1.91710749567733e-05
-1.75997097643675e-05
-2.56363622347498e-05
-4.50866086895847e-05
-1.43082545991807e-05
-3.38407460618496e-05
-2.96179478513386e-05
-2.28294462539135e-05
-2.41163579005929e-05
-2.97076595204005e-05
-9.13260881721628e-06
-1.17254473058197e-05
-2.29754921715927e-05
-9.98725122329568e-06
-2.64647755247988e-05
-1.09368833908946e-05
-5.17148749622301e-06
-9.52927558582805e-06
3.3558134766265e-06
-1.87510363280931e-05
-4.62366680586306e-05
-2.02709660732547e-06
-1.81090981283876e-05
-1.77177565226726e-05
-3.00194169444897e-05
-4.62815870763253e-06
-1.26839698366902e-05
-2.04507549850162e-05
-3.67747310305003e-05
-5.09594264979276e-05
-3.71300305674637e-05
-1.65986815723733e-05
-1.03266584432464e-05
-2.35966672399505e-05
-8.20261798040919e-06
-1.39035777331469e-05
-1.01448688926907e-05
-3.42184219428636e-05
-3.49332407891331e-05
-3.73260775554121e-05
-3.42680739322808e-05
-2.87290304898367e-05
-1.5601900059765e-05
-2.22131635143452e-05
-7.47939942354237e-06
-3.3154427156127e-06
-2.2811396944785e-06
-9.42666878701517e-06
-1.20879717405377e-05
-3.55795436494398e-05
-1.01899890629222e-05
-2.79481691629479e-05
-3.46627665978248e-05
-9.56943429476251e-06
-2.33446239342884e-05
-2.14230961801524e-05
-2.08123693482223e-05
-5.60962717334742e-05
-1.48975006075235e-05
-1.76561671717692e-05
-1.57157181860307e-05
-2.7456035543165e-05
-5.00845091429065e-06
-2.14607553379811e-05
-1.87443302471809e-05
-4.33276778072208e-05
-3.82337941297025e-05
-2.37621048820281e-05
-1.33388061661132e-05
-2.04571709059662e-05
-3.3424892092224e-05
-1.77211382524845e-05
-1.28036891626843e-05
-1.97235582338681e-06
-1.89794499901624e-05
7.86651648018178e-06
-1.35740516648468e-05
-3.57176519703281e-05
-2.91362219326468e-05
-1.38102477470308e-05
-3.48463172035841e-05
-5.57707897729542e-06
-3.04244962485957e-05
-4.10039417756519e-05
-1.54161099932267e-05
-3.56936926139915e-05
-6.13609837874036e-06
-4.74456644872425e-05
-3.43842649414396e-05
-9.76801124784094e-06
-2.70759830036425e-05
-1.99820393911958e-06
-3.12257757734065e-05
-1.45638319264015e-05
-7.11026158055093e-06
-3.03020871547938e-05
-1.74744564959507e-05
-9.2194461637446e-06
-2.16839927357186e-05
-3.18236830515639e-05
-2.70495482782515e-05
-7.87635262356854e-06
-1.19557273205883e-05
-2.19766296024874e-05
-4.36156387103964e-05
-1.30458415372947e-05
-2.68471799729571e-05
-3.15033001974926e-05
-2.42702264585735e-05
5.99217987676848e-06
-6.59523884505039e-06
-2.1538939680207e-05
-1.51099271872608e-05
-2.01069024570277e-05
-1.25362292478463e-05
-2.92163723742053e-05
-1.44540783434499e-05
-1.72708928637991e-05
-1.64894432099697e-05
-1.06389871980935e-05
-2.48630423895204e-05
-1.01790619467088e-05
-1.26823255136569e-05
-1.91580041756615e-05
-2.91252584831275e-05
-1.99103374821647e-06
-3.35479701699742e-05
-3.70299899188606e-05
-2.14993376450223e-05
-4.80524684210558e-05
-2.81373741946355e-06
6.00510365192585e-06
-3.68286435927952e-05
-1.74750031600628e-05
-1.56700562128671e-05
-9.80894191267215e-06
-1.89027201854186e-05
-1.12984587019332e-05
-4.07877471361134e-05
-3.78391275704853e-06
-1.86704739301444e-05
-2.58092160641444e-05
-2.23968829096025e-05
-1.32466416064298e-05
-3.62601050892022e-05
-3.1778512157288e-05
-2.12282679525805e-05
-1.52678191047553e-05
-1.77601080868639e-05
-3.87921749645633e-05
-3.7034586069767e-05
-1.45984743238309e-05
-1.50808854112462e-05
-4.54909548594441e-05
-2.0155606291683e-05
-6.46507459870732e-06
-3.03561357287253e-05
-1.20757441334756e-05
-2.95209822957567e-05
-6.3946967462674e-06
-2.30139702495926e-05
-1.20288986127358e-05
-2.15417003057705e-05
-1.70084858931601e-05
-1.25285069801503e-05
-4.21982286456235e-05
-5.64416356367143e-06
-8.86732390706018e-06
-3.15927968558143e-05
-5.2510848031518e-06
-3.43263083752284e-05
-8.25523074476387e-06
-2.51202092360593e-06
-3.15820624265311e-05
-2.02610776098584e-06
-3.46068285166666e-05
-1.16810456616393e-05
-2.09077736715024e-05
-1.27383938413207e-05
-1.79739497733758e-05
-4.79611236131193e-06
-2.79924525875479e-05
-1.28501394662218e-05
-2.51292244454383e-06
-2.42249048316021e-05
-3.80527131823022e-05
-2.58999037978825e-05
-1.54652402328599e-05
-2.93242254447541e-05
-2.49165850817892e-05
-1.67040036978544e-05
-2.23440450534517e-05
-1.61341521483649e-05
-2.26189518280213e-05
-2.66960288309654e-05
-1.94045550615848e-05
2.1909197258211e-06
-1.88933546232498e-05
-1.46710158934504e-05
-2.45917916775364e-05
-3.43743529093959e-05
-2.05816173879899e-05
-1.67285967110662e-05
-1.80315795377651e-05
-2.12585694275216e-05
-2.10436477980419e-05
-2.13234772696345e-05
-2.74068861784174e-05
-3.44690638668278e-05
-1.32408897119794e-05
-2.30570616141029e-05
-2.82831401108524e-05
-2.84312419555426e-05
-3.08682511230837e-05
-1.51931286127279e-05
-3.38113372514565e-08
-1.42056035847835e-05
-2.42025959940506e-06
-8.05920607456566e-06
-5.57300405587972e-06
-1.80128469386006e-05
-1.10504597862615e-05
-3.94299841172454e-05
-2.3089427069977e-05
-1.30204200476911e-05
-4.33724597360469e-05
-4.70164075794971e-05
-2.17450012675587e-05
-2.80455588032461e-05
-2.18380591503189e-05
-1.16916075680099e-05
-1.01955933419017e-05
-2.42363702140548e-05
-2.11524885208167e-05
-1.81292931745402e-05
-5.2724702500118e-06
-3.08898675970213e-05
-1.86059449831999e-05
-2.19685680539094e-05
2.89898292562948e-06
-1.27203889361479e-05
-1.38427728249455e-05
-6.62899702615779e-06
-2.4852669094473e-05
-2.48737422837085e-05
-1.58740503722321e-05
-3.04921345995973e-05
-2.58999075540747e-05
-2.50449319716266e-05
-2.01269226356263e-05
-1.92313202952738e-05
-3.32264391812873e-05
-4.58432246521909e-05
-3.52992684064731e-05
-5.06649050811524e-05
-2.74378297968752e-05
-3.7102921264307e-05
-2.58514842733745e-05
-2.04803291360103e-05
-3.17146378286815e-05
-6.8645158877164e-06
-1.53129420759647e-05
4.70615963086166e-06
-5.17190957644927e-06
-4.91338580590177e-06
-1.8755410748019e-05
-8.53151159124944e-06
-2.48173027980061e-05
-3.78813612397916e-05
-8.30840913865448e-06
-3.57195376352155e-05
-4.77226346853732e-05
-6.96437397320439e-06
-7.48002198218602e-06
-2.61754550446688e-05
-2.79813437910283e-05
-2.94299791732308e-05
-4.80006010128152e-06
-8.5303069146472e-07
-3.60178067150138e-05
-1.14101631514041e-05
-1.19772263916554e-05
1.03229903393221e-07
-2.13075800129344e-05
-1.24829458059307e-05
-1.27113307499431e-05
-2.52493824738169e-05
-1.77769821268901e-05
-4.35834223151533e-05
-8.68395050786373e-06
-2.77293339846697e-05
-6.46974011255444e-06
-2.35731464262725e-05
-2.87551956319867e-05
-2.35682261732259e-05
-2.18833743240607e-05
-2.47936717261899e-05
-1.37562968175043e-05
-2.09714404843675e-05
-2.20039313376914e-05
-3.83672761849687e-05
-2.46246156264241e-05
-1.92175880315738e-05
-4.19897818738765e-05
-9.83333797392195e-06
-1.8731464099827e-05
-3.78273887231049e-05
-1.63221728611642e-05
-3.53849644166505e-05
-2.50301341295233e-05
-2.19537055496355e-05
-4.57203251511986e-05
-1.7175347167863e-05
-3.89738066093383e-05
-2.04403805935131e-05
-2.83812441199521e-05
-1.89671991210185e-05
-4.39529918103566e-05
-2.01228767724853e-05
-4.02443404882578e-05
-2.20247620519997e-05
-5.31330163445179e-06
-2.95044647990861e-05
-2.92188843172217e-05
-1.05812946953159e-05
-2.80892010886376e-05
-2.71394085000883e-05
-1.18042807128959e-05
-1.85512386573957e-05
-3.22050616240388e-05
-1.91718651472466e-05
-1.56942967380934e-05
-1.04649273230417e-05
3.321499935106e-06
4.98814140304002e-06
-8.33483290558068e-06
-4.15735805701438e-05
-2.49555500480351e-05
-2.58658980039085e-05
-2.07066419624169e-05
-3.8159009394139e-05
-2.36764285516447e-06
-5.68950138913058e-06
-3.17403371324558e-05
-6.99402825834306e-06
-1.63021286725283e-05
-1.49559601802356e-05
-1.65621317065209e-05
3.1250338345989e-06
-2.76793775245228e-05
-3.66537147687176e-05
-2.5185120099603e-05
-1.28303569193641e-05
-1.58746321279298e-05
-1.31807740995926e-05
-3.8087056927863e-05
-8.63368831914644e-06
-3.05846981111834e-05
-9.17115275395518e-06
-2.75557133340645e-05
-1.71361520815033e-05
-2.20016424397902e-05
-1.36058271199641e-05
-3.25406745406317e-05
8.76890998540502e-08
-1.11227030134967e-05
-3.53920438525494e-05
-3.10582073474817e-05
5.29160008969865e-06
-3.94990295521227e-06
-2.38168555001333e-05
-2.57907473834512e-05
-2.02315739800585e-05
-5.8342854054521e-06
-2.88980966875694e-05
-1.51443704095074e-05
-2.04835307403304e-05
1.77425427095571e-06
-1.69558874948896e-05
-2.03661566637131e-05
-2.82483974469736e-05
-2.21657296611442e-05
-2.27776689554086e-05
-3.78169186168315e-05
-3.14876181240077e-05
-3.409927988264e-05
-3.85726402996915e-05
-1.74070997389051e-05
-3.03120452428968e-05
-4.05478416858704e-05
-2.73427340480676e-05
-2.263596559592e-06
-4.54849377767451e-05
-2.8491377587757e-05
-3.21292589024708e-05
-1.29420246360004e-05
2.01799195923189e-06
-2.63555191308888e-05
-2.44462667431653e-05
-1.88761492167772e-05
-1.83592192953949e-05
-2.67412425245805e-05
-7.00234620682501e-06
-2.69698888636463e-05
-1.89190481314845e-05
-1.92420866722461e-05
-3.10165953488561e-05
-1.85667290886852e-05
5.20084786972109e-07
-9.69886839985775e-06
-7.54207799637742e-06
1.85230184758191e-06
-1.56933790967862e-05
-2.20036407402567e-05
1.88504992413026e-06
-3.79301685420657e-06
-1.85780950651278e-05
-1.92629820025826e-05
-1.00335331139915e-05
-8.98959542542426e-06
-2.47738886387816e-06
-1.37089385891889e-05
1.11474367735995e-06
-1.57221443522356e-05
-4.87979459479481e-06
-2.19589446948124e-05
-4.15657939990635e-05
-1.25485403409328e-05
-2.91491644002479e-05
-1.76400840946112e-05
-2.41963564733474e-05
-3.26571394368427e-05
-3.0388359646282e-05
-4.00996937456078e-05
-3.41710978501023e-05
-2.76917012908757e-05
-7.12390297936381e-06
-2.34410655541392e-05
-2.92445622254933e-05
-2.14140139293736e-06
-8.60651105354996e-06
-6.90130914585018e-06
-3.66337119082004e-05
-1.86693508856192e-05
-2.26183356241428e-05
-2.30389843925615e-05
-1.53640559187854e-05
-3.59523500441106e-05
-2.75268409841103e-05
-1.16295337363766e-05
-3.26742209264589e-05
-3.6774060790477e-05
-1.30345879607682e-05
-4.13662857372769e-06
-1.20259274011133e-05
-5.75703523225463e-06
-1.19707051910136e-05
-2.60871596442959e-05
-2.03070213193994e-05
-9.65483148599482e-06
-9.37683769646313e-06
-2.80714189774636e-05
-2.34553106035423e-05
-4.10207874506067e-05
-9.29914430238899e-06
-1.63669530591628e-05
-2.3191930582233e-05
-2.28337277571803e-05
-7.83680964040972e-06
3.03458560182849e-06
-3.48257845200587e-05
-3.05753689614105e-05
-2.54524711231314e-05
-3.75833194744243e-05
-2.6185511115183e-05
-5.27654819067827e-05
-3.09151603618196e-05
-3.5714519449275e-05
-2.02114031377395e-05
-2.72718105791218e-05
-3.11430060149471e-05
-1.26908160967875e-05
-4.10617696532154e-05
-4.38263650233523e-05
-2.76340575113394e-05
-3.77845396040193e-05
-1.72408318359535e-05
-2.80207322991531e-05
-2.91974546525666e-05
-3.12513950643121e-05
-2.16886017395576e-05
-3.53985845075586e-05
-1.65501575813477e-05
-1.2163529549316e-05
-1.92714598389266e-05
7.35605621818627e-06
-1.46326845467945e-05
-3.34272665807209e-05
-3.76033936217038e-05
-2.63871020104032e-05
-1.30672883781887e-05
-1.48286342186206e-05
-2.41981922599935e-05
2.81037098966936e-06
-2.12110740235726e-05
-3.74186455636105e-05
-2.78023931033216e-05
-1.61384093976639e-05
-5.29882639090236e-06
-3.74860720258922e-05
-1.82269793355877e-05
-1.33414055013317e-05
-4.31825332768396e-05
-2.65477179922128e-05
-1.15930804810716e-06
-1.25304976171219e-05
-3.40444492213539e-05
-4.03427021555738e-05
-7.49136317860955e-06
-6.36389251925775e-06
-2.60598127618101e-05
-2.61315120407925e-05
-1.23014522498804e-05
-3.88570610084717e-05
9.95629134459525e-07
-3.64125946666213e-05
-2.1086543518407e-05
-2.11483303085178e-05
-3.24103309657955e-05
-1.98685857168841e-05
-3.08166520287619e-05
-3.93458672194007e-05
-2.42680829542101e-05
-9.02731836898905e-06
-2.73937761885801e-05
-3.57180765988775e-05
-4.50595753242596e-05
-4.0016767174676e-05
-3.44510300258616e-05
-1.92339930410785e-05
-1.71622373488212e-05
5.41818447788422e-06
-2.71935840077919e-05
-7.34344532524986e-06
3.53147166056073e-07
2.42645623347049e-06
-1.9016427120337e-05
-3.05803649456048e-05
-2.36697802704664e-05
-5.57767473160636e-06
-2.94122846711361e-05
-2.72901651312314e-05
-2.66868010223993e-05
-2.4160946253671e-05
-1.72114105345565e-05
-1.91515446679449e-05
-8.29382170593712e-06
-4.44670502436494e-05
-8.71348438348578e-06
-1.84455873027089e-05
-2.31130407517424e-05
-3.01602462801447e-05
-1.23334604059516e-05
2.82092902970814e-06
-1.60194064656803e-05
1.52684156389752e-06
-2.37164958330216e-05
-1.25016420859515e-05
-2.22701672096295e-05
-1.405609728573e-05
-2.00076740818808e-05
-2.20312656784875e-05
-1.08174937631205e-05
-3.56199387136295e-05
-4.76688848653591e-05
-3.01726078350253e-05
-2.08470150701641e-05
-2.54248131707687e-05
-3.91767316334373e-05
-1.24890075106464e-05
-2.0445269048998e-05
-5.41182384288211e-06
-3.58975743060868e-05
-2.16233416709017e-05
-1.1323740207604e-05
-1.77457591744364e-05
-1.5785691798143e-05
-2.19135959988775e-05
-9.93571740382755e-06
-4.29266070469187e-06
-3.01227564757427e-05
-2.08751280908883e-05
-1.51032028665239e-05
-6.37354832127049e-06
-2.7780908609788e-05
-9.01513018843146e-06
-1.3452563411787e-05
-6.83087682404026e-06
5.2136394545331e-06
-2.49738685095459e-05
-1.68917869968208e-05
-5.73351921595398e-05
-1.51765202229074e-05
-2.20229699327623e-05
-4.35978820699197e-06
-8.92844199532388e-06
-2.29667616309626e-05
-3.15177492634007e-05
-1.61380785930588e-05
-3.75587407591487e-05
-2.39588372344982e-05
-1.59650535965598e-05
-1.09143913304583e-05
-2.39128225988581e-05
-2.32948976369697e-05
-2.49637980698102e-05
2.84114596957233e-07
-1.09292644209153e-05
-1.71482068337078e-05
5.21009221298169e-06
-1.43952348923363e-05
-3.52858569281648e-05
-2.42290286173345e-05
-2.96796140531644e-05
-1.5273210904372e-05
-3.26362414484288e-05
-1.59823061119866e-05
-3.27328950950476e-05
-2.27166104630146e-05
-9.89532299686171e-07
-1.72772513177515e-05
-1.41697707590377e-05
-1.02530130059141e-05
-1.29654311696617e-05
-2.87252861595968e-05
-4.76622550648522e-06
-1.73579051375622e-05
-1.68416051215199e-05
6.86009905973097e-06
4.90062028453993e-07
1.28710819289927e-06
2.24224122239043e-06
-2.61594975888687e-05
-1.67673554561973e-05
-3.6629006591917e-05
-3.98307407051417e-05
-4.20035528619616e-05
-1.98580048508293e-05
-3.34019696402546e-05
-5.60829393961499e-06
-4.68333065931771e-05
-2.50407285194959e-05
-1.38535571639727e-05
-1.72704437153695e-05
-6.70174657170339e-06
-2.23453361890398e-05
-2.20325583223646e-05
-9.90538949957784e-06
-3.41550969171848e-05
-2.49668587067789e-05
-8.0871476979499e-07
-3.87437178128128e-06
-2.49383042284636e-05
-3.30540141339683e-05
-1.97281561496139e-05
-2.94763132107908e-05
-7.32065138397499e-06
3.36890621084123e-06
-1.58048118714156e-05
-1.61602755052545e-05
-2.64490008470859e-05
-7.01132291519684e-06
-1.70614757311437e-05
-3.7634084506544e-05
-2.41496552207743e-05
-1.15778627426855e-05
-2.10529867833084e-05
-2.39989705898114e-05
-2.03460460457286e-05
2.71324395337453e-06
-3.72825923984291e-07
-2.64735977962341e-05
-4.90004553578833e-05
-1.44213173988156e-05
-2.94808320395587e-05
-8.99783900820257e-06
-1.68642090623592e-05
-2.3125705402681e-05
5.58225670430838e-06
-3.60592653642207e-05
-1.1106581781566e-05
-4.0403670169963e-05
-2.18217204227625e-05
-1.61192213605357e-05
-6.28778685775429e-06
-3.14138177090099e-05
-1.82939601927598e-05
-1.87780415885563e-05
2.2028610319971e-06
-1.04835941959071e-05
-1.75622508977874e-05
-3.68934243069382e-05
-4.1060494139169e-05
-3.91526951955908e-05
-3.62281538752011e-05
-1.6996242271262e-05
-3.06421082928797e-05
-2.25653788922769e-05
-1.56923410293307e-05
-1.41525799935068e-05
-2.78127179196936e-05
-3.04086040239795e-05
-1.63616639710519e-05
-2.9075298203863e-05
-3.65976622531862e-05
-1.81026195551155e-05
-3.90854782653543e-05
-6.43405739155549e-07
-2.88382045463347e-05
-2.38114869569014e-05
-1.83294504907515e-05
-2.70869549573749e-05
-2.68150392536201e-05
-2.78248233957009e-05
-1.81158991326581e-05
-1.80863435161825e-05
-3.93358580230461e-05
-1.96672541512673e-05
-3.89260677643251e-05
-2.30672732617309e-05
-2.04809007844936e-05
-9.75558281183133e-06
-2.86283748010147e-05
-3.82248851569167e-06
-2.72749057426953e-05
-1.87891385599656e-05
-5.0036877441576e-06
-3.20175441485566e-05
-4.19768047278519e-05
-3.73520456329054e-05
-7.44776256724129e-06
-1.2693307291849e-05
-7.51294121658867e-06
2.18066772523996e-06
1.21695056554325e-05
-1.36519213541581e-06
-3.86374816037483e-06
-1.71753299976778e-05
-4.92066981993903e-05
-3.51842783882183e-05
-2.69516018403214e-05
-1.92113568948824e-05
-3.6940715256363e-05
-3.17180967245192e-05
4.46212664213576e-06
-2.58112692994696e-05
-2.38644895501933e-05
-5.12006463996951e-05
-7.96335838163248e-06
8.16133659926854e-06
-2.06739334001115e-05
-4.68757952590787e-05
-2.59496229959506e-05
-7.07927855820579e-06
-8.60760269177074e-06
-3.1209627944736e-05
-2.31023359788218e-05
-2.42183396358054e-05
-3.91045681803584e-05
-2.17623814849781e-05
-1.83990742765253e-06
-1.90663739479553e-05
-2.4105284403107e-05
-7.11216717839154e-06
5.72107417034344e-06
-2.43887016798247e-05
-3.1859512618359e-05
-6.94699534461932e-06
-2.09263726028861e-05
-1.47102550471958e-05
-4.37196386653722e-05
-3.84267152634119e-05
-4.22247062716101e-06
-2.3607634140595e-05
-2.59343662509633e-05
-2.90924352446877e-05
-2.67856213963396e-05
-7.52174540008253e-06
-2.90374023612862e-05
-3.23476321461162e-05
-1.22605113101773e-05
-1.09769483936537e-05
-2.00524012458333e-05
-8.3089692843311e-06
-2.21683918709586e-05
-3.38950020840693e-05
-3.70421262203345e-05
-2.08651376314366e-05
-2.37654922090596e-05
-5.44874423502364e-06
-3.06819235565906e-05
-2.64958241531456e-05
-1.75168446377142e-05
-3.0136923436095e-05
-8.81748045262633e-06
-1.51938469026851e-05
-3.71187435062094e-05
-6.67783593874584e-06
-1.07052525672882e-05
-3.10230430747227e-05
-1.40093054371864e-05
-2.361754046061e-05
-2.09706665926248e-05
-3.60074465312813e-05
-1.59451849068662e-05
-2.27117351855765e-05
-3.65633714057759e-05
-3.42195187830128e-05
6.40553007822278e-07
-5.45644192035555e-06
-2.29609156529026e-05
-1.51814903005942e-05
-1.75784438114843e-05
-4.03207650266821e-05
-1.39168254855029e-05
-2.20830686405459e-05
-2.93973006736949e-05
-1.9591497782622e-05
-2.34467092015234e-05
-3.22378162089078e-05
-4.45265116526408e-05
-2.79641896924946e-05
-3.40957692725574e-05
-2.66394330596531e-05
-2.09504954319058e-05
3.14696810297767e-08
-1.98839202784163e-05
-1.39479463768557e-05
5.42015388688275e-06
-5.83674138384653e-06
-2.63309889451014e-05
-2.41824388174124e-05
1.02796434497818e-05
2.74246983709011e-06
-4.32605493981801e-05
-9.56799418348025e-06
-2.59320105365433e-05
-2.97489061203937e-05
-1.64304072252988e-05
-3.3082348769788e-05
-1.3222282698588e-05
-3.43111908296868e-05
-1.07712719461915e-05
-3.91405288871651e-05
-4.35304118680086e-05
-2.9295219231577e-05
-2.92053347579334e-05
-2.33705698532365e-05
-5.83519601335206e-06
-2.81738092423309e-05
-2.03257973742695e-05
-4.44894145823582e-05
8.46857587129319e-06
-1.5333804537512e-05
-1.71085000314286e-05
-1.89791736236419e-05
1.09676541090335e-05
-2.48804480755059e-05
1.59517808295339e-06
-4.78804026920598e-07
-1.14755892901041e-05
-1.71755835282769e-05
-3.500800443047e-05
-2.37336037478285e-05
-1.67564637905079e-06
-2.26035099927315e-05
-1.61313867081364e-05
-3.73192176700017e-05
-5.67495453757608e-06
-2.70289002488281e-05
-1.53454759672173e-05
-7.91415522596516e-06
-2.30625401585649e-05
-1.5223158986536e-05
-1.67429397226222e-05
-1.88231084313308e-05
-2.27121869309261e-05
-1.82442591897421e-05
-2.03536285757929e-05
-3.2458421116653e-05
-2.74296592785201e-06
1.0068075673114e-05
-2.36803805858229e-05
-2.08880188379912e-06
-2.49386381086219e-05
-4.56612871108662e-05
-3.34106676424368e-05
-1.26796985690764e-05
-2.01013827850574e-05
-1.68277253513069e-05
-3.12512565366917e-05
-2.48702969637824e-05
-1.99142201267417e-05
-2.8268180896699e-05
-2.55344871771307e-05
-3.74352800984888e-05
-2.20963568879649e-05
-1.79998362155305e-05
-3.04945677809447e-05
-1.5826483938161e-05
-1.83551515507137e-05
-1.47378540930006e-05
-2.48341226186648e-05
-2.22484294942864e-05
-2.16502628306178e-05
-1.50072008826698e-05
-1.92014771199874e-05
-1.9187867825633e-06
-1.83373182235804e-05
-1.92378782729926e-05
-1.58307354257462e-05
-1.01196457182784e-05
-3.69217759940048e-05
-1.58163896417509e-05
-2.0866158030313e-05
-1.96484858711756e-05
-5.05948544467506e-05
-1.30125629133335e-05
-1.64384665834801e-05
-3.08088307522615e-06
-2.36513047099793e-05
-7.04606611692286e-07
-6.49858205585436e-06
5.76046556379594e-07
-1.02694346691689e-05
-8.03152590901829e-06
3.55629587267532e-06
-2.5833117120101e-05
-1.89889997482036e-05
-2.44060231687113e-05
3.85953813887056e-06
6.84502668671054e-06
5.03434659144494e-06
-1.06698296983108e-06
-3.38954492179573e-05
-1.55614871858474e-05
-2.64744771318498e-05
-2.08195750595813e-05
-9.56330984949221e-06
-2.71855478833819e-05
-2.50921365081804e-05
-3.6826490363063e-05
-2.03213196583863e-05
-3.42837127338889e-05
-4.93141024401102e-06
-3.70471226572856e-05
-2.15327036194729e-05
-1.30817625823943e-05
-2.77164720220879e-05
-1.06902301742794e-05
-1.86679422591694e-05
-1.76221547231906e-05
-2.45087398573863e-05
2.03959179888916e-06
-2.37665271806132e-05
-2.3461318797649e-05
-9.94247465248744e-06
-9.89363085148176e-06
-2.01879840574899e-05
-2.6351371291895e-05
-2.64178022994913e-05
-3.18619834254297e-05
-3.79735473479931e-06
-3.84541427181956e-05
-1.43064146785874e-05
-3.93388809836779e-06
-4.49518083011561e-05
-2.42431120379861e-05
-2.96663379521879e-05
-1.93787196574325e-05
4.53727491286887e-06
-3.45232368754094e-05
-2.17810418458005e-06
-2.09337816858894e-05
-1.67892220070918e-05
-3.85887526654795e-05
-2.25166970063438e-05
-2.35142823024073e-05
-2.54781775341684e-05
-3.33857765561718e-05
-1.93934823757642e-05
-2.06493971628556e-05
-1.77725338216354e-05
-1.27597174605009e-05
-8.38824473672623e-06
-1.62336482571923e-05
-1.54302103493871e-05
-1.33340652783293e-05
-2.0478305598001e-05
-1.87900985741611e-05
-6.23731328587263e-06
-3.45950990388503e-05
-2.66012853044974e-05
-2.97212261327463e-05
-3.6664034382771e-05
-2.8098418054366e-05
-1.96455513857643e-05
-6.46163561421595e-06
-2.52986267537806e-05
-2.27787953331906e-05
-1.35770595271784e-05
-2.132086528739e-05
-1.66135992969404e-05
-1.39087069193256e-05
-1.31606492302165e-05
-2.78097066401786e-05
-2.20165953521019e-05
-1.98461760280534e-05
-7.24938271458811e-07
-9.05806798788608e-06
-2.07837459920377e-07
-2.86368328357556e-05
-3.33600270244806e-05
-2.9486324848272e-05
-2.38774715354254e-05
-2.50068113980789e-05
-6.55749600509049e-06
-1.78624785743323e-05
-2.61927360171111e-05
-3.78255204960616e-05
-3.37828772478099e-05
-6.26757700012635e-06
-2.05860860618211e-05
-1.4192826703035e-05
-2.11064833500864e-05
-2.77556912615899e-05
-6.06482011013201e-06
-2.58068528077985e-05
1.3430784457505e-06
-3.33928573435225e-05
-1.69354025845715e-05
2.44381384936915e-06
-5.75909506145639e-06
-3.02967076066315e-05
-1.08962121532785e-05
7.61097925285743e-06
-1.7906762893624e-05
-2.60402434152206e-05
-1.60115601077779e-05
-2.38212477207186e-05
-3.32389349713077e-05
-3.24200819226354e-05
-1.91713823423405e-05
-4.15689622186506e-05
-3.43117627457648e-05
-3.30535673370996e-05
-4.44860236277024e-05
-3.63809551385495e-05
-4.19532081610592e-05
-1.07079829335588e-05
-1.79718080773395e-05
-1.90246117388625e-05
-2.2422320023776e-06
-3.42660854030638e-06
-1.43952111778445e-05
-6.59266816399997e-06
-1.19862002371694e-05
-1.67494793260679e-05
-2.08235604076916e-05
-2.77216637778486e-05
-3.90193710836768e-05
-4.19517502379997e-05
-2.17039627701412e-05
-3.27144344601267e-05
-3.05193734729364e-05
-1.89161539424395e-05
-2.23942928036992e-05
-2.51126215817013e-05
-2.88459964071619e-05
-1.24430263801782e-05
-2.71708757609087e-05
-1.00913325535806e-05
-7.22921679210579e-06
-1.38043504398945e-05
-1.31119989012659e-05
-1.48350213162512e-05
-9.05529514964385e-06
3.81507263852926e-06
4.24991660490385e-06
-4.07058752252779e-05
-2.89339421709741e-05
-2.37580645354964e-05
-8.14354011042816e-06
-2.68287878760285e-05
-1.07015221208306e-05
-2.46223545270479e-05
-3.42440386088979e-05
-2.09107367980411e-05
-3.74787147891438e-05
-1.47898169389489e-05
-1.64697882543353e-05
-3.39246505373903e-05
-1.62368031699421e-05
-8.76418164736148e-06
-2.98791274270244e-05
-3.86308600657419e-05
-3.52690368409587e-05
-6.48793692302007e-06
-2.99378420019695e-05
-4.40656809849518e-06
1.26210253373089e-05
-1.13429446903706e-05
-2.51373102839771e-05
-1.81942370050063e-05
-3.49000255670149e-06
-1.41423014631787e-05
-3.92973488089154e-05
-2.29098777413469e-05
-4.29075267457631e-05
-2.68735287079168e-05
-1.26128177653467e-05
-3.5997182771445e-05
-3.12652107879328e-05
-1.04159184910711e-05
-3.74896180759491e-05
-3.52082420509949e-05
-2.80481874903473e-05
-3.90567604564923e-05
-1.20836805340515e-05
-3.62890751066694e-05
-2.04368416440897e-05
-2.10843445204388e-05
-5.80691252228355e-06
-1.88720858273516e-05
-3.96576420230618e-05
8.48581255218865e-06
-4.23558816074332e-06
-4.29519050388516e-05
4.77333946416274e-06
-7.72566773103241e-06
-3.03491370796065e-05
-1.17633765184627e-05
-2.02497675054057e-05
-2.42618869680332e-05
-1.8146086893938e-05
-1.94647876212616e-05
-3.43160033202796e-05
-1.07528438960084e-05
-2.44691246000328e-05
-1.8373433559239e-05
-1.94959263466695e-05
-2.95866995143922e-05
-2.08733059230649e-06
-1.34427036027978e-05
6.05406159206673e-06
-3.19860112354476e-05
-9.88361427724569e-06
-3.48632163511473e-05
-1.42952998908732e-05
-8.85364083523868e-06
-3.74474067470732e-05
-6.17348498949756e-06
-2.9176802227057e-06
-3.84703801673973e-05
-1.29310748757146e-06
2.48153433150261e-05
-1.13496147819219e-05
-7.78635397692678e-06
-9.86797632506888e-06
-1.8240226788058e-05
-3.1339958199379e-05
-3.17112718450717e-05
-3.08668109298267e-05
-1.91336704229183e-05
-1.60595289919475e-05
-2.24888726015377e-05
-3.28047020156933e-05
-2.55152816620905e-05
-3.05855401212971e-05
-1.99015510885381e-05
-1.88625331424336e-07
-2.24581928237673e-05
-2.20027659828628e-05
-8.81582842331743e-06
-1.5424399348716e-05
-3.82658666838646e-05
-6.77650423777153e-06
-2.19472597613164e-05
-1.03080061076633e-05
-3.05089923293724e-05
-4.85002004488658e-05
-2.27505924327076e-05
5.42155250791481e-06
-2.92301044798622e-05
-9.38035688490046e-06
-2.04687795568585e-05
-2.15666720318578e-05
-3.21041832818787e-05
-1.57597033367341e-05
-1.66719640783806e-05
-2.76588514786539e-05
-2.08973567067063e-05
-3.28425762603145e-05
-2.60374730253962e-05
-3.85349116447154e-05
-3.94950224744061e-05
-2.98088407504318e-05
-3.3839077390038e-05
-2.57377860169525e-05
-4.28747090697065e-05
-9.9259191116017e-06
-3.74647465425101e-06
-1.27076594562296e-05
-1.3682642128725e-05
-1.81761833484021e-05
-1.890783248738e-05
3.51395205170537e-07
-2.40318499091071e-05
-1.22266651013561e-05
-4.35329507093307e-05
-4.22123658966865e-05
-2.6695016831946e-05
-3.30460661982865e-05
-1.81214542557719e-05
-2.68633448258024e-05
-1.96680606742438e-05
-1.09194279028406e-05
-2.85944463995861e-05
-1.99676246301684e-05
-2.22329974650577e-05
-3.1905675888595e-05
-2.86794071512994e-05
-3.06779631064337e-05
-9.50949138073928e-06
-3.11976411338029e-05
-2.96389378543833e-05
-1.65972311901261e-05
-4.85004535773702e-05
-2.09958017947464e-05
-2.03501216756171e-05
-1.1853908002612e-05
-1.67674902556323e-05
-3.29013053495545e-05
-1.44824892787224e-05
-2.61120225120525e-05
-1.73895201623484e-05
-8.05942195750724e-06
-1.69236046208627e-05
-1.1127656736634e-05
-2.95392145349517e-05
-7.95040915262586e-06
-1.9750437433141e-05
-1.91885409353781e-05
-2.33400760197345e-05
1.55354981162195e-06
-1.34371800981372e-05
-1.19122551867306e-06
-7.55866820813879e-06
-2.7200918698032e-05
-2.79045601555951e-05
-5.6323506118864e-06
-3.79024809733191e-05
-2.03153060723304e-06
-1.77705157550409e-05
-1.49451806650578e-05
-1.29690353605287e-05
-1.22248483006464e-05
-1.5058142838617e-05
-2.09149430469409e-05
-1.4788859869281e-05
-4.12236207683446e-05
-1.83551812837204e-05
-1.28734066164112e-05
-2.83214724869768e-05
-1.39809320052083e-05
-1.88119058709215e-05
-8.42566701905869e-06
-3.7621646803073e-05
-2.96372468279072e-05
-3.70302461687195e-05
-9.5187791755105e-06
-1.58145770634435e-05
-3.4552863257257e-05
-1.97504885085942e-05
-3.62368888330561e-05
-2.07190239785969e-05
-2.27998041173815e-05
-3.28244909917057e-05
-3.64793785547758e-05
-2.6996070138244e-05
-3.9961730610263e-05
-4.83455750627803e-05
-5.65153466525463e-05
-2.33342867906623e-05
-2.69393648140161e-05
-1.65364238388885e-06
-2.98240863549391e-05
-2.55166369977427e-05
-2.30547586427226e-05
-2.28247661129905e-05
-1.12688247222158e-05
-3.82200340895259e-05
-3.03908673859735e-05
-1.93937905285999e-05
-5.83601015563131e-07
-4.23442822940631e-05
-1.29834436223728e-05
-1.72618312982466e-05
-2.96398234085121e-05
-1.26749819209327e-05
-2.53731597815752e-05
-2.47786715201226e-05
-9.79227397221628e-06
-1.10597219588018e-05
9.62716033288216e-06
-1.1786687385526e-05
-2.33549790752861e-05
-1.57386018982845e-05
-3.05982905356653e-05
4.50407105189965e-06
-2.94239247329494e-05
-2.73369269297862e-05
-1.02780074231648e-05
-3.22139037276605e-05
-6.64400603424403e-06
-1.97406174152816e-05
-3.41639600216903e-05
-8.15287313161744e-06
-1.87891973926984e-05
-1.75277956820635e-05
-2.06803326569334e-05
-1.62652910620611e-05
-1.19905593798241e-05
-2.58817856343462e-05
-1.05547254876713e-05
-2.84495898148041e-05
-1.061700964467e-05
-1.18556049302344e-05
-2.55340199412974e-05
-2.52493651040778e-05
-2.33529761573726e-05
-1.19563993152247e-05
-2.8757006125952e-05
-4.23202053204593e-05
-2.48308185160719e-05
-2.44471698220046e-05
-3.56856739548478e-06
-1.30743635389888e-05
-6.97147699581098e-07
-2.28108729139075e-05
-4.03701907781022e-05
-3.29366224232862e-05
-1.75845157935579e-05
-1.48922405434544e-05
-3.49321465910113e-05
-2.97196085224274e-05
-7.48177971674404e-06
-4.82172621083136e-06
-3.71591709293456e-05
-5.54481682042548e-06
-2.22557581258121e-05
-2.34326554485747e-05
-1.67877591002018e-05
-2.37712123887137e-05
-1.02087925267917e-05
-2.27479936673257e-05
-4.60122322756577e-05
-1.52678709310855e-05
-1.46242714074561e-05
-4.27960811988742e-05
-1.12679582418813e-05
-3.34708366017141e-05
-4.49050415128771e-05
-2.16533872172257e-05
-3.86111508669879e-05
-2.19815035119676e-05
-4.26018618164419e-05
-3.95562418831957e-05
-2.12443001011333e-05
-2.74515758200918e-05
-2.47358681095036e-05
-2.86145164922137e-05
-3.89426719747281e-05
-2.34983323534645e-05
-1.57253892030234e-05
-9.02133077229671e-06
-3.05426393920092e-05
-8.01386173089049e-06
-5.16026207560007e-06
-3.60787666958984e-05
-1.01086546266973e-05
-5.36403885865724e-05
-7.33729604475598e-06
-1.26087947010012e-05
-2.67186349603408e-05
-5.53187848377846e-06
-3.40781550798901e-05
1.23789482791548e-06
-2.71900696003608e-05
-2.79975427871191e-05
-2.1532313804775e-05
8.0758778928156e-07
-3.96939209427316e-05
-2.31232836829206e-05
-1.605866124001e-05
-2.03795387265529e-05
7.24373753614533e-06
-4.10401056018711e-05
-1.77735396839048e-05
-2.69528019665344e-05
-1.62930682919104e-05
-1.83646267719745e-05
-2.92982158271349e-05
-1.40612175422213e-05
-7.03077459648253e-06
-1.87166078877997e-05
-2.69535852559921e-05
-1.59231469395066e-05
-2.55387472393259e-05
-1.7607696707172e-05
-1.44171334859919e-05
-1.63227066251723e-05
-2.77350787801104e-05
-1.16912149277125e-05
-1.3377319843697e-05
-1.81268418503567e-05
-3.07254935470978e-05
-1.92743969692143e-05
-3.71133469429619e-05
-9.92839188349039e-06
-2.56138098850884e-05
-3.88571557508788e-05
-2.06728237142294e-05
-2.13759636716736e-05
-4.09056939783608e-05
-1.7729675006801e-05
-1.62026414596566e-06
-2.00339491766767e-05
-2.47132354685233e-05
-1.11292780758405e-05
-8.39089446501014e-06
-3.13005785844507e-05
-3.91413839350775e-05
-5.68013225711667e-06
-8.52362543674084e-06
-4.68527273639233e-05
-1.8343971058034e-05
-2.6724469571817e-05
-2.37598202537934e-06
-2.18310720110781e-05
-2.44815238379288e-05
-1.72888328898143e-05
-4.03533977195661e-05
-3.18477873931426e-05
-2.58234705856586e-05
-5.06717531332316e-06
-1.72004763513531e-05
-4.09835489883819e-05
-2.63576949129089e-05
-1.38179464424614e-05
-1.75795157095693e-05
-1.58945554621899e-05
-4.52391343664021e-05
-3.35463153212819e-05
-1.25651870866396e-05
-9.99699872204901e-06
-1.45495968947312e-05
-6.20319538433248e-06
-1.17827750973858e-05
-1.71093890993743e-05
-9.85002844664684e-06
-3.34980866205656e-05
-5.7408979891313e-06
-1.505907856457e-05
-2.73135654562616e-05
-1.50129153162437e-05
-3.9990446983068e-05
-9.10581673651166e-06
-1.93216590710366e-05
-1.0417360107823e-05
-1.81172660857326e-05
1.68896996287606e-06
-4.57170469302199e-06
-2.27864233263567e-05
-1.46133284939033e-05
-1.27528508412249e-05
-2.7024844716254e-05
-3.85352018009807e-05
-2.27035950547263e-05
-1.63418451264749e-05
-1.80255607087613e-05
-1.95728290124744e-05
-2.0119042505626e-05
-2.30895644086414e-05
-6.75395773907328e-06
-2.71623518541983e-05
-2.50236182217749e-05
-2.60924740060859e-05
-1.28810414327026e-05
-2.4463875303691e-05
-2.36814259536174e-05
-1.39046027101699e-05
-2.46408758605645e-05
-2.1244500266378e-05
-3.50628198561388e-06
-1.65621083688886e-05
-4.68465763403393e-05
-3.52445791161844e-05
-1.23388648748603e-05
-2.69821280190205e-05
-2.57003001636847e-06
-6.57583261067196e-06
-2.37085000661871e-06
-3.10591318945048e-05
-2.24513856265343e-05
-3.16760047616937e-06
-2.02912256624843e-05
-2.59184154480351e-05
-3.48368775049525e-05
-3.22648903981911e-05
-1.80692352405336e-05
-1.61727159069358e-05
-2.2554506797425e-05
-3.2519744999812e-05
-1.02281919549613e-05
-3.09819284108929e-05
-2.99068680485924e-05
-1.85687326186284e-05
-2.79801911435397e-05
-1.93714306065078e-05
-8.29653648995907e-06
-2.48727366897142e-05
-1.05641757204926e-05
-2.86322167076566e-05
-2.94464260683377e-05
-2.77308251842567e-05
-2.49657076714547e-05
-2.07210788914362e-05
-3.22556095329697e-05
-8.66888560266033e-06
-3.46676247223733e-05
-2.28906101767167e-05
-1.57114473302136e-06
4.01903296825765e-06
-1.41964867280225e-05
-1.50622507034414e-05
-2.6134876671761e-05
-3.51004896621842e-05
-2.83747117300307e-05
-4.33882378101062e-06
-1.11146349599665e-05
-1.81333736125376e-05
-3.4543765847174e-05
-2.7030315464397e-05
-3.69614230801651e-05
-3.00506179721976e-05
-1.02807335872312e-05
-6.96576239291292e-06
-4.57145055455669e-05
-2.30914030892553e-05
-1.75406719229149e-05
-8.96282538122168e-06
-1.23259748413809e-05
-2.42688453601292e-05
-1.50822930908866e-05
-1.18884740007921e-05
-2.06193583751859e-05
-3.3854085783128e-05
-3.16267798958166e-05
-1.57570354055253e-05
-3.63106350147611e-05
-7.09594559940714e-06
-2.54992276071595e-05
-3.88815281720129e-05
-3.71491996762636e-05
-2.79962337364239e-05
-1.8552054000809e-05
-2.06707571073712e-05
-1.58354951348704e-05
-2.22889344459178e-05
-3.46573534292926e-05
-2.36405983522722e-05
-4.16947679173496e-05
-1.70429133188572e-05
-3.55118346771476e-05
-9.57075079855289e-06
-1.9043520461287e-05
-3.78183876548433e-05
-2.35362568360754e-05
2.09831265524338e-06
-1.54334576089173e-05
-1.84973404949044e-05
-2.63817085974747e-06
2.11230065385562e-06
-9.16196144765197e-07
-2.42540316777376e-05
-2.08325957179603e-05
-1.01230534921251e-05
-3.57253568278489e-05
-2.87065311989002e-05
-2.80486131443136e-05
-2.35712450454887e-05
-4.3827993520214e-05
-2.34087422915523e-05
-2.14084711022413e-05
-2.96883467621614e-05
-1.29701749623492e-05
-1.54143209002259e-05
-1.10960460261573e-05
-8.91332399750955e-06
-1.2545496440237e-05
-2.73278120946098e-05
-2.64786083184147e-05
-9.48556435136199e-06
-2.72977300664361e-05
-2.24917423358523e-05
-2.11576839405876e-05
-5.70744247211574e-06
-3.02941622320092e-06
-3.74221437129416e-05
-1.48841243175356e-05
-2.97480378883957e-05
-1.00058680166592e-05
-1.08114456103571e-05
-1.7189866056983e-07
-2.66659328131497e-05
-3.14325683648826e-05
-3.49765783943225e-05
-1.51200561718974e-05
-1.07087313830567e-05
-2.37477592569485e-05
-1.133780385152e-05
-2.08345437733454e-05
-3.38690399339444e-05
-7.12178542662971e-06
-2.47054160365694e-05
-3.22941888732632e-05
3.13194514864534e-06
-2.43717464900766e-05
-2.11438621075001e-05
-3.31766058046976e-05
-1.98401943052799e-05
-2.21441743533454e-05
-1.32330111630838e-05
-2.33636214431139e-05
-2.86717540022887e-05
-3.80683194773525e-05
4.40528598662594e-06
-1.49775348076937e-05
-1.45051581155966e-05
-1.82103295765496e-05
-3.91055616310181e-05
-1.33780792942211e-05
-6.36691524536884e-06
-4.5648565695994e-06
-4.65904743464409e-05
-4.16381450411382e-05
-2.29219736600644e-05
-8.40868385011684e-06
-3.03626083277227e-05
-1.38713979074503e-05
-2.1238390369162e-06
4.12366235061818e-06
-1.88662254134152e-05
-3.24863370623096e-05
-2.24683503239e-05
-1.79758378717477e-05
-1.28936147376429e-05
-2.21093044515839e-06
-1.32385273543837e-05
-2.41806512116904e-05
-3.17481732585127e-05
-2.02523451785896e-05
-2.90917742572939e-05
-2.19382014765301e-05
-2.49966772845846e-05
-1.2122914116658e-05
-2.45913997017831e-05
-3.54149331902233e-05
-1.36175332821669e-05
-2.66004856405237e-05
-1.50215584550888e-05
-2.69341730265688e-05
-1.58153149940764e-05
-1.0114222404778e-05
-1.66277159775074e-05
-1.79663533060864e-05
-6.21933903742942e-06
-1.36575264657608e-06
-2.09175657265538e-05
-2.95527697231504e-05
-1.08825514064307e-05
-2.59621463822656e-05
-3.13948486411586e-05
-2.35275642628532e-05
-3.30936065485487e-05
-2.02048163200853e-05
-4.49891268718323e-05
-3.10048737152663e-05
-2.9311291856539e-05
-1.86021624635276e-05
-2.12897955534586e-05
-2.03894606415533e-05
-2.25777160283751e-05
-2.61699377147288e-05
-4.16705866272356e-05
-4.28735683123134e-05
-1.24537740006942e-06
-2.77961245442757e-05
-1.04155302435698e-05
-2.3762577496781e-05
-1.91388957744115e-05
-7.84945270896847e-06
-9.93592293167155e-06
-2.46255378427414e-05
-2.46018613619687e-05
-7.98702030161174e-06
-2.75770828637066e-05
-1.60468525510389e-05
-2.5224014644532e-05
-8.88999526583757e-06
-3.03716409673084e-05
-1.10717399242418e-05
6.99127919903926e-06
-4.40255849486963e-06
-2.37800125245086e-05
-1.52935696031517e-05
-1.41529689466912e-05
-2.43297936735237e-05
-1.48870550722952e-05
-1.78240585312381e-05
-2.31224142755821e-05
-3.66083419637956e-05
-5.9208835027254e-05
-2.12358008470619e-05
-1.13305343290701e-05
-1.82396146206758e-05
-1.31284948804667e-05
-3.59526601713892e-05
-3.74801522901317e-05
-3.16307800504013e-05
-2.85525671234446e-05
-2.0361399860018e-05
-1.26176672229475e-05
-1.50798274647666e-06
-2.92347500285138e-05
-2.92685446411566e-05
-3.10116623912639e-05
-2.48550782738982e-05
-3.42813788321171e-05
-1.49997337794433e-05
-2.63138391920699e-05
-1.78350709771841e-05
-2.11046593381446e-05
-2.43254179924243e-05
-4.3053467308597e-05
-3.39609641864551e-05
-1.81833021219798e-05
-3.06385176203132e-05
-4.36396559565508e-05
-1.59059802060359e-05
-2.14264148985701e-05
-1.10376970805393e-05
-2.71380961596146e-06
-3.16187814249015e-05
-1.19363686188061e-05
-2.35304831910818e-05
-1.90765596051856e-05
-1.9295237533836e-05
-2.10564854410382e-05
-4.66678255513633e-05
-3.02055773000577e-05
-2.12812384569021e-05
-6.54849447904092e-06
-2.36942850645412e-05
-2.66435960943084e-05
-1.12253382804104e-05
-9.00067699426389e-06
-2.7800740232129e-05
-2.35252721687156e-05
-4.44505433762053e-05
-1.83370071748161e-05
-2.07962478518674e-05
-2.7442474063038e-05
-1.48658313137654e-05
-3.52103761336023e-05
-2.64754736289563e-06
6.0991976348791e-07
-2.72612783728777e-05
-9.01867622021877e-06
-7.3471263707178e-06
-3.01713672111224e-05
-3.42131504675813e-05
-2.26570645545421e-05
-2.54394002889818e-05
-2.28808398259683e-05
-2.47467909081111e-05
-1.51927368007287e-05
-1.90050698840721e-05
-2.36229480205595e-05
-2.06034169889684e-05
-1.76848865002719e-05
-1.92424886898251e-05
-2.78792283805949e-05
-1.99738354695096e-05
-3.24044982244733e-05
-2.54902483821755e-05
-3.58560363732253e-05
-2.26415554242802e-05
7.84659396787083e-06
-1.37554144913033e-05
1.64204583084712e-06
-5.43892002526453e-06
-8.69805864321321e-06
-2.45922751945329e-05
2.06503883725602e-07
3.59767305889346e-06
-2.46801778506804e-05
-3.2208258773786e-05
-2.8004513045094e-05
-4.1047666300196e-05
-3.46965800485465e-05
-7.14860986397948e-06
-1.24660460955064e-05
-2.23460880105329e-05
-1.08694082055087e-06
-4.829826039062e-06
-2.1331081547814e-05
-3.88074376877681e-05
-5.15407237653767e-05
-2.37704176779408e-05
-3.69073566779072e-05
-2.62216372640746e-05
-1.88531263325884e-05
-1.43182752744049e-05
-1.06297254490926e-05
-2.74916698175713e-05
-2.35185995377849e-05
6.76305428429143e-06
9.49819608451483e-06
-2.20929842318476e-05
-3.16392718694496e-05
-5.06072303762497e-06
-9.40962874908116e-06
-1.28715499201786e-05
-2.28159821297863e-05
-4.06237255488209e-05
-3.65029340117864e-05
-1.01889390549335e-06
-2.06735602500923e-05
-1.56898541250233e-05
-3.56084896576628e-06
-2.05129536436093e-05
-1.9337793177631e-05
-2.96665439848288e-05
-4.56907231966806e-05
-1.45227265841278e-05
-3.46058169816705e-05
-2.47196170673931e-05
-2.14587867475187e-05
-4.19878590673518e-05
-1.35177950759068e-05
-2.7239312941868e-05
-4.95763912587666e-05
-3.39748789616788e-05
-2.26766931793793e-06
-3.11993927176978e-05
-1.4900651024373e-05
-7.27411393242404e-06
-3.96054723370946e-05
-1.36191405725027e-05
-3.20875788928308e-05
-1.9418597530678e-05
-1.31318780231441e-05
-1.02343968120229e-05
-6.36591079193852e-06
-2.77955560706685e-05
-3.57330614646395e-05
-2.7511921785843e-05
-5.75735982631243e-06
-3.73122148433197e-05
-1.64865032536932e-06
-3.72295594150456e-05
7.97577142913274e-06
-1.13110222459551e-05
-1.76239448906651e-05
-1.38054849930841e-05
-1.101391781974e-05
-3.82180836978191e-05
-2.78346468643407e-05
-2.47343387897758e-06
5.09245264663463e-06
-1.70146576945948e-05
-3.90926354660456e-06
-5.60679863238005e-06
-1.27738002413424e-05
-2.80873388146854e-05
-7.85448411157602e-06
-2.20205552626912e-05
-1.88268563117428e-05
-1.51833911143594e-05
-1.65365590391924e-05
-2.74564744701442e-05
-1.95119534434861e-05
-2.63339882331938e-05
-2.5652630993801e-05
-2.33317846281654e-05
-1.57515556023906e-05
-1.76047683642708e-05
-3.61676774556518e-05
-1.70419181101753e-05
-1.76852089858673e-05
-2.51339090971609e-05
-1.62929172538097e-05
-1.17886133202157e-05
-1.20448376607594e-05
-1.99623847697664e-05
-2.05757267402784e-05
-5.00298563831231e-05
-2.51846077691203e-05
-1.30102687416005e-05
-3.68632931522483e-05
-1.88067310139003e-05
-2.62038956294313e-05
-2.31084756803938e-05
-2.34545123974683e-05
-4.24491902088689e-05
-4.32538446994755e-05
-3.25993583430811e-05
-2.39224662875451e-05
-2.95953732587828e-05
-1.25225560627802e-05
-2.31033631146601e-05
-2.12742245019333e-05
-3.12692506752622e-05
-2.32073878750862e-05
-1.34052391751427e-05
-1.48365656034296e-05
-3.24497320128471e-05
-2.35015940733881e-05
-3.49709215070893e-05
-1.74524779688955e-05
-2.90718261491126e-05
-5.55306099223191e-06
3.67551998952616e-06
-2.86397241836571e-05
-1.20734495334087e-05
-2.54439374684041e-05
-2.3086115792868e-05
-8.50534175509347e-06
-4.23656557418407e-05
-2.54919184410877e-05
-7.41415779560722e-06
-3.87291139318122e-05
-2.0893068591883e-05
-2.83067150181734e-05
-2.15146869712646e-05
-9.51975857627404e-06
-1.17677061995169e-05
-1.99316767670687e-05
-1.63093008954327e-05
-1.73151326876553e-05
-1.17774075124894e-05
-3.73332833782125e-06
-1.82871300709073e-05
-3.16228072088048e-05
-1.9271040120508e-05
-1.57732242570928e-05
-2.1829468072717e-05
-1.89203228123772e-05
6.2194794902552e-07
-1.85486351855257e-05
-2.28117424726941e-05
-3.02550702945012e-05
-2.12789770481198e-05
-3.56316584016482e-05
-3.01269172809713e-06
5.11504580354958e-06
-8.85950859718758e-06
-6.12906022905499e-06
-3.96962885340309e-06
-3.19675755224179e-05
-1.33421865627002e-05
-1.88679972196164e-05
-1.01695076570664e-05
-1.52017089656378e-05
-3.17840841886314e-05
-2.61284489971271e-05
-3.78963739960425e-05
-1.49103794201556e-05
-3.45213889116716e-06
-1.24752029486441e-05
-1.23141552227607e-05
-2.0631523774596e-05
-3.23989188383456e-05
3.01131232008342e-06
-2.69360122517575e-05
-6.75827595758357e-06
-1.17326892739779e-05
-2.56620929333052e-05
-2.44652469203464e-05
-2.78425568163423e-06
-6.45271067263222e-06
-2.87688203742559e-05
-1.51365118710035e-05
-1.14140191846982e-05
-1.09606210099735e-05
-4.91595520637657e-06
-1.81591829511457e-05
8.54172661181452e-06
1.21439323287621e-05
7.69774877360802e-06
-3.38424203608135e-06
-2.18984508374583e-05
-1.22160156496375e-05
1.78174657961485e-06
-1.3256391998122e-05
-1.15727314798261e-05
2.86408444628007e-06
-2.58308084731043e-05
-2.78205737205264e-05
-3.23093092561903e-05
-3.57676416652824e-05
-2.53762618552436e-05
-3.05170379478683e-05
-8.58096592803282e-06
-2.05393938663651e-05
-3.09712248811777e-06
-1.58208677462287e-05
-6.93905540120063e-06
-3.34898964614031e-05
-2.81826388316798e-05
6.58852490558276e-06
-1.53498653192885e-05
-2.58075835674524e-05
-2.73775427707081e-05
-2.77991542645687e-05
-3.10163873694785e-05
-2.97049076674666e-05
7.29573912151577e-07
-2.01858440159606e-05
-8.29173434355492e-06
-1.60982780927917e-05
-5.66166368969326e-05
-7.65786461193774e-06
-1.17241401046738e-05
-2.15757542215771e-05
-2.98830995752604e-05
-1.54643534803566e-05
-1.41787024081076e-05
-2.24529095387394e-05
-3.12327974342791e-05
-4.99298607239627e-06
-2.97926695132336e-05
-3.13675414253363e-05
-2.43802762130852e-06
-1.48646960221653e-05
-2.46398854936598e-05
-7.08978837486832e-06
-1.55819042620175e-05
-2.68294303285747e-05
-2.57872369758803e-05
-2.75553613590807e-05
-2.8213504450353e-05
-1.77209114112328e-05
-9.12816989923165e-06
-2.1332538067448e-05
-1.58644920857831e-05
-1.93872736784017e-05
-1.19253748933992e-05
-3.1898830625192e-05
-1.75853138270326e-06
-3.14901652128459e-05
-3.46571726378316e-05
-3.28457673790958e-05
-1.09097900229111e-05
-9.59490391561478e-06
-2.25007670147463e-05
-1.805732818181e-05
-3.65785094367683e-05
-1.61727057827368e-05
-1.94047086291024e-05
-3.66091802285163e-05
-6.53497244254301e-06
-3.80854786813149e-05
5.6039601373534e-06
-2.61612992798817e-05
-3.42245434722367e-05
-3.52006700114216e-05
-3.51938542155573e-05
-1.76730167343183e-05
-4.58835684825389e-05
-2.37001423813093e-05
-1.26828135427671e-05
-2.00169043208918e-05
-1.6326556560518e-05
-2.54768189689021e-05
-3.88744947654584e-06
-2.1238532815348e-05
-2.76583802919424e-05
-1.9857315030842e-05
-2.60676640211954e-05
-9.92270851861488e-06
-8.51349064273648e-06
-1.13439331867217e-05
-1.90987909674715e-05
-1.70816618623842e-05
-3.70863334775091e-05
-2.63045847539626e-05
-4.22580551881208e-05
-1.03048099312624e-05
-1.32613756627847e-05
-2.30933564928159e-05
-5.61423825785488e-05
-3.59569110762534e-05
-7.30557221217992e-06
-2.19001003021178e-05
-2.58423539851668e-05
3.80688207200629e-06
-2.66360908729386e-06
-2.68879072292522e-05
-1.95355393348285e-05
-4.88648297581642e-05
-1.99168601361128e-05
-1.65239835451084e-05
-1.98740221095632e-05
-4.77069991655825e-05
-2.5847758807965e-05
-1.0019430587678e-06
-1.56985980813578e-05
-2.43540319847943e-05
-1.06166342428672e-05
-3.03914705284186e-05
-9.64547535748744e-06
-1.76688163785195e-05
-2.78937339439685e-05
-1.94967869499165e-05
6.18486801738594e-06
-2.05023377099849e-05
-1.0313590363936e-05
-2.26347444383158e-06
-7.35329253517287e-06
-3.66675387159093e-05
-1.33304418589295e-05
-3.20970781594077e-05
-3.18473058292135e-05
-3.7236725937556e-05
-2.31796022282752e-05
-1.92094936257936e-05
-2.98608921422983e-05
-2.57935395613646e-05
-1.38594749748824e-05
-7.47186679874516e-06
-2.59442999713594e-05
-7.30869937030443e-06
-1.02310419640797e-05
-3.10176637653614e-05
-2.70284096925964e-05
-3.70001886157883e-05
-3.94702106879047e-05
-1.65946559329025e-05
-3.99948139555498e-05
-1.37478472522928e-05
-1.99278948194645e-05
-1.3038051327256e-05
-1.72444076213102e-05
8.16480041216037e-06
-2.78657677826046e-05
-1.30249049631446e-05
-5.01559494449169e-05
-2.51405285777024e-05
-2.97763666137044e-05
-2.55020025911647e-05
-2.87634970782397e-05
-1.38375704312659e-05
-3.11515489041625e-05
-1.99408960633997e-05
-6.52053871165563e-06
-1.89031963544775e-05
-3.26658466384849e-05
-2.95583656443416e-05
-2.57906126929481e-05
-3.46206715034089e-06
-2.28342725628173e-05
-1.39731167973461e-05
-1.01987811610618e-05
-1.34331505616655e-05
-4.04992385719282e-05
-3.74860602551295e-05
-3.25354207165681e-05
-5.21001691897403e-05
-4.97362844365803e-06
-3.04920079704357e-05
2.76152116960096e-07
-2.31492169348427e-05
-1.54525636758076e-05
-1.49640431373843e-05
-3.54104354436261e-05
-1.17872145652389e-05
-1.8630119769702e-05
9.58924663300135e-07
-2.52109648791232e-05
-3.04690991938479e-05
-1.74443071198902e-05
-6.86217926308632e-06
-1.49904470978993e-05
-6.31632684766024e-06
-3.47708285418415e-06
-2.41452173951685e-05
-2.84448434255317e-05
-1.02307350534737e-05
-1.30391749685658e-05
2.4520876017129e-06
-1.5677926763691e-05
-2.59189933396369e-05
-1.35539508734073e-05
-2.73463665353663e-05
-2.88343491604226e-05
-2.91617331848305e-05
-3.14698794784788e-05
-2.34010492532992e-05
-2.45950244502938e-05
-1.13827997457505e-05
2.65836864579553e-06
-2.08653683349559e-05
-9.2986616357356e-06
-5.9190884812877e-06
-1.15744154216732e-05
-4.42305422973974e-05
-1.07781041497921e-05
-1.10865695037635e-05
-2.73537467289614e-05
-1.87173103456394e-06
-2.03480917691269e-05
-2.58924355955962e-05
-1.89304673944547e-05
-1.47757684513822e-05
-2.61262254378989e-05
-1.25988045595985e-05
-8.69872392013783e-06
1.57375595197705e-06
-3.24038246122136e-05
-4.49616456338576e-05
-2.926197496178e-05
-7.24393070332255e-06
-3.06815235877997e-05
-3.7231315109341e-05
-2.69640183269635e-05
-2.78833057096152e-05
-1.88196877840171e-05
-1.79285461745698e-05
-3.61494903696539e-05
-1.86184209792203e-05
-1.59840264006443e-05
-1.8750970442923e-05
9.77554858363213e-06
-9.6938741608328e-06
-2.96045455864678e-05
-1.20504837090239e-06
-5.64496268457723e-05
-2.03245229326133e-05
-2.3407657250103e-05
-1.75764977748605e-05
-1.68955211581926e-05
-2.53603854204632e-05
-2.11378349002236e-05
3.05088429959391e-06
-2.13577073669926e-05
-3.43889657766022e-05
-2.83599311269278e-05
-4.77124460251713e-05
7.68759003279128e-07
-3.12916776102534e-06
-2.02525933160594e-05
-2.55964808028102e-05
-1.82630126100989e-05
-1.98420343876623e-05
-2.28811890500094e-05
-2.97197611396177e-05
1.73232877622877e-05
-6.18555552142615e-06
-2.77589189124764e-05
-1.61755083030053e-05
-1.33615838654688e-05
-1.52653324071934e-05
-2.33162849196261e-05
-1.51720298744912e-05
-3.17795064494033e-05
-2.53309841550118e-05
-1.01015402352705e-05
-1.4221209010007e-05
-3.97330417156893e-05
-1.47322979404514e-05
-3.86988480919834e-06
-2.06800749501663e-05
-2.26685736119515e-05
-2.76708852600752e-05
-2.02635333482418e-05
-2.03918386505784e-05
-1.75763361250111e-05
-2.65686882177098e-05
-2.87418284563307e-05
-1.54633772362794e-05
-2.08070549775348e-05
-1.09241755743726e-05
-3.99744033036526e-05
-6.53090335543991e-06
-2.38350222749659e-05
-2.73759733165086e-05
-3.11910648112092e-05
-2.79362489221057e-05
-3.15490468010651e-05
-9.78058213348998e-06
-1.61976833771311e-05
-3.58878873701832e-05
-4.39683627673169e-05
-1.0006799256788e-05
2.76107905575709e-06
-2.22008390963965e-05
-8.24387854187153e-08
-2.98048863312808e-05
-1.11332254119999e-05
-3.27220449608272e-06
-1.61736626318648e-05
-2.2744426173817e-05
-3.15298037980509e-05
-3.14048777381357e-05
-1.88260383526311e-06
-2.48563126444679e-05
-3.40172024506283e-05
-1.27948995715033e-05
-2.03050935414129e-05
-1.42044623614884e-05
2.00260940709612e-06
-2.4106763108886e-05
-2.14517272497788e-05
-7.253961860043e-06
1.13390590931236e-05
-3.08951970470438e-05
-3.1032302334674e-05
-2.83983618947975e-05
7.21635978913123e-08
-2.62278269678773e-05
2.5125361558106e-06
-9.8323393677632e-06
-1.33445506496323e-05
-2.49413186282558e-05
-1.60437560577768e-05
-3.66931099638407e-05
5.49420091699768e-06
-1.29902488263996e-05
-2.82125331809086e-05
-8.13972798773875e-06
-1.4861438681031e-05
-3.03144544568907e-05
-3.52785657941804e-05
-1.08263875785771e-05
-2.10704258815852e-05
-3.00908359683304e-05
-3.98586010087567e-06
-2.65599947716302e-05
-3.73970746962191e-05
-1.00338325329535e-05
-2.5462048056535e-05
-2.26666266998869e-05
-3.19334552278364e-05
-3.9151504378395e-05
-3.14508906724611e-05
-2.26612993294681e-05
-5.11534008362317e-05
-2.66250585817293e-05
-6.49328949658173e-06
-2.04893666472982e-05
-2.95495770523202e-05
-3.18462754715551e-06
-2.10583992348229e-05
-1.90643086262978e-05
-1.60611672763206e-05
-3.39387794812824e-05
-3.99090962819445e-05
-1.51352638194297e-05
-4.3598138959446e-05
-1.82759763383341e-05
-4.04227045116382e-05
-5.07718635288795e-05
-3.89418089868968e-05
-3.04405504548796e-05
-1.05374949182796e-05
-1.97152409211988e-05
-3.82619848381236e-05
-1.91870701660988e-05
-2.91364306351404e-05
-3.38663176526205e-05
-9.86945114717305e-06
-1.15644958039231e-05
-6.28475474360314e-06
-2.44480868762773e-05
-4.29782272564824e-06
-1.08922924541892e-05
-1.1164036202134e-05
-3.15990560852896e-05
-2.35957579678117e-05
-1.88853669895165e-05
-3.91802052798893e-05
-7.34720379505001e-06
-2.6619877005009e-05
-2.43408346155072e-05
-3.93877364074095e-05
-3.08786566698786e-05
-4.799279649202e-06
-2.22880492123137e-05
-1.94563031240684e-06
3.84755540673054e-06
-2.48682328733051e-05
-3.0338128994525e-05
-3.08688846063692e-05
-2.30277395005568e-05
-2.87633910660797e-05
-3.52470267483449e-05
-3.766230455451e-05
-3.38871559378931e-05
-2.76454524852789e-05
-1.73131260581755e-05
-3.98351168004105e-05
-2.04837962787608e-05
-1.95694970299775e-05
-2.30281365154116e-05
-3.11379425865564e-06
-2.17074592315425e-06
-2.80466332113424e-05
-1.7653016202376e-05
-1.39468006886282e-06
-4.89200541550012e-06
-1.82265565387712e-05
-2.23507004723383e-05
-1.67471689245751e-05
-7.93264110482542e-07
-3.01937756792665e-05
-2.14181128475008e-05
-1.08086738077401e-05
-1.97618548365599e-05
-4.42542137063498e-06
-2.68722628014205e-05
-5.00185679894272e-06
-2.51566226790042e-05
-2.76772613210156e-05
-3.60034389767951e-05
-2.4988461440771e-05
6.94686132893159e-07
-5.65482350845601e-06
-1.2909447615628e-05
-2.70873014706629e-05
-8.52748069018265e-06
-3.16051514865499e-05
-1.46615085521273e-05
-9.15571912976033e-06
-7.17597203263607e-06
-3.51270709263594e-05
-2.82344078242007e-05
-2.19594262681981e-05
-1.91160428601316e-05
-2.75783334012293e-05
-4.00740301719378e-05
-7.9692486494865e-06
-3.93378719389673e-05
-3.4785612429314e-05
-1.80848637238226e-05
-2.48718852781749e-05
-2.97381382080973e-05
-4.79760575359008e-06
-5.12898244233217e-05
-2.89082422129757e-05
-8.3335861491708e-06
-2.30190905240273e-05
-2.60820315279363e-05
-7.70289641730567e-06
-8.02596060198247e-06
-1.68570995259533e-05
-3.33997315561428e-05
-1.37994635229024e-05
-5.35073693641378e-06
-2.50320712033779e-05
-2.71660243387219e-05
-4.04875593494074e-05
-3.22747744712175e-05
-2.93013287276601e-05
-2.54866104505357e-05
-1.79448755337042e-05
-2.3249270454737e-05
-1.35943723788201e-05
-1.5170010459118e-05
-1.09851246606484e-05
-2.78334784278885e-05
-3.50690634514885e-06
-1.12766116364519e-06
-3.01904089305714e-05
-3.91804002012837e-05
-1.48061925698929e-05
-3.4651836667265e-05
-2.99850730479209e-05
-2.81102754005436e-05
-3.01981337987347e-05
-1.86033014142246e-05
-1.12568811292635e-05
-1.0938302182476e-05
2.12256138285394e-06
-6.46825542862643e-06
-3.15091983161847e-05
-1.63805881837939e-05
-1.51574888801653e-05
-4.73304512827438e-05
-2.61410254230778e-05
-2.94337970555286e-05
-2.98605279370244e-05
-3.01723307454688e-05
-2.81280878753836e-05
-1.57915967691217e-05
-3.29662665290444e-05
-1.82987247277187e-05
-1.35389277666337e-05
-1.26141504891493e-05
-2.03994290081596e-05
-4.60421171484024e-05
-1.43735133110505e-06
-1.14372632245826e-05
-2.51435229052471e-05
-2.39498051085311e-05
-1.29641750621478e-05
-1.97848950926848e-05
-2.08543089979534e-05
-2.92681460573495e-05
-2.50754379695943e-05
-2.31369713230554e-05
-1.39089375115769e-05
-2.56681650417334e-05
-1.65562657171258e-05
-2.99943467009945e-05
-2.6114318333793e-06
-4.24729530267575e-05
-3.15273683172431e-05
-6.1876583985175e-06
-9.15445327348516e-06
-2.81603248293288e-05
-1.65219691350631e-05
-2.34509646113436e-07
-1.85956299820795e-05
-1.74482335484559e-05
6.10056812975693e-07
9.97470081342778e-06
-2.4875156643242e-05
-2.95616660614516e-05
-2.44685514146415e-05
-4.42988336884641e-05
-5.00863213282865e-07
-2.13049603211702e-05
-9.63642175614458e-06
-2.34360340213896e-05
-3.34662078438196e-05
-1.6153137315586e-05
-2.43795953064344e-05
-2.37241236230454e-05
-3.59866546551313e-05
-4.07266526650874e-05
-3.14212729017381e-05
-3.28317210754446e-05
-1.99069917472597e-05
-5.17932030810974e-05
-3.23324156945346e-05
-2.57890725125856e-05
-2.48653120988038e-05
-6.25067787801798e-06
-2.37845639153421e-05
-2.25355418301016e-05
-8.50343989085068e-06
-2.41677039486011e-06
-2.29005874855808e-05
-2.41929874881412e-05
-1.99063131948946e-05
-1.38747727878763e-05
-3.18023394372003e-05
-3.31667183272575e-05
-2.72396585044575e-05
-1.76555954365705e-06
-2.36634752450073e-06
-2.17066765860744e-05
-3.66399471662356e-05
-6.03451954878465e-05
-1.37358237945843e-05
-1.52233161599815e-05
-3.67127646465637e-05
-7.13607831513363e-06
-1.45205604162071e-05
-1.52155440898955e-05
-2.82392809888225e-05
-2.77351698550378e-05
-5.28533156433629e-06
-3.18143000713174e-05
-5.22035398940349e-06
-2.91819712374037e-05
-1.8515798200738e-06
-2.43805329797353e-05
-1.77006375321377e-05
1.49522473946607e-05
-1.38706545459913e-05
-2.89568550204285e-05
-4.69240229947271e-06
-2.67145777919456e-05
-3.88149751480183e-05
-1.70305615053589e-05
-1.79464375318963e-05
-3.72500607688926e-05
-2.47183080964066e-05
-3.30117582819693e-05
-3.25134639376693e-05
-2.94849410238408e-05
-2.16368690090928e-06
-1.75003483196789e-05
-1.64400836963729e-05
-3.41887325843707e-05
-1.99488050260076e-05
-1.89851452693392e-05
3.51105701309376e-07
-3.23771923043898e-06
3.03606771616421e-06
-3.73902520692952e-06
-2.26385123917903e-05
1.56628643809963e-06
-1.27517519929365e-05
-1.18774845841233e-05
-1.0442771080221e-05
-2.42251917958208e-05
-2.88743970964495e-05
-3.00474258478347e-05
-2.9634983818685e-05
-4.4071006516438e-06
-3.37524249322565e-05
-1.03990487651504e-05
-2.82004955249682e-05
-4.30142599795258e-05
-3.71639213465094e-05
-8.01612819174923e-06
-1.08974448164614e-05
-3.85977585874256e-05
-8.7408537946015e-06
-1.95782717606229e-05
-1.89711154788531e-05
-2.24610060096214e-05
-2.05617023078159e-05
-2.54407666314676e-05
-9.89669054944295e-06
-1.16563438308779e-05
-1.38380082595505e-05
-9.02363803914973e-06
-1.45613172516537e-05
-2.33397036278807e-05
-2.1580413104266e-05
-1.88930797952301e-05
-3.34179050143903e-05
-2.70092415902924e-05
-2.66760054469655e-05
-1.223076574055e-05
-4.50021795509804e-05
-1.75351203454589e-05
-1.37722882002528e-05
-1.16531272436648e-05
-1.28883149719002e-05
-7.52442182017272e-06
-3.28530783687596e-05
-2.56307405517919e-05
-2.48751522904948e-05
-6.01617670533803e-06
-2.56930495342751e-05
-2.26165144481092e-05
-2.0630543833317e-05
-2.98373241886389e-05
-1.95138587526276e-05
-1.3754182889399e-05
-2.01079849053993e-05
6.80197698407294e-07
-2.51036020950275e-05
-2.18897681553766e-05
-3.15996119761492e-05
-2.77639057581718e-05
-1.31370544067672e-05
-5.97704080917803e-06
-1.66277745817154e-05
-4.09603922936456e-05
-3.02797670450964e-05
-9.20538462827144e-06
-2.0384883305406e-05
-3.56848166745414e-05
-1.23472788207003e-05
-3.40710185856357e-05
-7.44510113929205e-06
-1.94022703491309e-05
-1.33962527358485e-05
-1.94932054072032e-05
-1.6305278137215e-05
-5.92578197191519e-06
-2.57432422943109e-05
-3.11453576030738e-07
-3.8912758545879e-05
-2.74846832886495e-05
-1.48087605281864e-05
-2.24858930138812e-06
-1.54567636647371e-05
-1.08936462621024e-05
-1.65955323694888e-05
-5.06337405758947e-06
-2.10611744970547e-05
-2.76796179783458e-05
-1.62820733784776e-05
-2.672471177027e-05
-2.24324841159232e-05
-3.59960840936574e-05
-3.19134204552632e-05
-9.09369505718598e-06
-1.05400823294855e-06
3.8495612139066e-07
-2.34411778001008e-05
-1.81832855873789e-05
-3.43519494832392e-05
-3.00230010177494e-05
-4.02634721295663e-05
-2.96017928264142e-05
-5.0827763153707e-05
-1.23885774246157e-05
-1.71783117325136e-05
-3.93192196884369e-05
-2.55979668321333e-05
-2.13772264890767e-05
-1.68302555093256e-05
-3.26087876552817e-05
-3.2470052277232e-05
-2.26347282004721e-05
-1.55824854167216e-05
-7.02245402055623e-06
-1.62898723546046e-05
-2.43509600397801e-05
-3.68134439608131e-05
-1.48606377750602e-05
7.44689619099251e-07
-2.53452347106759e-05
-1.45604003938228e-05
-1.56134817203145e-05
-1.2924966237826e-05
-6.00760994969185e-06
-3.07059125527444e-05
-3.04910778760141e-06
-1.51313642425932e-05
-2.01483803987422e-05
-1.08040918796292e-05
2.52589567108164e-06
-8.00693558903146e-06
-1.5654304555895e-05
-9.8373569524808e-07
-1.47476433749653e-05
-2.86931451711598e-05
-2.37898155549869e-05
4.45223176541351e-06
1.70789380562831e-05
1.812550158372e-08
-7.58275202784925e-06
-2.58561789314943e-05
-3.13505198473721e-05
-9.13887701474127e-06
-2.80591270176071e-05
-1.84163518964395e-05
-7.05768601180197e-06
-2.8066972765634e-05
-2.6329228614194e-05
-3.95143005134393e-05
-8.05839529094677e-06
-8.40362944270408e-06
-2.66041199090157e-05
-3.57300799484153e-05
-2.38444779165992e-05
-3.09035853610509e-05
-2.83802557688873e-05
-2.47705816872695e-05
-4.55361033885626e-05
-1.50685563193535e-05
1.91874763337733e-06
-6.27768815947739e-06
-3.44169299363155e-05
-3.07697163914779e-05
-1.10132756820338e-05
-3.44084679555483e-05
-2.78814503064404e-06
-2.65092872181784e-05
-3.84606611268971e-05
-2.81818585242342e-05
-2.72247492100821e-05
-2.06721472466243e-05
-3.23405698166581e-05
-3.361508763808e-05
-2.8466958745951e-05
-3.38600370573044e-05
-1.64353420803142e-05
-5.07557294031169e-06
-2.31633258024583e-06
-4.55197187573752e-06
-4.66998224898168e-05
-9.77561966890803e-06
-4.18501773688152e-06
-1.09334544408962e-05
-2.49237581223164e-05
-3.18346329265062e-05
-3.96899283236922e-05
-3.15691289922083e-05
-4.63814020285666e-06
-1.8330322920281e-05
-1.61073692018517e-05
-2.02581336884738e-05
-2.61367782797884e-05
-2.29083521472709e-05
-2.45867706426443e-05
-2.34797170299589e-05
7.15939247832697e-07
-1.8635893716687e-05
-2.40743436547743e-05
-1.99052100110567e-05
-1.88193046787901e-05
-1.15430317511959e-05
-1.39610547737687e-05
-8.25954665496648e-06
-3.48011924325089e-05
-2.48420328541738e-05
-3.62322557308733e-05
2.65544568715417e-07
-2.46133050068008e-05
-2.5762572034309e-05
-2.29972463947431e-05
-1.41209832662269e-05
-6.40341229888845e-06
2.20421061208722e-06
-1.34394794591599e-05
-2.75566417383663e-05
-1.84907870242518e-05
-1.12375252720636e-05
-1.91103563856628e-05
-1.06857024998979e-05
-7.32964343544387e-06
-6.05140498045576e-06
-1.7898902674165e-05
-3.7110651757798e-05
-2.2063687045324e-05
-6.91028131488489e-06
-1.7302818396199e-05
-2.79051018517897e-06
1.17140698615525e-05
-2.1055927612697e-05
1.30173213570924e-05
-1.92148130133689e-05
-1.39092145385544e-05
-2.78788664940048e-05
-8.32948019434802e-06
-1.46188460201639e-05
-3.18625784285137e-05
-1.7944570006388e-05
-2.42809032720267e-05
-1.22731209564155e-05
-2.25128406953828e-05
-2.04988748555011e-05
-2.57150783819186e-05
-9.98352711590159e-06
-2.61542640952194e-05
-1.89815488898142e-05
-2.92144199880626e-05
-4.12606348394801e-06
-7.8647911274892e-06
-4.14965122583544e-05
-2.92668346103803e-05
-1.81025370612033e-05
-1.31543488305476e-05
-3.55834033629255e-05
-2.09966300812484e-05
-2.79785915514754e-05
-3.01134523271573e-05
-6.33266896587042e-06
4.53263045030386e-06
-2.95168416633236e-05
-1.76313219277323e-05
-1.16533406166573e-05
-9.14545074250366e-06
-2.42765192641416e-05
-1.82255262425595e-05
-5.00108909772152e-05
-2.78138761733778e-05
-3.85040638887322e-05
-3.85779913539803e-05
-2.08813645793728e-05
-1.68775914825331e-05
-3.04320370021462e-05
-1.4095062413907e-05
-3.4118356649135e-05
-2.25770822499545e-05
-1.40505647987584e-05
-1.04361663012401e-05
-1.46898975175134e-05
-2.00270957966451e-05
-2.05620833309926e-05
-2.02270670290842e-05
4.91270536634176e-06
-2.46219285218559e-05
-2.00856639181557e-05
-3.29339435958562e-05
-2.96722718377236e-05
-1.35122523194584e-05
-2.50119323309181e-05
-1.54396758380098e-05
-3.7536439409244e-05
-1.67861318656914e-05
-5.78330030745112e-06
-3.01866447503028e-05
-2.29493825658495e-05
-2.05198381176924e-05
-3.23439256328378e-06
-2.34123675065676e-05
-1.53724639789981e-05
-2.04705796494224e-05
-1.98938463457251e-05
-1.61334691534528e-05
-1.93554434512564e-05
-2.06254213125078e-05
2.08478496969629e-05
-1.80636322193562e-05
-1.31241538831694e-05
-2.21039815319233e-05
-1.60414444906992e-05
-1.8249151460861e-05
-3.82316481150015e-05
-1.06006851141804e-05
-1.72203260666849e-05
-2.47615001036788e-05
-2.14337756858665e-05
-5.15334274358448e-05
-3.19492818452414e-05
-1.07684922122854e-05
-1.8294096030231e-05
-2.94039544237645e-05
-2.38004641887838e-05
-1.58664811580718e-05
-3.99071184923803e-05
-4.3857927970676e-05
-8.31342010243171e-06
-1.9344222998953e-05
-5.03569163890985e-05
-2.22970287260045e-05
-3.30629550379325e-05
-1.81077232777394e-05
-1.17053156655935e-05
-1.82121523685317e-05
-1.85653961344622e-05
-2.50052333128067e-05
-2.02716026193665e-05
-9.06660340071977e-06
-9.60300083229448e-06
-7.25487212731852e-06
-8.80498208005702e-07
-7.29450467263805e-06
-2.61635939282558e-05
-2.62160872795012e-05
-2.33704403383399e-05
-2.61378176267675e-05
-2.75279407108357e-05
-2.015697777222e-05
-3.9463310046169e-05
-8.44465452888928e-06
-2.45506287253072e-05
-2.56122618822628e-05
-3.71037720899909e-05
-1.17048685852609e-05
-1.81043274177519e-05
-1.69400277427261e-05
-4.60645015900149e-06
-1.05938673653134e-06
-2.76463708974836e-05
-1.87759569451525e-05
-2.84055086267231e-05
-2.45243438742138e-05
-2.71453765901141e-05
-2.41792869306295e-05
-1.07706756612886e-05
-1.67511076244634e-05
-6.2048188233821e-06
-2.02064985566367e-05
-2.318751903246e-05
-4.69895152389806e-06
-2.4374618315047e-05
-4.12303280261235e-07
-1.12780537925783e-05
-4.62163974015683e-05
-7.92535144213982e-06
-3.03807484327182e-05
-3.04362275966016e-05
-1.89887631633887e-05
-1.14585593322115e-05
-1.63598862755643e-05
-1.46786845358213e-05
-8.87083291315402e-06
-7.84550309294422e-06
-3.06772002391158e-05
-2.06528156895771e-05
-2.22140187863487e-05
1.66218739755177e-06
-8.95177547281358e-06
-1.26925888268758e-05
-1.82873175029857e-05
-1.2185221870198e-05
-4.20043214140028e-05
-1.90906729642643e-05
-3.25670978367227e-05
-4.60117741469771e-05
-3.28448884649421e-05
-2.03975619161149e-05
-3.1277023604438e-05
-2.67016333601893e-05
-3.40167585544209e-05
-4.37463340067424e-05
-4.1025397064001e-05
-3.33887351108857e-05
-4.05479828388372e-06
-8.27569243726633e-06
-3.49280970444143e-05
-1.10047800646086e-05
-3.71728812694284e-05
-5.66911344012606e-06
-3.24386546753948e-05
-2.52674520670016e-05
-2.05839733099175e-05
-2.59911110908871e-05
-3.7808258099182e-05
-1.61241340877537e-05
-3.49466711282763e-05
-1.28265927807112e-05
-1.49100280844724e-05
-2.59934491765039e-05
-1.39231350369662e-05
-4.11422139051397e-05
-2.78479262901618e-05
-2.13290578597659e-05
-1.13180644920644e-05
-2.56690418240561e-05
-3.3018584026015e-05
-3.13041682315443e-05
-2.96281861654255e-05
-3.29685829063918e-05
-4.14879374459409e-05
-3.86567595904353e-05
-2.41793273844149e-06
-1.20166413528009e-05
-3.61817085366415e-05
-2.57962204146977e-05
-1.05204464094107e-05
-3.86220620262073e-05
-3.00746245915144e-05
-3.62138775328745e-05
-3.17710841985305e-05
-1.77783375952324e-05
-2.48275426799221e-05
-2.37732122367846e-05
-3.74133351187355e-05
-2.05352397333255e-05
-5.95040155940311e-06
-1.76015836458667e-05
-2.07638935944784e-05
-1.95485687241072e-06
-2.65945840026639e-05
-3.14853931392418e-05
-1.62296081134217e-05
-7.37833323940045e-06
-1.1662074245598e-05
-2.83597402028416e-05
1.96234312028486e-06
-3.22175893589627e-05
-2.70422042034727e-05
-4.07938391688793e-05
-2.86868545311262e-05
-2.22814242766834e-05
-1.47986438281582e-05
-5.340095195418e-05
-1.51341161725729e-05
-2.57202548911552e-05
-2.72482627539047e-05
-3.11220334977045e-05
-3.49065871798124e-06
-2.17149699956381e-05
-1.78390191739696e-06
-2.40201153189841e-05
-1.55657049191092e-05
-2.40709799038462e-06
-3.26246662987921e-05
-1.99577103492936e-05
-9.38465559742701e-06
-2.49551019573284e-05
-8.92111353569862e-06
-3.0383892822414e-05
-1.17434429751318e-05
-1.42947729608923e-05
-2.60683321805955e-05
-6.32455131369716e-07
-3.35068772685826e-05
-5.88807197973881e-06
-3.31420043437286e-05
-4.02288994900774e-05
-2.83774175804114e-06
-3.95745796798209e-05
-2.45287554230479e-05
-1.17964874483853e-05
-4.76067926584155e-05
1.29719628928531e-05
-4.10634724122459e-05
-3.41599563882054e-05
-2.30501119066713e-05
-4.31737376714387e-05
-2.51462830299061e-05
-1.187779252436e-05
-3.71435794374773e-05
-8.79227429692754e-06
-2.50636697335719e-05
1.05604910046057e-05
-3.57427986479673e-05
-2.14575010143557e-05
-2.94156376460166e-05
-1.57084161556155e-05
-1.13213587471783e-05
-3.42600626909364e-05
1.96972584897612e-06
-1.53827191022052e-05
-1.77531167642883e-05
-2.23354592622685e-05
-4.86432312843359e-05
-3.74119445859468e-05
-3.20618032316896e-05
-2.3799487025346e-05
-2.68577862121924e-05
-1.85010690476804e-05
-4.48595681961661e-05
-3.22066360687602e-05
-3.36247161589258e-05
-2.40619360355357e-05
-1.34858237583699e-05
-1.79568417854924e-05
-1.42675292206308e-05
-2.49010248882432e-05
-1.9657897425963e-05
-1.63357761312277e-05
-1.88873543209125e-05
-1.60730808743438e-06
-2.64198661081724e-05
-4.04875568365277e-05
-1.4732894052667e-05
-1.64887821191813e-05
-1.23800156540129e-05
-3.41472718007982e-05
-2.95760930442523e-05
-4.30924053435635e-05
-2.46110621277215e-05
-9.30411078244421e-06
-1.33150175744934e-05
-4.03067811761191e-06
-3.45317869193702e-05
-2.31121769970812e-05
-1.50756476397452e-05
-2.60066836206981e-06
-1.01300318122432e-05
-1.89026828672528e-05
-4.07286759698018e-05
3.17338648129762e-06
-2.65299497600988e-05
-2.26529050482761e-05
4.25945997605663e-06
-3.0667810216109e-05
-2.40043803539062e-05
-5.00107130507297e-06
-3.26110944895014e-05
-1.79116608736611e-05
-2.82332208003768e-05
-6.43574817657459e-06
-2.46497676930739e-05
-2.08262860604531e-05
-2.93015226990681e-05
-7.68879918801793e-06
-2.34029787941341e-05
-3.29899889922757e-05
-4.67535255579973e-05
-2.25163880256547e-05
-4.18804611188831e-06
-1.7622275366288e-05
-1.64755346572955e-05
-2.2403643265341e-05
-1.52482823566758e-05
-3.37925951735672e-05
-1.69522374045204e-05
-2.50452706004863e-05
-2.12097476291079e-05
-2.03855200549352e-05
-2.30056470118054e-05
-1.463002602289e-05
-2.70842937116157e-05
-1.48405623275209e-05
-4.55366128860182e-07
-2.43799672674735e-05
-2.06038176529781e-05
-4.57850059514042e-05
-2.65570725172867e-05
-4.0174551885324e-05
-2.48173237460172e-05
-1.8311644577144e-05
-1.6267717460881e-05
-3.61004128841681e-05
-1.06626784158307e-05
-2.34611806572345e-05
-2.07356736897868e-05
-1.248206031793e-05
-2.29382766192614e-05
-3.85100006156244e-05
-2.04848660170154e-05
-1.05442919572237e-05
-1.67847876866249e-05
-7.74109812003081e-06
-4.62987104149219e-05
7.4099479806579e-06
-2.11884312081408e-05
-1.34481512801605e-05
-3.77908362820355e-06
3.00798087530397e-06
-1.55350714285915e-05
-4.41617177998702e-06
-3.98449887602967e-05
-2.13116750268415e-05
-2.27367967940671e-05
-3.92163083990338e-05
-9.75839221361746e-06
-1.87765854680177e-05
-1.64196232364356e-05
-4.15189743646638e-05
-2.57607364848523e-05
-1.50059971511917e-05
-3.76322959793238e-05
-2.11970188456339e-05
-1.97990183992615e-05
-2.88377609281106e-05
-1.05789947233061e-05
-1.43252758148593e-05
-8.33010904065001e-07
-3.20409522606435e-05
-2.71442477598292e-05
-1.77113705350372e-05
-2.9668244513769e-05
-1.11203186574183e-05
-2.36583177499663e-05
-2.01928560436065e-05
-3.14515362982043e-05
-9.77639696789536e-06
-2.92183088110728e-06
-3.16114609714233e-05
-2.61771380732732e-05
-3.66732827795948e-05
-2.88156550085726e-05
-3.10435454206617e-05
-2.91111808817738e-05
-2.91921719495853e-05
-1.48958136181432e-05
-9.42493137557989e-06
-2.53284283067153e-05
4.91223390215926e-06
-2.68050631889767e-05
-3.24730371170388e-05
-9.28139030103604e-06
-2.26553025866659e-05
-8.39365214238383e-06
-2.6166673023708e-05
-2.65290588999225e-05
-7.86252801508992e-06
-9.19797180619007e-06
1.6373089410034e-06
-4.06740093570183e-05
-1.8713471143205e-05
-5.07641566312109e-06
-3.05976450866227e-05
-2.74910809780846e-05
2.00252327935614e-05
-2.4993953529861e-05
-3.78491730547995e-05
-3.66047303768097e-05
-1.79289011771884e-05
-2.45561284955317e-05
-2.67135863129213e-06
-2.11990190063128e-05
-1.69358276645231e-05
-5.20294818868287e-06
-2.11440295283715e-05
-2.06398192018186e-05
2.78893200999234e-06
-1.05442985684494e-05
1.19722831239871e-05
-2.34807850633134e-05
-1.07325220242845e-05
-1.40729824599054e-05
-1.99154256028722e-05
-1.62769819659326e-05
-2.40878857475042e-05
-3.94842841126848e-05
-2.74588898374147e-05
-2.04408560634638e-05
-1.6094359599913e-05
-1.66947894676373e-05
-1.70094852483201e-05
-4.99808133632871e-06
-2.72073016744331e-05
-1.08455108132725e-05
-1.67408895496958e-05
-1.66373978684071e-05
-7.62592164280722e-06
-8.33521473610419e-06
-1.94755585294714e-05
-2.97799115760117e-05
-3.50051597143621e-05
-2.9841506561381e-05
-1.49433666667194e-05
-2.14877158725172e-05
-8.54665344875931e-06
-2.26115659609369e-05
-3.31617830288254e-06
-4.07280820195053e-05
-1.82559887244717e-05
-3.28491710864333e-06
-2.13400078099538e-05
-4.31767727002978e-05
-2.52421325875614e-05
8.37558339331667e-07
-1.00591016450967e-05
-4.14710449364185e-05
-9.03299812083549e-06
-4.4128237504447e-05
-2.70436654252813e-05
-2.47999428520679e-05
-3.14433062933133e-05
-1.66003268812498e-05
-3.8596141809466e-05
-4.2704461407822e-05
-2.20174648329989e-05
-2.2164757970815e-05
-2.01891327739085e-05
-3.20922355063581e-05
-1.70497035435968e-05
-3.53004276755427e-05
2.42190732370821e-06
-9.81948291987972e-06
-1.2089318061519e-05
1.04956979834834e-05
-2.79062409489457e-05
-2.60628133159116e-05
-4.66286861634816e-05
-5.67002457235745e-05
-3.84530338909154e-05
-1.96727281086009e-05
-4.63957685720193e-06
-1.72836729111336e-05
-1.77288014745153e-05
-8.10847337568587e-06
-1.92307935638647e-05
-1.98565387779374e-05
-2.64907573169062e-05
-4.08340769904849e-05
-1.67862253643134e-05
-2.18205196028308e-05
-2.55744216705385e-05
-2.00745402700402e-05
-2.53575307913046e-05
-2.44637309543347e-06
-1.497601078512e-05
-7.08964105745877e-06
-5.77682287312746e-06
-1.82705135550805e-05
-9.16487391239067e-06
-3.09396301767122e-05
-6.8867397569005e-06
-2.47536731755838e-05
-6.78975724408913e-06
-7.99949790850848e-06
-2.9274041832809e-06
-2.87278874652133e-05
-2.69737925356699e-05
-2.13359830495191e-05
1.04083825853268e-05
-1.62814244416351e-05
-2.77127971595121e-05
-1.39995019191093e-05
-1.10236817272783e-05
-2.72429322181415e-05
-3.02803864092989e-05
-2.1741208697876e-05
-1.31725758914179e-05
-1.06113450723821e-05
-1.28149013112483e-05
-3.80721365311296e-05
-3.77579111254232e-05
-3.3945245115044e-05
-1.88398571545304e-05
-1.59027375794034e-05
-9.23233537183933e-06
1.03527651968598e-06
-7.7525553480211e-06
-1.43745397949351e-05
-2.66665842556572e-05
-1.14493149330273e-05
-3.273289024056e-05
-2.04373112116861e-05
-3.53364027921692e-05
-1.74262513460071e-05
-2.37027457645498e-05
-1.93952906389084e-05
-1.73823106741525e-05
-1.22878515678e-05
-2.06398592082728e-05
-1.65249996161427e-05
-1.61725794370722e-05
-7.41785039921787e-06
-1.51569454709453e-05
-1.20057914089938e-05
-2.36987890253287e-05
-2.55704182490924e-05
-1.18793547576114e-05
-1.8546580907309e-05
-9.13432874821293e-06
-2.82439636497344e-05
-1.03732943193046e-05
-2.88567416173604e-05
-3.03578825581891e-06
-3.3053268998196e-05
-2.96667081420781e-05
-2.28398820853646e-05
-2.28682810541454e-05
-3.70939414590508e-05
-3.10971011137544e-05
-2.52011518871128e-05
-3.6393113302381e-05
-2.32482489287052e-05
-1.9547369251272e-05
-4.04024025831514e-05
2.85536419893468e-06
-1.78088653237545e-05
-2.60018364295053e-05
-1.95809116575013e-05
-1.67934269164237e-05
-1.16707416432485e-05
1.57624641639312e-06
-2.85374543583618e-05
-2.64497620978083e-05
-2.27291215001962e-05
-1.72706718800395e-05
-1.20529871826424e-05
-2.04378387235289e-05
-2.35764067690575e-05
-1.2032950396885e-05
1.97168945459749e-05
-1.86141033189477e-06
-1.55016950800736e-05
-2.81063829694509e-05
-2.05750614053942e-05
-7.69290077401765e-06
-2.76365368703153e-05
-1.78391291721649e-05
-3.40190187856291e-05
-2.94286004032769e-05
-1.11664575720584e-05
-8.50106873885939e-06
-2.13542856337414e-05
-6.57805980166854e-06
-6.06131436342186e-06
-2.01671078471728e-05
-3.98901107498444e-05
-7.04908054879595e-06
-8.22700691812518e-06
-3.15190734892419e-05
-2.13567095573421e-05
-1.69894787790675e-05
-1.32178862109713e-05
-4.92401824474856e-06
-4.00357204610405e-05
-2.22595452533136e-05
-4.39525735633541e-06
-2.13711309809413e-06
-2.11500687700429e-05
-2.28108878742582e-05
-2.9312773356029e-06
-8.77828727167021e-07
-2.60635591667987e-06
-3.19662374747068e-05
-4.01480196292115e-05
-1.7894225045079e-05
-2.5089106285862e-05
-1.40361214644023e-05
-1.30396119850117e-05
-1.24007152365054e-05
-2.17037921577822e-05
-2.83634818926275e-05
-3.16413353676382e-05
-2.10571289019547e-05
-2.80872376632855e-05
-2.45923281453219e-05
-3.07939366256721e-05
-1.37090379928586e-05
-3.95385826032626e-05
-2.84194743256965e-05
-3.09659245351653e-05
-7.19620897120608e-05
-2.88674488238531e-05
-9.32338041112816e-07
-1.35111244419447e-05
-1.07610047797662e-06
-3.49381068331798e-05
-4.69487814732262e-06
-2.55425232583375e-05
-3.40367105950386e-05
-1.02893488432056e-05
-3.40186930240478e-05
-1.70939753402132e-05
-1.92584027961392e-05
-2.46315032909255e-05
-6.44950859756239e-06
-1.9933684897864e-05
-3.92917191251453e-05
-1.76432354164808e-05
-1.30177042580776e-05
-1.4633302132419e-05
-2.03300970295909e-05
-4.86171788291021e-05
-2.49596569653567e-05
-1.97934157633962e-05
-2.66504695622585e-05
-1.24092207355625e-05
-1.53361594088055e-05
-2.19142051668514e-06
-3.25972319413551e-05
-1.73216912825536e-05
-6.91800826545978e-06
-2.68457876824755e-05
-1.50960452340061e-06
-2.24881705604385e-05
-1.40863431694092e-05
-4.03254932761764e-05
-2.40071331301888e-05
-2.8508200792896e-05
-1.02212800850919e-05
-6.4189322427846e-06
-3.29302520711084e-05
-2.5215791606595e-05
-1.63949099108247e-05
-1.96638242695707e-05
-4.31165425937541e-06
-2.35033560410283e-05
-1.72558144669712e-05
-1.23563113456829e-05
-3.66232089529734e-05
-1.3499748983277e-05
-2.63467900547972e-05
-5.41097671414051e-06
-8.48711807713351e-06
-2.28961871796719e-05
-1.42534390439219e-05
-2.47252647464948e-05
-1.6357775980079e-05
-1.04360584451277e-05
1.35257934367754e-06
-1.6051538386744e-05
9.03423480774512e-06
-3.52274446713399e-05
-2.99479006800464e-05
-1.54762053420733e-05
-3.83208607180523e-06
-4.34795160603039e-05
-1.98053693029515e-05
-1.05102527587113e-05
-8.7750265294783e-06
-2.30520911305817e-05
-2.83541796027565e-05
-2.22070589921986e-05
-2.52642482428427e-05
2.03327401182684e-06
-1.79937965584227e-05
-3.08305122695948e-05
-1.50956513669951e-05
-1.39462152256938e-05
2.80387372876695e-06
-2.25818690809074e-05
-4.39674719535768e-05
-4.43541053302943e-05
-1.9061695183546e-05
-2.44812023537395e-05
-1.04996786740108e-05
-2.09644577647464e-06
-1.21277427640916e-05
-4.81381690519394e-05
-1.30518816162551e-05
-1.90378770836323e-05
-2.69207697681157e-05
-3.23001010800278e-05
-2.50791923171543e-05
-2.04585645308238e-05
-6.307608302504e-06
-9.66684197432098e-06
-2.88183363595598e-05
-1.44285088177576e-05
-1.7870043437615e-05
-4.37381284376935e-05
-2.4194486379546e-05
-2.82088734714817e-05
-1.57184959183253e-05
7.44592978677527e-06
2.87315428257118e-07
-8.94737351342258e-06
-1.88639290386438e-05
8.49628954555756e-07
-1.547436584396e-05
-2.40321207184818e-05
-1.84797421099266e-05
-2.05583653341606e-05
-3.96918947688119e-05
-2.57477829197241e-05
-2.22368859640493e-05
-1.26533537234903e-05
-3.07364389079335e-05
-1.8206944990671e-05
-3.99451164649491e-05
-1.99594396113256e-05
-1.73627801228495e-05
-1.30929511468278e-05
-3.06836463382928e-06
-2.48538741557668e-05
-2.00652648070039e-05
-2.97941051868661e-05
-3.1941743766363e-05
-2.36160705933203e-05
-2.03564532629031e-05
-1.23179394204974e-05
-1.59203160384879e-05
-1.66781604572735e-06
-2.24762805339508e-05
-1.33382712587057e-05
-7.12434290537003e-06
-2.31166180676109e-05
-3.26355904091867e-05
-1.31149891466699e-05
-1.4154771282011e-05
-2.75425097499929e-05
-2.59823360623226e-05
-2.70487798711743e-05
-2.94361538189752e-05
-1.94508926705304e-05
-2.92874362569059e-05
-1.28265639021733e-05
-7.26030593989506e-06
-2.31916544585651e-05
-7.42847165591383e-06
-2.29730779120808e-05
-2.96551283682009e-05
1.9069408588536e-06
-1.27980130784593e-05
-6.63173480641309e-06
-4.01157715616205e-05
5.78354638331553e-08
-2.76873726722498e-05
-1.76074675355085e-05
-6.92893836270242e-06
-1.60317746846582e-05
-1.19534615125726e-05
-2.0756425542493e-05
-1.89494473737951e-05
-2.11809019596276e-05
-1.33468634322839e-05
-2.64510004745599e-05
-2.87105768702949e-05
-6.24135524819038e-06
-2.06421650644377e-05
-2.77480566261029e-05
-2.95586575757528e-05
-1.42582772211052e-05
1.81447716211522e-06
-2.89261599302021e-05
-1.81231025964036e-05
-1.72043775894934e-05
-2.79850203149743e-05
-1.48127635002759e-05
-1.58269119413048e-05
-1.47682437647296e-05
-4.2252815434746e-05
-2.97912379463285e-05
-1.66792866158564e-05
-2.04257195137778e-05
-1.16742939016073e-05
-2.93404999715435e-05
-1.53654368436571e-05
-3.85998484936824e-05
-1.2308497675097e-05
-3.78722824284668e-05
-4.31405828296828e-05
-1.17872101136488e-05
-2.86628985512753e-05
-1.96304791729103e-05
-2.75954121310001e-05
-2.45316095704993e-05
-1.24974065803215e-05
-1.05890616225978e-05
-1.77348459698811e-05
-2.66574550260204e-05
-9.06951096982141e-06
-1.63907918247808e-05
-2.53127733589958e-05
-2.01100939391109e-05
-2.06646410960378e-05
3.39353943678786e-06
-2.77531615430006e-05
-1.54480082890659e-05
-5.85707549904844e-06
-2.05643458389636e-05
-3.6620752773592e-05
-2.6083510060901e-05
-1.88875577518418e-05
-2.5026370274458e-05
-5.57125015515975e-06
-1.14805587279832e-05
-2.70257835741041e-05
-1.47534159578101e-05
-3.23811281638374e-05
2.59601844179125e-06
-1.57974587983359e-05
-5.1054968996833e-06
-1.36548483575061e-05
-1.46047112321892e-05
-3.35460020121409e-05
-1.79353335454886e-05
-1.42387267227385e-05
-1.51682575090503e-05
-3.82875867469536e-05
-1.85072499216379e-05
-5.57085943230945e-06
-2.31953952980426e-05
-2.47066649088212e-05
-4.19179391471884e-05
-3.63725997366505e-05
-3.29933804090592e-05
-7.16810341050588e-06
-1.54780112127762e-05
-4.03455056852092e-05
-3.59094885721809e-05
-3.72770626780379e-06
1.40915596343018e-05
-2.39873482337491e-05
-3.82674264817422e-05
-2.31525966460475e-05
-3.74249340542955e-05
-1.61949739343503e-05
-2.04645267174553e-05
-1.72961468736101e-05
-2.15390309232326e-05
-2.97025662409551e-05
-2.68665965589343e-05
-1.85043384820324e-05
-3.38847488556119e-05
-3.85217264997499e-06
-1.05308469455675e-05
-1.33592237655129e-05
-2.43665284285038e-05
-1.7723990014698e-05
-1.62672411873635e-05
5.6988737182837e-06
-3.14198525528144e-05
-1.95739529919036e-05
-3.1961404354876e-05
-2.08594974028475e-05
-4.01303397580906e-05
-1.05752876500752e-05
-5.66564745348703e-06
-5.63149512469581e-05
-1.87398770154207e-05
-8.31611974120666e-06
-1.86016083721725e-05
-2.8462570728748e-05
-1.52742189132018e-05
-4.29770186879652e-05
-3.98458892541233e-06
-3.0621504654208e-05
2.80007941437387e-06
-5.52829870987129e-06
-2.41020023950878e-05
-3.7256160332041e-05
-2.61953190105068e-05
-1.29663415106833e-05
-1.19200628940882e-05
-1.69366609015891e-05
2.74769212156975e-06
3.50686863560906e-06
-6.46021260053707e-06
-1.34148415489486e-05
-2.11289536624751e-05
-3.57610556256603e-05
5.51977895465985e-06
-2.17794046152906e-05
-5.67217140949755e-06
-3.54665933819263e-05
-1.56496616852883e-05
-2.39577583191312e-05
-1.30197902049612e-05
-2.49689146036125e-05
4.55176641926644e-06
-1.90002498264797e-05
-3.28157631746823e-05
-2.0481815192922e-05
-2.34555607332405e-05
-2.00546693464679e-05
1.16382430146511e-05
-8.35340291888464e-06
-2.56706384114842e-05
-6.15792415313848e-06
-1.00994678617212e-05
-1.65651792310965e-05
-3.2587790322009e-05
-2.18527229601526e-05
-7.98186916279194e-06
-1.21829633160577e-05
-2.28453108367857e-05
-1.83132435493794e-05
-3.63497973485781e-05
-3.47182068961559e-05
-2.70208036594638e-05
-1.07790333951562e-06
-2.74971639408738e-05
-2.00032987340109e-05
-3.40463044795417e-05
-3.57601321755664e-05
-2.0565335019503e-05
-2.30130061691871e-05
-2.04575672205836e-05
-1.68472402058491e-05
-9.99535372841399e-06
-6.01751619621231e-06
-3.51614939903202e-06
-2.54950128031995e-05
-2.22462420728427e-05
-7.04923931337563e-06
-2.56993933508259e-05
-2.41544015132836e-05
-3.43331326386647e-05
-1.57256281146529e-05
-3.03760679413931e-05
-3.87651047735611e-05
-4.33654593705488e-05
-4.35672292602889e-05
-1.5359141270517e-05
-1.2436828412508e-05
-2.93416613646261e-05
-2.10287441977958e-05
-3.44075094899908e-05
8.39174767565811e-06
-1.57404071623032e-05
-2.28397573929026e-05
-2.86615387020921e-05
-1.85932832055549e-05
-3.14698328617424e-05
-2.56669881579927e-05
1.61133702260456e-06
-3.17879611642312e-05
1.13867972890084e-05
-3.87764702885981e-06
-2.37526117937629e-05
-3.07064227733835e-05
-4.45528882910309e-05
-3.76355054115513e-05
-3.33484460106423e-05
-3.3359809630628e-05
-3.89102958721665e-05
-1.66449239733142e-05
-4.51834445757909e-05
-2.66181569143239e-05
-1.85977273710676e-05
-1.2137748736014e-05
-2.92169955919174e-06
-4.32616855420585e-07
-3.99259190589176e-05
-3.16954022508891e-05
-2.30001003065166e-05
-3.66647792690128e-05
3.45923585577973e-06
-2.61293433421131e-05
-1.81480764566868e-05
-3.24703734566468e-06
-2.29434529838312e-05
-2.11155411656737e-05
-2.36891641792495e-05
-1.90170848044812e-05
-1.54174713147468e-05
-6.45335469495054e-06
-2.04592356594987e-05
-1.68237183414737e-05
-1.9690374642738e-05
-8.07891554705519e-06
-2.47569897819531e-05
-5.8168708875697e-07
-2.18889523615727e-05
-1.53671158085402e-05
-3.90059824472739e-05
-5.49808782785187e-06
-2.64919887346929e-05
-1.19415626680526e-05
-1.12154464715679e-05
-2.65916541728334e-05
8.90064892764626e-06
-3.86569536488861e-05
-3.61474108576073e-05
-3.09132253209949e-05
-1.17853806895887e-05
-2.01966029842176e-05
-2.81956761371142e-05
-3.00297348392272e-05
-2.49824958802851e-05
-1.16368476253625e-05
-1.51809728112067e-05
-3.08707212199808e-05
-3.79276023506437e-05
-1.71237360715821e-05
-1.76284019431373e-05
-2.18252250731439e-05
-8.09932522174746e-06
-1.67204231333228e-05
-2.45342213135542e-05
-9.40785281656091e-06
-2.97614752659942e-05
-2.30814525346336e-05
-2.93263945001468e-05
-3.56335982897344e-05
-4.90229695621007e-07
9.06344978121999e-06
-1.3371235416056e-05
-2.18943621029572e-05
-2.5984248977712e-05
-1.14919667528401e-05
-2.70134339501895e-05
-1.95754727643989e-05
-2.41060944400382e-05
-1.62341490604611e-06
-2.19777187993466e-05
-2.64440790020945e-05
-2.40197006711593e-05
-4.14728672108348e-06
-1.49360613956314e-05
-2.11497749692492e-05
-3.56304820200778e-05
-3.21092360712145e-05
1.50328877787939e-06
-1.18312008310075e-05
-1.40740336535378e-05
-8.83138843955862e-06
-4.2786985989761e-05
-2.13837136357729e-05
-1.53034812156054e-05
-9.60100990543118e-06
-2.18495040171536e-05
-1.17199984914586e-05
-1.70097275091574e-05
-1.9241239654951e-05
-2.35492377797211e-05
-3.41605528964351e-06
-1.22850498306241e-05
-3.61998105384395e-06
-2.88344142579174e-05
-1.89389053537769e-05
-2.68788783309285e-05
-2.13499710658126e-05
-2.02587164656538e-05
-1.48034444765839e-05
-7.63188199998169e-06
-5.73204985909315e-06
-2.38992809499023e-05
-3.38565451191166e-05
-1.8420063117444e-05
-3.07285203097631e-05
-1.07802605820273e-05
-2.54121881669425e-05
-1.03729917785537e-05
-1.37381250637175e-05
-2.01422265461873e-05
-1.03204750949834e-05
-8.83304774424049e-06
-3.74231155496141e-06
-2.16171731817084e-05
-3.14914779504915e-05
-2.57199201547246e-05
-1.59780002786613e-05
-2.91803883630022e-05
-2.62906387839721e-05
-3.17868123801896e-05
-2.86717458187932e-05
-3.32571118153337e-05
-9.76746617461551e-06
-2.10187582496378e-05
-3.239899311378e-05
-2.02743004324751e-05
-2.0825784303363e-05
-2.10593972645208e-05
-2.42763913300833e-05
-6.45720962768426e-06
-3.95289476694428e-05
-3.48987902770929e-05
-3.95283792081986e-05
-2.00840488345712e-05
-1.89114197393951e-05
-2.11712194423651e-05
-3.3124375212089e-05
-1.35116278432517e-05
-5.05123287101314e-06
-7.3736221726792e-06
-1.34859105040685e-05
-1.68035782885162e-05
-1.71199136453497e-05
-1.50063450637152e-05
-7.29935663169975e-06
-1.9722592970784e-05
-1.25206743277754e-05
-3.2280161354047e-05
8.49334955816297e-06
-1.88936460849712e-05
-2.78056329801198e-05
-1.27197306105849e-06
-1.21753604290331e-05
-1.98550818161018e-05
-5.52330506779962e-06
-7.62482595415934e-06
-3.40196198033297e-05
-6.94003345607914e-06
1.23780574553161e-06
-2.10910656679924e-05
1.58458320490657e-07
-1.33945389371259e-05
-2.50273946360677e-05
5.24251586687673e-07
-3.50693326506877e-05
-2.26950207645175e-05
-2.24277662431513e-05
-1.54716612759805e-05
-3.9989463511185e-05
-2.87594333893997e-05
-1.61028647041101e-05
-1.87079270364542e-06
-3.08890458260464e-05
-1.80474433148754e-05
-2.45388388876225e-05
-2.00999579005951e-05
-3.7331214847772e-05
-2.83043723522217e-05
-1.01414068510713e-05
-2.44604686018188e-05
-1.82387946799939e-05
-2.3868564896803e-05
-1.36485079278994e-05
-1.07584458545065e-05
-3.39997642843327e-05
-1.95385353841164e-05
-1.7101384377348e-05
-3.37077245096279e-05
-2.4223034854183e-05
-1.2724857215841e-06
-2.05785162354296e-05
-3.15439603202707e-05
-3.66635178886007e-05
-2.18434098720087e-05
-2.11216415348739e-05
-1.20441450344555e-05
-1.47556711004412e-05
-3.09351851978624e-05
-3.11697738419451e-05
-6.5682042149435e-06
-3.99492946612528e-05
-4.20286161562981e-05
-2.82715290502213e-05
-1.29582518033034e-05
-2.60998926854159e-05
-2.93958906864699e-05
-3.70749684878423e-05
-4.38735293275108e-06
-2.72535908485109e-05
-1.32538110978646e-06
-5.06133637951518e-06
-1.50280167484392e-05
1.32953944120191e-06
-1.44653148987633e-05
-2.20505409249401e-05
-9.56326792525961e-07
-2.11239730421961e-05
-1.34773765133248e-05
-2.23097609056779e-05
-2.11922086115995e-05
-2.40725191250545e-05
-1.58200787493876e-05
-1.22888747681067e-05
-2.61040262601826e-07
-1.87159578554926e-05
-2.74027938030396e-05
-1.76369210818953e-05
-3.23697720980598e-05
-1.56800173101585e-05
-2.67457061872766e-05
-3.04831648746739e-05
-1.1621935383543e-05
-2.46563888059829e-05
-1.69653735654576e-05
-1.53516149237797e-06
-2.67345066973382e-05
-2.37234105878678e-05
-5.01120513922137e-06
-1.92662946345918e-05
-7.34122128197815e-06
-3.98078767542861e-05
-3.37796920824234e-05
1.10926917620606e-07
-2.83338651381294e-05
-9.05595558512582e-06
2.88342287282606e-06
-1.1419219345417e-05
-2.37918837891499e-05
-2.95961202464579e-05
-2.87293222233252e-05
-3.35063911926036e-05
-3.57394446046487e-05
-2.26584903079979e-05
-1.2994919605777e-05
-2.03215306094855e-05
-4.37607817041374e-05
8.70933813010251e-06
-1.88574883208422e-05
-1.20764305877531e-05
-3.33847060935259e-05
-1.1472281909391e-05
-1.16526816363653e-05
-2.5632093020003e-05
-6.34186069042013e-06
5.80519487853804e-07
-2.57365282602202e-05
2.24492607569861e-07
-2.59241863900223e-05
-5.93072707877822e-06
-3.06708672998817e-05
-1.55328295477463e-05
-2.72879691453114e-05
-3.67428416814527e-05
-3.21865027479986e-05
-5.61196577625922e-05
-3.24230726639497e-05
-2.42469994757123e-05
-6.8518597122213e-05
-4.88435857836271e-05
-1.56203044726553e-05
-3.23892793363484e-05
-1.76294487933968e-05
-3.79087729105093e-05
-2.67073205732565e-05
-2.07228643856756e-05
-2.18730993058591e-05
-3.34876199735003e-05
1.321609266945e-05
-6.23826623124374e-06
-2.53526479884852e-05
-3.65449300887581e-06
-2.78071089863256e-05
-3.18628431745464e-05
1.10040062653399e-06
-3.17798555234876e-05
-3.10776406901555e-05
-2.43189888054635e-05
-4.4308580132267e-05
-5.12192029894472e-05
-2.93149919027794e-05
-1.96980233391937e-05
-3.61972224123287e-05
-2.14161549338216e-05
-2.01875905344444e-05
-1.08355381341494e-05
-2.3239923047132e-05
-2.14414195434837e-05
4.80129656553819e-06
-1.70562582447575e-05
-2.96334712516141e-05
-2.35177002157462e-05
-2.33136970456749e-05
-3.39395659676673e-05
-1.73709933415297e-05
-2.29833283180555e-05
-2.66216253951417e-05
-1.49698238641652e-05
-2.50229318472903e-06
-1.69002281687715e-05
-1.44621435127259e-05
-3.21185100248005e-05
-2.54361656204646e-05
-1.64681375600239e-05
-2.72856799406227e-05
-1.84016987823056e-05
-3.6054892516661e-05
-1.82531457591402e-05
-1.62197911989793e-05
-6.16321735600493e-06
1.30221309686092e-05
-3.71294553119559e-05
1.64413390789371e-05
-2.52627751278285e-05
-2.85433404834834e-05
-1.4535780282551e-05
-2.00849124176264e-05
-3.58271506799522e-06
6.79819804528978e-07
-2.25680342667499e-05
-1.87569930885814e-05
-1.84107216363038e-05
-1.83263203656869e-05
-2.22209766854291e-05
-4.14888446572446e-05
-1.9473682104227e-05
-2.09081834680901e-05
-1.29725074265048e-05
-2.78668995308143e-05
-3.17189964007401e-05
-1.80053369209676e-05
-3.7306414840287e-05
-2.73321363604238e-05
-2.21748292924087e-05
-3.6085759960359e-05
-6.63808788400369e-06
-1.53778913829213e-05
2.62327313498123e-07
-1.34395068376577e-05
-3.02632398683377e-05
-2.15988556956997e-05
-1.93464904068637e-05
-2.38075332292261e-05
-1.48550103307748e-05
-3.61229027903533e-05
-3.67983477052076e-06
-6.34375448303065e-06
-1.80230227435275e-05
-4.96124867437116e-06
-3.3360286511024e-05
-1.75421073919603e-05
-1.86097874511141e-05
-1.71041943887986e-05
-1.69290831064996e-05
-3.21133312014204e-05
-3.60898156244195e-05
-4.76760401273358e-05
-3.61140328936894e-05
-1.77402025315768e-05
-3.83958623622183e-05
-1.09702026987827e-05
-2.16018067567547e-05
-1.60849770225011e-06
1.0407924221114e-06
-1.62495879190275e-05
1.36942108349129e-06
-3.65699117244101e-06
-2.23915127129642e-05
-2.60250864644268e-05
-5.19797432165556e-05
-2.1693674871119e-05
-1.72013521053617e-05
-1.70820182300825e-05
-2.83278089610677e-06
-3.20472170628227e-05
-1.50942154810777e-05
-8.62666051009901e-06
-4.96325124797111e-05
-4.56175357465123e-05
-2.35257599041202e-05
-3.91602616524146e-05
-2.3337423616308e-05
-1.92994474099703e-05
-1.81118388092902e-05
-1.84944700232672e-05
-2.60609986716647e-05
-1.91523127051772e-05
-1.0019384557377e-05
-2.32909720271021e-05
3.31510697836245e-06
-9.11399606298367e-07
-1.35371819267475e-05
-3.15849777765146e-05
-3.75524865915227e-05
-1.61090451044957e-06
-4.27678066632967e-05
-2.14866621462876e-05
-1.49806183172226e-05
3.47488516472492e-06
-1.40519023463796e-05
-3.26996550031463e-05
-1.12687747843765e-05
-2.34928395993473e-05
-1.60095954380144e-05
-3.54282714607722e-05
-3.13898619070397e-05
-4.51952283846057e-05
-1.95186388499573e-05
-2.94568938139298e-05
-3.87240014984542e-05
-1.28761815586178e-05
-2.15135896284206e-05
-6.67898707557465e-06
2.69860015560355e-06
-2.64799879837339e-05
-1.7435399614117e-05
-1.43240700435844e-05
-2.10177610202965e-05
-5.47663200650209e-06
-3.64990373383806e-06
-3.12098686889802e-05
-3.55943623006135e-05
-2.26119668406856e-05
-9.19534685847483e-07
-3.60511790700686e-05
-8.64493889213781e-06
-2.30595075640754e-05
-2.85201927694652e-05
-3.04335238626663e-05
-1.511855071774e-05
-1.77777693318353e-05
-3.15291261384216e-05
-5.13363153171189e-05
-5.12313236059451e-05
-4.83584384406564e-05
-3.39800703898091e-05
-1.24704347057007e-05
-1.39174727248092e-05
-3.99756505461381e-05
-2.63322575077157e-05
-5.3932709121997e-06
-9.86148896437837e-06
-1.86619603559457e-05
-2.93830719254454e-05
-2.23831094385093e-05
-1.63255258623651e-06
-3.83950525816102e-06
7.02420685037708e-06
-6.71364559563726e-06
-3.29656207447162e-05
-3.63713068049981e-06
-3.05475808210191e-05
-2.62203047362655e-05
-3.1831127628883e-05
-2.0921750253615e-05
-4.47061760982696e-05
3.07642327108229e-06
-2.2937991951727e-05
-4.67234904584342e-05
-3.85761263124602e-05
-2.74978416026375e-05
-6.27869923889718e-06
-1.31977754533043e-05
-6.84047733288412e-06
2.28810211734689e-06
-4.55755158726209e-06
-1.93232730287794e-05
-2.76945978793902e-05
-2.66598255758412e-05
-1.89941676071938e-05
-5.02115506675825e-06
-9.17946090605362e-06
-2.16031734272625e-05
-1.81150695338351e-05
-2.60934316808963e-05
-1.32326920750019e-06
-2.98394709749475e-05
-1.67890936083832e-05
-2.1361264619553e-05
-3.47625255880746e-05
-3.14017769923769e-05
-4.66215330826648e-06
-2.25608697322256e-05
-5.08425923568184e-05
-7.61312549047954e-06
-2.05088092353112e-05
-2.99049338153618e-05
-1.74478969818397e-05
-2.85833368638719e-05
-5.9908309765088e-06
-3.67644940062332e-05
-1.34302432057702e-05
-5.40289395398195e-06
-1.39490437470978e-05
-1.7186638769355e-05
-4.99033151295493e-06
-2.21765220409449e-05
-2.28312295408984e-05
-6.68511935005376e-06
-2.53317878185485e-05
-1.69803768124075e-05
-1.08221585424913e-05
-2.02268992101448e-05
-5.75158908709916e-06
-2.713968098075e-05
-1.75185559116808e-05
-1.63583633643464e-05
-2.88782287766547e-05
-2.06636298809157e-05
-2.74538575036318e-05
-1.63237173735238e-06
-2.60873149048302e-05
-5.84454841265625e-06
-1.49511495838265e-05
-3.3774869170705e-05
-1.91477368801466e-05
-1.69206594116886e-05
-3.79016508607217e-05
-4.24615903744366e-05
-2.02262810035624e-05
-2.41792090249095e-05
6.1538135534059e-06
-4.14896473956878e-06
-1.27983985039742e-05
-3.03143874395938e-06
6.83630546262076e-06
-1.65936648502377e-05
-3.85477889660599e-05
-3.68562116151516e-05
-1.41492044284587e-05
-9.62588210463794e-06
-3.64937803230359e-05
-4.77015856218416e-05
-1.4134746410727e-05
-9.86094283628054e-06
-2.18373484983698e-06
-5.32559224413792e-05
-3.45017260710346e-05
4.14189274515522e-06
-2.39156443110734e-05
-1.10893957872496e-05
-1.4609376276693e-05
-5.99496107588123e-06
-1.68227614337676e-05
-2.54824484903699e-05
-2.46441745427087e-05
1.09671755971294e-05
-3.82537479666814e-06
1.41296248312677e-05
-3.21935527486559e-05
-3.29024337884686e-05
-1.56094120737322e-05
-3.16862885118223e-05
8.36854412913501e-06
-3.44526221462762e-05
-3.81360964521131e-05
-1.75583697943973e-05
-3.0387952986337e-05
-6.58728151680934e-06
-2.39182248749569e-05
-1.46779013396523e-05
-6.32046626533863e-06
-2.07376785189772e-05
-7.60791471937605e-06
-9.58585682428273e-06
-2.95525302221922e-06
2.87674485985794e-06
3.33394411060118e-06
-3.5981154883125e-05
-2.65631700433027e-05
-1.93242471094338e-05
-4.15054877641364e-05
4.86981766151487e-07
-2.96663486895367e-05
-1.48440340166347e-05
-3.09159370459876e-05
1.47575103466898e-06
2.49486126618458e-06
-2.73622343071841e-05
-2.71793938854367e-05
-3.63282588496221e-05
-2.26851754994274e-05
-2.38761380865503e-05
-4.78723278831115e-06
-3.05599054060161e-05
-2.04170470109639e-05
-6.96585031722041e-06
-1.22095767607493e-05
-2.97556999031969e-05
-2.55918999100534e-05
-6.55375273985185e-06
-3.10975036789733e-05
-2.89659839873499e-05
-1.87173468547338e-05
-2.81240097203928e-05
-2.25568430442683e-05
-1.48034525673608e-06
-1.96420288734607e-05
-2.50789110619826e-05
6.86593700742922e-06
-8.32874591143123e-06
-1.57271230862515e-05
-1.51739975525243e-05
-2.72332893945074e-05
-4.70168712916933e-05
-3.21285032525462e-05
-1.59946021677424e-05
2.7750123962745e-06
-2.56060974931348e-05
-1.91547884599924e-06
-1.39061848694971e-05
-2.1406618648156e-05
-1.63890002735008e-05
-2.06462214535701e-05
-2.06449830324586e-05
-2.7547820301116e-06
3.46494240678533e-06
-2.22742438415514e-05
2.04971533410254e-06
-2.69907450307574e-05
-4.62219814918419e-06
-3.2348269258432e-05
-1.22804651106938e-05
-2.39583176749333e-06
