# Supplementary material for: Research on computational propagation and identification of mine microseismic signals based on deep learning
Source: PLoS One. 2025 Oct 22;20(10):e0334641. doi: 10.1371/journal.pone.0334641 (PMC12543183; doi:10.1371/journal.pone.0334641)
Supplement: S1 Data — (ZIP) [file pone.0334641.s001.zip › 000100500000998.xlsx_0.txt_24.txt.txt]

-1.11730901598322e-05
-1.90871090268596e-05
-2.65818977861298e-05
-2.39977337398142e-05
-3.09885736859594e-05
-2.60589666713e-05
-1.4937229518875e-05
-1.40794308645929e-05
-2.74376002485855e-05
9.79681589846593e-10
-3.51436120983159e-05
-2.11778954117685e-05
-2.38314663957309e-05
-2.49948182143608e-05
-1.82381754932875e-05
-1.61529726302433e-05
-4.64560039316261e-05
-5.01143642328162e-06
-2.32266559420863e-05
-1.96067434941382e-05
-2.30411690731362e-05
-2.84802980373967e-05
-1.49838173293881e-05
-5.00096169882926e-05
-3.00374247588075e-05
-4.42456145560274e-06
-3.81940249381937e-05
-2.19946588113982e-05
-4.73507259796968e-06
-1.19632854670417e-06
-1.01110695934455e-05
-7.4570866527706e-06
-2.93139357293833e-05
-2.12000402771577e-05
-1.88587760657229e-05
-1.86483362895071e-05
-1.01865124892518e-05
-1.39467550330663e-05
-2.74594697513072e-05
-3.69197300852645e-05
-2.057402856818e-05
9.25187463595711e-07
-2.96974476263824e-05
-1.27952944033888e-05
-1.98609516673189e-05
-1.09401156944139e-05
-1.71768410818706e-05
-2.98932620445961e-05
-3.03104125091071e-05
-1.38579842793963e-05
-3.46163000327255e-05
-2.15120434078684e-05
-8.45522116364293e-06
-3.65490451673808e-05
-2.91095455769894e-05
-2.76652746895944e-05
-2.31610288492456e-05
-3.36427768305759e-05
-2.6839604450623e-05
1.09348010147102e-05
-5.21084801466469e-06
-1.56162546463796e-05
-3.96925667285917e-05
-3.21339956424615e-05
-2.16471544058705e-05
-2.08568524985336e-05
-2.13301037985611e-05
-1.45047721586245e-05
-2.24122441147256e-05
-2.82373150392001e-05
-1.73020114674631e-05
-1.70662487187948e-05
-2.34155963624334e-05
-2.58826319908724e-05
-1.71198422443225e-05
-9.06722890350659e-07
-1.14528182808631e-05
-2.50419086834032e-05
-3.260194976116e-05
-1.46453007238743e-05
-7.11430497451545e-06
-3.72377743492398e-05
-2.7424629035437e-05
-2.15675858312307e-05
-3.90040565433397e-05
-2.01040367132066e-05
9.69285832656559e-07
-2.15343769004752e-06
-3.13764710752112e-05
-1.92218247137366e-05
-3.6597040373176e-05
-1.67607999247256e-05
-1.41768661809671e-06
-2.78729649234055e-05
-7.17872099961351e-06
-6.30388704262619e-06
-3.07898135607239e-05
-3.39145938728713e-06
-3.40726625354994e-05
-1.02457776494752e-05
-2.737174601263e-05
-2.04754615758363e-05
-2.46341675912242e-05
-3.35793559155772e-05
-1.64880148510942e-05
-1.21304568741338e-05
-1.48913982788327e-05
-2.65094027528639e-05
-1.33723098725903e-05
-2.36061766104121e-05
-1.6560637395568e-05
-3.88159296416202e-05
-1.89976176613871e-05
4.74635941887657e-07
-2.35412862950317e-05
-2.68752798974867e-05
-4.22458673250204e-05
-1.11658148290204e-05
-1.00831183260084e-05
-2.23564768229735e-05
-9.96494303876379e-06
-1.83841456887922e-05
-2.88463002060617e-05
-3.18404901367189e-05
5.60868511200765e-06
-1.35683266742221e-05
1.74480957286156e-07
-1.93513454180112e-05
-3.14572696422611e-05
-1.69272121255976e-05
-2.81195302567697e-05
1.802558265532e-06
-2.59535059354669e-05
-1.18560818022925e-05
-2.12838318495959e-05
-1.71947064863008e-05
-2.34652939311091e-05
-7.05919376583113e-06
-1.95528111490396e-05
-2.64079587588087e-05
-2.36341693939002e-05
-3.30042543544867e-05
-8.7563099709116e-06
-5.69914332539778e-05
2.40623769225899e-06
1.91030526305954e-06
-8.23531801930679e-06
-1.81280939740386e-05
-1.57568202958388e-05
-1.56845189783176e-05
-2.06157256039741e-05
-1.48874091436186e-05
-3.64427765638549e-05
-2.45851510991158e-05
-2.82779020912688e-05
-9.97257386155259e-06
-1.82542997313916e-05
-2.55685967388742e-05
-2.73326831050576e-05
-4.04679916780395e-05
-1.41053954964139e-06
-3.12130822959399e-05
-2.88292834649224e-05
-1.65616399437086e-05
-1.1354035879674e-05
-4.29447753460988e-05
-1.44310238857567e-05
-4.09860080648339e-05
-3.13772783898414e-05
-2.55374990337102e-05
-2.71118298557426e-05
-1.78142933850617e-05
-4.58915681945021e-05
-9.10129446053113e-06
-1.33231508902187e-05
-6.45012242900328e-06
-2.67922853499105e-05
-3.22925311950264e-05
-3.2475764237661e-05
-1.52619226744849e-05
-2.09144545762354e-05
-5.52490002711478e-05
-3.98111984125987e-05
-1.23928598003599e-05
-2.07134720467047e-05
-1.11328629833532e-05
-2.73831385256228e-06
-1.34033281984334e-05
-4.04061887117887e-05
-3.91801248277e-05
-2.14511203415889e-05
-2.82311869272632e-05
-1.55560761282863e-05
-1.22210064424609e-05
-2.8309092234012e-05
-3.31027785724119e-05
-9.24982773948827e-06
-8.19240499057829e-06
-3.09803204062976e-05
-7.22310217742116e-06
2.06693311007462e-06
8.50663304949347e-06
-2.80363175829301e-05
-2.12882526456919e-05
-1.33413191400402e-05
-1.85626024592263e-05
-3.9707116725995e-06
-1.89206321889065e-05
-3.03733236761867e-06
-2.25905364071757e-05
-2.48352520831672e-05
-3.01690356143708e-05
-5.08042253454691e-05
-1.47628717365637e-05
-2.20622817222681e-05
-2.54617576911441e-05
-1.35076130963029e-05
-3.34924958460422e-06
-2.51130982276976e-05
-9.75927398968342e-06
-3.15399855008922e-05
-7.30190137167201e-06
-1.02229604675518e-05
-1.9379295713914e-05
-1.67609254972939e-05
-2.60667009368259e-05
-2.43101373807533e-05
-3.79876034633787e-06
1.46654476446875e-05
-2.84657996141806e-05
-1.08840574332496e-05
-2.03221672471295e-05
-7.180798339833e-06
-1.41112057992266e-05
-1.26118764235509e-05
-3.26347764337195e-05
-1.22348119557645e-05
-1.33307160511183e-05
-2.72596096107742e-05
-2.57290209076658e-05
-6.7400756418018e-06
-2.92323067347505e-05
-2.04312478431629e-05
-1.70450107915165e-05
-2.31636750785917e-05
-4.93953040163315e-05
-3.29663184893566e-05
-2.36763757903163e-05
-1.60407262528012e-05
-2.26603501465145e-05
-1.15776567737221e-05
-2.41343609054647e-05
-2.19445711000836e-05
-2.27932503644403e-05
-2.76538326593518e-05
-5.54842982188482e-06
-9.29440399614835e-06
-7.27238109274462e-06
-3.77529643186596e-05
-3.68903599955424e-05
-2.20037033318296e-05
-2.37134197995912e-05
-2.55402547646661e-05
-2.48536292220294e-05
-3.57516403167969e-05
-2.97733050515412e-05
-5.04567550560787e-05
-7.44578809591172e-06
-4.01004413655384e-06
-8.37173244955308e-06
-8.4227040773678e-07
-2.24039129664907e-05
-4.40132802131729e-07
-1.68089607782788e-05
-3.1164866219161e-05
-1.68537232959081e-05
-2.36147201727303e-05
-5.73614534944487e-06
-2.5431321865761e-05
-9.81899689124678e-06
-2.43726794092605e-05
-3.55938082313751e-05
-1.9555679718578e-05
-2.17837361824288e-05
-2.05533834104223e-05
-3.34282718253568e-05
-1.87268213127847e-05
-1.82153273690092e-05
-1.45225080870472e-05
-1.17836067258795e-05
-7.96677879118771e-06
-1.03308713021827e-05
-5.68628647096032e-06
-4.57463673051333e-05
-3.10436162251674e-05
-3.49820241105968e-06
-4.02947229027359e-06
-1.74329747332516e-05
-1.30598945594056e-05
-3.07336288261088e-05
-2.80082338998867e-05
-7.3365836892625e-06
-4.35866578467672e-05
-2.5504169845843e-05
-3.48026825599673e-05
-3.34307309155897e-05
-3.46750460079165e-05
-1.40040893884463e-05
-2.98519347976489e-05
-1.90274902113997e-05
-3.14874199501227e-05
-2.56303757127777e-05
-2.26820469079252e-05
-2.39748588397242e-05
-2.31894443759893e-06
-1.69903100519795e-05
-2.95245962552777e-05
-2.66681653271051e-05
-2.11281863657938e-05
-1.51427283715319e-05
-2.4000263117651e-05
-2.46530751444572e-05
-1.60080637295984e-05
-4.02198243420162e-05
-1.42464372759975e-05
-2.17424273620607e-05
-2.9502402066059e-05
-7.46107806678525e-06
-3.14402510745408e-05
-1.21534697407018e-05
-1.45251615899977e-05
-3.29961053952872e-05
-1.15807104294492e-05
-2.07281060646159e-05
-1.17234969985237e-05
-2.46099535354276e-05
-4.49832855392006e-05
-1.83047546223053e-05
-2.32221419918239e-05
-1.98275169335796e-05
-2.25716720550184e-05
-8.95075825261891e-06
-2.79496987176492e-06
-1.23690354910225e-05
-9.55182149168113e-06
-1.49897693766216e-05
-1.63141747508027e-05
-1.98048527947311e-05
-1.49557344226922e-05
-1.2515418132839e-05
-1.05675202292071e-05
-1.52752601394361e-05
-1.94059557494613e-05
-2.37199028954768e-05
-3.02932542189065e-05
-1.32413698688257e-05
-1.12840742034758e-05
-1.55841586734361e-05
-2.77284077424478e-05
-2.98233008099752e-05
-3.59735291940926e-05
-3.55935847595243e-05
-1.17062430568588e-05
-7.90246126710502e-06
-4.74028886950405e-05
-3.0538205348851e-05
-2.67445923280361e-05
-7.73585052645808e-06
-2.82114490686553e-05
-2.15245014440308e-05
-4.61043384156913e-06
-3.41456513515611e-05
2.06812591074037e-07
-1.71231748555367e-05
-2.39380855551497e-05
-3.30315379246156e-05
-1.67816582742602e-05
-2.66853100791126e-05
-3.47461235477868e-05
-1.12470817626721e-05
-1.72944647240807e-05
-3.02761617842239e-05
-3.22480724096064e-05
-1.30770250946688e-05
-3.20069085421868e-05
-3.16259897033461e-05
-1.99983955339127e-05
-2.33342720320366e-05
-2.67240214794024e-05
-1.7138158760578e-05
-1.74267738494846e-05
-3.70309062241339e-05
-2.52239288983722e-05
-2.67780021067107e-05
-2.25263610461976e-05
-2.63307967329602e-05
-1.83541966818093e-05
-2.05467818085255e-05
-1.14478767869176e-05
-2.82553074121352e-05
-1.87930420294613e-05
-3.05550105237388e-05
-2.02936911028586e-05
-9.45338568127735e-08
-3.51603381400826e-05
-3.21075217192522e-05
-1.62919081607685e-05
-3.39885888179484e-05
-3.16700671945717e-05
-2.45268203303379e-05
-3.86032576472096e-05
-2.38763361657021e-05
-1.86854237194245e-05
-2.92625868930795e-05
-4.61192951478345e-05
-3.00025896281906e-05
-7.78877243227051e-06
-4.14964655307726e-05
-2.63211302162004e-05
-1.67136801774875e-05
-2.42362415246392e-05
-8.94969977972874e-06
-1.36235351548052e-05
7.84086981996417e-06
5.07610677914292e-06
-1.67054431280642e-05
-2.61900575078566e-06
-2.77637951741592e-05
-1.2084839126856e-05
1.24141905033062e-05
-3.03150054770778e-05
-1.84855167883947e-05
-1.67078240299228e-05
-2.68689419889666e-05
-4.47397387316357e-05
-2.04789714435469e-06
-2.50606850858342e-05
-2.73005244066336e-05
-3.07899949056175e-06
-5.00701796356877e-06
-2.87650987627139e-05
-2.19246637525736e-05
-3.0832967006699e-05
-6.89123179603983e-06
-3.44680586748268e-05
-5.18296434065574e-06
-3.76910709317641e-05
-3.07616481600201e-05
-1.22473524698573e-05
-2.07892108390749e-05
-1.17246324408313e-05
-2.01161449293402e-05
-2.02391539481388e-05
-7.8595046710724e-06
-3.49478387242515e-05
-4.05370850896023e-05
-3.02810120842057e-05
-2.36990351397894e-05
-1.26471205207402e-05
7.0852097894457e-06
-4.28954907443848e-05
-3.29187772954754e-05
-1.29175612006909e-05
-3.49412266830035e-05
-2.06146621907174e-05
-3.53690763942159e-05
-2.22034032869997e-05
-2.10331234050736e-05
-2.87120559395772e-05
-2.63306032557027e-05
-1.45042854386468e-05
-3.1316783880192e-05
-1.4194820770423e-05
-2.22174391282603e-05
-2.94514804596645e-05
-3.94434384887609e-05
-3.03386485317748e-05
-2.53205032924189e-05
-1.19881189904165e-05
-3.12974747565085e-05
-3.58235677019532e-05
-3.23367606544343e-05
-2.86060751568697e-05
-1.3254380059035e-05
-2.7420261401688e-05
-1.79307061484467e-06
-4.72294939681529e-06
-4.37297442874248e-06
-9.47984852950188e-06
-2.03979853523763e-05
-9.48216747230543e-06
-2.71085668427385e-06
-1.0282353984443e-05
-1.07871602647311e-06
-4.07340437549766e-05
-8.8609004000109e-06
-3.19380173401626e-05
-8.16434527783881e-06
-2.92624447476157e-05
7.47160430844038e-06
-6.22470580146744e-06
-1.40595836669244e-05
-1.43559583290296e-05
-1.37678084804103e-06
-2.5387725664905e-05
-2.92130243942424e-05
-2.50953473546094e-05
-4.33736884203696e-06
-6.43211740243072e-06
-3.83401723384644e-05
-2.52610047680964e-05
-2.74950357604244e-05
-3.26243524994667e-05
-4.23074955578952e-05
-1.9070251965033e-05
-4.75792887721383e-05
-2.10393804276399e-05
-2.604831462291e-06
1.4276238352461e-08
-7.00295205306594e-06
-4.16932626669301e-06
-3.05735824408638e-05
-1.17795492424082e-05
-1.75579852612017e-05
-2.81010001409307e-05
-2.61501767440154e-06
-2.46721838378864e-05
-9.76512922242636e-06
-5.13888084512955e-05
-1.89195054391442e-05
-2.39952656568946e-05
-4.74092995052085e-05
-2.14092103148603e-05
-1.79908399994382e-05
-1.52278842943568e-05
-4.22106264276551e-05
-5.23142327830947e-06
-4.75777274073992e-05
-3.31088292279417e-05
6.15997136219921e-08
-4.07613479604326e-05
-2.17972470108464e-05
-1.32815577258076e-05
-1.92763607067541e-05
-2.75308999986162e-05
-1.26798992578985e-05
-2.76162279029885e-05
-4.90073872008058e-06
-9.41034849203141e-06
-2.96202631208686e-06
-3.43133832032024e-05
-3.02641056219085e-05
-3.26957242677166e-05
-3.97358855739182e-05
-1.03707762206609e-05
-1.77791651218459e-05
-2.99826317951038e-05
-3.55406349786308e-05
-1.51325997059728e-05
-1.08092818511695e-06
-3.89610338547109e-05
-3.17142793692678e-05
-2.233924164467e-05
-8.05471530661993e-07
1.71873910240028e-05
-3.30961887836585e-05
-8.42122729552163e-06
-1.49331564341008e-05
-1.74028226318353e-05
-2.63926558682689e-05
-2.2906650139194e-05
-1.61949625687771e-05
-2.24509154404993e-05
-3.37545377664321e-05
-1.3375459884221e-05
-4.45990981927793e-05
-1.63847313647845e-05
-2.72120266885288e-05
-2.85026571828063e-05
-3.61585375481277e-05
-1.94832670370107e-06
-2.90876477003356e-05
-3.47863231172865e-05
-2.18567027398702e-05
-3.31698972684001e-05
-3.38038241942167e-06
-2.41047228424784e-05
-2.74950552295478e-05
-1.03147205932938e-05
-1.8310459716281e-05
2.46733811247804e-06
-1.85874120103782e-05
-4.31116237581158e-05
-2.86980122478278e-05
-1.14440155331924e-05
-1.79737128123733e-05
-1.64306772762716e-05
-3.16603186873987e-05
-1.90714368848251e-05
-4.25525010686839e-06
-6.10149828303758e-06
-7.5067003164379e-06
-3.72372378677516e-05
-2.04116843893073e-05
-2.78264317593386e-05
-1.7455422489678e-05
-9.80332306060006e-06
-2.72710155899059e-05
-4.4419394053988e-05
-3.24855557189344e-05
-6.91187309009457e-06
1.19546674959717e-05
-9.38577462950998e-06
-3.11552291339922e-05
-2.85462882026811e-05
-1.41112344515743e-05
-5.25046208081484e-06
-1.99812025790338e-05
3.29454757966714e-06
-2.27086921772326e-06
-1.84027578344795e-05
-1.16810968879362e-05
-2.25749173682044e-05
-3.47544164496198e-05
-1.9255279794988e-05
-1.27919040825078e-05
-1.93532157412775e-06
-2.70069075408397e-05
-2.65436621081724e-05
-2.01918579784939e-05
-7.0919967774332e-06
-2.53822884007434e-05
-1.16856665192631e-05
-3.6051058418472e-05
-2.33250020598598e-05
-3.16804429421208e-05
-1.62339965463205e-05
-3.13098076114929e-05
-6.53402038245237e-06
-2.60107134629341e-05
-2.1353210469455e-05
-4.17886960451143e-06
-2.18491722247696e-05
-2.52210078372144e-05
-1.52029946039487e-05
-1.12031583627901e-05
-1.52301158420508e-05
-2.32590069901474e-05
-1.24462294424307e-05
-3.40121972923524e-05
-1.42579581670185e-06
-3.42103421886219e-05
-1.72530781649238e-05
-1.5183903719575e-05
6.93029413626965e-06
-3.52234969197831e-05
-3.36305384250402e-05
-1.81286080095034e-05
-1.57005673811272e-05
-3.39007720544954e-05
-2.04046601832487e-05
-6.37727019108584e-06
-1.81140385604471e-05
-2.23551045482967e-05
-2.5153100288688e-05
-2.77819812861775e-05
-2.60492068634646e-05
-3.23943653371703e-05
-3.63764027580613e-06
-7.42682602786407e-06
-2.0109633666581e-05
-2.87035405315706e-05
-2.74801980750168e-05
-8.25645751065131e-06
-3.14196887750512e-05
-2.23010918049562e-06
-1.36977848079507e-05
-3.02946793649685e-05
-2.39585779122672e-05
-3.74251831116795e-05
-2.41145373315436e-05
-3.19635742836226e-05
-2.17936147411572e-05
-1.5466423264001e-05
-1.46085577734885e-05
-1.88305934306919e-05
-2.43119736767969e-05
-2.34786906380676e-05
-9.19599787872141e-06
-1.12119026681228e-05
-1.05817097097521e-05
-1.69711221827457e-05
-9.90231895712076e-06
-1.26588100264421e-05
-2.4811914689833e-05
-2.45221636006694e-05
4.37984353228817e-07
-9.8793003693608e-06
-1.81628300853806e-05
-6.91988866844075e-06
-1.56834563435173e-05
-2.12858243915897e-06
-1.75370189776843e-05
-6.37173517635268e-06
-2.61774079648833e-05
-8.60339262948824e-06
-2.3037981915952e-05
-4.22460033983292e-06
-1.7664349551437e-05
-3.04096836162529e-05
-1.11641246357624e-05
-1.11143967637905e-05
-2.78481709378287e-05
-1.62448257967394e-05
-7.4224167137959e-07
-1.34486492588847e-05
-2.71531318035547e-05
-3.20482189677796e-05
2.8988914683924e-06
-2.43380440324489e-07
-1.91760260730484e-05
-1.11835966193968e-05
-1.9873231418055e-05
-4.42652761862322e-05
-1.3159732633781e-05
-2.60505115327379e-05
-2.37535943363192e-05
-1.61963735765412e-05
-2.41131172539321e-05
-8.88081625953637e-06
-7.65409711194665e-06
-6.47029701288293e-07
-2.58953025601303e-05
-1.6541495276807e-05
-1.07360329837394e-05
-4.17546469719441e-05
-2.2958648483486e-05
-2.45846242875482e-05
-2.11709681029136e-05
-3.92357352402998e-05
-5.91131785731123e-07
-1.42895483180549e-05
-2.04595480217597e-05
-2.52005816128792e-05
-4.10854123959204e-05
-1.66039195325737e-05
-1.27704015552517e-05
-1.77362105084383e-05
-9.72853975255965e-06
-3.10428095910826e-05
-2.64485128089367e-05
-1.38276113620969e-05
-2.61043284973901e-05
-1.66169967016767e-05
-1.13381232214041e-05
-2.94017052642755e-05
-3.66498104430684e-08
-3.24328717177409e-05
-4.22374418078612e-05
-2.0987475514114e-05
-1.11951678957782e-05
-2.01953533990009e-05
-1.78874721858837e-05
-1.24999626771738e-05
-1.74613806449094e-05
-1.47827041364948e-05
-4.7671151896293e-06
-4.33637214577705e-06
-3.60188076799041e-05
-3.01739709963659e-05
-2.31551999798869e-05
-2.46321348652866e-05
-2.66199499807778e-05
-1.40006901859379e-05
-1.64808844606776e-05
-3.71382119644358e-05
-2.75928957605089e-05
-2.83604124801113e-05
-3.33436645441689e-05
-3.38173189386133e-05
-8.76081984674667e-06
-3.12274521178618e-05
-2.60429587850442e-05
-2.0734443808694e-05
-2.88801629022309e-05
-1.51310769274998e-05
-9.55888722487359e-06
-1.24189726584416e-05
-3.15298324042223e-05
-3.23622066394333e-05
-2.25205268059695e-06
-4.97918041509908e-05
-3.73221269760857e-05
-7.37069672845215e-06
-8.09914263575125e-06
-1.26979634683393e-05
-9.84698490468122e-06
-1.67902265074533e-05
-2.15176128244335e-05
-9.64534540025219e-06
-2.56591299642652e-05
-3.4827173273171e-05
-8.24961037862036e-06
-1.96645651088387e-05
-3.11095263287433e-05
-2.10042450689379e-05
-2.94678133372002e-05
-1.80269404484027e-05
-2.02119860886295e-05
-6.02186947348746e-06
-1.42942193092459e-05
-2.72451802809528e-05
-2.55460687741539e-05
-2.43385166980579e-05
-1.52199925139737e-05
-1.86697703655411e-05
-3.82906160227601e-05
-1.22128588707731e-05
-2.04881183659833e-05
-7.53876360362342e-06
-8.59958003443398e-06
-3.20589671544969e-05
-2.26539739306385e-05
-1.28141688613677e-05
-1.22897677338274e-05
-8.92636395003006e-06
-4.40100795996314e-05
2.05073907483807e-08
-1.8629762834489e-05
-1.20983927935803e-05
-3.06899509254511e-06
-3.16121887425704e-05
-1.03884910043564e-05
-5.24942294172568e-07
-3.9213800713263e-05
-3.80399767089672e-05
-2.45314941376976e-05
-4.96743508353472e-05
-9.92032091013493e-06
-1.64671904893859e-05
-1.08884965838769e-05
-2.41346217508923e-05
-2.50973323836165e-05
-2.52756965365437e-05
5.27159418125673e-06
-2.75377183466489e-05
-1.4449263034432e-05
-1.23549401336387e-05
-2.78557330349585e-05
2.53856002292037e-06
-2.19063745942014e-05
1.36961363407912e-06
-2.71339858660776e-05
-2.61668878325238e-05
-1.68126541832533e-05
-2.66367398059417e-05
-2.36071717081457e-06
-1.95869000805839e-05
-2.23920915369028e-05
-9.6869174414269e-06
-2.26711680231263e-05
-2.21641451211817e-05
-2.84445131156318e-05
-3.74824105073534e-06
-2.47514166778048e-05
-1.55066887382867e-05
7.72539135111741e-07
-2.04220191678376e-05
-1.91986921471242e-05
-5.66802193546178e-06
-1.45857317077272e-05
-2.91443792528532e-05
-3.52821040426603e-05
-6.41752448475879e-06
-2.58015808108887e-05
-6.0468833747843e-06
-5.40122499885644e-07
2.08165007780383e-06
-1.1650107628296e-05
-1.02372156552128e-05
-2.1686430372364e-05
-4.94378325270102e-06
3.66775598487752e-05
-3.08569358480026e-05
-1.21342176916508e-05
-3.72869967484366e-05
-8.89454986545196e-06
-3.05713174376387e-05
-1.02488937221574e-05
-3.27639697782005e-05
-2.57881515154492e-05
-3.06144787815024e-05
-3.04450465942827e-05
-8.1983837472076e-06
-1.79794340342877e-05
-3.2586576499977e-05
-2.97379756261074e-05
-1.47302843990646e-05
-2.50861207055649e-05
-4.12551371498687e-05
-9.65841021592798e-06
1.59668546382455e-05
-2.86422764385412e-05
-3.16912428378009e-05
-2.51904215376931e-05
-2.91242778461771e-05
-3.98756298434298e-07
-1.12630840685958e-05
-3.65737902506035e-06
2.04479167428138e-06
7.79999484795724e-06
1.98045997112292e-06
-1.23953626075654e-05
-1.43291298666429e-05
-1.98176823724736e-05
-2.03192726093865e-05
-1.53844114120325e-05
-1.67973619421392e-05
-4.4239616577887e-05
-1.92857565692051e-05
-2.9709160551127e-05
-8.80294524072796e-06
-1.1909145175438e-05
-2.66388215630886e-05
-1.55489449477697e-05
-2.98399508350434e-05
-2.37912884795551e-05
-1.47633849281586e-05
-3.16837429401896e-05
-2.87165442296752e-05
-1.84856644261611e-05
-3.18985030936517e-06
-1.69997767731208e-05
-1.92498394102728e-05
-1.66665974047831e-05
-1.43564980281188e-06
-3.51780481507549e-06
-1.99633365145649e-05
-1.1436440393313e-05
5.10750700152537e-06
-1.56422949905299e-05
-1.80611213846457e-05
-2.35702886607268e-05
-2.76132025300051e-06
-2.21204413661424e-05
-1.57996983898041e-05
-3.14969279360363e-05
-2.37331187411279e-05
-2.15827876245131e-05
-3.59154292916663e-05
-9.39347153749328e-06
-2.72346774113517e-05
-1.41629349249566e-05
-9.30247022799959e-06
-1.95773049190331e-05
-3.27162178386648e-05
-2.58213217758837e-05
-2.79657820352922e-05
-2.35649144235442e-05
-1.31179951584433e-05
-1.99812834548789e-05
-2.16206831686813e-05
-5.21094900259439e-06
-2.04991483275415e-06
-1.81993277484747e-05
-2.53156272081089e-05
-3.1840168239888e-05
-1.93556173861446e-05
-2.97970389247725e-05
-7.39465967844363e-06
-8.76002306161827e-06
-7.27124062965896e-07
-2.59197575207219e-05
-2.51158216666056e-05
-2.01819467633896e-05
-2.58940211039328e-05
-3.63305142422914e-06
-5.06312420302779e-05
-1.34768838909835e-05
-1.61850403092319e-05
-2.06381797465298e-05
-3.23390803525847e-05
-1.86326061415276e-05
-9.66168967883933e-06
-4.87119764533384e-05
-2.59112720851539e-05
-1.58164713035417e-05
-1.70598720522002e-05
-3.37545633436005e-05
-2.88140506994341e-05
-4.74554463988245e-06
-3.15373817520689e-05
-1.29651102025147e-05
-2.12981563814244e-05
-2.36611835776044e-05
-3.49486752407955e-05
-2.16883428045152e-05
-4.15772533086957e-05
-1.46619583517377e-05
-2.53837043494438e-05
-3.36843414908328e-05
-3.38410816036264e-05
-3.47735101940774e-05
-1.978141488235e-05
-3.98019305268827e-05
-2.17329254090409e-05
-1.5545949527992e-05
-3.00204636239509e-05
-3.38039912350843e-05
4.10123029290886e-06
-1.84055891713702e-06
-3.43636156025182e-05
-3.86467682351203e-05
-3.33066919603501e-06
-1.37073626761488e-05
-2.0974564115762e-05
-3.09716585263388e-05
-3.3401397739966e-05
-3.62055395009648e-05
2.30727593124267e-06
-4.57451780368555e-05
-3.48540718171926e-05
-2.13849145769399e-05
-2.70107521385571e-05
-3.20955736058347e-05
-1.1124486239789e-05
-2.18400387779311e-07
-2.35982763338686e-05
-9.82666870824985e-06
-3.14304677052724e-05
-1.79756174934164e-05
-1.4213619176858e-05
-3.8981909407651e-05
-1.94743116888473e-05
-1.04647493023845e-05
-2.76829186981021e-05
-2.29357284835988e-05
-1.91867262951096e-05
-8.5843624042887e-06
-1.02824570305129e-05
-2.27596269589832e-05
-9.39421366554772e-06
2.48822825799112e-06
-2.98123929925646e-05
-1.41788684536665e-05
-2.21068745674006e-05
-5.2025704340967e-05
-2.87012419985703e-05
-1.29610722598535e-05
-7.68615022841925e-06
-1.92224649367835e-05
-2.13430862444733e-05
-2.3676424123098e-05
-1.82873013460764e-05
-2.85859752477522e-05
-3.05215328172635e-05
-1.50564083906271e-05
3.16003846818502e-06
-3.04095688841254e-05
-2.94342140886666e-05
-2.72062270912491e-05
-2.35185417233129e-05
-2.47944942931996e-05
-4.47020675219423e-06
-4.10985824007686e-05
-3.94272755011027e-05
-2.89119289700018e-05
-3.10516664380129e-05
-3.35245427453885e-05
-2.489007854396e-05
-3.23101842780375e-05
-3.5329037060772e-05
-3.03500408110581e-05
-4.77343848197783e-05
-7.21507783175974e-06
-1.83167631532673e-05
1.82836402744552e-06
-2.01237066730309e-05
-3.36070146365394e-05
-1.87582014359371e-05
-1.63614442414219e-05
-2.26662195262351e-05
-1.68429717667856e-05
-1.58773469518417e-05
-1.58293191295203e-05
-1.83969423792592e-05
-2.38471320359334e-05
-2.18471375739106e-05
-2.04466558835355e-05
1.01265391869775e-06
-2.56490517615994e-05
-1.59720545795067e-05
-4.30042702794423e-05
-2.43697411719742e-06
-2.04023739816524e-05
-6.2255238789287e-06
-8.63455728936105e-06
-1.84124919794095e-05
-2.44136349239985e-05
-1.66298367210188e-05
-9.77088316963681e-06
-1.87167472778697e-05
-9.60363118902322e-06
-1.21539738865858e-05
-3.38455591270033e-05
-1.86762104539852e-05
-3.45741389061362e-05
-3.55559216450475e-05
-4.16521717285604e-05
3.90896445927802e-07
-2.18931646203024e-05
-2.66645924404778e-05
-1.34441787311365e-05
-3.4357151945089e-05
-4.99066058867376e-05
-2.07706231414063e-05
-4.64840337997864e-07
-2.84567834199219e-05
-2.06305060191307e-05
-2.72358318683432e-05
-1.9257628573466e-05
-1.44199420696885e-05
-1.98269468183668e-05
-2.88308365969161e-05
-3.10746401769646e-06
-8.07448191786386e-06
-1.88527839681464e-05
-1.53011140738712e-05
-2.91705033654741e-05
-2.60291392101895e-05
-2.67299033190909e-05
-1.69889449704e-05
-1.71276424266854e-05
-1.36370269549453e-05
-1.3221883018736e-05
-2.26956240892155e-05
-2.209527691233e-05
-3.85776944067275e-05
-6.9174079218298e-06
-3.19790517832983e-06
-1.47309296868805e-05
-2.74657118387962e-05
-1.5789468915245e-05
-5.75446209115891e-06
-7.73643327163303e-06
-3.0791280446494e-05
-2.54930117675029e-05
-3.45237503505029e-05
-1.77969681392101e-05
-2.60440303871784e-05
-1.46867012123316e-05
-2.7630946423198e-05
-1.97521603283806e-05
-2.82993082145803e-05
-1.18172313936894e-05
-1.37074084880835e-05
-1.61597646766522e-05
-1.36733939774426e-05
-3.01495306055366e-05
-2.75203253242792e-05
-2.085037892385e-05
-1.41816462731357e-05
-1.72865339669102e-05
-1.84968662952204e-05
-2.68886339326173e-05
-2.1941347601243e-05
-2.48458605957817e-05
-4.23564456490436e-05
-9.60873701551974e-06
-1.9432868141874e-05
-2.99182159608257e-05
-3.53500194620867e-06
-1.8959411871149e-05
-1.48470245503284e-05
-1.763001413046e-05
-2.78927421349161e-05
-4.1923314828473e-05
-2.09393097455158e-05
-1.1580131458316e-05
-2.671245371731e-05
-7.00783864160175e-06
-3.87495912043853e-05
-1.39417174017212e-05
-3.74001012349994e-05
2.24909011841921e-06
-1.80038943001097e-05
-3.20967759808331e-05
-1.88051635329291e-05
-3.36202416711807e-05
-1.44192361534497e-05
-2.22056449678121e-05
-9.71389396649352e-06
-3.28803792262821e-05
-6.44499523724621e-06
2.63336222245166e-06
-2.63715535387357e-05
-3.99526313255605e-05
1.59700315486238e-06
-2.93359935489766e-05
-1.04404463251552e-05
-1.9039176668072e-05
-3.85525305057592e-05
6.75402419935701e-06
-2.73505059225181e-05
-1.65472671267621e-05
-3.27366651184505e-05
-2.66753454560138e-05
-3.45244904632668e-05
-2.17828152146494e-05
-1.97398101490632e-05
-4.37268648999482e-05
-3.57600968963638e-05
-8.64706858542e-06
-3.60426697859559e-05
-3.82184757674011e-05
-2.97659170109558e-05
-4.5786953115116e-05
-1.61065805093673e-05
-3.85636928215548e-05
-1.79172958481809e-05
-2.02912283733508e-05
-1.39199362969563e-05
-1.58155269755536e-05
-2.12062556939083e-05
-1.26505436536928e-05
-4.9879270102478e-06
-1.60759658269097e-06
-1.00695015178673e-05
-1.38559216916317e-05
-2.35715622110962e-05
-4.21019736629357e-05
-1.80301530698063e-05
-1.84527439074961e-05
-2.15953096970797e-05
-8.81827107922227e-06
-4.31777437154314e-05
9.97400902072846e-06
-3.09459676785469e-06
-1.64140475102384e-05
-1.31610046286747e-05
-2.21163265999035e-05
-1.19413015926996e-05
-1.4910868685454e-05
-1.8444286454654e-05
-1.95284450819354e-05
-2.16869083153318e-05
-2.29986911343799e-05
-1.52330896038947e-05
-1.16869336117506e-05
-1.81234872437342e-05
-1.81563554033384e-05
-6.00425773625246e-06
-4.2449914418561e-05
-2.29392632154476e-05
-1.58059620033789e-05
-2.45716138961795e-05
-1.87709775998923e-05
-3.81897712280648e-05
-2.04419290576847e-05
-2.13234642964823e-05
-3.13541953289258e-05
-3.95529647030733e-05
-4.34923113457023e-05
-5.81459527994918e-06
-2.56430478350756e-05
-2.5880648681311e-05
-3.36338728145261e-05
-1.54798412139733e-05
-1.73566253433468e-05
-2.01860796087971e-05
-2.31782842024e-05
-1.32430516300944e-05
-4.24946955327211e-05
-1.10296214419734e-05
-1.57137569886973e-05
-2.11998947145614e-05
-9.89833715164339e-06
-2.69124986180474e-05
-2.63330752630758e-05
-2.68745670195119e-05
-1.07475265432384e-05
-2.792103487903e-05
-1.70774840625307e-05
-3.59809465524883e-05
-2.3003192881182e-05
-1.61135714270285e-05
-2.88955116754734e-07
-2.6388271858673e-05
-3.22228044962869e-05
-3.56806472041891e-05
-1.6627222961689e-05
-1.74660120667053e-05
-1.57791024069434e-05
-1.9149227337898e-06
-5.08922640768738e-05
2.00043954834818e-06
-1.01312695873901e-05
-1.25791624344385e-05
-2.6455114733558e-05
-1.93656297062098e-05
-1.61866745838487e-05
-2.71769371728044e-05
-1.10612627998771e-05
-1.97779664676471e-05
-1.8225806348364e-05
-3.52164746570276e-06
-2.47862787149445e-05
-1.03763999605771e-05
-2.01239781035189e-05
9.74259853857831e-06
-3.16301601555932e-05
-2.96290578541162e-05
-2.56247283317322e-05
-3.54435933798704e-05
-5.75633659401639e-06
-1.8728589671712e-05
-2.14745490697076e-05
-2.28206327754563e-05
-1.54298037054062e-05
-1.66107975222617e-05
-1.8199725790891e-05
-1.28746857152359e-05
-3.83888503546028e-05
-1.51439424035583e-05
-1.47183525087507e-05
-1.27757029255571e-05
-8.19266987413702e-06
-1.26243276691063e-05
-2.55235656603132e-05
-4.4508709315315e-05
-4.0464269431129e-06
4.78493353008185e-06
-2.78727216514905e-05
-2.97538851176755e-05
-5.65072448859288e-06
-2.63650901664914e-05
-1.37332833073858e-05
-3.16737627742295e-05
-2.26102769486863e-05
-2.78706370657447e-05
-2.47724957400596e-05
-1.7195862505053e-05
-2.06911500586139e-05
-2.04446382890119e-05
-1.56280802287587e-05
-3.51188518662925e-05
-2.58769014378144e-05
-1.65945928953783e-05
-4.55660112308923e-05
-1.0551119386766e-06
-2.09908778026219e-05
-1.89880507745805e-05
-1.63380270750177e-05
-2.28858519941756e-05
-1.48700991153685e-05
-8.94750307790978e-06
-1.73593310801025e-05
5.72000870576653e-06
-3.41194567223245e-05
-9.43017022960366e-06
-4.65767485455616e-05
-3.1467955546282e-05
-7.97348260729211e-06
-1.6827544775049e-05
8.05849248559903e-06
-2.13956989697787e-05
-2.76748431912734e-05
-3.22702544809766e-05
-5.27973754868944e-05
-8.13073572059631e-06
-2.78633915711634e-05
-3.72951352292818e-05
-4.70154667593327e-05
-3.11116237086958e-05
-3.22154262339636e-05
-4.05511626486737e-05
-2.92935758297257e-05
2.01852663596363e-06
-3.00604226332221e-05
-3.13715629359396e-05
-2.58413128292459e-05
-3.71167791889399e-05
-2.69314122955572e-05
-2.36405750349373e-05
-3.2884603699178e-05
-9.92319266847841e-06
-3.80395414531336e-05
-2.82440954336387e-05
-3.15677033616874e-05
-5.35271495416659e-05
-3.51670345587171e-05
-6.70511114664455e-06
-1.65995271463929e-05
-2.34557734001812e-05
-2.61633015058712e-05
-2.64753241717309e-05
-3.3656634888192e-05
-2.24994153987019e-05
-2.72373562033049e-05
-9.5612253777138e-06
-2.09951785580866e-05
-2.89060717697481e-05
-9.63307128225951e-06
-1.59576091194346e-05
1.40019036962406e-06
-1.62145313482208e-05
-2.90192383043565e-05
-4.26657897023441e-05
-2.36485909215555e-05
-3.54307240693788e-06
-2.35760991033985e-07
-3.70768863836072e-05
-2.81884097842403e-05
-2.17392363149714e-05
-2.39374342214486e-05
-2.8653326611562e-05
-2.62123265577436e-05
-4.06127744634832e-06
-9.64968014361578e-06
-2.32965336204142e-05
-7.53404448051372e-06
-2.79279724154389e-05
-6.23697551661364e-06
-3.38096361683565e-06
-9.46306702892284e-06
-2.73738262373741e-05
-3.81237185408967e-05
-1.06972707212742e-05
-3.76581700776414e-05
-2.5785166118295e-05
-1.60218228549375e-05
-1.73729963321026e-05
-2.14733127666267e-05
-3.93138971273008e-05
-1.75834975115753e-05
2.83378708875034e-06
-1.56942202074118e-05
-1.67622867764085e-05
-3.32026272934661e-05
-2.49053303373022e-05
-3.46603291236835e-05
-1.18411721449867e-05
-5.03783053796465e-06
-3.52383489473286e-05
-8.99258759026995e-06
-2.279449411323e-05
-7.75971852237429e-06
-2.2894455447837e-05
-2.1891975667147e-05
8.87459017676168e-06
-2.04663860878755e-05
-2.87791089857947e-05
-1.22767428514091e-05
-1.80999294225035e-05
-2.4095167360777e-05
-4.59844323958148e-05
-1.89468857772199e-05
-3.66956247445739e-05
-1.31681950714187e-05
-3.63095911822637e-05
-2.76016575688991e-05
-3.24762995296859e-05
-1.25916017873519e-05
-2.03310668626925e-05
-2.04176129502637e-05
-1.37726523580737e-05
-1.04193356737039e-05
-1.97783617552731e-05
2.49057902638879e-06
-2.3419967239903e-05
-1.91806378519489e-05
-2.33343049415703e-05
-2.89677319788504e-06
-1.74715545814091e-05
-2.28400506751833e-05
-2.55562130963393e-05
-1.83356599235342e-05
6.81653690564414e-06
-7.46561356459306e-06
-1.09609349053862e-05
-2.39162977830472e-06
-3.24698632030954e-06
-2.29787437078188e-05
-8.81819429911845e-06
-1.77407764346462e-05
-2.66833121404563e-05
-2.75999816491569e-05
-1.45691594777003e-05
-1.53540921210006e-05
-2.67982564379131e-05
-1.46828157465371e-05
-2.3468422693218e-05
-3.38764994910931e-05
4.53965342210721e-06
-2.33832983652074e-05
-1.34430240091619e-05
-1.72205212965426e-05
-5.94191599912283e-06
-1.64712083671472e-05
-3.7424022132025e-05
-2.5365235537706e-05
1.12676196287129e-05
-4.16690395412144e-06
-1.42123514874754e-05
-2.22777448359157e-05
-2.56031433855811e-05
-2.37074167887161e-05
-2.64569193766711e-05
-2.18693279499813e-05
-3.08055876316993e-05
-8.46941663843514e-06
-3.84725706664195e-05
-4.05726848660853e-05
-3.44007541904302e-05
-7.49538657713547e-06
-2.2489268306761e-05
-2.04150892380066e-05
-1.05608538436245e-05
2.31460861028408e-06
-5.68727810228766e-06
-2.84744402558737e-05
-5.06806643545316e-05
-3.45318685117375e-05
-5.96974490980124e-06
-1.02152245181107e-05
-4.53340548152415e-05
-7.46237832051724e-06
-3.51253466339161e-06
-2.94631635583051e-05
-4.26423917033266e-05
-2.23201940789369e-05
-6.3719379404605e-06
-4.2900142269198e-05
3.13607183816014e-06
-3.81823136430186e-05
-1.51260174341255e-05
-1.82927038677293e-05
-1.07464955129754e-05
-2.44438993455723e-05
-3.27298010118802e-05
-2.32042883135483e-05
-1.94182986769682e-05
-3.75976671332092e-05
-2.67197821374454e-05
-4.90239498218969e-05
-6.06299267760194e-06
-7.664160671594e-06
-3.91778352182534e-05
-1.33245770164471e-05
-7.80999492607089e-06
-1.61805085435904e-05
-1.18291526604217e-05
-1.22774542381934e-05
-4.57005595970458e-05
-2.39868015538145e-05
-1.56845722975848e-05
-8.40687552972173e-06
-1.47736900919231e-05
-1.67452324149558e-05
-1.05250807806963e-05
-1.3708380390524e-05
-2.27881059538224e-05
-5.84034162567894e-06
-1.18180409944292e-05
1.24349797863755e-05
3.82721392160889e-06
-4.20417359349447e-05
-1.8855395687754e-05
-1.48872870423539e-05
-3.18295154588475e-05
-1.71842869135289e-05
-8.26115154449067e-06
-3.02766648010732e-05
-3.6240281868301e-05
-4.44539341494544e-05
-3.0859978379026e-05
-3.06521648202847e-05
-2.13351461463752e-05
-2.06533341633128e-05
-2.40381696395283e-05
-3.79597457865704e-05
-1.738858757138e-05
-1.53997379481601e-05
-1.83728593612237e-05
-6.10321267540916e-06
-2.18808417058282e-05
-5.71521911001784e-06
-2.08739725532806e-05
-9.56935757154121e-06
-4.29094833225009e-05
-2.36861950278415e-05
-3.77961951055253e-05
-1.90185123960351e-05
-1.84105652542608e-05
-1.27172994117797e-05
-1.43426868518024e-05
-1.32017348342711e-05
-1.84636425731499e-05
-1.61743463935283e-05
-3.95578319754499e-05
-3.98953413640787e-05
-1.62753333942597e-05
-3.40795404059926e-06
-2.1313727624776e-05
-4.66210119158276e-05
-2.96682400390326e-05
-1.69690453004588e-05
-2.63818258174893e-05
-3.32455265716137e-05
-8.99996738186075e-06
-2.25527086543734e-05
-1.38887750320987e-05
-6.09243737886998e-06
-1.46924468586319e-05
-1.83937938052259e-06
-5.83829749270219e-06
-2.4418998085311e-05
-2.41969292334319e-05
-3.52666518923709e-05
6.16834775452053e-06
-2.13967032055125e-05
-1.52230725261413e-05
-1.77659748941742e-05
8.59046725173663e-06
-1.41765965974472e-05
-3.52564475185861e-05
-1.63428123072003e-05
-2.75990124325536e-05
-3.1873341261041e-05
-1.18000773903559e-05
-4.55484768057702e-05
-1.90577648696677e-05
-2.1450812134732e-05
-2.08825139746962e-05
-6.29296946334794e-05
-2.56766525079679e-05
-9.10083871391887e-06
-2.51705808703599e-05
-2.86284412544286e-05
-2.261469934766e-05
-1.23635068103406e-05
-1.97691686341656e-05
-9.11799735301459e-06
-4.92534093114852e-06
-1.20254068560467e-05
-9.03329018320022e-06
-1.53589259645614e-06
-2.28772293036859e-05
-2.08634770433423e-05
-2.35093512081152e-05
-2.12429048930816e-05
-7.13570535492257e-06
-2.4282457703746e-05
-3.68544597348342e-06
-6.78185595286604e-06
9.08577821947511e-07
-1.92588426171621e-05
-6.80629272703679e-06
-1.44999251218321e-05
-2.8636541004694e-05
-3.03237801956485e-06
-1.16249838675975e-05
-1.10988084297807e-05
-1.92571278944104e-05
-7.65971101479483e-07
-1.03856662704283e-05
-8.14137206358736e-06
-2.06430773398582e-05
-1.83848696489328e-05
-9.02487493941039e-06
-1.49392367485415e-05
-1.7176960508967e-05
-1.42640139961651e-05
-3.12715808763375e-05
-1.97997490140236e-05
-4.31477460893357e-05
-8.81982641668353e-06
-3.52654445045766e-05
-3.7999615653766e-05
-3.13019301485406e-05
1.2434728664914e-06
-1.47183359428748e-05
-3.79808014861474e-05
-2.06270834252204e-05
-2.58881347712968e-05
-3.62053171377231e-05
-1.34958306249828e-05
-4.65073601315703e-05
-2.44862985591053e-05
-1.61404404626807e-05
-2.23381455581595e-05
-1.19162013687399e-05
-3.67964605482064e-05
-3.18334852032829e-05
-2.81828224736185e-05
-2.15608892089317e-05
-1.84187346835664e-05
-4.71397797548135e-05
-2.17144336676232e-08
-2.66211736228852e-05
-3.2955659275039e-05
-1.20987215174579e-05
-3.47497427962404e-05
-1.03532212071755e-05
-1.56970641250131e-05
-3.89430959356422e-05
-4.30838054179499e-05
-3.88693394874049e-05
-2.83276259612269e-05
-1.87381140742526e-05
-2.2319276031498e-05
-2.77200339461771e-05
-3.91426818796327e-05
-2.18791443028278e-05
-1.02962162648949e-05
-4.00711156962759e-06
3.92554054868615e-07
9.11435651415223e-06
-2.21044080754624e-05
-2.35362989089329e-05
-9.31411615957033e-06
-3.3610008618755e-05
-3.34226876708204e-05
-1.62659412629791e-05
-1.77661811087669e-05
-4.60266799455215e-05
-4.81023268083956e-06
-4.36380086743681e-06
7.47274064022661e-08
-7.67081562471249e-06
-1.36521804367754e-05
-1.77709770646886e-05
-2.19983038045419e-05
-3.7801675077841e-05
-2.47016289705672e-05
-1.4487673966497e-05
-3.55326893408093e-05
-1.74736217542031e-05
-6.30651334705718e-06
-2.3099329280747e-05
-2.73187251410609e-05
-8.54606609904987e-06
-1.02390370055958e-06
-3.31130782351856e-05
-3.39221601909964e-05
-4.04728133169945e-06
5.92648907509419e-07
-2.87145491865393e-05
-3.39253518912824e-05
-2.27771025622462e-05
-2.67577836914367e-05
-2.10754573794683e-05
-3.70303686861736e-05
-2.59721792790933e-05
-2.03413126683159e-05
-3.30003137116582e-05
-1.73952553052269e-05
-7.54103648397193e-06
-3.3081281051808e-05
-1.66902413885414e-05
-2.65546445225842e-05
-1.15463255265576e-05
-2.61615750203325e-05
-1.94254831015783e-05
-7.43973452398783e-06
-6.35806832036455e-06
-1.97256726377446e-05
-2.82818462974886e-05
-2.33472210482936e-05
-2.05499202482331e-05
-1.59735315749236e-05
-1.52442382223788e-05
-8.29252080033291e-06
-2.60257744758414e-05
-3.75051802359635e-05
-2.09842346665615e-05
-2.32083214500438e-05
-4.51038839207999e-05
-2.28599960074195e-05
-8.88316067323229e-06
-3.71905734737119e-05
-3.79127261625733e-05
-3.48216152232451e-05
-1.54611297620071e-05
2.6351101648698e-06
-1.75377943028861e-05
-9.72661283910971e-06
-2.46606832307171e-05
-1.09687931167497e-05
1.52579658390956e-05
-1.69606653540911e-05
-2.93015535879666e-05
2.03571685524974e-06
-2.37706854946464e-05
-2.83140092401612e-05
-5.12703780622619e-05
-8.62150305570842e-06
1.11624880321882e-05
-3.10425373162833e-05
-3.32492883262119e-05
-3.3551182176254e-05
-7.65966110848501e-06
-1.55755040397197e-05
-1.17396447522006e-05
-2.56698076958943e-05
2.56327329188523e-06
-2.83759129723445e-05
-8.41135873425074e-06
-2.19961497806334e-05
-1.84290058799632e-05
-1.60082119710047e-05
8.70641704613372e-06
9.63947483667422e-07
-2.99419964619019e-05
1.43023306650638e-05
-2.16860488890794e-05
-2.65985309564712e-05
-5.96338415869641e-06
-1.43223442953809e-05
-3.20016098957687e-05
-1.83149522786449e-05
-1.54467932316816e-05
-2.4469468276821e-05
-3.42905168771618e-05
-7.61372838161524e-06
-1.85704816842609e-05
-1.30138451212622e-05
-2.73260201729621e-05
-4.38080055873427e-05
-2.45206494008677e-05
-9.9758260780604e-06
-2.68413318498884e-05
-3.82310359931728e-07
-6.13845650841483e-06
-1.75544854434327e-05
-1.96235793697552e-05
-8.41968581115631e-06
-9.20344568886544e-06
-2.09242482413134e-06
-2.33190528988983e-05
-1.29794401383117e-05
-2.38782151896094e-05
-5.83265034884207e-05
-3.94832080096472e-05
-1.87352231888418e-05
-1.98283471782962e-05
-2.2415899866625e-05
-2.07559080725761e-05
-2.35576123794035e-05
-1.3132654996782e-05
-2.48487064313887e-05
-2.61898175597781e-05
-2.70672238763988e-05
-2.68442579992509e-05
-1.48585409781352e-05
-1.97818187116439e-05
-7.67447901674916e-06
-1.67466018587412e-05
-2.81791729514465e-05
-2.26907927901114e-05
-3.3035455943058e-05
-1.76015954969448e-05
-4.16497432460173e-05
-1.25208419451043e-05
-2.48499667121041e-05
-1.43998525699006e-05
-2.5758113684023e-05
-3.70488297421755e-05
-2.13568949039104e-05
-3.43959193937866e-06
-3.34993103811169e-05
1.16944877202235e-06
-2.72851097051272e-05
-4.28294853971784e-05
-6.95940632696249e-06
-1.07101214226495e-05
-8.32153115069502e-06
-1.80142058493047e-05
-2.40820312299596e-05
-3.38197362519706e-05
9.35366684322355e-09
-4.02823284333099e-06
-2.44533154894886e-06
-6.60106152387931e-06
-1.43473077425486e-05
-2.49017666263342e-05
-1.6204660784627e-06
-1.66758919594429e-05
9.09285934906807e-06
-2.38550636215239e-05
-2.18731467034585e-05
-1.37155074020629e-05
-1.50117347349261e-05
-2.07187336843323e-05
-1.64455448413017e-05
-3.18064341981197e-05
-4.03272558544867e-05
-1.49824654011246e-05
-1.75597043207307e-05
-1.14029020573076e-05
-2.23565844449897e-05
-3.25555295849965e-06
-2.11297446708466e-05
-2.94217242111099e-05
-1.3893717498164e-05
-1.65715446833072e-05
-6.97514917507157e-06
-3.62975947107513e-05
-3.05223195702201e-05
-6.40249550180312e-06
-1.96074292965784e-05
4.78693171697404e-07
-3.12795801837288e-05
-1.81231379180337e-05
-1.4097953229306e-05
-3.55168744017768e-05
-1.85505410590424e-05
1.0425355295791e-07
-3.07556184611265e-05
-1.91948452385154e-05
-4.05242553434188e-05
-7.10439479431742e-06
-1.40041972174403e-05
-8.97954773964491e-06
-1.16476379277803e-05
-2.62803517576602e-05
-1.4502849607321e-05
-8.65729597340255e-06
-3.34980003827229e-05
-3.52093957362264e-05
-2.95284633033137e-05
-1.48900454849305e-05
-2.19279729800654e-05
-1.82561951152605e-05
-2.38573244602407e-05
-2.12101829084999e-05
-1.31234483620029e-05
-1.79472376197195e-05
-2.9644575696096e-05
-8.49345476631178e-06
-2.69028566438287e-05
-7.24669632012123e-06
-1.00909417462019e-05
-2.89336627043973e-05
-1.41316282475331e-05
-3.56411966744648e-05
-2.03254078976681e-05
-2.36469629981503e-05
-4.34921185423773e-05
-3.47646613724515e-05
-1.33675666282743e-05
-3.02454950956103e-05
-1.02660487256793e-05
-1.76850731021707e-05
-1.79581416297343e-05
-1.66904543281404e-05
5.31054107767569e-06
-6.08282986473689e-06
5.04249471443946e-07
-2.00202074537747e-05
-2.69970054076291e-05
1.43438286810855e-05
-5.64841211950765e-06
-2.45163502916104e-05
-2.81338954661335e-05
-4.06490306009884e-05
1.66272389941664e-06
9.29320780724114e-06
-2.5964099651097e-05
-1.07928688685345e-05
7.0050917855248e-06
-2.16397044932276e-05
-2.77120038672551e-05
-1.86397630457417e-05
-1.61725244138538e-05
-3.61071286474002e-05
-2.71407151262344e-05
-4.86835377340473e-05
-2.38625449586243e-05
-1.45754194302872e-05
-1.96292212834344e-05
-4.05244864630901e-05
-2.16224677794054e-05
-1.82898211907938e-05
-4.21505615014868e-05
5.93921680907192e-06
-1.02609965357681e-05
3.38602080311296e-08
-2.1142495755143e-06
-2.60064423909721e-05
-5.78426877815363e-06
-8.76732725007624e-06
2.70240502446608e-07
-2.26174488723532e-05
-3.33484944982212e-05
-2.93893820237043e-05
-1.55274628352283e-05
-3.0290986672594e-05
-2.53201088394548e-05
-2.03046224667764e-05
-3.89496262292805e-05
-5.87122469495875e-06
-2.39908808294966e-05
-1.92042812252531e-05
-1.71497359335887e-05
-1.12745872829564e-05
-6.21251919441657e-06
-7.76470263745087e-07
-1.62496600860794e-05
-9.32616498208363e-06
-2.55986228961258e-05
8.90167270560594e-06
-2.55216693915915e-05
-1.48015886943578e-05
-2.25543644060297e-05
-5.7867686307785e-06
-1.64243226679428e-05
-2.50243708771104e-05
-1.49877245065393e-05
-1.88113640507911e-05
-1.97101250022672e-05
-2.76775515259864e-05
1.09479314798681e-06
-3.43670880256625e-05
-1.56043565124288e-05
-1.44048606048496e-05
-2.80761539364238e-05
-3.81610416028047e-05
-4.1501557107881e-05
-2.3277312430451e-05
-1.93937760368398e-05
-4.47723248097891e-05
-3.80020226039458e-05
-2.41173865444407e-05
-2.02386923328507e-05
-1.85983910834441e-05
-5.46186748024293e-06
-3.20744706481149e-06
-3.43878787410394e-05
-1.78110377118649e-05
-1.39745921772577e-05
-1.33089158090506e-06
-8.31728083563752e-06
-1.15517485874306e-05
-2.44675925368268e-06
-1.84712698385196e-05
-3.81938630552934e-05
-2.29220008639074e-05
-2.22403733804942e-05
-3.00748752724034e-05
-1.99219371502283e-05
-2.19834989747911e-05
-1.65432859896657e-05
-2.11114414642963e-05
-1.60818076586428e-05
-4.08932645835615e-05
-1.30676778613933e-05
-1.19060439296902e-06
-6.42976741144454e-06
-2.47441365161872e-05
-1.47300569689209e-05
-3.22293682566078e-05
-7.84478301191335e-06
-1.38309557225912e-05
-3.84113083351794e-06
-2.32270068641675e-05
2.88555303500816e-06
-1.62413941071045e-05
-3.35443797909669e-05
-1.69224009310474e-05
-1.9273938232867e-05
-2.3510220565757e-05
-3.16946039025019e-05
-1.91143568033646e-05
-2.42188158973838e-05
-1.16757495972359e-05
-1.3222357609426e-05
-1.73605612051797e-05
-3.09495514684529e-05
-3.20831515017703e-05
-4.04715082818879e-05
-1.84484744792611e-05
-1.90895232127243e-05
-2.99089712744087e-05
-3.01878572692398e-05
-2.44664365740924e-05
-5.84079694096728e-06
-2.23622099342322e-05
-4.01494742918567e-05
-1.87465172757525e-05
-2.92336236749142e-05
5.70374156483934e-06
-6.39171997436145e-07
-3.08687947315589e-05
-1.63757490028398e-05
-1.40451370227922e-05
-2.19164267065982e-05
-1.63341560681832e-05
-9.42646067147753e-06
4.54901665772835e-06
-2.99845259319901e-05
-2.31258752733444e-05
-1.39031919570518e-05
-1.49950389969252e-05
-7.10065432988574e-06
-3.48060067180545e-05
-2.06688135194547e-05
-3.47967193462103e-05
-2.02071721438805e-05
-2.22605264158924e-05
-2.50921722862428e-05
-2.69618220697483e-05
-9.46251175030179e-06
-2.77826578166948e-05
-2.62045913649459e-05
1.80644754354255e-06
-1.26641123775902e-05
-2.43690650519472e-05
-4.05205601938152e-05
-5.24508822330834e-05
-2.32324739240757e-05
-2.03812553616151e-05
-2.95210348192202e-05
-2.81714640993214e-05
-1.96657208278173e-05
-1.50150486100845e-05
-1.3563857929111e-05
-2.22119053425881e-05
-2.66189443934409e-05
-2.22447077517522e-05
6.04206788988452e-06
1.37354641341276e-06
-2.43001545709458e-05
-1.90991951883109e-05
-2.11762453479371e-05
-4.21866059113917e-05
2.9442089129219e-06
-2.58239036146367e-05
-7.06874139829911e-06
-2.68383995613871e-06
-2.41470536666942e-05
-2.56327532720693e-05
-1.27622645567348e-05
-2.24705283660978e-05
1.07496144406968e-05
-1.87349023843994e-05
-2.30667336003109e-05
-1.8210048652434e-05
-5.6652838296073e-06
-4.06458466138129e-05
-3.68871862404326e-05
-1.72022267492197e-05
-3.87902792002429e-05
-2.59058163395474e-05
-5.34802707651533e-06
-4.1204073385881e-05
-3.82937211072891e-05
-7.05354579753317e-06
-3.06446453833385e-05
-2.38129765061593e-05
-1.94563045730721e-05
-2.66797918698316e-05
-1.39152566322198e-05
-4.46404068608334e-05
-1.28810624012727e-05
-3.89303856357427e-05
-2.23449876491539e-05
-1.65036069236048e-05
-3.71596671179795e-05
-1.79830547849862e-05
-1.84599773907301e-05
-1.77943009142433e-05
-2.53868084762372e-05
-4.66258235354605e-05
-5.37432893468018e-06
-1.75614931809992e-06
-1.39254904180141e-05
-1.62071376697746e-05
-4.00796124576255e-05
-1.88675940941175e-05
-2.34859400271027e-05
-2.4317280530091e-06
-2.92230951308655e-05
-2.4422370102415e-05
-3.51436439037692e-05
-7.30982016013374e-06
-1.31868554878507e-05
-2.16655814173385e-05
-2.00618454647341e-05
-1.69510967224111e-05
-3.19555876020271e-05
-7.20512007356185e-06
-2.27472748902931e-05
-1.74606616349586e-05
3.71687502010793e-06
-4.56138743501415e-05
-1.16999970940894e-05
-3.89083839161767e-05
-1.65422179188357e-05
-9.06855522046762e-06
-7.56456214688232e-06
-2.59468835461544e-05
2.54773049339131e-06
-1.25727423227664e-05
-9.81496070343723e-06
-2.25151165211125e-05
-2.24452002879207e-05
-1.23679655825734e-05
7.8808190048938e-06
-1.00621412586678e-06
-8.60223160477721e-06
-9.1558930259105e-06
-4.88837251627303e-06
-2.38007810222205e-05
-4.96992758896902e-06
-1.12144399567769e-05
-1.80364207162466e-05
-2.28659256268251e-06
-2.58191483928129e-06
4.47323746001136e-06
-2.78062888050118e-05
-3.21719411848453e-05
-1.46924094734421e-05
-6.75887891803106e-06
-2.19011396281904e-05
-2.33064124611475e-05
-2.2480438785037e-05
-3.61337591454006e-05
-1.37720247274806e-05
-2.97744555141199e-05
-4.70001832207558e-05
-3.33772820630956e-05
-1.84277900758111e-05
-1.61213851739896e-05
-2.35905940228477e-05
-2.08039398004917e-05
-2.45929974981701e-05
-2.45129225234651e-05
-1.7652078139951e-05
-2.49912011587125e-05
-3.58987002163509e-05
-3.07305058367786e-05
-2.18976233178001e-05
-1.27857633183518e-05
-2.98972703587731e-05
-2.11019332004624e-05
-3.63181813968052e-06
-2.80246190232951e-05
-2.06561812610409e-05
-1.99596844934231e-05
-2.77467935662616e-05
-2.28161560129096e-05
-2.86569095038116e-05
-3.28352889760978e-05
-2.74034512533877e-05
-2.30012163899462e-05
-3.46922317500623e-05
-5.14753786647025e-05
-1.03163263925568e-05
-2.11849624163291e-05
6.57156667827429e-06
-2.06636824076629e-05
-3.55680797103974e-05
-1.92933674765904e-05
-5.49842296360221e-06
-1.50305225049676e-05
-4.75078769550537e-06
-2.51501279876379e-05
-1.56245714918545e-05
5.17182347114611e-06
-1.12438125288291e-05
-3.67377664615744e-05
-1.95217766954514e-05
-1.62643852165718e-05
-1.48719861992868e-05
-5.44436978676593e-06
-2.16438110347329e-05
-8.01029748991129e-06
-1.82996768385189e-05
-1.77257353365769e-05
6.17531541569178e-06
-2.65770692878184e-05
-2.4518767865447e-05
-2.11650449925971e-05
-1.37336308273993e-05
-3.18332773588977e-05
-9.38296432405486e-06
-1.29876002950559e-08
-2.55289747136511e-05
-2.55604638232353e-05
-2.65510364641218e-05
-2.85627235930874e-05
-9.92204756364163e-06
-3.36715711388565e-07
-6.30902764705073e-06
-5.99566040854542e-06
-3.93053756344492e-06
-9.58174206879888e-06
-2.18357030626839e-05
-2.28322447127822e-05
-1.10021941735274e-07
-2.03036036779847e-05
-3.79103860341991e-06
-2.12336584273275e-05
-2.03819102842353e-05
-4.66885636764494e-05
-2.07248968997663e-07
-2.83040290274829e-05
-8.5668297979671e-06
-1.32002082130946e-05
5.47783524051504e-07
-1.35604238120974e-05
-1.79720105687708e-05
-1.44301953017921e-05
-1.47906179767539e-05
-7.20428600251998e-06
6.32258245594526e-07
-3.37038426460149e-05
-2.85628142321516e-05
-2.74656537376422e-05
-2.27492694097642e-05
-3.84206953216781e-05
-3.61452748740707e-05
-2.86165600297712e-05
-1.55289371763265e-05
-2.5946364497857e-05
-2.22435509416551e-05
-3.05587231908743e-05
-4.77266362991234e-05
-2.85959698248616e-05
-1.44815424463253e-05
-7.82732991772129e-06
-4.23879103995176e-06
-2.73451402529772e-05
-4.77933322417047e-05
-3.64810650264433e-05
-1.09066415953946e-05
-4.54207505524742e-05
-3.0340487937681e-05
-5.40833379709922e-05
-4.28657900817465e-06
-2.9015482856334e-05
-1.80044739570959e-05
-3.62211629784303e-05
-3.22417852386663e-06
7.77960477867148e-07
-2.55881567127093e-05
-1.53732944178213e-05
-2.48879106624614e-06
-3.03685825043794e-05
-1.5679613358412e-05
-1.92666050892077e-05
-3.57827873068568e-05
-2.4484977614199e-05
-2.25061583298431e-05
-2.67682611645327e-05
-1.88738313013839e-05
-1.56064102091862e-05
-3.07602113404146e-05
-2.01553131727824e-05
-2.33632263250545e-05
-4.36615321281093e-05
-8.20289400360429e-06
-2.83114641936326e-05
-3.13650963905079e-05
-9.231577482273e-06
-1.78458700698173e-05
-3.4509028380893e-05
-3.05504843016683e-05
-2.8073290637576e-06
-1.82416850489297e-05
-1.9518300399137e-05
-1.70586787835526e-05
-1.45014615203702e-05
-1.13663656785224e-06
-1.65866643220029e-05
-2.81765342979062e-05
-1.70433823414068e-05
-1.88845553726858e-05
-4.26219575786299e-06
-1.14678473856335e-05
-3.64176898155956e-05
-2.4101267793923e-05
-1.02723567156051e-05
-2.47834941879687e-05
-2.286222622989e-05
-1.25830349819224e-05
-7.58879553022341e-06
-2.75955925807084e-05
-2.5281472685645e-05
-1.23462057436134e-05
-2.47834991262924e-05
-2.03524562075051e-05
-5.52393107376751e-06
-1.85453329141186e-05
-4.59242447186666e-05
-3.38062420872009e-05
-1.7070145236135e-05
-1.14170735102185e-05
-2.14016167077661e-05
-2.01729520618467e-05
-2.88766245239305e-05
-2.09669742557124e-05
-9.22557455993603e-06
-4.82096794675725e-06
-1.53594234575954e-05
-3.15660965490528e-05
-2.76410432234777e-05
-1.04915966023451e-05
-1.60136121371594e-05
-1.31441383400362e-05
-2.73463134628112e-05
-1.98407313328984e-05
-3.69529344441605e-05
-8.23618645762934e-06
-2.36994356730816e-05
-1.11175054638315e-05
-1.36712436259195e-05
-1.89448793036642e-05
-1.71279030172858e-05
-3.50475433315686e-05
-3.20867229259318e-05
-3.00917714536664e-05
-4.71645880652313e-06
-9.45248280166617e-07
-2.69273443341838e-05
-2.2601253945093e-05
-1.52096397139978e-05
-2.69606838593035e-05
-2.07730020425198e-05
-4.46224216994439e-05
-4.14224646365292e-05
-2.2178032802685e-05
-1.83040893930133e-05
-1.18969323564078e-05
-2.3675312261228e-05
-4.13909952821946e-05
-1.040757942729e-05
-1.30144385525545e-06
-3.18511375119565e-05
-4.20170535851369e-05
-9.97062368737255e-06
-2.03194893851424e-05
-3.08432466737727e-05
-1.76177908694751e-05
-1.8744901369034e-05
-3.57749283836382e-07
-2.66954448066882e-05
-1.22252803155178e-05
1.32671100966319e-06
-1.87789826784993e-05
-2.8119556971714e-05
1.39952928467758e-06
-3.67113527961453e-06
-1.79979790868108e-05
-1.73602474766056e-05
-1.39415883469548e-05
-3.34626053063615e-05
-2.01406405624202e-05
-3.52282829178985e-05
-3.59656471401433e-05
-9.46423367185078e-06
-1.24184165290133e-05
-1.14604982204967e-05
-3.98426598617622e-05
-1.86948874595588e-05
-2.78315408314352e-05
-1.54803779575139e-05
-2.75358945231637e-05
-6.44100036166663e-06
-3.58079309915291e-05
-6.34296296473251e-06
-6.35959552291288e-06
-1.08007788850668e-05
-3.97732624641631e-06
-4.07712134606665e-05
1.22027279875147e-05
-2.46585930358675e-05
-3.9209035700312e-05
-1.3199246658977e-05
-1.34440693427412e-05
2.69063087434986e-06
-1.2165116559973e-05
-1.83798546188622e-05
5.49158845126343e-06
-3.07804120457316e-05
-1.72947478338905e-05
-1.52968890685151e-05
-3.5731916553687e-05
-4.72494749243489e-05
-4.08464549208111e-05
-2.75282066410213e-05
-2.03116739040289e-05
-1.73224176161849e-05
-2.20480123022553e-05
-4.91689927213802e-06
-2.37992257534491e-05
-2.14523272027638e-05
-3.2529161339882e-05
-7.7599191175149e-06
-3.53157708336571e-05
3.57694470968816e-06
-6.995808774724e-06
-3.2341506019707e-05
-2.52076101986077e-05
-9.02046396981729e-06
-1.12794193592651e-05
-2.49038990561185e-05
-2.12540405421761e-05
-2.47485724058364e-05
-1.53989261684836e-05
-3.93345106745701e-05
-2.21347370766691e-05
-3.58870110903655e-05
-8.25276008282666e-06
-3.50180006932551e-05
-8.66159230826673e-06
-2.41754899397824e-05
-1.35429960617999e-05
-2.55851442894201e-05
-4.86543897007782e-05
-3.18522976227774e-05
-3.2566726703479e-05
-2.36842111982352e-05
-6.18491868154841e-06
-2.12090006341798e-05
-3.45671162727543e-06
-1.57736574173835e-05
-2.65235771211417e-05
-1.79591500561944e-05
-3.45796124091242e-05
-1.06847177183364e-05
-1.4712618253691e-05
-1.64408640856639e-05
-6.82300096089795e-06
-2.13965676110409e-05
-2.41345687269631e-05
-3.40507511410953e-05
-1.38809217419992e-05
-2.13143651830495e-05
-2.85441686325013e-05
-2.14064963571058e-05
-1.44143136595288e-05
-2.94646002785252e-05
-2.34615620824193e-05
-1.37760649869594e-05
-3.10463752933936e-05
-1.78765559731445e-05
-2.05456272160946e-05
-3.46713017779346e-05
-2.53427529743221e-05
-3.10690560163841e-05
-1.94801525546577e-05
-2.38582688196249e-05
-2.27894979544915e-05
-5.14780553681343e-06
-2.23223957390843e-05
-2.19256370095816e-05
-1.53459224055006e-05
-1.25575328674043e-05
-1.97405090739554e-05
-1.07005250391938e-05
-1.02785921453234e-05
-7.11710527731222e-06
-1.32753781406769e-05
-2.33825344469513e-05
-9.18287293145863e-06
-5.48540716614754e-05
-2.06422968504437e-05
-3.51554190482576e-05
-7.24563584805806e-06
-3.82001530493613e-05
-2.23694398553394e-05
-3.8228580941163e-05
-3.16347053368396e-06
-2.53316114944257e-05
-2.86139058089372e-05
-9.38989289590603e-06
-1.25168018116321e-05
-1.14358708321479e-05
-1.94333089088608e-05
-2.27899635879749e-05
-1.79115072106387e-05
-1.91317770031876e-05
-2.44884204643568e-05
-3.65713966024828e-05
-2.85768957049162e-05
-2.55709515984479e-05
-1.740178403721e-05
-1.42828983661922e-05
-1.76179525940335e-05
-3.43256285753707e-05
-3.10319361248358e-05
-5.68341569745828e-05
1.68929303378355e-06
-1.34380168352279e-05
-2.70430850032587e-05
-8.02166787259155e-06
6.16946767438545e-08
-3.94978773534207e-06
-1.00228013270138e-05
-8.57359150761664e-06
-1.90069757699131e-05
-7.89071365964823e-06
-2.65560956991223e-05
-7.05636366568986e-06
-3.47708175118299e-05
-1.05223367211744e-05
1.00890719250689e-06
-3.50227175616519e-05
-5.10467150224963e-05
-3.826544926148e-05
-1.44947314756433e-05
-2.91429280817096e-05
-1.06395627652262e-05
-2.72246325852543e-05
-4.61872886485723e-06
9.40450995615214e-07
-1.52340805324428e-05
-1.3464362236701e-05
-3.12578724383557e-07
8.53338215356365e-07
-8.39296717283209e-06
-2.78203474669498e-05
-1.76657728943223e-05
-1.52956778047628e-05
-1.06627657721382e-05
-2.46538406437854e-05
-3.28243906837713e-05
-2.27437794164886e-05
-2.44744441831838e-05
-3.48285492832034e-05
-2.40338223447334e-05
-4.38240379351169e-05
-4.89749637754537e-05
-2.78927094818437e-05
-9.3980069346058e-06
2.48613129603853e-06
-2.41767334708256e-05
-3.68969512234669e-05
-1.71268467588216e-05
-1.44304392782421e-05
-3.37436569536606e-05
-1.94631671577681e-05
-2.38856286302418e-05
-2.29641996787519e-05
-4.23612107969797e-05
-2.26145947634933e-05
-2.49320754117647e-05
-1.21731417106887e-05
-6.18743082166415e-06
-2.71082760175968e-05
-2.24425954330988e-05
-3.56596573737001e-05
-1.95087876609216e-05
-1.74362053992132e-05
-3.02486773821298e-05
-2.06394741155277e-05
-3.1898521074817e-05
-2.45535278140516e-05
-8.90265677510845e-06
-2.09967339435446e-05
-4.38600456095259e-06
-9.54397339010001e-06
-1.40032340992473e-05
-2.83323852133962e-05
-4.75469669110727e-05
2.58249197555441e-06
-4.64608069426102e-06
-3.84204816611614e-05
-2.23656731654635e-05
-3.03232231563803e-05
-2.73576875042887e-05
-3.98294028206533e-05
-3.31795371421588e-05
-2.45341444192417e-05
6.40714283241892e-06
-4.94059720824647e-06
-1.88554749915265e-05
-1.06492663592792e-05
-6.08958276855994e-06
-4.80227619627335e-05
-9.39863939530373e-06
-1.1999073720657e-05
-1.76447535395371e-05
-1.81135694704808e-06
-6.98476267175813e-06
-3.13054500141667e-05
-6.32317509082584e-06
-7.38619700758101e-06
7.7250123406161e-07
-2.91594259841571e-05
-3.49681861008868e-05
-2.88317293158183e-05
-1.97478080367794e-05
-1.02979776811063e-05
-2.89092121783199e-05
-2.07318050689478e-05
-2.72073224373459e-05
-2.47368403088509e-05
-3.03657269278978e-05
-3.34059245330517e-05
-8.9610797107865e-06
-2.90394023832002e-05
-1.85998033321114e-05
-1.805246861668e-05
-1.40003107297856e-05
-4.36106982984344e-05
-7.90455171966306e-06
-3.77019334381615e-05
-1.29260877647361e-05
-3.47645509913784e-06
-3.74053006037499e-05
-2.51556837835934e-05
-2.72392212532189e-05
4.79473163254891e-07
-1.79137893768813e-05
-2.8440036320671e-05
-1.30672692584673e-05
-5.08210584758204e-06
-2.49370978875771e-05
-2.60564304739553e-05
-2.30493342661438e-05
-3.33807562401969e-05
-1.77640092452301e-05
-8.55488760209122e-06
-3.93567963516506e-05
-2.5426365327324e-05
-2.75857277571963e-05
-3.77861199198785e-05
-2.61630715036853e-05
-3.46531113213539e-05
-2.57244404879023e-05
-1.24873981924172e-05
-2.18231989252279e-05
-1.20446931583179e-05
-1.75364606686254e-05
-3.35689622601702e-05
-3.02373259925217e-05
-1.78449687727015e-05
-2.9124415101953e-05
-4.62008340818598e-05
-9.88565342522966e-06
-3.83927728913712e-05
-5.3602445893469e-05
-1.43947173457414e-05
-1.28334297894385e-05
-2.61683820385144e-05
-2.37092968799985e-05
-1.64847376983799e-05
-1.5975935275847e-05
-2.72059337222428e-05
-2.17957235970702e-05
-2.85419095452741e-05
-1.41538022086388e-05
-2.08325582170353e-05
9.79523498735353e-06
-2.92814801106218e-06
-2.43710205001605e-05
-9.37637324758357e-06
-1.01771836931894e-05
-3.98387053601309e-05
-2.57323510359056e-05
4.57573944149502e-06
-1.46087433432567e-05
-3.41308601804253e-05
-2.31786168217952e-05
-4.00066124019454e-05
-6.97288209898817e-06
-2.74186148066162e-05
-2.94761923243667e-05
-1.33067863961603e-06
-3.61365117051627e-05
-3.22228328714246e-05
-2.88004776393392e-06
-1.52871393356401e-05
-1.60164287071671e-05
-2.66363828131034e-05
-5.294258954199e-06
-1.71277583981118e-05
6.3307366187665e-06
-3.09098959290225e-05
-2.86598053926241e-06
-2.26983273847806e-05
-4.2035255117554e-06
-1.36746262144794e-05
-2.15579219922875e-05
2.56362955468781e-06
-1.99809858217154e-05
-3.63613670490506e-05
-1.63839878973771e-05
-2.6140195414227e-05
-1.58603505029242e-05
-1.98519744075921e-05
-3.74735657213426e-05
-2.00619531742273e-05
-1.5207582469198e-05
-4.16768857699121e-05
-3.09608725930313e-05
-1.94049418967069e-05
-3.21798052811964e-05
-2.33235676882525e-05
-9.96409726410049e-06
-1.87894614276396e-05
-2.08975430584107e-05
-1.04153285027589e-05
-7.37299938000448e-07
-2.57254577515195e-05
-2.11749355912268e-05
1.5615844494436e-06
-1.73411835291155e-05
-2.75335288327352e-05
-1.22001994868076e-05
-2.27885680132026e-05
-5.35861450479333e-05
-1.01474820502599e-05
-3.41518159156933e-05
-3.27445511168991e-05
-2.58257893886512e-05
-2.7380776779785e-05
-2.24347122819407e-05
-1.97405737833848e-05
-1.9584826222954e-05
-5.8183577482972e-06
-5.15409956232487e-05
-1.66791810993131e-05
-3.67157024128814e-05
-2.8851205855358e-05
-2.20338893257042e-05
3.6608336517758e-06
-1.09725072034534e-05
-3.06864724601159e-05
-1.16043660581219e-06
-1.67168342515615e-05
-1.84128847636944e-06
-7.29664899003016e-06
-1.4040180916894e-05
-1.00319188102219e-05
-1.96506434061563e-05
-3.85467449854112e-06
-3.27742348644297e-05
-3.79701245875844e-05
-3.00673910955345e-05
-3.7723721847335e-06
-2.90313328471869e-05
-2.33962810556718e-05
-4.07634040421167e-05
-2.17128196255519e-05
-3.08013661528615e-05
-5.02626744454946e-05
-3.11178383124386e-05
-3.45802464700759e-05
-1.32818608412528e-05
-8.97351931318881e-06
7.19220735483172e-06
-3.18327188140349e-05
1.43567957109914e-06
-2.41540822442964e-05
-2.16644739921564e-05
-3.55531039866097e-05
-2.42908616367429e-05
-1.17957584587164e-05
-1.22933485099615e-05
-3.27084741518293e-05
-2.17808861523074e-05
-4.85274001689613e-05
-1.65672004988365e-05
-3.16572030497155e-06
-2.67376579029644e-05
-1.40399981560143e-05
-3.72366522880854e-05
-5.63275744884444e-05
-2.3213751383075e-05
-3.13833306453605e-05
-1.31655086386721e-05
-1.94024695365077e-05
-2.23504081501121e-05
9.09255007690183e-06
-1.93462463582713e-05
-2.55199485708619e-06
-4.52558486654562e-05
-3.39678940612728e-05
-1.37123811328571e-05
-3.38998235052367e-05
-2.80573176702371e-05
-2.7725011114946e-05
-1.09673515711529e-05
-2.74154471822945e-05
-4.40341627947892e-06
-2.31506131247917e-05
-1.9146362470196e-05
-2.48108613431127e-05
-1.78681711534836e-05
-2.48014260808144e-05
-1.90210767449378e-05
-7.79169004946271e-06
-1.4360729974964e-05
-2.66539742989867e-05
-1.35860101309456e-05
-4.07729618244454e-05
-3.92375984557601e-05
2.42359745268975e-06
-2.02477976545492e-05
-9.38285077069022e-06
-4.85642662160609e-06
-1.67441818130927e-05
-3.50517879226521e-06
-1.02179022829379e-05
-1.70737854053165e-05
-3.82843555084696e-05
-2.08040465169112e-05
-6.5759003768538e-06
-2.6587435352336e-05
-2.68971943624639e-05
-3.12688794588061e-05
3.83391445013404e-06
-1.08629252399563e-05
-9.69423216631395e-06
-3.57647810217642e-05
-1.56038788090363e-05
-2.40424026768289e-05
-3.25154012894883e-05
-7.36624600873496e-06
2.48696284635045e-06
-2.60257630296365e-05
-2.32460479585906e-05
-1.59526968798425e-05
-2.82722570134275e-05
-1.95970304072431e-05
-6.38188560224427e-06
-2.43701361287317e-05
-1.7382338340346e-06
-2.48501964810935e-05
-2.50041815451834e-05
-9.97208369313375e-06
-2.26675808551615e-05
-3.75607346148542e-06
-4.64887375500475e-05
-3.78010675294312e-05
-2.97655719800208e-06
-4.20696048462023e-05
-1.8600741183479e-05
-3.78185786632675e-05
-1.92652466051736e-05
-3.11769954808959e-05
-3.43209068943678e-05
-2.41302144132946e-05
-1.96023544371955e-05
-1.82510819982017e-05
-1.50275384231289e-05
-3.31503024572254e-05
-2.27538118542165e-05
-2.74342818412061e-05
-1.70933531308975e-05
-1.43156476852392e-05
-2.97210281005471e-05
-3.70246291436586e-06
-4.03986051237777e-05
-1.98875889071262e-05
1.00020484367885e-05
-2.76730551196423e-05
-1.20500396164729e-05
-2.05799983186191e-05
-3.08204760280645e-05
8.70116723757647e-07
-2.12212731758273e-05
-3.18876278739976e-05
-2.09215288784287e-06
-1.60019719986609e-05
-2.59818318422963e-05
-5.86326887139201e-06
-1.26598352245344e-05
-2.50247645917448e-05
-2.9256108437042e-05
-3.71316333336199e-05
-2.7681015679043e-05
-1.72538522320289e-05
-3.50886645423953e-05
-2.06705265728128e-05
-2.8003786053053e-05
-2.46041694994404e-05
-2.09943080744496e-05
-8.47915643588009e-06
-8.32943556502037e-06
-8.28933527786154e-06
-3.21959026351264e-05
1.35176666281476e-05
-1.95933017395421e-05
-1.02477504232708e-05
-1.70098290198516e-05
-4.40409010945166e-05
1.54928426386944e-07
-2.71123422678091e-05
-6.55276145291551e-05
-2.13532930683285e-05
-1.21949269856946e-05
-3.76630079868931e-05
-1.87437079176768e-05
-2.43181218326146e-05
-1.17403041762363e-05
-1.75276859897498e-05
-1.97732248378129e-05
-3.29804192640329e-05
-1.87431177008602e-05
-1.31286830780347e-05
-2.63661923481617e-05
1.57254751884124e-06
-2.14725655781491e-06
-4.4496110772563e-05
2.41484435231648e-06
-4.08834008225073e-05
-9.96287879549508e-06
-9.74200067126947e-06
-1.61802140227326e-05
-1.45861477775909e-05
-2.63429411483417e-06
-3.17664919457044e-05
-1.55193831024747e-05
-1.35794630848468e-05
-9.55299315516771e-06
-3.65895605471498e-06
-5.90978701553737e-05
-1.33762406216634e-05
-1.5291851217228e-05
-1.89946700872137e-06
-4.82464316403181e-05
-2.34440939367459e-05
-1.26288559944515e-05
-3.16446241626238e-05
-2.58230206613514e-05
-1.49739115606369e-05
-2.11177365517306e-05
-2.19196690002611e-05
-3.04914035417989e-05
-3.6773025475145e-05
-3.22167148705165e-05
-1.24132923299964e-05
-2.60329493632316e-05
-1.39939311809907e-05
-4.13453286968272e-05
-4.05458066338651e-05
-2.35101850149343e-05
-3.58014043025845e-05
-1.29129952753035e-05
-1.49259502438875e-05
-3.74877043450095e-05
-3.58253776063623e-05
-2.88681495623243e-05
-2.36638255570147e-05
-2.84958491297025e-05
1.09259894413001e-05
-2.97014913681897e-05
-5.71835465238751e-06
-1.2109661522485e-05
-1.50528829818429e-05
-6.56416123989518e-06
-2.14653229040011e-05
-1.59032125509063e-05
-1.12387965470135e-05
-3.78981333913803e-05
-2.82885614954677e-05
-1.66054205794784e-05
-2.61395639628887e-05
-1.51128594140085e-05
-6.55224741544725e-06
-2.82757685584917e-05
-2.32432431730929e-05
-1.22201764218541e-05
-6.88428218213151e-06
-1.29608038867077e-05
-8.37512522863888e-06
-4.59847363465442e-06
-1.29942795883334e-05
-3.32045689774042e-05
-2.06263917928769e-05
-1.35769420591843e-05
-2.69425838727998e-05
-1.31681311998164e-05
-2.81822542287078e-05
-1.96789901758216e-05
-1.85130685620679e-05
-1.80706488385814e-05
-7.26188923185875e-07
-1.35675308806091e-05
-1.93663973967373e-05
-1.95940163766923e-05
7.4707678058542e-06
-2.49182267086939e-05
-4.17965478663318e-05
-1.3693205497257e-05
-1.30217550713599e-05
-3.15986811777716e-05
2.44271116387032e-06
-2.89160293940562e-05
-5.94569378601276e-06
-3.88720536244335e-05
-1.48914750854987e-05
-1.68809022000706e-05
-2.798053737886e-05
-1.12909270263469e-05
-2.78025072574217e-05
-3.22789291887537e-05
-2.06350191339161e-05
-2.39471467846297e-05
-5.93869011114229e-06
-3.13610261319855e-05
-1.87372999003754e-05
1.61858208680828e-06
-2.05019525022599e-05
-1.67518896388634e-05
-5.24105312605004e-06
-3.64679302340794e-05
-2.53326597405972e-05
-3.58425458893916e-05
-2.27608657598861e-05
-5.13011477513699e-05
-1.29181511688257e-05
-4.29682418620231e-05
-5.05659285198912e-06
-2.55500758715859e-05
-8.47483804466633e-06
-3.06896462312558e-05
-1.10486992517705e-05
-4.09525414205471e-05
-9.63226465214501e-06
-1.70279782404356e-05
-2.72429793093011e-05
-2.30501156236318e-05
-2.94118989581143e-05
-1.16742456944378e-05
-7.1780952327625e-07
-1.34583117710389e-05
-1.15203360737559e-05
-2.58042041084455e-05
-3.3671238096492e-06
-2.03751339454686e-05
-1.73213910856645e-05
-1.50143379063931e-05
1.82937522190272e-06
-4.61634763667947e-05
-3.87281321865301e-05
-4.10716293823517e-05
-3.76913794188505e-05
-3.63166806025781e-05
-2.68941621214019e-05
-2.82644552122919e-05
-2.45213488588694e-05
-2.51132361117476e-05
-3.17851387578073e-05
-1.77650681187528e-05
-1.49095602225857e-05
-3.45455359577572e-05
-1.77983479566014e-05
-3.23752270510743e-05
-1.91323376427267e-05
-3.14549959180394e-06
-2.30807204853927e-05
-1.89230980642812e-05
-2.39116729821397e-05
-1.67164933874172e-05
-2.17348314601191e-05
-1.16390693593037e-06
-8.56057443666748e-06
2.52948180612685e-06
-2.1066391888318e-05
-2.77968934722928e-05
-1.86462522996362e-05
-1.45460446730319e-05
-1.22060955871384e-05
-3.62817442051996e-05
-3.80415719664979e-05
-2.07424866378852e-05
-1.15897791922999e-05
-3.37317340427985e-05
-4.55073458209211e-05
-1.04502685055371e-05
-1.4334808200323e-05
-2.05780399907947e-05
-2.93732915244052e-05
-1.73851066155852e-05
-2.27989281835815e-05
-1.08386763823301e-05
-3.70892411611936e-05
-1.50447699547651e-05
-2.17201579157365e-05
-7.51407729803251e-06
-2.91278076523353e-05
5.8308884826423e-06
-3.95250624737447e-05
-9.05751560946525e-06
-1.05429842394035e-06
-2.24196134735792e-05
-9.40491859136543e-06
5.77586896730952e-06
-1.13813243019884e-05
-2.77025512027994e-05
-2.94376531308076e-05
-1.91765455114067e-05
-1.96321729713326e-05
-1.57300584445308e-05
-1.00084141333822e-05
-1.29675078323446e-05
-2.20736716386308e-05
-4.96226230813467e-05
-3.81798970578222e-05
4.13866850736986e-06
-2.70856494361278e-05
-2.65017596248492e-05
4.58227822552497e-06
-2.65422941327284e-05
-1.79115983816435e-05
-1.75000794179684e-05
-1.54822485587443e-05
-2.26656420849206e-05
-1.62021355038817e-05
-1.31731847584306e-05
-1.85201783202826e-05
-3.62524836473764e-05
-1.99196367429212e-05
-1.21708624464214e-05
-1.56422718903716e-05
-1.19497885871178e-05
-1.95173266092726e-05
6.45922231904083e-06
-3.12218735493751e-05
-3.7060388397081e-05
-3.05008683903021e-05
-8.41105631680317e-07
-2.74424002230962e-05
-1.13228069205603e-05
-2.79744811531243e-05
-2.98925056866998e-05
1.10694648155501e-06
-3.21035423216984e-05
-9.07279828255532e-06
-1.58451238945242e-05
-1.55015343522702e-05
-2.49909448660883e-05
-9.96525936155786e-06
-3.29741060023336e-05
-1.43360602290595e-05
-3.58250382153366e-05
-1.79129999489259e-05
-2.92239608585574e-05
-2.34103094484812e-05
-3.75308331975007e-05
-1.92510325381527e-05
-6.50153524347891e-06
-3.12225550172195e-05
-8.16238760867649e-06
-2.86404681758123e-05
-2.07181657522743e-05
-1.89227039700816e-05
-1.87205400230547e-05
-1.51729748510063e-05
-1.78134051107537e-05
-2.21527863710436e-05
-1.03280258681102e-05
-2.36276744761991e-05
-2.28551284934952e-05
-1.91485553913331e-05
-2.15835467337471e-05
-1.8692457554845e-06
-2.57048685925916e-05
-3.17711851163152e-05
-3.89653963439402e-06
-1.5205989515396e-05
-3.74504564704292e-06
-7.96329275873307e-06
-1.7910389965617e-05
-1.34448975529307e-05
-3.46316902674374e-05
-2.53604753189572e-05
-3.3586714111686e-05
-2.27525630055977e-05
-3.75970693512279e-06
-2.20461557958025e-05
-2.38813903006466e-05
-2.91301494885248e-05
-1.7493918788555e-05
-4.19368725661635e-05
-1.20670993386508e-05
-4.2322076634159e-05
-3.39435095555662e-05
-2.58068530974323e-05
-5.83001677280138e-06
2.1907802702819e-07
-1.6203767097612e-06
-3.30831748025563e-05
-3.81768345942169e-05
-2.26713672343977e-05
-2.75501236625788e-05
-3.8503252995142e-05
-1.20214068267379e-05
-4.47426633173727e-05
-1.98722501478932e-05
-3.02161113237301e-05
-1.00806971621308e-05
-2.04621760796438e-05
-1.55736962459621e-05
-2.2092336361455e-05
-2.74094834414977e-05
-2.52805717666098e-05
-4.17832636630505e-05
-3.39667574618604e-05
-4.40679241967729e-06
-2.00553277127659e-05
-2.38952751350765e-05
-1.88668167831698e-05
-2.67873548533342e-05
-5.32972487370254e-06
-1.78801938251955e-05
-2.02787400968455e-05
-2.08537670698823e-05
-1.2966072139693e-05
-1.67973629519519e-05
-1.028909118518e-05
-3.50865750241561e-05
-2.3691715394198e-05
-2.93011506144918e-05
-2.32801906416229e-05
-1.38176745458827e-05
-2.46955050955298e-05
-1.26737002933487e-05
-1.01986836147313e-05
-1.95435262235662e-07
4.62865289668445e-06
-4.11968124363969e-05
-1.65119673524477e-05
-2.25861057915904e-05
-8.04567617330604e-06
-2.37192597469484e-05
-5.03305543973397e-06
-1.72752265740982e-05
-3.19708639747878e-05
-3.68136700398962e-05
-2.94831491482502e-05
-1.47703875156977e-05
-3.61061243178284e-05
-3.09325024190449e-05
-4.38889460771868e-05
-2.27688116561269e-05
-1.58896213564661e-05
-2.11441286435228e-05
-3.83600164565719e-05
-2.87467541781718e-05
-1.82469313005526e-05
-2.72627385676835e-05
-2.62901149140935e-05
-2.37666552391938e-05
-4.22535081577939e-05
-3.72587850019208e-06
-1.6814510745047e-05
-3.03900663133458e-05
-2.96723872237312e-05
-1.88694257873057e-05
-6.74667331084744e-06
-3.19206951011347e-05
-1.16872670213379e-05
-3.07947146574436e-05
-1.87859319111494e-05
-3.41923630305181e-05
-1.71722649474923e-05
-1.94410874057158e-05
-2.39737835217798e-05
-6.3611546597917e-07
-4.10419116016667e-05
-2.11036817321198e-05
-1.99602875993353e-05
-3.83108030470696e-05
-1.30167688995622e-05
-3.09013611679122e-06
-3.80534523101415e-05
-1.9939187993871e-05
-1.5317251661883e-05
-2.24014844039253e-05
-2.91842717380258e-05
-1.09353021836749e-05
-2.57766614324901e-05
-3.58180362769265e-05
-3.00973607499921e-05
-2.9407234667547e-05
-7.20837532481861e-06
-1.08390357446648e-05
-2.08860608302217e-05
-2.95651960505676e-05
-2.24841417066251e-05
-7.20770650539161e-06
-3.55886108379219e-05
-3.46590911987797e-05
4.95486154233623e-06
-3.47872088544451e-05
-3.42228382540776e-06
-2.66189874088117e-05
-8.51431698063385e-06
-5.35257089147874e-07
-1.90096573719767e-05
-4.61218067426697e-05
-2.27733925011691e-05
-9.72345161755514e-06
-3.12339120034959e-05
-6.57269521801658e-06
-3.44943064264867e-05
-1.81680320184654e-05
-1.2964090508905e-05
-2.37018167970446e-05
-3.59601754546708e-05
-3.68984147736361e-05
-1.97486576053908e-05
3.22190222280353e-06
-3.5188473278585e-05
-1.62903816001478e-05
-1.6308417005205e-05
-3.9233438814166e-06
-2.51995649229851e-05
-3.74774493770967e-05
-1.40754687303557e-05
-2.1271480977419e-05
-1.91522772700016e-05
-1.81783561535465e-05
-2.33898551777831e-05
-3.85905155863983e-05
-3.33666072625676e-05
-3.56351666257729e-05
-4.63969445997431e-06
-5.82926183059611e-06
-1.87011217642309e-05
-8.87499938267942e-06
-4.37400335820458e-05
-3.38653840287695e-05
-3.53317108696052e-05
-1.45212566375632e-05
-2.32806224670754e-05
-2.28197548066381e-05
-2.57731196976728e-05
-2.98103092034634e-05
-2.85574180493408e-05
-3.55445913041403e-05
-2.60930485132995e-05
5.50398336377171e-06
-2.58686823012522e-05
-4.12127232151122e-06
-3.87206473659256e-05
-3.09686909438596e-05
-2.28814748215377e-05
-2.98755734791249e-05
-1.26528707834006e-05
-2.8545432367455e-05
-4.25606140501881e-05
-9.37724205336101e-06
-2.16753492297402e-05
-3.19840980009106e-05
-3.59689899572105e-05
-5.99315652683198e-06
-9.90437838155424e-06
-2.29865534027793e-05
-2.93641965489415e-05
-2.83348976582328e-05
-1.71197319691618e-05
-2.06975323398008e-05
-1.18057416205539e-05
-1.31875224530918e-05
-2.94402090862614e-05
-2.39992467455101e-05
-3.55147022838692e-05
-2.43185509043608e-05
-3.61554280520803e-05
-1.19212635905791e-05
-2.94646343382348e-05
-3.76939993025588e-05
-5.36430141942779e-05
6.86606997276654e-08
-2.82048184162251e-05
-4.51193600795204e-05
-2.79582973246625e-05
-2.33308530836441e-05
-2.11790986466969e-05
-5.2861462094258e-06
-3.73520522996073e-05
-6.38033453847077e-06
-2.8559543914799e-05
-9.46186121638191e-06
-1.80089965612886e-05
-1.76335453616575e-05
-2.2198008161076e-05
-1.32392282976646e-05
-2.6017803252817e-05
-5.08956080215434e-06
-1.56794394054639e-05
-3.74169197302017e-05
-2.61211813731005e-05
-2.72750450813201e-05
-3.57746365940926e-05
-9.61319221280138e-06
-2.14067519970549e-05
-5.15797371978391e-06
-3.16886005376677e-06
-3.40890255930767e-05
-2.45523870602872e-05
-2.83278710378258e-05
-1.66725606377968e-05
-3.22722342452238e-05
-1.03909732791463e-05
-3.62757620566562e-05
-1.69137719235392e-06
-3.82578337865089e-05
-1.33314601474332e-05
-3.04518480677945e-05
-2.22169648210554e-05
-4.86537837477048e-05
-1.20156362467056e-05
-1.77257646992491e-05
-2.59510931681545e-05
-2.0102572731744e-05
1.68123462693419e-06
-8.90888400156478e-06
-1.78574560120865e-05
-1.95566820712874e-05
-2.44201132023312e-05
-1.79011128340119e-05
-2.13985400689146e-05
-9.32583548565928e-06
-1.61068443837223e-05
-1.2250145191057e-05
-1.51028378434324e-05
-2.49153235528269e-05
-3.75700584254386e-05
-2.24575523109157e-05
-1.98570567757316e-05
-3.54682975973314e-05
-5.15235096139245e-05
-1.95793715218325e-06
-2.00327642731325e-05
-1.80234169973154e-05
-1.57355612318306e-05
-3.62435181395693e-05
-2.25189386118294e-05
-2.38347698699015e-05
-2.25212755825918e-05
-1.24247600295974e-05
-2.0533571363829e-05
-2.13902007137745e-05
-2.8588327980814e-05
-4.70475586283449e-05
-2.18619676123957e-05
-3.11703356813394e-05
1.82035123056457e-06
-4.32536497536008e-07
-7.74987877803122e-06
-2.60778135963385e-05
-4.00798980324392e-07
-1.32840312981138e-05
-1.62550283085843e-05
-1.49691382192106e-05
-2.53537876083338e-05
-1.59034506605906e-05
-2.5872940128601e-05
-2.16751567036696e-05
-2.4491667867041e-05
-2.45325054607168e-05
-2.8420573530486e-05
-2.73461997895261e-05
-2.80362091100976e-05
-4.64341172219361e-05
-1.93863227450392e-05
-2.73708251927203e-05
-1.06444114080832e-05
-1.23913015516619e-05
-6.39495049278784e-08
-1.98052414231449e-05
-1.77065313968839e-05
-3.05051577117449e-07
-6.75295836650063e-06
-1.04643766277647e-05
-2.44711776542447e-05
-3.71325880927873e-05
-8.70350565001045e-06
-2.70887733513136e-05
-2.79800218624529e-05
-2.95759009555683e-05
-3.7874427333734e-06
-6.24838053591727e-06
-2.60157500373697e-05
-2.91370872057281e-05
-2.69365110625694e-05
-1.25609151853628e-05
-1.79254022656035e-05
-1.5063866600382e-05
-1.83972798189551e-05
-1.94878878415207e-05
-3.74660868737468e-05
-5.71066497403369e-06
-2.63850125876574e-05
-2.09133718696767e-05
-3.51893317485514e-05
-3.55444748100435e-05
-3.33682272131632e-05
-2.44661547412258e-05
-2.40855805576033e-05
-1.27974803658422e-06
-3.33459855438093e-05
-1.73679789181629e-05
-2.1353844558952e-05
-2.96232226248885e-05
-2.52570851965528e-05
-9.76205616079157e-06
-6.61084001328522e-06
-1.17149846551965e-05
-2.17902709362798e-05
-2.16718258140447e-05
8.10004747738373e-06
-2.73242932551587e-05
7.01392922293833e-06
-2.40176563996274e-05
-4.23261619524358e-05
-1.8966632119388e-05
-2.06240549303887e-05
-2.55358831951848e-05
-2.18821171154682e-05
-3.23786203180406e-05
-8.42007484547495e-06
-3.00406788092215e-05
-7.10653661120954e-06
-1.76589362843042e-05
-2.14780161032517e-05
-3.40312305070906e-05
-4.60754474329554e-05
-3.22332164331873e-05
-2.41043172219715e-05
1.24414748644093e-06
-1.41728263013373e-05
-2.99786774446788e-05
9.58401093630252e-06
-6.69509619449732e-06
-7.97744870751809e-06
-1.61121012303051e-05
-2.19122466352863e-05
-1.33686238150372e-05
-1.43806754271382e-05
-3.89479273845423e-05
-7.26189982481411e-06
-2.57234590278344e-05
-1.4866260952115e-05
-2.83079397420774e-05
-3.45934616384014e-06
-9.28018549935791e-06
-1.77964482595258e-05
-3.68404446184156e-05
-2.8255013314378e-05
-1.68583009299798e-05
-6.08301055256804e-06
-1.4227353541989e-05
-1.6335599252052e-05
-7.82195380061029e-06
-1.56570569052893e-05
-2.49757411571858e-05
-2.6311063639787e-06
-2.67478090391486e-05
-2.11732740721299e-05
-4.592749095993e-05
-1.4033135667103e-05
-2.45816432755405e-05
-1.56334816916904e-05
-6.39162948180705e-06
-1.98469426377396e-05
-7.31275225346605e-06
-4.31508058407371e-05
-4.13120802490619e-06
-2.07355441275017e-05
-3.7356106320778e-05
-9.14272580374156e-06
5.53371431393678e-07
-2.33972441853369e-05
-3.2745890204553e-05
-3.48206011007882e-05
-2.0517378384793e-05
-2.16676411920836e-05
-2.42363335163392e-05
-2.46946110510607e-05
-9.63336727189903e-06
-2.34679746277543e-05
-2.55966559995578e-05
-9.19903758609081e-06
-1.44477254294003e-05
-2.80466791864016e-05
-3.49141643988387e-06
-2.84434069939969e-05
-4.28702801738124e-05
-3.77706229919627e-05
-2.71452000952241e-05
-3.94967785636839e-05
-3.9341099541019e-05
-1.80461857159303e-05
-1.93305595021427e-05
-1.75714380632843e-05
-2.86078967542873e-05
-6.65708791631998e-06
3.15097593905491e-07
-2.7116518236328e-05
-1.32291535237857e-05
-6.59625909838105e-06
-3.97953770790338e-05
-6.33965296456667e-06
-7.67574683277091e-06
-2.54259252313689e-05
-5.55775870115311e-06
-2.59250061403145e-05
-2.89996531666383e-05
-1.44257144152357e-05
-7.35573603788665e-06
-3.48951882541512e-05
3.7103190536816e-06
-2.06510409563538e-05
-2.67087221796531e-05
-1.89985754920685e-05
-2.22340936356256e-05
-1.23871464432157e-05
-2.22949461523634e-05
-2.6458753841117e-05
-9.56268404077733e-06
-2.11741658399984e-05
-1.84411587799876e-05
-1.0900730815599e-05
-1.89640960441813e-05
-1.74841555672176e-05
-4.61250098438972e-05
-4.02520081921564e-05
-3.60794154325935e-05
-9.97121816463388e-09
-1.2249001700798e-05
-1.0510980747222e-05
-2.70195656063896e-05
-1.49691125121548e-05
-1.15531466156817e-06
-1.380476786436e-05
-2.16505648175358e-05
-2.2321328180173e-05
-1.427150538524e-06
-1.57242993065218e-05
-3.61682673468166e-05
-1.78305787864153e-05
-2.87563112214425e-05
-9.36175430995533e-06
-2.74976192206426e-05
-1.27702399536362e-05
-4.60127439122816e-05
-1.95048545852409e-05
-2.28929428737573e-05
-3.23201428461123e-05
-1.48758421928322e-05
-7.31939689298315e-06
-3.67235533688855e-06
-3.63050608503888e-06
-1.25529368632839e-05
-2.78330262724867e-05
-1.59454000926107e-05
7.62182560318541e-06
-2.09727185994047e-05
-3.7317385973113e-05
-2.0606278408965e-05
-4.95693387120855e-05
-1.18305804503747e-05
-1.02630101829812e-05
-1.1487487662098e-05
-2.88713080212692e-05
-3.89848232948229e-05
-1.28462264506521e-05
-2.42400762168556e-05
-1.51081638361637e-05
-3.1178876473007e-05
-2.08114958158664e-05
-8.06604530602666e-06
-1.25103008732198e-05
-1.32942482885169e-05
-2.19379040513833e-05
-2.69450349263543e-05
-1.58494466331981e-05
-5.43911282935635e-06
-2.37174166383666e-05
-1.53390345510865e-05
-2.01170164482221e-05
-6.55488194086729e-06
-1.34997628758746e-05
-1.05729953497123e-05
-3.10012176778798e-05
-1.36274716091059e-05
-2.58534193728027e-05
-2.42141162379478e-05
-8.71145679800758e-06
-2.73197855489538e-05
-1.82828231459678e-05
-3.75348635051917e-05
-2.08131276646504e-05
-1.49308562678188e-05
-2.10324417931528e-06
-2.36653036906791e-05
-2.85210116662363e-05
-1.26630530824213e-05
3.53211991200931e-06
-1.25878083487003e-05
-2.02542300107364e-05
-3.0754870749876e-06
-1.52887301461337e-05
-2.11564047748173e-05
-7.87572803448973e-06
-2.84541490418538e-05
-5.32856705375014e-06
-3.15027186584202e-05
-6.26044304121383e-07
-3.68506677943944e-05
-2.72273139410022e-05
3.68014354955164e-06
-4.98813311337664e-06
-1.62098884091941e-05
-2.46360058451919e-05
1.2361653984947e-06
-3.75143480178874e-05
-7.81496870084109e-06
-9.98285980103131e-06
-3.32926904381654e-05
-5.22469462548529e-05
-2.90254163042195e-05
-1.22895958912245e-05
-1.67344731737523e-05
-2.54007190561569e-05
-2.17848838895299e-05
-1.22166843596874e-05
-2.170691909782e-05
-2.60821282785828e-05
-1.06663353666051e-05
-2.79352386938525e-05
-1.67060828717567e-05
-3.49423712565605e-05
-1.23116645208536e-05
-9.08836017680837e-06
-2.57480221824851e-05
-1.95373243491498e-05
-3.19970510655096e-05
-1.24501960817183e-05
-7.96699381951275e-07
-3.61249357534293e-05
-6.41128842983809e-06
-2.76745597867586e-05
-2.19727004149385e-05
-3.54076609792286e-05
-2.16809960521747e-05
-2.14708676560195e-05
-2.14435758599865e-05
-2.97361985070112e-05
8.45366244133639e-07
-2.22989174057498e-05
-8.05103719683683e-06
-6.29548428712218e-06
-5.17919379952298e-06
-2.43405789986432e-05
-1.56465108186202e-05
-4.40351758749246e-05
-8.34236944887749e-06
-3.58753032498825e-05
-1.71745744072391e-05
1.25722556562981e-06
-2.61622937005437e-05
-2.6742159640109e-05
-1.45905484255355e-05
-2.49969761492932e-05
-4.50416491320718e-07
-2.14565934483194e-05
-3.3184776609419e-05
-2.22482403160229e-05
-1.51404155569129e-05
-2.12620006484918e-05
-1.06092114173027e-05
-3.30744378248092e-05
-1.57012489634875e-05
-5.40092594655675e-06
-2.52395286712377e-05
-3.03562313590523e-05
-2.34726410065393e-05
-1.5376533853604e-05
-2.77937998419293e-05
-3.47103916347055e-06
-1.70547976449953e-05
-1.87077337604025e-05
-5.03294411634009e-05
-1.45458433413491e-05
-1.78799019416661e-05
-2.34058896717043e-05
-1.92892267230629e-05
3.0955483107124e-07
-1.40329871776706e-05
-2.7481506090014e-05
-2.4031100099986e-05
-1.57007589672034e-05
-6.11825445129218e-06
-2.21554106216364e-06
-2.54142288196694e-05
-8.90412831384555e-06
-1.37250677955205e-05
-6.20961834181266e-06
-4.1582673726658e-06
-2.9756711781178e-05
-8.07824141398311e-06
-1.23255976479121e-05
-1.99228343614539e-05
-2.39919403314438e-05
-1.91733968318433e-05
-1.28396824683534e-05
-3.82807715667853e-05
-2.52922907144001e-05
-1.57671825085813e-05
1.0154480002874e-05
-1.39002035004703e-05
-7.78297579070295e-06
-2.26235582354359e-05
-1.41486227491909e-05
-4.31311089749108e-05
-3.37828690102891e-06
-8.42036362451435e-06
-3.97758998765923e-07
-2.68411215113226e-05
-6.19750385396999e-06
-3.24399778701977e-05
-3.73902754641376e-05
-1.76916388403554e-05
-3.61623543969325e-05
-1.84211345373057e-07
-1.88317665266524e-05
-2.9550273581272e-05
-2.62743567938716e-05
-2.9247962164916e-05
-3.29782256350545e-05
-2.16888634500284e-05
1.25888464469477e-06
-2.61619442620106e-05
-2.68326335347568e-05
-1.23970387194488e-05
-2.44900280445094e-05
-4.95896171153011e-05
-7.42049938260203e-06
-1.87051325277027e-05
-1.91570517950105e-05
-8.42355614512113e-06
-2.92300492879603e-05
-1.97470113921975e-05
-2.02634340470592e-05
-1.9511743687336e-05
-1.63051208368412e-05
5.68554056265282e-07
-2.41058674901155e-05
-1.41260226587947e-05
-1.98880481376685e-05
-2.41669205743534e-05
-1.09144472219944e-05
-3.87430795514961e-05
-3.85956911583499e-05
-3.59276391318687e-05
-1.4744635378004e-05
-2.73257695943952e-05
-6.83647275723899e-06
-1.84087633996955e-05
-1.07905198852331e-05
-3.49748619359506e-05
-2.16302826337891e-05
2.33905726859537e-06
-1.77235290389905e-05
-3.92212260647145e-05
-3.49680438147276e-05
-2.4629890560281e-05
-1.08349485432957e-05
-7.50107365314864e-06
-1.0257213935542e-05
4.14238540302419e-06
-3.0819738889658e-05
-2.49115897289179e-06
-4.20461280978827e-05
-1.27394955834674e-05
-2.36769303786926e-05
-4.4021407732207e-05
-2.58061111991749e-05
-1.49957211369792e-05
-2.11376650087969e-05
-2.66185653273199e-05
-1.35374651536958e-05
-1.6618530137274e-05
-3.47144372851522e-05
-1.08202781685143e-05
3.19915843276202e-06
-2.39251388397554e-05
-1.78471277113544e-05
-2.68897911225946e-05
-6.67834652361009e-06
-1.87369393267092e-05
-2.77673860132896e-05
-2.26736152711858e-05
-5.77799808762871e-06
-9.37548052263474e-06
-2.67051898871051e-05
-5.95841004869736e-06
-2.03803564930547e-05
-8.11483537085215e-06
-3.08223291416025e-05
-2.50280372116705e-05
-2.20963729591144e-05
-4.03456438108232e-07
-1.84053042635905e-05
-3.24633836339492e-06
-3.54188936049123e-05
-3.23374371862014e-05
-7.13739618722707e-06
-1.93076396458552e-05
-2.14470147217894e-05
-4.41578782034427e-05
-2.46925865925415e-05
-3.53637740001932e-07
-2.52539769711662e-05
-7.7163174310622e-06
-1.75467041511236e-05
1.18450784804847e-06
-9.07916965829589e-06
-1.95955349827643e-05
-2.41165847209929e-05
-4.61418936925858e-06
-2.04717468114929e-05
-2.32489090984118e-05
-3.17544789706444e-05
-3.8494550239314e-06
-2.35426184852956e-05
-1.60531800405109e-05
-3.59314320954241e-05
-1.51454431766307e-05
-2.0110071882319e-05
-2.35549603957282e-05
-3.81229877910988e-05
-4.05422071059029e-05
-4.27646123627403e-05
-2.91486370996576e-05
-2.51538488479251e-05
-1.38045820323773e-05
-3.19162853700671e-05
-1.63945187892063e-05
-1.58744828194302e-06
-5.05845925209884e-05
1.51392361619626e-05
-1.21073556823952e-05
-2.43510529705022e-05
-4.2663000827428e-05
-6.2844821996482e-06
-2.51974135573408e-05
-1.90065418646468e-05
-1.3555693884213e-05
-3.2754421409727e-05
-2.80418201251127e-05
-3.45526996209823e-05
-3.68934136410875e-05
-3.27432423339703e-05
-1.51359595423281e-05
-2.14672051294837e-05
-1.62166251965536e-05
-2.17282389054358e-05
-2.19827644153363e-05
-4.0500851678058e-05
-2.86868425914663e-05
-4.20303047017944e-05
-1.12760182212059e-05
-2.51139103165909e-05
-2.12210494652671e-06
-1.91709667166159e-05
-1.68908780286077e-05
-1.60945612878199e-05
1.32948114968561e-06
-2.31264177390298e-05
-1.9257066623634e-05
-3.56675917404573e-05
-1.48977800719331e-05
-2.41395318361522e-05
-2.96326217980339e-05
-2.06936400222451e-05
-1.87667076642283e-05
-3.17340143166503e-05
-1.71932341173366e-05
-3.10275720693388e-05
-3.61696884739143e-05
-3.97063242061686e-05
-2.14702409389167e-05
-2.02981704490527e-05
-1.03135255676384e-05
-2.01424824185744e-05
-1.19721359402432e-05
-1.83140082618975e-05
-1.09537521071953e-05
-1.82349058389479e-05
-1.16886769407595e-05
-1.59280590321941e-06
-3.11658833636638e-05
-2.02142979097455e-05
-2.50396962083581e-05
-5.02738709156673e-05
-3.24300205006233e-05
-2.70199368915113e-05
-1.21779517704654e-05
-1.65153395778843e-05
-3.454509026027e-05
-4.81074883607291e-07
-2.99905241999734e-05
-1.06386703002502e-05
-4.02586950221704e-05
-2.69435094970091e-05
-2.65261128960596e-05
-3.56915402056437e-05
-1.47773066409412e-05
-3.95841009203312e-06
-2.90649237292176e-05
-1.93533115041777e-05
-2.04102431247768e-05
-2.16624528692169e-05
-1.28346792102144e-05
-1.31538273520618e-06
-1.32093853287435e-05
-1.05276008574032e-05
-1.70999259983187e-05
-8.46056661104288e-06
-2.29125904482385e-05
-7.56042160630227e-06
5.6848754193479e-06
-1.06831201526607e-05
-9.89541886445931e-06
-2.51662498206787e-05
-1.74336114677443e-05
-3.41885965383849e-05
-1.74748324699848e-05
-2.5779219452426e-05
-3.44880985471051e-05
-2.79352441674445e-05
-2.78605491994461e-05
-3.51931171213807e-05
-1.4924427480417e-05
-3.25445267785021e-05
-1.37611983593739e-05
-1.72596643848995e-05
-2.02662454872449e-05
-9.3900220820188e-06
-2.20867741091256e-05
-4.74294693332777e-05
-6.29868574833601e-06
2.39452195680596e-06
-4.89591695238375e-05
-3.74385842586258e-05
-4.13837053071676e-06
-1.43837739614432e-05
-2.87536039682983e-05
-2.25875077373464e-05
-2.70268074055676e-05
8.3022368695603e-06
-2.50299902788279e-05
1.27683574195634e-05
-1.26842392610799e-05
-2.48658548435661e-05
-5.57781792848534e-05
-4.34930155139968e-05
-1.76597037716515e-05
-2.49434769773902e-05
-2.45932321715201e-05
-2.65148397418752e-05
7.36740778229209e-06
4.01325711447557e-06
-2.08883715941963e-05
-2.46436511919706e-05
-1.66136005328328e-05
-1.66067442378779e-05
-8.55997680050179e-06
-3.90419757127103e-05
-1.34799942368167e-05
-2.17664554135167e-05
-2.9613218286674e-05
-1.1434865160443e-05
-1.18504418015858e-05
-8.79056497648436e-06
-2.48227526815997e-05
-2.81091741545445e-05
-2.84188166662949e-05
-4.14803032152786e-05
-1.85486028024388e-05
-1.98760926844609e-05
-3.26826930342881e-05
-1.80870226871462e-05
-3.25842267886153e-05
-2.57622707613033e-05
-8.24888421162459e-06
-5.93907505497811e-06
-1.40539136543258e-05
-3.8260750023522e-06
-1.7607546955489e-05
-3.51409857415722e-05
-1.03484025816436e-05
-3.4008406935207e-05
-2.65585689725243e-05
-3.12507731232929e-05
-1.87951945279947e-05
-2.96776685794527e-05
-3.25618302322667e-05
-3.03597796187544e-05
-2.76488312336869e-05
-8.45840257403494e-06
3.71773319726909e-07
-1.09252370281663e-05
-3.26219331276105e-05
-1.33393453849224e-05
-3.41626921537936e-05
-2.68461121361423e-05
-2.39209691301839e-05
-2.64534720025312e-05
-2.30833213531512e-05
-5.53389964711371e-06
-1.56512694697705e-05
-1.8086110643431e-05
-1.75226899561266e-05
-3.55110760339632e-06
-1.71411464545217e-05
1.21464821607537e-05
-2.20036808883421e-05
-3.76109851952993e-05
-2.62884282569535e-05
-1.10500053648118e-05
-1.2154194215338e-05
-8.9156061950639e-06
-2.0845102484746e-05
-2.05725906286067e-05
-2.54339852372249e-05
-2.73580055370664e-05
-2.63476447697335e-05
-3.53693463125594e-05
-3.43189137217973e-05
-4.31346561015631e-05
-4.98188728674801e-06
-3.92480316821103e-05
-4.01695781985221e-05
-3.14400193000867e-05
-2.29870087392871e-05
-2.09138177220747e-05
-3.66821245865698e-05
-3.90465240076978e-07
-5.76582489628262e-06
-2.10279175785609e-05
-2.72398779629708e-05
-1.94683214512881e-05
-1.68087506754511e-05
-2.19483844894542e-05
-3.59954643115352e-05
-1.42695727614538e-05
-2.99331988693705e-06
-1.39468715450704e-05
-1.95680516507232e-05
-7.31320158864339e-06
-2.86726500764187e-05
-1.43339905237115e-05
-2.65673253441117e-05
-2.85837186599968e-05
-1.27282540555672e-05
-3.6690519949569e-05
-1.24632970377168e-05
-1.27952790863584e-05
-6.30016531013601e-07
-1.79360050755965e-05
-2.44937883596029e-05
-1.60786762851214e-05
-2.25025849382904e-05
-5.9202406377869e-06
-1.71911159990462e-05
-5.04995314373211e-07
-1.53360153305551e-05
-2.88857301951385e-05
-1.2765019610019e-05
-5.17916559710746e-06
-3.73060193830074e-05
-5.37516838785374e-06
-1.8747627911621e-05
-3.04338473709095e-05
-2.1341166973613e-05
-3.96065437526773e-05
-2.45881719085644e-05
-2.26230940791777e-05
-3.45810054546967e-05
-2.9669282278826e-05
-1.28476085770666e-05
-1.57708822581804e-05
-1.01518320541111e-05
-3.88432304805982e-06
-7.5360229494591e-06
-2.62465974414869e-05
-1.71192036990782e-05
-1.68854656536985e-05
-1.18066057878693e-05
-8.43083783321493e-07
-6.96959703459132e-06
-1.81530158812154e-05
-2.48950749410482e-05
-2.82043493592419e-05
-2.12417337883026e-05
4.17897870988367e-06
-1.33055510105131e-05
-3.3661336577125e-05
-3.22260599772372e-05
-1.96870121161613e-05
-2.2779623803851e-05
-3.4578383814261e-05
-2.90738526539929e-05
-2.91454413495695e-05
-3.90534134801399e-05
-3.33196337286622e-05
-6.05400650501579e-06
-2.01243369916347e-05
-2.77858312949941e-05
-4.66213772620567e-06
-3.04419432076927e-05
-2.60373977070603e-05
-3.8860168994832e-05
-2.69160313854414e-06
-2.24835744527895e-05
-1.03460886705204e-05
-4.37313781908406e-05
-2.32843867691008e-05
-2.63776014858652e-05
-2.63030473089776e-05
-1.19960031115884e-05
-2.99545320153e-05
-2.38907057821462e-05
-1.96924578981119e-05
-1.64943912927533e-05
-5.04823613574908e-06
-3.55934039841492e-05
6.16842617604885e-07
-1.25557837876625e-05
-1.56492137050822e-05
-2.55009465628144e-05
-2.60807936073807e-05
-1.89664944158568e-05
-6.44336320068282e-06
-3.00499906553949e-05
-1.88167418657858e-05
3.33236270820932e-06
-1.85223412652909e-05
-2.37418304928865e-05
-3.60918215707946e-05
-3.2281535958813e-05
-2.04513904045732e-05
-2.2145855709733e-05
-3.07165307005476e-05
-1.94973219606442e-05
-3.08828943395558e-05
-2.20150279469105e-05
-3.70612122027772e-06
-1.9122341679277e-05
-3.2266795414666e-06
-3.54215263177023e-06
-2.55842151951051e-05
-3.61715360364974e-05
-2.50082642878466e-05
-1.84304108352648e-05
8.23519972609686e-06
-3.14056300663719e-05
-1.38996326315322e-05
-2.35412539896948e-05
-1.0578918138759e-05
-2.36367736661237e-05
-2.42875447840311e-05
-2.49382605716932e-05
-3.37452882542875e-05
-3.56751060355778e-05
-2.57472210302145e-05
-3.35814095867744e-05
-1.93789843370471e-05
-1.75507783450707e-05
-5.4610085212238e-06
-4.24784356448342e-06
-3.33102882405967e-05
-1.7536771864136e-06
-2.15729227107651e-05
-2.09785342018653e-05
4.75524353479193e-06
-2.77047237720968e-05
-1.20519692952352e-05
-8.3582831503511e-06
1.94264670857464e-06
-2.25322921504936e-05
-3.31185601371861e-05
-3.33038869503247e-05
-1.39495275434867e-05
-2.11699226380406e-05
-3.38429441454335e-05
-8.69465190044088e-06
-3.13609403445089e-05
-2.36143662006612e-05
-1.57202139866026e-05
-1.35776945077426e-05
-1.55298445299989e-05
-4.57102698179482e-05
-2.04477322395211e-05
-2.76687821947224e-05
-4.01504825530836e-05
-3.1737959900607e-05
-1.58460066233815e-05
-2.56844513002667e-05
-3.14886371039905e-05
-1.65567589889432e-05
-2.16678897331941e-05
-2.09001894937319e-05
-1.4362059826325e-05
-7.08958499967204e-06
-2.12227432481656e-05
-2.24237366892838e-05
-3.90661876984963e-05
2.78206295848334e-06
-1.0824523625225e-05
-2.39298906677534e-05
-2.3178450447753e-05
-2.35529220837789e-06
-1.91363989730418e-05
-1.12680771982159e-05
-1.40121740074743e-05
-2.84633748239318e-05
-4.06281250916549e-05
-2.83218623287696e-05
-1.3801073135898e-05
-1.70184215290066e-05
-3.40096502219471e-05
-3.28733331184814e-05
-3.26753971246665e-05
4.86151672573723e-06
-1.63726011743169e-05
-1.01073382733334e-05
-3.38493623737158e-05
-3.50264018257942e-05
-1.82956893517314e-05
-1.60463566030079e-05
-1.2747023621079e-05
-1.857060613665e-05
-3.42303307326081e-05
-3.83004530657788e-05
-1.58731286039244e-05
-3.45257230977038e-05
-3.57928337766873e-05
-4.61764260277976e-05
-1.46170970432057e-05
-1.08119319936417e-05
-1.08464405374332e-05
-1.16552884770099e-05
-9.85067368203935e-06
-6.95174773418688e-06
-7.9988467287925e-06
-2.41293746557572e-05
-8.77352316980919e-06
-2.3304014060873e-05
-2.22971849681129e-05
-1.85861688199148e-05
-2.91841980701093e-05
-3.20751453567102e-05
-2.33027456707738e-05
-2.26003138822367e-05
-1.29503676203467e-05
-2.25749728913531e-05
-3.3150919110571e-05
-3.70166125223649e-06
-1.78211449339618e-05
-1.10000448746573e-05
-6.03913123474745e-06
-3.53816410576391e-05
-1.64141717803981e-05
-1.5909206361367e-05
-8.4076929011068e-06
-2.66239186623057e-05
-1.37867534821949e-05
-3.90375201660179e-06
8.06143254898623e-06
-1.19114215152219e-05
-3.67180888249324e-05
-1.91296628821431e-05
-3.76293397768729e-05
-2.8005593472424e-05
-5.16915470886466e-06
-2.12601765631875e-05
-7.27551186032319e-06
-4.59332507957265e-06
2.70370341441586e-06
-4.32784597909562e-05
-3.08074477375879e-05
-5.65929865477077e-06
-8.63163319210848e-06
-3.4690913021793e-07
-1.09896951825288e-05
-1.62190242264055e-05
-4.51227360092488e-06
-2.6476651640613e-05
-1.58534264716589e-05
-2.50982324189823e-05
-3.31231091328254e-05
-3.07522007130194e-05
-1.30504261907911e-05
-3.08266360552732e-05
-1.20486983023995e-05
-1.42150835007116e-05
-2.13962025683023e-05
-1.63493857031365e-05
-2.28280547633784e-05
-3.18279895265425e-06
-1.87631586938189e-05
-3.82129509357548e-05
-1.93787685236325e-05
-2.07331679943152e-05
-6.76927925399179e-06
-9.96161015958829e-06
-1.48540789656959e-05
-2.61985339564668e-05
-1.82040369084912e-05
-2.93324264453944e-05
-3.94699008813678e-05
-3.00083660393329e-05
-6.12602398899946e-06
-3.4874089290248e-05
-1.84714578067427e-05
-1.44416809461487e-05
-1.90337495603234e-05
-2.19275847242109e-05
-1.75417009584509e-05
-2.23879239693421e-05
2.23206671893233e-06
-4.24103281193533e-06
-1.88370666233365e-05
-3.17111866767859e-05
-1.32264109000236e-05
-2.3801081664722e-05
-1.71554471712117e-05
-2.45836224503145e-05
-5.99334765461936e-06
-6.90920520781315e-06
-1.22306760923907e-05
-2.80233371743568e-05
-1.08078302817548e-05
-1.60578370380192e-05
-2.51318030369561e-05
-1.76336725014472e-06
-2.57257601985864e-05
-1.11173573397481e-05
-3.00549759800606e-05
-2.91251854880659e-05
-3.36517864058627e-05
-2.57812986332363e-05
-4.0339901061401e-05
-2.33628444700442e-05
-1.29296178056172e-05
-3.80889856449255e-05
2.43648347403072e-06
-9.62391540559412e-06
-2.33868674880639e-05
-2.08125586096197e-05
-2.86825646655289e-05
-3.57344176340819e-05
-5.62008810337433e-06
-2.75963235608119e-05
-3.84881243924842e-05
-2.41854813039304e-05
-2.10082655139607e-05
-2.46563779074755e-05
-3.52590718448077e-05
-1.70749457886727e-05
-2.27031012575278e-05
-1.19436981956909e-05
-1.3143605601576e-05
-3.32543395872541e-05
-5.05566749108355e-06
-1.39141578979745e-05
-2.40895757252477e-05
1.22295843124788e-07
-2.00477911914695e-05
-2.18504756039063e-05
-2.07792186196851e-05
-2.10851461087782e-05
-4.86987991148021e-05
-3.81343994179754e-05
-2.93209260768389e-05
-1.42468514608004e-05
-3.2862909227151e-05
-3.63857665305712e-05
-1.62376638928186e-05
-2.12626260873418e-05
-1.44590205985443e-05
-3.96667382887939e-05
-4.45330802380963e-05
-7.474176206475e-06
-2.82361963016994e-05
-2.5664620464163e-05
-2.74445211558929e-05
-3.07478629849662e-05
-1.15877904953124e-06
-1.52112743135782e-05
-2.65394943348452e-05
-4.23046977753439e-05
-2.46515484416219e-05
-2.96270990407148e-05
-2.14412687263133e-05
7.86667153174411e-06
-2.75929479496851e-05
-2.08434891992917e-05
-1.76895847554026e-05
-1.66567614211842e-05
-1.73152545580721e-05
-8.04952492240144e-06
-4.76680988439111e-06
-8.39041757039058e-06
-3.03975309531541e-05
-3.54278740058731e-05
-1.12304613965635e-05
6.34938577482113e-06
-1.0913474307178e-05
-4.63517318513524e-05
-3.37762256292017e-05
-1.20407427043808e-05
-8.05555063505879e-06
-3.0433248990219e-05
-2.13358463833101e-05
-3.51118862096481e-05
-2.41301986085958e-05
-3.00352384142681e-05
-8.74344988497994e-06
-2.81858697975678e-05
-3.88901156156089e-05
-3.89540318051594e-05
-1.42010960682396e-05
-1.99420234099669e-05
-6.40963009500774e-06
6.12224476234784e-06
-2.09699336855362e-05
-1.43107870548553e-05
-1.4441935638269e-06
-4.21070211030268e-06
-3.89632111137984e-05
-1.45254980680824e-05
-1.04045437496349e-05
-2.16374540860991e-05
-2.28810234582084e-05
-3.54651423106879e-05
-5.54349686857482e-05
-3.71962030256343e-05
-2.47252452521523e-05
-2.13027793468196e-05
-1.26547323927525e-05
-1.19261187425244e-05
-1.97727684649843e-05
-1.14943050743929e-05
-4.43585076182585e-05
-7.22278154795301e-06
-2.1038101601964e-05
-2.05029162414786e-05
-1.1200655876399e-05
-1.96905530343567e-05
-2.68767971616172e-05
-4.03357184090837e-05
-4.19387228962606e-05
-1.47448286915908e-05
-2.81557004341737e-05
-1.88757864145656e-05
-1.69941227389149e-05
-2.30999748146761e-05
-8.62298809897303e-06
-1.371713741668e-05
-1.38136707155076e-05
-3.80025723842862e-06
-1.26988274447152e-05
-2.22941486155638e-05
-3.75044547726346e-06
-2.72413261471409e-05
-1.45035063475701e-05
-2.03179846630991e-05
-1.73179545139593e-05
-2.61205870855262e-05
-5.47018017207618e-06
-1.82515121873844e-05
-1.4736362874822e-05
-1.75353568443318e-05
-3.10180843640407e-05
-1.72187991484624e-05
-3.40666422293909e-05
-1.68331902710598e-05
-2.44856207003922e-05
-1.70875841085439e-05
-1.28291839007591e-05
-1.23615709302456e-05
-1.60270737357784e-05
-2.12477337926412e-05
-1.86621215442535e-05
-4.27336983705063e-05
-1.78001379305022e-05
-2.11894396066906e-05
-1.69558795822738e-06
-3.08569317712397e-05
-2.58372538085848e-05
-6.81088053859051e-06
-1.85404207140731e-05
-1.96942770883557e-05
-2.16211758052e-05
-3.16561206828679e-05
-2.66696679927135e-05
-1.99799179846516e-05
-1.92260988827915e-05
-1.9058981332518e-05
-2.39511900343027e-05
-7.65751897345182e-06
-2.31547362571124e-05
-1.78971657498291e-05
-6.56593535812847e-05
-2.6191706749297e-05
-1.35628304207043e-05
-3.30117928060019e-05
-2.88480276995341e-05
-2.19985398435185e-05
-3.05562216574694e-05
-3.68829311858596e-05
-2.08164141558169e-05
-2.73144405176293e-05
-2.1568739031333e-06
-3.42489625589758e-05
-1.13779373699433e-05
-1.31243122092281e-05
7.80093392755439e-07
-2.90848100901558e-05
-3.53549295064062e-05
-3.09621879139167e-05
-2.13624012964365e-05
-3.14276605956883e-05
-9.78494363522114e-06
-3.18122509737796e-05
-1.69091782405668e-05
-2.82187696176762e-05
-2.37254090673463e-05
-1.89422102372513e-05
-2.27903851739105e-05
-8.78736365566556e-06
-5.60913898347085e-05
-4.47285282966529e-06
-2.43947770619453e-05
-4.54405906694132e-05
-6.4583839680424e-06
-1.8211096468873e-05
-1.72233312626602e-05
-1.13319668302371e-05
-1.8288060778819e-05
-4.07781974027563e-05
-1.9091254612286e-05
4.31695127557216e-06
-9.07697475099635e-06
-1.30488967168777e-05
-1.12739630001897e-05
-3.78480293022864e-05
-3.10634223701307e-05
-1.0446690163734e-06
-7.53348836889651e-06
-2.08042743894454e-05
-1.67221802575959e-05
-1.83924399967881e-05
-4.06098302327065e-05
-9.59481513611488e-06
-3.6789365590244e-05
-3.36971217785984e-05
-9.76900567437932e-06
-7.97462607344369e-06
-4.23155104441816e-05
-2.25660673346785e-05
-2.70083059043367e-05
-1.38204018158233e-05
-1.86462376593048e-05
-2.75997518863442e-05
-2.91962417113791e-05
1.80031247007179e-07
-1.50758956130732e-05
-1.32351637275141e-05
-1.60659776486163e-05
-4.16852278993271e-05
-1.28780655550342e-05
-6.1117431931846e-06
-2.09500343901004e-05
-1.92901645887188e-05
-1.13002370845346e-05
-1.65147015638004e-05
-1.21095575242837e-05
-4.76525795333512e-05
5.63389060604297e-06
-8.52417814548219e-06
-2.3917479947116e-05
-1.426692113638e-05
-2.95926419139767e-05
-2.83911794494838e-05
-1.85301478033236e-05
-3.53932133496435e-05
-2.735763641707e-05
-1.12466121084797e-05
-4.41048240501513e-05
-3.36399126233586e-06
-1.5582566385244e-05
-3.19550517203165e-05
-2.07511285924038e-05
-9.76430253803674e-06
-3.50586228646537e-05
-1.57361722519186e-05
-1.82631752589964e-05
-1.36255388728858e-05
2.2804248909123e-07
-7.84594498581982e-06
-3.13366048535945e-05
-1.3893963470142e-05
-6.30638490385139e-06
-1.04131693531975e-05
-2.87317245448417e-05
-1.31597274640377e-05
-1.57162779544238e-05
-1.87174339518473e-05
-1.60104204681588e-05
-2.42697604476532e-05
-2.55923904419121e-05
-2.20935321564947e-05
-1.26491177060445e-05
-2.43097690661823e-05
-3.19338755481072e-05
-8.16239226829385e-06
-1.00336617446902e-05
-3.1929016268389e-05
-1.16993266561401e-05
-9.9524115701465e-06
-3.32673308686156e-05
-1.2853649861416e-05
-4.07135729364005e-06
-1.70418930059529e-05
-2.06524234890823e-05
-3.08206794659293e-05
-3.62742359882179e-06
-2.22525654958591e-05
-2.7307246407937e-05
-1.66728534413113e-05
-3.82294687420184e-05
-1.55937773891769e-05
-1.76065496660231e-05
-3.52198945978702e-05
-4.08452734751816e-06
-2.9824040151774e-05
-1.83442310204642e-05
-3.73171852193802e-06
-5.59013676045395e-06
-1.29032491681887e-05
-3.98111912702705e-06
3.24636112187875e-06
-2.26891897535852e-05
-2.36641297944365e-05
-3.89123205378432e-05
-3.395284070843e-06
-1.98588124037789e-05
-4.15508009434866e-06
-3.35166167717644e-05
-2.48597172256528e-05
-1.64821859647493e-05
-2.49073242271052e-05
-1.38963870514949e-05
-2.445704799368e-05
-3.81518707588344e-05
-1.31500769130935e-05
-1.11832882575936e-05
-1.58093870081578e-05
-3.23238382625159e-05
-3.05127319561666e-05
3.84852665737812e-06
-3.27292308290037e-05
-5.6302699213364e-05
-2.33768060883934e-05
-3.33116515905382e-05
-2.23259331066495e-05
-1.74620605214694e-05
-1.24453995193021e-05
-1.42578479372984e-06
-2.82399847975235e-05
-8.33022295280983e-06
-1.98852094708047e-05
-3.6080616162049e-05
-1.88934144228816e-05
-2.88278091988549e-05
-1.13498249386386e-05
-1.15973857469333e-05
-3.80859555624774e-05
-3.0866721410181e-05
-3.938641147466e-05
-4.10446485404985e-05
-1.85104514222326e-05
-1.45747595101363e-05
-4.97871451239633e-06
-2.17311928726909e-05
-3.62569435218023e-05
-2.04537043738871e-05
-1.68935178347184e-05
-3.43783267756198e-05
-4.38564484365962e-05
-2.97686632231476e-05
-3.39693857852108e-05
-2.19041873718407e-05
-2.92880477091235e-05
-3.56691891947307e-05
3.9439712422496e-07
-2.01078971407181e-05
-1.56858031174051e-05
-1.02783218773635e-05
-2.63235406891229e-05
-2.27026968066223e-05
-2.67107422364054e-05
-2.86661467117117e-05
-2.36099134945159e-05
-1.66285747412739e-05
-1.59408514050267e-05
4.70863915425997e-07
-3.92413405590427e-05
-2.20502636393363e-05
-1.99626101754542e-05
-1.23945668101321e-05
6.82553099795334e-06
-9.73404704270526e-06
-3.40653276112141e-06
-2.89935709680756e-05
-1.83739159827471e-05
-1.63956807747215e-06
-9.3362439106679e-06
-2.15137294381924e-05
-3.86612892447192e-06
-1.91124204209184e-05
-1.51764089315406e-05
-1.13524007838075e-05
-1.25255574285406e-05
-3.91408393793724e-05
-1.05385699022144e-05
-2.79323795608617e-05
5.99690985780321e-06
-6.61006767643589e-06
-3.28395035741043e-05
-3.5160070074352e-06
1.70152101297631e-06
-1.58267459309005e-05
-3.16161889406848e-05
-2.63023044977939e-05
-2.29273174310419e-05
-1.12535946959551e-05
-2.44578586249189e-05
-2.27582604925492e-05
-2.88949444912528e-05
-2.89244213473015e-05
-1.77610931205656e-05
-8.60090656922847e-06
-3.18935510672023e-05
-1.21058270454313e-05
-3.36260173693738e-05
-1.50641268300062e-05
-1.81344509883049e-05
-3.71691167198663e-05
-2.38129974540871e-05
-3.9787872956025e-05
-9.45115074037869e-06
-9.55581616601302e-06
-2.48383806542204e-05
-2.17934897217762e-05
-3.19206145837801e-05
-1.16761807795563e-06
-4.92062114703974e-05
-2.81422876788219e-05
-1.41805088875911e-05
-4.13281872336881e-05
-3.08162575648655e-05
-1.68029483657743e-05
-1.79942022804354e-05
-1.80128299053649e-05
-2.81553155489406e-05
-2.88219835241605e-05
-2.02636019695886e-05
-3.18395692315996e-05
-2.1601195074984e-05
-9.89068251626352e-06
-2.02440369643741e-05
-3.59115503453378e-05
-3.4660826110009e-05
-5.49162556478916e-06
-2.80397047330825e-05
-1.9279947663187e-05
-4.41794968593433e-05
-1.14093026228707e-05
-8.22510740766919e-06
-3.81881525068829e-05
-2.4091904291439e-05
-1.41377194561955e-05
-2.61224149419469e-05
-2.49790593328647e-05
-1.62019406983741e-05
-2.31047058781283e-05
-4.47297697043435e-05
5.90550126818002e-07
-1.32858458961224e-05
-2.15064480789996e-05
-1.36331221051058e-05
-3.04362890050598e-05
6.78443715849111e-06
