# Supplementary material for: Research on computational propagation and identification of mine microseismic signals based on deep learning
Source: PLoS One. 2025 Oct 22;20(10):e0334641. doi: 10.1371/journal.pone.0334641 (PMC12543183; doi:10.1371/journal.pone.0334641)
Supplement: S1 Data — (ZIP) [file pone.0334641.s001.zip › 000100500000999.xlsx_0.txt_24.txt.txt]

-5.43115930165874e-06
-1.75621831992213e-05
-6.86504136229883e-06
-3.14837469017053e-05
-2.3398856206394e-05
-2.29907075959878e-05
-1.45549049110727e-05
-4.58019170152514e-05
-1.40277177326732e-05
-3.36827701442711e-05
-5.77005602308713e-05
-1.81703497783302e-05
-1.04334785599035e-05
-1.55707091350143e-05
-1.65889024913551e-05
-1.06970718788431e-05
-3.46417546852632e-05
-4.08163666028293e-05
-2.22036646097213e-05
-3.15497114139376e-05
-3.34603330448233e-05
-3.02563423986593e-05
-2.495597824151e-06
-2.400045809025e-05
-2.55573773850142e-05
-2.93607886215413e-05
-1.87251300071794e-05
-1.39099514925891e-05
-3.37863019633301e-05
-2.56175118163432e-05
-2.65650044061037e-05
-2.16373312751712e-05
-2.23875251121226e-05
9.79543203411341e-08
-2.4693656240663e-06
-2.42524537896996e-05
-3.3482375851907e-06
-2.75122294714416e-05
-1.5817297200579e-05
-1.39801460725681e-05
-2.85096414829861e-05
-1.07001092949808e-05
-3.35545923890289e-05
-3.89535845977339e-05
-1.91739373819936e-05
-3.32831831401186e-05
-2.58961158135152e-05
-1.7595927346868e-05
-1.91791868171199e-05
-2.47371745803315e-05
-1.01459304337573e-05
-3.16890901510865e-05
-7.46843123626835e-06
-2.34193777954712e-06
-3.09771199602049e-05
-2.03875134537742e-05
-1.55455329866647e-05
-3.96929280021802e-05
-3.13091167937009e-05
-3.35063082385576e-05
-4.65811122380709e-05
-2.75932896104281e-05
-2.15918292279439e-05
-1.39477727331668e-05
-3.29527262195877e-05
-2.06390854080521e-05
-5.86475795468354e-06
-2.2135066588499e-05
-2.64479733579802e-05
-3.45825356142262e-05
-2.12947977578186e-05
-1.71258113252751e-05
-3.41747543732131e-05
-4.39869213656099e-06
-3.01775358893628e-05
-3.42233718412785e-05
-1.18281907212721e-05
-7.76589016960192e-06
-1.96461582447885e-05
-2.35731987008061e-06
-1.08264443614525e-05
-2.66762788809384e-05
-2.26008204067273e-06
-2.71412158089879e-05
-1.84700716734664e-05
-1.97403448968296e-05
-3.78222428219119e-05
-3.72641389957015e-05
-1.43408739667658e-05
-5.60660009141646e-05
-2.56883841088712e-05
-1.46293506571247e-05
-3.1500981832204e-05
-8.80015911814365e-06
-3.15308995877526e-05
-2.66325805379817e-05
-3.58537218129953e-05
-3.34297822618654e-05
-7.36470923564882e-06
-3.74308995837706e-05
-3.23290729971923e-05
-1.64794213794286e-05
1.20264074860144e-06
-1.00986350026076e-05
-1.77580040118257e-05
-3.30598133479899e-05
-3.21291148522165e-05
-9.98921485483197e-07
-2.42756659515537e-05
-3.69731972773514e-05
-1.10864850719476e-05
-1.30015716062926e-05
-5.45178198513547e-06
1.03021522684685e-06
-1.39015306349627e-05
-3.55970490744739e-05
-2.59324950940147e-05
-7.9577227117846e-06
-2.81483218462139e-05
-2.18057163901225e-05
-2.94076549076376e-05
-8.33147939828064e-06
-1.62316784972464e-05
-1.87649228046305e-05
-1.54637235217525e-05
-1.37129993086994e-05
-4.12551902756502e-05
-2.57876783029982e-05
-2.35983771125455e-05
-1.92655437543473e-05
-3.7448059934048e-05
-2.44695071428345e-05
-1.61545330762409e-05
-5.54992461163913e-06
-2.59821985139258e-06
-3.98775897327559e-05
-1.3249639535687e-05
-1.36975056380459e-05
-2.20236458281937e-05
-9.06400001829782e-06
-1.52832511298978e-05
-1.19731256476799e-05
-8.10745881150891e-06
-2.77228236046633e-05
-1.98529812914532e-05
-1.68033722033875e-05
-3.96894349493269e-05
-2.71878297217803e-05
-1.33714346266338e-05
-2.35632654743737e-06
-1.76704822269948e-05
-2.88009271066955e-05
-2.54475207044112e-05
-1.66579737515926e-07
-3.09574911167436e-05
-3.38018741312336e-05
-1.84115925863099e-05
-1.35957422308252e-05
-2.5479910485409e-05
-1.86784198526977e-05
-2.50191562112785e-06
-1.25648501252949e-05
-1.12982703436476e-05
-8.90641186009888e-06
-9.59931217265881e-06
-3.40736588842427e-06
-2.88951461825478e-05
-1.66208103456637e-05
-3.7817117439981e-05
-2.24871906779544e-05
-2.13041073991359e-05
-2.51687186308956e-05
-1.01937674969398e-05
-3.38587263560359e-05
-1.75167587005463e-05
-4.15378446743413e-05
-2.01351748037233e-05
-2.86645254751193e-05
-1.41816584701891e-05
-1.09661822983796e-05
-2.79426146571115e-05
-2.1799653213818e-05
-3.25757128587194e-05
-2.59994573640968e-05
-1.28923506951592e-05
-1.94192034411154e-05
-2.96755580348101e-05
-6.95911721739379e-06
5.72034257251288e-06
-1.26074045110018e-05
-1.86460880369349e-05
-2.64101472203732e-05
-3.4237481764852e-06
-2.73685144712471e-05
-3.16589329214964e-05
-5.64782944586364e-05
-4.10538379706598e-05
-1.3129003983463e-05
-1.57752713046043e-05
-1.22170860133118e-05
-3.47574023858236e-05
-3.16133780641936e-06
-3.44107526179297e-05
-2.4332700988165e-05
-3.08877770098874e-05
-2.32372681191405e-05
-7.71119068073593e-06
-2.75312377894331e-05
-2.7196587575289e-05
-2.71157452391733e-05
-1.80896749674566e-05
-2.47806945571508e-05
-2.66691432626124e-05
-1.75047990546289e-05
-3.90518185317244e-05
-2.10915512430913e-05
-1.76629816842068e-05
-1.05353691549832e-05
-3.66544924327351e-05
-2.71397512148282e-05
-1.11518674132447e-05
-6.17810999394157e-06
-3.44094347103937e-05
-2.15842147633686e-05
-8.28957183076114e-06
-2.58248740318573e-05
-3.30491882974229e-05
-1.72132291443268e-05
-1.34870812409449e-05
-2.6623744086352e-05
-3.7595355373495e-05
-1.82690479633265e-05
-4.24300195981861e-05
-2.99642878178742e-05
-2.6303618008734e-05
-5.18797330760939e-05
-1.68687538272524e-05
-2.89667927113461e-05
-3.291418678145e-07
-2.67238538597218e-05
-2.13928128712315e-05
-3.0682966705731e-05
-2.30538150062533e-05
-3.14500028015031e-05
-9.4742567080326e-06
-1.03570712233677e-05
-4.65343417539248e-05
-2.49763272139032e-05
-2.92481454663476e-05
-3.0803879620328e-05
-6.62770234162397e-06
-1.90491963482648e-05
-2.47658076732364e-05
-3.33799779412224e-05
-2.86102326936016e-05
-2.03272969032447e-05
-2.39207875038217e-05
-2.14245781670323e-05
-6.48527552603716e-06
-4.01102196594132e-05
-3.23282779925396e-05
-1.98431737964457e-05
-2.75684232441183e-05
-3.02505837072403e-05
-4.59131476269101e-06
-2.45759874621595e-05
-3.6378584473686e-06
-5.87915591824675e-06
-2.08107102747445e-05
-3.08437843172461e-05
-2.59475848722861e-05
-2.10484360137519e-05
-3.48114878917352e-05
-1.93390533622161e-05
-2.36693923582843e-05
-2.87483390015299e-05
-9.72405331613929e-06
-4.83410886388481e-05
-1.90836962947183e-05
-1.8702697674089e-05
-1.93309144700502e-05
-2.22320443880273e-05
-1.51329793050312e-06
-3.48410108141236e-05
-1.97675511593313e-05
-6.32719720385947e-06
-1.33110820278816e-05
-2.17597599257475e-05
-1.85188145719223e-05
-1.16804159972284e-05
3.37279800414135e-06
-1.49362487778444e-05
-1.28121937615367e-05
5.02851955324891e-06
-2.20771102687756e-05
-3.47800142992347e-05
-2.1009744160428e-05
-3.05839468569561e-05
1.27100162824847e-05
-2.64473442995026e-05
-1.29554941646721e-05
-2.22251636946206e-05
-1.82870116451383e-05
-1.75812954504654e-05
-2.34162405536417e-05
-1.9840601168353e-05
-5.75864801518473e-06
-4.71120737527359e-05
-1.59463021509133e-05
-3.38884644019922e-06
-2.77763946325962e-05
-1.10910884050899e-05
-3.28436730182523e-05
-4.39465804140619e-05
-2.15627199003385e-05
-2.1134060697453e-05
-2.54461213597453e-05
-4.76390477225682e-05
-1.05167213687816e-05
-2.20396909708648e-05
-1.91116904877981e-05
-1.33856059898623e-05
-3.9119392647189e-05
-3.26755303324309e-05
-1.03023832861091e-05
-2.12995421924611e-05
-4.74066100287536e-06
-1.01850288046933e-05
-1.2595061270744e-05
-1.83659995673786e-05
-1.56758948893586e-05
-2.88485798500952e-05
-3.25622980711289e-05
-2.72038980098208e-05
-9.13401627610694e-06
-1.71566870543684e-05
-6.89596140498742e-06
-3.02734182872506e-05
-1.93788651808471e-05
-2.4679195492831e-05
-2.35319091541428e-05
-4.20141940826555e-05
-2.97909835363668e-05
-2.72511511635663e-05
-3.05008207153803e-05
-4.51059617553453e-05
-1.85730765407229e-05
-1.5041068946582e-05
-2.85297714633644e-05
-1.4723711634657e-05
-1.12523490312974e-05
-1.89711904661166e-05
2.28495461784241e-06
-7.66654754290176e-06
-1.18570890085339e-05
-1.76839918528458e-05
-1.90352573150234e-05
-1.49891780698321e-05
-3.31462536019302e-05
-2.30845195945495e-05
-3.19497400341307e-05
-2.78544580763672e-05
-1.44407417034763e-05
-2.56067434019752e-05
-2.09751794167837e-05
-3.9054623149716e-06
-9.32747024341351e-06
-9.56818808630819e-06
-1.93582460083812e-05
-3.33166707032327e-05
-1.02091149210197e-05
-1.13712504993865e-05
-3.32193263884432e-05
-2.69977772007997e-05
-1.53841332066165e-06
-1.99385059144869e-05
-2.01173028090683e-05
-1.20830006289575e-05
-4.26678441399075e-05
-1.87894671741327e-06
-7.84591894129605e-06
-7.158126991257e-06
-1.29667479878665e-05
-1.99018184495928e-05
-3.50895037132926e-05
-8.30521794086496e-06
-4.45252230175868e-05
-3.5942418637038e-05
-3.10389055152517e-05
-2.22042985734501e-05
-1.32020474332581e-06
-8.67943782703693e-06
1.63539500115958e-06
-4.12388661958169e-05
-3.82109671018706e-05
-2.53449569062374e-05
-2.71933139457889e-05
-3.26931990735564e-05
-2.25168435008667e-05
-1.31330936497774e-05
-3.51065474751537e-05
-2.18021392790109e-05
-3.35479834305027e-05
-2.95736535521811e-05
-2.21209846056959e-05
-1.90738839713801e-05
-2.81089250595374e-05
-1.17718476806654e-05
-3.73176764398313e-05
-2.08589294402304e-05
-2.41222286606098e-05
-2.58704476317181e-05
-1.92997880576698e-05
-5.32497615072932e-06
-2.14139047660005e-05
-1.64300475320286e-05
-3.50101678245316e-05
-1.63001351581777e-05
-6.27687597774967e-06
-1.51948045580481e-05
-4.80891071819863e-06
9.20872797295092e-06
-1.54215687708737e-05
-2.35000044209817e-05
-2.22424978575695e-05
-2.6823433649367e-05
-3.72606877777288e-05
-1.61891327571582e-05
-3.27787750728237e-05
-1.18997086410618e-05
-4.46139261891805e-05
1.53762882179156e-06
-9.70694098811496e-06
-2.12570346405858e-05
-2.10659533052805e-06
-1.97634745283163e-05
-2.81006705413204e-05
-3.58220496773687e-05
-4.15320488372232e-05
-2.29571852266805e-05
-8.43616552244694e-06
-2.03740518592957e-05
-1.56465594345999e-05
-2.69571986307277e-05
-1.96462707862784e-05
-2.85199729936322e-06
-2.04858206179467e-05
-2.47229260845463e-05
-1.54949653004662e-05
-3.1665194455771e-05
-1.48610808616138e-05
-2.44266567410546e-05
-5.78988865347721e-06
-8.18922049156048e-06
-1.12431783873449e-05
-3.66323556437417e-05
-6.0977079215006e-06
-3.50357350031901e-05
-2.33117312319357e-05
-2.12370271677967e-05
-2.28136146408763e-05
-2.3133744169869e-05
-3.46827350704448e-05
-2.68068493891201e-05
-3.69163842063416e-05
-4.21650746794858e-05
-2.04880365503396e-05
-4.17456638133023e-05
-3.14617148138551e-05
-2.59351058621846e-05
-2.96642403652944e-05
-3.38135466310009e-05
-2.1801342504798e-05
-3.11222697103604e-05
-1.33573967814443e-05
-1.30085047770599e-05
-3.50092621031677e-05
-1.4787843909249e-05
-2.51384989343664e-05
-2.99588948315501e-05
-2.21423077688877e-05
-1.26023278093257e-05
-2.05472295107871e-05
-3.76460286629544e-05
-2.51272029286953e-05
-3.07966496237653e-05
-7.57458016208723e-06
-7.08128032293658e-06
-5.24145720072095e-06
-6.86349927104926e-06
-1.68201129374666e-05
-4.59962350801799e-05
-3.05558807953557e-05
-1.16330312721e-05
-3.29977991422614e-05
-1.14768135244811e-05
-7.45438797035265e-06
-3.14072335903999e-06
-8.27604663881602e-06
-3.15968880292624e-05
-2.03018626909665e-05
-9.21346551185283e-06
-2.69644901623318e-05
-3.69859840952758e-06
-2.19957619348445e-05
-2.7610918523437e-05
-6.62200869210504e-06
-9.49133467080162e-06
-7.91116385672367e-06
-2.06018663317005e-05
-1.34894864838976e-05
-1.88612143586173e-05
-5.67277944319868e-06
-1.5381896917203e-05
-7.07011542664165e-06
-1.55583042255784e-05
-1.27084654546771e-05
-9.40226488855518e-06
-2.3229621609689e-05
-3.61507525656863e-05
-2.7477115267379e-05
-1.61141146808174e-05
-1.03403444903273e-05
-1.57405535765961e-06
-2.96277956046814e-05
-7.48678284097871e-06
-1.2756989285305e-05
-3.47298241314404e-05
-2.2910911894064e-05
-1.6898849036547e-05
-8.80669659879369e-06
-2.75281276532419e-05
-1.70730337586106e-05
3.13526055652472e-06
-3.21892509160311e-05
-1.40494871369963e-05
-2.31150958865509e-05
-2.72037521749856e-05
-3.59278998817905e-06
-2.84991279686145e-05
-1.98036867500653e-05
-2.78479589135099e-05
-2.11071512215268e-05
-2.86425486070312e-05
-2.29126838107597e-05
2.63917945872416e-05
-8.937099287753e-06
-2.84859464827325e-05
-2.68172101628063e-05
-5.47373219987617e-06
-1.33665985596192e-05
-2.48502896825942e-05
-2.25150739255342e-05
-3.07170866409552e-05
-1.64791126535182e-05
-1.69922518422446e-05
-2.85403426416734e-05
-1.94980884230145e-05
-1.51102045755687e-05
-1.88415148863552e-05
-1.80754917238822e-05
-1.54294285806485e-05
-1.76348194090073e-05
-1.93477543649521e-05
9.67821961848502e-07
-2.68304594266749e-05
-1.04136430868827e-05
-1.19084789942054e-05
-1.48121553718744e-05
-7.06451831076699e-06
-3.31945192858401e-05
-4.80152557506263e-06
-1.7223531611403e-05
-2.79971626383219e-05
-2.12558914848416e-05
-1.90674505046682e-05
-3.76451619615079e-05
-1.86199209388647e-05
-5.47232018784297e-06
-2.85607776211199e-05
-4.95990015643743e-06
-1.90561263050623e-06
-1.72085003789332e-05
-2.25064392052986e-05
-2.60629140038645e-05
-1.17936510773724e-05
-2.14862255262056e-05
-1.98039298257304e-05
-1.71937411285208e-05
-2.19571345695344e-05
-9.74858510820134e-06
-8.22944616173895e-06
-6.07127084972336e-06
-1.34954426760918e-05
-2.22063410130773e-05
-9.17640665439548e-06
-1.69192415216544e-05
-2.6526413022685e-05
-4.21340875728321e-05
-2.24407821648809e-05
-1.90745322731366e-05
-1.72957835414828e-05
-2.98611494389354e-05
-1.6109212699371e-05
-3.59281199199264e-05
-1.8355118108845e-05
-1.881236800603e-05
-1.02524151279463e-05
-4.58863805258179e-06
-5.17044297216136e-06
-1.16324983394024e-05
-2.09042419442825e-05
-2.05285204760007e-05
-4.83024406608934e-06
-2.48611214000843e-05
-4.15960531821635e-05
7.03794248435166e-06
-3.70117191669882e-05
-1.81492181569508e-05
-1.37049456748393e-05
-5.1084013767927e-06
-1.52478861916032e-05
-1.64270641307333e-05
-2.77424946557589e-05
-1.51329083553192e-05
1.75062889732188e-06
-1.97695614611956e-05
-3.46174555740933e-05
-8.56204968098308e-06
3.87268632399451e-06
-2.95081322277784e-05
-2.8919500671191e-05
-4.49012876728754e-05
-4.58080150765401e-05
-6.44372970459102e-07
-1.61547012048986e-05
-2.73407423403578e-05
-3.04224839300014e-05
-1.10429153408417e-05
-2.11576265718565e-05
-2.1507225010114e-05
-2.3070705940276e-05
-3.00717983075516e-05
-1.75160300243003e-05
-3.81117737024329e-06
-3.96845145735526e-05
-2.11796079625473e-05
-1.53519434455803e-05
-1.77817985591473e-05
-1.43964395307428e-05
-4.87950615550977e-05
-6.89148063970691e-06
-1.63878865512814e-05
-5.08974429086738e-05
-2.03620327010543e-05
-4.07540254613162e-05
-2.32704768059319e-05
-5.40068003460148e-06
-4.60814939894812e-05
-1.24156353086993e-05
-2.18910309350834e-05
-2.52429829791842e-05
-5.53144631472668e-06
-2.34435564002258e-05
-2.8024971267592e-05
-2.77479516470494e-05
-3.65502076109392e-05
-1.63550954053073e-05
-9.06804888790589e-06
-2.39232475305069e-05
-4.76333154176468e-06
-5.64582052862672e-06
-1.17276559261505e-05
-2.0455116694344e-05
-6.57032164502937e-06
-1.53674222299704e-05
-3.16781662181753e-05
1.02710356290387e-05
-1.3429477543592e-05
-3.59279684082851e-05
-7.66253243836218e-06
-1.55935197374273e-05
-2.81766984945008e-05
-1.50081008426869e-05
-3.24664855720763e-05
-8.88377852180678e-06
6.55681437203649e-06
-1.30879463462611e-05
-1.08194090051911e-05
-1.17981111424929e-05
-8.13828256789563e-06
-4.32530433541309e-06
-2.95411625357264e-05
-2.58815115486462e-05
-2.29784025053917e-05
-1.45676596139473e-05
-2.51003903687189e-05
-2.30698126729231e-05
-2.57631289219233e-05
-2.1732628727766e-05
-4.90548441436205e-05
-3.03090440956654e-05
-2.77563920621244e-05
-2.07964344845242e-05
-4.40771516448781e-05
-1.75694137119051e-05
-1.79175425257911e-05
-1.86768515042571e-05
-3.99283409125804e-05
-3.25980258546493e-05
-1.90948023294561e-05
-3.71638307478459e-05
-3.27894490190072e-05
-3.58706998626102e-05
-8.06854177243597e-07
-3.88111532656423e-05
-1.41539954166464e-05
-2.78369323140246e-05
-3.22205905050926e-05
-1.21590540526893e-05
-1.31232826298394e-05
-3.35256284597333e-05
-2.51939424494463e-05
-4.40283401424622e-06
-1.10544156019457e-05
-4.36937813539215e-06
-2.79201319044056e-06
-4.20669417763379e-05
-2.060151917143e-05
-1.09787682514889e-05
-1.75591660879197e-05
-1.60313561978462e-05
-5.55705979428625e-06
-1.35988134613231e-05
-2.61435116967406e-05
-2.51068619718258e-05
-2.26159893614743e-05
-2.25057666029025e-05
-9.91078228174504e-06
-2.00274086792431e-05
-3.54633433661911e-05
-1.78924773742787e-05
-3.20723725873788e-05
-3.10812129122889e-05
-8.775715599286e-06
-1.90994168456969e-05
-7.73615528341707e-06
-1.50101826238756e-05
-2.63906205188893e-05
-1.6306849903358e-05
-1.94608447166235e-05
-1.46865786024798e-05
-2.34945326870603e-05
-3.41810657439861e-05
-3.40183061159955e-05
-8.4121293408017e-06
-5.0781923578633e-05
-1.60939905686408e-05
1.84187364751813e-06
-6.68264791743899e-06
-1.57065371137521e-05
-3.91430984460582e-05
-3.28103241452897e-05
1.33152452721345e-06
-2.83205658424299e-05
-1.91793042944797e-05
-1.67801831133846e-05
-1.29695308519933e-05
-2.16317008870345e-05
-2.49636632333756e-05
-2.40842461527674e-05
-3.98548356331502e-05
-1.71649400001882e-05
-1.99470044737435e-05
-8.58283704158941e-06
-2.70725259524399e-05
-2.18692791919439e-05
-5.76363232739488e-05
-4.14965978474685e-05
-2.60224666397224e-05
-1.24234404771835e-05
-3.40921453577095e-05
-2.6270404703492e-05
-5.52337287857253e-06
-2.44410696417715e-05
-2.27775056141847e-05
-1.40830860833305e-05
-2.16802262942898e-05
9.57812694115219e-07
-1.83134297793567e-05
-6.23051640137192e-06
-2.91584398659715e-05
-6.97083784315908e-06
-1.62277813936586e-05
-2.09063808538561e-05
-2.3751600514542e-05
-2.93446526345204e-05
-4.92522079705701e-06
-3.15007210489665e-05
-3.45654041762588e-05
-1.72602967014702e-05
-1.96335022643541e-05
3.20441276197923e-06
-3.01802471343172e-05
-3.96967273444968e-05
-7.77368041737055e-06
-2.44205437120895e-05
-2.72655694952796e-05
-2.55447468659829e-05
-2.69857685390885e-05
-4.05056079146209e-05
-2.74458325175677e-05
-1.84388110779734e-05
-1.95480212726675e-05
-2.20153380516093e-05
-1.79141478540495e-06
-1.01159786291009e-05
-1.74757794946181e-05
9.22919455176294e-06
-6.59673279069241e-06
-2.30031949299955e-05
-3.60006854565976e-05
-2.12770065434802e-05
-8.76371267333813e-06
-3.76965477684028e-05
-8.94015791793663e-06
-1.65063506803272e-05
-1.0498380126864e-05
-5.8258184050176e-06
-3.00792224919373e-05
-3.44580988853381e-05
-2.02407537751289e-05
-1.81254121418287e-05
-1.100538544793e-05
-2.91477808866204e-05
-1.51763546972614e-05
-5.11518155104123e-05
-5.48866629007297e-05
-3.29538224185373e-05
-2.43415031653417e-05
-2.5007141625712e-05
-2.19533338491125e-05
-2.1643835401174e-06
-1.59163761838654e-05
-2.96320903059257e-05
-2.67616965562934e-05
-1.44913137293633e-05
-2.39273420014447e-05
-5.55929598715642e-06
-3.30011988872169e-05
-3.45534088824414e-05
-8.44170366869877e-06
-1.93248345358548e-05
-1.89027872671822e-05
-3.10605638791215e-05
-3.55075717316001e-05
-1.41473097744272e-05
-2.39551058897486e-05
-2.49098541844549e-05
-1.80375691866197e-05
-1.40620863425031e-05
-2.98329405760814e-05
-3.02795879460142e-05
-1.75152681085774e-05
-1.1959565930804e-05
-2.93245918973985e-05
-1.60228643691902e-05
-1.33958491702432e-05
-8.18128898179226e-06
-1.36456609653837e-05
-2.67819695922817e-05
-4.27715028760751e-05
-1.76339739845763e-05
-2.31069795176931e-05
-1.64017295091015e-05
-5.663833854051e-06
-2.2151588999668e-05
2.91200098513477e-05
9.43892697342369e-06
-4.45381423930484e-06
-3.92783434744242e-05
-1.97344452169637e-05
-1.31627280618956e-05
-1.49696364844688e-05
-4.93108946126883e-05
-2.16684299623855e-05
-1.57775670287348e-05
-2.40690085174746e-05
-1.82463915769007e-05
-2.19218098722236e-05
4.58231000615905e-06
-1.92256462992271e-05
-1.86015847829644e-05
-3.11360891747448e-05
-3.65876125839595e-05
-2.53456300611767e-05
-3.65169790753923e-05
-1.20743221662237e-05
-1.08616013756426e-05
-3.17145787630768e-06
-1.406823689241e-05
-8.41943800689408e-06
-1.36747084710637e-05
3.33931545173975e-06
-2.44616273175992e-05
-1.44166499234409e-05
-3.06358185940874e-05
-7.3335921377599e-06
-3.06598641957037e-05
-3.11608042916698e-05
-1.07848005781827e-05
-3.19268440549378e-06
-1.58925062960166e-05
-1.61211090536364e-05
-2.97585092148614e-05
-6.08057659191617e-06
-2.25414254196903e-05
-4.3468220928963e-05
-3.52788476505022e-05
-2.55291846599474e-05
-7.88880580922542e-06
-2.77702347623614e-05
1.78197377785437e-05
-1.23758128249041e-05
-1.64637331010914e-05
-3.50953550618967e-05
-7.41748076089402e-06
5.73305165209867e-06
-1.19189744918024e-05
-3.13061290348e-05
-2.76910939706672e-05
-2.02197765868907e-05
-2.9895947958294e-05
-2.85127444029948e-05
-2.72892776155522e-06
-4.20686721446469e-05
-1.47746486963902e-05
2.20668957287787e-06
-3.19697870202977e-05
-1.68893402036717e-05
-1.2115655401075e-05
-5.78351444992524e-06
-2.3214359951159e-05
-2.16478741325567e-05
-2.81044768178113e-05
-1.88365953571035e-05
-1.64128175548304e-05
-3.70297637012541e-05
-6.04787171693905e-06
-1.58118565781869e-05
-1.75500954870406e-05
-3.89817415825161e-05
-2.78567120197789e-06
-6.60088263125024e-06
-3.30804086324887e-05
-3.87973667501278e-05
-1.68560322821364e-05
-1.94061211941429e-05
-5.05369078328635e-06
-2.79829776420669e-05
-2.01330438909929e-05
-2.18787836398621e-05
-3.25667417882714e-05
-9.79662649520197e-06
-2.95961903507706e-05
-2.0314790779007e-05
-1.10196867453019e-05
-3.22432616271657e-05
-5.66342853968991e-06
-3.27660942267839e-05
-2.40856598445667e-05
-1.54198657140023e-05
-9.74172278702381e-06
-1.56701092369068e-05
-1.78160908769385e-05
-1.73336231323019e-05
-2.83722820741709e-05
-1.79064069324099e-05
1.55224636107503e-06
-3.1697856735244e-05
-3.23776449865037e-05
-3.26752531130678e-05
-3.60445125510775e-05
-1.73077590631003e-05
-8.28864094999671e-06
-8.87778911184144e-06
-2.55413481115529e-05
-1.79730946807838e-05
-2.60361172676578e-06
-2.95472005492786e-05
-1.16163617193918e-05
-3.84741215167363e-05
-1.28509905762109e-05
-1.70838240214543e-06
-1.6912818139143e-06
-2.0337338209772e-05
-1.68020609314531e-05
-1.17237814188979e-05
2.25281619009912e-06
-3.44015782367833e-05
-7.43040298652428e-06
-1.91962015782688e-05
-8.25267678463831e-06
-4.424179802568e-06
-1.55499421799051e-05
-1.3239345740479e-05
-2.6948130707827e-05
-2.48464189696442e-05
-1.81331002099265e-05
-2.53636408979283e-05
-1.2689369278055e-05
-1.29780974794813e-05
-3.1197666752959e-05
-2.39039769328555e-05
-2.33008862576141e-05
-2.72567066404799e-05
-3.17946916159932e-05
-1.96450247471509e-05
-2.50694990599206e-05
-2.86190668350693e-05
-5.92496837266258e-06
-2.62454104100736e-05
5.4241190577153e-06
-1.56613339752179e-05
-3.07643918811065e-05
-1.96099265102808e-05
-1.12966370020544e-05
-6.43161647397262e-06
-2.06782055742144e-05
-2.15217485492191e-05
-3.50237303836189e-05
-2.87088871893734e-05
-3.13179611949913e-05
-8.71628794043395e-06
-3.3371806281108e-05
-3.23611542311624e-05
-1.39637266455906e-05
-2.22345428344665e-05
-1.17030958402823e-05
-1.22262352558103e-05
-1.16377590568115e-05
-2.79568333589834e-05
-2.12194744354931e-05
1.09321163479091e-05
-5.57949159406981e-05
-1.96954849348302e-05
-1.53065640197865e-05
-2.65524198587687e-05
-1.07679919690051e-05
1.64571824368771e-05
-1.18937525128358e-05
-2.25937929486911e-05
-2.43220598605967e-05
-1.24546598246824e-06
-1.71334854749922e-05
-1.24664467015797e-05
-6.40612643325459e-06
-2.7337001227632e-05
-5.37815481119573e-05
-1.49378297433211e-06
-3.97440982993436e-05
-2.63181401745825e-05
-2.98274491618249e-05
-4.47969752527622e-05
-1.08011581937102e-05
-4.67903699023031e-05
-2.45135284880622e-05
-5.22910597139863e-06
-9.56692643746241e-06
-7.89415039424501e-06
-2.8833720953712e-06
1.86568790870085e-06
-1.6744842096245e-06
-3.85602862379778e-05
1.67336101147415e-05
-1.58199731936318e-05
-2.69943107300913e-05
-7.36141921737424e-06
-1.23759021641645e-05
-2.80758066202694e-05
-3.00243991056852e-05
-3.35531667984668e-05
-2.21381259798437e-05
-2.37344521901733e-05
-9.15018210804393e-06
-2.19280520146357e-05
-1.69230547485268e-05
-3.9410919555384e-06
-2.19436210917772e-05
-1.592124111038e-05
-1.63636452815819e-05
-3.57673081468096e-05
-3.39968370408706e-05
3.82246291582542e-07
-9.36627130297954e-06
-8.28001809378915e-06
-2.7517666374449e-05
-1.66332582387783e-05
9.24137300453401e-06
-3.01035598711326e-05
-1.32287913395966e-05
-1.20225420684394e-05
-1.55933446842793e-05
-1.37591704600806e-05
-1.79909963392306e-05
-1.83780241961704e-05
-1.77626601048329e-05
6.69591571654069e-07
-2.18871045916597e-05
-2.32878367641949e-05
-1.38547691720415e-05
-2.23250347821897e-05
-4.2156276085191e-05
-1.13626844532624e-05
-1.32467737938429e-06
-2.72741290643587e-05
-3.09678267216307e-05
-2.37594632680334e-05
-2.15302495315598e-05
-1.1387689096053e-06
-1.04448603990572e-05
-1.71086312001009e-05
-1.42806138954689e-05
1.15117041306982e-05
-1.60088935163242e-06
-3.41384475321555e-05
-3.26371966654088e-05
-2.75576427538571e-05
-2.16710757255526e-05
-1.36999269478711e-05
-1.78077429103541e-06
-2.28626091772193e-05
-1.8770533496977e-05
-2.05220712039868e-05
-2.61634964239477e-05
-2.32828176664629e-05
-1.77714771916147e-05
-3.21270234993397e-05
-3.52402390002792e-05
-2.41645848730504e-05
-2.25253146116615e-05
-2.14058383525211e-05
-1.64108450935416e-05
-3.46913725186067e-06
-2.15466550648831e-05
-2.11268551613164e-05
-2.11997903475329e-05
-2.85532245813476e-05
-2.46550151047492e-05
-1.62729169010781e-05
-1.31921166443708e-05
-2.67460208443867e-05
-2.25344034407731e-05
-2.03309781659892e-05
9.17789687132776e-06
-1.48432105348776e-05
-3.64351703367805e-06
-6.17269622618591e-06
-4.41734310860585e-05
-1.82940858932616e-05
-1.15085501820301e-05
-1.90142078494535e-05
-1.94383781785108e-05
-3.12605583890246e-05
-1.77396495540569e-05
-6.14833428787263e-06
-2.4309393832182e-05
-2.62913494799975e-05
-7.97284278564798e-06
-4.37682640902532e-06
1.06661483589646e-06
-5.56287636341711e-06
-2.33590008022805e-05
-3.58226421952847e-05
-2.98059747918462e-05
-3.0979228884256e-05
-3.95280783887554e-05
-1.42356287216099e-05
-2.54556235417924e-05
-1.3881339789002e-05
-1.44105754752827e-05
6.82025344463067e-06
-2.46706221932067e-06
-1.24617212414326e-05
-6.10543821524859e-06
-1.70587272548914e-05
-3.84214731832542e-05
-2.65834187817636e-06
2.01803636459579e-06
-2.46246805042967e-05
-3.86393332913002e-05
-2.81754435553998e-05
-2.19701418397784e-05
-1.95349164077347e-05
6.29149204459095e-06
-3.58445705406182e-06
-1.75281637307716e-05
-1.28760494320404e-06
-2.15267472010915e-05
-1.58287082903924e-05
-1.64112209526574e-05
-2.15519399261316e-05
-1.22946170634223e-05
-2.98980585513394e-05
-3.30673401392487e-05
-2.12219838967152e-05
-1.52994990329897e-05
-2.82572304567515e-05
-1.94594902093687e-05
-3.35384692344935e-05
-4.05273838492648e-05
-2.19190305797895e-05
-3.56825113331255e-05
-3.7574726430995e-05
-2.90342136711835e-05
-3.86048430256146e-05
-2.75916863032239e-06
-3.21097068011794e-05
-1.13588574417266e-05
-3.60333801777556e-05
-1.93818661606006e-05
-1.62362577667577e-05
-5.89575709517808e-06
-2.50199786281877e-05
-1.37787362305295e-05
-2.74563524567398e-06
-2.06402974860587e-05
-1.95138424378813e-06
-3.98745004211508e-05
-1.94427357250036e-05
-1.48571558552904e-05
-2.38914518971671e-05
-3.42412231930276e-05
-1.3060320418814e-05
-3.02538212126186e-05
-3.10048789299518e-05
-3.58493579932929e-07
-3.95177827061176e-06
-3.01042413682532e-05
-2.52339977336738e-05
-4.7274117757835e-06
-2.85708740823866e-05
-1.48885905147153e-05
-3.47760464682784e-07
-1.54637096187768e-05
-1.18529266827654e-05
-1.34114333983158e-05
-2.00230923849415e-05
-1.06182398118785e-05
-2.85060781304781e-05
-1.33654857317245e-05
-1.83788155347109e-05
-8.54256674291303e-06
-2.93956812014168e-05
-1.02170780655852e-06
-3.23068487074076e-05
-2.38068475055202e-05
-3.36741518566602e-05
-5.7575469786516e-06
-1.95476532110246e-05
-2.10490078126737e-06
-2.67883779151301e-05
-2.848805869413e-05
-3.85982161963402e-05
-4.32030984369282e-05
-2.98846721017333e-05
-1.71402037991169e-05
-3.31801705235202e-05
-3.89226582304363e-05
-3.85887343674326e-05
-3.1444509737454e-05
-2.96073556950303e-05
-1.26427337132002e-05
-9.83889088863298e-06
-2.68238034975624e-05
-3.3210487177998e-06
2.44515892315336e-06
-2.37214015092276e-05
-2.50945539368355e-05
-2.28123691953078e-05
-2.43306306319759e-05
-2.99251446672325e-05
-1.1306321188559e-05
-1.49656894021144e-05
-1.93880782136196e-05
1.81795356106329e-06
-4.62806326592419e-05
-3.87842956378627e-05
-3.74158766538858e-05
-4.60262040013427e-05
-7.85718695075517e-06
-1.92761750356512e-05
-2.76985883255591e-05
-5.1646694930498e-05
-3.43068695058622e-05
-4.32967377426382e-07
-3.16080569345022e-05
-2.65805308767783e-05
-2.47775538115867e-05
-2.00954030531061e-05
-2.73645514269343e-05
-7.35876686704004e-06
-1.84090558634935e-05
-2.33719250685623e-05
-7.42180916626004e-06
-2.03366957673373e-05
-1.24169343818249e-05
-1.97539858067513e-05
-1.83784687023661e-05
-2.87350966361637e-05
-2.77254819141635e-05
-2.93142173147194e-05
-1.89962140910041e-05
-2.20817384528774e-05
-2.952809389074e-05
-4.03161315930963e-05
-3.17093671005468e-05
-4.54439991477135e-05
-2.93987794967159e-05
-2.14363851762107e-05
-1.58119237889603e-05
9.15425651443856e-06
-1.91930741512817e-05
-2.84117676678625e-05
-6.43165843504679e-06
-1.24759119189944e-05
-4.0428836665815e-05
-2.05023342324907e-05
-1.22167448248535e-05
-2.05773326164377e-05
-1.29948888820657e-05
-3.47698769961533e-05
-3.0451523111571e-05
-8.47971776252138e-06
1.67399811353009e-06
-3.06623925210967e-05
-3.44731140379573e-05
-3.02906514022818e-05
-2.80829691577403e-05
-3.03567802159787e-05
-1.23774985122808e-05
-2.39241434116433e-05
-3.07799893769588e-05
-8.77424422715928e-06
-2.77755357531222e-05
3.35223369791375e-07
-2.75232651479973e-05
-8.47309048116276e-06
4.32378006087356e-06
-4.42380805940878e-06
-1.60985196506761e-05
-3.4473954878497e-05
-8.45446909732782e-06
-3.11181610016123e-06
-1.72151634370898e-06
-2.64467992665581e-05
-8.0623439152971e-06
-2.34614730049145e-05
-1.70873223097173e-05
1.2675967879367e-06
-2.85479747413031e-05
-8.10768237856714e-06
-1.05215043409391e-05
-1.07529932806338e-06
-4.66006796092999e-05
-8.13172843655761e-06
-3.78276655026016e-05
-4.16219290478805e-05
-2.64166935398467e-05
-3.86242352683946e-05
-4.54644413134886e-05
-3.06156544057196e-05
-2.45579731288876e-05
-2.27332265010758e-05
-3.29656778950891e-05
-1.30689698259032e-05
-1.13435956721539e-05
-2.14958611404659e-05
-1.87673575953132e-05
-2.20129588704866e-05
-2.40262724059883e-05
-1.42098973244345e-05
-2.07385311971617e-05
-1.16018008774567e-06
-4.66927187423971e-05
-1.98852066635987e-05
-1.4314807841471e-05
-4.56995096214884e-05
-1.93196864644114e-05
-1.10090986236884e-05
-1.17810494314786e-05
-3.55513841333966e-05
-3.08377021323537e-05
-2.06237167079721e-05
-4.28497695999195e-05
-1.43791615439719e-05
-2.38673967539525e-05
-2.8561834970688e-05
-2.02387469566743e-05
6.43650217230014e-06
-2.55312579802528e-05
-1.11438486926356e-05
-1.09709768229752e-05
-1.30071350227823e-05
-1.40311257532113e-05
-1.4796002713718e-06
-1.68175000139588e-06
-1.54450560307142e-05
-1.93668598578551e-05
-2.94720263045696e-05
-2.98640986948263e-05
-2.09195040071009e-05
-2.25854198330336e-05
-1.19227145828718e-05
-9.71546459815066e-06
-1.6640493395037e-05
-3.33806115125078e-05
-4.01435805279394e-05
-4.91083419660685e-05
-2.56934808945455e-05
-8.70990369615436e-06
-1.06911282377601e-05
-2.82267505536072e-05
-1.92441547725663e-05
-6.2353719567353e-06
-2.32790033246783e-05
-1.65367411543856e-05
-8.18912518352245e-06
-6.34115934373535e-06
7.11590382153755e-07
-2.52255260747306e-05
-2.49041178589795e-05
-2.94412272614718e-05
-1.56618184396058e-06
6.93263590559151e-07
6.21908645620373e-06
-6.06403764616342e-06
-3.77985381302133e-05
-1.85553267133701e-05
-2.1923527479361e-05
-3.33489914533092e-05
-1.84545116404284e-05
-4.24618343664321e-05
-2.11359004128801e-05
-4.23111851083878e-05
-5.00415570120185e-05
-3.37543352790571e-05
2.96931397223181e-06
-1.96733512293459e-05
-1.41457954239136e-05
-2.29984713409631e-05
-2.7405548684912e-05
-6.57528361653274e-06
-1.47088543633931e-05
1.6022758617089e-06
-1.66393504963388e-05
-2.456412342504e-05
-2.25056110968821e-05
2.97579003339246e-06
-3.68418400838054e-05
-2.10180601754536e-05
-1.5199929605287e-05
-3.66590318329749e-05
-4.17052051827756e-05
-2.01759706656985e-05
-3.44034619894018e-05
-7.58447285357809e-06
-1.98551509498376e-05
-2.92621475002737e-05
-2.0460187433037e-05
-2.37013036384266e-05
-2.09671970448469e-05
-3.1601289443298e-05
-2.00318488144647e-05
-1.08796157375735e-05
-5.48694817977853e-06
-1.44172916943189e-05
-3.57976325315389e-05
-3.04910729073922e-05
-8.74186801681828e-06
-1.52967010517425e-05
5.06991994787627e-06
-2.59076179866454e-05
1.53451853704752e-05
-1.40393429351616e-05
-2.86238862830682e-06
-2.67601540013734e-05
-7.4558630428575e-06
-1.11747863259469e-05
-1.70497938989768e-05
-2.09100771992404e-05
-5.17067255844479e-06
-3.076711448844e-05
-2.56860660843243e-05
-3.84891208174395e-05
-2.92524027342254e-05
-1.98257975639924e-05
-2.79914294652634e-05
-2.19839230187582e-05
-7.76198849424559e-06
-3.22733471413187e-05
1.15060946960005e-07
-2.36101741723478e-05
-1.93236748536787e-05
-7.02471636954161e-06
5.3879815488709e-06
-2.81520991474934e-05
-2.90313535769112e-05
1.37217502051892e-06
-1.29750179427792e-05
-2.66122901612607e-05
-2.73178349300263e-05
-1.74256823400092e-05
-3.40151443306052e-05
-2.66190231811805e-05
-2.83089659134864e-05
-2.95357933230673e-05
-2.49830085515851e-05
-1.35342470208975e-05
-3.2257271528841e-05
-2.27688244369196e-05
-2.56729066477161e-05
-1.84137733086492e-05
-3.31030277229497e-05
-1.55189460647302e-05
-5.26847128664477e-05
-2.5695652147269e-05
-2.01411440138853e-06
-2.71501122642887e-05
-8.24570258064985e-06
-3.37379916430517e-05
-2.71290283856528e-06
-2.72943972461116e-05
-1.1507099225886e-05
-7.13999641851945e-06
-1.22701231145024e-05
-2.36363421122366e-05
-3.073474303269e-05
-2.26343011843468e-05
-3.49434327159968e-06
-1.93461938400829e-05
-3.56755640767774e-05
-3.17003920266911e-05
-2.83727691819139e-05
-1.19566942625626e-05
-3.31263216841625e-05
-2.62131193349875e-05
-2.78248693059659e-06
-2.38631733708946e-05
-2.55381462854793e-05
-4.04553360150772e-05
-8.43049150126386e-06
-2.32868925734474e-05
-3.31889390536673e-05
-4.00630573283652e-05
-2.9260293944386e-05
-1.79331483723776e-05
-2.57148998428308e-06
-3.43298916275754e-05
-3.42548154939317e-05
-2.53764062277073e-05
-1.16074500493975e-05
-4.48014099372586e-06
-2.53637453796802e-05
-2.07097060129164e-05
-1.13472669680308e-05
-9.76384409863191e-06
-3.48210297714485e-05
-1.46408435412519e-05
-1.78738289195066e-05
-5.91592217375594e-06
-2.0465233995311e-05
-7.8404473581264e-06
5.70108763702607e-07
-1.12517396843474e-05
-5.98478218317606e-06
-9.35275257482965e-06
3.13536412116772e-06
-2.71089623055134e-05
-2.01850509415047e-05
-2.20278026833628e-05
-1.28732727789676e-05
-3.7384719265568e-05
-1.47168440386094e-05
4.80874582016633e-07
-1.15567428247159e-05
-5.07286235554721e-06
-2.31623297095325e-05
-1.39503513854035e-05
-2.43557458455147e-05
-3.77368532969987e-05
-1.47864646328084e-05
-3.1719950004714e-05
-1.19047817840601e-05
-1.77449786591504e-05
-2.44837542020183e-05
-3.88415096645217e-05
-1.06262348820892e-05
-3.91046975763209e-05
-7.84815363063305e-06
-1.47823638476668e-05
-4.32195680569593e-05
-2.54886403216794e-05
-3.95293111813346e-05
-6.2676372106626e-06
3.79274591033441e-06
-1.9561670818776e-05
-2.7666450105454e-05
-1.17918325138978e-05
-1.97969466472901e-05
-1.72237960436483e-05
-3.11519361276608e-05
-3.50607986883449e-05
-2.87903952836576e-05
-2.72382031589509e-05
-2.44598301620319e-05
-2.55089493114292e-05
8.13591279835536e-06
-6.75519006339176e-06
-3.0000433218249e-05
-2.90918142478555e-05
-7.46455803388919e-06
-4.19355381181279e-05
-1.63906778384541e-05
-1.96098175373118e-05
-4.3508406756955e-05
-2.49120193112616e-05
-9.21547132983347e-06
6.89489862562592e-07
-1.3493654302676e-05
-1.88580104141773e-05
5.64558005467645e-07
-7.55751811638263e-06
3.4522336287009e-07
-2.69855847753507e-05
-4.22296747053742e-07
-3.09250826128139e-05
-1.925186223399e-05
-1.28465724307758e-05
-1.22028802476702e-05
-3.02238460288905e-05
-4.92059133030341e-05
-2.18531679024405e-05
-2.12760594174028e-05
-2.96973938674156e-05
-2.66596412779249e-05
-2.54410742872788e-05
-5.19134173578277e-06
-1.99306187862892e-05
-3.7394481821134e-05
-6.05093825809539e-06
-1.52317689155265e-05
-1.7082887879213e-05
-1.88547726834655e-05
-4.53288650030529e-06
-6.02755163569777e-05
-9.70432532983439e-06
-1.32996945829943e-05
-3.08363236996581e-05
-1.98403926549081e-05
-1.35094314399084e-06
-3.7546574427782e-05
-1.50156349179031e-05
-1.49744413524333e-06
-3.64820441616674e-05
-9.32174711653149e-06
-3.88827165552143e-05
-2.72955710303352e-05
-1.487636666218e-05
-3.17847483679614e-05
-3.17061981725629e-05
-2.72769388394759e-05
-2.01596246428704e-05
-4.13525808458397e-05
-5.05249264428686e-05
-1.84918584125151e-06
-9.32658256806114e-06
-2.08853217896769e-05
1.2349277897129e-05
-1.08932457847589e-05
-2.4206579485808e-05
-1.29106581478758e-05
-3.32365591486589e-05
-4.10096724094793e-05
-1.48434175914335e-05
-2.31030640773211e-05
-3.74231905489629e-05
-1.82452393070587e-05
-2.29569031542443e-05
-9.73348698429545e-06
-1.63631106608088e-05
5.31637842442945e-07
-1.44415648549249e-05
1.9511590414032e-06
-2.66605672347382e-05
-2.1880876325165e-05
-2.72735564310333e-06
-1.61694378512967e-05
7.26374332028254e-06
-1.46988541776964e-05
-4.9691361877779e-05
-2.99040369538996e-05
-4.11246788612276e-05
-2.80958666957125e-05
-2.17986753714568e-05
-1.75375740324729e-05
-1.99955067734941e-05
-3.08844251641583e-06
-3.95555539135221e-05
-3.88615939836229e-05
-1.22271280510051e-05
-1.25064097014731e-05
8.33357994782768e-08
-1.60676134081681e-05
-2.42639710931674e-05
-2.7340368636591e-05
-3.35969018153533e-05
-1.91711235346736e-05
-8.01090411715999e-06
-1.57742511872007e-05
-2.11767373608928e-05
-1.68917657006927e-05
-2.42229731185371e-05
-1.37871121076807e-05
-2.87236617843223e-05
-1.15710883358028e-06
4.98758497567334e-07
1.64898249047349e-05
-1.03962095533411e-05
-1.3992406524821e-05
-2.67701917672186e-05
-7.64275462168101e-06
-1.13743344305101e-05
-2.50109971319885e-05
-2.96820478029157e-05
-2.28092107774349e-05
-3.45387451995956e-05
-3.603527302445e-05
-2.11378207439901e-05
-2.84383119063351e-05
-4.89555842854734e-06
-5.86145184883274e-06
-2.76943893227798e-05
-3.66909725510464e-06
-2.32480231449617e-05
-5.04482941391822e-06
-1.78864147572951e-05
-2.2596940041821e-05
9.63305089454299e-06
-5.52981787585243e-06
-2.00024472516838e-05
7.65847756343919e-06
-1.66644516583015e-05
-1.40692859151662e-05
-2.86993769235969e-05
-4.39482830215278e-06
-3.46579204029752e-05
-1.49155073227801e-05
-1.30300649968381e-05
-1.69278096770645e-05
-1.86933548111989e-05
-2.00954621459694e-05
-2.73249883116386e-05
-2.56781794362006e-05
-2.05770064016222e-05
-1.84812089616972e-05
-1.62543294511637e-05
-3.26256110219007e-05
-2.14997409615005e-05
-2.96455383401426e-05
-1.57771962297792e-05
-3.50605919301786e-05
-9.65968997227961e-06
-1.09572992261068e-05
-1.97176810358903e-05
-3.66062861114868e-05
-1.48548624548858e-05
-1.05679807743156e-05
-2.52483974941967e-05
9.11770746468926e-06
-2.84513455240684e-05
-2.56657888502042e-05
-2.036833968345e-06
-1.30112831482492e-05
-3.00332167862546e-05
-1.74609082385792e-05
-1.69938515064949e-05
-2.30024197552599e-05
-2.71320077142054e-05
-2.00284585544844e-05
-2.68538591712905e-05
-1.3621820156548e-05
-3.29574120482842e-05
-1.94569331862561e-05
-3.33242399163229e-06
-4.01221097747015e-05
-3.29873930513124e-05
-2.29621436903964e-05
-1.47395201477928e-05
-1.50475310920785e-05
-8.52592176817848e-06
-2.37136254368706e-05
-3.25236459986248e-05
-3.13350317009792e-06
-2.577279392893e-05
-8.43732522967317e-06
-1.58354460037957e-05
-1.0724451380652e-06
-2.63637258093856e-05
-8.03159798931344e-06
-1.24592562633546e-05
1.94773249520342e-06
-1.64218798932506e-05
-2.85524200922433e-05
-6.62772716317439e-06
-2.65002958478408e-07
-1.17994615222719e-05
-1.68278995746263e-05
8.14099346118729e-06
-2.60006972554618e-05
-2.77176480838192e-05
5.3434863992765e-06
-2.40898334584586e-05
-4.82537923604752e-06
-9.69488966862436e-06
-2.71060081756498e-05
-2.74546481501424e-05
-2.96537564600118e-05
-2.14904821677178e-05
-2.94184632028149e-05
-1.87183321414705e-05
-1.0016119002417e-05
-2.25919434108805e-05
-2.08092983496762e-05
-2.92134421498273e-05
-2.75602290361373e-05
-3.70528207748322e-05
1.18956508809892e-06
-3.40032118804708e-05
-3.19981835236665e-05
-1.23217689171552e-05
-7.84778656479745e-06
-2.78597845771806e-05
-1.30288862831286e-05
-2.16125921681111e-05
-1.54156316411245e-05
-4.22458578517689e-05
-2.91591087226161e-05
-1.28737274317483e-05
-2.66210793852113e-05
-1.22461625389156e-05
-3.72343557227602e-05
-1.95772303991584e-05
-2.08285486244594e-05
-2.30137088015595e-05
-2.61513894753653e-05
-2.53808988883286e-05
-4.0503187867014e-06
-1.31793226647389e-05
-1.65535526730324e-06
-2.22724745419662e-05
-1.69461769868086e-05
-3.85715233777593e-05
-7.11645509612428e-06
-8.16161061473234e-06
-2.00342205066508e-05
-1.79367434864697e-05
-2.01513740235567e-05
-3.0050204974459e-05
-1.90601792489371e-05
-4.68272549480611e-06
-2.16647486743659e-05
-3.39125723380506e-05
-1.54959835982575e-05
-1.36054679695082e-05
-1.15599251658098e-05
-3.1220301642529e-05
-3.20251456360578e-05
-1.40117955757516e-05
-9.72443332870733e-08
-3.40382081772393e-06
-3.48471815525494e-05
-5.08024229084801e-06
-2.61831090668147e-05
-3.40758346836589e-05
-3.05382601701282e-05
-2.2419462812275e-05
-5.0699410059353e-05
1.22614959478795e-05
-1.78292205780389e-05
-3.29876047121695e-05
-1.00626760052968e-05
-1.15763687431938e-05
-3.02083868602098e-06
-3.13650613035976e-06
-8.6530641404713e-06
-8.98172364118418e-06
-9.52034703117702e-06
-3.23355537864979e-05
-2.96273650134869e-05
-2.04142113167477e-05
-2.89731307937039e-05
-1.67590662596313e-05
-3.10569902414726e-05
-1.98885929292136e-05
-2.79348889101279e-05
-6.02361361641339e-06
-1.45529859210624e-05
-3.12941138439991e-05
-2.04085640300018e-05
-8.85362520797407e-06
-2.65959200810709e-05
-1.12983962569983e-06
-1.04199389755521e-05
-1.17580949994233e-05
-3.44276551381416e-05
-1.47258065632647e-05
-4.19171759842071e-05
-1.69404688365367e-05
-2.53027645712054e-05
-1.59983753156881e-05
-1.4243621402486e-05
-2.41192794282279e-05
-2.49740913585414e-05
-1.21214523277033e-05
-2.9651873866327e-05
-3.70113491528199e-05
-2.43183699544819e-05
-1.99666841898243e-05
-1.76934134039351e-05
-3.41672859225427e-05
-2.93202855195961e-05
-9.04109928019869e-06
-2.76577457721431e-05
-2.22432679559161e-05
-3.53649122374465e-05
-2.58034623829251e-05
-1.77071199253048e-05
-3.33768347981821e-05
-3.57410142364e-05
-1.48777029273301e-05
-1.48747901055425e-05
-8.21878567210024e-06
-1.55214565217303e-05
-1.52096013941733e-05
-1.98584764067641e-05
-4.21481256198665e-05
-1.84514809925268e-05
-1.59586076982187e-05
-4.85699687630268e-07
-1.24436702133484e-05
-1.46186121591632e-05
-2.62001370496649e-06
-3.46187141922682e-05
-2.60879626868029e-05
-9.78948308607903e-06
-2.2998539591083e-05
-2.65131610759804e-05
-3.46616813515547e-05
-2.08475637281667e-05
-3.44475516299484e-05
-4.15783082157776e-06
-1.89692759803747e-05
-1.06278240191024e-05
-3.07556211076458e-05
-6.93534989672983e-06
-2.59564375990663e-05
3.59008771022312e-06
-2.39999744317084e-05
-1.98694409630651e-05
-1.55339720343577e-05
-2.40483811198725e-05
-7.257356780073e-06
-1.41829629837555e-05
-3.56221873478762e-05
2.80548997923552e-07
-3.03751004156938e-05
-3.05096325172034e-05
-1.90489133566248e-05
-1.63196921678638e-05
-3.50713158895656e-05
-1.90436405022589e-05
-1.19418367394351e-05
-1.05474983614171e-05
-1.22497975268934e-05
-9.38554248160101e-06
-3.89820295399141e-05
-1.85049630935829e-05
-1.87350836363787e-05
-2.69951957053578e-05
-1.57863192680067e-05
-1.28935938041331e-05
1.78651049410352e-06
-3.63538795558703e-05
-2.33088689068528e-05
-3.04850293769155e-05
-1.52570753078102e-05
-2.2506108795849e-05
-1.21732741106293e-05
-3.32301697318393e-05
-2.48842692999191e-05
-4.2657068880454e-05
-1.31476733424458e-05
-1.78477533426842e-05
-5.83582896467078e-06
-1.6984286612548e-05
-4.53560303961939e-06
-1.23396506286232e-05
-3.32752656031969e-05
-3.67615660688774e-05
-3.14274369039474e-05
-2.42008025707245e-05
-2.13717159265764e-05
-2.56247469644533e-05
-4.10568363408471e-05
-4.16148445959328e-05
-1.10792551366288e-05
-1.70304859399361e-05
-3.27506538775072e-05
-4.2637774563015e-05
-3.06981415477254e-05
-1.87988143828834e-05
-3.05517748768974e-05
-1.98797471192414e-05
-3.17658293147165e-05
-3.0777005670963e-05
-2.27424171458705e-05
-1.39121832613096e-05
-1.87224401451529e-05
-3.64145035555855e-05
-1.33065308915185e-05
-3.20908525716927e-06
-3.45706154704725e-05
-3.22169062187767e-05
-5.12523777262432e-06
-9.06064426546751e-06
-1.85456745340729e-05
-1.05050658013489e-05
-2.59998832639292e-05
-2.8656282263995e-05
-2.57918600456296e-06
-2.14033003319925e-05
6.02955208620548e-06
-1.46865715027922e-05
-2.59135451146798e-05
-2.54134134991847e-05
-2.52443569742029e-05
-4.8502132817711e-05
1.58345085026515e-06
-2.97208770428976e-05
-1.43894358255264e-05
-4.53931431196835e-05
-3.47192285036908e-06
-4.96247952864398e-06
-5.63589659315134e-06
-2.97329985739435e-05
-1.54814348414255e-05
-3.01566123560424e-05
-3.16279283238422e-05
-2.82289396859046e-05
-2.45775917047532e-05
-3.34811473062061e-05
-3.11200789017426e-06
-1.57368183135162e-05
-1.92796114338115e-05
-2.76431253840281e-05
-1.15074114776785e-05
-1.19512464167919e-05
-2.99534806920751e-05
-1.701300447561e-05
-1.86463523608777e-05
-3.47083738611037e-06
-6.42500113953599e-06
-4.30079625449592e-05
-1.50513409885636e-05
-2.00726229887729e-06
-2.67071036883887e-05
-1.40094935649651e-05
-2.97040364445292e-05
-5.36227896181373e-06
-4.53079445171549e-05
-1.54134732619507e-05
-1.31330657043059e-05
-3.04775517209207e-05
-3.93470521139569e-05
-3.1334177808706e-05
-3.19794796013777e-05
-1.04504945745535e-05
-3.57144426823536e-05
-1.77234797182762e-05
-2.6881379828396e-06
-3.63654950945266e-05
-1.97177306095958e-05
-3.18910552713302e-05
-1.90838415009985e-06
-1.68220984479234e-05
-1.7980097314473e-05
-2.89887271427906e-05
-2.40357485921663e-05
-1.79145445481743e-05
-1.10110966548828e-05
-2.68712501902424e-05
-1.67126033318649e-05
-6.08868163966975e-06
-2.21544133551516e-05
-1.23699509867802e-05
-1.40153860123015e-05
-3.02977500821743e-07
-1.24163176080588e-05
-1.25340224079011e-05
-1.42082504344522e-05
-1.34640411717338e-05
-1.23316880604555e-05
-2.79709645621613e-05
-6.38185463111889e-06
-1.99313672441701e-05
-4.8978372178419e-05
-1.77424161139487e-05
-2.25466717830845e-05
-1.52701192745433e-05
6.70860679575419e-06
-7.40477779988148e-06
-5.01367184584019e-06
-2.62666572473368e-05
-2.35470475258483e-05
-3.63700939785572e-05
-4.50971647646337e-05
-2.39498118738316e-05
-2.26177606291698e-05
-2.81117120857184e-05
-2.4530569338082e-05
-2.88722729820419e-05
-1.82291278569947e-05
-4.01376258073232e-05
-1.63303373742306e-05
-3.39744840755832e-05
-1.91029498241899e-06
-4.02920584087595e-05
-2.84404751552368e-05
-2.36027544704799e-05
-1.37131037090531e-05
-3.59912570950106e-05
-2.89705287878209e-05
-1.14355434426951e-05
-2.43020677453636e-05
-1.78489081734282e-05
-2.29912842435886e-05
-1.34041217020659e-05
-1.87489756166163e-05
-2.27987576020239e-05
3.40451793355033e-06
-2.24531000951769e-05
-3.90131390493732e-05
-2.42164644508029e-05
-2.29537509885819e-05
-2.26727442450196e-05
-4.91409462415691e-06
-1.97014116340386e-05
-2.45214875344736e-05
-3.09340631109574e-05
-1.54773550233964e-05
-3.3600245044154e-05
-3.1570457361985e-05
-2.84443992733896e-05
-2.19748113496102e-05
-1.15113860148168e-05
-1.23749546854805e-05
-2.00759366736284e-05
-4.45241960238289e-05
-1.81697931523e-05
-1.39627826187277e-05
-4.47341877577435e-05
-2.36517074505687e-05
-1.2328513961243e-05
-3.70855789163625e-05
-2.09218028440012e-05
-3.5534077760901e-05
-1.5060575855891e-05
-4.21960055410564e-06
-2.03917011936074e-05
-2.70494016459148e-05
-2.72482963330489e-05
-2.42563004179787e-05
-2.11239795362621e-05
-1.65935400254131e-05
-2.9355186704531e-05
-9.19569286929261e-06
-4.61400432642017e-06
2.98929976207956e-06
-2.00540706913295e-05
-2.1957433972028e-05
-4.82287761569194e-05
-1.03392295938747e-05
-1.10710434223736e-05
-3.85539718597701e-05
-1.61007936413517e-05
-2.53164490335339e-05
-8.77987660774628e-06
-3.44329207916816e-05
-2.89694466050113e-05
-1.39368766808631e-05
-1.71301925420832e-06
-1.31130754464279e-05
-1.30258251395854e-05
-7.67818641575189e-06
-3.30134916565351e-05
-9.85238856281912e-06
5.45837889115058e-06
1.62027320274134e-06
-3.04280444809149e-07
-1.45401404727876e-05
-1.99071491441513e-06
-3.44762837187177e-05
-1.05677336576803e-05
-1.41288699111131e-05
-2.17630359214775e-05
7.99149876823932e-06
-1.84359526585062e-05
-4.74028266398112e-05
-1.62712825315167e-05
-3.87173700978242e-05
-2.41117031076938e-05
-3.33249740424189e-05
-1.62125289193928e-05
-1.94761481958944e-05
-2.67331649543488e-05
-5.45604875180026e-06
-1.52578420507767e-05
-1.05211024935013e-05
-2.25978162504927e-05
-2.49879146589405e-05
-1.65293087325297e-05
-2.62150619398166e-05
-2.32982470035871e-05
-1.21165577302951e-05
-2.60976912333056e-05
-2.4879340016267e-05
-1.4921088373649e-05
-2.40788784840628e-05
-2.78242989638955e-05
-3.28040392757971e-05
-2.50257917904587e-05
-4.58546880230218e-06
1.58108375390729e-06
-2.03919618902683e-05
-4.2038568497311e-05
-1.72194950778224e-05
-2.30083875734364e-05
-4.08863971350187e-05
-8.01855424452339e-06
-1.8834497685056e-05
-1.44661032503741e-05
-2.68857660341397e-05
-1.84683996426447e-05
-3.69493522460529e-05
-2.95573399803582e-05
-2.84493950542813e-05
-4.14845944862286e-05
-2.63739672336617e-05
-4.29451454108691e-05
-4.10598981755403e-05
-2.13343029352859e-05
-9.11557358867141e-06
-2.34130938824991e-05
-2.93450042884895e-06
-7.52848559577551e-06
-4.35595221206354e-05
-1.59011398308077e-05
-1.48106907473118e-05
-3.48032180520068e-05
-2.19136104712409e-05
-2.35185396806927e-05
-5.51181211275689e-06
-2.20353495307315e-05
-8.04171978200673e-06
-5.7111661640309e-06
-1.26065654653531e-05
-2.85831914468913e-05
-2.579090346087e-05
-3.49536126896981e-06
-4.11175103596773e-06
-1.90357444945447e-05
-1.22806572775553e-05
-3.15567887739041e-05
-7.6441987954257e-06
-8.98884603771588e-06
6.84328659163666e-06
-1.21079307382246e-05
-2.27291354814113e-05
-4.07701828150947e-05
-2.45804996701903e-06
-1.53468948311306e-05
-3.26445628373385e-05
-2.69967796756078e-05
-8.78252476579571e-06
-1.34938684240636e-05
-2.42208416373655e-05
-1.47515855074304e-05
-1.02022633739021e-05
-5.48628616647795e-05
-1.80052979666948e-05
-2.18992118600562e-05
-2.4331136460494e-05
-1.14918890811596e-05
-2.13286082803552e-05
-1.94765649282027e-05
-1.99887089840406e-05
-1.4986557299008e-05
-2.17752297674776e-05
-1.03163108639959e-05
-2.95310837702815e-05
-2.01748423400733e-05
-3.00232136454582e-05
-2.49579102079763e-05
-3.00379921664834e-05
-1.79603972196839e-05
-2.18239567038166e-05
-1.3816099912948e-05
-1.92506253417517e-05
-4.48009376032323e-05
-8.63662388058207e-06
-2.01197804558716e-05
-2.24502247496418e-05
1.39744020112761e-06
-1.22024757461406e-05
9.26514112315027e-06
-2.03784365109123e-05
-2.2497582521749e-05
-1.19829397954417e-05
-1.78905363331264e-05
-4.53430276931517e-06
-2.70603560203356e-05
-3.69905429900378e-05
-1.2567359753684e-05
-9.44125557451226e-06
5.74564846201962e-06
-4.39133863766621e-05
-2.82956679124508e-05
-2.00365860037141e-05
-1.81414352986382e-05
-2.46366607263423e-05
-2.1530575195856e-05
-3.39014954797825e-05
-1.16064775178394e-05
-3.03411184195238e-05
-1.35412083840022e-05
-1.97785211233664e-05
-3.1207722293427e-05
-3.18537878784328e-05
-1.92292268716305e-05
-2.82548383627791e-06
1.12127743873076e-06
-2.72149577333464e-05
-2.63380254669321e-05
-2.51355002404501e-05
-1.75280945739625e-05
-3.12376571394003e-05
-2.98646833395808e-05
-3.88372398130316e-06
-3.3634685045534e-06
-2.35874405015198e-05
-5.58600259311484e-05
-2.72394755658516e-05
-1.22247970275037e-05
-1.36065968401724e-05
-2.75925691286833e-05
-3.96356307761415e-05
-3.50860786793358e-05
-1.93951916804667e-05
-3.06193729714983e-05
-2.56937661695109e-05
-3.13407273125056e-05
-1.37091868327454e-05
-1.81453867778407e-05
-3.08133537559129e-05
-4.18595885871943e-07
-8.44587275530777e-06
-1.81986820124618e-06
-2.73621844539926e-05
-2.4689922391502e-05
-8.70885320157565e-06
-1.37064042715054e-05
-7.23825954188649e-06
4.82234236867108e-06
-3.26014759411708e-05
-1.61443824243853e-05
-2.67068490465339e-05
-2.27098594725195e-05
-3.91815086999719e-05
-2.99556403356119e-05
-3.00646436369002e-05
-3.73077206694069e-06
-6.39990311689941e-06
-3.5162955851337e-05
-3.02651681234043e-05
-3.82263156026404e-05
-1.28167607570262e-05
-2.33443731946161e-05
-3.73262610238243e-05
-2.11948574493201e-05
-3.2289510874312e-05
-3.9911964124711e-05
-8.73139794887757e-06
-1.2349825928907e-06
-3.97652683855045e-05
-9.67479300779502e-06
-2.02367198289363e-05
-3.66498581647105e-05
-4.08291474125932e-05
-3.17822054420139e-05
-1.47694628134152e-05
-2.9271939246793e-05
-2.3950494190592e-05
-2.46143867941619e-05
-2.73330965339112e-05
-1.40887992600953e-05
-1.66662586889031e-05
-2.89281905221958e-05
-1.30123585265341e-05
-1.58364831324463e-05
-4.98569377198814e-06
2.87770783971876e-06
-2.72726512669233e-05
-5.41689522858846e-05
-2.5866465506949e-05
-2.4532489054735e-05
-2.15106360528885e-05
-2.00210507779237e-05
-1.31741971900639e-05
-1.23844708646867e-05
-1.67048571012684e-05
-7.63013266207275e-06
-3.30171863648527e-05
-1.51791144120783e-05
1.00467043395794e-06
-8.9524213846438e-06
-2.12775713691436e-05
-1.1699768001373e-05
-2.70237912963733e-05
-2.31800184985536e-05
-1.75864236459098e-05
-2.35314790778171e-05
-2.79090846577276e-05
-1.61076541218382e-05
-3.53200481280468e-06
-2.55293375799463e-05
-1.1487294843287e-05
-1.58029064630171e-05
-1.4348592481984e-05
-3.32421564399565e-05
-2.85382356311541e-05
-3.15567994197539e-05
-2.82481207009326e-05
-2.6626352735666e-05
-1.39881019262221e-05
-3.54880382934891e-05
-4.21830693256068e-05
-1.51160573115298e-05
-1.66734773283511e-05
-2.9512157954773e-05
-1.89074814905614e-05
-2.33141356445924e-05
-1.84106191562024e-05
-1.98257103967431e-05
-3.2679888741807e-05
4.42272913643211e-06
-3.73741527628276e-05
-1.11288698803964e-05
-1.2650670085071e-05
-9.45405357897786e-06
-1.22219022889712e-05
-2.4825423239086e-05
-3.03525913890535e-05
-3.16674222410173e-06
-1.9435604775611e-05
-8.73192902395479e-06
-3.67629541758099e-05
-4.72628549619138e-05
-1.40440034143906e-05
-2.70470225305941e-05
-4.50353129240189e-05
-2.61267346246217e-05
-3.47363018094719e-05
-2.481327452041e-05
-8.30461428638698e-06
-2.24608763379747e-05
5.8437546008709e-07
-1.97931504346325e-05
-2.23904269132143e-05
4.99040709871415e-06
-3.75901939826653e-05
-3.26388952372598e-05
-6.53990567006599e-06
-3.00394693969965e-05
-1.61480973198879e-05
-2.76614376640887e-05
-8.69547814098388e-06
-2.44565091999988e-05
-3.04599703014666e-05
-1.27065944174298e-05
-3.57713714596341e-05
-2.72734687870014e-05
-2.49066536847426e-05
-2.42343970247927e-05
-4.92681251197178e-05
-4.0061626059967e-05
-8.29233843054785e-07
-4.09057401403303e-05
-6.70828771371343e-06
-1.18379598676407e-05
-3.35425530726209e-05
-2.76426901403367e-05
-1.95686402214892e-05
-2.0790844328181e-06
-2.53791171954913e-05
-2.18859069789651e-05
-3.2110647980789e-05
-3.03606993935444e-05
-2.49026664330216e-05
-2.45717961059065e-05
-2.89294144027185e-05
-4.24437190975146e-05
-1.9507465607517e-05
-3.74802838636953e-05
-9.41426787480257e-06
-9.34792122016121e-07
-7.86245204647221e-06
-3.18396972740823e-06
-3.74557919597064e-05
3.13597466580347e-06
-3.37195398469398e-05
-2.73057711600627e-05
-4.01170589587113e-05
-3.56542029725772e-05
-1.27335561930809e-05
-2.05229381547788e-05
-1.91721886415409e-05
-2.39222128889631e-05
-3.49145797122838e-05
-1.09885143930497e-05
-9.11796007833436e-06
-2.00080023236333e-05
-2.89135022249739e-05
6.35106789359917e-06
-2.68413785629691e-05
-3.2672616306365e-05
-1.66078342615336e-05
-2.48438082210499e-05
-3.12188044876219e-05
-1.661148830107e-05
-1.15954566438007e-05
-1.30387801901185e-05
-2.48533921856367e-05
-2.15768543332339e-05
-3.32364870638508e-05
-1.01540963129393e-05
-6.26974376065028e-06
-1.19748735840495e-05
-1.08094410447911e-05
5.15455864548957e-07
-2.33642078553116e-05
-3.80044843156108e-05
5.43868304156131e-06
-4.42243490378363e-06
-4.26459843329207e-05
-2.82690982548694e-05
-4.6020411002532e-05
-8.40298402185407e-06
1.52478134475814e-06
-1.43455979738055e-05
-3.15467664939163e-05
-1.47391024175939e-05
-2.00880506354411e-05
-3.44398131286892e-05
-1.07536834722983e-05
-4.28404076908424e-05
-2.53650500660736e-05
-1.23240667248018e-05
-2.5674919918664e-05
-1.377324305017e-05
-2.76544075236156e-05
-1.94765339708662e-05
-2.07925127712271e-05
-4.47311925186924e-05
-2.96715912963586e-05
-3.80043340935948e-05
-2.97354821938736e-05
-2.03074030520741e-06
-1.23185546401108e-05
-2.80365636997677e-05
-1.63156684610734e-05
-5.01724136526349e-05
-3.11283185591542e-05
-1.41137892530038e-05
-2.85740940358361e-05
-3.49018011587535e-05
-3.30955443089707e-05
-3.03934865786271e-05
-2.61804954879559e-05
-3.34886608957338e-05
4.34660425289605e-06
-3.06729091350163e-05
-2.73898610515353e-05
-2.4406827809624e-05
-3.13761917687249e-05
-3.40469407662522e-05
-1.03248086928437e-05
-1.15468806755278e-06
-2.43654733455067e-05
-2.69362557730019e-05
-3.11090092580263e-05
-9.0833881562402e-06
-1.8260687787142e-05
-1.84243283557103e-05
-2.89818229001727e-05
-2.73283733546582e-05
-2.88281439705367e-05
-6.94275919347872e-06
-4.9033213843223e-05
-6.1444664424497e-06
-4.72957430596354e-06
-2.82643730724445e-05
-7.91589787461351e-06
-2.54296677399532e-05
-2.39305308059459e-05
-1.34679737816103e-05
-2.19130137428686e-05
-4.78451672011318e-05
-2.56215007488783e-05
-3.21467383802085e-05
-1.04147833060215e-05
-5.66646039052342e-06
-3.8035930825663e-06
-2.38189116733666e-05
-2.07276958319406e-05
-3.04134126894536e-05
-3.97248060272523e-05
-7.55142649533751e-06
-5.01764377236913e-05
-8.60596354760184e-06
-2.52434758348719e-05
-5.48967180881865e-06
-3.92806618888742e-05
-3.0555622289217e-05
5.91130413976561e-06
-7.83339324186049e-06
-2.47551237843031e-05
-2.55361224613134e-05
-2.10206941296388e-05
-2.20342650059738e-05
-2.85700647476711e-05
-2.04564611827181e-05
-3.67368091202121e-05
-1.71163703082452e-05
-1.70201652746179e-05
-2.36400593748238e-05
-2.17660017820491e-05
-2.94182067010462e-05
-4.49938808332325e-05
-2.67703664718909e-05
-1.80483823738141e-05
-1.8506985529692e-05
-2.52292265511402e-05
-2.03802227119608e-05
-2.89099747117137e-05
4.72977726074596e-06
-1.23553120464499e-05
-1.61914872581687e-05
-1.74768529032646e-05
-2.66802309163381e-05
-6.66180841699498e-06
-3.28708368901116e-05
-3.89809342228189e-05
-3.91371758010607e-05
-3.37340299605277e-05
-1.47501018566758e-05
-3.31055820608979e-05
-2.83435115970502e-05
-5.18877813978325e-05
-2.52116830721551e-05
5.2250691833061e-06
-9.12837950917334e-07
-3.04234964203332e-05
-2.5398657535147e-05
-1.48056070952482e-05
-1.54725290200783e-05
-2.62910794055815e-05
-2.03072855731343e-05
-2.54334505903174e-05
-1.04454332065439e-05
-1.92048562048412e-05
1.14361824901044e-05
-1.71328993030024e-05
-3.196589613139e-05
-3.00790686282985e-05
-3.78999517910149e-05
-4.33188684993978e-05
-2.97550255851678e-05
1.43807140551494e-06
-3.36977991637367e-05
-1.74950685970813e-05
3.60998471232148e-06
-1.691330744691e-05
-3.090087147304e-05
-1.36334206204691e-05
-2.24604414406011e-05
-2.61335346978042e-05
-2.19505480036173e-05
-2.41306004627354e-05
-2.86445150762987e-05
-2.66177899658814e-05
-2.52643147424282e-05
-3.6638038652109e-05
-4.03570815222426e-05
1.17326712144872e-05
-3.54540404453936e-05
-3.61967207229544e-05
-9.90765345452408e-06
-2.08821976842053e-05
-3.56707406158845e-05
-2.68029604290027e-05
-3.41731430451525e-05
-2.96380047579917e-05
-2.25142954458528e-05
-1.89163749531042e-05
-2.43470127310808e-05
-2.99443462410816e-05
-2.66088466179347e-05
-2.18436967969623e-05
-1.61108653074355e-05
-1.47610427949611e-05
-1.81027051993534e-05
-1.73493702395275e-05
-1.8591868568367e-05
-2.61310361457799e-05
-2.75105368581368e-05
-4.42170978622969e-05
-3.40536032755813e-05
-2.11488752311699e-05
-1.22617100427945e-05
-2.27197511521604e-05
-6.8605982310542e-07
-1.87157827290099e-05
-1.77762994730289e-05
-1.33219203728569e-05
-3.64187222721561e-05
-3.52620401494072e-05
-3.80235106201776e-05
-2.97204081481538e-05
-3.15384557789023e-05
-9.30752627530248e-06
-1.47829295253344e-05
-2.24025923916931e-05
-9.85221915610864e-06
-2.79584293422231e-05
-2.30504688615162e-05
-4.41485218186204e-05
-1.13390735886248e-05
-1.5199389148526e-05
-2.32331724041859e-05
-3.59969142510681e-05
-3.32478987808961e-05
-2.77700873630747e-05
-3.25494114750927e-05
-3.50187691201118e-05
-8.56347196692656e-06
-1.97122325328791e-05
-1.43597349455696e-05
-1.51269458947103e-05
-3.11139532480527e-05
-2.5387061813637e-05
-1.82623957012006e-05
-5.30730456801494e-06
2.89438456265115e-06
-2.42735663999955e-05
-2.33775811069221e-05
-2.80149909392813e-05
-5.5958710123846e-07
-5.43184257729512e-05
-1.60688488758019e-05
-1.48657914227379e-05
-2.08032379165563e-05
-2.43706905517505e-05
-2.08656192518245e-05
-2.38225672762603e-05
-4.32278824782755e-05
-2.49537239504696e-05
-1.72019722861681e-05
-1.63940109645867e-05
-2.51510860616874e-05
-6.62171256406564e-06
-5.21978700149416e-05
-3.65936182464659e-05
-1.02587678612239e-05
-1.15928854105526e-05
-2.41180515215502e-05
-1.31161341040716e-05
-3.41365198130171e-05
-3.19012570216646e-05
-2.85078295120004e-05
-1.97586051316775e-05
-1.25024699118073e-06
6.28662640053345e-06
-3.38365299940673e-05
-2.42628464758512e-05
-2.30904959522163e-05
-1.59741645251153e-05
-1.32022195104213e-05
-9.0327486321229e-06
3.80082629215358e-06
-1.25488941510068e-05
-1.2667906337625e-05
-2.64540072507419e-05
-8.22907764627714e-06
8.99479010751242e-06
-3.73609625734746e-05
-2.73363643843248e-05
-8.82305971702677e-06
-1.63375222050206e-05
-3.700616830743e-05
-1.15859922146895e-05
-2.88260247279768e-05
-3.31605243345406e-05
-8.1709831186249e-06
-2.63324114345767e-05
-2.5489348443226e-05
-1.54404941681515e-05
-1.8304242603888e-05
-4.15964527024315e-05
-2.35524750351776e-05
-1.96018929467206e-05
-2.16402504041584e-05
-2.62250616798356e-05
-6.85026103529863e-06
-1.90751422166592e-05
-1.89740163968446e-05
-1.25382382937425e-05
-2.50524623062209e-05
-1.48436977471672e-05
-2.09204943071625e-05
-3.22410288651334e-05
-3.05234403236566e-05
-1.61579590749193e-05
-3.0553054510848e-05
-1.03333609399324e-05
-8.80441962357698e-06
-4.48972445617646e-05
-2.4405536683541e-05
-2.17517695968138e-05
-2.12202196111128e-05
-2.74351368578876e-05
-2.76667449805085e-05
-2.23342922395758e-05
4.58975195239161e-06
-2.43276193648795e-05
-2.65127496857028e-05
-6.81633990625092e-06
-1.50209338870036e-05
-2.58202068168355e-05
-1.66773825981052e-05
-2.21355721487073e-05
-4.46512322386495e-05
-1.97293416866822e-05
-1.06710000208593e-05
-1.50935799685856e-05
-4.57095687679395e-06
-1.28077831220106e-05
-3.44645878506369e-05
-1.25168955856315e-06
-3.66355987123127e-05
-2.45611279003997e-05
-3.88792684271243e-05
-1.8867634709332e-05
-1.90435365037396e-05
-5.96343029963385e-07
-2.8664307759843e-05
-4.00716426230145e-05
-2.11602796900618e-05
-1.39673347293328e-05
-1.74607112146899e-05
-2.3871014167087e-05
-2.76591038442824e-05
-5.48377067923245e-06
-4.63566213848583e-05
-3.39620105808091e-05
-2.44289233349136e-05
-3.35793664763703e-05
-4.20593888256116e-05
-1.7885498190188e-05
-1.55316125098836e-05
-3.19263961775404e-05
-1.38299806659658e-05
-4.1943951929663e-05
-2.04337905254545e-05
-3.7521859110391e-05
-1.00613943669831e-05
-1.93039811803086e-05
-3.22322908622192e-05
-1.47348085248111e-05
-1.71879649474123e-05
-2.24953733789515e-05
-2.41704966760198e-05
-3.2433958490168e-05
-5.60927623870423e-05
-3.66712551047332e-05
-2.01569096550637e-05
-4.34108455776829e-05
-2.79779298951095e-05
-2.82591157691548e-05
-8.89826927045867e-06
-2.99370614309365e-05
-3.66065990985984e-05
-8.11115638003906e-06
-2.7601211203129e-05
-3.10311244190286e-05
-1.39565749917945e-05
-3.20045280212875e-05
-2.23430532397173e-05
-1.08867931696859e-05
-3.94504717401191e-06
-7.3946389375271e-08
-3.69951980603612e-05
-1.39318420081084e-05
-3.17622355108153e-06
-8.76423023584375e-06
-1.93902289853641e-05
-4.30142980667505e-06
-2.14584541893725e-06
-2.32148938486563e-05
-1.5251132767833e-06
-1.94542464523675e-06
-1.71655920235465e-05
1.56684549233195e-06
1.07001856529817e-07
-1.70896954401897e-05
2.49987586800696e-05
1.21535889359745e-05
1.414407917524e-05
-2.42061103061131e-05
-1.87034098693488e-05
-2.45063841545985e-05
-2.27896909776534e-05
-7.25896560665217e-06
-2.55786168784506e-05
-1.86500072728363e-05
-1.7273297500777e-05
-2.10949365500934e-05
-1.59591635254317e-05
-2.43033411567557e-05
-2.27681470447369e-05
-3.0289706177966e-05
-4.36674027112378e-05
1.24391245331479e-07
-1.87091385847865e-05
-3.99794886970401e-05
-1.13986902858234e-05
-4.08690819336107e-06
-4.23779859982787e-06
-3.3868378912032e-05
-4.28740124656524e-06
-2.85330981476068e-05
-1.73321414210546e-05
6.00737668995386e-06
-9.52553394328364e-06
-3.30336490710046e-05
-5.0471232951962e-05
-1.35661644108369e-05
1.93021968638031e-06
-3.0990851656426e-05
-2.08558249512809e-05
-2.10232130646793e-05
-2.93175108495928e-05
-2.37081340801215e-05
-1.60632972983243e-05
-2.62119089486684e-05
-1.46789328087423e-05
-2.56450665576546e-05
-1.55532802615558e-05
-1.99496183943848e-05
-4.36703584071611e-05
-2.22490019334672e-05
-2.55978362243999e-05
-1.91573998097144e-05
-1.87603745425108e-05
3.07146054981597e-06
-4.23595277252345e-05
-6.63146751601096e-06
7.34120768212115e-06
-4.05053670747587e-05
-1.61852632773084e-05
1.77477429151154e-08
-1.99439179653143e-05
-3.55752740673023e-05
-8.76106549509795e-06
-4.09868210465846e-05
-3.39218066626141e-05
-4.14240187915084e-05
-2.73731090077244e-06
-1.94149224898125e-05
-1.49854601624089e-05
-1.66539776560467e-05
-1.50876948411505e-05
-2.38795388724144e-05
-2.84663114093151e-05
-1.6434640663474e-05
-1.23506211406422e-05
-1.36030086697688e-05
-2.08164812504137e-05
-2.99699270027737e-05
-3.3062563932644e-05
-2.13855557501001e-05
-9.08670818651859e-06
-1.76583121501492e-05
-3.89124515109472e-05
-6.55555042784521e-06
-3.02585049132703e-05
-1.25739371015813e-05
-6.92271732907638e-06
-2.2168152470429e-05
-1.49778843117919e-05
-2.18409014963869e-06
-2.42131451065966e-05
-4.84974549370696e-05
-3.52557441863842e-06
-7.51275338212735e-06
-2.3961956270884e-05
-1.26822543764449e-05
-4.18189651830954e-05
-1.89374941506799e-05
-4.00423972959403e-05
-1.73693516435011e-05
-2.16748654849595e-05
-6.11226332365362e-06
6.24469873410103e-06
-2.04530331534815e-05
-3.43266625829105e-05
-1.43870808597081e-05
-3.74632470278929e-05
-1.77491149301838e-05
-1.53974948471737e-05
-1.35844671983779e-05
-2.00848921588431e-05
-2.40994136953991e-05
-9.94868301945015e-06
-1.28807724330515e-05
-2.0030544827222e-05
-3.58570451107133e-05
-2.05582733940242e-05
-2.31381649760102e-05
-3.3772835193311e-05
-3.80374753332067e-05
-2.11957134174966e-05
-3.85740554256117e-05
-2.11857966142187e-05
-2.30048801246513e-05
-2.93996879354721e-05
-1.76881633127155e-05
-4.23872032733225e-05
-8.28266475057252e-06
-9.98482398114382e-06
-1.26376388281904e-05
-1.99457303307704e-05
-1.90910920223838e-05
4.40540843682551e-06
-4.36316580454747e-05
-2.50147273696472e-05
-9.73369903018963e-06
-1.96928065823424e-05
-1.75739128899126e-05
-1.71332640440463e-05
-2.25356238971702e-05
-1.37635755336275e-05
-2.43401171444493e-05
-2.25425037070206e-05
-3.57153456419324e-05
-1.91686019265412e-05
-2.77716270008225e-05
-1.39290095253997e-06
-3.75677122280496e-06
5.39849358617212e-06
-2.2258340265599e-05
7.60563661170318e-06
-8.89863762296811e-06
-3.09734536221796e-05
-4.30975396487848e-05
-2.50077798796628e-05
-3.44969565294849e-05
-2.27950780613135e-05
-4.84514351396803e-06
-2.06583468788166e-05
-2.38197419448987e-05
-2.00930495091082e-05
-1.87291003624255e-05
-7.96231129739012e-06
-3.51870487713383e-05
-2.22617655487309e-05
-9.83051691150964e-06
-4.68555253961343e-06
-1.6060941002255e-05
-1.88563530167915e-05
-1.1779877450205e-05
7.83830543753081e-06
-1.4471127862367e-05
-2.13644504328363e-05
-2.44459423137938e-05
-6.13221294021762e-06
-9.14654133433048e-06
-2.83051348282136e-05
-2.86236005983917e-05
-1.25478428625857e-05
-8.46966189589249e-06
-2.88901229654771e-05
-3.97357713800956e-05
-5.92931673937904e-06
-1.93940715765819e-06
-4.58420207755046e-06
-4.0441681998437e-06
-9.12746017182471e-07
-2.4430015310051e-05
-6.92417614212642e-06
-1.20054276263734e-05
-2.93044781216258e-05
-2.26736710118006e-05
-1.49817523102162e-05
-3.00614172310088e-06
-1.0696788344481e-05
-3.47688411082107e-05
-1.43834671152709e-05
-1.48472943761118e-05
-2.49338020047944e-05
-2.86639358784088e-05
-1.15117665878015e-06
-4.28376260825957e-05
-3.38785310637245e-05
-1.82493122003596e-05
-1.94587999321059e-05
-4.43119836774772e-05
-2.11865251576197e-05
-4.0642886800849e-05
-3.73371197159365e-05
-8.36534641106722e-06
-2.33872707361805e-05
-4.73702103263958e-05
-3.2439206028765e-05
-1.26484660386975e-05
-1.3901075172213e-05
-4.78833129361124e-05
-2.01325561612749e-05
-3.73190482161435e-05
-2.14655635493657e-05
-6.27192696374286e-06
-2.29101913423057e-05
-4.33111752845619e-05
1.06865712136491e-06
-1.07339946393571e-05
-3.3490112547524e-05
-2.82945942251219e-05
-2.99691886016517e-05
-2.3947838862135e-05
-1.01737799710406e-05
-7.01656516779966e-06
-8.63637828010766e-06
-3.59914231416042e-05
-2.97506013058173e-05
-3.94698305872484e-06
-2.51427832558665e-05
1.23199311810699e-05
-2.34297137830058e-05
-2.06845716170294e-05
1.04412859633942e-06
1.54245265086814e-06
-3.47031951047407e-05
-1.01441561218377e-05
-2.53712660144829e-05
-3.59425204730532e-05
-2.01544459782085e-05
-2.78638944093209e-05
-2.54303646193021e-05
-2.82078425211711e-05
-2.10337055760111e-05
-3.01838785202756e-05
-7.24411927580833e-06
-9.79693264853935e-06
-8.67171572812875e-06
-6.16278944876972e-06
-3.28316025107691e-05
-4.7560130766698e-05
-2.59032590600006e-05
-1.40310039857379e-05
-1.52657638939118e-05
-2.16289509586762e-05
-2.37694727342334e-05
-2.45861235926751e-05
-2.55912790521562e-05
-2.47160014185968e-05
-2.81353359433136e-05
-3.68168657322453e-05
-3.99670655958025e-05
-1.79711777016821e-05
-3.07024604262086e-05
-4.56680209010862e-05
-1.23727838642603e-05
-2.55173329663514e-05
-1.3687583310676e-05
-2.06805251863357e-05
-1.70840285242606e-05
-3.07006344413151e-05
-6.70049068255056e-07
-3.0203613428682e-05
-2.43824548852383e-06
-1.54439790164485e-05
-3.18739578023466e-05
-1.38981350814731e-05
-4.03585188105697e-05
-1.70855190371808e-05
-1.31266470280908e-05
-1.89912626176809e-05
-2.76067048206096e-05
-2.22472311142784e-05
-2.64251406304887e-05
-1.25643180212651e-05
-2.30435622782596e-05
-3.84691907179587e-05
-2.0038800062864e-05
-2.43143129148618e-05
-3.73748827042234e-05
-2.78799035970848e-05
-9.75989008543916e-06
-3.98455219730363e-05
-3.52787614343921e-06
-3.09851352146791e-05
-6.81525615474489e-06
-1.86282970477371e-05
-3.36040147270654e-05
-3.48521700754769e-05
-1.25782373073798e-05
-2.25072477220209e-05
-2.89755298099191e-05
-7.54554761325405e-06
-2.97803205358159e-05
-1.47695670554137e-05
-3.06977318138989e-05
-1.75871950859475e-05
-1.39233495546526e-05
-1.83211467599886e-05
-7.95052156193243e-06
-1.69713329148389e-05
-4.97917065373961e-05
-1.27462933834084e-06
-4.09794135363971e-05
-2.45248002790932e-05
-5.28656105990904e-06
-2.47109798886128e-05
-1.8883897201697e-05
-2.16568911804122e-05
-2.2023818262739e-05
-1.93453557519926e-05
-3.51739307837939e-05
-1.51061138940752e-05
1.75010279489193e-06
-9.99189842247918e-06
-1.29629463081775e-05
-2.42236840888087e-05
-2.06831839897266e-05
-2.52693535113595e-05
-1.62678824304439e-05
-8.2892718781087e-06
-1.91082113657085e-05
-3.35147079647281e-05
-2.49132965495726e-05
-3.24944918162222e-05
-2.84496756268986e-05
-5.13418890878138e-06
-8.84485173749095e-06
-2.55517578756769e-05
-2.22716717436609e-05
6.15888226634233e-06
-1.20462121602403e-05
4.58039389404868e-06
-1.6099116625207e-05
-2.41290832112668e-05
-3.04147872797045e-05
-1.04880463165145e-05
-4.67394666841509e-05
-7.51942055879642e-06
-1.24189893919014e-05
-2.58530587262267e-05
-2.76883736007641e-05
-9.78682269725355e-06
-1.97853700867689e-05
-1.34617529698189e-05
-1.41497994603783e-05
-4.37370980683523e-05
-1.09431914776905e-05
-2.4839613357762e-05
-2.82003052866021e-05
-2.61114290340132e-05
-3.612937233311e-05
-1.17427940197249e-05
-1.72901287971393e-05
-4.38679554502515e-06
-1.56966630215513e-05
9.27462962048519e-06
-8.0590158122932e-06
-3.70998347655516e-05
-1.708516328998e-05
-2.81040655485478e-05
-1.58480025953589e-05
-2.21477013589255e-05
-1.70912936819823e-05
-3.04955058715326e-05
-1.77220500842628e-05
-4.60963303502112e-06
5.47213026569375e-06
-1.69563847334136e-05
-3.914353587673e-06
-3.14410869345254e-05
-3.84126307905533e-05
-3.75060346168112e-05
1.0541732260111e-06
-4.03356858131371e-05
-1.92159114941999e-05
-2.52191347373943e-05
-1.6987417474959e-05
-1.66057083965487e-05
-2.72186741664545e-05
-2.58455154543632e-06
-3.60331349522963e-05
-1.39583274484652e-05
-3.30460523303622e-05
-5.28595633907072e-06
-3.03154663081446e-05
-1.65465639954947e-05
-2.09977610902616e-05
-2.06745419042079e-05
-9.03022230112619e-07
-2.54157611967947e-05
-2.77784396940389e-05
2.00403733828388e-06
-1.97281971197755e-05
-1.22249725733112e-05
-2.35987185797097e-05
-2.82687646677623e-05
-8.32500606234313e-06
7.51623646377862e-06
-2.18386753186067e-05
-1.43523678328206e-05
-4.57798024632879e-07
-1.05903019754319e-05
-2.36819045644423e-05
-2.56586539379902e-05
-1.17615535761634e-05
-3.27134317087105e-05
-3.06480055848101e-05
-1.23785309683721e-05
-2.8611028669131e-05
-1.69484571063508e-05
-2.81301435799382e-05
-4.26749942408528e-05
-2.68944605878416e-05
-1.83694628542948e-05
1.35777936220845e-06
-5.79382591802399e-06
-1.54235781602778e-05
-3.6436204894067e-05
-2.78492194190437e-05
3.34716552044954e-06
-8.07110743510327e-06
-2.53662169241802e-05
-1.68690498575331e-05
-5.38990634064941e-06
-1.40651932779288e-05
-1.88507288725069e-05
-9.53386337390843e-06
-1.18573398354359e-05
-2.99339012202208e-05
-2.46767490521707e-05
-4.26576029518186e-05
-2.99793735283177e-05
-1.53311934962154e-05
-3.78864229607114e-05
-4.45899124103458e-06
-1.00773907133168e-05
-2.46572192584596e-05
1.23097108424735e-05
-1.65779689106526e-05
-2.4274387008932e-05
-3.06052905226841e-05
-1.49127586513755e-05
-2.2668188322819e-05
1.98924659615345e-06
-1.74372410148163e-05
-3.19817838156477e-05
-4.39315175949505e-06
-1.82508058054296e-05
-1.99645762341806e-05
-2.90222421577958e-05
-3.91659339569804e-05
-3.9910471458161e-05
-3.0356964280775e-05
-1.87647657783013e-05
-5.62419920424187e-06
-2.68152416530291e-05
-1.47153857799499e-05
-2.34642137792903e-05
-1.78024020354142e-05
-4.10508029943755e-05
4.37140267523901e-06
-1.02275087527869e-05
-1.72297753063152e-05
-9.75068109920509e-06
-2.49816728172281e-05
-2.53925232310827e-06
-6.00946650898998e-06
-1.92818683606382e-05
-2.17948231671817e-05
-2.16453455180385e-05
6.45352050060177e-06
-2.53419676402426e-05
-1.61977536081377e-05
-9.56232369602973e-06
-2.58721892463508e-05
-2.31881681665806e-05
-2.60549789201762e-06
-4.13901073259836e-05
-1.64248667131119e-05
-2.39405525537453e-05
-1.27968303078569e-05
-3.18840738459187e-05
-2.13825365179585e-05
-1.35983166151381e-05
-1.42441840043302e-05
-1.59250262551744e-05
-1.26629492614471e-06
-1.59550075041868e-05
-1.24392226264136e-05
-1.73933113834672e-05
-9.73737957574258e-06
-3.18870239649066e-05
-3.40388414844158e-05
-2.31392978248549e-05
-2.62020847627682e-05
-1.0573498702439e-05
-3.39380457405318e-05
-2.8588295447921e-05
-3.9020729896326e-05
-2.5350406941911e-05
-1.78322236363336e-05
-2.58577651848547e-05
-5.24446296502292e-05
-2.05522319144954e-05
-2.62365424221946e-05
-2.17883189606334e-05
-7.04144843194803e-06
-1.18484356627863e-05
-1.84823297054692e-05
-3.50941712518957e-05
1.20016340879273e-05
-1.86539105755258e-05
-4.34371627319718e-05
-2.44888757744725e-05
3.28632028874243e-06
-1.69684986301326e-05
-9.52050745328339e-06
-4.96059697145698e-05
-3.36032777131601e-05
-3.37271240475315e-05
-9.90371820823744e-06
-5.55734302942066e-06
-1.26921717865136e-05
-1.63484292361795e-05
-1.84836862208493e-05
-1.5491348956424e-05
-2.50526741737304e-05
-3.35742629836176e-05
-2.65196546115143e-05
-3.00040213145441e-05
-3.71665043714675e-05
-3.40132880645279e-05
-4.97416810806728e-05
-2.5905755083924e-05
-1.80938977539813e-05
-8.41111187105131e-06
-2.61954972147636e-05
-3.66319018020966e-05
-1.61885287660527e-06
-3.11301883812217e-05
-3.46665174563871e-05
-2.10742936893279e-05
-1.83225475279772e-05
-2.06573557529268e-05
-2.18905355776478e-05
-2.94603679818283e-05
-1.36558675382696e-05
-1.39228524043492e-05
-3.36746401739539e-05
-3.36392867796929e-06
-2.5163456886132e-05
-2.39402871737372e-05
-1.32850829637465e-05
-3.21044044584994e-05
-2.78849361918499e-05
-5.7644621563122e-07
-1.94638223137099e-05
-2.43143919572857e-05
-1.84160686735837e-05
-3.59727675520665e-05
1.29391247034673e-06
-3.78088971273314e-05
-1.99004451273698e-05
-3.89316281720359e-05
-1.43444988539221e-05
-3.5091955801695e-05
-5.05938247487479e-05
-2.19713251922018e-05
-4.71352194660408e-06
-3.34923735027999e-05
-1.28294649713072e-05
-1.45708802192774e-05
-2.08644348762686e-05
-3.13283910531404e-05
-1.94973332307753e-05
-1.68167122671458e-05
-3.32042846000087e-05
-3.47194003308137e-05
-2.39264794734952e-05
-2.08813165887265e-05
-2.41750964009954e-05
-9.87795585455421e-06
-1.0423529204942e-05
-2.46595885111929e-05
-2.92671009807433e-05
-2.49928545645311e-05
-2.33434978874581e-05
-2.24131812891134e-05
-5.24814875436973e-06
-2.93931020742004e-05
-3.29437273972589e-05
-8.98409829151888e-06
-2.06031389112411e-05
-5.74273115004064e-06
-3.14124680554133e-05
-2.50857508320876e-05
-3.27261473241928e-05
-3.96502393247965e-05
-2.37857077837608e-05
-2.22084216051097e-05
-2.39017092115244e-05
-5.04710264118703e-06
-1.03441911925576e-05
-2.60485897084749e-05
-2.73432815956235e-05
-1.59213196677762e-05
-2.66749809261789e-05
-2.06234120750404e-05
-3.03184619335076e-05
-1.23671682651129e-05
-8.51727719636248e-06
-2.94936569236606e-06
-2.4670264709731e-05
-6.31897303122409e-06
-3.94766498315435e-05
-3.31900312193616e-05
-1.94392119397163e-05
-2.37971561500812e-05
-1.42678011643313e-05
5.77555663682691e-07
-3.95233246138048e-06
-4.327258184311e-05
-2.5020021351544e-05
-2.6043076896221e-05
-2.55405987140372e-05
-3.93853170641746e-05
-3.50996599550434e-05
-2.14458438128701e-05
-2.8968974602364e-05
-2.12285590736286e-05
-3.84136376552076e-05
-3.07358205257477e-05
-3.09872194424512e-05
-3.15213034856051e-05
-1.78551723979282e-05
-1.24544936450492e-05
-3.63221088913159e-05
-2.79220695261522e-05
-1.8340882907633e-05
-1.70318763606433e-06
-2.80945853690702e-05
-1.77800229386866e-05
-3.18843646948112e-05
3.38087937685724e-06
-3.44495854071116e-05
-3.34123090529556e-05
-3.48482663276093e-05
-2.56294754899323e-05
-2.18931734028042e-05
-2.52447228313562e-05
-3.56340867994203e-05
-1.90013864915875e-05
-3.28811454939266e-05
-3.4590123515788e-05
-3.89665802726559e-06
-5.50264404342289e-06
-3.12519718375171e-05
-1.10963161682635e-05
-2.199724455416e-05
-1.36813901358221e-05
-2.69345943934228e-05
-1.35707859421206e-05
-8.95272266165843e-06
1.27881756407948e-05
-3.97906134831395e-05
-6.99803119327929e-06
-1.34168242267799e-05
-3.83768439322532e-05
-1.46778918618262e-05
-2.34500572133862e-05
-2.4987627679663e-05
-1.87172709298613e-05
-2.13364349018002e-05
-2.80380487177128e-05
-3.22635549936033e-05
-1.88642595984095e-05
-1.72928215541038e-06
-4.10831975740489e-05
-4.62581857684347e-06
-1.50343648748524e-05
-1.15254400400933e-05
-3.07654717574966e-05
-1.63463988342136e-05
-3.78000408455177e-05
-8.36845640062601e-06
-1.24161533513913e-05
-3.08673467700536e-05
-6.78950669715531e-06
-1.5612638853422e-05
1.39993768466875e-05
-2.06789008926024e-05
-2.31758896504969e-05
-1.78332112953103e-05
-2.26617861677826e-05
-2.101531206565e-05
-2.96982137327037e-05
-1.58290759566938e-05
-4.68953415740808e-05
-3.73875174652947e-05
-1.85587307339038e-06
-2.44293915636836e-05
-2.18586244002536e-05
-3.40266468097146e-05
-3.61247645098401e-05
-1.57452189579252e-05
-5.0808882240947e-06
-2.66996126721341e-05
-2.1745256892833e-05
-1.70726933555908e-05
-1.77588484496969e-05
-2.68168693286469e-05
-3.663476306096e-05
-4.03707970693844e-05
-1.69787939041417e-05
-2.0232970807936e-07
-1.0891327255394e-05
-8.533652212599e-06
-1.83780996700468e-05
-3.98103285800333e-05
-3.18385971639244e-05
-2.93179889357038e-05
-1.86270403723446e-05
-1.39514787933739e-05
-3.46047145041644e-05
-2.13368704104492e-05
-1.38748998453422e-05
-3.81382034599396e-05
-9.36619681764427e-06
-1.17991092808099e-05
-9.10023939833224e-06
-1.75460217886019e-05
-5.08170540672824e-06
-3.07857234336875e-05
-2.34413652042819e-05
-1.34479339244049e-05
-1.74930148647786e-05
-6.16803134815868e-06
-4.46886918171341e-06
-3.61780043944295e-05
-3.8465379570468e-06
-1.95345243964987e-05
-1.3554444021255e-05
-2.33582281064743e-06
-1.86003157016034e-05
-2.05856726345977e-05
-1.41972429295596e-05
-2.12256192013794e-05
-4.84861998108412e-05
-3.23188276340703e-05
-2.2732359107688e-05
-2.15200713379671e-05
-1.64907097723589e-05
-2.84239370294032e-05
-3.13043149418643e-05
-4.31331450358106e-05
-1.44922501185619e-05
-1.73062554025752e-05
-2.14510185637624e-05
-2.36073479020499e-05
-2.33951353947302e-05
-3.47100245614619e-06
-2.18714033424064e-05
-5.76877374930036e-06
-2.45718727542409e-05
-4.11590877228072e-05
-2.76717100931999e-05
-8.58458692521671e-06
-3.34256295521482e-05
-1.59038467152012e-05
-1.8596039215709e-05
-2.96959935489988e-05
-5.0642506584158e-05
-2.24216080682386e-05
-2.01445437363772e-05
-5.04910221557366e-06
-1.29353488596484e-05
-1.63526427440403e-05
-1.35167075140449e-05
-1.58676456089541e-05
-1.87055307875439e-05
-2.67803513259078e-06
-2.12147369284736e-05
5.21930264160189e-06
-2.52091334295152e-05
-1.22418132128242e-05
-1.09160196407159e-05
-2.99376306514077e-05
-3.2475550556968e-05
-1.4764967709016e-05
-2.3944055275766e-05
-5.14915806860082e-06
-1.97848374832424e-05
1.17673530689731e-06
-4.60194627163603e-05
-3.01636702651649e-05
-8.8327222733703e-06
-6.42705769424438e-06
-2.0270109283518e-05
-3.6527390092381e-05
-5.12156978501642e-05
-2.04121492929697e-05
-3.35178287870678e-05
-4.55862310312749e-05
-3.61696949604726e-05
-1.1871110485944e-05
-3.56263271402941e-05
-7.73228208901497e-06
-2.78492387636877e-05
-1.45171637229376e-05
-5.29666494072265e-06
2.31198495223694e-06
-9.80300396259831e-06
-5.39514697777944e-06
-1.15827565350423e-05
-2.87884532496691e-05
-2.20053817647221e-05
-2.07096483781091e-05
-3.73570169164136e-05
-1.58823898133128e-05
-3.18676763964803e-05
-8.44194887377402e-06
-2.30234377278966e-05
-1.32776543058202e-05
-3.89538421002601e-05
-3.52405442153632e-05
-2.82933333426022e-05
-2.4568680906835e-05
-2.18680893225626e-05
-1.08886970655313e-05
5.78999089208265e-06
-9.71885111365982e-06
-2.2966213565819e-05
-5.90614007196074e-06
-2.0493532478593e-05
-2.17010629569694e-05
-2.19301000344418e-05
-2.46778091435755e-05
-8.88794156494355e-06
-1.23881212645891e-05
1.88678310434405e-06
-3.80950474875029e-05
-2.98726749086165e-05
-1.22361421452448e-05
-1.81769043627025e-05
-2.60917810310135e-05
-1.13898996586356e-05
-6.36126308281548e-06
-1.81719663069024e-05
-3.09363522930804e-05
-1.82165340490567e-05
-2.91585886615913e-05
-1.23586788389171e-05
-3.01628761597951e-05
-2.27978260100303e-05
-4.24823601595797e-06
-4.56911422202851e-05
-1.54023080612507e-05
-2.72606933436859e-05
-1.04953068584531e-05
-1.30300012459582e-05
-8.20052441921558e-06
5.66990700394109e-06
-1.52955759966691e-05
-9.50437176374315e-06
-1.23367522966041e-05
2.12392721946851e-06
-4.16232161404319e-05
-1.99718150057827e-05
-1.0320886322731e-05
-2.74323139485539e-05
-2.31682138309583e-05
-8.92299881884119e-06
-2.12765446699271e-05
-1.86090838899414e-05
-4.91257208301818e-05
-7.09373367966169e-06
9.73463516511223e-06
-2.71641290033809e-05
-2.31509257493335e-05
3.98951160404123e-06
-9.78865550626549e-06
-3.82137592652706e-06
-1.38240276039116e-05
-4.24634686378341e-05
-2.49599924630534e-06
-1.65152374345693e-05
-9.89189661128058e-06
-2.41830632905126e-05
-2.72298489317215e-05
-1.53929615156695e-05
-9.64087348881498e-06
-1.28298663462284e-05
-2.38999024376704e-05
-3.80354641768615e-05
-5.36803253049717e-05
-5.66503527706703e-06
-2.16989038425094e-05
-3.62059176820893e-05
-2.48831550519395e-06
-4.7545841863607e-05
-1.71213425828853e-05
-4.34134115087383e-05
-3.71863435013381e-05
-2.89003610925002e-05
-1.68542790974925e-05
-1.0858384553286e-05
-3.25150456531552e-05
-1.21282460762678e-05
-1.7180244027688e-06
-1.40193404452646e-05
-2.5982840409217e-05
-2.50520619989987e-05
-3.51723762901783e-05
-3.16955267858654e-05
-2.621291232014e-05
-2.32730703749495e-05
-3.5135587865057e-06
-1.3835238100373e-05
-3.84959618134322e-05
-3.26038575158672e-05
-1.70485045182349e-05
-1.13538477702867e-05
-3.13980784240102e-05
-1.64017858107042e-05
-1.85479287274359e-06
7.00801605056012e-08
-4.92243359323534e-05
-2.65539691637898e-05
-2.17798860084788e-05
-1.11783039071585e-05
-2.39075344972814e-05
-3.91307890448495e-06
-3.90870371795522e-05
-2.75873628757218e-05
-2.16410183111155e-05
-3.62895136377715e-05
-3.0222518366427e-05
7.95880306284043e-06
-3.04710355444142e-05
-2.36638209021503e-06
-1.33805449312547e-05
-2.90177306345609e-05
-2.25562118276285e-05
-2.21489345790795e-05
-1.55926560653489e-05
-4.91632130916022e-05
-2.02798620529719e-05
-2.47416082819787e-05
-2.85122221840365e-05
-4.73126784214867e-06
-3.09997672668731e-05
5.14163987202563e-06
-1.91047891106064e-05
-2.32583977735289e-05
-3.46122689636326e-05
-1.58262398186922e-05
-8.95812362861292e-06
-1.64210545181745e-05
-2.30287269587514e-05
-1.77950553798238e-05
-2.05417045062583e-05
-1.79030907565632e-05
-7.45310012584062e-06
-3.82928635105364e-05
-4.26406750454334e-05
-2.79366487398183e-05
-2.41852060223888e-05
-1.50301185676662e-05
-8.33566990317139e-06
-2.12498799566524e-05
-3.80488044464879e-05
-2.36729751563041e-05
-7.83145822848368e-06
-3.09239147043109e-05
-2.4873343260889e-05
-2.24150796227662e-05
-3.08175240530166e-05
-1.92854174365662e-05
6.33577564636005e-07
-2.74178425643911e-05
-5.51377615192619e-05
-2.46802764465928e-05
-2.54088739062408e-05
-2.52403053831632e-05
-2.28190256726815e-05
-3.15298048535609e-05
-3.06806419795246e-05
2.93167831123893e-06
4.44001385945232e-06
-1.28028055294522e-05
-7.66636248540137e-07
-1.26053369925593e-05
-3.74604501393362e-05
-4.25736934563157e-05
-1.06309229590304e-05
-2.27625484122037e-05
-3.40144399732982e-05
-2.70337195090221e-05
-1.73022046057182e-05
-1.32684864994123e-05
-6.59558672769769e-06
-3.33784908371726e-05
-2.02511654676826e-05
-1.23754924407251e-05
-4.55868611085303e-05
-3.07259205117824e-06
-1.34494147022024e-05
-1.34419503532113e-05
-4.26978093074391e-05
7.98380971665781e-06
-3.61959067873206e-05
-1.66609442415396e-05
-1.86103254717121e-05
-4.90838346822421e-05
-2.67579232873117e-05
-2.57037538379357e-05
-1.59257497714239e-05
-6.85257706985709e-06
-1.91654743284926e-05
-2.11586590114677e-05
-2.470617428029e-05
-3.67955250600978e-05
-2.54836239408894e-05
-1.36187290604155e-05
-1.07036926767464e-05
-3.84151376168315e-05
-1.73789849841314e-05
-3.64296481876596e-05
-1.10638575108846e-05
-2.51212592759645e-05
7.26648706723161e-06
-9.21941208105473e-06
8.82814068475302e-06
-2.14101686907616e-05
-5.18450287094409e-06
-9.00922989902278e-06
-2.98169445933617e-05
-1.89492328282311e-05
-4.07219334708605e-05
-5.53952949400073e-06
-2.6640277696701e-05
-2.62558409233701e-05
-1.65040089845326e-05
-4.06236147904507e-05
-2.06536578014298e-05
-1.65042520582608e-05
-2.78940023036207e-05
-2.29794794173863e-05
-6.63797634306302e-06
-1.87710601974374e-05
-4.39570767492993e-05
-1.40150543620041e-05
-1.10915368989665e-06
-2.35025042756613e-05
-1.54806362380304e-05
-1.26658453382849e-05
-2.53862829649424e-05
-1.12844091610588e-05
-2.00275042695932e-05
-9.55916185358662e-06
-2.70973648201804e-05
-1.00223772853931e-05
-2.89719659156429e-05
-1.81424783597527e-05
5.86982804118515e-06
-3.45820377042895e-05
-7.96799501499329e-06
-7.06237273211396e-06
-3.14343341777311e-05
-1.77718884937421e-05
-1.32374810648112e-05
-3.10326288816361e-05
2.34042261872582e-06
-2.02854584528358e-06
-2.01588229117356e-05
-1.87196206525489e-06
-3.55440690538892e-05
-3.63236405051171e-05
-1.41287398791626e-05
-2.80263754814551e-05
-2.08598661580262e-05
-5.87867414427219e-06
-3.70987860698385e-05
-1.95939968516211e-05
-3.12484701356841e-05
-2.02991326738862e-05
-4.11345527129469e-05
-3.0109897091314e-05
-3.24197611985246e-05
-3.18770196948588e-05
-2.26044856736465e-05
-3.42705426237826e-06
-2.34650891578149e-06
-2.7965200715016e-05
-5.45955826749687e-05
-1.08514532121996e-05
-5.06566989365815e-06
-1.32841602793093e-05
-3.98461043258218e-05
1.0465619342354e-05
-3.92090595799734e-05
-2.38434333371967e-05
-9.51035599895429e-07
-1.96211489832293e-05
-1.66054260671368e-05
-2.14254221178277e-05
-3.3870715583659e-05
-1.02154997951836e-05
4.56228366597251e-06
-2.38627332871047e-05
-1.3294720381668e-05
-5.3538457930527e-06
-1.74109559455173e-05
-2.91506411308571e-05
4.48871372285088e-07
-1.72075195090103e-05
-2.59441573512871e-05
-1.04760858098833e-05
-4.52670663689267e-06
-8.20165506001335e-06
-1.79289830896174e-05
-2.29776313793094e-05
-3.57640917228909e-05
-3.57930662273318e-05
-1.71551938105489e-05
-5.19688180884182e-05
-4.39445023455931e-06
-3.05802953188098e-05
-2.43428201428278e-05
-1.43061965087741e-05
-3.20079085029572e-05
-3.79774300348653e-05
-1.63361645168276e-05
-3.06304654985403e-05
5.11724116959496e-06
-3.94490788596787e-05
-2.37423141919655e-05
5.42473404223071e-06
-1.27921348739264e-05
-3.95127645751804e-05
-3.82973176817035e-05
-3.03241139180689e-05
-3.01066115237075e-05
-2.26782201723541e-05
-1.64926060874774e-05
-3.59486953364126e-05
-2.26874643695388e-05
-2.92722000844071e-05
-2.86255544375259e-05
-3.40349603104247e-05
-1.80525306477336e-05
-3.56057626632869e-05
-5.05596968345508e-06
-4.04299081644922e-05
-2.68250172930014e-05
-2.91310135975245e-05
-4.06385750912664e-05
-3.23729320927981e-05
4.4916482376432e-06
-1.91429090213812e-05
-3.0512669659662e-05
-1.56233773306526e-05
-2.12962331013206e-05
-2.34465920805358e-05
-2.56921683475232e-05
-5.03097660093159e-05
-2.66023825020286e-05
-2.89728739462129e-05
-3.50432010077928e-05
-2.537825282769e-06
-6.84364548932262e-06
-6.98762690362027e-06
-3.32253595106734e-05
-4.72299576030178e-06
-3.31326127281366e-05
7.90656061935086e-06
6.47772505186016e-06
-1.57476669159511e-05
5.39955717263821e-06
-1.38555016062483e-05
-3.11950494955231e-05
-1.53411657671222e-05
-9.86243784686667e-06
7.96031642548013e-06
-1.39107262679274e-05
-1.63505358994526e-05
-3.62461469249439e-05
-2.58796285237906e-05
-2.82547209858677e-05
-1.60672272472147e-05
-3.956414351745e-05
-2.42682466058211e-05
-3.54294848606558e-05
-2.25142278899973e-05
-1.5269227244155e-05
-3.70459659902111e-05
-2.91444306423668e-05
-1.86366629249092e-05
-1.65310976598509e-05
-1.76271436205788e-05
-3.94967535227348e-05
-2.48247455309836e-05
-3.9684845395157e-05
-3.37574248167982e-05
-1.31811359353766e-05
-1.59114137434002e-05
-2.39688449798222e-05
-3.31444705582668e-05
-1.75040984697171e-05
-2.01681483921301e-05
-1.77495254040128e-05
-2.82649835655237e-05
-7.17231039151208e-06
-1.53865399301092e-05
-1.07249388318561e-05
-2.9731106747272e-05
-1.7707872059929e-05
-2.00107211456922e-05
-3.63165238051086e-05
-2.81746328134308e-06
-5.18615776337033e-05
-3.74403650088225e-07
-1.6907145938034e-05
-2.51084784123256e-05
-1.44799838904229e-05
-2.59190681206121e-05
-3.32967151560633e-05
-6.40570507486045e-06
-1.33149394294244e-05
-3.19815761150655e-05
-2.04905369599436e-05
-2.39110012130552e-05
-2.37291888902617e-05
-3.66009527572559e-05
-1.75553787234006e-05
-4.54920527001801e-05
-8.86717586579113e-06
-1.66504925536018e-05
-1.80864728718817e-05
-2.68171269384002e-05
-1.2064407136909e-05
-1.46707760395574e-05
-2.10024453705897e-06
-4.74485294550096e-05
-2.25191512295105e-05
-7.15078013764058e-06
-2.23192602186039e-05
-1.10730755740811e-05
-2.30440152234541e-05
4.7595510441566e-06
-2.68473195971407e-05
-1.74923168434204e-05
-1.71663960929945e-05
-2.09034626506831e-05
-1.70611552631077e-05
-2.55553295156571e-05
-1.92382278752463e-05
-1.88690048535569e-05
-1.40747524275816e-05
-1.86528448237603e-05
-6.25430647208764e-06
-2.17729511109252e-05
-2.1419158140104e-05
-1.89517421867197e-05
-8.2231856970254e-06
-5.07523504719742e-06
-1.51750150104818e-05
-1.97460735208984e-05
-1.33991535253899e-05
-3.02551324300606e-05
-2.70489571122924e-05
-3.0082856453854e-05
-6.85069361679342e-06
-2.21342233903671e-05
-3.77583480136481e-05
-2.93580161712963e-05
-3.51226252266765e-05
-1.25664367753386e-05
-3.50870653464545e-06
-1.97710314642357e-05
-2.09996199462258e-05
-1.6228151956447e-05
-3.5109444029494e-05
-1.36711022374197e-05
-3.86218623881333e-05
-2.3870251795999e-05
-1.91840179025693e-05
-3.18276816925717e-05
-2.36132010169991e-05
-3.22089470959428e-05
-2.63582558762148e-05
-2.12772066147319e-05
-3.3582284692843e-05
-9.24514455898106e-06
-3.31244777155636e-05
-2.17151443494271e-05
-6.49025379814318e-06
-3.65088011705225e-05
-2.11272407826865e-05
-1.08581799801359e-05
-3.11186362567256e-05
-1.68633148528291e-05
1.79236446914077e-07
-2.43114139358548e-05
-1.92821233143035e-05
-1.40718333948513e-05
-4.14551250810231e-05
-1.67106860203091e-05
-4.01739480133133e-05
-1.93722340300201e-05
-1.82599011071876e-05
-1.74442821772802e-05
-3.0321639239641e-05
-2.02918206767528e-05
-3.82417103263828e-05
-2.28713070611278e-05
-1.05907698056416e-05
-3.34621881548026e-05
-2.43558565243681e-05
-3.97003506141319e-05
-8.05822730671368e-06
-3.4698106354902e-05
-3.74125701701583e-05
-2.82006688865706e-05
-1.21622024941199e-05
-2.37069646088213e-05
-3.83367686298877e-05
7.38572868769797e-06
-3.33190878256587e-06
-2.87126241260595e-05
-1.26351659693865e-05
-1.52220816116294e-05
-6.16890069981604e-06
-2.69423327119919e-05
-2.18058105597278e-05
-2.2432278012252e-05
-5.34158990371997e-06
-3.07290518318169e-05
-2.78265155755901e-05
-2.82714450154498e-05
-1.78095574248957e-05
-1.94014635355785e-05
-2.37677974099837e-05
-3.78650198632841e-05
6.81723830200069e-06
-4.36094720377551e-05
-2.64988207316821e-06
-2.28918390869235e-05
-7.92707310175971e-06
-1.49254820619099e-05
1.5962365594273e-06
-1.6776829431165e-05
-3.85639368407088e-05
-3.26690146625043e-05
-3.68790997651202e-05
-7.65290255626735e-06
-3.82769829675161e-05
-3.2105686532256e-05
-1.91547257328251e-05
-3.97999646880959e-05
-3.88649437878701e-05
-1.79597715372514e-05
-2.45184883291352e-05
-2.50388845347006e-05
-3.16263182518727e-05
5.02060965193163e-07
-7.55767617161434e-06
-2.94872341024004e-05
-1.50942925889771e-06
-3.66201247143051e-05
-2.31674195551112e-05
-2.61916097613894e-05
-1.12742945081178e-05
-3.10910389525935e-05
-8.15113177303398e-06
-2.71346801647079e-05
-3.42360867159187e-05
-1.48193305098077e-05
-5.56380304702233e-06
-2.03386140153696e-05
-2.00167268234032e-05
-2.0575080259635e-05
-1.68391047071609e-05
-2.17320884698753e-05
-3.69852366149439e-05
-2.4482455197517e-05
-9.55651718759486e-06
-2.30052538765893e-05
-9.54749418552877e-06
-1.4573743575992e-05
-2.71518025459404e-05
-8.79676056143081e-07
-6.64509200827301e-06
2.6092752509845e-06
-7.77544131231503e-06
-2.57507308867431e-05
-1.68720108746339e-05
-3.70524034102347e-05
-2.28202753788878e-05
-2.62159384018898e-05
-6.60513061104691e-06
-1.95825526707229e-05
-2.27079204420642e-05
-1.36706334763994e-05
-3.00445460353433e-05
-1.59676951019375e-05
-2.32516222959231e-05
-4.65376478594589e-05
-1.99884238254656e-05
-4.84076297158544e-06
-3.26331661409459e-05
-1.53576997926269e-05
-1.18457384555009e-05
-4.5875231684818e-05
-2.16435697883919e-05
-2.72254054897302e-05
-3.38415644769221e-05
-3.42252001653854e-05
7.50657113380609e-06
-1.68721327585466e-05
-3.09547677477346e-05
-1.80115438562453e-05
-3.20007412655439e-05
-2.62936700506932e-05
-1.84012953529304e-05
-3.87592817617172e-05
-3.1668470873615e-05
-2.06882669694125e-07
-3.02833631163484e-05
-2.33633423821906e-05
-2.49946289819296e-05
-1.27558349550527e-05
-2.32397844866982e-05
-3.57581029851166e-05
-6.06781709757112e-06
-3.68149092544145e-05
-4.64831333130741e-06
-1.87585821816748e-05
-4.63683114849901e-05
-2.55439321595324e-05
-1.58698996783698e-05
-1.18972078099231e-05
-6.13868661230337e-05
-2.72339318583415e-05
-2.30697726050764e-05
-1.23927525211989e-05
-1.30175643666247e-05
-2.44323245355483e-05
-1.18863587672532e-05
-4.10976598829382e-05
-1.74548754118975e-05
-1.87000569212591e-05
9.1767795472242e-06
-1.63875357487392e-05
-2.52312026426889e-05
-1.94894429073289e-05
-6.30924122899389e-06
-1.54843677063503e-05
-1.99391906082176e-05
-1.29732299013352e-05
-1.47252269066941e-05
-4.49916374372552e-05
-2.10368140763824e-05
-1.24698853544544e-05
-3.32346156950144e-05
-7.58957015821061e-07
-2.50675734345114e-05
-1.9138432236381e-05
-2.15792609822461e-05
-2.14985356185205e-05
-1.38792686408995e-05
-3.00739341763859e-05
-2.79931177002492e-05
-1.22966944902152e-05
-3.16977274114384e-05
-2.15924397202e-05
-1.02327977557717e-05
-1.18952882076806e-05
-1.86757011272191e-05
-6.56925926793721e-06
-1.95377558991141e-05
-7.99430666386877e-06
-5.11018492712566e-06
-6.8004697875669e-06
-4.06403006058646e-05
-1.78374877315873e-05
-3.07266373805092e-05
-5.1802357218122e-06
6.27773077612677e-06
-2.5721648334541e-05
-4.76706327371316e-06
-1.51131078462013e-05
-1.80096742996532e-05
-2.51481889995353e-05
-1.08417162189448e-05
-1.91042144318719e-05
-1.02636235797249e-05
-1.9039690092511e-05
-2.37590032870089e-05
-3.05502061288547e-05
-3.24244090201178e-05
-1.70978687016832e-05
-6.0208313880799e-06
-8.67010787806914e-06
-2.20339730741057e-05
-1.41051013136342e-05
-1.08662772596457e-05
-2.23624676774904e-05
-2.27622836324758e-05
-1.21539090151912e-05
-9.49727806019218e-06
-1.49450182616194e-05
-1.11586643733309e-05
1.0887974515645e-05
-1.93313041938785e-05
-9.08804836279749e-06
-2.10553422862729e-05
-5.54744981444762e-06
1.01210163997146e-06
-5.72964787612644e-05
-2.57864447036223e-05
-3.0039477833124e-05
-3.68745540966824e-05
-7.17902343437481e-06
-2.49206798881293e-05
-1.23899652491578e-05
-1.80683028679625e-05
-1.94608575439175e-05
-3.64562528832972e-06
-2.71930786265471e-05
-2.67031180459225e-05
-3.95131728407391e-05
-1.75789561362422e-05
-1.84176997498297e-05
-2.82710063307362e-05
-3.59365687350865e-05
-1.10961322049412e-05
-3.40670651125484e-05
-1.00106606153829e-05
-2.89109113124761e-05
-1.24860716772791e-05
-3.04972446120667e-05
-2.33643627425302e-05
-2.6433422817183e-05
-2.16414279270334e-05
-1.0307054936801e-05
-1.82852536737915e-06
-3.56107927216224e-05
-2.64783011220697e-05
-2.75489110981689e-05
-3.70193637107409e-05
-2.47068261715203e-05
-2.17453825536757e-05
-2.9575693601346e-05
-1.18829134187313e-05
-1.74225493045551e-05
-2.07591480691917e-05
-2.40960259471784e-05
-6.37417534412826e-06
-1.7599571631311e-05
-2.73212062196707e-05
-4.31835930825582e-05
-2.04298813768931e-05
-2.01010254460357e-05
-1.82981658108847e-05
-1.53298407263737e-05
-2.23703412089526e-05
-3.79024244799771e-05
-3.08293343502329e-05
-1.32675452625628e-05
-3.03546100961671e-05
-2.33665773232664e-05
-3.24727934156135e-05
-2.65348390578131e-05
1.09070189785057e-05
-2.03712990501387e-05
-1.12482083340318e-05
-3.40195792296199e-05
-3.04303993399554e-05
-2.37048332569207e-05
-1.39023016714387e-05
-8.41663719818738e-06
-1.01090006844356e-05
-1.85069545806861e-05
-5.59969399860999e-06
-3.39214043338978e-05
-2.1924850015032e-05
-1.16321746388279e-05
-3.51329145861367e-06
-2.50537471983236e-05
-3.50959450961143e-05
-2.36134012348501e-05
-3.4708237183469e-05
-2.90933300324933e-05
-1.7850591789292e-05
-3.36182900694208e-05
-9.97218213695033e-06
-3.92701128645249e-05
-3.72560825222659e-05
-1.60327526685903e-05
-3.43576286610353e-05
-4.46007138387573e-07
-1.27963199261597e-05
-6.87666466278601e-06
-2.73101063263027e-05
-4.10444042748674e-05
-1.67044529494524e-05
-1.00464380107097e-05
-3.63079240886231e-05
-5.2465415887996e-06
-2.01218598459393e-05
-1.72986093885256e-05
-1.86159078762391e-05
-2.63314474151301e-05
-3.1531232714937e-05
-2.7267209466193e-05
-2.83195283893263e-05
-2.70970884866742e-05
-1.50200274260927e-05
-2.69365724696906e-05
-1.50466943333998e-05
7.04898252526767e-06
-2.46894790785102e-05
-3.30468940350436e-05
-2.70182778582041e-05
-2.17562733918389e-05
-3.55721210515374e-05
-2.02824286154905e-05
-2.12299214889154e-05
-1.2009062178291e-06
-3.16287112308758e-05
2.46515195128322e-06
-1.58180673046919e-05
5.41870061981722e-06
-1.3071500739991e-05
-5.06598418893555e-06
-1.25688620767289e-05
-1.84119357534334e-05
-9.61500898535644e-06
-1.19088632192975e-05
-2.36183897047261e-05
-1.52349613416669e-05
-2.05345910053136e-05
-1.38486672807424e-05
-1.44996019802442e-05
-2.56135824359249e-05
-4.88919351850367e-05
-4.03481989469272e-06
-1.6416213113041e-05
-6.34633406193133e-06
-3.28903136148237e-05
-3.01959188812492e-05
-1.87642344355668e-05
-5.14692522565163e-07
-3.4629295165706e-06
-1.24543764981525e-05
-2.90470972442779e-05
-2.07366795040325e-05
-3.16496210826046e-05
-2.89171321488238e-05
7.14748353145813e-06
-2.1268054994562e-05
-2.16208907372176e-05
-6.03185086675288e-06
-1.77216505021767e-05
-8.50388274041729e-06
-3.44311685675381e-05
-7.63415106991849e-06
-2.24563067227622e-05
-1.69826712435485e-05
-2.20419219532099e-05
-1.9815348351714e-05
-2.44138188815807e-05
-9.43874614968864e-06
-1.74094315366153e-05
-3.93318271380586e-05
-2.16848523419839e-05
-3.13733197889997e-05
-1.68048607173581e-05
-7.44889448198655e-07
-1.89378475006116e-05
-4.41718902677832e-05
-2.72585057336043e-05
-2.2851375181512e-05
-2.20789646240586e-05
-1.47610228156464e-05
-1.01380254150562e-05
-3.79059800543421e-06
-1.16649230655919e-05
-2.61165143699871e-05
-6.24989439197006e-06
-1.74547025472183e-05
-2.79758080542598e-05
-2.28474765032401e-05
-1.99629913189636e-05
-1.48133189616363e-05
-1.79027731533668e-05
7.85127888598819e-06
-3.10125032405497e-05
-2.87204771513165e-05
-9.23175764440838e-06
-2.38403282978434e-05
-2.3385046241568e-05
1.53960752604264e-05
-2.94997106851059e-05
-1.63591251546741e-05
-1.72988021902128e-05
-4.58277004634129e-05
-3.86883678936659e-05
-3.30408642886436e-05
-1.59356135910568e-05
-2.24402381511455e-05
-1.28728148865174e-05
-3.4120328229777e-05
2.57353807757616e-06
-3.11293348264504e-05
-1.18477357318628e-05
-2.34919204174985e-05
-2.7963263716091e-05
-7.92091164056683e-06
-2.04338295915685e-05
-2.86226391115925e-05
-1.50516257039877e-05
-3.37822337515143e-05
-1.68827481837148e-05
-3.49760408603518e-05
-4.32165386358145e-05
-1.20006742036817e-05
-2.49858196232037e-05
-4.24783118488546e-05
-3.98929087741618e-05
-2.8856283457741e-05
-1.2650772936626e-05
2.89702919647518e-06
-1.8877266702025e-05
-3.42252630044501e-05
-3.65601797727126e-06
-2.66435230880289e-05
-2.82804783613406e-05
-2.28299565214625e-05
-4.28771574899771e-06
-2.83360502533512e-05
-2.29855507107973e-05
-6.23089200297329e-06
-2.80086608218866e-05
-2.43447466458638e-05
-1.94812568741493e-05
-3.6230375933965e-05
-3.26851405984558e-05
-1.63956495633217e-05
-2.27052125717218e-05
-1.63660887706283e-05
-3.39948408947883e-05
-3.32852232722785e-05
-1.96551445114201e-06
-2.44441062219995e-05
-3.32337415728542e-05
-3.04125510477912e-05
-2.05076829406578e-05
-4.82342185116226e-06
-1.07278972489987e-05
-1.39777938812213e-06
-1.13937825156772e-05
4.82068105647283e-06
-9.35976414418529e-06
-3.17293321713625e-05
-4.16625332802109e-05
-1.2892030457215e-05
-1.46342573278295e-05
-2.14598167244599e-05
-6.98499389408781e-06
-1.95383554969057e-05
-2.8268105797644e-05
-1.28263688759954e-05
-2.55386961501947e-05
-4.00353411225663e-05
6.58349448577983e-06
-2.03819588315918e-05
-1.76788496308571e-05
-1.52990081446005e-05
-2.68474373705545e-05
-2.96466855759055e-05
-1.56980292131142e-05
-3.83317335160342e-06
6.23260320218896e-06
-1.85908543555632e-05
-7.25311222778438e-06
-2.68429999278732e-05
-6.40716205956694e-07
-1.42313403921866e-05
-3.17858969360306e-05
-3.70939993780849e-05
-2.32279840765447e-05
-1.68773765111328e-05
-1.99034241324632e-05
-3.86683948918875e-05
-2.22859019575948e-05
-2.474045094177e-05
-1.94868651072948e-05
-4.35347134983123e-05
-2.5648334154527e-05
-2.44563003591203e-05
-4.14730384627041e-05
-2.37889774811193e-05
-3.39017486925339e-05
-2.2673642770043e-05
-6.75405488249737e-06
-2.33449844460505e-05
-4.15203701494757e-06
-3.13327818165595e-05
-3.20121359477456e-05
2.18911958780043e-06
-8.16740252404043e-06
-8.45683034211458e-06
-1.19404402248404e-05
1.5490165834994e-06
-3.00610087333648e-05
-2.48569659789213e-05
-1.97189958275452e-05
-4.5947472869815e-05
-2.87984508363919e-05
-2.94764473474174e-06
-2.37054893401381e-05
-1.23303504669727e-05
-3.08478566209906e-05
-1.21717967901377e-05
-1.23061076619874e-05
-4.2825281904255e-07
-2.90781935035723e-05
-7.15703472055604e-06
-2.86056198490327e-05
-1.54555180895595e-05
-7.01303757170149e-06
-9.98602349791066e-06
-2.38736891163697e-05
-1.69186300692252e-05
-6.19187994161376e-06
-1.65100994139331e-05
4.5036311611742e-06
-2.33817133111981e-05
-2.07136334676036e-05
-3.52954880667672e-05
-4.45135109638191e-06
-5.0441298172123e-06
-1.97926301007505e-05
-2.63868875727525e-08
-1.62378332176688e-05
-1.62058355670581e-05
-1.78678741953087e-05
2.38890790063201e-06
-2.55476330948196e-05
-3.32854083921609e-05
2.27891936458107e-06
-1.14872586637954e-05
-9.87573870674012e-06
-2.08135162985319e-05
2.65856398620937e-06
-3.02837619460024e-05
-3.73519569828294e-05
1.97902919420779e-05
-1.90075418024447e-05
-1.72299455846191e-05
-1.50253814109374e-05
-3.09389551299269e-05
-3.06224095080276e-05
-2.86484653622482e-05
-3.05975828765651e-05
-2.35634403404087e-05
-1.58370168496784e-05
-2.22199139364807e-05
-1.8077366505271e-05
-3.73255881450025e-05
-2.69177446211116e-05
-2.46966886878458e-05
-2.38161370581616e-05
-1.23839205553952e-05
-1.29754722356371e-05
-3.3288164352368e-05
-1.13892001780534e-05
-2.66481913323982e-05
-3.32894102729284e-05
-2.72743199370477e-05
-1.63598052845599e-05
-2.59057963810024e-05
-2.42690486395239e-05
1.93977803092492e-05
-1.62461616794326e-05
-3.39251566847617e-05
-1.53241592943509e-05
-2.0586956990162e-05
-6.79046516099317e-06
-1.5708578949677e-05
-2.65529346006197e-05
-2.76492159826082e-06
-1.72318696261678e-05
-1.14166049583736e-05
-1.39464526863005e-05
-2.26018813994253e-05
-2.89574804713362e-05
-1.5729812493219e-05
-1.92065730348723e-05
-1.78296857922509e-05
2.09845053111558e-05
-2.37856861806335e-05
-2.35860600780221e-05
-2.25030829417746e-07
-5.36970757352489e-06
-2.1361307545261e-07
-2.87406148577284e-05
-1.38409699644039e-05
-1.46223256408995e-05
-2.79425513044491e-05
-2.63901354412721e-06
-3.40730513527729e-05
-8.49001505615566e-06
-3.66303935226573e-05
-1.79697916810258e-06
-8.77450997868274e-06
-2.64217759849619e-05
-3.0619795820353e-05
-2.26751596785537e-05
-1.59559046158753e-05
-1.51434573190378e-05
-4.00190001021655e-05
-1.12850184246562e-05
-2.17438451196557e-05
-1.00154257567166e-05
-1.07793590338518e-05
-3.10629901311468e-05
-5.51927413275469e-05
-1.75896574493588e-05
-3.88795920663823e-05
-2.22267561825452e-05
-2.82300508739626e-05
-2.9078187084348e-05
1.80671748272143e-06
-6.3054326644409e-06
-2.17522695624262e-05
-9.05663966090473e-06
-1.48658490120574e-05
-1.05740984983106e-05
-2.64388459081542e-05
-2.67583397246844e-05
-4.32215540547249e-05
4.56765224637918e-07
-2.57707507962344e-05
-3.21129282364495e-05
-9.15521664519374e-06
-6.7740214110484e-05
-2.26788917184721e-05
-3.67101090858441e-05
-1.26648027945615e-05
-4.51129058030138e-05
-2.65229417868548e-05
-2.82465643883293e-05
-1.67891659402981e-05
-3.18086716253058e-05
-4.70181488307938e-06
-2.3609319652655e-05
-2.07171004902468e-05
-4.90453170507912e-05
-2.86187922828232e-05
-1.56384081440966e-05
-1.97463496040356e-05
-1.31772703969916e-05
-1.06476664408434e-05
-1.19644119086889e-06
-2.03218197192297e-05
6.91354993182067e-06
-7.40520271525061e-06
-2.30078845456633e-05
-1.22078012586447e-05
-1.11742792192982e-05
-1.80284609967782e-05
-3.3087013345478e-06
-4.34086127363146e-05
-1.95004087139621e-06
-1.17086736409645e-05
-1.74439821409562e-05
-3.14517056726397e-05
-8.76014845382644e-06
-3.64304740283907e-05
-4.14113114611885e-05
-1.51012269414072e-05
-2.13394324123273e-05
-3.55134596264738e-05
-1.57587706909268e-05
-2.42926204324104e-05
-8.56623076107776e-06
-3.45437545833687e-05
-1.64978004196278e-05
-2.77374790489326e-06
-3.734614178335e-05
-1.70983156909365e-05
-5.20506108892656e-06
-2.60653506000745e-05
-1.2925847850588e-05
-1.17093887840093e-05
-1.71778397388642e-05
-1.14280671361217e-05
-1.76981400522112e-05
-1.15643218142234e-05
-2.82278330183295e-05
6.96377442614247e-08
-1.9396971812996e-05
-2.63588119902496e-05
-1.56939229818327e-05
-2.49860626480076e-05
-2.95265466357649e-05
-2.10917919596632e-05
-3.59969833729595e-05
-1.87397219229093e-05
9.8316098591533e-07
1.16243210577792e-06
-2.19710227106963e-05
-2.43190553828281e-05
-2.67155530471492e-05
-2.38787775082616e-05
-2.78518659061244e-05
-2.66841182860637e-05
-8.02408760808369e-06
-2.70860161498478e-05
-2.80457495790539e-05
-5.38418990802032e-07
-3.30682303853937e-05
-1.30505870669623e-05
-1.06756502748381e-05
-1.94623593202044e-05
-2.63931417434911e-05
-4.19992501190314e-05
-2.09085530993763e-05
-1.94066472702632e-05
-1.98552989835678e-05
-4.15022069002663e-06
-2.65354052546843e-05
-1.21031359358725e-05
-3.80780651042918e-05
-5.40635826021863e-06
-3.52250319965776e-05
-2.26125757843197e-05
-2.2695371356861e-05
-8.48351245854193e-06
-5.38249066520341e-05
-3.05222962562496e-05
-8.40047542088626e-06
-1.32645992749919e-05
-2.09268998597611e-05
-2.6618634732788e-05
-3.12127929748782e-05
1.60227807851176e-06
-2.26885368524535e-05
-2.04343422905254e-05
-1.89168804755107e-05
