# Supplementary material for: Research on computational propagation and identification of mine microseismic signals based on deep learning
Source: PLoS One. 2025 Oct 22;20(10):e0334641. doi: 10.1371/journal.pone.0334641 (PMC12543183; doi:10.1371/journal.pone.0334641)
Supplement: S1 Data — (ZIP) [file pone.0334641.s001.zip › 000100500001000.xlsx_0.txt_24.txt.txt]

-2.85878249709088e-05
-1.6650323471692e-05
-3.22154393730267e-05
-2.36600077346425e-05
-2.49337518466891e-05
-3.43349844624405e-05
-2.66831108248921e-05
-1.19479112233564e-05
-6.77998799509686e-06
-9.97958635732969e-06
-1.46658683942793e-05
-2.0295088000394e-05
-2.70410904562406e-05
-3.23601425094845e-05
-7.65755791165401e-06
-1.94780640298273e-05
-3.3760881720909e-05
-4.76752094413028e-05
-2.30902870489208e-05
-4.07194132986738e-05
-2.26570107604991e-05
-1.58490416841784e-05
-2.35483050653831e-05
-1.27302273789738e-05
-7.37108988230955e-06
-2.87827593492535e-05
-2.34021295729157e-05
-1.95445954970418e-05
-6.03507574669407e-06
-2.09208214980721e-05
-2.56389270509333e-05
-1.74859206102973e-05
-3.11831849962281e-05
-1.64219124850834e-05
-2.86640201257801e-05
-1.48989775346213e-05
-1.10288598963205e-05
-1.6833257670891e-05
-9.23231950488095e-06
-2.94453283361546e-05
-3.01102076537679e-05
-1.30062113815612e-05
-4.8878282245185e-05
-4.29690256235736e-05
-2.43494041467996e-05
-9.47921302373148e-06
5.0984825546454e-06
-4.39324438499196e-05
-2.94604099497226e-05
-3.4056115181643e-05
-2.58258931783434e-05
-2.55939366133826e-05
-1.98510720739068e-05
-6.3701893201743e-07
-2.51180231943413e-05
-1.80116310318215e-05
-1.3889755442121e-05
-3.49074131822886e-05
-1.28029341979752e-05
-3.05807034697391e-05
-6.74435115466915e-06
-1.19999469705899e-05
1.38754244371255e-05
-2.07801885123754e-05
-3.82855251639305e-05
-3.64191447719052e-05
-8.5736450757486e-06
1.55829648845664e-06
-8.13807074802504e-06
-3.70480418321156e-05
-1.49671975773884e-05
-2.42989036534981e-05
-2.7936076412114e-05
-3.02716040149124e-05
-2.74126576119232e-05
-2.77608840166086e-05
-3.14236475539477e-05
-1.24973530901449e-05
-6.40180044530201e-06
-7.62672726117829e-06
-9.80587024321594e-06
1.12205655662528e-05
-1.81745700832818e-05
-3.87838155609622e-05
2.7842874428791e-06
-9.57913597994072e-06
-4.7022930736317e-05
-3.83187603621562e-05
-2.98280274029761e-05
-3.07977598835802e-05
-1.52503707524046e-05
-3.37609905919007e-05
-2.93561340782012e-05
-1.03889209750351e-05
-1.46393035571341e-05
-1.25645745152871e-05
-2.73988105774522e-05
-5.89374433263102e-05
-1.4801201092723e-05
3.07270315543635e-05
-2.25451282952692e-05
-2.55259008774125e-05
-1.99855731481438e-05
-1.93438219558923e-05
-2.79931583859073e-05
-1.64834062181756e-05
-6.22198072899268e-06
-9.87935050629277e-06
-2.60128828620947e-05
-2.23682279071398e-05
-3.14375447038394e-05
-4.94969981000184e-06
-2.87143896572565e-05
8.75267178272506e-06
-2.8991030000466e-05
-1.60595240621577e-05
-1.72586132760902e-05
-1.62321255953893e-05
-1.33726510383619e-05
-1.70628107591519e-05
-1.22533085063045e-05
-2.24678725197668e-05
-7.25019222039306e-06
-1.42210206901134e-05
1.68080226099485e-06
-1.4822795625614e-05
-2.15503046736446e-05
-1.61850502251437e-05
3.27229770902356e-07
-2.43566595099103e-05
-3.43467105153166e-05
-9.79475262044387e-06
-3.35302666661579e-05
-1.07245864876449e-05
-2.24881311364465e-05
-1.27947261480584e-05
-1.74819652347628e-05
-1.73473442663756e-05
-1.08343381834243e-05
-9.88351922037236e-06
-2.40129731801264e-05
-1.0450271191038e-05
-1.53971017462783e-05
-2.23937258891239e-05
-1.01947676869363e-05
-2.64158370286263e-05
-3.4418637656404e-05
-1.32282130130814e-05
-2.1121904018209e-05
-3.66882718783054e-05
-1.55319858597392e-05
-2.15881916394622e-05
-2.40151429200076e-05
-2.82455083529869e-05
-3.6837695932446e-05
-2.38792883939723e-05
-2.07250399563287e-05
-2.56774426739522e-05
-3.92849580857372e-05
-3.51731451528572e-05
-2.04147796443711e-05
-2.01539079158798e-05
-2.70280239616176e-05
-1.73149786658433e-05
-1.33775785791873e-05
-1.38364721063603e-05
-1.99216057389837e-05
-2.54529859166896e-05
-1.57881395987688e-05
-2.91014939435282e-05
-4.65749603548331e-06
-2.94601117919389e-05
-1.71209327034355e-05
-2.92460901635904e-05
-2.42166412679049e-05
-3.59028600032524e-05
-2.24762608046071e-05
-1.24825117118109e-05
-1.48209396624859e-05
-2.09381534465758e-05
-1.18078284062318e-05
-1.33202102668159e-05
-4.47677920819638e-05
-2.66210653373294e-05
-1.01655962942368e-05
-4.15406778142504e-06
-1.48395929241163e-05
-1.40792340812693e-05
-2.53915680286172e-05
-1.95321599023425e-05
-2.44546058032227e-05
-2.34006238651475e-05
-2.47014516298666e-05
-7.34127946679627e-06
-2.14742250625359e-05
-2.9993118671658e-05
-1.94347602507822e-05
-2.41769406041148e-05
-3.44845589323209e-05
-7.92051942679781e-06
-1.10918928937965e-05
-7.81724408540609e-06
-1.83527871755818e-05
-8.81101130150649e-06
-2.96099096961656e-05
-1.850734685732e-05
-1.09084955353953e-05
-2.01251273021519e-05
-5.92474967743922e-06
-1.99008668604578e-05
-2.16112659853689e-05
-1.86291886557088e-05
-1.54471118558467e-05
-2.45702066652659e-05
-1.54229554035682e-05
-2.11158207225577e-05
-7.38119116649874e-06
-1.52534408399815e-05
-8.83504501146702e-06
-1.09091988879538e-05
-3.19035877605957e-05
-1.52172749008485e-05
-1.84352397709595e-05
-1.91351641392013e-05
-1.2855286728194e-05
-2.13723618659168e-05
-2.04709571465824e-05
3.29341491596932e-06
-1.7085441474996e-05
-4.5632573889771e-06
-4.0097110097091e-07
-3.51062813542426e-05
-1.55815609044535e-05
-2.8349656055218e-05
-3.88134071153687e-05
-1.19336637369121e-05
-1.39887630455848e-05
-1.02608316194112e-05
-2.11884099808003e-06
-1.60286764214829e-05
-3.56063140330891e-05
-2.75016059857247e-05
-1.96725521641941e-05
-8.03125149144597e-06
-2.09482514846758e-06
-2.64721081209269e-05
-1.84329407614957e-05
-2.26018076003063e-05
-3.6906357279594e-05
-8.88805921253138e-06
-2.60500188887377e-05
-2.90710389762916e-05
-4.00495322167319e-05
-1.09562837053247e-05
-3.60494069921562e-05
-2.54864079006162e-05
-1.58429308042014e-05
-5.76685550633288e-06
-2.57055672458345e-05
-1.0771820489841e-05
-2.60400503599366e-05
-2.30582681808656e-05
-2.54779987173754e-05
-9.83324716230002e-06
-2.17087372598087e-05
-1.48469890862336e-05
-1.57847690497609e-05
-2.75455960880639e-05
-1.57953377539474e-05
-4.91835558532306e-05
-3.99794027375377e-05
-3.3511555382335e-05
-6.39013007628574e-06
-9.95899257640552e-06
-6.8506993230407e-06
-2.273016276067e-05
-3.20194614609679e-05
-7.24661347116235e-06
6.5922066870173e-06
-3.71177941554008e-05
-1.61705074539803e-05
-1.57758652085764e-05
1.77183770044675e-06
6.39315683073991e-06
-2.27466166503306e-05
-8.14594745773089e-06
-3.10427721267295e-05
-2.4834912658218e-05
-3.41442184891245e-05
3.05647375625676e-06
-5.0668947576479e-05
-1.21572556534614e-05
-1.49494930062029e-05
-8.15525404024661e-06
7.16351612412127e-06
-7.35070088501088e-06
-1.47019158217428e-05
-3.26559538303416e-05
-2.94305494362138e-05
-4.46654482990544e-05
-3.73219170669572e-05
-1.38510278377188e-05
-2.56049084734946e-05
-3.04010885959181e-05
-2.53569195593749e-05
-8.96559754990907e-06
-2.441928761304e-05
-1.73306247109739e-05
-4.45382062931867e-05
-1.97233538198143e-05
-4.37578282474409e-06
-3.67440214757976e-05
-2.27648612605357e-05
-1.08079415923936e-05
-3.12417706485149e-06
-2.18330531731218e-05
-2.71917804330133e-05
9.26964105648602e-06
-2.69234018049623e-05
-8.89954942836175e-06
-8.15450131167991e-06
-1.05424816184072e-05
-3.31466832787942e-05
-2.60940821021408e-05
-3.61782887773558e-05
-3.62352350462805e-05
-2.66747103368262e-05
-2.99614121922199e-05
-1.69153261461996e-05
-3.20549808860869e-05
-1.82562806827038e-07
-1.50237359200893e-05
-2.72636474521041e-05
-3.05124518045714e-05
-1.63360075892842e-05
-3.95052372099115e-07
-1.82187535181069e-05
-1.46359315415395e-05
-6.13371570346688e-06
-1.4543503094132e-05
-1.36748039649436e-05
-1.87880142476035e-05
-3.25023830797216e-05
-2.84729800002009e-05
-1.95534863594733e-05
-3.71618298986466e-07
-3.62264947335454e-05
-2.91960711258032e-05
-8.6203032457691e-06
-1.5461189884444e-05
-2.72654674094172e-05
-4.92178453838682e-05
-1.35892634029607e-07
-1.3689507620947e-05
-2.71007518800974e-05
-1.59905948877546e-05
-2.92430863890346e-05
-3.52256889888656e-05
-2.95676864602963e-05
-5.99883033923309e-06
-1.09013773403084e-05
-1.33368540574395e-05
1.61589448615048e-06
-1.77804079033506e-05
-4.81651310503728e-05
-3.85175506504832e-05
-4.60775934673693e-05
-1.974989193799e-05
-1.10190758220038e-05
-3.16375791152504e-05
-2.90176343782586e-05
-3.13912672750232e-05
-2.17329541376797e-05
-4.62048090190927e-05
-1.43340703578317e-05
-2.34122691140132e-05
-4.02881928322398e-05
-1.24561604998883e-05
-3.41441285172483e-05
-4.68608306477057e-05
-2.57910681080631e-05
-1.65057459304496e-05
-3.34597267986187e-05
-1.41649237829133e-05
-3.10564120296134e-05
-4.82871037142001e-06
1.4082429191682e-05
-2.68801524367544e-05
-2.6729184867374e-05
-1.54290777748745e-05
-3.51945991330135e-05
-2.13498129581914e-05
-2.70812441340252e-05
-1.71250152489799e-05
-3.80876743393202e-05
-2.23907447650396e-05
-3.23836946354477e-05
-2.46478983604927e-05
-3.4221530181828e-05
-1.43533618680442e-05
-3.17531484912741e-05
-4.10530283932958e-05
-3.04977171885292e-06
-8.08032392271396e-06
-2.59892218749228e-05
-5.70127368609319e-06
-1.75602263420119e-05
-2.16887064507469e-05
-2.95918281761023e-05
-2.26725805618855e-05
-1.41256295690835e-05
-1.59983624861667e-05
-2.2172851320136e-05
-3.04186592526488e-05
-3.71615488336824e-05
-1.31440601278986e-05
-3.20089780831434e-05
-4.93860638348891e-07
-2.616861668392e-05
-2.61301575647504e-05
-3.6550074610116e-05
-2.82802675821847e-05
-1.24583884594333e-05
-1.78761085263102e-05
-1.55328955792803e-05
-2.3370382152486e-05
-1.6847906694982e-05
-2.66464003863147e-05
-2.77733880348686e-05
-3.09942841341528e-05
-2.24123261231443e-05
-1.1363401592302e-05
-1.9067349763928e-05
-2.71042299210899e-05
-3.47741570111165e-06
-1.23677633998612e-05
3.13842192506445e-06
-1.97813342514738e-05
-3.03308564036829e-05
-1.92433162611847e-05
-1.45978478309763e-05
-2.56346905427601e-05
-1.06638912364487e-05
4.25983846833873e-06
-1.47422452353312e-05
-3.46998406427964e-05
-3.1497382307647e-05
-1.29605059841264e-05
-3.15774897177095e-05
-3.39418983838763e-05
-1.87325571770657e-05
-6.84512690537536e-06
-8.5813646616263e-06
-2.55554120644323e-05
-2.46978318207409e-05
-8.28878694554041e-06
-2.04374393015145e-05
-2.46938473830557e-05
-4.15872853446556e-05
-1.55447667644526e-05
-3.70680996132391e-05
-2.49487273985579e-05
-1.35067673617794e-05
-1.34488539917006e-05
-3.03461151391436e-05
1.92612387795865e-06
-1.6437550302126e-05
-2.573806163487e-06
-6.98022331017705e-06
-2.53613737094115e-05
-3.35746626379054e-05
-3.44847831499113e-05
-4.24975156409969e-05
-3.26746255906187e-05
-4.0967971721955e-06
-2.48826558421206e-05
7.6366645018049e-06
-2.17856873684883e-05
-6.81967215782648e-06
-9.37938715402046e-07
-3.50874585746077e-05
-2.79186120058874e-05
-2.49050495212984e-05
-1.42846641551769e-05
-1.97496044570211e-05
-2.70503551742674e-05
-1.33909125880018e-05
-2.10360418258158e-05
-2.44941614893088e-05
-2.80216752577794e-05
-2.28096017263618e-05
-1.43558077794384e-05
-1.86822140507765e-05
-5.77635214521426e-06
-2.29790222771914e-06
-2.62754517480857e-05
-1.49991605788362e-05
-1.10840768469223e-05
-9.55101197252838e-07
-2.30356821964159e-05
-1.78444832550874e-05
-2.7486406369994e-05
-3.04651773423915e-05
-2.08156207722338e-05
-3.07102596307925e-05
-6.15918117066189e-06
-2.12924944695628e-05
-1.71326234694833e-05
1.9697193522767e-07
-2.75890583462776e-05
-2.87345417274024e-05
-1.24264299261616e-05
-3.59661972312198e-06
-1.32697911990646e-05
-2.14185518162397e-05
-6.90983439564061e-06
-3.11227381868323e-05
2.17594806171426e-06
-2.83843045826827e-05
-2.66194137404157e-05
-2.24891059799922e-05
-2.02599638259795e-05
-1.64451929296646e-05
-1.43933319354032e-05
-2.08018985924139e-05
-1.37230591149264e-05
3.00185123327498e-06
-6.89783616777689e-06
-1.78652952340018e-05
-1.62171581086859e-05
-2.55542527013397e-05
-1.88593134255438e-05
-6.51393682753225e-06
-1.35912557582379e-05
-1.71947803783137e-06
-1.59032765574501e-05
-1.61907765373942e-05
-2.9244147600864e-05
-2.42368718509844e-05
-2.19389566909392e-05
-2.90491728308579e-05
-9.36126150399304e-06
4.151367862171e-06
-2.9654269029396e-05
-4.57692494416835e-06
-2.84698685267878e-06
-2.25381758749237e-05
-1.11291138543888e-05
-9.01884870227791e-06
-4.14996753070005e-05
-1.78464937416229e-05
-1.09231758892181e-05
-1.17680190244582e-05
-1.01106451883856e-05
-3.009984767329e-05
-2.71365737572996e-05
-6.48497415607662e-06
-1.39301690718532e-05
-3.57175988401525e-05
-3.45086732436322e-05
-8.60287511815588e-06
-2.47789395512036e-05
-5.27349160365733e-06
-2.08642640731369e-05
-4.39886263056247e-05
3.76515297546809e-06
-2.16538888317311e-05
4.70534465753898e-07
-6.96200634538737e-06
-1.66421979346e-05
-2.41953629854583e-05
-1.05746925596562e-05
-1.52820500744066e-05
-3.04793355539626e-05
-1.39380995742698e-05
-8.21350347211312e-06
-1.48605031803183e-05
-3.38647925221375e-05
-1.8054629266659e-05
-2.67337262127074e-05
-2.51473938439382e-05
-2.72702589409885e-05
-1.5354614910867e-05
-1.58236822548213e-05
-1.68748018217627e-05
-2.55237103638235e-05
-3.24524453933291e-05
-2.19035322756399e-05
-9.63397051813366e-06
-1.4823100090329e-05
-1.95277098681159e-05
-2.46821340130503e-05
-4.85643326484146e-05
-1.88717543098208e-05
-2.22265008591882e-05
-1.21692877873119e-05
-1.91990441028539e-05
-1.58638433725465e-05
-1.88691248831746e-05
-1.09125569090964e-05
-1.44417745759558e-05
-2.23659519855599e-05
1.54309844074417e-06
-3.24690978690337e-05
-5.07099703110328e-06
-1.10428969777778e-05
-1.27496874363917e-05
3.49948820120402e-06
8.31539143173021e-07
-2.71755510302777e-05
-1.24645754022249e-05
-2.67404869550496e-07
-2.38454282971124e-05
-3.11934805384306e-05
-3.80951516893632e-05
-2.11239778598373e-05
-1.18227025052188e-05
-1.54844764048267e-05
-7.02154525206918e-06
-2.29864126780359e-05
-3.22498998991002e-05
-4.70406334686244e-06
-3.27009261372053e-05
-4.20587762194818e-06
-2.85297066596007e-05
-2.15074001954012e-05
-1.52823723762762e-05
-1.2367226041818e-05
-3.92078838134535e-05
-1.94510152710569e-05
-4.16924160508635e-05
-3.58271467375033e-05
-4.23518384804544e-05
-2.16098482535714e-05
-4.40697429227874e-06
-1.94467253970064e-05
-3.03352523005108e-05
-2.75983366762375e-05
-2.85596830746807e-05
-1.76455932633892e-05
-2.67309317243062e-05
-2.61929115007665e-05
-1.39289173037889e-05
-2.75779615051104e-05
-2.63779006946901e-05
-1.2210995616737e-05
-2.81723625457685e-05
-4.58748810152356e-05
-7.06474052349138e-06
-3.0689337772706e-05
-2.24642487541459e-05
-1.63785867566981e-05
-1.97971906643942e-05
-7.71817866192118e-06
3.12504171668149e-06
-1.81773084768218e-05
-1.94687570508279e-05
-2.59852469527821e-05
-2.29538715454229e-05
-2.05093211205629e-05
-2.43194921516725e-05
-4.65045772508342e-06
-5.77172037571036e-06
-3.90448275067669e-05
-3.51637932319321e-05
-1.96539713023642e-05
-1.48450542553097e-05
-2.64148631470615e-05
-1.11839410458287e-05
-1.75559041752922e-05
-3.7096903645328e-05
-9.18938374857867e-06
-5.06653562206842e-06
-2.71690367945265e-05
-4.07042367498437e-05
-4.46930084733995e-05
-1.08576906022796e-05
-2.81601616897546e-05
-2.17883993672918e-05
-1.96025595369856e-05
-3.81516634638723e-05
-1.42633264733502e-05
-2.61319127335919e-05
-1.18407814645523e-05
-1.16217729838826e-05
-2.76580579486536e-05
-2.64259399187441e-05
-1.27951045302368e-05
-4.45756912348739e-05
-6.2493570636884e-06
-1.21057836615328e-05
-2.24997548305259e-05
-1.07047716089603e-05
-1.37967395497474e-05
-1.09855989421301e-05
-1.62522563871071e-05
-1.92569995904537e-05
-2.85397350603377e-05
-2.93864730166239e-05
1.56036396201235e-05
-2.76912034933995e-05
-2.10684411834112e-06
-2.73126737775317e-05
-1.50408935477004e-06
-3.05594647570097e-05
-3.13172282485564e-05
-4.06114164988203e-06
-1.61926751232837e-05
-2.24238073314563e-05
-1.30363114702616e-05
-3.24326175357799e-05
-1.58551160134752e-05
-2.14348708250767e-05
-1.1708416227287e-05
-3.8876624518683e-05
-1.39066214328027e-05
-3.76546781957171e-05
-1.28238491526596e-05
-1.2837271769672e-05
-2.127923015279e-05
1.61523398127581e-05
-2.55773737176244e-05
-1.31725956572504e-06
-7.07926279912694e-06
-1.54042152008082e-05
-3.66019400657949e-05
-5.48956113254064e-05
-2.34602066109426e-05
-3.48926379991803e-05
-3.79494996003424e-05
-3.65469108905479e-05
-8.81767692922159e-06
-3.15038831907994e-05
-2.6246281530817e-05
-1.7146774991897e-05
-2.90185009185488e-05
-2.16074826482954e-05
-4.63451877182996e-05
-2.42572407349363e-05
-1.81632986256706e-05
-1.86795901156626e-05
-2.14657956388073e-05
-4.22247831421668e-05
1.10051714151326e-05
1.43521954383838e-05
1.4956166342548e-06
-3.03015267515125e-05
-4.17528289131631e-05
-2.8527232630935e-05
-1.35260148077697e-05
-2.13999572286107e-07
-2.08403417431785e-05
-6.42816599173477e-06
-2.58890930720657e-05
-9.78603527055372e-06
1.05729308969288e-05
-3.65181126046819e-05
-3.22303090903347e-05
-1.17055906261804e-05
-3.91112003481966e-05
-1.45290522269896e-05
-1.75362522698887e-05
-2.7057159419694e-05
-3.03493598361094e-05
-1.1108888687279e-05
-3.00016760001694e-05
-1.69857802474153e-05
-3.51523727269755e-06
-2.42675557036686e-05
-3.97136885300553e-06
-1.63216415611464e-05
-2.85822507074706e-05
-1.71710688266308e-05
-2.71571788853632e-05
-2.30372886470573e-05
-2.54571750633947e-05
-8.05545037195121e-06
-3.11409872772391e-05
-2.34873118580675e-05
-2.08247292045503e-05
-1.64434322184287e-05
-2.01556009096582e-05
-3.01676327410755e-05
-1.49175231315803e-05
-8.18602650130582e-06
-2.15930650476972e-05
-2.81772873354076e-05
-2.32580421984843e-05
-1.55965580688247e-05
-8.08265554254561e-06
-8.50773165144898e-06
-3.98468347226872e-05
-4.57828672627162e-05
-2.44841363403174e-05
-1.55776355526537e-05
-2.12372003044368e-05
-3.41758332261977e-05
-2.02359633958767e-05
-1.08314138027281e-05
-2.25869431529843e-05
-4.24818764270577e-05
-1.48055764812058e-05
-3.63200765299085e-05
-2.40858300696765e-05
-8.97521899129126e-06
-3.27015345232912e-05
-9.37602978805488e-06
-2.21158443590629e-05
-7.02397711137322e-06
-3.32350930918895e-05
5.05063497536848e-06
-9.18194771310192e-06
-2.98646560808676e-05
-1.73817936927822e-05
-1.28958439599379e-05
-4.53783694502597e-05
-2.79700680924981e-05
-3.34334622760962e-05
-3.042152274288e-05
-3.12211852488349e-05
-2.92990001070571e-05
-5.04199064970082e-05
-2.8980551009855e-05
-1.87134217721773e-05
-2.14840626028882e-06
-1.05134474080102e-05
-3.42602425580461e-05
-2.91697945332313e-05
-1.72310537522738e-05
-3.26396969145967e-05
-1.83286330407535e-05
-3.69348778891008e-05
-2.5261633462258e-05
-2.9071502782156e-05
-1.58729746555355e-05
-2.74196573314317e-05
-2.88980193510058e-05
-3.34688874077565e-05
-8.19085769166767e-06
-2.15398110476032e-05
-3.02808982118027e-05
-1.10974049594507e-05
-1.86146454121289e-05
-2.47773984152911e-05
-8.63962567594366e-06
-9.82670088481975e-06
2.15882773214861e-06
-3.31455145614659e-05
-1.70769315251746e-05
-1.89736446698791e-05
-2.55730143049176e-05
-1.06997511209403e-05
-2.06897211453859e-05
-8.23212905731198e-06
-3.2530456505147e-05
-2.19627803979197e-05
-8.45237657045151e-06
-1.77633638793618e-05
-1.44200228034213e-05
-2.30517323936542e-05
-3.57444645962856e-05
-2.94901165131145e-05
1.4977684430014e-05
-5.10438742858085e-05
-2.14130690358531e-05
8.00458125697053e-06
2.40669433144086e-06
-3.90729865100614e-05
-2.55236353281273e-05
-1.22892464604061e-05
-7.78153931913904e-06
-2.22409581574758e-05
-4.30429775849816e-06
-2.09499648243798e-05
-5.79505362386004e-06
7.14813859337833e-08
-2.93701825015889e-05
-9.92292217252096e-06
-2.6477782340903e-05
-3.69122255973258e-05
-3.09026343193844e-05
-1.11249765906686e-05
-2.4796309944844e-05
-3.40181262821709e-05
-1.88461848789397e-05
-3.99619474842247e-05
-1.21964083939958e-05
-2.9858372323397e-05
-2.43655566358803e-05
-1.87988040976004e-05
-1.18147320970901e-05
-5.42622288726661e-06
1.20913894441404e-05
-2.9295148515932e-05
-4.4247695924646e-06
-5.39974522402867e-06
-2.24151419441175e-05
-3.63160041713825e-05
-3.31463596594282e-05
-2.72932169281476e-06
-6.69760463604271e-06
-3.07201730050847e-05
-2.69699443480806e-05
-9.89593527053533e-06
-2.59394807140695e-05
-1.07610317190776e-05
-2.0576471580903e-05
-2.59110076902995e-05
-1.8467137286249e-05
-1.25400629963946e-05
-2.19639755087996e-05
-1.85403753655864e-05
-4.28635110678857e-05
-1.65839708146219e-06
-1.99966759343845e-05
-2.30561214159882e-06
-2.91812418907266e-05
-2.8252535528182e-05
-3.78773772340773e-05
-2.81975164887178e-05
-2.50155299240083e-05
-3.08335951189664e-05
-3.66560216112872e-05
-6.33414394254192e-06
3.34829630460125e-06
-3.78850718135554e-05
-2.85121356441028e-07
-1.23863359065784e-05
-2.74272903087142e-05
-2.16021927357674e-05
-2.49928262992916e-05
-4.32645676965988e-05
-9.88773197341793e-06
-4.38768090058778e-05
-1.12691473187427e-05
-1.59265918171112e-05
-2.94305575134329e-05
-2.28633121915891e-05
-2.21161701302999e-05
-2.99363495537785e-05
-2.09099223701738e-05
-1.179910358149e-05
-3.99435724156787e-05
-8.53389362880775e-06
-3.26712855704359e-05
-2.74267038523705e-05
-3.61255755951412e-06
-2.62867504221934e-05
-2.80499906565818e-05
-2.95008851171479e-05
-2.42621028012016e-05
-1.91338161194871e-05
-1.54208729113744e-05
-3.3908712135092e-05
-4.81856038845307e-05
-9.30412259049073e-06
-2.60189719473641e-05
-4.74635040618022e-05
7.99265164615161e-06
-2.85052911468585e-05
-6.09288006711388e-06
8.2341632317137e-06
-4.28174783684541e-06
-3.02180508873799e-05
-9.06744138015987e-06
-1.45989196827175e-05
-1.78965466498819e-05
-2.26626620786114e-05
-1.95481618413485e-05
-1.86742487630831e-05
-3.04309898553634e-05
-5.84735227194954e-06
-2.61889696262099e-05
-1.90778545598567e-05
-1.36258246199052e-05
-1.91311299756193e-05
-1.44375772786083e-05
-1.10840477349088e-05
-3.56583359812615e-05
-4.40997430170696e-05
-1.2191556405858e-05
-3.50630947187717e-05
-3.5912816135572e-07
-4.39440770356101e-05
-2.99425720783065e-05
-3.75738277161242e-06
-1.1703894629867e-05
-3.25038665901932e-05
-2.69896862150972e-05
-3.97157485037842e-05
-1.59340301737305e-05
-1.74386217481621e-05
-6.60575391291339e-07
-3.05263002395583e-05
-2.13867897581939e-05
2.06416799579021e-05
-6.64809304732178e-06
-2.11596254402472e-05
-1.06103713016776e-05
-3.74852601430216e-05
-3.94524813841662e-05
-3.23660173042235e-05
-2.6083075425329e-05
-1.57538288451853e-05
-3.02949335159009e-05
-2.41373629283674e-05
-6.33258365661591e-06
-2.84595358294814e-05
-1.22684933251595e-05
-3.16273941731205e-05
-2.32214986954704e-05
-3.40444229950754e-05
-8.81606881624243e-06
-2.16753204957314e-05
-1.49407172048548e-05
-3.00961481151257e-05
-2.48055076734187e-05
-2.51935934746819e-05
-2.38803779596063e-05
-4.13309937923386e-05
-2.94578013731474e-05
-2.83941585988491e-05
-2.23773293311907e-05
-3.39616379709526e-05
-2.99120533625897e-05
-4.12503116343478e-06
-3.61096395107139e-05
-1.83477198138351e-05
-2.12355321523226e-05
-3.67706265580938e-05
-2.23034299992682e-05
-1.06935255988306e-05
-1.11611883381129e-05
-2.26298989431716e-05
-3.08386594491955e-05
-2.60343269511338e-05
2.429574956336e-05
-3.02222349001516e-05
4.56584174284038e-06
-6.48828579959251e-06
-1.48770360420821e-05
-1.54280805063776e-05
-1.47482205754277e-05
-9.13812604452467e-06
-1.99757371040299e-05
-1.93843668078217e-05
-1.82652299958569e-05
-3.12087728099947e-05
-1.23202019650805e-05
-9.85446877157688e-06
-3.51937542458543e-05
-1.09552195816422e-05
-1.43490516744279e-05
-2.8488602876379e-05
-1.94323401510119e-05
-1.42857252349411e-05
-1.1851472439229e-05
-2.05961027223466e-05
-3.29435156196955e-05
-2.30095226127005e-05
-4.41963906779078e-05
-1.53446250978666e-05
-2.46073051416555e-05
-4.3036221300444e-05
-4.47306989489347e-05
-1.58330180777145e-05
-2.09848666239515e-05
-1.8966106177178e-05
-1.46912270481625e-05
-1.34016193244605e-05
-3.40981188977006e-05
-6.67789716046488e-06
-7.05833181935818e-06
-2.14284325448389e-05
-1.61644660809465e-05
-1.93335446589179e-05
-2.12726949969882e-05
1.27559877223795e-05
7.95665578582545e-06
-1.52058800057426e-05
7.10752654687618e-06
-1.2735586729353e-05
-1.40857640841603e-05
-3.02937592227303e-05
-9.59418167012447e-06
-1.38306796980432e-06
-1.93161985153549e-05
-9.80353377852798e-06
-3.54340753930152e-06
-1.01564141730678e-05
-1.33095620940141e-05
-5.87178255625362e-05
-2.2885269351724e-05
-3.56332243634534e-05
-1.53764860468293e-05
-4.17169717236977e-06
-2.89761933557324e-05
-3.0571851918426e-05
4.29125586539637e-06
-2.03200593273376e-05
-1.38540289881376e-05
-1.84227264254446e-05
-2.36218250428838e-06
-1.27279953567367e-05
-1.31192793384232e-05
-3.70820471713681e-05
-7.88294802209518e-06
-2.45195484958963e-05
-2.26589074111912e-05
-2.44202400124771e-05
2.39868879960173e-06
-4.47587045788464e-05
-1.17746178110531e-05
-6.59863404740877e-06
-3.79106665954837e-05
-3.25391807452757e-05
5.23590256583637e-06
-1.95057563981966e-05
-9.95466306302022e-06
-1.89517120974322e-05
-2.64349319938979e-05
-1.14228570551895e-05
-1.63941423121709e-05
-2.94898600665583e-05
-6.3021505727738e-06
-7.89915910077978e-06
9.3084671701367e-06
-3.52494083490945e-05
-3.47277619454824e-05
-3.82756560961189e-05
-2.43803854365183e-05
-2.30533494581834e-05
-4.515100296486e-05
-6.06095245080378e-06
-2.55670091099261e-05
-1.72399791981004e-05
-8.30419609372055e-06
-2.22703932917893e-05
-6.01548798097006e-06
-1.11422764504295e-05
-2.9186950741729e-05
-2.60921726823981e-05
-1.55413689310479e-05
-6.15298163226706e-06
-6.14804674968663e-05
-2.15986221452041e-05
-2.2740872597588e-05
-2.28475171359491e-05
-1.49654413971968e-05
-8.83248996604762e-06
-1.31323780650212e-05
-1.41074877434819e-05
-2.78382030922886e-05
-1.15162163808752e-05
-1.85478284043156e-05
-2.34925816864383e-05
-2.45919026974525e-05
-1.9460482178371e-05
-1.89903431280662e-05
-5.86669105701909e-06
-6.08954061563626e-06
-2.03924557104154e-05
-5.56551070807948e-06
-2.28271312551363e-06
-7.54383621815068e-06
-8.23921809836582e-06
-5.14719745083839e-06
-3.0315635165985e-05
-1.67224061470721e-05
-3.23942225441122e-05
-9.98264061509451e-06
-6.30975022929005e-06
-1.94131479841076e-05
-1.02341713530006e-05
-1.00421883443293e-06
-1.51047167157896e-05
-5.83376238804061e-06
-1.2317012444205e-05
-1.46870848823331e-05
-3.62018949408233e-06
-3.45848058220958e-05
-4.07335600160648e-05
-2.84963114147128e-05
-3.37811356415484e-05
-3.97161743041598e-05
-2.01206430392405e-05
-9.05966535329538e-06
-2.44780989289645e-05
-1.48874496054557e-05
-5.84847856020088e-05
-1.8850598666945e-05
-3.30130884374575e-05
-2.33566011719452e-05
-5.31968748996786e-05
-2.246882191843e-05
-1.23533885568973e-05
-2.84215359738341e-05
-1.99896747491371e-05
-8.96191897975435e-06
-2.20918166842786e-05
-2.11815070585044e-05
-1.66008788854453e-05
-2.60994744652345e-05
-1.72060228984369e-05
-1.56172248490188e-05
-3.19908864694345e-07
-1.67029019580275e-05
-3.3823932010633e-05
-3.30448805939575e-05
-3.44783782521901e-05
-4.76391145393024e-05
-1.63743907481941e-05
-2.51315005940508e-05
-4.77433959554975e-05
-1.82214594416601e-05
-1.90583281164469e-05
-2.51193021292423e-05
-3.38297684752848e-05
-3.00728869154186e-05
-5.31764635648469e-05
-1.8349814838123e-05
-3.25201057829731e-05
-2.01158368249139e-05
-8.88954678156369e-06
-1.03693000497409e-05
6.14125298426831e-06
-8.0887168004578e-06
-3.09968733170575e-05
-4.05287488642265e-05
-3.09016231566889e-05
3.47555779464602e-06
-2.36289638581461e-05
-1.19856498924108e-05
-3.45896547839817e-06
-3.28689932497459e-07
-2.22547593850061e-05
-2.43120621092482e-05
-1.8300839091661e-05
-2.08389467573705e-05
-4.03439432357817e-05
-4.7547476484081e-06
-3.47615649114197e-05
-2.01296241477653e-05
-5.04560183578253e-06
-4.78824828361124e-06
-4.36803418045032e-06
-2.21868485867432e-06
-3.83726849677553e-05
-2.48687148566152e-05
-1.88819681959894e-05
-1.7875616170623e-05
1.75491951767868e-05
-2.77044650457568e-05
-8.25591129943383e-06
-1.91500112372104e-05
-3.59518139695263e-05
1.4922073122573e-06
-1.05834962602475e-05
-5.22359039777322e-05
-2.43950804766244e-05
-2.38120155896711e-05
-2.3221933465815e-05
2.33098124788118e-05
-2.73495493641897e-05
-1.79687433595487e-05
9.57550188510802e-06
-4.24465038011544e-05
-1.79231413038632e-05
-2.44253383312379e-05
1.78738668991154e-05
2.1151661390018e-06
-2.97445409936803e-05
-9.7570007713433e-06
-1.10282789190199e-05
-4.35711211391341e-05
-2.54307496032691e-05
-2.16198510101958e-05
-2.23893922204498e-05
-3.45929982011182e-05
-2.62939258297341e-05
-3.23887389146705e-05
-1.70190122731861e-05
-2.28114156446055e-05
-1.69977685065112e-05
-3.16112138747844e-05
8.54263317322283e-06
-2.98611663494528e-05
-3.338889824324e-05
-1.59201698576102e-05
2.83811857207542e-06
-3.84970144125958e-05
-3.9109364236365e-05
-2.54466230348635e-05
-3.70258535461021e-05
-2.27006669744113e-05
-5.76379357425935e-05
-2.99873433397697e-05
-1.88528616566076e-05
-2.57624777497266e-05
-2.47353271061663e-05
-4.12989163421747e-05
-9.37941111885255e-06
-1.01729184223514e-05
-3.38520009767727e-05
-2.42357556487267e-05
-3.16718160280274e-05
-2.80393562630926e-05
-1.68760654842928e-05
-2.48732884844351e-05
-1.49756256684543e-05
-3.55714666283386e-05
-2.71906583149385e-05
-2.53050886096221e-05
-3.76843064405682e-05
-4.1160422079811e-07
-3.23302558483401e-05
-2.57017499408434e-05
-9.50386709269683e-06
-1.34696443077901e-05
-2.16516327938948e-05
-2.64814091111913e-05
-1.03295121093736e-05
-8.88064974152409e-06
-2.89539800964915e-05
-3.18613876836781e-05
-3.85074373019179e-06
-6.56623986154951e-06
-4.0673341062609e-05
-2.44790615411872e-05
-2.17993303893651e-05
-3.42208684544422e-05
-3.82173213122888e-05
-2.28156958000604e-05
-4.5888048988051e-05
-1.97611733321541e-05
-1.42721816323259e-05
-1.90771749249083e-05
-1.04276778899679e-05
-1.54706143467484e-05
-2.11385043741244e-05
-2.6988947904343e-05
8.69184079784568e-06
-2.86405157827472e-05
-1.14869568784567e-05
-1.33444037063858e-05
-4.51955081031021e-06
-2.00184214254759e-05
-2.90007763391918e-05
-3.36799503922424e-05
-2.16302882104186e-05
-1.72324902791549e-05
-1.95994796208728e-05
-4.66676920773334e-06
-4.29377813162618e-05
-2.73709960743282e-05
-1.31990310695514e-05
-1.67775789064406e-05
-1.37696899669187e-05
-3.51751188837734e-05
-2.08440655145469e-05
-2.72729262636401e-05
-3.66443653271366e-05
-1.88486196822896e-06
-1.44225306363837e-05
-3.47876084376763e-05
-2.76960526878258e-05
-1.43819817086159e-05
-2.43350572474048e-05
-2.84445167037414e-05
-2.47452272254884e-05
-6.0240368253092e-06
-1.34790612894305e-05
-2.65306736778293e-05
-2.54552912706866e-05
-1.82272877424926e-05
-2.86284265997398e-05
-2.96520373742619e-05
-3.48771633347219e-06
-1.47080293580714e-05
-3.26288242783915e-05
-2.73086935829458e-05
-2.6295722334554e-05
-3.30166926540411e-05
-2.48838333554376e-05
-2.39411174887049e-05
-2.01302412044454e-05
-3.11420187359298e-05
-2.73000283039644e-05
-3.39351247420945e-05
-1.06112587139578e-05
-2.79362796255926e-05
-2.0287802196912e-05
-8.0643083788258e-06
-9.84191623772953e-06
-9.27970899513724e-06
-8.67322574326155e-06
-7.61161165231926e-06
-1.36121782265518e-05
-1.03529191471759e-05
-2.58796377947927e-05
-2.81135261777074e-06
-1.30862964648033e-05
-1.92423876287868e-05
-3.12013814939072e-05
-2.2311451887554e-05
-1.8136131910881e-06
-1.09649571236298e-05
-2.10201491578775e-05
-2.56357586534726e-05
-2.70943938021429e-05
-1.51427188036821e-05
-3.65634513218522e-05
-4.02016999687772e-06
1.16500328491916e-05
-1.8732612990766e-05
-2.29493304988767e-05
-4.33799681591743e-05
-1.51810695940628e-05
-3.14609259574049e-05
-2.08402476288493e-05
-2.87702786398632e-05
-1.84817060080925e-05
-1.68952053271649e-05
-4.48076796625708e-05
-3.60130961025134e-05
-2.74825182847251e-06
-2.45288549356186e-05
-1.49978825827855e-05
-2.86201476504586e-05
-2.99888685346987e-06
-3.1448251204633e-05
-8.27459513528694e-06
-1.72632837100942e-05
-3.45256021974519e-05
-1.20824866127606e-05
-2.17115826519529e-05
-3.50515781074136e-05
-2.75556561321846e-05
-3.02865370993182e-05
-2.94038673835405e-05
-1.42901341223425e-05
-3.3300687285433e-05
-3.62751727788263e-05
-1.47929324521446e-05
-3.0056896133935e-05
-3.79944995991477e-05
-2.76808058091652e-05
-3.18492960905693e-05
-2.2703864945378e-05
-1.6105373766176e-05
-3.07630148005553e-05
-1.96918648993257e-05
-3.87837174591531e-05
-2.09362652877217e-05
-7.42055797303186e-06
-2.32852281806851e-05
-1.7326362333308e-05
1.08401636569853e-06
-3.92632318672107e-06
-5.45138004735944e-06
-9.90857028673491e-06
-1.06276607651899e-05
-6.35350732316163e-06
-2.73263836233564e-05
-3.254050677834e-05
-3.59085886291358e-05
-1.77443140082053e-05
-4.04537264677894e-05
-1.28117239317293e-05
-1.8310136254421e-05
-2.02017159849986e-05
5.34612387434945e-06
-3.0351127208145e-05
-2.51568245757401e-05
-3.9141542399826e-05
-1.80490062377641e-05
-3.68657121754358e-05
-2.98973977581347e-05
-2.94970384454794e-05
-2.22705577234419e-06
1.23939065543271e-07
-2.30579147200258e-05
-1.01001019122641e-05
-2.62624390514233e-05
1.73870719461656e-06
-2.73630975350389e-05
-2.6948920721451e-05
-1.51203739361744e-05
-3.45060480232981e-05
-9.22476324460731e-06
-1.95497777233667e-05
-1.96731632162621e-05
-2.03375605163002e-05
-2.62231138802548e-05
-2.54092392819345e-05
-2.2833186503915e-05
-2.61199925835024e-05
-3.0793279118224e-05
-3.01757805118135e-05
-1.89425611744687e-05
-2.24454421773454e-05
-2.13798726223435e-05
-1.35368537285291e-05
-7.39576585589672e-06
-1.31721685489128e-05
-6.47007047028394e-06
-1.65040288918576e-05
-3.7541988545822e-05
-4.39513126458541e-05
-7.5793121677574e-06
-3.04303441486433e-05
-2.14204637336266e-05
-3.6419745371945e-07
-2.00043479722609e-05
-2.89680537283899e-05
-1.98690608822063e-06
-2.69095744381477e-05
-4.0862440105785e-05
-1.41090949084144e-05
-1.67084399952405e-05
-1.12935419421419e-05
-1.20023264965367e-05
-3.25530980208235e-05
-2.25750657682808e-05
-4.80223651056123e-06
-3.98186241166898e-05
-1.07008242669467e-05
-9.2466138758614e-07
-6.43539393044555e-06
-2.69472678453665e-05
-2.19133977118445e-05
-1.22983574558558e-05
-2.37668795856402e-05
-2.81005073917915e-05
-2.21240678706346e-05
-1.14858256007639e-05
-4.70840078752413e-05
-3.18627739107211e-05
-2.03493586299006e-05
-3.2019292694214e-05
-9.18863559012619e-06
-1.53428622562522e-05
-1.37260138442486e-05
-2.31036013934622e-05
-1.69915538660828e-05
-3.16663073077892e-05
-3.879741362073e-05
-2.0839853723455e-05
-4.22821806504203e-06
-2.35584707536998e-05
-1.58264446343936e-05
-3.95711587049852e-06
-3.83433761558843e-05
-1.38280600916862e-05
-2.34344342267426e-05
-2.07719738334232e-05
-9.23339318615724e-06
-3.09531690002152e-05
-2.48105844691037e-05
-2.88598002851039e-05
-4.28559958460572e-05
-2.90989361392397e-05
-2.60442429469177e-05
-3.07799373805336e-05
7.60824386012754e-06
1.13317560385506e-05
-1.13847223709706e-05
-9.84803511326975e-06
-2.27402991717315e-05
-3.91656731697571e-05
-2.37177318720872e-05
-2.53832458151926e-05
-3.03115589505202e-05
8.30105231738818e-06
-1.41200604848508e-05
-1.4401333380248e-05
-3.7577418640539e-05
-1.28629382304071e-06
-6.71119025013578e-06
-2.94551749621136e-05
-4.134640771933e-05
-2.20439348630657e-05
-4.41778707718307e-05
-1.19031802560056e-05
-2.19466855704728e-05
-3.20179454536411e-05
-8.18167694263083e-06
-2.30895195264448e-05
-3.26756891653167e-05
1.07178036026488e-06
-1.55504947695938e-05
-2.31823682708936e-05
-2.41020759766979e-05
-2.1813672071725e-05
-2.44434920432412e-05
-1.42655501718303e-05
-1.96488240410974e-05
-1.62765076690075e-05
2.2661793205787e-06
-3.19794446784e-05
-5.30809254747199e-05
-2.33032670772327e-05
-2.15291045557735e-05
2.17337956363905e-06
-2.79205548873116e-05
-2.84927355286656e-05
-6.30697976657963e-06
-2.98429393591166e-05
-1.76911207673642e-05
-1.57181069408364e-05
-1.27286399623802e-05
-4.04050768765949e-05
-2.6335336712443e-05
-1.79262266176196e-05
-3.71340022599044e-05
-1.27900102501309e-05
6.08369154690347e-06
-1.6867012026703e-05
-2.60796555618343e-05
-3.23303268976263e-05
-1.79034210712282e-05
-3.40300271316698e-05
-1.37409376517673e-05
-1.74122490007106e-06
-1.97656954854986e-05
-2.01505103274941e-05
-1.21584148557965e-05
-4.56849848495956e-05
-1.72186293009277e-05
-4.73468693194133e-05
-3.01114719952689e-05
-3.32640090701354e-05
-1.50045960596977e-05
-2.65605178715969e-05
-2.59612054610706e-05
-3.75881960609298e-05
-2.8732614981947e-05
-1.39923675735304e-05
-2.56013545326927e-06
-3.25502621197599e-05
-1.27954469217573e-05
-9.7867044084386e-06
-2.71688795498251e-05
-1.44726823625094e-05
-2.18883919796612e-05
-8.68747222648658e-06
-8.38231374625236e-06
-9.13065433593457e-06
-4.0813293534228e-05
-2.15755212484165e-05
3.64890615363703e-06
-2.35879742776489e-05
-2.0056459429156e-05
-4.10174608621148e-05
-1.79911393324741e-05
-3.72621155763268e-05
-1.83622536115912e-05
-1.45630788358958e-05
-2.55854275587535e-05
-2.18762014182016e-05
-1.68269358959607e-05
-4.04094338039273e-05
-2.25360086516868e-05
-1.80107794834156e-05
-2.0440558065222e-05
4.29261464215979e-07
-2.84132477919212e-05
-1.42807621267419e-05
-8.2449326948201e-06
-5.53262511011901e-06
-2.12025408244599e-05
-3.62186040244169e-05
-2.18016851606095e-05
-2.45590930393974e-05
-1.68423143803522e-05
-1.39614122611898e-05
-2.32444207378059e-05
-2.46184671456332e-05
-4.28487600104058e-05
-6.38370926076842e-06
-2.26821278823352e-05
-3.04710200491806e-05
-3.26371900284453e-05
-3.39123011470112e-05
-2.92536863131999e-05
-1.85924233715182e-05
-2.91551836038248e-05
-1.24558669573182e-05
-3.28185903598022e-05
-1.39341269652162e-05
-3.8309716899366e-05
-4.32953638888219e-05
-1.7363767989138e-05
-1.04259714266404e-05
-1.32062144406697e-05
-2.8587045848552e-05
-4.16345443214357e-05
-2.35786686110782e-05
1.25361533051455e-06
-3.17013518676121e-05
-3.62200662468161e-06
-1.84804611595945e-05
-3.33612469837778e-05
-3.04994728156825e-05
-2.00260585798508e-05
-2.94049721428198e-05
-1.7296241960725e-05
-3.00771770923555e-05
-2.93127155311583e-05
-2.70360272986178e-05
-3.3401459291591e-05
-3.43156462562116e-05
-2.40203262892068e-05
-6.54975799210536e-06
-3.32526686366992e-05
-2.78208078843921e-06
-1.77147345358855e-05
-3.2745708260569e-05
-2.03142058940385e-05
-1.65947195863255e-05
-7.53526007406917e-07
-1.05675434127572e-05
-3.54618965581214e-05
-3.14963602781306e-05
-7.87267630761862e-06
-2.91089203346538e-06
-1.2311590225668e-05
-8.54890588599898e-06
-1.8971972139033e-05
-3.97409138886924e-05
-4.38190829966705e-05
-1.90448902233017e-05
-2.29258828891046e-05
-4.77439052007884e-05
-4.65548463834996e-05
-1.91698139903986e-05
-1.09856901772878e-05
-5.24974566288874e-06
-2.18240929140448e-05
-1.69586969063147e-05
-3.99343146265643e-06
-1.91256273757525e-05
-2.84293807744543e-05
-2.93351459028666e-05
-2.48078960307524e-06
-8.65954468486355e-06
-1.78527186163165e-05
-1.01280444603489e-05
-1.09213267293139e-05
-1.71678915710139e-05
-2.37961354581217e-05
-2.61011533012763e-05
-3.46305018461495e-05
-2.24519358551612e-05
-1.1772330352064e-05
-1.20849177299451e-05
-1.65531480225883e-05
-1.45623979886358e-05
-3.49395403637811e-05
-2.83530528029708e-06
-1.81785347365579e-05
-1.50204134151515e-05
-1.15956003440643e-05
-1.19213788830758e-05
-1.17529823073732e-05
-2.13540862491078e-05
-3.00136975173434e-05
-7.1683744785154e-06
-1.60310855313754e-05
-2.19721545610833e-05
-3.47465102603353e-05
5.18404077616132e-07
-8.97297079649376e-06
-1.90575049068107e-05
-5.00759542849716e-07
-3.32240624300117e-05
-4.1256692035882e-05
-1.51069192543023e-05
-2.22977143028016e-05
-2.00133201749944e-05
-1.97957568614702e-05
-3.66765104796508e-05
-3.3338518612566e-05
-3.31413550592599e-05
6.85677232886988e-06
-1.72044991142695e-05
-2.14315329605019e-05
-9.72279863822523e-06
-2.51048404255406e-05
2.90743948917582e-06
-3.34029224197087e-05
-1.28443144988753e-06
-3.55925339128474e-05
-2.7015003596684e-05
-2.67394304775211e-05
-1.91121851547247e-05
-2.04145851000494e-05
-3.20423396215219e-05
-3.77982689220152e-05
-4.6395258326742e-05
-8.22318563529062e-06
-1.54357838524949e-05
-2.37824479752849e-05
-1.92911512545433e-05
-1.89812019434585e-05
-2.1668477722974e-05
-1.85388118728951e-07
-3.02655873631729e-05
-2.86022954851191e-05
-3.00655875175632e-05
-1.59055150196532e-05
-3.60612897584774e-06
-1.29409910919475e-05
4.7193338808127e-06
-1.23676384849697e-05
-1.73278258323453e-05
-9.32130987163736e-06
-3.76078826573615e-06
3.56761223587246e-07
-1.64615517236452e-05
-2.26069748265899e-05
-1.56834754932403e-05
-7.63258547093371e-06
-1.08130923861389e-05
-2.71206811391015e-05
-2.02676571061389e-05
-2.03289371793946e-05
-8.47794100866814e-07
-5.87509862716743e-06
-1.71087644408938e-05
-3.73713508519083e-05
-2.28244712954387e-05
-2.20358835534962e-05
-1.98723402430239e-05
6.64879801364413e-06
-1.1807461488178e-05
-1.44443891469667e-06
-2.06659089448887e-05
-3.08499287647489e-05
-1.31449833736864e-05
-1.85107731451953e-05
1.31669350943887e-05
-5.45989422834146e-07
-2.13969899988127e-05
-2.93344551589375e-05
-4.43048302763483e-06
-2.21035891258177e-05
-2.44769956253204e-05
-4.35737729743517e-05
-2.19127489970205e-05
-3.01254307406469e-05
-4.14131922430861e-05
-9.29946471762942e-06
-2.14727613970936e-05
-3.74924312933857e-05
-3.19828343490171e-05
-4.21487229329472e-05
-1.83251268972588e-05
-3.2719602114538e-05
-3.04083293241163e-05
-2.29828469449286e-05
-1.88024487278345e-05
-2.58798609781051e-05
5.42126089424054e-07
-1.6381761910497e-05
-8.3420942067725e-06
-2.92935428234275e-05
-1.6572865213239e-05
-2.37745502028273e-05
-1.23172467493256e-05
-2.06349556654082e-05
-1.54109892897527e-05
-2.16522565478363e-05
-1.65888125056396e-05
-2.73662024078002e-05
-9.96355101689287e-06
-3.46642715558443e-05
-1.88614599483806e-05
-2.25766172839324e-05
-5.31836853486908e-05
-3.60995404731598e-05
-1.91804425881301e-06
-1.70534106240008e-05
-3.00124810767767e-05
-2.68314491091647e-05
-3.46968317200005e-05
-5.03526303911038e-06
-4.90091243537136e-05
-2.13702031381421e-05
-1.95856203002726e-05
-3.69145758364616e-05
-2.18620322208595e-05
-2.63241981630778e-05
-8.9144338398855e-06
-2.78576855505338e-05
-1.63306881417508e-05
-1.8033969360029e-05
4.34874597831409e-06
-2.20230216333041e-05
-1.81185518908432e-05
-1.07205752979045e-05
-1.67816635795544e-05
-2.74197146928895e-05
-1.2230560703201e-05
-1.15300971807072e-05
-5.92853221051361e-06
-2.34943231827242e-05
-2.07193129396024e-05
-2.24383142595443e-05
-2.8883899299714e-05
-2.89903049568463e-05
-2.56670081345342e-05
-1.75500754643848e-05
-3.31603734791142e-05
-2.43735202052611e-05
-2.9437601590565e-05
-1.39157892103976e-05
-3.80739671063223e-05
-1.11631631500439e-05
-2.87730353183546e-05
-9.23512111298638e-06
-4.79954603813626e-05
-3.0009207636553e-06
-1.52852954360185e-05
-2.96081444821341e-05
-2.95272005331048e-05
-3.51794071642502e-05
-4.15914566865688e-06
-4.03624850652244e-05
-1.11151996356271e-05
-1.26056588110359e-05
-1.83477111399015e-05
-9.00928703999682e-06
-3.93419334092977e-05
-1.68197340495887e-05
-1.77984975987747e-05
-2.2843162548336e-05
-1.37166294315038e-05
-8.53885481531449e-06
-2.03975626571993e-05
-1.89625910123915e-05
-1.84923352839971e-05
-2.81243583825557e-05
-6.07935506537518e-06
-1.40716717251028e-05
2.49605241247732e-07
-2.16817160408282e-05
-1.38127367099837e-05
-2.50646646267566e-05
-5.56484835990538e-06
-1.64176601478149e-05
-1.96619736534585e-05
-3.27612730527939e-05
-2.71454026417403e-05
-3.45907832134191e-05
-1.45289752275285e-05
-1.23273345580705e-05
-1.64364607781081e-05
-1.74338440862405e-05
-4.50773718261945e-05
-3.18874727893083e-05
-6.13984390854136e-06
-2.13718587102123e-05
-5.58179157047051e-06
-1.78252823262138e-05
-2.16450983990344e-05
-4.29413026982787e-05
-3.16260963107583e-05
-3.11077108329004e-05
-5.73324755167312e-07
-1.77826318097831e-05
7.98499784732271e-06
-2.14847215082745e-05
-1.53287784030243e-05
-3.2216843961523e-06
-2.85877049970641e-05
-2.19041314824044e-05
-2.33081115368537e-05
-2.46423923615073e-05
-1.25183065342519e-05
-2.48716933412032e-05
9.03807705120551e-07
-2.09202643268843e-05
-3.53306092133476e-05
-3.95128044085418e-05
-3.10700814638809e-05
-3.56088158119612e-06
-1.07081524629572e-05
-1.31735208704288e-05
-2.7869277588491e-05
-3.13909966538644e-05
-3.68031633572084e-05
-1.99269076136588e-05
-3.70708947309153e-05
-1.98516332057035e-05
-3.13108921701486e-05
-2.6198192719402e-05
-1.20459682815687e-05
-1.38015532488024e-05
-3.30853976963794e-05
-3.16125287671973e-05
-2.20842346733863e-06
-2.71691531720444e-05
-1.69210394563042e-05
-3.18790973839772e-05
-3.67528676245705e-05
-2.32062573409711e-05
-3.42276415292893e-05
-1.43105659541568e-05
-1.97522546560658e-05
-3.67502337365322e-05
-2.15233939591805e-05
-8.10266455548857e-06
-2.11141511179805e-05
-5.54758959512228e-06
-1.03396027296426e-05
-2.64556189745179e-05
-2.16681971230119e-06
-1.94973333602869e-05
-2.22398946593252e-05
-2.46481623961208e-05
-1.13013973499501e-05
-2.5026583400106e-05
-3.89541736983216e-06
-2.41535034493559e-05
-5.081968541908e-06
-2.50076155103795e-05
-2.36741503998195e-05
-2.40092782000451e-05
-2.17042837554339e-05
-2.14439146190561e-05
-2.73798493956172e-05
-2.97297465250749e-05
-1.24902901474477e-05
-2.48281856236692e-05
-2.94378363843027e-05
-2.23680188827906e-05
-7.40573867633693e-06
-2.80334380706158e-05
-3.45891497652229e-05
-2.90421280122359e-05
-3.69911361865193e-05
-1.51370845600891e-05
8.59172378394409e-06
-2.54381584894346e-05
-1.19488347710225e-05
-6.77601904299702e-06
-2.50153019425864e-05
-2.53782878617911e-05
-2.76085280815898e-05
-1.57612382021786e-05
-2.30879956534263e-05
-1.3565162232379e-05
-4.31728981455484e-06
-1.59833923859289e-05
-2.02660119850719e-05
-1.58533117825143e-05
-1.21417478408623e-05
-2.98897955086287e-05
-2.9901775759748e-05
-2.56134339848502e-05
-3.57198497136314e-05
-3.0859120776155e-05
-2.78656561833804e-05
-2.11831286536107e-05
1.10990682836554e-05
-4.71799202147752e-05
-3.24818623048919e-05
-1.00123207855571e-05
-2.24393673196191e-05
-8.77994489900893e-06
-1.93561271881566e-05
-2.28799211366258e-05
-3.78074904212801e-05
-2.94506019428728e-05
-2.35918817128565e-05
-1.82134627108549e-05
-2.48225090924969e-05
-1.55195254169011e-05
-2.94297894939965e-05
-5.0870872073873e-06
-2.35396530736232e-05
-2.84591369592323e-05
-1.30671756109897e-05
-3.61508769281054e-05
-1.41330402450643e-05
-1.53544325035549e-05
-1.32392571086536e-05
-1.74470761909222e-06
-2.15546376765003e-05
-3.5950352505908e-05
-4.38714939994744e-05
-2.91960551482629e-05
-7.01503407372197e-06
-3.40026682873805e-05
-2.68023004575686e-05
-4.12996147881294e-05
-3.96863696841967e-05
-2.52070465164127e-05
-1.29889769090688e-05
-1.99464924178217e-05
-1.21135502056511e-05
-2.43025861328774e-05
-4.25420274781637e-05
-2.14525553405753e-05
-1.83520132334115e-05
-1.78855524879821e-05
-2.26885392721829e-05
-2.56322251273888e-05
-1.26724080230379e-05
-1.39571932074113e-05
-2.55924128955808e-05
-1.89265495738807e-05
-3.95655259705239e-05
-2.37847635974183e-05
-2.43688519501515e-05
-2.69576493599971e-05
-4.46086160003477e-06
-2.95464341297498e-05
-2.82435896929718e-05
-3.79345194712225e-05
-2.30475120162914e-05
-1.00113228214625e-05
-1.26886947694966e-05
-1.72226210647923e-05
-1.11125872095923e-05
-2.36540630348158e-05
-2.01222592537592e-05
-1.58710130399863e-05
-2.02959283541582e-05
6.60871508621465e-06
-2.01624392396805e-05
-1.40729564719319e-05
-2.49933674099637e-05
-7.22077801389328e-06
-2.23819294038549e-05
-9.92312926630611e-06
-2.14095275029801e-05
-2.68931167469374e-05
2.69060263579835e-06
-1.6255057036035e-05
-3.93034584048331e-05
-2.80562448628748e-05
-1.97305470301418e-05
-4.78539303605891e-05
-3.26225084715316e-05
-2.33590693253139e-05
-1.1018187583692e-05
-2.60602679206249e-05
-8.03648709117552e-06
-2.31208373821111e-05
-2.13117345402137e-05
-4.44892277192036e-05
-9.54306112431366e-06
-1.79255477038907e-05
-8.82855399269536e-06
-1.23522049551013e-05
-3.78880185324649e-05
-2.17718961146034e-05
-2.46907821338819e-05
-2.55335428809594e-05
-2.93356539357645e-06
-5.32684261421424e-06
-2.71931047392826e-05
3.81471104571632e-06
-1.99584493965951e-05
-2.6676279175115e-05
-2.28181705962094e-05
-2.6760269365487e-05
-4.46634433237983e-05
-3.51063454657552e-05
-2.34287608910992e-05
-1.60746158927366e-05
-4.26138415113538e-05
-1.385276421795e-05
-2.47397702997907e-05
-4.15410270519756e-05
-1.00354661853727e-05
-2.25261081954781e-05
-1.38523452652513e-05
-1.12241756352117e-05
-2.41414108881198e-05
-4.2329287982431e-05
-1.71673782915474e-05
-2.26582706531681e-05
-2.56369454511456e-05
-3.64941472350219e-05
-1.12512730989548e-05
-2.36056666231197e-05
-3.4166610331333e-05
-3.44508351059471e-05
-1.01139412110794e-05
-2.45342219174254e-06
-2.25305529127446e-05
-3.59188855248051e-05
-8.13479397460941e-06
-1.07828779339433e-05
-3.53249685507926e-05
-2.38526024870171e-05
-7.44621966576475e-06
-2.25578690748955e-05
-2.02307743458684e-05
-1.27402553817857e-05
-1.81612987564343e-05
-3.48219651972443e-05
-2.43814672183847e-05
-2.39479358893734e-05
-1.05678188762972e-05
-2.58662175233913e-05
-2.32066203158144e-05
-2.11055133734349e-05
-3.655881493886e-05
-2.3365185727512e-05
-2.09596757650237e-05
-1.40615739396568e-05
-2.21189315780559e-05
-1.11766447069574e-05
-2.2887755261578e-05
-3.32532604594061e-05
-2.33230289525422e-05
-1.39945875610615e-05
-1.32739079487055e-05
-8.38789288918511e-06
-7.86055903087379e-06
-2.05543796283096e-05
-2.33712946890667e-05
-2.43848476179343e-05
-7.67090610585743e-06
-8.4162072631934e-06
-2.774611514869e-05
7.254567813986e-06
-3.47060952538973e-05
-1.32444366991651e-06
-2.63396088166098e-05
-3.96016848551619e-05
-3.4225038266385e-05
-1.45731411756104e-05
-1.2133236149924e-05
-2.72668900733895e-05
-8.87230524502003e-06
-2.59025261955715e-05
-6.31344422796195e-06
-2.11897123303951e-05
-3.68330000236399e-05
-1.89350734531165e-05
-2.87836302064308e-05
-2.30287482567657e-05
-1.38306563326859e-05
-8.56994942443734e-06
-8.22656558305816e-06
-4.79016871322069e-05
-4.83534653204238e-05
-3.16591250294219e-05
-1.76846210441079e-05
-1.81079079659315e-05
-1.626905593122e-05
-4.4610953225895e-05
-1.63932126911715e-05
-1.41118618502756e-05
-9.18214584384493e-06
-1.48694015222398e-06
-2.80770767492122e-05
-9.17313792318544e-06
-1.16360452766465e-05
-9.73179764068484e-07
-2.41569515237707e-05
-2.56031680171021e-05
-3.3482982991199e-05
-3.79269960157927e-05
-9.1854689315745e-06
-1.37000921490091e-05
-4.80053093847666e-05
-1.16526871003238e-05
-2.64515623190705e-05
-1.93920487213685e-05
-1.16703271819752e-05
-1.6633512813532e-05
-1.5246429697822e-05
-3.17653589895944e-05
-1.97785113995599e-05
-3.04922667066409e-05
-2.77142132242884e-05
-7.27062088392871e-06
-1.98244865346051e-05
-8.6542365633859e-06
-6.95898140254695e-06
-1.03545851594284e-05
-1.2290881958069e-05
-4.65567239926354e-05
-1.44521315636375e-05
-1.90369416406726e-05
-1.67643685911077e-05
9.21297800854841e-06
-3.71681234703776e-05
2.59001395427414e-06
-8.13540534958259e-06
-2.96281429619423e-05
-3.30965606542127e-05
-2.39370654851096e-05
4.02548773868489e-07
-7.23629403936352e-06
-7.02769316697049e-06
-2.17204992100808e-05
-1.43361637923336e-05
-2.35005161966079e-05
-1.38776412776726e-05
-4.97051733186743e-06
-9.48083069333207e-06
-2.10410933553939e-05
-1.13324111848925e-05
-9.15007372929321e-07
-1.90413811466618e-05
-3.0786284687638e-05
3.79677937727024e-07
-2.47813561422342e-05
-2.61672000972923e-05
-2.59513388341486e-05
-1.67627476257905e-05
-2.08623912983163e-05
-3.92862195764495e-05
-2.89869523927345e-05
-4.01691699915808e-05
-8.22513426275525e-06
-3.34805029799332e-05
-2.68989490776459e-05
-9.00943294626337e-06
-6.43203692403202e-07
-2.1144645985768e-05
-7.51281019113104e-06
-3.62625034651481e-05
-1.30822908643849e-05
-9.97984585624457e-06
-1.03275397802834e-05
-2.09021720187969e-05
-1.52987412510115e-05
-3.07265451464049e-05
-6.300481634648e-06
-2.85212772098581e-05
-2.52466338521056e-05
-2.61552509458766e-05
-2.22562488349762e-05
-2.09709479712561e-05
-2.27498512004857e-05
-2.16653442018151e-05
-1.17608181319638e-05
1.00865458190351e-06
-4.59684670039601e-06
-1.71251860769001e-06
-1.97624226517417e-05
-1.38519137127637e-05
-2.68407293774796e-05
-4.94849372624095e-06
-2.09400265920817e-05
-7.80582966111937e-06
-4.33154571388847e-06
-4.4920666458546e-05
-2.82160601634968e-05
-2.51044615980083e-05
-2.56245170128548e-05
-4.70664161535027e-05
-2.04358795369763e-05
-1.34000100001697e-05
-3.37831693218018e-05
-2.63102670389215e-05
-2.96218179144842e-05
-2.26292081986061e-05
-2.69729932239791e-05
-2.84915703524817e-05
4.29200113462519e-07
1.42161783338717e-05
-8.14049788970404e-06
3.93490960684094e-06
-3.51294323537643e-05
-8.92760830564838e-06
-3.93394282965561e-06
-1.36804325658329e-05
-2.50546971943393e-05
-3.33834537407563e-07
-1.2690831242647e-05
-1.45256271047049e-05
-2.40936742722893e-05
-3.76741462507886e-05
-3.23574293453699e-05
1.01992937866665e-07
-1.81029619911641e-05
-9.69067187014552e-06
-1.15904702266103e-05
-1.43044348203153e-05
-1.65690990965782e-05
-2.8247431318403e-05
-2.7104754851782e-05
-2.38567279419476e-05
-2.29485209583967e-05
-2.76749127604518e-05
-2.78475303469925e-05
6.12724530055282e-06
-4.17837557547778e-05
-2.11160749398682e-05
-5.07710526471666e-06
-1.0910744097105e-05
-3.21464563237909e-06
-2.34967063895372e-05
-2.91164475705366e-05
-2.84886075270028e-05
-2.69749959642703e-05
-9.57517268471718e-06
-1.86481376566998e-05
-2.46257986011699e-05
-2.16762737003448e-05
-1.26255493136981e-05
-7.17335899954112e-06
-3.05638364777891e-05
-1.86876113987489e-05
-1.61452801658513e-05
-2.68737115304692e-05
-3.27221910532483e-05
-2.64086019671685e-05
7.50834299028278e-06
-6.69638494425815e-06
-2.5782173724369e-05
-2.47518964158781e-05
-1.2091372392185e-05
-3.76530052675508e-05
-3.24645875869359e-05
-3.22202528536137e-05
-2.1456377172012e-05
-4.02206505369006e-05
-3.35766274271949e-05
8.44674224562509e-06
-1.62893046731045e-05
-1.3651954307049e-05
-3.27552595704911e-05
-2.95025658653397e-05
-2.80602722093346e-05
-3.17767955992254e-05
-1.17100311325003e-05
-2.03052305153287e-05
-2.35007272556311e-05
-1.73308083733163e-05
-2.12684951730722e-05
-1.51024178720009e-05
-1.37203636498848e-05
1.14193312000154e-05
-7.82144253984692e-06
4.36053707788995e-06
-1.12217949521095e-05
-8.31569696195932e-06
-3.08259857468215e-05
-1.03055726926504e-05
-3.60275127672284e-05
-2.90538644178205e-05
-1.0012902978276e-05
-3.52645230207715e-05
-1.52352842885072e-05
-1.18205198805835e-05
1.05987628868553e-05
-4.62123293422638e-06
-1.62404220021759e-05
-2.93235755417393e-05
-1.46735490944456e-05
-3.14526759917255e-06
-2.0364727638041e-05
-2.41618654590766e-05
-6.44173726366658e-06
-2.08239666656862e-05
-8.55043475164295e-06
-6.9036750011642e-06
1.22977059352574e-05
-1.60856815725992e-05
-2.16458789525434e-05
-5.16465337582867e-06
-2.88817857137464e-05
-3.72876069820935e-05
1.27211274459891e-05
-4.42613315427299e-05
-1.11463372419689e-05
-1.51068652957643e-05
-1.4964274171302e-05
-4.09418589876675e-05
-3.04722564503508e-05
-3.60072208202365e-05
-2.03726521345454e-05
-2.96190280140485e-05
-1.24992447748151e-05
-2.07155321852178e-05
-2.4490633566392e-05
-2.03818730738921e-05
-1.82194128734993e-05
-1.67204695083482e-05
-2.20140912806401e-05
-9.97344137158044e-06
-1.37298772785189e-05
-2.87379284093886e-05
-2.39581990097855e-05
-3.06612310707092e-05
-1.48021675586712e-05
-1.54978050718577e-05
-1.02060316181696e-05
-2.21987641743035e-05
-3.30791006848076e-05
-1.5314208420816e-05
-1.28716342714005e-05
-3.37608589211415e-05
-2.18993836844236e-05
-3.79782558976408e-05
-2.3577471450996e-05
-3.24292311153317e-05
-6.68370043688485e-06
-2.73302575102096e-05
-1.60924938459297e-05
-6.2394798092672e-06
-1.63318977722053e-05
-2.79914419899119e-05
-6.86641508128298e-06
-1.41991996173539e-05
-1.06065763222537e-05
-2.02935547096505e-05
-1.23292667865622e-05
-2.01907199289234e-05
-1.61299311943984e-05
-2.73206335879944e-05
-8.7709816273447e-06
-9.03118385401338e-06
-1.14155077893093e-05
-2.27363021916507e-05
-7.53371567354892e-06
-7.22001603376456e-06
6.13648191260752e-06
-1.76218484088866e-05
-1.72480703747401e-05
-9.81744516019007e-06
-3.84025453121259e-05
-3.89884872246519e-05
-1.77903400872711e-05
-2.06654520055592e-05
-9.5142176101621e-06
-1.98913654461467e-05
-9.44879451124778e-06
-1.80282191052799e-05
-1.59236639369276e-05
-1.14257486791087e-05
-4.60407550478068e-06
-2.17313026839129e-05
4.26680445066716e-06
4.82430271410946e-06
-2.40821110720222e-05
-3.16658986850663e-05
-7.19286535684153e-06
-9.48138677887298e-06
-2.14431684903141e-05
-1.0921486899538e-05
-4.67245685492981e-06
-2.30882300788884e-05
-2.51447610912283e-05
-8.74845480372108e-06
-1.6577295632321e-05
-1.04187857314986e-05
-1.31897319748104e-05
-3.42462884992036e-05
-2.76306297568215e-05
-2.37276357622611e-05
-1.35209230647357e-05
-1.48521383316027e-05
-8.99338208330154e-06
-1.01637877804045e-05
-3.50110247281453e-05
-1.74478794094376e-05
-2.94691779199804e-05
-1.21180798541986e-05
-3.92277575444733e-05
-1.5727459018004e-05
-1.6448647275137e-05
-3.13347097969453e-05
-1.24279547398553e-05
-3.58105339298134e-05
-9.06522340734813e-06
-2.39867839854287e-05
-1.69802669674131e-05
-5.93017597274665e-06
1.45414694076769e-06
-4.9112591487109e-05
-1.93933625879501e-05
-2.405477125075e-05
-3.29690668233008e-05
-4.66703388181281e-06
-1.13917703524516e-05
-3.13539884697111e-05
-3.46106216072092e-05
-3.10199517808016e-05
-1.54922629470889e-05
-2.73214869919825e-05
-9.67836502224248e-06
-1.31494085264716e-05
-2.35981030765825e-05
-2.57699927664807e-05
-3.4077406608178e-05
-2.41067249214144e-05
-2.52399802849031e-05
-1.3312585741739e-05
-3.51285643835528e-06
-2.48326279756922e-05
-2.63493550664126e-05
-1.30398350749949e-06
-3.64511694858096e-05
-1.71419170012077e-05
-2.96631975347095e-05
-3.02499312909747e-05
-1.94252537089986e-05
-2.99685963044938e-05
-1.90208125949848e-05
-4.82662876517447e-05
-4.05356617686153e-05
-9.66749204314854e-06
-1.53477874154354e-05
-2.01320816515073e-05
-1.04511158648028e-06
-3.39612824551896e-06
-2.5069172247115e-05
-1.17068397594184e-05
-3.53316418637816e-05
-7.80199572974406e-06
1.02772800305889e-06
-1.66649613329956e-05
-1.46487356504669e-05
-1.51909556828367e-05
-2.56533638138239e-05
-3.02599273190803e-05
3.37593875576845e-06
-2.09678144497246e-05
-2.61024777370846e-05
-3.34791833045976e-05
-1.88427579375516e-05
-2.58942178468022e-05
-6.93094757852351e-06
-2.53305009778229e-05
-3.48600677183098e-05
-2.10971218234443e-05
-2.46187714729375e-05
-3.5478843722105e-06
-1.46698827833534e-05
-3.83338723661934e-05
-1.95821625231293e-05
-1.16560717071289e-05
3.03218511204147e-06
-2.93215413164889e-05
-2.37504857209189e-05
-4.01877815729246e-05
-1.19081416930734e-05
-3.7370516811794e-05
-3.93310718585614e-06
-4.99286564862224e-05
1.04506235330899e-05
-2.76837203876237e-05
-1.08938997267037e-05
-3.35006374226195e-05
-3.36147410194913e-05
-9.2365386472459e-06
6.56570707045825e-06
-1.72075959835764e-05
-3.70594161427276e-05
-4.93856695297413e-05
-3.67098974298314e-05
-9.25815076804454e-06
-4.7874553448516e-05
-1.94150987799927e-05
-1.57219289930659e-05
-3.03318782033538e-05
-1.7826093070553e-05
-8.25243829446343e-06
-8.23739984707539e-06
-4.09439511570897e-05
5.33989688115657e-07
-2.86220295151022e-05
-1.70333720606513e-05
1.44726283214912e-08
-2.33517585079147e-05
-2.51215525295371e-05
-9.87022274503504e-06
-3.05595441875447e-05
-4.83964594177909e-05
-4.25604966816936e-05
-1.85373064467295e-05
-3.63130723397708e-05
-1.46029910678559e-05
-9.07684213360961e-06
-1.90928915753527e-05
-1.1022921250635e-05
-1.76996756977657e-05
-2.84652773101227e-05
-3.99887325005003e-06
-2.24544638078621e-05
-2.88584819519619e-05
-9.73793323941745e-06
-6.54418838845883e-07
-2.95421970351724e-05
-1.98367257711376e-05
-1.96803329194121e-05
-2.74096134862148e-05
-8.74513328375465e-06
-3.77773504632782e-05
-1.31106471845015e-05
-1.29790191464431e-05
-2.5862360003717e-05
-3.47681404279483e-05
6.40674260536353e-06
-2.46917050685016e-05
-1.56141270780615e-05
-3.08846224495453e-05
-2.79959738982601e-05
-2.83382682824282e-05
-1.98943600802512e-05
4.35800700921724e-06
-2.26163228118322e-05
-1.1165573774252e-05
-3.1348114542515e-05
-2.67378318918427e-05
-6.06011998109895e-05
-1.32024859312303e-06
-2.45228320800719e-05
-2.5429041669718e-05
-1.33228408913274e-05
-2.70753963155944e-05
-2.0022498450077e-06
-1.10120176156998e-05
-1.40100106745345e-05
-6.81723249782571e-06
1.66482188382308e-06
-1.89153924638616e-05
-2.53278023778075e-05
-1.11240938086311e-05
-1.7351857509915e-05
-1.27618108595245e-05
-1.79881890782308e-05
-1.36863356150357e-05
-2.4135032329436e-05
-3.36452012514126e-05
1.75705587772499e-06
-1.52890842712344e-05
-1.78340582997316e-05
-2.87356960271773e-05
-3.15719417279571e-05
-2.64747816882318e-05
-3.53685222487523e-05
-8.1335568753489e-06
-1.30364517957256e-05
-1.93485599388221e-05
-1.48908853964001e-05
-2.46831757282296e-05
-1.67998461774968e-05
-3.189832067544e-05
-2.06666277570108e-05
-5.48822128585414e-06
-9.1918235624602e-06
-2.00826210304479e-05
-1.75342271575987e-05
-2.59217979582327e-05
-1.52148143879445e-05
-2.95600067815867e-05
-1.02136224451945e-05
-4.30758196301385e-06
-4.92569294320862e-05
-2.53560382950122e-05
-1.81268197491694e-05
-1.31876441465318e-05
-9.11974452451885e-06
-2.07817404206686e-05
-3.61226897074642e-05
-2.34517444331048e-05
-6.50071962721367e-06
-1.77605702757485e-05
-1.11153343819541e-05
-1.98778508365467e-05
-2.84890675666761e-05
-1.96557673052831e-05
-1.78536438466127e-05
5.30100329917741e-06
-9.18385184589186e-06
3.75721572209671e-06
-1.71973729687191e-05
-3.26046882455915e-06
-2.30574100023147e-05
-3.54987826133967e-05
-3.13493548272913e-05
-3.08041429705477e-05
-2.57209108335342e-05
1.57105008207273e-05
-3.52306905008686e-05
-7.30849368525333e-06
-2.4987107453002e-05
-4.44088766242998e-05
-1.03539872723904e-05
-1.80442277041088e-05
-3.81660695338418e-05
-2.24648514368709e-05
-1.49995891474519e-05
-3.23966014603259e-05
-2.10515129008451e-05
-1.74749498623991e-05
-3.83508261935818e-05
-2.53717800910114e-05
-2.5852958472973e-05
-2.31614874974731e-05
-1.6344542742129e-05
-1.48644468193938e-05
-4.11661519342165e-05
-1.56156710115738e-05
-2.16101662531908e-05
-2.13537708395754e-05
-3.73351626692121e-05
-2.05557546185197e-05
-2.48364773982385e-05
-1.98292472195892e-05
-4.06001547959295e-05
-3.68815766940742e-06
-2.25860290622398e-05
-2.98338237765669e-05
-9.08800472147116e-06
-2.90170118521579e-05
-2.67964812684516e-05
-3.46875248224143e-05
-1.86286312521846e-05
-2.56241288491898e-05
-1.43858053057131e-05
-1.21674416859682e-05
-1.67729454322485e-05
-2.3186349814321e-05
-4.21249768925301e-05
-3.09760447585569e-05
-1.83922047925477e-05
-5.20068959870287e-06
-1.91770066209147e-06
-2.18768540171449e-05
2.17225089507386e-06
-3.21904475652815e-05
-3.80051065719853e-05
-3.56780343547249e-05
-1.22695845274995e-05
-1.91849612824747e-05
-1.79888874827545e-05
-1.54943450498e-06
-2.12055468329386e-05
-1.79712695306594e-05
-1.21745549182795e-05
-1.99225576314285e-05
-3.24194083110646e-05
-1.51610293050045e-05
-2.82973538740101e-05
-2.68612395395934e-05
-3.26656469888162e-05
-1.05490707758262e-05
-2.09183682882397e-05
-1.03360594777915e-06
-2.4688354378002e-05
-1.16485310988901e-05
-5.50379393844363e-06
-7.99499922179696e-06
-2.70915885458576e-06
-3.28127753859339e-05
-3.38946042571621e-05
-3.21121817127726e-05
-1.20529683523852e-05
-1.4517058919805e-05
4.46409042677305e-06
-2.93022499425931e-05
-1.15009747292061e-05
-2.85067709388659e-05
-3.49317507466521e-05
-3.24745003915457e-05
-7.94247606107998e-06
-5.20698784004609e-06
-1.4377222476578e-05
-1.26242404086653e-05
-3.43279753882088e-05
-2.85564980517424e-05
-7.73185369802668e-06
-4.15721640029362e-05
-2.68885764781271e-05
-8.14597814344873e-06
-1.5410670989905e-05
-2.29180180730863e-05
-1.91195700280834e-05
-4.16545241323972e-05
-3.45208682140365e-05
-3.14654145642782e-05
-3.05735845446985e-05
-3.07156867495636e-05
-2.8061208554822e-05
-3.86966443482957e-06
-7.37888370097289e-06
-1.52285737783815e-05
-2.41371429172438e-05
-4.06400976306304e-05
-2.77186959003462e-05
-2.81728260628936e-05
-2.24453612798551e-05
-2.4925574145078e-05
-1.87230765137299e-05
-7.86813731524793e-06
-1.57761054576682e-05
-2.37134758184e-05
-3.67294437279553e-05
-1.23217356340829e-05
-2.82454732896181e-05
-2.21581749281555e-05
-2.04933392856824e-05
-5.88030073110315e-06
-1.53907081921389e-05
-7.85726059712722e-06
-3.24696062549103e-05
-2.36305972035338e-06
-2.17416251868356e-05
-1.54791520339485e-05
-1.19441173892638e-05
-2.95460324408841e-05
-3.02868132582663e-05
-1.54338918030053e-05
-2.7099015512791e-05
-3.76707480672774e-05
-7.71059705680814e-06
-2.10081518432198e-05
-1.85519868154818e-05
-2.59795106946554e-05
-1.44037881253982e-05
-2.39553664805214e-05
-1.73903184549141e-05
5.45807307161122e-06
-1.05781149086434e-05
-1.21018541087592e-05
-5.03494862452623e-05
-1.75265763385383e-05
-2.46289873440054e-06
-1.60694660403601e-06
-1.36207683920336e-05
-4.13133597445148e-05
-1.30972971770323e-05
-1.65244600217059e-05
-3.89216694808964e-05
-4.44624316557878e-05
-2.44724606082361e-05
-1.65026373186825e-05
-3.47313006129557e-05
-2.15797559987796e-05
-2.60632715569853e-05
-2.39393339406012e-05
-4.54906179591039e-05
-1.57389522438124e-05
-4.65584193454132e-06
4.03071782931664e-06
-2.32626909668554e-05
-1.10201903466195e-05
-3.10915570715365e-05
-1.20698949518086e-06
-9.70725202485253e-07
-1.36380966698455e-05
-3.39075815389786e-05
-3.00834065746129e-05
-2.29479333066757e-05
-1.38490620688883e-05
-5.10778195915546e-05
-2.38779878097484e-05
-1.11337915182832e-05
-3.54647533325488e-05
-1.90326120380817e-05
-7.47142684591204e-06
-2.79548694705142e-05
-2.50405136655994e-05
-2.82480715706773e-05
-1.65214234726012e-05
-2.49814957469988e-05
-3.84645445606766e-05
-5.78005512022925e-06
-1.77770783886462e-05
-1.63926282609593e-05
3.09454158099242e-06
-4.29560213629789e-05
-2.70060910628545e-05
-2.55818690970502e-05
-3.28745156783402e-05
-1.05553611293747e-05
-9.20744599552027e-06
1.14935328781932e-06
-1.03583134601511e-05
-1.80104188163655e-05
-1.99093275858973e-05
-1.4974138523209e-05
-2.39884711402051e-06
-1.53481221849409e-05
-2.98095961164744e-05
-3.08211071890159e-05
-4.13722300797341e-05
-2.06400083937624e-05
-2.43919543704276e-05
-3.91092290563566e-06
-1.39751483256891e-05
1.83304048959177e-05
-2.19469494068397e-05
-1.70361664917446e-05
-1.4885363952721e-05
-2.36737428330782e-05
-8.83442507802143e-06
-3.32626445036395e-05
-7.89168960561403e-06
-1.42794220586039e-05
-2.67083843503486e-05
-3.04474125322874e-05
-1.85258700536115e-05
-1.54542625151913e-05
-3.67176310750675e-05
-2.50526854972146e-05
-2.08731473579063e-05
-1.73926793470991e-05
-2.49918607135304e-05
-8.31885670927075e-06
-3.73785199506129e-05
-1.83018399027373e-05
-3.02866081830187e-05
-1.68376170498809e-05
-7.76090483904399e-06
-4.37803781895794e-07
-2.14159208276681e-05
-2.1887432256078e-05
-3.50267799736399e-05
-1.62518536944382e-05
-1.1247091258012e-05
-1.88754416862587e-05
-2.25208914744225e-05
1.40567691209831e-05
-2.84567729124595e-05
-2.29135664747449e-06
-2.41289125552986e-05
-1.84207518936767e-05
-4.84963188656737e-06
-3.93609345627715e-05
-2.10962638919142e-05
-2.7925707608606e-05
-1.63135922152772e-05
-4.43921680408551e-05
-1.83638369225833e-05
-5.63050847215989e-06
-1.66143681227706e-05
-2.14650927073157e-05
-3.23149634629323e-05
-2.01740041065611e-05
-9.1671083180032e-06
-2.50406051694069e-05
-2.92501658936397e-05
9.81614852025796e-07
8.8131874381497e-06
-3.09630446794994e-05
-1.60438696394413e-05
-2.13021320047101e-05
-8.19314642394394e-06
9.04518476093351e-06
5.76154467026977e-06
-1.31026435233551e-05
-2.63590426629998e-05
-1.10454779719018e-05
-9.51425531104331e-06
-4.47253080544311e-05
-2.05715528650235e-05
-2.78219468413565e-05
-4.64440074523013e-05
-3.15894277454546e-05
-2.35921837213361e-05
-3.57368302104441e-05
-3.68752035476453e-05
-4.29184953823711e-05
-2.84701729140354e-05
-2.92255230202624e-05
-2.24210351731744e-05
-3.0645425056673e-05
-1.21352067382532e-05
-1.87726601878627e-05
-3.38426933312484e-05
-2.79993636068798e-05
-2.17871373784814e-05
-1.21677083681841e-05
-2.8734015110751e-05
-8.98598127206357e-06
-2.76688965135687e-05
-3.51447874110519e-06
-2.99431525407534e-05
-1.84476676761504e-05
-3.33628364555326e-05
-1.56121833262892e-05
-5.05194093600369e-05
-3.2490265398059e-05
-2.39811481386052e-05
-3.79841642992907e-05
-2.40517340393963e-05
-3.74280672476701e-05
-6.89715816984211e-06
-2.24191661928517e-05
-2.34913975294102e-05
3.95952332653705e-06
-1.54744299508871e-05
-3.36571163925951e-05
-1.32578587564352e-05
-9.55209228999758e-06
-1.52373651588092e-06
-2.67521844287981e-05
-1.59618902223703e-05
3.15538260492749e-06
-1.71895298213474e-05
-1.02784503438264e-05
-1.51533602662908e-05
-1.05466577653074e-05
-2.77411991547959e-05
-7.20139875567145e-06
-1.0339469897091e-05
-2.4233574502995e-05
-1.99715015021087e-05
-1.33133001044572e-05
-1.89506688469602e-05
-2.44626863536083e-05
-2.71209523414822e-05
-1.73853012864865e-05
-1.74326305391271e-05
-2.39669094394409e-05
-1.37200152423225e-05
-1.13424076975306e-05
-3.93879066521985e-06
-1.60122170349949e-05
4.75648965556787e-06
-1.58512929014672e-05
-1.39059116664985e-05
-1.19213097443889e-05
-4.45027574968825e-07
-9.277110239334e-06
-6.25175858454311e-06
-1.17409970590738e-05
-4.96098350101724e-06
-3.47096207208045e-05
-1.94430971170818e-05
-1.01473439718027e-05
-1.16015196549958e-05
-3.31039986004947e-05
-2.92721668388634e-05
-1.30606220776934e-05
-1.21368941804535e-05
-2.05440879677793e-05
-2.01276739553139e-05
-2.12037476048421e-05
-1.70160750628256e-05
-2.27361486755504e-05
-1.34886052959142e-05
-3.50394442962308e-05
-6.34008374456906e-06
-8.70919551354055e-06
-5.98631226597661e-06
-1.84550998900552e-05
-1.102171571251e-05
-3.94984259942243e-05
-3.05229200341654e-05
7.17729670833496e-06
-1.52971813122666e-05
-1.95322190335048e-05
-8.82966805122641e-06
-2.90849727725132e-05
-2.09062749819249e-06
-4.38658377015764e-05
-5.67208043413745e-05
-2.67678046454022e-06
-3.35278357817883e-05
-2.74319842679366e-05
2.01658577400434e-06
-2.17249490645643e-05
-3.41110329020265e-05
-1.43582331344561e-05
-1.63853722747528e-05
-1.25880910371082e-05
4.04208780898087e-07
-1.99591931952737e-05
4.99989394051113e-07
-7.88716448034704e-06
-2.53258645408527e-05
-7.21094256294027e-06
-8.40178447894134e-06
-9.02787326968383e-06
-9.02264045166147e-06
-1.33173020452896e-05
-2.76882364513597e-05
-2.15739774628509e-05
-2.07863486937852e-05
-2.05559117915556e-05
8.70667685837645e-06
-1.29545721215755e-06
-3.42886591767217e-05
-2.36717584313858e-05
-2.70068801540032e-05
-3.80406797667536e-05
-4.17357451920076e-05
-2.37206200938503e-05
-8.92169711574575e-06
-5.37377284535212e-07
-3.36413872493599e-05
-2.22304055949054e-05
-4.35284469152942e-06
-4.01690325709712e-05
-1.92521412841974e-05
-1.38725383493537e-05
-1.19533678195268e-05
-9.18625630798245e-06
-2.10943238176196e-05
3.78297188130617e-06
-2.57492951902293e-05
-2.96071786964663e-05
-8.26410463832303e-06
-2.66033717677209e-05
-3.18417054427074e-05
-2.78930159897402e-05
-4.11687878889205e-05
-1.80001435867514e-05
-2.60344733825832e-05
-2.60816584750686e-05
-3.97075869303576e-05
-2.11859439407195e-05
-2.22427587910044e-05
-3.03371904442531e-05
-1.03948542041569e-05
-1.95719706835891e-05
-1.05719251343747e-05
-1.57763085155704e-05
-5.2592397511759e-06
-4.97249029516456e-05
-2.95842512817418e-05
-1.50875435525956e-06
-3.01928365478993e-05
-8.18422765368482e-06
-2.61399664550611e-05
-2.15143855722279e-05
-1.95639323233822e-05
3.1675452996927e-06
-1.541162476112e-05
-1.07737497915162e-05
-1.81167230579862e-05
-1.15373091933777e-05
-3.24631508539682e-05
-2.62439298022301e-05
-9.46546189412758e-06
3.03675923448367e-07
-3.40611563129394e-05
-2.30407606151171e-05
-1.57978254031091e-05
-8.9923282687435e-06
-3.0256454358024e-05
-3.23291987327638e-05
-1.34757366096113e-05
-3.66749973768022e-05
-3.76759842482267e-05
-2.64900466833131e-05
-2.13579220444104e-05
-1.48167807726817e-05
1.1509877641302e-05
1.76072486019446e-05
-2.8616107660732e-05
-2.21490173918015e-05
-1.95740825677796e-05
-1.44898036239796e-05
-4.11636348082672e-06
-1.42896330939006e-05
-3.47979034495656e-05
-2.58807019729496e-06
-7.61925428491946e-06
1.13821364944413e-06
-1.58659562864039e-05
-4.13808568661808e-05
-2.19803306361379e-05
-9.76793047891764e-06
-3.98990062897038e-05
-3.79121796150003e-05
-4.26346022982817e-05
-2.23034053074794e-05
-1.48013654183726e-05
-3.40684051883545e-05
-2.44018612055571e-05
-2.6984197443277e-05
-2.34498042049759e-05
-2.58323117261618e-05
-2.79358284517753e-05
-1.44541311170986e-05
-2.64443406450676e-05
-3.7370459713163e-05
-2.48825820225104e-05
-3.18685329494815e-05
-2.44009367025395e-05
-3.25920117098569e-05
-2.99235147640403e-05
-2.17956511590193e-05
-7.77206025340144e-06
-1.95333080167272e-05
-3.97849331183245e-05
-4.06521192913119e-05
-1.51133942387305e-05
-2.37718087131004e-05
-3.24072613468428e-05
-3.79228203660148e-05
-2.59224051145675e-05
-3.30585268411748e-05
-5.89740514310727e-06
-5.8065865107985e-06
-2.05330530069925e-05
-1.33181168053373e-05
-1.06381162339803e-05
-1.68992837000002e-05
-3.56460592934836e-05
-3.87702954549506e-05
-3.69719199031541e-05
-1.3804299272186e-05
-3.55147986246973e-05
-1.00351461999739e-05
-1.41042352920815e-05
-2.07206944164799e-05
-3.06561125086349e-05
-1.13603834007524e-05
-2.66348551841598e-05
-4.53470340725537e-05
-1.92749997373958e-05
-1.65445626951318e-05
-2.54281121009421e-05
-8.59633182600838e-06
-2.97609899553472e-06
-6.60132672819163e-06
-1.74152154873036e-05
-1.89852155074907e-05
-2.97514302810844e-05
-4.55361494192671e-06
-1.24348023951802e-05
-7.31553567293648e-07
-1.50471038268947e-05
-1.93933703161606e-06
-2.7353554582638e-05
-3.82791687557577e-05
-2.07653947200932e-05
-3.52245286087784e-06
-3.11166886589493e-05
-3.50917240031878e-05
-4.57481512334217e-06
-1.02830152286507e-05
-2.75830007461593e-05
-1.87463310914974e-06
-1.78241075385429e-05
-1.55716591236014e-05
-3.71364688259114e-05
-2.59751029303783e-05
-2.02241014657425e-05
-5.25847111990442e-05
-2.26157783305695e-05
-2.6992136896046e-05
-8.68228589483771e-06
-1.30030884781184e-05
-2.49283518549858e-05
-1.40991695818323e-05
-1.88361090973491e-05
-2.94391692930362e-05
-1.84376940616431e-05
-3.01190805368139e-05
-1.93960277593852e-06
-2.67262061836278e-05
-1.68516228469246e-05
-4.794898212015e-05
-1.6555789688186e-05
-3.44622094848855e-05
-1.20848080108908e-05
-2.88944796054913e-05
-2.65660003569316e-05
-2.51383641059168e-05
-4.37110918798238e-05
-3.03115956719028e-05
-2.52183606194993e-05
-5.32231940538769e-05
-2.37323327829108e-05
-1.20083703088313e-05
-2.18951957241822e-05
-2.38039038944531e-05
-1.64529896825696e-05
-9.75889650347099e-06
-2.76893391721216e-05
-2.10161729213497e-05
-1.69618443856514e-05
-2.11136906739456e-05
-2.18714278599495e-05
-1.99728627714686e-05
-2.74683332720575e-05
-6.79976913099589e-06
-7.78183498441646e-06
-1.83088332808396e-05
-3.31890204154034e-05
-6.11052615735688e-06
-9.15523623500627e-06
-1.52917536078309e-05
-1.96308922533648e-05
-2.05863185566421e-05
7.29801987563244e-06
-3.10442825576814e-05
-3.49213920126398e-05
-4.16877711030983e-05
1.32311647307804e-05
-2.06328549466463e-05
-3.68076746150081e-05
-3.22031375998427e-05
-3.33773515274975e-05
-2.43787632459999e-05
-3.17915601434436e-05
-2.15971287488362e-05
-3.64594294130988e-05
-9.10095866847439e-06
-2.29188908466034e-05
-2.26392622360104e-05
-2.81669178972659e-05
-1.12420950494317e-05
-1.30529250705223e-05
-1.94849970202835e-05
-1.83218471636173e-05
-2.82059188256222e-05
-2.1404696802062e-05
-2.40771439271882e-05
-6.57027114852206e-06
-1.02189037265347e-05
-2.31433305562672e-05
-3.62088902857656e-05
-3.10064038434286e-05
-2.65162939512046e-05
-1.27531798163456e-05
-3.04814856673744e-05
-1.18494077095565e-05
-1.37256087779651e-06
-2.4929152109613e-05
-3.84875508773691e-05
-1.78044126746478e-05
-1.72456788938464e-05
-1.46902493924729e-05
-1.62471214457167e-05
-1.46617623630971e-05
-1.11086895409038e-05
-5.92555386509968e-06
-2.74927071828008e-05
-3.55643251425877e-05
-1.27052131719892e-05
-9.77810041712085e-06
-1.2648132264105e-05
-1.80296804007349e-05
-2.2952114838664e-05
-1.97365088646428e-05
-2.80683968378961e-05
-1.39445135687432e-05
2.02015668344305e-06
-1.91957650714214e-05
-2.36189496084453e-05
-1.32859322892742e-05
-2.15790212199261e-05
-1.22462139049912e-05
-4.33966978008848e-05
-6.35725765982518e-06
-2.76791554876681e-05
-9.61028290766451e-06
-2.71981601762115e-05
-1.76165607710959e-05
-3.502947391744e-05
-3.00750169773522e-05
-3.40095810779364e-05
-1.95044177122371e-05
-1.18259963284928e-05
-5.77227373872301e-06
-9.97992843121942e-06
-2.0661386144504e-05
-4.62943053196943e-05
-2.21758872789896e-05
-1.94067797891781e-05
-1.30818448650155e-05
-4.03507600821699e-05
-1.90562786947558e-05
-2.94996977296272e-05
-2.9399494970452e-05
-2.22592042164822e-05
-3.42986835686485e-05
-3.92478415795601e-05
-1.59295189271239e-05
-3.59155597881919e-05
-2.40030025354605e-05
-3.13646578620457e-05
-2.26875651299211e-05
-2.95498332088756e-05
-1.98135470586891e-05
-2.68321026984574e-05
-7.48819798552134e-06
-1.52944384085982e-05
-2.48873145529584e-05
-2.7530455392605e-05
-1.48213767156221e-05
-1.99393557086358e-05
-2.53196069516978e-05
-1.92510561749603e-05
-2.2399705695081e-05
-7.82603283114461e-06
-2.50088731211739e-05
-2.17200267735595e-05
-3.21700570131574e-05
-2.82392398434219e-05
-9.0817590224563e-06
-3.10689649948718e-05
-2.79683662085245e-05
-1.25287454393479e-05
-1.65791221271456e-05
-1.24243550705306e-05
-2.4022763220092e-05
-8.69291466183801e-06
-1.7354541747041e-05
-7.14238202720885e-06
-1.32396613038208e-05
-1.7418681328915e-05
-2.76644570133285e-05
-3.28691488816688e-05
-2.04756183897784e-05
-2.51956307922326e-05
-1.97254079298925e-05
-3.81014816813119e-05
-2.07397903627286e-05
-1.99590772676567e-05
-2.94331327609916e-05
-4.39692900473731e-05
-3.75696904308162e-05
-2.59482012192614e-05
-2.54157941041111e-05
-1.81387363105552e-05
-2.00503313803351e-05
-1.67154203929954e-05
-3.06625722492819e-05
-3.133933160552e-05
-8.58413163781386e-06
1.33302975029822e-06
-2.63265681472044e-05
-1.31654529504872e-05
-2.82810491009993e-05
-1.57624460647463e-05
-8.71750343470924e-06
-3.38078136297567e-05
-1.39818046389565e-05
-2.46821211578939e-05
-2.75364933576642e-05
-3.40516080368138e-05
-3.59456597586762e-05
-1.99503288619592e-05
-2.04606503999389e-05
-2.8442852658136e-05
-3.91010657426437e-05
-3.50259205814696e-05
-4.89081212664674e-06
-4.07335173587587e-05
-5.68061625963935e-06
-1.96832461067986e-05
-3.69055471012983e-05
-3.11774590777049e-05
-2.181981740855e-05
-1.62999305459717e-05
-3.23780938876006e-05
-4.27621642048046e-06
-4.30264496240997e-05
-3.85917426443224e-05
-1.98438383560122e-05
-2.52406891715827e-05
-1.11745982306049e-05
-2.50143913712222e-05
-1.13251107761911e-05
-3.59188069734531e-06
-1.3755134103493e-05
-3.58738891551573e-05
-1.3486456115073e-05
-2.6083290098163e-05
-1.2473788238767e-05
-1.21131703269026e-05
8.46644018806662e-07
-8.30500683227664e-06
-2.90932688145595e-05
-1.14096180516321e-05
-7.52826621970416e-06
-9.09550102451756e-06
-1.07664191521553e-05
-2.19242260112167e-05
-2.72635083238408e-05
-5.42655944401451e-06
-2.09598807083215e-05
-2.54403606150012e-05
-1.81512638270669e-05
-2.53674735740251e-05
-1.29523116341003e-05
-6.73995496610434e-06
-2.17318759352659e-06
-4.30328634716159e-05
-2.40279464554818e-05
-3.49712554381509e-05
-7.73958039417741e-06
-1.48657658615327e-05
-3.20451793085839e-05
-2.6024163873346e-05
-2.67945842693483e-05
-2.63521264716663e-06
-2.12703563129746e-05
-2.11665697943952e-05
-3.12962212855593e-05
-2.22386002944481e-05
-1.12774391455158e-05
-9.67492059057696e-06
-2.18611017429511e-05
-2.85195557413178e-05
-2.76837451865161e-05
-1.46897332359096e-05
-3.24855273403392e-05
-2.77207660379925e-05
-3.42216796488867e-05
-2.34970431974965e-05
-1.85568494493407e-05
-3.55249206466712e-05
-3.20025923714041e-05
-1.46175056179268e-06
-1.54533520055853e-05
-6.53800356448032e-06
-9.37280705386531e-06
-2.65175191476496e-05
-1.72130324748045e-05
-2.65723936484056e-05
-1.78382495912716e-05
-1.72023024575534e-05
-3.91385285730584e-05
-2.38018337910619e-05
-2.78427620687002e-05
-3.47491092162275e-06
-1.83434760605609e-05
-1.05280683438263e-06
-2.77797698903748e-05
-1.95840044925597e-05
-2.0564009659951e-05
-2.55537521132051e-05
-2.56920992845337e-05
-2.23716601756075e-05
-2.00990625282706e-05
-3.60103478613664e-05
-3.88699128277676e-06
-1.88443957464461e-05
-2.32132403845122e-05
-1.293637585337e-05
-2.21704824232481e-05
-2.50709503486504e-05
-1.05030157366162e-06
-2.93564858227868e-06
-2.02398596893885e-05
-2.8299198222188e-05
-2.31252412663221e-05
-7.02056926005013e-06
-2.62492643195391e-05
-1.79877482237554e-05
4.16234737427642e-06
-3.33319074033402e-05
-3.70450267484699e-05
-3.53425662815877e-05
-2.96912529048192e-05
-2.06967981436476e-05
-3.75405172686517e-05
-2.068046356172e-05
-1.76958672142791e-05
-2.92820602159924e-05
-4.09122313647281e-05
-2.30503053532498e-05
-1.80850847477138e-05
-2.19363357799249e-05
-2.70835944897915e-06
-3.34612755212822e-05
-2.65662437167743e-05
-2.42848557101027e-05
-2.08082758765917e-05
-7.73070810498955e-06
-4.77374770105902e-05
-2.20991441861261e-05
-1.43957666304571e-05
-1.89208026831795e-05
-9.80607367235836e-06
-3.91300859483608e-05
-8.67042664213002e-06
-4.57918448349055e-05
-2.38907392697028e-05
-3.2884976145576e-05
-2.67647577186899e-05
-9.17848871909761e-06
-1.80243352655379e-05
-2.7088422258644e-05
-1.55993741439593e-05
-1.99911167625168e-05
-1.43684332754524e-05
-6.40694122612201e-06
-2.97023364922574e-05
2.99412043909516e-06
-6.8687395259921e-06
-2.89719513429412e-05
-2.4681010012543e-06
-1.61040890202931e-05
-1.45902854659017e-05
-2.58807150610331e-05
-9.51287422854525e-06
-2.00453952234381e-05
-1.8036931227441e-05
-2.57616196748922e-05
-1.9425900868545e-05
-3.98179898636099e-06
-2.9743634393101e-06
-2.51092580244226e-05
-2.40069344994577e-05
-2.15742803179551e-05
-2.49065461500758e-05
-3.89083160245877e-05
-7.73329053913636e-06
-4.8656443852407e-05
-3.19612887900542e-05
-1.51800358364091e-05
-1.39073364794477e-05
-1.97657590751157e-05
-2.85120676019522e-07
-2.06003203420257e-05
-1.41424960529834e-05
-7.65154768782673e-06
-2.70882655533418e-05
-9.68186394991278e-06
-2.04218819516723e-05
-2.42094222939114e-05
-3.55781471479255e-05
-2.36246167836015e-05
-1.74805422178476e-05
-3.03244008029982e-05
-2.668383166092e-05
-3.9459460544518e-07
-4.1635074910878e-05
-1.90386393966472e-05
-1.61764361530041e-05
-2.19949452426582e-05
-3.33680246814421e-05
-8.94137685936152e-06
-2.12853326599236e-05
-2.32175583135886e-05
-2.00293685649792e-05
-2.87519268946447e-05
-2.75788759337228e-05
-1.14635125320287e-05
-3.48526341293827e-05
-2.93302385519184e-05
-2.17243944154886e-05
-1.23144181687112e-05
-1.25363275698755e-05
-1.7326736543872e-05
-1.86634037647124e-05
-4.66946418778909e-06
-6.05239087748692e-06
-1.91049152443345e-05
-2.3178002685683e-05
-2.68130739064504e-05
-1.6751000730645e-05
-9.49957212947959e-06
-1.30713849763554e-05
-1.08976413129038e-05
-3.86476885943135e-05
-3.47612644687069e-05
-2.89089423900866e-05
-3.53324335916947e-05
-3.40435360976111e-05
-3.25483243778812e-05
-2.09746374526111e-05
-2.76024134631363e-05
-3.08755964393829e-05
4.07768314719696e-06
-2.74276531190643e-05
-2.72596707089476e-05
-1.32272554660256e-05
-9.40350482082746e-06
-5.00279855911068e-06
-1.84774618135435e-05
-2.31934101899358e-05
-3.34441262626696e-05
-1.82118197564889e-05
-1.83639265715199e-05
-7.49475275483666e-06
-1.21036289779043e-05
-6.17246718947243e-06
-1.27259897200804e-05
-2.63349598131931e-05
-4.83283627899609e-06
-2.06862009098912e-05
-1.53014027928058e-05
-2.19258507639504e-05
-3.16406351606487e-05
-2.53876636122109e-05
-1.49913625160133e-05
-1.22974449282456e-05
-2.63592323151345e-05
-2.60668161983493e-05
-2.31566191404004e-05
-3.70819055894228e-05
-2.50736902267318e-05
-6.06194390022607e-06
-2.45085592607551e-06
-3.1948329362933e-05
-1.36156414111855e-05
-7.92449539616127e-06
-1.23095608488001e-05
-2.82937440340559e-05
-1.66170581122164e-05
-3.09169327687846e-05
-2.64998998842129e-05
-3.38745783175425e-05
-1.39536327982e-05
-1.75777070113328e-05
-4.1639663104087e-05
-1.61877303198956e-05
-1.2266838127119e-06
-3.48456314875984e-05
-1.7033249571952e-05
-2.14727254120785e-05
-1.72019447389313e-05
-1.19502111402711e-05
-9.61599138349967e-06
-1.9934134495696e-05
-2.65564805783479e-05
-2.42086043248228e-05
-1.20790467529857e-05
-2.10121044202628e-05
-3.59111945540451e-05
-1.52230541357603e-05
-2.67024560777416e-05
-1.21353193048565e-05
2.23769526859881e-06
-2.42973907312147e-05
-8.01555065733828e-06
-1.82947037102846e-05
-1.39687834014724e-05
-1.99879830006608e-05
-1.45166216305624e-05
-2.00026064318556e-05
-1.66463394773148e-05
-3.06998272668842e-05
-2.55186998362435e-05
-1.49483551122003e-05
1.34902583609041e-07
-1.72500346822809e-05
-1.00484505113535e-05
-4.30250543341387e-05
-1.48802330787176e-05
-1.14811944815664e-05
-1.80516792126577e-05
-1.71818679557315e-05
-1.90404840182607e-05
-3.34106652844296e-05
-3.8323393439357e-05
-2.76783669873614e-05
-3.24676163317251e-05
-8.0651113184978e-06
-2.04892099978231e-05
-2.72471947740843e-05
-2.52983300222039e-05
-2.48110979446707e-05
-2.51753730526055e-05
-3.92040337354727e-05
-9.95793637745956e-06
-1.26745157433321e-05
-2.37903191806151e-05
-5.36367123525021e-06
-5.08014747720033e-06
-2.75822303752362e-05
-3.35559695546048e-05
-5.37551251170232e-06
-1.0367905738433e-05
-2.16359569856688e-05
-2.17351431644057e-05
-3.1156419703273e-05
-3.17989565194226e-05
-2.30135333133659e-05
-2.74678569861032e-05
-7.57274803088258e-06
-3.36257507899436e-05
-7.92641129844999e-06
-9.2100405653691e-06
-3.815214387508e-05
-9.17816307383845e-06
-2.08331740088354e-05
-2.10095539859387e-05
-2.10692106212198e-05
-1.11991506733133e-05
-4.53434061479815e-05
-2.1650033971929e-05
-1.20667890160744e-05
-2.916431502366e-05
-1.02391112617302e-05
-1.8863853828456e-05
-1.82965686171138e-05
-3.64824600407875e-05
-1.89649818469083e-05
-2.04837042943531e-06
-1.66831238038319e-05
-1.5675290045753e-05
-1.92085993077522e-05
-1.57114080217644e-05
-8.62717656634946e-06
-3.62710008475396e-05
-3.70053689675134e-07
-1.812520875019e-05
-1.41528061215157e-05
-8.20673199349703e-06
-1.93911213177356e-05
-1.75289941639764e-05
-1.57199939657928e-05
-3.64144955011605e-05
-4.66883162295786e-06
-1.46504131655146e-05
-3.59371446920111e-05
-4.29576050027077e-05
-2.1966539277702e-05
-8.14203274031505e-06
-1.80251725211093e-05
-1.84468718761072e-05
-1.28336277262495e-05
-1.63577663864694e-05
-4.20344249915073e-05
-8.29919787376352e-06
-3.35423110081963e-06
-3.51653568369114e-05
-5.84459046432867e-06
-1.21948315837533e-05
-1.48200141420633e-05
-3.16320779497938e-05
-1.60922880537532e-05
-2.88064469652924e-05
-2.63578391821795e-05
-2.62991225125696e-05
-1.81353958312817e-05
-2.93358986337893e-05
8.79223816556915e-07
-4.45355415647747e-06
-2.54224131627081e-05
-3.5095359881531e-05
-1.19035963338843e-05
-2.95697055287442e-05
3.9674644387772e-06
-2.46971166469742e-05
-2.62716404827148e-05
-2.38006370280044e-05
-2.32647255637087e-05
-1.72755363186698e-05
-1.51454553514784e-05
-4.76147420626596e-05
-2.19075298524881e-05
-2.40881065197707e-05
-2.37562656646701e-05
-3.17530960052945e-05
-1.84990161513259e-05
-4.22130790353554e-06
-3.11568836832487e-05
-1.56865737344521e-05
3.22390444006745e-06
-3.9648589843015e-05
-3.3759309245252e-05
-1.24166678529551e-05
-3.19982135235898e-05
-2.10613739535339e-05
-4.46449376670961e-05
-1.29645793851872e-05
-5.03612771004557e-07
-4.05365431773118e-05
4.01077294816048e-06
-2.04739133702276e-05
-3.30158745424364e-05
-1.0127714789611e-05
-5.41905886304415e-06
-4.48652697783753e-05
-1.01773772436686e-05
-1.26044424698776e-05
7.27951607992375e-07
6.00623406054407e-07
9.73720153566028e-06
-1.58286571148128e-05
-2.29361396004855e-05
-1.43067150605857e-05
-2.8133915364384e-05
-1.40052607492396e-05
-1.49051173646492e-05
-1.70790168136644e-05
-2.15084217562486e-05
-9.74841231323818e-06
-2.17636564386309e-05
-9.07940927149093e-06
-1.88246825559074e-05
-2.25111174713885e-05
-4.62102739085341e-05
-9.0774470307217e-06
-2.02278973512791e-05
-2.25640560919437e-05
-1.45810292979955e-05
-1.37251675082769e-05
-2.23512220519765e-05
-2.75400058528354e-05
-1.48639885643956e-05
-1.43428887949624e-05
5.66112568900368e-06
-1.82937615436252e-05
-6.23129201935019e-06
-1.84467244862505e-05
-1.60771585238221e-05
-1.53481886478025e-05
-4.04161810974408e-05
-3.86425942278655e-06
-4.87088998428517e-06
-2.15775862571597e-05
-1.22847882710797e-05
-2.26262388935903e-05
-2.32482284519197e-05
-2.15093213192342e-05
-2.64550052908484e-05
-1.93919288227108e-05
-2.26745323560324e-05
-3.30973876039274e-05
-3.00275928644108e-05
-1.49705680489812e-05
-2.49383544961198e-05
-2.9716005519654e-05
-1.600977896052e-05
-2.01577196136793e-05
-1.2914779091546e-05
-1.64397219352642e-05
-6.39746186620268e-06
-2.05105362449051e-05
-1.31932697637347e-05
-3.05295832188734e-05
-2.9419273166527e-05
-1.47570940345887e-05
-2.33043765548662e-05
-9.73880359264473e-06
-3.70235719026182e-05
-2.62751202336948e-05
-1.86037002592513e-06
-1.76027411385812e-05
-1.75565746322741e-05
-2.36122731332941e-05
1.02821194749061e-05
-1.9331891987483e-05
-2.01454354809221e-05
-2.4988385762941e-05
-2.64184627185997e-05
-2.6841414168472e-05
-1.83260243565758e-05
-2.48704683624331e-05
-2.4914018607932e-05
-2.01368348678201e-06
-1.0462773846727e-05
2.41774684464469e-05
-1.46935252177282e-05
-1.36249111336121e-05
-2.86151824223504e-05
-1.00451366532869e-05
-2.33347663877281e-06
-1.22149071598831e-05
-3.79926475861397e-05
-1.89442947596428e-05
-1.08241769129356e-05
-2.36559077865443e-05
-1.62102774809011e-05
-1.94434821109134e-05
-2.33917286934405e-05
-3.25080648954808e-05
-3.44481014886261e-05
-9.69045383089935e-06
-2.6409032256349e-05
-7.19507850765092e-06
-5.91684602608062e-06
-1.30181110369745e-05
-1.80807491875305e-05
-2.5341635912253e-05
-1.75549895539638e-05
-2.39370888904703e-05
-4.62604472153521e-06
-8.35989297745114e-06
-2.43323212536939e-05
-2.65330036869492e-05
-1.65279927661917e-05
-1.38618463698035e-05
-2.93609351246412e-05
-2.25234216343866e-05
-2.63472749664035e-05
-1.32286911845084e-05
-4.34122115993977e-05
-1.63773739346323e-05
-1.38567946304964e-05
-3.04930975776476e-05
1.33995905450804e-06
-2.32235098758668e-05
-5.5223915835174e-06
-1.75403756667083e-05
-2.00851020734584e-05
-1.32115337311283e-05
-1.75302427770269e-05
-1.58986588516024e-05
6.1824552110837e-06
-3.72292721846111e-05
-2.97499601485754e-05
-1.74974384176727e-05
-3.29813916807191e-06
-2.53538640498968e-05
-4.7363469305937e-06
-1.64093639691722e-05
-3.85493035699799e-05
-1.663929706507e-05
-1.28515419027065e-05
-1.30299340522687e-05
-2.2544782079544e-05
-3.32994209204354e-05
-3.26883938530334e-05
-2.48970497747454e-05
1.55893817739936e-05
-6.52722337098181e-06
-1.62708177493733e-05
-3.58094488390268e-05
-2.04869256521689e-05
-2.45962915592525e-05
-2.15412594988151e-05
-2.86657793871356e-05
-1.59162256485898e-05
-1.39784797789454e-05
-1.51001766438526e-05
-2.61688860926265e-05
-2.99212856248266e-05
-3.79088146758181e-05
-3.87416031705544e-05
-3.00188703606482e-05
-5.16529588818023e-05
-2.50266465710393e-05
-6.14858109294982e-07
-1.90691489650974e-05
-2.92095803200402e-05
-2.20867721665416e-06
-6.40142755800354e-06
-9.81216775708637e-06
-1.12092690648048e-05
-4.84651613425241e-05
-1.70594300440198e-05
-9.82583963302398e-06
-2.2089731163109e-05
-8.47508977953986e-06
-1.25654789126595e-05
-2.69471063370298e-05
-6.39841536082088e-06
-4.68863510366145e-06
-3.15656542334896e-05
-2.14570100951888e-05
-2.25988288652586e-05
-1.40732442027809e-05
-3.68026271387337e-05
-5.96828574285183e-05
-2.99142620353062e-05
-3.77542729009056e-05
-4.69968522755815e-06
-3.35327131605721e-06
-1.42938543609846e-05
-1.16351567958759e-05
-1.78851733174612e-05
-3.34898716864604e-05
-3.03159941206683e-05
-3.8771617746529e-05
-1.4663096583378e-05
-1.4810315560378e-05
-1.85575731142498e-05
-1.16228490102164e-05
-2.23165074645282e-05
-1.84353797966774e-05
-6.14299953103781e-06
-2.50785827665784e-05
-3.91737692976324e-05
-2.86282949507095e-05
-3.09748650868366e-05
-3.31285272587876e-05
-9.0231949840862e-06
-8.9393003358917e-06
-2.31669542880708e-05
-1.05937064548066e-05
-2.47773648834196e-05
-3.17043692987991e-05
-2.17946214565473e-05
-1.249251073611e-06
-1.58392929477385e-05
-1.44252687278917e-05
-5.08396213905458e-07
-5.62761819992222e-05
-2.7333046849633e-05
-7.75799863070146e-06
3.04215324581109e-06
-1.86545650121095e-05
-1.54777809289871e-05
-2.31622495350308e-05
-1.47514668717863e-05
-1.80356411698091e-05
-3.28172891272806e-05
-1.40239975221718e-05
1.57603581713592e-06
-7.85579449473977e-06
3.68071414476545e-06
-3.28566323062781e-05
-2.03414814079848e-05
-3.0627585398506e-05
-3.16178030622563e-05
-2.77126302914515e-05
-1.5618228466011e-05
-2.06562755594348e-05
-6.11455892602412e-06
-1.99783663432986e-05
-1.69049151763422e-05
-1.041171085851e-05
-3.11009902945835e-06
-2.93119926926973e-05
-1.13042636608157e-05
-1.09954675489289e-05
-2.57721648216804e-05
-2.66814945429695e-05
-3.96871104063205e-05
2.40757605276344e-06
-1.80860957444275e-05
-1.23686551403521e-05
-1.44663564323563e-06
-2.54201906082672e-05
2.78177940471487e-07
-2.20303636742517e-05
-1.65626734115419e-05
-2.14728128475993e-05
-3.70861804446117e-05
-1.05523916129341e-05
-2.43152939329602e-05
-1.84193056078925e-05
-2.99914239677381e-05
-3.49946071324118e-05
-6.85938621561385e-06
-2.64832262877624e-05
-2.08482651064477e-05
-1.70852351750864e-05
-8.79471152431263e-06
-1.30533076117268e-05
1.73773375627325e-06
-2.9344143482171e-05
-2.59289266908672e-05
-1.55841487142699e-05
-2.01233656447862e-05
-1.42635312412352e-05
-2.34187060517451e-05
-1.39323617627065e-05
-3.4902311590179e-05
-2.00092916617471e-05
-1.60199743482333e-05
-3.08007991912497e-05
-1.82697434837893e-05
-2.99776552552547e-05
-2.99437966333255e-05
-3.04070396706271e-05
-3.39152043619439e-05
-3.37831460779531e-05
-2.33378494804725e-05
-2.53242666289959e-05
-4.06851144336122e-05
-5.80406059760662e-06
-2.71021399031191e-05
-3.12734793751556e-05
-2.95658180445628e-05
-8.57126207461252e-06
-2.61289257867126e-05
-1.54707338093577e-05
-1.95860174515578e-05
-3.38689114490708e-05
-7.87063811420397e-06
-2.53943174737006e-05
-1.82677264805288e-05
-2.72602780551069e-05
-4.12038266096494e-05
-2.71950317617401e-05
-2.27635258476619e-05
-2.80127274631588e-05
-4.25958411040885e-05
-1.4639603083995e-05
-1.05283181720414e-05
-2.76754597597685e-05
-3.80639757734177e-05
-2.53436940430803e-05
-2.6283288951824e-05
-1.02467676497056e-06
-1.19285927925075e-05
5.7808769411375e-06
-2.50704290128835e-05
-1.49792729307805e-05
-2.16144364161135e-05
-4.81882084973395e-06
-2.68595587084435e-05
-2.14992895831152e-05
4.2515989482156e-06
-9.91119241258218e-07
-7.11013151085583e-06
-3.63941945553586e-07
-5.18829930325929e-06
-4.2861770396163e-07
-1.72654711184307e-05
-3.25465146525057e-05
4.24481036138724e-06
-4.98533310846109e-06
-2.35941802347957e-05
-2.88144281661964e-05
-4.17631925327379e-05
-3.49106557702478e-05
-2.33142528335736e-05
-4.72802732455093e-06
-3.90411015477538e-05
-2.365507434014e-05
-2.08443498275216e-05
-3.12274070278263e-06
-3.383749847627e-06
-8.86568207567836e-06
1.11741860545782e-05
-8.46524416711047e-06
-3.12775388334042e-05
-2.53945826688295e-05
-4.36973382460707e-05
-1.92516855184628e-05
-2.39055938403212e-05
-3.11080753320144e-05
-5.34658994167043e-06
-1.11348350136492e-05
-1.4461100420393e-05
-2.33909863423268e-05
-1.35779929322091e-05
-2.05441018648623e-05
-2.21070218953162e-05
-2.04488937883413e-05
-8.87500231340928e-06
-1.9106332655924e-05
-3.6547127765092e-05
-1.43587051073562e-05
-3.43183853959414e-05
-1.13190128308442e-05
-4.39479186432318e-05
-1.47503540782312e-05
-4.45258352989386e-05
-1.1943700722972e-05
-1.84046587202366e-05
-1.56516151940425e-05
-3.21692145978787e-05
-2.16242560941786e-05
-1.14152265864281e-05
-4.44412133432519e-06
-1.6342263279472e-05
-9.99048567960796e-06
-6.64493520925642e-06
-6.95755874449397e-06
-8.99381032638995e-06
-1.44883442905195e-05
-1.58524965034553e-05
-1.98596245485427e-05
-2.44891763603896e-05
-1.01046258180441e-05
-2.56683507990691e-05
-1.77698614225691e-05
-1.17861304896512e-05
-3.06550257219199e-05
-3.80527755038127e-05
-4.14421600038222e-05
-2.87392608685269e-05
-3.21584737793782e-05
-2.7879229094836e-05
-1.17267210932481e-05
-1.86663647384056e-05
-3.31821930855789e-06
-2.49621167375463e-05
-1.19417529482498e-05
-2.99793207633822e-05
-1.66586142908589e-05
-2.503251124967e-05
-1.75559405208742e-05
-2.65160722753949e-05
-2.06102046967364e-05
-1.81028379369276e-05
-1.24541540322501e-05
-2.66297739153026e-05
-1.9844037040437e-05
-2.13750208958295e-05
-4.3409011127252e-05
-4.98903579508363e-06
-2.2711250608349e-05
-1.26279399046314e-05
1.07264611337379e-06
-1.88636507958784e-05
-3.87099875476217e-05
-6.03922657708652e-06
-2.47544491975345e-05
-2.91127310513083e-05
-2.17051236982865e-06
-1.62993690777741e-05
-2.64800534434204e-05
-7.9580945809904e-06
1.55360444313927e-05
-3.05204294366686e-05
-4.93028015376848e-05
-1.80671173905845e-06
-3.68168315304215e-05
-3.19050232054612e-05
-1.84661579796472e-05
-1.80791551383772e-05
-4.37836360907476e-05
-2.81639337538615e-05
-2.37727915455599e-05
-1.96619823377079e-05
-3.45961053140855e-05
9.60795585966879e-06
-2.60436085728526e-05
-2.53926070637258e-06
-3.20751425251183e-05
-3.55518952610469e-05
-2.84683601239014e-05
-2.53841505320874e-05
-1.82770895043769e-05
-1.15775041436233e-05
-3.97099539423201e-06
-4.36109492905967e-06
-1.78903108480993e-05
-5.27541522874651e-05
-3.37990477521821e-05
-1.80672376332609e-05
-4.71418761241081e-05
-2.27500580001956e-05
-3.05308737284425e-05
-9.68469555227963e-06
-1.34375255540331e-05
-2.52926565378039e-05
-2.06986647140738e-05
-4.61639558417141e-05
-2.31670578869012e-05
-3.21496340140227e-05
-2.699372749443e-05
-9.99196589020941e-06
-2.37583913569673e-05
-2.58154357466133e-05
-4.00582957326444e-05
-5.50155769866339e-06
-2.63951666524137e-05
-2.13593767130835e-05
-2.59178760056271e-05
-2.76276672286845e-05
-1.17625000345848e-05
1.71349400183817e-05
-4.04885560310338e-05
-4.19980680166549e-05
-3.13098933958156e-05
-1.65031294503872e-05
-3.85089108604935e-05
-2.27091722702886e-05
-3.64624413969284e-05
-1.22143218686692e-05
-1.71818547927896e-05
-2.48406373661351e-05
-1.85343274761286e-05
-2.03349015101517e-05
2.59488673351239e-06
-5.1386177125504e-05
-2.07331584990976e-05
-1.4102311277648e-05
-2.02315598012416e-05
-1.57023352434768e-05
-8.06003008882314e-06
-1.70910868406429e-05
-3.93052274809644e-05
-1.89727076402713e-05
-2.92487724763688e-05
-9.07175984444258e-06
-2.75036874918835e-05
-9.09211643194401e-06
-1.84803744450799e-05
-1.97744595342836e-05
-2.18725396938281e-07
-1.81043064181956e-05
-2.43445639280634e-05
-4.32594429182426e-06
9.10139556501788e-06
-2.0578574360347e-05
-2.28534377995443e-05
-1.61220791405551e-05
-1.33335266591776e-05
-2.73415853298992e-05
-3.81404045891198e-05
-3.81978151726181e-05
-2.36535083855774e-05
-1.79169210801819e-05
-2.69468835214198e-05
-3.93286093182835e-05
-1.70329188991132e-05
-2.46275034254758e-05
-3.10775885413193e-05
-3.30323477901258e-05
1.10813562347016e-06
-5.07566383349718e-05
-1.43542259253054e-05
-2.01573379223675e-05
-2.35147845957034e-05
-1.05494863367307e-05
-2.67124477538197e-05
-5.58926959479093e-06
-1.46790331256754e-06
8.71235579844761e-07
-1.03504351098723e-05
3.30678286879208e-06
-6.65938732764992e-06
-2.72703964861993e-05
-3.00036855184912e-05
-8.08586466862198e-06
-5.64905810808271e-07
-2.01909209357064e-05
-2.24223835486259e-05
-3.09322543297506e-05
-1.07844145121376e-05
-1.93695224473925e-05
-2.14828623424783e-05
-3.28327388971448e-05
-1.38752725463192e-05
-2.02351113696875e-05
-3.88998968852272e-05
-1.76152798582942e-06
-1.17917192305551e-05
-3.2518062361173e-05
-4.89939692874511e-05
-3.51716980943125e-05
-7.18294693820965e-06
-4.70667872506031e-06
7.10715564547028e-06
-1.7341788993184e-05
-3.04873454812828e-05
-3.87531457168156e-05
-4.16731856535134e-05
-2.02020527568522e-05
-4.43535894986896e-05
-4.06571584201576e-05
-2.41004342157928e-05
-1.87288322082673e-05
-5.94858118060334e-06
-1.30176776301235e-05
-6.87524266418256e-06
3.43061232185688e-06
-2.14356655473435e-05
-4.43063014577253e-06
-1.76703562862482e-05
-5.44198281820519e-05
-2.01227414611478e-05
6.9450085135975e-06
-2.50323101039639e-05
-1.91719199438203e-05
-2.11114985734855e-05
-1.83334947342979e-05
-1.21427009923081e-05
-1.85692006826888e-05
-8.43099092404259e-06
-2.62178119505493e-05
-2.94894101022244e-05
-2.80989012357738e-05
-4.09702486948369e-05
-3.83282476007527e-05
-1.6451844260416e-06
-3.09205372884087e-05
-3.4120307272449e-05
-1.74260995358598e-05
-4.57851516206134e-06
-1.84059757063668e-05
-1.67696274488506e-05
-5.28666998820673e-07
-1.90534187602668e-05
-7.52945860336542e-06
-1.7699459548126e-05
-2.45471749670251e-05
7.15268530529187e-06
-1.30598562998495e-05
-3.8871542798082e-05
-1.41118600398981e-05
-8.18529870884799e-06
-1.35550847845138e-05
-3.71091296179019e-05
-5.98761514396494e-06
-2.75377739545242e-05
-3.85742078530424e-05
-1.24915365518313e-05
-3.4181006702365e-05
-1.75446459218221e-05
-2.28853765815674e-05
-3.59358489088005e-05
-1.26875121141028e-05
-2.78766537250759e-05
-1.43520230810586e-05
-1.20039522489432e-05
-1.0365999133885e-05
-6.48752705979245e-06
-6.11586029763849e-06
-7.88685284049206e-06
-2.98724142677059e-05
-1.55066467667852e-05
-4.07798177020134e-05
-2.37912464581458e-05
-4.18485537142366e-06
-1.87226788445378e-05
-2.3013708660638e-05
-3.4482664179196e-06
-1.86246296345803e-05
-2.6647889656868e-05
-2.68422715486868e-05
-4.97903950303158e-05
-1.85018669874821e-05
-3.42081302953423e-05
-9.61753856533139e-06
-1.26059308286548e-05
-1.6370234629008e-05
-1.15936103261555e-05
-1.11085755356758e-05
-1.86547211961425e-05
-8.38492384324064e-06
-3.8494099491368e-05
-2.92385910789584e-05
-2.03118533301042e-05
-3.34360873531414e-05
-2.27906965079868e-05
-1.49470314755879e-05
4.4482764379333e-06
5.90073878360062e-06
-4.39512364646299e-05
-2.18530714627479e-05
-1.34203481685811e-05
-3.52538945650676e-05
-1.17537260556084e-05
-2.05062603617555e-05
-1.53413990690408e-05
-1.49423745705455e-05
-1.56253707409662e-05
-1.4972169300415e-05
-3.48202931862478e-05
-1.75938617364777e-05
-3.07249430011772e-05
-1.77517883535839e-05
-2.83606693032832e-05
-1.37543675488596e-05
-2.28519445989246e-05
-1.54039326436251e-05
-2.11307209476755e-05
-1.16368437768556e-05
-3.01868511376904e-05
-1.97737163820017e-05
-7.17287350748644e-06
-1.98749453152212e-05
-2.39823542576842e-05
-5.01824199541323e-05
-2.35737189120179e-05
-7.33029397384255e-06
-1.58100679095389e-05
-1.59464262844575e-05
-3.79418104055682e-05
-2.3760900376263e-05
5.34144423223851e-06
-2.09859411820249e-05
-3.73137778379803e-05
-3.97314549002214e-05
-1.33627605886103e-05
-1.85837766177551e-05
-2.1088283233272e-05
-6.75926555942621e-06
-1.29487299565309e-05
-1.37816180256438e-05
-2.16101681057705e-05
-4.20652540263877e-05
-1.62256727043068e-05
-1.16451264031731e-05
-1.68553927813023e-05
-2.0742937128942e-05
-4.01606901496871e-05
-2.80981473660635e-05
-2.26755584340525e-05
-2.26760524532573e-06
4.37155570901934e-07
-4.33274620235988e-05
-2.73221755540548e-05
-2.15965602896212e-05
-2.68212190172151e-05
-1.3167649957306e-05
-9.62193898263005e-06
5.34611961758886e-06
-2.34472023342873e-05
-2.24497128717436e-05
-2.545095225368e-05
-2.64422202171319e-05
-2.37417737602898e-05
-8.20627785547213e-06
-2.9403184756027e-05
-2.44830260791231e-05
-1.85107225452261e-05
-3.45768429604067e-05
-1.59167924916831e-05
-7.94100475376212e-06
-2.04192077359048e-05
-2.85354563488882e-05
-2.90834468748184e-05
-4.46593452128696e-06
-2.51201480620432e-05
-5.05027525265071e-06
-1.87273708966901e-05
-1.84808926400776e-05
-1.80864963065862e-05
-2.98215463578872e-05
-2.52110153216696e-05
1.23923842688178e-05
-2.28337801667425e-05
-2.5260031667112e-05
-3.66016370728259e-05
-9.83847446452789e-06
-2.44507231499629e-05
-1.51914750729784e-05
-5.68489480852823e-06
-3.49973881399662e-05
-1.96626107685605e-05
-3.68101854498732e-05
-3.46161442334086e-05
-2.44264225534483e-05
-2.91936204686977e-05
-2.27686757683448e-05
-3.79737707383659e-05
-2.4617215443019e-05
-1.88950100501922e-05
-1.24065261418852e-05
-2.0634993931895e-05
-8.64214914114682e-06
-1.71002852203717e-05
-7.1861287711417e-06
-1.32220101760444e-05
7.71034980530527e-06
-9.84434711348803e-06
-5.40006692922748e-05
-3.79719524855556e-05
-2.5328525473745e-05
-4.00364170075021e-05
-2.99327778785147e-05
-2.18195339840965e-05
-2.90344600737833e-05
-3.27405568754297e-05
-2.93318198879423e-05
-2.48584538676711e-05
-2.85822310530068e-05
-4.41832046396012e-05
-2.90170202671211e-05
-1.76388583202463e-05
-2.63847468810577e-06
-3.38838071693281e-05
-3.3469961905053e-06
-3.49990026990707e-05
-8.87117855336198e-06
-3.39760498036985e-05
-2.5681242521592e-05
-8.16933372956468e-06
-2.21499890111679e-07
-2.5012946396059e-05
-1.35980860878677e-05
-7.33961515182743e-06
-1.44161441151052e-05
-1.15710552455839e-05
-2.69913825493017e-05
-2.66012982178624e-05
-2.01351957773057e-05
-2.90043177536671e-05
-2.60259991853684e-05
-1.48614002573369e-05
-9.57299339244633e-06
-3.18778830263605e-05
-1.17257833305117e-05
-3.62335589691418e-06
-1.75569247283473e-05
-6.12383855989898e-06
-2.04183586970488e-05
-9.86989788616363e-06
-1.03616190736281e-05
-1.56906128956946e-05
-2.67291861746377e-05
1.46125284441129e-06
-1.04592059104761e-05
-3.92991654906679e-06
-6.74279989347973e-06
-2.12067075712767e-05
4.12699091436752e-06
-8.6988887040402e-06
-1.55839754080359e-05
-2.61382453092366e-05
-5.1354847151648e-06
-2.00439570443372e-05
-1.68715720349574e-05
-1.60398740326649e-05
-2.37780616255022e-05
-3.04735255300299e-06
-3.21812711256381e-05
-2.07730706660547e-05
-4.2580835760851e-05
-3.3369256731083e-06
-2.66634260071022e-05
-2.6542436630132e-05
-8.68818300201292e-06
-2.50820431605269e-05
-1.17887243788098e-05
-2.31457723658712e-05
-2.91871823340436e-05
-1.23153286044277e-05
-1.46741639701055e-05
-3.4368599231349e-05
-2.07747969772097e-05
-2.25447455538561e-05
-1.26090978874497e-05
-2.33590028785974e-05
-2.50669511399026e-05
-2.50017247110915e-05
-1.71643055408011e-05
6.17647680940378e-07
-4.79140752621912e-06
-2.29251657468569e-05
-2.4707048494995e-05
-1.54466625443328e-05
-2.29898385299562e-05
-3.10432134498418e-06
-3.94533110771776e-05
-3.85193970699938e-05
-3.19127849224276e-05
-4.48733477411859e-05
-2.8404355594613e-05
-1.89215783982581e-05
1.31660247930598e-05
-2.92219940234569e-06
-1.87212054400311e-05
-3.28780255136035e-05
-1.74420829693149e-05
8.69956619048127e-06
-2.65562813874601e-05
-2.62272862942934e-05
-2.83758340422592e-05
-1.70613176710759e-05
-8.42872324083579e-06
-1.85882430855535e-05
-4.61553431668892e-07
2.96924646134394e-06
-4.30830626762808e-05
-4.74228246082624e-05
-1.88071994179083e-05
-3.78188859955425e-05
-3.03056255107082e-05
-4.13077472100015e-05
-2.54887108066317e-05
-2.66541762679727e-05
-2.30037909917363e-05
-1.9652897983846e-05
-2.24865923847486e-05
-4.24653060661607e-06
-4.13591685514693e-05
7.46175144790583e-06
-2.93497108442532e-05
-3.01757594800415e-06
7.83212441551191e-06
-1.01067456283083e-05
-2.04869946988882e-05
-2.33952771304436e-05
-2.38657540027769e-05
-5.73851031448131e-06
5.69471614042629e-06
-2.23604999154565e-05
-2.57907085439023e-05
-1.05134824704086e-05
-2.24582817990343e-05
-1.47542769858878e-05
-1.76952912342116e-05
-1.35456884207771e-05
-1.81310781111191e-05
-3.75700213303634e-05
-1.5794142313656e-05
-2.4418561953802e-06
-3.02620470642125e-05
-2.8791081464693e-05
-1.43036802136463e-05
-1.23503036340156e-05
-1.35000917070884e-05
-3.12220443659212e-05
-4.46049738295463e-06
-4.63192408316605e-06
-3.40978904817176e-05
-3.17251504568741e-05
-1.74554310491684e-05
-1.43603865436266e-05
-4.11123240903491e-06
-2.4496227390024e-05
-2.08521042060921e-05
-3.46791170179024e-05
-2.23011027649784e-05
-6.41270983577795e-06
6.20779901248614e-06
-2.85543823807852e-05
-1.19905229419684e-05
-2.41810056387073e-05
-1.7534582403932e-05
-2.79059779602786e-05
-8.03241340456674e-06
-3.27484732031601e-05
-1.07310410874412e-05
-2.9732001388889e-05
-4.50067925575121e-05
-2.21256347482671e-05
-1.61345560635969e-05
-2.06747980760442e-05
-3.67149090563389e-05
-1.59857273193302e-05
-1.26326148967214e-05
-2.37331568103196e-05
-1.41759184669237e-05
-1.91554231479881e-05
-1.48206978409459e-05
-2.98146300590286e-05
-2.91550965196417e-05
-1.96424338058334e-05
-2.36530003085766e-05
-1.62589986951453e-05
-3.24054478863632e-05
-7.90676600509291e-06
-1.56549299663696e-05
-2.82962189589542e-05
-3.32606987947839e-05
-2.24684339716329e-05
-1.11196865573138e-05
-1.74017007963814e-05
-2.38144525118522e-05
-2.51141398474027e-05
-3.76206134370131e-05
-4.67448379818539e-06
-7.27820793590317e-06
-2.68971794115677e-05
-1.0892880397159e-05
-1.69566439516716e-05
-1.12977858035139e-05
-5.2412157957287e-06
-6.1151296376709e-06
-1.88509369086619e-05
-2.99305895374384e-05
8.81514459969426e-06
-2.68741177604159e-05
-2.8070629801293e-06
-2.90811085776901e-05
-3.60045717067316e-05
-4.32050937156633e-06
-9.30243678487788e-06
-4.24206866868865e-05
-2.29526916552535e-05
-7.02626679205085e-06
-2.31799652169118e-06
-5.06018161177655e-06
-3.69859644083411e-06
-1.48444433210231e-05
-2.36425881513934e-05
-1.05963346398848e-05
-1.05652356597091e-05
2.03112106186862e-06
-2.37757740526617e-05
-8.51853759529872e-06
-2.82153382769559e-05
-1.72032164398349e-05
-3.22966308916621e-05
-1.21319102141181e-05
-2.82121474766924e-05
-3.38031454149725e-05
-8.26639134000873e-06
-3.70582106345471e-05
-4.96880369560758e-05
-2.96756255811961e-05
-5.82721422611935e-05
-2.13259066347381e-05
-3.39706282641384e-05
-3.40653142272912e-05
-3.87051979956884e-05
-1.15517199641118e-05
-2.73700827146861e-05
-2.11260526779915e-05
-2.78300112220298e-05
-2.0233627203524e-05
-2.12132109633816e-05
-7.50181839285005e-06
-1.68184534981173e-05
-1.58085658350824e-05
-3.0406333621049e-05
-1.03606083589313e-05
-3.05659602650092e-06
-2.61263591668252e-05
-3.72924304980406e-05
-3.00547169285226e-05
-3.3058544087118e-05
-4.97256272165268e-05
-3.51322334224846e-05
-6.19177417254392e-05
-3.53830695980828e-05
-2.32668996337124e-05
-7.32748785616973e-06
-3.15215031125564e-05
-3.13327567155118e-05
-1.74219330194855e-05
-1.30270853413859e-05
-3.73146675266977e-05
