# Supplementary material for: Research on computational propagation and identification of mine microseismic signals based on deep learning
Source: PLoS One. 2025 Oct 22;20(10):e0334641. doi: 10.1371/journal.pone.0334641 (PMC12543183; doi:10.1371/journal.pone.0334641)
Supplement: S1 Data — (ZIP) [file pone.0334641.s001.zip › 000100500001001.xlsx_0.txt_24.txt.txt]

-4.36805946431013e-05
-9.64408370058382e-06
-1.00178322057581e-05
-3.41037862100257e-05
-2.22314680075462e-05
-2.88200274470236e-05
-2.07681491987947e-05
-3.93540657307668e-05
-1.25970213243306e-05
-1.11741746390668e-05
-5.1522006451615e-05
-4.36689050628622e-05
-4.96692276820799e-05
-1.92079408930181e-05
-3.73882200496504e-05
-1.50295396206432e-05
-1.58182336947508e-05
-1.39551721201639e-06
-2.25061566442819e-05
-2.44667133172517e-05
-1.27423146538286e-05
-1.04326241190206e-05
-2.63459425012132e-05
-3.76574487877283e-05
-1.42181007514169e-05
-2.67423129415473e-05
-1.91294260795258e-05
-1.96974417358957e-05
-3.14494568114324e-05
-7.39567741848872e-06
-2.75506918970464e-05
-9.33920228473783e-06
-3.88717112831784e-05
4.84606159794653e-06
-3.59668919478772e-05
-4.00473252252751e-05
-4.94681313969361e-05
-3.68573635426023e-05
-2.74641261350258e-05
-1.16342742393022e-05
-2.82708189912938e-05
-2.41325033189112e-05
-2.79279149989107e-05
-2.54677582766346e-05
-2.52023464031002e-05
-1.36823694517845e-05
-2.15737803224497e-05
-1.21758528318503e-05
-1.06535747473744e-05
-1.09793156491789e-05
-2.43827091175862e-05
-5.88232102901582e-05
-2.70732822816763e-05
-2.92093897521526e-05
-1.69829390686206e-05
-3.12186622438315e-05
-1.96437467283558e-05
-1.42380496689639e-05
-3.90201404262498e-05
-2.30999869677929e-05
-2.11189870794504e-05
-4.00283496537731e-05
-2.70456998977955e-05
-2.5869034195059e-05
-2.87421705790091e-05
-1.91889131941464e-05
1.87369797154615e-06
-1.61377018789382e-05
-2.50669499334682e-05
-1.40425075919224e-05
-1.39438180326386e-05
-2.0235852798595e-05
-3.51794193321562e-05
-2.92837374875037e-05
-2.41402692243386e-05
-3.44619714215187e-05
-1.33183231040104e-05
-1.75048734174262e-05
-4.01431583614139e-05
-3.14826638031127e-06
-1.23098830035483e-05
-2.95689995506913e-05
-3.00367682013699e-05
-2.66471184748407e-05
-6.21344996223001e-06
-8.86009995944354e-06
-1.20300962487674e-05
-1.9335379664717e-05
-5.11062651210361e-05
-3.38934533855904e-05
-1.9060210674235e-05
-1.36058179374745e-05
-2.56484572275156e-05
-2.45733805477821e-05
-2.71780202934207e-05
-6.60209814232455e-06
-1.16580863190117e-05
-1.36718205730637e-05
-2.12269655941896e-05
-2.28683291302626e-05
-4.12163817346019e-05
-2.06400890789255e-05
-1.84676453412416e-05
-2.48735498933541e-05
-9.32809585600039e-06
-2.87186988248391e-05
6.58764387879688e-06
-3.26063813846434e-05
-1.89491001711348e-05
-3.76231969836842e-05
-4.23186832956991e-05
-5.55777834151735e-05
-2.4835558209848e-05
-1.44344547381197e-05
-4.54548881810071e-06
-1.53004005297133e-05
-2.00524497073251e-05
-2.02301329312518e-05
-2.36072268240992e-05
5.20021073431835e-06
-1.04269143377224e-05
-9.22090119561162e-06
-2.6365410109074e-05
-2.11937560884462e-05
-4.70380801996057e-06
-1.73663484164735e-05
-8.77998956264616e-06
-2.53426019036737e-05
-7.96401928691206e-06
-2.72005698916922e-05
-8.52893107845549e-06
-1.90420880048541e-05
-3.08188917632152e-05
-1.57531836328233e-06
-2.21850949224283e-05
-2.85253212454064e-05
-3.86691743282995e-05
-2.29634328636764e-05
-2.04774803287991e-05
-1.69640464321072e-05
-1.52858476112834e-05
-4.40359712336547e-06
-2.83446071266277e-05
-3.28938264540506e-05
-2.87101025590744e-05
-8.78743775915139e-06
-1.73804942298054e-05
-2.80742628890854e-05
-7.62337643942457e-06
-3.54225450749866e-05
-1.46741549817572e-05
-2.84273840604284e-05
-3.48090666335221e-05
-2.26350092141489e-05
-1.65287865484921e-05
-3.38241530017128e-05
-3.09606473190124e-05
-2.88319720908952e-05
-3.67824834883166e-05
-2.64833068388713e-05
-1.66580475204357e-05
1.08984963935975e-06
-8.08662394799181e-07
-2.20280407028103e-05
-2.99446135626165e-05
-2.13163362339254e-05
-9.13276960095899e-06
3.01393907377715e-06
-2.49760080724491e-06
-3.25177408870096e-05
-9.00279621157058e-06
-1.35592344775007e-05
-1.73867873105993e-05
-2.42395772772471e-06
-1.60699373839146e-05
-3.24813988140406e-05
2.20475139471894e-06
-4.59439416341291e-06
-1.96667728167165e-05
-3.85549973746551e-05
-2.07421817790017e-05
-2.60270127850997e-05
-1.29543537582789e-05
-1.64797441624276e-05
-3.85581979274721e-05
-1.46387222883651e-05
-1.25546173151849e-05
-1.92009885010585e-05
-3.52972650643735e-05
-3.89151103067833e-05
-2.90273327229664e-05
-2.25219719693097e-05
-3.73259960330918e-05
-4.95148930816306e-05
-4.73235102668796e-05
-2.33738573790421e-05
-3.26188652922867e-05
-1.88699302624101e-05
-1.71923171601957e-05
-2.09455932199765e-05
-2.11050122956461e-05
-2.23131508768359e-05
-1.44307374990233e-05
-1.88504220752582e-05
-8.98840012197946e-06
-2.72225834712872e-05
-1.32353565870762e-05
-1.82487413220049e-05
-5.17357268262436e-06
-2.08508122414948e-05
-2.55653921754141e-05
-2.25128908053698e-05
-3.12550025159701e-05
-3.98334152468278e-06
-1.96954107503258e-05
-3.24179564469396e-05
-2.19045325762214e-05
-2.19500022393307e-05
-1.85629634135708e-05
-6.30275564676839e-06
-2.55326297572107e-05
-1.5545652989222e-05
-6.18604644618078e-06
-2.92776418207999e-05
-3.60746522450337e-05
-2.11628379242331e-05
-1.69493050157015e-05
-2.82609269213685e-05
-9.94778017312912e-06
1.39238406979338e-06
-1.03225858074303e-05
-2.02062730885065e-05
-8.42396334416846e-06
-2.37034773875887e-05
-2.49987070796045e-05
-2.43675492847325e-05
-3.17227353237299e-05
-2.02848622038922e-05
-6.49620106404856e-06
-3.85077538635893e-05
-2.28923176907066e-05
-1.98334385310319e-06
6.08869365619127e-06
-1.21031623698726e-05
-4.21132187828318e-05
-1.26179808474473e-05
-4.06891617291022e-05
-3.13486276176769e-05
-5.11254942421537e-06
5.92793790358464e-07
-1.18002218788511e-05
4.7714352316625e-06
-2.58557087306849e-05
-1.20776547683631e-05
6.25058529703156e-06
-3.46901502033297e-05
-1.31225329083189e-05
-3.5125913514891e-05
-4.12363300064259e-05
-3.86225809984662e-05
-1.69024028372721e-05
-1.62449405963027e-05
5.78572991390186e-06
-1.52724136785202e-05
-1.95061497710907e-05
-2.69344202918993e-05
-1.09616288718557e-05
-3.07770766059111e-05
-1.4883697925161e-05
-1.65247508422352e-05
-3.36683830444595e-05
-2.25907827462269e-05
-2.71617472180998e-05
-1.41895377022949e-05
-8.1143718590823e-06
-1.79477213987084e-06
-1.35692318696623e-05
-1.2719320294321e-05
-2.42162478339881e-05
-2.77550215609785e-05
-4.51030082859569e-05
-3.09037351090363e-05
-2.09989234866494e-05
-2.62376510523196e-05
-3.1766043155758e-06
-4.09156696172927e-06
-3.08061833824494e-05
-3.09278747628974e-06
-1.63179408428756e-05
-1.7126040841579e-05
-3.35875675370008e-05
-1.87364416222761e-05
-9.40181512081792e-06
6.27951966872214e-06
-3.30292595560373e-06
6.64496548014203e-06
-2.53957118384052e-05
-1.59787456011301e-06
-1.49724984549386e-05
-1.30997380202891e-05
-1.46889619734291e-05
-1.75602880140083e-05
-1.67183918498087e-05
-1.33508767038274e-05
-1.55864453277486e-05
-2.85388863664352e-05
-1.40875484410353e-05
-4.12267625801525e-05
-1.59655884074138e-05
-4.31048731661122e-05
-2.63635463891353e-05
-2.34433024996319e-05
-2.08135147170324e-05
-3.04856117035535e-05
-9.97604276687078e-06
-3.06331336794907e-05
-8.93749897190073e-07
-2.70420724873903e-05
-2.3521964579952e-05
-1.08742903839328e-05
1.28076996832601e-06
-3.89323102939802e-05
-2.86611207825742e-06
-2.41574892029895e-05
-2.87888853331553e-05
-1.38500084358331e-05
-4.3893917579717e-06
-1.75804005620423e-05
-3.40188002416248e-05
-9.03960413028643e-06
-2.60258669557324e-05
-2.70887646702616e-05
-3.52557449383211e-05
-1.60673719667077e-05
-1.71816013116971e-05
-2.7186386593851e-05
-1.51314758002159e-05
-3.40252638668564e-05
-3.34422754615197e-05
-2.24919217248173e-05
-3.73920616206122e-05
-7.08214321202536e-06
5.0634171628314e-06
-1.40869474876445e-05
-2.11289021559281e-05
-1.00947939489047e-05
-8.117057407509e-06
-1.9003986307905e-05
-1.30326758320103e-05
-5.76665042018563e-06
-4.99182182207176e-05
-1.61983003011034e-05
-1.22153975615037e-05
-2.58098566698976e-05
-7.49997696797657e-06
-3.32533184824662e-05
-1.01560917501134e-05
-3.39978767961981e-05
-2.97185693545053e-05
-1.8360548981222e-05
-1.64508177998498e-05
-1.31692552822609e-05
-1.24780636204091e-05
-2.73553208633891e-05
-3.09290670628229e-05
-1.33083401327106e-05
-2.8567414953647e-05
-9.98635695890755e-06
-3.02715764012107e-05
-1.04126371468819e-05
-1.37419689161817e-05
-1.08725391504689e-05
-2.68453755015068e-05
3.99509451643911e-06
-1.2384620300263e-05
-3.22398016385843e-05
1.82113251197568e-06
-1.68319563972611e-05
-1.53767213876545e-05
-1.00947463947347e-05
-1.33963201229628e-05
-4.33685739445111e-05
-2.59439747602051e-05
-1.48146755040935e-05
-4.59817683783937e-05
-1.15105454852936e-05
-1.44151563766266e-05
-1.68786927483346e-05
-3.12476642882866e-05
-3.29971661780321e-05
-5.40686775957295e-05
-3.06173285000428e-05
-3.88308657764442e-05
-9.20419218835112e-06
-1.48644841667367e-05
-1.62420552904662e-05
-1.34516516951367e-05
-1.96863941826421e-05
-2.96931570662154e-05
-3.69451435867045e-05
-3.37492579140544e-05
-6.89113865826242e-06
-1.21719304942695e-05
-1.98840477333607e-05
-3.21081056952346e-05
-2.64202561370802e-05
-9.68646986224242e-06
-3.97634146874053e-05
-3.7984952724543e-05
-1.99197370413436e-05
-2.14203427614061e-05
-1.28244095684748e-05
-1.86151203491494e-05
-5.5691403529275e-06
-2.58767181723868e-05
-2.18394311623053e-06
-1.47121108600196e-05
-2.59143028328055e-05
-1.32742513224227e-06
-3.33664316948417e-06
-1.12811026827319e-05
-5.03021933686736e-06
-1.46475216295876e-05
-2.69940470343019e-05
-5.23134136848736e-06
-1.59620319133931e-05
-1.55232190279235e-05
-3.23301198572478e-05
-4.88520141781194e-05
-1.64241115114181e-05
-1.24320740098402e-05
-2.78428410870755e-05
-3.48240372836003e-05
-1.13509086207578e-05
-2.94371878024065e-06
-1.91036233113286e-06
-1.21561016004097e-05
-1.16237593438579e-05
-2.61836906436929e-05
-3.27753978637923e-05
-4.83262691074011e-05
-1.8929011181162e-05
-1.00204495923066e-05
-8.35671705209821e-06
-1.51117343162716e-05
-3.2302590808138e-05
-1.78081768359847e-05
-3.90595998326357e-05
-3.63371679219502e-05
-3.96259906351382e-06
-3.03955408143995e-05
-2.31508866486101e-05
-8.81676997129877e-06
-3.91633394996105e-05
-4.90950440624394e-06
-1.38527905835688e-05
-2.45681346641611e-05
-2.42616495143324e-05
-2.3014222864001e-05
6.42948791758831e-07
1.32146403467353e-05
-2.96136779048205e-05
-4.62219426128448e-07
-1.62055444411332e-05
-2.78550730016507e-05
-2.58760210161635e-05
-6.97765802491857e-06
-2.24841908635621e-05
-2.0355681795615e-05
-1.20151485529891e-05
-1.31285101446209e-05
-2.93071390555849e-05
-2.51972523064597e-05
-2.48708105098047e-05
-2.39223289876113e-05
-3.5441253868477e-05
-1.4752134722204e-05
1.08568728707632e-05
-9.5733864148633e-06
-3.61634822801064e-05
1.37294410351817e-06
-3.2177217014674e-05
-1.51253250739463e-05
-2.45626498261182e-05
-3.88687483111699e-05
-3.56841402157347e-05
-1.50287195622085e-05
-2.79611680295063e-05
-2.92670941986035e-05
-2.66042566447658e-05
-2.49083113440732e-05
-3.02136973876197e-05
-2.29835797830509e-05
-7.60567409057026e-06
-1.07062998548065e-05
-5.76919835918671e-05
4.89365181564316e-06
-2.53591932501427e-05
-1.8687226595301e-05
-2.07760059964512e-05
-3.35424466423489e-05
-1.26159585683119e-05
-2.9201123138383e-05
-1.82819656062855e-05
-1.42908963168363e-05
-2.63224191522431e-05
-1.80442666261833e-05
-1.23047943339217e-05
-2.38918310429299e-06
-2.25167314324377e-05
-2.23787724322155e-05
-2.65644438975402e-05
8.68518506833025e-06
-1.5041578619382e-05
-3.94006836598279e-05
-1.79089423213163e-05
-5.64352254076058e-06
-1.83602889203036e-05
-3.88758048537161e-05
-2.86053560954808e-05
-2.77941492604731e-05
-2.3627730156844e-05
-3.84063322532975e-06
-3.31150260017752e-06
-2.60027345179511e-05
-2.74701759131039e-05
-2.20017697508941e-06
-3.38326953692583e-05
-1.13579838701697e-05
-1.52541905407998e-06
-8.41039996568229e-06
-1.8831395445151e-05
-9.17777018213348e-06
-1.01193588825598e-05
-8.72050935578731e-06
-1.55434256237615e-05
-1.15421447033408e-05
-6.5044076370043e-06
-3.496982397586e-05
-1.27270513241534e-05
-1.74570000510539e-05
-2.52216509185492e-06
-4.25315231379743e-05
-8.9983754702054e-06
-2.39069520517742e-05
-1.31550991879194e-05
-1.14172039965139e-05
-3.26099268025983e-05
-2.32099557189724e-05
-1.09636607508289e-06
-9.39492119768509e-06
-1.22366524038726e-05
-2.12449232023e-05
-1.64244755561904e-05
-1.7523731476085e-05
-1.17018307551446e-05
-2.12316710571513e-05
7.07314336394135e-07
-1.44470995384638e-05
-1.94839376838614e-05
-1.83776245191156e-05
-3.08773319885354e-05
-3.00341192829183e-05
-1.87676644716198e-05
-1.7694364060772e-05
-7.25096978237857e-06
-4.49050848698183e-05
-1.0760855756409e-05
-2.82489717011274e-05
-1.88639372081527e-05
-3.4291004263385e-05
-2.66448338434188e-05
-3.18217366447274e-05
-2.1184086528861e-05
-3.04972030355029e-05
-1.97850187056458e-05
-1.45778877121022e-05
-2.39985678678085e-05
-1.95073162769727e-05
-1.5370558088932e-05
-1.76851752878928e-05
-3.69316386784041e-05
-9.64061553513223e-06
-3.88770754128006e-05
-2.33177110360158e-05
-2.88180540024669e-05
-3.80429949768229e-05
-1.74123623308982e-05
-1.55407187234151e-05
-3.21745209618067e-06
-2.13545582756648e-05
-1.6474479268559e-05
-3.5986062700035e-05
-1.87351620337313e-05
-2.03147277313685e-05
-4.59350633226414e-05
-9.99391505751701e-06
-3.03912409330376e-06
-3.87712280626334e-05
-2.10576447666413e-05
-1.51549965482722e-05
-1.13523690278136e-05
-3.05629600565346e-05
-3.83486924426608e-05
-2.24426947383375e-05
-1.60353144187351e-05
-4.45683216733584e-05
2.18242348882221e-06
-2.25679475677079e-05
-2.2412811120031e-05
-2.19215267048388e-05
-9.9402253891148e-06
-3.44873992291961e-05
-4.70150625348007e-06
-1.71446963269411e-05
-9.2053676629457e-06
-2.92809755875601e-05
-2.72206283488551e-05
-2.21689210342566e-06
-1.4586756679922e-05
3.87710363763926e-06
-2.54090647748907e-06
-3.14421275275731e-06
3.0477193898256e-06
-1.79726904309665e-05
-8.07994271995223e-06
-1.76449073368968e-05
-3.13768096684733e-05
-1.20960408027252e-05
-2.53460468224467e-05
-1.77488393318058e-05
-1.13822009117126e-05
-4.41861113964983e-06
-5.76717011979099e-06
-2.52985112667718e-05
-3.93726614286098e-05
-3.61069667255471e-05
-1.63323250692158e-05
-2.44372722003822e-05
-2.94280734885917e-05
-2.58728850149807e-05
-4.60187379315274e-05
-1.48020157073379e-05
-3.75214101462666e-05
-2.9329838701055e-05
-5.91207149290155e-05
-2.35237119156434e-05
-1.45343100878576e-05
-2.78887561524813e-05
-1.58846010049157e-05
-1.49531896666289e-05
-8.07222640186552e-06
-1.14037307317723e-05
-1.23146797986591e-05
-8.45901538167202e-06
-4.6331414887814e-06
-3.11540482066177e-05
-1.60150005881889e-05
-2.23927786561215e-05
-3.51123779282737e-06
-2.29924917048648e-05
-3.8262465380901e-05
-5.86088553833783e-06
-2.17503062197885e-05
-1.63139988216274e-05
-3.37574815104622e-05
-2.72242791221979e-05
-7.41017306799084e-06
-4.63773535692815e-06
-5.38036582201721e-05
-2.66010602224995e-05
-1.90083653130923e-05
-1.65496442255502e-05
-4.24181592404771e-05
-1.87639808727142e-05
-4.94425384514965e-05
-6.56479539841626e-06
-9.32624716426354e-06
-2.62922266965579e-05
-3.13708596062357e-05
-2.62890576897762e-05
-1.3419468302626e-05
-1.19647289998957e-05
-3.3660401322693e-06
-2.1529130768038e-05
-1.06664075100019e-05
-3.12753714655755e-05
-7.27926446175557e-06
-2.17077539580155e-05
-3.33602857969638e-05
-1.42043370087114e-05
-3.16496382674877e-05
-6.63420446061612e-06
-2.84198893907031e-05
-2.3143247010764e-05
9.33507648750033e-06
3.54589222455723e-06
-1.89799344320171e-05
-2.21475892490047e-05
-1.65847350177207e-05
-2.06244077499211e-05
-1.33364191034843e-05
-3.88977696074805e-05
-1.67035638610583e-05
-2.24957284133854e-05
-1.90148230235843e-05
-1.73736152593628e-05
-2.19892258299662e-05
-3.93521131216382e-05
-7.14988244795204e-06
-7.96507902403629e-06
-1.92491502521189e-05
-2.543350337894e-05
-4.20713677515052e-05
-3.24934762525954e-05
-1.84498403114249e-05
-3.85365054324707e-05
-2.6405790786829e-05
-4.06617811760061e-05
-2.72319066588763e-05
-2.59965054323602e-05
-3.49663190980666e-05
-2.15261188754051e-05
-9.99204821235364e-06
-1.19045525953391e-05
-3.73699146062887e-05
-2.71415073035858e-05
-3.03032918331887e-05
-2.20426637284639e-05
-6.00775587338526e-06
-1.38615585841481e-05
-2.74517268940534e-05
-2.05777514703315e-06
-2.44985138683959e-05
-2.69229595710012e-05
-6.85999877333748e-06
-2.85233701518481e-05
-3.04650522013228e-05
-3.48277917372972e-05
-2.91315119070274e-05
-4.28356302370986e-05
-3.30199515003266e-05
-1.56654378900346e-05
-2.72028591476937e-05
-9.82638829759718e-06
-1.35021263928369e-05
-3.12791264453502e-05
-3.01467544150221e-05
-1.90686255001255e-05
-8.6382487752488e-06
3.19409310336995e-07
-2.12837524940975e-05
-2.34313506559466e-05
-1.45841113166733e-05
-1.50911904093722e-05
-1.30756369991572e-05
-2.48048524231543e-05
-1.69106840841171e-05
-2.03943397934197e-05
-1.50421827624306e-05
-3.12939986794422e-05
4.06144769804904e-06
-1.42828282496782e-05
-9.73334057336774e-06
-3.00762595862591e-05
-3.37703984078339e-05
-9.49910467428649e-06
-2.18590354839291e-05
-1.42189048892587e-05
-4.28503080600016e-05
-1.31129461750266e-05
-1.53630759636275e-05
-2.30650815406535e-05
4.88470900003246e-06
-2.49702639051668e-05
-4.16366119927849e-05
-9.37103048056503e-06
-2.15652291537973e-05
-2.65500281129898e-05
-4.0715072602145e-05
-2.59882529713033e-05
-9.04377003348553e-07
-4.27702578233515e-05
-2.22515352962897e-05
-4.85790809831155e-05
-2.21645521498952e-05
-1.80219522940059e-05
-1.83533847003664e-05
-4.33769245414984e-05
-1.55284425936003e-05
-3.19980699687004e-05
-6.47475777141995e-06
-4.635125186756e-05
-3.69958071122467e-05
-1.44543098954387e-06
-2.3471117894961e-05
-3.51003442248555e-05
-3.60686017271003e-05
2.63755316727825e-06
-6.76745495961354e-06
-5.58020335450999e-06
-2.24290340608783e-05
-2.56368067991312e-05
-1.04473300583137e-05
-3.37928357973917e-05
-1.50776835909435e-05
-1.93072114934198e-05
-2.30922899952028e-05
-3.31965109494457e-05
-1.85586607723283e-05
-6.6914232702238e-06
2.5809523515482e-06
-1.96992643183379e-05
-1.82243164405566e-05
-3.28623637802355e-05
-4.01195957551023e-05
-2.85380006127018e-05
-3.91071132048465e-05
-9.13605640581772e-06
-2.30444098036667e-06
-1.33588029968211e-05
-3.34814691588937e-05
-3.16020399996965e-05
-2.20266101437227e-05
-1.98791793917896e-05
-2.97199968088215e-05
-4.82072609500947e-06
-1.41618817439987e-05
-9.57268545706422e-06
-3.24774658260901e-06
8.16241147356682e-06
-1.50410579193779e-05
-1.27425995261911e-05
-3.83755402752209e-06
-1.83805477064004e-05
2.7546018365586e-06
-3.28046215197029e-05
-3.3495284044488e-06
-2.83567318996972e-05
-2.40217341459546e-05
-3.2464070787331e-05
-2.53562924706681e-05
-1.65323631391012e-05
-2.43783000756636e-05
-3.51959229613468e-05
-2.42732829299842e-05
-9.96510843507579e-06
-8.70812787966992e-06
-9.50708759661304e-06
-3.21022091289184e-05
-1.78894010068102e-05
-2.59192718005351e-05
-4.13455707104863e-05
-1.66582774270994e-06
-3.58326789451471e-06
-1.85747850332025e-05
-2.73701243724351e-05
-3.56759238586012e-05
-9.07567412652832e-06
-3.3241441693141e-05
-2.20242031536006e-05
-7.35553351144048e-06
-5.29428606247151e-06
-1.18544585826127e-05
-3.93930017619327e-06
-7.61157112783547e-06
-2.89763837810817e-05
-1.33599496342845e-05
-2.65919815344135e-05
-2.69952028654901e-05
4.81346478000118e-06
-2.12758819330937e-05
-2.08366757465424e-05
-9.41293812205683e-06
-1.19535329795938e-05
-1.13387943740216e-05
-2.86243803013625e-05
-1.32764352372761e-05
-3.28471178543129e-06
-2.86534881036999e-05
-1.43353562189781e-05
-1.05430117878716e-05
-4.37971345890781e-06
-4.04965309745274e-06
-3.49610160257246e-05
-3.525699635359e-05
-2.08696554138095e-05
-2.51418515872714e-05
-2.11208671770972e-05
-3.25144721981799e-05
-1.50371461167193e-05
-1.21608914006268e-05
-1.90338288229348e-05
-1.94523708705193e-05
-1.00387083524387e-05
-1.011302007466e-05
-2.08114874526191e-05
-2.89086330726362e-05
-3.33051552027376e-05
-1.83568771807985e-05
-3.18180850273351e-05
-1.64299020155469e-05
-2.15434907710448e-05
-3.67374274943057e-05
-9.95009707344713e-06
-2.64703768397169e-05
-3.37333869516513e-05
-2.76716872484089e-05
-2.6427879755435e-05
-6.35933019163059e-06
-2.34176939135962e-05
-1.49716989112097e-05
-1.63599077011269e-05
-1.3529591580851e-05
-1.35627170895166e-05
-1.82366425605964e-05
-2.17832076023835e-05
-3.0516417718916e-05
-1.42386459093065e-05
-1.80824958706141e-05
-1.52078600783793e-05
-3.10985992114712e-05
-1.20990510175882e-05
-8.3835588298721e-06
-7.82475044232896e-06
-1.28426588331441e-05
-1.56172646255562e-05
-2.67386276758201e-05
-9.60456477642401e-06
3.05312235859125e-06
-5.86307251858779e-06
-1.74737709909683e-05
-9.24379185091037e-06
-4.14282623225199e-05
-1.69209948620091e-05
-8.16026473222865e-06
-2.27295084096878e-05
-1.30826668250297e-05
-2.71093736545618e-05
-1.2417902841606e-05
-1.50875660630338e-05
-2.8590828070914e-05
-3.35477513829387e-05
-2.90610709915561e-05
-1.32887152915637e-05
-3.87635760776774e-05
-2.52063545339269e-05
-1.28104928563735e-05
-1.37585527370355e-05
-9.3787243906236e-06
-1.93234693803563e-05
-1.32793635925341e-05
-6.702833916672e-06
-1.92390631288988e-05
-2.1803432875973e-05
-1.32514065109813e-05
-7.84751765132998e-06
-2.44519520314923e-05
-1.2655249818741e-05
-2.71094235141417e-05
-1.6188395359788e-05
-1.38274541758616e-05
-2.50447054663837e-05
-1.13943151276092e-05
-1.62331852317305e-05
-1.48900785063457e-05
-4.54371203654317e-05
-2.56784559153158e-05
-1.08933766531384e-05
4.47673844096415e-06
-2.87707267021446e-05
-1.64670236433352e-05
-4.17612580142307e-05
-2.98363936464122e-05
-2.43888309295155e-05
-3.52095951751199e-05
-2.72155013479042e-05
-1.33149519637682e-05
-3.16453808691072e-05
-3.73507595383636e-05
-3.43214418524796e-05
-2.3168402157581e-05
-1.37404754239136e-05
-2.20940340210278e-05
-3.2483354177351e-05
-2.95791031946664e-05
-2.84169810435499e-05
-2.05354881472155e-05
-2.37257683503606e-05
-1.78347106048401e-05
-1.22956937270781e-05
-1.54922713736564e-05
-1.81971663108252e-06
-2.64758751572067e-05
-8.57518985197393e-06
-2.90956276269755e-05
-1.41031006692914e-05
-1.88756493950467e-05
-9.57787798095646e-06
-2.81169093357959e-05
-2.23452740672326e-05
-1.93018189163267e-05
-2.83291561543679e-05
-2.10498180020543e-05
-9.43594267020476e-06
-1.84853081593033e-05
-2.06381957020598e-05
-6.68042784934285e-07
-4.33650022414472e-06
-3.33790314107713e-06
-3.43226658548811e-05
-1.905041638219e-05
-4.87924695353139e-05
-2.9728816862989e-05
-2.71723694913084e-05
-2.28609694866474e-05
-1.47356054155289e-05
-1.01675814895483e-05
-4.52610393740729e-06
-2.76659317666581e-06
-1.329996328482e-05
-2.4582220518836e-05
-3.78836518881114e-06
-2.86753410495453e-05
-1.25708944080658e-05
-3.56514239635859e-05
-1.67631372964344e-06
-2.1463835116072e-05
-3.06695071020047e-05
2.83341089375596e-06
-3.19646495558967e-05
-5.72994628269399e-06
-8.32121402056334e-06
-3.37907562678971e-05
-4.0087739843475e-06
-8.82929580800222e-06
-3.29955152850398e-05
-9.54502292584494e-06
-3.84164039151293e-05
-7.09828910396122e-06
-6.8373467159312e-06
-5.25620186610911e-05
-3.56301407038553e-05
-7.77830671892291e-06
-2.35707598516068e-05
-1.39562737551275e-06
-6.69835228946205e-06
-3.40216231041054e-05
-1.67063554567024e-05
-3.14438129462212e-05
-3.58620588663982e-05
-1.79568495248554e-05
-2.50292237745125e-05
-6.70199885739839e-06
-1.54987478410423e-05
-6.84397852925358e-06
-2.08985824987516e-05
-3.98402729448136e-05
-2.5828088147253e-05
-1.53630581072627e-05
-2.09740538781496e-05
5.64763887368053e-06
-4.10883672903693e-05
-6.25572670106587e-06
-1.52509399274546e-05
-2.90904231879434e-05
-2.01214800990954e-05
-2.89170503355691e-05
-1.29981196959431e-05
-2.70825220212038e-05
-1.65080824161703e-05
-1.78216165026315e-05
-7.02851030549294e-06
-3.33575554008959e-05
-8.23172313467156e-06
-1.73768937179014e-05
-2.39723477613965e-05
-2.37462063601372e-05
-2.42980548454332e-05
-1.42186507819071e-05
-1.6611723076635e-05
-5.11846201375342e-06
-2.13767947321989e-05
-1.65521482574136e-05
-7.61190640372867e-06
-2.66687649922099e-06
-1.48835336315847e-05
-3.02926900390025e-05
-6.13274976411132e-06
-2.06304850884112e-05
-1.371129124643e-05
-5.15745439911773e-06
5.40889599244881e-06
-1.60411642517997e-05
-1.17671343740832e-05
-9.71469416166289e-06
-1.84220401455702e-05
3.60822818932867e-06
3.50144886841052e-07
-1.05810256253047e-05
-1.17800210793526e-05
-8.32750048176709e-06
-2.96156451593494e-05
-2.47429194341315e-05
-3.40812571790066e-05
-3.80266946185074e-05
-3.8158741131472e-05
-3.65773963282979e-05
-2.22455873715175e-05
-3.27957455917878e-05
-3.4665169457447e-05
-2.88808314241437e-05
-3.59563411578374e-05
6.68696352755065e-07
1.5463609720984e-05
-1.46987074006171e-05
-2.42605662438679e-05
-5.06182377380969e-06
-4.07762217884994e-05
-2.84558369590785e-05
-6.05678555178092e-06
-1.57982770619741e-05
-7.6514289245148e-06
-2.36362338887814e-05
-4.17069734255369e-05
-2.88205942890861e-06
5.39118603580598e-06
-2.61326417128981e-05
-1.185775010178e-05
-7.20683138526461e-06
-1.89233868489494e-05
-2.0486823601881e-05
7.65184735522786e-06
-3.27963406652811e-05
-1.2697853361532e-05
-2.32917055703989e-05
-3.2462250064287e-05
-2.47768552590852e-05
-2.30226464789494e-05
4.89418545195418e-06
-3.09063067536205e-05
-1.47504064413284e-05
-2.4222473865201e-05
-3.13614140584024e-05
-2.06627536699265e-05
-2.52666583340921e-05
-4.02193549305959e-05
-2.06529646038966e-05
-6.49380312811301e-06
-3.80781859604826e-05
-1.56747089975317e-05
-1.23337334087622e-05
-5.06294845985926e-06
-1.71488325378149e-05
-2.42911912690886e-05
-1.26761819533674e-05
-2.18673405549548e-05
-2.1380711171098e-05
-5.38686913984703e-06
-3.0668052969248e-05
-8.12662151256969e-06
-1.79608067456831e-05
-3.58423407314483e-05
-2.45627459768605e-05
-5.1652418665066e-06
-1.58054885395557e-05
-2.22186660795549e-05
2.16999010728515e-06
-1.99955588564885e-05
-9.15382574582887e-06
-3.07518326459132e-05
8.69983672227617e-06
-1.89286869258539e-05
-4.31992897789672e-05
-4.15142005492689e-05
-7.30975000458815e-06
-1.12167569451515e-05
-2.76943128355052e-05
-3.12205469531418e-05
-1.51221516130429e-05
-3.18502349308202e-05
-4.87181616579437e-06
-5.11204138142772e-06
-1.14871924624825e-05
-1.0272310678878e-05
-1.72954030908836e-05
-2.2375715256259e-05
-1.3867128088276e-05
-1.00160557553551e-05
-3.97283519306546e-05
-1.75090574382209e-05
-2.09851089204487e-05
-2.06135792823648e-05
-3.16580746737772e-05
-1.38861012391642e-05
-2.0563405886001e-05
-4.65246854791352e-06
-1.3750047276874e-05
-1.94711167012862e-05
-2.33168243173763e-05
-3.40189143956355e-05
-3.69898531533761e-05
-7.41439970421815e-06
-2.09446795931545e-05
-3.53933106521363e-05
-2.54544417875978e-05
-1.41940309718138e-05
-2.66395039569049e-05
4.66501425041915e-07
-1.95218827678583e-05
-5.31994099682034e-05
-2.27949291338322e-05
-2.84677884827734e-05
-3.26927768825858e-05
-3.16336732525871e-05
-2.37035179328368e-05
-1.90169807211815e-05
-1.65847330418512e-05
-4.33640507640044e-05
-2.37093686115903e-05
8.5481275350381e-06
-3.97994639247932e-05
-1.82326891174479e-05
-1.68716530449182e-05
-3.35847438870773e-05
5.50747600131492e-06
-3.01709094950908e-05
-1.14324734725246e-05
-2.49923732169261e-05
-3.5421188565108e-06
-2.74817046276038e-05
-2.73014035529966e-05
-1.49542562923757e-05
-1.81547983940294e-05
-1.70605234123412e-05
-2.12598124656048e-05
-1.53056676404282e-06
-2.21484584715429e-05
-1.35903112566408e-05
-1.10641094623728e-05
-3.63990450954846e-05
-1.51807432936058e-05
-1.24080277384049e-05
-1.51677389871544e-05
-3.52057272364676e-05
1.09536676351734e-07
-2.87194256126549e-05
-3.92374753211027e-05
-2.36478105363286e-05
-1.82528422849526e-05
-4.40747758825765e-05
-2.19078289330567e-05
-3.78316098255189e-06
-1.25016105628937e-05
-6.15341885161122e-06
1.2612767749519e-05
-1.31591635586471e-05
-8.25109173714247e-06
-9.3785765936462e-06
-7.10301402666483e-06
-6.35510825738833e-06
-1.28900384635603e-05
-2.47779469294708e-05
8.74398580764777e-07
-3.63334112877281e-05
-7.5961624507779e-06
-2.65458482652969e-05
-1.73929535910191e-05
-9.55345511149935e-06
-2.09805092338655e-05
-1.76268956356264e-05
-1.67357322281339e-05
-2.04346435503264e-05
-1.41609565974386e-05
-2.82321936823792e-05
-1.28489082211024e-05
-1.7360106885001e-05
-1.54113544173524e-05
-1.85401943651543e-05
-1.6113966313729e-05
-2.2650994000251e-05
-6.11226651614957e-06
-1.41163149993447e-05
-2.16653990562926e-05
-3.39909973831068e-05
-1.70557401450146e-05
-2.47614953326861e-05
-3.16145984630873e-05
-2.52269045131738e-05
-1.09838285087792e-05
-1.68362565133463e-05
-4.09892163969157e-05
-2.64169061948604e-05
-1.02661300842589e-05
-4.42063874103716e-05
-3.19191049772542e-05
-7.63332471489484e-06
1.42744319194387e-05
-2.60572026308486e-06
-1.15647162300227e-05
-3.01888508610616e-05
-2.6533273571527e-05
-2.71183833855961e-05
-4.37996681941968e-05
-1.44273399367699e-05
-3.62706249416573e-05
-1.17507812103711e-05
-2.9163153777321e-05
-1.10335132265839e-05
4.67421656945819e-06
-5.66695211913599e-06
-1.51400724879724e-05
-3.59914401270887e-05
-2.31355426904925e-05
-2.19454266997033e-05
-7.03414308167542e-06
-2.19467729411876e-05
-2.76803536800279e-05
-1.7878321927993e-06
-8.73843855571578e-06
-5.08749894172683e-05
-1.25619931878693e-05
-7.43788791559542e-07
-3.18567016674144e-05
-4.41115938805505e-05
-2.02839648026501e-05
-2.57236103857689e-06
-9.56705255779801e-06
-9.02018351836038e-06
-8.90220033833205e-07
-6.52739298353828e-06
-1.91747131494138e-05
-2.80642837797432e-05
-2.51985865947839e-05
-2.36039320912786e-05
-3.55550997366723e-05
-9.59986383672332e-06
-6.24474308511795e-06
-2.50003755924974e-05
3.47541048207383e-06
-1.26585346096899e-05
-2.73138960942311e-05
-3.67867591557634e-05
-2.49520876867792e-05
-7.78670932087159e-06
-2.62150092101673e-05
-4.26507046024376e-05
-3.19130606878977e-05
-1.0881586040578e-06
-7.84433391334621e-06
-2.81772846884506e-05
-2.20080149846593e-05
-2.59824172423141e-05
-2.29727801998448e-05
-2.80660877094459e-05
-2.32440701749021e-06
-1.35160485552565e-05
-2.64897116754258e-05
-1.58604601211206e-05
-1.98217460278188e-06
-9.19518882452655e-06
-1.21459176018066e-05
-2.27378415750428e-05
-2.90032229931135e-05
-8.61300055121432e-06
-3.36981525134832e-05
-2.58869821831816e-05
-2.03113033877026e-05
-3.02143663429945e-05
-2.21812497043253e-05
-1.56182357996138e-05
-1.00750113292411e-05
-2.25531891216147e-05
-8.66510562602762e-06
-3.67788004645538e-06
-1.9314357705302e-05
-3.17919686527742e-05
-2.59806251548645e-05
-1.64173715806563e-05
-3.36987074123896e-05
-3.93073282386979e-05
-2.88944041657725e-05
-3.65127375947641e-05
-1.19735180525089e-05
-2.78559461015901e-05
-8.07859469303981e-06
-2.32520639337932e-05
-3.62282694909643e-05
-1.94822429627554e-05
-2.81920791206752e-05
-2.51518923282792e-05
-3.38512932677108e-05
-1.89589297219133e-05
-3.66169803340971e-05
-8.4223481635523e-06
-4.478471173605e-05
-2.00739493477957e-05
-9.25951214192062e-06
-2.36680148198066e-05
-2.92343061341547e-05
-1.95967438375194e-05
-1.70778201712343e-05
-2.20676454898504e-05
-2.74095747143259e-05
-3.36797803270085e-05
-2.06520131210446e-05
-2.25494940033022e-05
-3.53924126013254e-05
2.02252875818673e-07
-3.46434312519616e-05
-1.72437658988774e-05
-1.16910835777831e-05
-4.65589733154178e-05
-9.05930727681708e-06
-9.81162527086656e-06
-4.83397184674705e-06
-3.17526268997981e-05
-1.34181653165889e-05
-2.65039705089468e-05
-3.14830596231713e-05
-1.94974424531499e-05
-2.01394454462218e-05
-1.1573731346544e-05
-1.7239361823916e-05
-4.69592942840279e-06
3.58037048439312e-07
-2.94321101128732e-05
-2.57592560044309e-05
-1.17096653719534e-05
-2.57327151240357e-05
-4.06256084732725e-06
2.04605623061183e-05
-6.43993952691975e-06
-1.19644219951973e-05
1.31758806714615e-06
-1.851445192081e-05
-5.02200430060002e-05
-3.32725630915758e-05
-1.49816363343941e-05
-2.03162230740379e-05
-3.27282815078034e-05
-2.0146677327697e-05
-1.69257226417172e-05
-3.20554187260324e-05
-1.80784089843298e-05
-2.88194890647616e-05
-2.47628989932584e-05
-3.50400475020598e-05
-6.58040245457976e-06
-2.35384211355788e-06
-5.33430012695083e-05
-3.52995467713973e-05
-2.6925023628069e-05
-2.8125536316442e-05
-2.80841152861984e-05
-2.51925909030823e-05
-1.3999625495364e-05
-2.74021621507794e-05
-8.05667895222325e-06
-3.42372454230326e-05
-6.2202020224043e-06
-1.62593646057457e-05
-3.82333729324346e-05
-1.49941303835002e-05
-5.72443650029614e-06
-2.05407983546763e-05
-1.79784000513896e-05
-1.29699172485219e-05
-8.81657203385481e-06
-2.09389474031368e-05
-9.66237864218793e-06
-8.69753602735924e-07
-5.09772500095373e-05
-1.70872894420008e-05
-3.31190418276384e-05
-1.55770036580164e-05
-3.43477591373583e-05
-1.64789387014686e-05
-8.12175641257719e-06
-2.43424832702037e-05
-1.05815106370581e-05
-1.72148395232372e-05
-7.95155544751191e-06
-1.84332902894292e-05
-1.91924952410683e-05
-2.68060784504199e-05
-1.02294751446339e-05
-2.06846473306097e-05
-1.95161603005036e-05
-4.03285001365147e-05
-2.70773256377744e-05
-2.91253505084452e-05
-1.13148771479393e-05
-3.5963067848124e-05
-3.23546609897358e-05
-2.04336486600167e-05
-1.54774508155468e-05
-2.41546292550606e-05
-3.54031571503058e-05
-1.4371319095356e-05
-2.73578988134969e-05
-4.47759166629119e-05
-1.88021386993065e-05
-1.87352146650463e-05
-2.23404305509834e-05
-4.00755831520334e-05
-1.45305127028204e-05
-3.55048799595884e-05
-1.6173028433234e-05
-2.80189056686288e-05
-2.29156365144591e-05
-1.06412062115009e-05
-1.63931762809458e-05
-1.48268492011827e-05
7.10682687633644e-06
-3.18464940406533e-05
-2.61968196625962e-05
-1.35927248041753e-05
7.43936154870083e-06
-2.96661652374527e-05
-1.74492055361057e-05
-1.1734651082747e-05
-8.98809950536035e-06
-2.7726435041029e-05
-1.03504631129618e-05
-1.78045908248682e-05
-3.16179277141015e-05
-1.81650497185036e-05
-3.02719417041816e-05
-2.59398684215186e-05
-2.27230769637433e-05
-1.04622995796444e-05
-2.75731673188895e-05
-4.99563178120234e-06
-3.7715735552211e-05
-2.16732433365119e-05
-2.75017818132677e-05
-2.13841335312383e-05
-3.64783454565613e-05
-3.01973647611517e-05
-2.20202301987674e-05
-3.64855771826628e-05
-1.03780801384974e-05
-2.47905131620433e-05
-3.32926425654669e-05
-1.53333817757856e-05
-2.66065147222643e-05
-1.18095757025679e-05
-1.60072789883936e-05
-2.47177401197334e-05
-3.21360734958938e-05
-3.68066536223207e-05
-2.98528359945573e-05
-8.45578886384528e-06
-2.66988596618877e-05
-2.06353169018083e-05
-3.43059138185948e-05
-1.23476549952997e-05
-1.93762245432077e-05
-2.02439680159667e-05
-3.77656922930102e-05
-8.16158039551464e-06
-3.17854275213689e-05
-1.5149993757859e-05
-2.56129425615081e-05
-3.71731050480031e-05
-7.77416594075684e-07
-7.72410302386673e-06
-2.33686225848443e-05
-3.74926454637623e-05
-1.85230128018136e-05
-1.12429963304026e-05
-9.10126679202206e-06
1.17646376007873e-06
-1.28942401287916e-05
-2.2835317382802e-05
-9.74122902220199e-06
-2.24781305981234e-05
-2.56984076158931e-05
-8.41810403856241e-06
-2.31455018904262e-05
-2.99593376127128e-06
-2.66400622549708e-05
2.48280549928543e-06
-4.38394836777071e-05
-4.29726839406227e-06
-2.06901764560255e-05
-4.88761529559939e-06
-4.47680623288895e-06
-3.00892920377739e-05
5.23052278696459e-07
-1.21104053144693e-05
-1.71269608014369e-05
-4.24679496988618e-05
-4.58447301623176e-05
-2.72934548914707e-05
-2.35372729873435e-06
-1.37546760859029e-05
-2.99655109754128e-05
-1.9250844559662e-05
-3.29161130970254e-05
-3.91265635274002e-05
1.15697546888881e-06
-1.1552160518154e-05
-2.31301099509747e-05
-3.75218896738638e-05
-2.72106055474344e-05
-2.55360608962103e-05
-4.58145143561324e-06
-3.53424575292283e-05
-3.5727634460127e-05
-2.00145213311128e-05
-1.77618309743483e-05
-4.18061179677432e-05
-1.62720514630257e-05
-1.52230460054556e-05
-2.77646507703568e-05
-3.36380451346287e-05
-2.5993394379135e-05
-1.88190887820208e-05
-2.96663553427011e-05
-2.09133509188758e-05
-3.4914365073479e-05
-4.53299521776357e-05
-2.11867045788923e-05
6.15518578274426e-06
-4.84658238424181e-05
-1.34779752991098e-05
-1.87227575917514e-05
-2.91951549809821e-05
-2.77692678202834e-05
-8.13076321503226e-06
-4.47763447599565e-05
-1.89677652376293e-05
-2.59362727769598e-05
-2.46744830148634e-05
-7.90380176414553e-06
-3.21031241419595e-05
-2.0911693186974e-05
-1.38170123405957e-05
-2.89319987386094e-05
-2.56693447499035e-05
-2.42620967326933e-05
-1.06253126090576e-05
-3.01128413559409e-05
-3.51857786583122e-05
-8.42421396724765e-06
-2.33720857665293e-05
-9.4741153526558e-06
-3.77596955048037e-05
-2.69350106702806e-05
-4.41238244225581e-06
-5.29193555134756e-06
-3.35310168819534e-05
-1.57476808674285e-05
-1.17699469876029e-05
-2.42853170195537e-05
-1.46969461084034e-05
-1.1262897270426e-05
-7.9930016969908e-06
-1.64584120756009e-05
-2.93916901771459e-06
-2.54235236855597e-05
-2.69278927285205e-05
-3.74437726300365e-05
-3.25921847666848e-05
-4.55646503818295e-05
-7.43510852629522e-06
-1.9382622813117e-05
-3.78153781738477e-05
-1.75006717692701e-05
-1.54469487855382e-05
-1.25947359905533e-05
-2.10888950414885e-05
-2.91029095079389e-05
-3.86904165617129e-06
-1.92094096550458e-05
-2.65423863368074e-05
-4.84229179805746e-06
-2.392686731704e-05
-1.49861031226897e-05
-2.05972099248338e-05
-9.29997647030445e-06
-2.39906390178267e-05
7.12335812139376e-06
-1.91957184092702e-05
-2.42853534535289e-05
-1.84104430820891e-05
-3.81597474377034e-05
-5.92976198949944e-05
1.46429863960587e-05
-4.8075823072589e-05
-2.51650143068117e-05
-5.00481100231079e-06
-3.39771595958798e-05
-3.71135928195177e-05
-1.78603544012358e-05
-1.75632965006018e-05
-3.46015116749914e-05
-2.98386242573842e-05
-1.89785934593258e-05
-4.42575558587037e-06
-3.3385185859292e-05
-6.54175899924228e-06
-6.43722941190721e-06
8.0150782745972e-06
-2.85632494354819e-05
-3.65384567158848e-05
-3.69106057049514e-05
-1.91042644781406e-05
7.21331064054855e-07
-9.21064285465063e-06
3.86865484826359e-06
-4.30626152529683e-05
-8.59057146904745e-06
-1.99999281108807e-05
-3.88163130874227e-05
-2.04423068421627e-05
-3.29234005528111e-05
-6.31270671974891e-06
-5.36133102407962e-05
-1.19459084098962e-05
-2.07643045240581e-05
-1.83074502407958e-05
-3.43224326027219e-05
-2.08032944619626e-05
-1.78834096039493e-05
-1.74372742207582e-05
-1.78027469904429e-05
-2.70403805112807e-05
-6.67981102011172e-06
-8.77274090004895e-06
1.03665487868974e-06
-2.79117599466066e-05
3.27450153819992e-06
-1.04598958587878e-05
-2.83718938471203e-05
-1.80064793589553e-05
-1.6447930376434e-05
-2.48727595172549e-05
-8.79037018973012e-06
-1.00795094584602e-05
-1.16754487296782e-05
-1.80987758136329e-05
-4.78755666059137e-07
-8.62559048716941e-06
-1.9278810073722e-05
-2.57313330444295e-05
-2.62807677092567e-07
-1.16017298558582e-05
-2.34158863877211e-05
-2.88052967727878e-05
-1.85731950162978e-05
-2.70679861959187e-05
-1.8164664146623e-05
-5.63405793276544e-06
-3.27372457778373e-05
-2.78975951091346e-05
-3.6281994687148e-05
-3.04405282319895e-05
-3.51597137188457e-06
1.400078925024e-06
-3.52082210353776e-05
-2.42440891575628e-06
-2.86451567434796e-05
-2.96249934219668e-05
-1.93538558923847e-05
-9.93210467917198e-06
-3.21960074856887e-05
-2.4406218407147e-05
-1.3720367327269e-05
-1.26386532481321e-05
-2.50685431817863e-05
-2.27922495488219e-05
-2.34165259451384e-05
-1.11233494385863e-05
-2.61220636984251e-05
-2.61078145457819e-05
-9.95742153246959e-06
-3.18343773047365e-05
-2.31538474751726e-05
-2.81593082693837e-05
-7.40194335358825e-06
-2.34694574734044e-05
-3.73109751736607e-05
-2.69297922589086e-05
-3.98128747671173e-05
-2.8289803087294e-05
-2.31879018214144e-05
-3.33586999145059e-05
-3.69730459205121e-05
3.00184785680232e-06
-1.57645466625838e-05
-5.01993800926941e-05
-2.11309711372024e-05
-1.48052201719223e-05
-8.13376514134247e-06
-1.83844776345794e-05
-1.58003355265147e-05
-1.09653907298392e-05
-1.17365626630941e-05
-1.70753845562674e-05
-3.69590760940601e-05
-2.62977743919138e-05
-2.32202546684843e-05
-3.80112505396375e-05
-1.51048036494955e-05
-2.25857648559348e-05
-9.42770868546866e-06
-1.83896226035976e-05
-1.94303293044825e-05
3.3550476207637e-06
-1.37190433602826e-05
-2.04632837451372e-05
-1.78127538698847e-05
-1.37635041070221e-05
-7.56194973749623e-06
-3.91993100037908e-05
3.13648948364869e-07
-2.0398584025385e-05
-2.75242882682053e-05
-1.45148537021974e-05
-1.09801056062644e-05
-6.93537839348631e-06
-1.56483106051755e-05
-4.51073321295878e-05
-2.58817645762374e-05
-1.56621436465641e-05
-1.56028238117072e-05
-2.53417866693936e-05
-1.77668049231523e-05
-6.96406792365748e-06
-5.03768777064617e-06
-1.82991291674125e-05
-3.82865573402903e-05
-2.91139359661226e-05
-1.01908195089804e-05
-1.79990025926058e-05
-4.98877057713299e-06
-1.27224138129978e-05
-1.7016294953294e-05
-1.86964304749629e-05
-1.80476544190175e-05
-4.81331012509263e-05
-1.9134821603455e-05
-3.28487882557341e-05
-2.5088962686035e-05
-3.49378031068905e-05
-2.62663556563607e-05
-1.88207942275978e-05
-2.39190216420463e-05
-2.0334166690406e-06
-1.99603624923061e-05
-2.07256435811661e-05
-3.25930279947905e-06
-1.97547432722842e-05
-2.83772991978501e-05
-2.12523612610529e-05
-3.08287533456604e-05
-1.4034419292008e-05
-1.43814442634757e-05
-5.77710857113274e-05
-2.73078290104486e-05
-1.15830396662024e-05
-3.41382392358149e-05
-3.03181771694138e-05
-1.89786987004025e-05
-3.62721368427129e-05
-2.74184747764421e-05
4.93453739756542e-07
-2.08098301447228e-05
-1.5920176895155e-05
-4.24030148030256e-06
-2.63576327589186e-05
-1.53064405974143e-05
1.21200026203255e-06
-2.82380937063927e-05
-2.72482882811775e-05
-6.69038819039994e-06
-8.05842127152669e-06
-1.14031097053825e-05
-2.52667813963252e-05
-2.18901090813589e-05
-1.71275338118019e-05
-3.11919285591055e-05
-4.09693488872696e-06
1.44596200654593e-06
-2.16856194993174e-05
-3.59750934190533e-05
-3.020637529385e-05
-3.50368106169685e-05
-1.90177793847268e-05
-1.86964492011705e-05
-2.43043520762537e-05
-8.26207290901421e-06
-2.44022368227919e-05
-1.63558949645277e-05
-3.77728581316434e-05
-3.39909924980935e-05
-2.93953652043107e-05
-1.0464802678556e-05
-2.14009598624084e-05
-9.09345310085659e-06
-7.9766397064163e-06
-1.48247713234923e-05
-2.66385121172097e-05
-2.53085425973064e-05
-1.27834177417941e-05
-4.03952261981775e-05
-2.8392394528611e-05
-1.67014547063979e-05
-3.06066923741081e-05
-6.14686114195281e-06
-4.0815520938102e-06
-1.74955661950196e-05
-2.90507107843139e-05
-8.51235326536572e-06
-2.66046133704181e-05
-3.09531314790531e-05
-3.2547609311789e-05
-2.56679014614787e-05
-3.04649812241809e-05
-1.07861149223708e-05
-3.40448413480479e-05
-2.45598587818729e-05
-4.91688267174021e-06
-3.79221707073805e-05
-1.55922492715565e-05
-3.19093457708825e-05
-1.26454864308536e-05
-1.35539782570336e-05
-3.27828071482749e-05
-6.0525452081425e-06
-2.27406524278714e-05
-3.16595362834465e-05
-1.33631649166187e-05
-2.27088640671971e-05
-2.82020201636257e-05
-2.57369398186689e-05
-1.91523893401523e-05
-1.41721148496041e-05
-3.22753067412053e-05
-1.46779316724557e-05
-3.37613046513226e-05
-1.88532361639887e-05
-1.82967794279654e-05
-2.95144981744337e-05
-2.10032687784252e-05
-2.03219147006715e-05
-2.90307687830677e-05
-1.84906507250996e-05
-1.96113175333504e-05
-1.00319621152286e-05
-2.16886634777671e-05
-5.02887836558167e-06
-2.2426774277671e-05
-1.10421095506475e-05
-2.16666204843557e-05
-8.62688825532927e-06
-2.40789140124042e-05
-4.25294642883212e-05
-3.66218427987375e-05
-1.67869084035775e-05
-3.37278124854571e-05
-2.99837438352614e-05
-3.93134765999306e-05
-4.2531946434781e-05
-1.95026810778311e-05
-3.08285893760708e-05
1.11115191947265e-05
-2.22482891001221e-05
-1.6442891773763e-05
-2.52573135970803e-05
-1.47229585346776e-05
-1.54993421360578e-05
-2.75034406262344e-05
-2.52666334777309e-05
-3.76960217778131e-06
-3.83851054347089e-05
-5.19520800912061e-06
-1.15596007381838e-05
-1.14370730197396e-05
-2.36768035382205e-05
-4.79557647369803e-06
-2.78958767679801e-05
-3.36612819330969e-05
-2.40502605354251e-06
-2.61046749385258e-05
-9.80282325373056e-06
-4.05078890634825e-06
-3.81829560633783e-05
-9.15190201999245e-06
-2.71510363949571e-05
-8.1564425289657e-06
-3.33269430795207e-05
-2.15560054435321e-05
-1.43636464510668e-05
-3.61145921670748e-05
-2.04047875191571e-05
-1.33577756834039e-05
-2.06381324433035e-05
-3.62425325536137e-05
-3.36300768867676e-06
-3.65335035633244e-05
-2.41465011629887e-05
3.10760339644099e-08
-1.60989884946003e-05
-2.15276138579855e-05
-4.77893345672626e-05
-1.42979967476974e-05
-2.87473964562826e-05
-1.35258783022963e-05
-3.75998192300576e-05
-2.49510276312745e-05
-1.65445369522626e-05
-6.25175256341814e-06
-2.66176929758779e-05
-3.79497487963617e-06
-3.72045924036686e-05
-2.46019161630933e-05
-2.36404467827489e-05
-1.76114381001037e-05
-1.68628811963285e-05
-2.50250631020565e-05
-2.54899025740035e-05
-1.55282893414495e-05
-1.01951781948984e-05
-2.56775284317582e-05
-3.00124672778111e-05
-2.92970769844639e-05
-2.86748014161574e-05
-1.86628603825396e-05
1.19047092054425e-05
-4.68613309201783e-06
-3.43859122501407e-05
-9.74744190559354e-06
-2.23702873838275e-05
-9.01280365008076e-06
-2.3624450950169e-05
-1.44369431102862e-05
-1.49118101350929e-06
-1.91018973196249e-05
-2.11854466416635e-05
-2.33412050709063e-05
-8.01200308962112e-06
-1.1376242971643e-05
-2.08531852361672e-05
-4.22753819678429e-05
-2.09601874211838e-05
-1.61011116326533e-05
-9.73315764959043e-06
-2.24564917220577e-05
-1.28859088010163e-05
-2.7872344130133e-05
-2.0287309203415e-05
-2.50361505837134e-05
-2.90553079792257e-05
-6.70259208267227e-06
-2.81996619634352e-05
-2.50569288993976e-05
-2.83680526823046e-05
-2.76096623146651e-05
-6.49848702240487e-06
-2.89067317773634e-05
-2.18615459832149e-05
-1.19331900375634e-05
-2.46014076294671e-05
-3.96408178699803e-05
-3.1118532621804e-05
-1.54003342832602e-05
-2.09792071879266e-05
-2.85082707925736e-05
-1.83427996343402e-05
-3.32098227846456e-05
-3.97621464216882e-05
-2.7951457860226e-05
-1.91462840527362e-05
-2.64475544365109e-05
-2.12149574979505e-05
-8.64506356360693e-06
-1.85230260957229e-05
-2.41410887242601e-05
-2.02310217017402e-05
7.77941860047028e-06
-2.56742474898576e-06
-1.70082384710971e-05
-1.32298241240741e-05
-2.68441209145344e-05
-1.37174355636496e-05
-7.60752894032612e-06
-3.04843202745487e-05
-4.13689786954796e-05
-1.87094047014571e-05
-3.42714690679313e-05
-3.08316158129941e-05
-3.24338182938733e-05
-4.8578583104046e-05
-2.28458768068553e-05
-2.25023917895821e-05
2.15289154774871e-06
-2.05844015749907e-05
-4.04902447695988e-05
-3.98296653055139e-05
-3.40206310374255e-05
-2.32628556017638e-05
-2.32353437566779e-05
-2.23562425810713e-05
-3.03388313626594e-05
-3.9727431182245e-05
-1.8035201375638e-05
-9.73326394801535e-06
-2.89862781414823e-05
-3.25740198555618e-05
-1.15441437292616e-05
-2.72558297170932e-06
-2.65780046462197e-05
-1.10330603489684e-05
-2.69931412225618e-05
-1.71414267428865e-05
-2.15645577009022e-05
-2.34378846834496e-05
-3.64085414432621e-05
-2.48319273877821e-05
-2.17470605354108e-05
-2.96762887651177e-05
-4.74844939515422e-05
-2.36635058208362e-05
-3.06106003129013e-05
-2.62723123882039e-05
-1.68337911826683e-05
-4.92380428747846e-06
-2.11221002840844e-05
-1.87737277242043e-05
-2.45022252409546e-05
-3.20562872074697e-06
4.60225375559414e-07
-3.42901559198121e-05
-1.09678841810326e-05
-3.06822856521239e-05
-2.90915232091881e-05
-7.43175443720579e-07
-8.29288132892574e-06
-2.52700109604765e-05
-2.26502414572646e-05
-2.22573971872441e-06
-4.72089382146969e-06
-1.1362650973803e-05
-1.25209964683503e-05
-3.82725014082951e-05
-2.86217087661383e-05
-1.80827163939235e-05
-1.18492858868727e-05
-2.03343632534397e-05
-3.81172679826568e-05
-4.09647131461388e-05
-1.50343516479762e-05
-3.91338900208024e-05
-1.15164562370237e-05
-3.69775717987867e-05
1.38340768145709e-06
-2.48023918241697e-05
-2.78786760293935e-05
-3.18806763852828e-05
-1.880075256037e-06
-2.38957366374594e-05
-8.73441373074904e-06
-1.99720390159173e-05
-2.77898158151022e-05
-3.09299447208052e-05
-1.75060334084716e-05
-1.7501944023832e-05
-3.03177981559916e-05
-5.13163679595643e-05
-2.85465262729899e-05
-2.73179343617785e-05
-3.19043782412412e-06
-1.08805896655824e-05
-1.45112786509288e-05
-3.0844642938686e-05
-1.29540053168391e-05
-3.12382542195871e-05
-1.70377835364141e-05
-2.23075315623078e-05
-3.38296182512165e-05
-3.00141539521878e-05
-1.36806885887075e-05
-3.05862508970612e-05
-2.42768978453169e-05
1.93101283019266e-06
-2.72795481349483e-05
-1.24277868396362e-05
-7.45791556978101e-06
-1.22719546596499e-05
-2.24262395679368e-05
-1.33016162942808e-05
-2.45384961465378e-05
-1.68111318601499e-05
-2.16010199020354e-06
-2.46623814451035e-05
-2.61084219769811e-05
-3.37422275766248e-05
-4.94070177967558e-05
-1.84907626461535e-05
-2.82900832447839e-05
-4.19683571957481e-05
-4.15094084257087e-05
-2.69145083482953e-05
-1.67158027336809e-05
-1.60680826267568e-05
-2.88365655545417e-05
-1.11619610109821e-05
1.6502275546165e-06
-8.93062900324858e-06
-1.47149351551492e-05
-7.99729940721183e-06
-1.17786498365405e-05
-1.15870022094109e-05
-6.69759989076508e-06
-7.89202735804131e-06
-1.16734132870487e-05
-3.24284280281404e-05
-7.44664571807573e-07
-2.20584625255243e-05
1.34726010680677e-05
-1.65025959371919e-05
6.66701123407534e-06
-1.06062968678438e-05
-2.34458884856922e-05
-3.45701728815579e-05
-3.16439780773163e-05
-4.22563357103978e-05
-1.249954683599e-05
-2.4568011734592e-05
-3.30724674022898e-06
-2.29034604433005e-05
-3.23526204452682e-05
-2.93787567199885e-05
-1.06350924431145e-05
-2.01199973534544e-05
-1.72717306271403e-05
-8.39309872018144e-06
-6.77290020320578e-06
-1.89630052911958e-05
-2.40477633867156e-05
-1.59990479262388e-05
-3.90264397589683e-05
-5.61308201267616e-06
-3.5024102461782e-05
-3.43512455426881e-05
-1.23135241164291e-05
-2.07312303914208e-05
-2.18765320069049e-05
-4.10965739509601e-05
-1.14515241476236e-05
-3.06789277306136e-05
-3.92895500431921e-05
-1.27317274056773e-05
-2.62298943239766e-05
-1.28778372008671e-05
-2.70389683112063e-05
-9.39482100793965e-06
-1.30328413263656e-05
-1.99372651535444e-05
-1.40773493985556e-05
-2.57018285880097e-05
-4.82817141203521e-05
-4.03958415923253e-05
-3.30263621801285e-05
-1.70222211971877e-05
-1.04263384348596e-05
-1.5195267550269e-05
-2.48667002092611e-05
-1.8524594540321e-05
-3.59150552390368e-05
-8.86670480025981e-06
-9.14485071936205e-06
-3.7825841238315e-05
-4.33661983268139e-05
-2.59298223333276e-05
-3.42507127342172e-05
-1.9282543127294e-05
-2.59898836825151e-05
-1.38993541449721e-05
-2.4954245248848e-05
-2.20682985866258e-05
-1.12991111385166e-05
-1.61853043525024e-05
-2.92252273318593e-05
-1.82614907371768e-05
-8.83957233470873e-06
-4.53755385703098e-05
5.38063502834551e-06
-1.92412823312585e-05
-8.61256080625326e-06
-2.31205155509662e-05
-2.56123483486042e-05
-1.4264868523312e-05
-1.55159359421764e-05
-2.38223108878551e-05
-1.2952245280739e-05
-5.35356405133792e-06
-2.21988375169289e-05
-3.90972357179649e-05
-4.67262882999655e-06
-9.76926544914876e-06
1.42952533109388e-07
-3.21774135596844e-05
-1.29928788736437e-05
-3.54513670472371e-05
-2.01130763903128e-05
-1.43579558000718e-05
-6.23973429838298e-06
-2.27729844758653e-05
-1.42947614043624e-05
-4.91704945477381e-05
-5.93694139505092e-06
-6.65185245968431e-06
-2.52449035878876e-05
-1.54763675393116e-05
-2.30765297469788e-05
-4.10845977601117e-05
-8.90733029959865e-06
-1.57522710252595e-05
-2.12362524413744e-05
-2.7044190022812e-05
-1.18277775618935e-05
-6.73943593870806e-06
-1.59713286977121e-05
-1.66332250918081e-05
-1.93343086598719e-05
-3.63151416151972e-06
-2.84294533786729e-05
-4.45108564257085e-06
-4.23325682646122e-05
-2.91696848449718e-05
-1.73960315818907e-05
-1.62581089933184e-05
-1.39122702146599e-05
-2.28302037385864e-05
-2.6272828162872e-05
-2.38560932221544e-05
-2.22170894931192e-05
-3.59349899004513e-05
-2.59359506676113e-05
-3.50415131799457e-06
-3.21641155322698e-05
-7.07862968499985e-06
-9.89072239939167e-06
-2.49791795200108e-05
-9.26336086714696e-06
-2.87018641380915e-05
-1.31312574379512e-05
-2.92877175410053e-05
-1.86126480324971e-05
-2.19326527595927e-05
1.15211003267538e-06
-2.82493469035689e-05
-1.20651220721008e-05
-3.09516869721926e-05
-3.16075811562286e-05
-3.38791310450745e-05
-3.18179859670216e-05
-1.66205535831837e-05
-2.85662430529587e-05
-2.36613443519653e-05
7.89761484286312e-06
-1.30628850314988e-05
-1.09072977161808e-05
-1.87960583527525e-05
-1.47857124513983e-05
-1.08721465203713e-05
-1.12808541959331e-05
-1.67657818084586e-05
-4.21878494967846e-05
-1.04614282599807e-05
-2.02779360542677e-05
-2.44256345766191e-05
-1.71712146216399e-05
-7.60119342801112e-06
-2.94859188820362e-05
-2.54270766573725e-05
-2.15240641057117e-05
-3.17462372660629e-05
-1.52698252236414e-05
-1.43027659779721e-05
-3.81225407630844e-05
-4.83589411599895e-06
-2.66880480986308e-05
-2.9216850476245e-05
-1.48702593514962e-05
-1.95156646477e-05
-8.16785430805381e-06
-2.46657771241078e-05
-9.73505414022122e-07
-6.43519457840871e-06
-1.54939048534246e-05
-2.49015135208109e-05
-1.61742568036217e-05
-1.47726305077644e-05
-4.96642267502031e-05
-2.24494447843569e-05
-1.67649495326354e-05
-2.60957939054473e-05
1.14349469465645e-06
-2.98832018908718e-05
-1.81238125259597e-05
-1.71903246906883e-05
1.78741189955312e-06
-2.5079353725319e-05
-1.34367023820191e-05
-3.74641258487797e-05
-1.49837118273705e-05
-1.63556233903147e-05
-4.82736597153034e-05
2.7554442683773e-06
-5.83501659257841e-06
-3.44109239836738e-05
-2.35349985745062e-05
-2.58467459185023e-05
-1.15183697597657e-05
-2.40119908648102e-05
-2.50012405557927e-05
-2.70097054781529e-05
-2.14484951551865e-05
-2.73351520040501e-05
-3.43613348623271e-05
-2.02067174080471e-05
-4.10324517069493e-05
-1.7844990566354e-05
-2.23728174604934e-05
-3.30080659553416e-05
-1.99136591017229e-05
-3.05791342713624e-05
-1.9211522594012e-05
-2.15346343461331e-05
-1.1401480286964e-05
-3.647871248847e-05
-1.20924538251241e-05
-1.45208247827451e-05
-3.56985243391403e-05
-2.21096069365992e-05
-3.49689584574559e-05
-1.36588309612202e-05
-1.64947290393379e-05
-1.5169385289229e-05
-1.15526746922597e-05
-1.53282513745335e-05
-2.70323918946528e-05
-1.64874514325513e-05
3.82750040841843e-06
-2.13146776772776e-05
-2.16468476018447e-06
-2.54765837385622e-05
-3.52094894647034e-05
-1.20196172076602e-05
8.02922052815908e-06
-1.74839639502916e-05
-3.51800498194883e-05
-2.04511730673436e-05
-5.47484030132438e-06
-1.90571745302343e-05
-2.47440302428993e-05
-2.3947734308709e-06
-3.22117239316975e-05
-6.80685944349266e-06
-2.26309458368792e-05
-2.67879249566536e-05
-2.94471469486254e-05
6.34629328478672e-06
-2.78614889388005e-05
-2.57472148346417e-05
-1.35249963302677e-05
6.6274385773399e-06
-2.36335229233776e-05
-3.08838556860808e-05
-3.21241323607712e-05
-6.26552894276752e-06
-2.60689524029741e-05
-2.34577201376345e-05
-3.98247724710854e-05
-4.18636127722361e-05
-1.25790229580354e-05
-3.84294382788319e-05
-2.14046469092172e-05
-3.66283138510264e-05
-1.94176944673221e-05
-4.92788246794519e-05
-2.87088518409672e-05
-2.23105983935345e-05
-1.61784646401084e-05
-3.15332066567468e-05
-1.02178231634221e-05
-6.7504952611046e-06
-1.00418517662442e-05
-2.21387072686613e-05
-1.44958964087148e-05
-2.97716719603002e-05
-1.7357323448354e-05
-2.39774145609494e-05
-7.07584794904945e-06
-3.38293702238981e-05
-3.46748137236457e-05
-3.39716473126654e-05
-2.18251989696324e-05
2.60887292413335e-06
-3.53553635186109e-05
-2.57657729138954e-05
-2.25703670630968e-05
-3.52072495087506e-06
-1.85906339732258e-05
-3.21731080186979e-05
-1.15216096482197e-05
-1.95518484474215e-05
-2.30900630288369e-05
-1.69738723252933e-05
-6.62881219314404e-06
-2.6930594889032e-05
-2.29829519112519e-05
-3.98190483928943e-05
-2.28099728237821e-05
-2.01998822815434e-05
-3.58141245398078e-05
-3.52072276329537e-06
-1.98381303507067e-05
-3.05141929376227e-05
-1.47479171890432e-05
-2.50868180193058e-05
-2.81661976898598e-05
4.47265836425781e-06
-1.79036100548996e-05
-2.98398807917943e-05
-2.62423770848746e-05
-1.32124304820653e-05
-6.51420080559287e-06
-4.60283445864614e-06
-1.19641121993112e-05
-1.10013922254779e-05
-2.35131967985431e-05
-2.73375057835257e-05
-1.50029685439202e-05
-1.60707609569027e-05
-2.86799733070544e-05
-3.15030231422872e-05
-1.6284881981679e-05
-1.52422237425389e-05
-2.33391860921497e-05
-3.05456340222681e-05
-1.60869766817511e-05
-3.51632161241422e-05
-3.62590365891066e-05
-1.01461920156878e-05
-2.53351817325187e-05
-4.22180896167497e-06
4.52537265265031e-06
-1.58908095217536e-05
-2.12475751179641e-05
-3.77886650289666e-05
-1.77037256526673e-05
-2.13895909427775e-05
-3.91256084744514e-05
-7.03928183591249e-06
-1.49363958378463e-05
-1.94694566434163e-05
-1.06490507053029e-05
-8.04691176218752e-06
-2.26504235870517e-05
4.34893990511831e-06
-1.95814487576744e-05
-2.93729257865388e-05
-1.31468043310048e-05
-3.79056210345913e-05
-4.48773128434334e-05
-1.95682823827481e-05
-6.41426323659819e-06
-1.02135099762583e-05
-1.33310856996435e-06
-1.50096866429447e-05
-3.66646870863854e-05
-1.53746075130242e-05
-1.8975453115971e-05
-2.00399554788777e-05
-1.86938250455682e-05
-1.54836458024923e-05
-2.24779100268265e-05
-1.30193394565759e-05
-7.60878582860432e-06
-2.48416633014515e-05
-2.80375883050074e-05
1.16798489307461e-05
2.09065917783415e-05
-4.31664501970509e-05
-6.44043038917338e-06
-3.53956762901297e-05
-2.53346848666668e-05
-1.01549773420267e-05
-2.13036353534206e-05
-7.98350492873341e-06
-2.54275771346251e-05
-2.95044071257781e-05
-2.27077902772547e-05
-2.38241864681645e-05
-2.46950874752142e-05
-2.75543465602155e-05
-2.66894332801e-05
-2.95777960201176e-05
-4.34771914037536e-06
-6.08113370788005e-06
-3.0502421181891e-05
-8.5041286254846e-06
-3.60194388136396e-05
-3.14270751325061e-06
-1.35957471811519e-05
-3.08344270853309e-05
6.93491461640097e-06
-4.83672206528622e-05
-2.66660894233168e-05
-1.71285757173173e-05
-3.18311802677899e-05
-2.29689471292472e-05
-3.01338158856007e-05
-1.83384435628158e-05
-2.27106716139356e-05
-1.48037811927469e-05
-1.82757211002226e-05
-2.37918846083494e-05
-2.55722957585711e-05
-1.56507332935421e-05
-2.17075585300862e-05
-4.65726844922796e-05
-2.70309548373246e-05
-2.23791078214564e-06
-7.65733233639012e-06
-2.10556225694615e-05
-2.73098978894434e-05
-3.72594935762149e-05
-3.23067065961704e-05
-2.21323986354906e-05
-3.13348244434976e-05
-2.94904148687987e-05
-2.90326359587307e-05
-9.57156434269531e-06
-1.55834242109206e-05
-1.21131388936985e-05
-2.36999477540957e-05
-2.85403244787933e-05
-1.06504470383586e-05
-3.61119127749052e-05
-3.72299151557061e-05
-4.45825378922941e-05
-2.66851420701968e-05
-4.71733797672236e-05
-7.79108991941409e-06
-3.15122594341252e-05
-1.1302994693218e-06
-9.6800941180791e-06
-2.47624182037654e-05
-4.00890989746961e-05
-1.14861326306155e-05
-1.63319246169575e-05
-2.12078978227271e-05
-2.7982266148887e-05
-1.6206524370692e-05
-4.25659450844383e-05
-1.44399855576451e-05
-2.59398819964731e-05
-2.33327211830367e-05
-4.26941236333926e-05
-2.78156962051317e-05
-3.6428387937818e-05
-2.69936364010867e-05
-6.87723604186241e-06
-4.28119748862768e-05
-2.16362790426786e-05
-2.59395811342386e-05
-8.45244281896745e-06
-1.5303853021357e-06
-8.43296945541568e-06
-3.44042158845994e-05
-2.30407771052457e-05
-1.91384402452957e-05
1.14502620892153e-05
2.89207750702511e-06
-1.53669835700983e-05
-1.56405643232231e-05
-1.94304261370412e-05
-1.8059838257806e-05
-1.46881954310043e-05
-3.01279122500615e-05
-4.45249866397144e-06
-1.65201390072288e-05
-1.80226967353458e-05
-1.59774681228129e-05
-3.37687279997186e-05
-1.77681425590511e-05
-1.34521428794598e-05
-1.02073136942291e-05
-2.01477414503428e-05
-2.57523665579015e-05
-1.67044814841567e-05
-2.83423813794731e-05
-1.29211621474652e-05
-1.75609201398885e-05
-1.38089097858283e-05
-5.1174260050831e-06
-2.67634930857941e-05
-1.77406840271172e-05
-1.12295161070783e-06
6.87634678684464e-07
-1.0508463491783e-05
-1.52835319783252e-05
-4.29073774190056e-05
-3.37386838293086e-05
-6.65054550649909e-06
-2.15606447652507e-05
-6.76754889521112e-06
-3.2337912169999e-05
-2.0370932693852e-05
-1.79725923042677e-05
-2.43388785448757e-05
-8.61054244814782e-06
-2.63537477717333e-05
-2.43894174141714e-05
-1.8522369804231e-05
-2.01995560354114e-05
-1.85416085938216e-05
-1.96623240080161e-05
-5.24721869357988e-05
-9.10886853692992e-06
-2.57772478783666e-05
-1.49262867326713e-05
-3.0744548471504e-05
-2.74392382980728e-05
-2.53983798495079e-05
-1.63618583377854e-05
-3.66136962161144e-05
-2.35586055386764e-05
-1.47934562490254e-05
-1.35567664735646e-05
-2.74246112558052e-05
-3.36504599336178e-05
-3.31805181715649e-05
-2.07240779402979e-05
-2.75839482320831e-05
-3.11188863959237e-05
-3.87223914145656e-05
-2.93774424029862e-05
-2.42418101910321e-05
-2.89820732010012e-05
-1.1653991936669e-05
-4.34357948115431e-05
-2.93749396620873e-05
-9.05223282604907e-06
-3.43244852706483e-07
-1.84736254835979e-05
-2.55821917152216e-05
-3.47405104200058e-05
-1.2283189174416e-05
-1.3905649006855e-05
-1.2040463219398e-05
-1.176652126926e-05
-2.6661216373224e-05
-1.60070282870856e-05
-3.65750053130709e-05
-4.12842948422462e-05
-8.36459033487629e-06
-4.64508230878772e-05
-1.19036035485634e-05
-1.35219186839632e-05
-1.5073157096232e-05
-4.1080373844971e-05
-3.05101126630851e-05
9.45489745439754e-07
-3.98206543588361e-05
-2.35016647338893e-05
-2.73442890079723e-05
-1.97584583148682e-05
-1.13484938185041e-05
-2.20540762015642e-05
-3.02679413799525e-05
-2.29502976469407e-05
-4.24788322248712e-06
-2.43080791332821e-05
-8.87548958361911e-06
-9.64201529761541e-06
-1.45728872015336e-05
-2.8473451920141e-05
-1.77780119948374e-05
-7.01745332839358e-06
-2.00212823237843e-05
-2.57874574627073e-06
-8.19870383132226e-07
-2.19547888653886e-05
-2.61181216223101e-05
-2.04899692754867e-05
-2.43422131130363e-05
-7.6759274855918e-06
-2.71385127132095e-05
-2.53080381111649e-05
-1.70133450359633e-05
-2.49333051200757e-05
-3.87868755238552e-05
-1.71187377923109e-05
-7.41373464251126e-06
-1.75368688106015e-05
-3.76625057246597e-05
-4.01427522621368e-05
-1.77332780044666e-05
-3.3588366398705e-05
-2.94432869400323e-05
-1.49439253851118e-05
-3.99615174393898e-05
-2.83909238588255e-05
-1.17061102406129e-05
-2.9104381707967e-05
-2.3917775257877e-05
-4.55364027506772e-06
-4.12743772476888e-05
-7.43752761366038e-06
-3.32394388706411e-05
-1.79490812750176e-05
-3.28089209791936e-05
-3.24994998091285e-06
-2.03415272114924e-05
-3.91113108243388e-05
4.81815311310997e-06
-1.08927352707879e-05
-4.75352779593321e-05
-3.02188067576665e-05
-3.96264212921459e-05
-2.7700300037113e-05
-2.85378980155886e-05
-3.46604594247287e-05
-2.82800116667427e-06
-3.51543148849702e-05
-1.10660431946447e-05
1.38854805514916e-06
-2.55140283077999e-05
-1.14141768352423e-05
-3.67270200058262e-05
-1.47048570614577e-05
-1.9334404723035e-05
-2.02600955964e-05
-3.77931884065577e-05
-1.3878004786891e-05
-1.99824625008284e-05
-3.76436913266114e-05
-1.57921844566085e-05
-6.79479685364483e-06
-3.72325725881488e-05
-3.88208134694595e-05
-1.82820699698279e-05
-2.8319932012657e-05
-1.03193277370822e-05
-3.94276679022257e-06
-1.54376702849731e-05
-3.19663509772245e-05
-6.83867953732393e-06
-3.27149435256265e-07
-3.57401731447495e-06
-1.11652156091304e-06
-2.35554529750145e-05
-1.94113255044707e-06
-7.07914217223253e-06
-7.17954138777003e-06
7.81696422499927e-06
-1.04633317353053e-05
-1.63801098499076e-05
-1.74859701538794e-05
2.75208652209832e-07
-2.86349249015549e-05
-3.18213081833237e-05
-2.68252317864459e-05
-4.40117209123891e-05
-3.88158698166871e-05
-1.27327664254307e-05
-1.68895599486719e-05
-1.71656101070319e-05
-2.54593063536462e-05
-2.80289472766314e-05
-2.64660600564027e-05
-3.88675574310237e-06
-6.37166128507731e-06
-2.68848419745482e-05
-1.53420254744873e-05
-2.81892218267384e-05
-1.26571009625785e-05
-2.58111306589878e-05
-2.56515305622791e-05
-2.58460254436519e-05
-3.25582992183771e-06
-2.59956267097217e-05
-1.91233789649743e-05
-1.20994235321044e-05
-2.89467647214384e-05
-2.9088131384713e-05
-3.70651809592438e-05
-2.82769733207779e-05
-2.16588500294875e-05
-6.80335202550328e-08
-3.16799819720964e-05
-2.46606708723562e-05
-2.85604426663463e-05
-3.03234862588638e-05
8.75810958015593e-06
8.55184578725843e-06
-9.17511532331903e-06
-2.31184771769065e-05
-3.16018592110716e-06
6.98898738550927e-06
-3.06776761589735e-05
-2.44010225818271e-05
-4.25005602607564e-06
5.87061256270678e-06
-1.36129179450957e-05
-3.22703663324409e-05
-1.44102205696339e-05
-1.12480288172696e-05
-1.87830672769474e-05
-2.11971886073777e-05
-3.23195309982649e-05
-4.88299788200467e-05
-2.96268094293022e-05
-2.9435292538005e-05
-2.17499344925058e-05
-2.54380369421507e-05
-2.73238504788237e-05
-1.22650044696101e-05
-3.03801324101503e-06
-1.81520720689704e-05
-3.63270478922425e-05
-2.33203328027323e-05
-1.04883440979011e-05
-2.86892979410138e-05
-2.25498088786165e-05
-8.94303151444641e-06
1.3539947101675e-05
-7.62494773439742e-06
-2.3922228389273e-05
-3.26432343208186e-05
9.54644078628964e-06
-8.53821146364799e-06
-3.27671046856574e-05
-5.55427604285265e-06
-3.07082968154716e-05
-2.52607137215921e-05
-1.59331186579191e-05
-3.03725663216529e-05
-1.33098220711887e-05
-2.41916082462133e-05
-2.24104642810721e-05
-2.56904076088827e-05
-2.43957182961136e-05
-1.15052826014441e-05
-2.12941663091061e-05
-2.30783587831315e-05
-1.06207108590793e-05
-2.41460930828925e-06
-2.001575202252e-05
-1.84059446005335e-05
-8.71690011369925e-06
-7.6390733115064e-06
-3.92054692288018e-05
-6.28793671273658e-06
-1.96084927254388e-05
-8.69620408999244e-07
-1.7342054752579e-05
-2.06398186326393e-05
-2.47476172874656e-05
-1.54575410731081e-05
-2.06651310062804e-05
-2.53747175057512e-05
-4.55455061315209e-05
-1.81740108662333e-05
-1.3079975120126e-05
-5.06287362683737e-06
-2.78494076885023e-05
-2.13932475718307e-05
-2.23429282924091e-05
-7.88128528091679e-06
-2.17163226093673e-05
-3.04835965158466e-05
-2.94517786024371e-05
-3.75631281899664e-05
-3.3380794175968e-05
-1.38525553635362e-05
-1.79099855880547e-05
-3.64032261203513e-05
-2.26334557788799e-05
-2.21844242338234e-05
-3.94073881141965e-05
-2.26687924658534e-06
-1.50283510863425e-05
-4.65270485615856e-07
-1.55581566877703e-05
-1.41837026703601e-05
-2.07988509984716e-05
-2.12323816144927e-05
-1.98359315449561e-05
-1.281715998472e-05
-1.44887260913177e-05
-2.51886675046011e-05
-1.0117714125673e-06
-2.91212508772193e-05
-2.40114729620542e-05
-2.57521040092419e-05
-7.61016605479091e-06
-1.09117539077836e-05
-9.69936742128719e-06
-4.31357275400978e-05
-5.00157627297715e-06
-8.24025237337421e-06
1.03874220190319e-06
-8.18598757507316e-06
-2.68010935265956e-05
-2.46761413646684e-05
-1.07672303550199e-05
-4.01548388501634e-05
2.46556105728404e-06
-1.83639746363493e-05
-2.71080508548971e-05
-2.20331185955471e-05
-1.33508614824927e-05
-8.45512772849206e-06
-1.35819705844634e-05
-3.03841420775633e-05
-2.6409170892401e-05
-1.52317637934915e-05
-3.38225422366892e-05
-1.95844000737353e-05
-1.0120434690598e-06
-2.75788438737701e-05
-4.48423636257313e-05
-2.11027157587412e-05
-3.76444602072224e-06
-1.47848741740058e-05
-2.48679750103295e-05
-2.45736725728378e-05
-1.83104312772403e-05
-3.8782083036926e-05
-3.18370184672957e-05
-3.10869026790557e-05
-3.37155355079402e-05
-1.70858912074841e-05
-8.70465536919059e-07
-4.63543515863236e-06
-3.15964898841169e-05
-1.1938228214009e-05
-4.65388167776897e-05
-2.06638105273791e-05
-2.78051730945058e-05
-1.99359454343122e-05
-2.00496800737349e-05
-3.87688861290579e-05
-2.01757570893909e-05
-2.94128316784302e-05
-2.99572212902523e-05
-2.49539385128957e-05
-2.15082668836372e-05
-2.07117997942373e-05
-3.79894439413307e-05
-1.74988001233457e-05
-4.56957241676343e-07
-1.38629109493469e-05
-2.40829519059071e-05
-4.30495351817396e-05
-2.42720343388019e-05
-2.47045047619385e-05
-3.19315620685326e-05
-2.60098677704154e-05
-2.49009559873729e-05
-1.89167044014515e-05
-2.44898801712425e-05
-1.34619136610815e-05
-2.24299285769875e-05
-3.09693458159449e-05
-2.95420494291738e-05
-3.34166644505962e-05
-1.30660771563949e-05
-2.15577742861805e-05
-1.00384119956982e-05
-3.20016781495931e-05
-1.48606626775703e-05
-2.44532019400064e-05
-1.33489905234002e-05
-1.60344343481605e-05
-2.77128819648422e-05
4.47549761424614e-06
-1.2053678532702e-05
-2.04618848139205e-05
-7.57310337008937e-06
-8.20310416418943e-06
3.31011651273789e-06
-7.23615247683619e-06
-1.69862600490162e-05
-3.09544891296143e-05
-3.38488323151965e-05
-1.68036349385256e-05
-8.31334754855476e-06
-1.18898406777622e-05
-2.30578584735065e-05
-2.06596106405124e-06
-2.86507538848676e-05
-9.17932680269039e-06
-1.70887526555733e-05
-1.50196451134322e-05
-2.22208778696755e-05
-6.23546090945081e-06
-2.64737867930122e-05
-4.46831634394596e-05
-3.99016549883794e-05
-2.5427600417197e-05
-3.02109984675824e-05
-1.40821342085794e-05
-3.50709218004817e-05
-4.0590252620569e-05
-1.72800231667215e-05
-2.61391208271857e-05
-2.0413756766101e-05
-1.14006485551089e-05
5.76118322624962e-07
-2.69576255647425e-05
1.05073886285543e-05
-5.58609661442912e-06
-4.15527488136647e-05
-1.98796416605639e-05
-2.77026871048275e-05
-2.4288076354657e-05
-3.5699442096905e-06
-4.41008405444303e-05
-2.7683359357375e-05
-1.33801199471267e-05
-3.63708278755299e-05
-2.11300040532006e-05
-2.47917396801534e-05
-1.95221217788917e-05
-1.56817711956381e-05
-4.62485374890274e-05
-2.91418057807e-05
-2.88265409637168e-05
-1.93502434703802e-05
-3.00416756115433e-05
-9.96107835992966e-06
-3.52429312017765e-05
4.00398215451348e-06
-1.47218447187927e-05
-3.77820926275019e-05
-2.00840818539715e-05
-2.63851396981169e-05
-1.76219941293634e-05
-4.88828597799456e-06
-2.84368141537575e-05
-1.38080775683082e-05
-2.08037300443009e-05
-1.23000316066119e-05
-1.32663187577928e-05
-1.47054916469694e-05
-2.44159878730917e-05
-2.00192549618041e-05
-1.87891105101369e-05
-2.81950656632524e-05
-1.77113797462036e-05
-3.9246394642198e-05
-3.61213256847834e-05
-2.08275019595439e-05
-2.04757854671594e-05
-1.51375307751865e-05
-1.09500250997656e-05
-2.70767881135564e-05
-2.12798086476735e-05
-2.36468688068855e-05
-1.7082705306759e-05
-8.37222198221119e-06
-3.80553637632117e-05
-2.54386728645133e-05
-1.07696238053577e-05
-2.18291595386344e-05
-2.91617640893137e-05
-1.66985276509867e-05
-1.5963287596909e-05
-3.86095766822771e-05
-2.79258633592565e-05
-2.48753859594096e-05
-6.33877624413627e-06
-2.17776283164792e-05
-1.60471556348411e-05
-1.64386123590839e-05
-3.36496203579939e-05
-2.20649746888147e-05
-4.17476366600354e-06
-2.37193609643576e-05
-4.94794938073278e-06
-1.86584947178586e-05
-1.21333169805656e-05
-2.53671625129201e-05
-8.52117342124575e-06
-1.39762679018368e-05
-1.42885820998865e-05
-2.8472080280125e-05
-1.21963503569122e-05
-1.58079236215304e-05
-2.73888038756283e-05
-4.29107141441923e-05
-2.07272824941682e-05
-2.03901707949396e-05
-3.79407244053116e-05
-1.31047635697191e-05
-8.94111810193295e-06
-2.54730994950455e-05
-3.81815024762546e-05
-2.69242284805197e-05
-1.58218291128533e-05
-3.92838269179689e-05
-2.15576685772104e-05
-2.46630776045631e-05
-9.13265822809399e-06
-2.651624115831e-05
-3.0479844031277e-05
-2.32269019977347e-05
-2.16284184453848e-05
-1.10722567580484e-05
-3.38822490955691e-05
-2.16314321623885e-05
-1.47855683655505e-05
-3.85696189223537e-05
-1.14527008446423e-05
-2.93160129187606e-05
-4.92296428587545e-05
-3.28289191570945e-05
-1.98718102794411e-05
-2.76573507763375e-05
-3.33718120629867e-05
-1.27465956771335e-05
-4.15903653282739e-05
-2.99338483208583e-05
-1.93428850209631e-05
-4.22009607355208e-05
-1.94784537509791e-05
-1.8287777671627e-05
-2.58101404063742e-05
-5.87855427254674e-06
-2.9529272996515e-05
-2.44891778479006e-05
-1.37597534281391e-05
-1.88862238346695e-05
3.68397557510143e-06
-1.93808524850507e-05
-1.37816054277902e-05
-2.96276493870127e-05
-7.24004260513575e-06
-2.26523616933469e-05
-2.00637696403268e-05
-2.67515373640107e-05
-1.1777843243581e-06
-2.22368044292862e-06
-1.87563791323566e-05
-1.0244110133304e-05
-2.4511798781431e-05
-1.37495546748516e-05
-2.00784122417246e-06
-2.73583744803717e-05
-2.03536974653297e-05
-1.42054613487682e-05
-3.65304211209539e-05
-1.39604186874015e-05
-2.27276867672845e-05
-1.91030649646371e-05
-7.15365437940876e-06
1.04452583074157e-06
-3.00319667655669e-05
-2.59088849104449e-05
-1.60409161037612e-05
-7.54600531511954e-06
-3.70880100981622e-06
-2.29308326827373e-05
-1.01514810851754e-05
1.31766809036344e-06
-1.93414319392431e-05
-9.33920542496074e-06
-1.7736535388726e-05
-2.35253347996751e-05
-5.89439762656665e-05
-4.86059098061013e-05
-1.32439289154105e-05
-2.12174645263304e-05
-1.2933433402e-05
-2.09730448147495e-05
-1.25178530802064e-05
-4.14576098933644e-05
-1.28756728984464e-05
-1.32691805553066e-05
-2.12197512822431e-05
-2.98721326136001e-05
-1.45489043584241e-05
-2.02702788729673e-05
-1.30574832390885e-05
-9.58931361830804e-06
-5.28330840901028e-06
-1.80433200971315e-05
-1.21695545039762e-05
-2.25605974938264e-05
-2.12288741898759e-05
-2.1627507279318e-05
-3.55478309295179e-05
-1.96213038434682e-05
-5.90137811772847e-05
-2.23147976602685e-05
-2.9231483706214e-05
-1.17099222260431e-05
-1.43764869367559e-05
-9.31723314953658e-06
-3.72271436422121e-05
6.5882614831899e-06
-2.53656051348512e-05
-1.26547703066708e-05
1.33216477042211e-05
-3.71276744926992e-05
-2.54742949297882e-05
-2.05110542242043e-05
-1.65086248939748e-05
-2.21965373890898e-05
-3.46303761546087e-05
-1.32557050062348e-05
1.02838369877081e-08
-3.1545714805285e-05
-5.90778425337335e-06
-3.16344811174398e-05
-1.65259755531714e-05
-2.8295098695877e-05
-1.61744783979776e-05
-3.11057814694914e-05
-2.44618516020167e-05
-1.17975916934963e-05
-2.73933808822488e-05
-2.01026579466025e-05
-1.77386993330689e-05
-1.3236980305687e-05
-7.4897394485245e-06
-3.23246111448502e-06
-4.47874890076985e-05
5.0503157499861e-07
-1.2611515501076e-05
-3.34424009214271e-05
-1.62720467882995e-05
-2.68592267861073e-05
-1.20353205426904e-05
-3.09657306473713e-05
2.14080126066746e-06
-2.32909403074913e-05
-4.02287050465677e-05
-2.38199251297153e-05
-1.07736726287537e-05
-2.354944920381e-05
-5.02969244895029e-05
-2.5644820869419e-05
-2.08765681867439e-05
-1.05750020857592e-05
-2.41914463111422e-06
-2.42071255691814e-05
-3.17387756736768e-05
-1.89631600638271e-05
-3.03410368460203e-05
-2.32085265112671e-05
-2.3562782257911e-05
-3.30902938397586e-05
-3.07290195347657e-06
-2.97478587657465e-05
-2.62922677407895e-05
-1.52957667267177e-05
-2.26576268658523e-05
-2.68091256376089e-05
-2.70542755880114e-05
-3.21073868859521e-05
-2.15288886464147e-05
-9.96559785808778e-06
-3.36149249489299e-06
-1.6004213981022e-06
-8.37539643533766e-06
-1.7732810874635e-05
-2.83952625611207e-05
-9.88330150168895e-06
-3.75627700655346e-05
-1.60573937777209e-05
-4.08381825105116e-05
-2.14963947694337e-05
-3.19611124289816e-05
-2.75766942378182e-05
-2.23797404031378e-05
-4.64878849076338e-06
-2.8708175725017e-05
-1.61838385546342e-05
-1.38893782939479e-05
-3.64822542138023e-05
-1.67837203363861e-05
-3.86016712680479e-05
-1.11271009601502e-05
-1.3171236284592e-05
-3.4455663177141e-05
-2.07797102976884e-05
-1.87584806333513e-05
-3.56621760243471e-05
-2.20461053142379e-05
-3.80856540121502e-05
-5.18407267108296e-05
-2.04146426167214e-05
-2.82909704904776e-05
-3.16610666282795e-05
4.57590342168524e-07
-2.45270631103802e-05
-8.19804331239142e-06
-3.39376069243303e-05
-5.80067503332734e-06
-1.42936122793541e-05
-2.81742151926715e-05
-5.16765389714719e-05
-3.60776260739921e-05
-1.99985240334794e-05
-4.91577213069056e-05
-3.88010993668197e-05
-1.83244550424772e-06
-3.42253967030141e-05
-3.04451952556282e-05
-1.82868173632282e-05
-2.78796374295369e-05
-1.09916524913648e-05
-2.14498207975689e-05
-2.26837328492187e-05
-1.79971989569568e-05
-2.36704225652051e-05
-2.04490925501002e-05
-2.26326238779674e-05
-1.84845984278633e-05
-1.22787238037024e-05
-4.60707045729459e-05
-4.19358696017886e-06
-2.10839491367718e-05
-2.23461512241648e-05
3.77338925451502e-06
-1.18297662325486e-05
-3.81739107053421e-05
-2.70428881080514e-05
-2.72958666119834e-05
-1.2762086272366e-05
-2.46872922891911e-05
-1.89851337646162e-05
-6.33374748818949e-06
-2.85958265650897e-05
-2.36575913564522e-05
-4.2986773853369e-05
-3.63542436549435e-05
-9.74842325631418e-06
-3.28409706244394e-05
-4.73538287155951e-05
-5.0952699070148e-06
-1.20131210504598e-05
-3.95637416922793e-05
-4.48328193241047e-05
-2.00651379536267e-05
-4.05854061228132e-05
-1.88718215880526e-05
-1.41372228419331e-05
-1.13896988489538e-05
-3.55533919615138e-05
-2.09861249802525e-05
-2.86161939405566e-05
-1.72681807164736e-05
-1.93579514829376e-05
-1.9755860081509e-05
-2.15304874012168e-05
-3.25400799414354e-05
7.92116712144642e-06
-3.48795573164771e-05
-3.07607285513567e-05
-2.55522963628237e-05
-1.86660279794942e-05
-3.26295222953255e-06
-2.21384320774403e-05
-2.01179936241619e-06
-1.07176182221935e-05
1.14824358419156e-06
1.32599443349958e-06
-2.82424223251953e-05
-1.15936478398855e-05
-1.46720941566075e-05
-1.16424014924171e-05
-2.46412903750714e-05
3.75243818754599e-06
9.60070914311622e-06
-3.11939508100096e-05
-1.24956884067477e-05
-2.58729750012088e-05
-2.16433900227317e-05
-1.51394410257728e-05
-4.04430942713116e-06
-2.93551531866527e-05
-2.24412083717771e-05
-1.55008414091713e-05
-2.32467026925666e-05
-3.28320797163362e-05
-3.80847646011916e-05
-3.53482384203331e-05
-3.08745976463863e-05
-4.26357007222355e-05
-5.04200702379147e-05
-2.38092658809476e-05
5.50987211000768e-06
-1.40914834697728e-05
-2.05344512213478e-05
-2.41127817440886e-05
-6.38733733209771e-06
-1.93161182521983e-05
-1.21573644996442e-05
-3.15959822292591e-06
-3.50034553162308e-05
-3.01195345230943e-05
-3.0687243750165e-06
-1.11859004226423e-05
-1.45551588743745e-05
-1.49544253756172e-05
-1.33282803462575e-05
-2.71826555274989e-05
-3.16958687701611e-05
-9.07664656720722e-06
-1.21394543188766e-05
-3.55879906790527e-05
-3.51969900830807e-05
-8.9569836328494e-06
-3.23671665970004e-05
-2.03844189999144e-05
-2.34162308940357e-05
-1.47829558899453e-05
-2.02403908142541e-05
-8.86229569143059e-06
-3.53453256286923e-05
-1.37397406340515e-05
-3.36018574040946e-05
6.82347648544848e-06
4.48953514935884e-06
-3.5918919654019e-05
-4.27689086652267e-05
-2.01273613942606e-05
-1.79340426727399e-05
-1.13764185957853e-05
-2.87259337508708e-05
-2.43210182016673e-05
-3.3060631574669e-05
-2.76080332311474e-05
-2.38053817449546e-05
-1.91335950472992e-05
8.2787062761239e-06
-1.34340373246261e-05
-2.48816902984038e-05
-1.21464717313874e-05
1.71410639776736e-06
-1.41621911085913e-05
-6.87897962079787e-06
-1.41986686208001e-05
-1.53336697873913e-05
-1.27390652425987e-05
-2.74744090807056e-05
-5.03584601530354e-06
-3.28603569625659e-05
-3.30541175971727e-05
-3.69471972099474e-05
-3.87698947521439e-05
-3.19870693467536e-05
-2.4052538017712e-05
-2.50199869558526e-05
-1.3284043782831e-05
-2.14022728856737e-05
-4.20778998782138e-05
-4.80862039251879e-05
-4.22783522424408e-05
-4.95269895505621e-05
-3.38586051765009e-05
-3.53147613899317e-05
-2.07861494217285e-05
-1.50125174451394e-05
-2.4881792361416e-05
-2.11028677497734e-05
-4.93976538919502e-05
-1.19886361622938e-05
-2.50073578271816e-05
-2.07860157649341e-07
-1.66889557364179e-05
-2.35712738411956e-05
-1.75702787285492e-05
-1.41265738282314e-06
-3.26382997083178e-05
-1.43147403390071e-05
-2.81257980252831e-05
-2.20038712299989e-05
-1.7508290309517e-05
-1.20043000226412e-05
-2.72411234875906e-05
-2.42346176385975e-05
-3.82335149483241e-05
-5.23540414973028e-06
-2.39421105639378e-05
-3.06538560600291e-05
-2.23061730978474e-05
-2.26377580105981e-05
-1.05740683519449e-05
-2.35386825730247e-05
-2.38192225769346e-05
-2.08420479550815e-05
3.58727757827167e-06
-3.77635431907454e-05
7.52643015983331e-06
-1.644096046562e-05
-3.62779292605513e-05
-2.35193216004531e-05
-2.92274849539877e-05
-3.89039510709243e-05
-3.21213169113089e-05
-1.28936106284647e-05
-2.11236122677451e-05
-4.74538525932327e-05
-1.67976125297626e-05
-1.76749840023494e-05
-2.09296530181162e-05
-2.05912460617991e-05
-3.06114586496775e-05
1.71303413091779e-06
-2.99710615322353e-05
-7.80799850980479e-06
-2.39116394813317e-05
-1.26488193667735e-05
-2.11552628593468e-05
-3.51522222838205e-05
-2.46804527405196e-05
-2.93226482862673e-05
-5.20436058691387e-06
-4.70025041784822e-06
-3.00783848989541e-05
-2.83597197889318e-06
-2.1697208793925e-05
-2.92268408384143e-05
1.68949868951255e-05
-5.26558510538529e-05
-2.3972689580085e-05
-3.43901704399073e-05
-3.02634046040375e-05
-1.75084864086347e-05
-1.23443793281848e-05
-1.27923043528424e-05
-3.43362831813666e-05
-9.44455110919006e-06
-3.48642428777941e-05
-3.16493704508885e-05
-3.08531173626917e-05
-1.09840025051983e-05
-1.1399324529923e-05
-2.4853040904116e-05
-2.72181294048094e-05
-2.66289618658241e-05
-2.04938742433549e-05
-1.11763574574743e-05
-2.48376290788622e-05
-3.55486990855304e-05
-1.12742883905913e-05
-2.02743931942369e-05
-5.84545560524641e-05
-2.03089641201709e-05
-1.94042122093486e-06
-1.01487266438627e-05
-1.69032350397089e-05
-4.48966784622897e-05
-1.67464611065432e-05
-1.92601682696081e-05
-2.75685266849424e-05
-2.70101953641879e-05
-2.74157962378317e-05
-2.0861850374026e-05
3.3321331520029e-06
-1.81431602218618e-05
-2.13656668374052e-05
-2.64049029231563e-05
-9.69376014238933e-06
-1.47927127929912e-05
-2.39348819154404e-05
-2.93188253623404e-05
-4.07809664900166e-05
-5.80799015195714e-06
-4.01111499754058e-05
-3.22391790012476e-05
-1.26187030917458e-05
-1.31765255817758e-05
-3.0017700352328e-06
-5.24536805763566e-06
-3.03362621568446e-05
-4.45183447884027e-05
-4.99989517258064e-05
-1.97242997784757e-05
-3.29291597347568e-05
-9.62882945311061e-06
-3.05059152747677e-05
-1.56966396363949e-05
-4.47612150778339e-06
-9.08653648600224e-06
-3.53830531058814e-05
-3.65785384105183e-05
-2.00293622212408e-05
-3.98204184989583e-05
-4.46535382093624e-05
-2.37248761490285e-05
-4.59181650293207e-05
-4.89404068507138e-05
8.28901236561754e-06
-6.9471424033472e-06
-7.05349830184262e-06
-1.17176712948036e-05
3.86957106053577e-06
-5.17724943436374e-05
-9.75406708410817e-06
-2.64655951391801e-05
-1.84808714223676e-05
-2.87292685959224e-05
-2.1758716925941e-05
-1.47922355487528e-05
-2.80883210979179e-05
-2.21213029257983e-05
-1.95939340018277e-05
4.62418310671858e-07
-1.2200511400344e-05
-1.58760353079195e-05
-1.19310985610919e-05
-2.09801544519209e-05
-1.6892834271054e-05
-1.02224058615476e-05
-1.47524417651628e-05
-1.35429397301765e-05
-3.49911704073555e-05
-3.94930654972796e-05
-1.13692156759582e-05
-1.950785092782e-05
-1.18697232359948e-05
4.87073279350734e-06
-2.68407185537872e-05
-3.30267730226827e-05
-1.45615847474664e-05
-2.86367617836529e-05
-2.35620636634788e-05
-3.32343659251134e-05
-2.47419726040043e-05
-1.83280596756102e-05
-1.99279855759985e-05
-2.21968825957809e-05
-1.85870861167045e-05
-3.28222961952941e-05
-3.05995367718598e-05
-3.67759246924226e-05
-1.04519582964076e-05
-1.27856847607065e-05
-2.56051736388251e-05
-1.60245340204279e-05
-1.56665649779911e-05
-3.62301528015525e-05
-2.45506651246245e-05
-1.63700416983244e-05
-1.85046735322489e-05
-2.95568088015539e-05
-1.68022957788629e-05
1.31962825359661e-06
-1.92545066817416e-05
-1.19679509142766e-05
-1.53473585418634e-05
-2.81371356029408e-05
-3.01128599256277e-05
-1.84981050490449e-05
-1.95320039052746e-05
-3.66491221658116e-05
-1.02154182382407e-05
-3.84841812680108e-05
-1.60531722916597e-05
-9.92078817171296e-06
-3.52645864594778e-05
-2.14937889341018e-05
-3.62703900396654e-05
-2.02793515039566e-05
-4.41172743132788e-05
-2.34663227109359e-05
-2.07787630623883e-05
-9.78205062090243e-06
-1.9990559078343e-05
-4.78450744683165e-05
-2.65630595568445e-05
-3.55999270746191e-05
-2.75992017094394e-06
-2.19513188694315e-05
-2.72109673701935e-05
-2.01635524048632e-05
-2.17074415497619e-05
-2.31731399155655e-05
1.47282438364602e-06
-2.00188252967638e-05
-3.58822627149456e-05
-3.67625762106273e-05
-5.2755931839314e-05
-2.17014106074583e-05
-2.42246715354672e-05
-9.22801835410539e-06
-3.00751872477219e-05
-1.32061204520521e-05
-1.33113757843054e-06
-2.4583013148412e-05
-1.32450239161415e-05
7.0148641243157e-06
-5.2777489525253e-06
-9.5695219317291e-06
-7.06726729163495e-06
2.31299999116869e-05
-2.03773302503843e-05
-2.26225226401383e-05
-1.4808976997132e-05
-5.3431986387031e-06
-4.76538180829914e-05
-7.25457726663375e-06
-1.54486277550596e-05
-2.19553100301187e-05
6.92460401834875e-06
-1.68450477926331e-05
-7.37988182345795e-06
-1.68351410873405e-05
-2.5879413533285e-05
-1.91310252929865e-05
-2.36504572360335e-05
-2.62078391604282e-05
-2.06828225547279e-05
-2.28095331018572e-05
-3.36446034825302e-05
-2.87868548145015e-05
-2.14777092020871e-05
-2.92020307823109e-05
-3.87313008495799e-05
-1.73939036262962e-05
-1.21586428064918e-05
-1.81889120835062e-05
-1.02246260569335e-05
-3.74046692666507e-05
-1.00549220393566e-05
-8.03527225158084e-06
-2.07850818322966e-05
-2.74946388626979e-05
-2.44318840679963e-05
-1.99570653495938e-05
4.62161499276714e-07
-1.53052129669343e-05
-1.59620880374338e-05
2.4072028159631e-06
-1.17413369328689e-05
-1.32614223320954e-05
-2.09064246761095e-05
-2.97331638352649e-05
-1.13460074765686e-05
-1.41764948487443e-05
-3.1820084780197e-05
-2.23772450511744e-05
-1.24856632581398e-05
-2.14641456097615e-05
-4.04536782315414e-05
-1.93117240588527e-05
-5.2263101606838e-05
-2.34832445844988e-05
-2.03070913885943e-05
-2.54000549727367e-05
-5.4121996080547e-06
-7.6869736304993e-06
-1.27264166559699e-05
-1.72429756362972e-05
-3.73473297007576e-05
-2.68779081171353e-05
-1.76737422689152e-05
-3.74577938199105e-05
-2.71103798452486e-05
-3.12001999333273e-05
-1.52896807489669e-05
-2.50940639297612e-05
-6.85749596059638e-06
-2.08570840796028e-05
-2.68751111714918e-05
-1.89612082527941e-05
-2.98015851617783e-05
-2.62067890245253e-05
-1.56845688787449e-05
-3.3127802683701e-05
-1.00139310150979e-05
-1.1240833784461e-05
-2.5671712702226e-05
-8.26847213679291e-06
-4.23240923590922e-06
-2.77264371545315e-05
-1.223801229168e-05
-2.07252811552226e-05
-1.67506983765537e-05
-1.05236348589825e-05
-1.57935850794079e-05
-4.45509541903615e-05
-3.96319810561916e-05
-2.24755785036476e-05
-3.01731849938535e-06
-1.3748827685646e-05
-1.49007925219494e-05
-1.62036328727497e-05
-1.49518670921152e-05
-1.08969422429777e-05
-7.60677268341436e-06
-2.2911256039466e-06
-1.05612755190366e-05
-2.94326139287628e-05
-1.64496422523989e-05
-8.3345792902442e-06
-3.01872829586025e-05
-4.48034113714967e-06
-4.1269133477002e-05
-9.79593410679026e-06
-2.31207820165064e-05
-1.60101573345608e-05
-2.898877317945e-05
4.2505477004385e-06
-1.02064592966191e-05
-1.33016231342759e-05
-2.17956911247291e-05
-1.26931332993875e-07
-2.56834715754586e-05
-9.28756450908131e-06
-2.8079490807511e-05
-1.3425671780894e-05
-3.59014699896027e-05
-3.69156283937631e-05
-2.56266977874109e-05
-2.43936022128008e-05
-3.34054091566978e-05
-3.20017118221934e-05
-1.91748901649886e-05
-4.97378088485738e-05
-3.00398695385258e-05
-2.90163624658614e-05
-1.69723331648451e-05
-2.43859428533663e-05
-3.19538137016556e-05
-7.84881705584363e-06
-3.39589052834035e-05
-2.54704293583467e-05
-5.39576704236358e-05
-2.24041999441498e-05
-2.58091805402193e-05
-3.12063176714853e-05
-2.5394882901491e-05
-2.75838770010914e-05
-2.68199915105053e-05
-2.44380225328354e-05
-2.73860393505348e-05
-1.31511379974563e-05
-1.60151521030058e-05
-3.23695910576765e-05
-1.40914179375814e-05
-2.28511133423103e-05
-4.69422198869905e-06
-4.0381458092093e-05
-2.18162459761519e-05
-4.76685831953155e-06
1.11443351405063e-05
-2.76143321610774e-05
-2.59529688965286e-05
-1.30449921978486e-05
-3.01418351201604e-05
-1.35575106949083e-05
-1.2530370631294e-05
-3.71866773186757e-05
-1.93630776468931e-05
-3.04606977853933e-05
-4.41934389242139e-05
-2.11273381400948e-05
-1.83095099243331e-05
-1.70622392284226e-05
-1.30818729752146e-05
-1.56998704900341e-05
-2.30423460573794e-05
-3.33468717545071e-05
-2.00111727691878e-05
-1.72931437283222e-05
-2.64180315362608e-05
-3.34412534243813e-07
3.93535551601536e-06
-1.9887348376392e-06
-2.85891516715852e-05
-1.77315041972025e-05
-2.78132930025481e-05
-2.77714223886367e-05
-3.80494344941927e-05
-2.75266520274756e-05
-7.30638651991762e-06
-1.6873747583166e-05
-1.25971904407929e-05
1.22479007165562e-05
-1.61242734274376e-05
-1.28737702650874e-05
-5.62629539431076e-06
-4.14970659107124e-05
-2.54437953467678e-05
-3.77006409817661e-05
-2.90709001580033e-05
-3.75667948087651e-05
-3.86434618009361e-05
-1.59360430911277e-05
-9.55585271568269e-06
-3.3748660359075e-06
-1.97322537014077e-05
-4.18306088065794e-05
-9.38676663850731e-06
-1.05577928539691e-05
-2.74458796115997e-05
-3.68923156554946e-05
-4.54852781992934e-06
-1.23311976962034e-05
-2.2648441297475e-05
-3.78933953417981e-05
-3.33320792471654e-05
-1.14908326092412e-05
-3.70786781805119e-05
-2.00580145496628e-05
-2.89270978765429e-05
-1.0763260539547e-06
-2.44442319387408e-05
-3.04318092806624e-05
-1.81140945252407e-05
-1.47314622863318e-05
4.45306736563722e-06
-1.65292929730557e-05
-9.9511074612026e-06
-3.33754941616104e-05
-2.90161479096131e-05
-1.43068648040016e-05
-3.25497026182311e-05
-3.62280512692733e-05
-2.28491649458495e-05
-1.44617464470293e-05
-3.35011062787239e-06
-1.63767500081023e-05
-2.37094421617234e-05
-1.55716363000511e-05
-1.65786429097886e-05
-1.22769148953869e-05
1.37356806915386e-05
7.08946682843456e-06
-3.90285638449041e-05
-1.06246684971128e-05
-1.97089664029608e-05
-3.29805751706971e-05
-2.23979641733716e-05
1.65717053101604e-06
-2.52423900917957e-05
-1.70910844241781e-06
-4.47710851512034e-06
-2.25159744512799e-05
-1.46414072475941e-05
-2.97759213034322e-05
-2.02897879044208e-05
-1.25866265741326e-05
-2.08188660427835e-06
-9.51245046860343e-06
-2.20254676931517e-05
-1.57784197504838e-05
-2.27774331417156e-05
-8.58119827540269e-07
-3.1182723161253e-05
-1.56189504262382e-05
-2.23830996735598e-05
-1.78055443640509e-05
-3.032076065158e-05
-2.11847985361676e-05
-7.867087817731e-07
-2.36325746864695e-05
-1.17595674313755e-05
2.44552911749225e-07
-3.61838884863715e-05
-2.55109009408478e-05
-1.38343098769705e-05
-2.07492975903953e-05
-3.62480643219339e-05
-1.62814692834268e-05
-1.80704307803686e-05
-5.7862466612057e-06
-7.11081890782603e-06
-2.50357999218914e-05
-7.17938311187549e-06
-1.69817322343955e-05
-1.8052844908137e-05
-2.87034729070492e-05
-2.71507291315558e-05
-2.41623521323393e-05
-3.57024955017525e-05
-1.19023146103999e-05
-1.43754889418894e-05
-2.20974276436592e-05
-2.39072289599704e-05
-2.03651874001461e-05
-2.45104291065758e-05
-1.16632394742243e-05
-4.20011398512383e-05
-1.50600368002006e-05
-9.62935146119389e-06
-1.55496401645904e-05
-2.81033847667791e-05
-1.61184871139108e-05
-2.6428115461396e-05
-5.20526202542885e-06
-2.37589997015712e-05
-9.58441650414353e-06
-2.4172999143171e-05
-1.59644917102472e-05
-6.90634483476854e-06
-1.58789630164033e-05
-3.61533452531918e-06
-2.29931266736571e-05
-2.61348920265562e-05
-1.64205871189453e-05
-2.56033048644595e-05
-2.54993878648706e-05
-2.11360143386404e-05
-1.53770068945814e-05
-3.55133731964422e-05
-2.36732816480939e-05
-3.25337055788955e-05
-2.77928056488179e-05
-6.08753628667448e-06
-4.93895003286878e-05
-2.14579997979139e-05
-2.77749124697947e-05
-2.0458456137495e-05
-4.0308510975213e-06
-6.3528268536439e-06
-9.44378718257888e-06
-1.31364555016124e-05
-8.6210996470222e-06
4.51528268315344e-07
-2.83993936582733e-05
-1.75025640559635e-05
-2.25952748051386e-05
8.09730779782004e-06
-1.77882645557165e-05
8.83178960260542e-06
-4.2976290856211e-05
-1.39578376112195e-05
-2.85244569764454e-05
-2.52351222064307e-05
-2.83446548428312e-05
-2.71063554772593e-05
-4.16247299577963e-05
-1.49864140227228e-05
-3.91773961128755e-06
-1.84289299314694e-05
-2.00941952099527e-05
-1.29611565314683e-05
-3.03580248964839e-05
-1.31417583818502e-05
-3.39040215748312e-05
-3.417927013547e-05
-2.07580701360791e-05
-1.6346799910179e-05
-2.70900853393473e-05
-2.54552613049623e-05
-2.74685351469155e-05
-6.82486094130865e-07
-8.77057253097384e-06
-2.5805706378152e-05
-2.85527923233853e-05
-3.2146802872397e-05
-2.58476692886881e-05
-1.74319883197236e-05
-4.68759096429688e-05
-8.40687913436598e-06
-8.33208440646589e-06
-3.16469996580638e-05
-1.54607519958154e-05
-3.20828732377271e-05
-1.59336499043655e-06
-8.43392598400063e-06
-1.75839683128265e-05
-1.17624647457776e-05
-3.51267806671147e-05
4.85610845411863e-07
-2.50601854923462e-05
-1.55533969421673e-05
-2.67985528708707e-05
-2.57398728061071e-05
-3.47143779782703e-05
-9.05329482075048e-06
-4.71542481564189e-05
-2.31753912070109e-05
-1.93775069492396e-05
5.80194826360199e-06
-6.94332014550973e-06
-2.81296678610982e-05
-2.3975376117189e-05
-1.88009010098801e-05
-1.98120158035721e-05
-2.09620760174075e-05
-1.6222779590123e-05
-3.19972040337988e-05
-3.10340382377042e-05
-7.17018657099483e-06
-2.19015094860388e-05
-9.869699676686e-06
-2.48610117800733e-05
-1.76139805626954e-05
-1.00245067506457e-05
-3.0988990618974e-05
-1.66778516684155e-05
-1.5210747810514e-05
-1.03203062854833e-05
-2.082006160174e-05
-2.03957535507443e-05
-1.78257300813934e-05
6.96749305943217e-06
-1.43862937359151e-05
-1.65618152464472e-05
-5.38589638467428e-06
-2.52757027397141e-05
-4.26826283491052e-05
-3.23170560967188e-05
-3.74357017180006e-05
-2.70077769291434e-05
-2.58993096920165e-05
-2.34465603257755e-05
-2.44355317848766e-05
-2.83305352744592e-05
-2.73443857721802e-05
-2.15015197674568e-05
-1.49146798773444e-05
-2.81941416264858e-05
-3.26745622728925e-05
3.01847143353188e-06
-1.15748316865498e-05
-2.88643199979948e-05
-1.95638282491567e-06
-1.87063335970684e-05
-2.4550621065876e-05
-1.59559845233104e-05
-4.41160729264165e-05
-3.95731903772249e-05
-9.11710746020695e-07
-2.92818689579853e-05
-2.00430959870481e-05
-3.57000139581447e-05
-1.30682362664974e-05
-3.09418225587554e-05
-2.91391982681353e-05
-1.21980095484866e-05
-2.82127434949799e-05
-3.70131057440045e-05
-1.2368291239503e-05
-1.94617489902805e-05
-2.25496877706281e-05
-1.36821214607642e-05
-1.22578019094409e-05
-7.89795065145356e-06
-4.01515648542092e-05
-3.80154184273298e-05
-1.49608391619789e-05
8.03201374399249e-06
1.53301009038116e-05
-3.63211766715081e-05
-1.89787964192224e-05
-6.79934718020317e-06
-2.41811251256974e-05
-3.25127169786669e-05
3.57154957404294e-06
-6.58371038107114e-06
-1.56837121483893e-05
-3.68695915408434e-05
-4.17819946643608e-08
-5.19249965220302e-06
-2.30886852257713e-05
-1.2437081407573e-05
-2.5188437570872e-05
-3.13206529826375e-06
-4.3130370469391e-05
-2.04412483595215e-05
-4.91405127137741e-06
-5.41178069379749e-06
-3.27532869741116e-05
-4.60937109741867e-05
-3.446096662116e-05
2.74126960492325e-05
-1.82897130479955e-05
-1.4556584636638e-05
-8.06172469194119e-06
-1.09211309038248e-06
-2.55567587578405e-05
-5.2341745137581e-06
-4.79726445232914e-06
2.30972314592556e-06
-2.19710601991216e-05
-1.28810051501271e-05
-1.7407984816e-05
-6.35131791283756e-06
-1.8845375627735e-05
-2.48364781634937e-05
-3.5453020333599e-05
-1.99097537622077e-05
-2.34795029308341e-05
-2.86079146221851e-05
-2.19564204988749e-05
-3.82610932181248e-05
-1.65648676567483e-05
-2.21270898046616e-05
-2.8930516745759e-05
-2.91087759165866e-05
-1.34819688521073e-05
-1.81218605727656e-05
-3.55147134134121e-05
5.70897325982321e-06
-3.86011206015028e-05
-9.77087739685452e-06
-3.33774866791597e-05
-1.72972259120782e-05
-9.28476644699848e-06
-2.09587761605788e-05
-5.21850832053099e-05
-1.93529076755441e-05
-2.39511961010481e-05
-6.25088567386229e-06
-4.29879686775401e-05
-2.41353416554173e-05
-1.39398815891129e-05
-2.10910614845978e-05
-3.90862249315639e-05
-3.22588240666061e-05
-2.50155624306631e-05
4.36092672891949e-06
-4.05378027078508e-05
-1.70392780908793e-05
-2.70831952633342e-05
-1.81228325280116e-05
-1.48314323500586e-05
-2.42861090407156e-05
-1.79417525088237e-05
-1.50976602862097e-05
-1.44876651313718e-05
-2.60672658559112e-05
-1.0146280711866e-05
-1.75812552305936e-05
-3.76258990330429e-05
-8.33255008710321e-06
-2.79798194834898e-05
-1.10803952851895e-05
-2.04499115172117e-05
-1.14490049001583e-05
-3.53112491574108e-05
-2.2246260948858e-05
-1.92649298748829e-05
-2.90990385388573e-05
-6.47940282015068e-06
-1.52886410598589e-05
-1.42330754895984e-05
1.41416866666588e-05
-1.22448152759858e-05
-3.98230081572986e-05
-3.60240537801606e-06
-1.14670058051138e-05
-1.85700201166971e-05
-3.0134105099929e-05
-5.36864799041248e-06
-1.11086777265948e-05
-6.92864421060765e-06
-1.24790538157915e-05
-3.06527933887002e-05
-3.03840439747689e-05
-1.4415501329996e-05
-2.79886026751955e-05
-3.93051880083182e-05
-1.93344174537584e-05
-1.50603399184604e-05
-3.74239068112421e-05
-1.71727128098995e-05
-2.92737266688704e-05
-2.99514278664923e-05
-1.81639054302965e-05
-6.91189783104034e-06
-1.51417451028363e-05
-3.44781946348101e-05
-3.15676350418874e-05
-1.07289997687485e-05
-9.92375086870012e-06
-6.0726995373295e-06
-6.44112856754076e-06
-1.60813019986712e-05
-2.23872087069779e-05
-2.50740259635662e-05
-9.87522431420735e-07
-2.48439760458301e-05
-1.6195173820842e-05
-1.12338323030542e-05
-2.52421035242323e-05
-2.68946843045513e-05
-4.60392703518222e-06
-2.02362338245862e-05
-1.73994670148804e-05
-2.79645551513336e-05
-2.99331577614937e-05
-1.88986151429422e-05
-4.32666001065757e-05
-1.96060666544189e-05
-2.57364023607005e-05
-6.60183599375387e-06
-2.23330990674318e-05
6.14451600885004e-06
-5.67305492400845e-06
-2.31107283781813e-05
-1.48207222317182e-05
-2.63724629997362e-05
-1.00559070386437e-05
-5.58500218668945e-06
-3.45339829684738e-05
-1.39882514848902e-05
-1.87653343009003e-05
-2.89251861643076e-05
-3.36428754596316e-05
5.02853899212661e-06
-3.05519305896007e-05
-1.69635823477544e-05
-2.50480137397373e-05
-9.96654582262135e-06
-1.93537003767131e-05
1.07678695610909e-06
-1.49961661543311e-05
-6.17057350638779e-06
-4.26116519997934e-06
-2.39191197797534e-05
-2.43580553731812e-05
-1.89458811252011e-05
8.33390397082804e-06
-3.18534151338919e-05
-2.28203086249386e-05
-1.68126682379062e-05
-1.17633029349247e-05
-1.74747789029394e-05
-2.63507844564904e-05
5.531491340292e-06
-3.36748589171883e-05
-1.63443520499966e-05
-2.26659820367148e-06
-1.01381772460681e-05
-1.41106467791157e-06
-1.44851423481078e-05
-5.7737300498973e-06
-4.39888133101461e-05
-1.52301897323717e-05
-2.71247813201861e-05
-1.166447837893e-05
-2.41863991002641e-05
-1.84396350750598e-05
-1.19843907837171e-05
-2.03614479984056e-05
-7.39482351984804e-06
-2.14026473403717e-05
-1.20384147282263e-05
-4.65285651523111e-05
-2.54174099728856e-05
-4.43084388737918e-05
-2.82754799154699e-05
-4.62780311715033e-05
-2.3389038234089e-05
-2.13119990969256e-05
-3.67030617298294e-05
-8.98851455472839e-06
-1.70570067004436e-05
-2.70137134661184e-05
-1.81104277164795e-05
-1.15732013085203e-05
1.48154765880235e-06
-3.04750266994058e-05
-4.13964647253372e-05
-2.38749718290428e-05
-7.66969064643871e-06
-2.03435610956462e-05
-7.8201845307571e-06
-4.32458069223298e-05
-1.89142257349169e-05
-3.16307230641161e-05
-1.98769967278203e-05
-1.41808454854308e-05
-3.4178092804443e-05
-3.18834972279424e-05
-2.03088515691822e-05
-1.61080037955037e-05
-1.55427732032416e-05
-4.24599013847713e-05
-3.35741767489758e-05
-1.2556300439123e-05
-1.74410410186535e-05
-5.10436738369183e-05
-4.04210632720547e-05
-3.37180907335014e-05
-1.70347628152738e-05
-1.26139142339542e-05
-1.88321762230669e-05
-1.36128430431225e-05
-1.06049661976739e-05
-1.01349742845783e-05
-1.04395758658844e-05
-1.98616680967238e-05
-2.44092191594259e-05
-2.98707876653671e-05
-2.55774594427184e-05
-3.30047499512917e-05
5.31861560551632e-06
-1.11175296904528e-05
-2.38093144408808e-05
-1.43705777983389e-05
-2.45504358928772e-05
-1.76008841271607e-05
-3.15193090552705e-05
-1.92430843758239e-05
-3.46976437812936e-05
-1.98854407691646e-05
-2.9128754835929e-05
-1.47402250185092e-05
-3.99424877872171e-06
-5.45215535881886e-07
-1.36517800709751e-05
-1.46246697818896e-05
-3.47376206270605e-05
-9.78543455740914e-06
-2.60788789293736e-05
-1.07996956012074e-05
-1.43841358669204e-05
-2.21044868376314e-05
-4.08154653754839e-05
-2.18938236521317e-06
-1.03928545106942e-05
-1.51477981029436e-05
-2.89189221974891e-05
-1.96550178585465e-05
-1.62269127930263e-05
-1.61250808366374e-05
-1.87340811262475e-05
-1.13042973602876e-05
-1.77932075364986e-06
1.6993208281376e-05
-2.08993871545047e-05
-3.23758033052304e-05
-2.80894006485458e-05
-1.71946147356262e-05
-2.22715881658942e-05
-2.38966359479272e-05
7.57514115676201e-06
-3.6139320453637e-06
-2.35804668808847e-05
-2.66052115164639e-05
-3.30094295808468e-05
-5.73048434114716e-05
-1.8977391627028e-05
-8.7850055267423e-06
-2.74850566107058e-05
-2.03501875974872e-05
9.94601976067336e-07
-3.44072998947128e-05
-2.10120336273469e-05
-2.2750333229431e-05
-3.54470284669102e-05
-1.96115403248144e-05
-4.15004196365784e-05
-3.40342163489582e-05
-2.81141909690141e-05
-1.78187165931327e-05
-3.00439952290935e-05
-1.73620212588297e-05
-2.36645905695066e-05
-1.79082870522917e-05
-5.29078286821216e-05
-1.41337644443835e-06
-1.71368285654333e-05
-3.67261323745782e-05
6.72512614563267e-06
-1.96924950423858e-05
-1.32091126206274e-05
-1.03503150937285e-05
-3.43835755617294e-05
-4.97286559572438e-06
-1.8192042241689e-05
-1.91133738576406e-05
-2.62836645792746e-05
-1.62956929727074e-05
-2.71069945744657e-05
-2.94028228933329e-05
-1.43171058315288e-05
-2.39193032042889e-05
-2.07704708485429e-05
-3.12443772970294e-05
-1.62710097024527e-05
-2.49300554020374e-05
-2.36724409960095e-05
-3.67078308314611e-05
-1.7928360044944e-05
-1.10910753902388e-05
-1.58729637733107e-05
-1.4789267516414e-05
-1.0868300321657e-05
-8.87703266756789e-06
-4.05515548287508e-05
-1.852146556263e-05
-1.28418875243669e-05
-1.67941830826733e-05
1.73707745105573e-05
-1.76931019604554e-05
-2.89766079434682e-05
-1.83180314471389e-06
-4.71755277437529e-05
-2.66996382565901e-05
-4.38241457533814e-06
-9.60678422784653e-06
8.69847619764983e-07
-4.63233302141788e-06
-3.90815302419024e-05
4.95426784232379e-07
-2.23881550414263e-05
-1.31313869931609e-05
6.9426788536816e-07
-1.36241283748358e-05
-1.91033617272518e-05
-2.62349316645915e-06
-1.93132554925027e-05
-7.16551519412689e-06
-2.7459588290251e-05
9.95354635794718e-06
-1.33488284120375e-05
-2.2718200972285e-05
-2.13139731584128e-05
-3.36700995679906e-05
-2.26074718454448e-05
-2.71839886694089e-05
-3.10892307727776e-05
-2.63614688176274e-05
-2.71305412397097e-05
-1.02779055379922e-05
5.59445605657566e-07
-1.26449384799719e-06
-6.2777081931472e-06
-2.56654802490208e-05
-6.07028734270044e-06
4.29330750864891e-06
-1.82435211039627e-05
-3.05223095839864e-05
-9.45140018757654e-06
-1.31863075125587e-05
-1.52400407986976e-05
-4.57291274890777e-06
-1.50733036590346e-05
-3.58828244068671e-05
-1.64953259834033e-05
-1.92666937583788e-05
-3.29801090488662e-05
-3.24282578839282e-05
-1.15942823673131e-05
-3.48862562715663e-05
-2.63046267298535e-05
-2.94944608945783e-05
-1.21276604573642e-05
-3.39869037845967e-05
-3.42238581332199e-05
-4.35594321120305e-05
-3.55477660711518e-05
-5.29866300371559e-06
-1.82623579845476e-05
-3.5359243847142e-05
1.39658645374183e-05
-2.75394356341085e-05
-1.9868196932307e-05
-3.14062181962372e-05
-2.30475666748497e-05
-2.68606682765457e-05
-7.90371064809903e-06
-2.66855562469759e-05
-3.31258008898278e-05
-2.37225024732913e-05
-8.2934209592816e-06
-2.49914094496579e-05
2.34390520813484e-06
-1.9378733322427e-05
-5.68972715993896e-06
-2.32583531701016e-05
6.85176040509045e-07
-3.1918902923638e-05
-1.66456298469813e-05
-4.09396781874868e-05
-3.86909223486155e-05
9.51774184701236e-06
-4.39171944395911e-05
-1.95449609890534e-05
-3.28090282338749e-05
-5.67886840848956e-08
-4.42459773041727e-05
-2.15967529129936e-05
-3.51636760024072e-05
-1.51727733199993e-05
-2.85598162623169e-05
-1.60009337336664e-05
-2.46903361899252e-05
-2.84445747794117e-05
-1.90047863923573e-05
-3.36725729788387e-05
-1.49082672490038e-05
-3.28392221493278e-07
-1.6179234305867e-05
2.05201363587466e-06
-2.536765668654e-05
-1.60115064746503e-05
-1.55479879059023e-05
-1.25649362909613e-05
-4.09717440332001e-06
-2.66973908170949e-05
-1.00197472667146e-05
-1.80594834196743e-05
-2.22673887073519e-05
-1.49551928429909e-05
-1.77481799831549e-05
-3.22539984708636e-05
-1.681440653673e-05
-1.21154053195e-05
-2.44376214716026e-05
4.43735734949282e-06
-1.43486906899731e-05
-2.02370042624965e-05
-3.00705856144661e-05
-4.90575452687587e-06
-6.46751514327842e-06
-1.92338260761644e-05
-2.40126529946799e-05
-2.93189783680217e-05
-1.4135809312821e-05
-1.98241210285587e-05
-2.71680009716197e-05
-5.33572429026032e-05
-3.32301712911787e-05
-3.50897487813167e-05
-3.19510013472505e-05
-3.0397433720578e-05
-1.11312867957283e-05
-2.77273635049111e-05
-4.96908119817253e-05
-1.34395113591519e-06
-9.25174563718787e-06
-2.19218978202061e-05
-1.28572098534044e-05
-3.26574142631455e-05
-3.36660772295521e-05
-1.94882271594658e-05
-3.1234938763109e-05
-2.60524878875996e-05
-2.46325217818866e-05
-9.4523157614697e-06
-4.72775174175498e-05
1.35044320241775e-05
-3.56570906186565e-06
-7.85200686754066e-06
-2.54159409210583e-05
-1.41976752784106e-05
-1.95595148284109e-05
-1.12501957329845e-05
-2.61272794474638e-05
-3.15510180122024e-05
-1.85803673669614e-05
-2.64303316138377e-05
-3.02174932157835e-05
-1.88731050438046e-05
-2.12940735788213e-05
-2.66940629835274e-05
-1.52397524537523e-05
-1.40868769449361e-06
1.07903579649018e-05
-2.74592140257131e-05
-1.0854826185576e-05
-1.20431656978268e-05
-2.49528770658931e-05
8.59391612073611e-06
-2.24563713790214e-05
-5.25926093435662e-06
-1.95006920339202e-05
-3.14793184348712e-05
-1.35100316223713e-05
-1.58712737114613e-05
-3.19770983092887e-05
-2.67955453849481e-05
-3.10869657005887e-05
-4.21721293819761e-06
-2.14461702228552e-05
-1.72536848351129e-05
-1.0504111922043e-05
6.91454394637281e-06
-1.10991355344167e-05
-4.04982722942369e-05
-9.40921138714753e-06
-1.59941039157694e-05
-2.11040931802793e-05
-1.63745757601613e-05
-2.99968260137382e-05
-4.18678462625871e-05
-1.16922615916778e-05
-2.24198653741266e-05
-2.36239749708851e-05
-1.25754008871653e-05
-2.29912318254359e-05
-3.24334720108914e-05
-3.08565589545375e-05
-6.96681494625702e-05
-1.91475641850091e-05
-1.35067769065925e-05
-6.48446369937553e-06
-1.41022726725738e-05
-4.92983440756205e-05
-3.4849495121042e-05
-7.97079887130635e-06
-1.61997426688135e-05
-2.43534044136352e-05
8.19661489613864e-06
2.76651224178532e-06
-1.23310611083258e-05
-4.18301744696773e-05
-1.2666363452806e-05
-3.09808306818594e-05
-1.38569911307432e-05
-2.11638031809054e-05
-2.55861243719626e-05
-5.44605346855796e-05
-1.9744395272592e-05
-3.83241718973287e-05
-5.64436976543475e-06
-3.18711182723794e-05
-2.99578413097299e-05
-2.31321350053292e-06
-1.15011938045835e-05
-3.08880685838343e-05
-2.21265930648065e-05
-1.33782525519233e-05
-2.57078754712188e-05
-1.87625682000573e-05
-1.55081556085623e-05
-1.14741351002152e-05
-2.08100052972834e-05
-1.96651149269216e-05
-1.34730341140233e-05
-1.00966024353312e-05
-1.17842939832859e-05
-3.36006478397467e-06
-2.26519789928852e-05
3.41690413531679e-06
8.67286177132666e-06
-7.18784678917145e-06
-2.09913896621634e-05
-1.60614628919605e-05
-1.61549581459572e-05
-2.68509212115612e-05
1.76781479222219e-05
-2.39062679971527e-05
-1.40563495499184e-05
-3.04055990592147e-05
-1.06601568447641e-05
-2.15937861003499e-05
6.64808637461707e-06
-1.96110767296982e-05
-2.52741138958301e-05
-3.47615827821533e-05
-3.87427062550584e-05
-1.25745424944956e-05
-1.72832883516457e-05
-3.3187794309432e-05
-3.43607010192049e-05
-1.34349723225348e-05
-1.19157222023221e-05
-1.29921322772174e-05
-4.92680485479883e-05
-1.00379460858479e-05
-1.86205102859473e-05
-2.02945483407786e-05
-1.72847909182622e-05
-3.07928073346975e-05
-2.72039083433228e-05
-2.34752575069922e-05
-2.09101971580735e-05
-2.30320705708857e-05
-2.73579653050539e-05
-4.84492157928821e-05
-2.19058911139422e-05
-1.6776556643255e-05
-3.04864737331336e-05
-3.35120328418267e-05
-2.14104401019521e-05
-2.8688732841245e-05
-3.49224948603135e-05
-3.36028230335674e-05
-7.34556015440918e-06
-3.12463988885434e-05
-2.33437303163896e-05
-3.36748708458109e-05
-2.80439061284072e-05
-3.68445508066789e-05
-4.30999398776723e-05
-2.71101372545427e-05
-3.72576800203936e-05
-1.5059029489243e-05
6.91675010524474e-06
-2.76546683913452e-05
-3.91227151783615e-05
-1.41140902490242e-05
-3.19382064855358e-05
-1.10242111347984e-05
-3.82866934603472e-05
-1.98046254739242e-05
-7.96259819092861e-06
-1.5965973934587e-06
-2.72000956191397e-05
-1.81344121502674e-05
-2.09343058053054e-05
-3.23653492875826e-05
-2.30793717875076e-05
-2.01186565055806e-05
-3.29167466299899e-05
-1.51022744081857e-05
-1.51361426023208e-05
-3.80938205281921e-05
-2.5093293513764e-05
-1.5789863445834e-05
-2.83256804539372e-05
-4.17065548119108e-05
-3.35513858946265e-05
-1.5836926906394e-05
-2.30930914466179e-05
-2.78727453926517e-05
-1.88510018649561e-05
-9.48092074762647e-06
-1.67883877551464e-05
-1.71135460596118e-05
-3.43862500486423e-05
5.74093660292184e-06
-3.45597934083115e-05
-1.65332672330589e-05
-1.42963063214688e-05
-2.50325566814378e-05
-1.64425421330697e-05
4.35057433542737e-06
-1.99681906702944e-05
-2.30682850056597e-05
-1.76402317719836e-05
-2.49028182506797e-05
-2.65970634544602e-05
-1.43309044525044e-05
-2.21786911694915e-05
-2.95196950701398e-05
-2.50670933602853e-05
-2.33141226171962e-05
-3.18246692504293e-05
-2.33959937631993e-05
-2.04929791973036e-05
-2.65444089170338e-05
-2.96099057190883e-05
-2.74051697118977e-05
-1.1264934331483e-05
-6.89408527564579e-06
-3.86589843487625e-05
-1.70942715510797e-05
-7.72179912770533e-06
-1.44029151469391e-05
-4.04917114496404e-05
-1.37996670230719e-05
-4.07854808853815e-05
-2.46587173179992e-06
-3.4416214090258e-05
-3.29735610970613e-05
-3.17917317632297e-05
-1.7774082020281e-05
-8.21024155482595e-06
-1.65346447373006e-05
-1.68665804922835e-05
-2.46372269916484e-05
-1.40473087871576e-05
-5.17966547517926e-06
-8.45092984624157e-06
-2.14054887316054e-05
-3.60354885252767e-05
-1.35746125618725e-05
-1.85568362514874e-05
-4.12090317083882e-06
-1.73108408253254e-05
-4.86326218732605e-05
-2.71905203062801e-05
-3.18000994104964e-05
-7.47358264839831e-07
-2.5960825783257e-05
-3.16992543164702e-05
-2.3268597328708e-05
-2.35737940193264e-05
-3.61392655307853e-05
-1.80795881314934e-05
-2.5347203762536e-05
-1.13122402298297e-05
-2.11729406616813e-05
-2.78042914701688e-05
-1.50215335900195e-05
