# Supplementary material for: Research on computational propagation and identification of mine microseismic signals based on deep learning
Source: PLoS One. 2025 Oct 22;20(10):e0334641. doi: 10.1371/journal.pone.0334641 (PMC12543183; doi:10.1371/journal.pone.0334641)
Supplement: S1 Data — (ZIP) [file pone.0334641.s001.zip › 000100500001002.xlsx_0.txt_24.txt.txt]

-2.41631614101754e-05
-3.85626768507379e-05
-2.15855063315782e-05
-9.13687590602228e-06
-4.3182801548859e-06
-3.00130847935284e-05
-4.10498528464473e-05
-5.03131965964935e-07
-1.76264236604342e-05
-2.541272755459e-05
-1.75592671216738e-05
-2.65704836366785e-05
-1.51775270571917e-05
-2.1969318499496e-05
4.49828299155431e-06
-4.43987083543921e-05
-2.89346100540394e-05
-6.64675907377355e-06
-3.67748886673158e-05
-2.98605819961009e-05
-2.2545475470411e-05
7.78796987615377e-06
-1.3399814746489e-05
-4.47780675304661e-05
-2.42663165217085e-05
-1.10958978774915e-05
-3.17832567977999e-05
-3.00347625304948e-05
-5.61298919152274e-06
-1.21119729982659e-05
-4.14419948089852e-05
-1.98747151650044e-05
-3.96472775783787e-06
-3.70569111852648e-05
-3.52473280466158e-05
-1.94016806034862e-05
-1.50177745713489e-05
-2.36542563028946e-05
-1.09882815797798e-05
-2.49440776882951e-05
-2.40693969702149e-05
7.43714224620977e-06
-1.93560985220096e-05
-2.36349291980353e-05
-4.25316700743213e-05
-2.34929386868359e-05
-2.69746064824986e-05
-2.01084200984357e-05
-3.32325700676511e-05
-3.51791037429008e-05
-1.56008364926318e-05
-2.21976788831092e-05
-3.00772763167847e-05
-6.19291612978304e-06
-2.71284979068617e-05
-2.05393400687502e-05
-1.47115954872955e-05
-8.00761574020829e-07
-7.72601654794547e-07
-3.01628343325151e-05
-2.23956724397905e-05
-4.24418085412809e-06
-1.77736583670596e-05
-1.85708111316742e-05
-2.04728520455195e-05
-4.11630390562979e-05
-4.61107001818167e-05
-1.27154287989577e-05
-3.99064264752159e-05
-1.79709205536763e-06
-5.96317667971047e-06
-1.12373779736491e-05
-1.56411792700223e-05
-2.93758157866033e-05
-3.50146502298535e-05
-2.73732753685173e-05
-2.0757878128165e-05
-2.90930598026222e-05
-1.39154411428719e-05
-2.11310852196148e-05
-3.43317036115978e-05
-2.78426129334756e-06
-3.37523377904627e-06
4.83000229339446e-06
-3.29243567989494e-06
-1.1485974356753e-05
-2.24313912464613e-05
-3.80250614970576e-05
-4.24847912993379e-05
-2.6796434493945e-05
-1.30480068694369e-05
-1.97265056409586e-05
-3.66306300415008e-05
-1.5011301668975e-05
-2.44200920103806e-05
-1.76443523357579e-05
-2.05165037350047e-05
-1.8343232909078e-05
-2.67565353761792e-05
-1.70036312250296e-05
-2.74782876245398e-05
-1.42909199663582e-05
-2.00733749616637e-05
-3.62364266483366e-05
-1.63752377054689e-05
-3.25263588290713e-05
-2.4206678104131e-05
-2.09824690322772e-05
-2.81209658365442e-05
-1.6049456056295e-05
-3.93207211968137e-05
-1.97427011477037e-05
-1.6906462681465e-05
-2.78821465321037e-05
-1.90581513933711e-05
-4.60099875523595e-05
-9.96370179158851e-06
-3.82227127404018e-05
-1.51648601687902e-05
-1.67643776132388e-05
-1.20030806576728e-05
-6.26268613760048e-06
-4.03298351818835e-05
-1.28006964550087e-05
-1.56262590963657e-05
-1.80510236476766e-05
-2.4987929521897e-05
-1.10513521212096e-05
-2.21714587889818e-05
-4.85763135679536e-06
-3.85465261976543e-05
-2.61663149235636e-05
-4.62585795292658e-06
-4.0607134446845e-06
-1.88121121215294e-05
8.52915653010381e-06
-1.78064677408266e-05
-2.89766130325346e-05
-6.82626566595629e-06
-1.23340894536724e-05
-2.27811509901265e-05
-7.73328683180505e-06
-1.74823627249728e-05
-3.46987611494519e-05
-3.37294681092037e-05
-1.37157931003993e-05
4.00942583145487e-07
-1.92050403965444e-05
1.44734834472944e-06
-3.3561947219518e-05
-1.71976056223643e-05
1.00377594983867e-05
-2.94630116490567e-05
-3.37602525882953e-05
-6.57392896318397e-06
-2.80592251740829e-05
-9.1991028472067e-06
2.14641534195393e-06
-1.98731988998917e-05
-4.48847406820075e-05
-4.36184437542308e-05
-9.48655220901941e-06
-4.4111833818514e-05
-1.81881994573601e-05
-2.10859535058828e-05
-1.9177160144956e-05
-5.18554987846494e-05
-3.60418376033027e-05
-3.08806021312088e-05
1.56552744804278e-06
-2.79215351517898e-05
-2.94956498909384e-05
-2.25287643335566e-06
-2.47837390069615e-05
-4.34738590815391e-05
-1.7171392817758e-05
-2.22644600830725e-05
-3.66812124034269e-05
-2.33471066015216e-05
-2.6176469131979e-05
-2.35633055877324e-05
-3.21622782353447e-05
-1.28211360521978e-05
-3.5560114008554e-05
-3.37787052832305e-05
-1.22583940022641e-05
-2.24660051780512e-05
-1.91612778211499e-05
-1.12911721786285e-05
-1.90802196262385e-05
-2.2053574736921e-05
-2.430892481971e-05
-2.44184066578411e-05
-7.12992489053923e-06
8.64206955718037e-06
-2.26471524985242e-05
-9.47192424786876e-06
-2.23376110258832e-05
-2.77756771267346e-05
4.15573551209387e-07
-1.39929661927438e-05
-1.68539850406789e-05
-3.43285544335687e-05
-1.72588757060313e-05
-3.44406157153702e-05
-1.51674760290951e-05
-1.84976224224407e-05
-3.04861925402585e-05
-1.02507497489548e-05
6.10607211569531e-07
-8.39419807777827e-06
-1.77222421465257e-05
-3.83395764740339e-05
-1.35256096278252e-05
-1.73735852795871e-05
-2.05971211964933e-05
-1.95499927724711e-05
-1.02127256023174e-05
-6.15858030481106e-06
-2.54673736066968e-05
-1.82192667827677e-05
-2.23554937749084e-05
-2.04983074532002e-05
-2.62378207363697e-05
-2.21047336378032e-05
-5.79692328270452e-06
-8.63507021315998e-06
-1.43143774939691e-05
-3.19504482028111e-05
-2.07796187501911e-05
-9.41767533422243e-06
-6.47466314320416e-06
-1.81276694972014e-05
-4.19864418274267e-06
-2.91955465716948e-05
-1.52269191488055e-05
-2.58325515293108e-05
-4.08468654177877e-08
-1.99289197365e-05
-5.21708902216983e-06
-2.01681370906332e-05
-1.44181429197855e-05
-2.54290694743543e-05
-2.12362122696393e-05
-2.22619246823663e-05
-2.54927143613777e-05
-4.08867707051464e-05
-2.06569067391763e-05
-9.66715699628515e-06
-2.59848181523703e-05
-3.74380269402202e-05
-1.63310763378436e-05
-2.68908348077939e-05
-2.93344057147149e-05
-1.50347118619984e-05
-3.10198951175987e-05
-2.0005431592206e-05
-2.70428028504025e-05
-2.65153649531152e-05
-2.33134588576912e-05
-2.2296714092833e-05
-2.54837715230202e-05
-2.19551076760139e-05
-2.54305322375359e-05
-1.26641984105835e-05
-2.09211286978316e-05
-4.72136164138509e-05
-1.58663535325173e-05
-2.65683382058367e-05
-3.20453581214758e-05
-1.02269046992722e-05
-2.84251305675474e-05
-1.44520350108259e-05
-3.49195400911305e-05
-2.43406393202433e-05
-3.47332177025092e-05
-3.29493301212851e-05
-2.45606811576179e-05
-1.58207506896501e-05
-1.66920314635494e-05
-1.9103417410952e-05
-2.8150605375678e-05
-3.01028184093067e-05
-4.90384927043482e-05
-1.08665975823204e-05
-2.09030303313079e-05
-1.13052845533466e-05
-1.0285368296126e-05
-1.44593915830811e-05
-3.09381316774218e-05
-2.00059889726548e-05
-8.55283099221344e-06
-2.16082887553098e-05
-2.52097806318247e-05
-1.20171874669909e-05
-3.27700078407927e-05
-2.83163075776168e-05
-8.91711149437284e-06
-1.78315136201823e-05
-6.07081967549049e-06
-2.38384188148901e-05
-3.21967491174294e-06
-3.41998382684337e-06
-1.40813946477891e-05
-1.82953741038814e-05
-2.01934607093694e-06
-9.29341245272981e-06
-2.76278545457293e-05
-1.44265794147597e-05
-1.31304522233549e-05
-2.69782912669494e-05
-2.97320692660384e-05
-1.22272143450161e-05
-2.03057116250718e-05
-1.64400858281745e-05
-5.11261235763355e-05
-9.00054129598178e-06
-2.72781267756249e-05
-3.61405136749524e-05
-4.63962566748134e-05
-3.49339905411573e-05
-4.34547253036518e-05
-3.74676763927507e-05
-5.68320506662753e-06
-2.98493995454378e-05
-2.33265516734211e-05
-2.99581918996774e-05
-2.86890449252537e-05
-2.45118275887996e-05
-1.4302917480985e-05
-1.11409755946757e-05
-1.46402013535747e-05
-1.15327998840391e-05
-2.26988762589281e-05
4.51056352032656e-06
-5.2223405355729e-06
-1.01249909646871e-05
-1.07519384027279e-05
-2.4293004183774e-05
-1.08953562197655e-05
-6.82494281929948e-06
-2.88462853187844e-05
-3.28386075894334e-05
-1.32562269986792e-05
-1.61254181039011e-05
-1.8838191919175e-05
-1.29865892709145e-05
-1.81233333827034e-05
-2.43396061421614e-05
-2.27316722850201e-05
-9.61982052906154e-06
-3.0104484386324e-05
-1.42496651511234e-05
-2.90063599636663e-05
-2.04018316410421e-05
-2.98015852571637e-05
-9.57336968919741e-06
-8.98791086595208e-06
-3.63094151410661e-05
-3.72233991293563e-05
-1.0376108318434e-05
-3.39209506922432e-05
-2.73490538469105e-05
-3.33803242573811e-05
-1.25935829382913e-05
-2.33702723561577e-05
-3.64016686941042e-05
-1.39303683251917e-05
-1.40068097555197e-05
-1.79532723542233e-05
-1.00454678047997e-05
-1.0851102208463e-05
-1.72061545053367e-05
-3.28722546844153e-06
-1.13680331896857e-05
-1.70193106738069e-05
-1.0414166023549e-06
-3.67719502470499e-05
-2.84591804282187e-05
-4.14310378061655e-05
-2.75814391973281e-05
-2.05422659063896e-05
-8.1679332225044e-06
-3.29714189855334e-05
-1.55213968707067e-05
-4.17700146830725e-05
-1.45673986155254e-05
-2.33916733455455e-05
-1.22849837934837e-05
-2.39185565411736e-05
-3.12151789244078e-05
-1.42163802164878e-05
-3.32998755161363e-05
-1.40312127700126e-05
-1.1633625043118e-05
-4.4481760434076e-05
-1.61295579301727e-05
-8.90093034495544e-06
-7.0265774769479e-06
-2.98210971396701e-05
-2.72554498114866e-05
-2.89912462596409e-05
5.64809408061723e-06
-1.91783853949598e-05
-1.88097404375626e-05
-2.16052128700802e-05
8.0720688668615e-06
-3.08636719399687e-05
-3.79655015757029e-05
-4.35913118401409e-05
-8.06178187485361e-06
9.91656786698828e-06
8.14330326646728e-08
-1.87454381095823e-05
-8.94665674182866e-06
-2.23107653485526e-05
-2.69158156932708e-05
-9.45395327899416e-06
-1.18081839383578e-05
-2.31034123214066e-05
-1.62622436086635e-05
-3.45658647475745e-05
-1.70118518951309e-05
-3.55984970477297e-05
-2.40872100619015e-05
-1.22793241171708e-05
-3.85861055454966e-05
-1.12987157143348e-05
-1.54488452751677e-05
-2.79392669076484e-05
-2.14136531196576e-05
-5.15500848463436e-06
-3.53303553309786e-05
-2.29419424583672e-05
3.69458123761672e-06
-2.92556486616622e-05
-2.11949926074894e-05
-1.51163663782173e-05
-2.96788442937206e-05
-2.77337524312904e-05
-8.13811123051928e-06
-6.90767987624076e-06
-2.11062442922531e-05
-2.83168260053533e-05
-5.75173210943832e-06
-2.89375081344819e-05
-3.98925896597754e-05
-1.4510105941794e-05
-2.53348243727857e-05
-5.43312597998036e-05
-1.07231739749676e-05
-2.20094454500246e-05
-2.60623580523932e-06
-2.73307422128837e-05
-2.1314239378326e-05
-2.55537735471588e-05
8.45616118351748e-06
-3.02894146480116e-05
-2.00860833719788e-05
-7.01096287305972e-06
-1.96882332217316e-05
-2.22222827622366e-06
-1.6239530184774e-05
-2.25796054362601e-05
-1.15727573719048e-05
2.59996280267246e-06
-7.06194023156942e-06
-4.22058278560038e-05
-3.31219048086071e-05
-7.20030417170225e-06
-2.53917654427729e-05
-2.09097200499213e-05
-4.08046384308104e-05
-1.00828590648709e-05
-3.2765874397929e-05
-1.35024269518076e-05
-1.95606724510657e-05
-2.39965540604689e-05
7.29693585391695e-06
-1.86834890612207e-05
-4.14454660349918e-05
-1.72886117470064e-05
-3.3032311123623e-05
-3.330221061851e-05
-3.2686142926405e-05
-1.88980082876582e-05
-1.53254965194696e-05
-4.94343310650348e-05
-2.61859406044785e-05
-1.4173063507965e-07
-2.46923595151304e-05
-5.24554818675264e-05
-1.7873235091907e-05
-2.25619593538793e-05
-4.28206937067245e-05
-4.90365168128594e-05
-2.06584290377623e-05
-3.60146564153315e-05
-3.44501761795764e-05
-2.15029744644949e-05
-3.49012313887989e-05
-2.46529690797736e-05
-1.50606758984064e-05
-1.3145101598042e-05
-3.78476614607652e-06
-2.35851802699675e-05
-2.64802357071092e-05
-1.3620748304062e-05
-1.09314853310109e-05
-1.41286463775066e-05
-3.71746887425182e-05
-9.20621645454582e-06
-4.22874299764625e-05
-2.62313087053607e-05
-2.28460721175409e-05
-2.98658971365171e-05
-2.79632726625256e-05
-1.86000000063316e-05
-3.34722699906059e-05
-1.05259501553461e-05
-3.25380324967566e-05
-3.58150591326739e-05
-3.52036066830022e-05
-2.13912945174186e-05
4.8074305775681e-06
-1.56417750986111e-05
-3.38225247078397e-06
-2.11037453198682e-05
-3.14022285012085e-05
-2.05607393643735e-05
-2.67950088632836e-05
-1.04728893920341e-05
-2.1259326987214e-05
-6.25883351458686e-06
-1.90884413677887e-05
-1.06809611751449e-05
-1.9918678543761e-05
-4.06433040926702e-05
-1.10431564513075e-05
-9.63802293026998e-06
-2.26453190202614e-05
-2.30351156564257e-05
-2.06653004888791e-05
-2.10583560600943e-05
9.47323859512541e-07
-1.09236057447889e-05
-3.50481823429591e-05
-3.319301830101e-05
-1.62692177115321e-05
-1.76570202682847e-05
-2.15777542295449e-05
-3.16780477057294e-05
-1.06956486179558e-05
-4.95882379860203e-05
-1.00424077011699e-05
-1.49531378708248e-05
-1.0008527552302e-05
-3.32994564901122e-05
-3.619135362317e-05
-2.84694755098255e-06
-2.5048337444494e-05
-3.6342615897005e-05
-4.66332776959275e-06
-1.54837399932953e-05
-3.90278596208441e-05
-1.58211196732524e-05
-1.71494543473392e-05
-1.64876468753942e-05
-1.16332170825235e-05
-1.85502056794799e-05
-1.02546373254746e-05
-2.0539842333032e-05
-1.59227014767457e-05
-1.78370153243739e-05
-3.5617953396877e-05
-4.45261875823825e-05
-3.48446052938312e-05
-1.47801512466421e-05
-2.49272426901841e-05
-3.22729227173552e-05
-1.66594015817696e-05
-4.06356722802423e-05
-1.71939529882685e-05
-9.16756976915485e-06
-4.2353607369476e-05
-2.43971742097558e-06
-4.01103386312359e-05
-2.01474886798763e-05
8.1824776041205e-06
-2.7220678463411e-05
-1.97294465424156e-05
-1.98627217611111e-05
-1.62095658023615e-05
-2.586903568791e-05
-5.09453252183926e-06
-9.99161714226997e-06
-9.53514802035718e-06
-2.79576889455306e-05
2.40769796053474e-06
-2.73467102236984e-05
-3.18626472822198e-06
-1.44249954971784e-05
-2.25174967833258e-05
-1.98037146327047e-05
-7.94547598734952e-06
-4.56518036549809e-06
-1.07788838832712e-05
-8.90529071058949e-06
-1.79822965458786e-05
1.44142533656084e-06
-1.7873906509539e-05
-8.41087813687563e-06
-1.57063372127993e-05
-2.64877597428024e-05
-1.41294023462037e-05
-2.78756652635922e-05
-2.38810466068352e-05
-1.19785723423948e-05
-4.16009771813833e-05
-9.2074631462622e-06
-3.77994738332022e-05
-1.26415511739918e-05
-1.36543994281713e-05
-3.50718394310656e-05
-3.78780777110164e-05
-9.27872649245487e-06
-2.13488329113705e-05
4.16079230266248e-06
-8.64220596850907e-06
-3.26297340736933e-06
-5.195823977511e-06
-2.4386646786096e-05
-1.41120614037504e-05
-1.51178204915421e-05
-3.83948496964763e-07
-1.68159221494603e-05
-1.44571058498539e-05
-3.30533064508129e-05
-3.07449774623989e-05
-1.86027570633002e-05
-3.19604711928631e-05
-3.9819669844659e-05
-3.2258164942779e-05
-5.03443267129434e-05
-2.06031943944243e-05
-3.8860714721079e-05
-5.13151661687972e-05
-3.59539716123754e-05
-9.47556810751128e-06
-3.11820606024462e-05
-1.64441173614642e-05
-3.15495730517949e-05
-4.302615071332e-05
-1.61956841272026e-05
-3.53572655741948e-05
-1.58838473989711e-05
-1.50359259973399e-05
-2.31983946929923e-05
-2.49388799018003e-05
-2.96798089069932e-05
-1.51929322968572e-05
-3.17733483490676e-05
-2.79705279227727e-05
-1.68902075877021e-05
-3.37973464724971e-05
-1.8135004162447e-05
-1.06493589887269e-05
-1.64667504973146e-06
1.40766517006222e-05
-2.21497827230131e-05
-8.27977046744419e-06
-1.95858358299383e-05
-3.93817295286795e-06
-3.09302969334619e-05
-1.35326213659992e-05
-1.91611798080392e-05
-9.87501598796056e-06
4.11741396133239e-06
-1.40657189343768e-05
-1.45903804528037e-05
-1.95008380124176e-05
-1.48870143143032e-05
-2.69980576872956e-05
4.7580572431673e-06
-5.78853772685863e-06
-2.30268489594059e-05
-2.27039815798217e-05
-1.00515280589997e-05
-2.26608534865616e-05
-1.71340069761385e-05
-5.91603381619037e-08
-1.7062634296196e-05
2.45630997851063e-07
-9.62916791928307e-06
-3.45967919112019e-05
-2.82623774771488e-05
-7.35166118495708e-06
-2.00405764117856e-05
-6.0721163989464e-06
-3.61257206580109e-05
-4.21698958457105e-05
-3.23742767246674e-05
-8.01498577536154e-06
-9.94116329215672e-06
-3.69046775634089e-05
-1.81835411188095e-05
-1.2129614385652e-05
-2.32311806645258e-05
-2.29236405530356e-05
-1.2199950504597e-05
-2.98321429830123e-05
-3.80316110757717e-05
-3.14684184429902e-05
-2.17179591684369e-05
3.52606485492596e-06
-9.48580244254715e-07
-1.26693580012309e-05
-3.26871963858998e-05
-2.45541408092403e-05
-2.94254540313849e-05
-2.60693047963216e-05
-1.02150921777472e-05
-1.99438358902238e-05
-2.62801219402478e-05
-3.23430489746697e-05
-2.32513744536162e-05
-3.85146579150488e-05
-2.01349933420764e-05
-2.26571806722653e-05
-1.75674502753927e-05
-1.98013866158288e-05
-1.62451821222459e-05
-2.03473732796211e-05
3.91167731145568e-06
-1.2299012979e-05
-1.37087918240692e-05
-1.97301601305411e-05
-1.27721239094672e-05
-1.4958502898295e-05
-4.53382497304087e-05
-1.7052838818264e-05
-9.64268238573267e-06
-2.21116496680106e-05
-3.8581727071949e-05
-1.94202884873275e-05
-4.00959245286693e-06
-2.09317073012504e-05
-2.22565205235513e-05
-3.81460056908997e-05
-2.13004397255614e-05
-1.64811568936803e-05
-3.34356487874368e-05
-2.07085708736922e-05
-3.44917341753273e-05
-1.36954611151595e-05
-4.40518624817695e-05
-3.58045034156761e-06
3.47168905858632e-06
-1.58711588265538e-05
-8.36909748907906e-06
-3.70077210829206e-05
-4.02644551249246e-05
-7.30887928104617e-06
-2.76609999453125e-05
-1.16583132488775e-05
-2.24988188577322e-05
-1.52415174834271e-05
-2.03038888021897e-05
-2.3189418094288e-05
-2.93948637325647e-05
-9.62061356041485e-06
-2.63721329173013e-05
-1.78225532286988e-05
-1.46569571252788e-06
-2.03799692134526e-05
-1.19775407369769e-05
-1.32664808978937e-05
-2.47471982035295e-05
-2.25051419502706e-05
-1.50972074325154e-05
-2.20704432317531e-05
-1.14508809486734e-05
-1.30517432033364e-05
-2.23424773803345e-05
-3.40751541939339e-05
-1.69628215571154e-05
-2.77534499976075e-05
-1.59918839643337e-05
-2.58131553190115e-05
-1.68716773218212e-05
-7.94366588400231e-06
-1.7783620322074e-05
-2.43036240638822e-05
-7.53079665294345e-06
9.91356766209116e-07
1.45259917790663e-05
-1.5294859128807e-05
-3.53426219111871e-06
-2.18102268908169e-05
5.01495280716448e-06
-4.78577564128155e-06
-2.9336191234988e-05
-9.91421681669079e-06
-1.92269124741637e-05
-1.95227776712293e-05
-3.17395587398965e-05
-3.49239184347e-05
-3.03405790311066e-05
-1.32527365772382e-05
-2.45820974365514e-05
-2.83822423585707e-05
-6.35524303707116e-06
-1.95577715228677e-05
-2.31428842749717e-05
-3.46101124842239e-05
-8.25091906445579e-06
-3.23320711144963e-05
-4.18798866647449e-05
-8.13204586098297e-06
-2.51925910822438e-05
-4.35998761407241e-05
-3.87147698728019e-05
-4.19144007846629e-05
-5.17865122780713e-05
-3.54313072672375e-05
-1.18057582749434e-05
-1.51881757536548e-05
-1.63866369658715e-05
-2.3069763964859e-05
-1.18747751124151e-05
-2.1630480804497e-05
-8.06405871426445e-06
2.28911192120133e-06
-1.71852565162412e-05
-3.10982153224784e-05
-2.90026440297106e-05
-2.92154014346611e-05
-3.82563702949384e-05
-3.49279679331373e-05
-1.49773111987433e-05
-3.15802026421326e-05
-3.10574463751082e-05
-1.21436328962365e-05
-3.41490176015937e-05
-1.30671283672031e-05
-5.75110343912587e-05
-2.85941324572174e-05
-2.402118283392e-05
-9.43792643422904e-06
-2.01647724712964e-05
-3.63021041383287e-05
-2.69992515154079e-05
-1.14198017757891e-05
-7.65283674683485e-06
-4.14575457837401e-06
-1.09419664887686e-06
-1.5287568751608e-05
-1.0662927105827e-05
-1.12870729483165e-05
-1.95666205648201e-05
-1.47131270740347e-05
-2.46667232740507e-05
-1.51689549668378e-05
1.1299522960335e-05
-2.13343740720015e-05
-4.49904137197657e-05
-1.30851411505539e-05
-1.37561594913122e-05
-2.52186870349664e-05
-2.44112305161988e-05
-2.80370584812341e-05
-2.042774113817e-05
-1.5326545096684e-05
-2.12455054613527e-05
-2.21458258201795e-07
-1.79380921820439e-05
-1.48422087048149e-05
-4.13777174542102e-05
-1.83328578263307e-05
-1.13456380716746e-05
-1.42719388939378e-05
-6.8842508889354e-07
-2.07974343121438e-05
-2.00259035876635e-05
-3.76733765701248e-05
-3.62439270546916e-05
-1.19907355384859e-05
-1.1427461659433e-05
8.82320742131587e-08
-1.90041044212328e-05
-3.05662586135701e-05
-1.52107867523608e-05
-2.73171173262011e-05
-1.54347404329674e-05
-2.13159707007424e-05
-4.13521223253723e-05
-2.72749181894791e-05
-2.23225300764077e-05
-1.79365592716342e-05
-4.03081180541681e-05
-8.54348435464225e-06
-2.42472840123187e-05
-2.92726037008533e-05
-1.75390375280115e-05
-1.06035221543838e-05
-3.36796283791758e-05
-4.45318651144634e-06
-1.68686426001896e-05
-2.44779011492872e-05
-3.95293530494706e-05
-2.16775592748231e-05
-1.12150766915726e-05
-4.00049533889219e-05
-2.3799333547462e-05
-3.40469761684708e-05
-2.14054514836269e-05
-3.13096182146765e-05
-1.23756687443931e-05
-1.61993812503588e-05
-1.95332356426655e-05
-2.2890807007282e-05
-2.196482224353e-05
-2.06992166717074e-05
-3.6056474751305e-05
-4.44196677167267e-05
-2.45557516262871e-05
-3.79551169572239e-06
-1.16644335065627e-05
-1.76382909876074e-05
-3.15425801219929e-05
-2.34497633370002e-05
-1.70269520529396e-05
-8.21868060195113e-06
-4.51175006555956e-06
-3.36551020956918e-05
-2.28003768868444e-05
-2.58941978593781e-05
-1.24200976632059e-05
-2.60718998606066e-05
-1.96451052870097e-05
-1.6516598370398e-05
-1.43317821735981e-05
-4.93838119592579e-06
-2.48455877370062e-05
-1.82779641257443e-05
-1.47521646288832e-05
-3.52543388744382e-05
-1.0773461388744e-05
-3.8861903931966e-05
-1.7720271667461e-05
-1.37477527821104e-05
-1.8863590320212e-05
-9.37308654271143e-06
-2.95042735626494e-05
-2.69529543340121e-05
-2.95741091062311e-05
-2.91681972144012e-05
-2.56389162645808e-05
-2.59425425385251e-05
-1.50905611015898e-05
-2.85308034729419e-05
-5.87824821103037e-06
-3.74057950252122e-05
-5.18083362638963e-06
-7.21265567642821e-06
-2.50641906731955e-05
-9.6384826502107e-06
-1.78784783712838e-05
-2.11419694104974e-05
-9.31559927991726e-06
-2.3917748250085e-05
-2.440287770011e-05
-2.59658855938855e-05
-2.85205841521769e-05
-2.04734747342553e-05
-2.31777872110746e-05
-1.93027386129136e-05
-3.35809878391353e-05
-1.84983727182808e-05
-1.85214467128782e-05
-1.17873804420022e-05
7.1971264531848e-08
-2.33070890225358e-06
4.24671147331471e-06
-2.32065262015702e-05
-2.6988727869846e-05
-4.18486364474932e-06
-2.3659549876847e-05
-4.9072342976058e-06
-2.16347484132019e-05
-2.21201941621371e-05
-1.25256699574957e-05
-1.06824694709467e-06
-1.22970389906717e-05
-3.05075956664596e-07
-1.46781393836954e-05
-1.81936843389141e-06
-4.20993171043599e-05
-2.16219893624948e-05
-1.92936451837429e-05
-4.89631120720314e-06
-1.34711897450291e-05
-5.0174289832567e-05
-3.08396327203988e-05
-4.19349677907253e-05
-6.7135933787924e-06
-1.41675486780946e-05
-1.54153820130999e-05
-2.27961608976181e-05
-2.87008919058887e-06
-2.34788934663535e-05
-1.13474239795652e-05
-2.09457132566698e-05
-2.8356520171521e-05
-2.09105017473393e-05
-2.32927525138229e-05
-1.51528778063883e-05
1.43998104853156e-05
-4.82786321803677e-06
-2.2868078163532e-06
-3.21762136262583e-05
-9.70268295126418e-06
-1.9465509319844e-05
-1.95107674657554e-05
1.1432648014778e-05
-1.863530491639e-05
-1.51836518286289e-05
-1.80457164153333e-05
-3.69166480896015e-05
-3.76293751955065e-05
-1.64233583938311e-05
-1.61602467022929e-05
-1.57960143930939e-05
-1.90468132500655e-05
5.3716694121226e-06
-3.53637521502915e-05
-1.85288959774408e-05
-2.37693348843785e-05
-2.00324527591377e-05
-2.01570132701712e-05
-1.51996334640382e-05
-1.00045235351999e-05
-1.0833479025376e-05
-1.43682948910416e-05
-3.52879284755034e-05
1.213920638399e-05
-3.98552141512774e-05
-2.62400807662786e-05
-3.30528771953284e-05
-2.72548464331746e-05
-1.66276427408759e-05
-1.74103815806679e-05
-1.86807214454868e-05
-4.26432481135941e-05
-1.41934892584093e-05
-1.4237718669714e-05
-1.95544888640601e-05
-3.39809261509089e-05
-1.70481839113666e-05
-1.24575889316578e-05
-1.97630608882966e-05
-2.70405251666605e-05
-2.94807236220313e-05
-1.85685161054165e-05
-3.64269178368338e-05
-2.84200460845824e-05
-1.58189357413297e-05
-3.35806119997931e-05
-2.162056894882e-05
-9.12839879485503e-06
-2.11047155036234e-05
-1.85708362475058e-05
2.55150455084687e-07
-8.35708401555998e-06
-3.21841518649427e-05
-2.30748928275934e-05
-2.45269771645802e-05
-4.44803371249144e-05
-9.91176361330383e-06
-2.50678289752748e-05
-2.85443659307681e-05
-2.59160529843498e-05
-2.10872751019624e-05
-2.55732690227703e-05
-9.2316120609596e-06
-1.51213466218241e-05
-1.43945374803764e-05
-2.01880153847624e-05
-1.98904418371047e-05
-9.02473016619105e-06
-2.48273583941025e-05
-5.77434635124735e-06
-3.16887752328762e-05
-4.6977588652037e-07
-1.32896423631554e-05
-3.31670229183018e-05
-2.49911326084284e-05
-2.53660337334915e-05
-9.89778814748759e-06
-1.09612561676755e-05
2.11400881706944e-05
-4.46438414756447e-05
-6.44441816725209e-06
-1.30110197898455e-05
-2.61884683597895e-05
-1.84349040101323e-05
-2.53578796884641e-05
-2.20441615611649e-05
-1.34962083432959e-05
-3.19034282350682e-05
-3.08528966271426e-05
-2.62454155999671e-05
-1.15896878895061e-05
-1.11269801314759e-05
1.73417479750055e-07
-2.21546091927152e-05
-2.192751661319e-05
-1.25364960174209e-05
5.02633989696932e-07
-1.9983032357084e-05
-1.60137896739544e-05
-2.95154765156557e-05
-1.41224117231023e-05
-3.23582500056743e-05
-1.97958231631704e-05
-1.43901588133962e-05
-2.67736248643315e-05
-1.1401404326946e-05
-2.71361716938947e-05
-2.60352930934516e-05
-1.63285333175301e-05
-2.06602708450816e-05
-4.41343058750264e-06
-3.98185196018814e-05
-2.88760920037271e-05
-9.76072842029763e-07
3.47461278216597e-06
-4.93001295461745e-06
-2.65244094030951e-05
-3.11369382550665e-05
-5.59424363571375e-06
1.01867459039638e-06
-1.1840058736481e-05
-8.39458608118819e-06
-3.34336091556632e-06
-3.03574454094239e-05
-1.44994839955762e-05
-3.78682777362332e-05
-3.9999187073165e-05
-2.10130582522116e-05
-8.32451045360993e-06
-3.96043056071067e-05
-1.91027090174327e-05
-8.83985112904138e-06
-2.48591137864507e-05
-2.56704799502139e-05
-3.9758398308359e-05
-1.37806604989006e-05
-3.33254437478608e-05
-2.22734259271894e-06
-2.1984160741599e-05
1.04049753733128e-06
-1.55115422810329e-05
-7.87607732991653e-06
9.23440093904142e-06
-2.76581881306156e-06
-1.44490818299413e-05
-9.38251033817505e-06
2.0147484013332e-05
-3.37051930710711e-05
8.85248921751469e-07
-1.93471283174552e-05
-3.35537512184186e-05
-2.26577113049202e-05
-1.36914029674232e-05
-1.46151098387272e-05
-3.07778814949153e-05
-1.10769887206697e-05
-1.37511234650884e-05
-1.78255340283472e-05
-3.2407138011319e-05
-1.42103376306342e-05
-5.36100288712127e-06
-3.88561809936868e-05
-1.87665118909444e-05
-3.90831729998622e-05
-1.44639360868839e-05
-2.63415517953475e-05
6.48720734830233e-06
-4.33737077875334e-05
-1.99712238457172e-05
-2.23539541938549e-05
-3.87614092761564e-05
-1.12882469675066e-05
-5.01108657258869e-06
-1.39266687697455e-05
-2.30716145544184e-05
-2.02711705570989e-05
-1.73524544045897e-05
-1.40964873824267e-05
-2.55584390252412e-05
-1.83208764375548e-05
-5.90095832862642e-06
-2.85101024714329e-05
-3.51311911787961e-06
-7.9337228502068e-07
-2.45768841636773e-05
-8.68871121789274e-06
-4.1412494479566e-05
-1.8379061539965e-05
-1.78258090312093e-05
-1.56697760688939e-05
-1.67157864442713e-05
-1.99296087716072e-05
-3.31887501840069e-05
-2.46815895472402e-05
-1.81262892425484e-05
-1.49414508601877e-05
-1.24260208973718e-05
-1.61005670338628e-05
-2.40200656905366e-05
-2.61185899403697e-06
-1.37330019381263e-05
-3.02040600053066e-05
-2.88104321601357e-05
-2.13376144159151e-05
-2.42160406247112e-05
-1.06852390401104e-05
-1.84338291345531e-05
-2.0395277435957e-05
-9.1906955704688e-06
-1.24476739891603e-05
-3.19952247043043e-05
-8.38481872230464e-06
-3.88215045388355e-05
-3.39866633934021e-05
-5.26452492317691e-06
-3.91819767752585e-05
-1.25344110813174e-05
-3.21302485056142e-05
-3.83634728610409e-05
-9.95070965952127e-06
-5.39056586497215e-06
-7.57195550509873e-06
-1.25410528786926e-05
-4.70144385201596e-05
-2.27204597288147e-05
-3.49365707103124e-05
-2.35380489072966e-05
-6.88065134866134e-06
-3.55867244162408e-05
-2.46893727689667e-05
-1.69387255030973e-05
1.79538650980583e-05
-2.40754052804699e-05
-1.16380408334895e-05
-2.73542177435744e-06
-1.04912605435362e-05
-9.32367711352806e-06
-3.21280349751499e-05
-1.79652333139977e-05
-1.79218302059762e-05
-3.01378051002608e-05
-2.76852414209397e-05
3.46179329868946e-06
-3.03013971525297e-06
-1.23942292546046e-05
-2.34349195675764e-05
-3.73285136483804e-05
-7.7154076296262e-07
-1.90811996055565e-05
-1.91301966589555e-05
-2.58447640555043e-05
-3.70976326597991e-05
-3.22078640342127e-05
-1.73687231435599e-05
-2.72392968341685e-05
-1.53842279674215e-05
-2.14437130318294e-05
-1.84959353903678e-05
-3.86468161503215e-05
-2.73286543103611e-05
-8.28962469863902e-06
-2.33023455722264e-05
-3.08133454736002e-05
-1.35089115874242e-05
-2.98701999637009e-05
-2.47944531030049e-05
-1.40038759042754e-05
-6.19800677719046e-06
-9.77461227999583e-06
-3.40959909775451e-05
-1.13684493900584e-05
-3.15105365600194e-05
-1.91484320575575e-05
-1.53956135624848e-05
-1.32281727733734e-05
-1.6393193293015e-05
-1.16275633285128e-05
-1.27262144351044e-05
-4.45660253544302e-05
-1.58668020895584e-05
-1.56669052215198e-05
-1.76338990624677e-05
-4.74201403683202e-06
-2.01956848230992e-05
-4.05623962789746e-05
-2.35534859476287e-05
-1.04059728523818e-05
-1.20361395209979e-05
-3.63030516328636e-05
4.27553669488999e-06
-3.49654596056684e-05
-3.05419926194299e-05
-3.71979133300906e-05
-9.30893098882402e-06
-2.82768957367664e-05
-5.72323855731742e-06
-2.69256796711966e-05
-2.70504421368194e-05
-1.09879175411136e-05
-4.27095582487848e-05
-9.03634740302916e-06
-2.9165872392307e-05
-1.28631375608099e-05
-3.42807845560937e-06
-2.89507239515142e-05
1.02041376007978e-06
-3.04666616163616e-05
-9.70169261286927e-06
-3.12395829276623e-05
-2.08140777676895e-05
-2.06980134997246e-05
-1.16208893023234e-05
5.73485216106191e-06
-1.18537321287939e-05
-2.46683182298875e-05
-5.79194770165371e-06
-8.67223509089827e-06
-2.21697213451274e-05
-3.17657084147679e-05
-1.23001961425093e-05
-5.21583582444803e-05
-2.0407320366684e-05
-8.46300530552422e-06
-1.2545166354017e-05
-1.04005359640663e-05
-2.26267859905814e-05
-2.57121893545932e-05
-1.46434839076414e-05
-2.39083181794098e-05
-1.20186350443097e-05
-1.71333806455819e-05
-1.15747610636393e-05
-9.76190364156321e-06
-1.08936852066218e-05
-3.26262876077621e-05
-9.49859867552453e-06
-2.08709919739599e-05
-3.72205342361267e-05
-1.9131259271406e-05
-1.43739589976229e-05
-2.46760204163542e-05
-3.28780248149947e-05
-3.15242134924348e-05
-3.56315999267029e-05
-3.37098999449493e-05
-3.26861410481148e-06
-4.06395688290789e-05
-1.66141686639834e-05
-1.60713732832034e-05
-4.33819928517062e-06
-2.0116824635222e-05
-2.76838844704874e-05
-2.73369992315392e-05
-4.23378392158154e-06
-3.76031740642846e-05
-2.34590850666492e-05
-3.34149179616519e-05
-2.18752005707615e-05
-3.66206026447957e-05
-5.71440239311929e-06
-2.71260928537326e-05
-3.55274409877267e-05
-4.18255353766667e-05
-4.54740656936009e-05
-2.10576680823163e-05
-1.00014303822549e-05
-2.63087935053022e-05
-1.68607619553215e-05
-1.30795830583992e-05
-2.83294390236383e-05
-2.16140851743341e-05
-2.0464719225901e-05
-2.51355490062506e-05
-9.00146189104672e-06
-1.51376055165559e-05
-1.03027050879501e-05
-1.68364158866131e-06
-1.54870504357273e-05
-1.82847740845101e-05
-2.12061924009634e-05
-1.98757681260067e-05
-2.37600924528153e-05
-1.93707155365828e-05
-2.32022174746865e-05
-8.61421361686541e-06
-1.89933457540769e-05
-9.96715914158806e-06
-2.54868373748007e-05
-2.47534410268192e-05
-1.00133180240521e-05
5.33361975007471e-06
-2.73632618669623e-05
-3.7338812688857e-05
-3.90837877113562e-05
-2.70400015079089e-05
-3.98979385786105e-05
-1.29416845104822e-05
-8.52456742104561e-06
-4.2260430272524e-05
-3.59601454128035e-05
-3.52635412706025e-05
-1.93892426176478e-05
-2.90067135525732e-05
-2.37156941416494e-05
-4.7457404438159e-05
-4.17646256903811e-05
-3.30648091726152e-05
-5.70534173401568e-05
-1.36087838520265e-05
-3.11739952133723e-05
-2.34952303206442e-05
-2.40033804256373e-05
2.16945966626663e-06
-1.19885680075789e-05
-3.13237411333912e-05
-2.84746439857685e-05
-2.73182642144346e-05
-1.71707623541736e-05
-2.24255682848013e-05
-3.06515049592378e-05
-1.87639579786609e-05
-9.71733976330904e-06
-1.10157326872283e-05
-2.55148668708127e-05
-2.19774302101477e-05
-1.5551722834988e-05
-3.49401944102152e-05
-1.67711967647972e-06
-1.42879729689557e-05
-5.73310017467564e-05
-3.3855127339359e-05
-2.7284722440997e-05
-3.82772229722081e-05
-1.66670904322638e-05
-1.8079920060916e-05
-3.49581671114068e-05
-2.96282898575392e-05
-2.70566586370234e-05
-9.50132688211531e-06
-1.20198269825267e-05
-3.48926955451419e-05
2.13270857112858e-06
-1.79600256506933e-05
-2.08551927802745e-06
-3.13830280698651e-05
-2.22299709941407e-05
-2.83320265015661e-05
-2.26765380788951e-05
-1.62478790782734e-05
-3.6374634239623e-06
-1.96562518301161e-05
8.59400324572963e-06
-2.2023470547379e-05
-3.88686023812626e-05
-2.08732975242395e-05
-1.52559383205433e-05
-2.29102223690724e-05
-6.62071300126138e-06
-2.73982154323978e-05
-3.24266888864211e-05
-2.27671968469658e-05
-3.29508977022137e-05
-2.91266393743358e-05
-1.91770813205313e-05
-2.421856625819e-05
-1.1735935605629e-05
-1.07541603236492e-05
-9.06871488794391e-06
-2.14610104108128e-05
-3.78113338377243e-06
4.53288979450396e-07
-2.26548053797349e-05
-1.11179691480246e-05
-2.51747912078944e-05
-2.19573833520823e-05
-1.70802502562578e-05
-2.61901672774169e-05
-3.04612888270653e-05
-2.57767545151725e-05
-2.68924573008798e-05
-2.74669475115234e-05
-3.8637598857148e-05
-9.28620965661207e-06
-1.61013241616274e-05
-7.40442506852878e-06
-3.43712727838784e-05
-1.41325836751494e-05
-3.08945494949921e-05
-3.19483920418637e-05
-2.90559397074844e-05
-2.68765508903177e-05
-1.12999435274938e-05
-2.93272669317409e-05
2.01514563181469e-06
-1.26226325412233e-05
-2.55771152130373e-05
-2.7349643824825e-05
-9.9268035850068e-06
-3.70237882838027e-05
-2.76879564841687e-05
1.2324389262854e-05
-1.09723094047494e-05
5.69276179267006e-06
-1.9415751567801e-05
-1.67807672673141e-05
-1.16727477439202e-05
-1.2601453457228e-05
-3.16255126518216e-05
-1.33241523637903e-05
-4.13815760772017e-05
-4.2220951117756e-05
-1.98677486630006e-05
-1.4312370522793e-05
-1.75634884170011e-05
-1.63342111510722e-05
-3.81977686282083e-05
-2.39698349800381e-05
-1.75226943758468e-05
5.09601521106112e-06
-1.8982651410335e-05
-1.12043787078357e-05
-4.28807650486436e-05
-3.9828133566345e-05
-1.04684465500362e-06
-2.02760149751146e-05
-3.10287358477651e-05
-3.28833074499073e-05
-1.1398103459088e-05
-2.03684207581812e-05
1.52468662707054e-05
-4.80720839233938e-06
3.50510882338063e-07
-4.38577256633109e-05
-1.80745636427673e-05
-9.4694643932955e-06
-1.72122972381484e-05
-3.3198143915677e-05
-2.96122862019638e-05
-3.11084404851937e-05
-1.23719771843503e-06
-4.18230512230869e-05
-2.70441029332133e-05
-1.82854122113424e-05
-1.75106463494824e-05
-2.20987284203848e-05
-4.18989989236138e-06
1.23167844810297e-06
-4.99745753255379e-06
-3.34723111883342e-05
-1.05179235224628e-05
-2.57753458952687e-05
-1.81005294417771e-05
-2.46172275262428e-05
-2.38540840912364e-06
-1.77410222896464e-05
-2.57195771010896e-05
-5.23785717740176e-06
-2.3286385652792e-05
-2.42602538636881e-05
-2.3516244618939e-05
-2.89706975643446e-05
1.68742827123975e-07
-2.19053092090597e-05
-2.36789959092148e-05
-2.24837812559363e-05
-5.27018475698256e-06
-2.01680784051069e-05
-1.34956503415234e-05
-2.06358817597502e-05
-1.90472359126428e-05
-4.14271697385585e-05
-2.04427807881534e-05
8.7915913233652e-06
-1.13915883396202e-05
-2.18619912213518e-05
-3.89684643926257e-05
-1.47706463328436e-05
-2.20065860531724e-05
-2.58427207812052e-05
-2.16183487912982e-05
-1.33473664333049e-05
4.8960267366483e-07
-6.75233479526778e-06
-1.17914320305354e-05
-4.05426079743736e-06
-2.27617918779005e-05
-9.26931080579022e-06
-1.27830275360802e-05
-1.81052613549034e-05
1.94029299722072e-06
-3.29871229732533e-05
-3.49191520807812e-05
2.49753440091624e-06
-1.29913322454698e-05
-1.47595725345817e-05
-1.94311990401024e-05
-1.11328442665494e-05
-2.18308793647968e-05
-1.07123070974825e-05
-1.97554109467404e-05
-3.0271751779545e-05
-2.13994768002454e-05
-1.07877981772236e-05
-9.28210288673161e-06
-2.69441651514082e-05
-2.98269202617158e-05
-8.63740484057624e-06
-8.43969811287721e-06
-1.51979749793664e-05
-2.26483062725233e-06
-8.53148519083766e-06
3.65614595567816e-06
-1.54593717405633e-05
-1.29668620406256e-05
-2.02637309031128e-05
-2.42992817241417e-05
1.60509799527878e-07
-2.07032765656103e-05
-1.37693815322663e-05
-1.04007039143727e-05
-6.24120061085035e-06
-4.1833540237604e-06
-3.68541530902199e-05
-6.73994002605343e-06
-2.13019943179615e-05
-1.85550721780546e-05
-1.66066431421877e-05
-1.8829508266009e-06
-3.4175551346305e-05
1.0167408729162e-05
-3.51020726664084e-05
-1.19905802192387e-05
-1.82429827936081e-05
-4.26034106119616e-05
-8.77363953708696e-06
-1.21206491445063e-05
3.54297117927445e-06
-3.65075063008981e-05
-2.08238641348916e-05
-1.6057360363467e-05
-1.63427907197016e-05
-1.32593344907224e-05
-2.24788525054388e-05
-2.10518531342673e-05
-3.5687714178214e-05
-3.71821671183699e-05
-1.15953647027397e-05
-1.77941577643326e-06
-3.01802846481485e-05
-4.19422654254353e-05
-7.7119917160848e-06
-1.32851825667192e-05
-1.72223588106742e-05
-5.54177581208203e-06
-5.17149426250809e-06
-2.49449298719027e-05
-2.81164148030811e-05
5.37390206662042e-06
-6.85992137406084e-06
-2.29365366437281e-05
-7.83212034967588e-06
-2.78377272603341e-05
-3.01153893336493e-05
-3.47221599064864e-05
-3.87457175651923e-05
-1.38589500550517e-05
-3.684649321867e-05
-3.94070499883138e-06
-2.84443178089951e-05
-2.8219670189054e-05
-1.56248421474521e-05
-3.56114383819524e-05
-2.49729255139884e-05
-1.82100666094792e-05
-1.21951827473738e-05
-2.45165122571176e-05
-4.35408097442517e-05
-2.56525667933906e-05
-1.00847534108439e-05
-1.18799086182648e-05
-1.72607060365073e-05
-1.68297255129903e-07
-5.89132935831389e-06
-4.30969328849093e-05
-3.20164105653929e-05
-1.0209895585292e-05
-1.4091522593397e-05
-1.75628386385906e-05
-2.67817934376827e-06
-2.19262832288737e-05
-1.43878219764877e-05
-2.39491618036547e-05
-3.38448480959437e-05
-3.31552871958656e-05
-4.24267053570984e-05
-1.09382579525218e-05
-2.95513395459056e-05
-6.1078896326249e-06
1.16944315471257e-06
-8.70843514280588e-06
5.02226612715483e-06
-2.88820613806699e-05
-2.6918952879774e-05
-1.57741505399216e-05
1.29072763542173e-05
-2.56434398482663e-05
-3.67454795197823e-05
-1.98473787413571e-05
4.28152425407118e-07
-6.12443363409384e-06
-8.98552989583567e-06
-1.13332577830345e-05
-1.28112275156762e-05
-3.89156392719742e-05
-7.84296759922018e-06
-6.91163496077913e-07
-3.57557806029104e-05
-1.63020383008575e-05
-4.82450052042623e-06
-2.45752077364887e-05
-1.53494100913309e-05
-8.50138014280596e-06
-4.08190322497322e-05
-5.63517721259571e-06
-2.13957902969605e-05
-4.48013788394827e-05
-2.75128665781805e-05
-3.05188460991065e-05
-3.93716838333771e-06
-1.47437014868551e-05
-1.07163600117291e-05
-3.54589026273779e-05
-7.7686671172261e-06
-2.44971633172267e-05
-2.564656873904e-05
-2.36246854236918e-05
-9.42464417356418e-06
-2.18713873276777e-05
-1.1943619845015e-05
-7.94274798921067e-06
-2.38099672857064e-05
-2.45860406863491e-05
-2.33190109918279e-05
-2.08895050525611e-05
-1.47643084925943e-05
-1.64683658787516e-05
-3.5264026409753e-05
-3.14574604409762e-05
-1.33368632456122e-05
-3.49461767445829e-05
-3.80989084950798e-06
-1.81887951997072e-05
-2.43635321192822e-05
-2.4949417603986e-05
-3.54141569134819e-05
-1.95002486093754e-06
-2.49201850956961e-05
-5.92013713953802e-06
1.17966773203336e-05
-1.32978733225094e-05
-8.70322261005128e-06
-3.36096888716095e-05
-1.12730905348773e-05
-3.43565468804931e-05
-3.49928420498783e-05
-3.62888108029786e-05
-2.27914622545859e-05
-3.34221880307304e-05
-1.39159407163187e-05
-2.81346091898963e-05
-2.24027966653484e-05
-1.98398999779679e-05
-5.8636499154408e-06
-1.67111965856589e-05
-1.65897874049098e-05
-1.98210320325755e-05
-3.1192534746091e-05
-6.1603863129235e-06
-3.81950309858216e-05
-3.28590718119645e-06
-2.87189398603617e-05
-1.62183906124423e-05
9.05296549563259e-07
-2.58741243255192e-05
-2.60831918875169e-05
-1.92956495603434e-05
-1.95115646421329e-05
-1.58549090760251e-05
-2.0742961414756e-05
-1.65753046390807e-05
2.10601739609714e-06
-2.39412466572942e-05
-2.35057483190402e-05
-7.32283818459655e-06
-3.50890991007222e-05
-1.88408972482761e-05
-1.76727179136948e-05
-2.18913227682615e-05
9.2041068563366e-06
-3.60159153970508e-05
-2.27071574824847e-05
-1.75153629543596e-05
-3.52720719873634e-05
-3.39789728679897e-05
-1.57333790991246e-05
2.55132580811904e-06
-1.71374453910951e-05
2.71720840412484e-06
-7.05670685313184e-06
-3.26191396078484e-05
-8.97034026546768e-06
-5.03168553188977e-06
-1.40823057075311e-05
-2.89694945617266e-05
-1.27817901563379e-05
-2.30491341698558e-05
-2.86175569532559e-05
-5.53149653195482e-05
-3.98762780892492e-05
-3.02294283491331e-05
-2.46161855376213e-05
-1.30982549658783e-05
-2.67375859501313e-05
-2.78662434983287e-05
-6.42382786896341e-06
-9.47072390796545e-06
-3.71148783557782e-05
-2.48960354041726e-05
-3.65899051596092e-05
-3.57765156518946e-05
-5.98721843685677e-06
-3.83591840704427e-05
-5.45874683321488e-06
-1.274466525223e-05
-1.42342280339383e-05
-2.47289360694914e-05
-3.50843313898302e-05
-1.9481691646847e-05
-7.73909688387909e-07
-2.40929561768518e-05
-1.36936898357819e-05
-4.87557759005559e-06
-2.63652725551018e-05
-2.63234745006023e-06
-1.99429884346753e-05
-2.47305456087575e-05
-2.69591486952277e-05
-1.43565238259167e-05
-6.63654495759722e-06
-4.97141411260254e-05
-3.10879231641509e-05
-2.70738948561741e-06
-1.37405102274661e-05
-2.13994884843251e-05
-3.61849112187742e-05
-2.24967616556545e-05
-3.22905875842441e-05
-3.29658673892685e-05
-2.55296279200021e-05
2.8928388237996e-06
-2.05600865701545e-05
-3.03472956973347e-05
-1.99677702480959e-05
-4.24804591459073e-05
-3.7840679369755e-05
-2.74803612681885e-05
-2.36926328895117e-05
-2.91042302633624e-05
-2.25606227014788e-05
-8.04498806976972e-06
-4.39929176841486e-05
-1.99334868473244e-05
-1.16462576516287e-05
-2.74737994306937e-05
-1.95733524814077e-05
-1.3113637709565e-05
-2.61923118889025e-05
-7.45059772392382e-06
-2.61110656848781e-05
5.4469486176187e-06
-2.5559711684033e-05
-4.02240227398062e-05
-2.08749881950819e-05
-1.59921424645532e-05
-2.85899288497947e-05
-1.40602941636431e-05
-1.97226691375351e-05
-1.12991630150895e-06
-2.32441528047669e-05
-1.07348874118537e-05
-2.36549867165971e-05
-3.42130918428131e-05
-5.22389104311744e-06
-1.67276980369144e-05
-1.9957521519847e-05
-3.35527174048917e-05
-9.51800788430206e-06
-2.5528396904234e-05
-1.66908347217489e-05
-3.77300151404388e-05
-3.57317700020315e-05
-2.13071467083202e-05
-8.86365379352551e-06
-3.29874564703934e-05
-3.3679529156766e-05
-9.54036369907822e-06
-1.04594969797964e-05
-3.26225556549274e-05
-1.49878967004185e-05
-2.75541768354078e-05
-2.38952241085231e-05
2.0307839842352e-06
-1.27551548618958e-05
-2.70554005950372e-05
-9.95146542323045e-06
-1.67093919218352e-05
-1.29193829151125e-05
-2.09519604158042e-05
-2.98288944694679e-05
-3.94810591580906e-05
-8.22486163315963e-06
-3.18871670714981e-05
-2.70578159279802e-05
-4.1978967953439e-05
-2.17685593500028e-05
-1.81369666983109e-05
-1.29272982252838e-05
-8.69546820211661e-06
-4.79289590467016e-05
-1.37152743710734e-05
-1.13871674079888e-05
-3.95013698478785e-05
-5.21286032707289e-06
2.401018477445e-06
-7.44377732952221e-06
-2.42336724995803e-05
-2.6967743520496e-05
-2.55864530291308e-05
-4.73342016558992e-05
-1.31265162530444e-05
-1.80649858143189e-05
-4.90658830229037e-05
-4.72264610182292e-05
-1.85699745053927e-05
-1.13176065219513e-05
-1.53921390962048e-05
-3.64180030505442e-05
-2.29140936070951e-05
-3.19603416474558e-05
-2.8898340511891e-05
-3.87149153656462e-05
-2.22466678169815e-05
-2.55182364032583e-05
-1.01618492929596e-06
-4.58887766158501e-05
-1.41025310924627e-05
-1.81234663859283e-05
-2.5639157409265e-05
-7.21247722323473e-06
-2.1996617315047e-05
-8.01987849085855e-06
-2.09881969341278e-05
-1.24375279504873e-05
-3.27353764652461e-05
-2.51701322128685e-05
-1.2189866377482e-05
-4.25551489382405e-05
-1.85465470785285e-05
-1.00143703360924e-05
-2.19085870167017e-05
-3.44234330488559e-05
-1.76579743378853e-05
-4.01322449586482e-05
-3.0693020210318e-05
-9.60338233402572e-06
-2.93569083656304e-06
-3.17076858705443e-05
-1.7953914561381e-05
-2.0824636973373e-05
-1.76628800533969e-05
-2.62828176843529e-05
-2.01420987849504e-05
-1.67618235665942e-05
-5.66098470738821e-06
-2.97058652582856e-05
-3.33643867009028e-05
-3.28963162267763e-06
-3.41954920976097e-05
-1.91338710649054e-05
-3.05648709096294e-05
-2.01852147573777e-05
-4.29280942618898e-05
-2.60105890746016e-05
-1.389965269041e-05
-2.31028557324505e-05
-3.99437129184605e-05
-2.7547711076283e-06
-2.81745826504099e-05
-1.78544728878114e-05
-2.29629675627931e-05
-3.00344870132665e-06
-2.14498993244672e-05
1.23160786871599e-05
-2.304100778618e-05
-1.2064088055367e-05
-3.50738109279425e-05
-3.77330245599586e-05
-2.77275195223716e-05
-5.97861770746211e-06
-2.48892510864901e-05
-1.49561508470224e-05
-1.53406991474035e-05
-2.2612274721877e-05
-2.20028842715123e-05
4.14355626203629e-08
-1.17823798275334e-05
-2.27720816455853e-05
-3.85579607481804e-05
-2.53935548518789e-05
-1.32320123943604e-05
-2.92621288121229e-05
-1.12584339553583e-05
-2.15584547450742e-05
-1.83558877428418e-05
-2.80926588145026e-05
1.73586356504053e-06
-2.4950129722926e-05
-1.61892128879182e-05
-1.62088033649641e-05
-1.6538045761232e-05
-1.15698084646485e-05
-2.24426043739581e-05
-2.31423072348828e-06
-1.97038191202894e-05
-1.0934287047394e-05
-2.21449673206408e-05
-2.87798837309835e-05
-4.44335967370932e-06
-2.8877138036593e-05
-2.56837010107906e-05
-1.11243690690384e-05
-2.20447857253751e-05
-2.84807413834476e-05
-1.52857647353412e-05
-3.03921813943894e-05
-2.32282398180251e-05
-1.91388010817312e-05
-1.12265506524843e-05
-2.48212449534928e-05
-6.81186274118489e-06
4.85020549477287e-07
-1.68679565907344e-05
-3.44854200260687e-05
-2.52177916644473e-05
1.37212397200986e-05
-1.50766373099075e-05
-2.52840008323131e-05
-1.85955715846446e-05
-3.40348429069974e-05
-2.29271993642486e-05
3.34848664771732e-07
-3.64478759801634e-05
-1.68690416799141e-05
-6.59842886276395e-06
-1.70930605601868e-05
7.32771064715423e-06
-2.72664966411803e-05
1.79488166307435e-06
-2.6608308795559e-05
-4.26940318211798e-05
-3.03246474933952e-05
-1.12271250220845e-05
-2.05405903095172e-05
-2.09821773278208e-05
-3.14748425345562e-05
-4.78434447984407e-05
-2.04107505399552e-05
5.2316417160382e-06
-3.8688010518096e-05
-1.93870079799623e-05
-2.89203620698466e-05
-1.20971961176485e-05
-1.16096823769928e-05
-1.9271982605171e-05
-1.25402918786876e-05
-1.87268389105636e-05
-2.19187913761361e-05
-3.59373837685571e-05
-3.70157435390702e-05
-2.99057030138162e-05
-2.4067245089886e-05
-3.07016101112156e-05
-4.37422366637015e-05
-2.30750749509621e-05
-3.58374738084237e-05
-2.38566803289467e-05
-2.73638903142526e-05
-1.05940257751478e-05
-2.02938012464496e-05
-2.52621668761416e-05
-3.70361639927276e-05
-1.46746420736593e-05
-2.5026749940955e-05
-2.1492995011463e-05
4.5940571504221e-06
-8.08970814217644e-06
-3.54805275719772e-07
-1.53074437157811e-05
-2.27807350695422e-05
-2.73079712074935e-05
-2.13328304089252e-05
-4.02095255146836e-05
-1.60329371598516e-05
-2.75669966471236e-05
-9.86212190941518e-06
-1.33221171626541e-05
-4.24117245560188e-05
-1.69159396057862e-05
-3.28210823533273e-05
-5.38166917053758e-06
-2.40684017265164e-05
-4.22274907442495e-05
-2.05277937649709e-05
-9.26837051041331e-06
-2.33733979233395e-05
-3.63204744198074e-05
-3.51924692495821e-05
-3.17170815477154e-05
-8.01441332936411e-06
-7.35593056931696e-06
-3.56712108922472e-05
-3.08396544103625e-05
-3.28381106094968e-05
-2.12295112341453e-05
-1.19376020681272e-05
-1.81256675507243e-05
-8.19329267254947e-06
-1.28430975947844e-05
-1.76665138335414e-05
-1.81921175075109e-05
-1.64157819117222e-05
-1.65096360170266e-05
-3.31835574334073e-05
-4.94846006776568e-05
-1.74479477171788e-05
-8.82150984867621e-06
-2.55077939844011e-05
-1.0339043668967e-05
-3.21329817012551e-05
-4.01553830077587e-05
-2.40581038567242e-05
-2.21305997577581e-05
-5.81974063863937e-07
-2.26963186395605e-05
-1.92137216477477e-05
-1.11896806993149e-05
-2.65939321767581e-05
-2.98924434985023e-05
-1.92575852534865e-05
1.33934621274078e-05
-8.5263071601282e-06
-3.39334037306892e-05
-1.12120967139157e-05
-3.49682680323212e-05
-1.83374786396054e-05
-2.50229490538566e-05
-3.66053112103848e-05
-2.67715823968669e-05
-3.29195055291774e-05
2.86621246282553e-06
-1.82955104027055e-05
-1.60515596371604e-05
-1.81155055546316e-05
-1.63081088595939e-05
-7.98002489021657e-06
-1.72821793835623e-05
-2.04703199791756e-05
-1.21593414603086e-05
-2.67062459034716e-05
-3.89358807266719e-05
-5.48184576999344e-06
-1.54187685320556e-05
-2.18406743233939e-05
-7.23293250919638e-06
-1.94571166468081e-05
-2.40824119460716e-05
3.6110676338829e-06
1.59001416194949e-05
-1.25269640815599e-05
-2.33070152281891e-05
-1.82500274989272e-05
-1.66129011073959e-05
-1.64409865859415e-05
1.46532520445265e-06
-2.51818577071131e-05
-6.31656722311327e-06
-3.22335996393319e-05
-2.34737352487009e-05
-6.51116589728276e-06
-2.11074228133641e-05
-2.19527153953471e-06
-1.12456998476461e-07
-9.59785358594142e-06
3.2344853203313e-07
-2.73625171618008e-05
-3.29075374683018e-05
-1.31654217254215e-05
-8.28396888333042e-06
-1.82286427013243e-05
6.14233931718352e-06
3.33250129370354e-06
-9.82360419795491e-06
4.54852497014467e-06
-3.15373225002298e-05
-3.08233985867382e-05
-2.20619356720985e-05
-2.73176597815335e-05
-2.70533727327451e-05
-3.75875442182919e-05
-2.075297574976e-05
-1.64417729939725e-06
-2.26916774311094e-05
-4.06544814874341e-05
-5.16674100547941e-05
-2.67121645148967e-05
-3.04512431573519e-05
-5.73062961600595e-05
-9.53928514197389e-06
-4.13652564818808e-06
-3.0696784495332e-06
-2.18512821380235e-05
-1.43416832782646e-05
-1.14079664955335e-05
-1.99196416520198e-05
-1.26978012002852e-05
-1.66262204390994e-05
-4.4759493519722e-05
-9.70271751588711e-06
-2.16699678331273e-05
-4.04511885455993e-05
-1.4037931477106e-05
-2.11065718891358e-05
-4.50321489465401e-06
-3.03286182554836e-05
-2.15313114880355e-05
-2.27946770925866e-05
-4.64810995808258e-05
-1.40275460545243e-05
-2.46257734234092e-05
-3.12963673287392e-05
-2.69952822362338e-05
-2.22202503851409e-05
-9.17922111476753e-06
-4.36028752454391e-05
-2.92467235571478e-05
-9.77253084368549e-06
-4.32303627787238e-06
1.90400511379336e-06
-1.89529670847343e-05
-7.48057448396189e-06
-1.77508797576272e-05
-1.48062604348491e-05
-2.45704619930128e-05
-3.60404812516691e-05
-1.80391497283199e-05
-2.03531312229238e-05
-7.37324455660616e-06
-1.348696813286e-06
-1.81900823875904e-05
-8.71264248745563e-06
-2.20645269435931e-05
-1.65552113150876e-05
-3.05227448261642e-05
-2.21309038525426e-05
-2.89069704132772e-05
-2.31674213668152e-05
-2.29798139725808e-05
-2.64476485706128e-06
-1.23193784464611e-05
-3.61475968004455e-05
-5.55679980564124e-06
5.2844659497304e-06
-2.23947648697519e-05
-1.52587472995364e-05
-1.94882907645224e-06
-2.60928938802912e-05
-1.18224205703805e-05
-1.93382178896357e-05
-7.68575974564e-06
-2.51114572441299e-06
-2.60909740428419e-06
6.6199486352177e-06
-2.50147723404839e-05
-3.2596084718711e-05
-4.01043573542493e-05
-3.28260039644472e-05
-3.73754491856447e-05
-3.27349217924355e-05
-1.77289199988891e-05
-3.25978040736191e-05
-1.26616820111948e-05
-2.29894659781389e-05
-9.80201259037093e-06
-1.77246386577964e-05
1.95287420249172e-06
5.10465966972357e-07
-2.80605005085492e-05
-1.08600651112947e-05
-3.02029069995406e-05
-7.57767477860294e-06
-2.97789799304882e-05
-1.42716963100364e-05
-1.90020504972899e-05
-1.92441088110767e-05
-9.83396615909057e-06
-1.00105085641179e-05
-3.43972337179233e-05
-2.79220956460847e-05
-1.36565252534087e-05
-4.51738116387688e-05
-2.42071676861363e-05
-2.55538422016233e-05
-2.10472753719268e-05
-1.11145905190875e-05
-1.12530140255405e-05
-1.0539876064246e-05
-1.76823467836505e-05
-2.38350951846365e-05
-3.53858107164816e-05
-2.23237594911457e-05
-1.69013832294692e-05
-1.47562209933693e-05
-1.55987920785659e-05
-3.17592277144569e-05
-1.98725920283941e-05
-1.73786587840133e-05
-5.17192553774774e-06
-1.32276543088856e-05
-1.47314510899335e-05
-3.05386810468626e-05
-4.31343427005714e-05
-3.42734626773143e-05
-3.4238078758706e-05
-2.60360742600064e-05
-3.40925568967133e-05
-2.06688739259727e-05
-1.50928841556258e-05
-2.69489514932542e-05
-2.79043720612493e-05
-4.09059378441798e-05
-1.92885778773392e-05
-2.93744125462806e-05
-2.08566575628131e-05
-1.94668745217857e-05
-8.75970703065435e-06
-4.33297207117332e-06
-1.92723961335725e-05
-2.09443793280913e-05
-2.75656958581322e-05
-2.15747176430942e-05
3.7466679555314e-06
-2.52412800424263e-05
-1.4347678267533e-05
-1.7637394205491e-05
-5.69424059790513e-05
-2.6930569015571e-05
-2.91671384426811e-05
-1.12609986948543e-05
-2.23771348355168e-05
-3.68759532927143e-05
-1.91647090224528e-05
-8.20711935725448e-06
-1.78691112398599e-05
-2.72627781201477e-05
-1.4500575427204e-05
-2.63746342578164e-05
-1.85983463900541e-05
-3.82600937323982e-05
-2.84493446592088e-06
-1.61278203606132e-05
-1.70453798530447e-05
7.74657805240203e-06
-2.87016071445736e-05
-7.21377556857668e-06
-1.62007139633606e-05
-2.1193039109469e-05
-2.33927276060687e-05
-2.23380115476666e-05
-1.95300553853763e-05
-1.674901467495e-05
-1.25995681598525e-05
-8.29444115016883e-06
3.820665117308e-06
-2.64217879861297e-05
-5.66155791921394e-06
-3.74512490429669e-05
-1.23443636321265e-05
-2.32593597946701e-05
-1.95706738391669e-05
-1.78165509109087e-05
-2.63925550145482e-05
-2.36838810320495e-05
-2.14145097719691e-05
-9.08880125769674e-06
-2.9242496814025e-05
-3.70676914687116e-05
-1.89184439180788e-05
-3.33281396419384e-05
-8.43707285232519e-06
-2.50447267916844e-05
-2.07721883983216e-05
-1.4957774963489e-05
-2.72121125943616e-05
-2.4731166873338e-05
-2.71572935781918e-05
-2.70111527232237e-05
-2.87295559084611e-05
-1.15985514737611e-05
-3.83313427052067e-05
-3.84233772465961e-05
-3.40502104989955e-05
-2.19861721324471e-05
-1.50420591772921e-05
-8.68045696233663e-06
-1.51008437575838e-05
-1.06785914615124e-06
-3.08354634025614e-05
-1.80827262795775e-05
6.72030962932145e-06
-1.31991390686288e-05
-2.63837579535316e-05
-1.05664679733031e-06
-2.86404474345747e-05
-2.66996539276937e-05
-2.05353630780736e-05
-2.30246711640692e-05
-1.12078475786538e-05
-2.38904615853298e-05
-4.55535461654724e-05
-2.94957712801447e-05
-3.07866880027633e-06
5.88563794490555e-06
-1.16485747730755e-05
-2.41320346500369e-05
-1.4640995447605e-05
-2.91603423590518e-05
-2.77565712409578e-05
-5.85001383755977e-06
-9.51824614905945e-06
-4.66855348741191e-05
-1.13973154180225e-05
-8.48238141344473e-06
-6.23720046875115e-06
-1.66914258030371e-05
-1.53178873014751e-05
-2.32946823514246e-05
-2.25477175961834e-05
-1.07963257017019e-05
-2.19636582745506e-05
-2.63976294011597e-05
-1.28602861814943e-05
-2.27850774119889e-05
-3.56420014222511e-05
-2.94890998004356e-05
-3.96910405320352e-05
-9.59279084096184e-07
-1.8394961608785e-05
-9.91952901244074e-06
-3.63751133378489e-05
-2.95919764019702e-05
1.73283813409055e-06
-1.46244826044977e-05
-1.34043691299238e-05
-2.66390866772504e-05
-2.00550867105104e-05
-7.57122853780219e-07
-4.03648030007112e-05
-1.91487981948306e-05
-4.01748513939663e-06
1.72009205415678e-06
-1.27694187981607e-05
-3.48474343645044e-05
-1.93191682761056e-05
-3.033690365648e-05
-7.73466264560317e-06
-1.64512359990493e-05
-4.07768487508938e-05
-9.89766594108113e-06
-3.51049966142011e-05
-2.69076602036675e-05
4.71353090929052e-06
-8.06163728142285e-06
-2.49861951207518e-05
-4.05363333611734e-05
-2.08314765226034e-05
-2.12696982608863e-05
5.1694809833559e-07
-2.2115415540324e-05
-9.00184767116171e-06
-1.44714709042113e-05
-2.98311125413177e-05
-3.41682317000211e-05
-3.47786322688106e-05
-3.0284150431829e-05
-7.94256205201205e-06
-1.82705828550469e-05
-1.37156209016149e-05
-2.1648449414847e-05
-5.25023816512772e-05
-2.08700789803555e-05
-1.43021804743952e-05
-2.34190248630951e-05
-3.99836681508444e-05
-1.55830889621225e-05
-2.73054363886817e-05
-3.10739374310354e-05
-9.75539887886089e-06
-2.46654871266944e-05
-9.36357730300029e-06
-1.07425379310742e-05
-9.22513554700552e-06
-6.41242940568048e-06
9.73358378087845e-08
-8.34791672657349e-06
-2.53623822721033e-05
-2.26585944653653e-05
-4.01037121046015e-05
-1.80644643598e-05
-1.01229015510226e-05
-1.60285035316333e-05
-6.23333759516929e-07
-3.28353980562733e-05
-2.27228074526682e-05
-3.38178107962088e-05
-5.20709474749161e-06
-1.53598351277048e-05
-2.26012264133667e-05
-2.46446229545503e-05
-2.97454107810665e-05
-3.2450857981592e-05
-2.42958248378895e-05
-1.38968694190173e-05
-1.07992768888444e-05
-3.68700372411917e-05
-1.3312005653349e-05
-4.31827606272836e-05
-1.78010277005368e-05
-1.53494997285671e-05
-2.35926222367819e-05
-2.94489607250467e-05
-3.05420354106122e-05
-2.56421619457666e-05
-3.48955090970894e-05
-1.40391547296999e-05
-3.32256323620157e-05
-3.30271797980902e-05
-1.06185361658825e-05
-2.07577286813794e-05
-2.86887377580484e-05
-8.92876510734559e-06
-3.03269711513466e-05
-3.0481797544953e-05
1.09101850362791e-06
-1.84151730553734e-05
-2.24241597629357e-05
-1.05369272531712e-05
-1.96936685483708e-05
-3.4210895850049e-05
-2.24351038189653e-05
-2.7553365234584e-05
1.22089199105583e-06
-3.21663531715187e-05
-2.43921539089462e-05
-2.35164500331204e-05
4.9862672295938e-06
-2.0137417173452e-05
-3.03452995653525e-05
-3.29781834861162e-05
-1.75129450519212e-05
-2.44805157739455e-05
-3.41327917929271e-05
-3.5991937432631e-05
-2.16289659173585e-05
-3.49410125996179e-05
-1.12350404548914e-05
-3.26254974449608e-05
-2.67828341875112e-05
-2.98432689786574e-05
-2.78204765843374e-05
-2.10218408740243e-05
-2.24363600503111e-05
-2.33307335790261e-05
-2.39738592123447e-05
-3.07776993652712e-06
5.98884945215499e-06
-1.51819054772147e-05
-2.77470059964889e-05
-4.88132929174679e-05
-1.80407379651642e-05
-1.98250133717121e-05
-7.69551991310038e-06
-7.55439763700919e-06
1.55380426883865e-06
-1.75518856353905e-05
-1.953521680756e-05
-3.47178334017516e-05
-3.80222003174829e-05
-2.20896359574816e-05
-2.91713887175424e-05
-2.18549915232785e-05
-3.06987124657791e-05
-3.04935221980154e-05
3.44247589080122e-06
-4.61155681992489e-05
-2.2989146179631e-05
-1.01770097731692e-05
-2.89857426353752e-05
-2.41588417042824e-05
-2.42467986432064e-05
-9.38255165549528e-06
-4.74897330896832e-06
-2.18836179813107e-05
-2.66867691104064e-05
-3.67192797679856e-05
-4.05951722340295e-05
-9.99737700966414e-06
-8.51600921611901e-06
-3.91603048335709e-05
-1.18296953567672e-05
-2.27517637260801e-05
-8.34538137292233e-06
-3.38181706596354e-05
-1.34896423636184e-06
-3.76909006214133e-05
-2.05724053986621e-05
-1.7807217140612e-05
-2.84529524728927e-05
-4.04902086252624e-05
-3.35508741504194e-05
-2.30256024211843e-05
-1.36983669772256e-05
-2.89807695206003e-05
-2.70305235410671e-05
2.42559291860183e-06
-1.46895565412668e-05
-1.88587770966856e-05
-1.48063811041494e-05
-1.93131605185042e-05
-2.59672706816242e-05
-5.21763311921209e-06
-2.04292516039736e-05
-2.85971675758341e-05
-2.64910057643358e-05
-2.47947609555615e-05
-8.39703415175746e-06
-1.66973085871129e-05
-1.15060011483823e-05
-7.86248192712615e-06
-2.61100809763273e-05
-2.03734857900549e-05
-8.31732753324572e-06
-2.82821031845477e-05
-1.49557615644951e-05
-2.75689267579766e-05
-8.64177840942133e-06
-2.79382582363435e-05
-2.32706202812369e-05
-1.46849799931939e-05
-2.71725906526636e-05
-1.19133340828385e-05
-2.94569733471678e-05
-3.33669974415244e-05
-1.96933897497279e-05
-5.33737665416006e-06
-1.35917948501514e-05
-2.67205831407745e-05
-2.01578489366841e-05
-5.8085167373911e-06
-2.06595058499217e-06
-3.34874970228169e-05
-2.46665694332646e-05
-1.84274923945709e-05
-3.68887935617116e-05
-2.39602186509905e-05
-5.25595993095351e-06
-5.63858540520643e-08
-3.57133356708817e-05
4.64652770083238e-06
-3.29915958449017e-05
-3.78079047498709e-05
-2.61760473090528e-05
-3.76978346408705e-05
-1.36632156711366e-05
-7.76771678198072e-06
-3.44882712501675e-05
-2.99901679228335e-05
-3.4455395872801e-05
-2.06001910682726e-05
-4.11915299708887e-05
-2.60877028450682e-05
-2.86680655231669e-05
-5.79414266643074e-06
-1.13116156737176e-05
-2.0963610172496e-05
-1.47423069615367e-05
-5.85483949836386e-05
-8.8476584211674e-06
-2.72666712986578e-05
-6.28251695027323e-06
-2.19562995073458e-05
-1.1427629404664e-05
-4.09857509193181e-05
-3.2833319308001e-05
-2.08487811200628e-05
-2.04429861844168e-05
-2.23766471742351e-05
-1.86782171254226e-05
-3.04959676563388e-06
-3.18556122096923e-05
-4.1091970508776e-05
-3.60237541647179e-05
-1.54166673018126e-05
-4.07994586521365e-05
-2.24983208888073e-05
-2.46344132825833e-05
-1.24210623526163e-05
-1.47590997071966e-05
-1.13544302441214e-05
-1.25741395135638e-05
-9.16763304818425e-06
-1.48388413033067e-05
-3.5826322600529e-05
-2.35775041932489e-05
-2.29422727749598e-05
-2.10294704464105e-05
-2.57808000750311e-05
-3.36350622736002e-05
-4.51388762878846e-06
-1.60541031509871e-05
-2.83692212154058e-05
-3.20422166132975e-05
-2.61671597410336e-06
-2.13929086763783e-05
-1.84654489047927e-05
-2.92251509150989e-05
-3.45501045051193e-05
-2.24908992932798e-05
-1.22628990249081e-05
-3.60009201185137e-05
-5.76682006903124e-05
-2.25363314645477e-05
-1.55180546274011e-05
-1.7661407498494e-05
-1.81198013083811e-05
-2.74466327505408e-05
-1.8922936495992e-06
-1.40015600391031e-05
-2.95656930523199e-05
-2.83816268265623e-05
-2.7852694855944e-05
-2.58725700913532e-05
-1.75444938198098e-05
-2.40163330425744e-05
-1.64195524289498e-05
-3.16449805596226e-05
-2.35619671332835e-05
3.3749837010877e-06
-2.60242458476529e-05
-9.4427186826852e-06
-2.52441759662197e-05
-5.25602884162395e-05
-2.43602502346738e-05
-2.52379206103532e-06
-3.63043591516354e-05
-3.6456679870598e-05
-2.77740636971943e-05
-3.84335032102428e-07
-3.54425720741985e-05
-1.78784955434723e-05
-5.11719926429799e-06
-6.15509894645595e-06
-2.04256943874095e-05
-2.24784533352705e-05
-2.72294272349505e-05
-1.39963982519274e-05
1.76446111952529e-05
-1.02832927782597e-05
-1.29692522683015e-05
-1.27332780076947e-05
-2.43880664037747e-05
-2.76879768874352e-05
-1.26826389694056e-05
-3.16597798988754e-05
4.77193122091143e-07
-1.84021413720029e-05
-1.00562822406197e-05
-2.93803586953717e-05
-4.19057951813978e-05
-4.12206999401023e-05
-1.16383409706917e-05
-1.52550958038089e-05
-2.78398517320825e-05
-1.64166999050292e-05
-2.03093814081776e-05
-1.08287786092672e-05
-8.54663095901235e-06
-1.66795611957401e-05
-6.96547952030433e-06
-2.81204253545882e-05
-3.54042892251112e-05
-2.20794783335044e-05
-1.2084377278604e-05
-1.39038932255766e-05
-1.55820866344033e-05
-1.27580599689194e-05
-1.38538315027689e-05
-7.50864143157444e-06
-1.22978106635716e-05
-2.37854880653303e-05
-9.66700761104762e-06
-9.89094419706882e-06
-4.7902049796252e-05
-2.72373153903908e-05
-1.16397298144001e-05
-5.01341246052483e-06
-2.34190158970271e-05
-4.45050301989797e-05
-4.03361070261382e-05
-2.11441436348396e-05
-9.17436391911893e-06
-4.9789036787514e-06
-3.11837266399741e-05
-2.01255132692426e-05
-2.17663439459116e-05
-1.51864388773502e-06
-1.68082189567848e-05
-1.95122207758925e-05
-1.95063535952874e-05
-2.52714106562902e-05
-2.51258970016979e-05
-2.12307449849229e-05
-2.11316551778977e-05
-1.46051340197442e-05
-4.00530315451673e-05
-8.00696866217664e-06
-1.48374362456069e-05
-2.82142809125294e-05
-2.98168224247644e-05
-7.10591019000648e-06
-1.29877928582724e-06
-2.45116372716715e-05
-3.19036475017362e-05
-9.33242460756406e-06
-1.2776050680959e-05
-2.60144340481818e-05
-8.92652258299785e-06
-1.6554228752919e-05
-1.06736889871437e-05
-3.16314976269755e-05
-2.37769988810615e-05
-3.26789457440348e-05
-2.32922422571943e-05
-1.07637540088089e-05
-3.74782860263226e-05
-1.76754215273259e-05
-9.66750664751925e-06
-1.60786274286178e-05
-4.10763104974024e-05
-4.6171085283821e-05
-1.78187443483414e-05
-2.51639791332082e-05
-1.38334389797544e-05
-1.68631613277786e-05
-2.26048809595594e-05
-4.88937906891034e-05
-1.97778646287779e-05
-1.10194045229483e-05
-1.45633325777404e-05
-2.84686051129206e-05
-1.53481258650369e-05
-3.65203259236342e-05
-2.60117393122373e-05
-1.35073248132903e-05
-2.61183856695554e-05
-2.45449845994055e-05
-1.27808460747055e-05
-2.44823446471103e-05
-1.71753951920461e-05
-3.07667348279336e-05
-4.6645077820051e-05
-9.96014303797669e-06
-2.68335929003699e-05
-2.3655885254155e-05
-2.00535027451198e-05
-2.56950054675452e-05
-1.79294473128858e-05
-2.46407317243562e-05
-1.5493353357801e-05
-3.33880484209113e-05
-1.04119022116978e-05
-3.57865346307672e-05
-3.81438802806914e-05
-2.33348271986208e-05
-1.62041783837041e-05
-3.08515326504952e-05
-2.16205422056371e-05
-3.53077911660903e-05
-7.42846220505485e-06
3.62781583399232e-06
-1.21861160751055e-05
-1.82786278975305e-05
-3.46989758381471e-05
-2.84160758343274e-05
-4.48263109548532e-07
-2.13934717565137e-05
-2.20734539161852e-05
-2.29782734322991e-05
-2.40817225657593e-05
-2.48290497413946e-05
-1.82399849789612e-05
-2.69045030210038e-05
-2.71234549406192e-05
-1.2590405534545e-05
-6.86605991438763e-06
-2.22336724104744e-06
-1.39596404438862e-05
-3.50113848193579e-05
-1.35617144288194e-05
-2.8890249355649e-05
-2.37395048189809e-05
-1.3066063854383e-05
-2.12616499972172e-05
-8.88240660936457e-07
-6.91803435692639e-06
-3.58733472138231e-05
-2.26730691915096e-05
-1.91066950481409e-05
-5.13210694280882e-06
-1.28873009747616e-05
-2.07135891076772e-05
-2.16090088739205e-05
-3.05164680800654e-05
-3.08006342630085e-05
-2.4705960633609e-05
-1.96921206130799e-05
-3.36089026590962e-05
-3.05163244328804e-05
-1.93822406469682e-05
-3.15273396112833e-05
-7.35953507551187e-06
-3.87002113159035e-05
-2.3592368129635e-05
-2.20975757475731e-05
-6.28376637700715e-06
-5.4821077042988e-06
-3.69924637650359e-05
-2.73586731597874e-05
-4.97934062810392e-06
-7.00781366387393e-07
-9.34312391566135e-06
-9.84828369100618e-06
-5.766939273285e-05
-3.08142087984157e-05
-1.98757470725983e-05
-3.64364337976263e-05
-1.32880073822173e-05
-3.91757192101061e-05
-1.52833082776244e-05
-3.54621348996338e-05
-2.51367770859748e-05
-4.31076091224326e-05
-2.08862179652747e-05
-2.55101295682986e-05
-3.72660203988055e-05
-1.95019873114586e-05
-3.49972273098029e-05
-3.04575875816562e-05
-3.4141628111898e-05
-8.90018327469241e-06
9.60309949042417e-06
-7.78435990102217e-06
-1.24778156077393e-05
-3.48834084955358e-05
-2.25841572338159e-05
-1.65617999402295e-05
-2.5818079392814e-05
-7.95781516607642e-06
-1.15954854759333e-05
-4.57563726836659e-05
-2.12896215417038e-05
-2.25417613587516e-06
-2.60443710987442e-05
-3.47037904306046e-05
-1.43389744560506e-05
-3.01189649503999e-05
-2.16786172153189e-05
-2.45389738156444e-05
-1.22262841629022e-05
-3.45385254743129e-05
-1.05259184723164e-05
-1.08978234117074e-05
-4.51409259461087e-06
-6.05285247416169e-06
-2.26182762973458e-05
6.02737500515752e-06
-2.17666425560097e-05
-1.55156037614781e-05
-1.8655444744466e-05
-2.14115232184578e-05
-2.38096661512528e-05
-3.07998839398967e-06
-1.84030188004927e-05
-9.34937743429847e-06
-3.77955004830743e-05
-1.98500448752185e-05
-1.07539980591546e-05
-2.00740521949323e-05
-1.54592581965619e-05
-2.48437964056726e-05
-2.94081572488137e-05
-4.49532262812189e-05
-7.227912095827e-06
-2.2118476086806e-05
-2.8179509608719e-05
-2.79293448225356e-05
-3.38417417387255e-05
-2.5106163857469e-05
-2.75393206809519e-05
-3.84680442982597e-05
-5.73196703987232e-06
-3.06744002456137e-05
-1.24199119933184e-05
-2.11331140707997e-05
-1.75436864734944e-05
-1.52433751926778e-05
-3.58783581067458e-05
-2.1725156193773e-05
-1.47641248120684e-05
-1.55024311132883e-05
-2.25370614458776e-05
-1.89744853546526e-05
-6.20210774772725e-06
-2.9363722946645e-05
-2.05938498362978e-05
-1.91965467654808e-05
-5.77762530724135e-06
-1.75692666193921e-05
-3.63294966218919e-05
-2.00464659560379e-05
-3.22628125085e-05
-1.89962936086176e-05
-1.08780216298146e-05
1.3434677863876e-05
-3.87252029715531e-05
-2.80208763560061e-05
-7.93195648030462e-06
-1.12322892657242e-05
-1.45812172741605e-05
-2.24866144264852e-05
-5.81536245543728e-06
-1.93551415945248e-05
-3.03685834445041e-05
-1.55084010575215e-05
-2.5868956636577e-05
-8.32583459518498e-06
-9.26796644988332e-06
-8.57506708539448e-06
-2.2166700440983e-05
-1.59583056222489e-05
-1.49491388450393e-05
-2.40317808621154e-05
-1.00934352466651e-05
-2.09200521565354e-05
-1.04015178166049e-05
-7.52532798012924e-06
-1.7976588827173e-05
-2.97472757370192e-05
-3.7878310349407e-05
-2.64455330510309e-05
-2.55361042710687e-05
-2.53627194919878e-05
-7.01708706095605e-06
-1.35474645559743e-05
-7.65905849185817e-06
-1.33144741656271e-05
3.17813791403301e-07
-1.39864474735518e-05
-1.78738471043672e-05
-5.507382881312e-06
-1.33133111826078e-05
-1.1556505319826e-05
-3.35319148537488e-06
-3.32080254697086e-05
-6.28831520436518e-06
-1.50749884777586e-05
-3.95302972239585e-05
2.2182921310204e-06
-2.41591250559619e-05
-2.35595325125141e-05
-3.46835108795939e-05
-3.73833523378923e-05
1.78542533661146e-06
-3.28847818540303e-05
-2.16773079088387e-05
-3.08692671832426e-05
-1.40857991993647e-05
-7.32421375536555e-06
-1.1527694318102e-05
-1.04202048401663e-05
-1.00465532304998e-05
-8.15156034027554e-06
-2.70101529214653e-05
-8.17586106234237e-06
-1.53673531709479e-06
-2.58417400502882e-05
2.31126014741219e-07
-1.62429009795879e-05
-3.80000551562587e-05
-2.59544363077307e-05
-1.38657317002175e-05
-1.87585624413296e-05
-5.84040127854266e-05
-2.04006867510504e-05
-1.92481249713265e-05
-1.52130845271825e-05
-2.53333461840409e-05
-1.87605629553621e-05
-3.16549567864058e-05
-4.55509087717574e-10
-4.08752249977054e-05
-1.58742946334842e-05
4.33325225507893e-06
-1.47514946916336e-05
-9.49410045445781e-06
-1.94838707121197e-05
-5.60072526420488e-06
-5.3609414618355e-06
-1.93759925139609e-05
-1.13240545786354e-05
-3.6528633836702e-05
-2.68301882396429e-05
-1.392735352287e-05
-3.0355625842998e-05
-6.05188332344215e-06
-2.14815398180865e-05
-2.60779272631503e-05
-1.94613205399757e-05
-9.60709947921405e-06
-1.36853831233653e-05
-3.2818374558179e-05
-2.41269805154159e-05
-4.60869164119721e-05
-2.96093441954439e-05
-2.92823695051461e-05
-2.39418619272912e-05
-1.28963057262204e-05
-3.0806989008558e-05
-3.68384860545477e-06
-1.48518810493156e-05
-3.60795600369261e-05
-1.55558668062497e-05
-4.73229710759924e-06
-3.30210259884577e-05
-7.48442683811794e-06
2.23971832107188e-06
-4.4063461351503e-05
4.87392504665906e-08
-9.51403512101071e-06
-2.29807169896688e-05
-2.39985879044728e-05
-2.01444456669963e-05
-3.41445009580083e-05
-3.48705419267752e-05
2.77978532926429e-06
-3.26883764752032e-05
-1.93999147644004e-05
-1.15343134073065e-05
-4.18970274691955e-05
-4.32653850538319e-05
-3.21362890415255e-05
-3.04417683707496e-05
-2.01086477643629e-05
-2.79319973038501e-05
-2.90838586898063e-05
-3.00544606335101e-05
-1.32898133207881e-05
-1.46720310757221e-06
-2.9619272430236e-05
-1.02165460375673e-05
-1.98829756100879e-06
-2.24451011894204e-05
-3.07631588899898e-05
-1.36618440598845e-05
-3.28601681195583e-05
-1.73213284759397e-05
-1.33112396565347e-05
-2.25476390243076e-05
-2.53800498194842e-05
-1.89323007144667e-05
-3.89219147647039e-05
-2.56000250570069e-05
-3.69740977123052e-05
-3.01218831321667e-05
-2.59431666516573e-05
-3.26880227878683e-05
-2.81620922146529e-05
-5.63080319159809e-06
-2.052478717064e-05
-2.86205190087474e-05
1.79595649722711e-06
-3.56788742572659e-05
-2.24387040393203e-05
-8.98541896797333e-06
-1.64945292440197e-05
-1.70181117169561e-05
-2.22466421481103e-05
-3.2268363592817e-05
-1.97118938239798e-05
3.04379760109971e-07
-2.72034138140563e-05
-1.85225597064026e-05
-4.10562667533955e-06
-9.98279597277965e-06
-3.56836728569454e-05
-1.4371088639928e-05
-3.36039745541017e-05
-1.25890231122037e-05
-2.49632456717001e-05
-1.16399000356649e-05
-7.75016211537534e-06
-1.2971143411812e-05
-2.26685227812036e-05
-3.27321991415948e-05
-3.88142706348556e-05
-3.89803741857788e-05
-5.98731508680825e-06
-2.52678263186559e-05
-2.60227212656715e-05
-3.69969634004563e-05
-2.14945892901483e-05
-2.93365514434349e-05
-1.91031894482262e-05
-3.31611822204444e-05
-2.29259000787095e-05
-2.84325098749911e-05
-2.3981358621718e-05
8.23986906013444e-06
-2.37135549930958e-05
-1.56755181848873e-05
-1.87538896447107e-05
-3.16049816496063e-05
-3.66611163786214e-05
-2.68937104523257e-05
-3.10119512421496e-05
-2.56205697217743e-05
-2.54619440701162e-05
-2.06019697172398e-05
-2.48324356088806e-05
-2.15752648686625e-05
-4.89159593656891e-06
-1.93613510731903e-05
-3.88642358450291e-05
-3.64114812581309e-05
-1.48888456863998e-05
-2.91098366454904e-05
-3.40453439087849e-05
-1.348981827285e-05
-4.65471588495442e-05
-1.45065273715598e-05
-1.62175977709685e-05
-1.57013860869941e-05
-2.14998335834667e-05
-1.08752718548911e-05
-1.62919632341698e-05
-2.80301473359267e-05
-2.32832714871634e-05
-6.53351966552587e-06
-1.30775290921217e-05
-2.94495814566838e-05
-2.8155227067361e-05
-8.70338057785066e-06
-2.01054138728029e-05
-4.53893560133801e-05
-2.14123494572689e-05
-1.4525795199968e-05
-5.41327106329425e-06
-2.75709541828745e-05
-1.8484105254251e-05
-2.70661269369383e-05
-1.11059245165768e-05
-3.17820577096312e-05
-1.32572866699242e-05
-1.0034318469128e-05
-3.27686321032685e-05
-9.3521716372879e-06
-4.14108152656773e-05
-2.84107729207324e-06
-1.6702436328372e-05
-4.05697371781453e-05
-1.94949532042433e-05
-1.05182659426421e-05
-3.23772326001005e-05
-1.47021919491666e-05
-2.29593880606155e-05
-4.70892218549494e-06
-1.71133026451866e-05
-1.93892561720877e-05
-1.69044202796452e-05
9.12054401220078e-07
-1.11309277174734e-05
-2.57262408268727e-05
-1.05640411568921e-05
-1.77409749482708e-05
-2.62468809361363e-05
-1.91314710093123e-05
-1.58073768523205e-05
-2.64679463180631e-05
-5.00429316615646e-06
1.81575118159773e-06
-1.53780769687767e-05
-1.18230192884659e-05
-3.55493043161751e-05
-4.30333925692072e-05
-1.91835934747862e-05
-1.36818273163252e-05
-1.71529261205305e-05
-2.6901051555781e-05
-3.14783219078625e-05
-3.03798348880085e-05
-4.83045626640738e-05
-3.98638890560545e-05
-7.06521017814309e-06
-6.16307541144832e-06
-3.09780188257395e-05
-2.67769280862085e-05
-1.95796242386246e-05
-6.71287360414761e-06
-2.97079756260075e-05
-1.59152758743633e-05
-1.4565218305708e-05
9.72113787182778e-06
-2.1567053403483e-05
-2.58098132766132e-05
1.80646936536506e-05
-1.87575973425908e-05
1.73436712816779e-06
-1.40790979502171e-05
-4.84604158642489e-05
-2.38466294822514e-05
-1.43455354269521e-05
-2.7176129867513e-05
-3.37730952860803e-05
-3.21497003008257e-05
-2.50699348201596e-05
-3.94809802015407e-05
-1.76025206846936e-05
-1.76892255375253e-05
-3.11068386808481e-05
-2.41477888573276e-05
-7.42275921063129e-06
-1.50517828496282e-05
-2.56981714248571e-05
-9.92942947990965e-06
-2.6059436897293e-05
-8.49955160386675e-06
-3.73235845890742e-05
-3.23726710675739e-05
-2.66992422387216e-05
-4.55841082744211e-05
-1.12887622559182e-05
-8.0567054542015e-06
-3.15028599801082e-05
-3.58992593387486e-05
-2.32946046343569e-05
-2.68599659542369e-05
-7.78259666142444e-06
-2.01024969993285e-05
-3.21275033203744e-05
-2.15297148858677e-05
-1.36549466760278e-05
-4.22880163000354e-05
-2.50331214661702e-05
-2.26839387521614e-05
-2.32391053543224e-05
-1.46498672436848e-05
-1.90395398832014e-05
-3.60283096062869e-05
-3.08437824518555e-05
-7.64406018959492e-06
-2.73166061097996e-05
-2.55672276814325e-05
-2.26347823533739e-05
2.08029177912813e-05
-4.06879478928105e-06
-3.9037377757364e-05
6.61916748009697e-06
-8.30575245398543e-06
-6.88885341297314e-06
-2.77227999847859e-05
-1.28426010759313e-05
-1.80111129450922e-05
-3.02043963615188e-05
-2.34112333637332e-05
-5.86468143852371e-05
-1.29244640200235e-05
-1.86512387221139e-05
-1.62812304592135e-05
-1.40076026926552e-05
-9.45255767920819e-06
-2.54540141838625e-05
-1.90872542568404e-05
-2.95140486207714e-05
-3.57522328878432e-05
-4.6471904155322e-06
-1.59172441617156e-05
-2.25328605899806e-05
-1.96741259688811e-05
-3.41289762802076e-05
-3.40544842925598e-05
-1.03950260788994e-05
1.42408849811517e-06
-9.81180952571973e-06
-1.54295487155511e-05
-2.19303835631578e-05
-1.86994831610692e-05
-2.9712935835336e-05
-2.93593589899851e-05
-9.39415105598291e-07
-2.12274718870355e-05
-1.15305042955048e-05
-2.0070976991965e-05
-1.80012995911143e-05
-2.1187817333094e-05
5.22674624152039e-08
-1.56753433225213e-05
-3.16789433901764e-05
-2.55488862799187e-05
-8.93620866952642e-06
-3.13035226260212e-05
-2.31859561070951e-05
-2.70650293031249e-05
-2.57835443631382e-05
-1.92377008519309e-05
-3.32997831195245e-05
-1.47094307409606e-06
-5.11417560720263e-05
-1.86973501514929e-05
-3.13483412313469e-05
-2.50215954690936e-05
-1.49041154545547e-05
-2.44626725125835e-05
-7.48714672058801e-06
-1.87893916922617e-05
-2.58726725993496e-05
-1.61226973605426e-05
-1.7164450478313e-05
-4.42189637675371e-06
-1.41170294194886e-05
1.21420451488382e-05
-2.78613518950677e-05
-1.62493697202567e-05
-1.96749408110707e-05
-1.90946268858558e-05
-1.61531168656639e-05
-8.51737997956567e-06
-9.68335472653423e-06
-1.04867316578763e-05
5.21981167558203e-06
-3.18613119564714e-05
-1.03114077439247e-05
-3.24517127233853e-05
-7.30221644750138e-06
-2.95461773354076e-05
-2.42111694299425e-06
-2.29418730768436e-05
-2.23263427727476e-05
-3.53030890481154e-05
-2.91778545166116e-05
-3.3586826930308e-05
-2.47394049927838e-05
-2.07629307385243e-05
-4.92170269772065e-05
-2.81167210958123e-05
2.03363389161894e-05
-3.0923404422073e-05
-2.02039998330188e-05
-4.12242429206762e-05
-3.1201908901271e-05
-5.35609922129234e-06
-1.73444705149977e-05
-1.30930327824201e-05
-2.86600620989451e-05
-1.60565956814633e-05
-1.75283931311875e-05
-1.81752613562791e-05
-2.5384331092127e-05
-2.54930986413176e-05
-1.83016007014161e-05
-7.07229140793591e-06
-1.69023575483447e-05
-1.87995046129528e-05
3.1852501515574e-06
-1.36712952685536e-05
-2.01892862037947e-05
-3.74612530671685e-05
-1.46031666141938e-05
-4.15226230671098e-05
-2.58826996916485e-05
-1.19833315373279e-05
-6.35985658190776e-06
-2.13730229488694e-05
-4.44704825105799e-05
-3.99465128451407e-05
-3.30276890433268e-05
-3.27780920265675e-05
2.43439018476907e-07
-4.85278259983221e-06
-1.19036350275435e-06
-1.82686964855043e-05
-1.5133183384985e-05
-5.95855485529116e-05
-9.85254486982551e-06
-8.99898342554853e-06
-2.06599445783509e-05
-3.25832082389945e-05
-3.5541046648551e-05
1.11289272992942e-05
-1.49120164148543e-05
-2.77186071909304e-05
-1.84403246497529e-05
-2.91972644691728e-05
-5.75155538861211e-05
-2.59667599786348e-05
-2.49159736161338e-05
-3.99378193150445e-05
-2.68370261739297e-05
-1.1055059703539e-05
-1.0465489526335e-05
-1.77750433716464e-05
-3.41986645919641e-05
-2.32279014045036e-05
-8.45257246187787e-06
-1.67133090353189e-05
-2.13000914754714e-05
-2.18429170668207e-05
-9.0964863920607e-06
2.76299541525618e-06
-1.23085501838089e-05
-2.91771566858718e-06
2.3009103186282e-06
-1.81798996157159e-05
-2.21445439039262e-05
-1.71323517666839e-05
-3.78366863782433e-05
-2.1590961493397e-05
-1.26052612295386e-05
-1.11258632686021e-05
-7.89000407967999e-06
-2.78263853159645e-05
-2.35042698521573e-05
-2.82734847506882e-05
-3.43875730215697e-05
-3.4165001157849e-05
-4.25122511310863e-05
-3.53625883420933e-05
-2.1302348156619e-05
-1.44279661275148e-05
-2.60104645961166e-05
-1.43654635600725e-05
-3.06046813555136e-05
-1.50954443930086e-05
1.10058254792228e-06
-5.55779607710057e-06
1.68418120888435e-06
-2.59380315071212e-05
-1.55281739573943e-05
-1.79578772611455e-05
-1.7238755043206e-05
-1.61434975029875e-05
-2.2550669513703e-05
-3.97669513710549e-05
-1.89691234559634e-05
-1.50526764843706e-05
-1.57496398151958e-06
-2.01497782260208e-05
-2.87882147743341e-05
-2.15859405975484e-05
-8.59536111622015e-06
-2.65320700176623e-05
-3.24947712164246e-05
-3.07673383163935e-05
-2.3916895788281e-05
-1.63410142330002e-05
-2.89355411787605e-05
-2.74209097063345e-05
-2.16938404860997e-05
-3.17785911057875e-05
-2.72049011100994e-05
-3.80378959916446e-05
-2.57713443068549e-05
-2.45108991448791e-05
-1.9262975841535e-05
-1.23711104392413e-05
-8.46566623285929e-06
-1.35022967300984e-06
-3.38558447339482e-05
-2.27729592169415e-05
-7.84235058230095e-06
-1.45712480332755e-05
-4.7250038369748e-05
-3.39735815986557e-06
-2.07916778663039e-06
4.48614443243048e-06
-2.37420632614122e-05
-2.51579358084212e-05
-3.32847648375255e-05
-2.5159995670505e-05
-1.79330286181132e-05
-2.4774103383396e-05
-1.19632109975695e-05
-1.29729654203225e-05
-2.00800491629441e-05
-2.1995501734887e-05
-8.21837062214467e-06
-2.65591770678532e-05
-8.94495710901102e-06
-1.79890889097748e-05
-3.2964073803611e-06
-2.37013701953188e-05
-2.94474181466084e-05
-1.16516044151248e-05
-1.87904589774107e-05
-1.19323204014467e-05
-8.06640176334124e-06
-2.49283105818389e-05
-2.82508075680071e-05
-1.74812491078299e-05
-1.15855758192022e-05
-1.20314569783303e-05
-1.05450428219892e-05
-2.6188905559647e-05
-5.51013697754521e-06
-3.05694927088848e-05
-1.05251878487088e-05
-1.1565937770752e-05
-1.08872098292296e-05
-3.04175945759309e-05
-9.64128569071679e-06
-1.5854398398324e-05
-1.78594775329915e-05
-1.75462519658581e-05
-4.50643536640409e-05
-1.84468447023701e-05
-1.83398962723918e-05
-1.56122432189679e-05
-3.63536186782862e-05
-2.04020373841873e-05
5.86456950428692e-08
-2.34416282897085e-05
-1.50510266243005e-05
-2.07987407247824e-05
-2.55383615275065e-05
-2.34657049793784e-05
-7.38546185118223e-07
-1.51703499797544e-05
-2.93244462202846e-05
-9.27028447489897e-06
-7.81144204848957e-06
-2.89520724363138e-05
-3.41250332077425e-05
-1.49308535268066e-05
-2.36761891846459e-05
-5.28834385943287e-05
2.10291273281009e-06
-2.13960741465208e-05
-1.87481842669824e-05
1.13915442474688e-05
-1.79382495750892e-05
9.20005868261295e-06
-3.17408934295302e-05
-1.32861646211561e-05
-7.10799839941007e-06
-1.02801241210855e-06
-2.43827268958627e-05
7.07499886907339e-08
-3.94942571663059e-05
-4.91370413828602e-05
-1.61808238323551e-05
-1.8277787960111e-05
-2.79080614761232e-05
-4.72721995435965e-05
-2.05904149820517e-05
-2.33401339169901e-05
-2.20837289862685e-05
-1.71122499519007e-06
-7.62443073229946e-06
-4.16256330040781e-05
-2.25775042677933e-05
-2.30372132524899e-05
3.42242524647231e-06
-1.10919487518561e-05
-3.04735015846279e-05
-2.81209207959988e-05
-2.46256188523689e-05
-1.1291431049876e-05
-3.40617371513678e-05
-1.79738070545406e-05
-3.73012024432842e-05
-1.98400453613151e-05
-2.91102697261006e-06
-2.12990876417453e-05
-2.22594560455307e-05
-2.65674317755452e-05
-1.97694974531396e-06
-4.03286932629374e-06
-4.17521663959183e-05
-4.18830014245805e-06
-4.02188515270953e-06
-1.09990493818549e-05
-1.99590823911358e-05
-3.06542155905653e-05
-3.50764595652463e-05
-7.0370821332806e-06
-1.76710139761971e-05
-2.02827605569012e-05
-1.6596965475255e-05
-2.60303668117016e-05
1.44978913568243e-05
-3.62833002492929e-05
-1.87906833130485e-05
-3.02330883581593e-05
-5.31436538264328e-06
-2.33723897743871e-05
-1.14653340864895e-05
-2.52553818888189e-05
-2.22298028007981e-05
-1.47175894426285e-05
-1.32502864384482e-05
-9.56930555523515e-06
-2.24309015173412e-05
-1.13378191919165e-05
-1.27672235575786e-05
-1.46872485283357e-05
-1.4911014953946e-05
-1.622890661432e-05
-2.56946415676781e-05
-1.52032623456933e-06
1.71485347204912e-06
-3.27015766321051e-05
-2.29762740058012e-05
1.21107300469506e-05
-3.11624944893231e-05
-4.574421553319e-05
-1.10667676444255e-05
-2.48265230464602e-05
-2.31119877822767e-05
1.8023899325807e-07
-2.45812370349058e-05
-2.13992234291226e-05
-4.23864332979118e-05
-1.53223557763627e-05
-1.98562213000789e-05
-1.22682490008166e-05
-1.64422743611974e-05
-2.11848716408311e-05
-2.52119227277585e-05
-1.51061080620556e-05
-1.15886035324788e-05
-2.04262510323786e-05
-3.54227018034689e-05
6.74766382801432e-06
-2.4928644045833e-05
-7.86382032203165e-06
-3.41654071812469e-05
-3.19527368267566e-05
-1.20185081454161e-05
-2.07480061007472e-05
-1.35590519924741e-05
-1.23608612033756e-05
-2.12119159428937e-05
7.0662912070413e-06
-3.89550199904708e-05
-4.65173899164268e-05
-1.12527850061745e-05
-1.78502555595563e-05
-2.06694150144789e-05
-2.24972147707293e-05
-2.4441707250218e-05
-1.19354796816379e-05
-2.91336625905858e-05
-1.23734035638645e-05
-2.72225951419016e-05
-1.97012599619539e-05
-4.93970511966662e-05
-3.18584416814331e-05
-2.16262151219216e-05
7.95590772042304e-06
-1.62091838347982e-05
-2.05001865072162e-05
-1.84664905648322e-05
-1.79503288012568e-05
-4.26864349106857e-06
-2.79247058753325e-05
-2.85766123066095e-06
-2.69277338109094e-05
-2.27965714724055e-05
-1.29729350774171e-05
-2.84974764283572e-05
-6.72252094593681e-06
3.08409630585596e-06
-9.19223772149222e-06
-3.63591836157597e-05
-3.52070072434399e-05
-3.20535015054504e-05
-3.70595484974983e-05
-1.5043491338207e-05
-1.81663147505216e-05
-2.21811549334679e-05
-2.82049605973306e-05
-2.22319028798433e-05
-9.49269210141278e-06
7.16905780191484e-06
1.22121919128536e-06
-2.85733725467592e-06
-5.08064193055162e-05
-8.93430412847195e-06
8.2625171847501e-07
-2.59512733921033e-05
-8.39460640614693e-06
-1.94979978080311e-05
-1.22863677489768e-05
-6.42517817032709e-06
-3.48385772495098e-05
-2.51193427025787e-05
-7.10442660615293e-06
-2.33586316406925e-05
-1.92811171911019e-05
-1.34711734814725e-05
-2.77754252742089e-05
-3.41691628466529e-05
-2.81762927051048e-05
-1.71597926529848e-05
-3.49069125979476e-05
-6.13348034567811e-06
-3.18686642245938e-05
-1.881594247763e-05
-9.51112267122703e-06
-2.30595063566837e-05
-2.40029915190473e-05
-1.42399858449245e-05
-1.56997700926448e-05
-2.51647344128462e-05
-2.08981039069739e-05
-2.5805923722526e-05
-4.27138563867334e-05
-3.53797226843732e-05
-2.69062321625812e-05
-2.76441135592529e-05
-2.34266084263752e-05
-2.59085188461804e-05
-4.72037024185623e-05
-3.76612482315287e-05
-3.21349930294126e-05
-3.17599076284849e-05
-2.17398906863657e-05
-1.96310355345031e-05
-1.26024254481077e-05
-2.64142801740257e-05
-3.75628899238202e-05
-2.91302868669479e-05
-1.97873025558014e-05
-2.3299252524548e-05
-1.31899693086857e-05
-4.94909507697406e-06
6.34811904672146e-07
-2.09045964477827e-05
-2.06011041307146e-05
-1.78309083318397e-05
-1.15779096801063e-05
-2.77825712102409e-05
-3.17642345542843e-05
-1.17193369438953e-05
-5.08509669196436e-06
-1.54977345530867e-05
-2.13362222420607e-05
-3.83643535547256e-05
-5.255246037007e-06
-1.76458734720529e-05
4.75258886536093e-06
-2.44895213983502e-05
-1.19575787139389e-05
-2.48788916747008e-05
-2.38376400256734e-05
-2.17747997418712e-05
-1.77370770492936e-05
7.91697133378697e-07
-1.73513820567778e-05
-3.01691168206219e-05
-3.19595907812632e-06
-1.25626824696928e-05
-2.136260460563e-05
-1.06517174239794e-05
-1.30059572027367e-05
-2.65915358522917e-05
-3.51771905585568e-05
-1.70296012994592e-05
-1.30281149658796e-05
-1.38527173427133e-05
-1.10720892757758e-05
-8.68304294331893e-06
-1.32894234753065e-05
-4.6771900704088e-05
-7.76140931438951e-06
-2.76853888905279e-05
-2.98418765243497e-05
-3.3344750755796e-05
-3.87496176300393e-05
-5.94733159486095e-06
-1.40363994813406e-05
-2.15614504628743e-05
-2.71630490176672e-05
-3.05244496225133e-05
-2.50905834721981e-05
-1.6931750170406e-05
-1.56288463246144e-05
-2.61235530419532e-06
-3.03272459538611e-05
-2.79213399971167e-05
-3.59400515783113e-05
-2.03760370631751e-05
-1.6054868351574e-05
-9.83547555386216e-06
-1.57279566363964e-05
-3.81243776472932e-05
-2.66334091832461e-05
-2.85081120243602e-05
-1.48488116456485e-05
1.0002374643082e-05
9.83595170744147e-06
-3.23254973358511e-05
-2.52859619752414e-05
-2.19403955599183e-05
-2.52303161019445e-05
-4.2522884201142e-06
4.47081835704297e-06
-3.91340917276574e-05
4.82325491185225e-06
-1.88966065443378e-05
-1.52933647100924e-06
-3.66966344190677e-06
-5.2624762031728e-06
-1.07216946995154e-05
-2.25212055696176e-05
-2.47015471656428e-05
-1.28168731286132e-05
-1.62754565477066e-05
-2.46172041793969e-05
-1.70594826418085e-05
-1.5820371277102e-05
-3.64172944641706e-05
-2.72489053340994e-05
-2.44162885434116e-05
-3.03170195456147e-05
-1.51108042529603e-05
-1.51860607131995e-05
8.53837443987776e-06
-8.77319580007447e-06
-2.67462213665502e-05
-2.03897233776021e-05
-3.92485488378241e-05
-2.27678841639163e-05
-8.57202358614013e-06
-3.52662945381472e-05
-3.02180051468019e-05
-3.20737481897072e-05
-9.77080089571115e-06
-2.69753669734471e-05
-2.7369125983858e-05
-1.68209454300588e-05
-2.82365317150806e-05
-2.68874202208715e-05
-4.8644206220531e-06
-2.78863325089162e-05
-4.89701400999013e-05
2.95484007269155e-06
-2.25913340401794e-05
-2.78580397111224e-05
-1.0503916009313e-05
-2.19797219573119e-05
-3.53540330474519e-06
-2.35667410858504e-05
-2.50285941442054e-05
-3.83734978837569e-05
-3.77189127217279e-05
-2.34904822425415e-05
4.21784779728396e-06
-3.07206792739361e-05
-2.31498691194014e-05
-2.76807424955787e-05
-4.75092501018284e-07
-7.95168467813965e-06
-8.38775198250251e-06
-1.70577946540697e-05
-2.47293805217595e-05
-3.83712425929522e-05
-2.49713135401343e-05
-3.61526560772185e-05
-1.38492083335333e-05
-2.14269924615974e-05
-1.37278047234951e-05
-3.29731730391641e-05
-1.227214399096e-05
-3.16510613349988e-05
-1.79490246842567e-05
-1.98261222362398e-05
-1.82029840680864e-05
-4.28318351275769e-06
-3.2198598851797e-05
-2.64429494113451e-05
-2.06624230008077e-05
-2.62325214326062e-05
-2.14218115760586e-05
-3.25315240685882e-05
-1.66163025058865e-05
-3.54795932038226e-05
-2.63289016929671e-05
-1.95994244049341e-05
-1.3346130433079e-05
-1.80890425998819e-05
-1.98689661496894e-05
-1.63196037540107e-05
-6.33113225843925e-06
-2.24922530532075e-05
-2.63253588330978e-05
-1.80471973218544e-05
-1.24328968416535e-05
-2.96103627785737e-05
-5.28591564379613e-05
-1.50760555549146e-05
-1.82000752830865e-05
-2.14291931750493e-05
-4.16724399535709e-05
-1.17690069449046e-05
-1.96668385214581e-05
-1.300193275113e-05
-5.95582344480737e-06
-2.96595378019254e-05
-1.63411381956834e-05
-1.46553563290047e-05
-1.393459484711e-05
-2.16095241417874e-05
-7.05860233699877e-06
-1.38504608879443e-05
-1.1572371059993e-05
-9.12979572655107e-06
-6.04319368139429e-06
-3.66249260298216e-05
-2.43190086836314e-05
-3.40243287965387e-05
-2.27901219211479e-05
-3.29936038223845e-05
-3.90677417554952e-05
-3.17372344134903e-05
-2.88378541206129e-06
-2.95875561657481e-05
-4.34828408475957e-05
-1.29545381606117e-05
-2.98921805286587e-05
-1.26371805303149e-05
-1.77025436554191e-05
-3.00517463571192e-05
-3.21201670331135e-05
-1.46935999208543e-05
-2.97900005333124e-05
-3.35071720823449e-05
-1.57286323597622e-05
-3.48159451577603e-05
-3.48602426150607e-05
-2.91345383833585e-05
-2.86251323164394e-05
-2.22911604056279e-05
-2.00330545821224e-05
-1.73832246471393e-05
-1.66565322600928e-05
-3.95970741243435e-05
-2.08194274430965e-05
-1.26872717281141e-05
-2.67302607126271e-05
-3.903710345493e-05
-2.2599106651863e-05
-2.79327188746022e-06
-2.31000107249226e-05
-3.37715265582604e-05
-2.39237563682373e-05
-1.58052560177275e-05
-2.68704937302592e-05
-1.19385104685672e-05
-3.4384751687537e-05
-1.6672582800238e-05
-1.39554332928242e-05
-3.8511341693106e-06
-2.8232758000075e-05
-3.64549563091867e-05
-2.12014996750682e-05
-1.24853766360883e-05
-2.52128152760368e-06
-1.64921116866582e-05
-1.83195495509583e-05
1.44795736470902e-06
-1.71514088448125e-05
-2.92061610561825e-05
-2.64822283400278e-05
-1.68355402493312e-05
-8.92241819385694e-06
-3.1478852056109e-05
-3.54667098099585e-05
-6.63944659510588e-06
-4.79813387993479e-06
-2.54392653674196e-05
-1.10228498140584e-05
-1.51824166856966e-05
-1.24784942535325e-05
-4.31908307904044e-05
-4.26179988555216e-05
-3.11689978283453e-05
-2.6378117845661e-05
-3.64445517757989e-05
-3.14828122520061e-05
-1.24384356632937e-05
-5.03949350853271e-05
-4.7005370668119e-05
-3.56097373571941e-05
-1.94808981589899e-05
-1.75077925363708e-05
4.24045029608963e-06
-1.27208091062397e-05
-3.00424896901722e-05
-1.79106603792446e-05
-1.80802511414914e-05
-7.4070482641272e-06
-2.12367110194237e-05
-3.6977535105036e-05
-1.33295911238151e-05
-3.15094645907548e-05
-2.12454497802219e-05
-3.96447899636916e-05
-1.69733317110381e-05
-2.79521391678025e-05
-1.97348624449866e-05
-3.81195496296546e-05
-9.56017168676663e-06
-2.73805319532119e-05
-2.34928234337832e-05
-4.70486415624222e-05
-2.0357204140722e-05
-8.02350556603285e-06
-3.41530881605071e-05
-2.49180880544806e-05
-2.13113274313429e-05
-3.47451115251157e-05
-2.27996142765161e-05
-3.12515395409523e-05
-4.2001881833859e-05
-1.87808386468179e-05
-6.03313397373047e-06
-3.15732888352726e-05
-3.84314819268307e-06
-2.06914560105007e-05
-2.86027743449164e-05
-2.78427208148405e-05
-3.36432501837037e-05
-1.3588388130004e-05
-1.99571875516906e-05
-1.87668150138198e-05
-1.22863325776745e-05
-3.63627537507158e-05
-2.04828314533825e-05
-2.1703660728171e-05
-2.4761950539243e-05
-1.35388224003307e-05
-8.60265047146567e-06
-2.99801217844974e-05
-4.20559235986853e-05
-2.50335632900454e-05
-1.73196527591867e-05
-2.86532491585848e-05
-1.54245094031739e-05
-2.86735048423944e-05
-2.16047811277669e-06
-2.84906287528388e-05
-2.28998064148718e-05
-2.47610502045578e-05
-2.0858942374291e-05
-4.05275593560274e-05
-2.86110283797442e-05
-2.10971409591778e-05
4.25954467480397e-06
-1.57033253800432e-05
-2.15248668736232e-05
-1.35465613916356e-05
-2.02882359721235e-05
-3.66533488231433e-05
-2.54793843703886e-05
-3.67255533471876e-05
-3.43203811929688e-06
-2.94758660564063e-06
-2.29009792037293e-05
-1.09854034761888e-05
-3.00678087781188e-05
-1.43855006041151e-05
-4.13131106182747e-05
-3.03090984205995e-05
-1.20501469489141e-05
-3.19670417959642e-05
-2.55329014095074e-05
8.15088947516644e-07
-1.8420077602345e-05
-3.31485453923692e-05
-2.16497923780572e-05
-4.35585092784591e-05
-2.41542059623495e-05
5.24675186223288e-06
-2.70455709182921e-05
-3.98624960222448e-05
-2.467492405047e-05
-4.3418321559661e-05
-3.22095806338356e-05
-1.53285526840145e-05
-1.89548652232381e-05
-1.34035215388875e-05
-3.90546660324181e-05
-3.19279688709706e-05
-2.18469462052997e-05
-1.39542331158647e-05
-5.42868962779318e-05
-3.02139933761651e-05
-3.26067097102351e-05
-3.14754662030585e-05
-1.49639210326794e-05
-1.82193235059029e-05
-2.36711127888605e-05
-1.08096191470228e-05
-2.93834602136841e-05
-1.95014484426659e-05
-3.47549213861504e-05
-1.08652824167778e-06
-1.5992038628978e-05
-1.46330553781769e-05
-2.00788842299848e-05
-2.78080691903943e-05
-1.42867675960566e-05
-3.07848696871929e-05
-1.7504182210357e-05
-3.15315800249987e-05
-1.62185690671805e-05
-3.05577635925803e-05
-1.34178313257535e-05
-4.6426661933351e-05
-1.7102425229648e-05
-3.95503165891925e-05
-2.30876121279841e-05
-7.03147614904598e-06
-2.78688557152442e-05
-1.56447300183969e-05
-2.81044728440478e-06
-2.06634412088922e-05
-2.13802742920849e-05
-3.40760999609061e-05
-7.21101082350393e-06
-9.40033642039565e-06
-3.16540139000945e-05
-1.57733262418818e-05
-9.01735607084154e-08
-1.46704761379873e-06
-1.79720957175529e-05
-1.82358988676403e-05
-2.89368889940573e-06
-2.76006703885156e-05
-2.22579449790491e-05
-3.76889878882921e-05
-2.10833200593654e-05
-3.18149307754269e-05
-5.34447597390479e-06
-1.33918004425372e-05
-1.68408258178812e-05
-1.81844709796957e-05
-1.75608465903991e-05
-1.68527966784442e-05
2.60808748164628e-06
-2.15244365273938e-05
-1.07333216743049e-05
1.44149412301237e-05
-1.01488746772327e-05
-1.47537454084736e-05
-1.14860598232266e-05
-2.87946124198845e-05
-1.5673678875682e-05
-1.66533143390183e-05
-3.6701666934822e-05
-2.45575794277009e-05
-1.36577948523918e-05
-1.93120620008953e-05
-3.50118139728536e-05
-6.8341404949409e-06
-2.84385510104062e-05
-2.10957555681931e-05
-7.22338126973518e-06
-3.32103151174458e-05
-1.28629177800466e-05
-4.43786454954878e-06
-2.83800976317268e-05
-2.48261521179292e-05
-1.50017730680439e-05
-1.86541031338796e-05
-2.49952504632317e-05
-1.49823430977038e-05
-2.11206830913946e-05
-2.68388933333194e-05
-3.594992869093e-05
4.25773568704507e-06
-2.15449635188713e-05
-2.13330842295267e-05
-2.5479201864182e-05
-2.43981780951898e-05
1.40667422918792e-05
-2.04054695975398e-05
-4.36325121416836e-05
-2.32699242458176e-05
-2.4575233418749e-05
-3.4747028060929e-05
-3.95950251753744e-05
-1.77744385365528e-05
-3.86390421813734e-05
-1.80548528709945e-05
-1.73784144227334e-05
-3.23693234334154e-05
-2.01925692390437e-05
-2.07355309752001e-05
-3.27099080330053e-05
-2.94277601895445e-05
-1.74050070695252e-05
-2.66217751171391e-05
-1.21318989522387e-05
-2.97173231383097e-05
-1.1506160389765e-05
-5.26836843940841e-06
-3.67977480541953e-05
5.16661107468064e-06
-3.844762230416e-05
-3.28892975289041e-05
-2.52866878213274e-05
-2.02146603871481e-05
-1.87342403205188e-05
-3.02950547458758e-06
-1.49151965388302e-05
-1.48072582467988e-06
4.12556707842798e-06
-1.14734445658217e-05
-2.55630839900971e-05
6.63576106364235e-06
-2.0289741748115e-06
-9.51097299459038e-06
-1.88602996409713e-05
-2.68668064327318e-05
-4.59885169108472e-06
-3.57852279824033e-05
-1.58686416868613e-05
-3.89703986965563e-05
-2.80281647936196e-05
-1.67579729620936e-05
-3.02489320358539e-05
-3.39760711065396e-05
-9.46396710218954e-06
-2.11723015112227e-05
-1.96380604087993e-05
-1.53583115717513e-05
-2.73472540267851e-05
-2.34584050567429e-05
-2.24936892796714e-05
-2.06160986164819e-05
-1.45961194124304e-05
-8.98026370188612e-06
-1.2092854976519e-05
-2.46142566182519e-05
-2.53328739438233e-06
-1.67999264629009e-05
-2.60389389319915e-05
-1.04768531925364e-05
-1.8990064030848e-05
-2.2995997405964e-05
-1.93269487882447e-05
-3.20185736349569e-05
-2.97923523980007e-05
-3.22474486598807e-05
-2.59216413446477e-05
-1.51562860671673e-05
-6.60996617087957e-06
-1.71747725522562e-05
-3.44927664999289e-06
-2.62837420258861e-05
-1.93605612771267e-05
-2.26258819113172e-05
-2.25039920182836e-05
-2.85583012459437e-05
-1.22853860027528e-05
-3.53944749898248e-05
-1.13338443479927e-05
-1.87016119705251e-05
-2.47074272310384e-05
-1.74014990700453e-05
-3.11985339030541e-05
-2.42299776479858e-06
-5.14028971546938e-06
-2.6760147135858e-06
-1.53712623028655e-05
-3.96825850065889e-05
-2.30704897374955e-05
-2.36663819610281e-05
-1.12121463344541e-05
-2.07972054431072e-05
-2.33199646920822e-05
-1.23862052995689e-05
-1.92315025110751e-05
-4.64902192387218e-05
-2.17615986771926e-05
-2.04579397167991e-05
-5.79989688871323e-06
-7.32453057816747e-06
-2.91213054192873e-05
-4.21857083979621e-05
-2.34586171013232e-05
-2.56878569415594e-05
-2.24209587077715e-05
-2.00239941661169e-05
-2.53372891393626e-05
-4.41316178887318e-05
-8.38196988778631e-06
-1.65684284503194e-05
-5.04374375031103e-05
-9.57584610839757e-06
-4.91905016398916e-05
-2.81485709531661e-05
-2.28383829994166e-05
1.95900380182417e-06
-2.29883675591725e-05
-3.77278444776196e-05
-2.80194858804594e-05
-3.81845875003686e-05
3.40427218314258e-06
-3.49901380596735e-05
-1.56527374443737e-05
-2.72176705382625e-05
-6.7129634354803e-06
-2.97927847878398e-05
-7.15924394384051e-06
-2.56100316496495e-05
-2.78077823745058e-05
-1.72792013800965e-05
-1.4545837559492e-05
-1.7927755099942e-05
-1.29110555805244e-05
-1.85197437850636e-05
-2.56716804950126e-05
1.12589235158504e-07
-2.89214926978162e-05
-2.68757747201993e-05
5.92018000605117e-07
-1.71394108923975e-05
-2.20135800489244e-05
-1.3735760482792e-05
-2.15360206611762e-05
1.15418624298987e-05
-3.55280882271957e-05
-2.60237965072971e-05
-2.77009771265733e-05
-4.11531042795274e-06
-2.69027207043076e-05
-2.57242769455322e-05
-1.55726740861176e-05
-4.62614923873701e-06
-3.97083645562314e-05
-3.10049118187302e-05
-1.78120847714898e-05
-1.89802438624716e-05
6.0970632367576e-06
-1.74898106823621e-05
-1.50417104481954e-05
-2.86814406807092e-05
-1.03116708498169e-05
-1.05957314914242e-05
-1.61943636584316e-05
-3.91265470082878e-05
-9.84181335832675e-06
-2.33230058797866e-05
-3.02520342729716e-05
-3.7155272089381e-05
-4.09429485759038e-05
-2.52490047025496e-05
-1.81168303381775e-05
-8.33309206373512e-06
-1.2268458401654e-05
-1.77315936952761e-05
-3.51506450776366e-05
-2.19893314215648e-05
-3.12805767423266e-05
-1.59536754341702e-05
3.77793715988668e-06
-3.04809797641698e-05
3.4176010652589e-06
-2.83317207417095e-05
6.10649309540448e-06
-1.64968987553476e-05
-3.40757549017588e-05
-3.13248377696391e-05
-1.84481544636392e-05
-3.13644276019224e-05
-3.20597399962157e-05
-1.6366236999919e-07
-1.43463267746789e-05
-1.40922574156056e-05
-2.10754616516936e-05
-2.17687407613754e-05
-2.54657194308644e-05
-9.8199396463446e-06
-4.61971275331997e-06
-2.04155182389587e-05
-9.28619301361517e-06
-8.89512596748289e-06
-6.23644482975809e-06
-3.46676283925532e-05
-4.57226311293288e-05
-2.47918994761314e-05
-1.97563047086145e-05
-3.17422918111125e-05
-4.52647118398468e-05
-1.62586984744276e-05
-4.18602054795673e-05
-2.21292270116018e-05
-3.51693425278427e-05
-1.41761474341556e-05
-2.47258832796646e-05
-4.47156953035315e-05
-1.25825233653256e-05
1.1544848397717e-05
-2.51257801085775e-05
-3.12008087403808e-05
-3.06525424627528e-05
-1.65404051537138e-05
-2.96632798194603e-05
-1.35767091901183e-05
-4.97531691522757e-06
-1.46156679097183e-05
-2.03251046448694e-05
-2.80361332383898e-05
-2.11001689885371e-05
-2.18366847915651e-05
1.63310373769699e-06
-4.7747875751824e-06
-1.80265233649668e-05
-1.9027930047983e-05
-9.49183419296598e-06
-2.10258860242748e-05
-3.67946671995414e-06
-3.76952740588359e-05
-3.3205123369823e-05
-2.26267635851729e-05
-8.16511892630803e-06
-1.24453512301788e-05
-1.51953225426073e-05
-2.06100287649545e-05
-5.39834397737239e-05
-4.64782044762161e-06
-2.15035999243427e-05
-4.26697000724823e-05
-2.10759226193741e-05
-2.68241284714665e-05
-2.95685104336209e-05
-2.51976780706582e-05
-2.42173185571929e-05
-3.46124659159663e-05
-9.69712532774519e-06
-2.49791834589466e-05
-2.59792315882133e-05
-1.29476347382589e-05
-2.15150713085582e-05
-1.78664304541609e-05
6.87496132149064e-06
-2.26398987914447e-05
-1.42382241050654e-05
-1.42207587814271e-05
-9.29679438089704e-06
-8.69127214226258e-06
-2.38360502572818e-05
-2.06895423791923e-05
-8.81188718995888e-06
-1.05945680746179e-05
-3.16571025745948e-05
-2.22422975211589e-05
-2.88010491777225e-05
-4.70746629376262e-05
-2.45668760559675e-05
-3.08508420867033e-05
-1.46210187312365e-05
-4.07627823810299e-05
-1.9450404042728e-05
7.49950184790925e-08
1.90884899752267e-06
-2.86051203393818e-05
-2.27798107392029e-05
6.52518524500748e-06
1.69022705490756e-05
-1.04588879754309e-05
-1.03174069945284e-05
-1.62889142832785e-05
-6.81077194312371e-06
-2.70925298264079e-05
6.30126377732883e-06
-1.33145742938761e-05
-1.97992321321681e-05
-3.48839942673449e-05
-1.07586018412911e-05
-6.47098373751071e-06
-3.10125244720071e-05
-2.96762993533745e-05
-2.26727116459695e-05
-2.80737453924827e-05
7.42954975408972e-06
-2.42050619934356e-05
-6.61994552748704e-06
-2.84753399095843e-05
-3.82262039064884e-05
-7.70058574754664e-06
-3.1631291188372e-06
-5.01047007822613e-05
-2.09880967592583e-05
-1.70555141809075e-05
-2.13934930755533e-05
-2.99755067103659e-05
-2.97782756854465e-05
-5.12269260143941e-05
-1.38694267271769e-05
-5.42984933368203e-06
-2.14084899161678e-05
-1.9646326707466e-05
-2.7692530291675e-05
-5.67318743333548e-05
-2.21409617631187e-05
-1.61793086629039e-05
-1.7242878322622e-05
-3.37899585917358e-05
-3.36462172063752e-05
-2.91634038287246e-05
3.65071027441216e-06
-2.25281030341464e-05
5.8861588686152e-06
-1.76010843731401e-05
-2.57773453593784e-05
-2.21672053253121e-05
-2.27836194957397e-05
-4.67533297334645e-05
-1.46578670550519e-05
-2.42729555540639e-05
-2.19825636069589e-05
-6.97285366704822e-06
-3.21107329168126e-06
-2.4147617311096e-05
-3.28491872250347e-05
-2.06848533730546e-05
-2.82669280076646e-05
-1.95123850092427e-05
-7.50682283488385e-07
-2.79698798235514e-05
-1.48750068388501e-05
-2.15405522782424e-05
-7.26436406244098e-06
-1.18212181767708e-05
-3.14957846359635e-05
-2.87962039273279e-05
-3.32564806810379e-05
-1.52059217022544e-05
-3.34491857587571e-05
-2.2277171436004e-05
-3.85399663561776e-06
-2.23591740629917e-05
-3.0983576718788e-05
-4.68966716559466e-06
-2.47381780201926e-05
-3.45543910885279e-05
-2.28375066578626e-05
-2.68173033521326e-05
-1.33815450088715e-05
-1.70292139976937e-05
-2.93289295551518e-06
-3.96664389376862e-05
-1.82418826908209e-05
-3.95831738895339e-05
-1.89612469344774e-05
-3.57634578403144e-05
-1.34527629018052e-05
-3.42188940310153e-05
-3.05794165559856e-05
-2.18676447995924e-05
-1.05711258752453e-05
-3.1241060589953e-05
-1.57488639840681e-05
-4.39886824380136e-06
-3.07115340539928e-05
-3.15113402570741e-06
-4.42225016151907e-05
-1.43582653409142e-05
-1.7530455656566e-05
-1.14118363278205e-06
-2.26042338902087e-05
-2.19835698730507e-05
-1.19185577191115e-05
-1.90188323338985e-05
-2.5464676951402e-05
-8.87846739910916e-06
-2.06135221869222e-05
-3.06173225065913e-05
-3.20240556297291e-05
-1.97810256942972e-05
-1.9126924228528e-05
-3.03349914303487e-05
-1.35676394713573e-05
-3.88711376716311e-05
-3.9548193792619e-05
-4.7418525905291e-05
-3.07235455157008e-05
-1.66396877558876e-05
-3.17297712442022e-05
-2.51316224189277e-05
-8.06387783059187e-06
-1.81074009101158e-06
-2.09984597638381e-05
-1.17026470514174e-05
-5.49248554928137e-06
-6.95772809297245e-06
-1.2754039610189e-05
-2.74403528441349e-05
-2.06366396702581e-05
-2.52678126199632e-05
-2.50372595240567e-05
-9.18193573284748e-06
-1.00580631371519e-05
-1.88361193426033e-05
-5.76743578895666e-06
-1.8426666623933e-05
-4.33830810102608e-05
-2.42224235353643e-05
-7.69883439379477e-06
3.370386260004e-06
-1.31676136986087e-05
-3.70263788773498e-05
-2.19642068959014e-05
-2.29616280320614e-05
-9.17121393833656e-06
-3.61210802064612e-05
-1.00852549452397e-06
-1.84502784891552e-05
-3.92787020418098e-05
-2.30562554991107e-05
-7.24663303867532e-06
-1.01981001937884e-05
-1.38493228055955e-05
-1.77909663014019e-06
-2.33868005980027e-05
-9.47747047951268e-06
-2.35537463369627e-05
-6.39736012250927e-06
-1.42127316839681e-06
-1.85999547295234e-05
-1.34799452594758e-05
-3.21415881945938e-05
-2.46292380505703e-05
-1.76952316795751e-05
-8.92390585105365e-06
-7.40560426824814e-06
-2.20194072504477e-05
-2.03963127708204e-05
-1.98764444562908e-05
-2.34308094512112e-05
-3.76619393634357e-05
-1.26742941325471e-05
-1.8853213540135e-05
-1.72119235891482e-05
-4.17947966098571e-05
-2.96408152206115e-05
-6.28486350437048e-06
-3.19758367347888e-05
-3.43463968783219e-05
-1.04656081364299e-05
-3.13900321396135e-05
-3.35321144917104e-05
-2.46792285357638e-05
-3.35687124316868e-05
-3.3923946335535e-05
-4.76347596741674e-05
-4.54113824682999e-05
-3.77856389409924e-06
-2.13253097849033e-05
-4.01195067587945e-05
6.93698382464457e-08
-2.91385744257e-05
-4.47368840290844e-05
-2.27573302850512e-05
-1.70298500706542e-05
-1.73634518105958e-05
-1.60634236188897e-05
-1.80002603772141e-05
-3.5152234556655e-06
-2.21794393084766e-05
-2.58572608572274e-05
-3.21698280211544e-05
-1.45917341351815e-05
-2.03496918451789e-05
-3.55150947566029e-05
-2.89009712570781e-05
-1.52028974260088e-05
-1.07318890676149e-05
-3.28511336619213e-05
-3.10428278449132e-06
-1.76980981910879e-05
3.44785260553223e-07
-2.38764531132203e-05
4.98052443650547e-06
-2.89411077044653e-05
-3.36260174258183e-05
-2.87980665952596e-05
-2.18462716663918e-05
-4.84111942928629e-05
-1.99318335169358e-05
2.85867576353395e-06
-3.34820732929937e-06
-1.33177383651869e-05
-1.84815131664765e-05
-5.54203463260254e-06
-3.31357112795388e-05
-1.94870531426236e-05
-8.14698781623182e-06
1.15806421060291e-05
-2.97789502382459e-05
-1.03789193468182e-05
-2.59045138543855e-05
-1.13730216742046e-06
-3.38371424960238e-05
-2.00224389278676e-05
-3.08515565555706e-06
-4.15581905314227e-05
-3.79618775415852e-06
-1.54778206011262e-05
-4.52941723906599e-06
-2.62403037200457e-05
-1.56950294698862e-05
-2.5508040086091e-05
-2.76712216126567e-05
-9.31221727682898e-06
-4.75778380437458e-05
-1.65349653103638e-05
-1.49813043906621e-05
-1.11809756484913e-05
-2.3690700264375e-05
-3.37345069760745e-05
-4.44435328798678e-05
-4.14703365601499e-05
-1.82433875544268e-05
-2.1158872234359e-05
-4.61473173812219e-06
-2.30207881535078e-05
-1.97147986806445e-05
-3.70654868561837e-05
-8.49660137137083e-06
-1.32678191328879e-05
-2.82785693754145e-05
-3.649568568871e-06
-2.45141926698028e-05
-3.37741940769663e-05
-3.07716036287906e-05
-2.82503217225253e-05
-7.55362271625772e-06
-1.96181956000638e-05
-7.80060060430506e-06
-2.26323922586204e-05
-5.89643193580006e-06
-3.2069680026071e-05
-3.75286165316373e-05
-1.2343832155204e-05
-1.87565423858207e-05
1.08841344116295e-05
-1.97938298770888e-05
-1.24922922076844e-05
-2.59307625855299e-05
-3.27027025435003e-05
-6.56311135764046e-06
-1.00276692954173e-05
-4.06662641000098e-05
-1.71096779848711e-05
-3.00432059917182e-05
-2.34331969154609e-05
-1.76622592700945e-08
-1.71042172789291e-07
-3.57939874325872e-05
-4.3686472882252e-05
-2.42663427991016e-05
-2.37591039525036e-05
-2.79625649294805e-05
-2.71424728071543e-05
-2.26348354157261e-05
-2.41911673587596e-05
-3.22372920502499e-05
-3.53301619946153e-05
-1.54379814116113e-05
-2.92925720122241e-05
-3.28796071281389e-05
-1.13719534184889e-05
-2.45924633947584e-05
-1.88743994450229e-05
-1.43494662037657e-05
-1.11844691637933e-05
3.95169747670949e-07
-3.97836070456254e-05
-1.29460319387704e-05
-2.72641571966072e-07
-1.09456561062499e-05
-2.72152822456376e-05
-2.50660698660107e-05
-2.49888404358451e-05
-6.41974711905119e-06
-9.00446068122277e-06
-1.72820412160456e-05
-9.46968701087067e-06
-1.32039766765503e-05
-4.69990962893528e-05
-1.99568008729012e-05
-4.4096638704006e-06
-7.71642452152147e-06
-2.20359946203562e-05
-2.41227509202898e-05
-4.62797528240018e-05
-2.8021321208208e-05
-3.32172970092834e-05
-2.08378820228988e-05
-1.54204781314412e-06
-3.10686193140328e-05
-2.22159263816215e-05
4.36471117959134e-06
1.02749028531802e-07
-1.57164079503523e-05
-2.45185262292693e-05
-2.80704169400938e-05
-5.4641049550262e-06
-3.18236285009672e-06
-3.21778059326559e-05
-2.50877970804269e-05
-1.81922036518354e-05
1.86903738455267e-06
-1.31285265099119e-05
-1.74888146519441e-05
-2.38591452291718e-05
-2.28564902899483e-05
-2.13834914329955e-05
-3.65373913621734e-05
-3.25062737509197e-05
-3.33844212908913e-05
-1.14943850285968e-05
-2.49773672088603e-05
-1.17341173108186e-05
-1.08459518100589e-05
-2.24100950962121e-05
8.5699268940437e-06
-5.39178855540609e-06
-3.39586402567016e-05
-1.07436145835784e-05
-4.22422759066901e-06
-1.57181834461306e-05
-1.04798892362485e-05
-1.57902021499885e-05
-3.55417987001655e-05
