# Supplementary material for: Research on computational propagation and identification of mine microseismic signals based on deep learning
Source: PLoS One. 2025 Oct 22;20(10):e0334641. doi: 10.1371/journal.pone.0334641 (PMC12543183; doi:10.1371/journal.pone.0334641)
Supplement: S1 Data — (ZIP) [file pone.0334641.s001.zip › 000100500001003.xlsx_0.txt_24.txt.txt]

-4.73189381710536e-05
-2.14576598430841e-05
-8.62059631125639e-06
-2.35000316499659e-05
-2.3129120687147e-05
-3.32096285484158e-05
-4.16942197116932e-05
-8.90435364627058e-06
-3.97618144579173e-05
-3.12307805440731e-05
-9.60064135109615e-06
-3.81041065529607e-05
-3.04615644595905e-05
-4.02072377965603e-05
-3.8061017461048e-05
-2.39994000780205e-05
-1.80428431038704e-05
-2.61841816043387e-05
-8.11215981993054e-06
-4.06997013300997e-05
-3.31277431858347e-05
-2.65083133261107e-05
-1.11060071749398e-05
-6.00048664830999e-06
-1.73807306761969e-05
-4.38761028473341e-05
-2.74209002888927e-05
-1.84101089635532e-05
-2.19106197629555e-05
-3.09984044840951e-05
-2.55418961078584e-05
-2.32902071283993e-05
-2.23019568368413e-05
-1.45902909537122e-05
-1.12958438412662e-05
-9.67087187520835e-06
-2.42625224520908e-05
-2.02254296338853e-05
-2.51418357941696e-05
-4.84841282392688e-06
-2.38993040370108e-05
-2.09769290691868e-05
-2.05371784486749e-05
-1.44058529193109e-05
-1.64198186822859e-05
-3.36358832977548e-06
-7.99353189415865e-06
-5.36882001937857e-06
-6.0507825035808e-06
-2.99098244833203e-05
-1.70237068965939e-05
-2.75336223344524e-05
-2.12495097352609e-05
-9.96320397487473e-06
-2.36249764137094e-05
-4.15409221410278e-05
-2.26714235870208e-05
-9.05248578362659e-06
-5.4036428100385e-06
-2.21871941591843e-06
-1.91707348248755e-05
-5.83285264038487e-07
3.23981576251695e-06
-1.99231172482706e-05
-4.18027648908738e-05
-2.08240330246694e-05
-1.06543393823909e-05
-4.44877266977796e-05
-1.25919744300722e-05
-7.15880579540905e-06
-3.68014021784642e-05
-2.28430769305589e-05
-1.66561528938722e-05
1.58653598730667e-06
-9.51607281461604e-06
-2.01145280956895e-06
-1.43213533481992e-05
9.75727270927434e-06
-2.83480594306179e-05
-2.06543424202119e-05
-1.9404703624607e-05
-2.90744284571244e-05
-1.61745409932785e-05
-7.4564293689271e-06
-9.34720598072753e-06
-1.92771532813419e-05
-1.35033851390815e-05
-8.82699836754985e-06
-3.70816013329222e-05
-3.1489546902846e-05
-2.06997339949329e-05
5.00450157173222e-06
-2.37981428574622e-05
-2.09713944869882e-05
-2.8765646729698e-05
-1.80372690215114e-05
-2.37844731869876e-05
-1.87663376300226e-05
-1.72658834538057e-05
-1.17849302703201e-05
-7.71456437374398e-06
-3.31495568112326e-05
-2.72514481079704e-05
-2.52042008888227e-05
-5.46008847058773e-05
-3.23129425724161e-05
-1.77407337187158e-06
-1.52075994351324e-05
-2.3140887195307e-05
-3.9914129555381e-05
-3.55712732414717e-05
-2.29112854771357e-05
-2.51279332359279e-05
-1.15167415895464e-05
-2.29016675734864e-06
-3.03099628207782e-05
-1.48189632749557e-05
-1.61028420571925e-05
-2.81122682496645e-05
-3.72524528573834e-05
-1.37779805593108e-05
-2.27249359293685e-05
-4.15874765972428e-05
-1.23894669129736e-05
-1.23388480855291e-05
-3.66472140607213e-05
-2.66357584681402e-05
-3.04102343224875e-05
-5.94176806275167e-06
-2.3554661441748e-05
-3.92233585906097e-06
-2.40855512617075e-05
-1.75106513831017e-05
-1.42198504299846e-05
-1.83684487401225e-05
-1.09695303523834e-05
-3.1371981992472e-06
-1.75048745331957e-05
-4.3275843013738e-05
-1.8202641951922e-05
-2.73883974212363e-05
-7.40678139733338e-06
-3.45325742409659e-05
-3.03149908643973e-05
-4.26828090164636e-05
-2.2473084986161e-05
-3.30673444634259e-05
-3.65650581489555e-05
-1.86755152041986e-05
-3.11207749725518e-05
-2.49447883695552e-05
-1.70800321193138e-05
-2.84117603565757e-05
-2.29391703162746e-05
-2.05748875541671e-05
-1.52219015496668e-05
-2.4240727578653e-05
-1.86212493803144e-05
-9.44262750457299e-06
-1.50184806272662e-05
-2.41310235846985e-05
-1.01468674814233e-05
6.29040417356485e-06
-2.29631564081012e-05
-3.04673516651051e-05
-2.86901241102586e-05
-3.65410681293376e-05
-1.55633163816418e-05
-3.36655535779396e-05
-2.6587576901689e-05
-2.13243074565862e-05
-1.39242976005386e-05
-1.32803127298017e-05
5.81043039780261e-06
-3.47030009744918e-05
-1.3282373989465e-05
-3.92517879340122e-05
-2.15241270548378e-05
-1.42901277165937e-05
-2.48058945227056e-05
-4.04016509508963e-05
-3.94756550670113e-05
-2.19223845940348e-05
-4.84806434389797e-08
-1.76461682400581e-05
-2.78982463121893e-05
-1.53992920118219e-05
-6.48310116639309e-06
-2.2253339735343e-05
-2.88636675895192e-05
-3.39246861526784e-05
-3.19359954713062e-05
-1.14625119874873e-05
-4.2113356620377e-05
-1.64227323304722e-05
-2.09402368204627e-05
-3.47771920649071e-05
-6.42822001544979e-06
-2.20230496521515e-05
-3.79572082211557e-05
-1.64376602999278e-05
-4.19898505062232e-05
-1.8727520875043e-05
-2.41517146004359e-06
-2.88739455071044e-05
-3.10591530401383e-05
-2.39008031292836e-05
-3.34230059400425e-05
-1.66259350471321e-05
-3.35665316443591e-05
-1.05461453650632e-05
-1.9336737986963e-05
-3.91312371359766e-05
-1.02947888855403e-05
-2.87044974239183e-05
-7.95323386733451e-06
-3.17060367975489e-05
-2.32236784596471e-05
-1.39439226522984e-05
-1.50876533574105e-05
-1.28176975324187e-05
-2.35388709169637e-05
-2.00495041459308e-05
-2.16863543606128e-06
-3.05177054430055e-05
-2.03726693939317e-05
-1.53114977780834e-05
-1.69193883808258e-05
-1.88992995968459e-05
-2.89193181827896e-05
-1.124040232091e-05
6.39967249755573e-07
-1.70866209100367e-05
-2.26762393193367e-05
-2.37621952931193e-05
3.74483669145714e-06
-8.72324736432414e-07
-3.55999869181042e-05
-2.04239603191644e-05
-3.93378801953154e-05
-2.99762278749233e-05
-1.63357309026889e-05
-3.78918590184501e-05
-2.37823180066154e-05
1.14703609958391e-05
-1.87416449801752e-05
-1.49198532334118e-05
-3.6979392759073e-05
-1.0334133072492e-05
-1.60885496311089e-05
-1.54560559400488e-05
-1.87652110469712e-08
-3.05191148951878e-05
-2.31761182563786e-05
-2.79726995053196e-05
-2.00833015486648e-05
-3.71545670823735e-05
-2.69635024988556e-05
-1.45084084913845e-05
3.06960600224536e-06
-2.96463329995518e-05
-7.21662208793368e-06
-3.16283247484486e-05
-2.83835267239101e-05
-2.34984389531829e-05
-2.1918806756063e-05
-2.79858316037946e-05
-1.46984450577916e-05
-1.09524448538174e-05
-6.60626244749962e-06
-3.32137522877225e-05
-1.51267402016568e-05
-1.71529126111558e-05
-6.53536633744655e-07
-2.02497409448269e-05
-1.97176878012046e-05
-1.51739610518761e-05
-1.62081611011154e-05
-2.53965606506114e-05
-2.91184870655271e-05
-2.10414021155973e-05
-1.76649468328408e-05
-6.61543028222059e-06
-9.43808147300384e-06
-2.36192805878092e-05
-3.02588916184403e-05
-1.84395594304456e-05
-1.57314592509545e-05
-8.92987961858764e-06
-7.67525806788556e-06
-2.7093058864087e-05
-1.98265924093046e-05
-8.89106743533556e-06
-2.81889094720555e-06
-9.5000319119701e-06
-2.13264760968529e-05
-1.91859112463614e-05
-3.42652104579176e-05
-6.28898020316476e-06
-3.39887831420474e-05
-7.41531839402961e-06
-1.05945987870159e-05
-2.36504036348045e-05
-1.93387549171578e-05
-1.57449597274358e-05
-3.514872696126e-05
-2.92494213557155e-05
-4.78126904864321e-05
-3.20509779088124e-06
-2.84914530241668e-05
-8.54744768088453e-06
-1.02870867933386e-05
2.04366925604588e-06
-2.55741916082335e-05
-1.30104319150367e-05
-3.34198231740442e-05
-2.77236703253701e-05
-7.50307821114956e-06
-6.20283684641058e-06
-1.46774183172396e-05
-1.34579846664814e-05
-1.14555295999523e-05
2.70693811597833e-06
-1.94713884167494e-05
-5.59733984236376e-06
-2.63814034698196e-05
-2.43804813305087e-05
-1.86871045614976e-05
-2.66834359181135e-05
-1.56482977624535e-05
-6.8933745653297e-06
-4.19005588553035e-05
9.1885747308447e-07
-1.94885700829444e-05
-1.66775381395528e-05
-2.46771470667971e-05
-1.56815549225309e-05
-2.6207990821012e-05
-1.82894048917174e-05
-4.54194521231367e-06
-3.63993238047777e-05
-2.94147891666391e-05
-5.18751774194812e-05
-1.30954210567586e-05
-1.924451305259e-05
-2.02630502496446e-05
-4.54733018687906e-05
-1.77720308254551e-05
-3.80683144252382e-06
-2.84455606598987e-06
-2.9806696184356e-05
-6.00732847023831e-05
-1.25886211104327e-05
-2.23464583185671e-05
-2.20762173712838e-05
-2.27191808741441e-05
-4.34526006735619e-05
-2.81664184758131e-05
-1.57341904010285e-05
-2.87087989552848e-05
-2.47054929730866e-05
-6.19888669428193e-06
-2.56882371669982e-05
-3.02125556346957e-05
-1.85575804047625e-05
-2.97837413183958e-05
-1.2481923729105e-05
-3.91239915838324e-05
4.7776139810686e-06
-2.4854056561965e-05
-1.32658204182261e-05
-8.01778852352685e-06
-2.03149307884751e-05
-1.47572762764754e-05
-1.68188464090343e-05
-3.33750725477339e-05
-2.58796058769743e-05
-2.51102774325868e-05
-1.73147541878549e-05
-3.62449508222278e-06
-1.39535848332868e-05
-1.11657377089217e-06
-1.18146377350018e-05
-3.10685829861017e-05
-2.80875769383945e-05
-4.21779781873545e-05
-1.88969000147635e-05
-7.38345673809699e-06
-1.44852870148646e-05
-3.12397556053177e-06
-1.48859122275049e-05
-2.17268678471874e-05
-1.92934396861668e-05
-1.25181863854344e-05
-1.28776165651609e-05
-5.90806172826236e-06
-7.48018332751466e-06
-9.79639791828785e-06
-2.79693577286198e-05
-3.15967365768223e-05
-1.4799323897206e-05
-2.76393934733011e-05
-1.51753502094311e-05
-1.72814578262183e-05
-8.3641495851334e-06
-3.02136556355395e-05
3.1374715474156e-06
-1.62372315588915e-05
-2.89098682047543e-05
-1.51403984773012e-05
-7.58181203623803e-06
-1.87241208307183e-05
-4.41685054836083e-05
-4.26713589090696e-06
-1.93843923329996e-05
-2.86551837916504e-05
-2.05102363500713e-05
-3.62120636746416e-05
-1.76811194737942e-05
-2.85852354872944e-05
-3.27490706417617e-05
-2.46854118288524e-05
-3.03114041313467e-05
-2.47847155558767e-05
-1.85967467253494e-05
-3.90622815850015e-05
-4.13206633043645e-05
-3.9227565767636e-05
-2.23947447411642e-05
5.78634979450206e-06
-4.50282361854256e-05
-4.01851784463525e-05
-1.90740447377276e-05
-1.56500887096224e-07
-3.07813601025983e-05
-1.69125837713594e-05
9.76318111679595e-06
-8.145303519379e-06
-9.88929601887185e-06
-2.65052595108003e-05
-3.09622771095909e-05
-3.92212441254874e-05
-1.99456641848744e-05
-6.44958113877793e-06
-1.90298279815959e-05
-1.65980581866874e-06
-2.68253489768791e-05
4.41745201644956e-06
-2.07909413747718e-05
-2.83245230021667e-05
-1.16526519082527e-05
-4.41067182998267e-05
6.12746799629008e-07
-2.64229011465748e-05
-1.35176369877301e-05
-1.03865870673858e-05
-2.61988168154851e-05
-3.85046100339422e-05
-3.13810707494382e-05
-1.36841191186913e-05
-3.53447999277586e-07
-1.55927873333012e-05
-5.15819395969559e-06
-8.55861457399844e-06
-3.60543565204403e-05
-1.76997565277246e-05
-1.00812849901784e-05
-6.08399838622285e-06
-1.64258338629807e-05
-1.67397734917871e-05
-1.56807116994446e-06
-1.86244322909665e-05
-1.96121856810698e-05
-7.35123628886044e-06
-1.25276037635201e-05
-2.38593664865142e-05
-6.3463335517039e-06
1.44523737281024e-05
-2.94088549360619e-05
-2.8391997585768e-05
5.48198696838965e-06
-4.56071928428678e-06
-1.89616637345233e-05
-2.37989208823607e-05
-2.48045357801395e-05
1.17296048620002e-06
-4.2082695769454e-05
-1.44233245953082e-05
-3.57520151703485e-05
-1.97145161801892e-05
-2.28298528608456e-05
-1.29282327457827e-05
-1.48664750879373e-05
-2.29339127811472e-05
-2.61952113450421e-05
-3.45968704201401e-05
-5.15022467865346e-05
-1.87476235322266e-05
-3.23645757404509e-05
-4.76237552290086e-05
-2.52161101703639e-05
-4.5107188820799e-05
-1.17228461670011e-05
-2.08280682799998e-05
-3.89994809182367e-05
-1.96410076915049e-05
-3.12188125784326e-05
-2.67533882309348e-05
-2.22917516707033e-05
-2.95095762635889e-05
-2.81783069659869e-05
-1.46123038440277e-05
-1.10806909344997e-05
-5.8290946195836e-06
-7.9472296957533e-06
-5.14088389710672e-05
-1.86707639689001e-05
-3.98112142605529e-05
-3.93913199823176e-06
-2.91128873702285e-05
-2.84577229222691e-05
-1.96185334359493e-05
-3.19392238140139e-05
-3.5667766350241e-05
-2.70044337099209e-05
-1.68603853203189e-05
-3.70666933415433e-05
-9.46020598129539e-06
-9.62101631859672e-06
-9.08419727109437e-06
-1.73908243708498e-05
-2.50603049396766e-05
-1.95578386437358e-05
-2.62005996091868e-05
-3.22960861992685e-05
-3.0275156198964e-05
-9.31548828925803e-06
-2.23179794210928e-05
-2.11669196053984e-05
-2.74738026329079e-05
-7.46624468115411e-06
-1.44491944182037e-05
-2.3642024236857e-05
-2.11734221063738e-05
-2.05850288374594e-05
-1.1258626821851e-05
4.67116921298308e-06
-3.17388796370408e-05
-1.86524714263381e-05
-8.99521335029526e-07
-4.59642371555497e-05
-1.28140791999149e-05
-6.58717359658654e-06
7.20173213167574e-06
-3.45850248523366e-05
-1.48630468451475e-05
-1.90046850063213e-05
-5.59593919931907e-06
-3.48144075870385e-05
-2.74179943572987e-05
-2.18730230086031e-05
-2.75821597970838e-05
-1.03350297645128e-05
-3.30248743409386e-05
-8.43842935846005e-06
-3.4739323477327e-05
-2.49784163919579e-05
-1.77602775476224e-05
-2.01297903241918e-05
-1.89861278776598e-05
-7.63407289664404e-06
-3.33804979132723e-05
-3.07048872852855e-05
-8.66368382085083e-06
5.69391832641115e-06
-1.71720755212705e-05
-3.48204215794224e-05
-2.6657075809526e-05
-1.35277651694337e-05
-3.00398526588517e-05
-1.78767907118613e-05
-2.3681369255125e-05
-9.17252440102532e-06
-3.79062751638995e-05
-1.72409987626189e-05
-3.29310176147064e-05
-2.46603348332573e-05
-4.51419029738429e-05
-1.78482011271443e-05
-1.15301419692243e-06
-6.07082119532096e-05
-3.74825140734892e-05
-4.12185983023572e-05
-2.31364519363327e-05
-2.37211808681359e-05
-4.00180439109775e-05
-1.91649060081678e-05
-3.51287927095698e-05
-1.96408940505063e-05
-1.65477062913208e-05
-1.65882372287828e-05
6.80822764413452e-06
1.15129050793479e-05
-1.58294895059105e-05
-1.19354457309302e-05
-7.08263879265889e-06
-1.63163075094115e-05
-1.75419502390557e-05
-7.99347050984848e-06
-2.56790493280043e-05
-3.57995864918249e-06
-2.04296374487673e-05
-7.05481287490455e-06
-1.51867799795857e-05
-2.63147436316602e-05
-4.77569045146968e-05
-3.83610516205452e-05
-2.86187636378019e-05
-9.80751496950796e-06
-1.55224315570836e-05
-5.07074817490788e-05
1.21014006444048e-06
-1.67719848388635e-06
-3.29514162952154e-05
-3.55231722885533e-05
-2.52740040036688e-05
-1.79449719495774e-05
-2.4317159190864e-05
-2.00597928734726e-05
-1.25647325179871e-05
-2.8301443355928e-05
-3.54131309927967e-05
-3.20324968475627e-05
-1.82636950882861e-05
-2.84071843321756e-05
-2.02314232173105e-05
8.50892321276387e-06
-9.80074057723081e-06
-1.226872748387e-05
-2.24484020388742e-05
-2.67076397775593e-06
-5.26578860169881e-05
-1.21930050110328e-05
-2.49288776343576e-06
-2.29562923005196e-05
-1.75074555641259e-05
4.52913934032664e-06
-3.16435845473408e-05
-9.85370010139771e-06
1.29613107694131e-06
-2.17939911769723e-05
-8.31006458923665e-06
-9.36045363107536e-06
-1.02323987629944e-05
-6.36027972575457e-06
-3.01557716078697e-05
-1.28282723003176e-05
-1.04023917415099e-05
-3.67650654705233e-05
-2.75076603454881e-05
-8.38851143576551e-06
-5.33058663792275e-06
-2.21465997609698e-05
-1.64403619151682e-05
-2.87262931405915e-05
-2.21144263442201e-05
-2.09366492361264e-05
-4.4845104727856e-05
-2.06407960635439e-05
-1.84405207572699e-05
-3.47369528313326e-05
-4.45546687113083e-06
-3.03947863791712e-05
-3.27418060845823e-05
-2.37985599803744e-05
-3.18166778673825e-06
-3.84111377945404e-05
-1.95614738143514e-05
-1.50059124212567e-05
-1.34914970461512e-06
-2.37973961042267e-05
-1.54217688731061e-05
-1.06385404619004e-05
-2.36930207517378e-05
-2.94700254552793e-05
-2.72974420957334e-05
-6.23221339243663e-07
-6.06648264134643e-06
-1.06990933038284e-05
-1.63432898138842e-05
1.02315621707864e-05
-4.5096595414977e-05
-2.61741264436882e-06
-1.4488902921788e-05
-2.54142677181466e-05
-3.46498974732791e-05
-6.56205792499604e-06
-1.97011830751626e-05
-2.8486440810501e-07
-1.84146669646134e-05
-1.69435977272159e-05
-2.14518113778738e-05
-4.0847835088187e-06
-5.11167307918634e-07
-2.46619399706155e-05
-3.41593012674855e-06
3.49867930689943e-06
-1.12694308808457e-05
-4.9330411423665e-06
-5.25249521568541e-06
-2.81124492776172e-05
-1.04650461060798e-05
-2.04432334716352e-05
-1.9695002101521e-05
-1.3727183315135e-05
-1.07920650026219e-05
-3.86731230091604e-05
-2.86338856888877e-05
-6.60826870590491e-06
-3.41910528686224e-05
-1.04111538876798e-05
5.50635629042463e-06
-1.91068977307184e-05
-2.30474846867002e-05
-2.16048010828857e-05
-2.57476427238519e-05
-1.59303175380391e-05
-2.93306548855323e-05
-9.13166070519809e-06
-2.32952712495361e-05
-2.32398177421215e-05
-1.48961148337243e-05
-2.72058123945935e-05
1.99171511904687e-06
-8.4151389120939e-06
-1.80822475874924e-05
-1.71992306178418e-05
-1.51249080885418e-05
-1.21643707965779e-05
-2.89254034906247e-05
-3.03508062115002e-05
-3.21741206680048e-05
-1.56897503082454e-05
-2.26375616289045e-05
-9.33085469390354e-06
1.20166894822578e-06
-1.76097930167733e-05
-3.50681569269152e-05
-1.12875822212949e-05
-1.45979222845488e-05
-8.21037751094852e-06
-3.60319602903808e-05
-2.81779400895595e-05
-3.03533764576211e-05
-2.4239126231671e-05
-1.41356300843795e-05
-2.58764199133532e-05
1.57304845040365e-06
-7.78047822311389e-06
-2.8635955751158e-05
-8.5252010003303e-06
-2.23088213083267e-05
-2.3283773462247e-05
-4.67136916097972e-05
-4.2561508826604e-06
-1.88563099902368e-05
-1.96628647890115e-05
-2.14927061336904e-05
-2.71939716298759e-05
-1.54440539149429e-05
-4.08965126717957e-05
-2.92461937958191e-05
-1.16378060549713e-05
-4.98431052391149e-07
-4.62593297742569e-05
-2.60193475735299e-05
-1.38798202963599e-05
-2.73787029904875e-05
-2.23370505338914e-05
-2.62695670557065e-05
-8.34152288826178e-06
-2.50287610568076e-05
-1.50975158196346e-05
-2.84489695377958e-06
4.54021589493876e-06
-1.34937278558225e-06
-3.37531856851415e-05
-1.47719947534669e-05
-1.18732234765163e-05
-1.5096098422066e-05
1.57077511931356e-06
-9.27743806948442e-06
-2.09414922500738e-05
-3.65728670586629e-05
-2.49141208980785e-05
-2.78247315246884e-05
-9.35592390846133e-06
-3.20668446648586e-05
-2.66204770303212e-05
-2.96666544786966e-05
-2.06351297655267e-05
-3.17318832648744e-05
-3.70898656026047e-05
-2.76311138259938e-05
-1.10689450848158e-06
-6.22858498920527e-06
-7.52170764138698e-06
-1.51789717599951e-05
-1.52674800701735e-05
-1.92094792060713e-05
-7.44586691660707e-06
-1.87202108105303e-05
-2.29340367917189e-05
-1.67633182914671e-06
-2.26665399052863e-05
-2.14825852257822e-05
-2.22532335719337e-05
-3.18094240355158e-05
-2.47394224783333e-05
-2.14730904620404e-05
-1.7713091911882e-05
-2.83710126651278e-05
-2.90451436653411e-05
-4.34165375125689e-05
-6.91558913152449e-06
-2.50184552663229e-05
-5.25280292198848e-06
4.08151217566257e-06
-4.00836935048051e-05
-2.80591836380271e-06
-3.61434144248426e-05
-1.28337248439423e-05
-3.09572049456442e-05
-1.64111758697166e-05
-2.43609692872489e-05
-8.0008102381303e-06
-3.49486879649208e-06
-2.71659893562374e-05
1.71314613630546e-05
-1.32895324499224e-05
-1.36907742777327e-05
-2.13415820660966e-05
-2.49624493607061e-05
-1.72897923004229e-05
-3.81884687036543e-06
-2.62496358804932e-05
-8.98556391409727e-06
-1.23732227367349e-05
-6.164911501658e-05
-3.7892237679815e-05
-1.60111290163722e-05
-1.25145563898372e-05
-3.15363608223837e-05
-2.8933876193204e-05
-8.82217546935868e-06
-3.9179909387041e-07
4.4581015661827e-06
-1.61296947035242e-05
-1.15328027541823e-05
-1.35994102324303e-05
-2.48263411709586e-05
-6.49271941687234e-06
-2.14726199177117e-05
-1.42258064819932e-05
-1.80725419501911e-05
-2.32846233156545e-05
-5.37620799635956e-06
-2.48706486210317e-05
-1.17615731409912e-05
-2.6766166434899e-05
-9.37999467571282e-06
-1.781840890324e-05
-4.68784930539945e-05
-1.83860317050235e-05
-3.8933055479979e-05
-4.3495451786544e-05
-8.67945948389294e-06
-2.08346861557741e-05
-1.06570314293891e-05
-2.031704164761e-05
-1.70487188163755e-05
-1.50697731926944e-05
6.70733791999401e-06
1.14507208268145e-06
-8.98634432478697e-06
-2.31695907338496e-05
-1.8933351850251e-06
-3.29397131312149e-05
1.86985930890782e-05
-2.54948391623683e-05
-1.93548919103222e-05
-1.07714502791591e-05
-3.114264881321e-05
-3.67138134113574e-05
2.30100323602351e-07
-3.08740272940103e-06
-4.15358392977648e-05
-1.4585617644555e-05
-2.74228467387464e-05
-1.37263868057979e-05
-1.21453376526257e-05
-2.827190833533e-05
-2.80555014860627e-05
-1.76268380867154e-05
-3.74188723408531e-05
-2.34061329428265e-05
-3.55605380090695e-05
-3.66940211854089e-05
-1.28577918446818e-05
-1.15968137433258e-05
-3.65524075837173e-05
-2.24292198041284e-05
-1.37194780669538e-05
-3.54517827763956e-05
-1.54333425103237e-05
-9.11481585663719e-06
-1.226704067574e-05
-1.03714693000151e-05
-2.28185323026704e-05
-1.39623874960223e-06
-2.68560258825653e-05
-2.34534819372493e-05
-7.29523308922738e-06
-2.49233461900493e-05
-1.84393909853918e-05
4.06878814469593e-07
-5.31504277738267e-06
-3.24100962509193e-05
-1.32035510382776e-05
-7.51073784199603e-06
-7.21100821518901e-06
-7.18759774291357e-07
-5.01731308436235e-06
1.4968748812961e-06
-1.03468896481944e-05
2.1533603958619e-06
-1.58518721945498e-05
-1.00293606250924e-05
-2.48931185075348e-06
-1.06172056069165e-06
-2.89908069552945e-05
-2.91985270589225e-05
-3.16869943786185e-05
-2.17918367988819e-05
-2.51144296212294e-05
-1.45654828778789e-05
-2.6280037548712e-05
-1.42676212614487e-05
-5.89379732141305e-06
4.53220032537532e-06
-1.79766223412867e-05
4.45674937683569e-06
-4.22721004050104e-06
-2.19114164668077e-05
1.07212913943255e-06
-1.54216133494918e-05
-4.08288714090335e-05
-1.24939541244219e-05
-6.6290859257329e-06
-2.21166743219882e-05
-3.30313370259839e-05
-2.54867137543701e-05
-3.25608390142001e-05
-1.5573651187046e-05
-1.9429229154139e-05
-1.39877604257384e-05
-2.8429760225591e-05
-2.66969644762849e-05
-4.17753477227058e-05
-4.788973661388e-05
-1.86302422663983e-05
-2.50843124726358e-05
-1.43002682935941e-05
-2.0167196090705e-05
2.59199225370515e-06
-1.91451659221469e-05
-2.35028138047442e-05
-1.99206623098674e-05
-1.63721274686924e-06
-2.73138256274708e-05
-8.69447990075877e-06
7.50473931534815e-06
-3.01267118900095e-05
-3.27670614852789e-05
-1.59504149104028e-05
-1.15423468604267e-05
-2.13032011205277e-05
-2.92780392161918e-05
-2.27962898454555e-05
-3.01208524487463e-05
-3.30615328621737e-05
-3.02884195679911e-05
-3.5751612223561e-05
-1.29778399245749e-05
-8.12226085776995e-06
-2.51246196264841e-05
-1.97692590292188e-05
-2.49884654335805e-05
-1.38159451123789e-05
-1.19379232235134e-05
-9.98824473959943e-06
-2.46037972852601e-05
-1.05274760484465e-05
-3.77978689769408e-05
-1.21331644142225e-05
-2.56271733077198e-05
-6.25004624202461e-06
-3.14569212781741e-05
-1.591795485235e-05
-9.37256399884929e-06
-2.77643937248392e-05
-1.53729402383688e-06
-2.42667536142555e-05
-3.94709641228215e-05
2.49635660516372e-06
-1.53242183768009e-05
-2.49033633839988e-05
-1.17709377386919e-05
-2.55272232082897e-05
-2.9238937501673e-05
-7.79994766713648e-06
-2.35115414072553e-05
-3.00051822166495e-05
-2.24939699306196e-05
-9.91267066403978e-06
-4.99644933847366e-06
-2.23906161880821e-05
-2.43149102553729e-05
-5.71669876132782e-06
-1.27339943150872e-05
-2.72695429919768e-05
-4.12402117188555e-05
-3.07617057976158e-05
-2.94846646477264e-05
-3.38417517998486e-05
-2.24444135760253e-05
-3.13104333721685e-05
-1.5271232173486e-05
-3.03951729890252e-05
-3.5057040008175e-05
-2.38392639947018e-05
-7.83781795493444e-06
-3.58112633791159e-05
-2.68971910778346e-05
-1.85417515422368e-05
2.72302915628293e-06
-3.88920062222978e-05
-2.35754918162669e-05
-4.37309278065605e-06
-7.0303729452517e-06
-5.30486995508445e-05
-3.19024900724093e-05
-2.65019062513971e-05
-3.11310155178734e-05
-1.30386431581384e-05
-1.87119401548921e-05
-2.96265039058085e-05
-2.9297413111743e-05
-4.33540221930851e-05
-3.92783686623373e-05
-4.13774923792825e-05
-2.80257531752899e-05
-3.58928927233842e-05
-2.32077255369931e-05
-5.7443120643352e-06
-2.82903882134521e-05
-2.31864557057993e-05
5.57141173293104e-06
-2.00551862133851e-05
-2.03599087818382e-05
-3.62211631882743e-05
-2.64517885901783e-06
-2.22185880140586e-05
-3.40406984949073e-05
-6.39031932480716e-06
-8.65882873586512e-06
-3.37628501208515e-05
-2.64083460303394e-05
-3.95931061567038e-05
-2.9184212902232e-05
-3.68275168518668e-05
-2.31708230850579e-05
-1.5684694249394e-05
5.98694725864676e-06
-2.74801983343041e-05
-2.18697599403529e-05
-1.4702982459736e-05
9.16530729570399e-06
-2.25287846716419e-05
1.03407569270507e-05
-3.33452670070303e-05
-5.43984396901729e-05
-2.06154598584266e-05
-1.67004291715345e-05
2.58766226785464e-06
-1.30471610513204e-05
-3.37075780351084e-05
-4.70387874902473e-06
-2.8301997411132e-05
-1.41903343418639e-05
-1.14266321514993e-05
-4.45195432754169e-05
-2.43017983562524e-05
-2.88503435131573e-05
-2.8645393316367e-05
-1.58065774321496e-05
-1.08801716756909e-05
-9.74977807915744e-06
-2.32273191419294e-05
-2.09687194467786e-05
-2.47126562809158e-05
-1.46312802423978e-05
-2.23103457604107e-05
-2.49251794897669e-05
-1.88202568761933e-05
-2.72883698940952e-05
-1.01229850097908e-05
-2.99616327930969e-05
-1.76791602435322e-05
-3.65759030994418e-05
-3.51331979688435e-05
-4.70138636941572e-05
-3.38071563699196e-05
-5.10015543412142e-05
-1.01739624353286e-05
-1.06706729191179e-05
-1.61482270935545e-05
-5.09452049219801e-06
-2.42444186355998e-05
-2.39721006606289e-05
-1.58982768725839e-05
-2.34152790223658e-05
-7.11785354461541e-06
-1.6897000183598e-05
-1.30863296699413e-05
-2.71227547052536e-05
-1.2809481113217e-05
1.95873462870177e-06
-3.59381393089019e-05
-6.20472436174758e-06
-7.31850164921908e-06
-3.60353384497212e-05
-1.50845570382044e-05
-1.46158514878613e-05
-1.9789169510443e-05
-1.61810578798065e-05
-2.83157436920342e-05
-2.01406321086959e-05
-2.36538564455128e-05
-1.47632720803138e-05
-3.7906914758629e-05
-1.91560479273082e-05
-4.51989005424536e-05
-5.07235142615774e-07
-1.89228593793418e-05
-2.57844210202219e-05
-2.55803071999892e-05
-1.30124690460277e-05
-4.74885558465521e-05
-1.95140778317716e-05
-2.02525787479022e-05
-1.04299302005048e-05
-2.05051452625621e-05
-3.63879410856507e-05
-4.59802646231641e-05
-3.38972305267727e-05
-4.46243027853342e-05
-3.4837976562206e-05
-8.89055939673445e-06
-1.41692818755402e-05
-4.34378173166744e-06
-1.12350622067882e-05
-1.16439130934225e-05
-2.61405367456451e-05
-1.2102396196014e-05
-9.53565072505688e-06
-2.73477644989436e-05
-1.30796145237439e-05
-1.62192493578101e-05
-3.08238298954774e-05
-1.6847665731033e-05
6.374683211713e-07
-3.6429141885657e-06
-1.86849373386036e-05
-1.40877093546226e-05
-1.12254782288264e-05
-3.10117857179868e-05
-7.85375608594497e-07
-2.61976424324938e-05
-1.96345490918421e-05
-4.0056034333278e-05
-2.59773333043715e-06
-1.6546865038991e-05
-2.81890984048032e-05
-4.92619030315869e-06
-1.53801023249842e-05
-8.78521710561928e-06
-9.20727896598824e-06
-1.10094416661986e-06
-2.21668570925906e-05
-1.04185620554845e-05
-3.01631553307198e-05
-1.82336782236611e-05
-2.46576217358868e-05
-2.31453017094818e-05
-2.93216937214481e-05
-1.84884445229309e-05
-4.89304709642138e-05
-3.2646511314389e-05
-4.08840242864425e-06
-3.88066029060732e-05
-2.43410756065913e-05
-1.9407208057848e-05
-3.67709560625698e-05
-4.05634883964187e-05
-7.00663023668153e-06
2.75371773113513e-06
-8.06868205923857e-06
-3.84347881923923e-05
1.2225021449662e-05
-2.65108494122526e-05
-2.29070177956499e-05
-1.80219361275196e-05
-4.17294240043864e-05
-2.28881329012554e-05
-2.77232613607142e-05
-1.54295498955963e-05
-2.26579328641457e-05
-2.75637374275295e-05
-1.85032151665827e-05
-1.49390292893029e-05
-1.30450287707474e-05
-1.08974379094875e-05
-1.06927004191626e-05
-2.91821804914766e-05
-1.53441791187436e-05
-2.88775065856085e-05
-2.29497133839152e-05
-1.54262963812253e-05
-2.89246479698648e-05
-2.69293543332306e-05
-1.32179423491886e-05
-1.9304434722036e-05
-3.58229395532325e-05
-2.77850195808775e-05
-3.01654935734964e-05
-2.46918676435396e-05
-2.48165836862666e-05
-1.36095170299387e-05
-1.46487567187415e-05
-2.0981911041813e-05
-3.44165545029086e-05
-2.99069004386293e-05
-1.97132787094157e-05
-4.59829968321573e-05
-1.45851334110902e-05
-2.65586071360648e-05
-1.87684607236362e-05
-4.53873377428995e-06
-2.43547238441017e-05
-2.40984326294529e-05
-2.24288929296253e-05
-2.70941573745695e-05
-2.57361685684464e-05
-1.62661441478433e-05
-1.36790336995317e-05
-2.26446127661252e-05
-4.12282540514514e-06
-2.11578526775125e-05
-4.05368700180322e-05
-3.12047707803351e-05
-2.91830813464034e-05
-1.23271087348225e-05
-2.68107255655954e-05
-3.24275844576225e-05
-2.74968487392432e-05
-3.65807867671157e-05
-1.58511893667796e-05
-2.3964333129548e-05
-5.11718160074816e-06
-1.50074348674002e-05
-3.02895646290467e-05
-4.02010055553322e-05
-3.01940402285712e-05
-2.79502133571719e-05
-4.48299185767157e-05
-1.73908513982309e-05
1.96441309744202e-06
-1.71149509746121e-05
-2.83875467987063e-05
-3.02025788781428e-05
-3.23948579443968e-05
-1.85873986040424e-05
-1.71822980471071e-05
-2.34190815939326e-05
-1.66813367637669e-05
-5.0350766230229e-06
-1.62980183477936e-05
-2.08019449737338e-05
-3.69594650566506e-05
-2.35555773958158e-05
-2.21378651096058e-05
-8.60082410373419e-06
-3.08264443846506e-05
-1.41080366309671e-05
-1.84250126183622e-05
-1.5930376777405e-05
-1.13102151523727e-05
-3.33419425347556e-05
-2.78927193000735e-05
-9.24896526114995e-06
-1.29928166540819e-05
-1.12593787140586e-05
-2.87245412612775e-05
-3.90659096197767e-05
-2.42440755986932e-05
-2.9387650447833e-05
-3.4588497869117e-05
-3.26992839901984e-05
-4.29479216289908e-05
-1.90857995816999e-05
-3.16486415720704e-05
-1.16380525671955e-05
-3.67680063902228e-05
-4.68413387073498e-05
-3.53097718646302e-05
-2.71916077505943e-05
-3.71918693319959e-05
-1.55570021691433e-05
-2.25692772300936e-05
-2.91858324734645e-05
-1.53520822129145e-05
-1.36393535046824e-05
-1.9591659567721e-05
-3.45352046279158e-05
-2.97489863695408e-07
-1.90572638340807e-05
-2.18683703593841e-05
-1.24360948713648e-05
-4.21683160404951e-05
-3.28113721105099e-05
-2.56452044990133e-05
-1.53350175609622e-05
-2.36294895086948e-05
-2.6258115082904e-05
-4.05204566869006e-05
-2.88260514292858e-05
-3.77267384769106e-05
-2.93375653842569e-05
-1.3947916915133e-05
-2.58562763951877e-05
-2.50248518677877e-05
-1.76144945277215e-05
-3.12381103329916e-05
-2.878485226716e-05
-1.99572820839146e-05
-5.38844865814332e-06
-3.45252224046976e-05
-1.61943158984446e-05
-2.39903071730299e-05
-2.71991580411135e-05
-1.44336025986966e-05
-4.21660331381204e-05
-1.13188390083839e-05
-1.32504957811491e-05
-2.30439193884253e-05
-1.89912169863212e-05
-1.65016221025526e-05
-3.0282604179542e-05
-1.57048569988933e-05
-3.89134815437731e-05
-7.04513313262924e-06
-2.65004902098473e-05
-1.8126785421337e-05
-2.22244592987474e-05
-1.26436581477183e-05
6.81645963058463e-06
-6.16351000933787e-06
-4.00680671531092e-05
-2.15373728596732e-05
-8.58982957141974e-06
-2.86730125789655e-05
-5.18027406725117e-06
-2.52585973832119e-05
-3.19598227968042e-05
-3.43557795812654e-05
-2.68719879293503e-05
-4.72718583094054e-07
-2.1308804498115e-05
-3.10305923670424e-05
-9.56190615885027e-06
-2.37328292990338e-05
7.36926186979724e-06
-6.61482497850259e-05
-3.94377012613298e-06
-1.07791585964746e-05
-2.99709383382098e-05
-3.95563147516638e-05
-1.94899301728169e-05
-1.48234968177277e-05
-2.21435926326986e-05
-1.96717834346322e-05
-2.19142832165952e-05
-1.92157445528037e-05
-4.15929004721939e-05
-1.53596686474876e-05
1.51981393875978e-05
-1.15513349462303e-05
-3.58605801862308e-05
-2.44164409128274e-05
-2.38396592702292e-05
-3.97111050725207e-05
-1.47052528988998e-05
-1.93058174679696e-05
-1.31795381481251e-05
-2.26673600824551e-05
-1.87285329099309e-05
-1.80769117264438e-05
-5.19428632789407e-06
-9.3115167559688e-06
-1.69903586066312e-05
-5.73612645109927e-06
-6.01745925239961e-06
-2.12940501553603e-05
1.51803160590844e-06
-2.38109778583208e-05
-1.03463277140738e-05
-1.04921801883162e-05
1.03360664278766e-05
-1.60697280825728e-05
-2.14933159048218e-05
-3.55758069364815e-05
-3.58803060846124e-05
8.21704319039722e-06
-2.04446937689493e-06
-2.44633689100899e-05
-1.70745653910616e-05
-2.00882427495637e-05
-2.36816391292389e-05
-4.57930067451165e-05
-2.17532131853812e-06
-3.28861409855048e-05
-2.06661152300415e-05
-2.35936672104784e-05
-2.02872843715107e-05
-3.86085369193233e-05
-4.08058937836716e-05
-2.49068224794549e-05
-8.36523439763538e-06
-2.41785200079152e-05
-2.55060685761937e-05
-3.03312516608685e-05
-2.75327421691731e-05
-1.597172605279e-05
-2.23798783722132e-05
-2.97111662594767e-05
-1.73103836905844e-05
-1.36540933856746e-05
-2.00909565435569e-05
-1.76443274106618e-05
-4.29499052638708e-05
-1.69994564089311e-05
-2.55419102649999e-05
-6.13131770770337e-06
-2.30849737872204e-05
-7.47103213075438e-06
-2.62361295364912e-05
-2.26351078651993e-05
-3.9506361306506e-05
-2.90120123219503e-05
-2.94798889397076e-05
-2.68398953262793e-05
-1.10330028755827e-05
-2.59451987207351e-05
-1.33590974357391e-06
-1.11691728896653e-05
-3.26962628480764e-05
6.21094399492125e-06
-2.13565404683081e-05
-3.00334773985408e-05
-1.97331305249619e-05
-6.51277076830084e-06
-1.40689697733438e-05
-4.59206005812664e-05
-1.20341508786017e-05
-3.11513360244378e-05
-3.53643734872499e-05
-1.48300860657212e-05
-3.75288821725657e-05
-3.22310765258138e-05
-9.86794049969619e-06
-3.67435153721589e-05
-1.18233149008872e-05
-3.02049444601717e-05
-5.24290419940337e-06
-5.91506912744695e-06
-3.333622340581e-05
-1.08442905715963e-05
-1.71058617573738e-05
-8.34919938289989e-06
-3.40078868792603e-06
-3.33858479599321e-05
-2.82110875746937e-05
-1.30544230516314e-05
-1.14972296441601e-06
-2.85257667622388e-05
-4.03581576989562e-05
-1.2475198252677e-05
-1.93146527045699e-05
-2.05159587948354e-05
-3.83143843440364e-05
-4.81250218140179e-05
-2.49346394665758e-05
-5.14795760044078e-05
-1.09968876842607e-05
-1.00756012720026e-05
-2.04925136956958e-05
-4.27506782395267e-05
-2.71020909762001e-05
-7.21589233396887e-06
-4.14775706985998e-05
-3.03473473450339e-05
1.82746100800758e-06
-1.48700576818222e-05
-3.76812390031208e-05
-1.55144780755863e-05
-3.29333504308302e-05
-2.5182680392365e-05
-2.01987753503688e-06
-2.89402492340108e-06
-1.21254277646546e-05
-4.43297034061148e-06
-9.10204269664959e-06
-4.87795643798835e-05
-2.38249930744277e-05
-1.72850993661679e-05
-2.24881809101224e-05
-1.32236487538231e-05
-2.94693234487356e-05
-3.60216256460694e-05
-2.44605425346547e-05
-3.93781274738277e-05
-2.01768832046338e-05
-2.77487873400069e-05
-1.72726607677836e-05
-1.22827589644156e-05
-3.939377112178e-05
-6.204458073831e-06
-6.84233533399085e-06
-1.75535829473907e-05
-9.89870678413977e-06
-1.94776055693815e-05
-2.07232413344483e-05
-1.79615698213159e-05
-1.45931009328933e-05
-2.09132896271877e-05
-1.60906018978409e-05
-2.44539034394595e-05
-1.96410048683178e-05
-4.24144670190212e-05
-2.44421212808018e-05
-3.72252277214554e-05
-3.12871419104263e-05
-2.01819509337671e-05
-2.66414701692294e-05
-2.32133279001219e-05
-2.56314961359858e-05
-2.98544206209897e-05
-1.21990542691164e-05
-1.748178555004e-07
-2.01350229555736e-05
-1.47076598201826e-05
-2.05942987493874e-05
-7.97037238731668e-06
-1.45926815045972e-05
-1.53630228938395e-05
8.56484105883723e-07
-2.2363317670392e-05
-7.82923046739994e-06
-9.90756838534562e-06
-1.59518559458518e-05
-1.33025089359987e-05
2.298168894781e-06
-2.1695889640276e-05
-3.39861409764486e-05
-1.02334514143581e-05
-1.64961039117383e-05
-2.31511468036064e-05
-2.76911776325235e-05
-1.27376318410914e-05
-4.10179634136341e-05
-4.51922608633257e-05
-5.49643238717728e-05
-3.87714348932137e-05
-1.36684872866805e-05
-3.57999453345965e-05
-3.75015631866824e-05
-2.59544681380049e-05
-1.36558617552391e-05
-2.71083469887822e-05
-4.95863449991119e-06
-2.5681149183841e-05
-2.49091400046541e-06
-3.41496568853798e-05
-2.29179926112713e-05
-2.61036289976886e-05
-3.38452957715324e-05
-5.44137975485723e-06
4.69319014470085e-06
-1.88208564055268e-05
-1.1779594594165e-05
-1.23135650176465e-05
-3.5733885754625e-05
-1.94079907774288e-05
-2.1128672181324e-05
-4.95840400827991e-05
-3.07932606728668e-05
-2.11605632730824e-05
-3.94177887712382e-05
-1.31680981125579e-05
-3.78901129845954e-05
-3.33186595542724e-05
-3.21502701862656e-05
-3.2342369396454e-05
-1.6482326552353e-05
-2.30617890962576e-05
-1.89382850791301e-05
-4.57896894463716e-06
-2.73570752823462e-05
-2.01553467219666e-05
-2.83489848307634e-05
-3.72428354370452e-06
-1.21772740730397e-05
-7.27984967243094e-06
4.57796990872979e-06
-1.10842793912512e-05
-3.27458712404417e-05
-3.03284322021316e-06
-1.80509298034245e-05
-3.02566091605971e-05
-2.50099925512865e-05
-4.0141577977461e-05
-1.59391850355613e-05
-1.50541620164106e-05
-2.31832722328304e-05
-1.33244563829759e-05
-1.57879727779948e-05
-2.27337222342613e-05
-1.27811124123743e-05
-5.33395733792093e-06
-8.01695413682888e-06
-1.60391039423485e-05
-1.54882835385218e-05
-4.51066302735536e-06
-1.61187174568942e-05
-6.31051579653259e-06
-4.04365545345123e-05
-2.3901845680868e-05
-2.68567596194991e-05
-5.444693264925e-06
-1.76643420628602e-05
-2.56405357255528e-05
-2.76447183460492e-06
-2.77318311667204e-05
-3.89234816858122e-05
1.51866009998663e-05
-1.92416145423706e-05
-6.73829058103929e-06
-1.85612564728426e-05
-1.4200823308535e-05
-4.22953952525314e-05
-2.89462454748251e-05
-2.32029021716229e-05
-2.71382641113318e-05
-3.81300330293318e-05
-1.89445502078026e-05
-1.48820771086146e-05
-3.66924795300705e-05
-3.73417817012845e-05
-3.34786484701497e-05
-3.19644987594531e-05
-7.60625919940171e-06
-2.44877382433985e-05
-3.22936078951422e-05
-4.57831586085237e-05
-1.91194200661482e-05
-5.31627291619618e-06
-3.78794367042852e-05
-2.1294322610066e-05
-3.42032843166214e-05
-2.25338920206293e-05
-1.75897124266543e-05
-3.4650429763675e-05
-2.39995102467837e-05
-1.26658326451397e-05
-2.53704691244296e-05
-1.48295468877336e-05
-2.55668283097741e-05
-1.47440368872771e-05
-2.92757069377402e-05
-2.75147756557334e-05
-2.30126324808872e-06
-5.89579269133432e-06
-7.07157834863612e-06
-2.24805430868666e-05
-3.25601491023145e-05
-4.46735336952772e-05
-7.24804806881709e-06
-4.17355277433748e-05
-3.40082591434146e-05
-3.14075644494244e-05
-3.60996555906277e-05
-1.58241618036346e-05
-2.27701560346004e-05
-2.93008132831137e-05
-2.19136234890151e-05
-1.44116186533829e-05
-1.80360685343934e-05
-1.81763934315387e-05
-1.92291751389976e-05
-2.91351082890176e-05
-1.43666606982271e-05
-1.90109087161428e-05
-2.58531336343412e-05
-3.9186284215963e-05
-1.41745794375259e-05
-4.27319401337867e-05
-1.15406201348606e-05
-2.0989299200612e-05
-1.12018788434613e-05
-5.18630722120592e-06
-3.7631219690052e-05
-1.83554977449905e-05
-1.94136821044088e-05
-2.65170924438449e-05
-1.23328836623578e-05
-5.14359789436056e-05
-1.9360359126814e-05
-1.59455167152203e-05
-1.32914939287775e-05
-2.54469485142333e-05
-9.68917700194219e-06
-2.2038625112577e-05
-1.18941962122752e-05
-1.42295700499393e-05
-1.85503765735757e-05
-9.18907677788303e-06
-2.65694617898117e-05
-4.06102265438507e-05
-1.13338552239744e-05
-2.90538580371775e-05
-2.82616192747472e-05
-3.8024637877385e-05
-1.82706645997078e-05
-1.23232788712563e-05
-3.76409614386295e-05
-4.03792098808805e-05
-3.43694087663949e-05
-2.10534090008353e-05
-2.7754248670916e-05
-2.58133831509265e-05
-1.16570295010853e-05
-1.975456374098e-05
-2.57315762260653e-05
-6.15756294249774e-06
-4.29857557978266e-05
-2.09825117622188e-05
-2.19809097996464e-05
-5.69728124334125e-06
-2.27976835966819e-05
-2.25085226120927e-05
-2.00745040682376e-05
-5.21747407482224e-06
-4.22743611050152e-05
-6.87919622629991e-06
-1.82788184165962e-05
-3.03617728653241e-05
-2.14099946528077e-05
-2.49312381142598e-05
-5.92103151968685e-06
-4.30380622679102e-05
-1.02378335447588e-05
-7.18419313527107e-06
-2.71586573735995e-05
-1.54189661423157e-05
-3.62341416242581e-05
-2.84202232922043e-05
-2.67411151494867e-05
-3.35982994578261e-05
-4.60225938627698e-06
-1.15096655652019e-05
8.0201436631971e-06
-2.25280858825372e-07
-2.69603033032675e-05
-1.68932384864519e-05
-1.44167484888539e-05
-2.71031572725168e-05
-3.23158057692115e-05
-3.31978873168191e-05
-2.58824977710219e-05
-3.31025690087794e-05
8.99480078255438e-06
-1.27355897012669e-05
-1.20825775866009e-05
-4.9892645734055e-06
-2.65695211485812e-05
-4.83883004084012e-06
-1.61730714270994e-05
-1.54300579607027e-05
-1.92863986472854e-05
-2.82900383055139e-05
-3.09560968093727e-05
-2.18098672431998e-05
-4.27407986315915e-05
-2.80502296801047e-05
-3.01272656095568e-05
-1.2617210864773e-05
-4.89082373851101e-06
-1.70785694923161e-05
-2.42177268442247e-05
-1.84461109433368e-05
-7.15798579248128e-06
-8.99263002495777e-06
-2.28152706884979e-05
-2.29411269095096e-05
-2.98706392552254e-05
5.11279200861309e-06
-9.17169871621764e-06
-1.25330809567639e-05
-2.12589228860883e-05
1.31487653421821e-05
-2.62157418988046e-05
-9.65310466144183e-06
-4.38335577160467e-06
-3.65945007755392e-05
-2.98058448231919e-05
-1.73989360350939e-05
-1.79022620672316e-05
-1.33422945614974e-05
-2.22312047996003e-05
-3.87603051260284e-05
-2.09308964741815e-05
-3.39655987995215e-05
-2.98463328095162e-05
-4.8094713769543e-05
-1.54733802362193e-05
-2.13408481965841e-05
-3.24700612300275e-05
-9.5515019890842e-06
-2.97753412833069e-05
-2.31875677066072e-05
7.92336879727381e-06
-3.17232268277541e-06
9.5403207572692e-08
-1.47291490127823e-05
-1.56355758227263e-05
-1.94758642371327e-05
-3.2835416258339e-05
-2.77467360890688e-05
-2.29740360818242e-05
-1.43852419000815e-05
-1.66839702249425e-05
-2.28895381978924e-05
-1.2812258225847e-05
-3.53936431403883e-05
-1.14159327202926e-05
4.36896211800349e-06
-2.8884510653484e-05
-3.88615819270045e-05
-3.18379833095566e-05
-4.16471343842757e-05
-2.20765559612141e-05
-3.77633175274408e-05
-9.97560879974606e-06
-3.72682480740235e-06
-1.44548143783099e-05
-2.54280102756011e-05
-2.00584455944672e-05
-1.81495430474469e-05
-5.5910647477175e-06
-2.29207171538618e-05
-2.19192198006434e-05
-3.0330140191881e-05
-1.96308281459608e-05
-3.59032226710368e-05
-2.72564716841846e-05
-2.43825352706957e-05
-3.15672942240501e-05
-2.90685125701737e-05
-2.96391686697864e-05
-2.94668319068586e-05
-2.90273814022081e-05
-1.43496225164812e-05
-1.38951458638536e-05
-3.82732736730147e-06
-1.21403051225086e-05
-1.37478976164599e-05
-4.0392018677246e-06
-1.75503556198563e-05
-3.00714901860665e-05
-6.63702102444626e-06
1.57604524982487e-05
-1.91420727216784e-05
-4.2888036158556e-06
-2.95314567292388e-05
-2.90413490015597e-05
-1.21400965069518e-05
-1.47239671620666e-05
-1.96772422815385e-05
-1.56012482793319e-05
-3.14741215098642e-05
-2.94333027078627e-05
-1.77812562576274e-05
-1.61819767345319e-05
-3.2573296012594e-05
-4.37866359285014e-05
-3.6116361618075e-05
-8.91357779622187e-06
-2.19637716201113e-05
-2.19866085959367e-05
-3.00220311909053e-05
7.50583717864579e-07
-3.04783446412333e-05
-1.70350036371437e-06
-2.86896037108762e-05
-5.88423026636614e-06
-2.42949121485979e-05
-3.67347922318266e-05
-2.57424869253238e-05
-3.26641421966091e-05
-1.26283154225251e-06
-1.63110778778355e-05
-1.51551725176224e-05
-3.10980172868194e-05
-2.58410682103523e-05
-1.68245402575885e-05
-3.1047730639381e-05
-1.23785540010699e-05
-2.3296343798188e-05
-1.16423147494809e-05
-1.52909746781842e-05
-2.27783507917822e-05
-1.09430556999067e-05
-3.09335449868e-05
-1.8741778513191e-05
-2.22819752780097e-05
-2.45146173750977e-05
-4.39346784243402e-05
-2.1072971775425e-05
-2.66607049143545e-05
-2.81170049312812e-05
-2.99051105719343e-06
-1.90569101950228e-05
-3.43259312497966e-05
-4.11768989801363e-05
-1.15509149147065e-05
-2.00744157817335e-05
-2.96140571888127e-05
-1.57968125929005e-05
1.14828527250728e-06
-3.52837798477726e-05
-1.50188841347724e-05
-2.35548461280049e-05
-2.64044773017733e-05
-3.74314105078932e-05
-1.98996881824765e-05
-3.17733856968081e-05
-2.50877179399299e-06
-4.34647940377688e-05
-1.18218858630303e-05
1.04256449524094e-05
-2.14387300027448e-05
-2.07650340723538e-05
-2.99839359827848e-05
-1.56522343522482e-05
-1.91707879294592e-05
-2.41534089239569e-06
-6.47549026371131e-06
-2.21511938039677e-06
7.75116589069278e-06
-1.77167187794576e-07
-2.45077201695992e-05
-1.44663596909242e-05
-2.43386224947931e-05
-2.30921133711814e-05
-3.0104878189684e-05
-3.38196396723851e-05
-2.33963400320007e-05
-2.79024630784547e-05
-3.59239227461479e-05
-1.72240337424226e-05
-4.9391382888934e-06
-1.27642134773828e-05
-2.99093981223936e-05
-1.02983545558301e-05
-2.72613930890842e-05
8.95661554280689e-06
-2.18059110482773e-05
-2.64855809546979e-05
-1.7875879446002e-05
-8.98740622632088e-06
-1.78993740592184e-05
-2.02909844745171e-05
-3.85270230366855e-05
1.95326541555698e-05
-2.43845701023983e-05
-1.76446755618266e-05
-2.460846126108e-05
-2.29119581256035e-05
-1.00635520804039e-05
-2.24270836898641e-05
-2.1590355751158e-05
-2.21660177265194e-05
-3.90775501546366e-06
-1.64956770771986e-05
-2.19434441192635e-05
-2.78355545510497e-05
-4.26705366599176e-05
-2.58468907155117e-05
-2.12833591267701e-05
-1.72675497639683e-05
-3.55404551276314e-07
-1.53425140783496e-05
-3.62697354027503e-05
-1.93296743316975e-05
-4.50582784177946e-05
-2.02570373473544e-05
-9.55585907548777e-06
-1.03251248211084e-05
-5.35762689340874e-06
-1.87192295721141e-05
-2.75225880374703e-05
-6.13043422748418e-06
-4.09289324404788e-05
-7.70178093777151e-06
-1.69629768234161e-05
-2.31020429166789e-05
-2.22223516851422e-05
-4.09899316077392e-05
-2.72464312090034e-05
-1.05890329002757e-05
-1.9871562593199e-05
-1.25199997411178e-05
-2.11724996296479e-05
-1.46849225357722e-05
-2.59589701488426e-05
-1.95911118090908e-06
-7.83477765227521e-07
-4.39937885654408e-06
1.0067596605562e-06
-1.30424757800088e-05
-2.26638788863488e-05
-3.69169573852176e-05
-3.30037366090021e-05
-1.63038860140942e-05
-1.43075816604666e-05
-2.48989312702742e-05
-1.44622006493054e-05
-1.0747967453611e-05
-3.00115917831039e-05
-1.22651652614231e-05
-2.72983032905272e-05
-2.10041172309574e-05
-2.83460793077085e-05
-2.26293973478237e-05
-3.17392730903833e-05
-2.18250993404099e-05
-2.88834688041158e-05
-7.68874025875368e-06
-3.32090138574312e-05
-3.73974192998453e-05
-1.72553243556091e-05
-2.82801888631831e-05
-3.11506475864485e-05
-3.72652355992069e-05
-4.05300056247041e-06
5.12710005419864e-07
-3.06903843687853e-05
-1.72518739307791e-05
-2.38406546315927e-05
-1.31601346001125e-05
-2.77177401506928e-05
-4.43284790361629e-05
-3.41113501060683e-05
-2.70954031372372e-05
-3.26226023448529e-05
-2.42077964837591e-05
-1.96331229378052e-05
-2.49588639312767e-05
-2.38047764717405e-05
-1.1057289234824e-05
-3.61469269262441e-05
-1.81553779246365e-05
-2.41210566819356e-05
-4.51506741092411e-05
-2.37773225167674e-05
-3.6133319190917e-05
-1.69105685345028e-05
-3.53697230171934e-06
-2.86788203944791e-05
-1.11073061392161e-05
-1.28355989849117e-05
-6.39156309553382e-06
-9.47351953996825e-06
-1.82596960806148e-05
-3.50251170908863e-05
9.31969239185786e-08
-1.71231082292398e-05
-2.33192656766422e-05
-7.1039864017355e-06
-4.019902164644e-05
-1.88976573178989e-05
-2.41745765196406e-05
-1.7044460674494e-05
-3.98051353218766e-05
-3.1298758753761e-05
-3.98220472766346e-05
-4.12276387240258e-05
-1.12134738435316e-05
-2.8305819191404e-05
-1.86984291648378e-05
-5.21342021210222e-05
-6.09599428582831e-06
-1.89701749438326e-05
-9.14792186041388e-06
-3.19681788320786e-05
-2.36220108554537e-05
-2.03914464116216e-05
-4.12139592630368e-05
-1.93744228416009e-05
-2.64119624243866e-05
-4.87782975972306e-05
-2.25582412693872e-05
-2.45924170302296e-05
-1.58463270223004e-05
-1.04069262851814e-05
-3.55444198652526e-05
-5.74971512128567e-06
-4.09491663575365e-06
-3.58799471055661e-05
-1.034469571831e-05
-2.16950602418412e-05
-2.66971600132115e-05
-8.08200017391886e-06
-2.13209928198584e-05
-1.12753606374031e-05
-2.3478075200199e-05
-6.79960595923692e-06
-1.026544603882e-05
-2.08550005839116e-05
-1.35905578758282e-05
-3.47612174091235e-05
7.28946030883639e-07
-1.32780033958412e-05
-1.93274260687708e-05
-5.07715358658382e-06
-1.41523045714649e-05
2.13078119442917e-06
-1.38949590554018e-05
-1.31248115763906e-05
-2.38124724255686e-05
-3.06734644056401e-05
-3.2266294866217e-05
-2.46591724179496e-05
-3.05675151417928e-05
-1.60429527292132e-05
-4.63599183606987e-06
-2.69102843044002e-05
-2.07685221641431e-05
-1.72403567446706e-05
-2.16016766489925e-05
-4.43551041663555e-05
-3.58609616472645e-05
-1.41682361845994e-05
-1.64569052808263e-05
-4.70868861602277e-05
8.99216048343124e-06
-1.87142609901806e-06
-1.31395005888838e-05
-3.97205976874519e-05
1.1826445686282e-06
-2.23335407539338e-05
-1.94401260116193e-05
-2.55639429952974e-05
-1.54277373866039e-05
-3.49507587442046e-05
-2.58729156417217e-05
-7.4850679773821e-06
-9.16036560692906e-06
-3.28055979152396e-05
-1.13320307345638e-05
-3.32372365010243e-05
-1.89876022577337e-05
1.32597512960427e-05
-3.99814520908467e-05
-3.31862439209088e-05
-2.12808057757964e-05
-1.01631919427145e-05
-1.48505913379484e-05
-1.52918199310722e-05
-2.80491623319245e-05
-3.27335614773353e-05
-3.48195197525987e-05
-2.59488375653569e-05
-1.84012181891284e-05
1.02942695702544e-05
3.22982136799862e-06
-2.77039040949679e-05
6.24234495890827e-07
-2.38329508774364e-05
-1.94422330202754e-05
-1.68012273795657e-05
-1.1964386661272e-05
-3.60743178542768e-05
-4.30568890651963e-06
1.18870271127464e-05
-1.62986047481036e-05
-3.33159301217948e-05
-4.08467706788367e-05
-2.26729185637101e-05
-4.60971638154439e-05
-1.92961230121577e-05
-1.96073368611784e-05
-3.47305810360463e-05
-3.06915438472876e-05
-3.21217572577866e-05
-1.21340119985392e-05
2.25753144121252e-06
-2.00507874449992e-05
-1.19887415082365e-05
-9.85368636811819e-07
-1.85325033192382e-05
-7.47388989593666e-06
-3.94855563542806e-06
-1.21631042886436e-05
-3.61420549449911e-05
-1.91004239962866e-05
-2.21141289847421e-05
-3.43005513780894e-05
-1.36660035885998e-05
-2.96291681584848e-05
-2.37674194872538e-05
-7.76221678357757e-06
-1.33859589090162e-05
-1.91340429260526e-05
-2.12569330683614e-05
-2.81296352507191e-05
-1.10593112326391e-05
-3.92432955656233e-05
-2.73279406109227e-05
-4.46517912068306e-06
-2.45909354482976e-05
-2.92440792650699e-05
-1.61026172557951e-05
-2.84956706597187e-05
-2.23797813973053e-05
-6.59415465981044e-06
-2.80943176752854e-05
-4.75179166813636e-05
-2.94651016658692e-05
-2.39692864083076e-05
-2.08641985237914e-05
-2.09230708760564e-05
6.26371682453845e-06
-3.59162216727301e-05
-1.58948998585797e-05
-1.41483748129228e-05
-1.87021574408495e-05
-4.15235271283654e-05
-4.1835587911679e-05
-1.51233056083323e-05
-2.27697234032378e-05
-1.92543236801337e-05
-4.45456244506602e-06
-4.47496813160746e-05
-1.1635858937688e-05
-1.3298945103013e-05
-1.59342373461103e-05
-1.21317493189151e-05
-2.01751033770417e-05
-2.76241929878099e-05
-1.9727700427468e-05
-7.74217491375526e-06
-3.49393987684578e-05
-7.26362031816264e-06
-1.39339684505384e-05
-3.60432674378834e-05
-1.72224122116668e-05
-2.21983375459247e-05
-2.39052074978164e-05
-2.24352173206262e-05
-2.93705514154543e-05
-6.63137394754377e-06
-1.79616249192903e-05
-1.73544276561233e-05
-2.02599398010142e-05
-5.03866598496872e-06
-5.99076564395238e-06
-2.34383647835411e-05
3.26307475001887e-06
-1.44044085157761e-05
-3.54097745534167e-05
-2.41679215735989e-05
-1.94966470319151e-05
-2.27877729249463e-05
-8.92785536791208e-06
-9.32545096434784e-06
-6.50706514373801e-06
-3.72169761756531e-05
-1.8115179770972e-05
-3.26657256428769e-05
-4.96250894876964e-05
-2.1199444961628e-05
-3.08912860282051e-05
-3.45613615347449e-05
-3.33725233357064e-05
-2.30602104277917e-05
-1.91569623382144e-05
2.14738490542638e-07
-2.95191916103628e-05
-2.11377889532791e-05
-1.90407475098474e-05
-1.1182834971739e-05
-2.91832133221071e-05
-2.21102256036975e-05
-2.95712170024791e-05
-1.69610637741729e-05
-3.34863330742812e-05
-1.75617562229817e-05
-2.77637811277882e-05
-1.41580004282108e-05
-2.26363182888936e-05
-2.6628553438709e-05
-1.37932194206936e-05
-2.91342096106868e-05
-3.16254506258896e-05
-3.38256546908143e-05
-1.88290502537443e-05
-3.58685546162648e-05
-4.31223069240121e-05
-8.22673468973347e-06
-3.29417098053198e-05
-2.9389488556346e-05
-6.196425535977e-06
-1.75578209683048e-05
-2.6534614016299e-05
-2.40395767334292e-05
-2.17773029347954e-05
-1.03090130171182e-05
-2.18004732697867e-05
-3.21451378413705e-05
-3.25974125766673e-05
-9.07010217874413e-06
-1.486765507302e-05
-9.70561709552314e-06
-1.95851027286944e-05
-1.36244170517062e-05
-1.45322553900601e-05
-1.49051961576735e-05
-1.0903249748636e-05
-7.44850288974239e-06
-4.11777112481642e-05
-2.0112303895685e-05
-1.75964919632798e-05
-3.29339034740675e-05
-3.55360324680964e-05
-4.16155489121728e-07
-1.81913508545343e-05
-3.62214719571481e-05
-2.94795345922559e-05
-2.00012063892004e-05
-1.03114178213804e-05
-2.65399975577995e-05
-2.11972443714152e-05
-2.45815984788733e-05
-1.51340360593044e-05
-1.68792668689416e-05
-2.15665421621719e-05
-3.13375502357287e-05
-1.39042767563723e-05
-8.92623163815758e-06
-3.2327116599303e-05
-3.64749209441047e-05
-3.09676815203731e-06
-2.08075690621187e-05
-2.15011488652044e-05
-2.82277217339837e-06
-2.44887801025971e-05
-2.61406717846246e-05
-3.7525801575412e-05
-6.03984630148353e-06
-3.11319593785192e-05
1.08368824023338e-06
-2.29940479080002e-05
-3.37107540971015e-06
-2.5461468851831e-05
-1.72762946335854e-05
-2.25557619207428e-05
-2.86516183766719e-05
-2.31112568716176e-05
-5.92704071037822e-06
-3.26156126508311e-05
-1.90944479574154e-05
-3.9194964507298e-05
-1.55350578992129e-05
-3.95645090672078e-05
-2.88590639075219e-05
-1.74608311527412e-05
-2.69358305299317e-05
-2.62473551563514e-05
-1.58099903532435e-05
-4.28325296685364e-05
-1.0702008174077e-05
-1.01247460431892e-05
-5.59695308323708e-05
-3.12726317115025e-05
-2.75490715936144e-05
-3.67050462245139e-05
-1.9397116257401e-06
-2.5167946915646e-05
-1.41310923984374e-05
-2.9896350114784e-05
-1.90039679158017e-05
-2.38122944015496e-05
-4.34202427869663e-06
-3.9841463177271e-05
-2.52929695308744e-05
-3.22201203594858e-05
-3.93662339662565e-05
-1.29352054515835e-05
-3.31144496400788e-05
-1.45813703665383e-05
-1.61484879430167e-05
-3.40544918998602e-05
-1.43306753315097e-05
-2.43364862871658e-05
-2.10136623538649e-05
-3.5845417127889e-05
-2.55570616185082e-05
-1.40910757871087e-05
-4.24885294966403e-05
-2.2876989683509e-05
-1.39297009381182e-05
-2.04727451619272e-05
-2.08622213649405e-05
-2.09146267591762e-05
-2.04950115117552e-05
3.22389007506829e-06
-1.75885167627467e-05
-2.25503026749219e-05
-1.85630660514902e-05
-7.20142259127746e-06
-3.79585433759743e-05
2.33640032682173e-06
-2.8416012554885e-05
-9.98212056881777e-06
-1.30550120781906e-05
-1.78528300174711e-05
-1.23915978789885e-05
-3.80684548848157e-05
-4.52389196490941e-06
-3.6327668485567e-06
-3.03515096744916e-05
-4.30846629958876e-05
-3.06415500503083e-05
-6.63999790718374e-06
3.50885230310653e-06
-3.89451715881743e-06
-3.31710592117552e-05
-3.97373414987411e-05
-1.62063185474101e-05
-3.48208622884283e-06
-2.59017377192671e-05
-4.04027475514317e-05
-2.34994541535767e-05
-1.05016075984796e-05
-1.86599780644801e-05
-7.67719048961149e-07
3.20253895883905e-07
-1.31023269175591e-05
-2.0952527484673e-05
-2.41435858248311e-05
-3.48818863801709e-05
-1.92863986884939e-05
-1.74075289818488e-05
-1.50068488650023e-05
-2.26096802045287e-05
-4.30237377768713e-05
-2.64534342453089e-05
-1.09833855752715e-05
-2.78376897837721e-05
-2.96437769784712e-05
-2.38641745237275e-05
-3.72796705769919e-05
-3.88460591428715e-06
-2.43736092348236e-05
-3.40917586179783e-06
-3.02233817861367e-05
-2.03268777493213e-05
-4.74868005944039e-05
-2.30713752679839e-05
-1.36762371241052e-05
-2.82754668733366e-05
-3.363564306356e-05
-2.85656341080666e-05
-1.51165317824253e-05
-1.60289793048149e-05
-4.79278897518733e-05
-2.7029588554671e-05
-7.47115821301472e-06
-2.68154399480711e-05
-4.63056697036086e-05
-2.04959381639058e-05
-1.73194786706949e-05
-1.59515610523607e-05
-1.80260668464994e-05
-2.33031019123879e-05
-1.61674740549627e-05
-2.78376562324818e-05
7.60278003902572e-06
-9.61597479189255e-06
-2.81039212610915e-05
-2.84141072734715e-05
-2.02736866741703e-05
-1.56242156231555e-05
-1.48447918624337e-05
-2.17592029985352e-05
-2.50445471590526e-05
-1.59861794932278e-05
-1.8534855640778e-05
-2.11128915353784e-05
-3.24528079009998e-05
3.77639556260129e-06
-4.2525550234883e-05
-2.18741913287377e-06
-2.28858073018424e-06
-3.22206997364102e-06
-3.40611778319515e-05
-8.8824379106526e-06
-2.08069023622657e-05
-2.29839158675025e-05
-5.42423139474537e-05
-2.03720599841221e-05
-7.68896231327674e-06
-2.62057969561996e-05
-1.98125663572006e-05
-2.68253953518559e-05
-4.1539157438097e-05
-1.58776261305703e-05
-1.88595421065049e-05
-3.3628709527177e-05
-3.62736952756556e-05
8.7837347879991e-07
-1.23868506103376e-05
-3.25204582536126e-05
-1.75502396089842e-05
-1.48496167652492e-05
-2.84858424775844e-05
-1.71104497257535e-05
-3.26035635781053e-05
-2.35774297582385e-05
-3.24402323496608e-05
-1.02801046036575e-05
-3.1348550854754e-05
-1.92042771796451e-05
-2.89836221219004e-05
-2.24008335865241e-05
-8.41846746431929e-06
-2.72258480930926e-05
-1.10697714779312e-05
9.70193686614974e-07
-4.23543205979537e-05
-5.86565538460523e-05
-2.50349024974748e-05
-1.68151504408652e-05
-1.47834397972139e-05
-2.29154982201422e-05
-1.32309424700099e-05
-2.0961820235607e-05
-2.78420269805011e-05
-2.23947407510213e-05
-3.5845917466845e-05
-2.31349004281533e-05
-1.14847085341874e-05
-1.73184703777799e-05
-8.31309839199266e-06
-3.48539809293301e-05
-1.49110359227768e-05
-2.77837437308415e-05
-1.61020774612622e-05
-3.39368373686498e-05
-5.2352226446416e-05
-1.13042388137313e-05
-3.56046138741249e-05
-1.97221028368645e-05
-2.80613484934015e-05
-2.98477947699741e-05
1.00232904456027e-05
-4.21952378911546e-05
-1.69799949076815e-05
-2.18446296726393e-05
-1.29862815507534e-05
-1.91472999797176e-05
-2.40542006635918e-05
-4.06332787769102e-05
-2.1226975251286e-05
-2.81165999104779e-05
-1.37624916535292e-05
-3.85169622196866e-05
-1.43377781165624e-05
-2.08421579632778e-05
-1.60943242506428e-05
-1.00342289327521e-05
-2.91093023200549e-05
-3.52972388303461e-05
-3.89826753025257e-06
-1.77038500239007e-05
-9.19377555413459e-06
-2.47232509058013e-05
-2.32385788380924e-05
-2.27333027947904e-05
-2.72945890996316e-05
-3.4013506041246e-05
-1.65373460471935e-05
-1.38029964479965e-05
-2.43824235024277e-05
-1.89353280123414e-05
-4.58520660972709e-06
-3.70940844844626e-05
-1.94182416874273e-05
-1.1439785709666e-05
-1.01074624929671e-05
-1.75889177224528e-05
-2.09240488620585e-05
-2.41701796662199e-05
-3.46580931427106e-05
2.10393784569574e-06
-3.08966234633102e-05
8.97434444708407e-06
-2.13635574604664e-05
-3.70877024992275e-05
-3.55011992223993e-05
7.90259186279167e-06
-3.14282853026546e-05
-3.4064797606055e-05
-3.55237109118337e-05
-2.98828014091436e-05
-5.43050235182626e-06
-3.26741398582293e-05
6.69285837577712e-06
-2.78935618673878e-05
-2.68364179841217e-05
-2.68360654982033e-05
-3.49634612067595e-05
-1.3830545370077e-05
-2.28488243162768e-05
-9.69025449482147e-06
-1.89813635263929e-05
-3.721136492245e-05
-2.6317923440065e-05
-2.30651350790946e-05
-1.24782397869211e-05
-2.26753511023334e-05
-2.6386469906309e-06
-2.53283832271127e-05
-3.82528085589132e-06
-3.55144817511522e-05
-2.25348670746667e-05
-2.87493942495472e-05
-3.86055695175379e-05
-2.78502918170207e-05
-2.67123033909803e-05
-3.382729471325e-05
-2.16435226322316e-05
-3.04909861736588e-05
-2.76015172028396e-05
-8.32671260082465e-06
3.82661908634296e-06
2.46206017249971e-06
-1.98804289426258e-05
-3.68425621803508e-05
-2.75945496576759e-05
2.05637244636521e-06
-5.77522732019504e-06
-5.1680676947038e-06
-2.2461390507382e-05
-2.85146964532908e-05
-2.76493296444404e-05
-1.38514661718275e-05
-2.05766750447979e-05
2.54492717538234e-06
-2.69577995860485e-05
-1.9854524450351e-05
-2.29941111074897e-05
-3.36567773991271e-05
-1.0897481749399e-05
-1.00333771364872e-05
-1.3889781675131e-05
-1.8697143053183e-05
-1.69983027157735e-05
-8.79258278442617e-06
-2.14249826529954e-05
-2.03663525083714e-05
-1.17498859574166e-05
-2.83241346342961e-05
-6.80702088903865e-06
-4.45919421993937e-05
-3.82800500209043e-05
-6.67601835059805e-06
-3.29937198126007e-05
-1.22087953119755e-05
-2.74591944057184e-05
-3.99610715829459e-05
-1.41769159722256e-05
-2.22783830303664e-05
-4.08310239563273e-05
-2.5465145827921e-05
-1.25182724741857e-06
-3.37625227843712e-05
-1.04001676744597e-05
-2.92999972083998e-05
-2.78109985194885e-05
-3.00255001849336e-05
-1.1979817087396e-05
-1.20238376761594e-05
-2.90452169879226e-05
-3.63258533403063e-06
-9.32784230963651e-06
-1.05321475359092e-05
-3.44000317898535e-05
-3.10130761048827e-05
-2.78771347902584e-05
-2.74193359681772e-05
-2.17401829762909e-05
-1.77006948495661e-05
-4.7208756898075e-05
-1.72197877522214e-06
-1.49229096284505e-05
-3.60711031732813e-05
-2.34920893745268e-05
-3.91665129806656e-05
-2.9520915528003e-05
-9.35844586257849e-06
-1.86163387492539e-05
-2.89814483649256e-05
-3.63635853671059e-05
-1.65901450374657e-05
-6.61340269638762e-06
-1.42771309679315e-05
-3.69465280300433e-05
-2.07951201631828e-06
6.11127513581608e-06
-2.27294476910229e-05
2.80661438856896e-07
-1.54511225606314e-05
-7.12110530910982e-07
-1.14478718766809e-05
-2.71437148763803e-05
-1.98586610246284e-05
-2.3790854259776e-05
-2.95433417379055e-05
-2.16469537097043e-05
-2.21477576585223e-06
-2.07411182585276e-05
-5.63369736703966e-05
-2.92030748581169e-05
-1.9683211375374e-05
-2.79225652826886e-05
-3.10413005562687e-05
-3.39700391084582e-05
3.68022767831938e-06
-1.45077570233915e-05
-2.50335248176201e-05
-1.32100952605531e-05
-4.25060995744251e-05
-2.24388480612774e-05
-4.21849294911239e-05
-5.17770327971494e-05
-2.39646533701374e-05
-3.69919650041877e-05
-1.41726228473301e-06
-2.58347576949912e-05
-1.66536202675909e-05
-1.14398905455967e-05
-1.04450859413167e-05
-1.46462512605618e-05
-4.23834473992008e-05
-2.31321555525291e-05
-2.72206855809255e-05
-4.46534560209739e-05
-2.59051552758968e-05
-1.60837529258002e-05
-3.26301913388616e-05
-1.56391421653326e-05
-1.78353706078442e-05
-2.50062924382447e-05
-2.21642701814475e-05
-7.44383447773939e-06
-1.59546977516533e-05
-7.4541164731446e-06
-2.97173930200962e-05
-2.19259720200543e-05
-7.40760294105196e-07
-1.38021482827901e-05
-1.79462399648686e-05
-4.0479986856222e-05
-7.63001499192296e-06
-1.6247690937789e-05
-1.9653958015846e-05
-1.57409566866292e-05
-3.50633647176488e-05
-2.50358852827879e-05
-1.72599653604663e-05
-1.8464453977883e-05
-5.4191639870547e-06
-1.11835763803258e-05
-2.56542004036828e-05
-3.29492036553002e-05
-3.28628939430767e-05
-3.4252787309254e-05
-5.74722941543796e-06
-4.66844981639013e-05
-1.11320677973448e-05
-2.16382351931032e-05
-1.50293975286075e-05
-1.97649625508989e-05
-4.95527011794814e-05
-1.85444939056135e-05
1.00900525762499e-05
1.71259293711282e-06
-2.10801042333162e-05
-3.28793971835316e-05
-2.05131856629647e-05
-3.12475177747055e-05
-6.82984737302626e-06
-1.30652786176927e-05
-2.2705556313048e-05
-2.43251721877095e-05
-2.41193564781951e-05
-3.44368873225531e-05
-4.61292595879897e-05
-3.30161702113171e-06
-7.6346494592086e-06
-9.89138656773866e-06
-1.84607598310143e-05
-3.98827202615933e-05
-2.72478288438035e-05
-1.90313080316142e-05
-3.34800828797133e-05
-3.42727268913703e-05
-2.66915347410506e-05
-1.11470362562345e-05
-1.59225003335682e-05
-1.82596004679147e-05
-1.5118578173765e-05
-3.04175317019466e-05
-1.3770569101236e-05
2.42900512716573e-06
-3.64880057630689e-05
-3.92867326055515e-05
-3.28114922155897e-05
-1.59350827479072e-05
-2.16688366578626e-05
-3.25050160493851e-05
-2.94427188919793e-05
-1.58343647416865e-05
-2.19502097284917e-05
-8.05302380860477e-06
-2.2836027911383e-05
-1.52864681010413e-05
-2.01202033099351e-05
-3.89038246415206e-05
-1.64993251122238e-05
-2.18552427809933e-05
-3.95658402124872e-05
-2.24141649544634e-05
-1.55871989977026e-05
-2.57467650424823e-06
-4.26020195340338e-05
-1.19497950998568e-05
-1.61781850209414e-05
-2.93620334188328e-05
-7.03477509998556e-06
-2.85750994234946e-05
-3.78823447910556e-05
-2.73828583349774e-05
-2.8116331108516e-05
-2.20044944337942e-05
-2.74686984903596e-05
-2.81963134456244e-05
-2.36816175189643e-05
-3.14665878781471e-05
-2.64363840722011e-05
-1.21037215599937e-05
-1.16359068721431e-05
-2.0531696703617e-05
-8.52808279828991e-06
-4.34403310923089e-05
-1.49510523288146e-05
-1.39257474888664e-05
-1.19061474995021e-05
-2.50468006168076e-06
-2.89695851015111e-05
-2.04679418718043e-05
-4.81982616282205e-05
-1.66824775117994e-05
-1.22515609620289e-05
-5.16941794893599e-05
-3.21828765903121e-05
-1.87135023876669e-05
-1.23740782688799e-05
-1.84317557059401e-06
-2.34374371491185e-05
-2.48938279104433e-05
-3.49357520246229e-05
-4.5710766564054e-05
-2.73801834323571e-05
-1.03808939248824e-05
-1.15170195414703e-05
-4.91611721632206e-05
4.16757368966675e-06
-2.4985425279755e-05
-3.17372663948558e-05
-8.20007565921926e-06
-1.91611731572445e-05
-1.19041859623145e-05
-3.8946217496101e-05
-1.23026424820007e-05
-2.71523890319074e-05
-2.67000384559865e-05
-1.93095455808313e-05
-3.41862165570533e-05
-7.7725945811286e-07
-2.27025870809769e-05
7.36795604086397e-06
-2.56207487448563e-05
-2.29031627793605e-05
-2.04745482241984e-05
-1.17281016960455e-05
-1.90885854572647e-05
-2.24600048026268e-05
-4.01723882087218e-05
4.72618610404906e-06
-2.84011637202129e-05
-1.68826598387377e-05
-1.18078770571659e-05
-1.69478069116297e-05
-1.18781643134245e-05
-1.55155641888501e-05
-1.45690908178379e-05
8.1490554072601e-06
-2.37542682923557e-05
-3.44545325404603e-05
-7.14634088061296e-06
-4.64089366612759e-05
-1.70133137582021e-05
-3.82104683032536e-05
-1.55639382179097e-05
-3.12075350808262e-05
-3.50381172724313e-05
-1.47300646553149e-05
-2.80846133299587e-05
-2.01449018029168e-05
-1.20863366264935e-05
-2.83148465103648e-05
-3.34079843142067e-05
-8.67695806355131e-06
-4.21999438857287e-05
-8.45545295217938e-06
-2.67273865326132e-05
-4.05753270993669e-05
-2.51645992267418e-05
-3.17510868725938e-05
-1.88330132339429e-05
-2.31997161433211e-05
-1.62503294941298e-05
-1.8806751960782e-05
-9.66785261318485e-06
-1.75883517906379e-05
-3.49972384455352e-05
-5.07946471907029e-05
-1.90579634559261e-05
-2.64834059893934e-06
-4.30246879353165e-05
-3.90856960023177e-05
-1.92746517070565e-05
-4.18832475232175e-05
-3.90348271855653e-05
-3.72821922443808e-05
-2.19959320955401e-05
-1.10823198921164e-05
-2.09409112630243e-05
-1.90685227052557e-05
-1.27728389752839e-05
-2.21103262771686e-05
-2.35972686489964e-05
-1.41765572908747e-05
-2.92171970760401e-05
-9.41803316694219e-06
-1.1135542481923e-05
-1.73133846902199e-05
1.67854903249251e-05
-1.99403923422233e-05
-2.66146363739069e-05
1.10600807719123e-05
-2.05807903671751e-05
-6.95137447137342e-06
-1.79128680322562e-05
-2.29797297218642e-05
-1.58251470509106e-05
-7.89495893092657e-06
-3.16730020731906e-05
-3.95437657791832e-05
-3.01563963407887e-05
-3.4866705817512e-06
5.18515408154158e-07
-8.12429409963046e-06
-3.59147790443233e-05
-2.78626652395129e-05
-1.57219955439275e-05
-9.16297663508652e-06
-1.32218570375044e-05
-4.78776224970624e-06
-1.22766003895484e-05
-7.41839118964924e-06
8.76753213595467e-06
-4.93590041685348e-06
6.02679124370716e-06
-2.72329197693086e-05
8.5914046048729e-06
-1.28662779591729e-05
-2.21962957048421e-05
-9.75796335094273e-06
-2.1046807679702e-05
-3.06688582166747e-05
-1.87373998844588e-05
-3.12349749792029e-05
-1.26977226042257e-05
2.54870950406182e-06
-2.83516312265833e-05
-2.29116444533424e-05
-1.63119822633778e-05
-3.18629178550544e-05
-2.95270138536445e-07
-1.82392209354942e-05
-9.1575340431757e-06
-2.35759139834962e-05
-1.33696476653243e-05
-1.13735043487243e-05
-3.63573827752944e-05
-1.15467710763419e-05
-2.21493501498758e-05
7.55016645656781e-06
-2.40151554409172e-05
-1.89560861658109e-05
-4.11807135457716e-05
1.29136801770535e-06
-3.24896414985884e-05
-6.068031883936e-06
-4.18237732477358e-05
-1.21359560367791e-05
-2.42799584465261e-05
-4.09742515085045e-05
-9.74792575529088e-06
-3.74340919727171e-05
-1.61931016612361e-05
-2.35673636957423e-05
-8.56086040572352e-06
-1.77031370658003e-05
4.66658391786865e-06
-1.88722579168053e-06
-1.49663801814434e-05
-3.01176661172306e-05
-1.59251514175888e-05
-2.21048962809222e-05
-3.28173159121807e-05
-1.44970116231805e-05
-2.75195926981747e-05
-1.89306474143019e-05
-4.09378188862885e-07
1.25736673750809e-06
-1.80421580780075e-05
-1.74592860429648e-05
-2.51478508457125e-06
-7.96269925980082e-06
-1.51361081997514e-05
-2.42862453177661e-05
-2.05213418658397e-05
-1.62257523739916e-05
-1.5330728708226e-05
-2.24708088578196e-05
-1.19796261605105e-05
-1.23962566843966e-05
-2.63957700871419e-05
5.59418078078641e-06
-1.17517610236655e-05
-1.6675514201833e-05
-1.59138681718915e-06
-1.89101923470968e-05
1.7721230635488e-06
-3.21812491044175e-05
-2.53749300576871e-05
-1.07664432226651e-05
-7.00608164996677e-06
-3.31443043205621e-05
-2.22085737153486e-05
-2.23081472199365e-05
-2.43390383422721e-05
-4.20094222233397e-05
-4.54994231294307e-05
-1.27912688104591e-05
-3.48670053765131e-05
-7.13916185676193e-06
-5.80310453895519e-06
-1.31678532330932e-05
-3.36110339438159e-05
-3.6074932741706e-05
-1.89865122835257e-05
-1.92018880918218e-05
-3.94962547477299e-05
-1.96658022999457e-05
-7.84606948841889e-06
-2.11966471081128e-05
-1.9528490074862e-05
-1.11182182731825e-05
-1.6125107588764e-05
-3.14634992027628e-05
-2.46342884487681e-05
-3.43644857171827e-05
-1.27602981393904e-05
9.7537052559043e-06
-5.30713083771202e-06
-6.3630972630866e-06
-1.62923331812396e-05
-5.47145742599634e-06
-6.67812892665305e-06
-2.27790149641069e-06
-2.87975013696301e-05
-5.77270324265812e-06
-2.50243162139674e-05
-3.919309409532e-05
-3.45176320330184e-05
-8.93264615794627e-06
-1.37057183837267e-05
-3.77172615744102e-05
-2.36772764377166e-05
-1.12960112005846e-05
-2.95232482011911e-05
2.98088850103326e-06
-3.49400277041965e-05
-4.04403227324402e-05
-4.46363264619595e-05
-1.27658906920175e-05
-9.50003731158975e-06
1.38713226912135e-06
-3.18766745085687e-05
-2.59782357894302e-06
-3.79846353900926e-05
-2.26710357201206e-05
-3.18351835356007e-05
-5.27750283230439e-06
-2.98941956232657e-05
-1.46348917348883e-05
-3.17598410371841e-05
-2.46392463096889e-05
-2.60534340978347e-05
-1.40846797455799e-05
-4.47057297006616e-05
-2.50155891797527e-05
-2.76068197600422e-05
-2.23806929373284e-05
1.17279445750423e-06
-1.27693979008716e-05
-1.7563544212209e-05
-1.64285107639367e-05
-2.59861346353414e-05
-1.25644923973595e-05
-1.68092635239657e-05
-4.53795045673593e-05
-3.15184058561338e-05
-2.23066371543592e-05
-9.54583972492394e-06
-2.48782340935391e-05
-3.60145911631361e-05
-1.74190619144007e-05
-2.96485225518986e-05
-1.11502890662514e-05
-1.79987944578014e-05
-1.61578788225624e-05
-1.6587426135798e-05
-1.91596956023392e-05
-1.56807184784792e-05
-3.73806157319572e-05
-2.13832243725324e-05
-1.76433762978641e-05
-1.48088499512443e-05
-1.80840689669269e-05
-3.0743977595442e-05
-6.04432786755006e-06
7.73259707952424e-07
-1.94873676804015e-05
-2.38532851747408e-05
-2.46052388273679e-05
-3.18453884242765e-05
2.62100219801452e-06
-3.50973257685546e-06
-2.04691229191714e-05
-1.67323044582924e-05
-2.81768265245411e-05
-1.49291833721593e-05
-1.52938765761382e-05
-2.43634524821136e-05
-2.37131396021066e-05
-3.32803912867364e-05
-3.50397949969269e-05
-2.68699052082224e-05
-1.87031600619926e-05
-1.19869565861547e-05
-2.58346502815271e-05
3.18252078641259e-06
-1.6110865477807e-05
-9.10756426920287e-06
-3.62755498352767e-05
-2.31432902902839e-05
-2.31844097825346e-05
-1.41895264090309e-05
-2.6819113349921e-05
-2.81641244280302e-05
-4.10433489842246e-06
-2.19386018462731e-05
-3.68250326255417e-06
-3.70961826374158e-05
-4.40882301311362e-05
-6.26639406745391e-06
-4.51023286260755e-06
-1.15972147104344e-05
-1.40440303389579e-05
-2.01008615618773e-05
-1.8440903294113e-05
-7.27551870615347e-06
-3.28712273015244e-05
-1.23081477836458e-05
-3.87872140721167e-05
-1.38851472289815e-06
-2.09829729682594e-05
-2.30055847456316e-05
1.32762199867746e-06
-6.69167234723651e-06
-2.48118835942729e-05
-2.21036721363801e-05
-3.35580613574202e-05
-7.01981775839142e-06
-8.99464980786897e-06
-2.41907223342454e-05
-1.85683225451204e-05
-1.14553575764235e-05
-2.3602856915083e-05
-2.99522948615875e-05
-3.58734737894427e-05
-8.31416694116016e-06
-1.893124023881e-05
2.49047073535217e-06
-1.54569883629628e-05
-2.45888297073844e-05
-1.37053396411434e-05
-1.96816190603698e-05
-2.13103910625665e-05
-2.55373693142361e-05
-1.00268376846506e-05
-1.77287478426581e-05
-4.81741832614602e-06
-1.32920391362104e-05
-1.60800143748874e-05
-2.86296871776009e-05
-2.39466372715382e-05
-3.1992166010514e-05
-2.56297331024509e-05
-1.87487860545316e-05
-2.5596625470651e-05
2.47881284410714e-06
-2.41308987898692e-05
-1.47643928013151e-05
-2.86415988107881e-05
-1.70335663068851e-05
-2.52422597525802e-05
-2.97503086638636e-05
-1.12098180899249e-05
-4.11893393051178e-06
-1.80810494070873e-05
-1.81482466934311e-05
-2.53219619693071e-05
-3.58630761356325e-05
-3.97495155581265e-05
-2.84219132501325e-05
-5.30599648126401e-06
-1.51835641239544e-05
-1.63567044518646e-05
-2.13513441159748e-05
-2.45496249258516e-05
-2.70156348975517e-05
-1.08049999121608e-05
-5.51891609992807e-06
-2.9613115078295e-05
-1.72300233908915e-05
-3.40659067436156e-05
-1.47058742297957e-05
-2.14643123452004e-05
-1.94406627561469e-05
-1.62278177174984e-05
-1.86032200440373e-05
-2.21432209591964e-05
-1.51491113002513e-05
-2.58252654754876e-05
-2.37931630106607e-05
-1.03059105015882e-05
-1.65085125087377e-05
-2.55518597913854e-05
-3.03375385470026e-05
-2.27080540800769e-05
-6.36390437459042e-06
-3.46005246702621e-05
-3.29069304352796e-05
-3.63678828150371e-05
-1.9014742397767e-05
-2.02811006314977e-05
-2.89458874348341e-05
-3.02801455300844e-05
-4.8173588024506e-05
-3.58888266120907e-05
-1.52949779055079e-05
-4.38203571320823e-06
4.27956302612263e-06
-3.7868974701449e-05
-3.25516997735985e-05
-4.29273787280406e-05
-2.75255771826116e-05
-1.52998407502281e-05
-1.76841739269024e-05
-1.63839616068444e-05
-5.0764826835663e-05
3.63998101399544e-06
-1.05095160624717e-05
-2.98783728389495e-05
-5.35258096543788e-05
-1.13849068671462e-05
-2.93688645192922e-06
-3.43540570833291e-05
-2.09564232650539e-05
-1.90582147081705e-05
-1.10187135007045e-05
-1.29038156222918e-05
-2.45892871932208e-05
-3.13922327272139e-05
-2.41936982597723e-05
-2.04494812985516e-05
-7.80298505238919e-06
4.85680568543696e-06
-1.59885319862167e-05
-7.71564064021263e-06
-2.50810412128928e-05
-4.14322173741578e-06
-3.76928168172455e-05
-1.97182440703822e-05
-1.70639492285933e-05
-1.74900358056927e-05
-1.69960740598211e-05
-1.2767870746819e-05
-3.07889710358608e-05
-3.2374836892227e-05
-1.77094916015591e-05
-1.51805130281777e-05
-2.32568976813783e-05
-9.60109736804721e-06
-2.2781769901188e-05
-3.5032410297344e-05
-1.52599071797731e-05
-3.62899676298071e-05
-3.84016501065869e-05
-2.86960694496123e-05
-3.61658035002156e-05
-3.3667331216591e-05
-2.35917827245095e-06
-1.61735578391747e-05
-4.73789799833683e-05
-6.41016924910922e-06
5.65158370905625e-07
-2.08059380761893e-05
-2.06618639282136e-05
-2.41883285449079e-05
-6.80772343002064e-07
-2.61458298458985e-05
-3.91474559469294e-05
-3.22346517951896e-05
-2.1070684498301e-05
-1.79938895964444e-05
-9.89304117694477e-06
-1.73094214150806e-05
-2.27645765944777e-05
-1.38067260960138e-05
-4.63405340117558e-06
-5.65123863033303e-06
-1.78224202810036e-05
-2.19936322142436e-05
-5.49973785328206e-06
-1.91394879933192e-05
-2.56137825435246e-05
-1.62016914620928e-05
-2.84401291960649e-05
-2.24150332820292e-05
-3.36292819598978e-05
-1.86981280507596e-05
-2.96033359702924e-05
-2.02931605193067e-05
-1.22690958706315e-05
1.08337172155287e-05
-1.89079434784482e-05
-1.59760948887819e-05
-9.85994223142533e-06
-2.5358813363243e-05
-5.77366898877697e-06
-1.81785490565685e-05
-1.35132832438405e-05
6.59161688798731e-06
-8.63674053285277e-06
-5.7277699879855e-05
-3.94453874502252e-05
-2.1104040926305e-05
-2.67260381108364e-05
-1.30662383958718e-05
-2.44187403372401e-05
-1.50850404813119e-05
-1.94135171498307e-05
-2.96461951629583e-05
-3.18404260745229e-05
-9.4100930222888e-06
-4.76992946043644e-05
-1.77512916643252e-05
-2.76890584423496e-05
-3.15603547944941e-05
-2.71553226772925e-05
-1.8640935266426e-05
-1.75574209038763e-05
-3.36969807390954e-05
-2.09236253313851e-05
-1.75723830657132e-05
-2.91262909433117e-05
-4.42549505869778e-05
-4.52139602199974e-06
-2.1771154174726e-05
-2.08975312063034e-05
3.89711135606254e-06
-3.82490116758666e-05
-2.71429508743524e-05
-1.92360111285039e-05
-3.67284502739349e-05
-1.43511628959664e-05
-3.19560044427256e-06
-1.87845019505028e-05
-3.76176207261228e-05
-3.73200147573756e-05
-8.53464471047951e-06
-1.82395831956123e-05
-1.30457281824638e-05
-1.55283742038076e-05
-2.3582184114168e-05
-2.08770910035805e-05
-2.80576655514025e-05
-1.45347022980804e-05
-6.40654163867911e-06
-2.35561520722818e-05
-2.26309130773609e-05
-2.77061187302461e-05
-1.98819693256096e-05
-3.4970704133875e-05
-4.65478249470717e-05
7.84371687902308e-06
-1.81194370348682e-05
-4.6074153446841e-06
-1.33167386735643e-05
-1.00732046356862e-05
3.39225025808338e-06
-1.64520710945985e-05
-1.43531861590771e-05
-1.98347774783618e-05
1.77619270728229e-06
-1.93112451707595e-05
-1.69200006356781e-05
-1.52654001760135e-05
-2.51521397665003e-05
-3.45769943624412e-05
-1.09718716419477e-05
-9.70369250187922e-06
-1.93578997951473e-05
-4.90870820367177e-05
-2.24973414909158e-05
-1.1478047784971e-05
-2.49118350658671e-05
-8.16689692214223e-06
6.34202983436325e-06
-2.89598658015851e-05
-2.26828687180502e-05
-1.87729332478624e-05
4.57906310702895e-06
-2.29877689284677e-05
-1.91308381189018e-05
-2.14506869254433e-05
-2.31736844381998e-05
-8.82227188837148e-06
-1.12308297569965e-05
-3.75857226347711e-05
-4.912380089583e-06
-1.24311536398995e-05
-1.50485762829464e-05
-2.14302555383852e-05
-2.10613007043777e-05
8.94016315422551e-06
-1.66057713279742e-05
-1.33021984421757e-05
-2.22019313721886e-05
-9.79193273197112e-06
-2.5540467958588e-05
-2.06467254690475e-05
-2.2727425170261e-05
-2.63755806298492e-05
-2.81623498670814e-05
-2.05213842352072e-05
-2.68224755455393e-05
-2.34540652781483e-05
-1.88074019528822e-05
-1.73814021038044e-05
-1.3765353900301e-05
9.23595214576292e-06
-9.17844662581882e-06
-2.19614613775752e-05
-4.607357379047e-05
-2.21943774364229e-05
-3.1401096226001e-05
-1.47433414519215e-05
-9.64453207748103e-06
-8.15765791957573e-06
-5.22021491912554e-05
-3.40581439210042e-05
-2.9496830981543e-05
-1.04923400151395e-05
-1.96134589271867e-05
-7.20675657094064e-06
-3.8304434454532e-05
-1.80310132914168e-05
-3.94227666353691e-05
-3.54494337364246e-05
-5.25677176189073e-05
-2.03224450056656e-05
-3.45726040556437e-05
-1.57078724439294e-05
-1.88929180147381e-05
-3.8483913188299e-05
-1.30765048319944e-05
-1.32117184966501e-05
-2.26651067909574e-05
-1.0413627752899e-05
-1.49316018987695e-05
-1.80937147721357e-05
-2.48398441259809e-05
-1.48583412765911e-05
-9.7304131947172e-06
-3.49932803017911e-05
-6.52519528144325e-06
-6.62499711086315e-06
-2.24406585320427e-05
7.55158322919064e-06
-5.37390038217854e-06
-2.91736748027594e-05
-2.1515692661557e-05
-3.21416617562244e-05
-2.84285913503367e-05
-1.36608272201708e-05
-4.19482630160326e-05
-2.54432301458047e-05
-3.72376260279626e-05
-2.48784530651198e-05
-1.18311447225744e-05
-3.39654715611463e-05
-1.77392567559605e-05
-3.02165341214757e-05
-6.50919678772288e-06
-3.77500403567359e-05
-2.37773250426654e-05
-6.76465851071222e-06
-1.65912315953454e-05
-1.41869774895653e-05
-2.50444255827924e-06
-4.22793892357061e-05
-2.00109971752454e-05
-1.05972958118546e-05
-9.90507509177727e-06
-2.45096968671453e-05
-3.30093524954117e-05
-3.69586474315891e-05
-2.76480945563234e-05
-1.23870027555709e-05
-2.65378959702451e-05
-3.16193142545715e-05
-1.85863701007881e-05
-2.565145182419e-05
-1.23736566654259e-05
-1.56347356668469e-05
-4.97725687469437e-05
9.55730356560532e-07
-3.08078092109662e-05
-1.93471272434045e-05
-1.91206299479823e-05
-2.46216015806713e-05
-2.82673163584026e-05
-7.60116995233088e-06
-1.84094516391298e-05
-1.33330288355076e-05
-2.84414446608753e-05
-1.07104481770005e-05
-2.57338888242421e-05
-1.04390631399623e-05
-3.99384783118532e-05
-2.2101629683781e-05
-5.19739876311667e-05
-1.49191610520189e-05
-2.2642975360862e-05
-3.39620218810997e-06
-3.04514765688976e-05
-1.94195738891764e-05
-1.91721787594784e-05
-2.59345134665828e-05
-1.20979039381197e-05
-1.95582050192348e-06
-2.42060860424479e-06
-1.35202171143518e-05
-3.40216225588451e-06
-1.43909281835533e-05
-1.10544110760025e-05
-3.46132384140825e-05
-2.05219247733477e-05
1.3958852997709e-06
-1.47311809726689e-05
-2.65584914239124e-05
-2.13653532589194e-05
-2.94136933656405e-05
-3.60455017719238e-05
-2.05991789486479e-05
-3.66258509967683e-05
-1.61249420838865e-05
-1.98427715143767e-05
1.03987829547838e-06
-5.31622926494604e-06
-2.39252941040173e-05
-3.72777260618681e-05
-1.89658443088376e-05
-3.90840804633637e-05
-2.54449449570921e-05
-3.96989028161015e-05
-2.75443468471368e-05
-2.88702818737688e-05
-2.81003816127948e-05
-3.03348107936681e-05
-3.91216616087022e-06
-6.37936123982432e-06
-2.2275504286904e-05
-3.24241085710708e-05
-2.8182816111554e-05
-7.55109913458734e-06
-8.58516877477293e-06
-7.41185870316626e-06
-2.54502540066986e-05
-8.80027379559578e-06
-4.13114965926447e-05
-3.43358063481028e-05
-2.56803068055066e-05
-1.13279752278121e-05
-3.05788793396181e-05
-2.73472371845195e-05
-6.73118596877804e-06
-2.50817465736945e-05
-1.35343479070019e-05
-2.05543778575346e-05
-2.61077267399747e-05
-3.87135807865877e-05
-1.85747073810965e-05
-5.34072278350402e-05
-1.78271099468706e-05
-2.91893880055836e-05
-3.48316385762479e-05
-2.74990144292391e-05
-2.05688384109283e-05
7.38118039918814e-07
-1.19463472387931e-05
-1.74055444801024e-05
-1.78781924982023e-05
-1.65188822979662e-05
-3.57983316566468e-05
-4.69768869997984e-06
-3.05285844609704e-05
-2.97545077508674e-05
-1.56983207674104e-05
-5.14711094590427e-06
-1.46170735295155e-05
-1.44958413632126e-05
-6.10981146230843e-05
-1.5720685832316e-05
-2.23339635436681e-05
-8.64431464394045e-06
-3.4371710793146e-05
-3.03099979286348e-06
-5.52048116803319e-06
-4.56245088623864e-05
-2.57245904864473e-05
-2.1921032748273e-05
-1.02983693709692e-05
-3.15077101748972e-05
-2.85757025692431e-05
-6.76130836998328e-06
-2.48735014166806e-05
-2.05065394905917e-05
-1.52581785272028e-05
-3.31453022815128e-05
-2.12926951533332e-05
-1.36860781082481e-05
-2.72999648690877e-05
-3.43030137843786e-05
-3.53489665745501e-05
-2.83372851627017e-05
-2.42653125395106e-05
6.81424898882702e-06
2.2169854561583e-05
-9.26797092885327e-06
-3.18573951484797e-06
-2.15917181267792e-05
-1.54427947778374e-05
-1.95401801734215e-05
-2.11147335944167e-05
-1.01853448990864e-05
5.16569813574337e-06
-1.52781215982171e-05
-3.06893158778282e-05
-2.35143029320742e-05
-2.02780205897926e-05
-2.04656998586622e-05
-4.50412682668824e-05
-1.61569557268223e-05
-7.7528923181036e-06
-3.5699094984325e-05
-1.87384799452378e-05
-2.34209033450907e-05
-2.58205046244793e-05
-2.6787499409633e-05
-2.87998927825312e-05
-4.44246887384499e-05
-1.63897025273823e-05
-1.09899446357578e-05
-2.07320834733192e-05
-3.85618747586729e-05
-2.70589101204401e-05
-5.93694185559239e-06
-2.80254931965844e-06
-2.08834180357075e-05
-2.06122767637636e-05
-3.56145293736051e-05
-3.76666002846709e-06
-8.91215498630517e-06
-4.86674496631549e-05
-2.78484928277562e-05
-3.57006771196032e-05
-1.08738500243333e-05
-1.1081577309611e-05
-2.33896757782458e-05
-3.13488245905193e-05
-1.87264433572344e-05
-9.54209583465659e-06
-2.36775714599925e-05
-8.78716124678708e-06
-1.00182051624695e-05
-1.5323201931953e-05
-2.59085199551154e-05
-4.11071502286254e-06
-1.34568129769469e-05
5.66334080338323e-06
-2.92269902533403e-05
-1.88606028272263e-06
-1.51554596371732e-05
-1.64076489830664e-05
-2.06780850343198e-05
-3.71557862412577e-05
2.76162046779486e-06
-1.56463508924729e-05
-2.49164621828364e-05
-4.04517466558377e-06
-2.34370171537e-05
-2.64585094969439e-05
-1.93422278541488e-05
-7.0195056267348e-06
-3.32132342095095e-05
-2.68753408127924e-05
-1.60141859874865e-05
-1.69196765131473e-05
-9.73533423284035e-06
-2.54817394590605e-05
-8.85233853724756e-06
-6.24720925421618e-06
-2.92910320339548e-05
-3.45421241137519e-05
-4.47279200597599e-05
-2.11557331646947e-05
-2.43207921740825e-05
-7.0106736169188e-06
-3.11910327598605e-05
-1.93330410802092e-05
-2.99589758573543e-05
-1.22365087091986e-05
-2.86804705116486e-05
-2.75475152952247e-05
-2.88152868869502e-05
-5.63066590369903e-06
-1.45018384460427e-06
3.85780364206351e-06
-2.60181358144354e-05
-2.12135584547989e-05
-2.68270065768371e-05
-2.28530520263581e-05
-3.3026109642162e-05
-4.48001843254038e-06
-1.43084749693831e-05
-1.89401217513713e-05
1.76509161990514e-06
-3.58563585529202e-05
-1.08560248564024e-05
-6.08955059474992e-06
3.73775206809626e-06
-8.58917506010634e-06
-2.10828031076074e-05
-3.13136678120849e-05
-3.10859586016882e-05
-1.42111985348875e-05
-2.04820491791553e-05
-3.65608976989981e-05
-3.84777974266309e-05
-2.4480855712132e-05
-2.92078222114472e-05
-3.54979820772498e-05
-2.82774686174698e-05
-2.14833349287725e-05
-3.25859033851951e-05
-1.126865635173e-05
-2.92981124829691e-05
-4.3387040490869e-05
-2.09737927263072e-05
-2.38131536927936e-05
-1.61108521113211e-06
-5.08678123213946e-05
-2.15146075206951e-05
-1.19467724942784e-05
-1.61116788371411e-05
-1.93595519924714e-05
-2.15921754504605e-05
-3.05117329501466e-05
-7.24998041537398e-06
-8.9674173795798e-06
-3.3756652184063e-05
-4.82055472532701e-06
-2.96749268776412e-05
-9.86799873545767e-06
-2.00493371626293e-05
-6.28699899745741e-06
-2.47623281186034e-05
-2.78024211728011e-05
2.2478262397308e-06
-3.06841439410649e-05
-3.99662094645344e-05
-2.10872886879979e-05
-1.12421988217955e-05
-2.07556308483438e-05
-3.16325284463454e-05
8.44921765524193e-07
-1.84665439839749e-05
-2.22367534541318e-05
8.21068370840812e-06
-1.05376641031321e-05
-1.02174296326462e-05
-5.68280092900059e-06
-1.67658392195576e-05
-1.26168860407601e-06
-2.41412736449942e-05
-2.92879516380461e-05
-3.04894803349809e-05
-2.42171905442146e-05
-4.10960791294777e-05
-1.38279039290239e-05
-1.21841073186225e-05
-3.50944848900992e-05
-1.86768508737078e-05
-6.30911032423344e-06
-2.50860151130018e-05
-4.36294571920039e-05
-1.47750583858852e-05
-2.45690909853926e-05
-4.82527264989153e-05
-8.00070701428877e-06
3.85817384721066e-06
-1.69130507766155e-05
-2.9356250546265e-05
-2.3382731477147e-05
-3.29546179665933e-05
-6.34719282392891e-06
-5.76991723298417e-06
-1.6305031745256e-05
-2.03432537099748e-05
-1.45745688794554e-05
5.17524748834319e-06
-1.55160724311669e-05
-2.42208762076949e-05
-2.32952912826793e-05
1.44753858466744e-05
-2.87624383070565e-05
-2.40943470665598e-05
-1.65419329438808e-05
-1.68381911931967e-05
-2.07949640958338e-05
-3.98691327964533e-05
-3.38209532149083e-05
-1.18311505184645e-05
-2.61902328973842e-05
-2.31479610787451e-05
-1.49315947619415e-05
-2.6167742419945e-05
-1.71570218917852e-05
-8.18661370843797e-07
-1.95649148230804e-05
-1.76460715322192e-05
-2.86123863901817e-05
-2.33895218452436e-05
-3.38708803536443e-05
-3.83702099579145e-05
-1.8957444817861e-05
-1.17730714761052e-05
-1.96781199222256e-05
-1.77541671476226e-05
-1.88044714342174e-05
-1.74653829089955e-05
-8.83411349100324e-06
-2.34824207952852e-05
5.01397747225435e-06
-3.22580575414351e-05
-2.11516613719511e-05
-8.72512554927977e-06
-3.1183604088385e-05
-1.8041884305557e-05
-1.74429932445133e-05
-2.37735511665927e-05
-2.21595728184857e-05
-2.19505844173417e-05
-3.31035928947725e-05
-1.19907914103715e-05
-2.59168532456278e-05
-7.55252298012451e-06
-1.05188754868221e-05
-1.6616832198347e-05
-9.29326656516876e-06
-2.26281579456377e-05
-3.73451735030193e-05
-2.14337010262214e-05
-2.67968144779454e-05
-3.13166677432323e-05
-6.56378627363466e-07
-1.2201250576448e-05
-3.1519464852999e-05
-8.39773746030498e-06
3.22956156421594e-06
-5.31638585650616e-06
-2.44018934714493e-05
-2.20248972549633e-05
-2.00744749411617e-05
-1.69897514972349e-05
-2.98962903061872e-05
-1.41738368614341e-05
-3.15573063010898e-05
-2.76944048694538e-05
-3.93551973906599e-05
-2.94266867009387e-05
6.93965218421813e-07
-3.76531049740142e-05
-2.0152800687853e-05
-1.51812163128215e-05
-7.73141685575188e-06
-3.32620536347153e-05
-1.8746411884465e-05
-1.08298946567683e-05
1.61910467793451e-06
-1.97813243213733e-05
-2.83596722972847e-05
-3.10350512460809e-05
-2.12773128311475e-05
-2.24254162208781e-05
-2.36087133386499e-05
-2.80158290763183e-05
-2.4922046548196e-05
-2.96816514395857e-05
-6.12350879768955e-05
2.05108300698542e-06
-2.2154237950936e-05
-2.26688491591756e-05
-1.81204602313329e-05
-4.73016432403594e-06
-1.28299720528911e-05
-3.08167801261821e-05
-2.2728461619062e-05
-2.32694091770602e-05
-2.90058856661587e-05
-2.89157052717507e-05
-2.40813028271949e-05
-1.35601074645677e-05
-1.97141337500572e-05
-4.5063855981394e-05
-1.4522521119509e-05
-1.49429934382329e-05
-5.17613958870071e-05
-4.29807797911941e-05
-3.27706534511185e-05
-2.12530153519542e-05
-1.21131825519701e-05
-2.58619837566189e-05
-1.5990380944805e-05
-2.78030778706043e-05
-6.52081834623697e-06
-1.27183569285511e-05
-2.37673058491364e-05
-2.67855800639308e-05
-5.23557559174299e-06
-3.53722207595075e-05
-2.02564374658878e-05
-1.09240000213476e-05
-8.61772987579571e-06
-2.72343690833528e-05
-1.91773841243192e-05
-4.50620301238891e-05
-2.60322267119078e-05
-2.25090922173727e-05
-2.13331949346886e-05
-2.43494285451374e-05
-2.20251436162961e-05
-9.4546227941965e-06
9.53381097104936e-06
-2.10204044066523e-05
-1.47538634293119e-05
-8.28578583645106e-06
-2.82160511236502e-05
-1.44104231750353e-05
-3.04110404204107e-05
-1.61222275971063e-05
-1.94431660057868e-05
-3.19648603572929e-05
-1.39022857306089e-05
-2.3539544975859e-05
-2.32284604292427e-05
4.49228890396376e-06
-2.68321919829685e-05
-5.5056813807885e-05
-2.88722865955604e-05
-2.16761494213145e-05
-1.84650153462982e-05
-2.11452701163201e-05
8.73910668250431e-07
-1.53561755472257e-05
-3.4079500486621e-06
-2.39031025608739e-05
-3.59815239072678e-05
-1.70801486612669e-05
-1.45387389660154e-05
-2.76283960916387e-06
-2.32838253101962e-05
-1.24467049004609e-05
-3.25594270292997e-05
-9.52459477441198e-06
-1.79840951189973e-05
2.50183998045999e-06
-1.94444251055443e-06
-1.26630539056308e-05
-1.39482049692352e-05
-1.82704375021337e-05
-1.74135730360409e-05
-3.75861608752479e-05
-1.76224352601137e-05
2.65793060484329e-06
-1.15432736309135e-05
-9.59563583005701e-06
-1.2521244345499e-05
-2.88588099887266e-05
-2.14671271560564e-05
-1.74662239845415e-06
-3.70920688588625e-05
-2.10778574367841e-05
-2.57838195136285e-05
-2.35772042126635e-05
-2.38001838814982e-05
-2.1268134153505e-05
-4.12249387224704e-05
1.43189760273152e-06
-3.23270442016229e-05
-1.08685944129134e-05
-2.05624704323166e-05
-3.25857883404363e-05
-1.98842139727396e-05
-2.38687883880261e-05
-1.44878699413181e-05
-9.02564353292936e-06
-2.20318858142651e-05
-3.72754992691811e-05
-2.57760236568207e-05
-2.40119093628305e-05
-2.26531426603644e-05
-1.65194669425978e-05
-3.07749388756135e-05
-3.41852917615517e-05
-3.0136322990016e-05
-1.49976866320606e-05
-1.40920136658164e-05
-8.1963083468847e-06
1.08790956125755e-05
-1.80269031216445e-05
-8.34587839416466e-06
-1.14716717117982e-05
-1.44965695991953e-05
-4.06841407691178e-05
-3.71004567990427e-06
2.10412365862983e-06
-3.58842518490679e-05
-3.79882363584777e-05
-8.87896666574673e-06
1.06547169751483e-06
-1.50792408104102e-05
-5.3407430944821e-06
-1.60244450641966e-05
-1.10003638685912e-05
-1.95367930909454e-05
-2.94924977197907e-05
-4.29144555124926e-05
-6.33808467296423e-06
-1.43802154030597e-05
-1.21246291104055e-05
-1.85101298522116e-05
-1.66040828937904e-05
-3.7674835211828e-05
-2.3033868632174e-05
-7.30365311370217e-06
-3.8209151713315e-05
-2.18223212708008e-05
-4.03041355265629e-06
-1.00918842960803e-06
-1.88966013537165e-05
-1.96652565918544e-05
-2.72362040428797e-05
-1.92029540539434e-05
-4.74889468314674e-05
-8.50331839908833e-06
-5.36595369783898e-06
-1.60601414301929e-05
-1.52198385606112e-05
-7.33416285190409e-06
-1.72974540141542e-05
-2.07092037669842e-05
-7.00478243307504e-06
-2.72982004750813e-05
-2.96404513768946e-05
-1.80333596522635e-05
-2.4592113982308e-05
-3.70980023012316e-05
-3.6773183474945e-05
-1.43174191029935e-05
-1.96266069141383e-05
-3.0772546956928e-05
-4.04452243332312e-05
-2.22999632792899e-05
-1.19649970799659e-05
-3.25893478686495e-05
-1.77598368359594e-05
-1.4465830631376e-05
-1.45368641061399e-05
-3.23297662330014e-05
-2.82967970489502e-05
-4.33936055968923e-06
-3.93643757350591e-05
-3.79064901352607e-05
-3.73707189955697e-05
-1.16936183771643e-05
-1.95868024354418e-05
-1.7870004551932e-05
-2.91893408999232e-05
-3.50204459058035e-05
-2.42847604497703e-05
-4.75349773510233e-05
-3.12442725116242e-05
1.05918368078283e-05
-2.47170288718525e-05
-2.15018924135041e-05
1.18895231708651e-05
-2.53357216460761e-05
-2.48335058590509e-05
-2.59133096294306e-05
-2.11099387787506e-05
3.0170629514614e-06
-4.34633376697726e-05
-1.74963484117649e-05
-8.51470935102119e-06
-7.3814967320844e-06
-2.69386581811033e-05
-3.55205359138707e-05
-3.14080051662811e-05
-1.43759433423478e-05
-7.74228175828986e-06
-1.5834463242835e-05
-2.74979755250148e-05
-1.04474839738916e-05
-2.1854750543766e-05
-7.56439609263745e-06
-4.07269813395033e-05
-2.66880902308501e-05
-2.42982816457751e-05
-3.13615108564778e-05
-1.55808464088066e-05
-9.45225624254632e-06
-2.80405718437433e-05
-2.28237628152159e-05
-1.63494912576521e-05
-2.94149065928572e-05
-1.17930685711216e-05
-2.42284673791183e-05
-4.32645335027243e-06
-3.83752716835505e-05
-9.15640908608289e-06
-1.12424006604645e-05
-2.57363540889062e-05
-2.43031027368701e-05
-2.67268523776912e-05
-1.08613792636728e-05
-9.59584680434992e-06
-3.5626086394221e-05
-4.33565575101969e-05
-3.11547555288884e-05
-2.36788419476738e-06
-2.56825607558245e-05
-2.44619504353271e-05
-1.02582227044622e-05
-1.5020989366648e-05
-3.3390146293489e-05
-1.77389798278642e-05
-1.91426165587381e-05
-1.77340613956019e-05
-1.66256006964502e-05
-1.86603482034417e-05
-1.90430234629004e-05
-3.90092359853017e-05
-3.11325551613589e-05
-3.64901454622175e-05
-1.65554519186297e-05
-3.96438490646434e-05
-4.53713113744914e-05
-1.78601906655429e-05
-2.46862002951003e-05
-2.87506470672186e-05
-2.27173729349971e-05
-2.78063569944444e-05
-1.19093831998662e-06
-1.62587255584747e-05
-1.34144134789109e-05
-2.46420949347557e-05
-3.31782386169364e-05
-8.40822669220786e-06
-2.17448673554946e-05
-2.67126710591188e-05
-2.4011423718082e-05
-3.707087777502e-05
-2.61283299398423e-05
-1.52885903691438e-06
-4.09377092274321e-05
-1.42707596693987e-05
-1.36757956680017e-05
-2.05766000744233e-05
-1.78410917368883e-05
-2.6426064087369e-05
-3.86617304568769e-06
-2.63445748846071e-05
-2.00060265214921e-05
-7.44093298323201e-06
-4.22173537305707e-05
-2.18594180739261e-05
-4.88891842191108e-06
-3.5960966932419e-05
-2.3158206474581e-05
-4.08806438810393e-05
-1.99868541678363e-05
-2.08517905064439e-06
-1.47968524880349e-05
-1.81678626285408e-06
-1.04923887505931e-05
-1.1733564962514e-05
-1.49391111235154e-05
-1.26733084752243e-06
-1.84330348257828e-05
-2.52719900029642e-05
-2.33986106781182e-05
-9.75059276723802e-06
-2.11492452962946e-05
-1.70239710308346e-05
-1.2800977768574e-05
-3.19997456329313e-05
1.85440485361619e-06
-3.89203392092885e-05
-3.84600097419294e-05
-4.96489259856163e-05
-1.11114523075034e-05
-1.343258453967e-05
-2.23411064730625e-05
-3.85307994486638e-05
-2.05523757926947e-05
-1.34054706915684e-05
-2.18748097710268e-05
-2.78654391322389e-05
-4.09568299771148e-05
-1.75103059139193e-05
-4.40011965397547e-05
-1.86439150342766e-05
5.6489714473687e-06
-2.35960193092871e-05
-4.56259185739411e-05
-3.01094546605536e-05
-1.71108181764885e-05
-1.6509717979339e-05
-6.43418303153295e-06
-1.04658038502021e-06
-8.68882355752335e-06
-1.77995772389911e-05
-3.11717942427799e-05
-3.75084217821203e-05
-3.14816477220497e-05
-2.70808879733575e-05
-3.64735353771271e-05
-1.91022526443963e-05
-1.26119729831366e-05
-3.08153963713665e-05
-2.01463937682816e-05
-1.75509168134471e-05
-6.49525241467149e-05
-1.93719051688847e-05
-1.90816676372382e-05
-1.34567483546854e-05
-2.40009436797356e-05
-3.12667598124957e-05
-1.4152366823712e-05
-4.26082940767153e-05
-2.48605181591098e-05
-2.28266781854585e-05
-1.8629230692962e-05
-2.30594828839665e-05
-2.21086408109922e-05
-1.62205670443689e-05
-1.48777119773101e-05
-1.35452508023812e-05
-2.50291853962265e-05
-2.23789173740666e-05
-4.43456332892959e-05
-2.32059851215471e-05
-1.70640987330259e-05
-2.07658434241041e-05
-2.91594903430028e-06
-3.0658456108265e-05
-3.30153118279793e-05
-2.17987404154132e-05
-5.84206407660839e-06
4.78940462042304e-06
-6.66163827253507e-06
2.06559183481266e-06
-1.38847808074553e-05
-1.53676613177945e-05
-2.08044537325267e-05
-1.02340794012336e-05
3.56333621978062e-06
-9.23769430268282e-06
1.00439480039747e-05
-1.29187247182414e-05
-2.88959688233302e-05
-5.35456244813667e-05
-1.78693450468039e-05
3.91071527291739e-06
-7.7803659087911e-06
-2.63886986598956e-05
-3.2604446238117e-05
-3.43621140518684e-05
-1.35004727277799e-05
-2.54390021583825e-05
-1.52224323905295e-05
-1.64680930088257e-05
-7.82984049542925e-06
-7.8326384073894e-06
-4.01908758540651e-05
-1.13119614939676e-05
-1.22650316529858e-05
-5.26064172419636e-05
-4.27710202369879e-05
-1.42898680255201e-05
-3.6195262295887e-05
-1.40957926416201e-05
-1.770442053287e-05
1.267470527206e-05
-2.11316728398252e-05
-2.73626829967374e-05
-2.45939188116537e-05
-4.23803714533884e-05
-5.10570764850039e-05
-5.75011841416705e-06
-2.79554055006062e-05
-1.8433215434253e-05
4.36316150722715e-06
-1.81081004946996e-05
-1.1551908331536e-05
-2.91991908630362e-05
-3.9315714232278e-05
-1.06920012242289e-05
-5.25983896829481e-05
-2.96782913167924e-05
-2.62249912535269e-05
-4.87862573825071e-05
-1.03640974108309e-05
-1.2873205607513e-05
-2.00837434727709e-05
-1.17881645023528e-05
-1.1114889825364e-05
-1.68780185433443e-05
-2.46050731568373e-05
-3.42487722616112e-05
-2.37848827018812e-05
-1.89454790072824e-05
-1.31909853662905e-05
-3.31717305296133e-05
-6.66378383996812e-06
-1.46323371443805e-05
-1.11975338393215e-05
-3.12974963844034e-05
-2.97912274696473e-05
-2.05094273353919e-05
-1.30835588077091e-05
-2.58673186308162e-05
-2.53404760118852e-05
-1.77177721484969e-05
-1.99027237374609e-05
-1.42229835868664e-05
8.37985128547672e-06
-7.92963213395168e-06
-1.56319953669165e-06
-2.778972491485e-05
-9.80971576994515e-06
-3.00740731115584e-05
-3.26569624283664e-05
-1.93480324233105e-05
-9.00029006285782e-06
-1.43177973333941e-05
-2.22260222685235e-05
-1.38436715144447e-05
-3.74634887009139e-05
-2.88288372328359e-05
5.29463789980162e-06
-2.32085104500234e-05
-2.69239906722863e-05
-4.54061703107048e-05
-2.06585844988278e-05
-5.82169982953908e-06
-2.93820228490787e-05
2.79330324288889e-06
-3.70855950498112e-06
-1.08204969266401e-05
-7.55527701258677e-06
-1.95831180786485e-05
-2.14915567923294e-05
-1.5416816113822e-05
-2.22083163440999e-05
-3.91059638906048e-05
-2.28866789321653e-05
-1.61970387759564e-05
-2.39077413545553e-05
-1.33948603750518e-05
-3.29734069062695e-05
-3.24457947100177e-05
-7.67944043176622e-06
-2.50238899511782e-05
-2.66108780151505e-05
-1.35195470813763e-05
-2.40474639624611e-05
-1.25878350021749e-05
-1.95328420483277e-05
-3.11095057688963e-05
-3.25460695447519e-05
-2.37993575168203e-05
-3.38603326117744e-05
-4.04250857416647e-05
-1.42146898335879e-05
-8.95657399014274e-06
-2.29055414597753e-05
-1.08476253356988e-05
-1.13932455496479e-05
-3.75358039216451e-05
-5.13328725989273e-05
-2.07964065823902e-05
-2.84523376395392e-05
-1.07588513052057e-05
-2.8651480614221e-05
-3.78083095831778e-05
-2.57102363513704e-05
-1.08136838364594e-05
-5.02132517292531e-06
-1.85932646285138e-05
-6.88283278802517e-06
-5.38918359762613e-06
-2.766320931611e-05
-2.53355449694053e-05
-1.70777391657649e-05
-1.80961134459518e-05
-1.12430990953338e-05
-2.3729244704889e-05
-1.67045631029615e-05
-2.84945419868096e-05
-1.55867143827666e-05
-2.50365404778166e-05
-2.43610717925277e-05
-3.18623591461755e-06
-2.84910891262133e-05
-1.06554131403221e-05
-2.38978045827907e-05
-2.10293423392362e-05
-9.55653586690564e-06
5.58735469679952e-06
-1.70910109985255e-05
-2.13890972112303e-05
1.16321999964346e-05
-5.60026028953155e-06
4.18962120666248e-06
-3.5536141533291e-05
-5.28247066418695e-06
-2.55069937504613e-05
-4.54038642177635e-06
-3.43180001513071e-05
-2.65301626857971e-05
-2.10800676960835e-05
-2.34072659449515e-05
-4.76863303240048e-06
-1.61272244592511e-05
-1.40654239140769e-05
-3.62968001382579e-05
-2.58643359176749e-05
-4.24448224990699e-06
-3.17389710514828e-05
-1.94305035732008e-05
-1.85172508745384e-05
-2.50881168857552e-05
-3.35764099513246e-05
-2.99520342151447e-05
-3.36612841385647e-05
-1.78123345197828e-05
-1.55927038879288e-05
-1.6899352159164e-05
-4.38308100825519e-06
-4.97096865402559e-06
-3.8845966813959e-05
-2.94997445268932e-05
-2.11447833885773e-05
-5.57906861800164e-06
-3.64874644553774e-05
-1.87264939914366e-05
-2.25976088197096e-05
-1.40809783193066e-05
-2.92493712057106e-05
-3.44355694600434e-05
-9.46060414473289e-06
-2.18761874048484e-05
-2.01567096727452e-05
4.68360434159435e-06
-4.15651340281831e-05
-5.30328462488592e-06
-6.55130327287731e-06
-2.33965291319762e-06
-2.35449267203584e-05
-2.07661118940401e-05
-1.11532700023515e-05
-5.61677169868795e-06
-3.32391756629514e-05
-3.06253995985686e-05
-2.29292301043871e-05
-1.69477094764365e-05
-1.60518288864495e-05
-2.78606787825975e-05
-2.68276924343737e-05
-2.68230767981088e-05
-2.77231658068871e-05
-1.53377788956333e-05
-3.38548077607434e-05
-3.23713230801719e-05
-3.41570827484567e-05
-3.96323271292437e-05
-2.04928047951151e-05
-9.88237421537924e-06
-8.42937679645565e-06
-1.49376297613301e-05
-1.29951773989497e-05
-1.19099681934404e-05
-4.36014418342703e-05
-2.24690651636996e-05
-1.96858597228521e-05
-2.15122115333585e-05
-2.12402083662716e-05
-3.32529095822304e-05
-2.23357150494592e-05
-2.20733991840061e-05
-1.95006658335217e-05
4.99556492467978e-07
-4.96425698240264e-05
6.15454971109839e-06
7.79555562020588e-06
-1.61097546929719e-05
3.85498097147944e-06
-7.4463130784815e-06
-2.55810047299964e-05
-3.22472872911679e-05
-3.22811385601912e-05
-2.26250249254883e-05
-2.98516342703665e-05
-8.54700198849214e-06
-2.79926153491455e-05
-1.22286202142293e-05
2.67817075720908e-07
-3.90182498992396e-05
-1.5154249863263e-05
-5.31189177086514e-07
-4.7773859841475e-05
-4.43722970954902e-05
-2.87585480615102e-05
-2.0740653659801e-06
-1.20774285730764e-05
-1.90463561930677e-05
-1.66475464299405e-05
-7.34736173814359e-06
-3.0549159316389e-05
-1.06971267893518e-05
-1.14617755609263e-05
-3.50899472025483e-05
-1.91135234093299e-05
-1.95460971759105e-05
-2.93725284169968e-05
-3.23921965454013e-05
-2.62843534074047e-05
-1.59756717596541e-05
-3.3707920209603e-05
-2.07218153854786e-05
-2.50032152905508e-05
-2.88166608669319e-05
-3.00584552142499e-05
-4.16657051149556e-05
-2.08706345548557e-05
-1.43948563289873e-05
-1.05957385614044e-05
8.39739714694209e-06
-1.23836503073713e-05
-7.10263496450791e-06
-2.40761697113985e-05
-1.37955070232966e-06
-2.91678401432111e-05
-6.43602825161761e-06
-3.97636257652871e-05
-7.95580661158716e-06
-2.32532134770541e-05
-2.08392999301377e-05
-1.40883022338027e-05
-1.61328473010109e-05
-2.88515258354906e-05
-3.27682163222325e-05
-2.21738244958195e-05
-1.35936024021997e-05
-1.15112869878305e-05
-2.98107785246042e-05
-3.58627342720519e-05
-1.36896455579271e-05
-2.35424912524956e-05
-3.60485997340027e-05
-1.97870546176989e-05
-3.285290293609e-05
-3.39093328699478e-05
-2.52313468552439e-05
-1.58796589017329e-05
-1.35486963747684e-05
-2.1269442288969e-05
-1.99453765044512e-05
-9.44518931476072e-06
-9.53027025599674e-06
-1.36369315446942e-05
-2.16582368574312e-05
-1.42236373948938e-05
-4.30053547549663e-05
-1.67416624996027e-05
-6.63055985116528e-06
-3.70887232453395e-05
-2.33423468056702e-05
-3.3024763785349e-05
-2.25608507380115e-05
-1.10026998464141e-05
-1.93012236840119e-05
-4.37982294139537e-05
-5.19553011575738e-05
-4.1357343878895e-05
-2.0852236096161e-05
-7.89975938804901e-06
-2.77788878333261e-05
-9.05224183537625e-06
-2.42942218851186e-05
-2.26913241775672e-05
-1.43566757043148e-05
-3.02071230888101e-05
-3.7612380374172e-05
-9.62776132889174e-06
-2.91848730295621e-05
-2.007031795697e-05
-1.74163263994089e-05
-2.98768948964072e-05
-3.8304481687086e-05
-1.85491432881547e-05
-2.89753112100089e-05
-3.23924462399751e-05
-1.53900851437896e-05
-3.6940038207248e-05
-2.51202196792106e-05
-1.66485467590116e-05
-3.16073868082185e-05
-2.29448846374142e-05
-2.4181600116271e-05
-2.44406953462993e-05
-2.01260658466473e-05
-1.98359049509158e-05
-2.11862598842528e-05
-3.17731459660719e-05
-3.25224045505013e-05
-1.35645228171891e-05
9.25478165581643e-06
-3.41604518277554e-05
-3.12151662829424e-05
-1.92732507770918e-05
-2.15901397198929e-05
-1.76292936981815e-05
-3.4060063053642e-05
-2.74305640597234e-05
-4.88274114411395e-06
3.27072951983831e-06
-3.69262163726755e-05
-3.45043480728325e-05
-3.88076452468363e-05
-1.89083868958165e-05
-3.57978072185999e-05
-2.15557991890734e-05
-1.69437031563414e-05
-2.23729829901175e-05
-1.39103610860428e-05
4.66917691959637e-06
-2.98403942510649e-05
-1.54517898172905e-05
-1.42422984287234e-05
-1.49622474230191e-05
-2.13327601380523e-05
-1.18201198608841e-05
-2.3831217769402e-05
-3.43036433039922e-05
-2.75159396397095e-05
-1.84064278352718e-05
-2.22337260287906e-05
-3.36426559928111e-05
-5.3273114377376e-06
-7.70802529921696e-06
-9.84709078204073e-06
-1.37293375186758e-05
-3.93967109762163e-05
-1.27604751795892e-05
-8.51342792871356e-06
-2.72605635327691e-05
-4.31016570266818e-05
-1.52697241359645e-05
-2.99812489265174e-05
-1.30883655709275e-05
-1.35606128534869e-05
-1.60965699925569e-05
-2.14148604299912e-05
-2.62778836088138e-05
-3.78785646276995e-05
-2.7366423848998e-05
-1.89050222254852e-05
-1.6291761772462e-05
-3.43844842258628e-05
-2.37924328947518e-05
1.3192866003329e-05
-1.80181854639733e-05
-7.26687197618741e-06
-2.12539430510012e-05
-1.4692332149268e-05
-3.16488512934137e-05
-2.12416826356476e-05
-3.33389122356362e-05
-1.78759068481701e-05
-2.62106437636959e-05
8.9945185188541e-06
-4.04358742947286e-05
-3.23810592604715e-05
-2.10317375635394e-05
-1.25286756884095e-06
-3.62224048826249e-05
-3.13529823119587e-05
-3.77861988389132e-05
-2.94057780825182e-05
-8.57865850032832e-06
-1.94431552952542e-05
-4.28729356919374e-05
-3.00214202492436e-05
-3.55166274533586e-05
-1.93129762526061e-05
-9.76477637416191e-06
-3.31531613608087e-05
-1.12177912130108e-05
-2.33001938528476e-06
-2.30143927762934e-05
2.26354155759477e-06
-1.30066677224016e-05
-2.61233077455667e-05
-3.16195661185205e-06
-6.61187765814973e-06
-2.65670685791204e-05
-1.99031118500671e-05
-1.93595703052726e-05
-3.32376824901297e-05
-1.79906812344388e-05
-2.79108500700982e-05
-2.70502502531571e-05
9.14117935601103e-08
-2.65717609540867e-06
-1.93957475994142e-05
-1.55541121737965e-05
-3.83802005277364e-05
-2.34398276234601e-05
-3.78827760689918e-05
-1.12158007243813e-05
-3.92252364126998e-05
-1.65792240713232e-05
-8.87377421162624e-06
-2.24263714483741e-05
-3.50958400198176e-05
-1.83080272338912e-05
-4.48617804561753e-05
-1.31210968058773e-05
-1.88795929951118e-05
-1.64199054461187e-05
-9.45896796035743e-06
-3.25768711082072e-05
-4.8013850454085e-07
-1.68106082652437e-05
-3.41170949516038e-05
-2.41483494489616e-05
-2.29894525313258e-05
-1.99695937196869e-05
-1.98700150752136e-05
2.13376534640763e-05
-4.14656895594105e-06
2.43187253110398e-06
-1.34992397672866e-05
-1.8686597388416e-05
-2.93697267935562e-05
1.91836229341744e-06
-1.87610684190567e-05
-3.1469749571479e-05
-2.60038330430572e-05
-7.84386461273904e-06
-6.97600019275229e-07
-3.68742850098647e-05
-1.37173137543269e-05
-3.31077120125157e-05
-2.72974980715047e-05
-2.97218539692244e-05
-4.65953276515332e-05
-2.17279268660981e-06
5.54830210502641e-06
-2.87095208151416e-05
-2.90476910751941e-05
-3.20977778201303e-05
-9.40009558329596e-06
-8.76576497414201e-06
-6.51098906995537e-06
-1.2207911338397e-05
-2.41621336593059e-05
-1.5241814081923e-05
-2.22930406073611e-05
-1.36527860368474e-05
-2.77909431244277e-05
-2.62613807218735e-05
1.57423858874544e-06
-3.43242163833906e-05
-3.5494382007073e-05
-1.7793972252021e-05
-3.09098910720995e-05
-2.41407122114095e-05
-3.24631880786764e-05
-2.86253504903145e-05
-3.62151034531466e-05
-9.39047822355258e-06
-2.96535874869959e-05
-2.63323430388417e-05
-1.89193181849191e-05
-3.0808724441164e-05
-2.7533968998491e-05
-4.36861778404018e-05
-2.11925498652451e-05
-1.35026965521685e-05
-2.68479597072751e-05
-2.69001698746564e-05
-1.29301678789884e-05
3.20977980350906e-06
-3.43630693261516e-05
-1.53815453537353e-05
-2.34250016715224e-05
-1.10843823208574e-05
-1.2901530420994e-05
-2.78118273032174e-05
-3.71159812897151e-05
-3.1115047072667e-05
-8.06905999633353e-06
-1.99484937973156e-05
-5.8217230460976e-06
-2.87317398014202e-05
-1.19407146927854e-05
-2.50649146239536e-05
-2.28209022651452e-05
-2.9080174992262e-05
-2.40745320499212e-05
-1.98809291686237e-05
-1.45379929150903e-05
-1.5907850260122e-05
-1.45449626254359e-05
-1.67437823829584e-05
-1.48955575991772e-05
-1.56977071076294e-05
-1.3082478941706e-05
-7.87354944066771e-06
-1.71125239648111e-05
-2.79369962660535e-05
-3.96043915273642e-05
-1.53432829029511e-05
-1.91042897806602e-05
-2.65417027132855e-05
-2.10232471357738e-05
-1.93203178111537e-05
-2.44515656308849e-05
-2.10344426876042e-05
-4.48728572412871e-05
-2.63553702834679e-05
-1.93221136322328e-05
-2.81563292410681e-05
-3.15766113414361e-05
-1.10558625742678e-05
-2.67126019642035e-05
-2.2940762823371e-05
-3.22220809362362e-05
-1.59827875824144e-06
-2.7445901144327e-05
-3.35038581431821e-05
-6.78931138094829e-06
1.9213280931024e-06
-1.04366344180649e-05
-2.49619302588936e-05
-2.29448474262394e-06
-1.6216635517117e-05
-1.26632725239143e-05
-1.06282437930744e-05
-2.2839681145703e-05
-2.88245040074621e-05
-2.47696997923088e-05
-1.30192254632311e-05
-2.65245969282066e-05
-6.64836748102461e-06
-9.83239142435785e-06
-3.31986860240787e-05
2.8980395731702e-07
-6.49825512924777e-06
-1.00602467410828e-05
-2.3861544333989e-05
-2.53437414128558e-05
-3.35187441938848e-07
-9.2173941004846e-06
-2.11004692578406e-05
-2.8808978982948e-05
-2.73522477562894e-05
-1.39996982439562e-05
-2.25015889078971e-05
-3.38234681853675e-05
-3.25961494335404e-05
-2.02784784278606e-05
-7.55070256713429e-06
-1.81845551737186e-05
