# Supplementary material for: Research on computational propagation and identification of mine microseismic signals based on deep learning
Source: PLoS One. 2025 Oct 22;20(10):e0334641. doi: 10.1371/journal.pone.0334641 (PMC12543183; doi:10.1371/journal.pone.0334641)
Supplement: S1 Data — (ZIP) [file pone.0334641.s001.zip › 000100500001004.xlsx_0.txt_24.txt.txt]

-3.25183619634744e-05
2.38737476583468e-06
-2.36108870874817e-05
-2.67063226809741e-05
-1.98644348400013e-05
-2.33556482131169e-05
-1.02925543116424e-05
-1.18674870907437e-05
-1.4115115217596e-05
-1.84808247705192e-05
-3.46658214246241e-05
-3.17616229872904e-05
-2.83763971151589e-05
-1.20297492212307e-05
-1.56501224422081e-05
-2.92653118686709e-05
-2.88202512114847e-05
-1.89333713910422e-05
-3.85984251938392e-05
-4.54756934930011e-05
-1.88538821421141e-05
-1.86069876258214e-05
-1.63397980575954e-05
-1.91739236803843e-05
-2.17531911989623e-05
-1.2271039192411e-05
-5.206988483528e-05
-3.71929498006488e-05
-3.09480151037312e-05
-1.50845134493085e-05
-2.68765284753737e-05
-4.8131167154119e-05
-3.22071360028133e-05
-2.28062949450675e-05
-3.5242691270867e-05
-2.59448882040132e-05
-2.33386230986482e-05
-3.58603863728583e-05
-1.1864847005243e-05
-2.16094710455909e-05
4.96580758200388e-06
-2.90134138164007e-05
1.93182274718982e-05
-1.92201550768658e-05
-3.17829269637839e-05
-1.41471655384245e-05
-1.69985439579236e-05
-4.24897673414974e-05
-2.62370380432455e-05
-4.10940132916809e-05
-2.20384633614606e-05
-1.08407561137431e-05
-1.64747899153391e-05
-6.06498245247135e-06
-1.36598933294877e-05
-2.01386409991707e-06
-3.38325295216397e-05
-4.68327377505563e-06
-1.61491677021385e-05
-6.71923147796469e-06
-3.93165555508648e-05
-2.30330635613432e-05
-2.17934501304925e-05
-1.85534577630885e-05
-1.65083299509871e-05
-1.38643835234632e-05
-2.17621621250784e-05
-7.34342279536034e-06
-2.87598442291224e-05
-2.1134373758443e-05
-1.48371805687836e-05
-2.68803555832094e-05
-3.65431855237713e-05
-2.00092313216152e-05
-1.20061249404214e-05
-2.1409254779181e-05
-5.74040405292796e-07
-1.44719183825238e-05
-3.46399222248213e-05
-3.40334226139394e-05
-3.73845568215484e-05
-2.06181524187102e-05
-2.54150737295611e-05
-1.82229012535153e-05
-2.04265098477811e-05
-1.95969616939896e-05
-1.81091836058732e-05
-4.29878844850778e-05
-1.93949316486426e-05
-1.56368705587528e-05
-3.12687632043129e-05
-1.51723859310109e-05
-1.66189562124321e-05
-1.60202254269019e-06
-4.43322884874288e-05
-2.10960805253557e-05
-1.56979754359602e-05
-1.24730231942333e-05
-1.93700596323658e-05
-6.85242491378752e-06
-2.11056894900556e-05
-1.9170624196956e-05
-4.61371043886783e-06
-4.20804178271136e-05
-1.44800172541016e-05
-1.61191829431041e-05
-3.4259577935072e-05
-1.68539709187665e-05
-2.01083137349535e-05
-2.5993064208889e-05
-2.34535282156965e-05
-2.71004957769365e-05
-3.66201453288318e-05
-1.25506656026781e-05
-1.59335364131299e-05
6.00897591489655e-06
-1.81754159135318e-05
-8.50776913537066e-06
-5.52122032801238e-06
-1.11395878247878e-05
1.91498066124859e-06
-1.63068177391258e-05
-1.3222345500723e-05
-2.15894986897748e-05
-1.35399521290444e-05
-1.9196484386032e-05
-1.40831847943921e-05
4.87704682396216e-06
-1.35055856003991e-05
-2.49030525603902e-05
-1.44063709549845e-05
-2.71571253427709e-05
-3.47952844753867e-05
-1.55945491601889e-05
1.57543894014509e-05
-9.70634152271627e-06
-3.26532602001984e-05
-2.74627531608091e-05
-7.3676440152291e-06
-1.45325257719171e-05
-1.51644495012415e-05
-1.68687747141941e-05
-3.24000312777475e-05
-3.61636329600877e-05
-1.5239050146054e-05
-9.45355765703371e-06
1.04098026922022e-06
-2.25724423284775e-05
-1.36636845579739e-05
-2.96234349747719e-05
-2.75155374790836e-05
-1.92866008153577e-05
-1.89965221768639e-05
-1.6718203764425e-05
-3.27572210373491e-05
-1.36813238243152e-05
-2.73531160691112e-05
-3.67123933205e-05
-3.88719137900116e-05
-3.41504777429032e-06
-2.26126122784607e-05
-3.28236883312321e-05
-1.98049223314208e-05
-1.64714611423152e-05
-4.12551525873961e-05
-1.25013547197268e-05
-3.87140188631029e-06
-8.72468497400725e-06
-2.07969006303394e-05
-3.31357490923561e-05
-1.57542199266616e-05
-7.24034181382608e-06
-1.17399150448089e-05
1.66951637770824e-06
-2.00078126570728e-05
-2.12088408155395e-05
-3.81011586147478e-05
-7.99734678984994e-06
-2.38756109835516e-05
4.30409249425815e-06
-1.55197869165961e-05
-1.67472477333198e-05
-2.96948248158163e-05
-1.59503382817468e-05
-2.62658558763275e-05
-4.2240643274247e-05
-2.11273783391967e-05
-1.61018793854855e-05
-2.37339876123582e-05
-1.80278711405173e-05
-1.4913302291613e-05
-1.26799242271585e-05
-3.74317655699402e-05
-3.62532594592847e-05
-2.30934497573359e-06
-2.54349742052135e-05
-2.13797485341804e-05
-2.31861622011229e-05
-2.45216719401089e-05
-4.67105272815066e-05
-5.55949530504808e-06
-2.23408269077997e-05
-2.9621599358778e-05
-1.51339815317385e-05
-9.03104827869575e-06
-2.31117785565788e-05
-1.20435774266277e-05
-3.45052449659645e-05
-2.79661627956782e-05
-1.33661284065948e-05
-1.47573197671459e-05
-1.3127007053895e-05
-1.80432364878415e-05
-5.08109116869035e-06
-2.5890721431876e-05
-3.10513502218102e-05
-2.03299326232168e-05
-3.15939691344951e-05
-1.43274280992461e-05
-2.18007141429532e-05
-2.14003399689731e-05
-3.12329847140923e-05
-1.24418770735314e-05
-1.42348193065333e-06
-9.37723633565278e-06
-3.45254199721638e-05
-1.92014795289783e-05
-2.84504663474272e-05
-1.19732602174543e-05
-2.93125709823951e-05
-2.51954414642206e-05
-3.50074937167197e-05
-1.91579108195226e-05
-1.65574702398556e-05
-1.1271323516365e-05
-2.64228954079359e-05
-1.91948649614972e-05
-1.13906403139543e-05
-4.59786367741208e-07
-1.73130366988259e-05
-2.25644912216237e-05
-2.12686768530935e-05
-2.37305393894305e-05
-2.00837288078584e-05
-1.43765974330258e-05
-3.57046634117769e-05
-1.87684123295904e-05
-1.29975448887673e-05
-2.56152138160182e-05
-3.4624398323706e-05
-3.21271607721983e-05
-1.90923866806242e-05
-2.48377827488478e-05
-1.43044939612514e-05
-5.72530046038906e-06
-1.58115613141563e-05
-4.13978285720186e-05
-1.68381064338828e-05
-1.89012953262079e-05
-2.50735292899656e-05
-2.78603398112082e-05
-1.70782775192674e-05
-2.7531520726678e-05
3.28414656745942e-06
-9.95312668116922e-07
6.14985845495134e-06
-1.32438943992325e-05
-3.17981572950799e-05
-2.39017230671151e-05
-1.95440417318008e-05
-2.54657329813943e-05
-7.60156059694987e-06
-1.99198832720488e-05
-1.85448964605218e-05
-1.94187966849975e-05
-2.08250962316983e-05
-2.61171827490137e-05
-1.91605333925248e-05
-7.15021754631607e-06
-1.17592288648308e-05
-1.68140013680825e-05
-4.57279346189623e-06
-2.70769099020619e-05
-2.13494451188131e-05
-5.02229558148242e-05
-2.05785627139711e-05
-4.09308396664234e-05
5.0859234354976e-06
3.32051074794017e-06
7.1740087266835e-06
-3.46847106160638e-06
-2.19551018017276e-05
-4.47622100701524e-05
-1.73088342349069e-05
-3.07278729676048e-05
-1.65794671280075e-06
-2.33359613068395e-05
-1.89876954374562e-05
-2.26265410123092e-06
-1.30235500748548e-05
-9.36732243911325e-06
-2.77262441375656e-05
-2.85586570716269e-06
-4.25350124213495e-05
-3.19958050095354e-05
-2.76507750561035e-05
-1.45655270728594e-05
-2.66530436844477e-05
-1.33401160993922e-05
-4.52449431555454e-05
-3.54748033945612e-05
-2.35123866592687e-05
-1.67607705807022e-05
9.43556778931674e-06
-2.56794322089884e-06
-1.30968879492175e-05
-3.1689457568341e-05
-2.73432728473596e-05
-2.37494532446225e-05
3.48247225381142e-06
-1.33661300871207e-06
-6.62321854272876e-06
6.94350648961322e-07
-3.43186312436246e-05
-2.07848869680115e-05
-2.97267837219269e-05
-2.57434004129083e-05
-2.74107687009446e-05
-5.13256045355412e-06
3.72522597116764e-07
-8.80384494612856e-06
-1.49075334601806e-05
-3.00018298527264e-05
-1.13556122986077e-05
-2.4743707562307e-05
-4.09783909534695e-05
-4.08101946754567e-05
-1.66947660659857e-05
-1.04513099136827e-05
-3.85473563462859e-05
-2.01298425415509e-05
-2.97747125050736e-05
-2.53797801870139e-05
-2.28071820527449e-05
-1.73705167809632e-05
-1.7859400233104e-05
-1.13174640695046e-05
-3.82880854536008e-05
1.03777638731364e-05
2.67995616588991e-06
-1.90042344559506e-05
-2.53194563473096e-05
-2.5687280772312e-05
-5.77315550293264e-06
-1.54913867811553e-05
-3.47337930230021e-05
-2.54563595711838e-05
-2.51163350386396e-05
-1.33625344808043e-05
-1.53091519338161e-05
-2.49938858049047e-05
-1.3645875506605e-05
-1.36454163695997e-06
2.61249722661958e-06
-2.20937428049638e-05
-9.24540941455867e-06
-1.62924329335265e-05
-6.81639882778312e-06
-5.39263774672375e-06
-1.95326307615916e-06
-1.12774559080681e-05
-2.90727948998707e-05
-2.82125178531534e-05
-4.30543495028482e-05
-3.41133315797717e-05
-8.30237017237576e-06
2.9585744011127e-06
-5.62512230408326e-06
-1.87266057001945e-05
-1.1142230566347e-05
-2.10494273568514e-05
-1.65298761102796e-05
-9.76172194212345e-06
-1.41393468025713e-05
-1.89932447358866e-05
-4.23949085794711e-05
-3.66156862880939e-05
-3.34120513674511e-05
-1.04132559518225e-05
-2.33755802008073e-05
-2.76052500128394e-05
-1.54055258709762e-05
-5.13210645592156e-06
-2.24977973045786e-05
-3.95250114904786e-05
-2.44995492215628e-05
-2.74292145562199e-05
1.20513239393297e-06
-1.01203645021815e-05
-3.88369830619549e-05
-2.61591843287142e-05
-1.28113844469272e-05
-3.40073613266289e-05
-2.36438508743719e-05
-7.33363784791076e-06
-3.41697550609455e-05
-1.24653413861646e-05
-5.14981963988436e-06
-2.94541943019041e-05
-3.02318388738364e-05
-2.37140758802369e-05
-3.36674776522847e-05
-1.68514895146921e-05
-2.78901471663731e-05
-2.18121493346634e-05
-1.18835545638484e-05
-4.00586144841184e-05
-6.80470310714134e-06
-2.3945392850486e-05
-1.40579288675586e-05
-1.82891399659186e-05
-8.50033503844892e-06
-9.66933483315208e-06
-3.23485150768355e-05
-4.14720580773672e-05
-2.03072253890697e-05
-1.61415602848162e-05
-2.21813749213768e-05
-1.75548167199343e-05
-4.66959441845409e-05
-4.32222819868986e-05
-3.86039134782963e-05
-3.15718434580619e-05
-2.31238270304038e-05
-2.34032574839744e-05
-1.00351723280525e-05
-2.26355320193243e-05
-2.76859799256169e-05
-2.04824932864319e-05
-2.13351772874496e-05
-1.03970238980449e-05
-1.30536930115399e-05
-1.33191964421231e-05
-3.38862998872656e-05
-1.29299740997455e-05
-6.17500606056893e-06
-1.31814105382249e-05
-2.19651667811739e-05
-2.02674288219383e-05
-1.57949822791228e-05
-1.05541698945135e-05
-2.89377568300036e-05
-3.45316546658957e-05
-8.03570737698129e-06
-2.40151188634811e-05
-2.1215669281603e-05
-4.53604107851715e-05
-1.75926443388045e-05
-6.60264702140341e-06
-1.04880194421923e-05
-3.12291027343244e-05
-2.86422546193618e-05
-5.11442695899755e-06
-2.12107084930256e-05
-2.38755668392637e-05
-1.27164938025367e-05
4.09996975595227e-06
-1.3704154512683e-05
-6.45972760531513e-06
-3.63901023363734e-05
-2.43966058325342e-05
-1.2090150033862e-05
-2.06127828131742e-05
6.08784034519062e-06
-2.3212471124402e-05
-2.13221751872559e-05
6.88073179269528e-06
5.05889461550483e-06
-1.48561250489179e-05
-2.44618972552438e-05
-2.52188379847111e-05
-1.04023703506509e-05
-2.16032060324099e-05
-3.48519997256974e-05
-3.86031606221915e-05
-1.58371507470314e-05
-2.33974392181813e-05
-2.02271811876176e-05
-3.02118793554556e-05
-1.27955627347648e-05
-3.18339790010082e-05
-4.02961323898427e-05
-1.69826041389934e-05
-6.00507283439577e-06
-3.21898889168191e-05
-1.33643199028777e-05
-2.67662745258195e-05
-9.90195504356242e-07
-2.16803319328221e-05
-3.16781904214642e-05
-2.00101204498157e-05
2.14666522221917e-06
-2.45909773192435e-05
-3.7134348795429e-05
-1.34484868565825e-05
-1.49787208788622e-05
-1.52144495136969e-05
-6.29660977066429e-06
-1.36830712477444e-05
-7.5266155895667e-06
-9.1074016172436e-07
-2.95492075242308e-05
-4.49790135711204e-05
-3.84526290551075e-05
-1.58055048499082e-06
-4.0354056823341e-05
-2.88951763327871e-05
-1.00287552986379e-05
-1.34113796237869e-05
-1.40335404388388e-05
-2.04808267181293e-05
-1.78927798488363e-05
-1.72144585140404e-05
6.25974130882257e-06
-2.4048544538597e-05
-2.4728611240786e-05
2.49395800042141e-06
-7.70578135057569e-06
-2.07882160061294e-05
-5.2042276533607e-06
-1.13579073373938e-05
-1.89482227740367e-05
-1.82352195839084e-05
-1.04950115915097e-05
-1.14793528417488e-05
-1.98361775814047e-05
-1.91776165922456e-05
-4.28209724052938e-06
-2.33901012731594e-05
-3.55222513718519e-05
-2.2909017134352e-05
-2.86934977264956e-05
-5.54398721362004e-06
-2.98236620930707e-05
-5.61439113382834e-06
-8.55834826194316e-06
-5.86603600914821e-06
-2.42618421761018e-05
-1.58364382792803e-05
-2.98846794863922e-05
-7.33449382037738e-06
-2.46933265021521e-05
-1.9805806155582e-05
-1.91414698047375e-06
-9.82962665009317e-06
-2.62140559215989e-05
-3.49354740260689e-05
-3.06525856451753e-05
-6.22453626967876e-06
-4.85279482374289e-05
-4.810642969748e-05
-3.7391336194331e-05
-3.48307723725234e-05
-2.80294603459537e-05
-1.14425262002342e-05
-2.71420774056147e-05
-1.03359141875681e-05
-8.97064208981542e-06
-9.58054475227358e-07
-2.36628676198255e-05
-5.14498703171421e-06
-1.94362305676456e-05
-1.15165337660248e-05
-2.16163574960717e-05
-8.63998509052228e-06
-2.20262346100869e-05
-2.34118418473872e-05
-1.54947647561283e-05
-3.06134514472315e-05
-3.31630766742585e-05
-2.22349386933194e-05
-3.84203560758564e-05
-1.91883607320768e-05
-2.05291458593204e-05
-2.80393278746991e-05
-2.56403152647042e-05
-3.31495048483712e-05
-2.63372511525811e-05
-3.69622685329935e-05
-4.30093967623172e-05
-5.54394104550791e-06
-4.59356725623213e-06
-1.67870421019395e-05
-3.45541179893434e-05
-1.9708881252162e-05
-1.45027835307468e-05
-3.47929498808169e-05
-1.10267529393044e-05
-2.14501838152344e-05
-1.71669291132471e-05
-2.92779431232938e-05
-1.18433914615084e-05
-1.6474417271999e-05
-3.09277003372242e-06
-1.07782796653817e-05
-1.07813258337336e-05
4.10221200453677e-06
-3.22689359934377e-05
-3.34100087110806e-05
-1.45313090241664e-05
-1.82206510408363e-05
-8.74688312083352e-06
-1.85611884591056e-06
-2.70751671929766e-05
-1.03387460962678e-05
-1.79649180719615e-05
-1.51806923870463e-05
-1.25582916879725e-05
-1.32540985791322e-05
-2.52417357506282e-05
-9.64283497496602e-06
-8.44255524176682e-06
-1.1225069747706e-05
-1.70438017712344e-05
-3.19824283215793e-05
-4.21878534536026e-05
1.00754839176263e-06
-1.56257889084464e-05
-3.93569194144387e-05
-1.30703738882165e-05
-2.04411413050551e-05
-1.47627548682339e-05
-1.32825407081089e-05
-4.25167468386496e-05
-7.79065650529666e-06
-4.08155613067542e-05
-2.08346458670452e-05
-2.93826354117329e-05
-3.18341731120024e-05
-6.31585546132479e-06
-1.53546132539867e-05
-8.24024668258919e-06
-1.03993309423614e-05
-2.73610956063634e-05
-1.39293196874862e-05
-2.93322146393585e-05
-1.20276757801812e-05
-2.71411723060974e-05
-1.92289815053075e-05
-2.94689547259943e-05
-1.68807629284464e-05
-1.8690855370107e-05
-2.27443434072995e-05
-4.72723864224586e-06
-5.01221479415482e-05
-2.23371942335994e-05
-3.12730641894868e-05
-1.33865113536032e-05
-1.76307694326084e-05
-3.0897098658934e-05
-4.59543778432467e-05
-7.4062680637027e-06
-3.56973254429292e-05
-2.16493905791985e-05
-3.88361804373695e-05
8.62467098145862e-06
-3.73839447968662e-06
-1.77286753671474e-05
-1.39474776216912e-05
-1.47933794612579e-06
-2.55178475253312e-05
-3.25224525609258e-05
-2.0163586280043e-05
-3.05371611268663e-05
-3.62441550268797e-05
-4.02055286314637e-05
-1.19068222857704e-05
-2.49710699102915e-05
-1.94194336950292e-05
-3.05794212400993e-05
-3.0466841056234e-05
-7.10294802813483e-06
-1.17413666065303e-05
-2.50928746736397e-05
-2.81170601218768e-05
-5.60227994522548e-05
-2.70502312948498e-05
-3.70184435314837e-05
-1.40516144244007e-05
-4.2561151082181e-05
-2.11944936468998e-05
-2.33808043077977e-05
-9.43873094950852e-06
-2.79122310325582e-05
-1.73352185213853e-05
-1.11391286928824e-05
-4.34571328685775e-06
-5.85946884478701e-06
-9.31271120201141e-06
-3.25647552507038e-05
-2.16785064433558e-05
-2.00999154848503e-05
-2.2274464249093e-05
-2.6045570815294e-05
-1.72688278574709e-05
-3.92861496244084e-06
-4.47568055183112e-06
-3.66259765499708e-05
-1.84327156410507e-05
-1.23614203254429e-05
-2.37401270097358e-05
-2.68410447348476e-05
-3.04011988929909e-05
-2.23788035853996e-05
-1.6330265925035e-05
-2.23745706080288e-05
-2.98281648138871e-05
-1.71424487384731e-05
-2.01657198974038e-05
3.99344374530673e-06
-1.68577691374785e-05
-1.84169370575233e-05
-5.38593192272464e-06
-9.42987048981116e-06
-1.93721622236271e-05
-1.28206526202089e-05
-2.43271698339708e-05
-4.79927359299409e-06
-2.67838180223576e-05
-1.72867424373978e-05
-2.73333142390623e-06
-2.43814122913178e-05
-2.03315589779313e-05
-2.61564247211732e-05
-3.02427855555389e-05
-2.36937792930598e-05
-2.46076137519034e-05
-4.70852094296638e-05
-1.55414035868628e-05
-3.16992337933527e-05
-1.27509501369451e-05
-9.26401472519991e-06
-2.62619292419641e-05
-4.41042730791287e-05
-8.76777517832688e-06
-1.74974053348163e-05
-2.20818967653786e-05
3.06470407239062e-06
-2.03858811785833e-05
-2.59527861233164e-05
-5.37876009507897e-06
-3.38898680121536e-05
-1.40408226732187e-05
-2.29478256058533e-05
-3.86566860910443e-05
-1.67555376458716e-05
-1.7645180902265e-05
-1.31889393461408e-05
-4.89043640808613e-05
-7.60685542197855e-06
-2.58634500986514e-05
-1.4158266300695e-05
-1.22234609679694e-05
-1.39754965336294e-05
-3.89038424722932e-05
-1.18057471242816e-05
-8.70676180113333e-07
-2.96767288798264e-05
-2.82179211094027e-05
-1.43423318024847e-05
-2.06740635371615e-05
-1.24621519769366e-05
-8.27716181987362e-06
7.37279310182874e-06
-5.94119826027195e-06
-8.16947202367794e-06
-1.59027409788469e-05
-2.06837154174708e-05
2.05678942381823e-06
-2.09557977817009e-05
-2.36692671952784e-05
-2.41122768777228e-05
-1.10967781678555e-05
-1.17564124561075e-05
-1.39912882398964e-05
-3.64536126388395e-05
-2.22986904448138e-05
-1.40875425888354e-05
-1.93441947093931e-05
-2.99645975899981e-05
-1.61760984474149e-07
-1.19089574130082e-05
-2.31917631149091e-05
-3.66239229701677e-06
-1.71424352241297e-05
-2.92322764760783e-05
-3.32296820142902e-05
-8.44038509996868e-06
-1.61525783784093e-05
-3.48843006302425e-06
-3.0698352142892e-05
-3.82878262596184e-05
-1.1142289006172e-05
-1.74368652577959e-05
4.87644847321687e-06
-5.81489669458276e-06
-3.60682529071696e-05
-1.04615354067761e-05
-2.24898250104639e-05
-1.60395938239289e-05
-2.83890663230112e-05
-1.63781519131765e-05
-4.2094176698487e-05
-3.32543866490411e-05
-1.40337828071352e-05
-2.94781630368605e-05
-1.20333754305696e-05
-2.68144473397856e-05
-1.34639087855115e-05
-2.5751914469242e-05
-1.89765235786955e-06
-3.98870713290067e-05
-1.93958408788344e-05
-2.96653374962963e-05
-2.17123049765365e-05
-8.62699151723605e-06
-1.10808158982261e-05
-2.62309889723107e-05
-1.2474129668493e-05
-1.25040320510828e-05
-2.22164936861053e-05
-3.49430788745399e-05
-3.26193126880233e-05
2.61020412933419e-06
-2.05509428172569e-05
-4.03293238032383e-05
-1.64475505478518e-05
-4.30043418066658e-06
-3.0103352975293e-05
-2.02793655075965e-05
-2.47715925836013e-05
-1.50024268461172e-05
-5.70554160909033e-06
-1.57209908781931e-05
-5.08484410458061e-05
-1.33967224205905e-05
-2.97476345937111e-05
-1.73188604876454e-05
1.60833327016198e-06
-3.34303872779804e-05
-2.33910776429827e-05
-1.85005980322842e-05
1.41444079273193e-05
-2.54862102313828e-05
-2.34821712409376e-05
-2.25327376127355e-05
-2.90668596343942e-05
3.93262963711877e-06
-1.84480062104512e-05
-3.08493533282664e-05
-5.90003595249072e-06
-3.2221423498704e-05
-1.3311258499077e-05
-3.27175131061797e-05
-2.53302505136875e-05
-1.41338433100652e-05
-1.95831545936348e-06
-5.85415415948037e-06
-6.31579410785729e-06
-4.1935227701816e-05
-4.70994385515922e-06
-4.20265989374594e-05
-3.35417176574602e-05
-3.74935706167388e-05
-1.5799156441461e-05
-2.04949778065368e-05
-3.84754834017529e-06
-2.49984858894097e-05
-1.42418530205778e-05
-2.4639004265041e-05
-3.96484185286692e-06
4.08127751241586e-06
-3.38271755214496e-05
-3.06942690207892e-05
-2.25041245872623e-05
-1.57967511632451e-05
-1.2649470711333e-05
-5.08137373632907e-05
-5.43734248399083e-05
-2.90142822653508e-05
-3.45368792945361e-05
-2.74195693800083e-05
-1.6882816833973e-05
-1.61940115270177e-05
-2.16399202609616e-05
-3.23633762433168e-05
-3.89978296628229e-06
-2.96629425013006e-05
-1.71486304151297e-05
-2.73487900474035e-05
-3.77034648787885e-05
-3.47049997190401e-05
-5.38449804580408e-05
-1.90352001737427e-05
-1.3309790307079e-05
-4.6227580386003e-05
-2.60561711700347e-05
-2.04293083852825e-05
-2.47443957741295e-05
-2.67808771962425e-05
-2.05871249851748e-05
-1.86181514020806e-05
-3.39014366008909e-05
-1.01168634209522e-05
-1.85455407022706e-05
-3.20089761699917e-05
-1.89694900645052e-05
-7.30222621570105e-06
-2.70638023530836e-05
-2.79752497943587e-05
-1.65477486128022e-05
-2.14599432313943e-05
-2.82504610756462e-05
-1.70704557860084e-05
-4.02874992214669e-05
-2.73753376299704e-05
-1.73064852642479e-05
-7.78696705262135e-06
-1.8562622836276e-05
-3.44995654154397e-05
-2.62141196942495e-05
-9.6952701732181e-06
-3.03615108464232e-05
-7.13396595672079e-06
-1.03891078007832e-05
-1.33804495926864e-05
-4.42223149299386e-06
-3.70726660246595e-05
-2.82497544526139e-05
-6.15913184925474e-06
-2.93201589616896e-05
-7.06753532957551e-06
-3.40440636835085e-05
1.17910757316524e-06
-2.40220166375979e-05
-8.80384476527528e-06
-1.89263408798137e-05
-2.58787402018454e-05
-3.68801956972937e-05
-1.27491645233513e-05
-1.0388894860778e-05
-2.45453200323436e-05
-2.34783782626869e-05
-4.17542875152303e-05
-1.60074642888825e-05
-1.37532025562668e-05
-3.27237019863357e-05
-6.83738217075961e-06
-3.94118575103983e-05
-2.50137768679215e-05
-1.70770893436703e-05
-1.75727311616906e-05
-2.32720150865476e-05
-1.89673629646814e-05
-1.16874816217814e-05
-1.31711416443247e-05
-2.99511424945152e-05
-2.74730793453589e-05
-2.87761391605438e-05
-2.22988380358924e-05
-2.12694133134309e-05
-4.13246269112652e-05
-1.09828820709335e-05
-2.8033895084462e-05
-2.63811695051864e-05
-1.17816231451056e-05
-4.37487113171197e-05
-1.6764564341626e-05
-2.37712153677586e-05
-1.9679585038421e-05
-2.48500413224012e-05
-2.04991130479374e-05
-4.85515776052614e-05
-3.52811271508016e-05
-2.25969094902312e-05
-9.98181666020227e-06
-1.21938372787558e-05
-1.90568109352589e-05
-1.71109217444532e-05
-3.62420609639645e-05
-4.36741758628363e-05
-9.8322304695465e-06
-2.04355804807356e-05
-2.01074174410952e-05
-2.37059515886513e-05
-2.54901545868244e-05
-2.25703648294355e-05
-2.0913178888201e-05
4.27700750182929e-06
-1.59771265473818e-05
-1.63285321540259e-05
-3.30487490631748e-05
-2.14027018064405e-06
4.45443208316278e-06
-2.94499911389948e-05
-2.56975932794041e-05
-1.58376044144463e-05
-9.89577694382216e-06
-9.61922362155856e-06
9.01684534575199e-06
4.75871534330112e-07
-3.03772018645265e-05
-3.03623051349449e-05
-2.70574183933481e-05
-2.36722861702768e-05
-9.89137914019037e-06
-2.51910662165888e-05
-1.76976994825288e-05
-7.23230405746717e-06
-1.78869948752388e-05
-4.07993418704781e-05
-3.5375964612043e-05
-5.74109139437479e-06
-2.05721859319208e-05
-1.63535341807416e-05
-2.63003950333261e-05
-2.83781101222152e-05
-1.79293043555064e-05
-2.16255060928398e-05
-3.95432354677108e-05
-1.73270045441339e-05
-1.36665434682906e-05
-4.29543638984431e-05
-3.9844967404445e-05
-2.39709088556817e-05
-2.12822120697984e-05
-2.06497506088744e-05
-2.21177934760456e-05
-2.46662907544816e-05
-1.90825652602169e-05
-1.11309531970842e-06
-2.4783008940717e-05
-6.31319871735308e-06
-2.71538086085536e-05
-5.75105608114053e-06
-4.64157860971419e-06
-2.89301036814641e-05
-1.0978240518588e-05
-2.99982660348284e-05
-2.7098854106404e-05
-2.59141076821712e-05
-1.82045684351742e-05
-3.71139304662603e-05
-2.23241335415888e-05
-9.04591723019908e-06
-3.19643461377468e-05
-1.9082797327716e-05
-4.45244889215011e-05
-2.80488111183529e-05
2.8898422133793e-06
-2.93956305140153e-06
-4.39377265356268e-05
-3.99799172172969e-05
-4.04737074732025e-05
-3.03825838764864e-05
-2.69503892901953e-05
7.96304564601239e-06
-4.36456864454906e-05
-7.72916220334597e-06
-2.88267417499738e-05
-2.3065716337237e-06
-2.79717224573536e-05
-3.81830320914864e-05
-3.83734595415591e-05
-1.50375635184345e-06
-3.08535273075585e-05
2.71287093184115e-06
-2.34117885256309e-05
-1.31347165634643e-05
-6.66702347654574e-06
-2.48352286886163e-05
-1.84901674852375e-05
-2.76401440754044e-05
-1.174874785316e-05
-7.77487392229571e-06
-1.71640669583399e-05
-3.10931594638903e-05
-9.95054268034128e-06
-1.32516694877681e-05
-2.94977091403046e-05
6.82060630025189e-07
-4.89399728932076e-06
-2.5667080612032e-05
-9.22807349049378e-06
3.95655504365134e-06
-1.5408633876849e-05
-4.18354323695881e-05
-3.17417756251113e-05
-4.40739969313445e-06
-3.70477249136203e-06
-7.81413104490999e-06
-2.76994777373585e-05
-1.22042976374956e-05
-1.73397474825841e-05
-6.4742520126094e-06
-2.00239402451091e-05
-2.81302358605013e-05
-2.18633996558675e-05
-2.83878684069287e-05
-2.6948428080226e-05
-5.91382546765763e-07
-5.51577424268055e-06
-2.60193128583398e-05
-3.34536495917092e-05
-1.31507434586716e-05
-2.08073869270855e-05
-3.64797114133941e-05
-6.28893451898358e-06
-1.68183929578708e-05
-3.72177151375392e-05
-4.21843919351386e-05
-3.20904528769614e-05
-1.82285738510816e-05
-1.34295229452154e-05
-1.70984743248754e-05
-2.62417830089525e-06
-1.74757028315588e-05
-2.83220104438617e-05
-2.72394365750678e-05
-5.01333589226517e-05
-2.76043350024918e-05
-1.59410409369765e-05
-1.91146444002391e-05
-1.89159378022354e-05
-2.53898962262054e-05
-2.89391227973688e-05
-1.1372874483718e-05
-6.63063777665385e-06
-1.20909619233554e-05
-3.23746288375341e-05
-1.85763980475077e-05
-1.73065435164785e-05
-1.70862888682473e-05
2.05322022520901e-06
-1.64601379948147e-05
-2.2802091789775e-05
-1.45171787673696e-05
-1.85906976933622e-05
-2.57565284030205e-05
-2.0909364145962e-05
-2.80305498619495e-05
-2.66283174046677e-05
-1.77195018644143e-05
-2.03330189495841e-05
-1.61897580538804e-05
-2.98502587770603e-05
-1.86165528830534e-05
-1.58134588709604e-05
-1.65193721023554e-05
-3.67103611304027e-05
-1.48631907893196e-06
-3.86388320399484e-05
9.53480581909941e-06
-3.09505814516961e-05
-3.89563894186549e-05
-5.13878059900444e-05
-2.79347290541853e-05
-2.6374952183124e-05
-3.14586474904073e-05
-9.24583704380279e-06
-1.69297457329519e-05
-1.15133281573984e-05
-2.19056764775626e-05
-2.01447119722985e-05
-1.06448801138833e-05
-1.74607221670055e-05
-3.42451056438085e-07
-1.63651321081052e-05
-2.23318731476e-05
-4.02672025373343e-05
-2.68413847326786e-05
-2.20483594587819e-05
-9.79768158388686e-06
-2.23372082034907e-05
-3.48577327243914e-05
-2.77317829569715e-05
-1.46855608207239e-05
-3.89724569913371e-06
-1.71118101029099e-05
-1.89367318150594e-06
-2.26505329674649e-05
-4.21198482860701e-05
-1.25752285278976e-05
-1.99106687584625e-05
-2.954441395434e-05
-1.64671409742829e-05
-1.84252128062604e-05
-2.15616460116598e-05
-2.48858595937672e-05
-3.3709890300443e-05
6.71933020321011e-06
-1.5253554539921e-05
-3.83831930707309e-05
-8.39883872206363e-06
-2.09290034295541e-05
-1.38545401311917e-05
-2.81309283541555e-05
-1.80702275084271e-05
-2.04964147127477e-05
-2.79125693593013e-05
1.20304347372589e-05
-5.60017216265983e-06
-3.37555569795659e-05
-9.02842125000637e-06
-2.57368227121915e-05
-2.64151664776434e-05
-2.81356139126747e-05
-2.19447818702183e-05
-2.0062242237274e-05
-2.4074008820854e-05
-9.69529860404732e-06
-2.91556017923616e-05
-3.47907169664219e-05
-1.89629469047542e-05
-3.4654733222784e-05
-1.25107862532412e-05
-4.03202095529976e-05
-3.01054721817515e-05
-1.70847685741298e-05
-2.87752513978723e-06
-1.71816934318572e-06
-1.59666452437865e-05
-2.60697005194178e-05
-2.13344155172173e-05
-1.61182254444372e-05
1.143393011523e-05
-1.28584958246387e-05
7.84840835469985e-06
-2.92180598511902e-05
-3.38800121049038e-06
-2.68023858846931e-05
-3.88821733120642e-05
-1.54582570476626e-05
-7.24149651285331e-06
-3.79172600265029e-05
-3.33755717571738e-05
-3.46191194836505e-05
-2.72597852143511e-06
-4.2639007931217e-05
-1.46687578554158e-05
-3.86193816223869e-05
-3.50953277217052e-05
-1.54691071764014e-05
-2.0191529864996e-05
-6.49572406151792e-06
-1.02965155272768e-05
-1.33606043073835e-05
-1.54958527076143e-05
-8.05076919614775e-06
-1.42883308708495e-05
-1.94994395524507e-05
-2.31472243225887e-05
-2.39325103716826e-05
-2.71183562974055e-05
-1.71188357555095e-05
-3.14243327910177e-05
-2.73615179179323e-06
-1.19128450466954e-05
-1.12674766421281e-05
-2.57854672810574e-05
-3.61531342182777e-05
-3.2669759362055e-05
-2.24815029603975e-05
-1.53581764082636e-05
-9.42268832894351e-06
-2.67233907709641e-05
-1.39500667559009e-05
-1.7325360465658e-05
-3.59114448845151e-05
-9.67773686618029e-06
-1.15366123228762e-05
-2.07303408795406e-05
-1.5599494330351e-05
-7.86225097953285e-06
-2.26347813360269e-05
-2.96930453275649e-05
-4.81720233337388e-06
-2.42950126616398e-05
-2.29560068416153e-05
-1.82792936689695e-05
-1.43076618426051e-05
-2.03631079027972e-05
-2.12112161902306e-05
-3.80908422116787e-05
-2.78165152744074e-05
-2.13956448638731e-05
-3.47610716493306e-05
-2.68057990206833e-05
-3.1682870690947e-05
-9.08065776136545e-06
-3.57726922415623e-05
-1.28358170613502e-07
-3.10974452873543e-05
-1.82171384644589e-05
-1.03390445664255e-05
-6.5473319496224e-06
-2.78911117791358e-05
-4.48911686040918e-05
-1.45640189763145e-05
-2.53878353636211e-05
-2.14586629154529e-05
-1.68254508149328e-05
-1.94492941517409e-05
-2.39547121077047e-05
-3.58644821735767e-05
-1.33673482934374e-05
-2.46405363252987e-05
2.29277720914791e-06
-2.86872814641771e-05
-1.99801058930472e-05
-4.41157018789194e-05
-1.52316304296993e-05
-1.16143725815952e-05
-1.81874818823988e-05
-2.91876585150835e-05
-2.31656393263893e-05
-2.68270807463144e-05
-3.1235755800566e-05
-1.68356200211638e-05
-2.11864470691912e-05
-3.49545747607376e-05
-2.49647421845086e-05
-1.61024433998472e-05
-3.08283458988351e-05
-1.04004358814502e-05
-2.35463441571316e-05
-1.53433722655687e-05
-2.77923364927726e-05
-1.63053015173557e-05
-2.12232742672715e-05
-2.08092250856456e-05
-3.77581234074473e-05
-1.8116141561163e-05
-3.54269160966066e-05
-1.40943002861903e-05
-1.39818815929432e-05
-4.11692545010382e-05
-1.78495653873562e-05
-3.94438081239792e-05
-4.51810781248085e-05
5.92068047050267e-06
-1.42789176445643e-05
-2.3681449772824e-05
9.3928509577627e-07
-1.93839525719331e-05
-2.21672689227317e-05
-1.99655111074468e-05
-2.00842447317856e-05
-1.02664102465024e-05
-4.78379732736665e-05
-3.79514694606638e-05
-8.07761852108037e-06
-2.71099758751224e-05
-3.63888100226974e-05
-1.07566613320059e-05
-2.2934052079917e-05
-3.1336188720776e-05
-1.38212053211535e-05
-4.20527828284845e-05
-1.94431982841372e-05
-1.56844046435283e-05
-2.23955846216323e-05
4.02281186426933e-07
-1.95540348626093e-05
-4.60606432303167e-05
-2.21898495456144e-05
-3.59606646486725e-05
-1.59503513810123e-05
-1.96191046894602e-05
-1.80626605902965e-05
-6.73117655340579e-06
-4.30274904775745e-05
-2.86354972295313e-05
-8.35332664736347e-06
-3.42175548340372e-05
-5.21304642406377e-06
-1.762327871103e-05
-2.12507070845605e-06
-3.5735692026788e-05
-7.07104882814571e-06
-3.42589309962596e-05
-3.87541711649559e-05
-3.15843911177458e-05
2.83990580151053e-06
-1.93413053321742e-05
-1.69422538446183e-05
-2.09695410080472e-05
-8.20007151766999e-06
-2.27328256231478e-05
-2.00063288395144e-05
-9.3092892718224e-06
-5.02713725244172e-06
-2.50004366984845e-05
-2.85734712647995e-05
-3.22804168104335e-06
-6.88310057567696e-06
8.02646360016469e-06
-1.51169260092484e-06
-1.45013039325221e-05
-7.91998374807987e-06
-2.50201778315166e-07
-1.30034677229017e-05
-2.83694011790997e-05
-4.79500908516145e-05
-2.60016238723853e-05
-1.60877891384239e-05
-3.16272779627414e-05
-1.35331114298466e-05
-2.3777330819301e-05
-3.63839428937303e-05
-3.3077890878495e-05
-2.112108242627e-05
1.18923091327897e-05
-8.9799721059149e-06
-2.53041029719739e-05
-9.71758428359137e-06
-5.6916716815508e-06
-1.12129659241218e-05
-2.18764990737116e-05
-2.84866638871473e-05
-1.42664079129619e-05
-1.31616909582699e-05
-3.19100903825379e-06
-1.26570118732635e-05
-4.12914170300838e-05
-4.25826163302042e-05
-2.76297072556371e-06
-2.88117586838142e-05
-6.1849807184395e-06
-2.52297804664293e-06
-3.36984892316279e-05
-2.45604404939145e-05
-2.49592924071384e-05
-2.290821942424e-05
-1.5043536166524e-05
-1.90175782777268e-06
1.11022767085008e-06
-2.62642607578035e-05
-6.27619414463935e-06
-2.691582188492e-05
-2.12135721371803e-05
-1.95413365913484e-05
-1.81719106118175e-05
-2.31936014053693e-05
-1.49892406873059e-05
-1.04789034956019e-05
-2.05882499142396e-05
-3.64483688416248e-05
-3.19310786553586e-05
-4.76769729211591e-06
-1.66913453037677e-05
-2.59969531607677e-05
-3.46994299186e-05
-3.1572549801208e-05
-2.66321078976397e-05
-2.40080626939114e-05
-3.43403603918787e-05
-3.69011826367216e-05
-1.62647918164096e-05
-2.50647938733352e-05
-1.53059806569094e-05
-3.07984531524803e-05
-2.2036590212583e-05
-1.32475689254804e-05
-3.47390232819543e-05
-1.84390589567609e-05
8.94791799285418e-07
-1.99724836005028e-05
-3.39054347319973e-05
-2.0233971963785e-05
-6.73258197219097e-06
-4.07263704972205e-06
-2.83698260060078e-05
-2.80048359123688e-05
-1.71417790379398e-05
-2.28406834896403e-05
-2.19814538840945e-05
-2.24588337036645e-05
-2.02771266953331e-05
-1.1079456513072e-05
-2.92431898871791e-06
-4.82774427714507e-05
-4.16122383321992e-05
-8.39671977876276e-06
1.39719661573383e-07
-9.64769131108822e-06
-3.0458365525387e-05
-8.42869397983093e-06
-1.56806921857223e-05
-2.27631647430299e-06
-1.92404673307922e-05
-2.60632351807262e-05
-2.89459241776713e-05
-4.34298681252331e-05
-1.92815939065671e-05
2.62184869214511e-06
-6.37865708079042e-06
-1.4413186485749e-05
1.08571894842453e-05
-3.39799514008247e-05
-2.67752576846063e-05
-2.55714092340061e-06
-3.6313254491213e-05
1.51797146306553e-07
-1.77221764260903e-05
-2.36682156548959e-05
-6.14283038263917e-06
1.51987313219098e-07
-2.01049564914512e-05
-1.19651634128903e-05
-1.09332764389722e-05
-9.69550511368749e-06
-2.10035351590591e-05
-1.40908220574606e-05
-9.75696742967431e-06
-3.72690352595271e-05
-1.53709428437882e-05
-1.60231933296673e-05
-3.98260907128908e-05
-2.22165759898573e-05
-1.7470472557487e-05
-1.71167469744193e-05
-1.71023736522895e-05
-1.57061531351692e-05
-2.07660558975279e-05
-1.09049172683625e-05
-2.26355018218455e-05
-2.61920439317694e-05
-2.1676902383493e-05
-2.2589980782862e-05
-2.7055812017947e-05
-2.92143824648275e-05
-4.85461982997172e-05
-4.46513822739659e-05
-6.91151130469504e-06
-5.23904434716694e-05
-2.71697160441246e-05
-3.02399793580588e-05
-1.07226454410346e-05
2.16768948014606e-06
-1.73179546981603e-05
-3.43447389952733e-05
-1.63257328918792e-05
-7.38523105708822e-06
-3.47152321412034e-05
-2.85344578360259e-05
-2.87217955600718e-05
-4.44955752057332e-05
-2.41825758928523e-05
1.45357459727242e-06
-1.90867889807729e-05
-3.38445799935861e-05
-2.2674673141766e-05
-1.49145875551667e-05
2.4022659201045e-06
-4.55331627525739e-05
-2.07549390684034e-05
-2.41871857867608e-05
-3.17945487243849e-05
-6.00649502588443e-05
-8.70218707144349e-06
-4.62700340549461e-06
-1.7335789259722e-05
-1.63435393373762e-05
-4.16086109032625e-05
-1.07710794043834e-05
7.72514566932162e-07
-9.24080619256731e-06
-1.22924215519444e-06
-1.33257119099256e-05
-1.42675418960916e-05
-1.33447474202419e-05
-2.45706737395032e-05
-1.50294048435004e-05
-2.38380618248767e-05
-2.83598197050763e-05
-1.48745701806912e-05
-2.0371682619958e-05
-3.94786586361393e-05
-2.65359235620587e-05
-2.22192643488491e-05
-1.83733470010911e-05
-9.40980577817861e-06
-2.36971158603089e-05
-2.47939511131457e-05
-1.94147398452491e-05
-1.37065475594756e-05
-8.33167299523206e-06
-2.72269650699898e-05
-4.6625361354974e-05
-1.15096553742959e-05
-1.22380820073216e-05
-5.45087093644521e-05
-3.75335808281804e-05
-9.47782452844985e-06
-5.06937381389677e-06
-2.10311077697929e-05
-2.02140870426403e-05
-1.03538208408634e-05
-1.15309655036731e-05
-6.62228243781978e-06
-2.37373028989414e-05
-2.87914366309988e-05
-2.02579103216407e-05
-8.47345059089377e-06
-4.10910809253866e-05
-1.8192975937864e-05
-1.70463338346356e-05
-7.6161917745307e-06
-3.66777329520085e-05
-2.79821032660354e-05
-5.63409807524311e-06
-3.74488081136535e-05
-2.57497121216391e-05
-3.17493965758827e-05
-2.40263370585328e-05
-5.32346784965547e-06
-1.80804653342407e-05
-4.08163384947309e-05
-1.77054465831603e-05
-2.63300232252544e-05
-1.17160493105399e-05
-2.0922091334347e-05
-3.18252150643649e-05
-7.33130497593723e-06
-1.40071219286145e-05
-1.82028279186143e-05
-1.84599880390542e-05
-2.36432732070694e-05
-2.12936273892202e-05
-2.09532375278651e-05
-3.10594969238097e-05
-1.3057314050052e-05
-1.13928642547017e-05
-7.35771953721946e-06
-4.6794721913194e-06
-1.52275106793627e-05
-3.66288712488145e-06
-1.27659359979645e-05
-1.2086160015316e-05
-1.21676248442866e-06
-1.56108063325612e-05
-9.55515469163688e-06
-1.08515976298474e-05
-5.35334867309309e-06
-3.54675619913367e-05
-2.6633627893999e-06
-2.11365723138812e-05
-3.07170751753528e-05
-2.24454387207902e-05
-3.34286733493768e-05
-2.22320544156648e-05
-6.21948169295096e-06
-4.05814231786371e-06
2.57790315111173e-07
-2.14136285267085e-05
-3.66853319303394e-05
-2.96635691633999e-05
-2.00935916219785e-05
-2.32619448102791e-05
-4.02246860591336e-05
-2.70278392910234e-05
-2.08809994401899e-06
-2.80632148774445e-05
-7.64364566591062e-06
3.01147543306306e-06
-2.5019457376608e-05
-7.86306032293888e-06
-2.92544163938517e-05
-5.08830448309817e-05
-2.13900741175626e-05
-4.27816958965739e-06
-1.09835238954282e-05
-1.32166861378197e-05
-4.93003356507998e-06
9.53881500004165e-07
-8.74254344589235e-06
-9.11898758814995e-06
-2.91960423972479e-05
-2.16335884580513e-05
-2.42693822080121e-05
-4.02736145596442e-05
-1.52046812851428e-05
-2.16379047767565e-05
-2.30720402295859e-05
-2.31601924335217e-05
-2.85791864835941e-05
-2.07058469076268e-05
2.13288447031535e-07
-2.16273430545373e-05
-1.42900158875671e-05
-2.67439510465406e-05
4.96302370945949e-07
-7.04990053592636e-06
-2.14709127084543e-05
-1.02304775262166e-06
-2.1067498772592e-05
-1.02560876684111e-05
-2.97094347634013e-05
-2.65148152219082e-05
-2.5243474197721e-05
-2.02337963577866e-05
-2.85334022181772e-05
-3.25422517587017e-05
-1.84891206928541e-05
-1.49522869734374e-05
-1.84657599575164e-05
-3.61961492322258e-05
-1.80266309953736e-05
-4.77264353286639e-06
-1.33237117580598e-05
-1.08232518556427e-05
-1.9875580112259e-05
-1.72451927046515e-05
-4.02892759209605e-05
-2.40629386957648e-05
-1.50341433804969e-05
-2.62071252670109e-05
-4.5271334937125e-06
-6.315652044177e-06
-3.42342767020192e-05
-1.88240305180876e-05
-3.20059023854513e-05
-8.13159736889108e-06
-2.67318513018272e-05
-2.9423088794149e-05
-1.25199148371638e-05
-2.30253662266013e-05
-2.63049099400897e-05
1.01339711890808e-05
-4.49700290086608e-06
-3.1813008408427e-05
-7.4226803638166e-06
-2.93736777281277e-05
-9.83365020234736e-06
-9.46937667974043e-06
-1.25831306440566e-05
-1.91647575105312e-05
-8.29971637253357e-06
-1.77294761004281e-05
-1.53048978581985e-05
-1.97694461548259e-06
-2.62874384629095e-05
-2.91025963977918e-05
-2.57078209828065e-05
-3.17165051447972e-05
-5.72817264849685e-05
-2.87071542110294e-05
-2.46644014171524e-05
-2.82193967623601e-06
-1.2682735284394e-05
5.8962434736144e-07
-1.01260081925585e-05
-2.42615850537781e-05
-1.42356968704352e-05
-4.44884139182138e-06
-1.9523401032286e-05
-2.98868637543707e-05
-3.31490669507104e-05
9.27996539285797e-06
-2.88100765586664e-05
-5.66684831341964e-06
-1.71368320473304e-05
-8.85751424039351e-06
-3.75548763104976e-06
-7.29549650208768e-06
-3.02843127183958e-05
-9.45968256377933e-06
-2.51687740760971e-05
-1.61750393981863e-05
-5.70947643530977e-06
8.6829858686113e-06
-3.41152372136426e-05
-1.24126342195002e-05
-3.29283107366892e-05
-1.77941473614972e-05
-1.31149201523925e-05
-2.2622386103123e-05
-1.93743509145918e-05
-3.29051595624424e-05
-3.58282835619625e-05
-1.08544980914571e-05
-1.13351089874621e-05
-1.35651203157314e-05
-1.01517364212672e-05
-1.88812862578116e-05
-2.04427269403647e-05
-3.12341150049009e-06
-2.9611263333649e-05
-1.00008226386631e-05
-1.35097105340346e-05
-2.56943844724491e-05
-3.83085483706892e-05
-2.96254886559392e-05
-4.46693537309925e-06
-4.53554950895239e-06
-2.76085168061101e-05
-4.19559929178331e-05
-1.97359984329979e-05
-2.01395378093522e-05
-1.83577658816182e-05
-3.19765678398514e-05
1.71249598539217e-05
-2.5397827447499e-05
-3.77088642408322e-05
-3.86632500669233e-05
-4.00157818883456e-05
-2.75234847337735e-05
-2.07935716509102e-05
-2.59487864322795e-05
-4.46101511276742e-05
-2.30875193899846e-05
-3.72447893401359e-05
-3.90555968330732e-05
-2.43511242974626e-05
-2.49480374304074e-05
-1.5439015319264e-05
-2.12980998356931e-05
-1.62211134631416e-05
-2.5818693133482e-05
-1.87441462229688e-05
-2.12764425750084e-05
-4.25271367430865e-05
-1.59900107366153e-05
-1.58337537778958e-05
-2.76407024612403e-05
-2.11591177305806e-05
-7.94510033405458e-06
2.73143720091493e-06
-1.41425455152908e-05
-4.32313974916611e-05
-1.89597306642127e-05
-3.01889699837264e-05
-2.86509343406602e-05
-1.93355951919494e-05
-1.78707947290234e-05
-6.35176038379987e-06
-1.1266449081183e-05
-2.6054665502298e-05
-1.3389993240076e-06
-2.08019229384011e-05
-1.96471478423001e-05
-3.31967095458796e-06
-1.02113692501326e-05
-1.80489543162012e-05
1.13962439241393e-05
-8.5286052749483e-06
-1.56963401709081e-05
-2.68478534491856e-05
-1.68232865730263e-05
-1.08616050221657e-05
-2.54069029573401e-05
-2.66892894847067e-05
-2.67416545250328e-05
-1.34125985111242e-05
-8.40558223575514e-06
-3.54528623064069e-05
-4.26535373989521e-05
-4.8049666445164e-05
-1.88529374823863e-05
-1.4389584949528e-05
-2.43402486543839e-05
-1.81025853316682e-05
-1.41067573096167e-05
-1.20630028125364e-05
-6.01905648535673e-06
-1.75900280034213e-05
-3.0565002086159e-05
-2.79569722190489e-05
-2.34163609087058e-05
-1.78684612285553e-05
-1.76289162492786e-05
-2.32345284160803e-05
-1.29719057541907e-05
-3.94492156624779e-05
-1.0725762662895e-05
-3.07306237274729e-05
-2.22367689562835e-05
-8.59587900527269e-06
-8.72865949485327e-06
-2.51965182987665e-05
-1.94215159392025e-05
-3.68044975648631e-06
4.22928863332313e-06
-1.05020387113627e-05
-1.21016560922499e-05
-2.19961279767657e-05
-2.1832923165915e-05
-2.09498026718886e-05
-1.75472973453416e-05
-2.71615545169867e-05
-2.08655710696084e-05
-4.35240601711741e-05
-2.16362554139585e-05
-2.61196733622266e-05
-3.05359833985676e-05
-2.63849073449011e-05
-1.69950279168139e-05
-2.16864523168609e-05
-4.19929592492032e-06
-2.09670877685347e-05
-3.32568427486528e-05
-3.98585358184083e-06
-1.40097791964854e-05
-1.67226971809762e-05
-2.46887796401056e-05
-3.08451785549625e-05
-3.20341326603917e-05
-1.56870391543618e-05
-2.35685732062282e-05
-2.25003645654258e-05
-1.87473496607655e-05
-6.06512350966176e-06
-1.99985875633117e-05
-3.35653408133978e-05
-2.4975888295748e-05
-4.05927397703369e-05
-2.88245297638236e-05
-1.64947417119053e-05
-5.470663321895e-07
-2.24850873931701e-05
-3.45460721154544e-05
-1.92444637283371e-05
-1.81741001240386e-05
-1.3615001048671e-05
-1.00060099102264e-05
-5.96670451810314e-06
-2.48591001776709e-05
-1.89603879639328e-05
-1.13756499824047e-05
-2.50471296536496e-05
-1.97468999145205e-05
-5.53239397377443e-06
-4.70052420359857e-05
-2.04704239910556e-05
-1.59014040991627e-05
-2.61746585884304e-05
-4.22178701327268e-06
-1.16293759855665e-05
-3.17339173213357e-05
-1.87863888279676e-05
-1.88678722081166e-05
-3.24924967796883e-05
-4.68755242570731e-06
-3.25200174166924e-05
-3.5621606756888e-05
-1.2441862910153e-05
-2.8745088928087e-05
-1.89705143939064e-05
-1.69568523611477e-05
-5.60599728762672e-06
-8.54570711238153e-06
-2.66004007119309e-05
-1.97419450420385e-05
-1.65957982391876e-05
-9.10725824895616e-06
-5.23165001858986e-06
-9.7569954537969e-06
-2.70391733943973e-05
-2.923457569233e-05
-9.76598425004136e-06
-1.72524688831061e-05
-3.28235280580421e-05
-1.00741581181918e-05
-3.7541630252895e-05
-1.30890362522857e-05
-1.80731065909728e-05
-1.34781256528324e-05
6.66982168001032e-06
-2.30931541994942e-05
-2.39660869764091e-05
-1.80196976342254e-05
-9.19823402493396e-06
-4.20485629996331e-05
-9.34319273286931e-06
-1.21807194865661e-05
-2.09609001511018e-05
-5.72978328748236e-06
-3.90840926600281e-05
-2.07026575158942e-05
-1.67004553786943e-05
-2.15899351543528e-05
-3.3074972730042e-05
2.42983708255968e-08
-1.24987166118017e-05
-1.34685653452954e-05
6.10434644288591e-06
2.85577706288301e-06
-3.93979203269654e-05
-1.79249058809799e-05
-4.48654432513707e-06
-2.18103591966899e-05
-1.65326345082681e-05
-1.7933313944497e-05
-4.05739618426742e-05
-2.72664558199135e-05
-3.56062258066033e-05
-4.29365218921358e-05
-4.49246824616201e-05
-1.46060575233847e-05
-3.17245559745092e-05
-2.07688593997355e-05
-1.5487266759829e-05
-2.97160599865991e-05
-4.07581333091854e-05
-3.20494831234328e-05
-3.98311972955508e-05
-1.32770583200994e-05
-2.4576083615082e-05
-1.65879016357398e-06
-6.01528540202981e-06
-2.86421158488977e-05
-2.09727795722325e-05
-3.60681610098416e-05
-2.20522242015138e-05
6.34145313451906e-06
-3.40721174919535e-05
-1.73868049201479e-05
-9.70023642747268e-07
-1.33962247889553e-05
-1.85928536571644e-05
-2.6016480901468e-05
-1.23201518795794e-05
-4.10236787233878e-05
-4.72000885318943e-05
-1.03699591517762e-05
-1.60096208513851e-05
-4.86693980884124e-06
-3.02480409574004e-05
-1.9758621203434e-05
-2.19439046275493e-05
-2.28349971786628e-05
-1.77296230513043e-05
-3.58805158827162e-05
-3.24987818609327e-05
-1.85306093991085e-05
-3.05505128200223e-05
-1.78673603799676e-05
-1.42862736133883e-05
-3.53828871533446e-05
-2.83568329320377e-05
-3.80155359632295e-05
-2.88042789194381e-05
-2.62393978566679e-05
-1.49395997884131e-05
-1.25051063038013e-05
8.07836093899581e-06
-1.46547081256897e-05
-8.71077738339554e-06
-3.17777028247837e-05
-7.04471461781124e-06
-3.61658644388905e-05
-1.26451103727732e-05
-2.8472811042911e-05
-8.89321732009206e-06
-7.56779846416811e-06
-3.76636846549201e-05
-1.57762074430543e-05
-1.71063546503763e-05
-1.16959341777469e-05
1.1103175217304e-05
-1.82946336056442e-05
-2.54380769615722e-05
-1.41111297660925e-05
-3.06660062305488e-06
1.21004811655289e-05
-2.02298416328822e-05
-8.19952729501544e-06
-2.4011955257358e-05
-2.80683100782018e-05
-9.0795105893659e-06
-1.88928646441577e-05
-3.12615099737248e-05
-1.99585698049795e-05
-3.00748899242653e-06
-2.27242593490338e-05
-2.7850792658582e-05
-3.73177388360198e-05
-1.86570915046535e-05
-2.99039786085303e-05
-2.27334590448798e-05
5.04672211103662e-06
-2.11489692720765e-05
-4.26158151910803e-06
-1.69602117152304e-05
-1.54953355241039e-05
-3.19569791493876e-05
-2.83202022617994e-06
-1.79886989989936e-05
-2.89072784285325e-05
-1.87683521257882e-05
-1.17790998777957e-05
-1.61188811320472e-05
-1.18973181005052e-05
-1.26343278480222e-05
-1.91315782465225e-05
-6.53266331736363e-06
-1.45718946783854e-05
-4.1613457390404e-05
-1.32509982402079e-05
-2.32080648086459e-05
-2.77331838045396e-05
-1.98375796121287e-06
-2.18259737354936e-05
-1.43757934051939e-05
-1.38426357151563e-05
-1.66439270005184e-05
-1.59077994026502e-05
5.14783403854718e-06
-3.24986524725063e-05
-1.8806695400084e-05
8.96688605606561e-06
-1.34478048138443e-05
3.33191251252553e-06
-1.36739955224735e-05
-1.54940849073878e-05
-2.23836057132573e-05
-1.34338621990988e-05
1.44668967821173e-06
-3.41711327236292e-05
-1.38511671033555e-05
-2.28218462167204e-05
-2.36919302045843e-05
-1.22738228699575e-05
-1.69962753614275e-05
-1.68431686580213e-05
-2.48075494008169e-05
-3.41102229679001e-05
-2.47954102404076e-05
-1.89785416141819e-05
-8.9207912076133e-06
-5.86072276524938e-06
-2.81518476357696e-05
-1.17617858149923e-05
-9.39230080183305e-06
-1.23713195144198e-05
-1.86146787152789e-05
-1.51126462041092e-05
-1.56805181982868e-06
-2.23097689665978e-05
-4.1204889693372e-05
-1.94447429899795e-05
-1.91053730552504e-06
-8.5769015898558e-06
-8.88719577146293e-06
-2.93494545127812e-05
-2.95035677638549e-05
-1.41490688557198e-05
-2.59763460163357e-05
-3.16411158908025e-05
-1.36881730202031e-05
-1.30370491787462e-05
5.87306484771621e-06
-5.05005432014056e-06
-4.3013810221161e-06
-2.99225855595239e-05
-3.69568839131049e-05
-2.30927409799817e-05
-3.54546766970642e-05
-2.49203240034279e-05
-2.76865898214159e-05
-1.34011569176176e-05
-1.8398619958665e-05
-1.46601695839625e-05
-1.41856101173025e-05
-2.4727365745264e-05
-8.83148568777954e-06
-2.66483382256824e-05
3.29416585504783e-06
-9.10240563083905e-06
-1.81169982346934e-05
-1.12664008678618e-05
-3.09864817687672e-06
-2.00157126905469e-05
-3.9254620799078e-05
-2.86227525031806e-05
-3.02610090985831e-05
-4.21970926993658e-05
-4.66728363185586e-06
-3.42633272603412e-05
-2.61706982555293e-05
-3.0972926965198e-05
-2.54108418400217e-05
-2.46390660205483e-05
-2.53642626367329e-05
-2.10990570538898e-05
-1.66416428730987e-05
-1.37266045908715e-05
-3.54369003260626e-05
-1.36303476806664e-05
-1.43351946751932e-05
-1.33992240874317e-05
-1.05339612354201e-05
-2.93554034251672e-05
-4.26545952041067e-06
-2.65369541003288e-05
-2.02366245871406e-05
-1.98930601745068e-05
-2.19706588984378e-05
-2.47332704497939e-05
-1.87472838735911e-05
-3.40251686825898e-05
-1.9493533368749e-05
-1.40290135602228e-06
-3.10825449132388e-05
-2.19685666272058e-05
1.38846141998902e-06
-1.38973274565969e-05
-2.30010818580219e-06
-2.60817984897117e-05
-2.77612335080881e-05
1.35801601212074e-06
-1.50639967880585e-05
-2.05995577282452e-05
-1.20442209515587e-05
1.75292341867815e-06
-2.95660358526931e-05
-1.34531011792972e-05
-1.2914765145214e-05
-1.47625190742223e-05
-1.78068163950512e-05
-2.43640492070613e-05
-1.93865678396417e-05
-3.37191089780048e-05
-2.11111900151877e-05
-3.34754695668898e-05
-3.95336809450856e-06
-4.18176701977912e-05
-1.34976714875408e-05
-1.97675151298154e-05
-3.07109717550406e-05
-1.81112395207801e-05
-3.04619528454302e-05
-3.01513837891914e-05
-2.66051385092393e-05
-3.86516831556772e-05
-3.83406217077661e-05
-3.95258621546071e-05
-2.74104407227903e-05
-7.05513222756637e-06
-7.6804183224849e-06
-1.33460321272272e-05
-2.08331189858691e-05
-3.60191467860937e-05
-3.93781876407908e-05
-3.22368485710592e-05
-7.20497514335995e-06
-2.95944954077901e-05
-2.46772333202378e-05
-1.82467462384865e-05
-2.62738484108527e-05
-1.10395941578696e-05
-4.23763036521984e-05
-3.96971975621307e-05
-9.31957301181787e-06
-1.77460954758284e-05
-2.63539521772917e-05
-3.53857573587949e-05
-1.78407072342048e-05
-2.34759406352429e-05
-2.13817386079945e-05
-1.01012747081404e-05
-4.72668518800696e-05
-1.52959367498584e-05
-1.34252741070816e-05
-1.42167464567335e-05
-2.74290142602235e-05
-3.25463842699935e-05
-2.73725751961658e-05
-2.41374560001029e-05
-5.34435214580706e-06
-2.15241051477476e-05
-3.87588299815547e-06
-3.35562658057915e-05
-3.35452929367966e-05
-3.7600772295686e-05
-1.68863201974042e-05
-2.29029738065989e-05
-1.97599789853318e-05
-2.39542259739272e-05
-1.65000296197526e-05
-3.59608095114266e-05
-2.05358112966044e-05
6.70338847031757e-06
-2.43604912083987e-05
-3.86534417306693e-05
-1.64820575569414e-05
-2.60010433299532e-05
-2.10726643198898e-05
-1.32695037175165e-05
-2.56805052776834e-05
-3.46992271130745e-05
-2.20480480012127e-05
-2.18903855662287e-05
-2.17152271301718e-05
-2.52311269455703e-05
-1.86709949945904e-05
-8.82352251937279e-06
-2.47361428908552e-05
-1.55837041607326e-05
-3.49012230296899e-05
-3.43858668587694e-05
-1.06434132049453e-06
-3.63326327361916e-05
-1.61157791544923e-05
-2.46848105925558e-05
-8.96469144032228e-06
-8.90843777614244e-06
-1.64812445289561e-05
-3.69229753094141e-05
-2.1382632493287e-05
-1.7046939462241e-05
-9.76628352600505e-06
-3.63830565189436e-05
-8.5657402992807e-07
-8.30606538053023e-06
-2.96811771035548e-05
-2.44395564156807e-05
-1.74447456259921e-05
-2.3321870460719e-05
9.18644110316344e-06
-1.20494365996849e-05
-1.24189651026468e-05
-3.77818243905405e-05
-3.51201204909807e-05
-1.91256845579343e-05
-1.83690617788709e-05
-2.68692412490573e-05
-1.55498952364512e-05
-1.14677910044049e-05
-1.56678565872067e-05
-2.78800525770362e-05
-3.17542740598946e-05
-1.78545693940776e-05
-1.22634685445121e-05
-1.77879132834991e-05
-3.84418402870841e-05
-4.24300743307995e-05
-2.21078795531692e-05
-2.58573323966611e-05
-3.0344666769072e-05
-2.94349567789562e-05
-1.39703777399092e-05
-2.44906548236121e-05
-2.42460113696275e-05
-4.03703133187445e-05
-2.40264005984611e-05
-2.15529598935111e-05
-1.56747605406945e-05
-1.37182917673912e-05
-1.72575359540639e-05
-2.90133369469668e-05
-1.76251876517914e-05
-1.52541071281331e-05
-1.36277378958942e-05
-1.1864187641212e-05
-2.43100944620473e-05
-4.19058686765543e-05
-2.41364349534204e-05
-1.51640994608799e-05
-1.41805874763281e-05
-6.74145322892313e-06
-7.36231231474361e-06
-3.23261391252846e-05
-2.76630231960907e-05
-1.52950449923056e-05
-1.84888035991668e-05
-4.23111049839702e-05
-1.20389467206583e-05
-1.38208984186941e-05
-3.50642213839715e-05
-7.02775252690963e-06
-1.74804868360598e-05
-1.47745513936931e-05
-1.70401208550868e-05
6.3699875137907e-06
-5.67552112263228e-06
-1.10018894523853e-05
-1.64940384023379e-05
-3.44338944672212e-05
-2.44876410441391e-05
-2.70631469256913e-05
-2.35932240604074e-05
-2.48317902911981e-05
-3.10080611399358e-05
-2.56967035016265e-05
-2.96584399400803e-05
-2.11250583189592e-05
-2.96576324041222e-05
-1.76937732805369e-05
-3.1996981164963e-05
-1.37566724253342e-05
-1.8914796644937e-05
-1.26032673677243e-05
-3.38377026646047e-05
-1.54204478661343e-05
-7.33215923228533e-06
-9.10664757594324e-06
6.15004074299417e-07
2.43502946704521e-06
-1.02552078638818e-05
-2.75087666836449e-05
-2.56370831591162e-05
-2.3397449290803e-05
-3.11491721484928e-05
-3.04965361332154e-05
-3.47695194371474e-05
-1.40607357011406e-05
-1.74512780893618e-05
-9.17880849487235e-06
-1.86564216090945e-05
-4.09429322611518e-05
-1.88094684850249e-05
-2.25382643523273e-05
-2.61238547287415e-05
-6.40947739318166e-07
-2.31484616236765e-05
8.64630150281096e-06
-2.6179633824543e-05
-2.60568005396657e-05
-2.89334135286108e-05
-3.37993276102903e-05
-4.14797544863577e-05
-2.95719002862888e-05
-1.37657779482306e-05
-2.17234282615077e-05
-4.16605478326491e-05
-3.14672531999112e-05
-2.5725311963006e-05
-6.51326809059098e-06
-2.02254542989811e-05
-1.94581793758348e-05
-1.86882243832941e-05
-2.56081950397361e-05
-2.91765674785416e-05
-3.06778597744149e-05
-1.0885400446212e-05
-2.32143586750918e-05
-2.73935655507355e-05
-2.70286112483057e-05
-2.65915757846131e-05
-2.0571170035375e-05
-4.72022343260623e-06
-5.021058159037e-05
-8.39674852755335e-06
-2.68255483395484e-05
-8.70946714204067e-06
-3.31827836902701e-05
-1.08231012414274e-05
-3.20885369538732e-05
-2.21543627182023e-05
-4.52325638130141e-06
-2.99210459719445e-05
-1.05322423670012e-05
-3.82811586142872e-05
-6.79842814313597e-06
-2.80471973805935e-05
-1.56229942323373e-05
-1.00822351091339e-05
-2.01099836998038e-06
-2.69725672489961e-05
-2.03069383648394e-05
-2.70096517392984e-05
-2.36460988028234e-05
-1.83410424825001e-05
-1.72779632385471e-05
-2.00546453067799e-05
-1.00315975362579e-05
-8.99312182023251e-06
-1.78233493797912e-05
7.27353948941919e-06
-2.71652432019581e-05
-7.73256789731978e-06
-2.02090239462978e-05
-3.50930020906125e-05
-5.52228188816737e-06
-3.72356767528665e-06
-7.47781331424963e-06
-1.02912923836235e-05
-1.0534538020784e-05
-1.01384058650125e-05
-9.14185209306513e-06
-2.4986413821543e-05
-3.636470380442e-05
-1.18886286401727e-05
-2.1418113691933e-05
-2.00937559274127e-05
-1.23900003811963e-05
-1.54290548576323e-05
-1.29379400237511e-05
4.42637705202294e-07
-1.49466365482437e-05
-1.94748830698217e-05
-2.41404215983619e-05
-1.07965374134925e-05
-8.68099731182667e-06
5.93177006517654e-06
-3.15354794733677e-05
-1.65265981124757e-05
-6.68106065414664e-06
-1.29984070134424e-05
-3.13778383938577e-06
-2.55153312165821e-05
-2.90970851175916e-05
-6.0630937518981e-06
-1.73688903274838e-05
-5.19118680025616e-06
-1.63285189435357e-05
-2.04915940155149e-05
-3.09131716119534e-05
-1.8460739356973e-05
-2.9054330628167e-05
-3.70570362791613e-05
-5.30492064290054e-06
-2.65578841227304e-05
-1.99237997416872e-05
-1.74100735269308e-05
-3.16585394353551e-05
-3.09154825948269e-05
-1.24857507504665e-05
-3.85151639250068e-05
-2.64915682849461e-05
-9.60390722743684e-06
-1.42960394201981e-05
6.22352754300091e-06
4.98092479318268e-06
-6.4498505707706e-06
-2.64066140256871e-06
-3.71184644548659e-05
-4.06241446761823e-05
-3.62095661018731e-05
-2.0659335575558e-05
-4.56413631237182e-06
-1.99947978297646e-05
-3.22207074233295e-05
-2.9669433426057e-05
-1.79146381602685e-05
9.97925592658882e-06
1.44467895316827e-06
-1.26777217376736e-05
-1.05334062749396e-05
-5.38143928974376e-06
-2.99387853363074e-05
-3.31038358246501e-06
-7.63279533970898e-06
-1.99956147261773e-05
-2.28897083421753e-05
-8.83223545427786e-06
-2.54612597299516e-05
-8.18670547746487e-06
-2.51957285522985e-05
-1.65563066249569e-06
-5.50203870767165e-06
-6.97137872994551e-06
-1.33298207390017e-05
-1.42088150417839e-05
-3.90302793367819e-05
-1.59375318546839e-05
-1.96674702062267e-05
-1.33864674727942e-05
-5.66800452409742e-06
-3.57657328878047e-05
-2.11197093399069e-05
-3.54883537618298e-05
-1.1914659825813e-05
-3.45769384634186e-07
-2.60566302233472e-05
-2.13752943283214e-05
-2.50976566614423e-05
-1.90599028514394e-05
-4.40850314723562e-05
-9.25348127077301e-06
-1.66134362766665e-05
-3.36365007548546e-05
-2.26931832883921e-05
-3.71156076533231e-06
-3.74246973905193e-05
-3.36629976798647e-05
-5.34278749642052e-06
-3.58917693106745e-05
-2.22252355196414e-05
-3.34967460488282e-05
-2.43083734220933e-05
-1.51727524070574e-05
-1.81364594553829e-05
-1.7112605913022e-05
-2.04188513211267e-05
1.67138964699855e-06
-5.34178658381217e-06
-3.56475062904506e-05
-2.68969838298903e-05
-1.72020286431282e-05
-2.6714610539086e-05
-8.44622814740782e-06
-9.52599303691374e-06
-3.2671579354885e-05
-2.28035202017563e-05
-1.14251113996034e-05
2.96320433714139e-06
-3.2640021158911e-05
-3.96791153720177e-05
2.38011465216076e-06
-1.43353738007889e-05
-8.44653516616259e-06
-1.8979205656175e-05
-2.92936744519132e-05
-3.54243906165454e-05
-1.24886541866839e-05
-2.61459047931316e-05
-9.9868863467858e-06
-1.72111223254821e-05
-2.93769775465452e-05
-2.37530041744167e-05
-3.52647796136044e-05
-2.78255557549665e-05
-2.65812207074512e-05
-3.05107441729789e-06
-2.18907149441543e-05
-2.85029166224652e-05
-2.24281245360839e-05
-2.4483812889202e-05
-2.11848594751689e-05
1.14479313655791e-05
-1.67461874036501e-05
-7.44826319916395e-06
-1.71281291044281e-05
-5.3903257527722e-06
-3.58547935741328e-05
-3.34019498367485e-05
-1.45371720080972e-05
-1.11383470125765e-05
-2.24198562492425e-05
-1.7832741546215e-05
-4.50368221048244e-05
-2.04693662169647e-05
-6.20856795208961e-06
-5.88644323802498e-07
-1.60815457188987e-05
-2.85710804024285e-05
-3.61520861124871e-05
-1.14824707282597e-05
-2.84057972668237e-05
-1.92596574485446e-05
-2.98327626424313e-05
-2.6244353800933e-05
7.5325393877066e-06
-2.92000196655091e-05
-1.95468491668912e-05
-2.43703742637912e-05
-9.46984047940473e-06
1.6615460431481e-05
-4.08677931351103e-05
-3.52501835489435e-05
-2.78795280922478e-05
-1.02482433424284e-05
-1.96998650981418e-05
-4.39571009704662e-05
-3.03710455859566e-05
-1.45176021751892e-05
-1.90162761253236e-05
-1.53932558075376e-05
-3.98544367410214e-05
-2.2119809090634e-05
-3.10733121468664e-05
-2.30548477713942e-05
-3.00785315142081e-05
-3.64263255351178e-05
-7.49348698237368e-06
-3.48440107814943e-05
-3.33639935530601e-05
-4.53329504002481e-05
-2.91357568481525e-05
-1.61840532303205e-05
-1.07827283865047e-05
-3.36837372920618e-05
-7.86773442021162e-06
-1.4959970920266e-05
-1.7655835164621e-05
-1.86031816227818e-05
-2.32815282792689e-05
-1.48957024437523e-05
-3.42596351496146e-05
-9.29448209772989e-06
-2.03218166890701e-05
-2.89170685808372e-05
-2.44424826085912e-05
-3.62447036952663e-05
-3.55154768173257e-05
-3.36035082516997e-05
-4.32745912066306e-06
-1.35780757474273e-05
-4.59373550921828e-05
-1.97993655972544e-05
-2.84913342426435e-05
-2.39380597717642e-05
-2.75983262190178e-05
-2.13517918265031e-05
-3.61964216149493e-05
-3.4953116556113e-05
-2.00860420192449e-05
-2.10428347190383e-05
-1.5689841436564e-05
-1.15709689181986e-05
-2.68387273923306e-05
-6.99257614180118e-06
-1.16134640446897e-05
-4.75361709921904e-05
-2.89660357985519e-05
-2.98637615329127e-05
-5.03760398034105e-05
-4.18414981966963e-06
1.02609351944951e-05
-1.80074056619763e-05
-2.07573328801813e-05
-1.34477368588571e-05
-4.31932094158695e-06
-7.38342137674667e-06
-2.31771151846063e-05
-1.22368566313431e-08
-2.6599145505972e-05
-3.56787795158507e-07
-1.67913266798315e-05
-6.69642565763584e-06
-1.56726290647554e-05
-3.31392889396928e-05
-5.07470649556198e-05
-2.636209426556e-05
-3.22616583521213e-06
-1.8792546480027e-05
1.54251774708852e-06
-1.98598326062938e-05
-1.65369318363089e-05
-3.32856715077587e-05
-2.81892397968165e-05
-3.00733515315458e-05
-3.10983570188351e-05
-3.06907800799822e-05
6.66631438657153e-06
-9.89454229187952e-06
-3.45372807288346e-05
-2.44280379360816e-05
-7.93326751413951e-06
-2.3562852129165e-05
-3.10259419977629e-05
-4.14466091528782e-05
-2.2327979429665e-05
-1.44540575170978e-05
-1.5156494373034e-05
-2.25845655001051e-05
-3.53951774615481e-05
7.26998182452997e-06
-3.54482925358047e-05
-6.3608433829369e-06
-1.42143518691534e-05
-8.97772822350116e-06
-2.30686554788213e-05
-1.35485742369338e-05
-2.32982348665882e-05
-2.93289049537025e-05
-1.05740895675768e-05
2.77294415087582e-06
-2.09379622340283e-05
-2.72493103219581e-06
-1.54899089106476e-05
-2.82285668064457e-05
-2.28219724684296e-05
-2.05550103987981e-05
-4.35996216236681e-05
-7.63972238651683e-06
-3.08135791466574e-05
-1.71792776439505e-05
-8.71394898210147e-06
-1.99562470696569e-05
-2.02903979440261e-06
-3.69077798394601e-05
-2.60511172894716e-05
-2.95637844029883e-05
-2.75078577638295e-05
-2.45023724820853e-05
-4.81800605347242e-05
6.17363332967497e-07
-2.0300511664471e-05
-2.2851998709393e-05
-2.01408121359191e-05
-2.86079545317062e-05
-1.79449760191121e-06
-2.22235508327244e-05
-1.96804164815569e-05
-1.69502660961575e-05
-1.12147147457301e-05
-1.60577971136311e-06
-1.82048276173726e-05
-1.45425707967368e-05
-1.94639684395434e-05
-3.02296560524683e-05
-2.9089992685833e-05
-1.49149933919827e-05
-2.62320888710644e-05
-2.77782616616319e-05
-9.7987766370647e-07
-6.44539526903797e-06
-5.5901809094575e-06
-9.69078106235086e-06
-2.53856273362547e-05
-5.22407971133649e-05
-2.49543290247986e-05
-1.69734106192826e-05
-1.44090074250194e-05
-3.11803700915331e-05
-7.82452292624716e-06
-1.03897132006331e-05
-2.04972411938081e-05
-5.76551198421039e-06
-2.48712060065959e-05
-1.07401412157275e-05
-2.59146505537922e-05
-2.88862055534449e-06
-2.37010497428458e-05
-3.33812802854465e-05
-2.64343275897246e-05
-1.77954158189363e-05
-1.32251731698575e-05
-2.75533714046357e-05
-1.79086537171002e-05
-1.13380432533201e-05
-1.94399879633809e-05
-1.99543612040914e-05
-1.55332018855599e-05
-2.78918905340753e-05
-3.13060187448458e-05
-2.65447690344856e-05
-4.31658782599784e-06
-1.11351652090212e-05
-1.97813043272126e-05
-2.1240423126643e-05
-1.35767960259594e-05
-9.2593062530972e-06
-3.56320144881868e-05
-2.45410942845586e-05
3.93704109740476e-07
-1.74815680958213e-05
-1.62910476308009e-05
-2.43876339207203e-05
-5.37388665375396e-06
4.93533536233076e-06
-1.80730771706882e-05
1.43806458764696e-06
-2.65847804762493e-05
-1.56256440678903e-05
-3.51276276169405e-06
-2.31829687339953e-05
-2.76494445883588e-06
-1.8513828774722e-05
-3.67808389352157e-05
-3.19410041094098e-05
-3.75986965263232e-05
-2.93271043437525e-05
-9.82050219754364e-06
-3.07307819715216e-05
-5.79075635972867e-06
-6.71167742292568e-06
-2.40217321685567e-05
-1.41123299162664e-05
-2.47293728724836e-05
-2.67036919062031e-05
-2.00317457152957e-05
-2.25020994897701e-05
-2.10274456670844e-05
-1.29589665108851e-05
-2.66617161406069e-05
-2.42063491367137e-05
-9.50505902386941e-06
-3.8967229757217e-05
-1.56401655146694e-05
-3.3041989702544e-05
-2.25527738098106e-05
-5.50587345298794e-06
-1.38139496254467e-05
-1.06894970289728e-06
4.33236156272431e-06
-1.49963393670629e-05
-3.22257388508318e-05
-2.4939359287894e-05
-1.0385021515971e-05
-2.60251454096233e-05
-2.92374999087387e-05
-3.9162689237277e-05
-3.65946597602661e-05
-1.56884814639831e-05
1.43866937724273e-05
-7.66088679795114e-06
-1.13641681765256e-05
-2.60138015800421e-05
-1.8763845069287e-05
-2.75782316997792e-05
-1.47971108423674e-05
-2.26695951960821e-05
-2.88784664582951e-05
-2.75814293720316e-05
-3.24508604045039e-05
-3.26772875707559e-05
-5.35773959925978e-06
1.09248294795495e-05
-1.03992544997915e-05
-3.91716092505624e-05
-2.36712872243916e-05
-5.7334668815765e-06
-2.64884968780019e-05
-3.92788868725421e-05
-1.35470929957095e-05
-3.35961945781441e-05
-2.40535941058467e-05
-7.63834999639797e-06
-2.69536770268343e-05
-2.78262317076093e-06
-3.14985267121201e-05
-2.20401212927142e-05
2.45065957215848e-06
-6.12484394796459e-06
5.76786119841889e-06
-3.88526624601938e-05
-8.74488170567435e-06
-2.34431678644478e-07
-2.5176699847591e-05
-2.08227159601616e-05
-3.11209992423622e-05
-2.22836277459826e-05
-8.84803834542776e-06
-2.1817217732614e-05
-2.99657204846565e-05
-2.53259363764363e-05
-3.04932844768883e-05
-2.29520635465784e-05
-8.26452529450013e-06
-4.08972129348787e-05
-1.05588583296458e-05
-1.46196517806866e-05
-2.20814342769842e-05
7.78058452968421e-06
-2.2182391083836e-05
-3.69876821269654e-05
-2.64491696201797e-05
-1.27084049535574e-05
-1.06619577451659e-05
-1.65231810759157e-05
-8.7419577672488e-06
-7.28012128727623e-06
-6.6269776210473e-06
-1.65829082721427e-05
-4.04770535665205e-06
-1.87642112229253e-05
-3.12232833040147e-05
-4.53628276798352e-05
-2.7608884944947e-05
-1.37658066415712e-05
-3.30127168925341e-05
-1.07889778760069e-05
-2.34598994822024e-05
-3.60753399921595e-05
-1.7241236736125e-05
-2.64986322083287e-05
-3.24431558918057e-05
-6.89092960666319e-06
3.94501622371132e-06
-1.40414681340671e-05
-3.25118205830608e-05
-1.59348878689308e-05
-3.81637923473394e-06
-2.51782657644098e-05
-1.40947807793555e-05
-1.50979694105827e-06
-9.15422289466235e-06
-1.02806957187185e-05
-5.85404108626983e-06
-2.6130166187703e-05
-4.08136144031292e-05
-2.72371938339568e-05
-2.71623745892232e-05
-2.13548706859788e-05
-2.87666935530781e-05
-3.13723926148578e-05
-2.83550819173861e-05
-2.51672370358297e-05
-1.08871625390227e-05
-1.27484986223932e-05
-3.75673396399517e-05
-2.66929691462055e-05
-2.07302970625943e-05
-1.36477363971318e-05
-2.88040836750225e-05
-2.30843366518185e-05
-8.85048822917032e-07
-8.2570196799716e-06
-2.75378630558085e-05
-1.21025153337739e-05
-4.36570886326996e-05
-2.24596117508111e-05
-2.97749461848333e-05
-2.0420258956904e-05
5.75386846476785e-06
-3.58104258090741e-05
-9.63873197656962e-06
-1.6446574365625e-05
-6.92749960649657e-06
-2.96789717640356e-05
-1.00153301053439e-05
-2.46150581257588e-05
3.89195521847368e-06
-4.55883720791025e-08
-3.48508093673368e-06
-1.9945644527164e-05
-3.00956261009644e-05
-6.01968686367827e-06
-2.03960534769489e-05
-1.61892431485708e-05
-2.21303053020115e-05
-1.46598543820424e-05
-4.74551949957862e-05
-2.49277444147575e-05
-1.1030855365957e-05
-1.68221864095591e-05
-2.03325913819013e-05
-3.27058057797544e-05
-2.07369417474314e-05
-7.21526043350134e-06
-1.73952062350333e-05
-1.16180245193493e-05
-2.95853925850247e-05
-2.13091596868769e-05
-2.58251882137274e-05
-2.03854205592042e-05
-2.90425898621868e-05
-3.54207810765115e-05
-4.42095917127638e-05
-2.79224621531298e-05
-1.76045288012847e-05
-3.14331725645545e-05
1.00718232914807e-05
-3.34896050545246e-06
-1.84116826612507e-05
-1.38297755329564e-05
-1.83891126699538e-05
-1.60208615724611e-05
-1.31406786642567e-05
-1.87644401070951e-05
-8.07474417186867e-06
-2.12711073887779e-05
-2.68642000980638e-05
-3.16450041892892e-05
-3.87151491441761e-05
-3.00630388401634e-05
-1.3404308388792e-05
1.2951540481812e-06
-1.76465877683693e-05
-2.12438923287445e-05
-2.27542810697996e-05
-2.08424324466907e-05
-2.75191044947433e-05
-3.11924903117438e-06
-4.36718140504707e-05
-2.53651663443116e-05
-3.94630413876834e-05
-2.18494881070799e-05
-3.003111237239e-05
-1.59341628681559e-05
-3.21155254272073e-05
-1.72177140454646e-05
-1.46968289021015e-05
-2.53597429072001e-05
-1.58712680497474e-05
-2.20018389178396e-05
-3.01678885934996e-05
-9.8067297236149e-06
-1.78859134990007e-05
-1.20100069722865e-05
-3.38630806051656e-05
-1.49113113802214e-05
-1.05838021712241e-05
-1.89121172042782e-05
-1.50393774016555e-05
-3.32217418003866e-05
-1.92867921076135e-05
-6.52825555490221e-06
-2.88404154262791e-05
-1.155562916112e-05
-2.371790815241e-05
-1.40889616406137e-05
-2.58066102872934e-05
-3.20790227569762e-05
-1.3661771441066e-05
1.82380727793137e-05
-1.3630102645461e-05
-1.30118766917893e-05
-1.44031771270168e-05
-2.61689071375786e-05
-4.90075267861422e-06
-4.17551027643682e-05
-1.55876769744247e-05
-3.26625729000729e-05
-1.35548686255093e-06
-1.3468107479477e-05
-4.0493686254575e-05
-2.09755358667351e-05
-1.79400590069458e-05
-2.52393655559373e-05
-1.59959561032974e-05
-1.70107818220974e-05
-3.19859889951973e-05
-9.61083892905757e-06
-8.49976510882459e-06
-2.51202974148488e-05
-1.67582522575141e-05
-2.45752809584572e-05
-1.8308498779405e-05
8.26444550218448e-06
-2.38739722557737e-05
-8.92548926563263e-06
1.00421803208397e-06
-2.44854442685905e-05
-2.20198978714733e-05
-1.55050651665767e-05
-2.1728465147365e-05
-1.74623199544593e-05
-1.80562493751812e-05
-2.68255550226069e-05
-1.7725042394461e-05
-3.54478603434518e-05
-1.94503861825017e-05
-9.55183967792582e-06
-4.7677845553392e-05
-2.6166294619718e-05
-1.52651600008804e-05
-2.40140850431241e-05
-2.86880549898377e-05
-3.63186086370909e-05
-1.3020527751121e-05
-3.03355192251411e-06
-2.81849127881244e-05
-1.74788704134156e-05
-4.06023715709713e-06
-1.11480669753893e-05
-4.11277555417437e-05
-2.70478801694025e-05
-3.44765516039171e-05
-1.83804896776878e-05
-9.1688620038795e-06
-6.82458048402862e-06
-1.49342207913662e-05
-2.65468420512538e-05
-2.65136672808945e-05
-1.61249541083669e-05
-1.38672759870164e-05
-1.87778234844718e-05
-1.79972674619413e-05
-1.51733230997707e-05
-1.2278584864164e-05
-5.09818872980106e-05
-2.5362081229501e-05
-3.86333789048224e-06
-3.55585246786687e-05
-2.26390856434815e-05
-1.3023476917113e-05
-1.26571225353365e-05
-5.90412395192109e-06
-2.53094532115438e-05
-1.30238635910812e-05
-1.79474605015164e-05
-7.7320442618449e-06
-2.69141249023324e-05
-8.94202607005229e-06
3.83093862051824e-06
-2.92465507803765e-05
-3.35626526918135e-06
-1.72327350690212e-05
-2.46447448313642e-05
-3.04525065381099e-05
-2.81727030962549e-05
-4.25116757056958e-05
-1.30123652866331e-05
-1.45761663956735e-05
-7.90773017488244e-06
-2.74590212078261e-05
-3.19183970332851e-05
-3.00494275564837e-05
-1.91059194259138e-06
-2.63845164999452e-05
-2.35528197620843e-05
-2.10091418103918e-05
-2.67762053604855e-05
-2.45607317304565e-05
-3.30986513677324e-05
-2.07309400607945e-06
3.71327240510046e-06
-2.52606427302282e-05
-2.70241880222756e-05
-1.50246565142411e-05
-4.92190015403263e-06
-2.11740599752579e-05
-1.59415861090505e-05
-2.71626344235228e-05
-1.27557029695247e-05
-1.88543932354774e-05
-2.3754873996321e-05
-3.37944628429926e-05
-1.8633493603863e-05
-3.6664770836756e-05
-1.67801173751316e-05
-1.04239492017925e-05
-2.40273268577991e-05
-3.4078208434293e-05
-1.69270253522215e-05
-3.09432657209105e-05
-3.64242924479841e-05
-2.73579896280584e-05
-2.62059969500076e-05
-4.9281288028367e-06
-2.37093593006888e-05
-4.46489467504238e-05
-3.93598412578752e-05
-3.39791499046043e-05
-2.84177323994094e-05
-2.23754051737739e-05
-2.8485971536841e-05
-9.86726711652533e-06
-3.0615646420216e-05
-2.6027914978083e-05
-6.90942837750101e-06
-3.5163211517255e-05
-3.50383565629513e-05
-1.18554028691944e-05
-2.43536419027993e-05
-2.37562645156322e-05
-3.94336410251575e-05
-3.17738747566758e-05
-8.69646849074299e-06
-2.86306129654955e-05
-2.59933809075835e-05
-4.74937526004627e-05
-2.44635925594501e-05
-3.46404329679993e-05
-1.00666251924304e-05
-2.00177496742198e-05
-1.7649566747506e-05
-1.68981279865072e-05
-1.62139647912951e-05
6.29040053286108e-06
-1.78010540060389e-05
-2.92923963089455e-05
-1.38301184099956e-05
-2.63291981409072e-05
-7.89870238869145e-06
-9.08508602915606e-06
-5.07085389354962e-05
-1.40977560379242e-05
-6.4082638085749e-06
-3.47372540987714e-06
-1.70188453964801e-05
-2.91081351453616e-05
-2.46890819004002e-05
-3.48822876756729e-05
-1.38842944377575e-05
-2.718322589688e-05
-1.26217147685592e-05
-2.79478410078941e-05
-1.20818224852484e-05
-4.21418341855945e-06
-3.26259709572525e-05
-1.72682032930378e-05
5.06929376765685e-06
-1.76415604782496e-05
-3.42376234450314e-06
-1.53388028276033e-05
-4.60142266464227e-05
-2.10665491320867e-05
1.20358039516436e-06
-2.78189066207087e-05
-2.15104488097921e-05
-4.50574062017107e-05
-6.24258806715663e-05
-1.43324485999452e-05
9.7665111540321e-06
-4.94065124996435e-05
-2.26411389072772e-05
-2.18454772514257e-05
-2.83666284523837e-05
-2.81143737290159e-05
-2.76834483848256e-05
-1.34416040700418e-05
-7.38332157558605e-06
-2.76792107433622e-05
-2.06675196732196e-05
-1.49662196458075e-05
-1.16851374332097e-05
-3.42328392190377e-05
-2.21639760204284e-05
-1.01046082964598e-05
-1.48229832067305e-05
7.92398911153439e-06
-3.26504619600367e-05
-2.53178162121785e-05
-3.01493180644068e-05
-2.36170983339849e-05
-9.28196644367383e-06
-2.61946594119646e-05
-1.15056867796901e-05
-1.60254011011723e-05
-3.31284375927056e-05
-2.94578566295395e-05
-2.12951342791427e-05
-3.39608105198522e-05
-2.72411741326655e-05
-3.33730746614674e-05
-3.27252681967733e-05
-2.78531733367834e-05
-6.32964917735775e-06
-2.66300212108672e-05
-3.3999295644506e-05
-2.2916202508411e-05
-2.20624214556359e-05
-1.99335488020829e-05
-9.82932780944341e-06
-1.24607539880389e-05
-2.10744535800832e-05
-1.40993892481028e-05
-3.32955798879052e-05
-2.21033982263433e-05
-2.73317419415338e-05
-2.86511978964534e-05
-2.19113730842072e-05
-4.39476368427591e-05
-1.76200390160338e-05
-1.80635238700048e-05
-1.80606911400705e-05
-2.57907509399059e-05
-2.13984647782874e-05
-1.42534745546911e-05
-7.99977973299051e-06
-8.69205707222598e-06
2.87797600271815e-06
-1.81529849799e-05
-8.53318721526492e-06
-2.04444423688201e-05
-2.57989283017814e-05
-8.09441684348824e-06
-2.67831571560258e-05
-1.99609033436829e-05
8.39630709140429e-06
-1.83382577820304e-05
-1.17649706104409e-05
-1.65105980542232e-06
-3.52703853107987e-05
-2.03583503340837e-05
-6.00512866630893e-06
-3.95103333660824e-05
-4.32503282322229e-05
-6.60960174429876e-06
-2.11769369907306e-05
-1.2205997176564e-05
-1.38819524915696e-05
-4.45011689697136e-05
-1.57889359535805e-05
-3.47352937216612e-05
-3.09992715285182e-05
-1.97406956633082e-06
-3.06835500587246e-05
-3.76556310891942e-05
-1.8344997960129e-05
-1.99885331350136e-05
-1.71838096153595e-05
-1.7263373569764e-05
-1.95982053359046e-05
-7.82145993766355e-06
-2.52457018446367e-06
-2.86119950462649e-05
-2.39857405545196e-05
-2.5453659038966e-05
-1.57315750595924e-05
-2.33588399447757e-05
-3.42010625332027e-05
-2.74468827580566e-05
-1.55903762853177e-05
-1.41492934166173e-05
-2.96845342175489e-05
-3.04253147643627e-05
-2.60814547135156e-05
-1.95252388870443e-05
-1.10705850491955e-05
-2.40714702731268e-05
-2.34519113900865e-05
-1.90364727574518e-05
-1.84492871331837e-05
-3.23681081487941e-06
-9.26642153823868e-06
-2.90414175269797e-05
-1.10806733590169e-06
-4.37263439088884e-06
-2.80114417630083e-05
-7.13090735284514e-06
-1.91548603697307e-05
-1.50321358153987e-05
-6.20280848514903e-06
-1.72043449881244e-05
-8.08798151764445e-06
-2.11735646837755e-05
-1.80328120747884e-05
-1.97694904681935e-05
-1.29267209868226e-05
-1.78192083402339e-05
-1.44257940536043e-05
-2.67797096393385e-05
-3.65524181095036e-05
-2.44738648277611e-05
-4.03547428642079e-06
-7.39926643177646e-06
-2.23438416150167e-05
-1.13627129246903e-05
-3.94816095082266e-06
-2.21033611828325e-05
-3.74096295298504e-05
-9.13192840343138e-06
-1.99299865915047e-05
-1.06111966985435e-05
-2.92900252793747e-05
-1.87885114052704e-05
-3.05766822665594e-05
-2.41976801084105e-05
-3.2886183462047e-05
-2.28829302958008e-05
-1.584870050727e-05
3.039214449516e-06
-4.24163215624576e-05
-1.52113069215423e-05
-2.95813544133505e-05
-3.36542325474609e-05
-1.92229893573364e-05
-8.39579717133143e-06
-3.08106485058717e-05
-2.21142552037894e-05
-2.45897124348716e-05
-3.71032472069965e-05
-3.71880233259105e-06
-2.84802740617864e-05
-2.26270642095132e-05
-2.9214744427982e-06
-1.0282959051076e-05
-3.19315569136176e-06
-1.3998971621016e-05
-1.33961060350417e-05
-1.60833933984243e-05
-2.06150195206631e-05
-1.2657695128987e-05
-1.09242664717147e-05
-1.64709620120827e-05
-6.87156634116518e-06
-2.73930736294107e-05
4.31156034236906e-06
-1.87430105177471e-05
-1.01952769905642e-05
-3.03928331250923e-05
-3.25694833841155e-05
9.0118028899885e-06
-2.3005308154332e-05
-2.66066252922305e-05
-8.0438949382578e-06
-2.11107640937146e-05
-3.04036385767718e-05
-1.82183017795131e-05
-2.15366679181224e-05
-2.91177904713463e-05
-1.63923734007377e-05
-2.27867471585821e-05
-9.10281682069756e-06
1.02537416998002e-05
-3.28669255576559e-05
-2.19785682604904e-05
-8.13147966587536e-06
-1.36523740058796e-05
-3.26583889997935e-05
-9.10043036829688e-07
-1.47475799523737e-05
-1.20069982852727e-05
-8.25181531308265e-06
-1.93813828011243e-05
-1.76997558913432e-05
-2.64720221874229e-05
-2.68939101813173e-05
-1.74864473888208e-05
-7.47720967875003e-06
-3.4837938438021e-05
-2.14865614445363e-05
-2.2949688097649e-05
-4.43326604682205e-05
-7.83954104946024e-06
-2.3077233857643e-05
-4.97040732040298e-06
-3.89318466604928e-05
-6.70968864768787e-06
-2.28872610339208e-05
-2.54247448838549e-05
-1.82861110812363e-05
-2.95065256163852e-05
4.38285859332139e-06
-1.10067223767773e-05
-3.61655423723513e-07
-2.00483701337421e-05
-3.29316657197503e-05
-2.11315527762297e-05
-3.02871143547263e-05
7.46409309125184e-07
-2.20545544760633e-05
-4.61746342601902e-05
-1.92606759891312e-05
-4.46565957543282e-05
-3.60349243251122e-06
-2.85004807259221e-05
-2.02926072388735e-05
-2.10533381218983e-05
-2.35324270889211e-05
3.21200436521451e-08
-1.91525131811596e-05
-1.501954280272e-05
-2.30295081090112e-05
-2.55611138401883e-05
-2.01549383220117e-05
-3.16099501476599e-05
-1.70246405817592e-05
-1.62515932818838e-05
-2.50195351615373e-05
-2.71805801342832e-05
-4.04636894402316e-05
-3.12069317542706e-05
-2.01639198361818e-05
-8.1662195669694e-07
1.06966155881594e-06
-1.10362628411234e-05
-3.10756971937148e-05
-1.64742704076369e-05
-5.46969428603295e-06
-1.28271437002287e-05
-1.98468009467733e-05
-1.06341267799153e-05
-2.75455019666839e-08
-2.53871313909178e-05
-2.32629203142696e-05
-1.37574491990715e-05
-7.57604800462757e-06
-1.53561764517915e-05
-2.97115569520166e-05
-6.71586671996962e-06
-1.75429728252913e-05
-3.49013035928402e-05
-2.2929356725788e-05
-2.53533412467936e-05
-2.93632498281365e-05
7.31835145447417e-07
-6.86492359588487e-06
-1.89003446833325e-05
-2.49882292522872e-05
-2.12456872067675e-05
-3.78117956500251e-05
-2.12022643511487e-05
-1.73232108847273e-05
-6.58253949944091e-06
-5.26920513523207e-05
-6.80127742241861e-06
1.67290514006779e-06
-9.72122102705997e-06
-1.2697385601576e-05
-2.3250352456637e-05
-2.14308684572107e-05
-7.9763853646289e-06
-1.52085135733686e-05
-3.36275613875995e-05
-2.20644764010504e-05
-1.63733694094121e-05
-9.86737486811383e-06
-1.04734914527715e-05
-6.40339887341106e-06
-3.56419041314846e-05
-3.03936467139286e-05
-1.7092909006547e-05
-1.64678528022614e-05
-5.57260464491376e-05
-3.04759195760435e-05
1.65450971790761e-06
-2.83105393194086e-05
-3.39370000421507e-05
-1.69591541523957e-05
-1.8603846073883e-05
-1.34846043703107e-05
9.94293233477266e-06
-3.54143517002335e-06
-3.72451836477429e-05
-2.07720347365324e-05
-1.9556821295434e-05
-3.37961254892257e-05
-2.10510551934579e-05
-1.43609425456483e-05
-1.01981285320181e-05
-2.36485603155801e-05
-1.48417352732055e-05
-1.37145764177923e-05
-2.17005556792402e-05
-1.83137318270811e-05
-1.11601209965787e-05
-1.33857467676615e-05
-1.20851610408193e-05
-1.87242901107201e-05
-1.78369850414761e-05
-1.8832772692061e-05
-1.5749393707936e-05
-6.59731079077648e-06
-4.24366857993956e-05
-1.51989174849692e-05
-3.13816817694453e-05
-2.43543087596657e-05
-2.0202025338612e-05
-3.22412981073658e-05
-2.53448233392668e-05
-1.77322516256767e-05
-1.77325633925358e-05
-1.89687803798156e-05
-3.96630666956038e-05
-1.60518727643786e-05
-2.86999990170031e-05
-2.88273081054255e-05
-3.17989677182432e-05
-3.10328677377677e-05
-3.43429857539493e-05
-3.98537824327653e-05
-2.40047500572447e-05
-2.2192611503856e-05
-2.63383523090901e-06
-9.21334439909285e-06
-2.30282394783568e-05
-2.12356753273273e-05
-1.63810470052706e-05
-1.45934037779704e-05
-1.14665137619637e-05
-2.09558934231895e-05
-2.5391965811123e-05
-2.67338039908811e-05
-2.98395390223251e-05
-1.86663835792399e-05
-1.3778816068817e-05
-4.32944540286983e-06
-1.85167337348061e-05
-2.38486624069175e-05
-1.30944885938734e-05
-1.54937431864794e-05
-1.6021556320608e-05
-3.10320900916285e-05
-7.10716201855977e-06
-5.20641715362676e-05
-3.10290789438112e-05
-3.8535745557768e-05
-1.06365921398075e-05
-1.29560720031638e-05
-6.10889942873179e-06
-2.56682403858075e-05
-4.96626504988916e-05
-8.87717255235995e-06
-6.50412294643275e-06
-3.99182148536919e-05
-6.74854997501568e-06
-3.01946758432995e-05
-6.26643182363007e-06
-2.02585594114773e-05
-3.01805652583377e-05
-3.43415394142029e-05
-2.48343467627151e-05
-2.9130051612848e-05
-9.08120225578882e-06
1.40523969325333e-06
-3.04324659902398e-05
-2.29876706266703e-05
-1.42268339543732e-05
-5.61455039851954e-06
-2.46123324498243e-05
-2.80716532988693e-05
-2.16757704207159e-05
-1.61905997825858e-05
-2.45133024375803e-05
-2.73320777654711e-05
2.26786028397309e-06
-1.31027555029302e-05
-4.20101282066396e-05
-3.31903370213611e-05
-4.00875858008319e-05
-6.18366130626148e-05
-1.27707683253954e-05
-2.02988418874245e-05
-1.49943305008559e-05
-4.38278708423501e-05
-1.36158675326201e-05
-2.57315942742687e-06
-2.85760801088338e-05
-8.89760155854248e-06
-4.06445307342993e-05
-2.46329570283552e-05
-6.08944583727822e-06
-1.31060185765876e-05
3.73239443481596e-06
-3.55956868369265e-05
2.85496171564165e-06
-1.50404707700537e-05
-3.26772809823178e-05
-4.56861228190072e-05
-4.12447968840508e-05
-1.67940093119682e-05
-3.26824511760125e-05
-2.1339698424457e-05
-1.70780316179749e-05
-1.54024256447212e-05
-1.85761825471341e-05
-1.59520978964247e-05
-1.3211281028259e-05
-1.60625563519278e-05
-1.33313075977968e-05
-3.82332625433266e-05
-2.96086496349554e-05
-1.93648955292782e-05
-1.85896301488947e-05
-2.78255538597047e-05
-1.60654972905809e-05
-1.76941026269705e-05
-2.1957192869391e-05
-2.78521146560345e-05
-4.24687644577343e-06
-2.02313621670989e-05
-2.79188168665215e-05
-1.56893279181111e-05
-1.22244556072361e-05
-2.54269730597985e-05
-3.68895565455228e-05
-3.64590603147568e-05
-2.71369996792943e-05
-5.59161856716311e-06
-2.95238413479847e-05
1.09662007609943e-05
-1.95814260606733e-05
-9.82307800416539e-06
-2.37062392930971e-05
-9.02246102382392e-06
-1.57208253650961e-05
-4.24988389816981e-05
-3.7134458399438e-05
-4.26285070019455e-05
-1.57272796175045e-05
-1.93998716478566e-05
-3.00755761934895e-05
-3.95838775852306e-05
-1.50690813309339e-05
-1.98011397331468e-05
-2.66428297231905e-06
-2.98123200996508e-05
-2.41443704085351e-05
-2.52820212333424e-05
-2.5132310206527e-05
-1.15790187505792e-05
-2.41864547238419e-05
-1.98039990571892e-05
-2.02973849514282e-05
-1.86304030463324e-05
-2.8356294099476e-05
-1.36619052322839e-05
-3.89541548117978e-05
-1.77883113313334e-05
-3.47222151339063e-06
-2.53092185061526e-05
-3.20264839425266e-05
-6.58379850408316e-05
-3.2236596982998e-05
-3.77496566774122e-05
-1.44705896395866e-05
-2.6815104513445e-05
-1.40030568893643e-05
-4.50476647333218e-05
-1.44232946601948e-05
-3.56647729075462e-05
-1.97363369325687e-05
-1.95533886025118e-06
-1.91728756090734e-05
-2.32705811043658e-05
-2.97438741441272e-05
-3.44305492415923e-05
-2.2023555760677e-05
-5.83431862736257e-06
-1.16024071631807e-05
-2.11963928204569e-05
-6.33751523594859e-06
-2.79802947738157e-05
7.02672468718084e-06
-1.10409180974273e-05
-2.31370474249865e-05
-6.47632780256019e-06
-1.08887753194884e-05
-3.7974307820595e-05
-1.66581854215141e-06
-1.33165383165773e-05
-4.06233238281355e-05
-1.89835920730928e-05
-1.19849408701917e-05
-3.11683059160227e-05
-2.12333204385376e-05
7.01014015917846e-06
-1.36347006506816e-05
-1.86835270990371e-05
-1.62674273882334e-05
-1.62830114845339e-05
-1.00940075830501e-05
-3.01494261352629e-05
-3.45752248980929e-05
5.84937103856188e-06
-2.04901999321873e-05
6.78540631093298e-06
3.01827488977678e-07
-2.08450686329461e-05
-1.2053701056521e-05
-1.58182269765014e-05
-1.45791923538436e-05
-1.42149300411209e-05
-7.92474493747822e-06
-1.28384902163482e-06
-4.31340430270814e-06
-1.20263337787694e-05
-2.5249253043467e-05
-1.87080718145201e-05
-3.57540887111167e-05
-1.55268964062175e-05
-1.44656315476448e-05
-1.46952403271368e-05
-1.39970922527986e-05
-3.91763152960823e-05
-5.22082465853346e-05
-1.69303766162843e-05
-2.90040905917406e-05
-1.75995308122265e-05
-9.16328590572874e-06
-2.72400604772498e-05
8.57788872680591e-07
-5.99818652633742e-06
-8.70849300046308e-06
-4.925024631953e-05
-2.30627262332641e-05
-1.46184817294971e-05
-2.38617591679902e-05
-2.12375473703094e-05
-2.42743610684049e-05
-4.20190085083099e-05
-2.36735763063483e-05
-6.58135893052909e-06
-2.34669355266031e-05
-3.21787419893687e-05
-2.49354435942401e-05
-2.73132094192294e-05
-1.11620857455662e-05
-2.42476198259271e-05
-3.64499647466631e-05
-3.88598698917005e-05
-2.6165699530197e-05
-1.41430906242887e-05
-1.43281434865324e-05
-1.17509991952803e-05
-2.71980852104752e-05
-1.51487621077292e-06
-9.23160677493133e-06
-1.82048896954043e-05
-2.03366724945755e-05
-7.97966098877825e-06
-2.63819656161818e-05
-1.43883407124351e-05
-1.17894378742734e-05
-1.96612417653803e-05
-1.19797146588905e-05
-7.51050899447196e-06
-3.60072888761427e-05
-1.62305997671567e-05
-2.56804874030981e-05
-2.93793382159789e-05
-7.09245878378281e-06
-1.84576853253134e-05
-2.45531912585918e-05
-2.46233399511886e-05
-5.10063802740883e-06
-5.19986434817234e-06
-1.3312852218442e-05
-2.80929968662855e-05
-3.70658845892757e-06
-1.6173187129024e-05
-1.11899607133899e-05
-1.16621851904994e-05
6.68234782331053e-07
-9.14786490660899e-06
-2.24315602425284e-05
-2.51512881982674e-05
-2.5190332737325e-05
-1.72277923767988e-05
-1.79640467099056e-05
9.28614458053432e-06
5.64019914332846e-06
-1.94718017518722e-05
-2.99991142530654e-05
-1.71736008520561e-05
-2.17631121647125e-05
-1.13967016947895e-05
8.79048665719396e-06
-1.77012264338035e-05
-1.89247144998917e-05
-2.58241275307278e-05
-2.24508227426181e-05
-1.59052710654973e-05
-1.43662132599503e-05
-1.1459063647346e-06
-2.69661064580847e-05
-1.29726772581642e-05
-4.39853632679651e-05
-1.33534764147193e-05
-2.26565893913776e-05
-1.21759119811096e-05
-9.16081985868351e-06
-2.17456463879063e-05
-2.71540446218733e-05
-1.40182264114168e-05
-1.01020789088173e-05
-1.49674498121573e-05
-2.30220822625501e-05
-4.54104823660701e-06
-1.35609550948933e-05
-1.50747848840376e-05
-3.04481308954479e-05
-2.96609337082939e-05
-4.18533690675831e-05
-3.82343903342796e-05
-1.92184865808813e-05
-9.76159211741261e-06
-2.00661579080395e-05
-2.75855871871756e-05
-1.7392461919171e-06
-3.71303780509208e-05
3.06525006286279e-06
-2.44379611312552e-05
-3.37033664117892e-05
-1.79420296653346e-05
-1.63657809389319e-05
-5.23557420864681e-06
-3.02262492121211e-05
-4.16762902833092e-05
-2.25865753461098e-05
8.68084343806993e-06
-1.79576552562387e-06
-4.93692840160023e-06
-2.7897105292471e-05
-2.48425810340471e-05
-2.44480447369496e-05
-2.94236786881003e-05
-1.27577607299622e-05
-1.30191794229002e-05
-8.79303372360529e-06
-1.91430143179326e-05
-3.35217788116174e-05
-3.29378110095164e-05
-2.61280420403901e-05
-4.74488055284146e-05
-2.73393660695097e-05
-2.67144833881215e-05
-4.2129658276786e-05
-2.11960611960397e-05
-1.3379757241986e-05
-1.31753989223056e-05
-2.04284223550796e-05
-2.15620824939765e-05
-1.95165668573468e-05
-6.52256907286575e-06
-3.53777487359267e-05
-2.80194102272975e-05
-1.62116082487489e-05
-5.87198711816647e-07
-2.82457590587781e-05
-1.34022483835442e-05
-2.27695871520054e-05
-4.20350762795183e-05
-2.80714607351286e-05
-1.21816646930484e-05
-4.02349629900141e-05
-2.22126363853898e-05
-7.62915049001483e-06
-3.95530905920611e-05
-1.18314853404615e-05
-2.45790292930716e-05
-2.61249160158044e-05
-2.52282149393504e-05
-2.01535245354537e-05
-5.38436636575518e-06
-5.18182454139262e-06
-4.10901004951536e-06
-4.01938274948051e-06
-3.13347749260689e-05
-1.40218647901343e-05
5.02953393051176e-06
-1.7456591816696e-05
-2.62379393666968e-05
-9.19876641138364e-06
-1.44680197395708e-05
-1.78491912040128e-05
-4.69522142758354e-06
-2.98522092358906e-05
-2.50804937696661e-05
-9.60827421280043e-06
-3.36164916726079e-05
4.65172601784519e-06
-1.73268128441543e-05
-1.12220759609274e-05
-2.58062130248538e-05
-3.1430533640788e-06
-9.0040077479654e-06
-1.1167107094384e-05
-2.86610726855553e-05
8.99868206690434e-07
-1.82534067283732e-06
-2.83270902350295e-05
-3.10473769259822e-05
-1.58661743101669e-05
3.03717013590046e-07
-3.43190624224595e-05
2.00811760502592e-06
-2.38529776136347e-05
-1.29188627453609e-05
-1.02951508900328e-05
-2.00584293533645e-05
1.67408481084869e-06
-5.17694038517398e-05
-2.85136551657458e-05
1.72864799813199e-06
-3.61483929386348e-05
-2.41253550252809e-05
-5.54625908196455e-06
-4.14100938298336e-05
-1.91566042964815e-05
-2.24293491979668e-05
-1.95171382233895e-05
-6.96940921405478e-06
-1.21044373149347e-06
-1.30804424151699e-05
-8.79663853294151e-06
-1.32128105625403e-05
-9.02954977563497e-06
-1.41011148062859e-05
-2.41116914667982e-05
-3.31115278192256e-05
-1.26027255431257e-05
-1.59155498891504e-05
-3.54526588056316e-05
-2.16707067638077e-05
-3.97967205408755e-05
-1.00615076021713e-05
-1.36978010325896e-05
-2.253637342414e-05
-1.9628903134743e-05
-1.74038422575127e-05
-1.62793644570719e-05
-2.71446448853594e-05
-1.61848994567283e-05
-1.36350798980206e-05
-3.1923226879392e-05
-1.24448784322923e-05
-2.10547285657361e-05
-1.5296832037426e-05
-1.88449662048153e-05
-2.56647758106476e-05
-3.22093122885487e-05
-1.56096905952296e-05
-3.90550149125833e-06
-1.55132748445115e-05
1.17844836203467e-06
-2.89172369646522e-06
-1.05521410567568e-05
-1.88446751987314e-05
-4.45104254536381e-05
-1.37366749214993e-05
-2.83818481991336e-06
-3.63667939875288e-05
-1.88295320996846e-05
-2.02678705773235e-05
-1.43216491311147e-05
-2.53206484566218e-05
-1.71006682878962e-05
-3.31834953638753e-05
-1.16315603487432e-05
-2.95816729937704e-05
-2.87404214751597e-05
-3.04493977380139e-05
-9.43928359886674e-06
-2.80797637552368e-05
-4.33879339902551e-05
-1.65358772571542e-05
-3.19915790184636e-06
-3.39083189491424e-05
-1.93605398594571e-05
-4.39453155398866e-05
-2.85784102876521e-05
-2.87518771002501e-05
-3.79920332558126e-05
-2.3799110682812e-05
-1.36710383397143e-05
-3.19288560904352e-05
-4.28415837753925e-05
-4.46918189272116e-05
-1.71080267541612e-05
-2.0357265583754e-05
-1.45981923866962e-05
-2.68567548041132e-05
-3.81160442328723e-06
-1.1025458726583e-05
-8.51060751891637e-06
-2.04616532945939e-05
-2.47202228460148e-05
-1.12763390084966e-05
-1.38890882578887e-05
-3.52770512320068e-05
-3.43114646801413e-05
-1.8386592129214e-05
-2.28277995162048e-07
-7.37710530957191e-06
-7.31372878178815e-06
-1.59872785843918e-05
-3.32155598302653e-06
-1.97310756930257e-05
-2.24903164321013e-05
-1.23362003300824e-05
-5.28879257132729e-06
-7.29990420586532e-06
-1.27718175672683e-05
-2.65584397591934e-05
-2.9418295857859e-05
-2.39382085957449e-05
-3.6488523441816e-05
-1.92219793461122e-05
-8.01765217729023e-06
-3.15463522623616e-05
-3.62483544657459e-06
-2.01777611806563e-05
-5.37125648589561e-07
-3.37131142616524e-05
-4.47205263899361e-05
-4.28487942419031e-06
-2.30375784849896e-05
-1.78327016779204e-05
-2.93698124705894e-05
-1.69217807320895e-05
-1.78183224220523e-05
-3.6577270503817e-05
-1.98381124018246e-05
-1.30245775349594e-05
-1.66123385227049e-05
-3.07196481070534e-05
-1.85045343465994e-05
-3.14080812054274e-05
-1.8983130348145e-05
-7.84050022488403e-06
1.56277946203947e-06
-1.97764602264914e-05
-3.05210741581489e-05
-1.44248395875504e-05
-9.7603600154493e-06
-2.28093523511373e-05
-1.59974593497688e-05
-2.67114174651302e-05
-2.26181360162739e-05
-2.28139520189882e-05
-1.67735486804018e-05
-2.94148457271713e-05
5.44237891676692e-06
-3.2427068678518e-06
-2.92020882033697e-05
-2.07389844940258e-06
-5.99784179861364e-06
-1.77507250245216e-05
-3.09167709260687e-05
-2.82763439788767e-05
-3.51314763078883e-05
-8.53364766217141e-06
-2.13245439863914e-05
-3.25083264192464e-05
-4.80837008007929e-05
-2.41505886604048e-05
-3.69025954388997e-05
-2.64138209031451e-05
-2.60124870076691e-05
-3.16668328115588e-05
-2.02962369380298e-05
-8.53533204876342e-06
-2.58136594530602e-05
-8.00479235770237e-06
-1.21708195136503e-05
-1.58121765476977e-05
-1.58330066427618e-05
-1.7996089362631e-05
-4.77423687277141e-06
-1.57577283960019e-05
-9.83450664912558e-06
-2.50334042996566e-05
-6.00155574547172e-06
-2.72376713313161e-05
-3.51414719893919e-05
-2.18891350344253e-05
-2.09846405281882e-05
-2.67105945816791e-05
-3.45960187110765e-05
-4.07539998915874e-05
-4.54853554315242e-05
-3.68122379177227e-05
8.83611489120522e-06
3.08968858965596e-06
-2.5570275164835e-05
-1.8743152990726e-05
-2.11181536973616e-05
-2.52512162870525e-05
-1.06691371478645e-05
-3.78722676648549e-05
-2.88104851986556e-05
-2.77112025694093e-05
-1.7971520034698e-05
-2.00308787544572e-05
-1.65452125936597e-05
-1.34812716801076e-05
4.69393631522053e-06
-2.06027382876462e-05
-1.90943569921346e-05
-2.92739846992425e-05
-3.16771684066565e-05
-3.22504165692308e-05
-2.79758403951248e-05
-2.87243707255045e-05
-1.37473207784497e-05
-1.78882428666861e-05
-2.79083409092555e-05
-4.38984209106375e-05
-1.97941684199917e-05
-4.10856740632545e-05
-3.8641186728188e-05
-3.64400822367364e-05
-8.65087214712415e-06
-2.10839451001158e-05
-2.54660893280763e-05
8.68633520064945e-06
-2.28567349275292e-05
-3.65553783081294e-05
-2.73670216225193e-05
-6.46488199210387e-06
-1.88347218495967e-05
-1.14131981476202e-05
-5.12098011428087e-05
-6.78131452063535e-06
-2.59117097829544e-05
-1.7643296071356e-05
-4.49948377371805e-05
-3.7904176519294e-05
-1.9603015589382e-05
-3.07629904031847e-05
-2.13281292192685e-05
-1.83899619105788e-05
-1.53615793621906e-05
-3.65620381577675e-05
-3.02077811183529e-05
-1.78688674083171e-05
-3.246157942383e-05
-2.10049154514735e-05
-3.01366653125844e-05
-1.06106838849247e-05
-2.09604491602079e-05
-2.77210328258605e-05
-2.23860444673865e-05
-7.56109159569006e-06
-2.71236306087933e-05
-1.35274703047634e-05
-1.57811036980346e-05
-1.60194174244505e-05
-1.24243031535955e-05
-1.06853550670874e-05
-8.54055275781036e-06
-2.33077029858442e-05
-7.7454566498754e-06
-2.97629947628429e-06
-3.4234118008521e-05
-1.44376711428844e-05
-4.57084450752135e-06
-1.24529613176409e-05
-3.30431884884252e-05
-2.45387211298748e-05
-2.08732480676462e-05
-8.25326685057124e-06
-2.41063865155814e-05
-4.94022893040676e-06
-1.1218496949675e-05
-2.27853090676087e-05
-1.802672146047e-05
-1.96536304240747e-05
1.68881219252344e-05
-6.64829252197459e-06
-2.03368474472009e-05
-1.23462839470004e-05
-4.16232380051217e-05
-1.95368229879313e-05
-7.54090740213151e-06
-4.33144332247211e-05
-3.23207988112889e-05
3.47363829090317e-06
-2.25114377113115e-05
-2.22727762625351e-05
-3.29133288099727e-05
-3.17389274332693e-05
-3.87227318130471e-05
-1.62900444078482e-05
-2.98755396655022e-05
-8.32866949323324e-06
-3.35632613599342e-05
-1.82795450217763e-05
-1.18734518449179e-05
-1.79557361890271e-05
-3.30786307442668e-05
-1.68840721104421e-05
-2.02794821851638e-05
-1.42918869545504e-05
-1.58399336795851e-05
1.17312619888408e-06
-1.61821712249974e-05
-1.14435864448288e-05
-1.22784870995558e-05
-1.57861491626905e-05
-1.12678180557937e-05
-3.07289936290601e-05
-4.73481741043293e-05
-5.09920147995226e-05
-2.8166408357748e-05
-2.27292967206803e-05
-2.48450911744968e-05
-6.62333571026577e-06
-1.38614943236365e-05
-1.32390842217684e-05
-3.44786298512673e-05
-2.62038363810952e-05
-2.49082141065219e-05
-3.32255882899096e-05
-1.32966773219868e-05
-3.10880803525838e-05
-3.18864343957172e-05
-1.10044129124577e-05
-9.89360158759967e-06
-1.31783729481377e-05
-2.42390856306566e-05
-1.07774542871697e-05
1.22211871526099e-05
-2.44705760953924e-05
-1.6173057665865e-05
-1.06800333705796e-05
-1.56155722651092e-05
-2.34831219480993e-05
-1.8869409084187e-05
-2.05478164090717e-05
-2.0792585015551e-05
-3.38274785287733e-05
-1.98705553171683e-05
-3.36529910079624e-05
-6.19278324571415e-06
-1.79120668923709e-05
-6.40163406495015e-06
-7.55694172843656e-06
-2.68285981475681e-06
-1.97290445460473e-05
-1.62515273670132e-05
-9.1915988422382e-07
-1.4235253755709e-05
-3.26098997256611e-05
-3.58204457341012e-06
-1.91022779540663e-05
-9.41337932926136e-06
-1.9995458637731e-05
-2.18913676581525e-05
-1.87438645730369e-05
-1.33014702788991e-05
-1.26886913148221e-05
-2.24996866687538e-05
-5.60957293729897e-06
-1.03881193283087e-05
-2.25537741136639e-05
-1.7095973891885e-05
-1.03493178622165e-05
-3.2221250606094e-05
-3.38729157500319e-05
-2.26678606284513e-05
-2.34067447492969e-05
-2.55727426809032e-05
-4.11730333590401e-05
-4.55182991272781e-06
-1.18666373235756e-05
-3.07592144627691e-05
-3.2100842037846e-05
-3.54585864789836e-05
-1.04309181173306e-05
-6.45663571806133e-06
-1.92252109560599e-05
-1.50025208445674e-05
-2.40384096779947e-05
-1.61184968696891e-05
-9.01769784588846e-06
-2.87012876212594e-05
-3.40623577794144e-05
-1.05567929445641e-05
-2.05714793443279e-05
-2.98026679073286e-05
-6.97458698544099e-06
-4.63679429135548e-05
-1.77279051948696e-05
-1.35969987564327e-05
-1.36708134951508e-05
-2.48072196619428e-05
-4.47273471646938e-05
-3.13462654836467e-05
-2.04838402106275e-05
-7.12232371259777e-06
-1.42371842817697e-05
-6.12868005293361e-06
-3.74600699215035e-05
-1.30142885550679e-05
-1.49223782743883e-05
-3.00746717502261e-05
-1.1662441035067e-05
-1.88139012511125e-06
-4.39698585780796e-06
-1.95736981393744e-05
-4.24753652326816e-05
-1.24343674413092e-05
-6.01481134355399e-06
-3.03978869009269e-05
-3.41939440019598e-05
-1.49896039228733e-05
-3.51054836582977e-05
-2.71015812406167e-05
-1.32373398672639e-05
-1.22746692529086e-05
-3.44613064685749e-05
-2.66352233275072e-05
-2.50751851896846e-05
-2.53779939925956e-05
-7.61307049741466e-06
-1.21556120555377e-05
-2.77506794756169e-06
4.801711082154e-06
3.82835890424275e-06
-1.41190553048786e-05
-1.79064878204019e-05
-3.8231088907878e-06
-2.34121826558895e-05
-1.82858452078083e-05
-2.48165905377413e-05
-1.45877032011358e-05
-1.08970576017817e-05
-1.14451432843939e-05
-2.18499920177059e-05
-1.60556303658004e-10
-2.08128240121703e-05
-1.56320737976538e-05
-1.76042464533092e-05
-5.88466136684216e-07
-3.20741364141441e-05
-1.87477575719316e-05
-3.18860117459186e-05
-2.13914095051687e-05
-1.199077330687e-05
-1.86362845477794e-06
-5.40791605470006e-06
-4.63542907012941e-05
-2.81208070921251e-05
-6.41392485779702e-06
-2.86625226437554e-05
1.0287426435327e-05
-1.55241321157724e-05
-2.51262030111303e-05
4.92741325611672e-06
-1.10700075801116e-05
-2.46872779277547e-05
-3.35936237845013e-05
-5.53271170882837e-06
-1.58473323405744e-05
-4.28410408457001e-05
-3.56348231143785e-05
-1.99831337288741e-05
-9.28696367463897e-06
-1.16443488841984e-05
-8.216647008011e-06
-2.07223677352196e-05
5.7381727148227e-06
-2.44854535154785e-05
-3.23970586169197e-05
-5.228499712978e-06
-2.60761908261481e-05
-2.42019683924667e-05
-1.3542713555805e-05
-8.84740128579207e-06
-1.82018038807847e-05
-7.97244001902112e-06
-2.30398898444001e-05
-5.14148483949432e-05
-1.71131128701786e-05
-2.50505257226075e-05
-2.55399326158971e-05
-2.96410643853052e-05
-6.30476386661808e-06
-2.1477411662565e-05
-3.41391899313676e-05
-4.13127437299191e-05
-2.73285108837124e-05
-1.31267462310949e-05
-2.62080256744228e-05
-1.77367402491005e-05
-3.16800408965074e-05
-1.18971592187206e-05
-8.18406930196988e-06
-1.82561171993022e-05
-2.27618785315719e-05
-4.69119747696382e-06
-2.59136781410011e-06
-2.12075237491896e-05
-4.97007014832989e-06
-2.27924122706295e-05
8.70414071614644e-06
1.78708941937245e-05
-1.857673172167e-05
-2.19844219513847e-05
-2.11621018726904e-05
-3.390730782695e-05
-1.74371449357106e-05
-1.12679333925819e-05
-2.82111930898245e-05
-1.25053343396615e-05
-8.58353843184694e-06
-6.19219057681054e-06
-6.94485544970356e-06
-6.31077028857502e-06
-2.16395188816499e-05
-2.5817930962699e-05
-2.40858889206154e-05
-1.04806809131818e-05
-1.54249685607186e-05
-1.70965110264968e-05
2.80232035081034e-06
-9.27247888683322e-06
-2.0895683609007e-05
-3.19398100644917e-05
-3.02166912520485e-05
-1.18946322748063e-05
-4.08598270146514e-05
-1.88689454804886e-05
-2.23615679375096e-05
-3.3561579264799e-05
-2.97129420539819e-05
-9.62303906753511e-06
-2.39236658280514e-05
-5.0862405969112e-06
-2.49517560693043e-05
-2.83822294617561e-05
-2.09705972229231e-05
-3.60512420458617e-05
-2.72069442779124e-05
-1.44859022101547e-05
-1.63282642143429e-05
-2.31739034475433e-05
-3.67648939004148e-05
-9.09591839123425e-06
-1.59838442786222e-05
-1.67533599511285e-05
-4.22587870822185e-05
-7.64237068513173e-06
-2.16543909348448e-05
-2.49435568219217e-05
-1.72082177118937e-05
-1.35188363261874e-05
-1.95816699699448e-05
-3.63657919282989e-05
-3.56667168108207e-05
-4.79838222580647e-05
-4.72575731867768e-05
-4.07142221324716e-05
-3.44813996948983e-06
-3.41766244895493e-06
9.2302642076482e-06
-1.89979438379879e-05
-2.62254015374393e-05
-1.01734128140869e-05
-3.19232890234476e-05
-2.48602964070594e-05
-1.15250617218156e-05
-4.44905374880139e-05
-3.23025642088894e-05
-6.92265078569653e-06
-2.20656062285718e-05
-1.4536981621797e-05
-3.70377242082127e-05
-1.88792628450162e-05
-1.92956003574243e-05
-2.94845068160061e-05
-1.89552047433316e-05
-1.37047861073743e-05
-1.52002775742867e-06
-2.3552595288589e-05
-3.73138766374769e-05
-2.36660769444806e-05
-2.43074823403386e-05
-1.05711934731353e-05
-2.53642275977513e-05
-2.26692138434951e-05
-1.0383919565022e-05
-6.14401597012664e-06
-4.29328579886851e-05
-3.30847713999101e-05
-9.99188510656326e-07
-2.07539661424051e-05
-7.27439822957306e-06
1.27038581054334e-05
-2.88628242929168e-05
-1.85156444487677e-05
1.58378830075496e-05
-1.51414202021485e-05
2.3815990465808e-06
-1.06633030702402e-05
-4.30063741470297e-07
-2.25082662087765e-05
-2.89632986914099e-05
-2.15394276731109e-05
-2.03585421999362e-05
-5.98957129788364e-06
-1.1970348890282e-05
-3.54731646268931e-05
-1.54284902551484e-05
-2.90018232232287e-05
-4.27999678514115e-05
-4.71812651458401e-05
-2.06215729537885e-05
-1.73090791347621e-05
-3.4172814360747e-05
-1.16453379200481e-05
5.22565044374864e-06
-2.31786804122629e-05
-5.10456269932269e-06
-3.24160453600282e-05
-1.50767335933718e-05
-1.60673213003227e-05
-3.20945292653383e-05
-1.88526718956535e-05
-4.73394769876942e-05
-2.31516313675317e-05
8.34487358245522e-07
-3.20491415187574e-05
-6.77904097536824e-06
-2.80473122963845e-06
-2.89109342526127e-05
-4.46903859377998e-05
-3.85581340492997e-05
-1.43075129867779e-05
-1.57921721638933e-05
9.61036602156263e-07
-3.8565645603544e-05
-2.0080016302327e-05
-1.43804261268749e-05
-2.33749253145997e-05
-2.2809911274727e-05
-1.12132862588192e-05
-1.85602981436255e-05
-3.94830147911007e-06
-8.97750443395328e-06
-1.88616162720424e-05
-1.02320577402838e-05
-2.81052869421377e-05
-3.44692284718075e-05
-1.95772536820514e-05
-1.17436283937301e-05
-2.64495565130084e-06
-1.25761076029847e-05
-3.8345260111354e-05
-2.36580208935203e-05
-2.40048194961509e-05
-2.31623265389838e-05
-1.36391754402762e-05
-5.52847883981594e-06
-4.03452550509843e-05
-6.33105380334497e-06
1.18310784305067e-05
-2.64701445830719e-05
-1.78993720193468e-05
-1.54520986686764e-07
-8.69051582342613e-06
-1.45280823357458e-05
-2.2546529220957e-05
-1.44010747701063e-05
-1.92526853158594e-05
-4.26358661416758e-07
-4.50858704903434e-05
-2.25150562589415e-05
-1.00224875934595e-05
-8.19968751056621e-06
1.1703995218479e-06
-4.53158521592056e-05
-3.52601658152552e-05
-3.12877221206255e-05
-2.51934606067746e-05
6.50852528987505e-06
-3.28654795000616e-05
7.4874249743167e-06
-2.01540423398108e-05
-2.63442971622409e-05
-1.92041012747217e-05
-2.30520088263145e-05
-4.13912878508476e-06
-2.14858872937403e-05
-1.1420989497442e-05
-8.23377551049512e-06
-1.48099006475484e-05
-1.09626041489428e-05
-1.45580030194079e-05
-1.94941284072611e-05
-2.68125052499682e-05
-2.64859054658851e-05
-1.52413697590963e-05
-3.68081475656433e-05
-2.08210889732621e-05
-2.57024807743288e-05
-3.71175154471524e-05
-9.83342382414665e-06
-1.80591591136552e-05
-1.70988607747879e-05
-3.93832491576319e-05
-1.61691574576604e-05
-1.65719012169462e-05
-3.47740078333082e-05
-2.67178738450739e-05
-2.75889915227718e-05
-2.28038910860035e-05
-1.15703070945089e-05
-1.17472781945558e-05
-1.96291416504714e-05
-1.74171961229983e-05
-1.81264199150432e-05
-1.54951188109029e-05
-1.32915611219719e-05
-3.68830749660236e-05
-2.27414281318707e-05
-4.53056341353724e-05
-2.61916041383507e-05
-3.8950898077702e-05
-2.28124089538036e-05
-3.00727022502903e-05
-1.35318724768894e-05
-2.23323344962e-05
-2.87365084081702e-05
-3.8404014751927e-05
-3.45445698457765e-05
-2.77612135902379e-05
-2.47403806207508e-05
-2.86671065542321e-05
2.05814643142089e-05
-2.25182416284631e-05
-1.46851678895127e-05
-3.57067409371739e-05
-3.07443659930327e-05
-7.23512302591644e-06
1.0124217140173e-06
-8.27185275688472e-06
-4.62838518106209e-06
-2.15367678918982e-05
-6.16499014183192e-06
-2.67515249673865e-05
-1.51375214975296e-05
-2.18871314442951e-05
-2.92082483546136e-05
-1.38395088943976e-06
-3.29377885169086e-05
-1.83362037093991e-05
-3.70016452097805e-05
-1.33255312960078e-05
-2.07095729544741e-05
-2.35568415590001e-05
-2.4935402779463e-05
-3.22880183369694e-05
-1.25787255445753e-05
-6.60672794528508e-06
-2.99326047388379e-05
-1.64532588382297e-05
-6.50679406379823e-06
-2.50619202467292e-05
-5.18367939037458e-06
-2.26644784113854e-05
-2.58350521538196e-05
-2.39183221803111e-05
-3.19068208596946e-05
-1.81643143700764e-05
-2.22171057084684e-05
-2.12646369853559e-05
-3.26632514851789e-05
-2.52882283969755e-05
-2.12651290299242e-05
-7.77033633502124e-06
-2.43330389889037e-05
-1.39717279861847e-06
-2.04750991149852e-05
1.06670191335291e-05
-1.9402932001004e-05
-3.11982865646021e-05
-3.40523825118116e-05
-1.04918562093762e-05
-2.35851107134076e-05
-1.78777023678974e-05
-3.44863012782503e-05
-7.62637376544307e-06
-1.64720357266451e-05
-3.77033136477628e-05
-2.30787647449967e-05
-2.46890936761864e-05
-2.3317975620111e-05
-2.55056900418017e-05
-3.01707474789749e-05
-1.57223137926923e-05
-7.00584476240842e-06
-1.49251554228307e-05
-1.28126733121736e-05
-2.9375744748511e-05
-2.24897417755875e-05
-1.34555025862268e-05
-5.03468682300153e-06
-1.81357178342998e-05
-5.72661499961548e-06
-2.87108747867073e-05
-1.8099581908646e-05
-2.57319502722918e-05
-3.27792934455983e-05
-2.85056373657107e-05
-1.40554842671096e-05
-3.1184962077732e-05
-2.20187254251836e-05
-8.60026733597542e-06
-1.26333672301666e-05
-4.88253605688632e-06
-8.00576412876314e-06
-3.46661845911573e-05
-4.00482864041868e-05
-1.40633888814102e-05
-1.22660776731487e-05
-2.17660381639087e-06
4.05915202591303e-06
-5.02817146793514e-05
-2.98541216738339e-05
-1.22813654871459e-05
-1.91788559305738e-05
-3.77163362540948e-07
-6.89124365612346e-06
-1.57962242497269e-05
-1.16343477740021e-05
-2.28477520251968e-05
-1.14561191826009e-05
-1.73551009946544e-05
-1.422174896103e-05
-3.34367538032396e-05
-2.25101649793115e-05
-1.54542897738066e-05
-2.16974934388137e-05
-3.87734494854326e-05
1.26890159262343e-06
-5.07299437223602e-05
-4.87305127453396e-05
-3.77552000356399e-05
-2.30266039508273e-05
-2.50741670858811e-05
-3.80659735255949e-05
-3.31068970576344e-05
3.50882616677953e-06
-2.37558268570979e-05
-2.88516670316146e-05
-2.5795964007396e-05
-1.25817295142709e-05
-3.23523647221346e-05
-3.11748459786602e-05
-4.23718676844861e-06
-2.80600953432278e-05
-8.77054982930187e-06
-2.07463016225451e-05
-1.53105586081909e-05
-1.59889440644198e-05
-2.2429683610928e-05
-1.24544397969155e-05
-2.47451640147228e-05
-1.84362502292655e-05
-1.71562395475821e-05
-1.75419308462893e-05
-2.73268997872097e-05
-2.59940743371642e-05
-3.21672292375675e-05
-1.76755220418004e-05
-1.98348400944369e-05
-4.08779021204575e-05
-5.10185940331006e-06
-2.87801798832451e-05
-2.63867697200452e-05
-9.93294473608014e-06
-7.4048510535998e-06
-3.97285468614259e-05
-1.95113255056988e-05
-4.09769639545876e-05
-2.89153748600469e-05
-1.54516128349813e-05
-1.12536816881519e-05
1.2201125412977e-05
-2.07749758150729e-05
-1.72365964329459e-05
-2.71181130352208e-05
-2.88658136083335e-05
-2.38658108673095e-05
-1.05698728013098e-07
-1.2675491086724e-05
-1.76743164408215e-06
-3.52927588784572e-05
-3.47260922300033e-05
-1.51676716102933e-05
-1.21188398104236e-06
-9.82416127691833e-07
-1.59953482443229e-05
-1.97074306082393e-05
-1.34444368431522e-05
-1.9138344244056e-05
-1.97429155186417e-05
-2.47920572909296e-05
1.93122540145578e-05
-2.51153155805749e-06
1.313528547385e-05
1.62565549965752e-06
-3.6437514960053e-05
-1.62016061909997e-05
-3.05977355288285e-05
-1.30047037822708e-05
-1.47765639100652e-05
-1.4427563771069e-05
-3.12214763846502e-05
-1.96559749608903e-05
-8.53694869824551e-06
-1.82622619722074e-05
-4.13349362001858e-05
-3.1901325112756e-05
-1.57303369306046e-05
-2.19845317960544e-05
-2.34891967809549e-05
-4.54699180072173e-05
-3.89062492947921e-06
-2.13235926937307e-05
-2.21400766969329e-05
-6.91945496554674e-06
-3.0471877817476e-05
-2.79747665757565e-05
-2.62712338494226e-05
-1.3505115733889e-06
-5.99855487683149e-06
-3.71344931814453e-05
-2.53765854235941e-05
5.9010602152537e-06
-2.18158545603684e-05
-1.00527482115155e-05
-1.13309132120544e-05
-2.19879674588154e-05
-1.4641893096334e-05
-2.3637716719241e-05
-1.91592292186956e-05
-3.89184569966212e-05
-3.05384382257808e-05
-2.20847043745537e-05
-9.85539701085658e-06
-1.00283439323158e-05
-6.64759087503202e-06
-4.04898112028471e-05
-2.60880415703739e-05
-2.81897227756768e-05
-2.46884277757042e-05
-1.53275336776194e-05
-5.6059298428775e-06
6.46625538943888e-06
-1.27959388066917e-05
-1.25112354756241e-05
-3.46237027125353e-05
-2.19722100418436e-05
-2.0294471410049e-05
-2.89553456619751e-06
-1.89073269754147e-05
-1.0021423672712e-05
