# Supplementary material for: Research on computational propagation and identification of mine microseismic signals based on deep learning
Source: PLoS One. 2025 Oct 22;20(10):e0334641. doi: 10.1371/journal.pone.0334641 (PMC12543183; doi:10.1371/journal.pone.0334641)
Supplement: S1 Data — (ZIP) [file pone.0334641.s001.zip › 000100500001005.xlsx_0.txt_24.txt.txt]

-2.44213686150358e-05
-1.10797931175977e-05
-1.06687519822206e-05
-3.24440333864017e-05
-2.96505281320717e-05
-2.86194517288391e-05
-3.84864234576258e-05
-5.4674007611342e-06
-4.30673292093777e-05
-2.3566397513344e-05
-3.98704527666615e-05
-1.32664330838785e-05
8.32668407761063e-06
-7.76272296729375e-06
-3.8054204601061e-05
-2.75363804358896e-05
-4.10772175253407e-06
-2.24470317174756e-05
-2.06711748839436e-05
-1.10454344993448e-05
-1.99044967671933e-05
-2.11831115840177e-05
-1.1046457116705e-05
-2.41132098613498e-05
-2.61981553085909e-05
-1.52825957632379e-05
-1.83961597776683e-05
-3.2088970598038e-05
-3.14708500268155e-05
-2.8623173037377e-05
-1.76398509391909e-05
-5.9833040435015e-06
-3.36454830709136e-05
-1.22941999905629e-05
-2.22977061041852e-05
-1.18981025515391e-05
-1.32861276872277e-05
-2.06765165826498e-05
-2.39911202251974e-05
-2.18506123031247e-05
6.35957191451567e-06
-2.40352116429257e-05
-1.17658083561138e-05
-1.6910824773144e-05
4.73259929329352e-06
-1.71850134455555e-05
-2.26274375726171e-05
-1.58969593210007e-05
-1.81367027762393e-05
7.30347414193793e-06
-1.37090365666241e-05
-2.7940438790757e-05
1.41909916373454e-06
-2.3242875035328e-05
-4.30578789596346e-05
-2.10566112251422e-05
-2.9726205128545e-05
-2.38735463396513e-05
-2.72556125814039e-05
-1.11719678317238e-05
-2.2213375171939e-05
-1.2613696014172e-05
-5.96028424847713e-06
-3.01450451496997e-05
-2.72625383460169e-05
-2.92938702972073e-05
-9.28585556992539e-06
-9.09304863409042e-06
-1.48523656219804e-05
-7.92162007804388e-06
-1.19485917775511e-05
-3.79060592731878e-05
-5.15734683275041e-06
-1.12713463501037e-05
-3.42735686823804e-05
-1.62015369558671e-05
-1.94235406435575e-05
-1.99842473937233e-05
-1.47859852901901e-05
-2.14517517622065e-05
-1.87399789882668e-05
-3.04518419701739e-05
-9.21570758533047e-06
-1.53682743710382e-05
-4.36242365955435e-05
-5.14674444011529e-06
-1.09729676143225e-05
-1.49999692394357e-05
-4.87425030731712e-05
-3.19309996111867e-05
-1.44878031716929e-05
-3.01601493630085e-05
-1.4867169703905e-05
-4.04639002608484e-05
-3.62133079530227e-05
-4.35473177843771e-05
-2.09204878980818e-05
-2.40207059737615e-05
-4.00783444428549e-05
-3.67731797772753e-05
-1.62090372264839e-05
-7.44484205899845e-06
-5.90489504814155e-06
-2.55473951263308e-05
-4.320185451835e-05
-2.57385932574443e-05
-6.31359523439434e-06
-1.79922238754357e-05
-1.06680000709666e-05
-1.61670247789829e-05
3.21875736269858e-06
-2.93326133141247e-05
-2.88779391583365e-05
-3.64636954291628e-05
-5.3735532066605e-06
-3.21145423963933e-05
-2.53434643136664e-05
-5.88638925121586e-06
-1.84791017056119e-05
-2.55391090415377e-05
-2.72484975667773e-05
-1.15504905894788e-05
-1.33051499686075e-05
-1.99541478291202e-05
-2.23865835818683e-05
-2.37778783578728e-05
-1.94412693968458e-05
-2.69806621218261e-05
-1.77385845094074e-05
-3.33857678453683e-05
-6.6930613397914e-06
-1.91970898799018e-06
-2.19600309921488e-05
-4.0691851667343e-05
-2.16446960965887e-05
-1.7265682444837e-05
-1.86996265645296e-05
-3.04723547003577e-05
-1.10356993016687e-05
-1.74956537705472e-05
-3.03483629118507e-05
-3.87296526116059e-05
-3.06001316202728e-05
-2.91335548211238e-06
-1.03681535721993e-05
-1.67064257608007e-05
-8.37057504827071e-06
-1.8941410815947e-05
-5.63272108083628e-06
-1.03228673196097e-05
-2.81772435007566e-05
-1.41913272024781e-05
-1.66137838666253e-05
-3.18890330216458e-05
-1.51692249449709e-05
-2.47868079438232e-05
-4.60015792213508e-05
-2.3816346310098e-05
-9.96445556323201e-06
-3.34458858039663e-05
-1.87261084140485e-06
-4.09478387664723e-06
-3.00029601391113e-05
-2.79560626339607e-05
-7.19538974541145e-06
-2.0994093975202e-05
-2.0812549748799e-05
-3.74460047810035e-06
-1.73197018429671e-05
-2.5179960029877e-05
-2.27859695422663e-05
-5.19967404886872e-05
4.61527417723313e-06
-1.42766517524589e-05
-2.12264669942338e-05
-2.58822677202929e-05
-2.04191932443688e-05
-2.24243524162426e-05
-2.23823335001428e-05
-1.48391178206573e-05
-1.26533320983984e-05
-2.5223005078319e-05
-1.31578395816019e-05
-1.28804050222346e-05
-2.33271065649039e-05
-3.51497599519326e-05
-3.86150065144141e-05
-1.57999932914494e-05
-2.14768831503541e-05
-9.7050160970925e-06
-3.80944911767689e-05
-1.93282590589377e-05
-1.32829881148293e-05
-1.37846219136927e-05
-2.14424599415284e-05
-1.8598237418457e-05
-8.98294090588538e-06
-2.0834797934206e-05
-9.19843854283707e-06
-2.91822322069387e-05
-3.0040498631017e-05
7.20997074736189e-07
-4.75441883938074e-06
3.3368482828387e-06
-3.31967671269927e-05
-2.55452385179635e-05
-1.57062847466013e-05
-3.78551382581901e-05
-2.23226323864259e-05
-2.86185722629661e-05
-1.8217514531038e-05
2.41481804237512e-06
-6.10270507522634e-06
-9.65076213520707e-06
-2.17495946621473e-05
-1.24694955858027e-05
-2.00641670329292e-05
7.74246191816783e-07
-1.1453415035744e-05
-2.56143237974851e-05
-1.94064090125576e-05
3.93578955153528e-06
-9.01889788325698e-06
-9.60132562882205e-06
-2.85969795616967e-05
-1.83515837550957e-05
-5.3410094243337e-06
-2.62289783156408e-05
-2.3052596117142e-05
-4.02786586911755e-05
-2.81338252561089e-05
-2.17931829423531e-05
-3.140884114193e-05
-1.1888064521745e-05
-1.95513757224351e-05
6.71785529713595e-06
-2.91137175711049e-05
-1.43658931094264e-05
-2.45680053978022e-05
-1.92906427448352e-05
-1.97181331709681e-05
-7.51556272210838e-06
2.2515233650511e-06
-3.45841997983319e-06
-1.43578669355096e-05
-3.28708849292601e-05
-2.53812012549451e-05
-3.06189765929501e-05
9.21327726154334e-06
-3.85614417707076e-05
-2.60564664834649e-05
-2.19077423839216e-05
-2.67304336256865e-05
1.07941986368002e-06
-2.63599427073566e-05
-2.69244055130296e-05
-2.53186396313539e-05
-6.97914044129169e-06
-9.3553991673177e-06
-1.48798937977429e-05
-1.46214066706307e-05
-1.95094419400999e-05
-3.56180290424511e-07
2.4123117252221e-06
-9.45838106535424e-06
-3.95222492555951e-05
-6.30366108299884e-06
-1.73864285373667e-05
-1.86771057853101e-05
-1.18310318249846e-05
-3.23525943516547e-05
-2.13781568995472e-05
-1.39501908097259e-05
1.11487005449839e-05
-2.1452248949674e-05
-1.2471336295404e-05
-1.69471029155622e-05
-1.53211805060495e-05
-2.39130593249214e-05
-1.61011132033214e-05
-2.88043939381542e-05
-5.86077018909655e-06
-1.42629371966539e-05
-3.32013470948979e-05
-3.52646683581768e-05
-1.49278588426586e-05
-9.49996460243947e-06
-4.67786704937406e-05
-3.64771813241116e-05
-1.2077696554211e-05
-2.84966070107425e-05
-2.27128981852274e-05
9.37170586204109e-07
-7.84365158366564e-06
-1.58271511064372e-05
-4.86630104048175e-05
-5.60034321690173e-06
-7.40467696778514e-06
-2.18892817232614e-05
-2.16195344141938e-05
-2.47003879268373e-05
-2.98517181023216e-05
-2.87846465927278e-05
-2.06416838603867e-05
-2.78838247623778e-05
-1.80666120546709e-05
-1.7586349971976e-05
5.3641552801025e-06
-1.38500783353498e-05
-2.89905899659096e-05
-5.20862526033766e-05
-1.75367711301989e-05
-5.04324743514117e-06
-2.79298893564596e-05
-2.87996482418992e-05
-3.2072110586363e-05
-2.13666973805486e-05
-1.53820464074582e-05
-3.55429896232265e-05
-3.65727901763666e-05
-3.15358942085287e-05
-2.43084573211846e-05
-3.08754129356932e-05
-3.88598618943701e-05
-1.79427675975424e-05
-2.34245949751965e-05
-4.45463127666859e-05
-5.84904762208105e-06
-8.61811883333154e-06
-6.2140717066199e-06
3.92583564641539e-06
-3.8092856788973e-05
-2.47454472787209e-05
-1.42535529466979e-05
-1.86344463171688e-06
-1.89582883959199e-05
-1.78758982846723e-05
-2.72686352312722e-05
-3.60892199758548e-05
-2.48641149027318e-05
-2.41652093788351e-05
-4.16769011592533e-06
-2.51980589374883e-05
-4.0195731194623e-05
-2.27036261431635e-05
2.62282448256111e-06
-2.50372907142688e-05
-1.81547058950728e-05
-1.61784982430983e-05
-5.52232269074364e-06
-2.79969599448243e-05
-1.83870128235986e-05
-5.66734164380676e-06
-1.46232075538966e-05
2.29292280076219e-06
-1.80050655172922e-05
-3.21140146490187e-05
-2.42736295636411e-05
-9.84581551005605e-06
-2.97773460095992e-05
-3.00510635630711e-05
-6.66032877274027e-06
-3.2817006659414e-05
-9.0342742009574e-06
-3.23913561687878e-05
-3.0096591818388e-05
-3.54008598341254e-05
-3.16572951175121e-05
-1.2276436649462e-05
-1.92336862922303e-05
-2.49280724585835e-05
-1.34216018978218e-05
-1.42143246089511e-05
-3.6745955700305e-05
4.80595944722979e-06
-4.09231729546644e-06
-2.89571230874019e-05
-4.83678502927546e-06
-3.50831222231386e-05
-1.43394618119771e-05
-1.47034493808516e-05
-1.86887150075489e-05
-2.8542738275971e-05
-9.73921502374783e-06
-2.09150733557724e-05
-2.79269463259061e-06
-3.05029487376105e-05
-5.87839007507716e-06
-1.1446558518748e-05
-9.18224937161329e-07
-3.1836476680159e-05
-1.47429984411861e-05
-5.00942866642112e-05
-1.00756302495626e-05
-2.81769221010592e-05
-1.81850848619877e-05
-3.05356347993659e-05
-2.12705054991399e-05
-2.96107119356017e-05
-3.56069205702914e-05
-2.29625369581316e-05
-1.48357155991914e-05
-1.194065366586e-05
-1.85871918231712e-05
-2.5465396621081e-05
-3.59202944235271e-05
-2.64922858572082e-05
-3.60135771792339e-05
-3.48642675379033e-05
-3.40865341675592e-05
-1.92628504206196e-05
-3.36771688731528e-05
-4.46552911317255e-05
-2.70105506418334e-05
1.63561753761301e-06
-3.74170386451409e-05
-1.93082922860324e-05
-1.87997799923029e-05
-2.2588660578548e-05
-4.85734095907001e-06
-3.65623543994051e-05
-1.90897137748393e-05
-1.32910559499115e-05
-3.93987748672596e-05
-1.95561485639152e-05
-7.22689170447103e-06
-1.61559344936659e-05
-1.89896061435571e-05
-1.41104960755099e-05
-3.18792604152974e-06
-3.05975278381612e-05
-1.73536289044529e-05
-1.76094674547089e-05
-2.23401960299559e-05
-8.06163183026671e-06
-1.42115483534497e-05
-1.4225289956796e-05
-4.99536883252443e-06
-2.78667751121962e-05
-1.85639715904533e-05
-2.84570601339509e-05
-2.91663561646053e-05
-4.11236800733968e-05
-1.65765744137976e-05
-1.39413695814815e-05
-2.66678457382164e-05
-1.17380703546633e-05
-2.94670529909942e-05
-2.9840701751365e-05
-4.21590820223326e-05
-1.55551127308464e-05
-3.61830557872833e-05
-1.02956184459377e-05
-2.8489618841785e-05
8.35925335027345e-06
-3.10598043513676e-06
-1.35885421794597e-05
-2.79612117770007e-06
-1.82411231019346e-05
-1.0913101676382e-05
-1.73835170725422e-05
-3.92007517464507e-05
-1.64229234498772e-06
-2.81133680231069e-05
-2.31386378737631e-05
-2.85096452078159e-05
-1.80317721449028e-05
-3.37783398259773e-05
-2.29296506968992e-05
-2.20773031651242e-05
-1.14162651246538e-05
-9.14268480957734e-06
-2.83123566861703e-05
-2.27780578958508e-05
-1.37918605685349e-05
-4.42013386801415e-05
-3.7018985417939e-05
-2.83490022762819e-05
-3.44274673278696e-05
-9.02307464782771e-06
1.15588676603572e-05
-1.82752377850888e-05
-2.98044869048651e-05
2.40333405297086e-06
-8.54910403670167e-06
-2.77651667476629e-05
-8.7376352077424e-07
-1.25184762148795e-05
-4.08201552655114e-05
-2.38790379686623e-05
-4.72465225603943e-05
-3.16562217619745e-05
-3.93341927152361e-05
-1.77729626088167e-05
-2.68084016796563e-05
-2.6131458176728e-05
-4.11212950142188e-05
-1.90607231920887e-05
-2.93523651452632e-05
-3.4638690993933e-05
-4.52285931817704e-06
-1.2242693921219e-06
-1.86380489452761e-05
-3.64068374907167e-05
-1.88524584316143e-05
-7.49467923773041e-06
-2.77206198331006e-05
-9.08146725106995e-06
-2.44919376192392e-05
-1.68652328041917e-05
-3.79719962233376e-05
-2.6481340658604e-05
-1.82446390654425e-05
-9.55386897889187e-06
-2.05175224833774e-05
-2.61110013083909e-05
-3.45949226480584e-05
-4.65162706590686e-05
-6.0397835736855e-05
-9.71353064114114e-06
-3.47052012406413e-05
-3.59649884396335e-05
-1.78991912112358e-05
4.17138410765716e-06
-1.30112959118764e-05
-1.33900064131326e-05
-1.92431699717108e-05
-4.08503929592248e-06
-2.76128684201231e-05
-1.2052757019866e-05
-2.44959584868143e-05
-2.75788716121559e-05
-2.70777573466987e-05
-5.88461365584949e-06
-2.80262811796571e-05
-6.8462489351897e-06
-1.51093584942677e-05
-3.80437897038764e-05
-3.75789051447269e-05
-2.57678374070871e-05
-1.17986375259382e-05
-1.0176784725188e-05
-4.02435674189652e-05
-1.49008238478322e-05
-2.72558434398742e-05
-2.08763211381312e-05
-1.69391216489955e-05
-2.04366358152201e-05
-2.13436699602008e-05
-1.18955259393057e-05
-1.15798050847592e-05
-3.07914303377777e-05
-1.76954333645473e-05
-7.72822277183981e-06
-2.06089352496349e-05
-4.11162498704556e-05
-4.01256574765748e-05
-1.70300030914562e-05
-2.19812235905516e-05
-2.12748436950315e-06
-2.42999730581316e-05
-2.92122669272788e-05
-6.90388760006864e-06
-2.92833914199299e-05
-1.9098095885137e-05
-4.10739016620785e-05
-1.94727872618013e-05
-2.85197007342665e-05
-4.20399569364494e-05
-4.56655273316201e-05
-3.23162442520948e-05
9.63816052990933e-06
4.5020870890493e-06
-2.43747739275234e-05
-3.09061329684271e-05
-3.11010109638923e-05
-2.42737144921793e-05
-2.33167644131706e-05
-1.0599937026359e-06
-1.45527130171019e-05
4.47994161199203e-06
-3.31634325082939e-05
-2.04144070451702e-06
-3.0921757446685e-05
-2.00064128303638e-05
-3.11683272124803e-05
-1.47036402678453e-05
-2.63427220813116e-05
-3.16729629590973e-05
-1.29598409244298e-05
-1.99909450543622e-05
-2.49194982834944e-05
-2.70208995742399e-05
-3.41785192603092e-05
-2.07516054112623e-05
-2.85681303352916e-05
-1.94659042525049e-05
-3.19586352840125e-05
-3.28211112087838e-05
-2.60742115961485e-05
9.01260295540915e-06
-2.52005205980621e-05
-1.63407702857054e-05
-2.85539403010938e-05
-2.26371008747397e-05
2.5440828710853e-08
-5.51915908561495e-05
-2.55489811955639e-05
-3.01532585720944e-06
8.35395432182567e-06
-3.49368764603271e-05
-2.38855635307333e-05
-2.06687412558448e-05
-1.09063322664586e-05
-3.81670358106242e-05
-1.46981887970984e-05
-3.15084864550036e-05
-2.63175138511366e-05
-6.98924290936116e-06
-3.48132140277138e-05
-2.14176613634354e-05
-1.60245532461437e-05
-2.67576665239547e-05
-7.41625819679194e-06
5.50044179604999e-06
-1.43158801826302e-05
-3.02038158832732e-05
1.97037394752966e-06
-1.6783065564839e-06
-1.31390371815713e-05
1.76909896951699e-06
-6.25908022988822e-06
-2.2024430155802e-05
-1.87554577253869e-05
-3.357339587184e-05
1.72594809528576e-06
-1.82526235344131e-05
-3.70285311606298e-05
-4.07965515258045e-05
-3.38659289779597e-05
-2.60642570481321e-05
-2.93797592779507e-05
-2.50598001318703e-05
-2.14508989472247e-05
-1.25859315857036e-05
-2.37020619966346e-05
-2.68951131469292e-05
-2.83343983770915e-05
-4.06013351165302e-05
-1.57976451816339e-05
-3.4641873901895e-05
1.00684800782064e-06
-1.30049678980401e-05
-1.00674495014983e-05
-2.54790363326368e-05
-1.27590652600939e-05
6.09878627942897e-06
-3.29038642584731e-05
-2.01598737901761e-05
-2.23108291100541e-05
2.05265466368901e-06
-2.4883244714396e-05
-1.89306922210751e-05
-2.3929724095321e-05
-1.26765375218746e-05
2.6402841276776e-07
-2.49482414659796e-05
-3.19264714580702e-05
-3.83496233318271e-05
-1.39550033275953e-05
-2.91074374478231e-05
-1.65925655782797e-05
-1.77025939696892e-07
1.51165835958387e-06
-1.81309344985283e-05
-2.47744925502633e-05
-1.1026501819167e-05
-2.71054615081579e-05
-1.16006579484715e-05
2.90219484272763e-07
-1.86094674813105e-05
-1.01521665473158e-05
-2.76868270121565e-05
-4.61447807222909e-05
-1.09245045224553e-05
-2.36197155964759e-06
-4.30570074044715e-06
1.19466735016658e-05
-3.59327334934567e-05
2.05072723961534e-06
-1.83833765740003e-05
-2.34562178903036e-05
-2.10272982794189e-05
-1.99894966672784e-05
-1.60873114688311e-05
-5.25455053847164e-06
-2.17988536229518e-05
-4.14446664506125e-06
-2.13938988283592e-05
-3.0877822968694e-05
-1.46375785029539e-05
-3.63364826072305e-05
-3.67591025118513e-05
-1.41023002941633e-05
-1.0746263416991e-05
-1.07957102540436e-05
-8.27433439940661e-07
-1.8486709583069e-05
-5.5268901669419e-06
-1.94682080385083e-05
-4.17929927184624e-05
-1.45421469560884e-05
-1.50328957888996e-05
-9.48407401463654e-06
6.87022138488585e-06
-1.85565310830086e-05
-1.09333905249419e-06
-3.0167802373994e-05
-1.942424602844e-05
-7.33120277987699e-06
-3.34532828945676e-05
-9.42366468399034e-06
-5.61004405590136e-06
-3.01609291094679e-05
-1.7845492403515e-07
-3.00140301267218e-05
-8.73088134490532e-06
-3.50788927169296e-05
-2.17501089353005e-05
-2.64522300159114e-05
-1.67834135117385e-05
-2.37693160052224e-06
-2.64092322868318e-05
-2.24157460412688e-05
-5.71855009593763e-06
-3.11167327234884e-05
-6.92124342949456e-06
-1.05650299457988e-05
-2.07749933715185e-05
-5.72206893422109e-06
-1.43106860565866e-05
-1.23574858379191e-05
-1.57469577148934e-05
-2.90285284309783e-05
-2.75246204650162e-05
-4.62010224435259e-06
-2.47896380399763e-05
-1.71245668383721e-05
-3.23351511888863e-05
-3.42932434762548e-06
-4.10813532219541e-05
-3.75556805467722e-05
-2.99558718565287e-05
-1.1899461146691e-05
-7.19227346197207e-06
-3.20712563912121e-05
-4.66148436772309e-06
-2.31098227208425e-05
-7.76332154941378e-07
-6.98506933141089e-06
-1.75986837637674e-05
-2.48124834621542e-05
-2.50354761768508e-05
-1.80158420614672e-05
-2.51655222184992e-05
-1.66398550222014e-05
-4.30548698732963e-05
-1.75984650575473e-05
-1.83359864364624e-05
-7.61729179850878e-07
-4.22180023181503e-06
-1.76086076691353e-05
-2.67559067365004e-05
-2.3521899600338e-05
-2.51632531846973e-05
-2.87187702871965e-05
-2.72734951400214e-05
-9.30416227216536e-06
-3.30370588236901e-05
-4.15488852166306e-05
-3.74897790078827e-05
-1.20341707848041e-05
-4.36078072125525e-06
-3.09030032966317e-05
-2.02326520417614e-05
-1.85937612837818e-05
-1.24829119993733e-05
-5.64209473133229e-06
-1.67749646253949e-05
-2.71098568534259e-05
-1.52724017022149e-05
-3.70840313227725e-06
-1.15373484886449e-05
-2.67229727891335e-05
-3.50539784827281e-05
-3.61513179534308e-05
-2.48094058716887e-05
-7.41035189266461e-06
-4.25069215377069e-05
-2.99065978418616e-05
-2.58669806803451e-05
-3.89387761641452e-05
-2.24312184460661e-05
1.16952655479981e-06
-1.68001441443241e-05
-1.52415017194207e-05
-2.54525943044947e-05
8.51491429849613e-07
-2.60820379371794e-05
-4.05829146696066e-06
-1.80094399710706e-05
-5.24452436480131e-06
-1.94067701440053e-05
-3.0494417819279e-06
-2.16176583560039e-05
-1.54265518920377e-05
-1.08533059567614e-05
-3.1592872342437e-05
-4.85708596895808e-06
-1.21323397408388e-05
-2.50923992943002e-05
-3.00728830478181e-05
-4.93636306914116e-05
-3.59117924291444e-06
-2.38994057982198e-05
2.28670971988708e-06
-3.65385990695595e-05
-1.39201534540738e-05
-2.62524115038387e-05
-1.67048903732626e-05
-1.56277930431169e-05
-9.4610317575086e-06
-3.34707935128922e-05
-3.59897961206706e-05
2.33976406845408e-06
-2.66366741368805e-05
-1.27278317759305e-05
-2.02947400881998e-05
-2.12895109774119e-05
-1.47746646754237e-05
-2.52394936362687e-05
-2.82730625968134e-05
-3.01511924198694e-05
-1.44265701878489e-05
-1.92543264265408e-05
-2.94958227010077e-05
-3.48284702458661e-05
-3.07765120441673e-05
-3.47375381641962e-05
-2.509451089519e-05
-5.59251045712733e-06
-2.69898708761395e-05
-2.16606355116343e-05
-2.28311834948581e-05
-1.88101311099375e-05
-2.01450608775713e-05
-1.07510644123222e-05
8.59560984258152e-06
-2.58506339199998e-06
-2.12107706887088e-06
-3.07582162508572e-05
-2.8071068613656e-05
-1.23897497561122e-05
-2.58232061632334e-05
-1.30658826489536e-05
-1.3136890614655e-05
-8.67031734439999e-06
-2.46127382357957e-05
-4.43053360649023e-06
-2.06328783308611e-05
-1.39720449867626e-05
-3.03604254014066e-05
-1.28418620241124e-05
-1.63019913058742e-05
-1.20890665778183e-05
-2.69073683202494e-05
-1.64225862262621e-05
-1.16851145258675e-05
-2.73907008175323e-05
-1.86520288003661e-05
-2.36923598086779e-05
-3.0073905435616e-05
-2.51011384936639e-05
-1.65268159010466e-05
-3.71897180751586e-06
-2.95875088832627e-05
-7.85497559046018e-06
-2.14211289486643e-05
-2.86522240946446e-05
-2.75851310090944e-05
-4.73690771109881e-05
-2.14047777483389e-05
-3.05006556098066e-05
-9.55070490918798e-06
-2.06290916158667e-05
-1.52668747060104e-05
-4.14941390324594e-06
-2.07758544505654e-05
-5.07013452916349e-06
-1.24379768568668e-05
-1.23331324895196e-05
-1.82773893872195e-05
-3.82829687883392e-05
-2.29432320430175e-05
-1.10814551484907e-05
-2.80246107817659e-05
-1.66711514670112e-05
-2.30180604517753e-05
-3.35388287919275e-05
-2.89524631463785e-05
-2.49137805890331e-05
-1.25208282745157e-05
5.79939747548525e-08
-4.35515988834077e-06
-3.2712710176643e-05
-1.08251597198988e-05
-1.4066162963005e-05
-2.71744813936027e-05
-1.03110496385713e-05
-2.19686777084122e-05
-2.94515672443957e-05
-2.78310380188535e-05
-3.09378502158893e-05
-3.05470708795642e-05
-2.02845713881581e-05
-3.38375464070277e-05
-1.46306537976817e-05
-3.40256091601327e-05
-6.60696768719917e-06
-2.98937408350113e-05
-3.33713543790414e-06
-2.9041984183411e-05
-3.95097522811727e-05
-1.16594073505861e-05
-1.38708103530014e-05
-1.75612581346655e-05
-2.17507742270511e-05
-1.79815872736477e-05
-1.94300145439199e-05
-4.55412482657824e-07
-3.01264007203759e-05
-2.59029384850008e-05
-5.05862559132865e-05
-1.4880246514442e-05
-1.74057829755277e-05
-1.02567179053208e-05
-3.64340232626363e-05
-2.28680022508428e-05
-1.95240012387134e-05
-2.66750772673532e-05
-1.5465070772712e-05
-1.03440673902133e-05
-1.73330402483586e-05
2.04570637595465e-07
-7.83041661176839e-06
-6.32350967870016e-06
-9.74846439248254e-06
3.25372510005075e-06
-4.86072167634018e-06
-9.83486872120927e-06
-9.6438044917892e-06
-1.37365886134017e-05
4.76495275124209e-06
-1.89970509893987e-05
-3.37075431148108e-05
-2.14491603360214e-05
-1.21735673233049e-06
-1.42894053483039e-05
-2.47733617277962e-05
1.76689235639091e-06
-2.89225682121967e-05
-2.75058668103629e-05
-9.60849526600026e-06
-2.52903333906011e-05
-4.31426997024443e-05
-3.72402893691402e-05
-2.35090695548893e-05
-2.56540908468213e-05
-2.66765081534514e-05
-1.17941577056337e-05
-3.97487042420158e-05
-1.18085396175746e-05
-1.41672968171948e-05
-1.29552229972778e-05
-1.65268568045417e-05
-2.23699898562171e-05
-2.83053606956572e-05
-2.09818095787256e-05
-1.15621247428192e-06
-2.29329834275783e-05
-1.0845796154518e-05
-3.81598752127189e-05
-3.47359541606937e-05
-3.0437525482594e-05
-2.76181357117856e-05
-9.12596651870212e-06
1.38951306090166e-06
-1.36022410822095e-05
-1.99364121185009e-05
-2.59563833788362e-05
-4.85247807131323e-05
-1.70612030233286e-05
-4.58408887229408e-07
-3.30097516597432e-05
-1.883058191823e-05
-3.03372081328397e-05
-9.58045844805951e-06
-1.56529060770832e-05
-1.15747198487733e-05
-8.29495719071547e-06
-1.19188000843136e-05
-2.88020054644561e-05
-1.29184842789233e-05
-1.10184706422865e-05
-2.36555466629856e-05
-2.73770395846797e-05
-3.75216321921295e-05
-2.39017827633886e-05
-1.05548491081375e-05
-1.05660204760048e-05
-2.26847109213637e-05
-2.06636740358149e-05
-1.35990578823361e-05
-1.49943427120458e-05
4.16590962173827e-07
-5.38111988272133e-06
1.03729648747181e-05
-1.59655511920137e-05
-1.72033059322368e-05
-2.50455378910044e-05
-1.52915753743464e-05
-1.51820459467159e-05
-3.15547845467863e-05
-7.50762774465697e-06
-2.80045136825156e-05
-3.69045289389531e-05
-2.87963127115529e-05
-2.68910307344886e-05
-1.89517666043863e-05
-1.36476844323302e-05
-2.00530818787142e-05
-4.09645912199494e-05
-4.11890100411858e-05
-1.82890640997913e-05
-9.34040990326398e-07
-3.57931395324196e-05
-2.5886287545294e-05
-8.53487406958037e-06
-2.42255867676232e-05
-1.25735997341944e-05
-1.02276082527783e-05
-2.18934608931397e-05
-2.90504206001968e-05
-2.29783293111217e-05
-7.70369184308907e-06
-2.99192217814127e-05
-2.6051877314606e-05
-1.50549914321075e-05
-1.61942575513307e-05
-2.23270789857478e-05
-1.37762285357593e-05
-1.67405635154893e-05
-4.03483749555201e-05
-7.4275902534686e-06
-2.9356926530756e-05
-2.54745037506822e-05
-6.9082760474648e-06
-1.62625013109059e-05
-2.49567892466078e-05
-9.33502481444117e-06
-1.37279432287279e-05
-2.5979478079345e-05
-3.56228374649042e-05
-2.62090724958958e-05
5.84564009169056e-06
-2.22059264721328e-05
-6.37119718616852e-06
-4.48139569192262e-06
-2.10050183477125e-05
-2.39407520534733e-05
-2.57166030570112e-05
-2.94941825188005e-05
-5.34725423806618e-05
-1.13295978944596e-05
-2.71074252940129e-05
-9.19478373804757e-06
-2.32836234524313e-05
-2.81939860809086e-05
-2.37832571164835e-05
-2.43561560059251e-07
-7.28596346325011e-06
-3.91851369984786e-05
-2.62605860686111e-05
-1.7567343695504e-05
-5.58497959849784e-06
7.52200433003784e-07
-1.48067255486137e-05
-3.26563361721048e-05
-4.15212567011161e-05
-7.51339916578909e-06
5.85488996923036e-07
-2.33427252293247e-05
-2.23226328820536e-05
-1.20150369642776e-05
-2.91218146154014e-05
-1.87395270510494e-05
-2.14254124568717e-05
-3.99413757095215e-05
-2.6627422506959e-05
-1.31505114983536e-05
-2.62476283369604e-05
-3.46610434527901e-05
-3.11050097838959e-05
-7.79767118660427e-06
-2.10401912720866e-05
2.42662640320228e-07
-3.24705283394151e-05
-3.46422983819099e-05
-7.5845092378044e-06
-3.09152255326617e-05
-2.03974643061812e-05
-2.23787931911136e-05
-1.57418355239392e-05
-1.51824627963988e-05
-1.41367533598381e-05
-1.14172589261814e-05
-9.51957614356696e-06
-6.67282119418972e-06
1.08856309384109e-06
4.18220631627346e-07
-1.7342619506342e-05
-2.40863898924641e-05
-3.51103264012451e-05
-2.59254911614773e-05
-1.66668366859914e-05
-1.78292060612575e-05
-9.24392034430217e-06
-1.34097890878238e-05
-2.81948305913911e-05
-7.55512171221333e-06
-2.20170458242796e-05
-2.1387248537756e-05
-5.08966533016363e-06
-1.54841852736607e-05
-1.60372753364938e-05
-2.38780933961884e-06
-3.08091246695147e-05
-5.05753507319566e-06
-2.25059523345092e-05
-3.44359442684204e-05
-8.44540969134439e-06
-2.2648384721618e-05
-3.46620157299999e-05
-2.49458743202045e-05
-2.62113438988806e-05
-2.02227338160799e-05
-1.51536991392835e-05
-1.57729740091438e-05
-7.8049309701468e-06
-1.22024222383936e-05
-1.97501817728729e-05
-2.4270986934813e-05
-9.4441681369666e-06
-7.19821850721388e-06
-1.27993082057584e-05
-3.97951018274479e-05
-8.60246143514105e-06
-1.94675227514852e-05
-2.51703094989293e-05
-3.18591593088642e-05
-1.02785196951302e-05
-3.95960870909999e-05
-3.33441496095209e-05
-5.54945704795745e-06
-2.7359199621424e-05
-1.54350311433245e-05
-2.06346913566694e-05
3.47751686847934e-07
1.56606868723824e-06
5.70556142054752e-06
-1.2288294562813e-05
-2.55684818852459e-05
-2.49238206079917e-05
-3.27787822509818e-05
-3.38109117454383e-06
-1.46746347004906e-05
-1.36192755739427e-05
-2.91832796065147e-06
-1.00203798908837e-05
-9.39250850356357e-06
-3.04706622019215e-05
-2.77440438428922e-05
-1.94077186647481e-05
-1.2916548157491e-05
-1.38638752140109e-05
-2.27058912767953e-05
-7.00738757082727e-06
-2.58840142412124e-05
-3.66779488209035e-05
-1.77098826336571e-05
-1.0097864849561e-05
-1.41269296740935e-05
-1.77070818757683e-05
-1.87181648489362e-05
-2.31440650360751e-05
-1.23197689606033e-05
-2.53339241099363e-05
-1.78459431098147e-05
-2.53334555718866e-05
-1.32107153293549e-05
-4.64535156687504e-06
-2.71180678048311e-05
-1.03708620251277e-05
-6.70068832413346e-06
-5.32906711005464e-06
-2.96887625910556e-05
-3.51344527682128e-05
-2.00139875471535e-05
-2.37399373061508e-05
-3.3483377494608e-05
-2.95907308457854e-05
-2.04235624087605e-05
-2.7655374050095e-05
-3.84719381528358e-05
-4.84956216770382e-05
-2.72075370084042e-05
-4.91324896919825e-06
-5.93067120580995e-06
-1.30266275292863e-05
-4.30159156622066e-05
-1.25107882497684e-05
-2.24775564608595e-05
-3.45499247845314e-05
-1.48345375274625e-06
-6.05099547488782e-06
-1.54416312593348e-05
-4.29504592367199e-06
-1.44276453493497e-05
-1.92424374928508e-05
-1.76147280845393e-05
-2.95970086708212e-05
-1.32698997629024e-05
-1.52791872456242e-05
-1.57444981623868e-05
-1.48091617482347e-05
-1.91065636439242e-05
-2.44294071795867e-05
-2.21499084009228e-05
2.49091706709308e-06
-3.23697987664572e-05
-3.16375505637345e-05
-9.97016863531852e-06
9.42087243417511e-07
-1.26495249992078e-05
-9.40087408929172e-06
-1.43041866441674e-05
-2.44587872092194e-05
-8.31815859667421e-06
3.25220602020394e-06
-1.05140720704065e-05
-5.20084433342139e-07
-5.02934889832914e-05
-1.50375338414627e-05
-3.21497862519821e-05
-4.40129730091108e-06
4.94599825341285e-06
-1.71940392556992e-05
-1.76129589583832e-05
-1.51646630248145e-05
-5.09282533487657e-06
-1.47470823802744e-05
-9.27322399737476e-06
-5.78789465713637e-06
-1.36923571113119e-05
-1.39987904023729e-05
-1.78271228958266e-05
-2.27418812422259e-05
-2.18578021825303e-06
-2.8492819999879e-05
-4.82235413839488e-06
-1.52242159847122e-05
-1.1632629884581e-05
-3.10441873499554e-05
-1.29020457872554e-05
-2.64785721099724e-05
-1.21156408255997e-05
-1.713853163841e-05
-2.37325450393441e-05
-2.84978004308436e-05
-2.55793070570152e-05
-2.8263187203412e-05
-2.45277896708739e-05
-2.84901596688579e-05
-2.35457342035288e-05
-1.16441374945784e-05
-1.85157806479356e-05
-1.52588424875975e-05
-2.40148587752911e-06
2.35789888646548e-06
-3.14360579260791e-06
-1.3810915153611e-05
-6.13775680895003e-06
-2.20738993695351e-05
-1.69153402093695e-05
-3.06846678358732e-05
-2.12120116003867e-05
-1.93674350904381e-05
-3.10742286338901e-05
1.1926749336898e-06
7.93570251938603e-06
-3.04049174401777e-05
-3.46396152170451e-06
-2.4394127838698e-05
-2.1512170950422e-05
-2.76975037752409e-05
-1.98417456954282e-05
-1.64188096776578e-05
-1.37942061421695e-05
-1.57935776800439e-05
-1.65810869357097e-05
-7.66895985021843e-06
5.33426879536478e-06
-2.29306047285412e-05
-3.35956599650715e-05
-2.68548516695135e-05
-7.31507700520093e-06
-2.68687330928404e-05
-1.12499476477304e-05
-3.3278679975513e-05
-2.10217391314223e-05
-6.71358957601339e-06
8.73584253772323e-06
-1.6757290959803e-05
6.23006752865338e-06
-1.03855690217285e-05
-1.461714649378e-05
-1.51082485710252e-05
-2.36986889495074e-05
-7.72080598116902e-06
-1.66782861088047e-05
-9.74085645962198e-06
-5.75211502311883e-06
-2.37763868732804e-05
-1.8830976925119e-05
-1.48743131461833e-05
-1.32052862329694e-05
-3.86172727907169e-05
-2.84084335999428e-05
-1.45945216217545e-05
-3.161465648128e-05
-6.04133746042579e-06
-3.22013580814443e-05
-2.18098473657243e-05
-1.18131126529729e-05
-8.81282115532107e-06
-2.60274756633753e-05
7.02207260218086e-06
-1.44334140903005e-05
-2.79245939594688e-05
-2.12973873150129e-05
-5.26674147541696e-06
-1.42584134601877e-05
-1.42746418649095e-05
-2.59065242427083e-05
-7.87012429452888e-06
1.17748233209832e-06
-2.41387188148985e-05
-3.82250861122877e-06
-2.10341246078856e-05
-1.09477334695696e-05
-1.86485322779828e-05
-4.42125773362225e-05
-3.96620626310529e-05
-5.33873281231568e-06
-5.04577719266662e-05
-3.75772093239212e-05
1.31561527749809e-06
-1.82846870276084e-05
-1.49387740283313e-05
-3.91626353863267e-06
-2.95087128602901e-05
-2.51176050129805e-05
-2.16578405658724e-05
-3.25381343719028e-05
-3.16099635741761e-05
-2.10440681200183e-05
-2.08301096392386e-05
-4.72265131954138e-06
-2.71762673802122e-05
-4.61288789251274e-06
-2.04589992092893e-05
-5.02766532341737e-05
-2.25986437243566e-05
-3.22505012728527e-05
-2.94742084049983e-05
-3.24561189778427e-05
-1.46602179768752e-05
-3.68444236758553e-05
-2.77998244659744e-05
-2.47255712257968e-05
-2.02931475367237e-05
-1.41445463418812e-07
-5.62039748707424e-06
-2.69066182852934e-05
-3.68758554967484e-05
-1.77652181141037e-05
6.36089886067398e-06
-1.9977221786907e-05
-2.42973303633545e-05
-2.00293470261483e-05
-9.6165513005992e-06
-3.54840717685085e-05
-1.95167759205433e-05
-5.01707359544295e-06
-1.51911869857335e-05
-8.12020239441671e-06
-3.48523836514633e-06
-1.82589667760737e-05
-2.84890475526776e-05
-3.2559198083123e-05
-2.10919677662755e-06
-1.50179448008483e-05
-4.30864774277504e-07
-1.54868649928761e-05
6.05029972902505e-06
-2.36836673126852e-05
-1.3482886998643e-05
-1.6595351326325e-05
-1.04695516706749e-05
-3.82408487033441e-05
-2.73343920654103e-06
-1.29659808226979e-05
-2.71615506495205e-05
-1.00994204560757e-05
-7.85011588078708e-06
-2.80663820476782e-05
-3.60187126574879e-05
-1.89561796204233e-05
-3.01926025102345e-05
-3.44334950385692e-05
-1.55412625752024e-05
-3.45380042533005e-05
-3.35077057032485e-06
-1.5339930061999e-05
-2.84740883928183e-05
-4.56580600560739e-05
-1.4820891711478e-05
-2.43454340497952e-05
-3.40272203375745e-05
-3.06990694220823e-05
-2.04546962906949e-05
-2.55419688447292e-05
-4.0774070158822e-05
-2.5601998504609e-05
-1.61680362221035e-05
-3.5160549010291e-05
-4.89390742529191e-06
-1.18889525110937e-05
-1.63013947848281e-05
-5.19033855104449e-05
-4.07878431355369e-05
-4.65254110093496e-05
-8.79472800787132e-06
-2.49382438744965e-05
-3.22360759323291e-05
-1.49429269316141e-05
-1.74639847306127e-05
-2.20171739456835e-05
-1.14709010648197e-05
-2.80335652101272e-05
-2.11592535788368e-05
-1.02001573541709e-05
-2.83323130768548e-05
-6.69149416604307e-06
-1.605452670122e-05
1.42340215654945e-05
-2.80965390359157e-05
-2.2718145002832e-05
-5.24693578286489e-05
2.70200459091748e-06
-1.02812001431869e-05
-1.08954526703529e-05
-1.46270073747899e-05
-1.13401838467297e-05
-1.02277204740729e-05
-3.28048645352173e-05
-1.71034646731787e-05
-3.85469132191579e-05
-2.20046805343541e-05
-1.0672890230347e-05
-2.66768415766834e-05
-1.2291907621011e-05
-1.34391146060928e-05
-6.45485268942896e-06
-3.16398400409368e-05
-3.49230496454356e-05
-1.84622576111403e-05
-1.60295125230636e-05
-3.33820023809758e-05
-2.55069164213163e-05
-2.73574702905392e-05
-1.15261553239698e-05
-1.83619606136475e-05
-2.85509079597055e-05
-3.47202875245915e-05
-2.86141872160435e-05
-3.21339239817488e-05
-8.51741665653083e-06
-2.94725724001192e-05
-1.19883428713087e-05
1.88137402539566e-06
-1.3070193179318e-05
-1.20921945674518e-05
-3.91841965323526e-06
-2.78471522825463e-05
-1.34021490231186e-05
-1.60804568550591e-05
-2.09847423234542e-05
-4.12519119110042e-05
-8.17512719502777e-06
-2.23731230828831e-05
-1.47005408865714e-05
-2.79086810459234e-05
-1.99319246166543e-05
-3.34306654337182e-05
-1.93734393204012e-05
-2.54472332596084e-05
-2.88797305027774e-05
-2.8020875053756e-05
-2.92516149827634e-05
-3.3997366706674e-05
-1.82551440659844e-05
-2.19887283431898e-05
-3.00566585958178e-05
-3.24367441456006e-06
-3.52777538844567e-05
-2.71276400536521e-05
-1.8382426882577e-06
-1.75747304291759e-05
-1.0536666537621e-05
-2.31236622046043e-05
-1.34182840596095e-05
-2.38008362472168e-05
-1.37841965285804e-05
-3.4357926816806e-05
-4.51711720488187e-06
-2.19934606999732e-05
-3.54463913900971e-05
-9.71866703833789e-06
-3.69379230982106e-05
-2.34207288439899e-05
-1.3989226552617e-05
-1.83665156543894e-05
-1.86535962360679e-06
-1.69614631219299e-05
-1.179815856348e-05
-2.57106270598544e-05
-2.44647059337267e-05
-1.51470847104294e-05
5.2176850262819e-06
-1.44266955523845e-05
-6.67647824983511e-06
-2.58715107760629e-05
-2.97054015738579e-05
-4.15808346376621e-05
-1.98125767898298e-05
-2.88148419802631e-05
-2.98746697584713e-05
9.35866770402918e-06
-2.00994744194907e-05
-8.19847108877007e-06
-1.78845700431398e-05
-3.26040987025658e-05
-3.38706703384239e-05
-1.90634364987717e-05
-3.61617054716327e-05
-7.42977437499209e-06
-2.34336895087461e-05
-2.09393490491388e-05
-1.21403143667687e-05
-9.90327554047461e-06
-2.41512748319774e-05
-2.40741713932324e-05
-1.97438374978963e-05
-2.25678894307129e-05
-9.89314540642773e-06
-1.12540526988691e-05
-3.0426766771082e-05
-1.70570430240963e-05
-1.01172403556532e-05
-2.23586898133162e-05
-1.51709193960573e-05
-9.61637616609385e-06
-2.31051477435346e-05
-3.01157003791406e-05
-8.28130215948585e-06
-2.37988651696797e-05
-3.91425606045641e-05
-2.14243344198745e-05
-2.34999896370799e-05
-1.95699219859149e-05
-1.99605189071699e-05
-2.60650247024864e-05
-2.45647551071367e-05
-2.27963852157791e-05
-1.03452279062504e-05
-2.53289959089507e-05
-5.3690093617459e-05
-2.66889944340485e-05
-5.1864936893166e-06
-4.08260242162553e-05
-1.11903032109355e-05
-2.2465683682126e-05
-5.81080052277472e-06
-7.67558996914837e-06
-2.3209802879531e-05
-3.6038363353704e-05
-3.29240073681189e-05
-1.19500391403504e-05
-1.60945700300483e-05
-1.80192970755184e-05
-2.23852471989684e-05
-1.35641080800398e-05
-3.59845000162949e-05
-1.80871624043532e-05
-1.4418378764755e-05
-8.69798053469654e-06
-2.60835557058857e-05
-3.20592597385048e-05
-3.28971806763151e-05
-1.96186970291649e-05
-5.892631105897e-06
-5.81407713015928e-06
-2.24607509705007e-05
-4.1698124944023e-05
-2.13494023872103e-05
3.06097447494431e-06
-4.12768695238843e-05
-1.86026833282816e-05
-2.24899882751962e-05
-3.37991891518593e-05
-2.825957669026e-05
-1.87250609184145e-05
-7.62645421350285e-06
-2.03583317670995e-05
-1.35030226911543e-05
-2.27271267142194e-05
-7.57401210093993e-06
-4.35237247970901e-05
-1.83386150081088e-05
-2.31824482490892e-05
-1.83662902874277e-05
-9.3003220727526e-06
-9.73023387653253e-06
-1.04028005569264e-05
-1.97709490545803e-05
-2.49154889667016e-05
-2.00915296617304e-05
-1.335243409021e-05
3.46715002312612e-07
-1.47233019423481e-05
-2.26537786475714e-05
-2.62877105325162e-05
-2.93007037401864e-05
-1.22643581445546e-05
-2.66217382414105e-05
-1.39050140766279e-05
-5.02508245628887e-06
-2.91498655277036e-05
-1.60971583260854e-05
-4.81632370934567e-05
-1.85944195962926e-05
1.08490492053394e-05
-3.42605591630591e-05
-4.78227507111728e-05
-3.13417425450392e-05
-1.60280949757068e-05
-2.08270190494303e-05
5.26390229605262e-06
-1.27483137617704e-05
-7.24086296704637e-06
-2.89543573837899e-05
-1.04383317943984e-05
-2.09025572234832e-05
-2.49082756882479e-05
-2.14710221233799e-05
-1.35290493763471e-05
-2.56397986687324e-05
-3.02105419360094e-05
-3.05138637887282e-05
-2.08768197804482e-05
-1.66240531117562e-05
-1.38112216113936e-05
-2.25135327990907e-05
-4.23960611308459e-05
-2.35599574088945e-05
-3.02760272193477e-05
-5.01408155223238e-06
-2.35893394374314e-05
-1.61051081468768e-05
-1.486197181442e-05
-3.69292330403368e-05
-5.3344363804003e-06
-2.96964681263243e-05
-1.71909506398537e-05
-1.58432718770859e-05
-2.35564892178071e-05
-1.8711061508546e-05
-2.71034128568926e-05
-3.32047836515017e-05
3.82816032158349e-06
2.39199857770264e-06
-1.28124304316682e-05
-3.86778194991994e-06
-1.15077378877158e-05
-2.07184710043535e-05
-2.43294541481057e-05
-1.08460676438418e-05
-3.00052454808638e-05
-1.62533214650058e-05
-1.04301114616541e-05
-3.10548380569879e-05
-2.7224215221562e-05
-3.37534415770367e-05
-2.30124016000162e-05
-1.1742278142835e-05
-2.58306588308684e-05
-2.27179881610681e-05
-1.74141860903688e-05
-1.47707601218149e-05
-7.05887153466605e-06
-1.25135563149589e-05
-2.24006322350889e-05
-1.70698630309963e-05
-1.25283338700985e-05
-2.5809764452163e-05
-4.70810511812332e-06
-2.98067787095862e-05
-1.14263038684959e-05
-1.81959847410339e-05
-7.42247612161014e-07
-1.55093025457344e-05
-3.81503259171009e-05
-2.57534714122601e-05
-1.80718856346389e-05
-3.24648030252868e-05
-2.2550055609607e-05
-2.67802134146131e-05
-4.33027018545338e-06
-1.97757484149605e-05
-1.47330099673914e-06
-1.86004445246513e-05
-2.06999437610772e-05
-2.34073916196683e-05
2.53255277392139e-06
-1.82319069187049e-05
-2.53172794347724e-05
-2.96877569181394e-05
-2.20227547904961e-05
-3.81014781319824e-05
-1.79646554371427e-05
-2.04857761647719e-05
-3.58397135389403e-05
-1.64377463549744e-05
-1.08021775876502e-05
4.9658177738393e-06
-2.9013010743745e-05
-4.57170758943112e-06
-1.49207305876262e-05
-1.83563966741943e-05
-2.58060643231323e-05
-3.35781224044398e-05
-2.31011228118775e-05
-2.45131663806434e-05
-3.66935424588817e-05
-1.52602918902705e-05
-3.55999038511798e-05
-2.82753390037812e-05
-4.95166177093443e-05
-3.30949504734161e-05
-8.42556622794298e-06
-2.93465433876476e-05
-1.58266469698573e-05
-2.53370280983321e-05
-1.32616918010817e-07
-2.04340571487835e-05
-3.585389001277e-05
-3.24250761596679e-05
-3.31046212059664e-05
-2.79033173714042e-05
-3.38968178992011e-05
-3.32238466799872e-05
-3.26466670660903e-05
-1.33265573026425e-05
-3.93094156426805e-05
-1.3773370174025e-05
-1.30177475099822e-05
-3.68154775430061e-06
-4.60947958482458e-05
-2.28123686719859e-05
-1.29892861140294e-05
-3.26839399142005e-05
-2.72288911338983e-05
-3.22473301234967e-05
-3.98298229562676e-05
-1.61902435739544e-05
-4.84167343321899e-06
-1.01776774858033e-05
-2.59840671764347e-05
8.88668539581417e-06
-6.04424352837733e-06
-3.50668454572713e-06
-1.56998488393958e-05
-2.04575675482882e-05
-1.57410345094477e-05
-3.45628149413007e-05
-2.76542432975895e-05
-2.2640815591667e-05
-2.20740423718437e-05
-1.30335422557343e-05
-3.40528035671571e-06
-8.4617269985305e-06
-1.89654312306315e-05
-2.27635044277273e-05
-8.89887456418679e-06
-2.98959968884386e-05
-1.18883931960175e-05
-1.81770530028993e-05
-8.10374676863801e-06
-7.14547548430412e-06
-2.95489277275645e-05
-1.60547915762859e-05
-2.25877970986173e-05
-2.26158166571263e-05
-3.26236651043562e-06
-1.9992806520508e-05
-1.53250977790415e-05
-1.47333719418468e-05
-2.13697025187653e-05
-2.09370220184037e-05
-3.12285606376886e-05
-1.7578151644448e-05
-1.57280696038734e-05
-3.15766603944286e-05
-3.44426554145476e-05
-1.5076475275255e-05
-2.80084762978835e-05
-2.60734049143273e-05
1.09685329685477e-06
5.87123866787246e-07
-2.53889662078796e-05
-1.33013628506167e-05
-2.14047793843795e-06
-2.46602183697852e-05
-4.26644420108213e-05
-2.50603476097728e-05
-1.98241399517113e-05
8.81785518907628e-07
-3.7323889600171e-05
-2.16125973075663e-05
-1.15364337090176e-05
-2.04219772547118e-05
-2.43700393090468e-05
-1.86991891459533e-05
-3.48748945940571e-05
-4.98357552415771e-05
-7.27501911633233e-06
-1.64368963257094e-05
-3.56423679724613e-05
-3.23519185980995e-05
-2.25757961842821e-05
-2.57217555960878e-05
-3.87158303509007e-05
-2.16690689256115e-05
-2.70090862639296e-05
-1.17201936881417e-05
-2.75142183707993e-05
-2.37708993052235e-05
-1.44898735802221e-05
-1.53925770022133e-05
-2.74434326983316e-05
-1.23224656717357e-05
-2.02161717326174e-05
-1.73118869225477e-07
-2.61373727689139e-05
-1.92368430484878e-05
-1.97744632613698e-05
-3.88940136764826e-05
-1.41160824580927e-05
-1.37677607376735e-05
-2.54399421886145e-05
-3.03459021255045e-05
-1.22589232336229e-05
-3.33796639888764e-05
-8.68780409892799e-06
-3.00469603643074e-05
-1.65543914501713e-05
-1.26429355818581e-05
-1.08443230409077e-05
-2.04098494298553e-05
3.10789407145902e-06
-2.5064276786367e-05
-1.7807250144855e-05
-3.19929794536118e-05
-4.65005946552708e-05
-1.49194962711921e-06
-2.9401935397121e-05
-1.47412201523526e-05
-1.47307964096346e-05
-4.15863595510878e-05
-1.31534791969585e-05
-1.35719949226972e-05
-1.63496418642233e-05
-9.74719420880715e-06
-4.59423237212256e-05
-1.19171195076649e-05
-7.53417945542899e-06
-1.7535449225622e-05
-1.82424482599883e-05
-4.36360823243585e-05
-3.02707135690349e-05
-3.34855763092274e-06
-5.67094575396721e-06
-1.66654221145746e-05
-3.05190647988945e-05
-1.29552769625226e-05
-3.09141674325823e-05
-1.93485469843785e-05
-8.57778849268997e-06
-1.60493537903993e-06
-2.91939168922292e-05
-1.50556218074164e-05
-2.93758764974954e-05
-2.00361353270649e-05
-2.78942017039918e-05
-2.0750017848137e-05
-3.04243145880588e-05
-7.68782414110667e-06
-2.29296576487413e-05
-3.52457166281067e-05
-1.30684702900281e-05
-2.63441788297552e-05
-2.68413731884578e-05
-1.54320140407113e-05
-1.7729703038858e-05
-2.54161306604219e-05
-1.97280408354748e-05
-1.89915727482244e-05
-3.06651453471562e-05
-2.43902975966043e-05
-2.8997827942026e-05
-3.63066853650601e-05
-2.9120738473055e-05
-2.4824815514477e-05
-1.03048674580483e-05
-2.16567035242488e-05
-4.75592219334936e-05
-2.89771550913136e-05
-1.57604534314162e-05
-2.86941220241867e-05
-1.41647845722651e-05
-2.67991397915369e-05
-2.9825669455596e-05
-3.83996588279294e-05
-3.25257604707702e-05
-2.53556708032446e-05
-2.1751351688051e-05
-8.98226821266676e-06
-1.47510198418684e-05
-1.98993626276078e-05
-1.84273681507219e-05
-7.31086831937313e-06
-1.25757847238405e-05
-2.58221512907149e-05
-7.847859094116e-06
-2.1125110232342e-05
-1.45253296733714e-05
-3.54365731865394e-05
-1.65251537697535e-05
-2.6731787783432e-05
-3.6485353716082e-05
-5.80246539135423e-06
-3.09651134031668e-05
-2.9717665604069e-05
-2.99698875333629e-05
-1.26428162395537e-05
-1.76994958341048e-05
-5.84207385666299e-05
-3.55877493566716e-06
-2.70917047451833e-05
-1.9601421238959e-05
-1.78789728721336e-05
-4.31260691775646e-06
-2.21913466398192e-05
-1.41412124200086e-05
-1.2133640170037e-05
-1.96622004353043e-05
-3.35287517187606e-05
-2.49587861254621e-05
-3.46399942670074e-05
-2.26783228207069e-05
-1.29586042370381e-05
-8.91757356072212e-06
-2.01606905130498e-05
-3.52844970726974e-05
-8.55858419149826e-06
-2.60705099108353e-05
-1.93408243112808e-05
-2.13747107196574e-05
-2.77440460045372e-05
-4.71237346837232e-05
-4.73498636340179e-06
6.94367217185998e-07
-6.677403827686e-06
-2.82784199761112e-05
-1.38225598434407e-05
-2.22439104896248e-05
-4.52956626326182e-05
-2.12503372654872e-05
-3.19044654584246e-05
-3.58070784157807e-05
-2.25412007625912e-05
-2.91669391059242e-05
-4.4241096787156e-05
-2.73420025672435e-05
-2.26735219855444e-05
-1.76424663192475e-06
-2.01599652511107e-05
-2.63316566327546e-05
-1.28189705720971e-05
-1.8445042801661e-05
-4.27548638464299e-05
-3.27739700648369e-05
-2.0207976064704e-05
-5.84161718987457e-06
-1.63206400596976e-05
-8.31879138098026e-06
-2.44613915244215e-05
-1.52972965083359e-05
-3.76773257604387e-05
-2.34271606703336e-05
-1.61090755997608e-05
-2.90256235114993e-05
-2.44014196090824e-05
-2.3623557946964e-05
-5.73353476563999e-06
-2.39405553423032e-05
4.85524524076959e-06
-1.64261795228822e-05
-2.60009691443038e-05
-5.88060818988414e-06
-1.3680044554182e-05
-8.0767291630633e-06
-1.65417182662886e-05
-4.1651559599089e-05
-1.04677847797221e-05
-1.81092558052429e-05
-4.61267434891106e-05
-3.67568038941427e-05
-1.30023886256767e-05
-3.52123591936876e-05
-4.70274045795072e-05
-1.82241934549294e-05
-2.01128897018201e-05
-1.42728769525635e-05
-2.27685120855895e-05
-7.53895670819126e-06
-1.1810309475757e-05
-2.82157087653075e-05
9.09847200502547e-06
-3.07182505709675e-06
-3.35009511711054e-05
-8.61205860751761e-06
-4.40585992112618e-05
-1.46911749819384e-05
-1.5171324645309e-05
-1.39534592168348e-05
-1.7137534904161e-05
5.18793287511063e-06
-1.87665207330432e-05
-3.49956843058567e-05
-2.68370342989384e-05
-5.45617545517875e-06
-2.44688913979344e-05
-2.47068297243229e-05
-4.44924033862954e-05
-1.06920198466186e-05
-1.29015338632304e-05
-1.93300211107444e-05
-4.71851872260148e-05
-2.93373375916536e-05
-2.02196095764526e-05
-2.10205501527014e-05
-1.30127217101626e-05
-1.67580686983821e-05
-2.89002800560035e-06
-3.03279073852054e-05
-9.20690438771294e-06
-2.79979068581239e-05
-2.68631496506993e-05
-1.07185326822817e-05
-1.35258360315298e-05
-4.10657236277557e-05
-1.30874219761401e-05
-2.32180786500395e-05
-1.66926003039818e-05
-4.57845144178829e-05
-8.87859915634613e-06
-1.51974103784803e-05
-2.79306865121834e-05
-1.18604386662375e-05
-4.16595931014654e-05
-3.08211816267167e-05
-9.24916151279778e-06
-6.21999199075895e-06
6.39891277586401e-07
-2.09924326346226e-05
-2.92066915358134e-05
1.85194357943478e-05
-1.34438896905158e-05
-2.68615870941957e-06
-2.27370977446362e-05
-2.53809715028072e-05
-4.2301263478909e-05
-1.17630593054126e-05
-2.77104605601385e-05
-1.22472062363455e-05
-2.49725431452606e-05
-3.88288128515266e-05
-3.13177655690171e-05
-2.61380990343685e-05
-6.37361232790188e-06
-9.61262243560066e-06
-7.11834421522762e-06
-8.97325737416635e-06
-1.06165332244415e-05
6.21222490743138e-07
9.24171838048578e-06
1.81518347953729e-06
-3.59839403962949e-06
-2.63390093981457e-05
-2.56838174882102e-05
4.61055298857434e-07
-1.23498232392958e-05
-2.69961659683943e-05
1.66092196735784e-05
-2.4254893039376e-05
-2.88663081703762e-05
-2.57263512880233e-05
-3.1793625258675e-06
-2.09778166713312e-05
-2.58678799412275e-05
-3.41858313991738e-05
-2.5397815204663e-05
-1.30999421620297e-05
-1.19225865210211e-05
-1.05818852347788e-05
-2.58108467248832e-05
-1.2686198872467e-05
-1.89237710608899e-05
-2.20295505965825e-05
-2.32825605992692e-05
-2.63375502071641e-05
-2.55398454928887e-05
-2.29669133425524e-05
-2.8952865429656e-05
-1.84860355640409e-05
-7.73667735699523e-06
-2.62825201837129e-05
-2.22149095262099e-05
-2.32286050699642e-05
-2.56027157632006e-05
-2.11773613302529e-05
-1.43831510753676e-05
-4.88685153675713e-05
-9.84675849924069e-06
-1.56627236014019e-05
-2.93783889205548e-05
-1.31294996906354e-05
-1.44080138207356e-05
-1.90706277904427e-05
-2.56900321718121e-05
-6.67304789214504e-06
-3.72668856999636e-05
-1.618166140376e-05
-2.84573140772148e-05
-9.02897432005212e-06
-3.66222309522731e-05
-1.54470180554363e-05
-4.26376894461465e-05
-1.78476411645434e-05
-1.88446742385646e-05
-4.52895909394376e-05
-2.45786139658535e-05
-2.34894897866941e-06
-1.21000798920839e-05
-3.81081920702075e-06
-1.96276596132535e-05
5.96715666358397e-06
-1.69636041318661e-05
7.68762689669559e-06
-1.17423516645864e-05
-5.16545626359545e-05
-3.51719475675347e-07
-3.79505397136205e-05
-3.21329063919495e-05
-5.0334600685807e-05
-1.66371902054079e-05
-1.01290337076423e-05
-2.52073918950979e-05
-1.2406449204034e-05
-1.09581009028357e-05
-2.41352273849705e-05
-2.15073663352935e-05
2.33419506646352e-06
-1.14116967423873e-05
-2.75622845216341e-05
-1.72561220697264e-06
-1.29464511898435e-05
-2.53800555242493e-05
-1.97664852267975e-05
-1.84545749568833e-05
-3.20062504523816e-05
-1.27203899079193e-05
-1.94931244266499e-05
-4.41688100782441e-06
-1.70140303282835e-05
-2.7177594613447e-05
-6.5122226337563e-06
-1.99682615473449e-05
-2.17944927977759e-05
-2.39207954552503e-05
5.84216169396272e-06
-6.77297329146184e-06
-2.99628507304797e-05
-1.50746241693491e-05
-2.654999520079e-05
-3.54667818722209e-05
-3.36163314762489e-05
-2.19683162052112e-05
-3.53097930016854e-05
-1.7757793509057e-05
-2.76161575152869e-05
-2.01023349904651e-05
-5.89393022295262e-06
-1.55262166371733e-05
-1.94765864573617e-05
-2.06941812103516e-05
-3.59785779861841e-05
1.28371979151292e-05
-2.59639343649091e-05
1.53977058016178e-06
-2.48084964418e-05
-2.27495062131106e-05
-3.0602014897746e-05
-2.06688491965148e-05
-1.74326027635211e-05
-2.47386868953581e-05
-4.11388172135522e-05
-3.18977234749448e-05
-1.30550066016795e-05
-2.55318175540417e-05
-1.42017879907868e-05
-1.32860604717198e-05
-1.17270448678286e-05
-2.76966714556401e-05
-1.77545960517196e-05
-1.56743924448009e-05
-1.72462153192319e-05
-3.5569538841661e-05
-2.83006196587451e-05
-5.07142257755183e-05
-2.3345222256323e-05
-2.66068216068833e-05
3.39673022218128e-06
-2.69590562561004e-05
-7.59514212718086e-06
-1.61596816277819e-05
-4.6306734492951e-05
1.13018437500813e-05
-2.88700151624058e-05
-1.09218370867301e-05
-1.03679783704535e-05
-2.76581227177073e-05
-2.20470328718887e-06
-2.4091822380032e-05
-3.29932373411411e-05
-2.9809238469066e-07
-3.49406068585684e-05
-2.99170299347286e-05
-1.88897254152118e-05
-1.99434537641654e-05
-4.81451692349204e-06
-7.62831698995204e-06
-5.69616948171434e-06
-2.82103256304928e-05
-2.49707935812133e-05
-3.69341327600098e-05
-1.31685434673797e-05
-1.92623001447587e-05
-3.22599136459046e-05
-2.15395050565485e-05
-2.92975522408132e-05
-3.36179554692203e-05
-9.55652124053413e-06
-1.46857064783955e-05
-2.71019008411691e-05
-2.66672504996821e-05
-2.1017423840994e-05
-7.45824007020294e-06
-8.82530307304836e-06
-3.10232850492684e-06
-9.54564880990947e-06
-2.5592678796508e-06
-2.76482845335659e-05
-1.79693814317468e-05
-5.07203334756238e-05
-3.1634499862764e-06
-5.18742705347353e-05
-3.15092745471703e-05
-2.81299101488343e-05
-1.51382877894787e-05
-3.24202482491184e-05
9.85449488662662e-07
-1.31262269986202e-05
-3.60426126361386e-05
-7.30020748837562e-06
-1.53350382678863e-05
9.77374097747985e-06
4.11795514260463e-06
1.24279209192704e-06
-1.9203817459738e-05
-2.51442218433374e-05
-2.75540156717665e-05
-1.09641172774191e-05
-1.19140115093759e-05
-1.38584613746655e-05
-1.49301503661074e-05
-2.09593241451622e-05
-2.05313299722654e-05
-2.56430711323422e-05
-3.75357610456648e-05
-1.97967840994767e-05
-2.84208647271063e-05
-3.35125837238952e-05
-1.75374799409184e-05
-1.89868016742452e-06
-3.60878453513703e-05
-2.89692836683646e-05
-2.36496898431709e-05
-1.06546355009956e-05
-4.40272286523948e-05
-1.38973389944423e-05
7.84688295389733e-07
-2.41218220765792e-05
-1.42098684557324e-05
-2.02491879832508e-05
-1.74565944668676e-06
-8.01004341973826e-06
2.04421578768414e-06
-1.60401363118619e-05
-4.27415877035175e-05
-2.40076625322604e-05
-2.07907266470319e-05
-3.02976230457294e-05
-1.91411005459714e-05
-3.98978865880475e-05
-2.49512015986333e-05
-9.1324533514476e-06
-1.78562362174877e-05
5.77122051710116e-07
-3.03543439764252e-05
-2.5117518440023e-06
-2.63141013179546e-05
-2.7733403031878e-05
-1.8380499752325e-05
-1.9725915808745e-05
-6.01774796737534e-06
-3.66784815861894e-05
-1.11566869681502e-05
-1.59078955077858e-05
-2.51442285574625e-05
-1.53592607072959e-05
-2.00844298631317e-05
-1.93150166290422e-05
-2.89352518827384e-05
-1.19703426548682e-05
-3.10470120377064e-05
-3.18941409453456e-05
-2.6692403371445e-06
-1.20163375760772e-05
-9.83671664476939e-06
-3.28191931250527e-05
-2.35633296730164e-05
-1.6658610320913e-05
-1.26563712676172e-05
-1.1402271155774e-05
-2.57288587124671e-05
-1.92291550276556e-05
-2.88798146033816e-05
-2.07279093874053e-05
-1.66652773141818e-05
-2.18122314115883e-05
-2.1630627088381e-05
-3.32010925981572e-05
-3.31104776012236e-05
-1.73875798049483e-05
-2.53111178192233e-05
-3.45535000218606e-05
-1.70476646933777e-05
-3.07448291638951e-05
-3.48070226576234e-05
-2.29530837016553e-06
-3.29874695381475e-05
-2.44691263583735e-05
-5.51856624018701e-06
-2.66611176066706e-05
-1.22576163735504e-05
-2.38083116970135e-05
-1.14268733702506e-05
-5.41788538572947e-06
-9.33259459579236e-06
-1.89481821031617e-05
-2.74795401085958e-05
-3.74367264189435e-05
-1.6153825276251e-05
-2.38967768905406e-05
-1.90454636287154e-05
-4.36032999628772e-05
-3.57760646526122e-05
-1.27660007299445e-05
-1.66022718516017e-05
-2.85455410655945e-05
-3.42484742432018e-05
-2.28527403576039e-05
-1.78107827129607e-05
-2.49644281454112e-05
-1.08622560004013e-05
-4.04076423594776e-06
-2.14149024407706e-05
-2.48910261194829e-05
-1.00563422283905e-05
-3.82246050321643e-05
-2.55372815083036e-05
-3.0953783356351e-05
-1.08762471155748e-05
-2.94078000405361e-05
-2.55329949977959e-06
-2.11154222900834e-05
-2.99311043222916e-05
1.7250612153328e-05
-3.96638534278516e-06
-2.17805924964681e-05
-2.65091429257132e-05
-1.77968714266997e-05
-2.83030933405613e-05
-2.22870501477391e-05
-4.19989946256279e-05
-1.91291646582507e-05
-2.33872973892229e-05
-1.58751488804095e-05
-4.45220913044939e-05
-1.75943852743689e-05
-2.26416131776556e-05
-2.19237981083291e-05
-1.72516721937676e-05
-5.93181013299898e-06
6.82843654974336e-07
-7.51378023626548e-07
-2.52723369541517e-06
-2.15294107555954e-05
-4.45363609863556e-06
-2.52283155277426e-05
8.59544091166672e-06
-9.31548750734967e-06
-1.89038789484564e-05
-6.30028505672119e-06
-8.88027099177378e-06
-1.00331203320066e-06
-6.43144946500566e-06
-7.41921801821564e-06
-3.0664746878184e-05
-1.45415037697379e-05
-2.97901929263704e-05
-4.29229888568725e-06
-4.93458429162735e-05
-3.37843500918143e-05
-1.37090499786718e-05
-3.77676893333119e-05
-1.74648860723211e-05
-3.1721889761963e-06
-2.87703108360101e-05
-2.36120038587029e-05
-1.97165914270234e-05
-4.30253356481455e-05
-3.05886455528182e-05
-3.19212477844421e-05
-1.89207846052912e-05
-2.15170929759494e-05
1.09152142083743e-06
-2.06408145897125e-05
-9.82597405956746e-06
-2.65327770221483e-05
-3.12028931416225e-05
-3.13669796435206e-05
-2.87327287255875e-06
-2.79822792606611e-05
-1.14966211897764e-05
-1.68547379279205e-05
-1.34666099133023e-05
-2.49192340874651e-05
-4.34230759624855e-05
-5.87645631453804e-06
-5.50946656317241e-05
-1.06613786026693e-05
-3.3080708726697e-05
-2.31634384507262e-05
-1.06207485264631e-05
-2.78603142652705e-05
-1.41898552434439e-05
-2.30905824120529e-06
-6.26201196797072e-06
-1.67655973063518e-05
-2.80088531593391e-06
-2.3867647313724e-05
-7.22926647248322e-06
-3.90318894873187e-05
-1.41868222576661e-05
-3.04451790971971e-05
-1.48508110363961e-05
-2.53798885874446e-05
-9.00685287216337e-06
-2.37385269471959e-05
1.63110376389125e-07
-2.92249394094234e-05
-2.23334033210963e-05
-2.77312365570463e-05
-2.48327583020523e-05
-2.07032377001976e-05
-1.15774881226538e-05
-1.60419751129222e-05
-2.76594277448506e-05
-2.81237198999624e-05
-1.02842917607133e-05
-2.07458384014025e-05
-6.85134723000075e-06
-1.68862805103397e-05
-3.05899392209683e-05
-1.15438832707968e-05
-3.4421006421855e-06
-1.15759685878964e-05
1.24808643674683e-06
-3.18779748788913e-05
-1.83139155322229e-05
-2.91817387310983e-05
-1.70976555308374e-05
-2.39837372236743e-05
-3.51828862360993e-05
-2.29311208026681e-05
-1.20762211714053e-05
-8.24991557224005e-06
-1.85946616226954e-05
-2.76741028074998e-05
-2.62936241937183e-05
-2.76757430137949e-05
-1.32456349343222e-05
-1.12112677608415e-05
-1.77347850285613e-05
-1.33273533615806e-05
-2.02109026371138e-05
-3.5861790352866e-05
-1.42045800755195e-05
-4.00300242645845e-05
-2.58628930473274e-05
-2.79885383658489e-05
-1.54233142340092e-05
-1.80473370994391e-06
-1.91983274146335e-05
-1.79104721565517e-05
-2.56800440628883e-05
-3.27339353717389e-05
-1.62739558604901e-05
-5.05624785903127e-05
-5.9394118307364e-05
-1.81070394883515e-05
-4.03181250252452e-05
-1.86317697925343e-05
-2.91263957481368e-05
-8.55088711507473e-06
-3.46191286660051e-05
-2.51581301893039e-05
-3.16242550923495e-05
-2.91320869570497e-05
-2.57429613011938e-05
-1.57109826233076e-05
-2.77259918048788e-05
-2.91176115702001e-05
-7.47152484938682e-09
-1.6291055746585e-05
-2.43765657197418e-05
-1.77997370810543e-05
-1.76456187780862e-05
-1.06378905152306e-05
-1.95630411657294e-05
-2.50838568291912e-05
-3.28077360781152e-05
-2.31061747544126e-05
-1.86005312457697e-05
-1.4808551801923e-05
-3.36351802612523e-05
-3.58569627151357e-05
2.28934087408329e-06
-2.75446483237163e-05
-2.09869408519197e-05
-4.53179909102318e-06
-3.58430319827923e-05
-2.87373811994163e-05
-4.50804772782143e-05
-2.64728400097566e-05
-1.46481450826885e-05
1.08812905649152e-05
-2.45213187076063e-05
-4.76699267053264e-06
-1.89541901386389e-05
-1.53350773135616e-05
-5.52630257569235e-06
-2.08041520194441e-05
-3.11933009964433e-05
-1.05507365593332e-05
-4.9333819083324e-06
-4.2433823700197e-05
-1.11897688304097e-05
-3.76678693008723e-06
-2.67943565335453e-05
-1.86271939638689e-05
-3.89991815021887e-05
-1.47428357652499e-05
-1.00890447842286e-05
2.85529587573506e-06
-3.54763581854673e-05
-2.6072505368167e-05
-1.07157010266167e-05
-1.83982985519108e-05
-2.89970906205791e-05
-2.79291359445373e-05
-2.47547768863464e-05
1.77987462838523e-06
-2.27218609016865e-06
-3.48566838659193e-05
-2.83377150545315e-05
-1.30654122727308e-05
-1.43693275280851e-05
-2.78611526760987e-06
-1.95865015303636e-05
-3.96402104654862e-05
-7.21702127730503e-06
-3.33073881305554e-05
-3.44354053521016e-05
-2.02951555791519e-05
-2.59814147089851e-05
-1.59353801347033e-05
-1.49142774969341e-05
-2.01369071617231e-05
-2.41929071858977e-05
3.15908721998754e-06
-1.92908744874027e-05
-1.54471192777821e-05
-1.72382981254109e-05
-1.1725815851818e-05
-3.38559833809808e-05
-6.36001509134163e-06
3.59357163280811e-06
-1.26236623768283e-05
-8.19575337269338e-06
-1.85288551417427e-05
-1.13679419860622e-05
-2.64589600231449e-05
-2.662303570622e-05
4.77562940664843e-08
-3.13779353835469e-05
-9.51738996319878e-06
-1.98694397699764e-05
-4.48977195319564e-06
-1.82402199390523e-05
-5.39476829298171e-06
-1.41889417747123e-05
-2.87576141215086e-05
-1.87762407299864e-05
-3.20017730868972e-05
-1.55617546077776e-05
-2.6657219973912e-05
-3.60126777031156e-06
-1.73479499187605e-05
-2.6241450097354e-05
-2.55081905179323e-05
-8.96384732703196e-06
-3.04987288446438e-05
-2.19314005047563e-05
-1.48153518591646e-05
-2.13435983407475e-05
-2.9034027700497e-06
-1.51926290658056e-05
-1.18321009755539e-05
-3.54266153505634e-05
-2.274168958855e-05
-1.25421340104896e-05
-3.43574743113399e-05
-2.75166663442626e-05
-1.06819918870244e-05
3.33378102305494e-06
1.21568128421521e-05
-1.32318771580009e-05
-1.4380526896225e-05
-9.37185649171758e-06
-3.60213247558169e-05
-1.88134677042868e-05
-3.00326609180493e-05
-3.65298612904703e-05
-4.30649987886001e-05
-3.31632442672644e-05
-7.93063023787915e-06
-1.99528268720087e-05
-3.54582376880328e-05
-1.02252441999959e-05
-3.00307552823376e-05
-2.22586368131246e-05
-3.56817302296606e-06
-1.04265822780818e-05
-2.2573027707582e-05
-3.66947251838736e-05
-2.00800389710717e-05
-3.96967523266048e-05
-2.86136860279439e-05
-5.63591993235474e-06
8.08099935359992e-07
-1.67383353567655e-05
-2.24409380182687e-05
-2.08529529191492e-05
-1.78340142751703e-05
-5.39768455019182e-06
-3.82567761935855e-05
-4.44598472165201e-05
-2.31608140826711e-05
-2.25059459769364e-06
-1.10768608336453e-05
-1.75523922481876e-05
4.12998378961583e-06
-3.31867024760548e-05
-2.49699477602577e-05
-3.95843096083669e-05
-4.57639049145172e-05
-1.21244517068626e-05
5.72413577769414e-06
-2.47444011117404e-06
-4.7752678208709e-06
-4.60723513099786e-06
-2.6341423763285e-05
-3.00792730095733e-05
-1.77212647727573e-05
-1.84465021893644e-05
-9.17431193111405e-06
-1.04225383629388e-05
-3.05860140896483e-05
-1.2629191142606e-05
-2.1887237124827e-05
-2.07657194260759e-05
-5.98646748639692e-06
-2.01217120216455e-05
-2.57289413138252e-05
-1.30595462466905e-06
-2.76492857765385e-05
-3.30700254914818e-05
-2.71812704852616e-05
-2.25738666083558e-05
-3.1356265357062e-05
-3.38453410587884e-05
-1.2588816839595e-05
2.36770116415103e-06
-1.68855445861817e-05
-6.86660264244268e-06
-1.06037497856942e-05
-2.89626010761824e-05
-6.96207666833474e-06
-1.77609959404194e-05
-4.86086312076495e-06
-1.42582009436587e-05
-1.92596675319e-05
-2.59689867942141e-05
-1.45163585911411e-05
-1.77341617709827e-05
-3.21821456935094e-05
2.29541101314699e-06
-2.45006203418057e-05
-2.78036040716191e-05
-1.24206733992653e-05
-1.16388036267883e-05
-3.91682007150906e-05
-4.21599930096407e-05
-1.4798560398326e-05
-1.97086414197536e-05
-3.81537285729196e-05
-1.41205972685877e-05
-2.12739770907767e-05
2.54844608658458e-06
-1.8432002833781e-05
-7.0182500800692e-06
-3.73329604404943e-06
-3.11528231896629e-05
-2.65711125699299e-05
-4.48545845717558e-05
1.10198341224947e-05
-1.58632019113827e-05
-1.69774709199525e-05
-3.63542096594749e-05
-3.22012069044204e-05
-1.37987416981798e-06
-3.25712673698089e-05
-7.43573151513656e-07
-1.22533237295299e-05
-2.06161149578485e-05
-2.06170917010658e-05
-1.81348519925944e-05
-2.75279116176393e-05
-3.02020778725048e-05
-3.44043599526782e-05
-3.42433592195363e-05
-2.99680664916245e-05
-3.40728728240088e-05
-7.59062530572449e-06
-2.74114605163945e-05
-3.970909879016e-05
-3.41896015366815e-05
-1.11054709644651e-05
-3.78332225037954e-05
-1.78638417517292e-05
-2.10180418577398e-05
-2.63242735872707e-05
-1.88479033853509e-05
1.19853640015794e-06
-7.62671224008328e-06
-2.09944114920496e-05
-1.10676119624066e-05
-6.3706022748746e-06
-3.11723882015638e-05
-2.1337643913669e-05
-4.0314973726093e-05
-2.28628400438817e-05
-2.25275804163797e-05
-4.72421249815124e-06
-5.45368069070228e-05
-1.4416709551375e-05
-1.39135541625392e-05
-1.49756206884893e-05
-2.30138902599083e-05
-1.27892295513315e-06
-2.36744160331148e-05
-1.18810831057454e-05
-3.18554206667603e-05
-1.94512442326677e-05
-2.47267078065578e-05
2.50602393684178e-06
-3.22196849737006e-07
-2.44884994330725e-05
-1.15216910867855e-05
-1.65688633211297e-05
-1.11654080958764e-05
-1.00516195390035e-05
-4.48608846327006e-05
7.36823268379617e-07
-3.15525115289727e-05
-4.31269486612921e-06
-7.40625113185949e-06
-4.81410484070888e-06
-3.36196384141269e-05
-3.9671109461001e-05
-2.02871691852887e-05
-3.4815884409731e-05
-8.0799496308257e-06
-9.7900469072571e-06
-3.03223269512624e-05
-2.69766085900045e-05
-4.55368210727311e-06
-4.20880004577718e-05
-1.53037361377865e-05
-2.4223207198594e-05
-1.09399656968176e-05
-1.73800757686556e-05
-2.18562974986275e-05
-2.16749524555199e-05
8.47366401798557e-08
-2.32844965659782e-05
-1.79120952096935e-05
-2.04540079905304e-05
-2.21613556378144e-05
-3.18507619976253e-05
-2.49815573582095e-05
-3.07598464814357e-05
-3.54766742873844e-05
-3.61176009682623e-05
-3.10137974440904e-05
-2.18747140367885e-05
-2.77422228531432e-05
-3.81904674584782e-05
-2.33491229387444e-05
-2.43482134813823e-05
-2.27404625532962e-05
-2.6711399027027e-05
-3.28324795069757e-05
-3.65890578583712e-05
-3.31434357216965e-05
-2.45785513767763e-05
-4.68070563746723e-07
-1.08463312710308e-05
-1.84664495230943e-05
-1.84958092014065e-05
-1.67370333974723e-05
-2.15254262557422e-05
-1.84899958146058e-05
-1.60429926059475e-05
-2.63161639611805e-05
-9.96493581333266e-06
-1.15239845718719e-05
-4.51927673077876e-05
-3.13562877991898e-05
-1.67509433392626e-05
-2.13589380775179e-05
-9.93964643625084e-06
-2.85428854890741e-05
-2.72052899586016e-06
-2.58914452869001e-05
-1.61154863241551e-05
-1.79491424331655e-05
-1.69144758838991e-05
1.71862851848936e-07
-7.86402156702307e-06
-1.30399602101189e-05
-9.6865686232797e-06
-2.91985797465728e-05
-4.82133246512542e-06
-3.77267125568412e-05
-3.6161891296008e-05
-2.73929878016616e-05
-3.56929420972458e-05
8.61149595495301e-07
-3.64149073412338e-05
-1.31179836309569e-05
-2.22519660641226e-05
-2.4168608001777e-05
-2.32779472598726e-05
-7.18897110060369e-06
-1.59012766110963e-05
-5.19970894710349e-06
-2.97901331936601e-06
-2.05294195525338e-05
-1.79705058345661e-05
-2.68084931805272e-05
-8.47877673363816e-06
-7.69874652222773e-06
-1.85464191724157e-05
-3.51248815529568e-05
-4.90706008523558e-06
-3.93678128469547e-06
-1.1238988038758e-05
-1.41770918791964e-05
-3.74307544602287e-05
-1.62925415527642e-05
-2.51923479310782e-05
-1.87856139051141e-05
-1.41205548939202e-05
-1.94045323519147e-05
-2.9289171525284e-05
-2.33781730879222e-05
-1.18337138232225e-05
-3.67820003488213e-05
-3.34981626040037e-05
-1.71155259741281e-05
-1.01008463587332e-05
-3.36484416516998e-05
-8.57747573272178e-06
-2.2067971344068e-05
-4.09090653132253e-05
-2.51652543312493e-05
-3.72923554749253e-05
1.04864861653331e-05
-6.597762100967e-06
2.22822120790361e-06
-1.65276999563144e-05
-2.64907102252836e-05
-2.11710309659502e-05
-3.55290507658446e-05
-1.92230997884874e-05
-2.09846557028615e-05
-3.30122111190042e-05
-3.13576155039924e-05
-4.49655553800025e-05
-3.64969255286511e-05
5.67162395096555e-06
-1.95967062673484e-05
-2.14562981012685e-05
-2.11448340681583e-05
-1.71099158830322e-05
-1.38779204752207e-05
-5.01177537088821e-06
-2.75615706553986e-05
-1.99350928041562e-05
-2.11998790186618e-05
1.95391733049743e-06
-2.39361935171634e-05
-2.13538041440376e-05
-1.23828973739615e-05
-7.47769504697123e-06
-1.31472778340749e-05
-1.06183370305479e-05
-2.49335270222098e-05
-2.33809702640481e-05
-8.96461713103803e-07
-3.23297571536834e-05
-2.0917993594508e-05
-1.95724516384371e-05
-9.9039556483041e-06
-7.41126992216435e-06
-2.39812094094835e-05
-3.5901479087908e-05
-3.94492099276839e-05
-4.19402458060247e-05
-1.15728418980335e-05
-1.09871945935255e-05
-2.03566258486441e-05
-2.66126577431316e-05
-2.95316991875479e-05
-3.09082627276153e-05
-3.23080527480688e-06
-2.25661369625188e-05
-2.32329466564162e-05
-4.13660778805301e-05
1.22532014763428e-05
-3.02847113475319e-05
-2.25960910678454e-05
-1.21400951935785e-05
-3.4692124720165e-05
-1.99563589814044e-05
-2.33891965063969e-05
-2.95265220794471e-05
-3.39291129560849e-05
-3.84293415180188e-06
-2.29670727467898e-05
6.73444055528202e-06
-2.20008779468583e-05
-1.25329352736492e-05
-1.28122508937563e-05
-1.37933355613102e-05
-6.98890730000414e-06
-3.93748227319088e-05
-2.75591768688904e-05
-2.99747786241035e-05
-1.93143038395472e-05
-7.388049521175e-06
-1.62247658427999e-05
-1.17300575660593e-05
-3.28107614927311e-05
-3.13089121962588e-05
9.39849619308514e-08
-1.11857299737935e-05
-2.86560559586339e-05
-2.82087843443587e-05
-2.45208055224292e-05
-2.65561571873415e-06
-3.34935041716323e-05
-1.48202934672654e-05
-4.11217344073584e-05
-2.7354934108398e-05
-4.33736431256205e-06
-4.98252707824274e-06
-3.33041273224292e-05
-5.50005211650165e-06
-2.21157598544933e-05
-6.56744715276671e-06
-2.57507185637474e-05
-1.43566950152354e-05
-3.77526903455903e-05
-1.1368239530066e-05
-3.88146721893576e-05
-4.10108950690104e-05
-1.67017840284362e-05
-4.56810308296149e-05
-3.38958821329565e-05
-1.57966881338947e-05
-3.04278106564374e-05
-8.3619060447512e-06
-2.31381784334826e-05
-2.06073779977802e-05
-1.91662395145193e-05
-3.23683273004235e-05
-1.49419447759137e-05
-1.35160612968368e-05
-2.14814914665081e-07
-1.3748206187781e-05
-3.19901489073632e-05
-3.03028192269953e-05
-2.36767125166859e-05
4.02690150384364e-06
-3.94428686684226e-05
-3.80454370618791e-05
-2.68715288840868e-06
-2.19359142689308e-05
6.031714642671e-06
-3.4996791344028e-05
-9.33287939739322e-06
-1.9516365852226e-05
1.39272521195589e-07
-2.6139296108516e-05
-1.63981798774278e-05
-2.4761385483277e-05
-1.26149295887233e-05
-9.11526574367183e-06
-1.41282924893537e-05
-2.47605801459685e-05
-1.47446307480445e-05
-5.3630046838139e-06
-2.60088973180727e-05
-2.96198152401413e-05
-4.98947278217656e-05
-7.4947036367967e-06
-1.15119928711757e-05
-4.77194223067482e-05
-1.48352179636846e-05
-2.80324503751506e-05
-3.92267296327777e-05
-1.43182385142452e-05
-1.90859531065454e-05
-2.6068265138637e-05
-1.83424053480283e-05
-1.22576590117702e-05
-2.48225072639564e-05
-1.13284414124048e-05
-7.09923406341731e-06
-2.67467075571093e-05
-4.32393184805502e-05
-4.48733423718531e-05
-1.28095610752353e-05
-2.06414515773381e-05
-2.0858760064165e-05
-1.46861751152172e-05
-8.32056483801041e-06
-1.55974481366253e-05
-1.23877418127018e-06
-9.53762066686489e-06
-2.8665602720874e-05
-3.74011657543546e-05
-2.20477326734793e-05
-4.05925663157554e-05
-1.37123651150917e-05
-2.87589151143555e-05
-3.63817339833248e-05
-3.10040281025776e-05
-1.93314563348963e-05
-3.90977262370797e-05
-2.05625351745985e-05
-2.36097505828802e-05
-2.50777811754406e-05
-2.86583374367403e-05
-1.4121878236041e-05
-1.1235747127479e-05
-3.96470470622891e-05
-1.98762997913903e-05
-2.19162462604514e-05
-3.23034695592967e-05
-9.75444563306901e-06
-2.18431082231135e-06
-3.32693659532065e-05
-1.91186678271466e-05
-1.81714080529474e-05
-1.9055244503702e-05
-3.5417647133803e-05
-1.14046865322992e-05
-5.80960940121211e-06
-1.27629900489026e-05
-2.9048561964006e-05
-1.88003645115651e-05
-6.20531253533977e-06
2.61163294573834e-06
-2.1036134305268e-05
-1.30860081114202e-05
1.46694612409985e-06
-5.87100702244925e-06
2.14736851721857e-07
-2.76361197863126e-06
-3.98723138704999e-07
-2.50982396023788e-05
-2.07993130198731e-05
-2.13259967615544e-05
-1.14221151279081e-05
-5.39364050469195e-05
-1.30952574175103e-05
-1.24995975604511e-05
-2.37465745808434e-05
-8.49134135274574e-06
-2.43200003853337e-05
-1.59722604796931e-05
-1.52652220645472e-05
-2.09895121658229e-05
-1.77234329983106e-05
-4.11003133374721e-05
-3.1332934873525e-06
-1.88560263087628e-05
2.50301097058679e-06
-2.22500955330252e-05
-2.8480960534027e-05
-2.04800995510095e-05
-1.06774541359035e-05
3.42989670438921e-06
-4.09609104684358e-05
-1.56075684206834e-05
4.60842927752272e-06
-1.51194770023361e-05
-1.64729089492529e-05
-1.31096572822618e-05
-3.6974951782602e-05
-2.18582161090017e-05
-2.79589729184195e-05
-2.01330220902069e-05
-1.16618903593226e-05
-7.70900118430931e-06
-2.27083780934504e-05
-8.28180439582892e-06
-1.46113939749577e-05
-5.26832410623895e-05
-4.44475415047038e-05
-3.36308152785739e-05
-1.3801486803626e-05
-1.90925105636693e-05
7.14713431087991e-06
-3.96157805291239e-06
-2.24295819285759e-05
9.32022129257415e-07
-4.60034336136054e-05
-1.20848114443976e-05
-1.76864377452325e-05
-2.95171416194243e-05
-7.61859872078858e-06
-2.11161928373732e-05
-1.87011094994635e-05
-8.34175293028319e-06
-4.08269110006726e-05
-3.07712928527964e-05
-2.06539341469517e-05
-1.45445135998979e-05
-1.72818917943002e-05
-3.70444427843768e-05
-1.79488523438696e-05
7.52261754285718e-06
4.83974190167113e-06
-1.17218785390494e-06
-2.7209046709294e-05
-8.51295018469299e-06
-2.56806771269999e-05
-9.49213733276411e-06
-9.33194003818661e-06
-1.11763066743445e-05
-1.83078608093903e-05
-1.49291234664229e-05
-2.50533643441275e-05
-2.09983837394123e-05
-8.54122587342868e-06
-2.25841930182429e-05
-3.86182739937122e-05
-2.70892301395501e-05
-1.73932684137083e-05
-1.49379457266187e-05
-4.70444331008647e-05
-2.52039673126294e-05
-2.15222937475656e-05
-2.32395200845258e-05
-4.22201139715031e-05
-3.36073534467721e-05
-2.20106010945609e-05
-2.44465288909385e-05
-1.11003112412835e-05
-2.7200220036509e-05
-1.20670701078146e-05
-3.42590470924285e-05
-2.01833729080764e-05
-2.41433763651458e-05
-2.05874234757792e-05
-2.45458796798481e-05
-3.13852779285467e-05
-2.30353923378801e-05
-4.64884907478379e-05
-2.57041268737124e-05
-1.65496109526825e-05
-3.19875367001032e-05
4.35078170109949e-06
-3.64304550087456e-05
-1.76191002923895e-05
-5.18911567240013e-05
-1.49454547818528e-05
-2.83662473560477e-05
-1.72956382232587e-05
-3.02135151995914e-05
-2.11155721641104e-05
6.30095139073818e-06
-9.56376132364229e-06
-2.50737327767692e-05
-2.64342782869588e-05
-1.88815227478579e-05
1.49024477835197e-05
-2.25639213002901e-06
-1.16887398940198e-05
-2.62463022401587e-05
-4.11725393286893e-05
-2.19734658257255e-05
-3.16799329627568e-05
-5.11106179094946e-06
-2.85950265805703e-05
-4.46364549226947e-06
-3.74292429228705e-05
-3.76060398980666e-05
-5.88421779458064e-06
-3.00611315130732e-05
-5.42021274155918e-05
-2.88492203619669e-05
-1.04608076458061e-05
-1.44484873514993e-05
-2.97584427134147e-05
-2.4688698094934e-05
-1.81125722902118e-05
-6.98563481917032e-06
-1.91963314650824e-05
-2.01636016415454e-05
-4.95764322786267e-05
-1.76282716252251e-06
-3.67449905427963e-05
-1.45547025000679e-05
-2.12037669089406e-05
-1.9799929402036e-05
-1.70504805650861e-05
-1.8910208952222e-05
-1.69137582516041e-05
-2.02045211200746e-05
-1.78984656686167e-05
-8.26907372008388e-06
-2.05388515309298e-05
-1.69592490638562e-05
-2.69943807574034e-05
-1.16435327656237e-05
-2.97121097297374e-05
-3.60987266151931e-05
-3.11325856716896e-05
-2.84648947121503e-05
-1.62715262586964e-05
-6.00230844592648e-06
-3.02873546183698e-05
-2.95326668557822e-05
-2.99055975266909e-05
-6.58744105997165e-06
6.94497205191783e-07
-2.91240789900508e-05
-1.86694647886917e-05
-1.84771327509182e-05
-5.26535845518552e-05
-3.08818270059436e-05
-5.15635407767618e-05
-4.36430478450372e-05
-3.77175482404579e-05
-5.93267842035591e-06
-3.38234166249672e-05
-2.52080149860535e-05
-1.53144190683873e-05
-1.3816681039487e-05
-1.01594097766979e-05
-2.83048026491883e-05
-2.38640217184716e-05
-7.04923483575612e-06
-3.89238111966142e-05
-2.14749350344775e-05
-3.83152684984442e-05
-1.77616990592978e-05
-2.2968847272331e-05
-3.52896567667582e-05
-1.35663138734555e-05
-4.30099640456402e-06
-2.09313260156354e-05
-2.13003835505882e-05
-5.31753082824528e-06
-2.01237294354041e-05
-2.74750763948935e-05
6.07309198284096e-06
-5.54863515899815e-06
-1.93840721295258e-05
-1.9666894945826e-05
-8.47621329316906e-06
-2.48967881965801e-05
-4.12754452296466e-05
-3.02917419739359e-05
-3.84404394213758e-05
-1.75323886142923e-05
-1.35067822463946e-05
-1.45478806037261e-05
-2.68363247389458e-05
-6.25439282298769e-06
-3.07564222097056e-05
-2.1359086597597e-05
-1.84325447521566e-05
-2.96396259879981e-05
5.18623791224341e-06
-1.30773194910369e-05
-1.6095690795429e-05
-1.37262568613058e-05
-1.93093360932834e-05
-1.71998025384556e-05
-1.35106509621326e-05
-2.46608745946086e-05
-2.51783187709344e-05
-4.53208609365647e-06
-2.85405495741015e-06
-1.15340289916762e-05
-1.83257943357118e-05
-2.13242681175266e-05
-3.27054778291613e-05
-1.1566980274824e-05
6.23948186509368e-06
9.43132479958852e-06
-2.00145495981582e-07
-8.86779855327801e-06
-1.24706304806067e-05
-2.42110228824478e-05
-2.32376982373658e-05
-1.47091455834084e-05
-2.15508905564359e-05
-5.11007551925619e-06
-2.05514774273796e-05
-2.90265462514005e-05
-7.86735340124369e-06
-1.92303168724761e-05
-1.99906122313861e-05
-1.8793656358794e-05
-2.17561973245363e-05
-1.68252458679884e-05
-1.58853300196435e-05
-1.10322908955737e-06
-9.8475642963679e-06
-2.40194660026138e-05
-4.53274833783795e-05
-1.12608212137132e-05
-2.05045380915271e-05
-1.59718531594524e-05
-1.25453204170737e-05
-2.31027789539945e-05
-4.35919584749074e-05
-3.70848898806215e-05
-2.83505242987539e-05
-3.50424309949909e-05
-1.80574837252226e-05
-4.05648507168661e-05
-4.62983380690954e-05
-1.08224847892464e-05
-7.58185800443978e-06
-2.66102345575331e-05
-1.79607734827867e-05
-1.53369649030764e-05
-2.76721747262114e-05
-2.42685050914197e-05
-1.45200075707388e-05
-6.59244694767934e-06
-3.31706602753311e-05
-4.88266497881327e-05
-2.19719336611746e-05
-3.81327643381189e-05
-1.86487865676999e-05
-1.768387621323e-05
-9.53452567648386e-06
-1.45034375261567e-05
-3.00807524604628e-05
-3.00196905081843e-05
-2.84611477386467e-05
-5.6573787313153e-06
-2.31454187986723e-05
-5.75112433331372e-05
-1.76812335841777e-05
-3.73654483366387e-05
-3.68641310923622e-05
-2.98413674304998e-05
-1.49126356484806e-05
-1.30888944437509e-05
-4.422218333175e-06
-1.21952028206354e-05
-5.79696321280795e-06
-1.91563455337874e-05
-2.89409912175514e-05
-1.63899104133386e-05
-2.67188759017433e-05
-3.91876806224033e-05
-2.60813352275441e-05
-2.26399593847334e-06
-1.75214061380353e-05
-1.99106750098209e-05
-2.83182996319539e-05
-3.09325689018458e-05
-2.65858285527657e-05
-7.26554436540788e-06
3.86627581458136e-06
-7.33856436479562e-06
-2.2988397203479e-05
-1.05733149867598e-05
-9.11855436316778e-06
-1.84444321764168e-05
-1.95484183909306e-06
-1.64240653383942e-05
-1.30102923389028e-05
-1.08295655617261e-06
-8.80770497708454e-06
-5.95532150815746e-06
-1.03421399443813e-05
-2.84335550683074e-05
-1.93175145981516e-06
-1.98193845115706e-05
-2.22829535831154e-05
-2.46095777096721e-05
-4.70389917945142e-05
-3.97647557170057e-05
-1.63400546329158e-05
-5.22840984209557e-05
-5.37706163167635e-06
9.5829174754998e-06
-2.0712150553137e-05
-2.76987541412334e-05
-3.52584608802392e-05
-2.89712606898209e-05
-3.78502549900136e-05
-3.52750447743442e-05
-3.07502985305918e-05
-2.77622990426249e-05
-6.26133790685319e-06
-7.20089617531709e-06
-9.36857563918245e-06
-2.84593901547561e-05
-2.42536252691217e-05
-8.62694416021098e-06
-1.37517439229443e-05
-3.35704146101954e-05
-2.35784199413082e-05
-8.46286822687374e-06
-1.24701568705636e-05
-2.28964964819565e-05
-1.87463877205793e-05
-3.25243856228264e-05
-4.15747254318434e-06
-2.14974754006679e-05
-3.15230165889838e-05
-2.6088680818039e-05
-6.539890460696e-06
-2.52269444290512e-05
-2.76230741327615e-05
-2.46611003720675e-05
-2.86787832055246e-05
-2.29121648655981e-05
-2.53154065223694e-05
-2.9482268684222e-05
-2.45345077371648e-06
-2.63411752640704e-05
1.27773081764076e-05
3.48945690575836e-06
-2.17518479216501e-05
-3.15034084863785e-05
-2.96176594513949e-05
-1.6806035182776e-05
-1.76048566675667e-05
-2.18784623027448e-05
-1.26458594992206e-05
-8.14913481519459e-06
-4.17866328352751e-05
-2.53622065800242e-05
-1.63273147425374e-05
-1.04831718163862e-05
-1.82593525317741e-05
-3.69425336658566e-05
-1.99322563980443e-05
-5.74465755094508e-06
-1.56526202536267e-05
-1.9788625057555e-05
-2.24858762254797e-05
-9.31668229401049e-06
-2.01379640199571e-05
-3.30720422085739e-05
-2.00233554580869e-05
-1.40226465656587e-05
-3.51926614374986e-05
5.26450568261857e-06
-6.40066111306232e-06
-1.13067237863402e-05
-2.11311084402971e-05
2.58916376611512e-06
2.38797102847278e-05
-2.19969234656028e-05
-3.90149612487687e-05
-1.5763331595853e-05
-2.81897524135028e-05
-2.6474327892029e-05
-9.19275409051973e-06
-2.92538435849852e-05
-3.08446952895363e-05
-2.22008021134418e-05
-4.3872484247892e-05
6.47041296574868e-06
-1.59832126008256e-05
-2.29418149040796e-05
-1.02254213868176e-05
-1.54996741791712e-05
-3.59819206935288e-05
4.14598166357002e-06
-1.97791269430639e-05
-8.37722141553596e-06
-3.1522608880128e-05
-2.85044810661175e-05
-7.21113651036862e-06
-1.01128613334969e-05
-2.4950240162002e-05
-1.67283413099769e-05
6.52829183813104e-06
-1.82341470964989e-05
-2.54409999668221e-05
-3.16448914534889e-05
-3.7506665447612e-05
-1.29138611556068e-05
-1.24981235057417e-05
-3.4458896648512e-05
-3.19445482297544e-05
-7.99497546986732e-06
-4.09839014492271e-05
-2.9211593546464e-05
-2.07546774078409e-05
-2.81389613194707e-05
-3.07684825193665e-05
-2.47233659408012e-05
-1.91442783620478e-05
-4.30718708711234e-05
-5.76294284664082e-06
-2.54542954716384e-06
-4.09929798398279e-06
-3.64306637657686e-05
3.00204776042335e-06
-2.14184890640299e-05
-2.27139255778428e-05
-1.08455395708359e-05
-3.59417538236874e-05
-2.93644779916102e-05
-3.02406493426474e-05
-3.31476727733845e-05
-1.91314104673978e-05
-2.37329908512587e-05
-2.68370645371527e-05
-1.93235074400551e-05
-1.97976836523368e-05
-1.34938968194152e-05
-2.01697460774014e-05
-3.10933077011458e-05
-1.26429087325097e-05
-1.4932437091207e-05
-2.79122300298401e-05
1.25031686040786e-05
6.22226723233697e-07
-2.02488619377393e-05
-3.57416300285659e-05
-3.41691706734251e-05
-1.81415804466056e-05
-1.57904205077861e-05
-1.98468645474388e-05
-1.49713229912323e-05
4.2769764830524e-06
-1.70696495828433e-05
-1.26460897583565e-05
-2.09916610624258e-05
-2.77696541320434e-05
-2.88791813773491e-05
-2.58012797103765e-05
-2.44435691669153e-05
-2.92037134878109e-05
-2.89575231921745e-05
-2.61454709055536e-05
-8.39585803220629e-06
-3.46137539849605e-05
-3.19516854696552e-05
-3.52645229625586e-05
-1.7128232313945e-05
-4.31344837934434e-05
-1.33334614537113e-05
-3.68294537934768e-06
-2.15746172876974e-05
4.97804975650291e-06
-2.14651049580451e-05
-2.16426085407882e-05
-2.73571596079704e-05
-2.31838213284364e-05
-3.97029907129655e-05
-2.18183414134671e-05
-1.1995067912841e-05
-1.95052627741906e-05
-7.824693814197e-06
-2.94950634399415e-05
2.09229057864763e-06
-2.12150421374315e-05
-9.9711302242815e-06
-5.47919154567033e-06
-3.33518523859841e-05
-2.0867499835509e-05
-1.49445622881731e-05
-4.20886975316846e-05
-2.50311966224124e-05
-1.27126776641809e-05
-6.40904227432133e-06
-1.6967648079115e-05
-2.98470702089049e-05
-1.87298785994497e-05
-1.94381057281197e-05
-1.27034917050496e-05
-8.08700547553897e-06
-4.06287061437543e-06
-6.74566565028021e-06
-2.25132984979517e-05
-2.87361503583163e-05
1.43539364728752e-06
-3.64592886573186e-05
-2.10175296015474e-05
-2.52489762399984e-05
-2.92220057799309e-05
-1.10543657713091e-05
-1.12581784156555e-05
-1.60575385140004e-05
-2.56458971477262e-05
-1.41106329116388e-05
-1.90345733153744e-05
-2.2776995861754e-05
3.70960145867009e-06
-2.61937867119981e-05
-1.09225384611119e-07
-2.34139163325763e-05
-2.66542708449684e-05
-9.58284794237068e-06
-3.94166895072591e-05
-1.58216229075258e-05
4.87518138806107e-07
-1.4908710012782e-06
-2.63551576273932e-05
5.12543328431903e-06
-3.30154564636505e-05
-1.15718137877369e-05
-7.91530095961113e-06
-2.5361823354113e-05
-2.9169089278077e-06
-1.48164877239562e-05
-3.07314410572771e-05
-2.17020471283166e-05
-2.29400825158799e-06
-3.47975508409962e-05
-2.14570252220959e-05
-2.85839028710041e-05
-1.91629416087657e-05
-1.80159226814561e-05
-2.6727971171266e-05
-2.73555644908764e-05
-1.90045248964081e-05
-1.56225469609803e-05
-1.06723811504934e-05
-3.32473246157642e-05
1.18454422753218e-05
-3.48029645891162e-05
-1.43660799832812e-05
-3.13870134098978e-05
-2.69166135788008e-05
-1.39003701551797e-05
-2.16529652429116e-05
-1.52081127910059e-05
-4.86678219095966e-05
-1.86399903169744e-05
-7.3522664155298e-06
-3.23601223520691e-05
-1.31238842600946e-05
-2.11744201718006e-05
-4.5923824794604e-05
-1.21198250672374e-06
-2.19653087726291e-05
9.91455034580044e-06
-2.16369859635938e-05
-2.38249335988741e-05
-7.93274864207616e-06
-2.33762139071343e-05
-2.59472262045249e-05
-2.40152413329649e-05
-5.83719086527752e-06
-3.84310518327259e-05
-1.1378233299746e-05
-2.09840813675945e-05
-1.97505460164484e-05
-1.79316684274257e-05
-6.28817005045019e-06
-2.71908183264768e-05
-1.4507293215262e-05
-8.69223187590129e-06
-1.93311705499368e-05
-4.78217783722936e-05
-1.2400692281728e-05
-4.36286731153903e-05
-1.42842776739478e-05
-2.9112719744666e-05
-1.00853133504923e-05
-1.94880019352936e-05
-2.08779157444683e-05
1.7053671608692e-05
1.21143895610543e-05
-4.24970317037308e-05
-3.87218673738134e-05
-2.38467270633851e-05
-1.57475810846765e-05
-3.53680958624366e-05
-8.88814480827353e-06
-1.23399329059954e-05
-1.9919938432394e-05
-2.2005428860967e-05
-2.48010549532956e-05
-1.12524439472347e-05
1.25529189804614e-05
-1.7550036812889e-05
-1.2277923026836e-05
-6.52517260705647e-06
-2.54798828742453e-06
-2.32929693193619e-05
-2.96488638849035e-05
-1.83764331475996e-05
-2.05007412181522e-05
-5.00621613571866e-06
-3.65171046588574e-05
-2.73464050955922e-05
-2.05868171183534e-05
-4.60069129472497e-05
-4.21253650026546e-05
-3.92997744809333e-05
-4.45543772569888e-05
-9.97148557571735e-06
-4.44262563755897e-05
-2.02862452601588e-05
-2.54448189725547e-05
-8.97164426545044e-06
-2.26571881319554e-05
-2.04778828838863e-05
-1.24842050364329e-05
-1.59880442571886e-05
-1.35274057822366e-05
-3.87681583139091e-05
-2.26060571870924e-05
1.0530821373903e-05
-1.44727836571562e-05
-3.43850636902369e-05
-2.40535990882279e-05
-2.84830458725545e-05
-1.21567153119623e-05
-1.52909995479928e-05
-2.469084309303e-05
-2.02898967478244e-05
-3.22414877788286e-05
-2.98957559583199e-05
-3.94423641012015e-05
-4.26808083550298e-05
-1.8736831582065e-05
-4.36378094845769e-05
-2.37975563873292e-05
-5.66216623054616e-06
-2.95510417627284e-05
-6.97239559437453e-06
-5.80344248183592e-06
-3.17394221605157e-05
-2.52630110619498e-05
-2.22478246186556e-05
-2.72723304095523e-05
-3.14134159641936e-05
-2.259108377577e-05
-1.63546312739638e-05
-3.30389684127869e-05
-2.02266936586664e-05
-6.88758370341883e-06
-3.86251000854078e-05
-2.28154313555531e-05
-2.41095148832403e-05
-1.60709643126666e-05
-3.01052142633714e-05
1.90940401882675e-06
-3.96714400032797e-05
-1.44803457996809e-05
-1.38041664868711e-05
-3.04284780493394e-05
-3.3386995199406e-05
-7.82954608305244e-06
-3.31723952999889e-05
-6.06772044850398e-06
-1.75040003735441e-05
-1.64833584418772e-05
-1.17892504535308e-05
-2.20641207868793e-05
-1.95496706174315e-06
1.14453260952278e-05
-2.19799976257748e-05
1.10579133794733e-05
-2.27490543621953e-05
-4.02827249896599e-05
-7.4316021084324e-07
2.45593166468178e-06
-2.13176943519821e-05
4.42318493906008e-06
-1.79803847064258e-05
-4.49469610298058e-06
-1.33897665689525e-05
-1.45805305786021e-05
-1.36255345540289e-05
-1.1502600098443e-05
-4.28444064898744e-07
-8.07806209209454e-06
-1.56148364252294e-05
-2.28995276046684e-05
-1.44727449307469e-05
-2.1520807942651e-05
-1.4345212508783e-05
-3.66310958135007e-05
-1.97178868436272e-05
-2.22433570656369e-05
-3.06139564015591e-05
-2.73791672813535e-05
-2.40538669053291e-05
-1.44493206546379e-05
-2.57682043654345e-05
-7.17455763874763e-06
-2.76598443772265e-05
-9.81391834254448e-06
-2.35640417849326e-05
-2.03801537837331e-05
-2.60945461967823e-05
-3.42359165456363e-05
-2.26341989024175e-05
-1.17738822107174e-05
-1.21198602669117e-05
-3.85576818449833e-05
-1.2936806388479e-05
-2.56596795869532e-05
-2.23908578216487e-05
-2.3405448464318e-05
-1.87446904961733e-05
-2.15627634407583e-05
-4.47746900008901e-06
6.92904247174436e-06
-2.12412046682466e-05
-1.58902637499488e-05
-2.07675256291307e-05
-3.98656608632632e-05
-4.27556915124666e-05
-2.53541341627583e-05
-2.88818254491127e-05
-5.25374363472059e-06
-1.40907163012398e-05
-2.33100482624185e-05
-3.59864092329207e-05
-2.5529611993927e-05
-2.80903183585358e-05
-2.21155552664213e-05
-3.54435211789552e-06
-2.2788734034895e-05
-1.90476385852359e-05
-1.47294881314781e-05
-5.48456989455603e-06
-3.40049084671564e-05
-9.73574478438359e-06
-1.26326617641738e-05
-2.04830358010955e-05
2.33002104258805e-06
-1.75052058228706e-05
-2.23597439811001e-05
-7.06892655697618e-06
-9.9627983240726e-06
-2.2359272322586e-05
-2.73265681507051e-05
-2.12512546331073e-05
-1.67439084612968e-05
-2.11853757963955e-05
-1.5864934990814e-05
-2.27620779834537e-05
-7.89603472620833e-06
-1.394205589727e-05
-2.57335000685689e-05
-2.87734086000907e-05
-1.29831469616697e-05
-3.27174972017099e-05
-1.83011995514114e-05
-1.62086653127861e-05
-2.72468076195512e-05
-2.63023367054965e-05
-1.77164578905867e-05
-2.17902027768557e-05
-1.02177612804267e-05
-2.44985682621874e-05
-1.08754376624446e-05
6.32531381576661e-06
-2.86189330342468e-05
-1.09562720784359e-05
-1.98487494172674e-05
-2.14888461534374e-05
-2.56701073354426e-05
-1.25076593237893e-05
-2.07460009262887e-05
-8.23707968352552e-06
-2.70359609253275e-05
-2.90058210136395e-05
7.19574130023352e-06
-2.46230861669068e-05
-3.63313747830545e-05
-2.42991632141858e-05
-3.64448228065457e-05
-3.48912538880614e-05
-2.21091497495519e-05
-4.28925321191664e-05
-1.59333945356666e-05
-2.9413398274521e-05
-2.27226841606513e-05
-1.25145080975635e-05
-3.59836793950484e-05
-4.07966112919425e-05
-1.37332554644041e-05
-2.02159909530698e-05
-2.25835222679394e-05
-2.60442086959334e-05
-1.91480578036157e-05
-2.79974615938653e-05
-3.76033897104821e-05
-3.76849153622209e-05
-1.01450600768731e-05
-2.53099853279133e-05
-2.60527864106179e-05
-3.52850769652796e-05
-3.81832504936723e-05
-3.54703599601641e-05
-3.9643235312822e-05
-1.43240143682036e-05
-1.57614263100073e-05
-8.72499574944527e-06
-2.01292467090818e-05
-1.51613875345487e-05
-1.00584966379359e-05
-1.91590541595338e-05
-3.73169701408273e-05
-2.16443848886082e-05
-1.80641395907715e-05
-3.61919473758534e-06
-2.93430940492347e-05
-4.27477262241792e-05
-3.13413816174267e-05
-2.61326853753607e-05
-1.37184508496649e-05
-1.37208295311007e-05
2.83558709858988e-06
-2.54148625061418e-05
-4.59816260152061e-05
-2.4223926862929e-05
-4.21941929734717e-05
-2.75783534610485e-05
-1.36449395035577e-05
-1.59193403919607e-05
-1.50346098159485e-05
-1.81292816799166e-05
-9.86828386170036e-06
-2.4423366497317e-05
3.58164053189941e-06
-1.99346519711447e-05
-1.0739450201653e-05
-1.71242372069233e-05
-2.3340055438402e-05
-1.15442887826657e-05
-3.12267487568351e-05
-3.61225884245639e-05
-1.11714682831748e-05
-2.90776847533017e-05
-1.10745014437264e-05
-7.98275953512134e-06
-2.66506176364264e-06
-2.47793697844565e-05
-9.3601076957331e-06
-1.98265382838691e-05
-5.6506408854489e-06
-3.62189788815689e-05
-3.2403051763829e-05
-3.33867797008961e-05
-1.47915956584837e-05
-9.51029047042756e-06
-1.13681446439038e-05
6.99854157260004e-06
-3.93017306247988e-05
-2.81875505969778e-05
-2.23797529147499e-05
1.2688076557187e-05
1.13305875639524e-05
-3.7282719645368e-05
-3.03440355853626e-05
-9.05854423898479e-06
-1.54318954242774e-05
-5.78946144871001e-05
-1.14038903688734e-05
-7.86949149293025e-06
-2.23295890207931e-05
-2.22101899924644e-05
-4.34956478421992e-05
-2.94150423374069e-05
-3.4182032641571e-05
-2.09030934122686e-05
-9.36346336554221e-06
-1.7810911497057e-05
-7.19029733664451e-06
-9.35560187221075e-06
-2.12940049050661e-05
-2.16278373013545e-05
-2.90017108837186e-06
-1.06179145036417e-05
-2.35900445744698e-05
-3.90840042703712e-05
-1.20156620497056e-05
-1.7028718248709e-05
-2.18553128849147e-05
-1.8752938614226e-05
-2.49515614568553e-05
-2.58570033780477e-05
-2.27534962841511e-05
-2.51352819033542e-05
-7.22370907426554e-06
-4.10176178218049e-07
-4.07185253713981e-05
-1.29313009777605e-05
-1.85298585834943e-06
-2.89734853676215e-05
-4.46894065031941e-05
-1.16500771041771e-05
-2.97040995979713e-05
-1.68091147364597e-05
-9.80201062199879e-06
-1.97078745446448e-05
-3.03844181970128e-05
-6.59390243360103e-06
-1.53295175416994e-05
-4.99981288215634e-06
-4.36761078551081e-05
-2.64265981340428e-06
-1.98772815369635e-06
-2.46742208071188e-05
-1.8582719564136e-05
-1.37340970173796e-05
-2.02657592283139e-05
-1.59541059275269e-05
-3.2106037905259e-05
6.24843671280237e-06
-1.60657793803079e-05
-1.06097359907492e-05
-1.85642428788927e-05
-1.42969332993251e-05
-7.26577229578224e-06
-3.24947914846287e-05
-3.0737344893014e-06
-4.55632013452276e-06
4.75862789812647e-06
-2.90254099256464e-05
-1.28852152993691e-05
-9.58470127296848e-06
-3.75222686168735e-05
-8.5759954899277e-06
-1.13068469003055e-05
-1.00278412042905e-05
-2.61635602884435e-05
-1.21470992271367e-05
-4.4040643071374e-05
-3.33397215800104e-05
-1.88193222064127e-05
-6.05456421954145e-06
3.4311141004262e-06
-3.31870269917393e-05
-2.98022233702698e-05
-3.11384886217082e-05
-3.41193826403176e-05
-1.78895506338002e-05
-1.601278439673e-05
-3.56407079625117e-05
-2.90866391105691e-05
-2.23924322829397e-05
-1.76320519224134e-05
-3.07137570342904e-05
-2.95243526484973e-05
-9.38860061414125e-06
-3.73387828805867e-06
-2.69974658882336e-05
-1.7494309690855e-05
-2.14968717488751e-05
-6.40987282966194e-06
-1.35886625178276e-05
-7.95754977880558e-06
-7.53244250068986e-06
-2.3912737221391e-05
-2.56466133153668e-06
-2.87883234087497e-05
-3.329104160488e-05
-5.30558079687561e-06
-1.87544336163827e-05
-6.52028499983312e-06
-1.92189000351241e-05
-3.29309842249907e-05
-1.45225130432355e-05
-1.50687364446742e-05
-1.23308623183818e-05
-5.99775035835401e-06
-3.02458660875104e-05
-3.50089321086885e-05
-3.16515190586652e-05
-6.18151967340994e-08
-3.23854925947561e-05
-1.90850210161258e-05
-8.36845749813718e-06
-2.12307269478931e-05
-2.62894143873442e-05
-3.93670332648688e-05
-5.64130748797985e-06
-2.91431568662874e-05
-1.46076373954904e-05
-3.46907878421223e-05
-2.67009468245147e-05
-2.53621626193601e-05
-1.37594951962101e-05
-2.28108588260721e-06
-2.76651785857337e-05
-1.78460576744098e-05
-1.93225513790282e-05
-2.08452309876657e-05
-2.87468513698818e-05
-1.246539695484e-05
-5.76232525061076e-07
-3.01895567504328e-05
-3.61205762102751e-05
-2.51692009687988e-05
-2.87121777696842e-05
-2.22429184024785e-05
-2.81842985071668e-05
-1.38934166331343e-05
-1.59858990850372e-05
-1.32003961871988e-05
-3.42352527071842e-05
-3.6267496265411e-05
-1.33067136019935e-05
-3.20486222312113e-05
-1.8808748696538e-05
-4.41955244276709e-05
-2.01104729260651e-05
-1.03773158718382e-05
-2.47517170137429e-05
-1.19890989789205e-05
-7.67155818368832e-06
-1.96115238723489e-05
-1.20761460072314e-05
-2.93270715435063e-05
-3.19535407971757e-05
-4.33318345406243e-05
-3.32712857724368e-05
-1.64783013320625e-05
-2.43906995144694e-05
-2.56354779790839e-05
1.01360312002407e-05
-3.32789752515183e-05
-2.90779175644739e-05
-4.92991123354557e-06
-1.85281400018538e-05
-2.59723875266516e-05
-1.64224163727911e-05
-2.37416374065736e-05
-3.90947442478803e-06
9.83001608567768e-07
-1.62532155182061e-05
-1.54569978455114e-05
-4.16038973355974e-05
-1.07920712712014e-05
-2.86235758859495e-05
-2.62535541650208e-05
-2.74043182644456e-05
-2.27855140135498e-05
-1.85680822420709e-05
-8.5642944933192e-06
-2.66984344227948e-05
-2.00417706451887e-05
-1.59826140827081e-05
-1.84366226512319e-05
-3.54554740325709e-05
-4.66524309801951e-06
-6.7620520778813e-06
-7.01682442006077e-06
-2.09993808560254e-05
-1.92983730591051e-05
-1.58827784739098e-05
-2.77981280613893e-05
-3.70104421604586e-05
-9.91393586210494e-06
-2.18430820219281e-05
-1.17124760096133e-05
-8.42464337929609e-06
-1.2204970644525e-05
-3.58084916622003e-05
-2.27666259613615e-05
-1.16587102053726e-05
-2.40042930502606e-05
-1.30819310544323e-05
-2.68607003604934e-05
-8.29272594422994e-06
-4.07142906469015e-06
-1.6584763431444e-05
-2.16722481021777e-05
-2.79422197331004e-05
-1.28354544704118e-05
-1.62671720157387e-05
-3.67210958688758e-05
-1.46662320415374e-05
-9.12947807187895e-06
-1.63934945660982e-05
-1.30143110766897e-05
-3.57506497770279e-05
5.44087131147814e-06
-7.76644578929306e-06
-1.22676120065042e-05
-1.73101394984026e-05
-2.76561420056346e-05
-8.59012469912327e-06
-1.09198005454945e-05
-3.01473880726256e-05
-2.51127192920341e-05
-6.19491594425246e-06
-2.96587516316528e-05
-1.0550844874832e-05
-1.7778563744149e-05
-3.41357154420211e-05
-2.12600353364673e-05
-2.47037759291508e-05
-9.57462591359819e-06
-3.62145577861608e-05
-6.33153876092738e-06
-4.99061522195894e-05
-3.13311912291699e-05
-2.71260874557411e-05
-1.00408212587718e-05
-2.33746233491722e-06
-3.93855618386044e-05
-4.11998401496918e-05
-2.36011717750936e-05
-2.35457833756208e-05
-1.16582825748879e-05
-2.60386694254631e-05
-1.06053039274022e-05
-3.61815522696212e-05
-2.54602502402638e-05
-9.22833140476797e-06
-2.83576954598447e-05
3.05072929695983e-06
-2.89627094485617e-05
-1.64651947624638e-05
-3.10712551082797e-05
-4.03677989996058e-05
-2.43123185646292e-05
-1.1574683772848e-05
-2.04313994471137e-05
-4.35944398726053e-05
-1.73301319281962e-06
1.00870244242282e-05
-1.77006376208822e-05
-1.84760725961585e-05
1.56972418825947e-06
-1.14113957196462e-05
-3.62430620022073e-05
-1.11458679674718e-05
-2.24616796394866e-05
-8.64051334696828e-06
-4.64328664409357e-05
-3.10974855709727e-05
-2.02086542190292e-05
-2.49297283186798e-05
-1.6843261948884e-05
-6.89527691368986e-06
-1.32008862909489e-05
9.02503098533121e-06
-6.72551864322568e-06
-3.52367982167059e-05
-1.01000165196652e-05
-2.94933576453467e-05
-1.42260913693041e-05
-2.68031176696295e-05
-4.314064371013e-05
-1.70730503991098e-05
-3.27249065273828e-05
-1.5022004045837e-05
-1.24779443039385e-05
-3.85859685835338e-05
-3.81120677153591e-05
-3.46771633012156e-05
-1.41209438684804e-05
-1.78989751719118e-05
-1.53450403591266e-05
-1.55968886982022e-06
-2.16439834661429e-05
-1.90899560402928e-05
-2.2483330223247e-05
-1.03477303450179e-05
-3.23176610063801e-05
-3.69717623576648e-05
-1.55654110661498e-06
-2.87189816827005e-06
-1.50329480059007e-05
-3.52287248338672e-05
-3.81930134786321e-05
-1.97106085432852e-05
-3.75470221159151e-05
-1.82521669435774e-05
-1.69763670814548e-05
-2.14991354605009e-05
-1.05022966392754e-05
-4.59350655784545e-05
-2.06962797408944e-05
-1.95726961580706e-05
-1.20631764236121e-05
-3.72025014951991e-05
-3.19241046734462e-05
-9.27244648932153e-06
-3.18260475717249e-05
-2.97596348794356e-05
-2.13602244276037e-05
-3.62752889001492e-05
-1.86089866354105e-05
-3.14881673128707e-05
-1.31293642544771e-05
-1.76085435205097e-05
-2.46788538643398e-05
-9.75845335853176e-06
-5.03253551817319e-06
-8.27292589594954e-06
-1.14655053866617e-05
-3.20641473279693e-05
-2.18657270223651e-05
-3.1715150142524e-05
-2.72660622008106e-05
-2.46351324804125e-05
-6.46716047072075e-06
-2.48399047645459e-05
-3.11442483758364e-05
-2.2347898107607e-05
-3.5878890862939e-05
-1.80309169171742e-05
-1.31021668486463e-05
1.04169990140239e-05
-2.32448604508361e-05
-3.11888449964818e-05
-4.5347015025861e-05
-9.68518399083571e-06
-2.19940097180029e-05
-2.08765919386154e-05
-2.81933562121094e-05
-2.40443775946696e-05
-7.84278654920541e-06
-2.62905646143799e-05
-2.22463169536969e-05
-2.14626428354001e-05
-1.06961343294032e-05
2.01874981484644e-06
-2.7399700298461e-05
-2.57718589484828e-05
-4.43377757460943e-05
-6.77512833292985e-06
-3.25437551695436e-05
-1.05521352692922e-05
-3.14547148184203e-05
-1.01725522158689e-05
-3.77749273685976e-05
-9.43032612285617e-06
-2.72997736156367e-05
-3.76809469587911e-05
-2.68692692463326e-05
-8.49632374293706e-06
-2.30778813462701e-05
-3.5678755899549e-05
-1.92711203970273e-05
-2.87312082701611e-05
-7.53869380678414e-06
-3.27037281463123e-05
-1.03251106719171e-05
-2.66088926783255e-05
-5.81723500865017e-06
-2.32695362062997e-05
-1.78814136493702e-05
-1.79019704846235e-05
-2.44981403584365e-05
-3.39640253810902e-05
-7.80637449352733e-06
-4.71570310178821e-05
-3.12674848881235e-05
-3.08114497509413e-05
-1.43851396521631e-05
-3.09032470350466e-05
-2.20103630496715e-05
-1.03894977948925e-05
-1.12485415127063e-05
-4.12624544350896e-05
-2.1740945291847e-05
-3.06759527087979e-06
-2.86581769773256e-05
-2.86117536493854e-05
-3.13402068577084e-05
-4.18645022386194e-05
-2.26449949828428e-05
-2.97649028052817e-05
-5.68546863007754e-06
-3.23852751751384e-05
-2.52622718948859e-05
-2.82698523717265e-05
-2.04065817814041e-05
-1.60845542918299e-05
-9.31092218534835e-06
-6.91745509045521e-06
-3.24810579583675e-05
-1.23473980623886e-05
-1.59057064516149e-05
-2.08370010802272e-05
-3.39020902985935e-05
-1.9758929890163e-05
-2.79585627631764e-05
-3.17279055664984e-05
-4.31563521943786e-06
-3.94874700540186e-05
-1.92229377482001e-05
-1.20933054047302e-05
-1.66155977484599e-05
-1.69281656865228e-05
-1.49029640002616e-05
-8.12036694016132e-06
-1.89840882899717e-05
-7.66021574541614e-06
-1.8458401401907e-05
-2.41636915886436e-05
-1.11873625786588e-05
-3.5040831410162e-05
-2.27565826650369e-05
-1.0530843130817e-05
-1.83593917191616e-05
-8.87238158710533e-06
-2.11385752851338e-05
-2.66972248999458e-05
-1.12865405472238e-05
-1.08106908032735e-05
-1.55328991123119e-05
-1.08376126415934e-05
-2.85399319196633e-05
-2.62950456287721e-05
-1.21994295938613e-05
-2.93453342149252e-05
-1.98631466302549e-06
-7.70089153024169e-06
-8.85666491296523e-06
-2.00569467961825e-05
-3.15300610224401e-05
-1.51757580822133e-05
-2.47368214166407e-05
-4.91267494907868e-05
-2.51801287677104e-05
-7.92168803068816e-06
-2.54962371850308e-05
-2.41266899832016e-05
-2.49383623264895e-05
-3.21569054189532e-05
-2.49153679049056e-05
-4.7395115462728e-05
-2.26978568001391e-05
-6.66237442787667e-06
-3.78627173883263e-05
-3.00404498781077e-05
-2.02301689227971e-05
-2.25742041334728e-05
-3.23231902617001e-05
-1.61601881248774e-05
-3.2054271202264e-05
-1.02646376315941e-05
9.05593799098142e-06
-6.09681410777462e-06
-2.58400048723053e-05
-3.51832339995036e-05
-1.41096717745352e-05
-1.66872865771089e-05
-1.88673023992366e-05
-3.48396077684053e-05
-2.72037915115304e-05
-6.95647755891589e-06
-1.1663554753856e-05
-4.77461838802422e-05
-2.41930225871397e-05
-1.34888422302598e-05
-1.5629625558506e-05
-1.30055133487159e-05
-1.72837760201706e-05
-1.44006574698176e-05
-2.94755892648051e-05
-4.48386264122353e-06
-2.90697412931662e-05
-1.64697754281376e-05
-1.38717372359795e-05
-3.68495607333235e-05
-2.81946750828556e-05
-1.53539896916879e-05
-2.42646357670938e-05
-3.74871523235859e-06
-1.67567104143766e-05
-1.0120350037376e-05
-3.5194732971563e-06
-7.47047427687636e-06
-3.40344998313531e-05
-9.8669545821679e-06
5.75530296632748e-06
-1.5845357590478e-05
-1.27339652586252e-05
-2.90828209735672e-05
-2.00040983471409e-06
-4.6970772434616e-08
-1.32199694096159e-05
-1.81553744001237e-05
-2.48681434452634e-05
-2.1139483158257e-05
-1.56955741173253e-05
-2.51835165210437e-05
-2.03948049553288e-05
-2.21460306667672e-05
-1.55573329000568e-05
-7.76159769467051e-06
3.25957916876144e-06
-1.79920736111628e-05
-9.84116128186012e-06
-1.46362395021796e-05
-3.7463839661806e-05
-3.30946127971829e-06
-1.14050466079549e-05
-3.08876645219098e-05
-3.22496604114927e-05
-1.09512832476382e-05
-1.44461353787645e-05
-4.4872355518441e-05
-1.79479694707158e-05
-2.03629365291621e-05
-1.9462894299531e-05
-3.32297313295945e-05
-2.32836156263506e-05
-2.22353815103337e-05
-2.72790562202784e-05
-3.74486411027686e-05
-4.2017497021317e-06
-1.16797445121289e-05
-1.50889862661536e-05
-2.27035055619921e-05
-3.30364448578068e-05
-4.10535052972732e-06
-1.74738334631241e-05
-1.66905057586097e-05
-1.10442063949696e-05
-2.19476230132072e-05
-1.77433445755806e-05
-2.5458719707489e-05
-1.73505437846853e-05
-1.94831762369834e-05
-2.59409342007717e-05
-2.34467659293868e-05
-1.81268668996323e-05
-1.6173427149566e-05
-2.40101180020874e-05
-3.80417825003009e-05
-2.15163138558615e-05
-2.06894833997905e-05
-1.74822073652387e-05
-1.10182389395574e-05
-1.68577605431119e-05
-2.33885664912533e-05
-2.6650473633284e-05
-2.01436222424438e-05
-1.7456376999483e-05
-1.87046736871257e-05
-2.11481615946038e-05
-2.38745805531851e-05
-1.48330297734348e-05
-6.90819182467894e-06
-4.07561424973769e-05
-5.44989010453005e-06
-3.21506481351094e-05
-2.85572775875012e-05
-1.5972672782611e-05
-2.99681259546762e-05
-1.5703696662809e-05
-1.69269989505413e-05
-8.11037248746285e-06
-1.91099032135088e-05
-1.26856271129235e-06
-1.41365628873571e-05
-6.78831274634497e-06
-1.11907999486598e-05
-3.2569655494138e-05
-1.36202390558949e-05
-7.50509074627247e-06
-1.67151545811208e-05
-3.44921565755772e-05
-3.67423114685062e-05
-9.93516040890598e-06
-1.21932223964602e-05
-3.37450379563142e-05
-4.19602405483969e-06
-2.95643114717902e-05
-1.60429010027151e-05
-1.79794553435407e-05
-3.35889381317985e-05
-2.24995752421429e-05
-3.95743122257514e-05
-2.04328777802085e-05
-2.12907147432311e-05
-9.2750994942418e-06
-1.16250492364958e-05
-1.21698795172579e-05
-2.79259077586188e-05
-1.41594852457206e-05
-2.9085100369706e-05
-1.2199662206577e-05
-1.70237584214594e-05
-2.80779765880598e-05
-1.46989015079035e-05
-3.06686778201971e-05
-1.23764070895372e-05
-5.66677444350498e-06
-2.89854418726737e-05
-2.20666989656016e-05
-2.78561387048683e-05
-1.9464193738439e-05
-1.66598022629236e-05
-2.70382071570033e-05
-2.16393669321858e-05
-3.98866690804016e-05
-2.23423983336628e-05
-3.41308751993103e-05
-2.82137697484132e-05
-2.05219785753296e-05
-1.5195733619477e-05
4.09264967172967e-06
-1.69909551897063e-05
-1.28221097124979e-05
-2.19765719503066e-05
-1.51226160130412e-05
-1.85058462990681e-05
-2.68543542697396e-05
-1.73515561210282e-05
-4.35457057023407e-05
-2.83971405348926e-05
-3.20154324001342e-05
-2.58080009630022e-05
-1.38162226899202e-05
-1.28248655076865e-05
-2.10825550889131e-06
-1.95916245173711e-05
-1.80572513836259e-05
-1.28393265145112e-05
-3.41235718060553e-05
-8.34677387317856e-06
-2.83417306014841e-05
-1.15674706914965e-05
-1.40217708206262e-05
-3.35256694643441e-05
-7.71174293973501e-06
-1.23671563051487e-05
-2.78010771875383e-05
-2.53054477905962e-05
-2.26805058157157e-06
-3.27552253298045e-05
-2.33230260597435e-05
-2.87397092990437e-05
-2.17999982753443e-06
-1.69443882139078e-05
-2.81329864440227e-05
-8.721117844924e-06
-2.04873792839851e-05
-1.01515413434073e-05
-3.33802919085074e-05
-1.59460524812374e-05
-7.30934314576467e-06
-2.09958701703474e-05
-1.23327715006995e-05
-2.61519577737294e-05
-1.65863646150402e-05
-1.74840881151343e-05
-2.13535126250558e-05
-1.56375741156617e-05
-3.68210553774171e-06
9.56481103737645e-06
-2.13643870223454e-05
2.48595869474348e-06
-1.91499505532634e-05
-4.05681041471564e-05
-1.15241616223605e-05
-4.93160051143419e-06
-2.17157858367683e-05
-4.3228674908484e-05
-2.87853118871402e-05
-3.02883594974574e-05
-2.66964135900275e-05
-3.91501480382375e-05
-1.50637913293726e-05
-1.01049384733584e-05
3.57359621722024e-06
-1.34572730947597e-05
-1.70388554134487e-05
-1.95991049775958e-05
-2.25829804576122e-05
-4.27811767340725e-05
-1.41873525045786e-05
-4.58446891427625e-05
-4.01491060080504e-05
-1.67192923930032e-05
-2.96920859524449e-05
8.15610764814025e-06
-2.23188020177501e-05
-1.82067217888232e-05
-3.13865813869322e-05
-2.94889038430868e-05
-1.0240307326504e-05
-2.93356049647129e-05
-2.51228072158716e-05
-9.36175935714884e-06
-7.5227197648186e-06
-1.85023656975269e-05
-1.45373134231143e-05
-1.25976051884298e-05
-1.99769564717518e-05
-2.31988294654238e-05
-2.75749929439185e-05
-7.70651033548425e-06
-2.7922763695609e-05
-3.91692519073054e-05
-1.42725821260272e-05
-1.30851409010408e-05
-1.45625949895901e-05
-1.69942415765637e-05
-1.82390559249697e-05
-3.35328795221814e-06
-1.1518155394577e-05
-1.67159343168246e-05
-1.91801340091113e-06
-1.53301563690284e-05
-9.1092792097802e-06
7.83345987770612e-07
-2.54506958655875e-05
-7.93417355460315e-07
-1.415984464075e-05
-2.39717260329208e-05
-3.70222256415389e-06
-3.02569129777072e-05
-2.36759480281811e-05
-4.36813552716262e-05
-2.84987047702605e-05
-3.42701107421044e-05
-2.50900731932385e-05
-1.59970146044933e-05
-2.08133883526209e-05
-2.41647057131313e-05
-1.26519812232236e-05
1.1519395484329e-06
-2.26614289550237e-05
-3.67627712273703e-05
-8.87138910898801e-06
-4.50247048460043e-05
-1.00048845489763e-05
-4.01349770282935e-05
-1.47614374646916e-05
-7.10282620034531e-06
-4.29766190869511e-05
7.7569536416537e-06
-3.27414407574617e-05
-2.02668688567644e-05
-3.15124486587866e-06
-2.92148780799869e-05
-3.88906550882352e-05
-2.32432373571135e-05
-1.4213620028099e-05
-1.9868470856736e-05
-2.4113659662323e-05
-2.04089199125677e-05
-1.61548215751846e-05
-2.95350579332717e-05
-2.73093491222717e-05
-1.433374691159e-05
-7.52916923077334e-06
-5.08165852405404e-06
-3.40951771367527e-05
-2.36650455653303e-05
-2.00907603309878e-05
-1.09759901462492e-05
-1.13459036474611e-05
-5.95409924235105e-06
-2.11847380932034e-05
-2.35449011426362e-05
-3.64589602289601e-05
-3.55360206033103e-05
-2.35836826622489e-05
-2.6942337157948e-05
-2.55540548339251e-05
-1.76082144643151e-05
-1.16717039950542e-05
-1.53955723920585e-06
-1.44697367081456e-05
-1.825669142348e-05
-1.89360287689751e-05
-4.55562481392782e-06
-2.20978809179117e-05
-1.82533948035519e-05
-1.08634080824613e-05
1.08153728996993e-05
-1.46491606164735e-05
-4.66217994576773e-06
-1.7247218480484e-06
-1.86137020086982e-05
-3.94504191602486e-05
-1.27354867200498e-05
-3.75362990716523e-05
-1.42129101541445e-05
-1.76944255116655e-06
-3.74559685719806e-06
-3.57762654115318e-05
-1.93591686672092e-05
-2.21704073313695e-05
-3.00096466594462e-05
-1.37604482057742e-05
-2.15022606068586e-05
-1.54276281383648e-05
-7.75377650131655e-07
-1.12729891744025e-05
-2.49404618926846e-05
-6.19361201705666e-06
-2.85141745124924e-05
-2.40236131886436e-05
-2.2503935714313e-05
-3.82282133879904e-05
-1.63750488617334e-05
-2.32811943345074e-05
-1.1093767838819e-05
-2.94208944371328e-05
-1.83406791905854e-05
-2.36294978283564e-05
-2.83348632678378e-05
-5.2657116325769e-05
5.66438019912176e-06
-1.45130699070289e-05
-2.92397106751465e-05
-2.61982372548559e-05
-2.12112096703067e-05
-1.56223874872669e-05
-2.58002422623143e-05
-1.94856414312015e-05
-2.6927113494393e-05
-9.24341149703137e-06
-2.44595486860745e-05
-3.14209898937776e-05
-2.19585826105617e-05
-6.87280857839091e-06
-2.25706900318046e-05
-8.62862759081678e-06
-1.10212643127256e-05
-1.28523083196236e-05
-2.32436505534123e-05
-7.5422346851105e-07
-1.02187226476124e-05
-6.95940865924686e-06
-3.25431263196239e-05
-1.41734757594182e-05
-3.90554855497365e-05
-7.04606731438178e-06
-4.51666391759753e-05
-4.25095348149113e-05
-2.98258574907316e-05
-2.57816740390475e-05
-1.53846176835807e-05
-2.59856545541085e-05
-2.73820733896446e-05
-1.75684857650628e-05
-2.84482648735112e-05
-2.09989087578802e-05
-1.55974027070199e-05
-1.88557067973405e-05
-1.76984075136968e-05
-2.19779308646135e-05
-2.87528538377051e-05
-8.42294341758037e-06
-3.57240834961121e-05
-4.64085051956856e-05
-2.18337416236094e-05
-1.09732518729686e-05
-2.84345794549893e-05
-8.6367608957962e-06
-1.47401825892251e-05
-1.07616160798619e-05
-2.6590399290999e-05
-1.28235817476887e-05
-2.49820635446377e-05
