# Supplementary material for: Research on computational propagation and identification of mine microseismic signals based on deep learning
Source: PLoS One. 2025 Oct 22;20(10):e0334641. doi: 10.1371/journal.pone.0334641 (PMC12543183; doi:10.1371/journal.pone.0334641)
Supplement: S1 Data — (ZIP) [file pone.0334641.s001.zip › 000100500001006.xlsx_0.txt_24.txt.txt]

-5.29508971371491e-06
-2.09222381788111e-05
-2.77594010811718e-05
-4.42691187466365e-05
-1.67457495994223e-05
-9.35087111339827e-06
-1.71885319306438e-05
-2.75668971958507e-05
-1.84134435885981e-05
-2.78123180066592e-05
-4.6240835470455e-06
-2.24858235873227e-05
-9.53141034521369e-06
-1.0595751642468e-05
-2.88475664103063e-05
-3.07917213833671e-05
5.13114871292146e-06
-2.00471910976842e-05
-3.0520044896652e-05
-3.47231120982025e-05
-3.17550231722592e-05
-9.05993569861069e-06
-3.36628580408776e-05
-3.69370941415928e-05
-6.72478179903805e-06
-3.08529296014873e-05
-1.83849396765598e-05
-3.79552239132621e-05
-2.45614256753998e-05
-6.31047647509748e-06
-3.97654894877508e-05
-2.21041125593915e-05
-2.32022436381455e-05
-2.57423141933643e-05
-7.35109282027707e-06
-3.72570445720828e-05
1.76999655578368e-05
-2.56324124314544e-05
-5.50581735504216e-06
-2.91882230692846e-05
-1.81108261546664e-05
-1.89750547456865e-05
-9.46960438955415e-06
-3.50971378313113e-05
-3.80897545186408e-06
-2.89221331921317e-05
-2.28405513911494e-05
4.10262945669378e-06
2.67723504116461e-06
-2.82405950448672e-05
-1.45794571410439e-05
-2.52938847245296e-06
-1.61393525994166e-05
-2.091482030307e-05
1.31559282314069e-05
-3.8113875068113e-06
-1.35924441620132e-05
-3.1668171812661e-05
-1.13977667047269e-05
-2.55071128544435e-05
-8.61763376619373e-06
-1.30108292182383e-05
-3.4144369943614e-05
-2.04145647376625e-05
-3.39981951181716e-05
-2.83385063925658e-05
-3.32931025979248e-06
-3.50455053743751e-05
-3.04981435201957e-06
-1.11744909964045e-05
-3.63452029767211e-05
-3.86170866720564e-06
-2.00530401275415e-05
-3.42970923035352e-05
-3.41051568710446e-05
-2.23977109759952e-05
-1.47646645260832e-06
-3.24195752655882e-05
-1.4253738068396e-06
-2.22714378695551e-06
-2.21176451506544e-05
-2.47103887882259e-05
-1.20094441832475e-05
-6.200399033363e-06
3.23878277853318e-06
-4.17886721933417e-05
-6.97657214695264e-06
-1.1574196619193e-05
-2.62823598902879e-05
-1.24077088655049e-05
-1.39667864169076e-05
-2.75781929974722e-05
-3.30427673507737e-05
-2.06923594703792e-05
-3.45574368997421e-05
-3.29233609892609e-05
-3.28150804442589e-05
-4.02432413952112e-05
-2.92321326518912e-05
-2.32369368195606e-05
-2.82211431175756e-05
-2.85310635788239e-05
-2.55160689253064e-05
-8.05934670481438e-06
-1.34551728949987e-05
-5.0774154617624e-06
-2.23600016181988e-05
-2.39522722940309e-05
-2.46434387920982e-05
-3.61831265189173e-05
-2.53889763852113e-05
-3.34032062277219e-05
-2.90064045148111e-05
-1.21306266852504e-05
8.57900809646657e-06
-4.28180541831605e-05
-1.16955886400472e-05
-3.70634724429716e-05
-3.13748118105473e-05
-2.84075347598591e-05
-1.07768270887951e-05
-3.16972816062823e-05
-3.83707552002084e-05
-2.89093048444579e-05
-2.26280371834606e-05
-3.50604174315397e-05
-1.25210234416099e-05
-3.43894227520773e-05
-2.45818216609427e-05
-3.52027285490598e-05
-2.18095348997716e-05
5.12670087744894e-06
-1.98336899899361e-05
-1.11136827402181e-06
-2.13110398221974e-05
-2.12315568540007e-05
-1.96261095489895e-05
-2.66969470583808e-05
-1.45095131619858e-05
8.04089292749067e-06
-3.59168825202591e-05
-6.51991275005796e-06
-1.62292469829309e-05
-1.26873343816457e-05
-4.11541554825834e-05
-2.91779174349506e-05
-3.13883092125088e-05
-3.30050325655203e-05
-1.36959554168928e-05
-1.37734805780406e-05
-1.46424544225517e-05
-1.29117274853902e-05
-1.91650449145528e-05
-2.47414940373463e-07
-4.31885222265263e-06
-8.89210349822124e-06
-2.98062974534344e-05
-2.86720262329287e-05
-1.74666758741672e-05
-2.65482262562757e-05
-2.26071898669221e-05
-2.41466102633104e-05
-3.6281109446703e-05
-2.28472916623202e-05
-7.61827465826546e-06
-2.93329369445799e-05
-2.76596725151683e-05
-3.32183575018652e-05
-1.66326377358955e-05
-1.63413570404683e-05
-2.51667324621182e-05
-3.07349128690115e-05
-4.60753209924266e-05
-2.76267090899371e-05
2.02092944626719e-06
-3.09041991161249e-05
-2.4223870597229e-05
-5.94615566160188e-06
-1.70015718253675e-05
-3.61758165578031e-05
-1.12662737466161e-05
-1.39775886169347e-05
-2.6821089384724e-05
-2.33575791274558e-05
-2.39972502902999e-05
-3.37368810292999e-05
-1.43474092991777e-05
-4.46848290667433e-05
-4.81289457373635e-05
-2.72904546217059e-05
-2.14814085998976e-05
-1.99349247191353e-05
-3.41632738611931e-06
-1.37073321410274e-05
-3.05031803850638e-07
-3.64183743453969e-06
-8.09317171773105e-06
-3.55746918664009e-05
-2.24210976809566e-08
-1.91507592247721e-05
-1.55896719553408e-05
-1.12726653815701e-05
-3.17479121879386e-06
-1.59142954093677e-05
-4.5666931521339e-05
3.68996692656966e-07
-2.60826311633998e-05
-1.08684636219619e-05
-1.45153946659246e-05
-1.21574891012647e-05
-2.14473563976056e-05
-1.63275000396222e-05
-4.99972653122091e-05
-2.92657115825865e-05
-2.97527004073323e-06
-7.15142297034856e-06
-1.6516332884785e-05
-2.90236790152138e-05
-2.6917565802145e-05
-1.36645990728603e-05
-2.32803560925992e-05
-8.0337793674947e-06
-2.37351213161877e-05
-1.28767121933287e-05
-1.7625478741504e-05
-8.37127197447015e-06
-4.64126449723642e-05
-3.64838318021548e-05
-1.53279598426238e-05
-1.73764273327854e-05
-3.34921587495186e-05
4.79447300050972e-06
-8.92792365469359e-06
-2.55156849379316e-05
-2.37470216105472e-05
-2.66330282187215e-05
-2.18601668806049e-05
-3.13719223597839e-05
-1.71205049166023e-05
-3.18288272533074e-05
-1.6097424585747e-05
-2.4639982617929e-05
-1.21762343172861e-05
2.31606924832415e-07
-2.90597772105223e-05
-2.60171548988463e-05
-2.4469443541545e-05
-3.32263941015353e-05
-1.93563039108114e-05
-2.24444676982329e-05
-3.17023354213189e-05
-3.09814358922391e-05
-3.7519709364049e-05
-7.02619293438449e-06
-8.92627918898438e-06
-2.68737378485231e-05
2.78425845498136e-06
-4.15827612772962e-05
-4.89215164333787e-05
-1.37572587061309e-05
-2.30255358716447e-05
-1.17497005238702e-05
-3.51609070238481e-05
-2.58977952850072e-05
-1.84846627433858e-05
-1.95636470850041e-05
-1.36429304539599e-05
-2.91992974107206e-05
-2.44791671916306e-05
-1.48545829841641e-05
-1.70769470638533e-05
-1.21502024361676e-05
-1.47171832614731e-05
-3.5110288039112e-05
-2.53208885316489e-05
-1.25711483737152e-05
-1.3337086162466e-05
-1.66408729133742e-05
-2.81606803131129e-05
-2.24645202298926e-05
-1.89625816102693e-05
-1.04972104916658e-05
-1.18378617344975e-05
-3.7831345164862e-05
-2.07854263186333e-05
-1.5911695425218e-05
-2.37326977941482e-05
-3.07202692471911e-05
-2.78846442580438e-05
-1.15630824011529e-05
-2.04728896336575e-05
-5.29665065216895e-05
-1.96957031021531e-05
-5.58753245523359e-07
-1.84669744343481e-05
-6.193403925462e-06
-1.71328953043911e-05
-2.65370450024048e-05
-2.55406747384386e-05
2.33558646821583e-06
-1.53960485308555e-05
-1.91679564311976e-05
-5.81411711396171e-06
-3.59029708838908e-05
-1.27788490048564e-05
-9.30953046111185e-06
-8.10441603175415e-06
-2.54714104632498e-05
-2.53899886650287e-05
-3.14723623356855e-05
-1.70887695363184e-05
-3.72623054722633e-05
-1.95476751757495e-05
-2.83018532290703e-05
-9.37782488706393e-07
-1.74617367451964e-05
-6.8386110505343e-06
-6.79099164130289e-06
-1.07780599339118e-05
-2.5234703997074e-05
-1.45503847189258e-05
-3.06201522047448e-05
-2.09981007444115e-05
-2.0552072337245e-05
-4.27085803775761e-05
-4.27036664382062e-05
-1.4046453540267e-05
-2.87876205052128e-05
-2.69292033982331e-05
3.85461099288502e-06
-9.09142065730291e-06
-2.56879357595001e-05
-2.10032194644583e-05
-8.87567247220697e-06
-4.47750184009134e-05
-9.10548862149811e-06
-3.89975304103647e-05
-2.45440137965038e-05
6.59585471453675e-06
-4.16986770186059e-05
-2.67673490670804e-05
-3.55552348321827e-05
-2.51073714475381e-05
-2.36047836576588e-05
-4.16048575545671e-05
-3.47557184519526e-05
-3.27675130204867e-05
-2.15435965864395e-05
-3.94896068115311e-05
-2.55343623929356e-05
-1.02267840040142e-05
-2.79516122536198e-05
-4.42112823505113e-05
-1.59557665349521e-05
-2.49313683095038e-05
-1.25991703702792e-05
-1.95513336562762e-05
-2.86277465624326e-05
-2.44354127737134e-05
-1.6245000296686e-05
-9.29634788821068e-06
-2.20141842919102e-05
-2.54157076872364e-05
-1.98235897227037e-05
-3.76689750508001e-05
-3.06424384290273e-05
-1.69418644427801e-05
-3.09386165845815e-05
-2.79511582311407e-05
-2.27248478631887e-06
-2.78471606858759e-05
-2.04932160413803e-05
-3.01796858388499e-06
-1.27699686710535e-05
-2.478064120897e-05
-2.23675023201367e-05
-1.4213949056361e-05
-3.57280353015434e-05
-2.49271225585781e-05
-2.67894849135325e-05
-4.13633712705178e-05
5.26743678112162e-06
-5.82199392277394e-06
-2.74808080111709e-05
-9.51552595230456e-06
-2.49128631307708e-05
-1.010415373235e-05
-1.90143849980824e-05
-8.37688326146872e-06
-3.30551377474956e-05
-2.69216849452711e-05
-8.22253828615265e-06
-4.33789702519267e-05
-8.02719101475756e-06
-2.84623837600526e-05
-3.28532809849058e-05
-4.02921836299856e-06
-2.42270223625275e-05
-2.78286631522129e-05
-1.09031884344387e-05
-7.58287196156172e-06
-2.61546041121259e-05
-1.48912554398743e-06
-2.99656094774383e-05
-2.52863135135141e-05
-4.40534105859973e-05
-1.55849863777392e-05
-3.42148215002173e-05
-1.66074020745676e-05
-2.01574533984629e-05
-1.02998582369727e-05
1.00525819567397e-05
-1.16500416337784e-05
-1.75858333121922e-05
-1.75771843177108e-05
-1.7341538135188e-05
-5.04347047759222e-05
8.80137823613231e-08
-5.46602498810867e-06
-9.86961416099319e-06
-8.7421602900623e-06
-2.90145047845288e-05
-2.4500957421084e-05
-2.8899858969414e-05
-2.80497151962077e-05
-1.78771197378159e-05
5.20199275597731e-06
-3.07840168737409e-05
-2.97987015029229e-05
-3.37197635134235e-05
-3.66099192388897e-05
-2.29447021816848e-05
-3.74834281171035e-05
-1.03187892222171e-05
-6.14215244960115e-07
-8.42069766373009e-06
-7.9993789173129e-06
-1.01271651272179e-05
-1.74954571858785e-05
-3.6207705074627e-05
-1.9567568729988e-05
-7.46736379895918e-06
-1.1559802800105e-05
-1.10670944413113e-05
-2.9439641866483e-05
-1.12536256583544e-05
-3.04237082985977e-05
-4.62171577073902e-05
-1.23637737886883e-05
-1.45754833732869e-05
-9.64438492001917e-06
-1.32063427362946e-05
-2.50443393272834e-05
-1.02736594435616e-05
-6.88512523451983e-06
-2.09641651052001e-05
-2.83601437561733e-05
-2.42168212075846e-05
-1.96954052060005e-05
-1.66543458593045e-05
-2.9264991986467e-05
-1.35233663954247e-05
-3.66166039536816e-05
-2.54595220529105e-05
-1.68843526003919e-05
-1.78069495317411e-05
-3.78343979794637e-05
-1.0939328712943e-05
-1.49509472998809e-05
-6.78882546873139e-06
-3.81030999938849e-05
-2.28398776952276e-05
-3.44003709026999e-05
-2.62178796908555e-05
-2.82361803553621e-05
-1.08130702136556e-05
-1.56325738929101e-05
-1.97002913116888e-06
-2.40003876968677e-05
-2.33278111429451e-05
-1.10497350139988e-05
-1.41644430559546e-05
-1.29115796785912e-05
-3.50719278789492e-05
-4.71130389250521e-05
-2.87360198740534e-05
-1.58977570188343e-05
-6.25292363874897e-06
-3.05431089486849e-06
-1.41471066078331e-05
-2.98598771116024e-05
-1.61973609098291e-05
-3.9109188889593e-05
-1.15843953653205e-05
-2.23613244258277e-05
-2.85196186142906e-05
-2.8858693432746e-05
-1.62101211202899e-05
-2.35839067822741e-05
-1.74637986567823e-05
-3.70768564773078e-05
-2.11995003918385e-05
-2.22244087930022e-05
-3.22343050717772e-05
-9.87394971353164e-06
-3.21720886762363e-05
-3.84446663318117e-05
-1.70034275285426e-05
-1.48692932186166e-05
-1.28444727483717e-05
-2.75987931714087e-05
-2.04975035377372e-05
3.56163252842807e-06
-2.69066986908462e-05
-2.38105346307458e-05
-1.05237742907991e-05
-2.83300185743862e-05
-9.53368429043829e-06
-3.37785240958379e-05
-4.87981028625905e-06
-2.63377088002647e-05
-1.82739367939741e-05
-2.95327640570355e-05
-1.49239219337867e-05
-2.02771616697774e-05
-3.4234239923273e-05
-1.61591351496918e-05
-3.46783565916965e-05
-3.97519372488232e-05
-1.86581220378785e-05
-2.27256501405461e-05
-3.35086453319787e-05
-4.01298750171026e-05
-2.874393187979e-05
-7.81544030939658e-06
-2.84355821351733e-05
6.31737636151985e-07
-2.01715071375914e-05
-2.20602515164302e-05
-2.07098338576104e-05
-2.4124352983417e-05
-1.64008716185449e-05
-1.71915584064098e-05
-9.75092562189701e-06
-2.05608789335562e-05
-3.34410883226203e-05
-2.15183246922306e-05
-2.9410962516625e-05
-2.83745558968516e-06
-1.74114379685719e-05
-2.75004019560712e-05
-4.46325916926564e-05
-1.65198878403516e-05
-1.74210725459752e-05
-1.64629700634296e-05
-1.16795644049998e-05
-1.99875104051893e-05
-1.47537203956733e-05
-1.15303299324822e-07
-1.63526689673199e-05
-1.24046955004225e-05
-4.06421803590738e-05
-2.49870617165912e-05
-2.47469689864052e-05
-1.76701119154847e-05
-1.89679745458709e-06
-1.35359737712634e-05
-2.4810360861144e-05
-2.54988944401635e-05
-1.89369506313369e-05
-3.05423526642263e-05
-2.17694599057956e-05
-3.99540590459209e-05
-2.25852284290974e-05
-5.77965960523985e-06
7.40505172856227e-07
-3.65144925036556e-05
-2.30692629521556e-05
-1.76501326992529e-05
-2.4536892797381e-05
-2.55000699215364e-05
-1.36581754432221e-05
-1.59992609175688e-05
-3.97091988316768e-05
-2.2933932055663e-05
-1.37137853539071e-05
-1.66235510551536e-07
-1.82279315821761e-05
-1.78014481029441e-05
-9.25791874867025e-06
1.29733848301327e-06
-3.9312810176765e-05
-7.15566879004098e-06
-3.51235916289009e-06
-1.60539775486096e-05
-1.92638057748801e-05
1.30736320243492e-05
-1.21603856996882e-05
-2.12135589851437e-05
-2.41608864592082e-05
-2.7254099931689e-05
-2.4815823766267e-05
-5.59929890485869e-06
-3.62097974941292e-05
-2.05226806888614e-05
-1.98728060860736e-05
-6.46479542933839e-06
-2.40340110916246e-05
-2.20130026262784e-05
-4.71956827363786e-05
-2.50244607615462e-05
-4.06426608149921e-05
-4.25393555391735e-06
-2.2229148901578e-05
-2.83088216007546e-05
-2.16796398835327e-05
-1.4921890473478e-05
-1.0670116598882e-05
-2.10151293056859e-05
-2.90560316133423e-05
-2.25124906913028e-06
-6.57706747647798e-06
-2.27721594187726e-05
-3.1195016183991e-05
-2.47474856160608e-05
-1.38213778010151e-05
5.9509450154236e-06
-1.12447765743597e-06
-2.35318410892876e-05
-2.78734524760489e-05
-2.49454276218382e-05
-1.26532472229246e-05
-3.26906739013455e-05
-1.99366401935826e-05
-1.62428710648016e-05
-3.24856812367192e-05
-2.26201741029849e-05
-3.92042132610049e-05
-4.05853149888136e-05
-2.7255457822199e-05
-5.61498642927291e-05
-2.61335901350176e-05
-3.81239569298825e-05
5.96185542226264e-06
-1.72673663696349e-05
-2.41737287980289e-05
-9.46633570144635e-06
-1.69272562190861e-05
-1.71264562561169e-05
-1.01995781628059e-05
-3.16585396005498e-06
-3.10173304494271e-05
-2.36100005663208e-05
-4.65813086941911e-05
-4.43127614581635e-05
-2.45273865022124e-05
-3.76210171031155e-05
-1.95023249495208e-05
-2.99928760304116e-05
-2.26964866549444e-05
-5.8948088978563e-06
-2.77871521892365e-05
-3.3049153907329e-05
-4.05031316697825e-05
1.62679228124509e-06
-4.72130925427893e-06
-3.04301299830623e-06
-3.5241695212104e-05
-1.58820326744733e-05
-3.83050129829296e-05
-1.38192741618037e-05
-3.77258630441096e-05
-1.21272107798337e-05
-2.74205301620124e-05
-1.85213902645539e-05
-1.59030608791078e-05
-1.74518896641175e-05
-1.26585480370609e-06
-1.1307420380808e-05
-3.49163308262991e-05
-2.18039071657409e-05
-4.01301258348139e-06
-3.12677611919416e-05
-3.11759752905076e-05
-1.70221308562976e-05
-1.88967204215399e-05
-2.13725887716685e-05
-3.93615059420446e-06
-2.63639748254898e-05
-3.20285373266257e-05
-1.43084195357766e-05
-1.54898685842615e-05
-3.94500356116185e-05
-1.38498115030528e-06
-3.28285163133895e-05
-9.55408719547689e-06
-2.34552738649616e-05
-1.31122658486024e-05
-2.44034883313428e-05
-1.42779361600853e-05
-1.71119174563208e-05
-2.66915691922766e-05
-1.58103096545545e-05
-1.37040952175246e-05
1.01746285221008e-05
-9.11950729158009e-06
-4.63128523845277e-05
-5.62473513709715e-05
-1.19844683189759e-05
3.40082962405083e-06
-2.33042945758115e-05
-2.54945349935056e-05
-1.3614961209298e-05
-2.45957112962304e-05
-2.47884236006254e-05
-4.48113825950792e-05
-3.58511598060955e-05
-1.61388769127918e-05
-8.32489058606331e-06
-2.60445209382597e-05
-1.950671806807e-05
-1.8168842611472e-05
-5.00169848471564e-05
-3.82754962831555e-05
-2.87391039339493e-05
-4.67626514766301e-05
3.21455078377017e-06
-2.93098651075865e-05
-1.86645106120977e-05
-2.9787511122628e-05
-2.13761177282728e-05
-7.31251608467087e-06
-4.86443985818948e-05
-3.21438083497641e-05
-2.07450050114546e-05
-3.19241535079874e-05
-2.31764346324854e-05
-1.28952941473662e-05
-3.4301328565767e-05
-3.93250532183588e-05
-1.89136699179148e-05
-2.35690224000856e-05
-3.28474966780779e-05
-1.76228293895597e-05
1.34791383657408e-05
-2.68072493324676e-05
-1.53730815236238e-05
-1.00218522910314e-06
-4.44351974852887e-05
-1.52464639035503e-05
-1.33788951665137e-05
-9.79970061631662e-06
8.72299196261347e-06
-1.08584133935222e-07
-1.3509759534691e-05
-1.0757855414406e-05
-2.80983835137359e-05
-1.6482104793213e-05
-1.65824243953663e-05
-1.0200401081305e-05
-3.02906171001486e-05
-2.64074927172632e-05
-3.0282348267926e-05
-2.51755242126663e-05
-3.13534634694105e-05
-1.82194725877992e-05
-2.95951551457498e-05
-3.866834566094e-05
-1.68461673009062e-05
-3.40725211168784e-05
-2.25479978881805e-05
-1.61437242752181e-05
-9.51182681806186e-06
-2.6392667956543e-05
-8.57684777695227e-06
-3.1195399054148e-05
-5.59579873426625e-06
-1.25899536950907e-05
-1.68903763244722e-05
-2.91785113383341e-06
-1.89221426746887e-05
-6.46587066084608e-06
-2.18713287517577e-05
-9.85828036490899e-06
7.38310992945538e-07
-2.20329393830453e-05
-1.40595924990073e-05
-2.24030867126262e-05
-2.51472939371919e-05
4.4158509246281e-06
-3.09117788543478e-05
-2.25034046266986e-05
-3.47259253200182e-06
-2.57917665817972e-05
-2.74055941505418e-05
-2.5272310063854e-05
-3.2738988978432e-05
-1.64912682794762e-05
-2.78114954334348e-05
-2.5776730424431e-05
-3.26190204045802e-05
-1.19991586802648e-05
-1.29394899073719e-05
-4.59690046859467e-06
-1.09604521292886e-05
-1.44974339750404e-05
-4.43769268903822e-06
-2.33811381589579e-05
-1.70716039041306e-05
-6.38815822191825e-06
-2.8180322083325e-05
5.47613043239878e-06
-1.90102891719945e-05
-3.07443983473727e-05
-1.82425800165461e-05
-2.85107717778753e-05
-2.69807628797157e-05
-9.91540191194408e-06
-2.66889431656864e-05
-2.10300222236607e-05
-3.39966374795694e-05
-1.3118691598655e-05
6.52679220825361e-06
-3.92743045064699e-05
-4.1649788845571e-05
-2.21966420016718e-05
-1.75322258957187e-05
-2.87632867302289e-05
2.14122198926478e-06
-1.27345126092354e-05
-2.97292162599712e-05
-2.13631012642267e-05
-1.74584604555456e-05
-1.3663623749174e-05
-4.6526433845948e-05
-1.04264908585113e-05
-2.0351255698076e-05
-1.62664417183847e-05
-6.57191276149977e-06
-2.54130198738764e-05
-2.76842252135619e-05
-7.6534687208962e-06
-1.11581393225485e-05
-4.46494649095463e-05
-9.85399798146167e-06
-3.13797018486401e-05
-2.73967494988349e-05
-2.91071745504589e-05
3.83938460007377e-07
-2.75284516585453e-05
-4.77344898665996e-05
-2.7532820156262e-05
8.05706092017906e-06
-2.63779107281311e-05
2.85300820294536e-06
1.27692300687127e-06
-1.78453758866995e-05
-1.86692196941706e-05
-9.66029205117296e-06
-2.00605525848768e-05
-4.72065192829064e-05
-1.02990631686812e-05
-2.30177046150828e-05
-1.4367327481585e-05
-5.15073391581155e-06
-1.78393032698975e-05
-3.80517778523225e-05
-3.99351366834765e-05
-3.45570479760816e-05
-8.4563213720691e-06
-2.84041164439423e-05
-1.40275497053868e-05
-3.06622362109212e-05
-1.97738099186797e-05
-2.46845475261887e-05
-3.03669214430672e-05
-3.36799765525788e-05
-1.96656197843016e-05
-2.61472025132339e-05
-2.87915598154917e-05
-1.74149268799872e-05
-2.24499427977474e-05
8.44699828354532e-06
-2.7568938121143e-05
-3.08142280235431e-05
-2.57112028481572e-05
-1.84724364967987e-05
-5.95519054685479e-06
-1.63922775448348e-05
-2.56013385556125e-05
-2.64985639654505e-05
-8.28117275901809e-06
-1.33596109962222e-05
-8.11275089677623e-06
-1.7405496042643e-05
-2.67903867472947e-05
-1.99610576459122e-05
-1.78840963053247e-05
-5.31751965894857e-05
-8.89529176664735e-06
-1.29358960664011e-05
4.53046777053781e-06
-1.52032080152382e-06
-2.47692092133068e-05
-1.63689339985599e-05
-2.01661712014779e-05
-2.14993537932712e-05
-1.04875301853556e-05
-9.14504795542853e-06
-3.1076463667113e-05
2.3768259988826e-06
-2.2356776409737e-05
-2.13373125974418e-05
1.34793925900117e-06
-1.0018978790741e-05
-2.66360295846021e-05
-1.1417658081139e-05
-2.01982587502267e-05
-1.8265844603046e-05
-2.86477613311827e-05
-3.41254594425748e-06
1.17180158970765e-06
-3.33475662184509e-05
-2.32645773808824e-05
-1.51784090262206e-05
-7.63886995803517e-06
-3.43853910614981e-05
-9.25322614653447e-06
-2.61731738394734e-05
-1.42887939064332e-05
-3.20415045889311e-05
-2.21894777705997e-05
-1.97409164442551e-05
-2.60095636164534e-05
-1.86091210555395e-05
-2.00820697211436e-05
-2.30138953909725e-05
-2.45654678102862e-05
-2.55278531687991e-05
-1.07255110391974e-05
-8.70489013012267e-06
-1.5786821686305e-05
2.63125080224807e-06
-1.9231607441104e-05
-1.44250878421946e-05
-3.62638984510445e-05
-4.20134215402314e-05
2.49311490766142e-06
-1.01654462252894e-05
-2.14805774409805e-05
-1.53275855692179e-05
-1.84447578929084e-05
-2.09882538251006e-05
-3.76167310294961e-06
-6.80945115321663e-06
-2.62881946523288e-05
-1.23620740105197e-05
-1.16171780445331e-05
-2.1558288155471e-05
-1.41543782723414e-05
-8.7637419771307e-07
-4.10379685067257e-05
-8.62438854267242e-06
-1.41548057085122e-05
-3.14794323333305e-05
-4.35887072975691e-05
-3.28101683384502e-05
-4.18981187842692e-05
-1.72917653149807e-05
-9.35107811393035e-06
-4.68157259502829e-05
-1.37224277276312e-05
-4.19968012867674e-05
-2.88454842883009e-05
-4.62671811325585e-05
-3.97259637861401e-05
-2.30876200800308e-05
-1.71427707188613e-05
-1.53314400624637e-05
-2.33368756151993e-05
-1.08417299394701e-05
-8.44201657528855e-07
-2.63898450461431e-05
-4.03864913038922e-05
-1.93497872634329e-05
-2.07712107272539e-05
5.70539943457837e-06
-1.50001932677841e-05
-9.58403776299899e-06
-3.16157308740515e-05
-9.17576149795783e-06
-3.01238511072346e-05
-2.00958445820287e-05
-3.70783364155673e-05
-1.43324938442694e-05
-2.60098157389243e-05
-1.0084532247147e-05
-2.32288769744955e-05
-1.76360864954203e-05
-1.79169094341966e-05
-3.8872916245865e-05
-1.78049887806512e-05
-1.36364471399682e-05
-2.09416673228522e-06
-1.6473778043624e-05
-8.32766064508444e-06
-1.3588118128575e-05
-9.55974646867948e-06
-6.35374312846486e-06
-1.65015723774323e-05
-1.56359131053643e-05
-5.91114837858174e-06
-1.45456498228797e-05
-4.45467697652168e-06
-4.41356708363657e-05
-2.50830369258318e-07
-2.718436281517e-05
-6.51945330513726e-06
-1.78755085916591e-05
-2.30576232133122e-05
-1.38435634587743e-06
-3.35805617778151e-05
-1.63114797142346e-05
-2.36322819124899e-05
-2.26900115164474e-05
-8.52953615638974e-06
-1.71290895697916e-05
-1.38753163002559e-05
-1.77969048126987e-05
-3.17959835493009e-05
-8.97834905446633e-06
3.56031491494613e-07
-3.29817896752856e-05
-2.07051828348816e-05
-3.31304526766745e-06
-2.59957206428405e-05
-3.44990978186458e-05
-3.42497764031236e-06
-1.40242935807627e-05
-2.74627354900861e-05
-2.59653274796013e-05
-1.39403557732983e-05
-3.25201969182146e-05
-1.49612070685738e-05
-1.23318190398531e-05
-2.27491748987986e-05
-1.33669610675674e-05
-1.61035006582966e-05
-8.98174495982473e-06
-8.73373419442846e-06
-1.3298673266273e-05
-3.85737951128883e-06
-4.06579102096241e-05
-4.89480800941191e-06
-5.17185564216918e-06
-1.25673921913012e-05
-2.88633480664436e-05
-1.36139341888231e-05
-5.00058941725831e-05
-2.47170829337393e-05
-1.59038812374397e-05
-1.82687278257263e-05
-4.02086379606206e-05
-1.57726674770773e-05
-2.34911253285784e-05
-8.89875780577928e-06
-3.27669064890819e-05
-1.82208223759066e-05
-3.1058042676925e-05
-3.02031085735706e-05
-2.00221207082834e-05
-3.52756831944743e-05
-2.29551056425607e-05
3.19629256589134e-06
-2.28524123751663e-05
-1.11443514566494e-05
-1.43086545326563e-05
-1.56348837598701e-05
-2.96568605066003e-05
-2.570996808141e-06
-2.19860771687449e-05
-2.36092118324409e-05
-8.73297559655454e-06
-4.21520685475673e-05
-2.13373578145515e-05
-2.08437334464189e-05
-3.97312391525184e-05
-6.72332258262709e-06
-1.91579585448004e-05
-1.65257794686341e-05
-3.26262514922453e-05
-2.3064129091801e-05
-1.22909306146497e-05
-5.06884416052714e-05
-2.91740649662632e-05
-2.73123114377211e-05
-3.0192286514013e-05
-3.23888032330274e-05
-1.60271797062817e-05
-3.13427541566669e-05
-8.71684050842552e-06
-1.05233392789263e-05
-2.4866801069923e-05
-1.35360932952917e-05
-1.9962615725805e-05
-2.51115776413536e-05
-1.40818607959941e-05
-3.04607728223059e-05
5.24931162073894e-06
-2.31333417848846e-05
-1.2614083201076e-05
-3.17829887535409e-05
-1.58691491090533e-05
-2.83184957095846e-05
-1.70015365806008e-05
-2.29334895687701e-05
-4.25014204646588e-05
-8.16033963827705e-06
-7.28079921658752e-06
-2.99766914813457e-05
2.61027659604421e-07
-3.3293849281762e-05
-2.47773196332514e-05
-2.09080424011473e-05
-2.73080250838733e-05
-1.49836928169595e-05
-8.51231370711222e-06
-3.31117639231508e-05
-1.55703439090899e-05
-8.58974603311285e-06
-2.59234120384395e-05
-2.24569280996034e-05
-1.39759507606947e-05
-1.28126887202605e-05
-3.8581280306428e-05
-2.68322016996328e-05
-4.5444344482134e-05
-2.99982815193638e-05
-3.30347414354635e-05
-1.90504480054633e-05
-6.85357307407282e-07
-1.74993429757112e-05
-6.83536605445676e-07
-3.87547202195037e-05
-2.16135526443104e-05
-2.0741682220656e-05
-2.85125875070672e-05
-3.43398615677421e-05
-3.62196456222847e-05
-3.35356738172671e-05
-3.93370514490669e-05
-4.11919423409826e-05
-1.86713546181784e-05
-1.57861238327668e-05
-1.9576270940367e-05
-2.43314100974443e-05
-3.17104192400739e-05
-2.21435157154927e-05
-2.05384756048187e-05
-1.63855514171237e-05
-1.11385978024384e-05
-3.05584457644358e-06
-2.24623863696129e-05
-3.1276510768321e-05
-2.31354585148021e-05
-1.50466732935629e-05
-2.65350908534106e-05
-3.07469266206239e-05
-1.45796747533961e-05
-1.44476604926514e-05
-5.52396662126095e-06
3.68298421449412e-06
-1.71383024552548e-05
-1.01693839728849e-05
-9.20444100912053e-06
-2.41434965315221e-05
-3.18314698473555e-05
-2.28559874235786e-05
-9.8752421930329e-06
-1.71637368546074e-05
-2.62787177127873e-05
-2.50707999889017e-05
-1.61103123537395e-05
-1.87262471197296e-05
-3.32453968431254e-05
-6.93025307128001e-06
-1.37661400026172e-05
-3.93032900829282e-05
-3.38461335605809e-05
-1.60469871755335e-05
-3.03922281592361e-05
2.1266530030121e-08
-4.97794434647246e-06
-1.73724437716827e-05
-2.12250051087802e-05
-2.56942223562239e-05
-1.62607999114975e-05
-3.52638001608665e-05
-3.27954016146625e-05
-2.44251452233396e-05
-2.4139156381931e-05
-2.26352057375811e-05
-2.25345652657172e-05
-2.89295666620408e-06
-1.82331546555371e-05
3.26965855642446e-06
-7.53456032018393e-06
-9.89465512917568e-07
-1.77849090044681e-06
-4.19180612542027e-05
-2.30904282536715e-05
-5.0360193168986e-06
-2.4298556928702e-05
-3.87193402778648e-05
-3.53844943674762e-05
-3.51361819423305e-05
-2.65816224155133e-05
-1.33214471377993e-05
-2.21037473649059e-05
-1.7897445419557e-05
-2.8604701152385e-05
-2.88429935549104e-05
-2.91454134567049e-05
-9.27991360584272e-06
-1.32877731157448e-05
-6.90572163257774e-07
-4.0947520556495e-05
-7.49568641124716e-06
-4.18131326240189e-05
-2.39588437495125e-05
-2.6514704904e-05
-1.85010652969875e-05
-1.92343754954419e-05
-9.38258821128607e-07
-2.64668265680322e-05
-2.62112905779976e-05
-2.93969351720954e-05
-3.46902969207207e-05
1.67489826599875e-06
-2.50956741314349e-05
-2.40689122510829e-05
-2.98079861071449e-05
-9.23619802533579e-06
-3.21537518637099e-05
-4.95892973877216e-05
-4.16342337645265e-06
-3.44100960871025e-05
-3.83211573389882e-06
-1.943290931607e-05
-2.42745451340269e-05
2.24107936554564e-06
-2.50960602250504e-05
2.01912648762306e-06
-3.98333951376688e-05
-1.21309296796786e-05
-2.29736785223992e-06
1.90058149493275e-06
-1.11025647260695e-05
-6.99762196321874e-06
2.78957410976161e-06
-9.60269063159886e-06
-2.51858446645129e-05
-3.74971289980389e-05
-1.90053172403394e-05
-1.37248424387262e-05
-1.37725132352087e-05
-3.69504190614673e-05
-3.69143000144411e-05
4.90511260697725e-06
-1.92265391107305e-05
-2.45930780867899e-05
-2.52471869937964e-05
-1.17504162253028e-05
-2.57177466827273e-05
-3.03030180806755e-05
-4.46211634706737e-05
-1.74204535671187e-05
-3.74849740246957e-05
-2.63646529445437e-05
4.17505964562247e-06
-3.735132653847e-05
1.75774874672856e-05
-1.69776771329764e-05
-3.2706910661311e-05
1.09230199093032e-05
-1.9099669963899e-05
-1.90569312403874e-05
-2.06889435536564e-05
-3.05950543456762e-05
-1.86039813622726e-05
-2.52952828106753e-05
-1.4339730829235e-05
-2.20455103905699e-05
-1.04867499923347e-05
-1.2644833589344e-06
-2.94289545583887e-05
-3.71330724096238e-05
-9.41515946439014e-06
-1.85829306772298e-05
-2.14611690593027e-05
-3.21017814492343e-06
-3.4307387726632e-05
-2.84974606706981e-05
-1.57800248229696e-05
-9.78910388131857e-06
-3.77871604985239e-05
-6.09255977926565e-06
-3.02942491981193e-05
-4.9409581902836e-06
-1.69193843614223e-05
-2.7852010561607e-05
-1.94956959148079e-05
-2.75826283937025e-05
-4.6625274999606e-05
-2.69252013549406e-05
-3.88566235764919e-05
-1.80383944350902e-05
-4.83387521267334e-06
-2.54327764900058e-06
-2.15518131498295e-05
-3.62846606359078e-05
-1.73080588366694e-05
-4.3102500249918e-05
-2.76133617807767e-05
-2.09438249687218e-05
-1.2409998325065e-05
-1.81511699242171e-05
-2.90421727534078e-05
-2.12210445736862e-06
-2.98041066515168e-05
-6.52497394879374e-06
-1.17301039736446e-05
-2.84281077772432e-05
-1.7577677686772e-05
-7.78754171498171e-06
-1.63203011071591e-06
-1.66860494252222e-05
-8.30596287982051e-06
-1.39636548946049e-05
-1.28790002450164e-05
-2.7713192177954e-05
-5.75089445996052e-06
-1.14652197106053e-05
-9.91378826490648e-06
-2.4496433098385e-05
-1.38487553772196e-05
-4.16689601579996e-05
-3.7818220530183e-05
1.81320253050481e-05
-2.33367867308173e-05
-9.71774546659726e-06
-1.38044365753936e-05
-1.09172046207597e-05
-5.20938423745688e-06
-2.54784439708595e-05
-2.14522797077592e-05
-2.37987006494615e-05
-1.55109344477268e-05
-1.28240444744147e-05
-4.38231999193434e-06
-3.76896502921597e-05
-2.04335047665312e-05
-1.32792788479236e-05
-2.03151379890359e-05
-9.66514352811168e-06
-4.38074932144207e-06
-2.01382657379412e-05
-1.10479310340001e-05
-3.40539146950731e-05
-3.71356374803643e-06
-1.43709104571142e-05
-1.0187069433967e-05
5.29674218421585e-06
-2.34183026320482e-05
-3.04800003645021e-05
-4.743040942013e-05
-4.33499124675601e-05
-3.41007649599767e-05
-5.85923433977465e-06
2.73022250764374e-06
-2.47015111923159e-05
-2.99947731978719e-05
-2.63737886748664e-05
-9.94029662009648e-06
-1.48103152928684e-05
-3.94794093718559e-05
-3.54473078254887e-05
-2.9442959208627e-05
-1.9186223049288e-05
-1.73479452617633e-05
-1.153902900572e-05
-8.06670073760078e-06
4.22253510557675e-06
-1.49166208680414e-05
-1.08751138417103e-05
-2.84537403030791e-05
-1.97444279454339e-05
-1.82159766278756e-05
-2.33015735465126e-05
-1.14658933056543e-05
-2.30687900498316e-05
-3.80718000357921e-05
-3.03178113712972e-05
-1.35204819389686e-05
-1.18947042626494e-05
-9.0064190485198e-07
-2.34949171206066e-05
-2.91447803181244e-05
-1.77708811287873e-05
-2.5851745894479e-06
-1.99898114176093e-05
1.41748965652066e-06
-3.69724789698263e-05
-2.12609243368753e-06
-1.02570043952521e-05
-2.52725685825652e-05
-7.18157549782219e-06
-2.5665496478936e-05
-3.50999430985003e-05
-2.50860107782966e-05
-7.60212367313346e-06
-2.14709096617055e-05
-2.09057615179749e-05
-2.52380088161563e-05
-9.86348266039389e-06
8.95872068565558e-06
-2.88712107258925e-05
-1.76928327626638e-05
-2.09158546082599e-05
-2.91550334096681e-05
-2.29078659021048e-05
-2.39021090240743e-05
-3.37085278070945e-05
-3.88522218900615e-05
-3.15943969836849e-05
-1.294071207268e-05
-2.64740105850966e-05
-1.60043951844242e-05
-3.31065398532221e-05
-4.8470983945224e-05
-3.25233552127605e-05
-2.8384532766238e-05
-3.31567893493029e-05
-3.90014117252037e-05
7.74442247080516e-08
-3.83054270106607e-05
-1.11891048185299e-05
-4.72143373885691e-05
-2.66295338396848e-05
-1.09658826275464e-05
-2.33724297384386e-05
-1.50839232270751e-05
-1.32172620182083e-05
-5.23599604001495e-05
-3.23010287446108e-06
-2.44441020709377e-05
-1.4611787169968e-05
-2.77548928223557e-05
-2.23853226958006e-05
-2.626552744075e-05
-1.23031081177205e-05
-7.59591173416581e-06
-4.21026234408359e-05
-2.1290577472807e-05
-1.26157382962437e-05
1.2142573527985e-05
-2.90434206510101e-05
-1.21058339658192e-05
-1.92826329295025e-05
-7.42686156318786e-06
-3.59148696117818e-05
-2.34852017800527e-05
-1.45185537757842e-05
-3.41785364632294e-06
-2.01075658575897e-05
-3.45535785612015e-05
-1.4885656261137e-05
-3.07170934107637e-06
-1.78833087217911e-05
-2.09209689844041e-05
-2.35586750657436e-05
-4.05002751860338e-05
-2.69839074919882e-05
-3.25663167755878e-05
-3.99607342396142e-06
-4.06428923242564e-05
-2.06263797039655e-05
-1.28166833720875e-05
-2.1083169965959e-05
-1.69133214862168e-05
-6.19362211866109e-06
-1.65155192343883e-05
-1.9067458277476e-05
-1.60111973612245e-05
-3.46659661896124e-05
-2.45735851791383e-05
-2.92033339304387e-05
-1.13633835473039e-05
-6.07852362988483e-06
-2.68095901579065e-05
-1.21852848644395e-05
-1.87928674350365e-05
-3.57961026256014e-05
-1.22620340183443e-05
1.09416990070619e-06
-1.64344800413537e-06
-1.80898900287369e-05
-1.43503994677016e-05
-9.44557025756755e-06
-7.01857395486682e-06
-2.14175457351861e-05
-3.05098431563028e-05
-1.32814037739728e-05
-1.26687043637194e-05
-1.05559189517441e-05
-1.46063788665996e-05
-3.63939550090009e-05
-3.49402053725291e-05
-7.27603858828986e-06
-7.6540246146949e-06
-2.67241640927081e-05
3.76237821457063e-06
-9.07862423926049e-06
-2.51419637942024e-05
-9.16629036469649e-06
-1.60044269980476e-05
-2.57377679407584e-05
-1.70716221424904e-05
-4.95644604498133e-06
-2.20160663496454e-05
-3.23110392230868e-05
-1.92228765137055e-05
-2.07314149952032e-05
-3.36702083311376e-05
-7.62725739739344e-06
-3.40275586320231e-05
-3.0154244609778e-05
-2.68238282078036e-05
-1.2558271304427e-05
-2.532421273734e-05
-2.5512462025088e-05
-9.04216637537055e-06
-3.85877380912438e-05
-5.90286480333601e-06
-1.20942495979883e-05
-2.09109401103806e-05
-4.44827029154654e-05
-3.29433477514774e-05
-1.27154905627558e-06
-3.28073709489757e-05
-2.54954087666756e-05
-4.00269884581321e-05
-2.76919088698987e-05
-3.00262948935147e-05
-3.52819310994499e-05
-3.32070376769338e-05
-1.65162976296678e-05
-4.99973479002476e-06
3.43894119299407e-06
-1.09782255942496e-05
-1.15777842429375e-05
-3.75258132459583e-05
-1.91024983293225e-05
-1.48166001535299e-05
-2.59756990198398e-05
-2.26793430296175e-05
-4.9893598717996e-06
-7.66596855016462e-06
-1.40376431788911e-05
-2.5488937433671e-05
-1.17251416221096e-05
-6.33164167538222e-06
-2.1661099788574e-05
-2.70051345725899e-05
-1.60690182993694e-05
-1.86529903826301e-05
-1.55514337765026e-05
-2.26715541864295e-05
-1.92872849168809e-05
-1.67468398439317e-05
-1.65531797422861e-05
-1.14970319104345e-05
-2.0996749053363e-07
-8.82061600091154e-06
3.11508805144339e-06
-1.8819882952534e-05
-2.18124783004165e-05
-3.18083890158414e-05
-3.26082465778093e-05
-1.99002462060831e-05
-1.42171079430291e-05
-2.38131136818989e-05
-1.40271247582918e-05
-1.38213839030274e-05
-2.09646727119366e-05
-1.74497805482262e-05
-1.51966780969727e-05
-7.33251450752296e-06
-3.36945125938066e-05
1.68710994157025e-05
-1.0344770282012e-05
-1.57540373866813e-05
-3.15395064734437e-05
-2.7701767550017e-05
-1.59073116366305e-06
-3.62021463077251e-05
-2.87244250122131e-05
-1.0985602546712e-05
-5.13677830093049e-05
-4.11382536180823e-05
-2.59871347121541e-05
-5.77586867081789e-06
-2.53697930389817e-05
-1.03592017666658e-05
-2.62819887829027e-05
-1.5016286461705e-05
-1.67903080032868e-05
-3.43212212138831e-05
-2.37732647077568e-05
-2.43240316615601e-05
-1.93554279833355e-05
-3.41009075575193e-05
-1.65420988294342e-05
-1.46459927691382e-06
-2.94309463023557e-05
-1.65951335686471e-05
-1.5011788021572e-05
-3.40641438775877e-06
-1.1226598768715e-05
-2.16493864459315e-05
-3.64001228800046e-06
-1.89535342344524e-05
-2.3614122624218e-05
-4.08719351444808e-05
-4.15546461597666e-05
-3.27748328756507e-07
-1.25564439365818e-05
-4.35734898000906e-05
-2.28009630121088e-05
7.10663618475837e-07
-1.89491324657853e-05
4.30043701425959e-07
-3.27351680350866e-05
-2.44454965736153e-05
2.47005874903366e-06
-1.6987437319287e-05
4.17112993719806e-06
-6.73897855691872e-06
-7.86352803552668e-06
-1.49719513477188e-05
-1.86440175596115e-05
-1.65858119964835e-05
1.07969392459437e-05
-4.28367711902899e-06
-1.07590344400076e-05
-3.2497284970916e-06
-3.56323900194165e-06
-2.45873110978856e-05
-9.5914334777382e-06
-1.75774774414801e-05
-2.62591591799964e-05
-3.59107030937522e-05
-2.44392923612233e-05
-9.56203287925599e-06
-2.74012603271249e-05
-4.05620623369168e-05
-1.86645670150963e-05
4.86373166462033e-06
-2.43585303103933e-05
-1.60310032984964e-06
-2.24903190130023e-05
-1.94201776903589e-05
-1.60776262331856e-05
-6.28111055652719e-06
-8.5405271846106e-06
-1.88822137635763e-05
-3.30519333402751e-05
-2.62425959150378e-05
3.23552154651489e-06
-3.33013667385774e-05
5.61915199505759e-06
-7.27015599330403e-06
-1.65414068981552e-05
-2.82733860368483e-05
-1.94457897025482e-05
-1.25081913183396e-06
-2.24025469370048e-05
-2.23490644864602e-05
-2.19939202200917e-05
-1.9047478378487e-05
-1.53074127597953e-05
-8.67616766865995e-06
-3.63620458694332e-05
-9.03156221312109e-06
-2.92146145293065e-05
-2.2194955989994e-05
-3.25082698775434e-05
-1.74789637735568e-05
-4.4122692635903e-05
-2.55582739308841e-05
7.07185871981705e-06
-3.07543667103104e-05
-1.91317095656617e-05
-1.45332836064111e-05
-1.462463534269e-05
-3.12923742501325e-05
-3.20593042343944e-05
-2.63063914220321e-05
-3.87670140344378e-05
-2.10210256395847e-05
-1.82831581184135e-06
1.03657727237683e-06
-2.16766746847426e-07
-2.71156596713243e-05
-2.24309437443918e-05
-3.23392396721305e-05
-2.81393850468419e-05
-2.53953774537951e-05
-1.42670723164722e-05
-3.81349510178065e-05
-1.69648417551732e-05
-3.26504879310512e-05
-2.23198212784328e-05
-1.12176675760331e-05
-1.29192620881467e-05
-3.09727731310431e-05
-2.48881581378061e-05
-9.91549519980655e-06
-1.91942495550992e-05
-1.94217836646371e-05
-2.56666086839345e-05
3.5523333521829e-06
-1.20587114214614e-05
-3.40553305589741e-05
-2.76278863580493e-05
-1.9446440257543e-05
-2.90932439874082e-05
-2.15035182762936e-05
-1.95455857696947e-06
-9.1126069266449e-06
-1.1606047281044e-05
-2.94554825235045e-06
1.03857420867774e-06
-3.77148905206162e-05
-2.40890351414881e-05
-2.34378054141526e-05
-2.00066173853362e-05
1.29929931694781e-06
-1.35405201242578e-05
-1.92667921398507e-05
-2.02741236163679e-05
-2.34198633274081e-05
-1.50762943158591e-05
-1.65721236602904e-05
-1.79887720834643e-05
-2.15433245537326e-05
-2.60990537411108e-05
-6.48935270208744e-06
-1.67894244963449e-05
-1.06894825866936e-05
-1.0861986840485e-05
-3.78964225836064e-05
-2.89227536134134e-05
-1.50727258411532e-05
-1.48752831053573e-05
-4.83206547970227e-06
-2.26733012911387e-06
-3.22271175286334e-05
-3.2042601550538e-05
-3.45021222008553e-05
-4.65328270630078e-05
-1.97452268872876e-05
-3.40297456227459e-05
-2.24736450212153e-05
-1.32078763057471e-05
-2.03913292214379e-05
-1.36881629649603e-05
-9.30190166519056e-06
-1.83296830252265e-05
-1.37481447438387e-05
-8.64655416783229e-06
-1.49590087769047e-05
-3.43469590237894e-05
-5.75595928737702e-06
-2.25267178788306e-05
-1.1179941812688e-05
-2.94775713598315e-05
-2.21489892754082e-05
-9.20016892343884e-06
-2.76074731610804e-05
-2.16640704112916e-05
-2.89035695314335e-05
-1.85142509987633e-05
-2.57259245616336e-05
-6.91950048949385e-06
-2.74821001619696e-05
-1.93955935823343e-05
-3.3547371043403e-05
-1.75043634784732e-05
-3.01367095415329e-05
-2.28982536565927e-05
-2.39304379039571e-05
-1.68064415410567e-05
-2.36488465042138e-05
-3.14131970114062e-05
-2.01611128433459e-05
-3.80653453595428e-05
4.80362036855775e-06
-2.6947751847869e-05
-2.33985107051584e-05
-1.08115305971734e-05
-3.31237538543713e-05
-2.19573254282139e-05
-3.1503988793925e-05
-2.98060491809482e-05
-7.40357674069332e-06
-1.20804500578449e-05
-4.97567634146674e-06
4.63701823379865e-06
-1.13450687499838e-05
-7.70295729641042e-06
-5.752796958914e-06
-2.20633751161017e-05
-1.42242259129498e-05
-1.93764212506027e-05
-3.66590262357492e-05
-2.98529326382386e-05
-7.6279843381195e-06
-1.88155794264936e-05
2.44336395651612e-06
-4.03920296344436e-05
-9.86216249750169e-06
1.09206143848781e-05
-1.0488141947995e-05
-4.87729160437193e-07
-1.86985784316566e-05
-3.38808521433638e-05
-3.44878954496837e-06
-8.88692504306739e-06
-2.09315850704258e-05
-2.69985855659578e-05
-2.3507760590144e-05
-2.90349255784669e-05
-4.65200751864563e-05
-1.96993019701282e-05
-3.23747119933211e-05
-9.89108554958027e-06
-3.01741414852679e-05
-3.77133143902125e-05
-1.43569628869574e-05
-2.23452005178111e-05
-3.01648175700672e-05
-8.59261161412957e-06
-2.34774286464814e-05
-1.59986092298405e-05
-3.49617109809872e-05
-1.37458828096732e-05
-1.33211452914842e-05
-5.93936258462893e-06
-3.55816308692654e-05
-3.08521517561446e-05
4.3092545227841e-06
-9.44695362061606e-06
-2.2989730933155e-06
-6.03142271155981e-05
-2.90229365807529e-05
1.12577968008148e-06
-2.53714480431805e-05
-3.20382930478507e-05
-3.70926730304354e-05
-2.45924382037943e-05
-2.45616448634007e-05
-6.34731138880588e-06
1.26663073983244e-06
-2.18991909420438e-05
-1.4369146148138e-05
-1.39513707624262e-05
-3.24753640270863e-05
-3.05195489745978e-06
-2.2344203112497e-05
-9.515999195326e-06
-3.72257389356548e-05
-3.27833765716226e-05
-2.61509071482998e-05
-2.928516293617e-05
-5.14128135817452e-06
-1.98777833515361e-05
-7.64655465474018e-06
-2.25387207697125e-05
-1.64232929549628e-05
-3.17956705678503e-05
-1.37307579502509e-05
-1.33791337135031e-05
-1.72621330107661e-05
-1.61163610682514e-05
-2.91729207621961e-05
-1.90083552521441e-05
-1.89947370241514e-05
-9.87712638354043e-07
-2.35934541138221e-05
-4.79063162820756e-06
6.02389211346741e-06
-2.4032196192694e-05
-3.12524553374299e-05
-3.08561121385677e-05
-1.67456638675984e-05
-2.09792744699107e-05
-2.04452070223322e-05
6.87913844947633e-07
-8.07432538334399e-06
-1.12879787542994e-05
-2.29459195813903e-05
-4.76335188461814e-06
-1.93343229930056e-05
-9.12370753008376e-06
-2.42365912020583e-05
-8.09537481145882e-06
-2.97389910689636e-05
-1.291421322319e-05
-1.47069020525977e-05
-1.5030133094093e-05
-3.2302540666453e-05
-2.15871046853115e-05
-2.63580959097008e-05
-1.77626085956141e-05
-1.2946114321535e-05
-5.16240065026869e-06
-1.83519229409856e-05
-2.04440089381432e-05
-2.93648944066954e-05
-3.90342002048634e-05
-2.28023825719463e-05
-3.0106405104503e-05
-2.20675868971316e-05
7.17678700755863e-06
-2.58146606468956e-05
-7.84501404764435e-06
-2.40197974216552e-05
-3.48822365658532e-05
-4.50807345032982e-06
-6.51055003989924e-06
-3.48347566991654e-05
-2.33818401584194e-05
-3.54693758950808e-05
-1.90805147446479e-05
-3.40058509650946e-05
-2.46475372393134e-05
-1.79415679013438e-05
-4.67871089348845e-05
-4.5611473081687e-05
-5.21927342603224e-05
-3.8375022424764e-05
-2.91286692225417e-05
-2.6755651038235e-05
3.78264318343758e-07
-2.67395299402893e-05
-6.81499597345914e-07
4.11481957239885e-06
-4.01887092862844e-05
-4.63664520433631e-06
-1.82603003147139e-05
-1.33159189607301e-05
-7.544580823719e-07
-2.91170971048404e-05
-3.0870215924523e-05
-2.70382957336936e-07
-2.14984100042719e-05
-2.71951325562534e-05
-2.42828280864873e-05
-1.84909940712481e-05
-4.09879193311858e-06
-5.50215125674595e-06
-3.50345200425285e-05
-1.43093596139897e-05
-3.12221785434396e-05
-3.28157340201866e-05
-7.51747387700448e-06
-3.30720738321295e-05
-2.0502755171817e-06
-3.99557868821854e-05
-2.0188496093617e-05
-2.80497606972157e-05
-1.12620713154763e-05
-1.17510649414965e-05
-9.7457947262275e-07
-6.09186599654626e-06
-3.82829930606862e-05
-1.36210825302433e-05
-2.27878640439181e-05
-1.28274129642542e-05
-3.1823934584762e-05
-7.69514138242786e-06
-4.00973168592583e-05
-2.03678717245619e-06
-4.15029424345831e-05
-2.06296065395663e-05
-2.15129737846556e-05
-2.2449135483954e-05
-2.99002127676708e-06
-1.67772190802787e-05
-3.37432893460463e-05
-3.24962804048142e-05
-3.55143087983056e-05
-4.24265591487541e-06
-1.29130184693055e-05
-3.4447034178847e-05
-2.4595030588869e-05
8.38676240016792e-06
-1.33720757301381e-05
-1.73678222524389e-05
-9.03918031554035e-06
-2.35278381866772e-05
-3.32348106626371e-05
-1.610174896582e-05
-3.74861772827464e-06
-2.41773096475339e-05
-1.35546299169998e-05
-2.20890016413871e-05
-9.94483445290211e-06
-2.25975985558128e-05
-7.3052723647825e-06
-1.53126395512003e-05
-1.26405574687345e-05
-4.52871320906898e-05
-2.51754954009146e-05
-2.12519971512118e-05
-3.24195615123458e-05
-2.1985043675792e-05
-1.57176332722244e-05
-2.23649071067427e-05
-2.26996467048682e-05
-1.68746352278689e-05
4.49822573272633e-06
-1.64508080612644e-05
-1.66782609516395e-05
-3.73036812532723e-06
-5.62053860447426e-06
-3.03708707966422e-05
-2.2325949054104e-05
-4.69042018073807e-06
-1.98382286520738e-05
-3.18323430670773e-05
-1.85661462196646e-05
-3.54879689464543e-05
-7.26100689645637e-06
-2.24971546626095e-05
-1.82049341051461e-05
-2.02093743182666e-05
-2.24391312640235e-05
-5.78264640337806e-06
-3.14596764222577e-05
-2.20816469122293e-05
-2.7343851735535e-05
-1.43573988500996e-05
-2.0697247649986e-05
-1.94781470378038e-05
-5.23903332096362e-06
-1.52814814704411e-05
-1.54507780500872e-05
-8.41727449284181e-06
-9.08342233288126e-06
-2.44053800643052e-05
-1.03981810214029e-05
-3.01582246708806e-05
-3.73578243283086e-05
-2.33231795425738e-06
-2.10900636579387e-06
-2.02246124127746e-05
-5.48790260340687e-06
-2.81403941826767e-05
-1.93460272391389e-05
-2.68553010292214e-05
-4.35601184336336e-05
-3.60148845083328e-06
-3.90226107051757e-05
-9.78130401925874e-06
-2.74319402011755e-05
-3.17088755656981e-05
-2.91663279263464e-05
-7.51601150648854e-06
-1.9353050437419e-05
-2.03364023379211e-05
-3.06796214316799e-05
-1.39374666338917e-05
-3.06308282281496e-05
-2.70039201403233e-05
-3.55041893990768e-05
-3.23283888145086e-05
-8.19940704196723e-06
-1.36650727908259e-05
-3.47789291195117e-06
5.16676651051753e-07
-1.30070954098471e-05
-2.52117651898501e-05
-1.25939254690927e-05
-1.6450997252351e-05
9.64975191898372e-07
-1.95085393423035e-05
-2.32152897590053e-05
-3.33303999075488e-05
-2.28913434759431e-05
-3.03951429215852e-05
-2.11265364616357e-05
-7.24143700486747e-06
-1.81719306454413e-05
-2.95462956290601e-05
-1.05669091702768e-05
-1.59126224999106e-05
-3.28737472292486e-05
-2.50198853836476e-05
-1.10423341491624e-05
-1.38030601546708e-05
6.75608994177605e-06
-2.43200898739244e-05
-2.14789510479057e-05
-2.66192986813876e-05
-1.35243543889293e-05
-1.19162059523962e-05
-1.93296045820489e-05
-2.3956429687033e-05
-1.71216788931155e-05
-1.68939517510079e-05
-3.32918725334644e-05
-2.48563671146181e-05
-3.48518130575891e-05
-2.59693500588958e-05
-1.85301738156676e-05
1.46191041521667e-06
-2.69028217475967e-06
-3.95150865126552e-05
-1.23249770808448e-05
-1.00427592212719e-05
-2.21176230979563e-05
-1.9308834758596e-05
3.11745618655359e-06
-1.40034408812439e-05
-1.90702326244357e-05
-3.37019349091396e-05
4.20501701248054e-06
-3.2452250846317e-05
-2.18294960390368e-05
-2.82651863139237e-05
-5.97267625860141e-06
-2.57471943803753e-05
-4.27874324428425e-05
-2.53561583101129e-05
-4.21790254462713e-05
-2.84953655838244e-05
-1.32214027303942e-05
-3.10304664682466e-05
-2.38272509631051e-05
-1.41521029849314e-05
-1.61751790129671e-05
-3.13974957554596e-05
-3.24018501216398e-05
-1.10947335711573e-05
-2.53801462467817e-06
-3.70405267845522e-05
-1.13700241212543e-05
-1.82319077684897e-05
-4.02581565666095e-05
-2.63994625917005e-05
-2.95996630641976e-05
-3.04233476340809e-05
-1.52054140192527e-05
-2.63985372719933e-05
-5.2720079583375e-06
-1.02122451081271e-05
-3.25256845888053e-05
-3.00277325776101e-05
-1.031477180036e-05
-5.05373775659191e-06
-4.1933506667812e-06
-2.44350115995925e-05
-9.11968108914484e-06
-2.04724343399665e-05
-3.15088131195813e-05
-1.24062562150519e-05
-2.61422292670224e-05
-1.64782454827912e-05
-1.17174959244237e-05
-2.25663611778599e-05
-3.39997280537582e-05
-2.09178708579757e-05
-1.88994078715251e-05
2.10614466501949e-06
4.18987985356671e-06
-2.0332567421949e-05
-1.60109478123501e-05
4.39618131411263e-06
-4.69685212252446e-05
-3.57551202915432e-05
-2.05362363575894e-05
-3.62862199115336e-05
-8.81646669490518e-06
-1.37265429561229e-05
-3.07404396902348e-05
-1.5988655373496e-05
-2.66218860128735e-05
-1.15972532488326e-05
-2.48158601445994e-05
-2.39208141320294e-05
-2.36611702915708e-05
-2.22152237553537e-06
-1.90267893693083e-05
-6.23215277006494e-06
-9.86691636005532e-06
-3.50920132919276e-05
-2.15533631329331e-05
-5.15064987443966e-06
-3.27496037609585e-05
-1.61123074853481e-05
-1.69684356670673e-05
-3.84088073442154e-05
-1.21826642979726e-05
-2.35268154123172e-05
-3.30735195098522e-05
-2.47730410078625e-05
-5.28939237694582e-05
-3.22148674023571e-05
-8.7471648662545e-08
-7.32462204892241e-06
-1.16078242001905e-05
-2.15097715402803e-05
-1.21450587246882e-05
-1.09405444249106e-05
-2.48642400034911e-05
-2.68247987697434e-06
-1.590506348684e-05
-2.49462343826252e-05
4.16779916922238e-06
-1.54888133527932e-05
-2.61332718572106e-05
-2.52275285297317e-05
-1.10214464466525e-05
-2.60850400200179e-05
-3.78318238744151e-05
-3.54467390469199e-05
-3.08817495531452e-05
-4.35771470653677e-05
-3.35173227408699e-05
-8.31588027291818e-06
-3.7568538515188e-05
-2.13758817742415e-05
-1.80713320677672e-06
-1.93852269124749e-05
-4.30319924576585e-06
1.28633144714906e-06
-2.44234678331156e-05
-1.12375844706559e-05
3.74348560405509e-06
-1.62871110563565e-05
-2.7071772908061e-05
-2.97679494517985e-05
-2.38703831888009e-05
-1.67304837787265e-05
-1.31201374096885e-05
-1.32503265276748e-05
1.69126642834239e-05
-1.61754696511037e-05
-2.34129627638299e-05
-3.22124966449852e-05
4.78866116936366e-06
-5.01589619284915e-06
-2.27570854947893e-05
-3.28299826225712e-05
2.60284707549915e-07
-3.06779217682823e-05
-7.87540213574509e-06
-4.58068521978294e-05
-2.16057284247571e-05
-1.68342280102746e-05
-1.83689499028576e-05
-1.78282873647129e-05
-4.59774185745662e-06
-1.65482336869462e-05
-1.88683510310886e-05
-3.50354682232677e-05
-1.85427397420869e-05
-2.86381015624128e-06
-4.83861171937368e-05
-2.89504369761216e-05
-5.69004607380179e-06
-2.71481971902219e-05
-2.79031704412379e-05
-1.9314924207934e-05
-4.26055380127942e-05
-1.8988908389549e-05
-7.25153027505866e-06
-1.51428884289343e-05
-2.13699988498623e-05
-2.61972935757134e-05
-4.16792151496351e-05
-2.80637874355594e-05
-5.29773983460496e-06
-3.8764545445407e-06
-3.14147752344282e-05
-2.20142918765484e-05
-1.5834441220148e-05
1.08066842133408e-05
-1.39042566670656e-05
-1.77995657729609e-05
-3.52263268715943e-05
-1.50741343866212e-05
-4.00124375198474e-05
-8.39531163387318e-06
-1.18496172560472e-05
-6.74071367254783e-06
-2.15387614318703e-05
-1.61792051513384e-05
-2.86043200419038e-05
-1.21906624071471e-05
-1.41083321622148e-05
-2.77271034567286e-05
-1.92964394689426e-05
-2.14781077395288e-05
-2.58658122442266e-06
-1.85007448487223e-05
-1.34618811032328e-05
-2.68795151950564e-05
-2.48698257832434e-05
-3.49174462011925e-05
-2.3043444620375e-05
1.91343981000241e-07
-4.19371615424603e-06
-2.6081890285226e-05
-2.71250167542752e-05
-1.83966717627688e-05
-1.60298218920315e-05
-6.93673818479363e-06
-1.49547043227318e-05
-2.05540450825173e-05
-1.30585622684917e-05
-2.18124966894185e-05
-2.07614391129564e-05
-3.5952473190673e-05
-3.07799910398852e-05
-4.20910431858006e-05
-1.5570896715667e-05
-1.49157092834407e-05
-3.08290250321172e-05
-3.58051480995106e-05
-2.24731051117737e-05
-2.12797920823725e-05
-1.87238771386441e-05
-1.3435151751319e-05
-9.04586295420092e-06
-2.64838443403075e-05
-1.68379108599692e-05
-1.66654442287625e-05
-3.6269247608102e-05
-2.98444379616785e-05
-2.18636525371839e-05
-1.63519389728307e-05
-1.90937887404979e-05
-1.66224695401722e-05
-1.03656028916251e-05
-1.2055901844876e-05
-3.79844072947927e-05
-1.1184557130203e-05
-1.80826931376708e-05
-2.82219864485832e-05
-3.99992832087377e-05
-2.58373798559309e-05
-2.06627741794109e-05
-1.58751746552717e-05
-8.28047859113235e-06
-6.13356641653863e-06
-1.28406397052773e-05
-2.62076118541181e-05
-2.89936685876008e-05
-3.36928802093676e-05
-1.70896277376733e-05
-3.49598662452864e-05
-1.85449761172158e-05
4.58055169222487e-06
-1.90513120463546e-05
-2.41318681091864e-05
-6.40856549978893e-06
1.3355446713311e-06
-1.81756076296187e-05
-2.13830601674552e-05
-6.11575305597476e-06
-2.48795617564014e-05
-2.98989842465794e-05
-3.10145056431803e-05
-3.24107417362772e-05
-7.25399849938296e-06
-3.67260498065239e-05
-2.46930767318507e-05
-4.59495216258623e-06
-1.8908935675909e-05
-8.34544789715378e-06
-1.37779089217305e-05
-2.50420267337607e-05
-2.48266182851815e-05
-2.36456744768632e-05
-1.48372868346939e-05
-1.62194087552666e-05
-9.27841077333953e-06
-2.75613696049844e-05
-2.2468136054409e-05
-1.28933245460344e-05
-1.78108614941149e-05
-1.29489766246654e-05
-4.00714924591711e-05
-3.53668508442345e-05
-2.70720797305583e-05
-1.76003807974062e-05
-1.62362721521857e-05
-2.70905006409458e-05
-1.78748996973094e-05
-3.82718453501102e-05
-3.26844146960467e-05
-2.93222498402103e-05
-1.52314265413657e-05
-1.45211014831684e-06
-7.76287537918264e-06
-1.43856425960792e-05
-1.02005372927381e-05
-2.51437827268772e-05
-3.84694276654879e-05
-2.35611029754758e-05
-1.92221664525917e-05
-1.89555593864478e-05
-1.86527736455473e-05
-2.1137840039913e-05
-1.98914668597831e-05
-1.88887564666778e-05
-1.04727521308984e-05
-8.29254378176922e-06
-1.26965302074805e-05
-3.84519345212632e-05
-1.59365954862798e-05
-3.32167107327441e-05
-1.29892009588355e-06
-3.5443931085843e-05
-2.23623618271244e-05
-3.04786351026529e-05
-2.35434725044594e-05
-2.07939773243306e-05
-2.82571281950528e-05
-2.5000906515149e-05
-1.71148009554544e-05
-3.05941049602707e-05
-4.49858838297398e-05
-6.6302074842428e-06
-3.14488805127663e-05
-1.33281577227656e-05
-1.57491776356004e-05
-4.26095741160807e-06
-6.90994633282878e-06
-2.03618274590636e-05
-9.8702888587109e-06
-2.03652583577034e-05
-7.94497199875508e-06
7.32560577905748e-07
-1.20743961440174e-05
-5.44093964190458e-06
-6.22748734246027e-06
-2.37707045359437e-05
-1.69948563312522e-05
-3.2110882276425e-05
-3.25159422984784e-05
-1.71838665726898e-05
-4.21968886319895e-06
-2.02718756687883e-05
-1.70478807988977e-05
-2.22458065963287e-05
-2.68478689563178e-05
-6.22991647456149e-06
-2.06113708540272e-05
-4.0508850995736e-05
-4.35161925459194e-06
-2.51578710869538e-05
-1.51699550472904e-05
-2.16238626590186e-05
-5.75047852219449e-06
1.89932249904107e-06
-1.43169433576043e-05
-2.54445645786449e-05
-1.74523493884925e-05
-2.5239064083941e-06
-3.78488111423438e-05
-8.58767865777765e-06
-2.22523385472547e-05
-3.08796422235364e-05
-2.71043412318006e-06
-7.27160023097492e-06
-2.61040805338273e-05
-2.97063389355609e-05
-2.75046134727064e-05
-3.96421433040739e-05
-2.4240298463552e-05
-3.17854749854282e-05
-1.4137046686696e-05
-2.49137727134399e-06
-1.68719369281311e-05
-2.59331068113712e-05
-3.6549175550936e-05
-2.2946701162538e-05
-3.39319630232704e-06
-3.21493667422584e-05
-5.01627960396358e-06
-3.00641958877639e-05
-3.39944818211104e-05
-4.75310032000398e-06
-1.94003300369731e-05
-3.26200194799793e-05
-1.77521714915299e-05
-1.43969909200544e-05
-1.64346791009811e-05
-2.51761986777926e-05
-3.86040544268846e-05
-4.22613688249344e-05
-2.7171208820936e-05
-2.06525422667386e-05
-4.125172463542e-05
-1.14926812401234e-05
-2.04334379077178e-05
-1.32332159246481e-05
7.4052037350754e-06
-2.22269279059698e-05
-3.43808972948653e-05
-2.01400700757901e-05
-2.97646451976764e-05
-1.43378535819994e-05
-2.60221593533201e-05
-2.2093407604724e-05
-1.14756845426013e-05
-1.46693416889776e-05
-3.81329604020868e-05
-1.40290741243607e-05
-2.57549399420287e-05
-2.50305301152859e-05
-2.57731082411627e-05
-1.78481355679875e-05
-3.57533578470795e-05
-1.88311492108628e-05
-1.05652679317352e-06
-1.56107541623394e-05
-3.69240545365862e-05
-2.11556583676219e-05
-5.33592505769934e-06
-3.01817334865678e-05
-9.19876947903008e-06
-2.31736652738766e-05
-1.28490794391835e-05
-1.78179449278602e-05
-2.4627588425318e-05
-3.4463560465515e-05
-1.88325454151463e-05
-2.88001965478925e-05
-2.51857449469617e-05
-9.72292298457836e-06
-3.10724964539285e-05
-3.91197362530912e-05
-3.08899364773968e-05
-2.59494133539804e-05
-1.88750683943783e-05
-4.05138964163951e-05
-6.59347764679235e-06
-1.1337549215038e-05
-1.12864407584653e-05
-1.26131256805502e-05
-1.5213167908939e-05
-3.2080592183919e-05
-8.34721658836245e-06
-3.19313847015439e-05
-2.30755371821756e-05
2.2132505085747e-07
-4.18027869828318e-05
-1.24810041532447e-05
-1.01374059211501e-05
-2.61071866203734e-05
-4.28303173935743e-05
-2.44063051684094e-05
-2.49934830393087e-05
-1.3686555342566e-05
-1.98776679221754e-05
-3.70608081725464e-05
-1.48896508641958e-05
-6.48810723944973e-06
-2.71924092031125e-05
-2.90147731741259e-05
-1.30066976021302e-05
-5.3133957646531e-05
-1.10188564409864e-05
-1.62315462465641e-05
-1.85963429724367e-05
-2.89927662903025e-05
4.7513304469195e-07
-2.07435439497694e-05
-2.04963451050858e-05
4.30443006393197e-07
-3.36647421588392e-05
-3.2646237453716e-05
-1.06888915431712e-05
1.64852875473915e-06
-2.86688768230818e-05
-2.88681093860193e-05
-2.00370923445456e-05
-1.87997003031519e-05
-1.52026565885585e-05
3.12566900796684e-06
-4.96833029688032e-06
-6.43730000092444e-06
-1.99615077182201e-05
-8.58969356178423e-06
-1.16170789782625e-05
-2.47124707753096e-05
-1.5894992965615e-05
-8.21234170672635e-06
-3.26756250801742e-05
-3.08317597600188e-05
-6.04255548543062e-06
-2.70951271084367e-05
-4.39286843116331e-05
-2.55350906676999e-05
-1.81174498434401e-05
-2.50924157159188e-05
-1.34319598721802e-05
-2.40693762872772e-05
-1.23384807741043e-05
-6.8097130195866e-06
-1.53410046999855e-05
-2.10571773394569e-05
-3.22261870996688e-05
-3.59525000127397e-05
-1.47694725943914e-05
-1.28930772707816e-05
-1.1027214966092e-05
-3.14511766750537e-05
-1.60375586873028e-05
-2.99798997959464e-05
-6.71968869288017e-06
-2.12259855614439e-05
-1.35883907664765e-05
-3.39090505034776e-05
-1.47140779048683e-05
-2.93054796945173e-05
-2.72717941647912e-05
-2.43303122164142e-05
-2.5056308430274e-05
-1.67420904256094e-05
-1.81678088978331e-05
-1.2120086164148e-05
-1.9229064304653e-05
-3.75494667971489e-05
-2.51083809489957e-05
-2.48395734841941e-05
-9.15262094612259e-06
4.37574618493009e-07
-1.72884502639815e-05
-1.77335459744216e-05
-1.40932804093546e-05
-2.18176698446921e-05
-3.70821867459312e-05
-3.44888432476297e-05
-3.83722008666799e-05
-1.01854760619448e-05
-2.3010059920204e-05
-2.1577616200624e-05
-4.35031925492243e-05
-6.2045615641794e-06
-4.43919848125861e-05
-1.9359257008384e-05
-9.19558195206211e-06
-2.8418308918275e-05
-4.14348160118023e-05
-2.496857973591e-05
-1.50822618950246e-05
-1.59444731405229e-05
1.03046901169344e-05
1.05022326590057e-05
-1.62796977039765e-05
5.30358528436796e-06
-1.09389524549203e-05
-3.43563676526056e-05
-3.05566916514476e-05
-4.83952476298198e-05
-1.87413228404354e-05
-2.56933720404321e-05
-1.90058540112933e-05
-2.39914664096516e-05
-1.1336048235044e-05
1.87635721258527e-05
-8.88593083518802e-06
-2.66958489906524e-05
-8.65044480024794e-06
-2.11674171431407e-05
-1.22782121539163e-05
-3.06856993971379e-05
-8.76810574401361e-06
-1.06358478235218e-05
-2.00611339029777e-05
-1.24418466121069e-05
-2.74164610917658e-05
1.20619317366787e-05
-1.41873074235976e-07
-1.58286975528794e-05
-1.32871673320844e-05
-2.30922406022118e-05
-1.11548038095092e-05
-1.86251502843488e-05
-2.68496664239692e-05
-9.88842390008319e-07
-3.05313670864432e-05
-3.07299758206996e-05
-1.84838999673537e-05
-3.40057019263443e-05
-2.83177237008843e-05
-1.54217836276164e-05
-1.84779188497612e-05
-4.10430313717673e-06
-2.04788659431213e-05
-3.94148732830464e-05
-1.83228817757551e-05
-2.15854272956151e-05
-5.25236082732809e-05
-3.45270220470383e-05
8.13821234291065e-07
-1.69087658147038e-05
-4.11955307954982e-06
-3.11481969523964e-06
-3.35308484833153e-05
-3.43822036692199e-06
-2.1465942636213e-05
-6.41572578333448e-06
-4.12991239805135e-05
-1.30725467575844e-05
-1.78838507882864e-05
-1.44986538451397e-05
-2.87874823872574e-05
-3.74798481405719e-05
-1.94721357247937e-07
-3.42100863404693e-06
-1.17721455264148e-05
-2.87239850768002e-05
-2.51493292573504e-05
-1.11350635378174e-05
-6.5886620824571e-06
-2.31075638491814e-05
2.82138889405715e-07
-1.19671597661543e-05
-1.88239932195155e-05
-1.28758253717279e-05
-4.54865882573407e-05
-1.45944707082035e-07
-2.2058425800916e-05
-7.8891999347978e-06
-2.87310532477783e-05
-1.13895259671359e-05
-1.46472685549626e-05
-1.21350805528696e-05
-2.74681730649808e-05
-9.91306345240631e-06
-7.39097505978017e-06
-3.42680865578713e-05
-2.51071875599695e-06
-2.446999512338e-05
-5.1661881269732e-05
-3.29829525662501e-05
-6.86735857685044e-06
-1.60373444607246e-05
-1.49035390896623e-05
-3.25962578671653e-05
-2.36422402321774e-05
-4.547245920114e-05
-3.62774159170926e-05
-1.32686371502677e-05
-1.79176471575724e-05
-4.27374038849781e-06
-2.33797130581035e-05
-2.28393016423611e-05
1.0570525181898e-06
-3.15670637796198e-05
-3.96645375203022e-05
-1.9687244918381e-05
-2.91461986111451e-05
-5.18428879421179e-06
-2.52842746033857e-05
-5.30461819039558e-06
-2.75745754963297e-05
-2.25115548280204e-05
-1.92252115071626e-05
-2.48295502981e-05
-2.50222839775301e-05
-2.09236159593982e-05
-1.65320375440653e-05
-1.20429438078445e-05
-1.25853845070987e-05
-1.46180143803553e-05
-1.51588468991285e-05
-2.82381771655859e-05
-3.23855093525689e-05
-1.7160253707498e-05
-1.96821038127877e-05
-5.30135571533797e-07
-2.52052594446058e-05
-8.02051110294126e-06
-3.10102294524129e-05
-4.33315714828946e-05
-3.10024198622987e-05
-1.6858575977878e-05
-1.4071884683385e-05
-1.66972272877536e-05
-2.77918725705909e-05
-2.45500265565658e-05
-3.60852773172127e-06
-1.49732196498973e-05
-3.3875386548843e-05
-4.71986985890543e-06
-2.64984165156741e-05
-3.4479050487364e-05
-3.34309184480213e-05
-4.22448434156674e-05
-3.7381589348278e-05
-1.59573912505839e-05
-2.71643224144868e-05
-2.35914605048e-05
-2.1135856125498e-05
-1.5607879928905e-05
-1.355467386052e-05
-1.50835785573062e-05
-3.06049823196437e-05
2.07633341548314e-06
-1.306088388781e-05
-3.72827283990572e-06
-6.61767900087642e-06
-1.25863259771444e-05
-2.081732620558e-05
-3.53530568861998e-05
-1.02105509828236e-05
-2.44357590725907e-05
-1.19731223325782e-05
-1.94059534602744e-05
-1.81647465102377e-05
-1.20132359160862e-05
-3.38028285577995e-06
-2.56439266488097e-05
-6.30866611287891e-06
-1.50223322046565e-05
-3.6019498321813e-05
-8.20952501405372e-06
-2.34920661288571e-05
-1.55830956968456e-05
-2.28709751622339e-05
-2.14109330432706e-06
-2.78309557663464e-05
-2.50073721386895e-05
-8.47727507598352e-06
-9.07752488549911e-06
5.1238103844766e-06
-1.2342171233932e-05
-2.40692447639471e-05
-1.36435996961954e-05
-1.53338868766535e-05
-2.43281472662494e-05
-9.59201413134237e-06
-1.22706201268018e-05
-3.78677628531752e-05
-9.03654154964166e-06
-2.27388421767755e-05
-1.97690859221429e-05
-3.97312143938882e-05
-3.2648587322989e-06
-1.75777040186058e-05
-3.30436817139177e-06
-2.3884915256908e-05
-1.26734182161599e-05
-3.30509308423925e-05
-1.5646419879164e-05
-9.27452275555642e-06
7.40306127949626e-07
9.75779600239256e-06
-6.98330656490485e-06
-1.60678634450121e-05
-8.15426843695308e-06
-2.4070400806513e-05
-1.63163114331992e-05
-1.93915575235193e-05
-1.74357620330023e-05
-3.40826094055368e-05
-2.62224204634298e-05
-1.05405128714897e-05
-1.39707364566683e-05
-3.0084442728678e-05
-3.69375271101136e-05
-4.69338976120939e-05
-2.31994258766713e-05
-2.93625564986831e-05
-2.61938626627624e-05
-1.60726372310522e-05
-1.88663183454776e-05
-1.97888398369195e-05
-1.2955658062845e-05
-2.19770477499075e-05
-1.82676283004721e-05
-2.0131648739409e-05
-3.30046928353298e-05
-3.27738608098298e-05
-2.42156892396014e-05
-2.59373605573459e-05
-1.90531949427904e-06
-1.32012087215714e-05
4.96889922496859e-06
-1.98143271858495e-05
-2.22707344359258e-05
-1.6983450543315e-05
-3.61712576948771e-05
-3.06266288700422e-05
-3.92712449549161e-05
-4.09747024744558e-05
-4.12041483844268e-05
-1.83729942078531e-05
-2.8038676527556e-05
-3.37319223242848e-05
-3.01447074759472e-05
-1.73659092385436e-05
-5.7668760384434e-07
-3.55141898655112e-05
-2.32241489438994e-05
-1.84267270816388e-05
-3.99934741756703e-05
-4.58446281320767e-06
-1.6037041831348e-05
-1.75680606378548e-05
8.41301571132776e-06
-2.63193364927447e-05
-1.22517798846767e-05
-3.17770030693736e-06
-1.40251477168909e-05
-3.52723612297238e-05
-4.81470833886544e-06
-3.28409601259077e-05
-1.46688399710559e-05
-3.17174048262233e-05
-3.70549248120445e-05
-3.29287654281896e-05
-2.99541584658006e-05
-2.73251929581601e-05
-3.95834252681737e-05
-2.86639753008791e-05
-6.17960474441791e-06
-1.0945158514947e-05
-1.86158558221954e-05
-1.51614281415629e-05
-2.09261395990063e-05
-6.67810476554577e-06
-2.41872801864018e-05
-2.37348505229434e-05
-8.41153306892663e-06
-1.71070954937102e-05
-2.32285717547231e-05
-5.15801531163976e-05
-3.30675390648704e-05
-5.57046757337577e-06
-2.44981086565107e-05
-1.55858706292739e-05
-2.77976199098567e-05
-2.43878136642854e-05
-4.05546805729726e-05
-2.8441018984602e-05
-2.14750356983303e-05
-1.06674558784253e-05
-5.22945335858197e-08
-1.75499036855207e-05
-1.52785554697489e-05
-1.34337926343118e-05
-1.86498056499511e-05
-1.6581655700725e-05
-1.31275885367433e-05
-7.79309129580045e-06
-1.05465870507529e-05
-2.66055911193405e-05
2.65828624222296e-06
-2.95503117566904e-05
-1.07754416499171e-05
-1.20679791724352e-05
-2.15517657961725e-05
-1.80878423132572e-05
1.54190694874819e-05
-1.82539715017448e-05
-3.38539904929838e-05
-4.40570365911591e-05
-2.51213162917888e-05
-3.113100967444e-05
-4.9468499970214e-05
-2.20530781052972e-05
-2.8589967004907e-05
-1.89653555187474e-05
-2.67684682951108e-05
-9.94307102081684e-06
-2.04236749703742e-05
-2.11224267099439e-05
-1.43917099595451e-06
-2.24404643137804e-05
-2.54155553761624e-05
-1.38459042653397e-05
-7.6734766173089e-06
-1.00792968869938e-05
-2.04001294119834e-05
-1.53186852934791e-05
-1.31065084044186e-05
-5.02570792037197e-05
-2.9546948289891e-05
-2.64865471685357e-05
-2.91430270779732e-05
-1.0476583891793e-05
-1.58133223081734e-05
-2.2429452077964e-05
-2.51937084573037e-05
-1.40642558861648e-06
-1.0497737754612e-05
-2.83785806469686e-05
-1.24982018980043e-05
-2.08231086662527e-05
-3.21857861151259e-05
-3.04586230212362e-05
-1.14482535358761e-05
-4.1392560608354e-06
6.92283138729254e-06
-1.40830114424349e-05
-1.33832731848796e-05
9.00730239127621e-06
-3.58078306918211e-05
-1.09742894051324e-05
-2.22760813400224e-05
-3.28021982209518e-05
-2.00820880703905e-05
-1.66610070894624e-05
-4.6810509091255e-06
-1.34538501308676e-05
-3.28588123666809e-05
-2.4928572401849e-05
-1.11898295530876e-05
-3.67616170996055e-05
8.0502825706792e-07
-2.39223841086291e-05
-1.11619730817271e-05
-1.93103504563139e-05
-4.73927890983136e-05
-5.01348300076728e-05
-2.14990041420282e-06
-1.24080966152701e-05
-9.1722820810916e-06
-2.15231988785599e-05
-2.80447505064243e-05
-3.00201953612989e-05
6.58476561797369e-07
-4.74487038668422e-06
-2.65921117139774e-05
-1.50031525475689e-05
-2.30583855644892e-05
-1.89461780248e-05
-4.03385641330158e-05
-1.67973458717445e-05
-2.67359447922077e-05
-9.29549366214055e-06
-1.7704659396307e-05
-9.05347002841056e-06
-1.14685330648763e-05
-4.05081520975026e-05
-1.9946303146221e-05
-4.48569347117642e-05
-2.45453375369427e-05
-1.03186410086246e-05
-7.89950513443667e-06
-1.52740088550379e-05
-1.72834665276996e-05
-2.94147484889685e-05
-7.09881058878349e-06
-3.37526697503264e-05
-4.0794073198318e-06
-1.44707979881935e-05
-1.42800559962649e-06
-9.79070206390861e-06
-2.48503421413051e-05
-1.66560781174982e-05
-1.20194174888143e-05
-2.76145647518753e-05
-3.35545633346737e-05
-2.87676337134087e-05
-3.72802827580761e-05
-2.70020765978494e-05
-3.29738050556523e-05
-3.75864117620163e-07
-2.40498499208319e-05
-3.77247291266003e-05
-1.09250767549724e-05
7.40088007294353e-06
-1.86233841543825e-06
-2.56976582956666e-06
-9.1227646907293e-06
-1.75600430520492e-05
-3.32556802332634e-05
-3.62015516035738e-07
-2.3696648996601e-05
-4.478303495058e-05
-1.4423407574894e-05
-1.37873336499714e-05
-2.48228832908652e-05
-8.92573728310726e-06
-2.78413949968949e-05
-5.43577215337152e-05
-2.96556740576073e-05
-3.10312032458592e-05
-8.36642737528863e-06
-2.15524887097043e-05
-1.8293229777791e-05
-1.95681827776099e-05
2.2008131251898e-06
-1.39484116725568e-05
-2.9722142859592e-05
-7.90805712060926e-06
-8.98722046057974e-06
-1.98061862902757e-05
-3.5794377044564e-05
-1.59740892074279e-05
-3.13625085224873e-05
-2.89053453226389e-05
-1.29427785521528e-05
-3.56266643797012e-05
-1.72247547159591e-05
-1.15245347151226e-05
-3.56530125214962e-05
-1.84328532961118e-05
-1.22517679483031e-05
-8.16013135557054e-06
-2.7078831245351e-05
-1.15031979762464e-05
-2.24873384414073e-06
-3.24781795900853e-05
-8.32663554603182e-06
-2.01198474919568e-05
-1.13759169710265e-05
-4.46215353984619e-06
-3.23863285183311e-05
-2.45934025524647e-05
-8.80723212001671e-06
-2.81038293066932e-05
-2.42259977399433e-05
-3.38433982712946e-05
-1.7146151858412e-05
-1.44296823118943e-05
-2.38772602518489e-05
-2.38953514019084e-05
-1.22401949786158e-05
-2.0843483348711e-05
-4.77098167675052e-06
-1.37180995030303e-05
-1.07560788457645e-05
2.85335181203113e-07
-2.72784605023675e-06
-1.33613087776495e-05
-9.26718051542439e-06
-7.43956457662773e-06
-2.12233552649608e-05
-2.03347678515863e-05
-2.76303025543137e-05
-5.96452151519457e-06
-1.58807845348662e-05
-2.91937109641034e-05
7.98741069972968e-07
-1.15717578526875e-05
-2.35328147175784e-07
-1.83316881932878e-05
-2.77077979228922e-05
-2.32915737756483e-05
-1.70230330698908e-06
-1.3203430317633e-05
-3.04081574313201e-05
-1.55451440194161e-05
-3.26337681210991e-05
-3.84830635064133e-05
-1.00509159526522e-05
-2.40013463789709e-05
-3.56410839516276e-06
-3.08633676410514e-05
-1.09460426839009e-05
1.63987687093945e-06
-2.59370793368099e-05
-1.75987496486449e-05
-2.52816265618896e-05
2.93144056472187e-06
-2.5019983228243e-05
-9.76987199664104e-06
-2.53422001429922e-05
-6.54279847906271e-06
-4.17730499915848e-05
-1.55565195044606e-05
-1.24532204443586e-05
-3.76999108547283e-06
-1.94948522414925e-05
-4.16498705336815e-05
-1.79231997212837e-05
-4.44614158584087e-05
-2.30873974566004e-05
-1.17797759363157e-05
-3.10377702775842e-05
-1.63573130917637e-05
-2.7632611066857e-07
-2.3774979518256e-05
-1.94717108320304e-05
-3.30677883910453e-05
-1.3570709816973e-05
-1.29267614185675e-05
-1.59117076308938e-05
-1.64888648800571e-05
-2.68140917938531e-05
-6.13759315900834e-06
-6.19011358315169e-05
-2.49358642780799e-05
-2.77464943191382e-05
-1.78378114480649e-05
-1.83110071856554e-05
-3.56422410803234e-05
-9.65267822180687e-06
-1.61732687505393e-05
-2.26741537959123e-05
-1.75358081140299e-05
-2.41116893870075e-05
-1.60760052436838e-05
-1.3483387112637e-05
-1.34720830349297e-05
-3.34831364608389e-05
-1.54066755973276e-05
-3.12970212749738e-05
-2.87695253117316e-05
-3.73354632144733e-05
-1.27907350016653e-05
-3.32840086724328e-05
-2.49714462585665e-05
-2.26317911594822e-05
-2.53291943979367e-05
-3.59182256749669e-05
-2.77271678510469e-05
-1.57894715767991e-05
-2.25455139154156e-05
-2.76521638941364e-05
-2.93300352595109e-05
1.23010593318882e-05
2.889322493585e-06
-1.12429391734721e-05
-1.03407156494941e-05
-1.721281416981e-05
-2.29228065528318e-05
-5.63586360703938e-06
-7.80592635540617e-06
-2.74374777674422e-05
-2.68748713120316e-06
-6.41399654367949e-07
1.07346948739281e-05
6.48752144864123e-07
-5.37766779640681e-05
-2.40192928722549e-05
-1.15857856252295e-05
-3.04783759858798e-05
-1.32310574142052e-05
-1.73568741800936e-05
-2.54235174240325e-05
-2.10525342869885e-05
7.57144500973207e-07
-1.56656685293636e-05
-3.48793140707399e-05
-1.39046579694482e-06
-9.43939338867378e-06
-5.94144514459556e-06
-2.52371269753653e-06
-4.39554779428084e-05
-1.5758022103799e-05
-3.078732240394e-07
-3.22162807500696e-05
-1.02861067303951e-05
-2.43904887806037e-05
-4.21165188496138e-05
-2.15817197209402e-06
-1.36083381526931e-05
-1.11164566877164e-05
-1.92762284898545e-05
-2.8726131240734e-05
-3.09896328595835e-05
-1.53784961550719e-05
-2.06602581941736e-05
-1.36049394687671e-05
-2.54589900503699e-05
-2.10863355115511e-05
-4.40114588416994e-05
-4.22047524585652e-05
-4.71205983500857e-05
-2.81220820525108e-05
-3.69239008401228e-05
-1.18449977920942e-05
8.11832132265498e-06
-2.48214438453847e-05
-2.53412033854584e-05
9.96984682522485e-06
-3.14794399209304e-05
-2.65720126996981e-05
-3.65940038827178e-05
-2.22470640381039e-05
-1.87749078128491e-05
-1.48516746695673e-05
-4.06364626926231e-05
-2.15875585497671e-05
-3.02738552028951e-05
-1.78597364825127e-05
-3.25713087837269e-05
-1.90902992596523e-05
-2.20448071129351e-06
-8.07418975322846e-06
-5.12208705732324e-05
-8.09016867353666e-06
-3.03560074502983e-05
-1.12946542208316e-05
-5.36637973248224e-06
-1.79739624874233e-05
-2.5785008009743e-05
-2.29016595455447e-05
8.72100030604358e-06
-1.36180368581086e-05
-3.09382508775009e-05
-7.92372789201558e-06
-1.25665136086415e-05
-3.14076530373208e-06
-3.32596755081203e-05
-2.57640005308691e-05
-1.92666263657362e-05
-2.04998766400924e-05
-3.14977504195937e-05
-1.70355652882979e-05
-2.75306470399266e-05
1.96897326831095e-06
8.44003293776987e-06
-4.25634307294843e-06
-1.19420919925407e-05
-1.6055949904678e-05
-2.11775682796304e-05
-1.04957727535112e-05
-1.64065406409482e-05
-1.68087745180996e-05
-3.89748273536556e-06
-3.31059504993002e-05
-2.97806912842967e-05
-3.07771264627344e-05
-4.66098854131818e-05
-1.57345403441776e-05
-2.60943185643737e-05
-1.12894595756219e-05
-2.59311490706493e-05
-3.76823897329346e-05
-3.0018039305854e-05
-2.07924650952417e-05
-2.21566685720641e-05
-2.35174652526009e-05
-2.70722562974332e-05
-1.85676944818208e-05
-1.736160232284e-05
-2.66728774762651e-05
-2.58961896996804e-05
-4.55109183975139e-06
-2.66241976105576e-05
-9.67764117560992e-06
-1.0364251710038e-05
-1.15344129658616e-05
-1.28746247131167e-05
-4.00854551294714e-06
-1.2628341071718e-05
-1.66750999255423e-05
-2.89658443559688e-05
-1.55890053021331e-05
-6.48274861126651e-06
-1.47129638457804e-05
-1.31842591744191e-05
-2.46436923231913e-05
-3.05938646691141e-05
-2.70304218723747e-05
-1.42733927491505e-05
-2.99647248855522e-05
-2.22123339059934e-05
4.15209317398062e-06
-2.22208473212332e-05
-3.69666802224336e-05
-2.52592886067324e-05
-3.86148056028403e-05
-3.86584750164142e-05
-2.80409138906864e-05
-1.99662464076155e-05
-4.02534852356626e-06
-1.63340380510023e-05
-2.42304501158665e-05
-2.62800354385252e-05
7.24441954502708e-06
-7.38317288660017e-06
-1.12545152447863e-05
-4.60691432823613e-06
-3.04925367624858e-05
-2.18668317976399e-05
-8.85412868463736e-06
-2.14271634977138e-05
-2.56837957222683e-05
-1.90893446845664e-05
-1.43113959905159e-05
2.39601999399611e-06
-2.4669975116284e-05
-1.66172318941459e-05
-5.83593144182733e-06
1.6428594485655e-06
-3.01921698010726e-05
-7.88761253620766e-06
-3.28214315002791e-05
-3.09050112848742e-05
-1.55646720205467e-05
-1.33253041630722e-05
-1.3275916251443e-05
-1.98806721316557e-05
-1.900987905282e-05
-2.46652913797787e-05
-2.1481700423514e-05
-7.04817576967175e-06
2.02880540094552e-06
-3.65567707695978e-05
-1.58486327820179e-05
-3.81529466471452e-06
-3.14897453081521e-05
-1.49847693847157e-05
-1.20533543504535e-05
-1.67983185650629e-05
-1.19890247125921e-05
-2.3699281573458e-05
-3.04343045642746e-05
-1.42055882737313e-05
-2.36670174545768e-05
-1.27353002732709e-05
-2.46582640397762e-05
-1.87273883096256e-05
-1.36435802368108e-05
-4.69521660825645e-06
-9.11837915187853e-06
-1.08652721073992e-05
-2.39540641866256e-05
-3.56518433803164e-05
-2.40816130359804e-05
-2.83946865369093e-05
-3.10614838016915e-05
-6.66397275151048e-06
-2.98295943651201e-05
-1.34967637423962e-05
-3.0218858643662e-05
-4.40666352265292e-05
-1.16754061966173e-05
-2.05797404413439e-05
-1.70969146311645e-05
-3.68919500539013e-05
-3.6655743740301e-05
-2.03461671793268e-05
-1.09614136042165e-05
-3.54492358267417e-06
5.35030493236864e-06
-3.98222619225807e-05
-1.34497922170825e-05
-2.34547899665312e-05
-2.0691015327615e-05
-1.23949809482824e-05
-1.991747032554e-05
-3.69729236490533e-05
-4.777077447391e-05
-9.75085112578897e-06
-1.39803850810858e-05
-1.61446368769047e-05
-1.87586363883518e-05
-9.39055050912378e-06
-2.98650110611372e-05
-1.08175859239412e-07
-2.51940447663897e-05
8.51608936218888e-06
-1.08618011999225e-05
-1.82670210420775e-05
-7.00167948293572e-06
-1.58977250541533e-05
-2.28107848584384e-05
-2.39173978800379e-05
-4.36610178126704e-05
-2.23502306747329e-05
-6.24620535323436e-06
-6.56259341717923e-06
-2.2962720677013e-05
-2.21495355318099e-05
-9.34624756496374e-06
-3.48938955983111e-05
-5.3138865750633e-05
-1.25166156863692e-05
-9.39141224594959e-06
-4.30776670390054e-05
-1.11634878811557e-06
-1.2641574520514e-07
-1.32900903494466e-05
-2.93497504637493e-05
-1.12467410443584e-05
-3.29104480087371e-05
-2.16306682674192e-05
-1.35219651658873e-05
-7.47606939707313e-06
-1.57208969087263e-05
-2.42941629469661e-05
-3.63568236488753e-05
-7.69768239861009e-06
-1.12707059414422e-05
-1.08345067162991e-05
-3.74097261109771e-06
-1.48111013869895e-05
-8.15408455847165e-06
-1.55742769147692e-05
-2.16472632591225e-05
-3.29063373837583e-05
-1.43340569159837e-05
-2.43756693851319e-05
-1.16359995011737e-05
-2.06251515509994e-05
-2.93829109676191e-05
-2.90765410160888e-05
-2.17294706298936e-05
-6.73720009871284e-06
-1.10678378280001e-05
-2.90620453387273e-05
-3.08755813342774e-05
-2.87387748781305e-05
-2.35923976679975e-05
-2.45501039438296e-05
-3.61451719362973e-05
-1.57116910163254e-05
-2.52278227656948e-05
-1.67152362064636e-05
-1.63344216437432e-05
-1.45343759409614e-05
-1.27576342570979e-05
-3.45146075499489e-05
-2.79732049099293e-05
-2.48172143072729e-05
-1.18356485540042e-05
-2.17007298970894e-05
-2.96528238925716e-05
-2.11532702131433e-05
-4.16296568340799e-05
-4.19439967641672e-05
-1.74735966299901e-05
-2.53918440448413e-05
-1.21691548573841e-05
-2.17380818440304e-05
-1.98197551938831e-05
1.30331164627826e-06
-2.43372787899444e-05
-3.04927748718761e-05
-1.52568255497514e-05
-2.8250671170496e-05
-1.06102955800237e-05
-2.67417774266328e-05
-1.75130548820008e-05
-1.60297180595418e-05
-2.42328465615538e-05
-8.68345259882822e-06
-2.46429032033197e-05
-2.21453366154874e-05
-2.45372171607154e-05
-1.0813984554834e-05
-1.39014745725631e-05
-3.4087567098313e-05
-3.27852839793717e-05
-3.72825195133362e-05
-1.48392443752784e-05
-1.62926397751142e-05
-2.24138470117736e-05
-1.70912612158436e-05
-2.40438186066434e-05
-2.00230831641171e-05
-7.92342361419432e-06
9.75930042657459e-06
-1.81476904123042e-05
-1.01438581182961e-05
-2.05819020126862e-05
-8.53742696523698e-06
-4.89899143912385e-05
-1.49953591903487e-05
-4.41311594294013e-05
-2.79892552904478e-05
-3.59618030160699e-05
-2.43168919481668e-05
-1.51561492912635e-05
-3.79472621686501e-05
-2.83864162714335e-05
-1.99229425421948e-05
-2.53807255463542e-05
-2.45901632376969e-05
-1.98696089022036e-05
2.79113088680573e-06
-3.13854453163993e-05
-1.95075035785676e-05
-3.34074110834931e-05
-2.02282493267768e-05
-7.04096463512789e-06
-3.66189404238871e-06
-2.79970088733156e-05
-2.29355728690321e-06
-4.39922259111657e-07
-2.41637656880938e-05
-2.60700835378118e-05
8.12700483130385e-07
-2.09430718436089e-05
-1.58177768084265e-06
-4.51137340552535e-05
-1.95570318536476e-05
-6.1501901989109e-06
-3.4655128483692e-05
-3.29747766980881e-05
-2.28896659831689e-05
-1.40159643301548e-05
-1.60543114324089e-05
-7.48440131360496e-06
-2.77860611113098e-05
-3.83977413449658e-06
-7.30172417397428e-06
-2.8948496155124e-05
-2.64125317539034e-05
2.23421516719367e-06
-1.13458707983955e-05
-1.06427046130038e-05
-2.31062743916526e-05
-8.98471116375996e-06
-2.95071469880067e-05
-3.09440815113882e-05
-3.00184727196591e-05
-9.01406804750522e-06
-3.38921933055703e-05
-5.07677285215377e-06
-2.33663576145436e-05
-5.03841744651362e-05
-1.33385350863705e-05
-2.35836173558585e-05
-2.51494479469831e-05
1.0861822018961e-06
-1.58768956144966e-05
-1.14991102266258e-05
-2.5839462686064e-05
-1.51644955520303e-05
-2.62050585119914e-05
-1.36974175749757e-05
-1.18424519396525e-05
-1.78246980293828e-05
-1.21750089321031e-05
-2.22519146296863e-05
-3.30449007083561e-05
-1.36280507003982e-05
-5.69962631814787e-06
-1.02840337668796e-05
-1.05478924531358e-05
-7.39325020181519e-06
-1.49588650123005e-05
-1.23544050059189e-05
-3.16701010828563e-05
1.15202243885329e-06
-6.3462389194411e-06
-2.73276994969168e-05
6.15247621509046e-06
-1.69271758912119e-05
-3.04263479906641e-05
-3.50203055593583e-05
-4.25612324412646e-06
-3.30346441196813e-05
-2.25173045956188e-05
-3.37707372768227e-06
-9.1475836047347e-07
-1.16621841543942e-05
-9.45995756100378e-06
-3.33154133033886e-05
-1.90841391756435e-05
-5.26547694114004e-05
-1.56216364621829e-05
-1.50105516573727e-05
-2.58543675197519e-05
-3.21907749064033e-05
-4.73746601690666e-05
-4.8499239077173e-06
-2.88369067279158e-05
-4.23489786254934e-05
-3.68253808499536e-05
-4.2018109163687e-05
-2.73610825417855e-05
-3.05134672231301e-05
-3.69944222272205e-05
-8.56464695687478e-06
-3.5197527548885e-05
-3.84615330595259e-05
-1.52676571235463e-05
-1.28861784661841e-05
-8.15950086005655e-06
-2.29989438876992e-05
-1.18705817488979e-05
-7.31461703210518e-06
-1.54615687518713e-05
-3.98385025087148e-05
-2.30172083286575e-05
-1.5481777528835e-05
-3.21038745158743e-05
-4.72117050818452e-06
-2.9245826499258e-05
-4.55599684576191e-05
-2.28841739997491e-05
-3.34310315133797e-05
-2.41951980025947e-05
-1.99502948218568e-05
-1.32162326677609e-05
-1.27498188365262e-05
-1.55769006532363e-05
-2.14233791156638e-05
-6.96300817948383e-06
-7.02097964087012e-06
1.01931396979497e-07
-1.30230145005791e-05
-2.72481643543294e-05
-2.08010291811169e-05
-2.72227296793115e-05
-2.86006258175266e-05
-1.24188302593085e-05
-2.10587686187955e-05
-2.16190607774207e-05
-6.30233419464498e-07
-3.57165532315294e-05
-9.90126585733563e-07
-2.12097579567334e-05
-2.67579740296998e-05
-2.81740851520426e-05
1.10908223650856e-05
-2.7595593071847e-06
-1.74693024886509e-05
-2.18075735935805e-05
-1.13600409063138e-05
-1.5818525408975e-05
-8.03688993408397e-06
-2.36853501339491e-05
-2.61120334777436e-05
-1.42583728052782e-05
-3.35947044526308e-05
-3.23638258584806e-05
-1.63642807595529e-05
-2.09338094385258e-05
-1.45585366071525e-05
-2.39817513747727e-05
-1.81042073931724e-05
-1.78019204605978e-05
-1.75316241854278e-05
-1.5339981101045e-05
-1.59124943994942e-05
-1.33888143723274e-05
-1.57418644859021e-05
-2.42392186880947e-05
-3.56503587799198e-05
-3.31921746978264e-05
-1.38279099919331e-05
-3.61729168541152e-05
-1.93895867549802e-05
-1.45226774272139e-05
-2.0666473319875e-05
-2.72281930502707e-05
-2.94946854715339e-05
-1.96741903845314e-05
-3.31929971480072e-05
-2.70351559453261e-05
5.04412587260808e-07
-2.75616257173495e-05
-2.00377088025662e-05
-2.52788094316739e-05
-1.64911136670939e-05
-4.44343880532994e-05
-4.04118165105041e-05
-1.28533710708246e-05
-2.78756022560924e-05
-8.77117345188335e-06
-7.5033776117595e-06
-1.64234839885111e-05
-1.53983096053452e-05
-2.62294521861627e-05
-1.92980181677175e-05
-3.1519266005694e-05
-1.51781857611218e-05
-8.70268930894735e-06
-3.45207321195357e-05
-1.96872458170759e-05
-2.62110561505782e-05
-8.60642207078364e-06
-1.57584587886662e-05
-3.53653932137728e-05
-2.37717273826184e-05
-3.06596717542019e-05
-1.77552901480551e-05
-3.37085612607806e-05
-1.30833352371903e-05
-1.03700551868997e-05
-1.01389336502708e-05
-1.43885069220631e-05
-1.76751102745882e-05
-2.3135155091405e-05
-1.799421154314e-05
-1.22018515981954e-05
-1.93982948011423e-05
-2.69355719989448e-05
-1.87945919661036e-05
-3.59112257867191e-05
-9.46508127003398e-06
5.76385948453304e-07
-6.49453863420108e-06
-3.44095590957386e-06
-1.15375405886349e-05
-7.84590368050496e-06
-2.74344185853392e-05
-6.45270691734234e-06
-1.76370079572602e-05
-3.71156369815077e-05
-2.27584859884113e-05
-1.71488945169966e-05
-7.06866487196865e-06
-2.30495512954191e-05
-2.18847380557257e-05
-1.96413519918383e-05
-2.2374978792677e-05
-1.29777917930117e-05
-9.11996041990925e-06
-3.03534037627582e-05
-1.8399912162864e-05
-8.6969978851868e-06
-2.54505945966447e-05
-1.83041645458607e-05
7.09199569268044e-06
-9.40524502947771e-06
2.71589303483436e-06
-2.44271185320672e-05
-3.76051437782325e-05
-1.76174153598203e-05
-1.11927071959876e-05
-2.29613491116307e-05
-2.49610980433224e-05
-3.03069512138795e-05
-1.89090319142538e-05
-1.7588298728963e-06
-8.04436068067374e-06
-7.33950720034622e-06
-2.14258849463602e-05
-3.12351617674849e-05
-2.80832856588197e-05
-2.76806980223502e-05
-1.81981756302161e-05
-4.40768543581923e-05
-2.20137281261323e-05
-3.05940775579883e-05
-9.66037731387868e-06
-1.56370280944773e-05
-2.90551446100335e-05
-9.81920290456057e-06
-8.51235804879902e-06
-2.27348060606439e-05
-1.77592627365241e-05
-3.03966903670861e-05
-3.24492560318258e-05
-3.71718651953422e-05
-2.88394119176409e-05
-3.11410786497403e-05
-2.6356293594961e-05
-3.64453395349436e-05
-3.21252251816508e-05
-9.81481792410578e-06
-2.38898635329607e-05
-3.55994067954338e-05
-1.5414102654956e-05
-6.68519084549001e-06
-1.83211570709716e-05
-3.14232491081082e-05
-1.14196506234188e-05
-1.89185112966667e-05
-1.79218101251184e-05
-3.43226889991119e-05
-4.87182384286888e-05
-1.03397418880628e-05
-1.78957361285638e-05
-1.62114101655602e-05
-1.28653173726895e-06
1.40904127705424e-06
-3.53063252109247e-05
-8.8509579485233e-06
-1.2405923429208e-05
-5.33409732914278e-06
-1.27660404253645e-05
-2.23732723660349e-05
-2.04170471988586e-05
5.21841779441537e-06
-4.70700550242025e-06
-2.14267214562246e-05
-5.57620534989872e-06
4.27379496781232e-06
-1.0744580339145e-05
-1.2717371442069e-05
-4.8444083613301e-05
-1.45724033158756e-05
-1.18609086186793e-05
-3.29852762766922e-05
-2.40275054065594e-05
-2.95900597829192e-05
-1.641759233353e-05
-3.05397185109655e-05
-3.78402904568411e-05
-3.70928359788014e-05
-2.87189090575968e-05
-3.49796793857557e-05
-3.04438858321031e-06
-3.31287801270203e-05
-2.02310577024112e-05
-2.34926406132949e-05
-1.76199111122296e-05
-1.1414767853335e-05
-2.62378941887229e-05
6.55451994478897e-06
-3.00571777688057e-05
-2.14460531900356e-05
-1.25959566779286e-05
-3.10997620199277e-06
-7.7953737468086e-06
-2.57713109878738e-05
-1.42373310056887e-05
-3.03813638521063e-05
-1.47569009692108e-05
-9.57375115104237e-06
-1.9257069520681e-05
-2.95963088307324e-05
-2.20711062768558e-05
-2.44211930439696e-05
-2.53754182517313e-05
-3.95084103010659e-05
-7.81939404472272e-06
-2.13733813169752e-05
-7.29210826089826e-06
-1.28939831042763e-05
-2.58614684469732e-05
-8.69573322597133e-06
-2.93972844494536e-05
-3.94878478021841e-05
1.53718525719077e-05
-1.99364560143392e-05
-2.09254526457749e-05
-1.05313495115337e-05
-2.25597637443687e-05
-1.89949392385997e-05
-3.48041994766293e-05
-2.48844314759308e-05
-1.85685053955661e-05
-8.34768921220737e-06
-1.65964143655031e-05
-2.45811794419047e-05
-2.18719415368674e-05
-1.76887347488503e-05
-1.48129910799009e-05
-2.71323827561644e-05
-4.90493972241154e-06
-3.77587141084811e-05
-2.78924751582934e-05
-2.58719915361525e-05
-4.13073929785689e-05
-2.83141897165442e-05
-6.46409794617999e-06
-2.61924910905235e-05
-1.61722491468889e-06
-3.6568439442443e-06
-3.22787584462773e-05
-1.39067928585917e-05
-2.4186546726278e-05
-1.85905561121621e-05
-5.17870639969758e-05
-1.86056846856522e-05
-4.75697813384557e-06
-5.47529736408994e-06
-8.41559869995336e-06
-1.15201316181231e-05
-3.56889254359692e-06
-3.01180736386741e-05
-2.053797256472e-06
-2.09414359844768e-05
-1.22392661260769e-05
-2.08125934642127e-05
-1.31007895936199e-06
-2.22732296713401e-05
-2.801011740305e-05
-2.19770329303186e-05
-1.26476402302125e-05
-1.77065436146817e-05
-3.1650813323837e-05
-3.12294667442878e-05
-2.24842293766921e-05
-1.99498484513669e-05
3.13622124699303e-06
-2.25553154860911e-05
-2.08451406001991e-05
-5.98411881458868e-06
-1.68271484069762e-05
-2.82348479689532e-05
-1.03077015595642e-05
-2.89800558003035e-05
-2.95284373142872e-05
-1.6803085284697e-05
-7.47470711564583e-06
-3.02706800933183e-05
-6.20647986676291e-06
-3.4798521240604e-05
-3.68808240942073e-05
-2.86523978975459e-05
-2.53715220898159e-05
-2.19514310462186e-05
-1.92139272246716e-05
-2.5264561034389e-05
-3.15162509352757e-05
-2.15086694484236e-05
-2.95308097387586e-05
-1.88111113711479e-05
-1.77787161420991e-05
-7.05240777416192e-06
-2.7816187071685e-05
-3.57389168276585e-05
-2.26226769136048e-05
-3.03192165146532e-06
-1.89356951130634e-05
-1.62081828333863e-05
-8.3630160374071e-06
-2.84885657772343e-05
-3.25448225997929e-05
-2.54808013362288e-05
-2.45021093300795e-05
-3.20054191720588e-05
-6.7774855677703e-06
-6.44196044972751e-06
-5.74830760899055e-06
-2.30514783706891e-05
-1.88379684034258e-05
-1.24615756554691e-05
-6.67466815161659e-06
-1.343307899813e-05
-3.0671503579838e-07
-4.08834322028257e-05
-1.96342236058386e-05
-3.19889241513073e-05
-3.33665883002911e-05
-2.98068232688601e-06
-3.00768119291752e-06
-5.18025267988678e-05
-2.71087327998496e-05
-2.39889844243175e-05
-9.35208885493782e-06
-2.27475835383968e-05
-3.47168678199626e-05
-2.27140404428016e-05
-8.08207668479498e-06
-2.6380391781988e-05
-1.48715687784115e-05
-2.80767284971912e-05
-2.36171716168709e-05
-4.9950471308075e-06
-2.58374841020528e-05
-3.82145299520971e-05
-2.49512188338901e-05
-2.95854658928628e-05
-9.61363513384931e-08
-1.31442723337468e-05
-2.95369815582256e-05
-1.75793060566488e-05
1.49635598739093e-05
-1.32176337641829e-05
-8.16583146020477e-06
-1.73494008316181e-05
-1.47280975019735e-05
-1.30309584824333e-05
-1.23843101537494e-05
-2.62769183528563e-05
-4.77074389464977e-05
-3.80813503138327e-05
-9.64157109739269e-06
-3.71419631282533e-05
-2.16380388470971e-05
-3.5539755883889e-05
-2.91092244786641e-05
-7.50201605894943e-06
-1.11350273906305e-05
-3.04409875535904e-05
-1.56653627201591e-05
-6.19423438554011e-06
-2.9620308341062e-05
-3.13461045167147e-05
-4.49657254638788e-06
-2.48905021199399e-05
-1.0824132282087e-05
-1.61638993465594e-05
-2.07751557823397e-05
-3.08922912663481e-05
-1.06132559293454e-05
-3.22107149374922e-05
-2.03050619661457e-05
-1.92145759742354e-05
4.50429052064105e-06
-5.36787062067332e-06
-1.22101600898437e-05
-1.7560341763827e-05
-2.10202971925135e-05
-2.95007074677729e-05
-1.61667573028024e-05
-1.22164106218213e-05
-3.00085517773931e-05
-7.73953936935405e-06
-1.17441883107008e-05
-3.23448831636351e-05
-5.06988797623892e-06
-2.60821563720072e-05
-3.61758406655171e-05
-2.69134779450793e-05
-2.54161239699921e-05
-6.79895196298319e-06
-3.24928602992203e-05
-3.32108898618779e-05
-2.91870820634578e-05
-1.43484317346994e-05
-1.43967701846847e-05
-2.2058199672465e-05
-1.00316074546177e-05
-2.05537792719161e-05
-2.70276380720561e-05
-4.81740702782339e-06
-2.16585628570217e-05
-2.79938898527229e-05
-6.85775458206487e-06
-2.21576743700289e-05
-1.3693176449199e-05
-8.52728820843076e-06
-2.48858691402974e-05
-1.59513619958248e-05
-2.39039334483907e-05
9.00640299003785e-06
-8.27437692273418e-06
-2.82491118790079e-05
-2.37329564167257e-05
-1.63805016207775e-05
-1.86123349722146e-05
-2.19443608606657e-05
-6.74637925800816e-06
-2.12676856015708e-05
-1.8525095757121e-05
-3.67906650199012e-05
-1.51605429646883e-05
-1.38209715660715e-05
-2.64813708925506e-05
-2.1720602439382e-05
-6.77181397879263e-06
-2.72037721607796e-05
-3.60681058873716e-05
-4.18116873182448e-05
-2.96479748690572e-05
-2.33085340249461e-05
-3.75844073682738e-05
-4.91756458101676e-05
-3.84493619913457e-05
-3.79780133810915e-05
-2.74890565553402e-05
-1.78110682782086e-07
-1.63905586050123e-05
-3.89164854983973e-05
-1.45356027830513e-05
-1.19734084707807e-05
-2.13592017648418e-05
-2.10258592618608e-05
-3.06194538829039e-05
-1.91441444008664e-05
-1.06390285228551e-05
-1.91368857603811e-05
1.14236997195743e-06
-1.98054182204466e-05
-2.29529977527832e-05
-2.69794567738256e-05
-1.64315579629769e-05
-3.22247058066726e-05
-3.04834103081385e-05
-2.96487992073752e-05
-3.10532636669312e-05
-2.70643459155442e-05
-2.55532635388506e-05
-5.1390370064335e-06
-3.00820892288453e-05
-2.49350799700105e-05
-2.03543877734463e-05
-2.63856352007118e-05
-1.00744359191889e-05
-2.19756179164502e-05
-2.51041356670383e-05
-4.00195007962896e-06
-2.533552555715e-05
-2.15928725121391e-05
-2.26703310051954e-05
-1.07780582707176e-05
-1.03954612145048e-05
-1.93860233368795e-05
-2.14622873661384e-05
-2.26685838093722e-05
-1.06257743298584e-05
-2.79523035938941e-05
-1.22251258644544e-05
-1.93259891618749e-05
-1.70056579632717e-05
-3.89361074009159e-05
-2.00162725124696e-05
2.78596564128363e-06
-2.7875649290065e-05
-4.06308417669705e-05
-1.15170823099019e-05
-5.32205010669003e-06
-3.44902376870001e-05
-3.0222967518422e-05
-1.07071121452989e-05
-1.92342056314519e-05
-1.84432363636762e-05
-1.82206241923786e-05
-2.13208546205939e-05
-1.45247883693633e-05
-2.33738443010385e-05
-3.40490223856088e-05
3.0327611966576e-06
-1.85850823337305e-05
-6.00334175063008e-06
-4.85839057169811e-06
-4.35872483900651e-05
-2.12901836908844e-05
-2.11563970312867e-05
-1.65800288497667e-05
-2.30193753313041e-05
-2.56481797529655e-06
-9.34041692527577e-06
-3.42845940190916e-05
-2.43495670444384e-05
-2.33393625721784e-05
-2.41402933033051e-05
-1.81989264239358e-05
-4.50575945981216e-05
-1.37460562796425e-05
-1.07538654275007e-05
-1.45715334164332e-05
-2.2250795436993e-05
-2.12330391940531e-05
-1.52831302909638e-05
-2.66467271577213e-05
-3.12103180836952e-05
-3.14870662332481e-05
-2.72330902802303e-05
-3.4068846528723e-05
-1.51526430444811e-05
9.69999320518351e-06
-2.64548052494882e-05
-1.74286876369322e-05
-1.51930489606259e-05
-2.03490162650992e-05
-1.90193613955786e-05
-2.60234757990797e-05
-3.29303680646426e-05
-3.4270009853187e-05
-2.74509785632525e-05
-3.82322011642073e-05
-2.13330285117058e-05
-9.95662656787826e-06
-1.72794899998198e-05
-5.57989573579905e-05
-2.53955571852223e-05
-7.26975056271548e-06
-2.04479986247685e-05
-3.5672821943783e-05
-8.44543933464512e-06
-5.96512991898602e-06
-2.89209543020585e-05
-1.44178591435669e-05
-1.53607588026973e-05
-2.1451610555916e-05
-2.78305265786029e-05
-7.23279535830379e-06
-5.54376453053383e-06
1.62394276208034e-05
-1.67318764680331e-05
-4.00642577795387e-05
-1.38959606712425e-05
-1.29413925081459e-05
-4.16380241317729e-05
-1.22955470234805e-05
-2.62650990232007e-05
-9.7151154186056e-06
-1.86561601336871e-05
-1.85854493602608e-05
-6.00157339010516e-06
-9.32379567000672e-06
-3.85941043271256e-05
-1.47713940913364e-05
-1.32184429847107e-05
-2.44754674481102e-05
-3.28006125173317e-05
-2.13844749993794e-05
-1.71674416657221e-05
-2.47309314576016e-05
-1.10013805589943e-06
-1.86757529306725e-05
-3.06446285754201e-05
-1.14206975728784e-05
-3.74008546377044e-05
-2.09122178233654e-05
-7.42228203575721e-06
-1.75782582112385e-05
-2.4738073453588e-05
-3.41140886209223e-05
-4.37461160260743e-05
-3.70485520060247e-05
-8.09018263974694e-06
-3.49352021263794e-05
-1.64020887548195e-05
-1.16234799486693e-05
-4.10053169393447e-05
-8.78188236193049e-06
-1.37648603952928e-05
-2.24630428500212e-05
-3.1464984614011e-05
-2.58494294804581e-05
-1.98760280922317e-05
-2.75743425304185e-05
-2.45916484585555e-05
-1.91815153948375e-05
-1.02841362778022e-05
-7.13266415428558e-06
-4.17317369633284e-05
-2.58299503289822e-05
-2.67677734681187e-05
-2.39126391009025e-05
-7.96941274546637e-06
-1.53808554310813e-05
-1.69750372487018e-05
-3.32930869957364e-05
-1.27332341303303e-05
-3.09163618492174e-05
-6.67223739421076e-06
-2.84398657678533e-05
-1.94809624549717e-05
4.54696991849101e-07
-3.49708109181649e-05
-3.12027085292602e-05
-3.12704003141739e-05
-8.82828417313681e-06
-3.40767006709818e-05
-2.98564262508762e-05
-3.64942231999191e-05
-1.6794951418187e-05
-2.17885170428275e-05
-2.16699795198767e-05
-3.2832577012793e-05
-3.8377561296648e-05
-3.81649810665224e-06
-3.2615422526643e-05
-9.47319086881957e-06
1.33331934387763e-06
-2.68339120532519e-06
-1.16881353349511e-05
-3.51348982645662e-05
-2.48904041644038e-05
-2.57843530608264e-05
-2.87024488838565e-05
-1.58392094585436e-05
-2.0634875324322e-05
-3.34123969789262e-05
4.74847062087982e-07
-2.98939623210368e-05
-9.28611305373711e-06
-2.16240357461673e-05
-1.67794554575771e-05
-3.89271471051459e-06
-2.38316363028966e-05
-2.65838336837199e-05
-2.64940726482768e-05
-8.80647448480591e-06
-1.97961006155975e-05
-2.41507910536398e-05
-3.51010433877875e-05
-2.65067484427377e-05
-2.06252471322059e-05
-1.37055971316447e-05
-1.89388513194033e-05
-1.63341795108518e-05
-1.35255140745263e-05
-1.78767510376868e-05
-4.13915100718546e-05
-2.76783687802789e-05
-7.99530434155935e-06
-8.88738576575464e-06
-2.96296556731591e-05
-3.1224352643121e-05
-6.4602765272537e-06
-6.67794825617226e-06
-5.9073388713681e-06
-1.23466625807759e-05
-1.66724080241798e-05
-1.46402174446895e-05
-2.11925425986238e-05
-2.27045004285111e-05
-1.36636709260532e-05
-2.94073923213849e-05
-1.65195310188775e-05
-1.29932047931528e-05
-1.70825156384216e-05
-3.35364297695616e-05
-1.87406501531225e-05
-2.36273232624827e-05
-2.43609171650881e-05
-1.71963253390501e-05
-3.61742642921077e-05
-2.59137831303466e-05
-2.8391813905451e-05
-3.96123249307392e-05
-3.80267081577887e-05
-3.92765349058601e-05
-3.13374703563936e-05
-1.93996805419346e-05
-1.30555048228886e-05
-2.64083082784047e-05
-2.72048633215735e-05
-3.01584982944736e-05
-6.74857524828273e-06
-2.75891107704433e-05
-1.6703424863472e-05
-2.62654116734568e-05
-1.51573679295724e-05
-3.4957796936853e-05
-1.76936432179822e-05
-1.83139544321419e-05
-1.71989715432393e-06
-2.45914552333956e-05
-2.90055375648869e-05
-3.64920051650819e-05
-2.63707844319415e-05
-1.36625439252214e-05
-9.05062811072237e-07
-3.34623782609316e-05
-2.68963344520015e-05
-2.10110789872197e-06
-4.09675546170428e-06
-2.35721149510458e-05
-1.70389426274752e-05
-1.14917731242079e-05
-2.01683495775554e-05
-3.76603626312365e-05
-1.65837084140235e-05
-8.90146998778467e-06
-1.33504041605088e-05
-1.35238367194813e-05
-9.57013459504678e-06
-2.15505046484171e-05
-2.3231014952545e-05
-3.16538547509699e-05
-2.53093689226793e-05
-1.6531777178277e-05
-1.02942657891629e-06
-2.4687666074192e-05
-1.74900840753863e-05
-9.71244742964327e-06
-2.43675298329618e-05
-1.11195994511656e-05
-1.86201938574414e-05
-2.34475799532857e-05
-1.42326075931156e-05
-1.9937111608365e-05
-2.13709882751195e-05
-1.59762017921503e-05
-1.16122696126998e-05
-5.63105975591243e-06
-1.32401841414574e-05
-1.84162501809104e-05
-2.00815249375633e-05
-1.90431100853436e-05
-8.03073681611502e-06
-1.98050686575414e-05
-6.83960834109393e-06
-2.59260991459503e-05
-5.36230874420528e-06
-1.88583366935656e-05
-5.61577506221726e-05
-2.61252121553422e-05
-1.58375352786994e-05
-2.71010140508183e-05
-3.42770345395094e-05
-3.97946916876793e-05
-1.15491284022565e-05
-3.15313135312488e-05
-3.5201239835477e-05
-3.74628004683336e-05
-1.99582892539683e-05
-1.33709074777965e-05
-3.13358158709797e-05
-1.37764227549321e-05
-3.87165380806276e-05
-2.94112015317341e-05
-1.37820933375669e-05
-2.57663980389618e-05
-4.20072224812247e-05
-1.96607420452814e-05
-4.15668147335328e-05
-3.06606726260904e-05
-2.54228649925121e-05
-6.32491123233114e-06
-2.81694869516386e-05
1.52474965977275e-06
-2.45805381464679e-05
-3.28110571616754e-07
-1.52395705043567e-05
-2.14870972581559e-05
-9.69029863098292e-07
-3.27377740933073e-05
-3.06928686964305e-05
-9.1407405941722e-06
-3.87977706964189e-05
-1.36141328051585e-05
-2.67851724238866e-05
-2.98218898757845e-05
-2.47776005514673e-05
1.54753255401831e-06
-1.75620426745441e-05
-1.88346689527318e-05
-1.6918977927155e-05
-1.04782034665538e-05
-5.5406160371921e-07
-1.11549099650623e-05
-1.10799580918992e-05
6.84568593989448e-07
3.86582409218874e-07
-1.93005549564995e-05
-1.49891502626388e-05
-9.65338011679836e-06
-2.26699624666517e-06
-2.36827400928749e-05
-1.99925193970324e-05
-4.86548382196952e-05
-2.11174781550303e-05
-2.19065440206117e-05
-1.66225144876721e-05
-1.51921310194871e-05
4.54090720710132e-07
-9.65787475897235e-06
-2.76032343995505e-05
-2.79565642609643e-05
-1.32270358945945e-05
-1.69697765718373e-05
-4.19292869985332e-05
-2.19168355117376e-05
-1.70718886529708e-05
-5.22513771327542e-06
-3.08971463963811e-05
-1.33820316881629e-05
-2.20043567082359e-05
-2.43703058019625e-05
-1.57593437610357e-05
-1.67357618144247e-05
3.01165080226408e-06
-3.49722777042847e-05
-2.61221173210859e-05
-4.11474244187461e-06
-3.62855690923309e-06
-1.285257382478e-05
-2.88762191673078e-05
-4.50043033395246e-05
-3.93183067171549e-05
-1.15060116132711e-05
-4.07870357047173e-05
-2.74245414611142e-05
-2.0024353348532e-05
-3.36510702471087e-05
-8.33476938495236e-06
-3.02453447692557e-05
-2.00067251733337e-05
-5.96207842940849e-06
-1.26865500358644e-05
-2.26111048846481e-05
-4.74222019316619e-06
-3.61843944272609e-05
-2.23512247377832e-05
-1.20757157697868e-05
2.6096134176941e-06
-2.61906263643546e-05
-2.74571824033584e-05
-2.53537798921886e-05
-2.2534782192538e-05
-1.98054644752767e-05
-2.47899576208034e-05
-4.25208566637889e-05
-3.03166776591395e-05
-1.80158132343342e-05
-1.69850928642753e-05
2.61678964585638e-06
-1.56746269539994e-05
-1.02336715797375e-05
-3.20060295146925e-05
-1.00688164233648e-05
-1.68003789491421e-05
-1.11710244820089e-05
-1.87422691845248e-05
1.191248433932e-05
-2.06562644355535e-05
3.4697928818425e-06
-3.30234221255453e-05
-3.84483177929926e-05
-3.91197120743459e-05
-2.84199211421741e-05
-1.7476537464856e-05
-1.27645523200685e-05
3.55028237927382e-06
-1.8645578778194e-05
-2.0303507484745e-05
-1.75210719282595e-05
-2.58401836766907e-05
-1.43373776951364e-05
-3.83839249968479e-06
-9.74905642119014e-06
-1.99005027648221e-05
-1.46626161946113e-05
-1.32858153039065e-05
-1.46927545685362e-05
-1.1139867080023e-05
-2.73786958065555e-05
-1.48746457347194e-05
-4.02076826800562e-06
-1.80683916250686e-05
9.23874635032666e-06
1.20740801871915e-06
-1.4768329443558e-05
-1.0123116831491e-05
3.31032723624151e-06
-3.48070747306426e-06
-2.21448799796346e-05
-8.8569829850581e-06
-2.04541894631123e-05
-1.39236000355549e-05
-3.47152401377102e-05
-9.37298816600797e-06
1.13852169498612e-05
-2.01452118009197e-05
-3.12735294982554e-05
-2.50501858894067e-05
-1.76564277072817e-05
-2.72313876374077e-05
-2.90763914415925e-05
-9.26179689414542e-06
-4.28515255016805e-05
-1.76824718797253e-05
-3.66877438236526e-05
-4.25025486205187e-05
-1.38820877843632e-05
-2.33658739016378e-05
1.44640135726692e-05
-1.01200243496513e-05
-2.11090878228828e-05
-3.03531115830052e-05
-7.590641334751e-06
-5.931250133569e-05
-7.78862640727319e-06
-6.17008634426685e-06
-3.53479914443876e-05
-1.60019235773095e-05
-2.0134377803686e-05
-2.19075558518137e-05
-1.46091269252598e-05
-4.58046280770172e-06
-3.3469308081314e-05
-2.62571308936106e-05
-2.42985649544541e-05
-2.60533997323576e-05
-2.71833172272065e-05
-4.01651233530318e-05
-3.32345421372885e-05
-2.58299469867045e-05
-1.08881544586249e-05
-3.56366031239569e-05
-2.44670892759476e-05
-2.61667903814223e-05
-4.20149758740399e-05
-3.4143458674344e-05
-3.34555982571118e-05
-1.16784405995938e-05
-7.69815706041807e-06
-1.60575031690593e-05
-3.54439678917488e-05
-2.45618157076763e-05
-1.66909773651397e-05
-3.11866236940558e-05
-2.61918300344462e-05
1.35159588259721e-06
-1.56381183569999e-05
-1.82574712886073e-05
-2.1325863428339e-05
-1.50471462878749e-05
-3.65689631643578e-05
-1.23502870784712e-05
-2.31025276031596e-05
-3.40995320878998e-05
-2.94084435525338e-05
-6.68048178988815e-06
-1.57110869856964e-05
-1.11369707489196e-05
-1.19894570237638e-05
-3.82225794379103e-06
6.86384257838357e-06
-2.76570082040351e-05
-2.45513762995838e-06
-2.49299680838082e-05
-2.15937501468442e-05
-2.48359624963175e-06
-2.13029282913428e-05
-1.54475698431873e-05
-8.33989145824233e-06
-1.43787098938531e-05
-2.42670324328899e-05
-1.35271639407332e-05
-4.73112925603147e-05
-3.57921128174186e-05
-3.15115814491002e-05
-1.91578431494219e-05
7.30309921581654e-06
-1.00939627297592e-05
-9.26936723617524e-07
-1.54468111110025e-05
-4.26878167425913e-05
-1.20280146394613e-05
-2.41042180815034e-05
-2.20462331104778e-05
-4.95068409603702e-05
-1.43359807104079e-05
-2.35360432488546e-05
-3.00949114206826e-05
-3.68846117684304e-05
-2.73679180437786e-05
-7.45333821985572e-06
-8.96908022729649e-06
-2.52623057936755e-05
-1.37810733919879e-06
-1.78253049931873e-05
-2.34216061982639e-05
-1.18189198013789e-05
-3.00617815410618e-05
-2.20422894190179e-05
-2.29243192987888e-05
-3.10550655531347e-05
-1.79502542345746e-05
-2.88891700433894e-05
-1.10162454602729e-05
-1.82008483069473e-05
-3.93651912805775e-06
-1.81785360608121e-05
8.30914154278822e-06
-1.60454826059951e-05
-3.98333892190149e-05
-6.23749228274616e-07
-5.52171035297281e-06
-2.16566417631181e-05
-1.09697080389426e-05
-2.46632074064533e-05
-1.32593040140864e-05
-2.19514472012232e-05
-2.36491901873325e-05
9.1476607098405e-06
-1.99517306000459e-05
-1.5856993588659e-05
-1.45236963304691e-05
-1.10689263091424e-05
-2.43442657312945e-05
-1.33646849558031e-05
-1.92477260567217e-05
-2.51934004544134e-05
-5.70201013345768e-06
-5.07145880163733e-05
-3.21281340747982e-05
-1.60190884446039e-05
-3.12252610441395e-05
-1.37441262504435e-05
-2.30306394750484e-05
-9.37166059280325e-06
-2.82616697124662e-05
3.28570629826644e-06
-1.83783046510495e-05
-2.43594158320183e-05
-6.95694286195132e-06
-8.99562381130372e-07
-2.49945913258045e-05
-2.25106086762839e-05
-2.64779081452909e-05
-3.69284892993971e-05
-2.06859407149924e-05
-2.51800718034314e-05
-1.52958273375715e-05
-2.6322233687994e-05
-2.82217423254117e-05
-1.04924552158893e-05
-1.70228468143016e-05
-1.44898968268609e-05
-1.81492619556517e-05
-1.80212827963354e-05
-2.724032295127e-05
-1.4245758025734e-05
-1.92359029403388e-05
-1.60442406000658e-05
-8.66414574194141e-06
-3.28470314767154e-05
-4.86690394411039e-05
-2.55800472216907e-05
-8.42426792717121e-06
-1.13399016947292e-05
-2.45352365644611e-05
-3.24618822539706e-05
-2.17857456507231e-05
-2.27157975708642e-05
-1.83188482108299e-05
-3.97056236384321e-05
-2.81587289171309e-06
-2.44165039274882e-06
-2.16791140740674e-05
-2.2683829478376e-05
-3.68214881489043e-05
-2.4121166631556e-05
-1.30456336743858e-05
-6.77111307431791e-07
-4.75584781925154e-05
-6.93942678675127e-06
-1.17984491164722e-05
-2.5973866583957e-05
-2.02726217853003e-05
-2.1218490614774e-05
-2.19587470262005e-05
-2.0583866547485e-05
-3.33693857631339e-05
-2.32399382723413e-05
-2.26424625037205e-05
-2.38961620794065e-05
-2.90020522021021e-05
-4.03955583281602e-05
-2.00620019674488e-05
-4.27065518562478e-06
-3.30926311238837e-05
-3.57062086479551e-05
-1.23764734276023e-05
-1.86730552718066e-05
3.27251449234061e-06
-1.74428740991551e-05
-3.15010523452113e-05
-1.24932711040225e-05
-7.61583423271822e-06
-6.50468369441345e-06
-1.29691810385648e-05
-2.51902464110616e-05
-2.59300385462147e-05
-5.0858813315614e-05
7.30127784668959e-06
-2.69115662536529e-05
-3.56013688073278e-06
-3.09359005601337e-05
-2.94636569877722e-06
2.08207780305221e-06
-2.43366303659819e-05
-8.66241722469645e-06
-6.12853991346806e-06
-1.83789380840653e-05
-1.91597833182449e-05
-1.86192764252427e-05
-1.2331031781036e-05
-3.28611496834195e-05
-2.88133719308671e-05
4.73728645688734e-06
-3.0506961647621e-05
-1.66320005385929e-05
-2.76528498942977e-05
-1.97118990093626e-05
-1.24642930022471e-05
-2.47917986268561e-05
-3.98590206196351e-06
-2.92238878754245e-05
-2.18069767167136e-05
-1.35067972392956e-05
-1.57528032649335e-05
2.46905989657932e-06
-3.04261377308129e-05
-3.57551864701335e-05
-1.93942102433854e-05
-1.98997133654922e-05
-3.02941733899652e-05
-3.79223033385397e-05
-3.14053168140834e-05
-3.69791750012028e-05
-2.01813603434089e-06
-3.64195257498926e-05
-3.30305661297738e-05
-1.6793170977556e-05
-1.6618542674845e-05
-1.64431582497532e-05
-2.9169452718525e-05
-3.10104521276031e-05
-4.81272474227981e-06
-4.23869693251471e-05
-1.94314658532609e-05
-1.17437654004044e-05
-2.62663438310709e-05
-1.93440500105138e-05
-3.30107384572958e-05
-1.9378333099353e-05
-1.89400629855195e-05
-2.24789849631982e-05
-2.22344782899666e-05
-7.89419027395503e-06
-3.52487760985428e-05
-4.90802988413104e-05
-2.49078248572156e-05
-1.98294074320265e-05
-4.57993053449916e-05
-1.8958692905471e-05
-1.90204479006601e-05
-1.76666347159954e-05
-1.61705732231989e-05
-2.48582563690216e-05
-2.15650947288082e-05
-9.18685580390969e-06
2.90944515960619e-06
-2.65630062035107e-05
-1.57926030081721e-05
-7.36693302548407e-06
-2.3902307458228e-05
-1.21702236679481e-05
-6.5075213587104e-06
-2.10477497538881e-05
-2.26506865308197e-05
-4.10432894372894e-05
-1.94002324103743e-05
-2.82554729266708e-05
2.1370061021587e-06
-4.03575098309079e-05
-9.65624132295647e-06
6.84370235989286e-07
-9.87969009678369e-06
-1.93806045998294e-05
-2.77488797200428e-05
-7.77767936892495e-06
-2.74212601335001e-05
-1.6530313540633e-05
1.97685638050864e-06
-2.88248095125662e-05
-3.19105771137716e-05
-1.18694940880708e-05
-1.63689553788944e-05
-3.04833320735441e-05
2.29737143710408e-07
-2.37658520241341e-05
-1.07581183590967e-05
-1.88470573918908e-05
-1.50856494226874e-05
-4.86943736368532e-05
-2.72063270351542e-05
-2.10948159597501e-05
-1.41033345833324e-05
-2.2109746431686e-05
-1.72877479849483e-05
-2.8242926000958e-05
-3.21592737457014e-05
-3.85712017308163e-05
-8.02457252896626e-06
-3.48654035509837e-05
-2.73798827975826e-05
2.15736926644694e-06
-1.52916231357943e-05
-3.21688081811016e-05
-5.97959899319916e-08
-3.2682964295668e-05
-2.79452280092593e-05
-9.90714085488135e-06
-3.46935057423975e-05
-5.97164217572644e-06
-2.41384628584906e-05
-2.38442032171649e-05
-2.21303429243229e-05
-3.28811121763177e-05
-7.12390818540803e-06
-3.22071097538809e-05
-3.51114445689315e-05
-2.11686623647593e-05
-3.96151440429729e-05
-3.10737449064307e-05
-3.26218594809569e-05
-2.54392645672323e-06
-2.09119700224128e-05
-1.75977194444353e-05
-1.36009902134875e-05
-2.16600516194343e-05
-2.93732491602899e-07
8.30543331623067e-06
-2.11901658901039e-05
-2.32039462332717e-05
-8.65159698011934e-06
