# Supplementary material for: Research on computational propagation and identification of mine microseismic signals based on deep learning
Source: PLoS One. 2025 Oct 22;20(10):e0334641. doi: 10.1371/journal.pone.0334641 (PMC12543183; doi:10.1371/journal.pone.0334641)
Supplement: S1 Data — (ZIP) [file pone.0334641.s001.zip › 000100500001007.xlsx_0.txt_24.txt.txt]

-3.49896756910606e-05
-8.50163741150084e-06
-2.68504556892164e-05
-4.62212764667289e-05
-7.11629329481161e-06
-2.51660024198907e-05
-1.62857252344771e-05
-3.03664046580555e-05
-2.5029188147311e-06
-3.6888806160309e-05
-2.20421915979619e-05
-3.13444535466671e-05
-1.41624105015765e-05
-1.66880453206907e-05
-9.75013651446521e-06
-2.14355564050422e-05
-2.17799672357485e-05
-1.69150338728642e-05
-1.66988385477885e-05
-2.35099492800176e-05
-3.50981340641441e-05
-3.05633566533815e-05
-3.26938456384449e-05
-1.20785560845931e-05
-3.37246929059734e-05
-2.8317671830461e-05
-2.31727759999257e-05
-1.84697069725839e-05
2.73953968127516e-06
-1.57867484143228e-05
-3.07481217693759e-05
-1.38567676856975e-05
-2.59623860499046e-05
-2.47909735521765e-05
-1.39920023067946e-05
-1.74509836461398e-05
-2.69233707014762e-05
-1.83917299922822e-05
-2.68889144716855e-05
-2.6032078199219e-05
-3.14213053014975e-05
-3.19146389768719e-05
-1.87665664252401e-05
-4.85605783513589e-06
-2.35845516180593e-05
-2.04679184152533e-05
-7.69146694059172e-06
-2.08492644774365e-05
-1.27617635828847e-05
1.61969007782247e-05
-2.15809067916618e-05
-6.99578943169559e-06
2.55757421485394e-06
-1.78366588462936e-05
-3.39371714274482e-06
-1.05355561355007e-05
-2.63776773556591e-05
9.28896747242136e-06
3.48094765136011e-06
-9.29981761414526e-06
-5.46240592322647e-06
-8.0935297324696e-07
-2.31136905777275e-05
-4.18184584017861e-05
-2.06409868888287e-05
-6.16812716484511e-06
-2.84181854372868e-05
-1.52559736794336e-05
-1.92536608532816e-05
-4.53921221892758e-05
-2.3366985528359e-05
-3.40755559207149e-05
-3.15303581234169e-05
-3.95708801626366e-05
-2.92579701010132e-05
-2.29494357267535e-05
-1.25460229188276e-05
-7.00853389179626e-06
-2.60670753324694e-05
-1.3551221015125e-05
-2.5869869541663e-05
-2.13469042679997e-05
-4.78147305819203e-05
-1.46649692303577e-05
-9.68405357753793e-06
-6.70664932816022e-06
-3.93166637103333e-05
-3.13342282834209e-05
-1.42203546775563e-05
6.60559539739845e-06
-1.49094967105737e-05
-1.39981424182979e-05
-4.13987169052523e-05
-1.57383430081259e-05
-2.65953051285402e-05
-2.16322049298392e-06
7.88900653631268e-06
-2.14529492816169e-05
-2.89976754657947e-05
-1.03168979820932e-05
-3.1124561836871e-05
-2.84943808884812e-05
-2.25571969454498e-05
-3.16751584847726e-05
-1.1298104602177e-05
-2.83348761717549e-05
-1.52275724426025e-05
-2.37831218333254e-05
2.68906313325434e-06
-3.07895065638411e-05
-9.63815081946352e-06
-1.02186988253049e-05
-1.65002231902134e-05
-1.5128197248025e-05
-1.45475210514894e-05
-3.22953934675491e-05
-1.26168706784879e-05
-1.87854820526424e-05
-3.66207302893953e-05
-2.12752474338574e-05
-2.98416342449154e-05
-4.02209150757769e-05
-1.32809393529892e-05
-2.33214170367466e-05
-6.55894753418609e-06
-4.56443442388396e-06
-1.29314617307232e-05
-2.84146365551717e-05
-1.40633826784501e-05
-1.32428890542908e-05
-2.05541609597839e-05
-3.71259444812063e-05
-2.50422148254258e-05
-2.79531769086577e-05
-1.97579462136671e-05
-2.26248805312152e-05
-6.87726352388505e-06
-2.10852839048363e-06
-2.58829960925466e-05
1.01354163796521e-06
-1.64980657490638e-05
-2.32461601719367e-05
-1.15606619810447e-05
-1.06292853493294e-05
-1.3867810219532e-05
-1.40337291842439e-05
-2.52447147487064e-05
-2.47217145345739e-05
-2.6038455499709e-05
-1.13499913330534e-05
-6.72764563939246e-06
-1.9854453287388e-05
-2.40894570210096e-05
-3.90795178181367e-05
-1.86263753597346e-05
-2.29424944727621e-05
-1.78546008318582e-05
-2.80526419719937e-05
-2.39509350727608e-05
-2.41740599815344e-05
-1.30220749385749e-05
-3.19006309825022e-05
-2.50094306545637e-05
-1.27418887877909e-05
-2.46686978224826e-05
-2.65532002729513e-05
-3.99584396660399e-05
-1.08733151374546e-05
-1.54239546601912e-05
-3.00127351901566e-05
-3.30791869679857e-05
-1.73935568216035e-05
-2.52661950537242e-05
-2.69318987250757e-05
-3.52598366916786e-05
-2.90757683600202e-05
-1.203008191601e-05
-3.93057012125602e-05
-2.50974550101713e-05
-4.42970299013131e-05
-2.15715224853952e-05
-3.61016822739303e-05
-2.55020956928733e-05
-7.18190795012029e-06
-4.34637367543973e-05
-1.12132990163329e-05
-1.86100464557614e-05
-1.99085142258122e-05
-1.69329847136226e-05
-1.856195134297e-05
-1.25503144928224e-05
-2.63680878178283e-05
-4.173994844364e-05
-3.33898165383774e-05
-3.29687910676863e-05
-7.24742495960838e-06
-2.4183981539684e-06
-7.36811194209019e-06
-2.70609977015274e-05
-2.01448929691396e-05
-1.63004555265388e-05
-3.40097385638547e-05
-2.32169748512423e-05
-1.80834182793366e-05
-2.4078390304617e-05
-1.65948135675716e-05
-2.1560761599909e-05
-1.08748560277839e-05
-1.29487055228522e-05
-2.7315327287399e-05
-3.52636148742919e-05
-2.54418079720686e-05
-2.39216071980086e-05
-2.70276345431621e-05
-9.18341634573336e-06
-8.44107677942202e-06
-2.51236294917132e-05
-1.17734069399795e-05
-1.4087819019465e-05
-1.40617661906977e-05
-1.64572197730263e-05
-2.23010602268676e-05
7.47876706843647e-06
-1.85854413599594e-05
-2.02888096665229e-05
-3.26408448227021e-05
-1.82531569534757e-05
-2.44173559524575e-05
1.35323823116383e-06
-9.88019694355526e-07
-6.28889946217165e-06
-6.66084764208216e-06
-2.80933481886602e-05
-4.8373313251208e-06
-2.27807516486903e-05
-1.44544548599049e-05
2.20800709372099e-06
-3.22418405881901e-06
-2.28148663816872e-05
-4.29224910039038e-05
-2.73089228667719e-05
-1.42470927317551e-05
-1.11870988363807e-05
-3.36397385839579e-05
-3.57852692095705e-05
-1.59051315561834e-05
-2.30714717053959e-05
-2.31572861324836e-05
-2.10058780119296e-05
-2.08683747908026e-05
-1.76189480766363e-05
-7.5415838235693e-06
-3.02744990119768e-05
-8.3846499060794e-06
-5.6971791472072e-06
-2.37303092478352e-05
-1.23790730563294e-05
-3.42319983178101e-05
-2.44392371650752e-05
-9.6371718246939e-06
-1.84916814620702e-05
-3.39212512607345e-05
-2.89735065768698e-05
-2.79575260572321e-05
-2.13233738804699e-05
-3.33482251983242e-05
-2.52421980555854e-05
-2.69126820038679e-05
-3.51286018221466e-05
-1.81827323495425e-05
-3.12257924439264e-05
-7.91954717199309e-06
8.06286252607848e-06
-1.30820228761518e-05
-2.51865588750444e-05
-2.54052957075127e-05
-2.72227628412091e-05
-4.88088661904785e-05
-3.30395363403611e-05
-1.83371892258577e-05
-2.40829703582751e-05
-1.821302476304e-05
-1.86815116386951e-05
-1.82129796976944e-05
-3.38740472759013e-06
-1.80953962082264e-05
-4.45580801952024e-05
-2.45930921314734e-05
-3.81173334635084e-05
-2.30893004563484e-05
3.29869783243427e-06
-1.66074619005683e-05
-1.6137206141498e-05
-1.08082690845387e-05
-2.24369000978959e-05
-6.89408839798397e-06
-2.72765782973116e-05
-7.71894003884981e-06
-6.53669150013354e-06
-2.00657050374411e-05
-1.02340353323594e-05
-3.64950653247637e-05
-1.76392632998565e-05
-1.16809753124766e-05
-1.48970561863153e-05
-7.17663465986693e-06
-2.54006143312365e-05
-8.13006832540907e-06
-3.82286513061241e-06
-2.67033394775037e-05
-2.77760355985637e-05
-6.44302434846668e-06
-4.06950036199685e-05
-3.02333691566856e-05
-1.12651906044267e-05
-2.53051428957768e-05
-8.96520129363371e-06
-6.42680966732701e-06
-3.46174275693709e-05
-2.6714178051213e-05
-3.03114282601013e-05
-3.41981028529364e-05
-1.99267164980032e-05
-1.86017455890738e-05
-2.31248062317522e-05
-3.65739706707611e-05
-3.96304580930421e-05
-2.04576856285336e-05
-1.52549827875009e-05
-1.15964889553733e-05
-2.15229658555323e-05
-1.20827193062015e-05
-1.5093439154623e-05
-7.38339163895573e-06
-2.29021759434369e-05
-2.22410165682439e-05
-3.15538390074181e-05
-1.04544075911127e-05
-9.84620531559713e-06
-3.26005408013245e-05
-2.23601966749422e-05
-6.24294105355656e-06
-3.25586671158099e-05
-3.7746240781718e-05
-2.67730116105746e-05
-4.54467111263709e-06
-2.67350199867121e-05
-2.75306593853934e-05
-1.70729135113103e-05
-2.27343471965348e-05
-1.75087454786696e-05
-2.11444818513181e-05
-2.30874327224728e-05
-7.0180962220808e-06
-8.03071759707965e-06
1.67903484436665e-06
-2.81788948566798e-05
-8.30449384268763e-06
-2.6487771277784e-05
-1.27523805114668e-05
-2.0220678142156e-05
-2.19714014556367e-05
-2.00651894804763e-05
-3.57486076806891e-05
-1.15000651101239e-05
-1.00703657844455e-05
-8.07968219159463e-06
-4.11171939670727e-05
-1.555873570374e-05
-2.18212588193105e-05
-4.09035544142072e-05
-1.31973972316989e-05
-4.94565730997523e-06
-3.16755264654489e-05
-1.8623845142836e-05
-2.48547053036658e-05
-5.52537060072563e-06
-2.51632892225632e-05
-3.23121637742179e-05
-2.13416640713654e-05
-3.19247406090364e-05
5.70066733884829e-07
-2.29616756284214e-05
-9.61486475269982e-06
-1.58664956950623e-05
7.6307279458647e-06
-1.75110027126015e-05
2.15203097760964e-06
-1.78245987034377e-05
-9.85276201503432e-07
-2.67920071127049e-05
-3.95710379934716e-05
-1.03419436396801e-05
-3.10851753624937e-05
-2.76329821056856e-05
-1.29763704223801e-05
-2.90498943688281e-05
-6.84967415902198e-06
-2.91433644575894e-05
-4.26200079112367e-05
-6.29967469013748e-06
-1.09902086572357e-05
-2.59093344647646e-05
-2.70760891350161e-05
-2.2933151782306e-05
-2.80477140954885e-07
-9.47395915881963e-06
-3.24167844589608e-05
-3.89363601891454e-06
-3.41942226107778e-05
1.00426720223462e-05
-4.51715357239096e-06
-1.79874880017887e-05
-2.50973936773031e-05
-3.40139620153572e-05
-3.37716100881606e-05
-4.02381976798682e-05
3.46745519123522e-06
-1.63746829949266e-05
-3.37101135189606e-05
-3.51473096804263e-05
-4.15061345689474e-05
-1.46140151243104e-05
-3.09903892664951e-05
-3.0829741742178e-05
-4.31194617369499e-05
-2.65083532413403e-05
-2.54064620620057e-05
-2.34975986429539e-05
-2.3616753455724e-05
-9.05277687775884e-06
-2.5443989488249e-05
-1.90524464986766e-05
-2.93449836565734e-05
2.02424501964613e-06
-2.98942116741567e-06
-1.01780503523394e-05
-2.16968970249681e-05
-1.08325750768127e-05
-1.4062869146635e-05
-2.26919623009269e-05
-1.42468209136518e-05
-1.7592465524761e-05
-1.66573554256657e-05
-4.49840928794064e-06
-3.45246017709208e-05
-2.80819833662892e-05
-2.49383284298227e-05
-2.21969832280071e-05
-2.86027755219953e-05
-1.23012229962641e-05
-2.91896522600928e-05
2.44052605943879e-06
-2.64977841223737e-05
-1.52738523210619e-05
-1.22510032771673e-05
-2.30959773215345e-05
-3.21054743322947e-05
-8.74507591288736e-06
-3.22167914803715e-06
-2.41205894438219e-05
-1.38095044150118e-05
-1.45317864706997e-05
-8.2391563099116e-06
-7.94185258263903e-06
-1.37904529023841e-05
-9.5093013406e-06
-6.70072252806553e-06
-3.12809527755661e-05
-1.0469402061545e-05
-1.3986031855348e-05
-1.63372611161584e-05
-2.03064685730956e-05
-2.43588738229564e-05
-3.79145880026924e-05
-3.16695419470551e-05
-1.55791685784346e-05
-1.25488564132771e-06
-4.45407042588274e-06
-7.05851446252707e-06
-9.05986597832327e-06
-1.17636084816928e-05
-1.88386711991718e-05
-9.964978201721e-06
-2.44930765668912e-05
-2.86112422748291e-05
-1.37172034546606e-05
4.26889739242064e-06
-2.50271773817031e-05
-2.56975418528014e-05
-3.16510343617046e-05
-4.88592058268437e-05
-4.95340919013759e-05
-2.28512362186888e-05
-3.1952420452647e-05
-3.07944582466633e-05
-2.65467903626814e-05
-3.34313835902208e-05
-2.81636955989058e-05
-2.49802904192507e-05
-1.24595027343622e-05
-1.82618679021241e-05
-1.78620957144987e-05
-3.0208700131799e-05
-1.36708299650387e-05
-3.11235741274758e-05
-2.34838475845904e-05
-2.4570835622677e-05
-1.92300174671359e-05
-3.95021507622932e-05
-4.17101489443821e-05
-2.43334363981366e-05
-1.19977928947842e-05
-1.92585894304222e-05
-1.43765502800961e-05
-1.58574246714119e-05
-2.10958187403997e-05
-7.46005020325239e-06
-3.97176922499731e-05
-2.06881077861873e-05
-2.04220473806974e-05
-3.42243270019473e-05
-2.89625396158825e-05
-2.42453889968437e-05
-2.18334186770426e-05
-8.94909901221404e-06
5.32059927763222e-06
-3.69076316213153e-05
-2.26073714370194e-05
-8.57327056585035e-06
-2.81290497984704e-05
-2.13319206776624e-05
-3.07272924566912e-05
-8.45424019887306e-06
-1.26702037307461e-05
-9.02018538149038e-06
-4.6315949826173e-06
-1.18455892215873e-05
-5.20284307016665e-06
-2.5332250342625e-05
-1.02355290801763e-05
-2.79350197129675e-05
-2.70650930436011e-05
-3.62273088907583e-05
4.20180326538478e-06
-2.4211920931092e-05
-3.36390510296732e-05
-2.32900294445875e-05
-2.83369171255085e-05
-1.66147663451048e-05
-3.93020264696849e-06
-1.31171977938899e-05
-3.05469113267813e-05
-1.12653305537916e-05
6.7280364003759e-06
-2.04670950362428e-05
-2.5044555656757e-05
-4.93793660180417e-05
-5.05655040382061e-05
-1.47572132025686e-05
-3.82485646511652e-05
-1.08251720665435e-05
-1.91597365404022e-05
4.61549017848976e-06
-3.04710524155374e-05
-1.05097122070133e-05
-2.47351853821834e-05
-5.22562683001526e-06
-3.02585517483549e-05
-3.16586105695617e-05
-4.17142650935e-05
-1.50303411652037e-05
-2.53321701082035e-05
-4.85141533557516e-05
-8.89815195097821e-06
-1.62716481144657e-06
-3.67247600028611e-05
-1.70437494305926e-06
-1.96634058358985e-05
-2.64362529695816e-05
-9.93951135326317e-06
-4.7573002060679e-05
8.08905012196589e-07
-2.6769809367086e-05
-4.69907466819575e-06
-2.11254833959725e-05
-1.17731113513534e-05
-1.02664245644251e-05
-7.07008886123676e-06
-2.6630254797907e-05
-1.717332765698e-05
-1.79807268040127e-05
-3.02448471858873e-05
-6.40785885534916e-06
-3.77482065490061e-06
-4.27993407924056e-06
-2.37781027721007e-05
-2.24315496256879e-05
-3.19206971164985e-06
-3.37507234775667e-05
-2.40761835211429e-05
-1.23450313478513e-05
-2.04753090245611e-05
-2.37139015201602e-05
-1.33285983355674e-05
-4.31438310308068e-07
-2.18434563625134e-05
-3.57171670665081e-05
-2.61074469317443e-05
-2.25151548142314e-05
-3.82711001031339e-05
-3.61509888772738e-05
-4.72220294000986e-06
-7.39066043135539e-06
-3.09899614993502e-05
-1.17820670793667e-05
1.11509824332877e-05
-4.93061869492887e-05
-1.76455810672741e-05
-2.10542901665231e-05
-1.71332385080685e-05
-2.5992093370963e-05
-1.67436200229233e-05
-1.75461113762064e-05
-1.74545134574528e-05
-1.29807979780081e-05
-7.43389920294314e-06
-2.14454509138004e-05
-2.29244627401619e-05
-1.47007102671219e-06
-3.58072574722404e-06
-2.85561669136301e-05
-2.91281857063415e-05
-2.00590565863482e-05
-7.2369013246759e-06
-3.09672417313234e-05
-2.50194765013688e-05
-8.46022953090401e-06
-3.4639768049692e-05
-2.18350735937445e-05
-1.68873590149565e-05
-2.61851191424822e-05
-2.46479341500837e-05
-1.13960045444627e-05
-1.01832691019218e-05
-1.72658579477515e-06
8.81541718621455e-07
6.55223058492421e-06
-3.33393849922705e-05
-1.96643914445807e-05
-3.07535715383834e-05
-2.1265938503074e-05
-5.91504009274124e-06
-2.58492785491007e-05
-2.16639067903668e-05
-3.18476096028769e-05
-9.76294126379987e-06
-3.61095263581857e-05
-1.24210325608215e-05
-2.37152234712566e-05
-5.54763024126662e-07
-3.12726845870578e-05
-3.30645060224416e-05
-1.14182981448108e-05
-2.75977465623274e-05
-4.24616486207574e-05
-1.12633964715918e-05
-2.86101090624299e-05
-1.32531891419674e-05
-2.49940702917191e-05
-2.17058707938041e-05
-2.09426943518264e-05
-1.20137141488693e-05
-2.10053254800733e-05
-2.89603321436747e-05
-1.81574941998611e-05
-3.44382839052627e-05
-1.33461140415414e-05
-2.39442104957547e-05
-2.89502057183495e-05
-1.8166723451857e-05
-9.21649586516662e-06
1.83829190665719e-05
-8.12282294596854e-06
-2.6792516634298e-05
-1.03549553914185e-05
-7.23012838411305e-07
-3.31095164534534e-05
-3.55685035124917e-05
2.6249053244012e-06
-3.68435702077002e-05
-2.25452671878119e-05
-2.22008457454602e-05
-3.36480869717301e-05
-4.06262244465428e-05
2.48160665676999e-08
-8.50146609559068e-06
-1.03378605776226e-05
-1.69809054623148e-05
-6.96189758938331e-06
-9.71377685014641e-06
-1.26673956401536e-05
-2.24655845698478e-05
-2.56261261720563e-05
-3.41582334985591e-05
-5.20600587866469e-07
4.70285789973847e-06
-1.65862444914078e-05
-1.60672828385914e-05
-2.97895376692172e-05
-2.47352496422653e-05
-2.61979323475396e-05
-3.35395845993014e-05
1.85589908299851e-05
-1.54136783180159e-05
-2.5024838685231e-05
-2.83849917136102e-05
-5.90394188320665e-06
-3.25631887953236e-05
7.34099228962493e-06
-2.992793072102e-05
-1.807157585892e-05
-5.48821263627078e-05
-2.05876741522854e-05
-1.26727615033056e-05
-3.07282235595344e-05
-1.54495213138951e-05
-2.82770675573454e-05
-1.01024406986288e-05
-2.77084877966773e-05
-5.54308764867068e-06
3.58428096859424e-06
-9.15972244450287e-06
-1.63742884727518e-05
-5.77841699172211e-07
-2.71296707336586e-05
-3.44413166250839e-05
-3.05956275896443e-05
-2.58203624673784e-05
-2.44966471526824e-05
-1.23240323762413e-05
-3.002520581672e-05
-3.53211681503363e-05
-2.4083157731009e-05
-2.84945919174258e-05
-1.08693771740673e-05
-6.47759112453945e-06
-2.8045902233744e-05
-3.3417455087061e-05
-3.29280722112349e-05
-1.56377843688611e-05
-1.54449555120067e-05
-1.47924073798108e-05
-2.99355638310931e-06
-2.09080599798026e-05
-3.93116900585286e-06
-1.30003209188076e-05
-2.22335459078489e-05
-2.07287984795569e-05
-2.09182642408598e-05
-9.36159917779546e-06
-7.19606909093099e-06
-1.81210568721531e-05
-1.26930907186958e-05
-1.01439331654812e-05
-2.52850037261109e-05
-2.6353556559503e-05
-1.85036895729664e-05
-1.3964841102851e-05
-2.41480929515678e-05
-2.16533163687734e-05
-1.70636535991743e-05
-8.04675754403319e-07
-2.34568527486507e-05
-2.95738143051497e-05
3.59960069698883e-06
-3.27830478521038e-05
-1.47660289918262e-05
-1.41365185861569e-05
-1.56066455578506e-05
4.50869853972529e-06
-2.82486953284574e-05
-4.45632027444808e-05
-2.08356266542938e-05
-1.29550566130537e-05
-1.9523331361058e-05
-3.28245532530139e-05
-3.51596107643315e-05
-2.95113488411751e-05
-1.97367111241245e-05
-9.27796574320357e-06
-2.47913272446604e-05
-4.73786922775552e-05
-3.16799816101607e-05
-4.95549757581111e-05
-1.56828869505119e-05
-2.59984832934611e-05
-2.8489033886976e-05
-2.4177420357056e-05
-3.66676695666047e-05
-5.16561715538817e-06
-2.65479908553642e-05
-1.40937909802399e-05
-8.83256678177453e-07
2.24627483149533e-06
-7.61885819404423e-06
-3.93306451725417e-05
-3.34630405976335e-06
-3.20118907973306e-06
-1.08480561632537e-05
-8.67501361779171e-06
-2.28394759564068e-05
2.24141123627371e-07
-3.18316257781368e-05
-1.09765143235592e-05
-6.35684187252517e-08
-2.1557786657473e-05
-2.41697899962324e-05
-2.10973843579744e-05
-2.16966619353408e-05
-2.09135959805832e-05
-2.45993329890955e-05
-3.56459302557971e-05
-2.35825348152669e-06
-2.53045697862814e-05
-1.67221696936517e-05
-2.11591365166602e-05
-3.05971528843865e-05
-1.77485897153975e-05
1.43613397196831e-06
-3.53250738127841e-05
-2.52469186747824e-05
-3.10325494071824e-05
-7.72056698864537e-06
-2.17420713353256e-06
-8.61538728232676e-06
-6.05521198755097e-06
-1.0730908262678e-05
7.60850775561748e-07
-5.80950272412858e-05
-2.78915141657553e-05
-2.19774642907868e-05
-6.57475351455073e-06
-9.08590186110104e-06
-2.11018550229683e-05
-2.27288903295995e-05
-3.07612853459237e-05
-2.25852267723523e-05
-2.48082569578215e-05
-1.03599839703232e-05
-2.08444711561463e-05
-1.55276541101938e-05
-2.11859170082314e-05
-4.96493082980009e-06
-1.29411836510132e-05
1.05588182606034e-07
-1.45935377873806e-05
-1.12808061806492e-05
-2.2769405178571e-06
-2.66201832860934e-05
-2.61831778563918e-05
2.1114236681864e-06
-1.83379929272025e-05
-1.42473266050058e-05
-2.3274936141296e-06
-1.85006666683701e-05
-2.29680596265856e-06
-2.8750905932648e-05
-2.16290913213507e-05
-3.21062990900998e-05
-4.05348296894452e-05
-1.94036052362407e-05
-1.52150203044468e-05
-2.41159525384736e-05
-2.23874539200288e-05
-1.17995925577561e-05
-2.28629866172793e-05
-1.57213135678521e-05
-2.90953827240566e-06
-2.47181884795076e-05
1.41710765182382e-06
-1.81172760410353e-05
-2.38381045234143e-05
-1.5798563190889e-05
-2.17663570092525e-05
-1.82558474976132e-05
-3.63349202816603e-05
-2.33161784915248e-05
-2.48981207277591e-05
-8.59698147285602e-06
-2.34324936425376e-05
-1.98883442456581e-05
-2.99076102600947e-05
-2.58530930423634e-05
-4.55529368514677e-05
-4.3619422375833e-05
-1.27493282150202e-05
-1.08097533485284e-05
-2.06334676123777e-05
-1.5169379698506e-05
-2.68393499689748e-06
-6.14118080335814e-06
-2.63268925595909e-05
-2.32005793452896e-05
-1.74696320764301e-05
3.89085275444399e-06
-5.65442319993925e-06
-3.79459235298833e-05
-1.50719810673444e-05
-4.1766229139732e-05
-1.8336356334293e-05
-3.08388481177395e-05
-2.11280604462227e-06
-1.84440028357009e-05
-3.95883794719005e-05
-5.84877619664176e-06
-3.09885659880022e-05
-2.18037922373309e-05
-2.0012041620229e-05
-2.79023059695979e-05
-2.82042444109775e-05
-2.53752264512111e-05
-6.16592278737199e-06
-1.55413444579857e-05
-2.98436364975967e-05
-1.26618499208313e-05
-1.27531588409657e-05
3.04297424124011e-06
-2.23604474313401e-05
-2.15968690850159e-05
-3.0328419569033e-05
6.32008876053024e-06
-3.63890348265282e-06
7.42699363119259e-06
-3.60722885408362e-05
-1.0735297083327e-05
-3.63547986371693e-05
-8.31136980212301e-06
1.44967619208446e-07
-6.65237214530184e-06
-3.02024350220255e-05
-1.796053304442e-05
-2.1907052404283e-05
-2.11640579481555e-05
-1.31490895559358e-05
-3.34898742876368e-05
-1.97402714041929e-05
-1.79672410473206e-05
-3.49616658638814e-06
-1.43448374274079e-05
-4.06161215652302e-06
5.69980328799732e-06
-2.4717256347983e-05
-2.2916539736756e-05
-1.10426943416553e-05
-2.07069952461534e-06
-3.08760175566533e-05
-2.01359484536935e-05
-1.70230170772898e-05
-2.3039033137291e-05
-1.84977305411779e-05
-1.24273284541779e-05
-1.16013614376236e-05
-2.23244960271486e-05
-2.12942900034733e-05
-2.5971103342254e-05
-3.20122851510273e-05
-1.66987311677373e-05
-3.14426626039644e-05
-3.79111209016805e-05
-3.33510269645965e-05
-5.07413936903896e-06
-7.31427094059533e-06
-3.13720738314906e-05
-2.96783730937378e-05
-3.2690503770486e-05
-2.46032743572385e-05
-2.67931622982054e-05
-3.55757198564768e-05
-1.40707055249483e-06
-5.68194969448208e-06
-2.81664877545984e-05
-1.47962583797345e-05
-1.05557767873618e-05
-2.48464571497034e-05
-2.28524750807938e-05
-2.19414151314776e-05
-1.21046140934324e-05
-4.16591529121495e-05
-2.34233011586409e-05
-3.42781044358151e-05
-2.20275822197323e-05
-4.36960081376576e-05
-2.92999766695629e-05
-2.94568541035156e-05
-2.58098458144448e-05
-2.43168074982422e-05
-2.43299003077774e-05
-1.78417270886442e-05
-1.0174580283212e-05
-1.13254348686768e-05
-3.65108479772243e-05
-1.17894677443224e-05
-9.25219181138242e-06
1.10802199645544e-06
5.44231201447576e-06
-2.27328838422386e-05
-1.18631846198156e-05
-8.61372826697535e-06
-6.66646781859564e-06
-1.55878452510173e-05
-1.42646106413456e-05
-2.8956040324281e-05
-2.21535005211051e-05
-1.11170481796512e-05
-2.87017789092898e-05
-2.40229194118112e-05
-1.89811614044013e-05
-1.2257797549192e-05
-2.42748258023673e-05
-3.09802775021803e-05
-2.19396927732069e-05
-3.23054623342186e-05
-2.71260625324863e-05
-2.17165586868407e-05
7.09598659171932e-06
-1.23231084848475e-05
-1.30185701818366e-05
-3.9912228299659e-06
-1.64756069834974e-05
-8.04342828834334e-06
-1.74985726768258e-05
-2.64765060277013e-05
-1.86384630628419e-05
-2.02835337346728e-05
-3.16608376876872e-05
-1.99311363772989e-05
-4.11404803440483e-05
-2.50153086012598e-05
3.54210589816313e-06
-3.43788642188806e-05
-3.12712847008182e-05
-2.09163405341895e-05
-2.91439696360086e-05
-2.64109242564864e-05
-4.6418946159612e-05
-2.28299960299821e-05
-3.95282333894649e-05
-5.94926761245881e-06
-7.85716513838325e-06
-1.54999734752829e-05
-2.93364296022544e-05
-1.27478246819454e-05
-1.60337375318841e-05
-3.05201628292226e-05
-3.50726774679503e-05
-1.50545931690719e-05
-9.56454307466428e-06
-2.71650628295217e-05
-3.03259557990562e-05
-2.15920612535215e-05
-1.38972891178815e-06
-2.98193194496051e-05
-1.87142421735753e-05
-1.04235256760794e-05
-9.48439945858222e-06
-2.9635454353263e-05
-2.46459066597865e-05
-1.10759564533164e-05
-1.70340419296368e-05
-2.19238431989036e-05
-2.18091000472712e-05
-2.88131635784249e-05
-1.21401762520076e-05
-2.75421632719737e-05
-3.38496442606391e-05
-3.38355769779505e-05
-1.50648736152079e-05
-2.11464560424285e-05
-3.07384757985665e-05
-1.92924802363077e-05
-2.15007565624157e-05
-7.593533009814e-06
-3.97915466255372e-05
-1.83887327028771e-05
-2.9535422029291e-05
-4.1973644068408e-05
-2.53816479261646e-06
-7.51075424833297e-07
-2.56469339018956e-05
-3.34353071606504e-05
-2.72118168438369e-05
-8.33402108183098e-06
-3.79256032756755e-05
-1.5355224201724e-05
-2.47791382191249e-05
-2.6545402397214e-05
-1.21786290263459e-05
-2.39100112165739e-05
-1.06042524287916e-05
-2.95386422703824e-05
-2.84345163343552e-05
-9.32952386547256e-06
-2.0598212979772e-05
-2.65611344662984e-05
-1.83116268775593e-05
-5.85874257518946e-06
-5.33356629315507e-06
-8.07606524271271e-06
-4.13250329026848e-06
-2.15681020514812e-05
-2.78750420647446e-05
-1.49481039095742e-05
-1.90542930007154e-05
-6.61949367227339e-06
-3.25293786607641e-05
-3.46388281118562e-05
-1.75247020914103e-05
-2.20302742334606e-05
-3.24715869681945e-05
-1.96764441704013e-05
-1.64927504222331e-05
-4.08372126842776e-05
-1.84937813915916e-05
-2.77738956863963e-05
-2.81030461970395e-05
-1.99618529906819e-05
-1.48892173194684e-05
-2.68282694372837e-05
-1.6450592475945e-05
-1.85456805958079e-05
-1.23611872586981e-05
-2.04411911981829e-07
-1.07194299889696e-05
-4.09955591323986e-05
-1.5958676802498e-05
-2.55702264613984e-05
-2.83732964578029e-05
-3.46348805900943e-05
-8.02966145579506e-06
-1.87388301516816e-05
-1.55272844017517e-05
-3.3685853040396e-05
-2.40659164051466e-05
-1.68935263253589e-05
-1.94186582045962e-05
-2.44530878441559e-05
-1.15326878843447e-05
-3.93163229461843e-05
-2.98143283337398e-05
-2.48125313611725e-05
-4.43842981798086e-05
-3.67929708330543e-05
-3.25941570106855e-05
-1.13829749961839e-05
-3.58038173867454e-05
-2.88822926862482e-05
-6.36169097225089e-06
-1.51565792053473e-05
-1.10587675172639e-05
-3.08120984823787e-06
-7.4981751988965e-06
-8.6587426702246e-06
-9.82702139727988e-06
-1.30370027993059e-05
-2.57172819681238e-05
-2.23733917956107e-05
-2.77926423292776e-05
-1.33595299707879e-05
-2.22088529599636e-05
-2.1622469486846e-05
-1.08530912448537e-05
-2.69633947561193e-05
-6.85818508939214e-06
-1.09919560622579e-05
-1.7703960449069e-05
-2.38831767011103e-05
-2.19519201377274e-05
9.71328540583745e-06
-2.75360593898552e-05
-3.11161306131977e-05
-1.40085158731061e-05
-2.99730396724385e-05
-3.48628135689152e-05
-2.36309175136908e-05
-9.27240365212905e-06
-3.57398333485621e-05
-1.00776248583662e-05
-2.23734994244831e-05
-2.35112331366573e-05
-1.97455168336811e-05
-1.2466673105667e-05
-1.31222195165932e-05
-3.27498231411675e-05
-2.86707200893475e-05
-1.58763503934388e-05
3.8486792887942e-06
-2.50490318499366e-05
-4.22114320421648e-05
-2.32063135466627e-05
-2.83284848388087e-05
-1.86740255727767e-05
-3.74597356088895e-05
-1.86412997089591e-05
-1.34716360561241e-05
-2.33172505137437e-05
-2.33681090142501e-05
-1.23451829949969e-05
-1.30926688411245e-05
-6.03040622091038e-06
-1.9474648968333e-05
-1.53396201309853e-05
-2.18604311099709e-05
-3.10911876752961e-05
-1.71219827920318e-05
-3.10241005491448e-05
-1.81202278303284e-05
-1.85995149787365e-05
-1.34458962511233e-05
-9.61093341459724e-06
-1.86054139699549e-05
-2.0463729609883e-05
-3.73947157283661e-05
-2.64280047232312e-05
-3.97334004195555e-05
-2.08612569038222e-05
-2.1274247190534e-05
-2.29728538393167e-05
-1.61774823762471e-05
-9.45359390697968e-06
-2.83853090362261e-05
-2.83366864128458e-05
-8.129918514353e-06
-1.70727569128878e-05
-1.78485489783257e-05
-1.57786538440719e-05
-2.7729912149573e-05
-2.07496747862311e-05
-2.83274577353644e-05
-2.6621873102264e-05
-3.47351272620321e-05
-2.24324738399795e-05
-2.46459138916637e-05
-1.24234050854287e-05
-1.82482648250711e-05
-4.66579922222189e-05
-8.77168203978886e-06
-3.18226716793727e-05
-2.83915607158859e-05
-2.17944364175785e-05
-1.80174266509196e-05
-2.40611586206253e-05
-1.03215984930618e-05
-1.85517458779124e-05
-1.67246082370611e-05
-4.34234988606273e-05
5.74480471727967e-07
-1.79287362426557e-05
-1.89316481942567e-05
-2.28785763576183e-05
-1.82033130763243e-05
-4.36160563070387e-05
-3.21564056611038e-05
-2.22229228689792e-05
-8.70747014447534e-06
-3.87348181608646e-05
-1.72068437015725e-05
1.03558207540751e-05
-1.86055972802434e-05
2.33930633359029e-06
-1.50190423171604e-05
-1.75081928678509e-05
-4.4673404810422e-05
-1.66864190877582e-05
-3.13135033961139e-05
-3.72831413672026e-05
5.34193730289957e-06
-3.57869787854163e-05
-9.30834891050148e-06
-2.26820038288167e-05
-1.20943294468442e-05
-2.30488241216447e-05
-1.49051159996555e-05
-1.20326137470765e-05
6.19246040962897e-06
-1.39477517034163e-05
-2.78983135730789e-05
-2.55759878439848e-05
-1.74717576793276e-05
-5.6162084699456e-05
-3.31038275422822e-05
-2.02228491565882e-05
-3.04045504893839e-05
-3.66787527974179e-05
-1.63694074658919e-05
-9.93469975349236e-06
-3.52814099859434e-05
-1.44219727576508e-05
-1.24342325879759e-05
-2.32229628158516e-05
-1.09729838279901e-05
-2.01662175861128e-05
-2.99659220677111e-06
-1.73350277726524e-05
-2.1787213346153e-05
-5.9509220598493e-06
-1.17997304824277e-05
-1.35403287437759e-05
-2.28600375861782e-05
-1.21129708131297e-05
-2.06664034936543e-05
-1.18975629637666e-05
-1.02178649605507e-05
-1.08462137006797e-05
-1.08826828240366e-05
-2.88511676075946e-06
-1.17884758957502e-05
-9.56776791567364e-06
-2.64245314748008e-06
-1.20547621433529e-05
-1.27393466613077e-05
-2.77771253310487e-05
-2.76987496320853e-05
-1.59536634840326e-05
-5.78502600904908e-06
-2.44729365723495e-05
-3.62880097698948e-05
-2.32981394884595e-05
-3.15246129195096e-05
5.00108927034925e-07
-4.13384388712692e-05
-1.81913004901539e-05
-1.98416611599722e-05
-1.93752573899356e-05
-4.29172701430811e-05
-4.22129703021337e-05
-3.69694734686232e-05
-2.00184480402202e-05
-1.06708265807914e-05
-3.54782047395472e-05
-2.5469905281305e-05
-1.71213028350315e-05
-1.29799325455352e-05
-6.77928933165305e-06
-2.56165794025218e-05
-2.53679463875426e-05
-1.96998290791285e-05
-3.24139567197833e-05
-3.97744670040701e-05
-1.00797977504105e-05
-6.84222192526012e-06
2.25017321037093e-05
-2.45418230561118e-06
-1.46441746157593e-05
-3.00952905947143e-05
-1.49830228696082e-05
-8.51525772309249e-06
-2.22490939027953e-05
-9.27259755040349e-06
-2.73600072633449e-05
-1.35427309326498e-05
-2.52865146501456e-05
-7.29033021262781e-06
7.28747420705871e-06
-3.11435064121923e-05
-2.88677551870478e-05
-2.98983837910248e-05
-3.24410059656785e-05
-1.02035813757888e-05
-1.15119461699417e-05
-3.48626343664548e-05
-2.4889073562043e-05
-2.71575343581333e-05
-3.81674288402844e-05
-1.29324375038792e-06
1.08741489754122e-05
-3.33366392584547e-05
-2.25184573615975e-05
-1.78095809644777e-05
-3.53025313180878e-05
-2.36445904079892e-05
-2.32858675847033e-05
-1.54526607200663e-05
-1.81111486537697e-06
-1.82402281059908e-05
-3.14517053129823e-06
-1.13764981944362e-05
3.0161606328142e-06
-4.73797882026915e-05
-2.90541236963561e-05
-9.71891776274618e-06
-1.11512695645796e-05
1.66989121599689e-06
-1.21223663187398e-05
-5.68774461585095e-06
-2.88393605041045e-05
-1.72644653471794e-05
-4.18325184197407e-06
-1.45971874584107e-05
-2.23341550177365e-05
-6.67255056162892e-06
-2.71209988999029e-05
-2.3773048643413e-05
-3.48623165304396e-05
-1.09197268233238e-05
-7.86801473023753e-06
-3.04083498652804e-05
-2.13151816588611e-05
9.41619009144812e-07
-7.57822255605335e-06
-1.43926380455898e-05
-1.01671522651631e-05
-2.41895553086949e-05
-2.16115063889876e-05
-3.10075271909253e-05
-1.29795567929546e-05
-2.57210730073233e-05
-1.86126740849239e-05
-6.24340518172174e-06
-1.50770160375064e-05
-1.76247094183475e-05
-1.96595228064608e-05
-1.51764527360167e-06
2.09581133605961e-06
-1.5568579702179e-05
-1.03860888039612e-05
-1.63898610706979e-05
-1.5977241539386e-05
-1.40509565128231e-05
-1.91577630016129e-05
-1.09317407979524e-05
-1.76071980642234e-05
1.32979122925136e-05
-1.47612546553129e-05
-2.47448295664016e-05
-7.00642743517658e-06
-2.79880997788387e-05
-4.09491762429943e-05
-2.14818895869763e-05
-2.10925598503671e-05
-1.47596985037785e-05
-1.67524312784428e-05
-2.19334110894246e-05
-2.41682729086782e-05
7.26714989251428e-08
-1.72047806707042e-05
-1.15058778695474e-05
-2.9048018960238e-06
-2.18163766879637e-05
-2.6890912304343e-05
-1.94224799979652e-05
-3.10227341942511e-05
-3.0107261317418e-05
-3.74438337496724e-05
-1.46442073573502e-05
-1.70237897321003e-05
-3.09218949484497e-05
-3.18609694500523e-05
-2.09442605718883e-05
-2.42564578091405e-05
-4.18662171508938e-05
-2.11774918048618e-05
-2.05509690096032e-05
-9.63021277093157e-06
-2.36281936457808e-05
-1.89106281828835e-06
-4.36027570981453e-05
-1.1130674524468e-05
-1.60984470037405e-05
-2.88240633568363e-05
-1.51181637159784e-05
-4.15598757523659e-06
-2.22576530126345e-05
-2.09288623428017e-05
-2.45795523474796e-05
-9.6727028744823e-06
-3.4136429129254e-05
-2.98083371416078e-05
-2.50135216197752e-05
-3.33769081598649e-05
-3.79174564639037e-05
-3.6089821590033e-06
-1.58983797831981e-05
-2.42264948086649e-05
-3.66433571306978e-06
-1.7901286981031e-05
-7.08293357813011e-07
-2.55248538664553e-05
-4.73794127140149e-07
-7.9858394481069e-06
-1.64473062331182e-05
-4.81023572367418e-05
1.4223455714867e-05
8.52598488831198e-06
-3.08908895411794e-05
-1.41765017485605e-05
-1.59215912443743e-05
-1.92569120710195e-05
-2.02810988210065e-05
-4.81976367391098e-06
-2.45008787503438e-05
-3.1446353412571e-05
-2.05926265101277e-07
-1.04762814283814e-05
-3.29838178595934e-05
-1.7837037697896e-05
-2.51865030246616e-05
-2.84775245986359e-05
-3.81603073630198e-05
-2.01889759678289e-05
-4.55663174562583e-06
-2.18527011742093e-05
-2.17333413618296e-05
9.57454494337695e-06
-1.08099259580307e-05
-9.65874887837003e-06
-2.71203478094406e-05
-1.49749283394004e-05
-2.3092198578857e-05
-1.93336947882902e-05
-3.13993717871008e-05
-2.0876430510699e-05
-1.23555116004922e-05
-2.15512368560042e-05
-2.14501022246662e-05
-6.87586984439482e-06
-1.40736794175869e-05
7.36950496322642e-07
-1.99659629660491e-05
-2.2484534105988e-05
-3.6484536326945e-05
-2.86168143983658e-05
-9.95207274949749e-06
-2.78053980538371e-05
-4.42665230160583e-05
-1.47154656252068e-05
-3.47732396886779e-05
-2.31449942663216e-05
-2.45711281675108e-05
-3.21494412086272e-05
-2.2494941470773e-05
-1.94012212696095e-05
-1.07576678710774e-05
-2.70409991975451e-05
-1.56562173719844e-05
-4.98590638952587e-06
-1.05046951411617e-05
-1.66733795012114e-05
-4.19408300931836e-05
-3.23447094980097e-05
-2.73989900844891e-05
-2.75215059193512e-05
-3.51200291392123e-05
-3.09244763394617e-05
-1.58799409202072e-05
-7.22691235076199e-06
-1.37507422663243e-05
-2.97458264670793e-05
-2.42323855488536e-05
-3.41768606535051e-05
-1.76461585392985e-05
-2.55504490545045e-05
-1.37176776294677e-05
-1.71754625378074e-05
-3.51632594976049e-05
1.93068733237929e-06
5.00589926922229e-06
-2.02873047960141e-05
-2.09602542156667e-05
-4.02657678103048e-05
-2.51055192821059e-05
-1.24838257586832e-05
-2.47865869313165e-05
-1.64775966935833e-05
5.04674734726518e-06
-2.34356227589742e-05
-3.13959496363805e-05
-1.67577507538341e-05
-4.19010485028208e-05
-9.12002829658859e-06
-2.25124130710181e-05
-1.98946156860589e-05
-4.14007870143068e-05
-2.70905323185363e-05
-3.48432323307584e-05
-2.43954568851287e-05
8.82003340265511e-06
-2.46602127679187e-05
-1.52568535823487e-05
-1.9218076647718e-05
-4.12888239856985e-05
-3.77649475578315e-05
-3.49368513060837e-05
-1.70015999522105e-05
-1.46222787987256e-05
-1.53598383277086e-05
-2.3614014679907e-05
-3.81154324089763e-05
-3.11850508403939e-06
-1.84191204469329e-05
-2.86504000465948e-05
-2.73449166018646e-05
-1.63646487472583e-05
-2.23896827966115e-05
-1.85140692564757e-05
-2.62202942552005e-05
-1.67899144455625e-05
-1.59445346139224e-05
-1.26617180402191e-05
-1.70156313921105e-05
-4.46191088479989e-05
-2.20837059309015e-05
-1.29619894953616e-05
-5.17889403326731e-06
-1.64939955677099e-06
-2.41041896446928e-05
-4.29443288012597e-05
-3.02763140349353e-05
-2.01878696195251e-05
-2.3320995192445e-05
-3.09795610779256e-05
-1.84580703317149e-05
-8.11554679321775e-06
-5.55550843491985e-06
-2.01797811882973e-05
-3.69888858720398e-05
-2.24730494893772e-05
-2.72208663267717e-05
-2.53589582945644e-05
-2.58682614528776e-05
-2.13681529890494e-05
-2.13196483328389e-05
-1.68839936684189e-05
-1.70674920108339e-05
-4.78358777183581e-06
-2.82514832420724e-05
-3.01852953828756e-05
-5.77518036961984e-06
-1.39836488851537e-05
-7.33679133055155e-06
-1.46315444891606e-06
-6.56656787093701e-06
-1.85677195123299e-05
-3.55637453896692e-06
-2.42413987599213e-05
-1.07704949700972e-05
-3.02549636791816e-05
-1.45088654008082e-05
-1.22269625276452e-05
-1.94514187341685e-05
-4.46110773829496e-05
-2.09730938619695e-05
-2.38897512373047e-05
-2.38169758821199e-05
-1.66052888785505e-05
-4.04739720235293e-05
-1.53924688029193e-06
-8.4365112260786e-06
-1.08130876502608e-05
1.26731447327822e-05
-2.95713014110901e-05
-2.24681129248284e-06
-9.22139758394478e-06
-4.26188415052062e-05
-2.71335680224343e-05
-9.70643630889629e-06
-3.18315958252619e-05
-3.06015145866597e-05
1.07903892755609e-05
-2.8126248371164e-05
-2.46771875288543e-05
-3.00405837752856e-05
-5.79956332388922e-06
-1.41746593250758e-05
-2.82045300572929e-05
-1.0286189293904e-05
-2.57881242527757e-05
-2.19681416332435e-05
-3.3404261297161e-05
-3.4831663934186e-05
-1.41604521609885e-05
-1.57122997014136e-05
-3.80263212747438e-05
-3.66155927234836e-05
6.61264680235722e-06
-1.59533715668132e-05
-1.56613439378213e-06
-2.26591581176885e-05
-1.47772957480063e-05
-1.58735578108076e-05
-1.61348378366444e-05
-3.36946555649976e-05
-1.99004897725134e-05
-3.11442744152351e-05
-9.87610096998986e-06
-2.89137695742803e-05
-1.22645165646346e-05
-2.26241565855531e-05
-3.94118661831726e-05
-2.10864495927542e-05
-3.26947189414272e-05
-3.09749306741011e-05
-1.19672211388847e-05
-3.56481620472352e-05
-5.96782326174095e-06
-3.15570047727416e-05
-2.70256884197205e-05
-1.4388425274723e-05
-3.43200925238385e-05
-2.84741138134482e-05
-4.31339839484981e-05
-3.41506606151552e-05
-1.11932686255943e-05
-1.92120277089646e-05
-3.16597163635455e-05
-2.19423717763128e-05
-1.81123591868082e-05
-1.46358566105759e-05
1.03469454751258e-05
-3.94146037912969e-06
-1.06175534782833e-05
-2.52671787764148e-05
-3.52437676315166e-05
-8.99197810096312e-06
-3.46016166805032e-05
-3.15318289622549e-05
-8.48986697300659e-06
-2.72471154012135e-05
-4.13296795142184e-05
-2.29324351744384e-05
8.35679627451903e-06
-3.50985156682632e-05
2.13437945469645e-06
-2.70509202005705e-05
-3.16030680988106e-05
-3.80398523648172e-05
-2.67667078263926e-05
-1.29773823719715e-05
-2.87052870922511e-05
-1.41237468480007e-05
-1.81437683470576e-05
-4.90746112128566e-06
-7.40484327968214e-06
1.33917024800146e-05
-1.67752950020801e-05
-3.99143054774128e-06
-9.00718356890065e-06
-8.05300949095935e-06
-2.79936958839689e-05
2.69704106884274e-06
-1.40807932657967e-05
-1.51017982364518e-05
-4.33072541167976e-05
-2.32593954247838e-05
-1.69974767634804e-05
-3.71156055356121e-06
-1.3887280106616e-06
-3.06443205474474e-05
-1.34322326634522e-05
-2.09263683854844e-06
-7.89304414930054e-06
-3.16728758610821e-05
-3.13503440417815e-05
-2.4753201872762e-05
-2.60234026335212e-05
-1.67938972770648e-05
-4.87797973272527e-06
-1.07854942406193e-05
-2.84859885184343e-05
-1.17291754198803e-05
-1.83892162966776e-05
-2.13989178728896e-05
-2.71671073223656e-05
-3.05160311443403e-05
-3.70927476883812e-05
-3.30269777956743e-05
-1.68798012012805e-05
-3.13962628206973e-05
-3.41790564414616e-05
-2.60862864413924e-05
-2.15785610218109e-05
-4.59991688633782e-06
-9.73671200243538e-06
-4.66442261874109e-06
-3.87717926854546e-05
-1.1197918493048e-05
-1.77711498965051e-05
-3.30787960806402e-05
-1.4980306323179e-05
-3.17676217983728e-05
-2.35478355349142e-05
-5.20248353189248e-06
-2.47901129663185e-05
-4.17024872609482e-05
-4.02844192323943e-05
4.07591377323093e-07
-2.2309581185464e-05
-3.67911191492248e-06
-1.14908485146118e-05
-4.51891607071976e-05
-2.72491502946088e-05
-8.98647387659192e-06
-3.23261059652595e-05
-3.11743312568256e-05
7.14141749079438e-07
-2.52332602853199e-05
-2.88772482870831e-05
-1.93344062166787e-05
1.33703887827938e-05
-1.42769996544037e-05
-1.22212779494098e-05
-1.44988804001736e-05
-9.97409321562841e-06
-6.47447721442282e-06
3.84936889439784e-06
-3.75225525624721e-06
-4.10857647430011e-06
-1.61792315923827e-05
-2.78151117106385e-05
-1.99903903565073e-05
-2.39254782578817e-05
-1.00961927455508e-05
-1.69397169753643e-05
9.2382667928747e-06
-2.05520136624538e-05
-2.6073985164822e-05
-3.42248395595818e-05
-3.34545316438851e-05
-2.75012882205374e-05
-3.48587628080528e-05
-2.74236608625879e-05
-1.72037163037807e-05
-2.8796843083686e-05
-1.91435791351291e-05
-3.63909915523725e-05
-1.21047330055533e-05
-7.88966627668744e-06
5.49851098377859e-06
-4.59394799327787e-06
-5.0056290461321e-06
-1.68166382029359e-05
-3.53297933366609e-05
-7.6948451803771e-06
-1.61372448337527e-05
-3.70996288036788e-05
-2.43117294328198e-05
-1.5724485468665e-05
-2.11437462303836e-05
-3.03906446582272e-05
-3.38542963970284e-06
-3.79475849138321e-05
-8.26064152575419e-06
-4.20757473127537e-05
-1.84515247426385e-05
-1.09052866654281e-05
-2.08513691339895e-05
1.51386001674745e-06
-3.37391025687316e-05
-1.73350672069252e-05
-7.56077874766911e-06
-1.58964007732092e-05
-1.77942082156901e-06
-2.9767779059e-05
-2.2969142747405e-05
-2.51136581856493e-05
-1.54742467129495e-05
-3.53855392975117e-05
-4.51173124036238e-05
-3.66355706407433e-06
-1.55921928440323e-05
-2.93822845213953e-05
-2.82121054078993e-05
-2.00465709494809e-05
-1.24343995361236e-05
-2.95424172784557e-06
-2.07220958232847e-05
-4.95441181450348e-06
-6.89842396743006e-06
-1.73084149674355e-05
-2.62732115549909e-05
-3.92270093837292e-05
-3.75023315234314e-05
-2.0878665653862e-05
-2.08958560501748e-06
-1.03184243490458e-07
-1.23290554896771e-05
-2.13136205816402e-05
-1.09260269866698e-05
-1.36867015913834e-06
-1.15494528483349e-05
-1.66588562525977e-05
-2.07904926884658e-05
-2.77404300889693e-05
-9.26775829772885e-06
-3.61059035831539e-05
1.51271983822732e-05
-5.29425980996639e-06
-2.87565453092487e-05
-1.85396175504358e-05
-4.55148961110103e-06
-1.91370370433065e-05
-1.30669699247558e-05
-1.80057382785127e-05
-3.29195432430929e-05
-8.84926768297594e-06
-3.88937795619424e-05
-8.503996153359e-06
-1.65400146626351e-05
-3.60824809560252e-05
4.75466032204439e-06
-2.97625733458066e-05
-4.01191011992175e-06
-2.39349818168352e-05
-2.50777807208162e-05
-2.67921340507054e-05
-2.29151290823371e-05
-3.04570072130747e-05
-3.26838108543715e-05
-1.31023150603398e-05
-3.51996224463873e-05
-3.07384517924284e-05
-2.38456893307894e-05
-2.76501380809463e-05
-1.32567593272541e-05
-2.53324061088633e-05
-1.05895481250057e-05
-3.85968884590833e-05
-3.07131284520422e-05
-4.15849309325106e-06
-2.02312591825087e-05
-1.3963449899283e-05
-2.10601124262056e-05
-1.31097275245612e-05
-1.41094038230953e-05
-3.30650825913268e-05
-1.46213649874655e-06
-1.21166940678499e-05
-2.96530874055094e-05
-2.25186302045809e-05
-5.49062323433788e-06
-1.80866120960419e-05
-4.24065143549538e-06
-3.68065754194508e-05
-1.60439659994318e-05
-1.32193202600734e-05
-3.56076152919215e-05
-1.99782235975528e-05
-2.20536319258129e-05
-2.84153876841546e-05
-3.53552971656484e-05
-1.83775866587018e-05
-2.04622450915121e-05
-2.88071411228266e-05
-2.51686883213967e-05
-2.90888892703014e-05
-3.58040983800286e-05
9.91465420216353e-06
-2.34522453183732e-05
-3.46665135488467e-06
-2.73116188281272e-05
-3.68523502770802e-06
-9.67217746576498e-06
-2.43411683581708e-05
-1.74763418733677e-05
-2.78840945083074e-05
-1.34980473159773e-05
-9.48646698543591e-06
-2.46149976674545e-05
-5.03651602236348e-06
-2.83135968979396e-05
-5.45799711034434e-06
-2.15311491326564e-05
-4.45268715893927e-05
-1.73608383031273e-05
-2.95237859001165e-05
-1.58795545078706e-05
-3.02023513942427e-05
-1.68266179448958e-05
-3.38272543516533e-05
-2.51594565056274e-05
-3.55240349190469e-05
-3.73675121486571e-05
-2.31114191637535e-05
-6.65481086679903e-06
-2.2601406462165e-05
-1.53096470957976e-05
-3.50707968965567e-05
-3.17467406723979e-05
-2.58257402961682e-05
-4.15904483363007e-05
8.43931274564403e-06
-9.69405342313221e-06
-1.21047112248369e-05
-1.69518045769809e-05
-1.14531330729375e-05
1.74796083733045e-06
-1.31648293181758e-05
-4.35469920367081e-06
-2.65985443338936e-05
-2.91579714148698e-05
-3.84655588893347e-05
-1.39169604034864e-05
-2.03579787394832e-05
-1.42077251019264e-05
-8.89494521123151e-06
-2.53685031591991e-05
-1.97384738202514e-05
-1.45987431388635e-05
-2.6647282215134e-05
-2.42335524845076e-05
-2.22978133250975e-05
-2.27529743940299e-05
-9.26243242822345e-06
-5.84077432410594e-06
-3.68031761647291e-05
-2.06680301029508e-05
-7.72932521019615e-06
-1.80074308827565e-06
-5.30404554435026e-06
-2.01927968117382e-05
-2.56827531672383e-05
-2.72363327636497e-05
-1.75125267831458e-05
-4.97762120857789e-06
-2.76267194143092e-05
-2.28058401795199e-05
-1.5283317363095e-05
-8.81931291443559e-06
-2.98450942702045e-05
-2.06299858057756e-05
-2.33689176793703e-05
-2.13058523974193e-05
-2.37727777098561e-05
-1.22222017513052e-05
7.54119769194511e-07
-3.17337921725409e-05
-3.00571242972546e-05
-2.42747243561387e-05
-1.19800978507834e-05
-6.20510410912648e-07
-3.25440641738227e-05
-3.65867829962022e-05
-2.22288275311013e-05
-1.71946397152252e-05
-3.72316131121499e-06
-1.95659119754054e-05
-1.67526235073021e-05
-3.27623204383659e-05
-9.92787217306371e-06
-8.7498423460722e-06
-1.76570241598139e-05
-1.85941717540974e-05
-2.38336146143595e-05
-2.5409810042956e-05
-1.8689389383488e-05
-5.10473501055242e-06
-1.75445085469234e-05
1.49743363403321e-06
-4.50375043915322e-06
-1.62968546228436e-05
-2.15075893126208e-05
-1.03338242669881e-05
-9.65194304829502e-06
-3.08217747490161e-05
-2.67225613333225e-05
-2.64195324138981e-06
-2.79350442728824e-05
-1.92156766170383e-05
-1.95416580994265e-05
-1.45512289784539e-05
-1.90492900435428e-05
-2.68690833079829e-05
-2.70488087932304e-05
-3.9343734900464e-06
-2.61842243091067e-05
-2.30886779905883e-05
-2.14997114847798e-05
-1.18723633526202e-05
-8.89069480183635e-06
-9.1346990871267e-06
-1.92078255820237e-05
7.47816448914878e-06
-6.02392136847102e-06
-1.41532330314311e-05
-3.94225907076163e-06
-1.29679558386582e-05
-1.26459651374018e-05
-4.81848176957305e-06
-3.36929677376937e-05
-1.70542336070359e-05
-1.51270286004661e-05
-2.84356738521059e-05
1.19350365426153e-06
8.66597679138181e-06
-3.40667284086276e-05
-4.15135658686546e-05
-2.50327961829372e-05
1.1448808471383e-05
-3.59396824812787e-05
-3.03405568933347e-05
-2.43682189632239e-05
-2.15059023048391e-05
-6.85773610530966e-07
-2.15885780099157e-05
-1.04242511861904e-05
-3.56040706565422e-06
-2.45659838411005e-05
-1.82886411674077e-05
-1.96712763178709e-05
-2.20411694786057e-05
-1.01719200721177e-05
-9.60519125503063e-06
-1.36536932883817e-05
-1.07986476693209e-05
-2.0077053351259e-05
-1.19951198183765e-05
-2.80829653583399e-05
-2.28358386300405e-05
-4.43933049666414e-05
-3.78868792609375e-05
-3.4019360080292e-05
-2.7062664900823e-05
3.24305786859441e-06
-2.14430849005851e-05
-1.32752485503174e-05
-2.11546163259274e-05
-1.30368302004108e-05
-7.29490666561905e-06
2.92251663433652e-06
-3.60395276880146e-05
-2.40249328483526e-05
-2.51316944711941e-05
-2.83972284011773e-05
-3.3786924920033e-05
-2.18837556746461e-05
-2.9972237576091e-05
1.8042044753426e-06
-2.31906294458083e-05
-2.38125192360031e-05
-4.25419178655012e-06
-1.71262019973732e-05
-8.65171822320829e-07
1.57226409200196e-05
-5.29012864706392e-06
-1.22856144857815e-05
-1.17620997763225e-05
-1.35977423770666e-05
-1.73338336626076e-05
3.16439525954822e-06
-3.60312214120522e-05
-4.33653484435058e-05
-9.72929953124571e-06
-1.88675724318198e-05
-3.12849160452957e-05
-9.0534020819988e-06
-1.20321470520014e-05
-1.37617610519203e-05
-6.22373052308037e-06
-1.8698095162613e-05
-3.86231107131989e-05
-2.27933961259045e-05
3.69617597290368e-06
-1.03772046552479e-05
-8.63061129327316e-06
-3.9125072675997e-05
-1.51565043410375e-05
-5.78928465462829e-06
-1.88036624937503e-05
-1.29264603739998e-05
-1.8125401868303e-05
-1.52715786092469e-05
-4.73610967873491e-06
-1.15826145962397e-05
-1.50715709499527e-05
-7.33362377067065e-06
-2.5886941089125e-05
-3.00704149631234e-05
-3.13220102969886e-05
-2.76527137161137e-05
-3.14330367644207e-05
-1.53188913494288e-05
-3.67628806764645e-05
-1.80415191702615e-05
-1.66411715354832e-05
-2.00446247373329e-05
-3.54185643550312e-05
-6.83927717698371e-06
-1.70190518922135e-06
-2.48556471065775e-05
-1.78165289194107e-05
-3.1910008461532e-05
-2.73238881815322e-05
-3.13334276700343e-05
-1.34381929604539e-05
-5.05121106980791e-06
-1.24584933483508e-05
-1.7455884737523e-05
-4.55797233676352e-05
-5.02463821900967e-05
-1.81700883894898e-05
1.88015388437766e-07
-1.13914380471701e-05
-1.8417835144357e-05
-3.46296822345617e-05
-1.29833952968416e-05
-2.1819712083361e-05
-3.51082114244075e-05
7.66396933166892e-06
-1.43736581479691e-05
-3.0059815752008e-05
-3.6149297308e-05
-4.33219527572281e-06
-1.86405274347509e-05
-4.15654282792582e-05
-4.7561407996374e-06
-3.32744387363189e-05
-2.12464772135661e-06
-2.20055372700497e-05
-3.80219167437696e-05
7.53171676960596e-08
-4.72159278898607e-05
-2.56130103716957e-05
-1.43653593654945e-05
-1.68154123198195e-05
-1.95260678684995e-05
-1.03676298401932e-05
-3.38037116211965e-05
-2.97978420795576e-05
-1.27839889127446e-05
-3.59137968374026e-06
-6.48578489285788e-06
-1.57946584693747e-06
-2.7464923341527e-05
-1.92977166110772e-05
-2.48084350194575e-05
6.47192551983552e-06
-3.29982478263476e-05
-1.16179272538063e-05
-6.04274366298854e-06
-2.64725663681494e-05
-4.84386066581576e-05
4.29054282503885e-06
-3.57909301481752e-05
-2.62776715202131e-05
-4.1026590549376e-05
-5.58661319619999e-06
-2.98421584772624e-05
-5.30723463071301e-06
-1.5141681315664e-05
1.64674353009056e-06
-1.62519803446536e-05
-7.88519710665254e-06
-2.30055741042789e-06
2.30060185504433e-06
-8.75998207734987e-06
-4.09485155005801e-05
-9.70623614292817e-06
-2.26981705874733e-05
-3.84481293236212e-05
-4.72115990461554e-06
-2.98914482753653e-05
1.63242791465395e-05
-1.97360991101644e-05
-1.34204926829029e-05
-1.71868061651165e-05
-1.89197752869671e-05
-1.71949212649811e-05
-2.07178346246314e-05
-2.62581804021677e-05
-1.44442416461732e-05
-8.5016241259362e-06
-3.08954259450036e-05
-1.74206805647213e-05
-1.07730093877144e-05
-3.2149082046202e-05
-5.83102967609085e-05
-2.76239011608065e-05
-2.16870915720871e-06
-1.1768509056731e-05
-3.7023567907158e-05
-2.12124648962376e-05
8.64816873681471e-06
1.88976681489918e-07
-4.33861594701433e-05
-4.51689626672269e-05
-2.43051442972697e-05
-7.85182783802123e-06
-1.02709839506959e-05
1.2575830593429e-05
6.12454483145786e-07
-4.23996013769966e-05
-3.40892662851244e-05
-1.55078733969704e-05
-2.58461022307135e-05
-4.22910653160565e-05
-2.17147300236891e-05
-1.41860568350359e-05
-4.05897900924345e-05
-2.89150879332849e-05
-2.82308623988794e-06
8.31602753578165e-07
-3.25573706423782e-05
-1.55842235457771e-05
-1.38735766074384e-05
-1.50472337860282e-05
6.23605727718502e-06
2.61895564830333e-06
-3.2522367939482e-06
-2.4295457661848e-05
-9.91598215425772e-06
-1.87104215601859e-05
-1.17739155607007e-05
-2.35603413683488e-05
-1.93919896000348e-05
-1.65071520996106e-05
-2.51977292256505e-05
-3.57534557766331e-05
-3.52523256960778e-05
-9.19998120950961e-06
-1.56185130917694e-05
-3.74327129817028e-05
-5.8874587766477e-05
-3.49932034972868e-05
-4.99039276891489e-05
-1.43494323967566e-05
-2.59041889615049e-05
-1.71520759345241e-05
-2.66788913428103e-05
-1.3298904894575e-05
-1.15382246416529e-05
-1.24464802664571e-05
-3.25569308782049e-05
-1.02990761653902e-05
-2.26725070130182e-05
-1.98412906060419e-05
-1.90458837063895e-05
-3.50809447065608e-05
-3.48968080679185e-05
-2.42633773387995e-05
-3.12859207188064e-05
-2.83994937864358e-05
-1.09796181698779e-05
-1.38020671656659e-05
-2.91197579560607e-05
-2.01662561045705e-05
-3.0398646164788e-05
-4.09493285023266e-05
-7.78291270765054e-06
-4.71126820329274e-05
-3.10892353292185e-05
-3.67468473229335e-06
-2.03122693500727e-05
-2.23892364374922e-05
-2.36873723858171e-05
-1.58628735067479e-05
-1.1336269448645e-06
-3.8149835250048e-05
-9.65650630102172e-06
-2.50806161761546e-05
-1.47237206085855e-05
-3.02120318847358e-05
-2.28296142554106e-05
-1.72013214737513e-05
-3.88332549738391e-06
-6.08600790331609e-06
-1.08553572567554e-05
-3.63634896153998e-05
-2.12067579337755e-05
-2.1218155297405e-05
-2.47984055395666e-05
-2.85206366132728e-05
-3.6708868354664e-05
-4.53675121149056e-07
-2.47791661847927e-05
-1.79534291004146e-05
-3.20026056824628e-05
-2.41822198020024e-05
-6.96802477866562e-06
1.54460784642881e-06
-3.39572568879682e-05
-1.24064319727688e-05
-7.48534847098939e-07
-2.31043468251007e-05
-2.3662990759702e-06
-3.20966461306599e-05
-4.22755218163152e-06
-3.59785990877557e-05
-1.07593246096251e-05
-2.03796373432893e-05
-2.69278518615847e-05
-4.42701640477848e-06
-3.8164208552693e-05
-2.93260591735772e-05
-1.38935751163151e-05
-2.57288597711745e-05
-2.80010227098646e-05
-4.51176862848937e-05
-3.26858181725562e-05
-1.8815056918403e-05
-1.51531496905802e-05
5.40706255113384e-06
-8.78074492348638e-06
-1.61887421382372e-05
-2.69093958293166e-05
-8.48499377882349e-06
-6.58272701682955e-06
-3.20281750340752e-05
-3.62816870565557e-05
-1.54563310266343e-05
-1.07867224618772e-05
-1.26870496211989e-05
-1.51262223739862e-05
-2.59194803228058e-05
-1.73549576932949e-05
-2.93862690385112e-05
-2.65888256096179e-05
-2.21180385034607e-05
-4.47919445534364e-05
-7.87763957854735e-07
-1.66238041341871e-05
-2.10739673968917e-05
-3.23799432687829e-05
-1.6384411588637e-05
-1.32604092400582e-05
-2.32427117318832e-05
-1.90715487487432e-05
-1.84912535646979e-05
-4.21148258307738e-05
-8.64516354972159e-06
-2.23219592342671e-05
-2.62672299120595e-05
-2.67371242116699e-05
-3.80373137676614e-05
-4.5138426374499e-05
-1.73185375022498e-05
-3.53188078242858e-05
-2.63895612744235e-05
-2.32304519478063e-05
-3.63314661252889e-05
-3.40229697925838e-05
-3.13865432081504e-05
-1.42447185780848e-05
-4.47228991132107e-05
-1.23773545825714e-05
-1.99309484262058e-05
-2.63033614346407e-05
-3.42842935745518e-05
-1.38639660027933e-05
-2.86120403388191e-05
-7.32506447525614e-06
-2.44291408804246e-05
-5.9977971190709e-06
-4.48991919441927e-06
-8.96819444927565e-06
6.23156957649725e-06
-5.33928863688613e-05
-1.49203485893527e-05
-2.16046934190915e-05
-3.5244328106972e-05
-2.16922057344977e-05
-2.30767609099555e-05
-6.84355950250798e-06
-1.7654421316274e-05
-2.24554909510074e-05
-4.70223279340149e-06
-1.88952261952457e-05
3.10072238262459e-07
-6.34169073893041e-06
-1.69284933124073e-05
-7.04582981187275e-06
-4.28867895864704e-05
-1.97597242254294e-05
-1.85511831034784e-05
-2.74372225662002e-05
-2.97390836090545e-05
-3.65818714703928e-05
-1.20523971056194e-05
-3.55863942542062e-05
-4.25897323259406e-05
-2.32036896836135e-05
-1.57000884956084e-05
-1.29838278522523e-05
-2.95441204556618e-05
-3.9192727219653e-05
-4.31872757494689e-05
-8.17548203259236e-06
-5.94656069634588e-06
-3.01163880760402e-05
-1.73641992463317e-05
-1.05778157518667e-05
-1.14422706376581e-05
-2.39419800527972e-05
-3.50918341382906e-05
-2.106789780063e-05
-1.61048904335779e-05
-2.13598479936268e-05
-1.84006410755835e-05
4.50500929862455e-06
-1.12649922421074e-05
-4.3571103794174e-05
-3.36904572036916e-05
-1.31844619476423e-05
-2.0379281312018e-05
-1.32043245711344e-05
-4.07735059941033e-05
-7.16543144010521e-06
-2.32256831995072e-05
-1.73575295782683e-06
-2.17690937660217e-06
-1.23772039003679e-05
-2.644598091001e-05
-2.74624645235913e-05
-2.39921092432649e-05
-5.09074151042154e-06
-1.27252944309753e-06
-8.94179482261721e-06
-3.05581752120111e-05
-2.01228591436993e-05
-1.79662516969554e-05
-1.77003238992848e-05
-2.41353266063563e-05
-2.09664341633201e-05
-2.5492798563698e-05
-1.69506461187115e-06
-2.78678128099483e-05
-1.9274040709815e-05
-1.33602820704422e-05
-1.23510671748704e-05
3.54500618275194e-06
-2.28597331659397e-05
-1.07480183780138e-05
-5.7400347694408e-06
-2.72915437809248e-05
-1.50923420409343e-05
-7.04490393889099e-06
-8.5650481113739e-06
-2.03279547083362e-05
-1.26696425079437e-05
3.25884336473482e-06
-1.18674205223222e-05
2.0457894201638e-05
-2.90446947115712e-05
-2.27322854780078e-05
-2.62526660155823e-05
-5.89199037002031e-06
-2.28488458996051e-05
-6.24316400258867e-06
-2.16716422578203e-05
-3.24422115656789e-05
-1.1816633050475e-05
-2.65181918604894e-05
-2.40877173409215e-05
-2.19866895431634e-05
-1.52756609173313e-05
-1.9869037121237e-05
-3.59602952783737e-05
-1.2802571919486e-05
-1.05352096121081e-05
-6.17228770578601e-06
-1.38645684166442e-05
-5.70471523130954e-06
-1.85919539514714e-05
-1.13039046310661e-05
-1.99840438744225e-05
-2.06799739208612e-05
-1.99036991500175e-05
-3.80721048520229e-05
-2.46297957288504e-05
-2.22684167561884e-05
-1.5997581554973e-05
-2.28468725458051e-05
-5.02018555320286e-05
-1.85640443590504e-05
-8.88556706358539e-06
-1.98724652431507e-05
-1.99320791327372e-05
-2.5536291069203e-05
-1.69606783186454e-05
5.76583444738627e-06
-2.90794820355945e-05
-1.71077787713026e-05
-1.64896018985968e-05
-3.04595645845146e-05
-2.2229845948596e-05
-7.35847891504175e-06
-9.77494676012429e-06
-2.30376888276325e-05
-3.48921544314489e-05
-2.94264049672316e-05
-2.96111305563801e-05
-2.76967118260354e-05
-2.53992596177321e-06
-4.48669182640925e-05
-2.69559991473551e-05
-1.33775291126847e-05
-4.02479041153524e-05
-2.83077224294098e-05
-1.33977680525963e-05
-2.12682362947646e-05
-1.54279030588899e-05
-4.27266797800289e-05
-3.14375889445972e-05
-3.11904935609763e-05
-1.64518349576658e-05
-3.1993850628238e-05
-2.2214566624708e-05
-3.6602135600485e-05
8.34195122640769e-06
-1.68549614022467e-05
-5.50827732437805e-06
-5.99876904761298e-06
-1.3282549587688e-05
-1.90164157848349e-05
-1.66163938215567e-05
6.85385452813517e-06
-2.87604540299142e-05
-2.09673271960356e-05
-1.54504796680707e-05
-1.24492869946243e-05
-3.26341960525393e-05
-3.58169649843316e-05
-2.53488936984087e-05
-1.28704482918634e-05
-1.65090530061152e-05
-1.14567675645537e-05
-2.16047363011679e-05
-4.16494698529311e-06
-1.64792449645056e-06
-9.91647881124784e-06
-2.68553741018415e-05
-1.94815241993518e-05
-2.95092272723065e-05
-2.91682545313789e-05
-2.05994929824741e-05
-1.39286243401676e-05
-2.94364996173954e-05
-2.5101554536971e-05
-9.66871154241423e-06
8.27467775403542e-06
-3.52793717679774e-05
-2.24429322379785e-05
-4.56515855749308e-05
-5.15369146375931e-05
-1.1472619431922e-05
-1.18652143296446e-05
-1.2510601501609e-06
-2.37897627545592e-06
-6.02139986669161e-06
2.42479330441846e-06
-2.11511920895606e-05
-1.33232058997985e-05
-2.28448415699219e-06
-1.87926485641337e-05
-1.63139833378252e-05
-3.58822897261308e-05
-3.63385236230401e-05
-1.59535024764808e-05
-1.81246866134551e-05
-3.61051084087786e-05
-4.13573659007215e-05
-3.624530737203e-05
-2.29257980553445e-05
-8.12385775002293e-06
-2.45691548618323e-05
-1.01313861929451e-05
-2.24573644221969e-05
-3.65912881900934e-05
-2.84266466173948e-05
-1.66833106706346e-05
-2.4059643410429e-05
-2.68500611049853e-05
-3.38660288916156e-05
-2.2335788331244e-05
-1.83394714770103e-05
-4.16642250481806e-05
-2.65566537177378e-05
-6.93574471357834e-06
-3.66492352082557e-05
-3.73441471657736e-05
-1.32968272389883e-05
-1.14438290913631e-05
-1.44946750567954e-05
3.36543940823486e-06
-2.79933504899436e-05
-4.18250914107006e-06
-1.86799201715042e-05
-2.11418511688822e-05
-2.11158075186557e-05
-2.65920094862746e-05
-3.17908499636295e-06
-4.12902598041499e-06
-2.62830343521074e-05
-1.1827741918478e-05
-1.99854763875404e-05
-4.311048128567e-05
-2.95285033870256e-05
-2.9226090157782e-05
-2.67958195571742e-06
-6.08941601151318e-06
-3.2660765819529e-05
-6.79867213155839e-06
-2.24537521857732e-05
-1.1556024182554e-05
1.33292006848942e-05
-3.52603973044704e-05
-1.76254865320959e-05
-2.71235279536698e-05
-2.31508803480894e-05
-2.61490665566954e-05
-4.67119421418648e-05
-1.17602180285273e-05
-3.24018632239198e-05
-1.85502378493589e-05
-3.32143344623302e-05
-2.14330763301092e-05
-2.9562832895439e-05
-2.00266263921071e-05
-1.58775845897626e-05
-2.28283613917312e-05
-1.8034790203225e-05
-3.08517268589849e-05
-1.16095213088613e-05
-3.57385838902865e-05
-3.12862241573788e-05
-2.31910800994041e-05
-1.61757048349968e-05
-3.58345088362264e-05
-9.30286357911122e-06
-3.1342068787456e-05
-3.66099589541549e-05
-3.43637683903479e-05
-3.19943821719455e-05
-4.29140029434569e-05
-4.42396304531886e-05
3.8358684957455e-07
6.71890450458601e-06
-2.63616207060771e-05
-1.98342268306373e-05
-1.47101405562847e-05
-2.48932904300465e-05
-1.02809937788039e-05
-3.35734370542715e-05
-2.51274465357657e-05
-2.2682494826905e-05
-5.16398499582361e-05
-1.49709993061086e-05
-4.34730629005576e-05
-3.01347045506162e-05
-3.58958171187757e-05
-2.98848029673515e-05
-3.93843431661603e-05
-2.11232473633804e-05
-1.08023118961858e-05
-1.43764015463746e-05
-4.2663975269018e-05
-2.37776278808102e-05
-2.86984891813547e-05
-2.5587524649167e-05
-7.74033492934356e-06
-2.03727202442655e-05
-3.29172492969779e-05
-2.3091637131166e-05
-2.56709167870177e-05
-1.8636006782099e-05
-1.97104154215987e-05
-1.73992407555883e-05
-1.80585673688403e-05
-3.01405823625398e-05
-3.75998864899417e-05
-4.0871746338776e-05
-1.32887284857462e-05
-2.11048433091593e-05
-2.2122569772267e-05
-1.21790243885834e-05
-8.08225643259919e-06
-2.21593206038563e-05
1.54561204606745e-05
1.00605712758496e-06
-4.59961741404443e-05
-2.41218654400124e-05
-2.74173801033438e-08
1.74562075524778e-06
-2.66797432104524e-05
-7.99066974721677e-06
-9.1352113739761e-06
3.97009029843872e-07
-2.09744181373856e-05
-6.74666910274984e-06
-2.59942765414761e-05
-8.37512978843298e-06
-1.05834350499634e-05
-2.06731753586662e-05
-3.33315891979539e-05
-3.56293655345025e-05
-1.08007887464203e-05
-2.91332790966561e-05
-2.43023614230048e-05
-1.45972449634316e-05
9.21043116616641e-07
-1.23241270950933e-05
-3.22903325059728e-05
-1.59934719881472e-05
-2.04764448682686e-05
-1.97530040200808e-05
-3.74352124858308e-05
-4.23033707732474e-05
-6.92079726365956e-06
-1.40481300800859e-05
-2.24510679836628e-05
5.83927295508887e-06
-2.97119377101294e-05
-2.73781748853141e-05
-4.09672415200047e-05
-2.5612212474188e-05
-4.58510476233242e-05
-2.63090300384825e-05
-3.03150988908334e-05
-1.92099863877598e-05
-2.03841819320168e-05
5.70036841018366e-06
-9.00881461383911e-06
-4.21901536798236e-05
-3.73988262916726e-05
-5.32313666241157e-06
-1.5706088049472e-05
-2.5189028207242e-05
-2.11151377118574e-06
-1.35899482502906e-05
-1.20246356725235e-05
-2.06527640719895e-05
-2.20388042969091e-05
-1.88810477347943e-05
-1.42661305806844e-05
-1.28489140986985e-05
5.27470654611811e-06
-3.99283726481836e-05
-2.21799063638391e-05
-1.69997354967573e-05
-1.52612076732324e-05
-1.80848311952695e-05
-4.78285990934409e-05
-3.93494844586042e-05
-5.42716876617062e-07
-3.03161999371142e-05
-2.76750698833774e-05
-4.6195039345811e-05
-3.01985642979385e-06
-3.53688568856927e-05
-2.11404117822788e-05
-1.83074219238247e-05
1.28760233923302e-06
-2.62606587959607e-05
-1.50267078493487e-05
-2.53993573711053e-05
-1.25465749967195e-05
-2.9393206251933e-05
-1.97169906803944e-05
-2.66042625308513e-05
-3.30434605837147e-06
-2.70881624682985e-05
1.04944852007021e-05
-4.62566014896126e-05
-2.70033627539025e-05
-3.2308669428539e-05
3.85746798349204e-06
-1.01558178077021e-05
-2.48010082069572e-05
-1.36527853917576e-05
7.48267107551376e-07
-2.1986674491901e-05
-2.38190840335021e-05
-7.13185225576211e-06
-3.9060505158077e-05
-1.20531854895357e-05
-1.67564317837621e-05
-2.26332783354271e-05
-2.7082023761059e-05
-2.09874305837873e-05
-6.23861729772614e-06
-1.55917681262554e-05
-2.32521905157387e-05
-7.36286609387798e-06
8.05229503191435e-07
-3.78417243637297e-06
-1.28935366727574e-05
-2.39277486311306e-05
-1.02474315764874e-05
-2.65419058712588e-05
-1.84390248835661e-05
-1.12446677803069e-05
-5.93099659138244e-07
-1.52216334826351e-05
-2.9042477625407e-05
-1.85573545471733e-05
-2.30227786296041e-05
-3.76148482857334e-05
-3.32115324730941e-05
-3.18537718879671e-05
-2.51213194991292e-05
-3.575123644493e-05
-5.90449811649299e-07
-2.60509534671054e-05
-2.21121925404666e-05
-2.55511984171097e-05
-4.33927512303803e-06
-4.30392016282038e-05
-1.33277773431287e-05
-1.86733118368388e-05
-2.41539563584254e-05
-9.54596399886515e-06
-1.3865342466736e-05
-9.59473030864633e-06
-2.42035987030356e-05
-1.49689524342353e-05
1.56535038844687e-06
-3.06006748073433e-05
-3.19245949827684e-05
-1.13864503608033e-05
-1.39129178699902e-05
-3.15423163395015e-05
-3.48151275500889e-05
-1.52898545698285e-05
-2.56783555826171e-05
-3.0370121384219e-05
6.43557315788437e-06
-2.03397706455423e-05
-2.74306457718456e-05
-2.29855286542608e-05
-3.00165018136323e-05
-2.74547124982255e-05
-1.62921947898713e-05
-2.26293810395028e-05
-1.11692678194181e-05
1.93808959345655e-06
-3.64788780972826e-06
-3.30082248229419e-06
-1.02227352920091e-05
-1.10223549461687e-05
-1.79443916371405e-05
-2.83296194289117e-05
-1.19983318151723e-07
-2.6220429546113e-05
-3.02387088524237e-05
-2.89759851450273e-05
-1.97747255403723e-05
5.7116456513809e-06
-1.3046447100588e-05
-8.70993687352028e-06
-2.22899989758156e-05
-2.27718302835328e-05
-3.11795134353163e-05
-1.23987267363327e-05
-2.07378759888718e-05
-9.34978347497609e-06
-3.90016569943205e-05
-3.4632011711656e-06
-2.15908377848945e-05
-2.94970985299964e-05
-1.81141000071197e-05
-2.63938030175448e-05
-2.81377312587007e-05
-2.63938811355209e-05
-2.50146751718037e-05
-1.34465507653451e-05
-2.04684545124906e-05
-2.63986902618368e-05
-1.16404601893279e-05
-6.76698994941589e-06
-1.96355813087814e-05
-3.57057180231828e-05
-1.89623228806943e-05
-2.60963326531006e-05
-1.52183526963655e-05
-1.78999468873174e-05
-2.29590946670022e-05
-1.60071293185733e-05
-3.20630181546187e-05
-2.35469261464289e-05
-1.30792417916336e-05
-2.95857016190923e-05
-3.47734614913169e-05
-2.01888723788693e-05
-2.74866056003919e-05
-2.83654152047351e-05
-2.65424256164686e-05
-1.20439278308009e-05
-2.47498355759867e-05
-4.65870826876083e-05
-4.11684227108343e-06
-2.61712737730938e-05
-2.99690399106848e-05
-1.59484475878115e-05
-1.62971572252331e-05
-2.94576999454993e-05
-4.31180617591559e-05
-2.70210753226583e-05
-4.18488768166218e-05
-3.53683350118622e-05
-3.89909834477262e-07
-7.5182298217439e-06
-1.60354564549252e-05
-1.97654772880292e-05
-1.19477850254845e-05
-1.17153218339357e-05
1.11444389058248e-06
2.52176627367013e-06
-1.70962782541323e-05
-3.21948960555659e-05
-3.65184516348791e-05
-1.33306705142725e-05
-1.47990076358271e-05
-1.59815277065102e-05
-1.22984362674243e-05
-2.40021383864142e-05
-2.35132739837385e-06
-3.7298579297964e-05
-1.66421286748512e-05
-1.6677041117464e-05
-3.16594028881481e-05
-2.60752808801101e-05
-9.28653432964503e-06
-1.67470785446279e-05
-2.11010129771546e-05
-1.61062455342039e-05
-2.98604560346415e-05
-1.88671327445793e-05
-2.57347270363819e-05
-8.2752246938932e-06
-3.83777137083229e-05
-2.93569477083746e-05
-1.35873433250881e-05
-5.48761904266005e-07
-9.10694621950291e-06
-1.51360510622071e-05
-3.84231932553158e-05
-2.47800116333609e-05
-1.26543907784179e-05
-8.52707112848511e-06
-1.590712896321e-05
-2.92760464395449e-05
-1.1095006327181e-05
-2.86508315781095e-05
-2.49440384011803e-05
-2.00734468228009e-05
-3.51401307992867e-05
-7.7106253766963e-06
-2.45442531776501e-05
-4.69657939312925e-05
-3.43581911497572e-05
-3.40910156004349e-05
-2.29367350844604e-05
-2.18415360463427e-05
-4.50037959115551e-05
-1.87990988605391e-05
-1.38583997599197e-05
-3.54091735188183e-05
-1.01929729575852e-05
-1.47352826261424e-05
-4.98437046547816e-07
-6.69617904535529e-06
-3.92907417018323e-06
-2.06778892914662e-05
-2.78811837797813e-05
-4.10612826991319e-05
-2.42509584547428e-05
-1.90480256298351e-05
-3.16952752076878e-05
-3.323864524756e-05
-1.73715332758903e-05
-2.73901086141429e-05
-2.9982214549761e-06
-1.55593208358678e-05
-1.50637079206776e-05
-5.36589741180993e-05
2.53987877614636e-06
-2.78780093610713e-05
-2.76972171999947e-05
-2.74607305615967e-05
-2.44967525110351e-05
-3.22173249283084e-05
-1.2788760167396e-05
-2.08622759382597e-05
-2.43858315892958e-05
-3.76803986588359e-05
1.74235628072137e-07
-9.7750675407903e-06
-3.53297608089168e-05
-1.81486282698408e-05
-7.38864721125379e-06
-1.31332395765721e-05
-1.02872605584191e-05
-1.17390357254934e-05
-2.14144147594137e-05
-8.5090074114407e-06
-1.24317033423176e-06
-1.60504014547037e-05
-3.27746351358448e-05
-3.11459832915697e-05
-1.17382536448185e-05
-1.16920731055486e-05
-1.75945675131286e-05
-1.69415595854589e-05
-3.24907803438315e-05
-1.47176494926335e-05
-1.79294873668647e-05
-8.52965188492755e-06
-6.27516496345417e-06
-3.1924961215464e-05
-3.43919621919995e-05
-2.40823021829968e-05
-1.48866341575756e-05
-2.02144767658405e-05
2.66517947082673e-06
-1.29232358104651e-05
-5.90501222235787e-06
-7.37124335521262e-06
-6.40253921192863e-06
-2.38571369063957e-05
-4.78361928388224e-05
-2.17034921700791e-05
-1.31360155962019e-05
-1.66868493942648e-05
-4.10561910032182e-05
-1.18943721851617e-05
-2.99032042720829e-05
-1.5897625707554e-05
-2.37488168728797e-05
-1.23922957012831e-05
-2.28622611490811e-05
-1.41698161130671e-05
-2.48818203486408e-05
-1.39461440254892e-05
-2.95703017482414e-05
-1.4353474150734e-05
-1.51907164603888e-05
-4.92667148430879e-06
-3.69414716468708e-05
-3.14616366804978e-05
-8.4154581491334e-06
-3.90046139317439e-05
-1.88141096147446e-05
-2.78851162248057e-05
-2.29719725714572e-05
-1.84833559495251e-05
-1.61397403496233e-05
-3.46110197415313e-05
-6.45299926004207e-06
-2.61692689920407e-05
-2.19543579197601e-05
-3.35422370887038e-05
-3.01141410123202e-05
-4.78764371173933e-05
-2.54987752117575e-05
-1.92288613299025e-05
-3.01448291848484e-05
-2.54892040125009e-05
-1.71916329993713e-05
-8.62635102957295e-06
-2.80661654125079e-05
-3.36652305753639e-06
-2.92569138539724e-05
-9.99309510034662e-06
-2.67593255979248e-05
6.71410121496209e-06
-1.1421904752803e-05
-6.16984722410168e-07
-1.2873904991429e-05
-2.38232773308308e-05
-1.03945295701312e-05
-9.66023263820463e-06
-1.91884172858061e-05
-2.51831743773431e-05
4.39942538537873e-06
-3.54170496805182e-05
-3.51983386002046e-05
-1.67760849966906e-05
-1.1380157244191e-05
-4.6316827364986e-05
-2.59995246204724e-05
-2.10269876976341e-05
-1.91743184764904e-05
-2.32626199797859e-05
-2.91331021431702e-05
-1.903339848645e-05
-2.7122943129219e-05
-1.03519324196375e-05
-2.81177027780625e-05
-7.86821015133644e-06
-2.37871315342608e-05
-2.89477245547226e-05
-2.20537321015357e-05
-3.0527336518624e-05
-2.68343674597153e-05
-9.19116317772664e-06
-2.301482989716e-05
-3.82294712786517e-05
-2.46441179379095e-05
2.13329959387921e-06
-2.43127831204608e-05
-1.86090286077983e-05
-2.62389440589277e-05
-9.86138858923106e-06
-1.55597497972432e-05
-2.32870770939703e-05
-1.92016344247006e-05
-2.35234886417628e-05
-7.87902038906714e-06
-2.16915682099244e-05
-1.98193712968956e-05
-2.01384553985585e-05
-3.90122815054911e-05
-1.59698971142146e-05
-1.4020598151426e-05
2.90589254138068e-06
-1.68086930967485e-05
-2.08807861502974e-05
-2.36911281847945e-05
-1.61260191958482e-05
-2.26588543677204e-05
-1.72423733000831e-05
-2.90503350339661e-05
-1.05243089116093e-05
-2.19005811955199e-05
-1.18807575813081e-05
-2.9105830396717e-05
-2.94846767029975e-05
-2.24212463470446e-05
-3.70781766409583e-05
-3.62723787725951e-05
-3.75026251329807e-05
-3.02694642944141e-05
-2.12184409881081e-05
-1.14332661128602e-05
-2.05868836724393e-05
-8.98383287743746e-06
-2.02721553055072e-05
-1.91609295255844e-05
-3.06861361495364e-05
-1.77148651546021e-05
-7.69704550839701e-06
-2.60449623745469e-05
-2.89352397283745e-05
-8.55547717964661e-06
-2.56414329863226e-05
-8.03829604814023e-06
-1.22923182211189e-05
-3.20358534331819e-06
-2.78947891120543e-05
-1.958559099639e-05
-4.52304128184306e-06
-1.7207482495096e-05
-2.60390770491971e-05
-3.18554706764652e-05
-1.68537476825983e-05
-3.1052654552631e-06
-3.25089242269758e-05
-2.70291809847506e-05
4.60494088080051e-06
-3.62916821943763e-06
7.98759534503611e-06
-1.95325522981725e-05
-3.60132646341644e-05
-2.70657125928895e-05
-2.05017295559845e-05
-3.34542465744997e-05
-2.10537078231353e-05
-2.39083990558958e-05
-2.62187768866104e-05
-2.55970501581428e-05
2.34857891288209e-06
-1.91443035998478e-05
-1.99745240840378e-06
-3.02563278047569e-05
-4.99122056282341e-06
-1.97717560453403e-05
-1.06322505057924e-05
-2.321004754766e-05
-3.42765481854437e-05
-7.43393521189952e-06
-2.54649963329736e-05
-3.40452578487322e-05
-9.42007491456952e-06
3.28311055152333e-07
-2.50497610057247e-05
-1.34666826600801e-05
-2.16163398915946e-05
-8.99820275120781e-06
-1.69095929953572e-05
-2.21547276971322e-05
-1.11200855658018e-05
-2.26178708200008e-05
-1.69492147477895e-05
-6.81294415139972e-06
-1.65645023735858e-05
-1.93996626712273e-05
-1.85412697120908e-05
-3.02728894898032e-05
-2.56958987550397e-05
-1.56618083950723e-05
-5.02194456628159e-06
-1.61564757924778e-05
-2.88930815122746e-05
-4.67332011072395e-05
-1.27049383199108e-05
-2.7093138850191e-05
-1.5478248616553e-05
-2.66794334416617e-05
-2.78531274501808e-05
-1.73977052698913e-05
-1.86437862523076e-05
-1.98203527937818e-05
-1.52335626164547e-05
1.93514684889108e-06
-2.88003345624897e-05
-2.71013161201462e-05
-1.88098476872602e-05
-3.61138205801663e-05
-1.26792733373017e-05
-1.2631543689109e-05
-5.14244250151739e-06
-1.28690338294303e-05
-1.50538746928563e-05
-1.02003329303177e-05
-1.9047070550782e-06
-3.51524289474727e-05
-2.25037330833958e-05
-1.89869850090394e-06
-1.79354389269905e-05
-1.82017378350902e-05
-3.23255962026617e-05
-1.29152152163865e-05
-3.26108635369977e-05
-8.25943332493503e-06
-1.20962023696439e-05
-2.41667343195835e-05
-1.88176413026929e-05
-1.52471356464188e-05
-1.8657070554078e-05
-2.09191868552126e-05
-1.3835960825736e-05
-2.560574561235e-05
-2.23823737688577e-05
-2.45401790060702e-05
-2.71747444004757e-05
-2.2794192142472e-05
-3.58559736660886e-05
-2.56424574750931e-05
-3.88199515894359e-05
-1.06288805192751e-05
-4.74012041443011e-06
-3.14427707296047e-05
-3.046345368163e-05
-3.7059418149152e-05
-4.09194838293314e-05
-1.96185237421012e-05
-1.26984425674111e-06
-2.26536077364896e-05
-3.99069420182654e-05
-1.87639798186872e-05
-3.73413849177972e-05
-1.13716981998586e-05
-2.30753524102037e-05
-2.09604254188479e-05
2.43456536295295e-06
-3.10759955869089e-05
-1.73127761648241e-05
-2.28600888966131e-05
-3.66360361596937e-05
-1.85511986188516e-05
-2.13237151381329e-05
-2.3339553975109e-05
-2.22925830977346e-05
-2.10594240786044e-05
-3.31434703451583e-05
-3.73263749211464e-05
-9.50998914905492e-06
-4.27219546267573e-05
2.97802839562433e-06
-5.56440511438982e-05
-4.18921102417069e-05
-1.43139510627813e-05
-9.20452732277925e-06
-2.27918266521746e-05
-1.4171061482869e-05
-2.9581329893896e-05
-1.36547188426044e-05
2.08150727640078e-07
-2.03824028207402e-05
-2.18044221312402e-05
-2.83289762380511e-05
-3.21914886674176e-05
-7.41368694624095e-06
-3.47926515095526e-05
-2.25522062695405e-05
2.67910922324653e-06
-4.58835871993823e-05
-2.93503121474189e-06
-2.6533832484868e-05
-3.09757395540421e-05
-1.75627560173894e-05
-2.92538733196515e-05
-7.93795533449622e-06
-2.54645744453646e-05
-2.50802076905377e-05
-2.91110057260111e-05
-1.8362556874847e-05
-1.73946324638198e-05
-1.35122871290369e-05
-2.18789779313144e-05
-2.99487299754809e-05
-2.94052374197542e-05
-1.99230870590319e-05
-1.02343042444942e-05
-3.69999819413994e-05
-3.01182267522984e-05
-2.07125554094686e-05
-2.01363870954794e-05
-2.01104101638181e-05
-1.46319090691336e-05
-1.83274103537762e-05
-3.01794044472472e-05
-2.6735017012112e-05
-3.48912020303879e-05
-4.83890409996411e-06
-3.03009043916055e-05
-2.157486653526e-05
-3.17205974751303e-05
-1.11242611531988e-05
-2.36248687390176e-05
-1.38639540159381e-05
-9.23866020524055e-06
-7.331718546786e-06
-2.55364262944392e-05
-1.63599150785439e-05
-3.06310023722877e-05
-3.15175729931432e-05
-1.26638342074447e-05
-5.28096403264736e-06
-1.67562043795775e-05
-4.30887465099395e-07
-9.28339243104318e-06
-2.19068319339178e-05
-2.72356866577515e-05
-9.0168386836369e-06
-1.6417532849054e-05
-1.80895349715208e-05
-1.51134141578012e-05
-4.0102179256882e-05
-1.9071604102615e-05
-1.37743093623842e-05
-2.29075935042609e-05
-2.08263947541319e-05
-3.96851802434336e-06
-9.11719193115949e-06
-3.0302392930166e-05
-3.53289048442628e-05
-2.76892472028424e-05
-2.20112404340612e-05
-4.19563790446504e-05
-2.62017985821621e-05
-2.81431947525621e-05
-1.45385748777523e-05
-2.88815535941657e-05
-3.06986838389293e-05
-2.48704091934352e-05
-8.21582182244604e-06
-2.30736648771069e-05
-1.23381978204573e-05
-3.78372131277721e-05
-9.60158739153387e-06
-1.1461279126436e-05
-2.6105900830187e-05
-8.83648365189849e-06
-1.14971830641762e-05
-2.30261983143943e-05
-1.96429527457757e-05
-3.67878954989403e-05
-1.7256421308764e-05
-2.3161173326053e-05
-3.26416436692323e-05
-1.31799212709684e-05
-2.07693030726562e-05
-2.85702339760572e-05
-1.43363914853703e-05
-1.69716358254594e-05
-8.22902339686022e-06
-1.33941115755696e-05
-9.81912842979054e-06
-2.98827903558828e-05
-1.55246908764161e-05
-2.95297904316115e-05
-2.27345103458608e-05
-1.90485318975373e-05
-2.39825179991339e-05
-3.64999029835077e-07
-1.23947477958907e-05
-1.17894247567033e-05
-2.05428875302143e-05
-9.1209078878961e-07
-1.24102423171064e-05
-1.86347241056027e-05
-3.72375223829856e-05
-2.25610563378436e-05
-4.32277634316154e-05
-2.06137444226728e-05
-1.92006421562028e-05
-1.40975415618024e-05
3.39437722800426e-06
-1.05527623255568e-05
-2.93009014991799e-05
-1.85081732938009e-05
-1.51815142872038e-05
-1.20056906407836e-05
-2.11623405912904e-05
-1.2839205735691e-05
-1.6336314983368e-05
-3.30420808701093e-05
-3.63526701553433e-05
-4.63756743799623e-05
-2.36508528233455e-05
-1.84493720540826e-05
-1.03406031780712e-05
-1.72518773689514e-05
-3.43049879626456e-05
-1.36975002992062e-05
-2.15213280884692e-05
-1.1174808846694e-05
-3.88332407877926e-05
-3.75106592123639e-05
-6.48488363619407e-06
-9.67608618845545e-06
-2.69229451190988e-05
-3.47341561349659e-05
-2.21732717444619e-05
-2.39612758014132e-05
-2.67379405125896e-05
-3.51088725919148e-05
-2.08740000652829e-05
-1.86691935413171e-05
-4.28098234952595e-05
-2.4521248382043e-05
-3.99900729290552e-05
-1.07785950481462e-05
-9.81175388406865e-06
-5.2261204875609e-06
-2.10910647202918e-05
-2.37974618396883e-05
-1.32620558697541e-05
-1.47113998676051e-05
-1.68654031981434e-05
-1.99057475414917e-05
-1.48807971288206e-05
-1.88464319237685e-05
-2.85140128367422e-05
-2.36584251163373e-05
-1.13716034437886e-05
1.28214316708085e-05
-3.35856699576126e-06
-2.98670967440922e-05
-1.69215302235182e-05
-2.1026989954293e-05
9.75069329721743e-07
2.32685891470079e-06
-2.9375962462544e-05
-4.2206821988505e-05
-2.72796141696868e-05
-3.2105136738372e-05
-1.54734859410283e-05
-2.88654692916369e-05
-1.63906804724036e-05
-1.12495578042852e-05
-9.04811646348206e-06
-3.34625018175552e-05
-7.58082066307156e-06
-2.94121799081595e-05
-2.49007344156153e-05
-1.20452954338535e-05
-1.55376207666673e-05
-1.2658034427729e-05
-2.53396732410156e-05
-1.22487494432554e-05
-3.48825738852245e-05
-1.47789907093151e-05
-2.64754434869631e-05
-2.54222975869714e-05
-1.24946019404708e-05
-9.83134457607292e-06
-3.46697659505669e-05
-4.27309610869551e-05
-1.49208403782925e-05
-2.61587008744993e-05
-2.93391895946528e-05
-2.82389445289487e-05
-2.25173840194217e-05
-1.83333252449204e-05
-2.29631441423349e-05
-4.6465940390567e-05
-1.13760889446869e-05
-1.92732804262437e-05
-1.30728823403564e-05
1.71491594774557e-05
-1.95872766433785e-05
-1.31550352083282e-05
1.56724632866734e-06
-3.44930216590413e-05
-1.95456346064551e-05
-2.14918444497191e-05
-2.34567169371812e-05
-9.54925732467653e-06
-1.85204124888303e-05
-2.93314284495592e-05
-8.3009541436917e-06
-2.37034491691722e-05
6.06354443017688e-06
-3.88807091427762e-05
-2.94253660476736e-05
-3.14257099819868e-05
-1.75473248512341e-05
-3.59902722246834e-05
-4.19168224327257e-05
-1.48184874852572e-05
-1.65910253178111e-05
-1.3740459997614e-05
-2.838897304124e-05
-1.63630170438818e-05
-1.99150355927074e-05
-2.7606575167775e-05
-2.98384233395458e-05
-1.14034166690037e-05
-2.89156378934654e-05
-5.13050761229273e-06
-2.89593050697802e-05
-2.57183704016933e-05
-2.90524941904301e-05
-2.79796574720633e-05
-1.82617334334611e-05
-3.69157406689322e-05
-2.6437375364499e-05
-9.18127808600004e-06
-8.94833087024302e-06
-3.03975200634343e-05
-1.64128489178156e-06
-1.35077030534468e-05
5.29779592331082e-06
-2.91928251211175e-05
-1.81099097350165e-05
-8.26102301916715e-06
-2.25728269777982e-05
-7.83998034739663e-07
-2.02945487729524e-05
-2.10744270385111e-05
3.10673084425129e-06
-2.31807642909345e-05
-1.10365234167432e-05
-2.43172325361206e-05
-3.29440511482927e-05
-8.56316918096787e-06
-3.82116996974865e-05
-1.37396773464688e-05
4.29036242937612e-07
-9.85493341692318e-06
-2.69226151219028e-05
-1.35100979091243e-05
-1.47982347507171e-05
-6.65604703555201e-06
-1.28490042094809e-05
-3.91069091730945e-05
-4.75922561366329e-05
-1.19300848504723e-05
-3.09194761389268e-05
-1.5077799108852e-05
-3.94254074317428e-05
-2.62845829975948e-05
-2.76265314650074e-05
-6.36108984629224e-06
-1.46665274708515e-05
-1.81902086829214e-05
-2.44858392237279e-05
7.98945688802727e-08
-4.69546362913773e-05
1.80418972896453e-06
-1.24834361794343e-05
-4.09958887773029e-05
-1.84984839824444e-05
-1.32901745905946e-05
-2.39486348751372e-05
-3.16393304084497e-05
-3.79267037697589e-05
-9.84091831207866e-07
-1.46847457923403e-05
-2.06895079890748e-05
-2.75842495839849e-05
-4.12371813492844e-05
-2.50255669488044e-05
-3.91538742279297e-05
1.06686763562639e-06
-1.30163823315793e-05
-1.88122506113366e-05
-2.3719864997405e-05
-1.38249896218726e-05
-1.59622016719947e-05
-1.03674519713207e-05
-4.04165347287721e-05
-2.41228130377442e-05
-3.2046574502039e-05
-4.14641960296253e-05
-7.62511800276666e-06
-1.84673831627858e-05
-8.19266681661998e-06
-8.07996808902263e-06
-3.80855727751529e-05
-2.01333682319685e-05
-3.9384560839018e-05
-2.70555348830557e-05
-7.79621282881331e-06
-1.58147751579278e-05
-1.73960057710459e-05
-2.23333635939037e-05
-3.79678751041985e-05
-1.52022587500458e-05
-2.26291394818841e-05
2.90044164114561e-06
-1.47543468483729e-05
-2.03842406657224e-05
-1.45809041317818e-05
-1.58817341158131e-05
-2.18288960244983e-05
-1.05279019896578e-05
1.69505186699425e-06
-9.47868065759698e-06
-9.30478014250947e-06
-1.63058799998697e-05
-1.65579839230938e-05
1.15823094207903e-05
-2.47456425166483e-05
-3.41362342640618e-05
-2.12375331113665e-05
-2.36596470333762e-05
-1.28318901509743e-05
-2.56611852362315e-05
-2.46239161144585e-05
-1.76925170229006e-05
-2.09818263815185e-05
-1.90883210519476e-05
-1.71355009236582e-05
-1.37739960808032e-05
-1.36944330296358e-05
-3.55935469601874e-05
-4.54154434663192e-06
-8.00081022487192e-06
-1.11155364715172e-05
-9.64748254649112e-06
2.62169137517669e-05
-2.17603136695955e-05
-7.39996322047775e-06
-2.03067807831785e-05
-2.86709297242862e-05
-3.60534764849492e-05
-2.55525745641405e-05
-1.17455212427008e-05
-3.69537216926803e-05
-5.34403393281955e-05
-3.69503980117518e-05
-2.43312213040507e-05
-3.15718477713375e-05
-1.2053203360433e-05
-2.34246673654319e-05
-2.76791537628901e-05
-2.91190279511501e-05
-3.11874458455342e-05
-1.62806794736143e-05
-4.1524620737833e-05
-5.64242760220679e-06
-2.65479741196949e-05
-2.07714057271951e-05
-3.85838936659969e-05
-2.7430598862912e-05
-9.05394139205189e-06
-1.34521703306667e-05
-8.45425350022398e-07
-2.56366958875495e-05
-1.98106206139663e-05
-1.48598417661257e-05
-3.54781823630303e-05
-2.9986451896748e-05
-2.288633470581e-05
-1.57333296448971e-05
-2.20793698256653e-05
-1.89600719392344e-05
-2.90951034499318e-06
-1.26749442289988e-05
-2.95291217882774e-05
-2.96873151259121e-05
-2.13336018090117e-05
-1.59293491649929e-05
-1.6780934097794e-05
-1.74224343588737e-05
-3.61310140278787e-05
-1.46094586327255e-05
-2.26975263216864e-05
-1.20045172716227e-05
-1.02258864771557e-05
1.38337916330287e-05
1.57948684884642e-06
-2.01761686526954e-05
-3.38534035435174e-05
-3.7539499469754e-05
-2.85998033548581e-05
-4.29782543587876e-05
-4.25643933695755e-06
-4.61846655086657e-05
-1.57666926595232e-05
-3.12236186406422e-06
-1.25439499938615e-05
-1.67430077958793e-05
-2.36026848676874e-05
-3.11930758286093e-05
-2.38090640309666e-05
-1.88956492111026e-05
-1.89160366801456e-05
-1.86779455559032e-05
-6.43676803716223e-06
3.22858149101235e-06
-1.21777374199574e-05
-2.90350419374304e-06
-2.77663703107641e-05
-3.64273369474854e-05
-3.86644903301191e-06
-1.0502894090254e-05
6.6003425166647e-06
-2.32545970614281e-05
-1.79094350934987e-05
-3.97437950833248e-06
-1.91856241930947e-05
-1.64034452145586e-05
-2.8311583545304e-05
-1.88469100682452e-05
-2.74247532730279e-05
-1.56291758011372e-05
-2.60582372289536e-05
-1.08206083584025e-05
-3.00637485163144e-05
-9.41014543753925e-06
-2.22545374496483e-05
-1.19222368524481e-05
-9.21297332919911e-06
2.6442417906773e-06
-2.4736225211819e-05
-2.60730241558686e-05
-2.62601403325344e-05
-1.59330171019335e-05
-4.04306033806487e-05
-1.32012524823837e-05
-2.17294256514749e-05
-3.83170743550615e-05
-3.06328024715175e-05
-3.17195017098367e-05
-2.86665953953555e-05
-3.66202559358046e-05
-3.68607133451436e-05
-1.38929416399929e-05
-2.88057437353182e-05
-2.52148027397978e-05
-2.5104186524683e-05
-1.06593599950898e-05
-2.44703204256039e-05
-2.74402313007786e-05
-1.96589826610329e-05
-2.21353244813533e-05
-2.00877417596708e-05
-1.70582528792903e-05
-1.50436618593433e-05
-3.11023394734759e-05
-3.86378535923837e-05
-6.48557711522602e-07
-1.24161354911895e-05
-2.50588057969088e-06
-9.91520795268295e-06
-2.38884785912961e-05
-2.14397266745147e-05
-1.69637004659135e-05
-3.42240356171038e-05
3.22702209045213e-06
-2.00494055022978e-05
-1.57968686842398e-05
-2.72946538439677e-06
-1.13859176274258e-06
-2.2890438266757e-05
-1.96097069924977e-05
-2.50631445080155e-05
-2.09081425902748e-06
-2.14280158581163e-05
-2.33998048493481e-05
-2.21773149155408e-06
-5.38813641197625e-06
-2.13761347050086e-05
7.50191188550417e-06
-2.39574693734776e-05
4.22408817533834e-07
-2.81794116014926e-06
-4.17117084761902e-06
-2.29780574270084e-05
-3.65426233990337e-05
-2.35922086096552e-05
-1.58560536204672e-05
-2.50027932272442e-05
-7.22461254080869e-06
-2.93399186599375e-05
1.64817856825784e-06
-2.54946404536329e-05
-2.07239186988194e-05
-3.81419839354084e-06
-1.76825414795691e-05
-2.43474613878336e-05
-2.83015511003289e-05
-1.48373118796127e-05
-2.86627136151471e-05
-2.98206110841926e-06
-1.24803726073581e-05
-3.51060913957266e-05
-2.93116745425164e-05
-2.24788210734817e-05
-2.1292036587578e-05
-1.6167699002726e-05
-2.9185433748702e-05
-1.45161140212039e-05
-4.41192806848444e-05
-2.68756556265932e-05
-4.72540307223849e-05
-2.46687944879055e-05
-2.05325802830314e-05
-3.15401709030301e-05
-2.01529974141006e-05
-1.12353704843998e-05
-2.72757542736691e-05
-1.81179600183485e-05
-1.38008691812122e-05
-2.68128344550244e-05
-1.06101784528242e-05
-3.93916002226361e-05
-9.40665653160215e-07
-1.3864299641797e-05
-3.41087785252626e-05
-1.57707411799364e-05
-2.43320461204201e-05
-2.45344495030602e-05
-4.12973199766512e-06
-1.62526536626503e-05
-3.35053669542334e-05
-2.45466493175983e-05
-2.43008541407357e-05
-1.88471254765523e-05
-1.81616190737017e-05
-1.64803245105885e-05
-1.85614494706344e-05
-2.2949246739158e-05
-1.84085123484085e-05
-2.14533266101583e-05
-3.40796399728741e-05
-1.32027695754806e-05
-1.35286052471508e-05
-2.47606135080618e-05
-3.42617515123971e-05
-1.25922040268769e-05
-1.56342128168797e-05
-1.05202620102716e-05
-4.24525646589776e-05
-1.15800245638796e-05
-7.69725822379543e-06
-2.06350196684285e-05
1.29135349394821e-06
-9.03564070550926e-06
-2.44608696149487e-05
-8.49012805827617e-06
-2.08771446822956e-05
-2.22749993834491e-05
-3.38602100797408e-05
-2.38388378721405e-06
-3.5068628584032e-05
-8.24589493985825e-06
-2.39355882532488e-05
-3.11438936221563e-05
1.17418738982755e-05
-2.86381702757851e-05
-3.03150422994148e-05
-4.30399839097948e-05
-2.84196392747437e-06
-3.56187485718054e-05
-5.55808988810119e-06
-3.03747561896632e-05
-3.98827053037014e-05
-1.62591516700429e-05
-2.52149683769416e-05
-1.57998847322772e-05
-3.42057577744489e-05
-1.88370108259382e-05
-1.24961607441048e-05
-3.5316632807423e-05
-1.93521078894221e-05
-1.21367163538806e-05
-1.53260163782563e-05
-2.48280970130248e-05
-4.21228584313118e-06
-2.81153150620126e-05
-6.95953411516968e-06
-2.04964008283425e-05
-1.54117474162601e-05
-2.37244830381724e-05
-3.56455443432584e-05
-2.35875522297976e-05
-2.2745758014906e-05
-2.89746141526587e-06
-2.90551659407541e-05
-3.1721286023781e-05
-2.1663665373229e-06
-1.94532250703099e-05
8.2267515004764e-06
-2.82755227097069e-05
-3.47655572594069e-05
-3.52502526171217e-05
-3.00792859625994e-05
-1.9970675763084e-05
-3.03755997410665e-05
-1.52208587988155e-05
-1.09410063384351e-05
-2.04842142795195e-05
-3.01768983246699e-05
-1.73111152238408e-05
-1.85151557066914e-05
-2.7446776161667e-05
-1.9348816862798e-05
-3.60233709845004e-05
-2.39125359290758e-05
-1.48533031671024e-05
-3.18176198079173e-05
-3.29461476374127e-05
-9.45268200494127e-06
-9.66756542436342e-06
-3.09166327319065e-05
-9.58692930923578e-06
-3.10926913920288e-05
-1.52733130350775e-05
-2.72242760351747e-05
-2.22721715953917e-05
-2.14046176845191e-05
-2.24132392719208e-06
-2.17740076011583e-05
-1.8811437894227e-05
-2.38706568849274e-05
-3.76185675448142e-05
-1.4077001578414e-05
-5.168007702383e-05
-3.20823647026843e-06
-1.81546183769031e-05
-4.94223771413298e-06
-2.86024491950918e-05
4.19521041624411e-06
-2.34876007959488e-05
-2.52579743587465e-05
-2.19999870991071e-05
-3.89578474090297e-05
-3.74907651834425e-05
-1.8657715415023e-05
-1.27701893818582e-05
-2.57477582533044e-05
-1.37334399908797e-05
-2.43374471956523e-05
-2.28282863030421e-06
-3.61307581953798e-05
-1.59803893913828e-05
-1.97771280464743e-05
5.68214534741972e-06
-3.79744046161598e-05
-1.58769961239465e-05
-1.92360411926601e-05
-1.88767429501697e-05
3.2202669231114e-07
-2.14138939577105e-05
-3.25487881991822e-05
-1.65830051766924e-05
-5.07835537349054e-05
3.55022240057539e-06
-2.91465662740536e-05
-2.13281072273501e-05
-2.02388620785617e-05
-3.49255871657668e-05
-4.24071161778453e-05
-3.53724945685485e-05
-4.31936903880659e-05
-3.04176607262609e-05
-3.47778962154991e-05
-2.88741877414738e-05
-3.5168063754832e-05
-3.668347456297e-05
-3.19489918363769e-05
-3.05423329389376e-05
-2.36167965908411e-05
-1.76121244510896e-05
-2.17596978469806e-05
-2.48372965161099e-05
-1.03947018192236e-05
-2.83139382315185e-05
-1.61019145792233e-05
-5.48880910874455e-06
-1.37820331628482e-05
-1.9612011933034e-05
-2.83107339058288e-05
-1.55281071478142e-05
-2.70209293581939e-05
-1.90089853556941e-05
-4.05281693455456e-05
-3.49298261517862e-05
-2.85139945268564e-05
-4.22611852367293e-05
-3.54105782232186e-05
-4.87911489504123e-06
-3.22436805400656e-05
-9.80547882707287e-06
-1.8299374025352e-05
-3.83200297784101e-05
-1.11021289946045e-05
-3.40125116096617e-05
-1.25480901164071e-05
-1.90597231891476e-05
-1.85007117380385e-05
-2.71724703092422e-05
-2.77121052352906e-05
1.18732157132391e-06
-1.0200827316375e-06
-2.08132829662506e-05
-1.5219067610944e-05
-1.46922805406142e-05
-3.19453511567548e-05
-2.17276190061256e-05
-2.92250378173618e-05
-1.46827957347496e-05
-1.61554487211555e-05
-2.21243366374781e-05
-3.62594243458524e-05
-2.17875056088075e-05
-2.33039121693557e-05
-1.54618503219718e-05
-2.96973700844172e-05
-2.04203494220891e-05
-2.06125969101043e-05
-3.13992925004172e-05
-2.66289288606215e-05
-1.43083913001032e-05
-1.31380881279187e-05
-2.93208352052006e-05
-2.47443445853336e-05
-3.58806929871053e-05
-5.04325713185574e-05
-3.97255894316627e-05
-1.6486631154166e-05
-1.6698846082683e-05
-1.12828531306689e-05
-1.66579318952065e-05
-4.52467361057002e-05
-1.94915544016736e-05
-7.33685535865949e-06
-1.58372012356427e-05
-3.14217744390391e-05
-3.57279160127504e-05
-2.77736194353107e-05
-1.46823163702868e-05
-1.45238260517082e-05
-2.94031338889913e-05
-2.24433411130661e-05
-2.90504414194073e-05
-3.43486413613314e-05
-4.36687929461082e-05
-3.59740316838761e-06
-2.14863794063067e-05
-1.06838398766171e-05
-2.8908597887137e-05
-2.74593151070372e-05
-4.21780920833161e-05
-1.78622388825116e-05
-1.39145805608445e-05
-2.80064250355085e-05
-1.69697434923131e-05
-1.62014424568244e-05
-4.02790843894393e-05
-2.97371083085194e-05
-2.90087922700481e-07
-1.94125322940271e-05
-2.17676277793872e-05
-2.82277235630664e-05
-2.37727570982026e-05
-8.42612946838097e-06
-2.59040342321453e-05
-2.07356740884746e-05
-3.40990323044838e-05
-2.54065326643932e-05
-1.80073272516507e-06
-2.16872211348915e-05
-2.0340475927531e-05
-1.94816188666539e-05
-2.71009887762666e-05
-2.67979888083014e-05
-2.57671714152715e-05
-4.44329692727042e-05
-2.57876345279857e-05
-3.59581098226176e-05
-1.62573132304425e-05
-4.43942776836469e-06
-1.44234242095942e-05
-2.007344705998e-05
-2.73276674239974e-05
-5.86360342130069e-06
-1.27263628509374e-05
-1.45439417588178e-05
-6.10343644761381e-06
-2.0186047261464e-05
-4.04759677831243e-06
-1.51463244242939e-05
-1.83424458984548e-05
-2.68279655091652e-05
-4.13008449663551e-06
-1.73394683557705e-05
-1.439867806902e-05
-2.72393985158324e-05
-2.20516260640106e-05
2.14647903604506e-06
-1.69571991702233e-05
-1.73529319240584e-05
-8.93089717891873e-06
-2.15201267775207e-05
-2.76939443572097e-05
-3.21200060889624e-05
-2.87985004872003e-05
-2.67218303094981e-05
-2.44268552248669e-05
-8.14609442163842e-06
-3.10958373416327e-05
-3.71333109634524e-05
-3.48419238805802e-05
-7.58337316637941e-06
-2.76029280796426e-06
-1.44499568286101e-05
-2.22331297146079e-05
-9.89118349952325e-06
-1.50316909016313e-05
-2.55150023375123e-05
-3.46898260769153e-05
-2.07677487337155e-05
-1.75433528461495e-05
-1.43952474549576e-05
-1.22329391314832e-05
-3.08074177675352e-05
-4.81007241407657e-06
-4.93026022782513e-06
-1.68490721229876e-05
-1.43936430292325e-05
-2.27241125236624e-05
-2.83900675062855e-05
-1.58569659822572e-05
-3.19678297978307e-05
-2.14741666327262e-05
-3.60635106453072e-05
-1.56298967548039e-05
-3.21427533475419e-05
-1.81768473949056e-05
-2.05753379623071e-05
-1.69126364380184e-05
-1.4722409381058e-05
-2.25680821654489e-05
-1.69070402678709e-05
-1.54970305836033e-05
-1.132301067382e-05
-1.53322464734928e-05
-1.77378005367739e-05
-3.84141585482377e-05
-1.86079294612429e-05
-2.58566373958369e-05
-3.25927756641489e-06
-1.64078352432577e-05
-8.93965151099115e-06
-1.79931466421684e-05
-1.80397084073349e-05
-2.73477079466424e-05
-2.75230298741151e-05
-3.16706712120327e-05
-1.77185103027987e-05
-7.02524730521508e-06
-3.52153066333619e-05
-3.81890152859142e-05
-1.37419209961311e-05
-4.36566948705748e-06
-2.24535484182562e-05
-2.784228161763e-05
-2.56315105716067e-05
-4.1873209463222e-05
-9.40228337433153e-06
-1.78044327342155e-05
-2.65748876279971e-05
-3.21582165529181e-05
-1.57682055639782e-05
-1.92056519578204e-05
-1.69161616434204e-05
-2.67119612336926e-05
-5.85251155990382e-06
-2.20877448209326e-05
1.45385801531075e-05
-1.32771186834961e-05
-1.11576315680244e-05
-2.24611333300371e-05
-2.37791280963058e-05
-2.50901033501706e-05
-2.38734729278731e-05
-3.79476913825282e-05
-1.90708320009956e-05
-3.35367960038986e-06
-4.09316893317903e-05
-3.69786954456375e-05
-1.69376159053218e-05
-2.32721915693468e-05
-3.26669479870646e-05
-5.50847966465808e-06
-1.30891160148286e-05
-1.79109298407623e-05
-2.27681304306142e-05
-2.14404625571071e-05
-1.8134019076607e-06
-5.33944120263459e-06
-1.1602329715164e-05
-4.74648264717965e-05
-1.16168414721649e-05
-1.94521255289873e-05
-6.95484107572067e-06
-2.0869915095791e-05
-5.06396324808446e-05
-1.83997237008625e-05
-3.25582665231536e-05
-2.82839993190542e-05
-3.54191082717336e-05
-3.05793349945882e-05
-6.33134501610668e-06
-8.98670180519981e-06
-7.76147691246339e-06
-4.0512830230329e-05
-3.06055245838549e-05
-3.75628194020606e-05
-9.26328462777632e-06
-2.22018501050707e-05
-1.02418326356293e-05
-1.99317534836177e-05
-6.5122368793147e-07
-6.71539748534758e-06
-2.54440492379961e-05
-3.74729783862826e-06
-1.59794685729521e-05
-3.870321159254e-05
-1.92894542916918e-05
-2.09403646496798e-05
-1.73794503106188e-05
-1.44750127359156e-05
-3.18320019727536e-05
-3.88945188216151e-05
-2.89099312158316e-05
1.09610440958046e-05
-1.92509008379421e-05
-1.3238195947941e-05
-1.87637228216633e-05
-2.94216361584429e-05
-4.91942708780079e-06
-2.12772160695034e-05
-2.86059049634457e-05
-3.56416602530674e-05
-1.07750063419012e-05
-1.2454146985846e-05
-2.40575577610441e-05
-9.45173330463341e-06
-8.69418315881423e-06
-3.53688658409151e-05
-1.74600657976797e-05
-2.77520342908546e-05
-7.57969832215481e-06
-4.18385382283262e-06
-1.07282078478246e-05
-2.36701608352039e-05
-2.89147309318506e-05
-1.84765871233894e-05
-2.84171581973439e-05
-2.58882956784897e-05
-3.8905579181436e-05
-2.05397992646993e-05
-1.75186716681618e-05
-2.79163399113592e-05
-1.76971563530848e-05
-1.48478877313826e-05
1.97437110430136e-06
-3.7281300803532e-05
-1.08825179454972e-05
-1.59937426421915e-05
-3.34070328124123e-05
-4.80758770141875e-06
-9.33888320072874e-06
-9.66004244031234e-06
-1.95781899878632e-05
-2.35737481384451e-05
-1.02394142113064e-05
-1.71367626908769e-05
-2.08922061321746e-05
-1.90135535486185e-05
-1.69195179923728e-05
-3.01722970096129e-05
-2.66093655224825e-05
-2.81084773312411e-05
-2.60843787789588e-05
-8.88326858667736e-06
-1.84734381202835e-05
-9.10564639035063e-06
-4.22592342243419e-05
-9.27398363919136e-06
-1.68407502726494e-05
-2.36317991315232e-05
-1.57855791589786e-05
-2.01359490933233e-05
-3.29267586712426e-05
-5.9764197452734e-06
-1.1960117597751e-05
-4.07407747554323e-05
-3.04875151391806e-05
3.22244142879709e-06
-3.32446933964252e-05
-1.26924776354527e-05
-2.53762751597203e-05
-4.36514745280416e-06
-2.49511882114754e-05
-1.73544541757586e-05
-1.42671443917426e-05
-2.53449254728091e-05
-9.94665048381809e-06
-3.32160786108722e-05
-3.99526749516686e-05
-1.88607763488532e-05
-1.67048414974105e-05
-2.64058279560362e-05
-2.11418835552272e-05
-1.81598646403774e-05
-3.23894249732934e-05
-3.24292537207018e-05
-6.57957392816977e-06
-2.81020124836247e-05
-1.92804728551253e-05
-1.0091594306505e-05
-1.64847495448246e-05
-2.91925935385511e-05
-1.43207660616882e-05
-5.81977850759059e-06
-3.72877928620595e-05
-1.96776906500679e-05
-3.25592224669188e-05
-1.90814155925988e-05
1.82009429839965e-06
4.23996919155363e-06
-2.2113150592842e-05
-2.36901884603796e-05
-1.31746330224394e-05
-2.9473627010038e-05
-1.8706954302773e-05
-2.0831152024608e-05
-3.29234324815984e-05
-1.17406720385468e-05
-1.18969262664033e-05
-2.93105917753009e-05
-2.56991922663945e-05
-3.39097792914371e-05
-3.15572818713297e-05
-2.30428383674738e-05
-2.84200858985708e-05
-1.89099887220547e-05
-1.26016810848513e-05
-1.67704175176679e-05
-3.89171593005104e-05
-1.93000070375968e-05
-2.62954132078776e-05
-1.11579984903095e-06
-2.52617338849953e-05
-1.30492642708523e-05
-1.77644372102554e-05
-4.06615705550838e-05
-2.05529849690466e-05
-3.27434366381065e-05
-2.77926300294682e-06
-1.41935264214325e-05
-2.84356044283718e-05
-1.35247416506346e-05
-3.97884348841453e-05
1.68425333123726e-06
-2.19333876007937e-05
-1.41491780795804e-05
-6.41486935043034e-06
5.84020283974356e-06
-1.40325745368474e-05
-2.83545606997802e-05
-3.71427258678716e-06
-3.44801288502641e-05
-2.00430685616164e-05
-4.02534015164018e-05
-3.55147893577209e-05
-3.60793740248064e-05
-1.76799138611613e-06
-3.69180567535412e-05
-3.49942866158679e-05
-2.01729233643973e-05
-1.76322371415673e-05
-1.2283954180098e-05
-2.5822997885936e-05
-1.70747334656871e-05
-2.06388206558909e-05
-3.04683095365438e-05
-8.64228288658366e-06
-3.08888630888471e-05
-3.46435264892039e-05
-2.24021151390076e-05
-2.30449577631339e-05
-2.01592983878931e-05
-1.16799768208195e-05
-3.33669470654431e-05
-2.19832872972455e-05
-3.43122405532573e-05
-1.48635918472585e-05
2.80831419619837e-06
-3.2814827863463e-05
-3.03420019354029e-05
-2.39529101300792e-05
-2.1430501284528e-05
-1.38897772889961e-05
-4.44287383631432e-05
-2.4989509163516e-05
-2.71945675532803e-05
-2.75007487097468e-05
-1.75769205847809e-05
-3.85795203067492e-06
-5.63160107470149e-05
-3.04021732206011e-05
5.99944609653968e-06
-1.18343564144132e-05
-1.13581453777085e-05
-2.29966050885632e-05
-2.74334449831215e-05
-1.29231279978617e-05
-1.00999894556929e-05
-5.40409226446275e-05
2.88115893910386e-06
-2.55732747998649e-05
-3.24624395552633e-05
-3.82360251880568e-06
-1.4228101479557e-05
-1.67673576446036e-05
-2.59975649167428e-05
-1.26600670529262e-05
-1.43757590497689e-05
-4.01389235428382e-05
-4.51782453397443e-05
-1.50170626149346e-05
-4.41305450352841e-06
-1.7564068510941e-05
-2.44430803825942e-05
-1.57993165173903e-05
-5.27351592913949e-06
-3.1210612097675e-05
-5.38455840226185e-05
-1.74153931496211e-05
-8.79575146846118e-06
-1.29953226058109e-05
-7.66014759601193e-06
-3.35840012829614e-05
-2.49423572525079e-05
-1.5907362947371e-05
-4.3893648920783e-05
-2.66136299211292e-06
-1.77012782047646e-05
-2.04583365486836e-05
-2.1236072218105e-05
-5.79517548603648e-06
5.46886210883232e-06
-3.87895622914482e-05
-2.61728502438927e-05
-2.78774278756355e-05
-3.21222672958875e-05
-1.09433699570342e-05
-2.89744972184433e-05
-3.79670819787586e-05
-3.3394061024852e-05
-3.9376523230284e-05
-1.3616104658657e-05
-2.53753229435839e-05
-2.20770594828392e-05
-1.30386555828609e-05
-2.73090123040394e-05
-3.06333431836232e-05
-2.07357225435992e-05
-2.99931464899586e-06
-1.38084402139657e-05
-1.91767676888968e-05
-4.34363652650676e-05
-5.54988730207776e-06
-1.0015206816819e-05
-9.11718235330608e-06
-6.62295382577738e-06
3.11560980253689e-06
-4.99222063059401e-05
-1.1248931557541e-05
-1.77209360786829e-05
-4.98629820682305e-05
-2.35265367126601e-05
-3.33239850832227e-05
-2.76927292652277e-05
-3.0367250078743e-05
-2.68166946929968e-06
-3.25447045581721e-05
-4.18384181926737e-05
-5.67866478505645e-06
-1.71165572630566e-05
-2.4675933561354e-05
-4.65022679703738e-05
-2.16587145497636e-05
-8.35948211651774e-06
-1.49226250049645e-05
-2.66218445506288e-05
-1.82432879742641e-05
-1.42326665100299e-05
-3.15033443319427e-05
-1.57358006409558e-05
-1.76190827686486e-05
5.40201324283455e-06
-2.29234699174107e-05
-5.94183104435265e-06
-2.48100534120903e-05
4.96628361889051e-07
-1.60621045028232e-05
-2.34548514504359e-05
-1.09661710197535e-05
-8.6047385462808e-06
-1.34211161884026e-05
-3.02491785589275e-05
-7.73836714396394e-06
-2.16691803428152e-05
-1.13302847118862e-05
-1.2227619586352e-05
-1.2074560893741e-05
-6.91209648925875e-06
-6.84284025377953e-06
-2.76179720587048e-05
-2.41137240999155e-05
-4.1033577872701e-05
-3.19087399340856e-05
-4.545050115298e-05
-2.28655066922599e-05
4.05661531316947e-06
-4.30714375239876e-05
-3.95544851039237e-05
-2.95992677955746e-05
-8.97565727011064e-06
-2.9866950470239e-05
-2.64853953428321e-06
-1.35523495441846e-05
-1.0998350049468e-05
-1.94337124707429e-05
-4.49540115171672e-05
-1.13768853385556e-05
-2.44223547008468e-05
-1.43106854632265e-06
-6.25074731932151e-06
-1.29672577981876e-05
2.06854925708693e-05
-2.71260185689925e-05
2.35840538817954e-06
-2.17180388165109e-05
-3.41190632101419e-05
-3.06994341545499e-05
-1.91836987530199e-05
-1.75552432606981e-05
-4.68672613209701e-05
-3.20673382723128e-05
-2.40472107111806e-05
-2.86022100713808e-05
-1.48196519620919e-05
-1.88077087115686e-05
-1.735421833787e-05
-1.23499247587973e-05
-9.07887985286213e-06
-2.3134918582741e-05
-2.35211470544836e-05
-2.53781320408896e-05
-3.36740963541488e-06
-1.8161761974107e-05
-2.0797915813518e-05
-9.27246858499011e-06
-3.15594997332661e-05
-2.07526252513152e-05
-1.04321228904677e-05
-2.93220480897538e-05
-2.30513080532748e-05
-1.66193559397426e-05
-2.28916115892591e-05
-2.41684954939925e-05
-3.25188260601832e-05
-1.25026651380734e-05
-2.78006168536005e-05
-1.71710766957025e-05
-2.87188039639282e-06
3.46614893388063e-06
-7.39462342978637e-06
-1.40134748101252e-05
-2.3682698130048e-05
2.02272248795068e-06
-3.23029222200721e-05
6.09704739181284e-06
-1.25955073107067e-06
-2.13125783497387e-06
-2.86534208892327e-05
-4.27330007861462e-05
-5.28023911117189e-05
-2.6948953491496e-05
-1.44262104910191e-05
-1.60232213829559e-05
-2.80105750808984e-05
-3.67072716508818e-05
-2.0639654782713e-05
-2.01076093249257e-05
-5.88215601130689e-06
-5.42698021840889e-06
-2.21612665801052e-05
-2.50756256190102e-05
-6.49078280000434e-06
-2.03418279158311e-05
-3.60536941182787e-05
-2.75268911478179e-05
-1.23024699324207e-05
-1.88771386193941e-05
-3.61912685740718e-05
-1.41357972520493e-05
-1.45623411084259e-05
-2.42713371880958e-06
-1.51644169913923e-05
-1.93700554827389e-05
-5.67525203703819e-06
-3.86116841510425e-05
-3.1737491504359e-05
-2.22427978763261e-05
-3.49519625221087e-05
3.54807198828173e-06
-2.62805209248299e-05
-2.49675285844387e-05
-2.87076670127181e-05
-2.99951572988578e-05
-1.1230352328059e-05
-4.51876228123322e-05
-3.03940926687847e-05
-1.1900100487525e-05
-1.36935599693028e-05
-3.79136883691565e-05
-8.74175737103919e-06
-2.10793122144892e-05
-4.13449946847099e-05
-4.13593981747562e-05
-1.21130126236119e-05
-1.60379507826343e-05
-3.65419564746322e-05
-1.01950210967868e-05
6.34152642170335e-06
-7.54640536301999e-06
-3.86903485460837e-05
-1.2920341707597e-05
-2.07715573198088e-05
-2.79273809652761e-05
-1.57767543594926e-05
-2.85850055449416e-05
-2.58218448234946e-05
-1.320277066188e-05
-1.88873476719201e-05
-2.70604611909115e-05
-7.2308988477397e-07
-2.07040412895646e-05
-2.70097180765101e-05
-1.79010752194525e-05
-1.93102473412113e-05
1.53123098899536e-05
-1.06738678613744e-05
-2.492073757149e-06
-1.02258863498922e-05
-1.98088634893345e-05
-1.23384773906103e-05
-3.51337899408818e-05
-3.06444129081975e-05
-1.35045978705306e-05
-2.77055156933893e-05
-3.06112197528194e-05
-1.95834125583639e-05
-3.369203628027e-05
-8.74833599108888e-06
-5.37752147972715e-06
-3.17675264680277e-05
-1.64310229824971e-05
-2.39225455352519e-05
-2.65610711513736e-05
-2.91751120331165e-05
-3.47350988109543e-05
-1.89176619973849e-05
-7.86695462614708e-06
-1.75536564144562e-05
-1.19572127050973e-05
2.44523051628757e-06
-2.13396221136302e-05
-1.34631596027594e-05
-1.98121882429839e-05
-6.12652068239231e-06
-3.45578784747177e-05
-2.24837612702724e-05
-3.35860261930928e-05
-4.4544707063351e-05
-2.79952006164913e-05
-2.45203900456717e-05
-8.7778313219965e-06
-2.48469288060797e-05
-2.10624321936446e-05
-1.90883355718058e-05
-1.92101781674982e-05
1.69877593850961e-06
-2.09476405511226e-05
-2.02634851467817e-05
-4.38875602357946e-05
3.03422272615175e-06
-1.43112066041437e-05
-2.3683870179256e-05
-3.57120055782848e-06
1.52993271639306e-06
-1.30665735291368e-05
-2.6042854170605e-05
-2.90669358772162e-05
-4.96199296183197e-05
-1.01885126388944e-05
-2.67136761792689e-05
-1.61450033080572e-05
-1.78050742558776e-05
-1.42624926423596e-05
-3.61720071952716e-05
-1.79232038926479e-05
-2.81985440480408e-05
-1.58873865620895e-05
-3.11610564282528e-05
-3.18735673564047e-05
-4.06792033240729e-05
-9.08529715416971e-06
-1.75070153290555e-05
-1.26535901027872e-05
-1.49153687751948e-05
-3.83327992647428e-05
-9.4169826365358e-06
3.26273146234596e-06
6.63395759387964e-06
-1.27402598546218e-05
-2.32935005443615e-05
-1.96505463667868e-05
-2.51534689774897e-05
-2.14006729797827e-05
-2.17563915470418e-05
-1.68434476994028e-05
-2.86134593258521e-05
-1.67019427547821e-05
1.37996961005839e-05
-1.30751896460702e-05
-2.83433180726597e-05
-9.07656726506374e-06
-2.45244356738395e-05
-1.47642406209539e-05
-6.27970280453023e-06
-1.86484126478965e-05
-4.03077103615041e-05
-2.7316417192766e-05
-1.42346307224924e-05
-1.40177421938562e-05
-3.69542636205617e-06
-2.34893803991263e-06
-2.82772512224062e-05
-1.93098189459872e-05
-3.12980385520158e-05
-2.07897437721392e-05
-2.26737305349362e-05
-1.968082660694e-05
-3.79662523597386e-06
-1.46756743862226e-05
-3.9682335806001e-06
-3.01480765315172e-05
-3.25116711524309e-05
-8.1527748198914e-06
-1.55247439822725e-05
-2.25627173829295e-05
-2.84501171043107e-05
-4.83520744696684e-05
-2.50026355710984e-05
-3.72202472621426e-05
-1.79164886306119e-05
-1.96306792547865e-05
-6.92778975317551e-06
-1.04112786188073e-05
-4.56737638342645e-05
-4.62139944941865e-05
-3.39817625116777e-05
-6.23088799436496e-06
3.90002504951042e-06
-3.02211278157899e-05
-2.2147315114085e-05
-2.25746151898241e-05
-1.36226691873115e-05
-2.4565751229529e-05
-1.78727890978264e-05
-1.62800840722698e-05
-2.09351252264215e-05
-2.60318087333739e-05
-4.79348439961697e-05
-2.13618395750872e-05
-1.25303589637199e-05
-2.7185014157805e-05
-3.81477555711964e-05
-3.4960121367362e-05
-1.32116731433162e-05
-2.44767062861539e-05
-5.5691283061754e-06
-1.95280394198727e-05
-1.14081342813846e-05
-9.56416595836566e-06
-1.0223623818633e-05
-2.42513408987933e-05
-1.58606302393768e-05
-2.07470075681781e-05
-3.08373679167266e-05
-1.78819156469653e-05
-4.91679005977498e-06
-1.65221019780209e-05
-2.27317511752485e-05
-1.7012646035564e-06
-2.0758240868271e-05
-1.40556012087311e-05
-1.70117672158106e-05
-2.14978600289238e-05
-3.43444528675973e-05
8.43305673997723e-06
-2.36785541737491e-05
-4.1280465351039e-05
-2.17165902537593e-05
8.82103688189196e-06
-1.19210361998698e-05
-3.22772160528722e-05
-1.13447747476708e-05
-4.80571427471847e-06
-1.92887158285641e-06
-1.78491696395725e-05
-1.62789894048795e-05
-2.59616756366473e-05
2.0875547804473e-06
-2.03649905295136e-05
-2.98500597275055e-05
-3.43574283594094e-05
-1.81895160415197e-05
-3.75197398503486e-05
-8.24685432986552e-06
-1.06820718471295e-05
-2.69080337616167e-05
-1.75270093311572e-05
-1.77177741699561e-05
-3.99525161764122e-05
-2.25456376617804e-05
-2.0549235326496e-05
-1.36338506500555e-05
-6.12049913200239e-06
-3.10034323326035e-06
-3.02213384686486e-05
-2.34780408759815e-05
-8.81464907238758e-06
-2.6951883030782e-05
-1.93103190742529e-05
-1.66899781938337e-05
-4.50093488531997e-05
-2.0858121343119e-05
-1.51727225623353e-05
-2.38555085917581e-05
-1.33581840481122e-05
-2.37060779900789e-05
-3.54819268588873e-05
-1.69281999656806e-05
-1.9134982405557e-05
-1.33267607376997e-06
-1.23374527833245e-05
-2.4164206800112e-05
-2.15341888205591e-05
-2.76932986628845e-05
-4.30463095054206e-05
-3.01926342232718e-05
-7.54599500828134e-06
-1.55659167647205e-06
-2.83088886197197e-05
-1.71720836478039e-05
-3.1175244893129e-05
-2.47761961974299e-05
