# Supplementary material for: Research on computational propagation and identification of mine microseismic signals based on deep learning
Source: PLoS One. 2025 Oct 22;20(10):e0334641. doi: 10.1371/journal.pone.0334641 (PMC12543183; doi:10.1371/journal.pone.0334641)
Supplement: S1 Data — (ZIP) [file pone.0334641.s001.zip › 000100500001008.xlsx_0.txt_24.txt.txt]

-1.27936945943531e-05
-5.99932698477116e-06
-1.80193025819245e-05
-6.97097811983363e-07
-1.93288302142921e-05
-3.54191867015209e-05
-1.6803481750254e-05
-5.38016319387844e-06
-1.4786588063315e-05
-9.78843206414601e-06
-2.46296844435061e-05
-2.56023955082542e-05
-2.89436808374611e-05
-2.051186562923e-05
-1.76258332252779e-05
-4.48713678044914e-05
-1.71328529220141e-05
-2.48701345953595e-05
-2.55819170648624e-05
1.27869861162514e-05
-3.64930629421559e-05
-2.85547585058536e-05
-3.71010380481446e-05
2.49334032744995e-06
-2.23730459983032e-05
-1.77696875102933e-05
-7.34033974453815e-06
-2.4044423473822e-05
-1.56151167578475e-05
-1.50842864612694e-05
-2.08219095559577e-05
-2.58111749481968e-05
-1.64956681420856e-05
-9.29697286656205e-06
-1.61255088770226e-05
-1.94178945822834e-05
-1.19111634667066e-05
-2.21879080819733e-05
-3.28387892734848e-05
-1.20503658541015e-05
-2.54015019964812e-05
4.51384110546757e-06
-1.74572190327517e-05
-2.7817411862936e-05
-2.73170282441918e-05
-3.50653628092337e-05
-1.14835956847707e-05
-3.02551486439684e-05
-3.11102361773618e-05
-1.97510445429744e-05
-2.29647118500206e-05
-1.46605831727846e-05
-3.49358082248061e-05
8.63697182179626e-06
-8.13473422476118e-06
-1.49738756877749e-05
-3.09766481931931e-05
-1.15091518671705e-05
-1.87609134942127e-05
-2.31345867876079e-05
3.86388716970302e-06
-3.43899647198074e-06
-7.75214361719368e-06
-1.59392722688873e-05
1.68244504396118e-05
-2.945037034823e-05
-3.02433467494441e-05
-2.75386107402843e-05
-2.74974848383916e-05
2.05258794534871e-06
-2.70080337033298e-05
-3.27098282068324e-05
-6.59432644317156e-06
-1.576019310268e-05
-4.82490698568109e-08
-3.7440583064987e-05
-3.81932192785078e-05
-4.32373407962833e-05
-1.21245978832641e-05
-1.58948176946096e-05
-9.80241302617689e-06
-9.74122625122138e-06
-1.61925651991806e-05
-2.86760527956474e-06
-2.4872052817615e-05
-2.02774214211576e-05
-2.30235433138819e-05
-1.16950083233983e-05
-2.09022965807629e-05
-2.49878776606862e-05
-1.97182811912072e-05
-2.11798162794916e-05
-1.85130461596088e-05
-3.03285546367849e-05
-3.2211625872236e-05
-9.35103516327729e-06
-2.95647254864061e-05
-6.28285180787633e-06
-5.03900932754624e-05
-2.73441821011148e-05
-3.52769779648452e-05
-2.34553167337549e-05
-1.82927340793436e-05
-1.07141092355956e-05
-2.03632981673295e-05
-3.81593724564746e-05
-2.30324053685719e-05
-3.85931763507317e-05
-1.87021829065661e-05
-8.16260491328467e-06
4.75586113396555e-06
-3.60177287909677e-05
-2.78411402802831e-05
-1.66025456592527e-05
-3.07802466032824e-05
-1.18493725045346e-05
-2.61508856977276e-05
-2.22090944743668e-05
-3.90728537218508e-05
-1.68603550726355e-05
-2.17347277114379e-05
-2.60589738004348e-05
-9.070532605084e-06
-3.94318252252038e-05
1.14118307074664e-05
-1.69666197635071e-05
-1.71092165447969e-05
-1.64391311958458e-05
-1.77127319279983e-05
-9.6059203923927e-06
-1.59387549724057e-05
-2.22818962955093e-05
-2.32986305142619e-05
-7.31359950998327e-06
3.92983010967911e-06
-2.12951090541119e-05
3.24679377075588e-07
-2.94339810664127e-05
-3.31133737711467e-05
-2.15176223437998e-05
-2.86268247384214e-05
-2.6233829544757e-05
-2.36809052985771e-05
-2.79758014550156e-05
-3.99038662645897e-05
-3.39549141250242e-05
-4.28696378990934e-05
-2.80276840158523e-05
-4.34175792881691e-05
-1.65791115147985e-05
-1.22267886660181e-05
-1.63410320573193e-05
-2.55482237555879e-05
-1.12879357779228e-05
-4.08633978827481e-05
-3.18698783899804e-05
-1.5552305845605e-05
-1.60862764134956e-06
-3.30502184970377e-05
-1.73150596899736e-05
-2.06375240464929e-05
-7.68327055009892e-06
-4.0598529866726e-05
-1.97047486680233e-05
-6.73373536206915e-06
-1.83713167383889e-05
-1.50322396787513e-05
-2.86072887402166e-05
-3.03885259377789e-05
-1.59060833723093e-05
-2.34988937962316e-05
-1.6602665366456e-05
2.40594990542001e-06
-2.04128733463559e-05
-3.01604485032455e-05
-2.06522465124772e-05
-2.08322297724333e-05
-2.28796428538697e-05
-3.33039655587438e-05
-1.793663138463e-05
-3.54976704391266e-05
-2.2398621917858e-05
-3.72091347799318e-05
-2.25320422845214e-05
-2.68803741659762e-05
-3.5699289846081e-05
-1.82316285829894e-06
-2.01749565093476e-05
-5.66019866909232e-06
-1.34105762625183e-05
-2.89477427139257e-05
-2.13073850521879e-05
-4.52333293448217e-05
6.91302710607729e-06
-1.44066606138121e-05
-3.01994970071618e-05
-2.18331893327679e-05
-1.9239910842369e-05
-9.20708799367566e-06
-2.07645457191717e-05
-1.05921704261648e-05
-1.65786783682942e-05
-2.31487698233255e-05
-1.13150626458597e-06
-9.44007308129053e-06
-1.770940940215e-05
-3.87067045748351e-05
-3.21598236844462e-05
1.21852017748063e-05
-2.16278946555747e-05
-2.59951579678207e-05
-1.546419794168e-05
-2.06791956067279e-05
-1.02576672679004e-05
-1.36018352280212e-06
-2.51935671946056e-05
-3.08879644427786e-05
-2.26839456232102e-05
-3.16404413913693e-06
-2.20671053316132e-05
-2.42668178671798e-05
-3.63261886225385e-05
-4.39630835899729e-05
-2.08471409139684e-05
-2.46781228074086e-05
-4.48086135067842e-05
-1.99588586790287e-05
-3.2477848270265e-05
-5.22988360149228e-05
-3.17547701285016e-05
-2.9523013358993e-05
-2.15109997415511e-05
-2.43813540227268e-05
-3.38884702482781e-05
-1.72852250035318e-05
-2.21384568549958e-05
-1.55487351204665e-05
-5.52470218204331e-06
1.61087312506011e-07
-9.68901592906847e-07
-2.79200699000029e-05
-2.54646417301684e-05
-8.00564826769964e-06
-9.47735070921086e-06
-2.46101817707459e-05
-2.09248317859277e-05
-2.66799989328692e-05
-2.5769474613604e-05
-1.96366624261492e-05
-5.45348122026541e-05
-2.32019336653244e-05
-3.62521001677554e-05
-1.83636233764436e-05
-2.521850473175e-05
-1.4675826599936e-05
-2.52588636730594e-05
-3.87913898438599e-05
-3.52115366736534e-05
-2.94936727773569e-05
-1.37590093665076e-05
-1.26724916114938e-05
-1.21211087640661e-05
-3.55188657485465e-06
-2.3812285639648e-05
-2.39093343055933e-05
-1.10228857960014e-05
-7.35867531643452e-06
-3.26691424152048e-06
-8.25338116258175e-06
-3.04843194495527e-05
-1.82339291268244e-05
-4.0077861049161e-06
1.44597027078815e-06
-3.40196156218873e-06
-2.96761067448301e-05
-3.18125932761075e-05
-3.74017602598167e-05
-1.81810600246532e-05
-2.86576686290369e-05
-2.38444758000783e-05
-3.10863858371895e-05
-2.81523397083721e-05
-3.93242770157521e-05
-1.6630295558845e-05
-3.34616620506763e-05
-1.93450545313169e-05
-2.7450702858684e-05
2.80800341886009e-06
-1.12900722993028e-05
-1.03977268411878e-05
-1.87379125343233e-05
-2.39426844311618e-05
-1.62724387241339e-05
-2.76547720243684e-05
-1.85615364261519e-05
-3.22898246326954e-05
-1.68075953803868e-05
6.27693476075073e-07
-2.20103971095318e-05
-2.3337922821377e-06
-6.5754713583236e-06
-2.36960505030647e-05
-1.1812914474956e-05
-1.22135536324906e-05
-2.04843927489394e-05
-1.81919518910886e-05
-2.25117017443234e-06
-1.24612360795791e-05
-3.15951966028924e-05
-7.99664751385719e-06
-1.78221713878334e-05
-8.19711164960434e-06
-5.20612651828262e-06
-3.12940070179238e-05
-3.19164952183096e-05
-2.63884010345026e-05
-9.09636350179372e-06
-1.50285128862208e-05
-2.18578681338148e-05
-3.09803677622221e-05
-5.07740385360186e-06
-1.70322097567735e-05
-2.88890688129587e-05
-3.50057886875515e-07
-2.66049568419615e-05
-8.00342237699887e-06
-4.40947188183778e-05
-2.03647290022466e-05
-2.25923477045816e-05
-3.65512028001317e-05
-2.36514518722103e-05
-3.54142461210531e-05
-3.47432381109945e-05
-2.51416861484099e-05
-2.16779204366049e-05
-2.26902855255119e-05
-6.82283611489989e-06
-3.41978696844655e-05
2.13447825507673e-06
-1.53370948163775e-05
-2.96994347074538e-05
-4.93774514895796e-05
-1.74559379245486e-05
-3.62068205770884e-05
-3.17905204986148e-05
-2.02529549721126e-05
-1.7797708108942e-05
-3.79418111771547e-05
-2.55582245726304e-05
-1.70249623351177e-05
-3.67789054166938e-05
-9.88521628154733e-06
-1.1955857813654e-05
-2.44374902302867e-05
-2.06152757950972e-05
-5.40669113518988e-07
-2.99414011213305e-05
-1.49024418973043e-05
-3.04995299006446e-06
-8.85600231539878e-06
-9.21418323288521e-06
-2.38753074773877e-05
-2.75147165391467e-05
-3.49704686004698e-05
-6.52246718462825e-06
-2.0521116528035e-05
-1.09675834566288e-05
-1.64990103206373e-05
-1.9314649588252e-05
-3.69130234911863e-05
-5.09526116405573e-06
-4.54348160798123e-05
-2.02704341668987e-05
-1.56792130937954e-05
-8.79867260983487e-06
-1.56567584827973e-05
-1.92637781290787e-05
-2.61677606128618e-05
-1.85505814091586e-05
-7.68193808695042e-06
-6.28072792818564e-06
-1.9565362144252e-05
-1.86556694362319e-05
-2.31950521538011e-05
-1.69501426726569e-05
-2.92430423543198e-05
9.66366133201713e-07
-2.35683765476701e-05
-2.16419950005412e-05
4.92748817931978e-06
-3.48110888499386e-05
6.56575910940894e-06
-9.65338418556096e-07
-1.15940419597148e-05
-2.0499064027836e-05
-2.12351419340915e-05
-1.04604444606429e-05
-3.32824556269451e-05
6.76082261275843e-07
-9.25512423568975e-06
-1.53599272353771e-05
-3.28494049707587e-05
-2.32790554514939e-05
-2.96475425483801e-05
-1.52192936636897e-05
-9.823824987757e-06
-2.07151206505264e-05
-1.69077750595724e-05
-2.79057320033743e-05
-3.13251215662576e-07
-2.15536533051922e-05
-1.26930162168951e-06
-1.85972883052457e-05
-3.36578488716227e-05
8.75234272132502e-06
-1.62599073327005e-05
-1.12166256834162e-05
-4.350589371964e-05
-6.05217663993056e-07
1.63459032721322e-06
-2.83343655018088e-05
-2.85373764594533e-05
-3.7464561595403e-05
-2.68466212666618e-05
-3.00065318483944e-06
-1.29501541486033e-05
-2.45032307175149e-05
-1.97861877599913e-05
-1.50874755605537e-05
-3.32128312997932e-05
-6.63719295366432e-06
-1.07655755796272e-05
-1.41323701603802e-05
-9.05131061039118e-06
-2.53494395945655e-05
-2.64856869184535e-05
-2.47120032249612e-05
-3.15288111841916e-05
-1.82456144947193e-05
-2.61387740610239e-05
-2.53361645484743e-06
-1.96049088223544e-05
-1.4770527080888e-05
-3.53297197439479e-05
6.19743508001994e-06
-1.462751624658e-05
-2.63446823948495e-05
-1.61648712592202e-05
-3.14130888575858e-05
1.4815181612613e-06
-8.7340250644942e-06
-1.4483373966157e-05
-3.37242553187122e-06
-1.00714286537043e-05
-7.92725642940589e-06
-2.02964471976748e-05
-2.16842457581784e-05
-9.67259262052931e-06
-3.85977932174443e-05
-4.60899596774032e-07
-1.6133937788959e-05
-3.37121625760305e-05
-2.95425150424985e-05
-2.51520214368156e-05
-2.27517840295025e-05
-1.68669116135595e-05
-2.53804734721444e-05
1.08031190425469e-05
-4.70302807561695e-06
-1.58275743361647e-05
-3.71025123158891e-06
3.69525784262986e-06
-8.04308336462781e-08
-5.81427239026697e-07
-2.26856894408206e-05
-1.59154479104243e-05
-5.16737528171031e-06
-1.51041992712214e-05
-2.33809910869497e-05
-1.96016314210478e-05
-3.24262945427228e-05
-1.91855480370901e-05
-3.25905101544609e-05
-1.95685242968368e-05
-4.12221679542843e-05
-4.40063200132287e-05
-2.65997465961085e-05
-3.41023278143241e-05
-4.48087085078922e-06
-1.86267746413848e-05
-3.15540641695404e-05
3.35552933876673e-06
-3.44859373973256e-05
-3.9658783732788e-05
-2.92272058425094e-05
-2.0698260170235e-05
-2.24663913414549e-05
-2.9069668806763e-05
-1.35261579220668e-05
-3.16479186972646e-05
-2.0380357364653e-05
-2.35429399722732e-05
-2.27425574434564e-05
-3.75525573909618e-05
-5.66890582193358e-05
-2.94690817287395e-05
-3.43883115867694e-05
-4.05142977822134e-05
-2.33325850633512e-05
-1.53445127659301e-05
-1.35945197320642e-05
-1.5916048110449e-05
-1.44546317257145e-05
-2.59152092269543e-05
-2.20375015643617e-05
-1.07237531522631e-05
-2.63488651330395e-05
-1.23012095454991e-05
-1.42717867045456e-05
-7.00205663300812e-06
-6.64614696264166e-06
-1.9677846035848e-05
-2.19347918773074e-05
-1.2348609112042e-05
-2.35078694136619e-05
-1.79342431041493e-05
-9.11092224422369e-06
-7.36356467448274e-06
-1.93590507193675e-05
-1.79576855036702e-05
-4.28015812506572e-05
-3.07505388020495e-05
-1.03168441698991e-05
-2.29436431679645e-05
-1.86394564120905e-05
-2.22946274380954e-05
-2.94570930299152e-05
-1.28534239712719e-06
-2.08129308968376e-05
-9.60652603884001e-06
-2.0071211944128e-05
-2.70617972276149e-05
-2.59490716080303e-05
-2.13441257141686e-05
-2.70814948193219e-05
-2.95090920572956e-06
6.15157156393999e-06
-1.80713487955393e-05
-2.51574366419514e-05
-3.57695426582834e-05
-2.07266305868232e-05
-1.71180634594372e-05
-7.92190420701051e-06
-2.45926645750405e-05
-2.23619165672694e-05
-8.4692234383761e-06
-1.84858660136543e-05
-2.92655454979244e-05
-3.21962058230068e-05
-2.37035725626547e-05
-2.37336408059982e-05
-2.8329018260794e-05
-1.88138801151768e-05
-2.6021879247792e-05
-2.98560975417108e-05
-3.14452091703413e-05
-2.74724298923192e-05
-2.22202481639697e-05
-2.17919454664865e-05
-4.05892826631778e-05
-8.48333651742033e-06
-2.28705218668218e-05
-3.78291096149087e-05
-1.88140770165325e-05
-6.81012431953309e-06
-4.92274387878647e-05
-9.41976964439047e-07
8.63390479058889e-07
-2.893124720691e-05
-3.87525681591259e-05
-2.18684123848498e-05
2.10938491800915e-06
-1.77145226330148e-05
-3.62362975507023e-06
1.5730180831365e-06
-1.75502078235392e-05
-1.08599366398403e-05
-1.45322885240943e-06
-1.53731777067231e-05
-5.03618777273712e-06
-2.87404765054577e-05
-1.8004058724352e-05
-2.40168504090039e-05
-6.21758115923409e-06
-2.22244056090086e-06
-1.31645650665924e-05
-1.56410434291548e-05
-1.4139803571084e-05
-2.49188702500122e-05
-2.80567869999992e-05
-1.68122453030842e-05
-7.29261445800947e-06
-1.79113416033809e-05
-2.85929822837452e-05
-3.22444056261102e-05
-2.75326966924424e-05
-8.61754291253171e-06
-2.82713695404781e-05
-3.48531193195982e-05
-3.10878746520581e-05
-3.0978256648704e-05
-1.90182728413963e-05
-4.15107693209234e-07
-2.33253962138312e-05
-1.6124159011016e-05
-3.65287043079368e-05
-2.80681989735915e-05
-1.91249787262739e-05
-2.44934340053192e-05
-1.3656021823536e-05
-3.03723558574598e-05
-1.88746278330425e-05
-4.00376049555847e-05
1.65563080759742e-05
3.88407430362028e-06
-2.30666314892667e-05
-2.4855630959316e-05
-2.60572252940079e-05
-2.88823502321923e-05
-1.2288748635838e-05
-3.10701462826027e-05
-1.74279638688234e-05
-4.10931045181471e-06
-4.75538968669867e-06
-2.30841311209139e-05
-2.88679978321743e-05
-2.97479211470224e-05
-1.73018705480484e-05
-3.0540046872111e-05
-2.93010224150113e-05
-2.05594129051575e-05
-2.24314849547414e-05
-2.86525425465422e-05
-2.13935579574368e-05
-3.59170772842313e-05
-3.5122312478921e-05
-2.44401562122365e-05
-1.7211703577229e-05
-1.38323276446712e-05
-1.71371291073908e-05
-3.12146582957944e-05
-1.29376317131485e-05
-2.04111654985927e-05
-3.7504364879001e-05
-2.54557149993513e-05
-1.31687114121775e-05
-4.1777870377387e-05
-1.29240025695598e-05
-1.18243693819302e-05
-1.75511198629599e-05
-2.36595522548082e-05
-4.481933771755e-05
-2.85002737032808e-05
-1.40802221224674e-05
-2.99860481051741e-05
-3.73163491388571e-05
-1.79272877750666e-05
-2.87915774026064e-05
-4.24920354656287e-05
-1.31029449941172e-05
-3.12348077925966e-05
-5.45727467039507e-06
-1.12391315060209e-05
-3.0903032932906e-05
1.08345004052983e-06
-2.06991191502055e-05
-2.85078212064968e-05
-2.8046052957057e-05
-4.74103293415412e-06
-2.41522897402091e-05
-2.50886913597347e-05
-2.89521354736542e-05
5.52794804992143e-06
-1.60865562853667e-05
-5.52034352615605e-06
-1.70783994280375e-05
-2.28816402557195e-05
-2.11424893901162e-05
-1.56039659517288e-07
-2.2545972664684e-05
-4.21880956984143e-05
-3.62474323314021e-05
-8.64389210671793e-07
-5.10102416839655e-06
-1.08135219413435e-05
-1.77204704225167e-05
-3.07837682516623e-05
-1.46894385909383e-05
-6.61655108812525e-06
-1.29051513277133e-05
-2.95139977931255e-05
-2.66878783731591e-05
-1.54018528725506e-05
-2.56948454977685e-05
-1.4852477394655e-05
-2.47661415305906e-05
-2.5102758429711e-05
-6.90666071011206e-06
-2.17792637303443e-05
-1.51301608566391e-05
-2.12206994645963e-05
-1.68736647431971e-05
-5.58971995689516e-06
-2.4027393812519e-05
-3.70207146051706e-05
-1.33063610235652e-05
-2.66519046221687e-05
-1.1031099211443e-05
-1.76014492483034e-05
-1.44885471937636e-05
2.98816111078588e-06
-3.10638863225006e-07
-7.80957953180158e-06
-1.44031157095354e-05
-6.47639578308197e-06
-2.05451252403141e-05
-2.15288004578958e-05
-3.98314429067117e-05
-2.34624350821632e-05
-2.12467692438084e-05
-2.62900385935132e-05
-1.26979133194145e-05
-1.48188779082352e-05
-5.02676971719716e-07
-2.08248347354376e-05
-2.17037822291693e-05
-1.34954015199301e-05
-2.71195890033265e-05
-2.76794443124243e-05
-1.72754452982817e-05
-9.1531617508283e-06
2.13652076137754e-06
-7.19174518404745e-06
-2.46483095243006e-05
-2.01047848131387e-05
-2.9682146052605e-06
-2.69995820465562e-05
-2.87972992304728e-05
-2.72544648129701e-05
-2.92561835570647e-05
-3.50276179579299e-05
-3.27048307897182e-05
-1.48191103413588e-05
-9.07759970544581e-06
-5.12499626280463e-06
-1.33841735032779e-05
-3.64678543320918e-05
-2.88900632640422e-05
-3.30578230779369e-05
-8.06069291591578e-06
-3.58583565227774e-05
-2.28868844878191e-05
-1.16466075481106e-05
-3.08713271660691e-05
-2.34622635963396e-05
-5.00842749356002e-06
-1.42835914579257e-05
-1.58075141173129e-05
-1.85656000675477e-05
-1.05949299297295e-05
-7.74123094002487e-06
-2.32174512058991e-05
4.31327316202016e-06
-2.3986619406775e-05
-2.12050078437343e-05
-1.22342450080083e-05
-1.06351145862791e-05
-2.03712696020698e-05
-1.79731767750705e-05
-3.25607141322192e-05
-4.12296708610429e-06
-4.80288496227373e-06
-2.70680642247011e-05
-2.36367316344097e-05
-1.06530778419155e-05
-2.76157882042868e-05
-8.21370053172206e-06
-2.60326329118919e-05
1.44833888071991e-05
-5.2287851689377e-06
-9.27719618528345e-06
-2.11202448758344e-05
-2.46283514507346e-05
-2.99704525174855e-05
-1.75276533237725e-05
-2.09129455481534e-05
-2.04684229668638e-05
-2.67307280822711e-05
-4.19084901559283e-05
-5.38838484140975e-06
-1.89191081972604e-05
-2.90998583374972e-05
-1.41783386259079e-05
-4.09903144819619e-05
-3.44079242006367e-05
-2.95566352735824e-05
-1.06423198702219e-05
-7.53250323995132e-07
-2.97840333172709e-05
-2.59548458622779e-05
-1.14838676112878e-05
-2.36537965493052e-05
-1.22548480999814e-05
-1.1399554253879e-05
-1.90754621202969e-05
-2.72570045933538e-06
-4.95064229784235e-06
-1.11314287268778e-05
-2.5887479914176e-05
-1.30709653007265e-05
-1.87611758560395e-05
-1.76409753950786e-05
-1.17296029556578e-05
-2.32964186163602e-05
-2.07201236610694e-05
-1.49057151691819e-06
6.52085270722115e-06
-1.30570995092215e-05
-2.77905075663535e-06
-8.61897365646717e-06
-3.46888752394497e-05
-2.30204579338857e-05
-3.16590912735899e-05
-1.34973008579938e-05
-1.55551603792942e-05
-2.65598382852922e-05
-1.59359945210903e-05
-1.98742870367861e-05
-3.83706903186766e-05
-3.79068414735103e-05
-2.69435862825785e-05
-2.62269773015475e-05
-2.78922140764711e-05
-2.56625848823078e-05
2.75070298099617e-07
-2.89980041273099e-05
-2.20037439813923e-05
-1.86923899718474e-05
-1.84461982675699e-05
-3.68365830508952e-05
-2.47068726570413e-05
2.46511554006093e-06
-3.44037413399675e-05
-1.68762273126785e-05
-4.84634434936352e-06
-2.04680062356978e-05
-2.5040832824078e-05
-2.67103841766512e-06
-1.37124699310562e-05
-3.11833288507905e-06
-3.06266349071662e-05
-1.7368932765424e-05
-2.14712779636637e-05
-6.16107288185971e-06
-1.87213754197073e-05
-2.34491044713163e-05
-1.13633786651179e-05
-1.33184254846262e-05
-3.73381174956346e-05
-2.02660754052419e-05
-1.4329448592752e-05
-2.93450905956523e-05
-1.79727668584546e-05
1.14273836028412e-05
7.39918513611421e-06
-1.80364805667198e-05
-2.14889348170057e-05
-1.13652559408683e-05
6.86613644180563e-06
-1.52157500431193e-05
-3.14293804653753e-05
-2.05406783298574e-05
-2.46458710685936e-05
-1.66810435159488e-05
-3.16424693587686e-05
-5.59543839797772e-06
-3.74661450779348e-05
-2.36482293119052e-05
-4.56653427186114e-05
-3.35491006471539e-05
-1.63661203849819e-05
-8.82752295056741e-06
-1.64905555861801e-06
-2.28538068582853e-05
-2.69565954719481e-05
-2.72122386861154e-05
-3.29677646153214e-05
-5.13724703478506e-05
-9.97474842127973e-07
-2.07910188329051e-05
-4.48787187626793e-06
-1.99699287887984e-05
-2.45381213905537e-05
-2.50662680838042e-05
-1.48984126957926e-05
-5.33270556635015e-06
-3.18037113015226e-05
-2.07273917058857e-05
-6.6830284762978e-06
-2.23906133127199e-05
-3.03057841701043e-05
-6.24706904246038e-06
-4.71420976704521e-05
-1.45560814962857e-05
-2.14824863917607e-05
-3.44313669087641e-05
-1.28166139180843e-05
-1.58568804499638e-05
-9.73533391223052e-06
-2.2888140114797e-05
-3.65891576010883e-05
-2.23561750691163e-05
-4.68941515472986e-05
-1.42283432026762e-05
-9.98884750871162e-06
-2.41659619338147e-05
-2.75016216333287e-05
-1.14095455465463e-05
-2.31406369391279e-05
-1.71191753812828e-05
-3.17367802487797e-05
-1.54593624202556e-05
-2.9752397013882e-05
-6.37651031344266e-06
-2.60779321472507e-05
-1.55685358253148e-05
-1.39977919789506e-05
-1.57475009607795e-05
-4.02874289612359e-05
-7.79431600814589e-06
9.58937646349837e-06
-4.45497115591692e-06
-1.10412272116268e-05
-3.51652304347099e-06
-2.39608321424592e-05
-1.80178416170141e-05
-1.92702052930565e-05
-2.34597604776558e-05
-3.53072248820157e-06
-1.69800790000234e-05
-3.28287860977572e-05
-1.671321459566e-05
-3.71220671173952e-05
-2.23494309724357e-05
-2.86950939899797e-05
-3.4569666671324e-05
-1.0686120149289e-06
-3.70876960313552e-05
-3.19505826108382e-05
-5.85418153455438e-06
-2.94876712741974e-05
-3.16130977300309e-05
-3.89028346091932e-05
-1.37678664898886e-05
4.07947792997615e-06
-1.64653957743752e-06
-1.99632857266414e-05
-2.28331426329379e-05
-1.18649465305663e-05
-2.26469776149776e-05
-2.48472311181985e-05
6.37225185668084e-06
-3.10447915445835e-05
-3.01847939686701e-06
-2.96144332262127e-05
-8.61249608263063e-06
-7.29072758248034e-08
-2.07139191469823e-05
-1.20370641952942e-05
-1.5789128843847e-05
-2.22521670598519e-05
-2.23407881632626e-05
-4.38994982776099e-05
-4.28329258792445e-05
-3.71889059783942e-05
-3.20893855590147e-05
-2.45566072757686e-05
-3.45609857720971e-05
-1.32128556430515e-05
-2.89357359143146e-05
1.34906972514196e-05
-2.3891141599083e-05
-2.57617747444208e-05
-8.89471610853203e-06
-1.92111218505907e-05
-1.70504486807518e-06
-8.51404750623679e-06
-3.14183486908288e-05
-7.22181102520359e-06
-1.91073731045419e-05
-6.84555690432791e-06
-1.15155647648019e-05
-1.60927005467694e-07
-1.8276452225267e-05
-3.8022254053821e-05
-2.40888942740601e-05
-7.01329526331934e-07
5.53974781779718e-06
-2.64265217776679e-05
-1.85425374531629e-05
-3.03601555700705e-05
-2.28017944832223e-05
-3.02268208746668e-05
-3.3669920633565e-05
-2.54651970416132e-05
-4.7157727937056e-05
-9.98895107056998e-06
-2.62888666756319e-05
-1.01521785929484e-05
-3.54614708273395e-05
-1.32709157176008e-05
-1.51361677404057e-05
-9.60261951477912e-06
7.26778979797972e-06
6.47965534804323e-07
-4.94387987268787e-06
-1.45456261641336e-05
-2.35588930835818e-05
-1.52151193156724e-05
-3.23736655351827e-05
-2.51795141826834e-05
-1.02467961204818e-06
-3.08610718603706e-05
-4.11695440093437e-05
-3.34656059776204e-05
-2.60424119893373e-05
-2.81430568885431e-05
-2.91972325434319e-05
-2.09346490892636e-05
-5.66812812299708e-06
-1.44174871955531e-05
-1.04330496741887e-06
-2.73775110081184e-05
-3.7977183316294e-05
-2.10115938236635e-05
-1.87434180348905e-05
2.61103020593521e-06
6.29448662645839e-06
-2.66065146100582e-05
-1.83200347558336e-05
-3.31432822132071e-06
-2.52172230743771e-05
-6.8805903772531e-06
-2.02033760136244e-05
-1.02986999307529e-05
-3.57739997994422e-05
-2.81075355458356e-05
-2.84763292650782e-05
-4.63743201656443e-05
-2.8221691520114e-05
-5.59022985996232e-05
-2.28560389191632e-05
-2.76014358804509e-05
-1.6968930613448e-05
-4.02759390255544e-05
-3.36034165327293e-05
-1.22036047073681e-05
-4.15061600095797e-05
-2.15671391971967e-05
-1.57779695914577e-05
-8.24007961409287e-06
-2.98284820980003e-06
-3.10891559832682e-05
-4.22746969177232e-06
-2.41101514809053e-05
-4.34786572014888e-06
-8.99810679177564e-06
-2.21828076009898e-05
-1.27916482854396e-05
-2.14520844330912e-05
-2.78731631051885e-05
1.14661846211075e-05
-1.2132273882538e-05
-1.84763897252552e-05
-1.79183535279507e-05
-4.73083960843761e-07
-1.86733248190805e-05
-2.51351036133481e-05
-2.417506502995e-05
-7.07534606717682e-06
-1.09300834276636e-05
-2.09369137126684e-05
-6.48141752294589e-06
5.43117988801094e-06
-2.19018923841336e-05
-1.75220576185486e-05
-1.25596080805535e-05
-3.09446323813658e-05
-3.22228430838091e-05
-2.43036100138181e-05
-1.77961542684245e-05
-1.89620823762506e-05
-3.25663175393152e-05
-2.38941239394646e-05
-2.20115970687922e-05
-2.00969280167273e-05
-1.33050106525246e-05
-5.66888555119495e-06
-2.64737667878365e-05
-4.15193022418039e-05
8.74695922200223e-07
-1.00248542685148e-05
-2.03669147372651e-05
-3.18574011574084e-05
-2.12969844787292e-05
-3.70480910198551e-05
-3.79039118488784e-05
-2.09135285000712e-05
-2.61572850323114e-05
-2.25669544272528e-05
-2.3599032772383e-05
-2.35357458922644e-05
-2.75041897236024e-05
-1.83923993893582e-05
-1.25695624171444e-05
-2.87577293716061e-05
-7.04509342904147e-06
-2.04864443714598e-05
-2.11863513633137e-05
-1.49847982889573e-05
-1.26936434435562e-05
-2.83851122273045e-05
-2.06913372647266e-05
-1.66177468909762e-05
-3.74739574416622e-05
-2.51456519581714e-05
-2.0922990013895e-05
-2.54300637394343e-05
-2.69988426749153e-05
-1.08484840136647e-05
-4.59743651194342e-05
-2.68296884229532e-05
-8.11274365039344e-07
-1.79264828597902e-05
-3.44075953831265e-05
-1.05302947262787e-05
-1.4958134216306e-05
-2.0297255893182e-05
-1.63165439611338e-05
6.90637094467419e-06
-2.46364288326586e-05
-4.93552493014799e-06
-6.78978578727605e-06
-1.96127371351696e-05
-1.32004807811815e-05
9.29268929190766e-07
-3.28299829093589e-05
-1.59099668667017e-05
-3.28630324314248e-05
-3.08049639515447e-05
-2.24529295258579e-05
-2.06428484845125e-05
-3.01218796116388e-05
-6.51435678612467e-06
-3.42500320367674e-05
-2.29848700877458e-05
-2.62602721589958e-05
-8.50202067000476e-06
-2.60112112379396e-05
-7.215253820244e-06
-1.96479654891133e-05
-1.86551022915286e-05
-1.41078584535522e-05
-1.76786378312095e-06
-2.87194752224247e-05
-3.47032022787959e-06
-1.41287434939774e-06
-2.3950963951746e-05
-1.59186069228321e-06
-1.72164783478839e-05
-4.1942563475848e-05
-1.51520453790285e-05
-1.44059080054885e-05
-2.71709421915677e-05
-1.45409929078786e-05
-2.61298866688162e-05
1.78435266395137e-06
-2.83465268645273e-05
-1.25231135291962e-06
-2.05547902832132e-05
-1.71179809354245e-05
-1.34886588126885e-05
-1.17183617273937e-05
-1.0422356823376e-05
-1.58490366942383e-05
-2.42239017013074e-05
-2.57759363615583e-05
-1.45721991870532e-05
-2.14272916735049e-06
-5.8151092676192e-06
-4.00208038270059e-05
-9.0999858761421e-06
3.62793532795057e-06
-1.99030802177878e-05
-2.19370436486137e-05
-4.08109205585714e-05
-1.1824255650206e-05
-1.45154251922058e-05
-5.33361916944786e-05
-1.49434396351514e-05
-3.34814542630921e-05
-2.63218445249276e-05
-3.00835343519339e-05
-1.28729111964554e-05
-2.37560360203202e-05
-3.4522131415414e-05
-9.4655525470855e-06
-1.32083686434127e-05
-3.36327912700178e-05
-3.71736570786535e-05
-6.61624546316122e-06
1.69303038199587e-06
-1.2735989994207e-05
-2.00811032784537e-05
-5.12931059588783e-06
-2.890475467187e-05
-7.93910100855237e-06
-4.76750557376007e-06
-4.18512904804099e-05
-1.46235002078234e-06
-3.98918906332488e-05
-2.88095046978997e-05
-2.83698737387188e-05
-4.73340101954441e-05
-1.97375254827627e-05
-1.22100231699672e-05
-4.31683942074807e-05
-3.9968773688064e-05
1.16507198562259e-05
-2.78486435408565e-05
-1.83063795494646e-05
-1.0625967059767e-05
-3.05154428485018e-05
-2.2214927569983e-05
-1.00411307636221e-05
-4.79142808919794e-05
-4.09901690774447e-06
-9.31761718064874e-06
-9.66977034364115e-06
-2.67485368752545e-05
-2.15800473554501e-05
-6.31167094678312e-06
-1.39186160811928e-05
-7.77101685084245e-06
1.13569770011991e-08
-2.36720933899715e-05
-3.99112308743018e-05
-2.33846583736e-05
-4.3592780245364e-06
-1.75895020599962e-05
-2.08593496686237e-05
-2.86654133426939e-05
-1.72701622874235e-05
-2.68405589806878e-06
-2.79505823273727e-05
-2.57784613595211e-05
-3.21150028672095e-05
-1.00768395928408e-05
4.38082605385115e-06
-2.4498610748598e-05
-2.61910623049984e-05
-3.96216195079328e-05
-1.53200159963633e-05
-1.40773890395647e-05
-3.42041661881322e-05
-2.44442387148553e-05
-3.50658436192745e-05
-7.5124343675044e-06
-2.96654500037917e-05
-1.34631965686178e-05
-1.46655510526194e-05
-2.90720232315365e-05
-1.08858447237354e-05
-3.26915346189655e-05
-1.85709001204026e-05
-2.28707283419618e-05
-1.47211028406174e-05
-1.28639172746092e-05
-1.86647737240885e-05
-1.39644267888606e-05
-3.65933395266774e-05
-1.02038667225961e-06
-1.65565353472678e-06
-1.66202188243057e-05
-2.89708180442549e-05
-3.68609574757103e-05
-3.03180976918314e-05
-3.8802321682912e-05
-2.7642948953125e-05
-3.01894174655148e-05
-3.27380854683967e-05
-8.45764424425536e-06
-6.32930382526625e-06
1.31662812786015e-06
-3.33075441187529e-05
-2.69483121837785e-05
-1.83232281854032e-05
-1.66378645278642e-05
-2.03548302088976e-05
-4.49911924439673e-05
-4.61074103926822e-06
-1.98886657912373e-05
-3.31045174089562e-05
-3.40577579092833e-05
-1.08115173708901e-05
-1.75572549215895e-05
-3.65977869632557e-05
-2.32490425301684e-05
-2.53180775219522e-05
-1.90646976545523e-05
-1.77244936425874e-05
-2.48595758788634e-05
2.18166848224376e-06
-3.33131144024663e-06
-1.30957025219386e-05
-2.01785566214094e-05
-1.43118626234631e-05
-2.33019499355788e-05
-1.50766943421848e-05
-3.35128335710032e-05
-2.81201592891288e-05
-6.99606505957234e-06
-2.94906848990741e-05
-2.77218364374137e-05
-1.16657170597493e-05
-1.13065395565483e-05
-2.28558496504035e-05
-1.87987958980497e-05
-2.85589720083114e-05
-2.64131096753402e-05
-2.52712524178251e-05
-1.3097517758825e-05
-9.89161492125145e-06
-4.06480146821195e-05
-2.30470308200909e-05
-2.67966250644486e-05
-9.95206494572119e-06
-1.34583885687378e-05
-2.5861028590192e-05
-2.43294176034375e-05
-2.43215003739025e-05
-2.54233979505634e-05
-2.12012047338463e-05
-2.72069459925735e-05
-2.01890169256343e-05
-2.03919953291997e-05
-2.94719427588504e-05
-2.7676825573537e-05
-2.68619525490568e-05
-2.37845422403462e-05
-3.08588687456529e-05
-2.37687497881237e-05
-3.70171938093437e-05
-1.90804155251513e-05
-3.47462459919193e-05
-1.74435217873386e-05
-8.47087341550698e-06
-9.36119459301691e-06
-2.04490172665704e-05
-3.03184777029887e-05
-2.34955219778763e-05
-1.07607390219238e-05
-1.67584166799238e-05
-1.41760190291597e-05
-1.96933807131528e-05
-1.71795950941984e-05
-5.28868601001979e-06
-1.77662867128548e-05
-3.20091119892535e-05
-2.71984445142869e-05
-2.0875298390539e-05
-4.98140020933498e-06
-3.73209569993872e-05
-3.19261369934279e-05
-2.30985034538349e-05
-2.16086648854667e-05
-1.40403749737923e-05
-2.44992764537539e-05
-1.71735405054241e-05
-1.91865192943716e-05
1.25868826516832e-05
-5.95418998826409e-06
-1.96705367414114e-05
-1.68580891669266e-05
-1.33043252314484e-05
-2.95400667124563e-06
-1.81027952433768e-05
-2.49410249379812e-05
-2.44817886306026e-05
-1.70774313180093e-05
-1.72409130480804e-05
-2.39989847446769e-06
-3.69995181682859e-06
-3.8909811197233e-05
-1.69326141282878e-05
-4.31542345049371e-05
-2.29976762773385e-05
-1.46711804052884e-05
-2.17436020417029e-05
-2.44301375380161e-05
-2.46042752182814e-05
-6.62768486705298e-06
-2.14511369437997e-05
-2.23061210831149e-05
-2.69939174668362e-05
-2.93940242059214e-05
-2.38811221066257e-05
-1.2416500890408e-05
-2.08715862695012e-05
-2.10021882009329e-05
-2.91744191748628e-05
-3.01488549725425e-05
-1.50484529050343e-05
-2.26016668015055e-05
-9.69040977762087e-06
-1.08814793520126e-05
3.00318289778167e-06
-1.09272996105613e-05
-2.65860239073213e-06
-1.76403281823889e-05
-4.01927444585163e-05
-1.65383973308804e-05
-3.01864311086187e-05
-1.62928102011904e-05
-1.18421238415257e-05
-1.26578376884729e-06
-2.79845307025233e-05
-1.96780725509734e-05
-1.96979159482554e-05
-2.47403542250667e-05
-2.50923923652418e-05
-1.98917199698797e-05
-2.95930500223604e-05
-1.89848222068472e-05
-3.58498138619888e-05
-2.27998545047402e-05
-7.67280232589674e-06
-3.50165433554224e-05
2.52249032553442e-06
-3.32804073802891e-05
-2.33196200593966e-05
-2.35679242071679e-05
-1.34931982764464e-05
-2.80463373145852e-05
-3.3223851986405e-05
-3.0645466277692e-05
-8.65612580152538e-06
-5.98051597468067e-05
-1.17122009817014e-06
-1.18857195101592e-05
-4.46844857755335e-06
-3.50306320192658e-05
-2.47090661731807e-05
-4.29004062065378e-06
4.56990126270287e-06
-2.85000988768725e-05
-1.71745102591044e-05
-2.29482553445791e-05
-1.5534359108451e-05
-4.48729224312566e-05
-2.32693905266833e-05
-5.66416104674134e-06
-1.41515599241694e-05
-1.61416907601039e-05
-4.95910190894463e-06
-1.19459115004584e-05
-3.80127692081511e-05
-1.477876839515e-05
-1.06981470152045e-05
-2.88617823219354e-05
-1.61143409893477e-05
-1.57964273891315e-05
-4.51718008208213e-06
-1.46103301023606e-05
-2.46821744335563e-05
-1.75292325016458e-05
-1.69480565150226e-05
-2.64512849392007e-05
-1.02284196166783e-05
-3.87907297327423e-05
-3.14393919777375e-05
-2.07579415212943e-05
-2.15063758560331e-05
-2.84527644795809e-05
-3.02448062736872e-05
-4.3756255042906e-06
-2.53225881860986e-05
1.76405030381822e-05
-2.21462371750738e-05
-1.50558757599711e-05
-1.79673212947842e-05
-2.36369742240883e-05
-8.68592301687614e-06
-1.51061717889665e-05
-2.70897941608535e-05
-2.35251757483751e-05
-1.92905110364962e-05
-1.97732080817481e-05
-3.61728991974954e-06
-1.70925941207887e-05
-1.9314236551052e-05
-2.04013453754194e-05
-1.57668860158566e-06
-1.96231639348583e-05
-2.14273033998934e-05
-7.6253851699775e-06
-4.38670132661828e-05
-2.89804369053844e-05
-2.28141746798556e-05
-2.66904908592992e-05
-1.54564305453297e-05
-3.13434303204739e-05
-1.8149840562129e-05
-1.86640213346182e-05
-1.89210061085331e-05
-5.92692867363308e-06
-3.11501030736859e-05
-1.72042977783939e-05
-2.15891451633345e-05
-1.79902088597929e-05
-2.44288368967656e-05
-1.13882624396549e-05
-2.10082811051025e-05
-8.00294772359855e-06
-1.27330668308599e-05
-2.35040346440454e-05
-3.68126581168136e-05
-2.83280131229761e-05
-1.29895485088807e-05
-1.63427954496208e-06
-2.66686266911558e-05
-4.16637004624419e-05
-2.75247788451489e-05
-3.64738986265255e-05
-2.03568890976664e-05
-1.44450447596898e-05
-2.70029562214369e-05
-2.81980471096119e-05
-2.40784848599027e-05
7.77949956764106e-07
-2.4543199532628e-05
-4.13782953270792e-05
-3.80098961338818e-05
-1.30731374180498e-05
-2.64310051598619e-05
-2.12035764018836e-05
5.1155793271729e-06
-3.19832898076827e-05
-3.69643010327477e-05
-3.16276506109233e-05
-2.96396880588801e-05
-2.57385884998025e-05
-2.40308425674658e-05
-5.16008954200502e-05
-2.84501446728864e-05
-3.31800376068131e-05
-3.15562319844356e-05
-2.88456386867867e-06
-3.43842222976977e-05
-2.94427316474718e-05
-4.23838248073641e-05
-1.26134504554875e-05
-1.64303863814903e-05
-2.92614951517959e-06
-2.33536485970218e-05
-2.64010939148081e-05
-3.44511425933444e-05
-1.60533097900019e-05
-2.7625453839066e-05
-2.75863346518905e-05
-2.29108514406287e-05
-3.77748753030494e-05
-7.56129354855578e-06
-1.65101165290751e-05
4.03776061219962e-06
-2.79052116885644e-05
-9.34486288947897e-06
-2.07672564044278e-05
-2.14012422074414e-06
5.4186307273943e-06
-2.1968406958416e-05
-2.74687862325999e-05
-1.0747713301789e-07
-1.86217561205735e-05
-8.75822149902326e-06
-2.15787489658925e-05
-6.89939158363279e-06
-1.67427878961187e-05
-2.34969792065109e-05
-3.56620127580619e-05
-2.26359310861554e-05
-3.17884968766571e-05
-3.95118625733524e-05
-6.4700115738108e-06
-6.41278502396527e-06
-3.27069732400614e-05
-3.6442301787283e-05
-6.83685577387275e-05
5.14685181979566e-06
-1.70031938204252e-05
-1.81495038322953e-05
-3.69441064674976e-05
-3.11062071712044e-05
-2.02213322604529e-05
-2.76639005221487e-05
-3.35575406528855e-05
-2.42941494496005e-05
-4.8356311448917e-05
-1.1015402453393e-05
-1.70178193337475e-05
-3.55807195335412e-05
-1.36625720891571e-05
-5.1631758965101e-05
-9.57828282383068e-09
-1.78914441772626e-05
-2.47364729807114e-05
-1.97903443857212e-05
-3.30457908644257e-05
-3.5012530116611e-06
-2.7828480217014e-05
-3.47603474542823e-05
-2.94883500572926e-05
-1.71140876917922e-05
-2.35766932699665e-05
-2.61147727969272e-05
-3.58942943606303e-05
-1.47552216202795e-05
-3.63090419167873e-05
-2.20858804742792e-05
-8.35409555143238e-06
2.59048021032358e-06
-7.04636575864243e-06
-7.59610547803384e-06
2.70991259172837e-06
-2.73326566911352e-05
-1.85586155683432e-05
-7.79128325463844e-06
-2.28535619580236e-05
-3.7227908702219e-05
-3.16163227372338e-05
-2.64199315773892e-05
-2.54688797423367e-05
-1.81746591405124e-05
-6.74641834981699e-06
-1.58357878334766e-05
-1.62257611309093e-05
-1.82690477348642e-05
-2.04435841422371e-05
-2.23218342975326e-05
-2.00727418591063e-05
-2.64606963142516e-06
-1.12664439935617e-05
-2.15372427877863e-06
-3.68053900373104e-05
-2.80824382558916e-05
-1.44831940788383e-05
-2.9958127601492e-05
-1.75565663833702e-05
-2.23260562445827e-05
-2.84891586040966e-05
-1.56644142883005e-05
-3.95763004420317e-05
-1.60352663649009e-05
-9.24029268580983e-06
-2.20055364882868e-05
-2.47474405459007e-05
-9.56738465309688e-06
-1.88521520930677e-05
8.8442617444025e-06
-1.31306072088234e-05
-4.1936747599251e-05
-3.10890912129121e-05
-1.1765931850939e-06
-1.40513830458705e-05
-3.62284206144722e-05
-1.43029876145195e-05
-1.3774262711133e-05
-2.33241817972613e-05
-2.01061803289932e-05
-2.54691249848334e-05
-2.67895260812772e-05
-4.58057680176309e-05
-1.20304444328834e-05
-1.08741269540732e-05
-3.03114081453678e-05
-1.05212814020251e-05
-3.42225893316274e-05
-2.75913227472604e-05
-1.65938135231665e-05
-1.09421686887861e-05
-1.06430957734267e-05
-6.97065870039956e-06
-1.49088122286554e-05
-2.28777845483327e-05
-2.18360551250991e-05
6.51382697926818e-06
-1.55253464033111e-05
-2.96135744510335e-05
-3.95563893872166e-05
-3.24500338442499e-05
-1.6018112343766e-05
-6.15706519875523e-06
-2.06704324265932e-05
-2.27103599216002e-05
-5.61331665445575e-06
5.40422169489696e-06
-2.82101263235665e-05
-1.98384494197558e-05
-1.18162974670462e-05
-1.72716394427482e-05
-3.0188484015175e-05
-1.03345954939285e-05
-2.15201025817329e-05
-1.23794104705168e-05
-2.41984554594283e-05
-1.63129000492896e-05
-2.30984677542601e-05
-2.30746483102083e-05
-3.38418315501415e-05
-2.88242955475303e-05
-3.11648999816707e-05
-2.69947422348473e-05
-1.11834826126849e-05
-5.13885721399542e-05
-2.00473322296896e-05
-2.19191159840476e-05
-2.46758353280291e-05
-2.21972432062056e-05
-7.63087467114596e-06
-2.469696835482e-05
-2.20054986256506e-05
-2.19051036094683e-05
-1.62449698550421e-05
6.48863093306235e-06
-1.13416741337134e-05
-5.6059893239028e-06
-9.82536742232187e-06
-1.17306903256952e-05
-2.75953033903808e-07
-9.62533182464107e-06
-3.06423862539255e-05
-2.80252430885522e-05
-1.78829894831373e-05
8.94077991942176e-06
-2.65594400226839e-05
-4.57149605174307e-05
-4.65801706505587e-06
-2.3199217558086e-05
-4.03614492851251e-05
-2.08975228641137e-05
-4.38166455028045e-05
-3.32007569716322e-06
-2.25012211846039e-05
-3.3875982409734e-05
-1.59274642040209e-05
-1.08480216150235e-05
-3.36252903781838e-05
-2.4065024920154e-05
-2.6764776876097e-05
-3.43803250820797e-05
-1.08284101574392e-05
-5.85743378047353e-06
-2.60929703046287e-05
-2.07211418094196e-05
-2.04516035736648e-05
-2.78270197934318e-05
-3.63150222541449e-05
-1.12257493143074e-05
-2.07199470549231e-05
-1.77677815715749e-05
-2.97235141652958e-05
-3.14222206587966e-05
-2.73173202703908e-05
-2.10484679227737e-05
-2.52394335498837e-05
-2.51441361676175e-05
-8.69926156953773e-07
-1.79538740969679e-05
-2.55486777632545e-05
-2.12333339858017e-05
-3.15608876365758e-05
-7.91993821780211e-06
-1.38030671830485e-05
-2.52783106288671e-05
-3.25651854569166e-05
-1.44918611792622e-05
-1.68634741358226e-05
-4.87978148665001e-06
-1.12971288902028e-05
-2.87139130097462e-05
-1.85743330909403e-05
-1.71677919452187e-05
-2.16457485634697e-05
-1.40287522603088e-05
-3.52739570131787e-05
-2.87010286840077e-05
-1.20739011133654e-05
4.12765202132475e-06
-3.37225867112077e-05
-1.18287166693479e-05
-2.78732331535677e-05
-2.35711723590622e-05
-3.98373098070249e-05
-1.30738879679913e-05
-9.02725901831672e-06
-1.45783130443651e-05
-2.11247883506696e-05
-2.16849257513484e-05
-1.68100649626889e-05
-1.82146589103161e-05
-4.65246723219679e-06
-2.88618765349408e-05
-6.03315550027603e-06
-1.95618399135892e-05
-2.00424671233325e-05
-2.16598509914349e-05
-2.41485493262238e-05
-2.19749819502516e-05
-1.88543448385e-05
6.95558513984394e-06
-3.12065358669129e-05
-1.50788501066431e-05
-5.88489471542204e-06
-8.78106999442869e-06
-2.5900000140616e-05
4.54752387978652e-06
-1.68484852577451e-05
-1.18177499770048e-05
-2.29679064776879e-05
-3.49327421531618e-05
-4.18322370924675e-06
-2.76732587178521e-05
-3.10186889184442e-05
-1.43069954157256e-05
-2.89700269429899e-05
-2.18204217911234e-05
-1.21586581673659e-05
-4.17163471968103e-05
-3.29417016574094e-06
-1.75332976720408e-05
-3.18677153268112e-05
-3.26336537641961e-05
4.96909296654286e-07
-1.38170495500187e-05
-3.46003554469608e-05
-3.47342061996284e-05
-2.75049212378822e-05
-1.40508822110332e-05
-2.55548226999757e-05
-5.07064254629564e-05
-5.6991229380096e-06
-4.75291699660092e-05
-1.67066078615951e-05
-2.86997909648374e-05
-1.70871709613908e-05
-1.53181799093795e-05
-6.31495015473376e-06
-8.97633988916267e-06
-1.51382049561228e-05
-1.96099809693093e-05
-2.50348185173823e-05
-2.26673976245495e-05
-4.27310416905428e-05
-1.83046072606972e-05
-3.19140448264702e-06
-2.88877905029256e-05
-2.2116065530523e-05
2.18740756257386e-06
-2.01564234798423e-05
-2.72369675534961e-05
-3.14088774472748e-05
-3.23530087744321e-05
-3.40938972843525e-05
-3.63091893184755e-05
-2.01621023353162e-05
7.41218063081603e-06
-1.37569815694447e-05
-2.85307027918602e-05
-1.7366391192617e-05
-4.20956600591458e-05
-3.58885693984385e-05
-1.88924802951494e-05
9.01650554137887e-08
-3.95857105540203e-05
1.62380946919449e-06
-2.54884962658942e-05
-1.74797408657228e-05
-1.15216162060194e-05
-1.83114328899865e-05
9.43256333672307e-07
-2.31712580335786e-05
-1.67852784957282e-05
-2.35352644253454e-05
-1.17956725688468e-05
-3.05300361070934e-05
-2.87497369269837e-05
-1.51986810122905e-05
-1.19873167989726e-05
-1.60240646581946e-06
-2.72466821500598e-05
-2.29833842825815e-05
-1.82723086613481e-05
-3.2152125706461e-05
-1.23336796861859e-05
-8.48849623591475e-07
-5.65126851029747e-06
-2.94045456770652e-05
-3.18990724917122e-05
-1.81101524995923e-06
-1.37218095853064e-05
-1.0958714966143e-05
-1.60825322347752e-05
-3.14689503693003e-05
-2.34253232440471e-05
-6.82651170114977e-06
-1.92104094691345e-05
-2.27063073880846e-05
-2.76859281588842e-05
-2.03222288746106e-05
-1.71931186962769e-05
-2.92086921930735e-05
-2.1967725619004e-05
-1.5767217867739e-05
-9.25666996211918e-06
-2.44849737640751e-05
-9.7215000001838e-06
-3.42786538907622e-05
-3.45102859451691e-05
-1.6262280573029e-05
-3.07515911855378e-05
-2.99543237364827e-05
-1.57452096451887e-05
-8.87224773794031e-06
-2.84149324826497e-05
-1.04401017635444e-05
-1.16583102263926e-05
-2.60355671373077e-05
-2.80247294705911e-05
-1.84060211437097e-07
-1.82145220797175e-05
-8.64648935216065e-06
-2.4018226056131e-05
-1.3834912229588e-06
-4.9674822365782e-05
-2.38798243810344e-05
-2.58973398458424e-05
-1.31482190598855e-05
-1.62652001148519e-05
-4.09025708410637e-05
-2.49716128579829e-05
-1.39308790462148e-05
-1.50995414092148e-05
-1.73768896452738e-05
-1.30748941730158e-05
-2.69521296782097e-05
-4.65795030833376e-05
-1.14403238525126e-05
-4.95359760669227e-06
-2.98216052027498e-05
-3.30579377856996e-05
-4.29987857696163e-06
-1.70494351275822e-05
-2.63209028232863e-05
7.80381873395521e-07
-1.1140660026767e-05
1.96012187763939e-06
-1.82642341378345e-05
-1.93475486036382e-05
-3.8212015193239e-05
3.71415588806909e-06
-1.40310186393898e-05
-3.90444194597323e-05
-1.92194647840113e-05
-1.96598938782693e-05
-1.27062541131364e-05
-6.41963465714321e-06
-2.07385906646931e-05
-3.51688098301244e-05
-3.45684553916306e-05
-2.69447743253142e-05
-1.59274286354927e-05
-2.27879210465892e-05
-3.25818122692724e-05
-1.84333516092167e-05
-2.41675598600157e-05
-4.1199260447521e-05
-3.03833889897973e-05
-2.37209965209982e-05
-2.01086098729683e-05
-3.86188502008726e-05
-1.58109457199466e-05
-2.28137621310054e-05
1.30389564954846e-08
-1.92321311280626e-05
-1.9560002947514e-05
-7.65534839760113e-06
-4.93063753367992e-06
-1.88540786663038e-05
-3.51825308578305e-05
-3.27248521481383e-05
-2.86253894990363e-05
-2.05501223032715e-05
-2.68742819561512e-05
-2.67238270409323e-05
-1.51730100898642e-05
-2.77918234870177e-05
-2.17713826000528e-05
-2.90998693220146e-05
-8.97511072095767e-06
-3.20667798961453e-05
-2.67788692010025e-05
-2.52601122536372e-05
-6.85426446846976e-06
-2.30698421115949e-05
-2.9483598089061e-05
-1.22631892044423e-05
-6.11994023214441e-06
-1.37746168178379e-05
-3.65865421278371e-05
-1.18926880427972e-05
-2.34816800484335e-05
-1.0828061995607e-05
-9.63825806397665e-06
-1.8468997250203e-05
-1.45960894339001e-05
-2.07183686176023e-05
-4.78768080075558e-05
-3.9844918491281e-05
-1.60800579043329e-05
-1.53209034462505e-05
-8.43042206728361e-06
-3.86671275006091e-05
1.12903050046811e-05
-1.51560111377964e-05
-2.6209374163315e-05
-2.19705657343065e-05
1.56888672666376e-05
-3.08799981455266e-05
-3.11158918273458e-05
-7.50581166306104e-06
-4.11553285519125e-05
-1.40507220289167e-05
-3.89885114008582e-06
-1.75328488380354e-05
-5.54771990921736e-06
-2.38339759204602e-05
-2.23662080415547e-05
-8.34459149532694e-06
-1.57399853358269e-05
-1.91948469110076e-05
-3.38903555496666e-05
-2.02112371736318e-06
-9.58865625846791e-06
-7.53892436803691e-06
-2.18757526790529e-05
-2.48123104258938e-05
-1.8647844856397e-05
-2.34406602496714e-05
-1.37348065714867e-05
-2.35859758896328e-05
-3.73231082524717e-05
-3.09806331181848e-05
-1.38592006327621e-05
-2.56798816001695e-05
-1.79794845100671e-05
-4.1666876446659e-05
1.64398502095597e-06
-2.05675840317961e-05
-2.68115045004232e-05
-8.06301006325067e-06
-3.05377916315242e-05
-1.86683393844922e-05
-2.46607752977135e-05
-3.97991539243303e-05
-2.78154839146437e-05
-5.14333104707632e-05
-1.73134471564565e-05
-2.56769647856131e-05
-3.41939948677345e-05
-2.18993747216678e-05
-2.84085797954438e-05
-2.99107395346933e-05
-2.43851252166031e-05
-3.12849275016257e-05
3.57698884798393e-06
-3.3797919387408e-05
-2.21762136965602e-05
-3.14784826862962e-05
-1.81541584750253e-05
-3.79030243836423e-05
-7.35784450201942e-06
-3.28730354882807e-05
-3.8172085938036e-05
-2.98733512199319e-05
-1.78090583372959e-05
-2.76611232672462e-05
-1.72945809088495e-05
-5.29125682322996e-06
-8.75391607762988e-06
-8.67222717197565e-06
-1.30056776896607e-05
-1.88145453202345e-05
-1.50592547155938e-05
1.70750837861286e-06
-7.76562920836524e-06
-2.42358677143818e-05
-2.48432947579402e-05
-4.2991894573695e-05
4.09521889056219e-06
-1.15245678264433e-05
-1.0783475413761e-05
-2.11377830006169e-05
-2.60624394872402e-05
3.95130531280449e-06
-7.73353870690577e-06
-4.14468942661047e-05
-2.27635173070506e-05
-2.58324732545714e-05
-9.08593618351885e-06
-3.62059780244013e-05
-2.7998364339209e-06
-2.92248433454056e-05
-1.72398010326785e-05
-2.43016565577906e-05
-1.87379204591879e-05
-1.76498044868667e-05
-2.88179735812179e-05
-1.01822312945715e-05
-1.72570898556641e-05
-2.87853293667055e-05
-1.4601344015087e-05
-2.49376912789852e-05
-3.70802568877139e-05
-4.43011199906713e-05
-1.76117244478432e-05
-2.585709722284e-05
-2.37130434939177e-05
-1.42471832565119e-05
-3.43053861780092e-05
-2.09905936063886e-05
-1.65224966752415e-05
-2.57937175049639e-05
-2.78072027304252e-05
-9.95004069980465e-06
-2.29390696679582e-05
-2.73941960323849e-05
-1.69019895502587e-05
-7.57636455858329e-06
-1.4406279629141e-05
-3.15220245006536e-05
-2.19898229335792e-05
-1.51403364303399e-05
-8.08647755538025e-06
-9.96765391699484e-06
-2.83685917639652e-05
-2.01487724643175e-05
-4.12598877190737e-05
-1.46344985117468e-05
-1.22258727129251e-05
-9.90516566755356e-06
-3.05652721014497e-05
-5.88456631079346e-06
-6.03664921743264e-06
-1.84721918116514e-05
-9.16992165629277e-06
-2.97038157465053e-05
-1.49891245120687e-05
-2.38097830098283e-05
-3.14318075244491e-05
-1.46611311451871e-05
-3.54522413070014e-05
-1.28513312383681e-05
-3.22629483547404e-05
3.8471453134898e-07
-5.43186198264494e-05
-1.4709194936745e-05
-2.20484058271816e-05
-4.01206545917338e-05
-2.14886417055627e-05
-7.22238423131506e-06
-1.3257362176869e-05
-2.07286149737214e-05
-2.31437363709807e-05
-2.83416143039158e-05
-3.3139902735121e-05
-3.25968389587667e-05
-9.11547739240615e-06
-2.95082784558539e-05
-1.58897792505111e-05
-7.26352799519721e-06
-2.25141802337534e-05
-2.29767222946165e-05
-1.482114970651e-05
-2.37130776000239e-05
-2.69905970631083e-05
-2.66274832953259e-05
-1.33611981243596e-05
-1.09109326851194e-05
-1.97503018891062e-05
-2.94331972728749e-05
-1.41754636235483e-05
-2.22951933972912e-05
-2.05561676385679e-05
-2.94416741967153e-05
-2.71708293092582e-05
-1.03824503812353e-05
-2.69642280440858e-05
-5.31745118715321e-06
-3.76086960162408e-05
-2.80047718440717e-05
-4.10191882308678e-05
-1.98149713605158e-05
-1.22437913640508e-05
-1.88136748980246e-05
-4.82252242545924e-05
-1.95236138431984e-05
-2.68830779149564e-05
-1.48420149866484e-05
-1.92884809784266e-05
-2.26940364359629e-05
-3.70541904179643e-05
-1.35341779004483e-05
-3.0581767391303e-05
-3.71541499919869e-05
-1.83571501438347e-05
1.64115357397083e-06
-3.53117223415402e-05
-9.21966658428046e-06
-3.3636663302798e-05
1.4127953416596e-06
7.14952005317334e-06
-4.00792041717935e-05
-2.46286892672016e-05
-1.1563542065502e-05
-8.60500239803408e-06
-3.41286030275138e-05
-3.18566523513448e-05
-1.74255205880701e-05
-1.03640720623082e-06
-1.74128938949829e-05
-3.40511459533691e-05
-9.37022187647172e-06
-2.02922422227156e-05
-2.34268870365823e-05
-3.79785123575505e-05
-3.24046180448033e-05
-8.91268482943799e-07
-1.10589237238035e-05
-1.76669775239395e-05
-1.70775065446418e-05
-1.70633848180113e-05
-2.47926944059881e-05
-9.86861689376508e-06
-2.42908617705142e-05
-3.52638893299389e-05
-1.91013561876973e-05
-2.13999444379197e-05
-1.71334798550783e-05
-1.89449393985411e-05
-3.26622605419294e-05
-2.35714991260234e-05
-1.761189265851e-05
-1.75467070816624e-05
-3.40989061214921e-05
-3.77775250131713e-05
-2.56889338163227e-05
-3.80142089267552e-05
-2.93638792264117e-06
-2.90569841978844e-05
-2.14933043192186e-05
-2.23013415830141e-05
-1.9046795616618e-05
-3.56632815011989e-05
-3.40895407022512e-05
-1.44458008211208e-05
-1.86933646595098e-05
-1.31317203294889e-05
-2.04702769124828e-05
-2.34975206485303e-05
-6.61955889664959e-06
-1.72654226944771e-05
-3.21614220841195e-05
-4.72028904679357e-05
-2.4813393798807e-05
-3.32694551019898e-05
-1.68427309386247e-05
-8.86926182248688e-06
-1.2005375294546e-05
-1.46873157214035e-05
-2.94331648777637e-06
-1.00358203241307e-05
3.76279208526699e-06
-4.0815050884524e-05
-2.48142092907434e-05
-1.89893568435652e-05
-2.31003148146012e-05
-7.93587973441039e-06
-3.01595902793982e-05
-4.00486612194225e-06
-2.04212461392148e-05
-1.65776679482173e-05
-1.65511618258437e-05
-1.10145894427721e-05
-2.28567495229474e-05
-1.45764307063406e-05
-2.79842913643096e-05
-1.65970576616983e-05
-1.74713605716897e-05
-2.22842356758185e-05
-3.66118003469864e-05
-3.1375531006698e-05
-2.35285283038582e-05
-3.41866891556307e-05
-1.83227149370071e-05
-2.96324975506687e-05
-1.38950968837685e-05
-3.19791169922479e-05
-2.98109012998844e-05
-1.4068815540108e-05
-4.36425628136002e-05
-1.11254189773243e-05
-6.64853683017185e-07
-6.43950692754699e-06
-2.51975235532125e-05
-8.98258485609963e-06
-4.79380054823698e-06
-1.23650039155953e-05
-3.13928667869556e-05
-6.78947609175369e-06
-1.31258510288383e-05
-3.86649084371376e-06
-1.59852511958429e-05
-1.73226613173275e-05
-6.01672266104335e-07
-2.15149892641346e-05
-1.39565461879395e-05
-1.48142411751845e-05
-2.78015065061288e-05
-2.19666401685342e-05
-1.28685274001628e-05
-3.21477981196519e-05
-1.76571919677323e-05
-2.21457416813957e-05
1.97867672839516e-06
-6.74153777830283e-06
-2.34598094602525e-05
-3.70620611890137e-05
-2.04500242600679e-05
-1.91797527053603e-05
-2.01248914492394e-05
-2.47029218944058e-05
-3.94600896813372e-06
-2.51776703463635e-05
4.63070843791649e-06
-2.19726715707311e-05
-3.46585500089552e-05
-7.39672637562227e-06
-1.80476068783805e-05
-1.06568117787943e-05
-1.80741442663633e-05
-2.52943431126886e-06
-1.32544562751169e-05
-9.69197262366598e-07
-3.42464970676356e-05
-3.46384695731321e-05
-8.32172882558089e-06
-4.12822765949595e-06
-3.91524749976815e-05
-6.16482530677923e-06
-1.57549407121018e-05
1.87112682135099e-06
-8.89679678109967e-06
-1.71863909337487e-05
-1.91683657472994e-05
-3.23805066955724e-05
-1.22579505665527e-05
-1.3254368145615e-05
2.72455901446982e-06
-1.1133602321186e-05
-3.29119638857204e-05
-8.08323349514231e-06
-2.71724194923763e-05
-1.60559812507724e-05
-2.11819314711066e-06
-3.23421443397422e-05
-2.24187512262633e-05
-2.75960807330996e-05
-2.32653078224083e-05
-1.35821573286619e-05
-1.31795238958766e-05
-1.67199362529038e-06
-1.87162897306443e-05
-3.45696970591192e-05
-3.37277713595685e-05
-9.95360350026838e-06
-1.13725066659076e-05
-3.62708735119235e-05
-2.45774147832919e-05
-2.36714671361221e-05
-3.0081938723765e-05
-3.24948586248438e-05
-1.03324017067097e-05
-2.8239207164438e-05
-2.06451507482751e-05
-2.07034630393673e-05
-1.26896412156075e-05
-1.48559176617878e-05
-2.36906149726243e-05
-1.22878909305006e-05
-9.63907626689402e-06
-4.53450963335468e-05
-2.74664636860142e-05
-1.74783901296317e-05
-3.0017490810932e-05
-4.44275543448996e-05
-2.02099496460221e-05
-3.35554597719224e-05
-4.24541215915426e-05
-1.98842607938072e-05
-3.18051149943202e-05
-2.10866867819555e-05
-2.97000778487606e-05
-2.8862419713922e-05
-2.88461456182794e-05
-1.69293619942968e-05
-4.00884710291161e-05
-1.13121977007944e-05
-1.45378678978225e-05
-4.50214632799659e-05
-3.35906285283794e-05
-2.39454173839922e-05
-1.8082224217633e-05
-2.98032668976382e-05
-2.39010370258114e-05
-2.07390106006798e-06
-4.14331096031441e-06
-6.32673934793329e-06
-2.76726884702229e-05
-1.97975248415362e-05
-1.88487466995558e-05
-3.03956880424192e-05
-1.88259278475233e-05
6.18035003953792e-06
-1.48542157501642e-05
-7.44540757928642e-06
-2.26987785549015e-06
-2.87045488316024e-05
-2.38078764142705e-05
-2.20213548839691e-05
-1.69400918114586e-05
-3.25834019067779e-05
-4.52989179496061e-05
-1.61868654263883e-05
-8.4574888053623e-06
-4.99168917884661e-06
-2.95348414195998e-05
-2.81373089562296e-05
-1.60548821228868e-05
-5.01457215717389e-05
-2.6226174737072e-05
-2.13307720032525e-05
-3.1892258376631e-05
-2.62484192366727e-05
-1.97341538107185e-05
-2.28896142651668e-05
-4.04316840503312e-05
-3.65425045117141e-05
-3.92755475192175e-05
-1.69644038896488e-06
-1.72096016509981e-05
-1.5094993295041e-05
-2.0880084955112e-05
-3.07941224938101e-06
-1.59198405097048e-05
-9.72266779331107e-06
-2.60754350922413e-05
-1.06136249720317e-05
-1.55296098900773e-05
-2.69195600484731e-05
4.04261981022743e-06
-3.66063251371696e-05
-2.88000266795269e-05
-2.00380216454823e-05
-2.06253353072218e-05
-1.94448660844654e-05
-1.9665478414313e-05
-2.6584470360123e-05
-5.33198219708257e-06
-5.67673446069616e-06
-2.23342038828406e-05
-2.36689398098484e-05
-1.97842674456726e-05
-6.21751785556498e-06
-3.54922885548974e-05
-2.96403375294936e-05
-1.62130699741018e-05
2.85045097443504e-06
-1.49837311543812e-05
-1.2746110376312e-05
-5.37971208198311e-05
-1.8936243223963e-05
-1.08488272403836e-06
-4.22752654363141e-05
-1.67285491509821e-05
-3.4593467414602e-05
-9.5392584765038e-06
-3.59372443140601e-05
-3.35618433389157e-05
1.06560868543377e-07
-5.95654477140406e-06
-2.57219479488052e-05
-2.78983626399239e-05
-1.02238734648552e-05
-2.87239419638952e-05
-3.61710426825185e-05
-1.94051893448648e-05
-9.97956041742598e-06
1.01712245720137e-05
-5.73251766421436e-06
-1.50511557279153e-05
-9.68329268087853e-06
-1.69532261665605e-05
-4.81187782922506e-06
-6.88434339858688e-06
-3.27264228002067e-06
-2.73986292787234e-05
-3.30509443247773e-05
1.20706002120812e-05
-3.82206487565044e-06
-1.97146955889367e-05
-1.89414155639861e-05
-3.6005114686265e-05
-2.48696868110982e-05
-3.54876618887238e-05
-9.70718620204427e-06
-9.29203254524158e-06
-4.12049325626838e-05
-3.30844345759771e-05
-2.42249266843663e-05
-1.09216653149949e-05
-1.28234536066301e-05
-4.44039053405055e-05
-3.16807560855835e-05
-3.96953579886524e-05
-3.83900520623928e-06
-6.23796133053431e-06
-4.01362736283875e-05
-3.68929489301724e-05
-1.48441428820538e-05
-1.98233088992458e-05
-2.4598012218587e-05
-1.7003313446634e-05
-1.54624382657194e-05
-9.28597413783807e-06
-3.73885746823297e-05
-2.75246676373633e-05
-5.90317848519063e-06
-2.25041050199509e-05
-4.20225815098256e-05
-2.3975776581772e-05
-3.71010671790057e-05
-1.95529050990706e-05
-1.8299266445772e-05
-2.09753182625292e-05
-2.75230226685368e-05
-1.22007443688679e-05
-1.22441170658903e-05
-1.68566728425919e-05
-4.15003627624443e-06
-3.21726958312398e-05
-1.90628323044556e-05
-1.82020671946728e-05
-2.85058093343113e-05
-3.64477457973518e-05
-1.16822024218975e-05
-9.51836376475499e-06
-4.01264759817207e-05
-3.72022512830404e-05
-2.78835651046693e-05
-2.84364804829493e-05
-2.14002794853871e-05
-1.23766931228365e-06
-4.12273475473623e-06
-1.88560663065473e-05
-2.9057364924206e-05
-2.55087388528314e-05
-7.5314037035039e-06
-8.61999072356952e-06
-1.00220137655679e-05
-3.46006230042631e-06
-2.36831293274892e-05
-5.636076962093e-05
-4.68950938547293e-06
-3.85257504830354e-05
-2.61144130932173e-05
-1.85821407248623e-05
-2.09564826797196e-05
-2.68990168508759e-05
-2.39165665022539e-05
-7.94501951776791e-06
-2.95081407556483e-05
-1.56217753251673e-05
-1.55971518745133e-05
-3.07914527286697e-05
1.24812034731676e-06
-7.20686919613265e-06
-1.26732264697314e-05
-5.73448258244135e-06
-1.66901604172512e-05
-2.55795232084486e-05
-9.32266178141366e-06
-2.84419286421318e-05
-2.01664296493949e-05
-3.8393085452522e-05
-3.43449068249772e-05
-2.01817489362679e-05
-2.12832723537265e-05
-2.15690416628441e-05
-2.3975042208231e-05
-2.5993739021063e-05
-8.97724276604172e-06
-2.33068400348756e-05
-2.33279728785313e-05
-2.47617117041038e-05
-1.42861771838643e-05
-8.0251239906316e-06
-1.7362559638706e-05
-2.70489757528749e-06
-6.38427229379899e-06
-4.04177225765295e-05
-2.00020968238972e-05
-1.87461198066725e-05
-1.90053761573709e-05
-1.68970395975425e-05
-1.07501525892389e-05
-1.41666137277983e-05
-2.25082324428379e-05
-3.31041700865715e-05
-2.4710689913057e-05
-1.09598143864382e-05
-1.41055991388876e-05
-2.49879873193203e-05
-3.81111101922595e-05
-2.08971743402865e-05
-1.91062639831565e-05
-2.67238075840914e-05
-4.23489130929266e-05
-2.85165822576321e-05
-1.38305074073031e-05
-3.23217436470687e-05
-2.64389745688586e-05
-2.10696437643572e-05
-2.08002833179431e-05
-3.85079120391039e-05
-1.62833608923519e-05
-2.74505562642941e-05
-7.62275688719286e-06
-1.82754708935841e-05
-2.03933276864316e-05
-2.81576007131395e-05
-1.88516432716178e-05
-2.47267844494292e-05
-1.39179898635693e-05
3.88489488150922e-06
-1.62386170453732e-05
-1.79847205645343e-05
-1.77601633524075e-05
-3.31141012216302e-05
-4.04000900519105e-05
-2.63975110895693e-05
1.97746168813062e-06
-3.16666912566474e-05
-4.93118787814493e-06
-1.5724512727359e-05
-2.47003336423971e-05
-2.06717698548201e-05
-1.42779066030264e-05
-2.6484354888511e-05
-1.30944065144722e-05
-3.50018917283318e-05
-3.81671996076364e-06
-2.35337856618202e-05
-4.36136401711391e-05
-2.78400037065153e-05
-1.88514411970931e-05
-7.39477272551526e-06
-3.67607632249102e-05
-2.16242782279264e-05
-9.8730116527812e-06
-1.93890178681228e-05
-7.03631400295272e-06
-5.84204194536457e-06
-1.66860927756167e-05
-1.92728417421332e-06
-2.32377291526663e-05
-2.18451604483025e-05
-2.34510388669222e-05
-9.17135432638163e-06
-1.44966904583449e-05
-1.6524667832308e-05
-4.33814191120055e-05
-2.63075074067984e-05
-3.08072676282237e-05
-3.68241874832492e-05
-2.24021313390345e-05
-2.5264369657845e-05
-2.57888390118131e-05
-1.76249096383538e-05
-2.76452119056067e-05
-2.46326425542141e-05
-2.20491358361762e-05
-1.67194306558577e-05
-3.45735709468665e-05
-2.23150218732304e-05
-2.07025526459077e-05
-4.62462299771967e-06
-2.44324259930538e-05
-1.56484157807922e-05
-2.21041586781216e-05
-3.7618840419588e-05
-2.2025219316491e-05
-1.31235936518432e-05
-2.17181843801594e-05
-2.87571761309086e-05
-2.98112990052626e-05
-3.7260102154078e-05
-2.77654591759791e-05
-1.83193185660767e-05
-3.33231745901598e-05
-4.71337784184468e-05
-2.51476748911474e-05
-4.31639114099583e-05
-5.1329681445634e-06
-2.94254490616802e-05
-2.64851198599808e-05
-1.78232868429442e-05
6.67506654599071e-06
-2.50301223790563e-05
-2.90989649277151e-05
-2.80866952894762e-05
-1.50697655000196e-05
-1.86542861109753e-05
-2.92429473042322e-05
6.44273924241068e-06
6.03522789437704e-07
-9.00581838164552e-06
-1.63931258710031e-05
-5.88586216261985e-06
-1.18225090123921e-05
-1.00661142607727e-05
-2.20294602302228e-06
-2.08329879267309e-05
7.01868201433329e-07
-1.330023159094e-05
-3.53711487838249e-05
-7.94368371923761e-07
-1.97121978000737e-05
-2.19652772883221e-05
-2.17676072873343e-05
-2.79580171654341e-05
-2.8257183052652e-05
-5.62544506529357e-06
-1.48338282229626e-05
-2.17047569358748e-05
-5.94937386287476e-06
-1.10821325690106e-05
-7.90999783778994e-06
-3.30960613574008e-05
-2.95661761554014e-06
9.38190586550361e-06
-2.31074764230973e-07
-5.22260183912279e-06
-1.28711810867236e-05
-1.31187641272585e-05
-3.16794358368029e-05
-2.49474389209843e-05
-2.61815057990921e-05
-2.87515875993802e-05
-2.02482900446997e-05
-1.05053820550736e-05
-3.06304825423126e-05
-2.95991918421343e-05
-2.45364333998635e-05
-3.52390347960788e-05
-9.18885207447096e-06
-2.77013612545206e-05
-4.20250570931281e-05
-4.05854318476556e-05
-2.11020852055212e-05
-2.74077619592855e-05
-5.4019021395132e-06
-3.63834780971118e-06
-9.82877467211371e-06
-1.4329721829816e-05
6.15273505697094e-06
2.97421749992567e-06
-1.83339706034139e-05
-1.51519405229376e-05
-4.06101736722288e-05
-1.47684391201599e-05
-1.95238797782959e-05
-9.96599977574851e-06
1.11949217207525e-05
-2.49090232132419e-05
-3.69078692662469e-05
-1.55127706702695e-05
-3.10108929691621e-05
-1.89872774363133e-05
-7.58127854226079e-07
-1.02183518337141e-05
-2.1466623638918e-05
-8.31444624560808e-06
-9.03274025695193e-07
-7.18960981873001e-06
-7.09905901565654e-06
-1.52050380442093e-05
-2.03735930394709e-05
-2.09738268843984e-06
-1.89235340059269e-05
-2.04547380363756e-05
-2.20134860823457e-05
-3.52018173828086e-05
-4.15692666963601e-05
-1.43269166147811e-05
-1.9342049082664e-05
1.45395794882256e-06
-1.90230961894407e-05
-1.29819626335305e-05
-2.76981005759392e-05
-3.08562689242871e-05
-8.9511172496086e-07
-6.9043773936268e-07
-4.34822384751732e-05
-2.12327110240618e-05
-1.62948167640762e-05
-1.4827856803302e-05
-2.5628916556522e-05
-1.46057408322174e-05
3.88228777628937e-07
-2.7307384636876e-05
-1.50114691419741e-05
-1.8530694021733e-06
3.79625549168433e-06
-9.70400434430896e-06
-2.13513506649376e-05
4.93155154635628e-06
-1.64035371446037e-05
-2.38053198929669e-05
-3.25392544722916e-05
-3.01840283700329e-05
-1.19354535603324e-05
-3.1469517434205e-06
-3.43441496369813e-05
-1.04678683562952e-05
-2.87272633607169e-05
-2.10678721209704e-05
-9.8540502874462e-06
-3.96356436173968e-06
-2.91187132887972e-05
-1.69463206799622e-05
-1.68237192650463e-05
-2.19355550165391e-05
-1.69120288900383e-05
-3.22676572553616e-05
-1.03756518347965e-05
-3.00306177577075e-05
-2.67543762803154e-05
-1.178433481519e-05
-2.42353678278129e-05
-1.7339010337888e-05
-1.30334892007434e-05
-2.66711875065307e-05
-2.88021460871667e-05
-3.69345220680739e-05
-2.30622124141466e-05
-2.10058684476963e-05
-4.48758951942942e-05
-3.39156377588742e-05
-1.68915134960674e-05
-4.20830026179429e-05
-1.68126158049289e-05
-2.22766322956484e-05
-1.88476987407293e-05
-1.80047298624382e-05
-2.15664982307065e-05
-6.19980196756702e-06
-1.43968599870036e-05
-1.25640771400992e-05
-9.06970118111163e-06
-9.27431595228064e-06
-1.456846860441e-05
-2.83142151151233e-05
-3.02499996143233e-05
-4.54020677692979e-05
-3.58339668999152e-05
-8.33589136200941e-06
-1.68669943353431e-05
-2.35114898257685e-05
-3.17100007964564e-05
-2.93014075248657e-05
-9.88322118183186e-07
-2.39561367391408e-05
-4.52998160077902e-06
-3.33613150792229e-05
-1.37743461259751e-05
-2.74392766640218e-05
-2.81725050754948e-05
-3.93563379742925e-05
-2.65493382871346e-05
-3.39525819427249e-05
-3.4534556865446e-06
-2.47953707004718e-05
-6.30788170390901e-07
1.96759529009884e-06
7.58688261724699e-06
-2.36743299914954e-05
-8.73066757811722e-07
-7.18106317443917e-06
7.64327410691972e-06
1.02292964336043e-06
-1.25594819257854e-05
5.35842050056072e-07
-2.15847720517848e-05
-2.69930289836633e-05
-2.33000501839924e-05
-1.52720162377973e-05
4.2274653964428e-06
-3.45290835802587e-05
-2.9948064611159e-05
-8.28854632050745e-06
-2.1566599225256e-05
-3.08339925522711e-05
-1.89644430308356e-05
-9.26851316714721e-06
-1.11157785053212e-05
-3.85466220454789e-05
-2.25410802563881e-06
-2.36652040363612e-05
2.10273201937479e-06
-1.72849067961708e-05
-1.38619084453925e-05
-3.24797620405892e-05
-8.22263149056772e-06
-1.67356268468433e-05
-3.2435926012646e-06
-1.07494639142774e-05
-2.99335489214571e-05
-1.03925781027856e-05
1.95163209227306e-06
-4.52875772255564e-05
-3.13698019608274e-05
-1.90417647599003e-05
-5.35038420923979e-05
-2.93641708879647e-05
-3.17896072922408e-05
-3.50586784412861e-05
-4.08824107148248e-05
-1.59310820199878e-05
-1.83588597249824e-05
-3.0161362300292e-05
-2.26226228710591e-06
-2.24302747781719e-05
-9.84024353894339e-06
-2.725146745994e-05
-4.44396559969435e-05
-1.51535569936136e-06
-3.09883165305094e-06
-1.17995897490732e-05
-2.69866142852192e-05
-2.22070068992265e-05
-1.972237818709e-05
-1.3667731398264e-05
-2.92173373556373e-05
-2.08958443687169e-05
-1.20282246740825e-05
-1.43987063121442e-05
-2.91524832976703e-05
6.11872791049643e-06
-3.3427857366632e-05
-5.70981138933148e-05
-3.58271201549898e-05
3.96282601295574e-06
-3.1401190289353e-06
-2.07543610749751e-05
-2.16390907178578e-05
-3.01602755721274e-05
-1.27061775985453e-05
-1.68857843911527e-05
-2.40656749992664e-05
-1.2667478930409e-07
-2.36447572673937e-05
-1.06578817809665e-05
-1.90505651115123e-05
-2.6024552607827e-05
-5.31384422993479e-06
-2.53645010365549e-05
-9.64255203661577e-06
-2.01468482074768e-05
-1.3327275993272e-05
2.63935373030648e-06
8.35087510838951e-06
-2.97731264306632e-05
-3.43774116488304e-05
-3.89620746121014e-05
-2.24175596053672e-05
-2.44239608014636e-05
-4.98626803046449e-05
-1.99962708226318e-05
-3.36530185179877e-05
-2.14448867592151e-05
5.56584763885787e-06
-2.57986877926353e-05
-3.09934975074421e-05
-1.5513836679615e-05
-1.96135326567991e-05
-1.038440260785e-05
-1.78998337113116e-05
-2.18282098702599e-05
-3.20444667365497e-05
-1.35066074020965e-05
-2.34987170487379e-05
4.58769928871856e-06
-3.57281069595902e-07
-6.59625771940299e-06
-1.81093256395514e-05
-5.26224041736221e-06
-4.36733307656249e-05
-2.51917266073452e-05
-2.85213474459829e-05
-1.99335192356911e-05
-2.18563470851405e-05
-3.41148526807051e-05
-1.89897307604405e-05
-1.5170678468976e-05
-1.5535505719668e-05
-2.24449754570206e-05
-1.68317487539573e-05
-3.34341969037736e-05
5.99304321827641e-06
-2.67603125128809e-05
-2.13313644010485e-05
-1.44609832509291e-05
-2.14056052173619e-05
-3.96407090277181e-05
-3.2707923737314e-05
-1.98752577168831e-05
-1.54642096466244e-05
-2.34396628535758e-05
-3.05192690539193e-05
-2.37787718783021e-05
-3.80279251187332e-05
-9.46407645705646e-06
-6.14389016401301e-06
-4.82498831210346e-06
-4.01319980512787e-05
-2.04604999897962e-05
-2.08192377139116e-05
-2.49527237286353e-05
-5.53252686974498e-06
-3.05884808271006e-05
-3.09156623595642e-05
-2.20123006040263e-05
-2.06539000073901e-05
-1.73319294733952e-05
-1.9500725143601e-05
-3.4669633529544e-05
-1.78898716486199e-05
-1.49432523001549e-05
-2.1295108621977e-05
-2.54323358275235e-05
-2.3504610107442e-05
-1.46806881469974e-05
-1.06025770061679e-05
3.18567225634063e-06
-1.61510705227277e-05
-1.5056797426979e-05
-2.43014689722587e-05
-3.51697424432324e-05
-1.01029172025405e-05
-5.28386702820355e-05
-4.24242093810636e-05
-2.58124114485455e-05
-2.82086702665677e-05
-2.30831484759293e-05
-2.27433097684916e-05
-2.06274683881586e-05
-3.01948836569999e-05
-9.99632621490515e-07
-2.19952767755357e-05
-2.1430098566879e-06
-2.45984476274225e-05
-2.1104925881743e-05
-1.47661668881198e-05
-3.60006276281139e-05
-2.24379233820776e-05
-1.67700364430475e-05
-1.22280340886854e-05
-1.78766065364787e-05
-1.35687034756559e-05
-1.73781012091072e-05
-7.80582741817659e-06
-3.516016274908e-05
-2.3496615948568e-05
-3.16277492832123e-05
-2.19715176924205e-05
-1.62503158869659e-05
-3.24028535107749e-05
-3.60002996822884e-05
-1.7594830382985e-05
-9.55113507632372e-06
-1.92154843195589e-05
-2.36984529493473e-05
-1.91289534227166e-05
-2.80426435246937e-05
-2.17537490405048e-05
-2.35819876281717e-05
-1.61631195731388e-05
-2.15018295934482e-05
-2.18135145538867e-05
-3.99498717585627e-05
-2.14476808629147e-05
3.57277164998753e-07
-1.17081141073337e-05
-1.66260213703991e-06
-2.55724621265914e-05
-4.01473493447208e-05
-2.82790885117551e-05
3.33385300813048e-06
-3.23560947910189e-05
-2.78419888765801e-05
-2.73252914494232e-05
-2.63612371955063e-05
-2.54852994311655e-05
-6.47761096365076e-06
-2.58024975649972e-05
-2.66822839111089e-05
-1.60058687588229e-05
-1.15153820615151e-05
-3.83862499386135e-05
-2.38149146437572e-05
-2.18527436612441e-05
-2.88641503003798e-05
5.40794330927439e-06
-1.28754781067267e-05
-1.90436252412989e-05
-2.04330041938338e-05
-2.07223122974504e-05
-2.54537993488737e-05
-2.59485243673335e-05
-1.26020109049397e-05
-2.83000474158565e-05
-1.39078075819014e-05
-2.0423612442994e-05
-2.92866273631935e-05
-1.62579576232576e-05
-1.99423650671757e-05
1.03622737128175e-05
-2.7051504732287e-06
-1.11723305918369e-05
-7.4252381084188e-06
-1.06268201985345e-05
-3.65593988501963e-05
-4.17542912939723e-05
-3.54464027875248e-05
-1.54961419724952e-05
-2.73752168840946e-05
-2.78400931529579e-05
-2.39596443662415e-05
-3.06726304656607e-05
-2.35258075131438e-06
-2.82506292581673e-05
-2.24257006749307e-05
-1.88783298812164e-05
-1.74135395085014e-05
-2.62984789858428e-05
-1.66456437215407e-05
-2.146434205299e-05
-1.60134320568973e-05
-2.03683416942145e-05
-1.39939986680714e-05
-2.26274682367266e-05
1.65872709113109e-06
-3.01308030715232e-05
-2.16502530032193e-05
-1.55334069943346e-05
-3.04187994349781e-05
-1.67249716269924e-06
-8.08794147759104e-06
-2.1094045230137e-05
-2.3927094822217e-05
-9.85987564009624e-06
-3.86561045169011e-05
-3.60606005751384e-05
-2.1502838848972e-05
-2.61425203261374e-05
-2.28714218027501e-05
-2.78380014487398e-05
-1.9048622217452e-05
-2.92713400783839e-05
-1.37436599485607e-05
-2.63556929889039e-05
-1.58889296341455e-05
-4.11355414138884e-05
-2.95269810032692e-05
-2.56444440962972e-05
-2.67298212797958e-05
-7.44368709170442e-06
-1.79599191273603e-05
-2.88172262298707e-05
-1.31904216858751e-05
-2.78483491585922e-05
-3.15414419872555e-05
-2.80446446511043e-05
-2.41745410331133e-05
-1.3514946737916e-05
-1.47248444409905e-05
-1.71013068996111e-05
-3.16141968265126e-05
-3.17469071267169e-05
-6.43780756450525e-06
-1.62944879670787e-05
-6.65135929679627e-06
-6.40232752687948e-06
-3.76575810608067e-05
-2.18888348777487e-05
-2.6348525404698e-05
-3.94516504398594e-05
-3.03165650617929e-05
-2.35553107487525e-05
2.3830594188992e-06
-1.4352385539682e-05
9.58979415659729e-06
-2.91555630830891e-05
-1.36026837671936e-05
-2.19225834957881e-05
-2.16397973108787e-05
-4.19687885264534e-06
-7.662745416617e-06
-8.42979988948743e-06
6.07293150415353e-06
-1.61184251310739e-05
-3.53941063629701e-05
-2.03716730263204e-05
-1.60844816015014e-05
-3.03071058143071e-05
-2.62508431684077e-05
-3.48845529888564e-05
-2.77106242506333e-05
-2.22534434610174e-05
-2.09869413354515e-05
1.79698689387034e-06
-3.84777801892478e-05
-1.0237717193403e-05
-3.6320788232276e-05
-3.25583669223639e-06
-1.66032601159204e-05
-1.97165737891318e-05
3.95366297150881e-09
-1.43129436387495e-06
-2.05437536718727e-05
-1.92138079111011e-05
-1.06725925357644e-05
1.17303705841033e-05
-1.24486113934976e-05
-1.22320708024794e-05
-1.0040073143148e-05
-5.6488589627899e-06
-8.5133853639604e-06
-1.31615953931062e-05
-3.92742150945147e-06
-3.37589583306378e-05
-1.82891135085076e-05
-1.54078743340227e-06
-3.68346520150011e-06
-3.61649328427199e-05
-2.25992881090301e-05
-1.86068418175794e-05
-9.20990911229668e-06
-1.43343319154245e-05
-2.61010633383711e-05
-3.15713555633113e-05
-8.35212008643969e-06
-2.83133727562766e-05
4.43935384921178e-06
-3.33138195033579e-05
-4.53964517717766e-05
-4.06166717666162e-06
-3.47134829955884e-05
-1.6844682864932e-05
-1.9059010477625e-05
-1.76270356131877e-05
-1.04059517724593e-05
-4.52114230812864e-05
-4.02244137033411e-05
-2.72913305366595e-05
-9.51982355934568e-06
-2.94386371642149e-05
-2.66013189223543e-05
-1.92770647578571e-05
-3.19107948156742e-05
-2.34794677873081e-05
-1.54805049022078e-05
-4.15569446390477e-05
-2.00187705142219e-05
-3.37102067241082e-05
-2.37239322791177e-05
-1.7860568526315e-05
-1.21245469222134e-05
-7.58407584991311e-06
-1.57966622435002e-05
-1.96517788096641e-05
-8.31686027306175e-07
-5.68140797895948e-05
-1.25756528853867e-05
-2.71301588543244e-05
-2.48608970252507e-05
-3.61450951568849e-05
-1.68986330270651e-05
-2.35690465229197e-05
-1.68932084579537e-05
-7.50844632087396e-06
-2.54769489584203e-05
-9.94816364274292e-06
-3.34685583645049e-05
-3.86640132518441e-05
-1.70525933396639e-05
-2.49146801887964e-05
-2.3801179083307e-05
-5.1583820500781e-06
-3.34751087302794e-05
-2.99031354964106e-05
-3.55496579846583e-06
-2.96385360835081e-05
-1.84471018987071e-05
-2.94442019814174e-05
-9.75673659183074e-06
-1.02897853183064e-05
-1.56353867203554e-05
-1.09961988408521e-05
-2.956777096583e-05
-3.3702708617491e-05
-2.89765698166836e-05
-2.04750096488227e-05
-1.74555386839158e-05
-6.36968452465186e-06
-8.01022378066828e-06
-2.73023124345419e-05
-3.08771764556842e-05
-2.07185102303139e-05
-1.96151258917722e-05
-2.83572035781523e-05
-3.50187167795424e-05
-2.80279508547473e-05
-1.94020047315739e-05
-2.45631195763591e-05
-1.88516660257854e-05
-7.42280092341332e-06
-9.63995356827204e-06
-2.15656078779955e-05
-2.57210917452363e-05
-2.33361324612836e-05
-1.95108626895491e-05
-7.13651554397479e-06
-2.34665076724819e-05
-4.36343585684685e-05
-2.4033619307624e-05
-1.3691122445792e-05
-5.9687479206777e-06
-4.22364312918637e-05
-3.28599083759934e-05
-1.34393455797203e-05
-2.38502899983838e-05
-9.82039249685336e-06
-2.26663345878041e-05
-1.31814572472217e-05
-9.47570215121815e-06
-1.48246030536502e-05
-1.25736230798346e-05
-2.99101498790918e-05
-1.15668178238547e-05
-1.60119438267233e-05
-1.9875910100987e-05
-3.79755294888592e-06
-3.83664154439358e-05
-1.42731498456369e-05
-1.24728789280438e-05
-1.77190499200667e-06
7.15665269763364e-06
-2.45773406607026e-05
-1.20882331817712e-05
-9.4456336061749e-06
-1.28291743344983e-05
1.39044022664835e-06
-2.16714197498595e-05
-3.41607255251121e-06
-2.04122620491729e-05
-3.32848387945365e-05
-2.91187036729138e-05
-1.02958299769871e-05
-2.14372938379216e-05
-2.34707298249384e-06
-1.99700950625449e-05
-4.352553981763e-05
-1.11462504988523e-05
-9.35519586625229e-06
-2.39185979898004e-05
5.28185608232653e-09
5.27386327452847e-07
-5.18656558893906e-07
-2.82519548750544e-05
-2.85988469685501e-05
-2.91762407733097e-05
-1.68682258719768e-05
5.67752801539363e-06
2.04125921829933e-05
-1.11295037606563e-07
-9.88443456592782e-06
-4.68253655432837e-05
-2.99591639551645e-05
-1.31183298856104e-05
-1.68628205207608e-05
-4.03901554652666e-05
-9.8329860723753e-06
-4.64302637583736e-05
-1.64588039619568e-05
-3.19985081603749e-05
-4.06250136163625e-05
-2.35081123645363e-05
-2.86472177782922e-05
-2.14277894961974e-05
-2.35386027763572e-06
-2.89200531813476e-05
-9.09441668160089e-06
-2.15391993905363e-05
-2.70256682899925e-05
-1.9483671536627e-05
-2.30754431442435e-05
-1.03604364698396e-05
-2.51832100816202e-05
-1.47806090597224e-05
-3.58173151787491e-05
-1.42339533679597e-05
-7.18583828230968e-08
-3.44187369645693e-05
-3.49438036120806e-05
-3.43225593663852e-05
-2.36701987788159e-05
-1.72703907886331e-05
-3.15840855223583e-05
2.24672702351741e-06
-2.35613703383491e-05
-3.59100754013532e-05
-3.05315078813646e-05
-2.16224504647152e-05
-1.60749841028056e-05
-4.02823274321227e-06
-2.33846665666588e-05
-1.57297758651264e-05
-4.07208378027689e-06
3.39707476804654e-06
3.29496971683617e-06
-1.45396472918177e-05
-1.54533473086864e-05
1.62410771815929e-06
1.45203422559802e-06
-7.28367894715087e-06
-1.73464548336894e-05
-2.72335136759132e-05
-4.58068572794531e-05
-2.65099807075756e-05
-6.41717353262851e-06
-2.91978833609148e-05
-2.47000697076078e-05
-9.05442798966166e-06
-2.14327040508265e-05
-3.45543638095503e-05
-1.54583299869204e-05
-3.77469399041304e-05
-2.16283455081094e-05
-2.95630607479337e-05
-1.45292766574931e-05
-2.08706642506708e-05
-4.52841453863671e-08
-1.9140145832893e-06
-2.08809296649857e-05
-1.39076653284259e-05
-1.58468101801125e-05
-3.52094634986094e-05
-2.02230025072084e-05
-2.68848266992588e-05
-3.09281469240881e-05
-2.70593592504497e-05
-2.37041801792124e-05
-3.16156051229082e-05
-5.76596742983404e-06
-3.89234959204864e-05
-2.47868182573521e-05
-2.17633105888468e-05
-2.92527944872159e-05
-4.21984833956438e-05
-3.56054984948185e-05
-1.53669413140983e-06
-3.14839288263086e-05
-1.79824713291006e-05
9.34213144547871e-08
-1.97767990144117e-06
-1.8776130877556e-05
-1.68872644757137e-05
-3.90095009710773e-05
-7.97902580999038e-07
-1.56005474441887e-05
-1.05927897306411e-05
-1.5469888288973e-05
-4.3429411232649e-06
-6.37117119331844e-06
-3.41241002063709e-05
-3.08653909474274e-05
-3.50416432971156e-06
-3.62914979347679e-05
-1.4109934369683e-05
-3.88781890303924e-05
-3.64991957583895e-05
-2.49653948104759e-05
-2.97022579448891e-05
-2.02988022621961e-05
-3.59862433445254e-05
-1.81530372378508e-05
-1.47762555624573e-05
-4.11724880156419e-06
-1.67905374157075e-05
-2.2086175035309e-05
-2.33041515826166e-05
-8.94070226628681e-06
-4.0886484511139e-05
-2.96716666962366e-05
-2.64136006739031e-06
-4.81499568475896e-06
-1.53401512670342e-05
-1.34204712885567e-06
-4.33308483903841e-06
-2.87343600184484e-05
-1.22898183106993e-05
-2.37452074139954e-05
-1.37749725144376e-05
-1.10166572354108e-05
-2.78555333332205e-05
-1.87773694139424e-05
-2.40881069482985e-05
-3.87236235577589e-05
-1.94821754043358e-05
-2.29148058172652e-05
8.40513563786331e-06
-1.34444327631e-05
-4.94883058578822e-06
-2.970728180223e-05
3.56189155852418e-06
-1.09583311241969e-05
-2.75018448531699e-05
-4.41980855698953e-06
-3.97031445801398e-05
2.12208751106138e-05
-1.45201998858725e-05
1.16616589787442e-05
9.7913310343881e-06
-1.75551290572113e-05
-3.01592523608954e-05
-1.64546235755994e-05
-3.92714309326657e-05
-1.63493617552043e-05
7.77827586807795e-07
-2.21362742627084e-05
-1.10366055670243e-05
-3.88764996278313e-05
-1.93841050113865e-05
-2.98171670911085e-05
-2.55711931888354e-05
-6.00140384303212e-06
-1.53133376002156e-05
-1.2186581382198e-05
-4.15337103142578e-05
-6.15587289474007e-06
-9.29226232151679e-06
-3.03705396192818e-05
-1.16057614450305e-05
-1.91925234395327e-05
-2.50101301596137e-05
-1.48109637215255e-05
-1.74955233341028e-05
-9.27087368589821e-06
-3.08319864107154e-05
-2.35740076089146e-05
-2.22592698740999e-05
-1.32121397984993e-05
-1.71335558368789e-05
-3.40611137080103e-05
-1.81785484522501e-05
-2.72537269140283e-05
-2.34657082976638e-05
-1.51969713517419e-05
-2.4782426771922e-05
-5.47733368809274e-06
-2.54286146259213e-05
-3.77275509340511e-05
-4.89140399390789e-05
-1.75654105513573e-05
5.22951618288985e-07
-1.1538100535513e-05
-3.3029854793042e-05
-6.95699676593574e-06
-6.56048070129431e-06
-1.59128975624328e-05
-3.02761144819367e-05
-6.2683213552872e-06
-1.90195223424086e-05
-1.42047448899544e-05
-2.0401129740125e-05
-4.44523511424801e-10
-5.08857048576844e-06
-2.86578120834257e-05
-2.3444202099104e-05
-3.1138706840522e-05
-4.20027668788697e-06
-1.43791740016578e-05
-3.50963297488231e-05
-3.44482442211104e-05
-3.54976536209435e-06
-3.39956783495466e-05
-3.21438301498479e-05
-2.06434189268385e-05
-4.018845334631e-05
-1.5507490363003e-05
-2.27328301000463e-05
-2.50218322425719e-05
-1.73498796592267e-05
-1.63973060174356e-05
5.01979181125773e-06
-1.72619438438726e-05
-1.67033561465307e-05
-2.45834747013706e-05
-2.74192892266021e-07
-2.12214586253682e-05
-1.16115143628587e-05
-5.86735895173272e-06
-2.77367700967813e-05
-9.22934311882641e-06
3.29893090009165e-06
-3.4063421048639e-05
-6.00972701725388e-06
-1.39848846441932e-05
-3.03005442359465e-05
-2.36465839918179e-05
-2.72412213132928e-05
-2.3440613613228e-05
1.19823760625212e-06
-2.33357494571623e-05
-1.26529696826737e-05
2.15830794146625e-06
-1.47961527169542e-05
-9.27669155453019e-06
-1.10326540451599e-05
-2.00941937304365e-05
-1.87411051197116e-05
-1.93050437328351e-05
-4.04609448798725e-05
-2.07785467544401e-06
-1.84494617134111e-05
-6.13938162976735e-06
-2.2706157594402e-06
-2.98388835038298e-05
-2.47288962513758e-05
-1.53516687902096e-05
-2.14646476372636e-05
-2.47291052137851e-05
-3.57789781853408e-05
-9.81487392264942e-06
-2.15964319647004e-05
-3.88076045042933e-05
-4.77359566125774e-05
-6.31053839960286e-06
-2.91505978618889e-05
-2.24484121300631e-05
-2.30484244106258e-05
-2.91943987442648e-05
-9.81386375867793e-06
-3.83979415006241e-05
-2.01748990995648e-05
-9.1953830805723e-06
-1.20590180809981e-05
-2.6816491492372e-05
-1.44318394272648e-05
-1.46613698566635e-05
-3.23735164413799e-05
-1.19602367102679e-05
-4.16569964766258e-06
-2.34273932690882e-05
-3.2142946478274e-05
9.78043569454024e-07
-2.87228173133993e-05
-2.19880070768194e-05
-9.3345571195187e-06
-4.30192363642088e-05
-3.38087224413047e-05
-3.51616650588056e-05
-2.39555431319292e-05
-8.29741390085158e-06
-2.35880260388875e-05
-2.60585568370946e-05
-2.12075310285071e-05
-2.79169412492567e-05
-1.13274001001719e-05
-4.21745570787095e-05
-3.93952169315051e-05
1.61972703010031e-05
-2.98737352164946e-05
-2.96583116360287e-05
-2.69519328649112e-05
-2.76125409084643e-05
-1.84445308208248e-05
-4.23404009184388e-05
-1.01936306213594e-05
-2.90676544825767e-05
-1.8212193632021e-05
-2.08495816952488e-05
-1.96257535117276e-05
-2.47694796432555e-05
-1.72612264521323e-05
-2.51873253769592e-05
-3.05431263061925e-05
-2.92805286449976e-05
-2.88709721735386e-05
-3.30517872517489e-05
1.16141966297823e-05
-1.39386670977887e-05
-2.76475392100315e-05
5.38940781195741e-07
-1.82722837153556e-05
-1.90703398846554e-05
-1.34994567026839e-05
-1.74308700842066e-05
-1.85584283357061e-05
-1.04078919026658e-05
-8.78007350334595e-06
-1.43639648951115e-05
-2.93640976553606e-05
-1.33820617155141e-06
3.01151156329528e-09
-3.02555114534295e-05
-9.99745299781465e-06
-3.09071485580741e-05
-3.35487383865541e-05
-2.84796048158082e-05
-3.23826307095519e-05
-2.96862094712415e-05
-1.86288884159296e-05
-4.21697827060806e-05
-4.48306905733701e-05
-9.26808996587399e-06
9.51230596649948e-06
-4.34067960217832e-05
-1.03504614851359e-05
-3.26415802670676e-05
-2.92880722252168e-06
1.17577971253617e-06
-4.08273719568556e-05
-1.06658525552932e-05
-9.76032052455799e-06
-2.55988948989306e-05
-2.41695347400142e-05
-2.00436179998326e-05
-3.03347478525815e-05
-1.73810256742503e-05
-2.87728218483295e-05
-2.87889951885278e-05
4.30953013284304e-06
-2.65166931595094e-05
-4.35639077746775e-05
-1.74976805016483e-05
-2.6734840727805e-05
-2.45455022716572e-05
-1.73744381849642e-05
-2.02245559554998e-05
-2.57073540549488e-05
-2.60023663772368e-05
-1.83883680254422e-05
-7.13748743580007e-06
-1.90680277242085e-05
-6.26072148315591e-06
-2.40587903735179e-05
-2.80271448870009e-05
4.7044217705848e-06
-2.05401372134229e-05
-5.49991297622257e-06
-7.47373614260089e-07
-1.65243654921171e-05
-2.36448990100299e-05
-2.24062491283606e-05
-5.86889756744689e-06
-2.86433745839829e-05
-1.93945340103887e-05
-1.79467353327001e-05
-2.16134891556888e-05
-1.27245200094553e-05
-2.69134018864015e-05
-2.33123749282691e-05
-2.95158845432146e-06
-4.0838970174335e-05
1.23745695549432e-06
-4.04821361791435e-05
-2.98815819206425e-05
-2.29837949271974e-05
-4.94402020906758e-06
-4.05148329134708e-06
-1.78472948537702e-05
-7.47312630139629e-07
-2.09710790731603e-05
-1.44692142507901e-05
-1.91229588318707e-05
-2.53374219316609e-05
-2.56781685474094e-05
-1.73486551079645e-05
-3.86741518678408e-05
-1.94434605284933e-05
-3.14277722993039e-05
-2.63768192259352e-05
-2.41446920378867e-05
8.03118964484642e-07
-7.21913314062022e-08
-2.23839954443524e-05
-2.54800739732426e-05
-9.09621311125679e-06
-1.00493620901697e-05
-2.09754039163532e-05
-8.95359889602907e-06
-1.25174603425086e-05
-1.77171266094588e-05
-1.63806661022634e-05
-2.67133478421747e-05
-1.18386464915813e-05
5.26815480437204e-06
-2.08426537044615e-05
-2.4427703751456e-05
-3.01582968306996e-05
-2.39297842146765e-05
-2.84747685066099e-05
-1.77527569689737e-05
-1.39485834583381e-05
-1.81826097812759e-05
-3.79401245042956e-05
-2.35784183582445e-05
-3.03428188085487e-05
-9.00938941253187e-06
-3.42688305807082e-05
-4.00188552452386e-05
-5.05034381554708e-06
-1.19865514466721e-05
-1.63286129834844e-05
-3.04737569843117e-05
-7.19379360892107e-06
-2.39503627560965e-05
-1.66515008578877e-05
-3.5612953241815e-05
2.64562531709093e-06
-2.84046792106972e-05
-2.10708666786353e-05
-9.61556999441024e-06
-5.17207339408316e-05
-4.89666345393747e-06
-1.16233868437244e-05
-1.98237626314458e-05
-2.27723588086243e-05
-5.27850549360348e-06
-1.53786504809029e-05
-1.90610319608137e-05
-6.50840032928145e-07
-2.40172985313935e-05
-4.76543405114396e-06
-1.42882742648292e-05
-2.94088612626524e-05
-1.44797806871712e-06
-1.60369080202021e-05
6.40218697094029e-06
-2.08295743880496e-05
-1.95404134774801e-05
-2.01056178023609e-05
-2.90890896694391e-06
-1.32359954792408e-05
-3.47339086910738e-05
-6.39203904236284e-06
-1.65153901504209e-05
1.73125940969699e-06
-1.30039204768921e-05
-2.87196403731151e-05
-3.00353568320463e-05
-2.23531830635902e-05
-1.55425701177148e-05
-3.12797454437433e-05
-5.70833929790646e-06
-3.30964616723132e-05
-1.91814939482293e-05
-3.59925202020608e-05
-4.0200452375269e-05
-2.09651961747193e-05
-5.27051010182125e-06
-5.30719368717025e-05
-2.46605624407164e-05
-3.17202025653467e-05
-6.56897419912384e-06
-2.83760547020449e-05
-3.80333372600513e-05
-9.53894067185286e-06
-2.51911063035289e-05
-2.41486821790388e-05
-1.47505930278772e-05
-1.94795517012423e-05
-2.01207824998822e-05
-4.2679305571467e-05
-3.40301438059829e-05
-2.17708055075948e-05
-2.53302761127662e-05
-2.69438880405076e-05
-1.76273257895301e-05
-2.6140281851054e-05
-3.27671232995981e-05
-3.80830404102788e-05
-4.02599909375662e-06
-3.18679271965338e-05
-5.68890291754081e-07
-2.34504174268017e-05
-1.43728661119201e-05
-4.90616894619735e-05
5.80664216509813e-06
-2.34433229116274e-05
-6.2864926078705e-06
-1.75920191229746e-05
-1.75674110987236e-05
-1.67849556837036e-05
-1.42981904173148e-05
-6.3286547974189e-06
-2.46438029749655e-05
-2.4446100930685e-06
-1.47314180983521e-05
-5.4194904370397e-05
-3.38782411145301e-05
-1.61634333196522e-05
-1.74463720224875e-05
-1.95684872863844e-05
-1.19814432815273e-05
-3.98504489130949e-05
-3.10655624115386e-05
-1.34377375805103e-05
-9.1297197488359e-06
-5.5056737196873e-06
-2.89815054920775e-05
-1.07989048106999e-05
-1.43774856589847e-05
-1.26413981614622e-05
-4.50535121199071e-06
-4.8752052996384e-05
-4.47560198922583e-05
-2.48315797047623e-05
-1.49453683295882e-05
-7.2695757174138e-07
-2.44380082137797e-05
-3.67105942513843e-05
-7.86394552336271e-06
-2.10621454191275e-05
3.76040266745783e-07
-1.92520504492365e-05
-3.48089836999689e-05
-2.07345960016108e-05
-2.1072664460136e-05
-1.50509075506905e-05
-2.10079769650609e-05
-5.00522738615403e-05
-1.47676563746185e-05
1.55638647771041e-05
-2.03173996700433e-05
-4.837873662711e-05
-1.84586257588147e-05
-5.08340077557682e-06
-3.80120303482227e-05
-2.35477331317943e-05
-1.59217275697634e-05
-1.21524554306791e-05
-2.51929168002048e-05
-1.98263345511002e-05
-2.03322288121669e-05
-2.07353687789407e-05
-6.89356943337546e-06
-1.84108806764744e-05
-9.74776332749554e-06
-1.10504653493833e-05
-2.44988428910541e-05
-3.64197911271591e-05
-1.19593827513753e-05
-2.27002092676013e-05
-9.48187770175e-06
-4.2716543198664e-05
-5.26576047947337e-05
-1.64005857459258e-05
-2.22699147390183e-05
-2.4207487803845e-05
-5.34536349349913e-06
-1.64664820505739e-05
-1.46448775607076e-05
-3.02610441754611e-05
-7.72170742579917e-06
-1.57313331863148e-05
-4.63782310353997e-05
-7.914111677005e-06
-5.06237354513517e-06
-9.52493901683909e-06
-2.79222192139506e-05
-2.81316925884905e-05
-1.51413299300156e-05
-2.94675152445338e-05
-1.84072326053546e-05
-2.67350383524863e-05
-1.61085060599147e-05
-6.32904357367933e-08
-3.132281324687e-05
-2.23468002638881e-05
-2.82906825275304e-05
-4.52241321953378e-05
-4.16212608883792e-05
-4.08771837937589e-05
-3.27872107488955e-05
-9.09449832246258e-06
-2.92680807703871e-05
-3.64898997408209e-05
-7.60278169517723e-06
-7.90420158868493e-06
-1.70328635893351e-05
-3.01742408000531e-05
-3.04713667296024e-05
-2.10921259009115e-05
-3.07749438092358e-05
-1.65780410313369e-05
-1.14600680308659e-05
-2.24356070681498e-05
-1.00630678636184e-05
-1.70411782807892e-05
-6.10830683675702e-06
-3.39200143412458e-05
-2.59522494183676e-05
-7.51719668100294e-06
-1.61000273145965e-05
-6.52648965840591e-06
-4.06650991525316e-05
-2.47288232434588e-05
-1.97565527708977e-05
-2.05181928492331e-05
-2.65713716871374e-05
-1.42261560273394e-05
-2.38736313459077e-05
-1.58921471026996e-05
-1.79415824331912e-05
-2.58265369755581e-05
-5.06821680250949e-06
-1.53213397606239e-05
-2.05952844412839e-07
-3.33567735306256e-05
-1.66219845482267e-05
-2.17728906035257e-06
-2.10513675817481e-05
-1.85857996530456e-05
-3.37564505560786e-05
-3.70667540042785e-05
-2.16706587204079e-05
-1.57166534994954e-05
-3.58654355311484e-05
9.81879563947117e-06
-1.66646334208371e-05
-5.49539447430336e-06
-6.76070075874927e-06
-1.06297742075941e-05
-2.34095709225724e-05
-2.59137156810217e-05
-1.11939965414475e-05
-2.28401050558547e-05
-2.66299211256426e-05
-3.92779246920591e-05
-3.34533495144403e-05
-3.02858780320811e-05
-4.42714589017123e-05
-2.1749327657007e-06
-2.27798444866704e-06
4.79081130546674e-07
-1.16221807038764e-05
-2.03994153128881e-05
-1.8022614897911e-05
-3.46816148716179e-05
-5.93667655913806e-06
-1.76818852939695e-05
-2.79602031859566e-05
-1.93865685704885e-05
-2.43099370836955e-05
-3.91391314922547e-05
-2.53897133523629e-05
-7.07963417858265e-06
-2.9648030669961e-05
-1.34855898496749e-05
-2.78428356825926e-05
-1.34922620732587e-05
-2.35381869733387e-05
-2.79836418329395e-05
1.18369565437455e-05
-2.75403228172882e-05
1.76611535631335e-06
-2.06799810326947e-05
-4.37468186579199e-05
-4.20083700198118e-05
-4.91461852984835e-05
-4.83402904290198e-05
-1.70563472968862e-05
-3.04303446841982e-05
-3.96862655622494e-07
-3.36548608700842e-05
-1.7701359056245e-05
-6.86041482522334e-06
-3.14755148072842e-05
-3.17421382017687e-05
-2.47139764453195e-05
-3.28039578797963e-05
-2.36112292909934e-05
-2.29065697348095e-05
-6.30991760019225e-06
-9.96265484569591e-06
-3.93386690531054e-05
-1.12305170565224e-05
-1.6258740403747e-05
1.30203758023854e-06
-5.89943023731705e-06
-1.99886807511571e-05
-5.43453577752692e-06
-2.56603524128174e-05
-1.82083446965829e-05
-4.56650450191776e-07
-2.64283399882012e-05
-3.04535317079485e-05
-2.82049005469433e-05
-1.21531819179821e-05
-7.26100608623537e-06
-2.59074350455545e-05
-1.27113841486621e-05
-2.12821292093001e-05
-2.95471759754343e-05
-2.03585826377141e-05
-6.83726183436093e-06
-5.56770555062438e-06
-2.75836650006415e-05
-1.48431671170587e-06
-2.3459335877848e-05
-3.12721693975698e-05
-4.16351156171823e-06
-1.27122871642564e-05
-1.35026803103278e-05
-1.45279213590465e-05
-3.06984099387489e-05
-1.994871753809e-05
-3.12291312481105e-05
-2.47343660561996e-05
-4.47111385348243e-05
-3.26700589771883e-05
-8.61117477156931e-06
-2.13558930643592e-05
-1.57565769785236e-05
-2.84944849560639e-05
-1.2083071369965e-05
-7.77122231412336e-06
-1.8768884206235e-05
-1.7754633136908e-05
-3.53758528264377e-05
-3.66302781434034e-05
-2.07954899427605e-05
5.29866554138661e-06
-6.98421948368339e-06
-1.86477788630188e-05
-7.6062403848889e-06
-1.95291013513534e-05
-7.58547990843977e-06
-1.52329385322822e-05
-1.83325783877993e-05
-3.02045416565103e-05
-1.6171777988896e-05
-2.09365240613512e-05
-2.8260096184663e-05
-1.83007493845674e-05
-2.22861359859837e-05
-8.53574240667426e-06
-5.96486714802375e-06
-4.91581126666958e-06
-1.93142553292101e-05
3.28813059364833e-06
-1.79334538518041e-05
-3.73507338782695e-05
-1.87037350130098e-05
-6.42953138119404e-06
-1.84245233450319e-05
-3.13154726841403e-05
6.97855886775161e-06
-2.77251202574681e-05
-3.65234601308704e-06
-1.24817945694833e-05
-3.46959471876007e-05
-3.65098364377384e-05
-9.31156656752872e-06
-7.69934914637053e-06
-9.81870699113198e-06
-1.00575119713077e-05
-2.80713218556553e-05
-3.75302466733757e-05
-2.17385469373968e-05
-4.32247298248608e-05
-1.86039456208403e-05
-1.2815243162942e-05
-2.57568691040036e-05
-1.99972649128996e-05
-4.79114811378202e-06
-1.45464909192884e-05
-5.89560507839707e-06
-3.18177081453745e-05
-2.29342099851304e-05
-1.8569778495844e-05
-3.97026704873393e-05
-3.47981328805505e-05
-2.89527025683136e-05
-2.56962569288813e-05
-2.95551795318169e-05
-3.63459525956568e-05
5.36880516502138e-06
-3.45675804845722e-05
-2.01345320676369e-05
-1.15700062928306e-05
-1.82042257086605e-05
-3.39233987470642e-05
-1.16981508449476e-05
-2.31134641018366e-05
-2.39405391866185e-05
-2.69582418084082e-05
-1.27337022754107e-05
5.43033199491236e-06
3.64781225813615e-07
-2.33296596401042e-05
-2.20249649212379e-05
-4.31911263884174e-05
-3.04096429703336e-05
-1.99087080014717e-05
-2.22949673043682e-05
-1.33961149333473e-05
-3.02476150208211e-05
-2.00692662127711e-05
-2.68751444981119e-05
-3.41726934498915e-05
-1.5221854891613e-05
-3.15734523714833e-05
-5.53563264813187e-06
-2.26428021613041e-05
-2.0083734370164e-05
-1.83696156879863e-05
-2.6366828767829e-05
-2.21314655228639e-05
-3.31059407229992e-05
-1.62562302921826e-05
-1.4913599173565e-05
-3.01869272337267e-05
-7.46698791783287e-06
-1.68408017074535e-05
-4.07054029597223e-05
-6.36927823580839e-06
-1.75331526181808e-05
-1.76865539035365e-05
-4.0688743632036e-05
-3.09281975522095e-05
-3.67579419159225e-05
-2.17371504154529e-05
-2.81906271406473e-05
-1.9400565754302e-05
-8.4520388449532e-06
-3.61031809185721e-05
-2.03750377191906e-05
-2.96535592351623e-05
-2.46793563639747e-05
-1.95600370383969e-05
-4.27275054493812e-05
-1.07808662796605e-05
-2.14859207791301e-05
-1.10422277288236e-05
-6.0933725529567e-06
-2.05670606907341e-05
-2.77322339457651e-05
-1.88506928218386e-05
-2.77983399184972e-05
-2.53612790101556e-05
-3.11045195311424e-05
-2.4134027209494e-05
-1.54926498474325e-05
-1.25006437589385e-05
-1.43557139937243e-05
-4.14776490362003e-05
-2.05163277461339e-05
-1.48245945459087e-05
-2.90623697728705e-05
-1.61898983271143e-05
-1.32143004205995e-05
-1.52819824877192e-05
-5.05645859116273e-05
-3.37663589889981e-05
-1.81570557286849e-05
-3.22041886887409e-05
-1.33830986007315e-05
-1.19686168543501e-05
-2.00072489054667e-05
-1.32686676718343e-05
-2.01167900540763e-05
-4.49666199413255e-05
-9.5804745643371e-06
-2.78893949629029e-05
-1.3683204847568e-05
-1.27800312333934e-05
-2.19255569485462e-05
-1.31193009478927e-05
-3.19987732277241e-05
-1.70880422329074e-05
-1.76030415090961e-05
-4.87235734597504e-06
-2.85024768059836e-05
-3.96703910444649e-05
-1.84121719454231e-05
-1.38855288740076e-05
-2.64131182526607e-05
2.13021164588987e-06
-3.09034358343302e-05
-3.4880415107305e-05
-2.96884616003705e-05
-2.37586174270708e-05
-1.86811212039729e-05
-2.21128201458179e-05
-1.10943789595211e-06
-9.75931940010496e-06
-6.05954954091375e-06
-2.38299640867906e-05
-2.75867648179304e-05
-2.08307669079022e-05
-6.65387224853696e-06
-4.41165161754893e-05
-2.12023267105894e-05
-1.75719708895109e-05
-1.27027582369429e-05
4.72632161846817e-07
-1.07512162499641e-05
-1.64768120841696e-05
-3.52523769388139e-05
-2.61945019036338e-06
-3.60898620797046e-05
-6.5480253991926e-06
-2.45548031859582e-05
5.33665666649752e-06
-9.44971373914495e-06
-1.38476865381908e-05
-1.92754681076188e-05
-2.2488432914963e-05
-3.60470924226498e-05
-1.36518248927057e-05
1.24316257656433e-06
-2.80799095176899e-05
-1.12749600229446e-05
-4.84831411362215e-05
-1.9783567775933e-05
-2.21032540360384e-05
-3.63891554408822e-05
-2.57558723215505e-05
-4.82199084258619e-06
-3.11533637524148e-05
-2.88413618986931e-05
-2.49058165806569e-05
-1.58492733319984e-05
-1.59625989827946e-05
-1.40876271024998e-05
-2.10391255898239e-05
-3.00391671336483e-05
-5.05244424263496e-06
-2.54796200919777e-05
-1.58902512096736e-05
-1.8631863816346e-05
5.11508648752194e-06
-2.06469972899094e-05
8.02730030846314e-06
-1.46630261306695e-05
-3.28009362519034e-05
-2.75246713722359e-05
-6.33239816247317e-06
-2.10228081897374e-05
-1.08842323271153e-05
-4.58369379908507e-05
-3.29617283664663e-05
-2.21519486656183e-05
-1.39121541081773e-05
-2.69633367260404e-05
-3.55424823156698e-05
-3.10128504576709e-05
-2.24274732623322e-05
-3.15537241740654e-05
-1.63237273218781e-05
-2.31293014502693e-05
-1.48232998033277e-05
-3.30558337194315e-05
-2.75460053178927e-05
-1.85321959618586e-06
-5.26349566413723e-06
-1.64632691860003e-05
-2.87474467283224e-05
5.73971089264289e-06
-1.61739989652694e-05
-3.13742724075807e-05
-2.09334500885719e-05
-3.88176469081309e-05
-1.85287370422315e-05
-1.99168470071308e-05
-2.11215619607511e-05
-3.94396752330335e-05
-2.17750574580115e-05
-2.30749952066323e-05
-1.07097859237279e-05
-1.17739514120564e-05
-6.96037636021362e-06
-2.95684267960896e-05
-2.80083956296536e-05
-2.45782810451286e-05
-1.33525283208826e-05
-6.66390570105656e-06
-1.88284897942727e-05
-2.69124495328231e-05
-2.0954025973549e-05
-2.24968637508491e-05
1.39173563221088e-06
-4.56705111570161e-06
-3.09729299615507e-05
-2.04505766281679e-05
-2.85352569121144e-05
-1.95634592456099e-05
-2.34553080831794e-05
-8.00420353555875e-06
-1.07684629281245e-05
-1.90261734620111e-05
-2.24421681441865e-05
-1.80265489165951e-05
-1.78534473553132e-05
8.57383362447895e-07
-1.81365870493496e-05
-2.01576541412446e-05
-2.29642336397106e-05
-2.40904429502326e-05
2.01616334620053e-06
-3.01610365867129e-05
-1.28693102914505e-05
-2.58942006073995e-05
-2.12893216128124e-05
-2.80539802030973e-05
7.84695427724756e-07
-2.69592957441372e-05
-1.31833284998226e-05
-1.33952322001147e-05
-1.99992840916219e-05
-6.1011743207143e-06
-3.54981503647651e-05
-1.52167513919655e-05
-2.04926210097206e-06
-2.75446804919755e-05
-3.96336364994556e-05
-3.79130075153918e-05
-2.24647673110915e-05
-3.14257015412767e-05
-7.45111936413787e-06
-2.88105178558923e-05
-2.27413819733642e-05
-2.20071521945952e-05
-2.11185286140395e-05
-1.88754358890015e-05
-4.8894379534664e-05
-3.68108430303736e-05
-2.08191458261947e-05
-2.49990841986979e-05
-1.36492065687789e-06
-1.77591582459578e-05
-2.42896949599063e-05
-3.31328592888939e-05
-3.01389326681145e-05
-3.53246126050573e-05
-1.47044800642377e-05
-1.05902238696057e-05
-3.32555537130257e-05
-1.87376435629668e-05
-1.80219985647867e-05
-2.21443052944115e-05
-4.00384025810917e-05
-4.51310430620957e-05
-3.12124354720034e-05
-2.40982436409413e-05
-3.11919674290278e-05
-1.79674263079036e-05
-3.60424903992912e-06
-2.06255298672698e-05
-1.06752754449911e-06
-1.54342291134631e-05
-1.43908217660765e-05
-5.93335386076019e-06
-3.52153576791305e-05
-2.68840907318798e-05
-3.92927332119585e-05
-4.28825081039499e-06
-2.21427591334754e-05
-1.24253359868826e-05
-2.61380065659376e-05
1.33227190139569e-06
-1.68443141125021e-05
-2.21291995550638e-05
-7.58027116630494e-06
-2.46854432996892e-05
-1.45075332303483e-05
-6.24494669326613e-06
-1.09922382462978e-05
-2.65103758672304e-05
-3.95088313765964e-05
-4.30873274167578e-06
-3.22928620014852e-05
-8.58913067023207e-06
-2.26942909288453e-05
-2.85397132274187e-05
-1.78702969014013e-05
-6.41603103568964e-06
-1.2210394742371e-05
-6.24666465579372e-06
-7.83024432741061e-06
-1.95228722377703e-05
-1.98721994174647e-05
-3.19898844416112e-05
-2.68325417815479e-05
-4.20526900457247e-05
-3.80648353162008e-05
-2.91728846196194e-05
-2.06642819928209e-05
-2.07923415727076e-05
-3.46129335136554e-05
-2.97966769796884e-05
-2.66668377433986e-05
-1.79067574892746e-05
-6.54207508307342e-07
-1.04868993256436e-06
-2.11070125409002e-05
-1.40964869313427e-05
1.44074297218202e-06
-2.82940234025764e-05
-7.02480920182292e-06
2.74252869569745e-06
-1.83810379698973e-05
-1.28382719332722e-05
-6.36738567622661e-06
-6.78524700761006e-06
-9.07736553120528e-06
-7.49315427022642e-06
-7.00444570029327e-06
-1.2530822930069e-05
-1.50713796521808e-05
-4.49237403538836e-05
-1.50185262707779e-05
-2.85496880803604e-05
-1.26642514403786e-06
-5.75504649235853e-05
1.66194723046378e-05
-2.91261629857666e-05
-1.16345034445937e-05
-1.53927829408491e-06
-2.54219338394219e-05
-1.99702885199697e-05
-2.10458105748652e-05
-4.93976865154839e-06
-1.94198719634772e-05
-2.91468212896156e-05
-8.25770871981041e-06
-1.00364817824637e-05
-2.8464036472285e-05
-1.85678355772257e-05
-6.28219762819985e-06
-2.34066856901899e-05
-1.10148290050641e-05
-4.25035871964598e-05
-2.08436669819872e-05
-2.06683108749291e-05
1.55836902792852e-05
-1.54026385142819e-05
-2.62099267646211e-05
-2.87050091544091e-05
-1.80389507437805e-05
-2.16726757820268e-05
-3.13149141532681e-05
-1.3670579549464e-05
-2.42228928735842e-06
-2.76653417984039e-05
-2.0381052096509e-05
-2.80486288652676e-05
-5.55134380911047e-06
-1.61840756132625e-05
-1.68873561343358e-05
-2.42724715890443e-05
-1.81358180189378e-05
-1.97104937940044e-05
3.13250727440459e-07
-1.35278261742458e-05
-3.75777099850533e-05
-3.17455312183891e-05
-2.09490535971638e-05
-1.53443765807005e-05
-1.86647059874428e-05
-6.31777011500771e-06
-4.78394334998348e-05
-1.66076660199603e-06
-1.5205229654392e-05
-1.48881087945089e-05
-6.88680848334705e-06
-4.32910774121559e-05
-5.68687219791851e-06
-2.06539220207541e-05
-2.5750647344335e-05
-1.14087052934117e-05
-2.53580954443806e-05
-1.98437107822094e-05
1.57912372264274e-05
-1.09318240019319e-05
-3.5530527083476e-05
-2.26179564042035e-05
-2.12715665993838e-05
-2.40605909753395e-05
-2.46070593101842e-05
-7.12371171878527e-06
-1.01203765339327e-05
-3.86068108915042e-05
7.28547943717652e-08
-2.50734708846922e-05
-1.3609140435265e-05
3.58751447161652e-07
-3.48379971642603e-06
-2.70139319133395e-05
-2.19596837404934e-05
-2.43566355599176e-05
-2.71399195342273e-05
-4.27247529549287e-05
-4.81855820664568e-06
-8.05474134414514e-06
-2.97616560110262e-05
-2.3857685141078e-05
-2.31245126221801e-05
-2.26675028026648e-05
-2.66472551061819e-05
-5.69615204249064e-06
-8.43559013283636e-06
-2.69974074478037e-05
-6.67416615530399e-06
-3.90310485298829e-05
-9.42624424707131e-06
-4.35681611666095e-05
-1.04840987271024e-05
-3.09381044250721e-05
-2.67755120743023e-05
-4.54050725352659e-05
-1.78070737726557e-05
-1.27848931267246e-05
-1.3965348739636e-05
-2.52725044030496e-05
-2.97020712501581e-05
-1.56753598561365e-05
-3.38782781905433e-05
6.82026940258539e-06
-2.32614982919446e-05
-1.52305794144612e-05
-1.35178242334572e-05
-1.37911500363455e-05
-1.81022487951148e-07
-9.11378800463988e-06
-6.00219613736626e-06
4.42774799054383e-07
-2.77959949112243e-05
-4.16567921126628e-07
-4.31985788534986e-06
-1.1086258433825e-05
-2.14124302911709e-05
-2.49261003891051e-05
-2.11520583087755e-05
-1.6170628755871e-05
-2.73624308613373e-05
-3.76184451461676e-05
-1.58164791674765e-05
-2.99598671988705e-05
-2.33312851169522e-05
-9.85888990540503e-06
-1.41257805721362e-05
-2.79347778133265e-05
-4.31486791169719e-05
-2.14025756946604e-05
-1.95355413377964e-05
-3.69496796293864e-05
-2.39903330124384e-05
-2.71902778265279e-05
-2.02089411319641e-05
-1.59615821552423e-05
-3.09496254352524e-05
-2.20693730020171e-05
-2.66072840161572e-05
-2.37309092520761e-05
-3.40295196862748e-05
-3.00460267040272e-05
-3.11301795809463e-05
-1.65866250856932e-05
-6.4965594662065e-06
-3.9258534293772e-05
-3.43644602874031e-05
-1.87309840679758e-05
-1.99359707360521e-05
-1.95263319882566e-05
-3.27580313799563e-05
-2.07341066520652e-05
-2.54352419988614e-05
-2.65235692423025e-05
-1.35570251749214e-05
-3.46971965984535e-05
-2.43831453926158e-05
-7.20063487660579e-06
-1.28004293422216e-05
-3.15845111401918e-05
-2.15219187893743e-05
-1.88782590457085e-05
-1.86580918281621e-05
-2.86979065499264e-05
-2.70148045204916e-05
-2.10013507009961e-05
-2.75583867019332e-05
5.09167833562702e-06
-3.4742053131395e-05
-4.00883581896685e-05
-2.79774588817633e-06
2.94149097247044e-06
-2.67034239629823e-05
-4.56664898291306e-05
-2.36343624622437e-05
-1.8615885220385e-05
-1.41518187654179e-05
-3.5694014355584e-05
-3.86961316081912e-05
2.60368652718961e-06
-4.11457444879371e-05
-2.01419249569857e-05
-3.12707486684734e-05
-2.11811284491454e-06
-5.88468252977111e-06
-3.54166008114277e-05
-2.29527881657908e-05
-4.05456865975639e-05
-2.67833571078492e-05
-6.62346011831949e-06
-2.54576922338046e-05
-2.9684158616679e-06
-2.8940749944919e-06
-3.13994848270275e-05
-2.14985666741934e-05
8.74004021794852e-08
-3.17433499078283e-05
-2.68883147525588e-05
-1.97533218595483e-05
-2.45211618542856e-05
-2.49763647578215e-05
-4.05703540688732e-05
-2.70628570793542e-06
-2.86392640835258e-05
-1.83072639169356e-05
-1.25141036337518e-05
-3.81138919964347e-05
-3.07037301238538e-05
-2.39879948328722e-05
-4.76969876158386e-05
-1.65433686688097e-05
-3.6626253155769e-05
-1.67349090446433e-05
-1.60176275791053e-05
-2.20955655218637e-05
-2.56463117227574e-05
-2.53941079784087e-05
-1.18435556546876e-05
-2.81553051897201e-06
-2.20001574071594e-05
-1.31250792414175e-05
-2.31092708296563e-05
-1.53061670643804e-05
-1.74259177545033e-05
-2.80365009548121e-05
-2.88488898459565e-05
-3.69605701643663e-05
-3.24690912705848e-05
-1.12528253225656e-05
-2.41466220052631e-05
-2.29515199045148e-05
-9.08035231441129e-06
-2.13320537362111e-05
-4.55270711687828e-05
-2.30970996636442e-05
-2.19002411558075e-05
-3.18633306574249e-05
-8.1679641699911e-06
-2.21433394972429e-05
-1.3260194178879e-05
-1.51565726295349e-05
-2.50757087992423e-05
-1.53886178926343e-05
-1.14085126978597e-05
-7.69950720692399e-06
-1.84851127481297e-05
-3.55926522889062e-05
-2.14411384474168e-05
-2.87608304255458e-05
-4.54545003998197e-05
-2.61404303424954e-05
-2.01498153668533e-05
-4.56034213969831e-05
-1.31694396837509e-05
-2.44152503252239e-05
-2.38342691483947e-05
-2.96278626964847e-05
-2.36046438626643e-05
-1.7489999710702e-05
-2.10666110061591e-05
-2.63754551126252e-05
-5.52332014221681e-06
-9.88147494201182e-06
-3.19695732145849e-05
-2.01610235015279e-05
-3.47831210624183e-05
-1.75596020871985e-05
-1.05716630842573e-05
-6.17434524665418e-06
-2.74996978353494e-05
6.0681817515771e-06
-1.35994441439597e-05
-2.89177816363537e-05
-1.28828284451166e-05
-6.20539893203343e-07
-2.09927932344195e-05
-1.17895561711795e-05
-1.1746886728067e-05
-1.87700829563877e-05
-1.15051256778057e-05
-1.79886903094421e-05
-1.60756023771845e-05
-1.89410369907138e-05
-2.60632454384503e-05
-2.42186342260485e-05
-3.38328617482756e-05
-1.97798786905165e-05
6.3980674061878e-06
-5.29961941677949e-06
-6.6744218695207e-06
-1.59498079023866e-05
-1.38083779913729e-05
-1.12731699572764e-05
-1.8690632830404e-05
-2.63181449606179e-05
-4.64885502007808e-05
-1.24454851449112e-05
-1.71089586608413e-05
-1.69522744023765e-05
-2.55068834903065e-05
-3.04426261688754e-05
-1.34236495608028e-06
-1.15979932321672e-05
-4.11767132923735e-05
-3.05228211396866e-05
-5.94037439042072e-06
-3.41680288774039e-05
-3.58156605003621e-05
-2.2921620437835e-05
-3.47634202814146e-05
-2.09072414923168e-05
-1.77217368170882e-05
-2.36466268757798e-05
-1.46145131957637e-05
4.35156334644628e-06
-4.03397408863728e-05
-2.83480479439842e-05
-3.05085575412316e-05
-2.75643405093512e-05
-9.22919744023935e-06
-7.68708363246883e-06
-2.29400953130774e-05
-3.46513958319929e-05
-3.1859805165611e-05
-1.85860979551213e-05
-1.4800834855759e-05
-1.87868771043681e-05
-3.61270909240636e-05
-3.39357364273073e-05
-2.93555797520691e-05
-3.50765733107814e-05
2.2353719888358e-06
-1.99547331173337e-05
-1.31882454586e-05
-1.38900471619747e-05
-2.84428223720133e-05
-1.2755785299387e-05
-3.45541388597362e-05
-1.71225154731435e-05
-1.82578670209122e-05
-1.52510754136061e-05
-8.76571085657254e-06
-1.79710303877147e-05
-2.11607546979343e-05
-3.13745028140191e-05
-1.12189102809792e-05
-1.08102480240414e-05
-1.53770623076235e-05
-1.4473778553344e-05
-6.58400368682745e-06
-1.29344754949667e-05
-3.48353799313347e-05
-7.94939721272456e-06
3.79237270687293e-06
-3.10735827966407e-05
-2.10956689131304e-05
-1.14151031704838e-05
-2.87686218951187e-05
-3.49579547316312e-05
-1.58885085501208e-05
-1.91352227433361e-05
-3.42850807792053e-05
-2.06227177589015e-05
-7.17545377918846e-06
-2.36282571815233e-05
-1.10214945917478e-05
-3.49501613098087e-05
-1.8363899954634e-05
-4.62298748374955e-05
-1.82039026744948e-05
-2.15035352127877e-05
-3.13382652658112e-05
-4.05379409977465e-05
-3.58103779862141e-05
-3.46073728037122e-05
-1.16415208162501e-05
-2.08306264120009e-05
-3.78792668848938e-06
-9.17292722450842e-06
-3.9831765572788e-05
-1.40584089091277e-05
-1.36733702587727e-05
-1.02009224692219e-05
-3.36193577853526e-05
-1.11013272384945e-05
-1.69248566361312e-05
-1.6827489155123e-05
-1.11606459670522e-05
-3.25393622781062e-05
-2.12895087814833e-05
1.32036448209405e-05
-9.32500917868665e-06
-1.60560229746445e-06
1.12976005296249e-05
-6.28077511573226e-05
-1.9640462233731e-05
2.44898696129558e-06
8.03920740016054e-07
-2.00560527269368e-05
-6.24241423050743e-06
-1.91856453273269e-05
-1.60010647799959e-05
-3.15501162076028e-05
-1.3556881633301e-05
-3.90445407914231e-05
-2.08993201812082e-05
-9.32409468772587e-06
-3.59145106550821e-05
-3.49226791367385e-05
-1.42778555115849e-05
-3.51910715167063e-05
2.23306772412522e-06
4.73189639703563e-06
-1.45731150787985e-05
-1.53941319965812e-05
-2.36294291903973e-05
-1.6334527402847e-05
-1.27291325398266e-05
-5.87988409641304e-06
-2.30553939292312e-06
-3.64916093834275e-06
