# Supplementary material for: Research on computational propagation and identification of mine microseismic signals based on deep learning
Source: PLoS One. 2025 Oct 22;20(10):e0334641. doi: 10.1371/journal.pone.0334641 (PMC12543183; doi:10.1371/journal.pone.0334641)
Supplement: S1 Data — (ZIP) [file pone.0334641.s001.zip › 000100500001009.xlsx_0.txt_24.txt.txt]

-2.11272956462815e-05
-1.13910263077953e-05
-1.95043528484807e-05
1.14442075434202e-06
-1.8129179785122e-05
-1.72391169120562e-05
-3.22349098015388e-05
-4.62394455765684e-05
-4.34828242237277e-05
-1.3929673280438e-05
-1.74842583357052e-05
-2.72157106416581e-05
-2.2141851471826e-05
-1.95952920897929e-05
-1.61995578899066e-05
-5.96830236784127e-06
-3.95325272101458e-05
-1.37945142222823e-05
-1.75206624705769e-05
-2.703486645152e-05
-2.41372370743499e-05
-2.38479121818588e-05
-8.62120938128803e-06
-1.77418168434209e-05
-2.15121384147825e-05
-2.26458383964365e-05
2.74606512858522e-06
-2.48991179717944e-05
-1.66423123379662e-05
-2.4858518435432e-05
-1.14544822581452e-05
-1.28846988727824e-05
-2.65377917422878e-05
-2.43814663361407e-05
-2.90290525045044e-05
-3.9851426660251e-05
-2.72078849378117e-05
-1.98200685168441e-05
-2.1669899794321e-05
-7.66901405135634e-06
-2.25428671906517e-06
-3.1301941425094e-05
-8.05604193037969e-06
-1.08332205699835e-05
-2.70052456159787e-06
-1.47890329574914e-05
-4.18371361019108e-05
-6.52926978606681e-06
-1.30005814895519e-05
-1.15650236679954e-05
-2.23837705222144e-05
-1.00267077338018e-05
-3.81511239270591e-06
-1.52799657832857e-05
-3.7778327131092e-05
-3.35755229469266e-05
-1.04347380634914e-05
-1.39237854360727e-05
-1.91219706672967e-05
-1.75921290395981e-05
-2.30754703407354e-05
-1.575467397235e-05
-1.40356141988453e-05
-2.20622083833142e-05
-2.64034740632961e-05
-1.21196370271093e-05
-2.24448462211804e-05
6.10590330361108e-06
-8.39942007544343e-06
-2.33898459097774e-05
-1.0025252925172e-07
-1.88674271511788e-05
-3.12326175970256e-05
-1.41516179974519e-05
-3.21134945246964e-05
3.49372143231986e-06
-1.88406853270186e-05
-2.09392790582395e-05
-8.88068203649601e-06
-2.02185962022932e-05
-1.26039858050153e-05
-1.49884986084247e-06
-2.59449309278298e-06
-4.34225166842505e-05
-3.46724091829391e-05
-1.56040544356193e-05
-1.97354960325868e-05
-4.72249798572196e-06
-3.71069999302111e-05
-1.98483977801431e-05
-2.35358258602345e-06
-1.88671320127225e-05
-1.48274660019778e-05
-3.36464962800033e-05
-8.14554926487702e-07
-6.64372937429434e-06
-2.77691834491302e-05
-2.58315438724402e-05
9.33458051730908e-06
-1.81520883234342e-05
-1.29050921245428e-05
-1.64973983485068e-05
-2.56700688877571e-05
-2.12500017696984e-05
-2.60621776310708e-06
-5.46383901503685e-06
-2.78072576782282e-05
-2.98715464092583e-05
-2.7865431882714e-05
-1.3607682212368e-05
-1.42327768454796e-06
-2.58075577670072e-05
-1.93147145990864e-05
-3.981135124525e-05
-1.24386798391048e-05
-3.27086171029222e-05
-2.14962323459128e-05
-1.12514770151092e-05
-2.91744318331115e-07
-1.02319236885983e-06
-1.96389397933411e-05
-2.22059687976541e-05
-4.44615879860238e-05
-1.45314180149554e-05
2.33581704072109e-05
-2.91556130833597e-05
-2.70493254497759e-05
-5.21788399768791e-06
-1.8391397476868e-05
-6.23101037199654e-06
-3.20075896983771e-05
-2.33613405258006e-05
-1.37447913952079e-05
-1.7015096291856e-05
-2.323494899973e-05
8.78762142450702e-06
-1.92350327963362e-05
-2.85249296338117e-05
-1.42481306410649e-06
-1.90985997300626e-05
-9.82791665503256e-06
-1.00854106238172e-05
-1.02131564105777e-05
2.34763263672615e-06
-2.52629027044176e-05
-2.8762164331791e-05
-1.76211856031369e-05
-1.46792614390424e-05
-2.60195398833796e-05
-3.17843053830559e-05
-8.45867781235584e-06
-2.51511226692341e-05
-3.24249500036566e-05
-2.89053847744856e-05
-2.38878694762763e-05
-6.243145529167e-06
-2.17042387883001e-05
-1.5012764394442e-05
-2.52883637904382e-05
-2.29331196391096e-05
-6.79822977203286e-06
-2.68209612679608e-05
-2.15074289460363e-05
-3.20149900088262e-05
-5.71209977209152e-06
-9.38298660608029e-06
-2.18047689670169e-05
-2.97301049388075e-05
-1.60967587753093e-05
-2.67648970790835e-05
-2.58234928659422e-05
-6.30972149566593e-06
-7.10393591839012e-06
-7.23789411296004e-06
-3.16775587064127e-05
-1.18741199346185e-05
-4.50881457652343e-05
-1.61268928397227e-05
-2.41225223405674e-05
-1.34951611099748e-05
-1.24886559051209e-05
-3.94616549241075e-05
-2.55997713427044e-05
-2.03197588547813e-05
-1.04195526526634e-05
-1.6473599060046e-05
-2.50704676036142e-05
-9.73406350935893e-06
-1.99006734762691e-06
-1.61043412471195e-05
-2.12193860891605e-05
-1.05654279062255e-05
-3.44841676995042e-05
5.82115869445447e-06
-1.9768546218381e-05
-1.40730500372535e-05
-1.36498227429453e-05
-1.21210994910166e-05
-4.29299216063622e-06
-2.85406016418649e-05
-1.35412965969795e-05
-1.71801043092862e-05
-1.44824773161378e-05
4.53611787922753e-06
-1.2741314328734e-05
-3.31163583060743e-05
-2.69771638983578e-05
-2.82972041040168e-05
-3.04188160988378e-05
-3.63952672026429e-05
-1.19090950109084e-05
-2.32286183932818e-05
-3.0929678761009e-05
-2.59553979044919e-05
-9.93314382565823e-06
-4.49413026397668e-06
-1.03861296258188e-05
-1.66872206674221e-05
-1.09193239331334e-05
-1.32310633356083e-05
-2.16266519911033e-05
-4.49928902156884e-06
-1.92542432075813e-05
-2.21338069081244e-05
-1.60845669819693e-05
-6.474658370761e-06
-1.58160053530597e-05
-2.1984975101254e-05
-2.30256510071016e-05
-1.82681371258371e-05
-2.05681541717597e-05
-4.80656971083002e-05
-1.98307500825174e-05
-1.20357871898686e-06
-3.6385512564319e-05
-1.7913363683645e-05
-3.58960703788107e-05
-7.54080110910466e-07
-2.92334475145811e-05
-5.86608800328301e-06
-1.90819093286389e-05
-9.45285134608416e-06
-1.17577478855011e-05
-3.15206409501757e-05
-2.42616697471609e-05
-5.94354921142754e-06
-1.34767425346657e-05
-1.31988283558408e-05
-2.46492569022263e-05
-1.66730028601038e-05
-3.30322770498446e-05
-2.01109600520294e-05
-1.99087247510877e-05
-3.01015883521488e-05
-3.63961643062325e-05
-2.45205768143843e-05
-4.16378106992323e-05
-3.32053837612546e-05
7.57857929609556e-06
-2.68923799894508e-05
-1.88238987819425e-05
-3.30952196949235e-06
-1.72218292615204e-05
-1.56072781068992e-05
-4.5827375874418e-06
-1.09326480125211e-05
1.01603454376253e-05
-2.10393019466695e-05
-2.76140529154372e-06
6.51467587941397e-06
2.36089943810872e-06
-2.10862308605228e-05
1.11743986971119e-05
-2.7949920510481e-05
-2.89532562150103e-05
-2.99337380151885e-06
-2.42380936065792e-05
-4.94090780266977e-06
-1.22109043601785e-05
-5.10240695189779e-06
-1.9970296326296e-05
-2.47607506832532e-05
-1.67202293915069e-05
8.35290686211113e-06
-2.36875191899914e-05
-2.11542989772341e-05
-1.17873087157223e-05
-2.64100525515567e-05
-2.69225295098783e-05
-6.60994469742021e-06
-7.58559481861162e-06
-3.34716026269418e-05
-8.42947911615101e-06
-2.43439274573823e-05
-1.49172014572965e-05
-2.34470111849884e-05
-1.25830589206844e-05
-1.38698442560013e-05
9.12291160684139e-06
-4.4609435987606e-06
-7.08260973320833e-06
-2.44999351790378e-05
-1.32142110364888e-05
-3.19358864408493e-05
-2.72845593924079e-05
-4.67014689751243e-05
-3.145993181352e-05
-1.3192046636571e-05
-3.99477596560319e-05
-2.13629154089702e-05
-4.17350241423507e-05
-1.74086888980641e-05
-1.06697866567881e-05
9.37917884308275e-07
-5.75248811302652e-06
-4.69216789538815e-06
-3.45829542102105e-05
-1.03096107629116e-05
-1.93308091248554e-05
-1.05178473908005e-05
-1.06178284706565e-05
-1.90161558582746e-05
-9.86376097178459e-06
-3.62660411245678e-05
-7.46472637517931e-06
-4.60515677342408e-06
-3.13004364455552e-05
-3.97094669862939e-05
-1.87070226233837e-05
-1.77353324798292e-05
-2.02007486707097e-05
-2.36665449043698e-05
-2.88840772403401e-05
-2.83873290712717e-05
-2.81764319418916e-05
-2.82763639519154e-05
-1.00097750143064e-05
-2.42323777668871e-05
-8.63111969008657e-06
-2.11506344022176e-05
-1.61762424481888e-05
-2.60206511343914e-05
-1.6446039371124e-05
-1.31748618351104e-05
-1.01778333319779e-05
-3.87824556285013e-05
-9.8899376982548e-06
-1.85341278568229e-05
-3.20419922654267e-05
-3.16019644818521e-05
-1.28866278390173e-05
-3.086380926749e-05
-1.20911157509069e-05
-2.43252761012636e-05
-2.21987727523105e-05
-1.18831902232086e-05
-3.38997674857927e-05
-2.89435165532728e-06
-5.1290222497508e-05
-1.06219961577791e-05
-2.7777484812222e-06
-1.48691956240175e-05
-2.89060566543002e-06
-1.35492913289921e-05
-2.0962467588151e-05
1.94992133697561e-06
-1.74017564796537e-07
-6.94201231147134e-06
3.00127584682786e-06
-3.79283296788644e-05
-6.4894636310491e-06
1.03031849351645e-05
-1.18583534724951e-05
-9.16238857808965e-06
-1.25351114897593e-05
-1.10780669408456e-05
-8.10837098611121e-06
-3.89622423554423e-05
-2.01343934663141e-05
-1.57831861353626e-05
-3.17312249354564e-05
-2.36551302493412e-05
-2.12267625531082e-05
-1.91952612161341e-05
-2.48817494987079e-05
-3.38364934131772e-05
-1.72149607192296e-05
-1.00095406960018e-05
-1.72184249414116e-05
-1.55586942975547e-05
-2.5926809212076e-05
-8.67203417728461e-07
2.91185016252142e-06
-1.56679446874063e-05
-2.3180527748366e-05
-1.87460259298788e-05
-3.41208735170316e-05
-2.62765309101533e-05
-1.71876813571209e-05
-2.11138649680386e-05
-1.98574836860716e-05
-2.13390536865835e-06
-4.0005536560416e-05
-1.55920980246851e-05
1.44671396504921e-06
-2.26560275429966e-05
-1.89558981128869e-05
-2.20181017752632e-05
-1.26919385338987e-05
-3.00316088752738e-05
-2.01684322184477e-05
-9.64803026243372e-06
-1.14544959860379e-05
-2.57069396825839e-05
-1.79131015263744e-05
-3.61796815222848e-05
-2.02925571081439e-05
2.11199187574212e-07
-3.92780344411002e-05
-2.02462038945898e-05
-2.38632498877533e-05
-2.46648481103291e-05
-9.80591197212535e-06
-1.71224153674276e-05
-1.24486021214683e-05
-9.70950065826158e-06
-3.44206011536976e-05
-6.09852049913173e-06
-1.07814689165834e-06
-3.19839542644033e-05
-3.74720508345459e-05
-3.56500788406859e-05
-3.51133501548769e-05
-1.75965196289966e-05
-2.997293396319e-07
-1.56509679232203e-05
-2.48391428589877e-05
7.51719625531863e-06
-2.68782157157103e-05
-2.20006660694561e-05
-1.29137895284852e-05
5.02977882981365e-06
-2.23260580074477e-05
-2.98462221532114e-05
-8.15470461927904e-07
-3.09572046170032e-05
-3.10777862150334e-05
-3.07481516575327e-05
-5.78070432745391e-06
-1.18163621758887e-05
-2.89228752519064e-05
-3.06690701660576e-05
-3.0449574558199e-05
-2.46611951594805e-05
-2.10788026602983e-05
-1.37105246267711e-05
-3.8291509429858e-05
-1.06947965104266e-05
-2.03135492372609e-05
-3.52650850391392e-05
-1.57103102110498e-05
-2.59042340884548e-05
-4.35659939145522e-05
-1.88351669222879e-05
-7.82093010604094e-06
-1.21326777554328e-06
-1.13922169341553e-05
-8.10612935058311e-06
-1.71265893051897e-05
-9.76746958564787e-06
-2.12013375367822e-05
-1.88691939751808e-06
-2.0324626311044e-05
-1.23791513210066e-06
-2.54799647317573e-05
-2.40656545274674e-05
-1.67095093633867e-05
-3.17579875826504e-05
-2.41127547288792e-05
3.12588039542081e-07
-8.52100804075722e-06
-2.55011726886809e-06
-4.40091654944605e-05
-1.61879392797765e-05
-9.62438120020158e-06
-2.51654831727988e-05
-1.39525465807725e-06
-1.66775891665213e-05
-2.32374497578235e-05
-1.02390981238899e-05
-3.83118055957009e-05
-2.61435650417663e-06
-2.6996140543781e-05
-3.15437234386343e-05
1.99421026196118e-06
-1.32392382907759e-05
-1.90698579445317e-05
-2.55661014660908e-05
-1.528858146014e-05
-1.81067456197006e-05
-2.12822268192716e-05
-2.17859242024625e-05
-6.82404722250503e-06
-2.32395325582797e-05
-2.78365939567672e-05
-2.02560177338379e-05
-1.48328280371488e-05
-1.64604838688227e-05
-2.84735528477118e-05
-2.63312838919278e-05
-3.43022544813925e-05
-2.49127932859549e-05
-2.03970649225003e-05
-6.75129690354728e-06
-2.19172908897415e-05
-1.2673208243725e-05
-1.28619937470953e-05
-1.23645661429794e-05
-1.31210198291762e-05
-2.10675544021565e-06
-2.19853857798453e-06
-3.60691924121246e-05
-4.91817821597738e-06
-2.18580510177759e-05
-2.04115697171493e-05
-2.04423268603316e-05
-3.67697282911982e-06
-2.67277400245495e-05
7.59647767950774e-06
-2.94110011715771e-05
-3.77013437120137e-05
-3.01279011017107e-05
-3.94019485256721e-05
-3.45301681969906e-05
-2.50350678560399e-05
-4.01101486825747e-05
-1.4331600539908e-05
-2.27589477059154e-05
5.65625776434817e-06
-2.59337079345801e-05
-6.87488210722614e-06
-1.88951296805065e-05
-2.9617994725161e-05
-3.55659658364488e-05
-2.46087521902827e-05
6.30229263889224e-06
-2.30756914029464e-05
-2.52685565662295e-05
-4.69061953843532e-06
-3.03645729875528e-05
-9.04355298182527e-06
-1.78454907375029e-05
-5.38911135162104e-06
-2.50838887817449e-05
-2.68047375338227e-05
-3.18527392535698e-05
-2.53224639459366e-05
-3.28075853713406e-06
-2.04139072216393e-05
-7.7375365293261e-06
-5.76269868684987e-06
-2.06250288814345e-05
-2.99122135456235e-05
-3.4934685408383e-05
-1.73520939532899e-05
-2.42790122880737e-05
-1.32535049317574e-05
-6.0187226768199e-06
-2.41023390674581e-05
-1.96026320539181e-05
-8.82517026486871e-06
-2.55009990256966e-05
-1.81550261334662e-05
-2.15461260605094e-05
-1.1522456661058e-05
-1.29024086666907e-05
-2.84900068390408e-05
-3.20022571542065e-05
-2.14227496426799e-05
-3.6400638924387e-05
-5.64751778078467e-06
-5.58192877102877e-06
-2.34859910358714e-05
-2.09758960805779e-05
-1.18424220282862e-05
-1.41157971396273e-05
-1.26706208700364e-05
-8.44225998960109e-06
-1.80611243135644e-05
-6.62742859646911e-06
-8.6005480853213e-06
-1.41952777880178e-05
-3.89722186569967e-06
-1.6668348096139e-05
-1.7507745778209e-05
-1.99283990899525e-05
-2.04017545215968e-05
-1.71061033697242e-06
-1.75315954756806e-05
-1.63144898213222e-05
-3.1757357129557e-05
-1.08052302171737e-05
-2.27165036341401e-05
-1.4902092462235e-05
-2.44288009258577e-05
-1.52629236841409e-05
-1.24015801096657e-05
-2.56684684182054e-05
-2.06614307870157e-05
-9.23043465518644e-06
6.64230314038929e-06
-9.75803820567901e-07
-1.68761414417154e-05
-1.84984473278215e-05
6.85838556706992e-06
-1.76873231895629e-05
-1.24756099818057e-05
-1.61930093221569e-05
-2.12228317170535e-05
-3.4749896382098e-05
-3.1970196684122e-05
-2.80890992454614e-05
-2.76132083803623e-05
-1.60427471294355e-05
-2.08539405249821e-05
-4.12876167454813e-06
-9.53199138795477e-06
1.69668183872027e-07
-1.48552614902948e-05
-1.57530945522445e-05
-2.6266202154645e-05
-1.85600311601239e-05
-2.3229146454393e-05
-3.64436578565424e-05
-1.53749827922379e-05
7.61954206030387e-06
-1.12133245294156e-05
-2.73094800715721e-05
-2.63538542392812e-05
-7.71481772003953e-06
-2.25941787053443e-05
-6.93707493206964e-06
-2.47377811489795e-05
-1.35999316212602e-05
-7.75066351353219e-06
-2.78772527598851e-05
-9.10672056958401e-06
-3.4210712832341e-05
-2.4867135605705e-05
-1.46233282847354e-05
-3.16588608237581e-05
-2.2361100472831e-05
-2.25412910352955e-05
-1.96447411303838e-05
-1.73577631648369e-05
-1.43593853079128e-05
-2.80673359207733e-05
-4.04690431665759e-05
-3.91148841071131e-05
-1.20992447496151e-05
-1.55618525078249e-05
-1.95670350493104e-05
-1.08853608586409e-05
-2.84759868717484e-05
-2.46447300076689e-05
-2.89152826511175e-07
-2.71699551696111e-05
-2.11436957132588e-05
-2.04808402022031e-05
-1.59883473070466e-05
-4.00809397066393e-06
-1.70507451012406e-05
-1.61831310031393e-05
-1.09781918250539e-05
-2.13806006304097e-05
-2.34708133447899e-05
-1.20461145521528e-05
-2.22964683966201e-05
-2.84857116032878e-06
-1.37686605903349e-05
-2.55240132253017e-05
-1.69842498632093e-05
-1.19125415575517e-05
-2.22087087918285e-05
-4.3693067504427e-05
-2.88265903538833e-05
-2.70018500210884e-05
-2.53427510499863e-05
-1.83197284932334e-05
-2.74611713930021e-05
-2.17276757676529e-05
-2.87447190455583e-05
-3.06293119127021e-05
-7.19709444465877e-06
3.00810413911861e-06
-1.77395364922504e-05
1.74313857129091e-05
-2.98195759067264e-05
-1.99323144277555e-05
-1.32825978575486e-05
-4.62351255849647e-06
5.17921152805534e-07
-2.06416258149322e-05
-2.66382416081904e-05
-2.13315419719859e-05
-3.52081894448381e-05
-1.04541275338392e-05
-7.69216158185812e-06
-1.53113585861703e-05
-3.56365103593324e-05
-1.18167056157827e-05
-9.42433895231886e-06
-1.1432674942753e-05
-1.89608115083995e-05
-1.74936076412897e-05
-3.35828609054751e-05
-2.30147816262428e-05
-4.73671641751453e-06
-5.51150433934867e-06
-1.67565322052656e-05
-1.18248161786322e-05
-4.77002592689045e-05
-1.67297714724138e-05
-3.70920903988416e-05
-1.2752803272118e-05
-2.71531144608887e-05
-1.61502124514927e-05
-2.53484308167867e-06
-1.10759952243959e-05
-2.8584538730854e-05
-1.79812270345438e-05
-3.17043269928168e-05
-3.42949408001613e-05
-2.73147072459729e-05
-1.69873372684259e-05
-2.39060206130665e-05
-2.91682383754205e-05
-3.33079255776726e-05
-2.89379884379494e-05
-1.00350698723312e-05
-1.77321744162462e-05
-3.31661722214774e-05
-3.04807443337025e-05
1.60268851725177e-06
-1.18945133313488e-05
-6.62775382127967e-06
-8.52264872005465e-06
-5.14145901270277e-05
-1.84526631137269e-05
2.58225093904348e-08
-3.31144571583798e-05
-3.81441817275936e-05
-2.58025507035084e-05
-2.84377993407725e-05
-1.8533234701805e-05
1.23584830401807e-05
-1.29882597210763e-05
-5.00480960605477e-06
-1.74457936396962e-05
-2.29557868297702e-05
-1.97182595434061e-05
-3.34201562516506e-05
-2.85020267563042e-05
-7.82975658982322e-06
-2.29842585045123e-05
-2.09663004202372e-06
-1.45151416887939e-05
-2.11833710059306e-05
-9.84874116349741e-06
-1.32253316375448e-05
-8.99835511024948e-06
-2.92779805530881e-05
-1.3724251889991e-05
-5.58015322435643e-06
-1.23053750351761e-05
-2.60512221435901e-05
-5.22440465759139e-06
2.88960566325444e-06
-1.57964456379902e-05
-1.2606744145305e-05
-1.16897791479942e-05
-7.68483650014304e-06
-2.7880951171707e-05
-3.23921376931161e-05
-2.90630478157279e-05
-2.34437928980927e-05
-1.20943657349459e-05
-8.99691152616915e-06
-8.58801822151194e-06
-2.18606696976252e-05
5.34189289799306e-06
-3.45252583208194e-05
-3.09392253553141e-05
-1.12651347643104e-05
-2.13570421817874e-05
-2.31240685617325e-05
-6.3804030537074e-06
-3.92565229734319e-05
-8.78373478262339e-06
-6.8782178079805e-06
-3.27800270147965e-05
-3.27417095885104e-05
-2.6035740656461e-05
-3.70408451314951e-06
-1.67964753672375e-05
-1.1162263960647e-05
-1.19326380520867e-05
-1.10110900135083e-05
6.42651098063253e-07
-2.65862636030971e-05
-2.81559345912263e-05
-3.55947194660456e-05
-3.12327578109133e-05
-3.38380722815358e-05
-1.98472656873032e-05
-1.21944504241413e-05
3.92433418215926e-06
-4.61652272565632e-05
-2.96079159035227e-05
3.85565125129628e-06
-1.30695115565775e-05
-1.57900073650864e-05
-3.57576047067648e-08
-2.96499783781743e-05
-1.97921956347487e-05
-1.67674822108335e-05
-2.86526534023059e-05
-6.7398886323485e-06
-3.00106395598858e-05
-3.47652952287434e-05
-1.49545041901385e-05
-2.6551377367437e-05
-1.34687337260991e-05
-1.98597555797975e-05
-2.32306783129951e-05
-2.34088508134646e-05
-6.47616364418942e-06
-6.21201213894037e-06
-3.15764564903941e-05
-1.46169438008748e-05
-2.91109208217504e-05
-2.97720015448809e-06
-1.53601797271359e-05
-2.5665402396039e-05
-2.00144828885729e-05
-1.44889885412512e-05
-1.58291937576475e-05
-1.33734782870013e-05
9.38183287925533e-06
-2.55766747273423e-05
-3.93293882854402e-07
-7.05395729379211e-06
-3.07538056688534e-05
-1.37712056489356e-05
-5.47689733108454e-07
-2.35677356416447e-05
-2.22045996872951e-05
-5.35095274140743e-06
-1.32923300836726e-05
-1.69090321851696e-05
-1.42119198143726e-05
-4.29858386023555e-06
-1.27231363226084e-05
-3.3181222077843e-05
-3.14353942880737e-05
-3.77596563723513e-05
-7.90372226303205e-06
-2.26112672459687e-05
-1.56718670073516e-05
-2.59547877163372e-05
-2.26698713218996e-05
-1.73266609393842e-05
2.0069356619888e-06
-8.11627193994791e-06
-1.20117943201268e-05
-5.97001311303816e-06
-1.36174218827268e-05
1.17915470609449e-06
-1.46296693955421e-05
-3.42033814153603e-05
-3.69067733971311e-05
3.84613387882792e-06
-2.1552026841046e-05
9.32451256101663e-07
-1.88197949599087e-05
-1.57946923169838e-05
-5.6033973764456e-06
-1.17596237441183e-05
-3.46718235939016e-05
-2.2528815540272e-05
-3.1060229949883e-05
-2.97078678494227e-05
-1.06689537380361e-05
-1.02686182878559e-05
-1.9478175133329e-05
-2.9757208059066e-05
-5.55498019553436e-06
-3.59081516237324e-05
-1.91144610168333e-05
-7.44461808715943e-06
-3.47222424776687e-05
-1.30543640506871e-05
-3.94758394013701e-05
-4.33522066041862e-06
-7.00460353639546e-06
-1.92882675373755e-05
1.13953531850222e-05
1.11584435867169e-06
-3.03059063574035e-05
-8.53552729348162e-06
-4.90239891794841e-05
-1.45823181560825e-05
-1.35960277680835e-05
-2.34140504169517e-05
-6.33722085496477e-06
-2.28889284278539e-05
-1.67125286009009e-05
-1.41692150132791e-05
-1.12110719933014e-05
-3.09469620888671e-05
-2.41442498872928e-05
-2.18431364295463e-05
-9.0934640395597e-06
-8.87027541114346e-07
-1.83263248976759e-05
-3.3457529221597e-05
-1.83763632856145e-05
-6.15488967085917e-06
-1.93157683427366e-05
-1.80090501049002e-05
-3.47816813336364e-05
-1.98999205341781e-05
-1.46365007021508e-05
-1.49544526976902e-05
-3.92709701676993e-05
-3.03534318414235e-06
-6.86473778707318e-07
-1.34527171219147e-05
-1.09037460700384e-05
-2.6901508161251e-05
-1.67288335436391e-05
-2.53092700272779e-05
-1.74272360572949e-05
-2.51394064349123e-05
-1.37763488465789e-05
-8.01545400137604e-06
-3.89676316116273e-05
-8.69684357772787e-07
-2.00871587919048e-05
-1.02063642154294e-06
-2.06157136184817e-05
-9.78737620598545e-06
-2.41922518702332e-05
-2.0558958276035e-05
-2.2522534482574e-05
-1.65011340069079e-05
-2.24487847182869e-05
-3.39640098154714e-05
-2.06399470352362e-05
-1.08268774855472e-05
-1.58553207118631e-05
-1.16978113281477e-05
-1.20431993207421e-05
-2.95487521813334e-05
-1.9938231867415e-05
2.33570078672667e-06
-2.03759620513911e-05
-1.64641717475437e-05
-1.75126108693514e-05
-1.43878412772891e-05
-2.07948466737845e-05
-6.36052167969671e-06
-3.29080430018728e-05
-1.59860592321356e-05
-9.04939396544559e-06
-9.99907461001957e-06
1.83361206531356e-06
4.40259148838523e-06
-1.68765066566868e-05
-3.67193391201597e-05
-8.41545774405162e-06
-2.32574098576755e-05
-2.68425660318724e-05
-2.06084944272288e-05
-1.90802987206674e-05
-2.88279909411603e-05
-2.80089254312992e-05
-1.79112428536947e-05
-9.06053458469483e-06
-1.05166113248637e-05
-1.59703148679219e-05
-1.39849723017115e-05
-1.72085408111e-06
-3.17247434679864e-05
-1.87585003876374e-05
-3.07512199544564e-05
-1.93641317689451e-05
-1.75391240021898e-05
-4.88017036524285e-06
-1.9476493474327e-05
-1.47384424989493e-05
8.58386008549908e-07
-2.72480529555932e-05
-8.46989097701588e-07
-1.24997802304119e-05
-2.16339457357048e-05
-1.08905614113924e-05
-2.85386394333733e-05
-8.78710398174378e-06
-2.04633411086059e-05
-1.0960385418545e-05
-1.84775114176327e-05
-8.07455195752239e-06
-2.91841756981233e-05
-1.7121928038184e-05
-2.37109405348092e-05
-2.12770895353001e-05
-1.0693379845769e-05
-9.46451536566816e-06
-1.2147112581434e-05
-1.24619761911475e-05
-2.04160078640742e-05
-4.62303189881984e-05
-1.73416164148276e-05
-9.96942409113327e-06
9.92337506787567e-06
-3.04804388628636e-05
-4.64340568232573e-05
-1.74112323566012e-05
-6.56948587387088e-06
-3.1969677819711e-05
-4.71624486802009e-05
-7.66898863617819e-06
-4.98089874802014e-06
-3.1973487139504e-05
-1.13725604215549e-05
-2.42083389408984e-05
-8.75796240622546e-06
2.96624524429101e-06
-2.7894077646722e-05
-2.97872299309527e-05
-1.86227499461992e-05
-2.42788493559303e-05
-1.38527367461727e-05
-2.29119788930722e-05
-2.66491007881639e-06
-8.28628206780186e-06
-1.33182530430028e-05
2.09311882424303e-06
-2.71356787030308e-05
-3.5033726220209e-05
-2.78837425867389e-05
-2.01699693493373e-05
-1.09719114314401e-05
-3.54652570507386e-05
-2.61614084834074e-05
-7.31575117760796e-06
-1.60084133303656e-05
-1.22946501622587e-05
-3.0482247868995e-05
2.91349896333594e-06
-1.79384313174813e-05
-1.60604899461445e-05
-2.71086526268089e-05
-8.34145039060569e-06
-3.53480658423187e-05
-1.17989512953174e-05
-9.17124769838424e-06
-1.72898980985111e-05
-8.02096522899133e-06
-3.14466784287233e-05
-1.41354450473422e-05
-2.57435286633491e-05
-1.50588583227562e-05
-4.02421207503837e-05
-3.27906032399146e-05
-1.53579307423296e-05
-9.13855429315391e-06
-1.48288036261825e-05
-2.31856835641515e-05
-5.24631970344363e-06
-3.02519516474908e-05
-1.27914171388736e-05
-7.40442991296681e-06
-8.40744111034287e-06
-1.17858580408305e-05
-3.54420281977337e-05
-2.31173460375012e-05
-1.40986622560008e-05
-6.70096530149855e-06
-6.59450955738749e-06
-4.18266313888785e-05
-1.37745949889216e-05
-1.19522908833464e-05
-3.26669768163847e-05
-2.69425639067361e-05
-3.41510748878323e-05
-1.92636929383566e-05
-1.13143863608439e-06
-2.46183585404151e-05
-1.64544743200187e-06
-1.4787546504864e-05
-1.90044859412351e-05
-2.22658436090849e-05
-4.30818868758133e-06
-2.78314429149216e-06
-1.4600136113743e-05
-8.85812259803436e-06
-1.65298684003027e-05
-2.41652918940858e-05
-2.39784523392949e-05
-3.23466011375316e-05
-2.19490256142654e-05
-3.45479466559787e-05
-2.95969792059859e-05
-5.71477155679675e-07
-4.2299877897538e-05
-3.38544776894316e-05
-1.44133490101447e-05
-2.58825128484284e-05
-1.36399601994115e-05
-3.78488326249508e-05
-2.19606508950474e-05
-8.57416524351821e-06
-2.03686017382729e-05
-3.47867079857904e-05
-7.86304684512479e-06
-7.98804902078909e-07
-2.22507102484807e-05
-7.24982397587715e-06
-3.60460373446506e-05
-2.74745843450843e-05
-2.24003312358389e-05
-2.45239636660617e-05
-3.08407203022929e-05
2.62894585549393e-06
-2.01578210367653e-05
-2.53281882152319e-05
-1.4311017309585e-05
-1.3040626279936e-05
-2.90111965631208e-05
-2.50754992877318e-05
-4.50302326249834e-05
-1.55450952699268e-05
-1.53803726790075e-05
-4.38314362680389e-06
-9.36072977892049e-06
-1.38034869170641e-05
-2.64564291028669e-05
-2.07188481219964e-05
-1.27425988234743e-05
-1.59505777116747e-05
5.32945145261633e-06
-4.24035138745846e-05
-1.12338307844157e-05
-1.31795580538463e-05
-9.88861409029285e-06
-1.01933957158522e-05
-1.04078396306269e-05
-1.4979779465576e-05
-2.79356363261114e-05
-2.20763670378614e-06
-8.21756942372041e-06
2.5250851982197e-06
-1.79507013660494e-05
-4.02915076124881e-05
-2.33355464014515e-05
-2.12632758413655e-05
-4.09812622709118e-05
-2.43711329081472e-05
-1.00967912026253e-05
-1.70595281476006e-05
-2.90515554393178e-05
-3.21704264355347e-05
-8.88209967937889e-06
-1.39272550857543e-05
-2.44938281970959e-05
-3.22469118004467e-05
-1.21870634847494e-05
-3.49337666865197e-05
-3.39973559919573e-05
-2.09674608202102e-05
-3.21315952143252e-05
-6.68106462784485e-06
-2.63553999357124e-05
-1.12230662402743e-05
-7.10359466417416e-06
-7.73341442009468e-06
-1.33737877491799e-05
-3.81354034902754e-05
-2.63029541225103e-05
-2.41958034376849e-06
-4.0615901692734e-05
-1.23236772570753e-05
-1.18153544770401e-05
-4.42248808028677e-05
-3.01295679314589e-05
-5.67216582357394e-05
-1.5803168322465e-05
-1.81964331412697e-07
-2.6106918474874e-05
-8.589088486718e-06
-2.85648783169421e-05
-2.34192340446085e-05
6.30988691080498e-06
-9.46849948568502e-06
-2.77190393567166e-05
-5.8696001612982e-06
-1.05656734779317e-05
5.47356970434025e-06
3.63099061214991e-06
-2.84362832188123e-05
-3.8801682824442e-05
-1.79454041353745e-05
-2.79958286574615e-05
-2.21528255611383e-05
-2.64015573563049e-06
-4.15390749946891e-06
-2.84130058402757e-05
-2.67757573081936e-05
-2.25276119866642e-05
-2.48450891646354e-05
-2.10944463086536e-05
1.05030165831668e-05
-1.47538914514828e-05
-9.88001923862039e-06
-2.33777569163609e-05
-2.05392952764032e-05
-1.11044811405551e-05
-1.77496957647084e-05
-2.73185578406364e-06
-1.93144418893941e-05
-8.47023816043995e-06
-2.84270395752324e-05
-1.56506338224238e-05
-2.96813384419127e-05
-1.37669258797325e-05
-2.36775797252748e-05
-2.88587633795307e-05
-1.85282240301656e-05
-2.18787338908402e-05
-2.8312304944304e-05
-2.77351583333245e-05
-4.14068306614633e-06
-1.42083908538882e-05
-2.01869048330222e-05
-1.6512602453341e-05
-2.35801945388466e-05
-2.40804088227215e-05
-2.07252301014243e-05
-1.50711827884306e-05
-4.97994165710376e-07
-9.48792939987016e-06
-2.0277120946222e-05
-2.3273194600369e-05
-3.6498466099662e-05
-1.13738352756938e-05
-1.5949280932708e-05
-1.98181209345159e-05
-2.12105027944342e-05
-1.17061726518575e-05
-3.5813414569253e-05
-1.00693764370159e-05
-3.60837377537825e-05
-4.17543882885552e-05
-9.35151238555832e-06
-2.93552886023004e-05
-1.78948623492651e-05
-3.37346001101104e-06
-2.2543912347185e-05
-2.99738485101281e-05
-2.45377001963286e-05
-3.66440133724386e-05
-5.51155883714373e-06
-1.01419354606143e-05
-4.17465218456023e-05
-1.82859674746524e-05
-4.48398999481644e-05
-1.01579031337871e-05
-1.81021570732774e-05
-1.88275671153372e-05
4.99154813425627e-06
-1.96603840132008e-05
-2.38790382002349e-05
-1.66019449900645e-05
-3.82276610878647e-05
-1.55570115387997e-05
-2.15501149753308e-05
-1.95123627887727e-05
-2.3696972140164e-05
-3.12393317313966e-05
-6.38088757690281e-06
-1.16689710711001e-05
-1.49447817168167e-05
-1.70880177262491e-05
-2.17418007512168e-05
-1.11097482241758e-05
-2.26035891086867e-05
-1.04743678407479e-05
-2.2289690999572e-05
-8.84104276118083e-06
-6.17190090477486e-06
-2.47801937811995e-05
-7.14892193574577e-06
-1.05226663657309e-05
-1.80399883083591e-05
-2.55855707385542e-05
-1.40220162294086e-05
-1.43068276585785e-05
-3.60127453845034e-05
-1.28171119775227e-05
-1.11295443926786e-05
-3.06876532095483e-05
-3.72198431705641e-05
-2.4831272941861e-05
-2.33006030688867e-05
-2.83412120571249e-05
-2.52041479302893e-05
-1.99099303581593e-05
-3.29653617030066e-06
-2.00470465977143e-05
-5.44622355453544e-06
-1.12479797948686e-06
-2.78839687736708e-05
3.22964441559486e-06
-1.06985708189592e-05
-2.67524405376077e-05
-1.07158314187806e-06
-2.08903746070704e-05
-2.84555117781497e-05
-2.33147819517874e-05
-2.97986201097094e-05
-2.03425038320636e-05
-1.51628071465847e-06
-7.10497201846779e-06
-5.30304780895063e-06
-2.40707955633708e-05
-1.92452869245158e-05
-3.33050226698959e-05
-1.403418579414e-06
-1.89011813400155e-05
-1.83303019560483e-05
-1.12671374491762e-05
-3.51649891630702e-05
-2.21444077570609e-05
1.05530224633092e-05
-9.4560218451724e-06
-3.26832602225259e-05
-3.06879381045685e-05
-4.5938329770721e-05
-1.87797284422836e-05
-7.69359083604588e-06
-4.30428422163139e-07
-3.25247491381854e-05
1.65266256035626e-05
-7.86444361768302e-06
-3.85270765409271e-05
-5.0159125831435e-06
-2.6677311407815e-05
-2.78923944842061e-05
3.87361370811793e-06
-2.90127218561246e-05
-1.2879727535688e-05
-1.80628694210849e-05
-3.0298029595655e-05
-3.0033826271034e-05
-3.86196703465296e-05
-2.57437421043385e-05
-1.998817913749e-05
-2.05386868191154e-05
-7.37068969918564e-06
-2.85389772363628e-05
-2.90917545766789e-05
-1.14306242186915e-05
-2.98472326723391e-05
-1.99052828258303e-05
-8.3967078595065e-07
-2.45835996103663e-05
-1.92553982388864e-05
-4.94492280780345e-06
-2.59677815239553e-05
-4.42028326405644e-06
-4.08012303653265e-06
-2.76193335530745e-05
-1.09179632825999e-05
-3.82265862002265e-05
-1.27762124086423e-05
-2.52252329825387e-05
-3.97445417649891e-05
-3.85558335589722e-05
-1.7636147382993e-05
-3.79437238204172e-05
-3.36853892572096e-05
-5.19684116838261e-06
-1.50941343335976e-05
-1.76526937053497e-05
-3.98796400475415e-06
-2.29338364806268e-05
-9.71369132279901e-06
-1.10971491886856e-05
-1.70402097389151e-05
-1.34488331855012e-05
-1.3653641573267e-05
-1.20884765878588e-05
-3.72823769116331e-05
-2.37647694191886e-05
-2.17541814372578e-05
-2.78545829339496e-05
-3.17689746581639e-06
-8.38192021812454e-06
-2.22002938655441e-05
-1.24681357097999e-05
-1.88772410716308e-05
-1.35412192213067e-06
-2.45952033599293e-05
-1.98002550194998e-05
-3.40510072541155e-05
-2.76964046192751e-05
-1.79398356201349e-05
6.06643418058003e-06
-1.57796022959e-05
-7.27073334777682e-06
-2.25729784730114e-05
-3.58428607144253e-05
-5.26947500049183e-06
-1.2035863778216e-05
-1.71319266075974e-05
-2.12302184775695e-05
-2.77193144784742e-05
-6.26989953847444e-05
-3.31544853752142e-05
-1.93460226812898e-05
-1.43069859404544e-05
-2.28243893136348e-05
1.08077680946379e-05
-1.80813260795128e-05
-1.82774462865898e-05
-2.63113391073377e-06
-2.93315197147855e-05
-1.58540230170981e-05
-6.21337071078778e-06
-2.36970547324944e-05
-2.89395191432521e-05
-1.88786185784871e-05
-4.99885559406015e-05
-1.0160485239902e-05
-1.45247427647116e-05
-1.21581115896509e-05
-2.00155698418993e-05
-2.58852693509732e-05
-1.11619378779084e-05
-1.92590446464728e-05
-1.56452743336628e-05
-6.98060982216339e-06
1.79612335076392e-07
-4.09458829998802e-05
-3.091954518892e-05
-4.07716804164129e-05
-1.34586464910017e-05
-6.28026405267742e-06
-2.5976243936148e-05
-2.60402327226135e-05
-4.40407374808823e-06
-1.87969982680591e-05
-2.15993340459105e-05
-2.04210028959229e-05
-2.32907452689218e-05
-3.73890822957439e-05
-8.38704054687845e-06
-2.5569726818545e-05
-6.45399390625478e-06
-2.94589340085317e-05
-1.25054598760257e-05
-2.00606756457291e-05
-1.58072347591658e-05
-2.44813865651912e-05
-1.05118591360837e-05
-2.09479011578443e-05
-1.02678053520924e-05
-7.67510053141769e-06
-3.36775496045912e-05
-1.12250123846462e-05
-1.89107548250347e-05
-3.29115025893804e-05
-2.18273245384825e-05
-3.28318173705299e-05
-2.06040971961327e-05
-3.5408351460813e-05
4.08077052169728e-06
-2.21871715237022e-05
-2.23841934260872e-05
-3.16931202721149e-05
-2.74274771256976e-05
-3.67999459510433e-05
-2.80480334745698e-05
-3.86450109234826e-05
-2.17011306102024e-05
2.95179602934825e-06
-1.82269237839731e-05
-1.24466463388062e-05
-2.40125804655838e-05
-2.96669717222442e-05
-1.30404066402814e-05
-1.64424632399675e-05
-8.11964447202988e-07
-5.68320874046101e-06
-4.40550991338377e-06
-2.35570319071128e-05
-2.13166621288791e-05
-2.23084303296709e-05
-1.01343406145493e-05
-2.10365728576459e-05
-2.85092909947702e-05
-1.84756774384205e-05
-1.37912718714919e-05
-3.03042223572281e-05
-3.16332428799567e-05
-2.57419789081834e-05
-4.43249544956589e-05
-4.90467059807862e-06
-2.10883359824747e-05
-1.45205791709952e-05
-9.48252321237897e-06
-3.46922541471119e-05
-5.34863865641915e-06
-2.23245804814044e-05
-1.76032821389923e-05
-1.69033816258263e-05
-6.43037369719386e-06
-2.91891328213714e-05
-1.90000792986171e-05
-2.08026949782076e-05
-1.49958802236117e-05
-2.69798874316527e-06
-7.21610528547125e-06
-2.88602806836871e-05
-1.70858260216137e-05
-2.03226993509233e-05
-1.87229309279119e-05
-1.68660468258383e-05
-1.63851248426449e-05
-2.66763192822914e-05
-3.27735587557478e-05
-7.47353425934628e-06
-2.66299581274731e-05
-1.56249888051341e-05
-7.25305257997278e-06
-8.41343988946338e-06
-1.76147520994426e-05
-8.56420707232437e-06
-5.22365650180664e-06
-2.03584779741235e-05
-2.23446167798151e-05
-1.51548483428655e-05
-1.26367235122438e-05
-2.32934588104358e-05
-4.79095103776224e-05
-1.98977041255847e-05
-1.43353143648825e-05
-1.50182667287038e-05
-3.55838785365795e-05
-3.07839576771882e-05
-2.19084453955857e-05
-2.11741192682629e-05
-1.17108250661058e-05
-3.97393249303824e-05
-2.16006108216784e-05
-2.55110140342407e-05
-1.8416958793596e-05
-2.36212690912857e-05
-1.33013349074901e-05
-4.54833271796243e-06
-8.17314634968468e-06
-1.94154941504741e-05
-1.26498827441733e-05
-2.74233457025236e-05
-1.28895601749486e-05
-9.0250181645251e-07
-1.19631586214673e-05
-9.04723725704266e-06
-2.55995084519726e-05
-2.32665154113439e-05
-1.69447881207742e-05
-1.58147055059466e-05
-2.33382463040429e-05
-1.77005645178826e-05
-3.01627958198208e-05
-1.14272639307524e-05
-3.20506346534015e-05
-1.95838544340836e-05
5.25932378479226e-06
-3.89801180913185e-05
-2.78423330470429e-06
-2.6320954020191e-05
-1.64157140067021e-05
-2.87788803401144e-05
-2.16087717822424e-05
-2.24454330611279e-05
-1.86146874339825e-05
-1.13138705517131e-05
-1.46621159685888e-05
-1.39353718636211e-05
-2.81570238748509e-05
-2.25724810491889e-05
-1.05601043039579e-05
-2.28709457397007e-06
-1.52610243187577e-05
-2.57144123345951e-05
-1.84958567350587e-05
-1.60988138300932e-05
-3.86816994273069e-05
-1.50466992118197e-05
-3.49651377757957e-05
-3.60063917337401e-05
-3.19061656825573e-05
-2.54015239592375e-05
-1.67932515931118e-05
-5.48152441461965e-06
-2.74804936050351e-05
-3.42115499649674e-05
-1.66279685035132e-05
-1.52077108206805e-06
-1.71387724753682e-05
-3.4626892955518e-05
-1.11444324281647e-05
-1.85054826099399e-05
-2.30560529966964e-05
-1.19394676975881e-05
-1.89471889350045e-05
-1.70817644028557e-05
-7.2856550337911e-06
-2.14811394703035e-05
-1.81405054589055e-05
-1.95736021091176e-06
-1.73169867192618e-05
-1.67038504749107e-06
-1.14232519936263e-05
-3.81751434752403e-06
-1.96754487831521e-05
-2.89983070753014e-05
-4.12218651552568e-06
-2.40747249250426e-05
-1.70152582875471e-06
-1.96746366191726e-05
8.39154788086396e-06
-1.08156642224221e-05
-4.6154455170102e-06
-2.28861078657421e-05
-2.40004072913844e-05
-2.04233192180509e-05
-1.73846538800749e-05
-1.31090499979096e-05
5.95645058531521e-06
-9.20782681824313e-06
-2.23856655387814e-05
-7.60759287791326e-06
-1.57778769419927e-05
1.93541955627825e-06
-3.09141540734497e-05
-4.54414514767311e-06
-2.05208163499474e-05
-1.73650299507002e-05
-3.56921355121172e-06
-2.36622899427167e-05
-2.30408770601822e-05
-2.72463414111005e-05
-1.65223598110981e-05
-2.97464021526726e-05
-2.34559927207657e-05
-2.86887316814139e-05
-1.52925830660445e-05
-3.15995180243808e-05
-2.60988968943785e-05
-3.74606744370845e-05
-2.83319156591511e-05
-2.34214025476869e-05
-2.89047904091564e-06
-2.14365481488632e-05
-2.59645921005931e-05
-7.45482278200015e-06
-1.27158758742074e-05
4.95961401380569e-06
-9.38536278917317e-06
-2.21034184703892e-05
-3.28107418059974e-05
-3.00730968751231e-05
-2.1653818846448e-05
-2.21800153423891e-05
-9.57278522305706e-06
-2.51565120846565e-05
-4.33048106079653e-05
-4.12392657897513e-05
-1.15314298809012e-05
-3.62702883446776e-05
-3.2019438415511e-05
-3.53666636855634e-05
-2.04035820729339e-05
-7.20438100232599e-06
-1.29359050586349e-05
-1.86196408074048e-05
-7.76254462326123e-06
-2.98192026034645e-05
-1.70190645978931e-05
5.34245363602739e-07
-1.90836467991093e-05
-2.45526913208853e-05
-1.30198383710438e-05
-1.53458863368378e-05
1.66603998301627e-06
-2.59919647903258e-05
-2.46425841050674e-05
-7.63936303414269e-06
-1.63854785916472e-05
-1.82654729214202e-05
-3.77905343435072e-05
3.4041265151442e-08
-2.17223238480179e-05
-1.17751358301196e-05
-2.09477753395686e-05
-2.41986594206081e-05
-1.4473524859247e-05
-1.90740322227229e-05
8.01768049077362e-06
1.12974863563497e-05
-2.06266605053671e-05
-7.91089788230022e-06
-1.10581257334901e-05
-1.2368494232374e-05
-3.72745502677729e-05
-1.27347912885466e-05
-1.48135042327394e-05
-2.02214007320099e-05
-1.87893234827279e-05
-2.99270546798062e-05
3.57778811143664e-06
-1.89987507929054e-06
-1.63256744224355e-05
-2.528471181303e-05
-1.43433248642135e-05
-1.62341726686541e-05
-2.14129401968885e-05
-3.59785270542002e-05
-1.77748301572405e-05
-2.8463303162229e-05
-1.67675213639639e-05
-1.70927916002035e-05
-1.28663228060238e-05
-4.00563460932611e-05
-2.10459414761347e-05
-2.47800205342101e-05
7.34338068833011e-06
-1.46526191234021e-05
-2.23705247360775e-05
-2.08592601861912e-05
-5.31120428640137e-06
-3.76847841789845e-05
-2.42326792922805e-05
-1.23281381229871e-05
-2.99132441463024e-05
-2.79914692064411e-05
-1.78141484002025e-05
-9.87507025421376e-06
-2.12091670394042e-05
-4.84700633323014e-05
-2.03451778061647e-05
-1.9032753340355e-05
-2.86583343382867e-05
-1.76848381913014e-05
-1.061028136853e-05
-2.12767295574532e-05
-2.07043611398003e-05
2.36589862299346e-06
-1.40706022633607e-05
-2.28618506927715e-05
-2.94243805790509e-05
-3.57549544665033e-05
-6.21250423470203e-06
-1.04185217034574e-05
-2.90085335203307e-05
-1.49420725812434e-05
-9.78116655416494e-06
-1.97049177589646e-05
-2.05393839787642e-05
-2.85194533255173e-05
-6.6733283959589e-06
-4.60252028632939e-06
-2.15112411237837e-05
-2.54091232634958e-05
-2.65826617958705e-05
-4.42870868042969e-07
-2.55574737591067e-05
-1.19351940930651e-05
-3.35785393629322e-05
-1.77672001645862e-05
-2.056544778794e-05
-2.659377248431e-05
8.06556271418142e-06
-1.42000094002427e-05
-1.148872095671e-05
-3.95486503352738e-06
9.23442647625989e-06
-1.32678039118152e-05
-1.63984125473279e-05
-1.83270889009341e-05
-2.09153638875779e-05
-5.23261231438655e-06
-2.10162613066249e-05
-1.78878264126637e-05
-2.36311039130544e-05
3.79113564852186e-06
-1.1889548287814e-05
-6.39457632553712e-06
-1.29802855449509e-05
-1.98419776652132e-05
-3.94056799321539e-05
-2.90804966349635e-05
-1.84214290038086e-05
-4.00471914627913e-06
-2.52730026311653e-05
-5.54965120055032e-06
-2.73327979484356e-05
-1.41748345436265e-05
-9.89883582345986e-06
9.96014012279818e-06
1.78039481359926e-05
-9.24140094296031e-06
-1.35028584621157e-05
-3.93871112018325e-06
-3.31112358203103e-05
-2.11752560023372e-05
-2.47685345632553e-05
-1.87359523122359e-05
-1.51412761877928e-05
-6.35311380080792e-06
-2.58432643730357e-05
-3.89346612053136e-05
-1.16551798133514e-05
-2.47774493489493e-05
-3.8062174449977e-05
-2.65102479962459e-05
1.99278580908583e-06
-1.44017711085814e-05
-1.88037385503663e-05
-1.39796554652057e-05
-1.94149666510968e-05
-8.63646625578184e-06
-2.10956792077135e-05
-3.25680469295584e-05
-2.67966172502068e-05
-1.93318027354461e-06
-3.55896498758711e-05
-2.41006261782946e-05
-7.22522837687309e-06
-1.21357860734188e-05
-1.38978157823034e-05
-4.38204249766435e-06
-3.49183406640441e-05
-8.05784734241854e-06
-3.38783482943413e-05
-4.35363071218182e-05
-2.3682645617206e-05
-1.91995050741211e-05
-2.63116717282304e-05
-2.15849551607444e-05
-3.4101682132081e-05
-3.62067912552453e-05
-2.00541116383376e-05
6.42016442618228e-06
-1.19839829109924e-05
-2.73745508911167e-05
-2.6345971307167e-05
-4.34046624200284e-05
-3.27650992287904e-05
-4.85757034962493e-05
-2.8815386335295e-05
1.51963288339586e-06
-1.93013515293837e-05
-2.12448641014506e-05
-1.30001523043615e-05
-2.13346091565251e-05
-1.79724089814493e-05
-7.73835009891032e-06
-1.07828721188549e-05
-2.38130642035153e-05
-1.74971420258125e-05
-3.0460568235857e-05
-2.57343522639481e-05
-2.69956165710751e-05
-1.51853171491022e-05
-2.47005284349253e-05
-1.02370194569383e-05
-3.53603564056515e-05
-1.8327248788821e-05
-1.6151301555483e-05
-1.96030937883707e-05
-1.42014454266971e-05
-1.64000850162945e-05
-1.95161133667852e-05
-8.22858381016638e-06
-6.45711513364047e-06
-9.7428938541915e-06
3.82685079220675e-07
-1.16810945764693e-05
-3.58208046425378e-05
-1.8531966072128e-05
5.77660693011465e-07
-1.33007730043806e-05
-2.46463883308529e-05
-3.48401702386275e-05
-3.81409368045694e-05
-2.44059259592136e-05
-2.67206431096185e-05
-2.98506168480747e-05
-1.38595275671711e-05
-1.46998527939459e-05
-2.22301794750436e-05
-2.76023385772032e-05
-2.15756889762028e-05
-6.84996762772109e-06
-1.5352271193537e-05
-2.61332676322754e-05
-2.47197158925629e-05
-1.54338496338389e-05
-9.10198516016907e-06
9.71835413618571e-07
-2.32386708276025e-05
-1.72714592992993e-05
-1.69342000750947e-05
-6.91619006359633e-06
-1.77863121894466e-05
-6.97714859319327e-06
-2.10571078075859e-05
-1.59753737420073e-05
-2.12569444800782e-05
-2.85095412375447e-05
-1.23586530319989e-05
-1.66452521689345e-05
-3.30824215156397e-05
-1.2712162585313e-05
-2.27347558878581e-05
-2.32552208912382e-05
-1.08529176124908e-05
-7.29013935333445e-06
-1.24146505320953e-05
-3.52619977633456e-05
-1.86444629318025e-05
-3.07150741296223e-05
-4.42299837339805e-06
-1.99788812796797e-05
-1.62693422659462e-05
-5.90158332248226e-06
-2.2262722469905e-05
-2.77779826721119e-05
-1.46599486416593e-05
-2.96824937786173e-05
-7.82338521652825e-07
-2.06227328400681e-05
3.45651623847796e-06
-4.15212426753544e-05
-2.20442944602518e-06
-3.2204201105813e-05
-2.08359501960469e-05
-9.6681974178032e-06
-2.6451086051227e-05
-1.32280256315133e-05
1.08260639868994e-06
-1.75176471485835e-05
-7.17670107854817e-06
-2.25952165554556e-05
-1.61237061954746e-05
-2.65096660087341e-05
-1.31849801886053e-05
-2.52249851818645e-05
-1.9675191278181e-07
4.32935052914814e-06
-5.95236812781386e-06
-9.90523173937893e-06
-2.55623717426539e-05
-9.66653189251622e-06
-2.01118268263546e-05
3.12699423139032e-06
-2.38553827501495e-05
-1.47107358724116e-05
-2.39181951222324e-05
-1.42274759230058e-05
-3.66151475131075e-05
-2.10209135442799e-05
-1.17998359347632e-05
-1.72381278484092e-05
-2.41967134205557e-05
-2.59272871067229e-05
-1.81716595584497e-05
-4.29318614848462e-05
-2.75020385793607e-06
-2.09465902158144e-05
-1.9379852527704e-05
-2.77166143051752e-05
3.51177124227852e-06
-2.03362223680155e-05
-3.12671096595076e-05
-1.42433900222798e-05
-1.39993927492033e-05
-5.98246372281568e-06
-1.29205872031698e-05
-2.07791823652377e-05
3.71677103313475e-06
-1.12234318045366e-05
-2.89334207467349e-05
-2.55094784461466e-05
-2.24607530255781e-05
-2.48659829798633e-05
-3.1529160683774e-05
-1.26750199962568e-05
-1.74157000734596e-05
-2.92632336240639e-05
-4.43838020241601e-05
-3.34370598138163e-05
-2.27797903521497e-05
-1.74529843386189e-05
-1.98328847566994e-05
-2.53760516615817e-05
-1.05400588092691e-05
-2.98860763066574e-05
-1.17958268824768e-05
-2.57883324777514e-05
-2.46580859714277e-05
-6.69390914556712e-06
-1.67867058441752e-05
-1.98141462648703e-05
-1.8464551840438e-05
-1.82422669047154e-05
-2.67119453025795e-05
6.06488938811135e-06
-2.36811466312898e-05
-1.99198613771204e-05
-1.72739844762868e-05
-2.12543379290657e-05
-4.41054390445295e-05
-1.79005936081901e-05
-8.79641770558847e-06
-2.57533543233113e-05
-1.65394480832944e-05
-1.56440481236378e-05
-1.98295203768067e-05
-2.07979970923557e-05
-1.34745441069251e-05
-2.42225840663648e-05
-1.74470331212855e-06
-3.57947983174927e-05
-2.58494164848457e-05
-3.37622765366089e-05
4.90832431024641e-06
-1.19592597156866e-05
7.85942501773916e-06
-1.69656443197951e-05
-6.75541403397156e-06
-5.95978687867118e-06
-2.56653822254637e-05
-1.74431244680625e-05
-2.83270085974021e-05
-1.4380343998876e-05
-2.08039780142802e-05
6.17257709104267e-06
-2.65039465852035e-06
-2.98734696050239e-05
-1.4427390557239e-05
-7.53330860431283e-06
-1.97569614230114e-05
-1.34305241405126e-05
-1.20918174432981e-05
-2.32577878858539e-05
-3.00688404222986e-05
-3.04671162392691e-05
-2.65294831353633e-05
-2.72575763828508e-05
-1.43906468177038e-05
-4.08312939465583e-05
-2.45099822708997e-05
-3.3768091854331e-05
-3.01448289973582e-05
-2.54609764553683e-05
-1.10024293778262e-05
2.71590011540833e-06
6.76313221497601e-06
-2.60884983613581e-05
3.21003535096967e-06
-1.95582578197867e-05
-4.55308403131815e-05
2.69091865361859e-06
-1.94586821973362e-05
-3.73968616075546e-05
-1.42212646324061e-05
-3.18619383693734e-05
-4.0294286175833e-05
-2.23075831836171e-05
-4.47240406025336e-05
-1.62266411982956e-05
-4.34883067079658e-05
-5.62277205649339e-06
-1.5235525913874e-05
-2.34840655291353e-05
-2.23200570193437e-05
-1.75046515755538e-05
-8.25433482605006e-06
-3.8815076531526e-06
-1.4726200651389e-05
-1.81455514926457e-05
-2.45916142078315e-05
-4.45253782938504e-06
-2.09450261609023e-05
-1.69944751179585e-05
-8.76378886151492e-06
-1.2305679936573e-05
2.97116336434237e-06
-2.54742438573348e-05
-2.17932281466434e-05
-1.77139392757081e-05
-1.80829906472177e-05
-1.96196840623606e-05
-1.19832839746435e-06
-3.4835980851236e-05
-8.73300719160975e-06
-2.32524358723378e-05
-2.99200512620279e-05
-1.92607531760598e-05
-6.5193791977658e-06
-1.63018999716886e-05
-7.71916298458583e-06
-9.0634293671695e-06
-2.15796169962402e-05
-2.92064547105644e-05
-2.01459855169721e-05
-1.88785909514107e-05
-2.63929224239281e-05
-1.60770253422957e-05
-1.60418959537572e-05
-1.21734408334364e-05
-2.19066060937965e-05
-2.56512008286879e-05
-2.94927921587958e-05
-1.59846235176965e-05
-4.28294245892416e-05
-1.52829868878404e-05
-1.82332628392574e-05
-3.62721050846802e-05
-1.31045237382308e-05
-3.09462409842763e-05
-3.08660601396099e-06
-1.74835824608635e-05
-2.22199149916635e-05
-2.42378030687746e-05
-2.57117727954598e-05
-1.96099462792042e-05
7.20546243033121e-07
-1.33608161196123e-05
-2.66590078308735e-05
-1.12060512460582e-05
-2.12509629074505e-05
-1.79997930112361e-05
-1.99343637037933e-05
-1.63649427472686e-05
-2.8530271836252e-05
-3.63751327133798e-05
-6.56130009227479e-08
-1.86277477456388e-05
-6.38576970265564e-06
-2.712704358395e-05
-2.88884628132513e-05
-1.52931116897076e-05
-2.94434210689585e-05
-3.52895469050735e-05
-1.71224265208669e-05
-3.5688887096751e-05
-1.24533838774937e-05
-3.19997930426516e-05
-7.49891530934875e-06
-3.38284878437875e-05
-1.71252673577071e-05
-2.47837551049281e-05
-1.20070626813732e-05
-2.41878283055644e-05
-1.75604786666923e-05
-3.14972580640258e-06
-3.3594625782485e-05
-8.84333235661604e-06
-2.00365353807352e-05
-8.51148215354464e-06
-1.50949906415657e-05
-2.31908290626983e-05
-2.29190364904603e-05
-4.04890928045462e-05
-1.08431687643059e-05
-1.51942194990987e-05
-1.20408064374717e-05
-3.0889303880741e-05
-2.94817368047593e-06
-2.55013852120592e-05
-2.19280074240142e-05
-2.11573805627187e-05
-1.45302856487172e-05
-1.3547020505131e-05
-9.44112969990945e-06
-1.40369742606574e-05
-1.03969478354422e-05
-7.33985950943289e-06
-2.12699051971391e-05
-2.76828973770082e-05
-1.39539077030933e-05
-3.14735137992958e-05
-1.60055152898295e-05
-1.7407159307773e-05
-9.13133269920872e-06
-2.83679705735249e-05
-1.0393843613646e-05
-5.15819346454406e-06
-2.37729531369111e-05
-1.57077395624059e-05
-1.7892887354561e-06
-3.16993048988109e-05
-2.00927189452994e-05
-2.18872388719258e-05
-2.55332984498532e-05
-1.90173583669748e-05
-1.82125425238754e-05
-3.20467663814595e-05
-1.97735488058382e-05
-2.01138445249937e-05
-2.93781828364273e-05
-1.90788560960469e-05
4.23426845337592e-06
-1.3169357905164e-05
-1.32877669765571e-05
-8.70971901534311e-06
-3.56332197013248e-05
-4.32113064512467e-05
-2.09589969427222e-05
-1.45981236799389e-05
-1.59650949710646e-05
-3.51939065863403e-05
-2.48174425671182e-05
3.26289586507126e-06
-1.00517491579613e-05
-1.52091294351951e-05
-3.77796851398247e-05
-1.24078356008719e-05
-2.60441626833031e-05
-1.96209018242544e-05
-1.24920863829934e-06
-2.85672031476969e-05
-2.02529745321173e-05
-3.75002461453411e-05
-4.30413286692683e-05
-1.05050701669861e-05
-3.78734772925252e-05
-2.93045542059819e-05
-2.2794063670236e-05
-1.5732735917145e-05
-2.804409386702e-05
-1.04597413526523e-05
-2.98505433840658e-05
-1.4545499280484e-05
-2.6354562743252e-05
-1.44184399441021e-05
-3.18777182566417e-05
-1.83086882853472e-05
-2.5530741229896e-05
-2.18901894330849e-05
-1.1751387836249e-05
-1.53660675824035e-05
1.93008301757118e-06
-2.09164101209448e-05
-1.58847362671091e-05
-3.29149953096877e-05
-1.65348281393782e-05
-1.68110577746254e-05
-1.99104600171643e-05
-3.4829913827718e-05
-5.77714940279707e-06
-1.97327287082119e-05
-2.17719704160788e-05
-1.39964543440091e-05
-1.42557227346698e-05
-1.35287662850217e-05
-4.86707871120664e-06
-9.30026095311848e-06
-2.71508652856757e-05
-2.11737286242681e-05
-1.16035230262832e-05
-6.73727323165463e-06
-2.96591108123048e-05
-3.39275930710439e-05
-5.13566098161444e-07
-3.29131541278533e-05
-1.91597025271969e-05
-2.67432354554882e-05
-2.3633716448472e-05
-1.09309463134429e-05
-2.98273286004112e-05
-3.17881675334245e-05
-1.04303186070364e-05
-1.69465266797027e-05
-2.58080585654291e-05
-4.50974450051793e-06
-2.10187800239204e-05
-3.16166779169071e-05
-3.01752045842881e-05
-1.23860594529734e-05
-1.57262468475168e-05
-1.80416798225644e-05
-2.93578389737789e-05
-1.2727213316883e-05
-2.10765579655867e-05
-4.792054005979e-05
-2.57874366803011e-05
-7.22394864531993e-06
-1.38274798603683e-05
-3.90481931921018e-06
-3.80445608905035e-05
-2.56623665367877e-06
-2.4798013139394e-05
-2.05842479878687e-05
-3.13974978663509e-05
-1.86194092216467e-05
-2.1460969979788e-05
-2.6075551990636e-05
-2.24238380813403e-05
1.62011380762648e-05
-1.80600454641546e-05
-2.40126542420175e-05
-1.60541864899733e-05
-2.96163667748483e-05
-2.18790416027113e-05
-3.77758145536388e-05
-3.36256267887266e-05
-1.99427996994153e-05
-4.25229690304126e-05
-2.29754447987477e-05
-1.88823586146562e-05
-3.66051756531761e-05
-1.57044059893194e-05
-1.39653997551718e-05
-2.43138523672772e-05
-1.85058879157183e-05
-3.53080319791457e-05
-4.0601570103999e-05
-1.98962101957403e-05
-2.73803159998829e-05
-3.08654601269107e-05
-2.33863722596639e-05
-1.59207163280001e-05
-2.95246440371603e-05
-1.13899307080977e-05
-3.07616061011512e-05
-2.02920628976303e-05
-1.88363195570093e-05
-1.52958904776176e-05
-8.94081598675177e-06
-1.78646586648273e-05
-1.6699475873893e-05
7.19685827410937e-06
-3.37591069213682e-05
-2.27931005261449e-05
-1.92913163723036e-05
-4.44730881668946e-05
-2.74563986035783e-05
-2.44207330534195e-05
-6.5091108732704e-06
-1.24348554782744e-05
-1.51862268115086e-05
-3.05506927365778e-05
-1.86772597791283e-05
-1.82984645333578e-06
-1.41285655599337e-05
-2.90323041908053e-05
-2.64259316744449e-05
-1.2894508622777e-05
-1.19189132704212e-05
-1.86365204350451e-06
-4.79247081136708e-06
-1.97140866812271e-05
-1.15925275004534e-05
-1.86028390671585e-05
-4.11069184361254e-06
-2.15083750521183e-05
-3.0197408206341e-05
-1.18189127570653e-05
-1.7960387626806e-05
-2.42026028813282e-05
-1.11575257672636e-05
-1.58160497519427e-05
-1.02430973791188e-05
-7.33902889147682e-06
-2.70720361459176e-05
-1.11037392765949e-05
-4.26091791958894e-06
-2.00591122955406e-05
-2.92879184931473e-05
-1.78234166314755e-05
-3.1961602917251e-05
-4.5163981583545e-05
-2.3885319962518e-05
-1.97642552869952e-05
-3.72135424262302e-05
-1.77259629305201e-05
-6.22657901133481e-06
-2.59917343061965e-05
9.91380849026919e-07
-3.23864624392951e-05
-2.4013062406398e-05
-2.08307869293984e-05
-1.45909953523198e-05
-8.95536300409081e-06
-1.50768452046477e-05
-2.36941332437897e-05
-4.88198250940685e-05
-2.94685075439308e-05
-3.3280329617503e-05
-1.34573155372523e-05
-2.36793652197433e-05
-2.37148166852986e-05
-1.08123893602301e-06
-2.01303715115815e-05
-4.74231314526179e-06
-1.15205218201385e-05
-5.11862377502911e-06
-6.50904314733286e-06
-2.26453372548447e-05
-1.31701074000628e-05
-1.62433248931361e-05
-9.81939249541596e-06
-9.82745219008304e-06
-2.8155494290709e-05
-1.57074737270386e-05
-1.49692748251085e-05
-2.08867125720902e-05
-1.39497878462157e-05
-2.90909805921902e-05
-8.18847868931343e-06
-1.56957641674294e-05
-4.13308974810218e-05
-2.35737331085265e-05
-2.43982657645913e-05
-1.7703528296428e-05
-1.82541034470705e-05
-1.1518923565231e-05
-3.64851381272099e-06
-1.88115869356508e-05
-3.14806675651938e-05
-7.76084377716643e-06
-9.53239381002297e-06
6.48042640128785e-07
-4.40310858624371e-06
-4.86659719055534e-06
-1.79782478218714e-05
-2.17424086079227e-05
-1.77059408188893e-05
9.55265617050305e-07
-2.03173302313307e-05
-1.65482162543755e-05
-2.4403398598092e-05
-1.22503496501712e-05
-3.14021430763713e-05
-2.56827946312846e-05
-1.83788398145351e-05
-2.84439581959614e-05
-1.22867866368233e-05
-1.69452405231779e-05
-1.66502758582189e-05
-2.81197310867485e-05
-1.65200437399054e-05
-6.83922511803818e-06
-1.58623059896521e-05
-1.50847994152877e-05
-9.53398195906604e-06
-1.01090199734414e-05
-2.42857827614905e-06
-2.09755912726615e-05
-2.48070775348943e-05
-1.60202700075857e-05
-8.99136661251569e-06
-1.39738821778628e-05
-1.90292878471541e-05
-2.81736550496101e-05
-2.43164214388615e-05
-2.16468905106998e-05
-3.86207704100085e-05
3.74425984944415e-08
-7.97843911629986e-06
-2.75069115573238e-05
-1.27736771185236e-05
-4.42635971832168e-05
-1.53062355127593e-05
-2.88516509483559e-05
-2.00124373265117e-05
-2.72712382145458e-05
-2.20279957445524e-05
-2.2231963830829e-05
-2.88939497522314e-05
-1.93944577546638e-05
-2.12823260316775e-05
-2.79452085731343e-05
-2.0409542696208e-05
-2.33329812570437e-05
-5.05929859181151e-06
-2.03432386272564e-05
-1.55732119036626e-05
-1.2572702149943e-05
-1.25737180661462e-05
-2.41405027375988e-05
-2.29174516157848e-05
-2.09739911928498e-05
-2.33415902278893e-05
-4.70505056009565e-05
-3.83477339434133e-05
-2.00589241101944e-05
-2.42337993857139e-05
-2.5410865164044e-05
-1.61824184870178e-05
-1.3804462560171e-05
-2.86318948450784e-06
-1.99025288388967e-05
-1.88761403936612e-05
-1.96706011393099e-05
-1.33314689787185e-05
-2.28132838628154e-05
-1.24660753939867e-05
-1.7997199179267e-05
-1.95399670787498e-05
-1.01168444463809e-07
6.32780936435194e-07
-1.51737606486216e-05
-8.40784595392397e-06
-8.59508144541131e-06
-2.45661979070018e-05
-2.55306277977337e-05
6.20675764913702e-07
-2.58695991287452e-05
-2.03800492568104e-05
-6.32823868917091e-06
-1.44527003900732e-05
-1.0211461471235e-05
-1.56739468349624e-05
-1.1877270363644e-05
-3.02613404644724e-05
-2.9380344808953e-05
-3.24135017563903e-05
-1.95721095641419e-05
-8.99679645020834e-06
-1.86140676505125e-05
-1.02078347337428e-05
-2.37729064650033e-05
-2.31321714099708e-05
-3.98001407250296e-06
-6.83842043217315e-06
-2.78153151757307e-05
-3.59500248647273e-05
-1.74470948748413e-05
-3.03882672352909e-05
-1.69564195551411e-05
-2.40950901076481e-05
-2.92422037254714e-05
-2.71535078333825e-05
-1.1029902451884e-05
-2.24641417565724e-05
-3.63650769612375e-05
-2.80100082993058e-05
-1.78030831647799e-05
-2.47413743816623e-05
-2.16009166156423e-05
-2.33933580628186e-05
-4.38022563249297e-05
-3.89768975951952e-05
-3.44935812150112e-05
-2.34981862716981e-05
-1.51744248329885e-07
-1.06988683315016e-05
-9.24487777911724e-06
-1.05478378634012e-05
-2.81766034129952e-05
-1.12211962077947e-05
-2.18068786232957e-05
-2.27486347680911e-05
-2.90679034469227e-05
6.71549303259899e-06
-2.73790632214919e-05
-3.71849555596054e-05
-1.05262593430805e-05
-1.49088877560718e-05
-2.11525306247475e-05
-2.4146064153287e-05
-1.27459134210337e-05
-2.29011807925274e-05
-2.03005480454519e-05
-3.45208144203185e-05
-5.5530660695022e-06
-1.50991926070749e-05
-2.46837142520209e-05
-2.13490452981746e-05
-2.13586203712836e-05
-1.38004791557205e-05
-1.00918920305269e-05
-7.18775927989578e-06
-7.60689617526072e-06
-3.46701850564635e-05
-1.55091584085265e-05
-2.21487226057209e-05
-2.56046655720989e-05
-1.32576610454849e-05
-6.71138431056786e-06
-1.47644637848078e-05
-5.01792072098781e-06
-2.10062711187793e-05
-1.98177480185999e-05
-1.9183219536296e-05
-2.52084618975532e-05
-3.47660452697109e-05
-2.43812077597905e-05
-1.65288960622494e-05
-3.78341424577544e-05
-6.99750140660781e-06
-9.1436853570311e-06
-2.58715322626179e-05
-1.42022584760838e-05
-2.48674981288974e-05
-5.66155203281301e-06
-9.67824983734732e-06
-1.95158035573374e-05
-2.21133741944775e-06
7.50690305448855e-06
-1.66396171872618e-05
-7.49970932370168e-06
-1.58708160130103e-05
-9.96334968546009e-06
-1.18781205999786e-05
-3.65407189480457e-05
-2.67595318480848e-05
-2.09627832718303e-05
-1.57399355106958e-05
-2.18473959645084e-05
-1.40793449739341e-05
-2.22574257579451e-05
-2.69028857472446e-05
-1.49780895269739e-05
-1.33003365051685e-05
-7.99700390104894e-06
-2.44696236309872e-05
7.98958500316174e-07
-2.4960773965199e-05
9.01359234230365e-06
-1.62655306781068e-05
-6.95810962357093e-06
-2.64001900113867e-05
-4.27948839874088e-05
-1.53016324090766e-05
-1.33564816333156e-05
-2.60361351830237e-05
-1.36266087668706e-05
-2.54796814311526e-05
-3.04295826759353e-05
-1.47607764277214e-05
-1.64840049244302e-05
-2.46689212328044e-05
-2.63877654981051e-05
-4.47697196853311e-05
-1.4839391284355e-05
-1.92668139187239e-05
-1.9147387556578e-05
-1.61027818522042e-05
-1.77674857708717e-05
-2.70054702088091e-05
4.99230987331386e-06
-3.78223337743788e-05
-7.38497564243638e-06
-1.31517621359598e-05
-1.4783081308575e-05
-1.30919679320159e-05
-2.62089365585381e-05
-1.39798277431126e-05
-1.93615289106394e-05
-5.72579189236315e-07
-2.00049776079179e-05
-2.04201543135466e-05
-1.34487984250645e-05
-5.78875150507776e-06
-2.16728661642718e-05
-6.80998834548586e-06
-2.86231568420006e-05
-1.5139685550884e-05
-3.24054452202797e-05
-2.39486277336727e-05
-1.25650199442044e-05
-2.98333915562373e-05
-3.28314271827107e-05
-1.4893416167369e-05
-1.4880789056442e-05
9.61164692130139e-07
-1.90374646301131e-05
-1.94065486793818e-05
-8.59550928555357e-06
-2.27049497558666e-05
-2.96501018579049e-05
-7.57529711322104e-06
8.83161405308057e-06
-3.68255301989315e-05
-1.43703341386781e-05
-2.57628226934912e-05
-1.94843477153193e-05
-8.52015315332791e-06
-2.25290842290111e-05
-5.03616198431515e-05
-1.45665034928526e-05
-1.22006363831164e-05
-1.77974007525992e-05
-2.42049779836966e-05
-1.60105070488683e-05
-4.52923658523283e-05
-2.64404529471465e-05
-1.57855293479137e-05
-2.00301335477023e-05
-3.29022762945512e-05
-2.56719158523186e-05
-1.40887827418707e-05
-1.28076311254411e-05
-3.06039293693202e-05
-1.40736951325924e-05
-2.98711857380355e-05
-6.53360779383333e-06
-2.22555179508524e-05
-1.49501442349802e-05
-2.48211112814086e-05
-2.08824334544178e-05
-1.50177283253079e-05
-6.12299318218588e-06
-2.98289373290839e-05
-2.49921040045721e-05
-2.34278088667356e-05
-3.37067425805447e-05
-7.51435744661936e-06
-3.87887962831448e-05
-2.21240120511225e-05
-2.92702351348897e-05
-1.93419995704372e-05
-2.25838841586079e-05
-1.35703552547032e-05
-2.2303744510687e-06
-4.32045089282031e-05
-1.5555743823971e-05
-1.58565546945785e-05
-6.25691715711244e-06
-9.25025792004851e-06
-2.31407824158902e-05
-2.65738134702928e-05
2.31811349028282e-06
1.05250619226624e-05
-3.29075193901545e-05
-2.38726420422271e-05
-1.99123003464192e-05
-3.98459193704786e-06
-8.01952194273892e-06
-3.07298869226739e-05
-1.08628217749916e-05
-2.30955949963814e-05
-2.80848774818724e-05
-1.48348539563537e-05
-1.93168080535235e-05
-3.03405501278254e-05
-3.01145725863433e-05
-7.67384202497662e-06
-1.13906960031439e-05
-1.96992360144367e-05
-2.49777341903407e-05
-1.0032751663785e-05
-1.2252986713198e-05
-1.21024796229657e-05
-1.64601788955995e-05
-3.27730599256887e-05
-1.75296411086888e-05
-3.28412398987659e-05
-1.75518481066505e-05
1.14568135888933e-05
1.33323337751642e-05
-2.01047054922271e-05
-3.042323313584e-05
-1.44283182738774e-05
-1.96240112361245e-05
-2.15127961375897e-05
-6.60955203314718e-06
-2.11085408222015e-05
-3.76954071604007e-05
-1.07679572264519e-05
-3.21716450712219e-05
-2.77698159846429e-05
-1.35201068045705e-05
-1.68200391941782e-05
-1.98087113702275e-05
-1.91536296462573e-05
-1.53902581973867e-05
-7.08069166128199e-06
-1.71225146352901e-05
-2.96184049428877e-05
-2.59285060942324e-05
-9.96497421213893e-06
-1.02605030422909e-05
-2.11767455417338e-05
-9.30942308511329e-06
-3.41179676749181e-05
5.3135256954563e-06
3.67842891624425e-06
-1.42241802827505e-05
-1.05982399759021e-05
-1.34834642833695e-05
-1.16619353211199e-05
-4.0334017186787e-05
-2.51091207079746e-05
-1.32349533092896e-05
-2.79670043297619e-05
-3.79243327778579e-05
-3.0144717507995e-05
-4.5049020051571e-05
-3.1846904200132e-05
-2.20787073338714e-05
-2.05102946275856e-05
-2.96041586816684e-05
-1.68913185797653e-06
-3.47781804509039e-05
-7.57844744609195e-06
-3.15456009453578e-05
5.06752535220736e-06
4.7528401622344e-06
2.28170819467233e-06
-1.44755042010803e-05
-1.24140298759265e-05
-1.55258092802513e-05
-1.322494627529e-05
-1.73658205464113e-05
-1.47128630388376e-05
-3.87116323739814e-05
-3.02530574095396e-05
-3.54882347571696e-05
-7.83452304575154e-06
-2.6167303340347e-05
-3.17268012479465e-05
-1.86401323225832e-05
-1.12213302898771e-05
-3.22762660154436e-05
-2.2633551243344e-05
-1.21312785688637e-05
-1.64093911344584e-05
-3.41653293591855e-05
-3.99982805168897e-06
-1.35516815392572e-05
-3.44012782019241e-05
5.07983375155449e-06
1.60021478595292e-05
-2.34499707599946e-05
-1.95123672139749e-05
-1.74907331633717e-05
-1.53099275337508e-05
-1.28823357677159e-05
-2.14402034781276e-05
-2.95175008159936e-05
-4.20245271595574e-05
-3.71058415781159e-06
-3.58464123962866e-05
-1.7503710065066e-05
-1.77717850268409e-05
-2.1379493506153e-05
-1.7201996007071e-05
-2.14009586033753e-05
-2.94493416451064e-05
-4.03241273190204e-06
5.47663465183479e-06
-3.0389345799015e-05
-2.40679431962394e-05
-1.59418068137708e-05
-3.03539757362009e-06
-1.69962367583827e-06
-1.64197215572449e-05
-1.27017081370759e-05
-1.09977460675901e-05
-1.1465428777414e-05
2.69542927741498e-06
1.85630488842906e-07
-3.02881455506806e-05
-1.97856519516537e-05
-2.57049795259864e-05
-3.72212217310174e-05
-1.22024433606401e-06
-1.18240557516229e-05
-2.64568015830255e-05
-1.83348223017566e-05
-2.43312101857339e-05
-9.723549826664e-06
-1.98771976824262e-05
-3.73517991669272e-05
-4.01575072938013e-05
-1.79039823069066e-05
-2.96220236688147e-05
-2.96399408092803e-05
-7.53302532064378e-06
-5.31151150023193e-06
-3.2175875135938e-05
-2.00084924830726e-05
-2.20010901400027e-05
-5.12134279815897e-06
-9.72902406698728e-06
-3.44183610186844e-05
-3.85757000676941e-05
-1.23839728445956e-05
-3.91916885461667e-05
-1.92668802824485e-05
-2.09094171465112e-05
-1.32010174373222e-05
-2.91544320006219e-05
-1.66326790495805e-05
-3.05261734141802e-05
-3.72418608726718e-05
-1.37191905560607e-05
-9.88773227432349e-06
-2.58783399784972e-05
-5.1125329946882e-06
-1.40782846057208e-05
-2.63723698145821e-05
-2.75241157410141e-05
-1.93676580669487e-05
-8.8218817606753e-06
-1.93078422820472e-05
-2.21624169730259e-05
-4.74170796427293e-06
-2.47926020637461e-06
-1.96949990308895e-05
-8.95363284195171e-06
-1.43796260302928e-05
-3.64952754171364e-06
-2.73233945828606e-05
-1.11867778562136e-05
-2.0921109245299e-05
-9.21801827203004e-06
-1.75087698567842e-05
-3.95564931403535e-05
-3.80401613750776e-06
-5.85619751415738e-06
-2.35049212884915e-05
3.49893763532206e-06
-1.58684714931983e-05
-4.374416884183e-05
6.97247106177056e-06
-1.85220707353131e-05
-1.04817918931076e-05
-8.83952085799935e-06
-2.22659368123198e-05
-7.05160592967003e-06
-5.81579662188945e-06
-2.5755972873702e-05
-4.30655851211972e-06
-1.79444474055974e-05
-9.67328969824248e-06
-2.1192062126128e-05
-1.90924653621321e-05
-2.27960276047766e-05
-1.07917256212609e-05
-4.15008087552362e-05
-3.03798251702421e-05
-1.21858717588555e-05
-9.77443912120102e-06
-2.52922463115134e-05
-2.18003392918766e-05
-1.90369897964259e-05
-1.6649164365611e-05
-1.73505790791059e-05
-2.60231867644331e-05
-1.4852223223438e-05
-2.72207739593803e-05
-2.21037876363679e-05
-1.50526766814416e-05
-5.60629909909078e-06
-2.48455309882155e-05
3.64768668247259e-06
-2.20227409039629e-05
-2.10065612438961e-05
-3.48235031238945e-05
-3.85631684261842e-05
-1.84725026236276e-05
-1.50844445364372e-05
-1.74526991532319e-05
-3.87562108501731e-06
-3.30468155886727e-06
-2.76769479882231e-05
-4.12744326295945e-05
-2.26784898662586e-05
-2.21362467467402e-06
-1.6474417217453e-05
-4.13125607422318e-07
-2.27701708779861e-05
-5.76102424754933e-06
-2.34003439936037e-05
-1.90050171895446e-05
-3.00810789086862e-05
-2.96895237084112e-06
-3.40611627019082e-05
-3.29172336706198e-05
-2.45008423777377e-05
-3.4106138729757e-07
-1.74774567961298e-05
-2.81942108525376e-05
-1.42698380291283e-05
-2.55906415085686e-06
-2.85113590362718e-05
-5.7804775908866e-06
-3.67173311507844e-05
-4.71653043476977e-06
-1.03697151478658e-05
-1.52203612317692e-05
-2.73309509039099e-05
-1.86042053281608e-05
-1.08874403125235e-05
-6.13707359275534e-06
-3.08765677615153e-06
-9.90528122782975e-07
-7.81774865044332e-06
-2.21272384055062e-05
-2.82877779766963e-05
-2.33520549933766e-05
-1.64435224452807e-05
-1.28839377087371e-05
-2.03039649466934e-06
-8.96859477643544e-06
-1.12336080932855e-05
-8.08327237052047e-06
-1.54622838308894e-05
-1.72643944501673e-05
-5.3905561316931e-06
-1.83566821291695e-05
8.54664224252209e-06
-1.43061996059596e-06
-2.32313139643543e-05
-2.44963757449745e-05
-2.23693944647324e-05
-3.14296862107497e-05
-2.84080918431716e-05
-3.9594707948845e-05
-1.57311536627669e-05
-3.48170988953165e-05
-2.78571482479072e-05
-1.24195953289746e-05
-3.96756220220659e-05
-3.58945365765154e-05
5.05432021534538e-06
1.28915339284092e-05
-1.2567178366693e-05
-3.25697340578998e-05
-1.89453230796876e-05
-2.61235687393549e-05
-1.09374463229389e-05
-8.89787547319095e-06
-1.9047441935188e-05
-1.52546526191874e-05
-2.09141571764976e-05
-2.55339619868081e-05
-2.05560147517002e-05
-1.19153461259387e-05
-1.60562683483508e-05
-3.93559238223636e-05
-1.47325668004194e-05
-2.49935258499513e-05
-1.48888518366614e-05
-3.86090841575057e-05
-1.35911981884203e-05
-9.21659011969247e-06
-1.20059057673302e-05
-4.17915077424325e-05
-1.33692067168084e-05
-4.31356904326706e-06
-1.32731644028257e-05
-1.48604619835202e-05
4.7088579091733e-06
-1.08925352641258e-05
5.30486206625528e-06
-3.09340274470935e-05
-2.05328920925583e-05
7.96112130227188e-06
-2.66483117721699e-05
-3.42336285256068e-05
-2.95760144280743e-05
-3.12332684453731e-05
-2.64487360896578e-05
-4.53158729508458e-05
-1.52998620146816e-05
-2.42652535187871e-05
-3.202420020286e-05
-1.48003426057165e-05
-3.68637405030515e-05
-3.28677514453316e-06
-1.83843086760817e-05
-3.17901114449716e-05
-2.61526979798134e-05
-2.9606275931976e-05
-2.86028561757907e-05
-2.22619553201242e-05
-1.65890155103736e-05
-1.69691385992436e-05
-2.42512850550769e-05
-1.46333315751448e-05
-1.07913182527616e-05
-8.54825127543954e-06
3.41242364600139e-06
-1.06766831641396e-05
-1.48066172344345e-05
-2.6954161571488e-05
-2.3616225833775e-05
-2.98211100287194e-05
-3.47724759763263e-05
-8.62736614349353e-06
-3.04204744459065e-06
-1.74861160137557e-05
-3.63633918006515e-05
-3.16464367829313e-05
-2.22194654685673e-05
-3.45908562282291e-05
-2.92470138106102e-05
-2.13169252649993e-05
1.54876354124893e-05
2.3936899126806e-06
-9.50191181358163e-06
3.88340628180154e-06
-2.02031537525639e-05
-4.33538505716274e-05
-3.59086957924821e-05
-1.28542505965747e-05
-1.79977476341664e-05
-3.52599107297434e-05
-2.44621864632742e-05
-3.16743254999788e-05
-3.01798110476867e-05
-3.84314564432683e-05
-1.78150858345484e-05
-1.61856586063599e-05
-2.85811905664718e-05
-3.45457397919746e-05
-1.22193579092791e-05
-1.81981812381123e-05
-2.68919057373424e-05
-3.65652872217093e-05
-1.11001950740935e-05
-1.0136018714502e-05
-3.25996369522494e-06
-9.13226170443311e-06
-2.18545845982707e-05
-2.63855341359231e-05
-2.28674940106387e-06
-9.92976219392925e-06
-2.23991289927963e-05
-4.5353986542439e-05
-1.3986528149119e-05
4.21427053770683e-06
-1.20121734817823e-05
-1.570274728333e-05
-1.83538397866377e-05
-2.06177789693157e-05
-3.22587607919895e-05
-1.86499857536939e-05
-7.73055079824134e-06
-1.18527526751577e-05
-4.71920779468349e-06
-1.3991967630391e-05
-1.94610081111644e-06
-8.91356393151316e-06
-1.8442629799515e-05
-1.71845876697714e-05
-1.54057879587131e-05
-2.08062118494803e-05
-2.73976510044256e-05
-1.08578256896944e-05
-1.73639338510815e-05
-2.09381539568015e-05
3.10150105414099e-06
-1.69374706937217e-05
-1.67068843277937e-05
5.61087748750805e-06
-2.87185977768619e-05
-2.01727155920861e-05
-2.0856717631945e-05
-2.48727125058531e-05
-7.02982837526342e-06
-2.80259586320802e-05
1.62317129341453e-06
-4.34218411369381e-05
-5.62023307826615e-05
-6.84059093470169e-06
-3.61818103793186e-05
-3.16401881332269e-05
-1.5368256384714e-05
-4.57303174892678e-05
-1.73813199067062e-05
-2.69404320415236e-05
-2.04355555341523e-05
-3.08837091633843e-05
-2.65640202236403e-05
-1.49343898789364e-05
-4.06733947508975e-06
-2.10066896601853e-05
-8.26802583146977e-07
-3.16052620414456e-05
-1.44861400951434e-05
-3.98411324321888e-05
-2.6732430752785e-05
-2.83064023652487e-05
-2.781433946179e-05
-4.13625621033044e-05
-2.25420713020248e-05
-1.63772690683622e-05
-1.79550444044341e-05
-3.57532476818345e-05
-2.7053250509972e-05
-1.22499951055086e-05
-2.96970573225288e-05
-3.70654544040201e-05
-2.94173268165297e-05
-8.50725030459463e-06
-2.50027145048591e-05
-1.65929610269348e-05
-3.7464060579784e-05
-2.78349143933006e-05
-4.12549568959358e-06
-1.3743872395334e-05
-1.8711710200943e-05
-6.91976574784073e-06
-3.96252604290684e-05
-1.01906631435696e-05
-2.83616454572045e-05
-7.56158180655713e-06
-6.30185377616477e-07
-2.28243586172455e-05
-1.74170121837823e-05
-1.77426634112855e-05
-1.28635624049872e-05
-1.93950113634234e-05
-2.1864914638336e-05
-1.86952466456449e-05
-2.05041179430695e-05
-2.03548661954786e-05
-9.31777333699026e-06
-8.42440132407019e-06
-2.36539681322431e-05
-3.66262008135374e-06
-2.77437551254438e-05
-5.54058511833047e-06
-2.04541889420778e-05
-1.04147115274221e-05
-2.35097589759757e-05
-1.05144061112506e-05
-2.66174712945236e-05
-1.29018464006985e-05
-3.40501534837888e-05
-2.94513543945754e-06
6.02180322724609e-06
-3.32014722343801e-05
-1.70708600375389e-05
-1.40096253781727e-05
-1.6058116418249e-05
-1.03157973160339e-05
-9.95169133486062e-06
-1.34177116167918e-05
-1.53163662536828e-05
-1.80102775883834e-06
7.55516080367484e-06
-1.22283127194567e-05
-2.41776358942831e-05
-1.2826385265553e-05
-2.55023861682265e-05
-2.93153928442283e-05
-3.86187755181298e-05
-2.0091795935566e-05
-2.17414107568367e-05
-2.05017920180608e-05
-9.69099527674288e-06
-2.92647512569206e-05
4.91605263169038e-07
-1.53859225534179e-05
-9.10091174474174e-06
-1.92670606841453e-05
-1.96064536030861e-05
-2.53160923280454e-05
-3.24185891895054e-05
-4.86658255593647e-07
-3.83145053026611e-05
-1.29081226500096e-05
-2.47899354064713e-05
-3.11471475123724e-05
-1.3029781676045e-05
-2.21485021693864e-05
-2.75466294109683e-05
-2.9826902968054e-05
-1.32873616788647e-05
-1.81193542243704e-05
-1.8626056408104e-05
-1.28516350629763e-05
-2.80528174140113e-05
-3.4807158407691e-05
-1.94952827164675e-05
-1.49663301041076e-05
-3.30191496307453e-05
-1.85286140198591e-05
-1.64575052136135e-05
-2.70199971432926e-05
-2.4578714186631e-05
-6.19806628931615e-06
-2.50257837249715e-05
-9.46207694722812e-06
-2.95884155507755e-05
-2.03845366922174e-05
-2.12166977216061e-05
-2.68750250515577e-05
-1.75598022335493e-05
-4.12643712204441e-05
-4.0572596849802e-05
-2.50967152970545e-05
4.70794743387632e-06
-1.66729683268701e-05
-3.52368459641492e-05
-1.66178072760255e-05
-9.7427643166016e-06
7.56809849571448e-06
-2.43138609852434e-05
-1.5631341018013e-05
-1.67572000637965e-06
-1.56422040618515e-05
-2.14062745678266e-05
-1.59835327670007e-05
-1.00601298454777e-05
6.5562940224306e-06
-1.5294352776486e-05
-1.19445345476362e-06
-2.18572758846815e-05
-1.0133379949097e-05
2.89891827528461e-06
-1.39923249431218e-05
-1.27503172054087e-05
-4.52330264979509e-05
-1.61182318931042e-05
-1.52856358218347e-05
-3.69138134195693e-05
-3.51011237075262e-05
-2.48485009644488e-05
-1.4410818009984e-05
-1.79499820599488e-05
-2.77831646772097e-05
-9.73299330211041e-06
-1.08619363347089e-05
-1.29308000459025e-05
-4.00161869782618e-05
-1.92032920516493e-05
-9.2721356629483e-06
-1.58238420771877e-05
-2.92957626505233e-05
-4.09405408538712e-05
-1.89122924383427e-05
-5.09302744146968e-05
-7.55193518067888e-06
-3.00847690506854e-05
-2.32275006833669e-05
-3.5790269196451e-05
-1.73274630654616e-05
-4.07245270775976e-05
-2.20237172130923e-05
-2.9691953339892e-05
-1.95751585362904e-05
-2.08169606644915e-05
-3.65752329878747e-05
-4.29317748489345e-05
-3.20958632338674e-05
-3.88052455554326e-05
-2.60973815216363e-05
-1.6512976110283e-05
-2.77698084664038e-05
-1.75848612459217e-05
-2.3512622153926e-07
-2.05398354639214e-05
-1.83853046187374e-05
-1.28747963327469e-05
-4.41786385057148e-05
-6.82129446184032e-06
-1.48240992445447e-05
-1.61183003723479e-05
-2.83742299973203e-06
1.3939531417951e-06
-8.94376003290208e-06
-8.61082791696034e-06
-2.89343767836945e-05
-1.94069374208968e-05
-2.63218083672542e-05
-3.59984879697768e-05
-2.78594502834209e-05
-2.78118427762783e-05
-2.1995680200207e-05
-1.69085138905876e-05
-1.29439147393155e-05
-1.78996447157679e-05
-9.25860296016783e-06
-9.81666980744396e-06
-1.57164594948751e-05
-6.34711127649756e-06
-3.32403607276835e-05
-5.42090617575323e-06
-2.87549092741982e-05
5.28397089860074e-06
-2.73859082621798e-05
-4.00903958965038e-06
-1.98855242897305e-05
-3.12755162500643e-05
-1.93054312233426e-05
2.38305813455486e-06
-1.77358501878104e-05
-2.8252706812111e-05
-1.42392239384512e-05
-2.3094528666562e-05
-2.72313949948911e-05
-6.84205502275507e-06
-2.52392034633113e-05
-1.91175895194876e-05
-6.62430967597402e-06
-2.53890092080023e-05
-1.7827873217802e-05
-1.34540677637923e-05
-1.40864024699256e-05
-1.32612622508912e-05
-1.97056693068488e-05
-1.36609640843394e-05
-2.19616334190069e-05
-3.73828552510199e-05
-2.51182655907385e-05
-9.76127275120306e-06
-2.68888457362166e-05
-3.26572923124784e-05
-1.9915838482749e-05
-3.26033064339702e-05
-1.20668081895212e-05
-2.57576411795806e-05
-7.78776957292889e-06
-2.82764989371587e-05
8.33953649315113e-06
-1.64586866826186e-05
-7.36812239131943e-06
-8.43016968043628e-06
-1.58713219789512e-05
-4.15874073747486e-06
-4.20108280513765e-05
-1.56663920438601e-05
-2.25598871272279e-05
-2.21370272750135e-05
-1.75321259396125e-05
-3.29162438992468e-05
-1.64078692567154e-05
-1.58133948021062e-05
-1.76141881617815e-05
-6.19264941104196e-06
-3.32516181856993e-05
-3.7686022488877e-05
-1.66414563941665e-05
-1.85424762047076e-05
1.11713034679721e-05
-3.37252197081243e-05
-4.28200020956025e-05
-1.84718900948893e-05
-3.58878026879275e-05
-9.6624859935467e-06
-2.62602056765042e-05
-2.16184630606335e-05
-1.00548280527104e-05
-1.74307246475886e-05
-1.88632877950222e-05
-1.59982961757095e-05
-2.19937511545608e-05
-2.89286350069285e-05
-1.81928811538816e-05
-6.03917140001903e-06
-2.78671176239679e-05
-2.96179650736932e-05
-1.52318329888678e-05
-1.25903483148383e-05
-5.23311033579809e-07
-1.06713606913088e-05
-5.4765296811852e-06
-1.37421647048189e-05
-1.48387006991954e-05
-2.33172131223691e-06
-2.26992740010447e-05
-1.51156261070522e-05
-3.5175583425719e-05
-3.0689634229114e-05
-1.59400089451169e-05
-2.36021523610915e-05
-8.17051846193353e-06
-1.90042592560673e-05
-1.5136631947678e-05
-3.9567350800361e-05
-7.55242100580225e-06
-1.56893941570762e-05
3.84074082593498e-06
-1.84669033465442e-05
-1.99223981368297e-05
-1.29884267023842e-05
-2.03982100471058e-05
-2.56094861349366e-05
-2.42158867770886e-05
-1.65993774450603e-05
-2.00466542875434e-05
-1.47421818606004e-05
-1.89087284641445e-05
-2.88206187063694e-05
-1.13735581092832e-05
-7.7187949527282e-06
-2.5644770319102e-05
-2.58444124899077e-05
-1.41627894340276e-05
-3.00261802749674e-05
-3.26539087654243e-05
-2.67728052884379e-05
-9.8510929243e-06
-2.71357637673874e-05
-1.94740010965295e-05
-4.29240763827277e-06
-2.61649666832901e-05
-2.42738211150533e-05
-2.86318921778651e-05
-1.87860940342703e-05
-8.41865265232033e-06
-3.55498285496055e-05
-2.69779002415195e-05
-1.09966792328054e-05
-3.28121559848206e-05
-2.63700591620214e-05
-1.53108513230632e-05
-3.71105286503057e-05
-5.26478627468819e-06
-1.44566875393123e-05
-2.62250248792159e-05
-3.46708355861333e-05
7.27522537853362e-06
-3.00841222125941e-05
-2.35805716543611e-05
-9.98671251748176e-06
-1.55479076332549e-05
-3.22141306925758e-05
4.03846517391958e-07
-1.69504092825845e-06
-2.97389629815315e-05
-4.45272744542896e-05
-3.29969731755061e-05
-1.16817500565904e-05
-2.88524462292627e-05
-1.91010550744549e-05
-2.0584398248026e-05
-2.34006945512028e-05
-3.44939765656102e-05
-1.81791391404281e-06
-2.53325346830187e-05
-3.09030952802453e-05
-2.26647803546188e-05
-1.01767165596585e-05
-9.93213540123202e-06
-2.93887573262317e-05
-1.99732218254378e-05
-2.5677643433075e-05
4.58197354340033e-06
-2.89272513294376e-05
-3.8553747366036e-05
-3.37710514914401e-05
-2.55627458853359e-05
-2.27121787911524e-05
-2.3728440547697e-05
-3.46930347973941e-06
-3.37323996908289e-05
-8.53776673403665e-06
-1.29255804639211e-05
-1.29641838368891e-05
-3.94340875859709e-05
-1.35422316664946e-05
-2.01229964425036e-05
-1.02355148991586e-05
-8.34764653973803e-06
-2.47572634830696e-05
-3.35289998832787e-05
-1.2980398501864e-05
-1.97440395871147e-05
-2.5678572599949e-05
-1.04811427081088e-06
-3.24119945378427e-05
-3.09489245234864e-05
-2.55431308912483e-05
-2.92291149704039e-06
-1.98781634995281e-05
-2.41416066928181e-05
-2.69832723486383e-05
-1.46730376530964e-05
-1.16729609077551e-05
-6.47931906212084e-06
-2.57235882510688e-05
5.11208859873341e-06
-1.51679946919465e-05
-3.06945521708203e-05
-1.54665994763115e-05
-9.85024639560747e-06
-1.84378252407788e-05
-2.77207411480367e-05
-1.52404059523978e-05
-2.57844462079118e-05
-2.15891922824446e-05
-3.93447064949098e-05
-1.96952428657796e-05
-5.5414003867683e-06
-1.68436852931319e-05
-2.26902033604365e-05
-6.80769803407669e-06
-2.13313928286066e-05
-1.83601077352716e-05
-1.59457933035329e-05
-2.35894275279261e-05
-4.52807257901223e-05
-9.45794999429134e-06
-1.85708040267223e-05
-1.49028700945389e-05
-2.31436113473759e-05
-2.94065829354367e-05
-2.03701516237962e-05
-1.14777317250893e-05
-2.83799314593529e-05
-1.54300429775584e-05
-2.18664629091857e-05
-2.1833491976422e-05
-3.57412501275996e-05
-9.95310795541008e-06
-9.74360294669462e-06
-3.91827973514067e-05
-1.95546182990065e-05
-1.41214926345829e-05
2.41685337934072e-06
-2.91604981801528e-05
-2.81770643037347e-05
-8.85164052848833e-06
-5.03332565002947e-06
-1.82252420322113e-05
-3.01946391657273e-05
-3.85266281710696e-05
-2.90471805868464e-05
-2.01348502656133e-05
2.23764735230547e-06
-2.01093634632377e-05
-2.16342586301985e-05
-2.66765367301036e-05
-2.62739478266965e-05
-2.28044266600163e-05
-2.62867881549176e-05
-1.94174008837216e-05
-5.24142564393994e-06
-1.33396377977377e-05
-1.70124203348388e-05
-2.16255120539613e-05
-5.34919232784117e-06
-6.87693686575598e-06
3.00220974960172e-06
-1.62687761473936e-05
-1.14890356958247e-05
-3.48227288589673e-05
-1.27453838762352e-05
-3.04772072439609e-05
-7.37584384997977e-06
-1.39696830767986e-05
-1.93036050864036e-05
-2.46862072547687e-05
-1.1373744759491e-05
-1.81204040232311e-05
-1.94765970285556e-05
1.02119222591509e-05
-3.2987400036434e-05
-2.15833722887003e-05
-1.58726654108191e-05
-1.54592509114675e-06
9.0575354805402e-06
-1.90071969163386e-07
-2.86765275903081e-05
-1.61083286206655e-05
-3.22063634363434e-05
-1.60356282533563e-05
-2.25413709254473e-05
-2.06783424779824e-05
-1.98728403477158e-05
-3.07140882225375e-05
-7.36637747061715e-06
-1.93645021668715e-05
-3.05755512317911e-05
-1.74088605406187e-05
-3.95069753776345e-05
-4.0598285682798e-05
-2.34380960428319e-05
-1.48657620943118e-05
-1.34289158919944e-05
-1.02968390607939e-05
-2.11455753979013e-05
-3.60986677475881e-05
-4.29154351138115e-06
-1.60106357640501e-05
-3.31481263356652e-05
-1.9961424068126e-05
-2.30770559943661e-05
7.32211993435968e-07
-9.33868520285347e-06
7.66225659748028e-06
-3.34998273528466e-05
-1.83936921510848e-05
-1.88250927975034e-05
-7.19687054720648e-06
-2.29242160335831e-05
-5.69627021270255e-06
-2.1128953181953e-05
-1.79484463000239e-05
-1.36081352025209e-05
-1.10108099367908e-05
-2.56457576003204e-05
-2.07870349432729e-05
-1.88705255582262e-05
-1.51106007902169e-05
-2.11408598545241e-05
-2.807651953522e-05
-2.63312019877094e-05
4.37231881026745e-06
-3.78814903012799e-05
-2.85791781069835e-05
-1.19473375431464e-05
-2.25566660418636e-05
-1.30152108912886e-05
-5.11620678119906e-06
-2.48536179280094e-05
-9.37213580352638e-06
-3.06248558360857e-05
-2.54858913418858e-05
-8.2727807290113e-06
-1.74853063355181e-05
-2.7883382953042e-05
-1.00407984089347e-05
-2.7918278614936e-05
-3.27823740981823e-05
-9.0446281857756e-06
-1.42878274984662e-05
-2.77136029711155e-05
-1.36077606067172e-05
-2.10030040521166e-05
-1.15050644422823e-05
-2.35845017253409e-05
-8.14457064836626e-06
-3.52894941101479e-05
-1.50058426889223e-05
-3.68009150822306e-05
-2.16248209963576e-05
-7.90899909948521e-06
-1.91622742190829e-05
-1.69746545951911e-05
-1.6309694631476e-05
-2.18760155704375e-05
-7.81622684874246e-06
-6.44765479054808e-06
-6.02136821169396e-06
-2.18192213076767e-05
-2.1996407530799e-05
-2.05619515380958e-05
-4.52044436462102e-05
-3.52935449253782e-05
-3.04146926540831e-05
-8.23785820867372e-06
-2.74108575064804e-05
-1.5125989292996e-05
-2.24264402347463e-05
-3.13595456979085e-05
-1.49189125164677e-05
-1.05898032033897e-05
-1.91053469053601e-05
-2.20270847983435e-05
-2.29294078363373e-05
-3.26750588632316e-05
-3.99562920417678e-06
-2.94719336944127e-05
-1.49013468128172e-05
1.42064422124983e-06
-3.36137642000458e-06
-1.88912428612886e-05
-1.81608783610183e-05
-2.41585847911494e-05
-4.13766968071787e-05
-3.42250809691193e-05
-7.92931365448829e-06
-4.19532193366355e-05
-2.94085521737326e-05
-8.656190413319e-08
-1.87487075249721e-05
-1.30211682544911e-05
-1.58576634117539e-05
-1.2549588251033e-06
-1.98024623734172e-05
-3.12506385737997e-05
-1.84021963257256e-05
4.30420725143119e-06
-3.84058731397973e-05
-8.79564009069458e-06
-1.38894914386367e-05
-1.71791224326265e-05
-3.08382996364968e-05
-3.30841731295761e-05
-2.3349266668675e-05
-1.78206377926157e-05
-1.81236049163876e-05
-1.40110335131924e-05
-1.50707751015641e-05
-1.64287748386685e-05
-2.33721778741181e-05
-3.86648685838159e-05
-5.48930386778633e-06
-1.52161451024011e-05
-2.6815477902918e-05
-3.09022313951323e-05
-2.65374843466959e-05
-2.64668050964749e-05
-1.23365759750882e-05
-2.79634090996481e-05
-1.58805300175195e-05
-2.63178374984449e-05
-2.74451151590515e-05
-1.82096872806543e-05
-1.29846056305036e-05
-3.05093025179765e-05
-2.5538421891524e-05
-2.50309070360925e-05
-1.27908534304383e-05
-1.39817703251566e-05
-6.68960053425614e-06
-1.91641524827937e-05
-2.22920016280586e-05
-3.11902883190293e-05
-2.41961462855616e-05
-1.55209185965654e-05
-1.89053349373247e-05
-2.55032899441847e-05
-1.80497699395994e-05
-2.43235856426214e-05
-1.13868044860096e-05
-2.23741825527153e-05
-3.6484386100744e-05
-8.05414370802921e-06
-1.768472015731e-05
-2.40753262974633e-05
-3.53296088370476e-06
-1.00379968079247e-05
-3.16763285156375e-05
7.56056566291452e-06
-3.75531552177138e-05
-2.90558107403674e-05
-3.70697310263157e-05
-2.03627239825098e-05
-4.08219196536856e-05
-2.22515655457743e-05
-2.28760732232875e-05
-2.55281622080479e-05
-2.68564274764953e-05
-7.91948277554234e-06
-1.52427729464782e-05
-2.38931186571757e-05
-3.07133733839534e-05
-2.53927945317246e-05
-2.57476884395442e-05
-1.36715031795946e-05
-3.05123817854408e-05
-2.15023275727055e-05
-5.86589758202836e-08
-1.58049895187154e-05
-1.5873995101098e-05
-8.61017907518547e-06
-1.07714065849364e-05
-2.63397599336081e-05
-1.09820301290017e-05
-3.21338057096778e-05
-2.27918945288508e-05
-3.94274361174631e-05
-1.46774800228184e-05
-1.87604197555563e-05
-1.70095550874831e-05
-2.09863620982145e-05
-1.45864009097133e-05
3.76792617017519e-07
-2.67401691990537e-05
-2.49038951364208e-05
-1.734984886803e-05
1.00406929733872e-05
-1.8894489254431e-05
-1.36335132758359e-06
-1.53935932439602e-05
-1.99046522273051e-05
-2.79328761477808e-05
-2.73630422374575e-05
-1.586905964278e-05
-3.36630432742371e-06
-1.63871874954335e-06
-1.41302249780024e-05
-8.15842133996558e-06
-2.66542723831942e-05
-1.1090777059625e-05
-2.16608550045443e-06
-2.10101906977975e-05
1.56786962482769e-06
-8.9606872085387e-06
-1.63016101266844e-05
-2.25224582521443e-05
-2.10842739087195e-05
-1.63643316876328e-05
-2.8691752134514e-05
-3.4342000691725e-05
-2.09767841513849e-05
-8.99559657021091e-06
-8.62584433377527e-06
-2.20273323464924e-05
-3.4529751385215e-05
-1.6166823425136e-05
-3.12172798167409e-06
-3.25697074319949e-05
-8.19879487663335e-06
-1.21095010173381e-05
-6.19414891040699e-06
-1.06345300813011e-05
-1.18700118128908e-05
-1.33500798071184e-05
-2.12226500577985e-05
-3.47900847558822e-05
-2.79301412851807e-05
-1.64196205756497e-05
-2.18617592960859e-05
-2.2267807856725e-05
-1.15820036934794e-05
-4.12312496737556e-05
1.27059526593519e-06
-3.98269939652324e-05
-3.58863816080904e-05
-8.75302919371525e-06
-1.46203860189347e-05
-2.08864624611652e-05
-3.31354301611324e-05
-2.82455951645412e-05
-2.54359132630262e-05
-2.74236791872066e-05
3.40813071588439e-06
-1.70003511642066e-05
-1.36166861904348e-05
-2.13403243212535e-05
-1.08822470268142e-05
-1.96540367707093e-05
-3.54439104145797e-06
-9.82440777932908e-06
6.993679086186e-06
-1.36213549863979e-05
-7.99945688353767e-06
-1.76668281644179e-05
-3.74959080571322e-05
-6.43695052239761e-06
-1.40135628305086e-05
-3.86586735769323e-05
-2.90116657652622e-06
-1.48783052438302e-05
7.19325763029579e-06
-4.61919580343789e-05
-1.04291826751057e-05
-2.36807694675971e-05
-2.30629433339465e-05
2.49484651757564e-06
-4.45720007323091e-06
-2.79940994098472e-06
-5.60165177608926e-07
-9.81086952298125e-06
-3.33643018558886e-05
-4.62440167220162e-06
-3.02795371163244e-05
-1.92452439991708e-05
-1.40674465680825e-05
-1.29623038611878e-05
-2.83302903948536e-05
-2.6043573860763e-05
-1.77698470467406e-05
-1.2167413434968e-05
-3.61983975594349e-05
-2.82511277696291e-05
-3.57579026071287e-05
-3.2718992520211e-05
-2.59418269638181e-05
-3.40467940820454e-05
-2.5799548805904e-05
-1.91242191556378e-05
-9.36125228973755e-06
-2.94606992829942e-05
-3.96977636046162e-05
-1.59466302897911e-05
-1.41892779184795e-05
-1.73754921061327e-05
-3.87148816297052e-05
-1.23247796985062e-06
-2.73416948628172e-05
-9.7679202700647e-06
-3.05043290019011e-05
-2.39727676198832e-05
-3.04273173481787e-05
-3.04799118649875e-05
-2.11762298661632e-05
-2.56941935981293e-05
-1.47787845493234e-05
-4.25042182819672e-05
-8.84577283175519e-06
-2.35611961593036e-05
-1.86027425658109e-05
-2.33945676205978e-05
-2.40931167933261e-05
-4.0717296593714e-05
-2.00702457016891e-05
-2.82871579048157e-05
-3.68346021558613e-05
-6.06267766274554e-07
-2.5677056298438e-05
-3.7693657020931e-06
-2.93184714950561e-05
-3.67213094099293e-07
-1.51514473126873e-05
9.85358659067616e-07
-1.31284727214509e-05
-3.78039568393748e-05
-4.05465718314821e-05
8.90233479966626e-06
-4.35106157433566e-05
-1.77970372357378e-05
2.02280940628427e-06
-3.22357965120356e-05
-2.67667622114799e-05
-2.77621054660337e-06
-1.63540960481128e-05
-9.57597346227664e-07
-2.05352544704665e-05
-1.87738525923698e-05
-4.48804098873889e-05
-2.17019239881215e-05
-7.77452475677493e-06
-3.67304722423033e-05
-3.11830503685959e-06
-6.29775850018223e-06
-3.17689887396782e-05
-2.86714075337052e-05
-3.37693574927645e-05
-2.42671755485967e-05
-2.8359982756427e-05
-2.46878601081475e-05
-8.28822238646788e-06
-2.53345613107117e-05
-3.88178945330881e-06
-1.90350974385164e-05
-3.00202661468792e-05
-1.69594079482644e-05
-2.47230028731502e-05
-2.62177601737981e-05
-2.18696617170198e-05
-1.73112050030269e-05
-1.4210567517206e-05
-2.54765524543339e-05
-3.19660761609885e-05
-8.82334655858105e-06
-2.76700874348012e-05
-1.56448518736043e-05
-3.7154265333822e-05
-1.3573244342402e-05
-1.75308966493036e-05
-1.54626161516947e-05
-3.3988213912878e-05
1.05255467665458e-05
-1.50640545460675e-05
-2.73511938520993e-05
-3.24369908395598e-05
-3.23921689467524e-05
-4.67804279981188e-06
-2.52743178007718e-05
-2.01550517817288e-05
-9.82459123174442e-06
-6.21267730012095e-06
-2.6319157903638e-05
-2.49931989440718e-05
-2.19336385634045e-05
-1.18512710345379e-05
-3.91668575057829e-05
-2.19061833644736e-05
-1.44871195622702e-05
-4.76897620148141e-05
-3.96522086181976e-05
-3.2764039662874e-05
-2.93697548632555e-05
-9.7597681422506e-06
-1.51810559791727e-05
-2.15400937926339e-05
-2.53777793684394e-05
-2.28445799903117e-05
-2.57439442705227e-05
-1.49899005560952e-05
-3.69453516013209e-05
-4.78864388668665e-06
-1.85172787532968e-05
-3.79145516620999e-06
-4.42036441973619e-05
-2.46164387456683e-05
1.22509465513076e-06
-4.99878847403513e-06
-3.59171444785106e-05
-2.06720273655604e-05
-3.45204410117383e-05
-2.75164718210178e-05
-1.43312498052115e-05
-5.01969398180443e-06
-2.27295393528912e-05
-1.80633620751233e-05
-6.8239292551687e-06
-2.90253424793143e-05
-2.25647643405015e-05
-1.01581673511307e-05
-2.30678403576799e-05
-9.77984965510107e-06
-2.85377656846857e-05
-3.07896721057687e-05
-3.55620064513021e-05
-2.59967114591475e-05
-3.65073775444578e-05
-2.20575305253207e-05
-3.6814811221179e-05
-2.17051637740098e-05
-2.54494950004938e-05
-2.06259377942848e-05
-1.51118070327175e-05
-3.65746782276247e-05
-1.36563748212842e-05
-3.22461798507147e-05
-1.89158574631763e-05
-2.20372917293787e-05
-8.81380918627457e-06
-1.49198696055301e-05
-2.79755530271472e-05
3.18638038316587e-06
-2.23265606464949e-05
-1.60337019626846e-05
-2.49237811613089e-05
-6.61086458741603e-06
-1.1031076779976e-05
-2.99860527932999e-05
-1.7095192655612e-05
-2.12302715146362e-05
-2.93123297432677e-05
-5.89679247510823e-06
-1.81979821731716e-05
-1.48076281655914e-05
-2.92392127996934e-05
-1.0393832981584e-05
-5.43338591644108e-06
-2.10674857565905e-05
-3.48969869283808e-05
-2.44733887639047e-05
-2.58726517605757e-05
-1.98173011875613e-05
-2.34574697095703e-05
1.71701571592236e-07
-7.7662562622456e-06
-1.72769482384092e-05
-1.28326115754617e-05
-1.82735962445903e-05
-5.93857004628855e-06
-2.40189354079217e-05
-4.75462320684329e-06
-9.16624632980391e-06
-2.56976293310273e-05
-2.56823331848131e-05
-1.47887186520217e-05
-6.1195905909662e-06
-2.13912321726441e-05
-2.26919425583973e-05
-3.12439662627898e-05
-1.07609722575173e-05
-1.53566437774448e-05
-1.24139061712953e-05
-1.24419684163143e-05
-6.1937423248434e-06
-4.72894032793965e-06
-2.09533733722337e-05
-1.84239838495157e-05
-2.57974938180083e-05
-1.37993675479723e-05
1.1130897645711e-05
-1.23139508161364e-05
-3.59224634934237e-05
-1.51566103672416e-05
-3.83875855735062e-06
-1.30321105008552e-05
-2.528214285769e-05
-1.06888555405935e-05
-6.13001398206122e-05
-4.294905004418e-05
-3.34302574622715e-05
-1.68395405663553e-07
-2.88797277281479e-05
-1.06301813500809e-05
-1.94040494952097e-05
-2.73684810270122e-05
-1.71978234490944e-05
-2.23396963381388e-05
-8.66348654285607e-06
-1.968615836008e-05
-1.48945975971048e-05
-1.66462524285041e-05
-2.71787405387741e-05
-1.39509021090956e-05
-2.74634060127101e-05
-2.88597949925751e-05
-2.99683346057021e-05
-1.15049869483643e-05
-2.16872511326941e-05
-2.01839464759361e-05
-1.90195106458485e-05
-2.88185076453482e-05
-9.5365929775265e-06
-2.07675408987949e-05
-2.74131874623368e-05
-2.24043767673397e-05
-2.73008526737585e-05
-2.9870870853044e-05
-1.93444419629721e-05
-2.05036870189779e-05
-1.28025074519472e-05
-1.88268964795768e-05
-1.38537649259982e-05
-2.45028179604585e-05
-3.04510608378797e-05
-3.42624623939796e-05
-2.3226377427743e-05
6.41396485601701e-06
-3.08039831757778e-05
4.91446770971757e-06
-3.04250089061406e-05
-1.55076827878357e-05
-2.19918847268655e-05
-1.69839049875084e-05
-7.99068269515066e-06
-1.27913746159709e-05
-3.24501354005613e-05
-2.44538671583748e-05
-1.57167332009458e-05
-2.50425955184721e-05
-2.01524983254257e-05
-2.98777816735289e-05
-2.91366319545027e-05
-2.05810240171054e-05
-1.59311642355143e-05
-2.79260512008609e-05
-1.08791696402176e-05
-1.82768527089576e-05
-1.02765798244409e-05
-3.89973353775879e-05
-2.25680369887541e-05
-2.99830944767518e-05
-1.51648756975697e-05
-2.27732489637594e-05
-1.66406064610807e-05
-2.27354405854856e-05
-1.36748190550047e-05
-2.16413472832628e-05
-6.07933635687007e-06
-3.08654898355555e-05
-2.21914993995747e-05
-1.02904654998136e-05
-3.56045021096292e-05
-5.6972449930918e-06
-1.46261678577436e-05
-1.91058928315869e-05
-2.4630005984329e-05
-2.62275318369066e-05
-2.91641291172362e-05
-1.98842608727486e-05
-6.92183514984169e-06
-3.91744214246166e-05
-3.92144009989874e-05
-3.84855197378617e-05
-8.31243953611578e-06
-1.56260411091863e-05
-2.55435571223976e-05
-3.8130768660704e-05
-1.20289759156418e-05
1.3023722881529e-05
8.06230948717014e-06
1.7882284792986e-06
-2.6920172486944e-06
-9.22527124856145e-06
-3.20403907678311e-05
-1.94257261975182e-05
-1.61784707226437e-05
-3.01760315369631e-05
-2.85910826245431e-05
-3.77087279240008e-05
-1.89366099542503e-05
-2.59868871827576e-05
-1.64106029996532e-05
-1.06819140741014e-05
-2.39207338706181e-05
-8.2492475136124e-06
-3.04145497917851e-06
-2.93725276852372e-05
-1.32696760401701e-05
-1.09023381118698e-05
-5.38978720972362e-06
-8.70602613408427e-06
3.12499233392863e-06
-1.34350418144003e-05
-1.92795769538375e-05
-1.83287745238638e-05
-1.90316726768701e-05
-9.11719506627241e-06
-1.41161329196687e-05
-2.30686761378192e-05
-4.51272863792872e-06
-1.40068520155472e-05
-2.18650918916523e-05
-1.85292850488012e-05
-2.96607494991024e-05
-3.14533436601595e-05
-9.93012032246485e-06
-1.3136038489193e-05
-1.71568772400897e-05
-1.13486840130339e-05
-4.6507026178297e-05
-1.64139080739438e-05
-3.23981213571229e-05
-1.23550099088381e-05
-1.35904826403624e-05
-2.73705602440539e-05
-2.91625878055215e-05
-2.28215490546635e-05
-3.67912121459358e-05
-1.03163301340491e-05
-9.2667900427695e-06
-3.12931314019618e-05
-2.48068788335152e-05
-4.52042460012594e-05
-3.27784718769553e-05
-1.68132112778761e-05
-1.51980358060986e-05
-2.82597899571648e-06
8.4179491150315e-07
-5.01894960043724e-06
-3.10584915292935e-05
-7.45681842070273e-06
-1.1679670796438e-05
-1.24643737232738e-05
-2.4010262021183e-05
1.27547212571743e-05
-1.11210790560978e-05
-2.72718525587997e-05
-2.09921390310965e-05
-1.14168181654548e-05
-5.19569682294825e-06
-3.95776065140454e-06
-1.55082719285064e-05
-1.71434235177227e-05
-9.9308022224468e-06
-3.3953392341204e-05
-2.84454697791969e-06
-7.7908497039608e-06
-1.88065714501068e-05
-1.33473746092767e-05
-2.0707257753185e-05
-2.66861841959735e-05
-8.88181502282988e-06
-2.01720322634994e-05
-4.7032074009521e-06
-1.60871220693187e-05
-1.65819872927112e-05
2.68781797915832e-06
-1.43257413142834e-05
2.09862922405043e-06
-2.15935089758317e-05
-3.92604822022199e-05
-1.56695789513849e-05
-1.79823248015904e-06
-2.39372402939488e-05
-3.80256783006204e-05
-1.10654546047896e-05
-1.29773889379406e-05
-2.14466750461491e-05
-1.05572479758636e-05
-1.03011301643384e-05
-1.61289861830201e-05
-2.29280467649085e-05
-1.88738544538179e-05
-2.71532763919262e-05
-2.48255843775039e-05
-3.68156939151506e-05
-1.75098183610845e-05
-1.10270817435526e-05
-2.21615090964523e-05
-2.28425508669994e-05
-2.26884089470945e-05
-2.70619341919846e-05
-1.68973670218439e-05
-4.70249464915074e-05
-1.12283123684306e-06
-2.55695593533398e-05
-2.46751085412382e-05
-1.52094526614263e-06
-2.61434000076426e-05
-2.98564222307967e-05
-7.41908348580026e-06
-1.57329738117101e-05
-1.66080592723078e-05
-3.42653705238627e-05
-7.48587869139876e-06
-4.38518650053296e-05
-2.12991029674865e-05
-1.94873666360005e-05
-1.05677912476405e-05
-1.94519491549051e-06
-2.37430407352146e-05
-1.46307960823299e-06
-1.62872207879641e-06
-3.32482852219437e-05
-3.26595169509271e-05
-2.69120548500485e-05
-1.28333896204531e-05
-2.1476947290846e-05
-2.54128121642472e-05
-1.49536379444173e-05
-3.84820762900961e-05
-1.73110597400155e-05
-2.9680638633643e-05
-3.16296732144283e-05
-2.4080150818421e-05
-1.66172216020047e-05
-4.07499524844726e-06
-7.76673942077126e-06
-1.76785604958861e-05
-8.35594090033317e-06
-2.63048440318903e-05
-1.42759483542842e-05
-8.00730440202091e-06
-1.41751113050086e-05
-2.7302546635202e-05
-2.67800406374054e-05
-8.44851661900217e-06
-2.0823977282414e-05
-4.03128374817804e-05
-1.90681943046226e-05
-1.57993530341204e-05
-9.54578268426433e-06
-4.25825816798758e-05
-1.20145496468375e-05
-2.85704890152943e-05
-2.14892987647901e-05
-2.23500955361991e-05
-9.79610157279169e-06
-2.73434799330605e-05
-2.03100477944303e-05
-1.92015341614913e-05
-2.57812508119219e-05
-3.92632469865947e-05
-9.04426557410696e-06
-8.9509864356085e-06
1.37100332134181e-06
-1.76933944665248e-05
-1.5313687651561e-06
-1.26161407755302e-05
-1.59321670701214e-05
-1.76534225768739e-05
-1.31851203797378e-05
-2.40418561223658e-05
-2.47269868400648e-05
-5.03552104494924e-06
-2.27286929394396e-05
-1.94089849661195e-05
-1.88584652279049e-05
-2.01579420278516e-05
-2.10899069222902e-05
-2.879303179319e-05
-3.85702423035553e-05
-2.00391024954255e-05
-2.34372496323889e-05
-2.22854068591909e-05
-3.09527444387167e-05
1.32403165848137e-05
-2.85197882063412e-05
-9.71134209797682e-06
-1.88978718068614e-05
-1.1274867392303e-05
-1.48797155846966e-05
-2.0274994829128e-05
-2.1567231285611e-05
-2.98157969808605e-05
-2.76944952682043e-05
-7.93610578282416e-08
-1.3052114632378e-05
-2.19562565702782e-05
-3.00306343592936e-05
-3.6425781164946e-05
-5.02179186772668e-05
-7.64903815243379e-06
-3.4098728454131e-05
-7.75351830267156e-06
-3.30220261854722e-05
-1.81229859695197e-05
-2.493772477467e-05
-4.32375835780949e-05
-2.91878932142923e-05
-2.68084924703699e-05
-2.47421003088795e-05
-8.21516070610105e-06
-1.2475579241984e-05
-1.85116683392006e-06
-1.18378312103807e-05
-1.89104005926612e-05
-2.10162213683934e-05
-6.08037036510819e-07
-1.30473171093946e-05
-2.4054214731373e-05
-1.85144107722987e-05
-2.85825133741879e-05
-1.35645575658446e-05
-4.53803911937096e-05
-4.69973260269023e-06
-3.83466757768577e-06
-1.17403169699174e-05
-1.19769619456882e-05
-1.56197635894998e-05
-6.13553795214309e-06
-3.45873282551105e-06
-2.58086153825397e-05
-3.8448347769406e-05
-1.5497956700423e-05
-1.40206978188289e-05
-3.39100701693756e-05
-6.13695680402424e-06
-2.5578520805596e-05
-3.50534021208145e-05
-1.3865323555452e-05
-5.30162754918551e-06
-3.08604302207421e-05
-5.51246982366269e-06
1.21147363966978e-06
-3.0771170478772e-05
-1.27262461740918e-05
-1.64534786279411e-05
-8.39759815949504e-06
-4.73477327779467e-06
-3.45951749999725e-05
-1.97286471411791e-05
-1.7925796572099e-05
-1.83459239135488e-05
-3.87754508460394e-06
-2.88945413877254e-05
-3.39430187658094e-06
-2.21461630491082e-05
-2.06085933340085e-05
-1.39965092576943e-05
-3.27598291826589e-05
-2.06798164248017e-05
6.00751719071169e-06
-7.41389256641332e-06
3.30079059210017e-06
8.532793303196e-07
-2.62076890909004e-05
-3.51782816784867e-06
1.60861540993584e-05
-2.20926847620876e-05
-1.34084292812401e-05
-4.98010512490898e-05
-3.46084297130667e-05
-8.91333854956864e-06
-3.25767094417102e-05
-3.70431782878468e-05
-3.62930449213307e-05
-3.12489269049813e-05
-3.73290324885904e-05
-9.63736136171286e-06
-2.75955884666715e-05
-1.82561561909849e-05
-1.18288619460816e-05
-2.48802047546974e-05
-2.15942499534892e-05
-8.01623323967745e-06
-1.04890819288524e-05
-1.16363916176199e-05
-1.54107975494061e-05
-1.0079323165148e-05
-7.29831586547413e-06
-1.10657482213071e-05
6.68164505078133e-08
-1.96231866074869e-05
-2.52909261812206e-05
-1.6576280356723e-06
-2.92498170505029e-05
-1.06868057901263e-05
-1.57771561769094e-05
-9.02075387736265e-06
-3.93590907914639e-06
-1.23978028688769e-05
-2.11143437848445e-05
-1.53099528382858e-05
-2.02893940958919e-05
5.21992290564554e-06
-2.97368909246053e-05
-3.69457514724108e-05
-3.16275622348791e-05
-1.6175204939687e-05
1.61625752952054e-05
-5.2638861140652e-06
7.22008034238478e-06
-2.63093471868239e-05
-6.16001033577716e-06
-5.1647018873312e-06
-1.11863340246327e-05
-1.55949145909189e-05
-8.94634414229562e-06
-7.20157197327512e-06
-3.30124786794838e-05
-3.8034812527225e-05
-1.5364364194324e-05
-2.39481203466419e-05
-1.13368068585456e-05
-7.73384399218112e-06
-2.78017292518777e-05
-2.34540966293104e-05
-2.3842849639631e-05
-2.15291880261703e-05
-2.05568424138141e-05
-1.40350156857815e-05
-1.00252123144367e-05
-2.28924611751693e-05
-2.69985759392109e-05
-3.35917830493074e-05
-4.26584960005071e-06
-2.87784718811392e-05
3.62490123527499e-06
-4.22704244471327e-05
-2.96870814658869e-05
-2.10304900485272e-05
-1.25804784197886e-05
-8.95545312921306e-06
-6.55253226044304e-06
-2.45371435064023e-05
-1.22372183132623e-05
-2.5607382206157e-05
-1.5090026417429e-05
-3.26173976577929e-05
-2.27276945197696e-05
-2.86586398622366e-05
-2.51408178499668e-05
-3.66926377553537e-05
-3.45744319278207e-05
-3.64184845116551e-05
-4.02876547434658e-05
8.53787130725784e-06
-1.97317790551823e-05
-9.10585382987792e-06
3.28172677070031e-07
-2.03287476049328e-05
-1.04738694289553e-05
-1.53316394440941e-05
-1.75200223544986e-05
-1.16383409100495e-05
-1.17344589470861e-05
-1.46919523955316e-05
-6.6579206183541e-06
3.96033175431404e-07
-3.04992907933384e-06
-1.04365544111989e-05
-3.47618136899867e-05
-1.36591163101817e-05
-1.14552213727448e-06
-1.78317495484271e-05
-1.2474839111556e-05
-2.56921599528255e-05
-1.62358614257345e-05
-1.6663546248529e-05
-2.03106366682486e-05
-2.57294703417766e-05
-1.62780898870538e-06
-1.92205023710679e-05
-3.80667151215939e-05
1.52238115435503e-05
-3.01964362248235e-05
-3.08682831973036e-05
-2.54296077976534e-05
-2.74479636468844e-05
-5.7786897284987e-06
-2.40481625826088e-05
-1.78485742799445e-05
-9.56539696670142e-06
-2.84038696237654e-05
-2.82805440238876e-05
-8.21467590066316e-07
-2.1820891443652e-05
-2.20943205030633e-05
5.48506697844578e-06
-1.79626380014455e-05
-1.39530624739426e-06
-2.04867938970264e-05
-1.45220449828753e-06
-2.55385053695674e-05
-1.764557133786e-05
-2.40613585254592e-05
-8.77899264438176e-06
-3.57243603710779e-05
-2.48660473905662e-05
-1.42117195256597e-05
-2.90523467474315e-05
-2.08097317442811e-05
-8.48060683914266e-06
-2.98910597886603e-05
-1.97602574499059e-05
-2.64430464066622e-05
-2.30255165021695e-05
-5.69534392096444e-06
-5.54026709155273e-06
-1.42279410178274e-05
-1.81145141588991e-05
-1.72523260640215e-05
-1.64468833657394e-06
-4.60130346550762e-07
-1.39330475511684e-05
-1.82548040532272e-05
-2.57810516683631e-05
-2.54957631793523e-05
-7.81182918691083e-06
-3.65650819953591e-05
-2.19192412570315e-05
-6.5735968730322e-06
-1.36629615126461e-05
-1.3407682943791e-05
-2.1088699664711e-05
-1.86755834928178e-05
-4.51632046557532e-05
-1.57042044406737e-05
-2.80671197259054e-06
-1.91022692407821e-05
-2.06829907312087e-05
-1.13615310168422e-05
-2.26820116564045e-05
-2.88382861279483e-05
-1.75456244077957e-05
-2.94276558882313e-05
-8.10391057652927e-06
-3.26221837565388e-05
-3.61723495088608e-05
-2.17153242597624e-05
-1.33633440980561e-05
-3.68832288581062e-05
-9.08079315140588e-06
-3.25955491337122e-05
1.11287208687285e-06
-1.37035394061472e-05
-7.71133017090953e-07
-2.08920261184837e-05
-2.66826874974772e-05
-1.51884266239934e-05
-9.67279340254452e-06
-1.78868706805103e-05
-1.31926582859039e-05
-4.51509984083644e-05
-6.59784802716926e-06
-1.92715019773714e-05
-2.57221495715496e-05
-8.14763815432163e-06
-2.94465986657866e-05
-1.72364258541499e-05
-3.6542164398418e-05
6.62848127165683e-06
-2.38182328603839e-05
-1.48831879484046e-05
-1.9149134879036e-05
-1.69664734992201e-05
-2.43427653832801e-05
-2.06398430544852e-05
-7.40286320903958e-06
-1.28011054421046e-05
-1.03294698627814e-05
-1.99873575066715e-05
-2.21664382086581e-05
-1.84713242482364e-06
-1.85396841029821e-05
-1.76418464356376e-05
-1.86094254659839e-05
-3.12333669083378e-05
-1.6042682187418e-05
-1.22859859593284e-06
-2.25195513529303e-05
-2.23828131178547e-05
8.47406755986822e-06
-8.34575793495123e-06
-1.17968680434541e-05
-1.97276981898692e-05
-3.69818831984577e-05
-1.66243088288352e-05
-2.13024677326897e-05
-2.96145148562528e-05
-1.56984946302919e-05
-3.07774801937301e-05
-8.37415427361728e-06
-2.88593093650676e-05
-6.23615377612225e-06
-2.45011223591508e-05
-3.85995008199476e-05
-2.04234984903586e-05
-6.14689024416558e-06
-2.62299335756292e-05
-8.48162994561639e-06
-2.76424709662545e-05
-2.80958430183103e-05
-2.31271548843174e-05
-2.02158499896638e-05
-2.77073890991244e-05
-4.4790401780852e-05
-3.63660616040362e-06
-1.64254780377392e-05
-2.72485215603791e-05
-6.31561728446952e-06
-1.05694369113864e-05
-3.16735639474824e-05
-1.06205212077887e-05
-1.06692719965996e-05
-4.18672341164077e-06
-6.88329497125668e-06
-1.83711402947747e-05
-2.09520074651561e-05
-3.94609342244937e-05
-2.27266601553582e-05
-2.95802801497616e-05
-2.25514356237709e-06
-1.37314560375314e-05
-1.71962188281557e-05
-4.55955792445917e-06
-2.22423900662724e-05
-2.81270697401692e-06
-1.19016197624338e-05
-2.62284099996113e-05
-1.2339900579693e-05
-1.8246884932404e-05
-1.19809746277194e-05
-3.29838956331871e-06
-9.839091932979e-06
-2.71246654965958e-05
-3.62387562023156e-05
-3.84145654101638e-05
-2.00970061754886e-05
-2.8842003280696e-05
-2.84808374392811e-05
-2.89456487019573e-05
-2.76452562440682e-05
-3.42118374389369e-05
-2.01494614967043e-05
-7.63270705653198e-06
-1.73255250259891e-05
-2.29706759940903e-05
-1.94659527775072e-05
-1.48409903600476e-05
1.24053384978699e-06
-2.47937061508649e-05
-5.04980373149929e-06
-9.29027400341629e-06
-2.57844923844196e-05
-1.79670966350401e-05
-1.85310452542226e-05
-3.23099618597173e-05
-2.85182728198504e-05
-2.37673566193525e-05
-1.11472086325369e-05
-1.86514892911388e-06
-3.17746693131551e-05
-2.17229498425381e-05
-1.2426281499252e-05
-2.11342469611672e-05
-2.17110163917191e-05
-1.88097746942244e-05
-5.5611709946597e-06
-2.00672551118149e-05
-2.16609584152478e-05
-1.94994242475523e-05
-1.59223077828936e-05
-4.71987981549751e-06
-1.29540065027843e-05
-1.00424642288394e-05
-3.08089146229329e-06
-2.84579499059613e-05
-3.72032918033833e-06
-2.75013207749388e-05
-2.19435871287255e-05
-2.9882048685179e-05
1.75409640752145e-06
-1.97825434417437e-05
-6.16945210158273e-05
1.76322842711477e-07
-1.74475915359918e-05
-3.62978754416001e-05
-1.65400536997721e-05
-1.40990794354543e-05
-7.45115409084017e-06
-2.62953079097513e-05
-1.96474985446845e-05
-2.68425699277631e-05
-2.57566058299545e-05
-3.10245971066515e-05
-3.0467369809024e-05
3.45377949053344e-06
-2.50283691468403e-05
-4.07517314266865e-05
-2.98998862397708e-05
-1.10173296664062e-05
-1.36502914107591e-05
-9.58735541783918e-06
-2.36836548706081e-05
-3.08295757333169e-05
-1.76465661204853e-05
-2.14443091933341e-06
-6.39241739505743e-06
-5.80406265822181e-06
-1.27302162624016e-05
-1.19817405329109e-05
-3.16954635981746e-05
-2.66310179260165e-05
-3.00084545373154e-05
-1.24604201774868e-05
7.91365534354173e-06
-1.9417552738621e-05
-9.60464518097086e-06
-3.64928633481624e-05
-2.54251938963328e-05
-2.14424794017043e-05
-3.43923797992972e-05
-3.44491290754996e-05
-2.89251580569729e-05
-3.29167079782954e-05
2.74514870229578e-06
-5.27244812826742e-06
-4.26126383424282e-06
-2.74587140140428e-05
-3.90017697954475e-05
2.3267569296174e-06
-4.46171548672884e-06
-1.62834827060741e-05
-2.042340408256e-05
-2.65441739133952e-05
-1.02114757102915e-05
-2.31225375011228e-05
-1.92376643597382e-05
-2.58502900120175e-05
-1.87497177357048e-05
-9.98259949744961e-06
-3.55251868557411e-05
-2.52206351295782e-05
-3.2022442954584e-05
-3.05127904361772e-05
-6.04960355609989e-06
-1.3112517090688e-05
-2.37811171910634e-05
-1.15558439723322e-05
-3.04045515468721e-05
-2.93685190600218e-05
-1.30572493203823e-05
-2.4694636626938e-05
-4.97127220051479e-05
-3.00601913007747e-05
-1.29565803819246e-05
1.05370236467391e-06
-8.33801018746691e-06
-1.6666649355796e-05
-5.69455518977804e-06
-2.12265608730625e-05
-2.35391631518696e-05
-3.07064840303926e-05
-1.93070997155716e-05
-1.02300323443849e-05
-1.53290683934117e-05
-1.36061004732022e-05
-3.99903101922003e-05
-1.05596927405285e-05
-1.63759020361148e-05
-2.56261134982708e-05
-1.79062143624124e-05
-2.09618995989696e-05
-2.59395986711347e-05
-2.68825156318104e-06
-6.49189515431158e-06
-1.5095700050421e-05
-1.6175473648993e-05
-3.18119342984315e-05
-2.16924636204733e-05
-3.40549639073427e-05
-2.32825953416712e-05
-1.59018042625033e-05
-2.35499976392302e-05
-1.95075332335993e-05
-2.99982107750714e-05
-1.56016463668039e-05
