# Supplementary material for: Research on computational propagation and identification of mine microseismic signals based on deep learning
Source: PLoS One. 2025 Oct 22;20(10):e0334641. doi: 10.1371/journal.pone.0334641 (PMC12543183; doi:10.1371/journal.pone.0334641)
Supplement: S1 Data — (ZIP) [file pone.0334641.s001.zip › 000100500001010.xlsx_0.txt_24.txt.txt]

-3.58635309144394e-05
-2.39767528108427e-05
-2.1145083338972e-05
-1.47508297648344e-05
-1.94012197879728e-05
-2.4493022668859e-05
-3.58504951852818e-05
-8.80849482955256e-06
-2.76853724166466e-05
-1.60706245412317e-05
-1.94588335616905e-05
-1.68877239787119e-05
-1.36942578581822e-05
-2.64231429782621e-05
-1.80011870282662e-06
-1.229472047826e-05
-2.22866710002046e-05
-1.45797848153615e-05
-1.40129962399663e-05
-7.7936466105725e-06
-2.33709754989696e-05
-1.06946163543309e-05
-2.98252951428123e-05
-1.82327230794905e-05
-2.00950066885107e-05
-2.63466838185768e-05
-1.66946868919878e-05
-2.17428711169401e-05
-1.39330733772106e-05
-1.76891577305808e-05
-1.37620966562214e-05
-2.75957000661715e-05
-3.46225873957691e-05
-1.25567758152452e-05
-3.69483110631696e-05
-2.32865565915108e-05
-2.12690944235123e-05
-4.9614568149955e-06
-9.45534160694562e-06
-1.61185153933838e-05
-1.65263170586482e-05
-2.16831196716909e-05
-3.6012808776073e-05
-3.67304689584631e-05
-3.42498063149055e-05
-1.57168099918083e-05
-7.91965967600793e-06
-3.52739083733645e-05
-2.03869099795931e-05
-1.15035705539484e-05
-1.11439215786559e-05
-9.89817662269162e-06
-3.52638941838733e-05
-2.06869776813438e-05
-1.36323163476547e-05
-2.16060440018704e-05
-2.42376664671298e-05
-2.96596467500357e-05
-1.80181080043837e-05
-4.97005364887709e-06
-9.31093328292505e-06
-2.64872538168494e-05
-1.59867819810155e-05
-1.56907135259905e-05
-1.24035597770147e-05
-2.79154614294396e-06
-1.33694827343468e-05
-1.48396369446581e-05
-1.0583040493723e-05
-1.6889103811403e-05
-2.38353627365449e-05
-4.00049442039968e-06
-2.62421730153403e-05
-2.538365202419e-05
-1.59230568866321e-05
-2.34189900372281e-05
-3.12573435238047e-05
-1.08875950161542e-05
-2.41863511076027e-05
-3.1230119265884e-05
-2.95745693067697e-05
-2.6464555843539e-05
-2.40009981652732e-05
-2.02670230352468e-05
-6.25485587097257e-06
-2.0244827184485e-05
-1.7024248091838e-05
-1.32806423026151e-05
-1.17729269870855e-05
-1.31192414216945e-05
-1.98481976371317e-05
-1.77253540584251e-05
-5.53993994620319e-06
-1.32452795055545e-05
-3.59015710222075e-05
-2.35005474615138e-05
1.21374491933113e-05
-1.0868298032318e-05
-3.80286495517075e-05
-2.66533832971374e-05
-3.19966990456092e-06
6.56751846875365e-07
-1.39289056132202e-05
8.5088237639756e-06
-1.80750003308252e-05
-2.01366851458184e-05
-8.72316121453007e-06
-2.08178457147907e-05
-1.19125159078404e-05
-2.57024252651511e-06
-4.77958510232463e-06
-1.71449695368304e-05
-3.42027609000176e-05
-1.25155079858248e-05
-5.94437782410991e-06
-2.58638889142292e-05
-1.46595817817473e-05
-3.13800637290548e-05
-1.51276938356407e-05
-2.1526201680422e-05
-1.24953362768885e-05
-1.03913110685099e-05
-1.74355600300669e-05
-2.73792377177828e-05
-2.90042099526674e-05
-3.06747734253701e-05
-1.28596075078614e-05
-1.62978903348219e-05
-3.30111890252358e-05
9.34290574651261e-06
-1.30344238883428e-05
-4.85264896075718e-06
-2.73250860883708e-05
-1.76000985697589e-05
1.54192568011602e-05
-1.13026483138772e-05
-1.131315209905e-06
2.93349944287817e-06
-1.41620646889707e-05
-1.60327978556095e-05
-1.93391559722035e-05
-1.68313308164126e-05
-4.25259690012721e-05
-4.67570170846675e-05
-7.62938155353621e-06
-2.40545827686838e-05
-2.55488994453638e-05
-3.43578878825349e-05
-1.22879348833063e-05
-7.6275432301259e-06
-1.72846108442997e-05
-3.28069968443055e-05
-1.8542402805269e-05
-3.92165790908795e-06
-3.33893312089522e-05
-1.49051705241042e-06
1.01671986419948e-06
-3.47522312627339e-05
-1.68768097080484e-05
-8.89966019413613e-06
-4.69974847731274e-05
-7.99026254502625e-06
-1.98817587000462e-05
-2.18243645810978e-05
-1.88979793979773e-05
-2.15971124011305e-05
-1.89660717407009e-05
-1.06942943357604e-05
-3.12027815001431e-05
-1.54038743072033e-05
-1.12501915813321e-05
-3.72015360572051e-05
-2.13455014619043e-05
-2.44506689988295e-05
-1.91965510778284e-05
-1.71375190343677e-05
-2.0517646873278e-05
-4.33172476994803e-05
-1.59022707774156e-05
-4.69557944832846e-05
-1.50537646898521e-05
-9.4597746871646e-06
-7.10311684842416e-06
-1.98584314368982e-05
-1.39527551749168e-05
-1.33842770044949e-05
-1.35632738629359e-05
-1.34957249124032e-05
-1.71831642775565e-05
-1.3331565031125e-05
-2.29872871386179e-05
-1.80463348588907e-05
-3.1645241617058e-05
1.58924727432285e-05
-2.60857260739888e-05
-1.06447052015125e-05
-3.03735076418967e-06
-2.26084507848807e-05
-2.11058410704788e-05
-5.10477836119992e-06
-2.3474460130219e-05
-4.05576500125397e-05
-1.07261801984855e-05
-1.24621371565573e-05
-1.74343284894013e-05
-3.58403747600786e-05
-2.09189850608079e-05
-7.34404676611592e-06
-2.45475488949944e-05
-2.49901984339321e-05
-1.23220523642611e-05
-1.43802434966928e-05
-1.16164513946209e-05
-1.59005391628542e-05
-5.75213403410791e-07
-2.0747761121558e-05
-2.49975549528999e-05
-2.13027103840559e-05
-6.73191942352329e-06
-2.19575954584475e-05
-5.49906386322456e-06
-1.12983712170974e-05
-6.35236664290702e-06
-1.04966098398915e-05
-4.23300110361069e-05
-1.99444825510298e-05
-3.77669855082802e-05
-1.37394236049994e-05
-1.84803666375167e-05
-2.71953089801546e-05
-2.25921778003971e-05
-1.93871592338597e-05
-2.02532275531556e-05
-2.72376971388515e-05
3.5518190621146e-06
-2.19547851559373e-05
-3.74210078475292e-05
-2.42795175568019e-05
-2.07506700261058e-05
-1.55537462942325e-05
-1.99131965279266e-05
-5.79430437074064e-06
-9.39381013899146e-06
-3.81386856347608e-05
-1.2045515144201e-05
-2.6392750968068e-05
-1.07976153829604e-05
-4.36558127651502e-06
5.83117066484139e-06
-1.63382123338567e-05
-1.4544212879224e-05
-1.72272390770374e-05
-3.69523860482672e-05
-7.46802460286461e-06
-1.03958053347646e-05
-1.65232884449813e-05
-4.21319091829837e-06
-2.04834517643976e-05
-3.55326017743875e-05
-2.0579477336298e-05
-1.99057779617542e-05
-4.460400898386e-05
-1.99365938151124e-05
-2.46399127464885e-05
-1.62129836000786e-05
-6.05806411676264e-06
-1.29489781054961e-05
-2.10645015057299e-05
-1.019691056298e-05
-3.19663619080251e-05
-6.84662996672328e-06
-1.8645756544482e-05
-2.11449864150858e-05
-3.44704521726332e-05
-5.89706796186611e-06
-2.37710455000374e-05
-1.41870927978203e-05
1.26578975781189e-05
1.16998384283972e-06
-1.66833072438854e-05
-3.78372624215897e-05
-2.20271142692328e-05
-1.08011467869247e-05
-2.16188433102351e-05
-3.40403432181324e-05
-1.77976281287213e-05
-7.72612774034703e-06
-1.42168480639256e-05
-3.74730720983322e-05
-2.94627262404155e-05
-4.60370470137854e-06
-2.12344021462476e-05
-1.97050969769671e-05
-1.57205252783709e-05
-1.18418713526437e-05
-1.49171068659474e-05
-1.31939810056298e-05
-1.93564600025258e-05
-2.81038885763699e-05
-1.03480634163696e-05
-1.70821157418432e-05
-1.98032551755504e-05
-2.49434390222864e-05
-1.33419069197164e-05
-2.67877366602779e-05
-2.00974526128933e-05
-2.21865317719772e-05
-1.74888919305434e-05
-5.70319925927185e-06
-3.44294541223003e-05
-1.44632883426796e-05
-3.53862044928812e-05
-6.51754165083706e-06
-2.71036700821064e-05
9.71621127833275e-06
-1.93318571352561e-05
-3.14882194242285e-05
-8.00967634066611e-06
-1.75667727426352e-05
-9.69485483143917e-06
-4.47434722046437e-05
-3.19621811584671e-05
-2.23821405722864e-05
-4.10833580765556e-05
-2.55498440171547e-05
-2.71783465770187e-05
-3.64315290634966e-05
-9.53510164264271e-06
-2.74943621347246e-05
-2.60463447860834e-05
-2.46548023177268e-05
-2.6181381260198e-05
-4.87834380289147e-05
-2.30824397332109e-05
-2.60810342019537e-05
-2.66716142072578e-05
3.49525712126253e-06
-2.33477270597185e-05
-1.89975061712153e-05
-1.3564854127163e-05
-2.06851966264828e-05
-8.24711458749116e-06
-1.71066634128733e-05
-1.57292265717572e-05
-1.88174334255512e-05
-2.88876120128889e-05
-2.02238455346032e-05
-2.78860786181003e-05
-1.33182731489392e-05
-2.11491637343618e-05
-7.82557155188863e-06
-2.1901234759073e-05
-3.71785766397932e-05
-5.50833451436501e-06
-4.00065137530581e-06
-1.13490525797253e-05
-2.83106435236448e-05
-2.34629994822031e-05
-1.24738922018439e-05
-2.88433549625398e-05
-1.02655955445344e-05
-2.44105639345462e-05
-1.71223493524267e-05
1.91018793521557e-06
-2.3194126062549e-05
9.55324097983246e-06
-1.90937761505195e-05
-3.19146187759819e-05
-8.29866451494235e-06
-1.20038801928663e-05
-1.61851757708984e-05
-2.80549447046105e-05
-1.20573603390055e-05
-1.00978912186655e-05
-2.49536247492062e-05
-3.18609180038631e-05
-3.39591159848949e-05
-4.51587550009057e-05
-9.04610243511761e-06
-2.20649454152736e-05
-6.00499083918888e-06
-4.22452229161602e-05
-1.74429216095517e-05
-2.94429696156283e-05
-2.48907129252232e-05
-4.41226234040364e-06
-3.78336954181209e-05
-7.13573217256655e-06
-1.54045969723635e-05
-3.50602191909975e-05
-3.76665137165413e-06
-2.1017300001317e-05
-1.95148766422389e-05
-2.91505046956356e-05
-4.24277567193722e-05
-3.00665370245548e-05
-2.4890621966606e-05
-3.13275324513644e-05
-1.10199879062606e-05
-7.46791538960287e-06
-1.94169169671033e-05
-2.64950051882389e-05
-2.52659976790163e-05
-1.99797112366728e-05
-2.08012783959817e-05
-1.8096840876523e-05
-1.915133518577e-05
-1.95898091783241e-05
-1.0062117897686e-05
-3.75775866197842e-06
-1.90165974129117e-05
-2.20293574537321e-05
-2.95381170198026e-05
-6.37993252525337e-06
-8.04979774216816e-06
-2.33340503024799e-05
-1.46474659726196e-05
-4.95101351185606e-06
-1.46221281578615e-05
-2.48946319032712e-05
-2.3274518323899e-05
-3.23724911383235e-05
-3.90525153931751e-05
-1.88125441101726e-05
-1.57197046432238e-05
-2.42452798447599e-05
-1.91542988238352e-05
-1.663739165177e-05
-3.96200933157802e-05
-1.46207958105385e-05
-3.34669713062138e-05
-1.66061475441011e-05
-6.3413309352789e-06
-2.23342345435981e-05
-2.91019262130446e-05
-7.11951780273947e-06
-8.26423989023008e-06
-2.53366828730383e-05
-1.28451784738171e-05
4.39827323846273e-06
-1.71418706030882e-05
-8.86129443205591e-06
-3.96464374355103e-06
1.1149460182101e-06
-3.60387932860341e-05
2.61916968154309e-06
-1.3690147915927e-05
-3.38324095962157e-05
-2.98680412861917e-05
-7.43327964681443e-06
-1.48449118339248e-05
-1.93993817221338e-05
-1.75989648752441e-05
-2.74723480606006e-05
-1.18046019088217e-05
-6.7545513438539e-06
-2.1359798960666e-05
-4.59971657430139e-05
-1.69181872030737e-05
-5.33363959180171e-06
-2.42175118019272e-05
-1.54152057927293e-06
-2.1966128315305e-05
-1.5948535476295e-05
-2.72563122937442e-05
-2.08590175361798e-05
-2.42348428698324e-05
-2.66308775072282e-05
8.81642991965818e-06
-4.17050374611105e-05
-1.13147405334128e-05
-2.15644989513403e-05
-2.45678374596671e-05
-8.51167637686985e-07
-3.05659150756433e-05
-2.1502154829071e-05
-7.54503255193296e-06
4.46048642102193e-07
-3.37267339639117e-05
-1.42628810341146e-05
-2.05982645736946e-05
-1.57387879262428e-05
-1.45732767083842e-05
-1.97737107041225e-05
-2.13713215646878e-05
-4.61621920302199e-05
-6.29665141977272e-06
-2.91346950611249e-05
-2.52322684482059e-05
-2.21011082248055e-05
1.18636392362121e-06
-3.28652708452039e-05
-1.66391827010333e-05
-2.98498693868978e-05
-1.56916832989985e-05
-1.7668289609437e-05
-8.44281137021439e-06
-2.50278028685127e-05
-1.59338484377295e-05
-2.36062303860733e-05
-1.21421996829246e-05
-2.11868922460339e-05
-4.11240196820109e-05
-2.62759171292151e-05
-2.62567481854236e-05
-7.48768553184534e-06
-1.77562432889889e-05
-2.84978115312884e-05
-1.37324860174817e-05
-1.77502291451783e-05
-2.13614178115116e-05
-2.06417635329593e-05
-2.02565280300846e-05
-2.07450698084498e-05
-1.91349723793781e-05
-2.82123870370105e-05
-2.48270607123115e-05
-1.4564187233194e-05
-1.57005105012092e-05
-2.29303329423196e-05
-6.64653668236719e-06
-2.30786454776306e-05
-2.81884209012352e-05
-2.57506541868333e-05
-3.76942686342938e-05
-2.10665975734539e-05
-4.21452438508779e-05
-2.0303117326171e-05
-1.74159714735123e-05
9.69812934007952e-07
-2.4591541569993e-05
-1.4113529183451e-05
-2.83578261681674e-06
-1.83854400001923e-05
-1.75269542203514e-05
-2.26862096828448e-05
-3.57305436637717e-05
-2.47824230687813e-05
-2.13375443391364e-05
-1.09432086426589e-05
-1.51126071494015e-05
-6.62583088772543e-06
-2.38499549394422e-05
-3.79663256009346e-05
3.79696098712174e-06
-2.79091484306978e-05
-3.1447845484515e-05
-3.98830815680477e-05
-3.07634133896483e-05
-3.35402439142664e-05
-2.44999501863288e-05
-3.90871542264485e-05
-2.48222161709309e-05
1.09808100366013e-05
-3.88806906170133e-06
-2.6686493231131e-05
-4.37220496376141e-05
-2.23905797974322e-05
-2.88621185983054e-05
-3.54919832044786e-05
-1.76742167758643e-05
-1.53119511384263e-05
-2.91884994455992e-05
-1.94194954625218e-05
-1.81568146879075e-05
-2.15519087102175e-05
-2.97842142649632e-05
-3.29739674388669e-05
-2.74818614382324e-05
-9.49523416228492e-06
-2.28656236231105e-05
-1.01961856450651e-05
-2.22420840928019e-05
-3.96382971015602e-05
-3.58562572738036e-05
-2.82656359902998e-05
-5.36040854392515e-06
-2.84449165758271e-05
-1.84009470557131e-05
-2.45520909915938e-05
-1.43314477882862e-05
-1.51715244783511e-05
-2.09869785614689e-05
-2.69292115770173e-05
-1.03421539622107e-05
-2.4413088604098e-05
-2.53123575795266e-05
4.34031981523376e-07
-1.89276258479915e-05
-2.52374588469354e-05
-1.27968353875527e-05
-3.81079052051938e-06
-8.90749563209939e-06
-2.35644451647541e-05
-1.64523014074542e-05
3.87735919311794e-06
3.55893495110468e-06
-2.72160574345902e-06
-1.94259355099363e-05
-1.87053120432676e-05
-3.55544408512587e-05
-1.61432900887685e-05
-4.43947843130495e-05
2.45957022804564e-07
-2.16108798521621e-05
-1.95433949747756e-05
-1.53569816048019e-05
-1.68523341227736e-05
-1.04558277303224e-05
-1.8648981560069e-05
-2.78427679322087e-05
-1.41926441488873e-05
-3.7804323404885e-05
-2.67126886683502e-05
-1.79970714636925e-06
-3.70396328993466e-06
-9.44772264985001e-06
-3.71764848876294e-05
-2.2913148583061e-05
-2.22102848431224e-05
-3.86457034135802e-05
-2.02886181339225e-05
-1.56187625375625e-05
-4.96421910495133e-05
-1.69324825922961e-05
-2.61971597155425e-05
-2.67142726267337e-05
-1.51812921367828e-05
-3.57437739101843e-05
-2.51923552790653e-05
-3.37046629932202e-06
-2.01540675458234e-05
-5.12482984225143e-06
5.27302844811794e-06
-1.4423972086331e-05
-1.2575778892032e-05
-3.08776881757407e-05
-5.5845779761638e-06
-3.9441923017244e-05
-3.20781485524429e-05
-2.01244509152325e-05
-1.43501607278059e-05
9.3491155632154e-07
-4.13933221774696e-05
-2.21713664139873e-05
-3.38571313814213e-05
-3.22273737865554e-05
9.33411148952044e-06
-5.15802947311066e-06
-4.36024695566205e-05
-7.42831591005673e-06
-2.3547262683168e-05
-1.27889453002958e-05
-1.6478717012797e-05
-1.41683287541998e-06
-2.29691015354963e-05
-3.82100292679741e-05
-4.20952660923925e-06
1.31778005418056e-05
-2.16311651974991e-05
-9.19342709664581e-06
-2.97268627629008e-05
-3.32083692677453e-05
-3.26199093051081e-05
-1.55691871550946e-05
-2.69658997689663e-05
-1.06514173947515e-05
-1.1725240640688e-05
-1.0914321221955e-05
-1.94625835757783e-05
-1.08293843356011e-05
-2.51374258753004e-05
4.30520257415376e-06
-1.45901097554163e-05
-9.57847541988714e-06
-2.78513645687475e-05
-1.66206205006743e-05
-3.08087887186086e-05
-1.48073661258984e-05
-6.65440567307482e-06
-1.60398672379414e-05
-3.2334155934273e-05
-4.98755161288268e-07
-2.00440301768852e-05
-2.19001443869065e-05
-9.56203258445372e-06
-1.14754835045378e-05
-1.42631224225937e-05
-2.623262889646e-05
-9.98838681896292e-06
-3.14520588256815e-05
-3.21652433106072e-05
-7.33104081248694e-06
-3.02510629614567e-06
-3.3274936619648e-06
-3.977897515912e-06
-2.67171314269904e-05
-3.07839006046588e-05
-4.59954258277642e-06
-2.30934274354607e-05
4.91955813976505e-06
-2.45704386939987e-05
-1.58511999514165e-05
-5.53929822587429e-06
-2.68378570205711e-05
-2.70986415172532e-05
-3.1630941643765e-05
-3.52081733904961e-05
-1.08977536586827e-05
-3.53859054988441e-05
-1.12927961424788e-05
-3.49491988935178e-05
-2.84701310939984e-05
-3.04384308963537e-05
-1.0529076773158e-05
-2.79374100933326e-05
-2.73964513244134e-05
6.80800322073851e-06
-1.94363740032775e-05
-3.61960163270622e-05
-9.4127948849736e-06
-1.52168217328142e-05
-2.64893049457962e-05
-2.39956288656008e-05
-1.9054466404356e-05
-1.49598731742045e-05
-2.26922213045565e-05
-4.01014510037088e-05
-1.33396685194011e-05
-1.29568242987607e-05
-2.30126910949944e-05
-5.4162363717567e-06
-2.105134542978e-05
-2.90400967611082e-05
-1.90727129442459e-05
-2.03579275248491e-05
-1.77332271093297e-05
-1.57135047098078e-05
-2.27669385453395e-05
-2.11217037109534e-06
-2.07294122933855e-05
-1.18627384906001e-05
-1.00003870157265e-05
-2.03753316855194e-05
-1.41244240310634e-05
-1.47020735935267e-05
-9.08433120807838e-06
-2.7894989169609e-05
-1.9948301148488e-05
-1.64160697333618e-05
-4.10439425730584e-05
-1.0699066025819e-05
-3.3403960636071e-05
-9.55835433898411e-06
4.64992075103358e-07
-1.25723925294213e-05
-2.43845909216698e-05
-1.34069823842792e-05
-5.43370728137019e-06
-3.07687531201504e-05
-1.56256256457638e-05
-1.64425863852363e-05
-2.22636411346789e-05
-1.77912739602425e-05
1.41758339531798e-06
-2.63974736430748e-05
-1.35894589272821e-05
-1.74712350659821e-05
-8.52405682168869e-06
-1.38595362300146e-05
-2.72510317219946e-05
-9.38784057639647e-06
-1.29043723564259e-05
-2.26405034408317e-05
-8.46519075897636e-06
4.24605890174771e-06
-9.27535891794423e-06
-4.16564539969511e-05
-1.98246746451812e-05
-1.16429688394631e-05
-1.30796463796433e-05
-1.14523130524159e-05
-1.01068828460977e-05
-1.16511377017956e-05
-2.32509328399614e-05
-5.2813562924429e-06
-1.61571797642922e-05
3.14570480048825e-06
2.91079315670617e-06
-2.84575678547781e-06
-2.4691275141624e-05
-1.31383307562539e-07
-1.16240293978917e-05
-1.65166039835619e-05
-5.12164044707925e-06
-2.48873615924432e-05
-2.23748228726773e-05
-9.88292587698887e-06
-1.73619025063341e-05
-3.90048079367708e-05
-2.58793243515158e-05
-3.79087465951737e-05
-2.16365249705903e-05
-3.13570104301429e-05
-3.74475799684225e-05
3.13707232233822e-06
-3.0574171838716e-05
-3.99619737341628e-05
-1.90276352411822e-05
-1.74828770818961e-05
-3.52239894018292e-05
-1.62427686739141e-05
-4.26149532867593e-05
-3.17570147381785e-05
-1.94699203043858e-05
-3.15061277406725e-05
-6.92077379451641e-06
-2.14776842670056e-05
-2.02293838781327e-05
-1.83842671465361e-05
-2.33623398591581e-05
-3.47728946444667e-05
-5.77305599520767e-06
-1.14453901290251e-05
-2.84192889200139e-05
-1.81891137581329e-05
-2.79603762629773e-05
-1.73197643694684e-05
-1.91674068644577e-05
-2.61857980521415e-05
-3.24259296262968e-05
-2.98432975735257e-05
-2.38029469346967e-05
-2.65742060218853e-05
2.29334401485919e-06
-5.52071943639343e-06
-5.67558942517532e-06
-1.65597932885431e-05
-1.50298296672262e-05
-1.76651529027656e-05
-2.75393915446004e-05
-2.50620617600741e-05
-8.70319554503648e-06
-1.08450363010567e-05
-1.44114910559628e-05
-2.12647165818235e-05
-4.77531550231511e-05
-1.14015686838219e-05
-8.27270245011427e-06
-1.8888431751065e-05
-2.51672680850735e-05
-2.09589342578943e-05
-3.60156017597596e-05
1.57233745051208e-06
-3.22801075012755e-05
-1.4236042622187e-05
-3.25394539303428e-05
-2.55725444939168e-05
-2.88447251494483e-05
-1.27484896332866e-05
-2.27202237769991e-06
-1.03531964002195e-05
-3.98154099713249e-05
9.91220701423519e-06
-1.327623570235e-06
-3.70763044127728e-05
-1.48670152162133e-05
-2.05581966818342e-05
-2.85873369597072e-05
-9.81457994824416e-06
-1.5719030859331e-05
-2.93036445769833e-06
-1.29376706553384e-05
-2.73858971801084e-05
-7.35435827632058e-06
-3.42067681886147e-05
-2.66945323724166e-05
-1.76924936024552e-05
-3.60644363755665e-05
-3.65462558665604e-05
-4.08787031992629e-05
8.10132657749615e-06
-4.02369048057812e-05
-4.24544193790122e-05
-1.97086655597088e-05
-2.40565776455535e-05
-3.08259474257562e-05
-1.25907795900574e-05
-6.89867665870042e-06
-1.93441389152282e-05
-1.24230343960817e-05
-1.82949685196897e-05
-1.04267349113394e-05
-8.28219081895809e-06
-1.58048842595556e-05
-1.33620633363273e-05
-2.14992424924052e-05
-3.13526167469077e-05
-1.48897801684506e-05
-4.41455811192776e-06
-3.87293003179195e-05
-4.24562624772265e-05
-2.24407633503181e-05
-2.38410221993498e-05
-1.11514282492296e-05
-3.24250129331749e-05
-3.15752780298495e-05
-5.04395432485471e-05
-2.8098229501479e-05
-8.81609557940708e-06
-2.78683758733559e-05
-2.62411103866789e-05
-4.86245065355108e-06
-2.69575330849475e-05
-1.9123000006293e-05
-2.17725682817789e-05
-9.56596257842193e-06
-1.12533206539967e-05
-1.65497437053525e-05
-1.20578832576386e-05
-6.20508389627113e-06
7.30510422558652e-08
-1.59740620037467e-05
-2.33869170733711e-05
1.25709325919003e-05
-1.10344903593973e-05
-3.27024970050156e-05
-9.41691912583266e-06
-1.36092700824655e-05
4.78626857465852e-06
-2.82614427609669e-05
-1.4304276162054e-05
-1.78142229951769e-05
-1.85931855399665e-05
-9.75640112390371e-06
-3.74907704057289e-05
-3.79184906744548e-05
-2.15110579071017e-05
-2.21122551017847e-05
-2.78919038021941e-05
-1.54221484168575e-05
-4.6305232250017e-06
-2.74127829896346e-05
-9.96794697562304e-06
-2.20998488865735e-05
-2.15106835175341e-05
-1.39221065842459e-05
-2.97675824573741e-05
-1.74454361738342e-05
-8.51361039710723e-06
-1.85037158302581e-05
-1.22104559507084e-05
-1.79399632570158e-05
-2.49055162903572e-05
-1.29496723965052e-05
-2.8050500567224e-06
-1.72919255846167e-05
-1.22436622249798e-05
-3.67337740947562e-05
-3.03355245893199e-05
-1.29232753092202e-05
-3.3064055946204e-06
-1.35425152575425e-05
-1.74149351974805e-05
-2.64770101950419e-05
-2.57619646884481e-05
-1.62292414590682e-05
-2.97610144750052e-05
-1.27573598867548e-05
-4.24383341013414e-06
-1.13915909377636e-05
-2.16765651790824e-05
-9.24252917271862e-06
-1.34286054531887e-05
-1.98124012243296e-05
-2.65875820528165e-05
-1.99416288459288e-05
-2.49218421596696e-05
-9.75580052112141e-06
-2.9285222747203e-05
-4.75579696128474e-05
-5.49828798924898e-05
-2.20963053721419e-05
-1.91598940688657e-05
-1.09246411961825e-05
-5.43879923172336e-05
-1.45749865255604e-05
-1.85070034376534e-06
-1.78961965418988e-05
-2.04564328297481e-05
-5.22364713983508e-06
-1.8693691749881e-05
-2.6121999599975e-06
-2.47521993067434e-06
-1.05148846868518e-05
-1.11882152305252e-05
-1.44126162294004e-05
-1.12615273445169e-05
-2.53019438850317e-05
-2.19708056119118e-05
-1.77710531545484e-06
-2.19038130219506e-05
1.06719486211217e-06
-1.74484524324121e-05
-1.55406138644974e-07
-2.1796651346896e-05
-2.70311041954669e-05
-1.84604471027289e-05
4.16861816847635e-06
-4.67805708101903e-05
-7.89879876864033e-06
-8.54929564544482e-06
-1.4122506154253e-05
-8.66487937044145e-06
-3.05284103794816e-05
-1.62055611162523e-05
-2.08713974237566e-05
-1.85946858269977e-05
-2.35333832426004e-05
-1.93178213344152e-05
1.05756090978911e-05
-2.3920936465346e-05
-3.12209928853019e-05
-9.55179716658237e-06
-1.43881436319783e-05
-2.72182484295467e-05
-3.50766549340376e-05
-3.4349627613449e-05
-4.56743159385262e-05
-1.2446837838955e-05
-1.50678660240051e-05
-1.10768453743488e-05
-3.07578833552182e-05
-3.72292495059437e-06
-7.35974422437513e-06
-3.24871674756689e-05
-1.04011757445154e-05
-1.28874556249309e-05
-5.2207960243297e-06
2.73476040513884e-06
-1.0064316761067e-05
-1.85909055951868e-05
-2.90669696048869e-06
-1.13399893074653e-05
-2.11857527631954e-05
1.56793047860489e-05
6.22276030227036e-06
-3.36447795224086e-05
-2.24402587003251e-05
-1.71970899434148e-05
-1.34191763299257e-05
-1.59303293939992e-05
-2.59750256785211e-05
-1.73012853919612e-05
-1.53547156814232e-05
-1.46629031906549e-05
-1.99456925587306e-05
-3.14858408757366e-05
-2.04707707273009e-05
-7.29734620900237e-06
-1.82224681579546e-05
-6.3187540032371e-06
-1.80051553377681e-05
-1.96912936856815e-05
-1.51796149257633e-05
-3.77111291525011e-06
-9.88926408656624e-06
-3.79006144110812e-05
-2.46404264571048e-05
-1.7708752587945e-05
-7.34450624494086e-06
-1.26279230404233e-05
-1.06442399404771e-05
-3.53703429171864e-06
-5.24432532827895e-06
-3.02294238003907e-05
-1.06726814059302e-05
-1.7373219034781e-05
-1.85433876008589e-05
-3.42481571720748e-05
-7.48884598026836e-06
-9.9420183602638e-06
-1.48573216652889e-05
-3.75796484310158e-05
-1.28896892194546e-05
-3.24701158883938e-05
-2.41251652943529e-05
-2.1465877410633e-05
-2.87501110964445e-05
-1.4227008501021e-05
-4.31565054223492e-05
2.64368079202449e-07
-1.83029595837811e-05
-1.59132019590214e-05
-2.37188913064369e-05
-2.91839153694587e-05
1.87608986533e-05
-1.38888533904475e-05
-2.5064437584285e-05
-1.60526559051753e-05
-1.39731231586121e-06
-1.48728345621257e-06
-4.00561535026483e-05
-1.37948514661447e-05
-2.32374056481078e-05
-3.25362956834991e-05
-1.89538154449413e-05
-3.70148660365428e-05
-6.92931043664377e-06
-2.02956282988335e-05
-3.12782366099124e-05
-1.99435484488571e-05
-1.41571126818585e-05
-2.62863966207393e-05
-3.35105041394307e-05
-4.61567077694069e-06
-3.72067288259424e-06
-2.91126199009003e-05
-2.57111754246196e-05
-2.47498777054524e-05
-7.75567278486635e-06
-3.29863911330636e-05
-3.11879659037583e-05
-2.5939274821998e-05
-2.2324208919675e-05
-7.95668109489663e-06
-4.62751117312947e-06
-2.51284273220253e-05
-2.77748258415531e-05
-8.26351189394261e-06
1.14269410630632e-05
-2.63856412339367e-05
-1.17730586758921e-05
-1.83067792886029e-05
-2.39519508477884e-05
-3.5770656428943e-05
-1.93392476248651e-05
-4.27784585677416e-05
-2.53036001423983e-05
-9.40423530963715e-06
-1.72617143839989e-05
5.68806985380755e-06
-1.14655008875651e-05
-1.48419902720516e-05
-3.04171230311236e-06
-1.49547109023886e-05
-1.20904371065926e-05
-3.1066208018438e-05
-8.70104994620566e-06
-1.18107725753271e-05
2.48550315839572e-06
-5.80951837060452e-06
-1.58403202308604e-05
-1.8492120073808e-05
-2.1694154804832e-05
-8.562287858987e-07
-3.79968416254587e-05
-3.3606582011006e-06
4.02922399512944e-06
-1.56950721414609e-05
-3.45888144923572e-05
-3.86243610317804e-05
-2.40189985808374e-05
-2.38067445394397e-05
-2.78977837361384e-05
-1.68900374944803e-05
-1.07282717798927e-05
-7.98891261267434e-06
-7.52243375980651e-06
-2.1661198536224e-05
-6.63881438503274e-06
-8.12451354388089e-07
1.23532120887998e-05
-1.21149363463213e-05
-2.33454657352545e-05
-2.87238086540063e-05
-3.19788651514608e-05
-1.44297818715641e-05
-1.46962587191512e-05
-1.65998880563303e-05
-1.81104313238665e-05
-3.6320663807658e-05
-7.09541105518774e-06
-1.75910654709731e-05
-1.94866656579157e-05
-2.08888674922753e-05
-1.67054230773984e-05
-1.73346295169103e-05
-2.49204230571795e-05
-4.69040634991181e-06
-4.92230697596721e-06
-1.98710702869865e-05
-5.07054219449434e-06
-3.16994635254334e-05
-1.72183308058584e-05
-2.28076180620065e-05
-2.79355151612704e-05
-1.42200125108567e-05
-2.29803797231796e-05
-3.5632041331612e-05
-1.10293765155064e-05
-8.94592446582276e-06
-1.98888398511949e-05
-2.96861744105235e-05
-1.16313492612849e-05
1.08658179830349e-07
-2.7564294477032e-05
-1.34816887262262e-05
-3.33926911299947e-05
-3.83815874265661e-05
-2.33976031057973e-06
-4.22114534000425e-05
-3.00294378234624e-05
-1.4726303760653e-05
-4.72400351273928e-05
-3.33952979803632e-05
-1.82059284513048e-05
-1.885519414947e-05
7.25652212815125e-07
-2.00535455212064e-05
-2.39692478462381e-05
-2.37436916276114e-05
-1.35599941940667e-05
-1.58356087268614e-05
-1.98396462767988e-06
-2.70019740675029e-05
8.978253356918e-07
3.87343901263352e-06
-2.76265152428107e-05
-2.62718420208609e-05
-1.2965534142736e-05
-1.9515405607649e-05
-3.39927122543221e-05
-1.33955793148907e-05
-2.53209422609506e-05
-1.673906852455e-05
-1.49818895545335e-05
-6.11808185011728e-06
-2.12947621954092e-05
-1.73308654011675e-05
-1.2220257714096e-05
-2.55655224260127e-05
4.14972378499641e-06
-5.24533661539564e-06
-8.03858646084503e-06
-2.50896719353486e-05
-1.78443827779951e-06
-1.78820789083569e-05
-3.32503584051946e-05
-7.62944160528208e-06
-2.54682340172014e-05
-1.56404551972535e-05
-3.50666283612921e-05
-8.88852886636704e-06
-2.6837925016556e-05
-2.56976399792376e-05
-1.49031467073146e-05
-9.59595939219097e-06
-4.79018065137686e-06
-2.53405844928327e-05
-2.77657606350589e-05
-8.16385426740494e-06
-1.86907723139847e-05
-3.07192137222176e-05
-3.74015868333778e-05
-1.32430995629761e-05
-2.00569466166955e-05
-8.85514663657272e-06
1.48081269519764e-06
-1.56122572456348e-05
-1.3736715453354e-05
9.03445689814243e-06
-7.11153721682011e-06
-3.07416011846286e-05
-1.38613683952322e-05
-3.13256620567881e-05
-2.00489034712691e-05
-1.64430865636807e-05
-2.49446091083986e-05
-5.69346692511158e-06
-2.37167871756997e-05
-2.64131950593779e-05
-2.09276295293583e-05
-1.15951806736021e-05
-2.53878009247577e-05
-4.84793204084047e-05
-1.70760205255997e-05
-7.73814815483362e-06
-1.46449750683961e-05
-1.7167640635157e-05
-2.86823420160036e-05
-2.28021874332514e-05
-4.46309058713357e-06
-2.15232825136663e-05
-1.52672524526641e-05
-3.78198067492406e-05
-1.84732626598126e-05
-3.54750478663337e-05
-2.62221611183741e-05
-3.18422388000427e-05
-9.83099944596176e-06
-9.10835094377386e-06
-2.2626426643291e-05
-2.34557698808136e-05
-9.18536262314059e-06
-3.20134028142699e-05
-1.00984122387995e-06
-2.2986194146529e-05
-1.21370643662158e-05
-3.05546569334531e-05
-3.1977323274336e-05
-3.94781458230929e-05
-2.55886334040904e-05
-1.1524089197359e-05
-1.20737881527049e-05
-2.31035774792961e-05
-6.87423594279318e-06
9.40082438575337e-06
-4.13094226371652e-06
-5.18383886665098e-06
5.68763215310106e-06
-6.18102708899804e-06
-2.84056278282999e-05
-3.54567578361116e-05
-1.75606379500666e-05
-2.36924033844923e-05
-2.37280675054597e-05
-1.43443757784751e-05
-2.19154068897744e-05
3.22034466375989e-06
-3.69628084893209e-05
-7.20087702240965e-06
-3.36435209385071e-05
-1.39161603749384e-06
-1.99341265089896e-05
-3.15134747057175e-05
-4.07620165336956e-05
-3.52274264690703e-05
-1.06605714429399e-05
-1.47990167817498e-05
-2.89911133414129e-05
-3.15216983420598e-05
-1.08277946631965e-05
-4.86528195768829e-07
-3.73812459888097e-05
-2.33007114196234e-05
6.37300654892654e-06
-1.77097049039337e-05
-2.19272402814989e-05
-2.65748521085811e-05
-1.91137255492263e-05
-2.80659544335455e-05
-2.65975785173322e-05
-1.99469147244907e-05
-3.61535566372045e-05
-2.33343042235607e-05
-1.36144905482276e-05
-2.56694025526204e-05
-3.82792975322466e-05
-3.3534652854024e-05
-2.94007561188188e-05
-1.05117352463857e-05
-1.7366134447361e-05
-3.1275826347081e-05
-1.88531481615252e-05
-3.61320009245374e-06
-3.32512671708069e-05
-4.1428800639993e-05
-1.42814716885461e-05
-1.35124645744451e-05
-3.00811968310933e-05
-5.89506030839329e-06
-6.40582675763679e-06
-3.14115521709971e-05
-5.4448676908481e-06
-2.75205795875312e-05
-9.16315937265165e-06
-2.00484077897597e-05
-1.8921070092656e-05
-1.01286055184641e-05
-3.78947754563811e-06
-6.53828904358627e-06
-1.87561965013289e-05
5.50147988891013e-06
-8.18177087544572e-06
-1.63352278559992e-05
-3.67385221197708e-05
-3.83377629467828e-05
-2.24518837978548e-05
-2.57340909393207e-05
-3.36408561975961e-05
-2.63736154975926e-05
-3.1445201284368e-05
1.02301694554131e-05
-1.40115161238272e-05
-2.954798456974e-05
-2.18120285197593e-06
-1.03067991233308e-05
-1.03570343237335e-06
-9.66423655256607e-06
-2.45570697744338e-05
-1.42143275381281e-05
-1.78594862902068e-05
-2.8734149107588e-05
-2.38188159286449e-05
-1.76120546852817e-05
-2.07293754144782e-05
-2.12178220537533e-05
-2.74409441125838e-05
-1.35617582031908e-05
-1.29682666027989e-05
-1.41788828602561e-05
-2.11447477080606e-05
-2.21154089625251e-05
-9.64059829763418e-06
-2.50449469651423e-05
-3.16298036998625e-05
-1.3094601983977e-05
-4.47242840111894e-05
-1.66102207183744e-05
-1.51121037123941e-05
-1.22682178970776e-05
1.97315390734245e-06
-1.14491378460106e-05
-1.53300602787955e-05
-2.40723822769865e-05
-3.59367623661729e-05
-1.56305220654609e-05
-1.94995012103015e-05
-3.43513922278046e-06
-8.87760559097564e-06
-6.48622324764377e-06
-2.52572793728246e-05
-1.79949164902112e-05
-8.25051320635317e-06
-4.06300313263296e-05
-1.51155403455018e-05
-2.09837213722376e-05
-5.96273436923133e-06
-3.35634131976004e-05
-3.0290791471247e-05
-1.84277026764504e-05
-3.77654588505953e-05
-4.90968847496492e-06
-1.30240129738222e-05
-2.61848028180523e-05
-8.40223161202794e-06
-1.11566578695222e-05
-2.24332546861376e-05
-9.70339289208773e-06
-2.38226471996796e-05
-2.47690133359263e-05
-1.67943228590812e-05
-1.10174823819146e-05
-1.20222058609362e-05
-1.84825367852369e-05
-2.17417667791518e-05
-3.41901145733835e-05
-3.96572611485669e-05
-2.0015199186601e-05
-2.71600987168917e-05
-2.08628988418244e-05
-2.65785448585903e-05
-2.68692631246531e-05
-2.64779440489368e-05
-1.83100838390887e-05
-2.27552917752712e-05
-2.10214027724081e-05
-3.6427548358437e-05
-8.78917404802246e-06
-1.24093170088758e-05
-1.25236803049994e-05
-3.51949465733384e-05
-1.24859878943837e-05
-2.57781323911918e-05
-1.83588500232546e-05
7.74905524157311e-06
-1.22347998045402e-05
-1.30271275213148e-06
-3.7024165495406e-05
-2.39600119389297e-05
-1.88032069564168e-05
-1.33029232252874e-05
-2.6447580659535e-05
-5.44519588674564e-06
-1.99265622722205e-05
-2.59253560789651e-05
-2.82902152138599e-05
-2.7976182566556e-05
-2.42989085337864e-05
-1.10135765352869e-05
-4.01280750183614e-05
-2.32684717242505e-06
-3.60184622478069e-05
-1.48046280588889e-05
-1.81261403235204e-05
-3.10019273540441e-05
-1.53711776650712e-05
-1.91165117238972e-05
-2.0375727104399e-05
-1.66717307035772e-05
-3.89587346303808e-05
-3.49859039720058e-05
1.11862990611315e-05
-1.35601590236207e-05
-1.6766009212284e-05
-2.07168973476935e-05
-1.48289778509257e-05
-4.93765791269011e-06
-2.56582749856999e-05
-1.72080061809636e-05
-1.28196001618592e-05
8.14167825508924e-06
-1.77987518238381e-05
-2.22137108358788e-05
-4.52515837275657e-05
-2.76557437952871e-05
-2.55830086442079e-05
-9.08867952011677e-06
-2.19800014423055e-05
-3.95043542765253e-05
1.26815944051453e-06
-1.69300426613332e-05
-6.53563181920048e-06
-1.12989216736219e-05
-1.59595334326448e-05
-1.52595499726786e-05
-2.63986453664466e-05
-2.19508633399176e-05
-4.00603327813443e-06
-3.4817369657631e-05
-2.27255921601236e-05
-2.37554053938656e-05
-8.00812006271669e-06
-9.59960388733426e-06
-2.83453615278792e-05
-1.49068449346573e-05
-7.40549094408198e-06
-2.28401118330765e-05
-3.75358410420734e-05
-2.644834910777e-05
8.3047958794929e-07
-1.75341979983845e-05
-2.83636960344934e-05
-2.81997937897082e-05
-3.84273118386071e-06
-2.2745936666672e-05
-2.08100732259163e-05
-3.58926379176459e-05
-1.89279683344513e-06
-3.19676954728333e-05
-2.9019856323642e-05
-1.45747053487307e-05
1.07424966990823e-05
-1.8312981420224e-05
-1.87366743194147e-05
-1.37736260871139e-05
-3.51852881418239e-05
-3.00254961939398e-05
-2.46338370254421e-05
-2.57754802782289e-05
-1.38064404708487e-05
-2.77457894730518e-05
-2.62986683260766e-05
-1.07866413287705e-05
-3.72200963876829e-05
-1.4393969360317e-05
-4.10285196192467e-05
-2.07529205301629e-05
-1.0601597270714e-05
-1.17181843643604e-05
-3.15586296460179e-05
-1.50665701254306e-05
-1.27767837845818e-05
-2.05102451409069e-05
-4.28393460145937e-06
-2.20690013255755e-05
-1.61559690492589e-05
-8.03123122492678e-06
-1.65309930133926e-05
-1.08908524948235e-05
-3.30856223457808e-05
-1.88865847242894e-05
-2.82641234696299e-05
-3.15839556015423e-05
-3.46277205167097e-05
-2.04175644144414e-05
-9.43602961410873e-06
-3.36942880440019e-05
-1.83807489362435e-05
-3.36609569667332e-05
-3.59392932994111e-05
-2.22525731083246e-05
-2.69606520728339e-05
-3.09799638125037e-05
-3.54941617639396e-05
-1.81190380106386e-05
-1.04975975131208e-05
-7.77336518958334e-06
-1.76642927157546e-05
-1.98744510015066e-05
-2.48413430343484e-05
-8.29723051322652e-06
-3.64436356188255e-05
-3.42248847082413e-05
-2.03637672070167e-05
-1.32215244208287e-05
-6.62881118352125e-06
-1.64576445443056e-05
4.69370732846606e-06
-2.5941273335877e-05
-1.69777743225642e-05
-1.25138505053508e-05
-3.46306471102422e-05
-1.4258103237037e-05
-1.56347341819493e-05
-1.55674007778418e-05
-7.72505258894705e-06
-6.52863747830992e-06
-3.82071140287079e-05
-1.343669518886e-05
-1.33035708058471e-05
-2.61779747067457e-05
-2.15213508030724e-05
-4.45951210738608e-05
-1.48095190695145e-05
-2.23342732224106e-05
-1.36100695072605e-05
-6.83433754913408e-06
-5.5196638908189e-06
-9.36946734311982e-06
-3.00523542730047e-05
-2.45478573829033e-05
-7.31566929335821e-06
-1.53349492286784e-05
-3.33676551877238e-05
-1.51881048789291e-05
-2.25121106693498e-05
-1.70841049698079e-05
-1.71084261558299e-05
-1.25190842270826e-05
-7.87905489252123e-06
-2.53027953288244e-05
-1.95467419134933e-05
-2.01131666452181e-05
-1.68592653990956e-05
-1.48086637928904e-05
-4.35571997047275e-05
-9.07061007822076e-06
5.78831893180733e-06
-1.31306109802413e-05
3.19686918137901e-06
-1.50083208950273e-05
-3.9281455668822e-05
-1.5115875294305e-05
-1.7645301763488e-05
-2.00125153260546e-05
-1.20594219860709e-05
-7.96431993576601e-06
7.70668247888835e-06
-1.85542981693108e-05
-3.68458387201171e-05
2.65954409258175e-06
-2.65073131706659e-05
-2.00584332673572e-06
-1.25610158929464e-05
-8.7968339048191e-06
-4.33224311937769e-05
-4.00267459331271e-05
-3.47167727170393e-05
-1.47304710173627e-05
-2.03467057330347e-05
-1.64103070099113e-05
-2.63111554860057e-05
-2.1151298967571e-05
-2.11217754835125e-05
-2.95386512901102e-05
-2.46725903281906e-05
-2.30963491373085e-05
-2.49563508454909e-05
-1.72059092630392e-05
-1.98117942989093e-05
-1.75315663960268e-05
-2.2580735335152e-06
-3.81637669182941e-06
-3.24901384039824e-05
-1.03596481045712e-05
-3.22777235280273e-05
-5.54863503053955e-06
-1.97057524846205e-05
-1.0888594545474e-05
-1.03526320821687e-05
-5.79715977089494e-06
-2.61467239205613e-05
-1.50754700158084e-05
-3.23723118755015e-05
-2.78977764484017e-05
-1.07319140453177e-05
-2.08560230807543e-05
-4.33288494489839e-06
1.03245681118498e-05
-1.10741284759131e-05
-3.36888086769461e-05
-1.27960512433871e-05
-2.21756409414484e-05
-3.77347650620858e-05
-2.27547402258545e-06
-1.18462734911458e-05
-1.1573802084271e-05
-4.28389100539012e-05
-1.74518472861995e-05
-3.72898734904039e-05
6.87275442676871e-06
-9.08332412401376e-06
-2.45860062306116e-05
-2.74023255067967e-05
-1.74395158105307e-05
-1.0657415685137e-05
-2.32274463671816e-05
-4.94141176129513e-06
-1.24770701960754e-05
-1.85571958673517e-05
-1.1406637765998e-05
-2.1807775324021e-05
-1.5320388721272e-05
-1.67375425856727e-05
-9.73138103837134e-06
-1.87494430502374e-05
-2.85582335541438e-05
-6.35725391554308e-06
-1.86491961914344e-05
-2.82083803171636e-05
-1.90278270212169e-05
6.39040150062976e-06
-2.79615732824921e-05
-2.61558674145853e-05
-1.75735445206956e-05
-2.66295451058906e-05
-2.68170206694321e-06
-4.00050997196757e-05
-2.71014821351922e-05
-1.90899590064529e-05
-2.4727111022606e-05
-1.80964339425291e-05
-2.23980379269465e-05
-1.88075652769093e-05
-1.36688970419774e-05
-2.00953694368161e-05
-2.42290175249665e-05
-3.38619732737595e-05
-2.24149128326234e-05
-7.90743945091878e-06
-1.23991517530325e-05
-5.37264572836103e-06
-3.09607526059963e-05
-1.84236418217116e-05
-1.88420357795719e-05
-7.02449994418126e-06
-4.27553831366562e-05
-6.28456652514399e-06
-2.54269028142633e-05
-1.98922658838878e-05
-2.54025128497031e-05
-1.74742840509437e-05
-2.58517331937951e-05
-2.72028245185799e-05
-1.60436972163393e-05
-5.12045454247026e-05
-2.94177861981564e-05
-1.83975250303929e-05
-2.48397110844584e-05
-9.32789880162809e-06
-2.54086615813055e-05
-5.48283302537927e-06
-2.17032180833172e-05
-1.91459446843147e-05
-4.69787951347682e-06
-1.83088874069877e-05
-2.31947081064683e-05
-1.77084119561674e-05
-1.45543174576841e-05
-5.49433204651477e-06
-1.44787832991086e-05
-3.07677414413078e-05
-2.66732568753868e-05
-9.61795136326858e-06
-3.51044646395823e-05
-2.20839011921839e-05
-1.73355076417867e-05
-1.79018164104874e-05
-2.45167501771362e-05
-3.87796779770086e-05
-3.51549130664326e-05
-2.71937193995218e-05
-9.55488342574182e-06
-7.98471789040611e-06
-3.45908779343537e-05
-2.89714008160488e-05
-4.57646537449522e-06
-1.68676687212237e-05
-2.00032947102628e-05
-1.04518557065149e-05
-1.12955825510483e-05
-3.25986327613383e-05
-8.77775685208469e-06
-1.51488662106934e-07
-1.13647685529051e-05
-8.67969540218197e-06
-1.43518368512964e-05
-1.04334075149636e-05
-1.013965725316e-05
-2.15787492358856e-05
-1.68487832636244e-05
-3.2490077792551e-05
-3.80495701061363e-06
-6.63549695689176e-06
-3.14703911977701e-05
7.16961218988274e-06
-4.12152748746239e-05
-3.34502923555852e-05
-2.22127739214049e-05
-1.48187227688183e-05
2.77604762071013e-07
-1.8595193091193e-05
-1.18728175534913e-05
-1.63025425410317e-05
-1.84900906283873e-05
-3.63593959828157e-05
-1.29176536206313e-05
-1.77113504384422e-05
-1.38477929232697e-05
-3.98638299949274e-05
-2.77856257395498e-05
-1.64021143782073e-05
-2.65831277586392e-05
-2.45176249560642e-05
-1.325382915943e-05
-2.24813170053405e-05
-2.81271518827571e-05
1.44496961235796e-06
-9.07591764427455e-06
-5.00236387371234e-05
-1.05288368409724e-05
-2.00845721262256e-05
-3.54133407508896e-05
-1.60117659979448e-05
-1.79604949701121e-05
-3.75328924463741e-05
-1.71851489137512e-05
-6.59363435771079e-06
-8.72810430600627e-06
-9.5172473324217e-06
-1.09771084368281e-05
-5.37202298965018e-06
-2.19178931029407e-05
-2.63861126216991e-05
-1.61398652730216e-05
-2.27196804921021e-05
-2.42753629757653e-05
-2.18323573913574e-05
-2.0071499976111e-05
-1.63613923682192e-05
-2.61473609265438e-05
2.40767887024969e-06
-2.72604623604475e-05
-2.17230113635909e-05
-2.17847912386713e-05
-1.12658005512622e-05
-1.05288289193523e-06
-1.96996306207054e-05
-8.31587408644014e-06
-1.99174831336509e-05
-2.06788180034412e-05
-1.92043810593774e-05
-3.20184076131483e-06
-1.39928338038918e-05
-3.17302346791205e-05
-1.99748930512813e-05
-2.68748244503149e-05
-3.84048416670029e-06
-4.54397818588493e-06
7.84423502979249e-06
-2.39970005088007e-05
-2.04868198929076e-05
-7.67582819463616e-06
-1.40645429001671e-05
-3.10207125423237e-05
-2.0265616348577e-05
-3.61449883759674e-05
-1.54463497594579e-05
-2.32423200783852e-05
-2.1770555173439e-05
-2.66328550382889e-05
-4.70151877023248e-05
-1.0284513275388e-05
-5.62648309222716e-06
-2.08102582777021e-05
-3.01572982390663e-05
-2.6977646232916e-05
-2.08589714380023e-05
-1.94393353012983e-05
-1.81522761551075e-05
-3.71720190516391e-05
-1.10442689920039e-05
-1.37316066813703e-05
-1.05976927037351e-06
-3.89103868594988e-05
-3.47797581073636e-06
-1.43337295627663e-05
-1.77013336455776e-05
-2.15627333008192e-05
-4.89112822284944e-05
3.11499461725791e-06
-2.45544795050313e-05
-4.64355210500336e-05
-2.26705722966419e-05
-1.26207054764104e-05
-1.56288341929075e-05
-2.58946003917682e-05
-2.37671438817763e-05
-3.96127365746012e-05
-4.34378413420793e-05
-1.22141724384691e-05
-3.06991104219779e-05
-3.48621847180419e-05
-2.07819852934959e-05
-1.29443740581098e-05
-2.64482004030722e-05
-2.26854909474227e-05
-1.87768240144581e-05
2.96406612289732e-07
-1.77488521855039e-05
-1.35104217732715e-05
-1.62174472605589e-05
-1.72050740337368e-05
-2.62870998083371e-05
-2.16475390534404e-05
-1.84925622505616e-05
-2.03824096408912e-05
-2.32813394516897e-05
-3.46044018714287e-05
-2.07883965510986e-05
-1.01701398997219e-05
-3.9998467998368e-05
-2.14619182473664e-05
-2.33949753805789e-05
4.84432081467245e-07
-9.63090157967054e-06
-8.92439749565665e-06
-1.58405812784612e-05
-1.72121602969473e-05
-2.62422940823114e-05
-1.20816443495868e-05
-2.87076898796977e-05
-5.91289935685197e-06
-4.41619799892432e-06
-3.43906794550524e-05
-6.38119468840831e-06
-2.35426421507591e-05
-1.96723320372649e-05
-2.36773124226837e-05
-3.17263183460517e-05
-2.42835643106132e-05
-1.96476251551073e-05
-2.8024357014317e-05
-2.46948041999679e-05
-4.31305411402286e-06
-1.89802187857423e-05
-1.34366364677811e-05
5.25766840668945e-06
-1.96553278184814e-05
-9.47585886242404e-06
-3.04325564293618e-05
-3.53226221779343e-05
-3.05186242362669e-05
9.75161060396687e-06
-1.59963017469954e-05
-3.5750680221177e-05
-3.68147455629359e-05
-1.17070101089279e-05
-9.91796466421854e-06
-3.42915108432294e-05
-1.98564855427132e-05
-2.95937372166993e-05
-3.72115644969854e-06
-9.53111600861746e-06
-4.29966667263438e-05
-2.78502377126588e-05
-1.53141747201742e-05
-2.15166075046478e-05
-1.29762515700814e-05
-6.88245464634204e-06
-8.96580015204284e-06
-2.16328130463653e-05
-2.18953794989672e-05
5.567499930615e-06
-2.23186449234362e-05
-3.59305178180203e-05
-2.11059162684341e-05
-3.70287223080469e-05
1.09423450839624e-06
-1.2241392057833e-05
-3.31806699895775e-05
-1.7529744147032e-05
-1.05674063501043e-05
-2.37710890977593e-05
-2.02181581346855e-05
-3.09669085393474e-05
-1.60073995673471e-05
-1.65809184781842e-05
-3.14187381201762e-05
-1.97170511669045e-05
-1.69909271155424e-05
-1.7078153859946e-05
-6.81644786908327e-06
-2.49745404608252e-05
-2.61413773665323e-05
5.4255991715856e-06
-2.24695421518669e-05
-2.29791328960963e-05
-1.81610183322898e-05
1.77094403986587e-06
-8.35779419523425e-06
-1.97183068252558e-05
-1.16050256903941e-05
-1.1665067925139e-05
-1.99683960166637e-05
-2.53505794827238e-05
-2.36757118018844e-05
-2.57714812925465e-05
-1.80831550737451e-05
-3.82591025375355e-05
-2.70643689459605e-05
-1.21010593077244e-05
-7.17815831941374e-06
-2.95125161712393e-05
-5.19123465642625e-05
-1.5413188544872e-05
-1.70558513702533e-05
-4.92572382394866e-05
-1.37812673588573e-05
-1.41552154000257e-05
-2.74086198932279e-05
1.019213928795e-06
-1.95262522308317e-05
-1.81241895098001e-05
-2.44282259783172e-05
2.50271553893567e-06
-1.1627385003375e-05
-2.54250727245931e-05
1.40611195443903e-05
-3.26527623450357e-06
-2.62595120952516e-05
-3.8887353560741e-05
-1.83356583661509e-05
-3.83833995894505e-05
-2.37317948242469e-06
-2.81909069812352e-05
-1.28480812012615e-05
-2.03269717526719e-05
-1.53174455519308e-05
-7.62279392880205e-06
-1.27619949867294e-05
-1.2911381121645e-05
-1.7084373412638e-05
-2.44032164977947e-05
-1.43444870722677e-05
-2.30149744798035e-05
-6.86806084094654e-07
-1.51529852438187e-05
-1.65799420119911e-05
-2.70009098083719e-05
-3.33964522161385e-06
-9.97617859866236e-06
5.24822738776601e-06
-3.49807707770131e-05
-4.21583271101903e-05
-2.51084272345709e-05
-9.61266786449678e-06
-2.26097797863759e-05
3.38676745553446e-06
-1.76845220868481e-06
-3.21522602197545e-05
-2.24089699073915e-05
-2.46133439107008e-05
-1.13481931459917e-05
-3.40325921443772e-05
1.04045221350584e-06
-9.90469237170845e-06
-1.74532909482419e-05
-3.24157642836409e-05
-7.62049022219415e-06
-1.4893096837124e-05
-2.7547824465653e-05
-1.89256242039631e-05
-1.6420543116968e-05
-1.63142656201162e-05
-1.07368392843131e-05
-2.99699758935255e-05
-1.74547412139086e-05
-2.64741428304957e-06
-1.51548220193372e-05
-1.665643584123e-05
-2.72011688969015e-05
-6.28476829578011e-06
-3.30103286024387e-05
-2.68569243300646e-05
-9.65641168163158e-06
-2.51777183333545e-05
-2.460835404553e-05
-1.49904560807644e-05
-2.79037043730017e-05
-3.23208883976556e-05
-1.05901011251901e-05
-1.16164802983616e-05
-9.35573554642313e-06
-2.52394021206038e-05
-3.72619082368807e-05
-3.03430033145119e-05
-3.1518661922928e-05
1.98894287877035e-07
-9.98223778566629e-06
-1.79762975163748e-05
9.73815194350993e-08
-9.25113789278259e-06
-1.32536651589889e-05
-6.30304667873586e-06
-2.33918288868239e-05
-3.16952581295819e-05
-3.10406272284778e-05
-2.12927649688833e-05
-2.15003156986813e-05
-1.99124265327017e-06
-2.22069095679986e-05
-3.0891159249992e-05
-2.42742960520101e-05
-2.09345954965344e-05
-1.45370005222293e-05
-1.93435175256722e-05
-3.2875839379403e-06
-3.03203629268079e-05
-1.49124451657802e-05
-1.9478471077886e-05
-2.51802423238049e-05
-1.09252842613828e-05
-1.73747892159306e-05
-2.07211122483764e-05
-1.2051272805267e-05
-2.60660697026861e-05
4.03334160019362e-06
-2.9124114227363e-05
-1.26106768276206e-05
-3.66865324595223e-05
-1.48921843675459e-05
-1.82708937223597e-05
-2.88545866446443e-05
-1.94377577480367e-05
-3.335765138865e-05
-3.02354515906669e-05
-8.43929412166652e-06
-1.63664459479175e-05
-2.64581801258943e-05
-5.30897071722438e-06
-1.42922615522336e-05
-2.36294358580148e-05
-1.98734978161687e-05
-5.14908069961431e-06
-4.50216323826742e-05
-9.69311153112973e-06
-2.73830724739883e-05
-4.22992742344365e-05
-2.29287048895952e-05
-1.75511140001976e-06
-2.6082936886867e-05
-1.5971124197843e-05
-4.27555971576852e-05
-1.32723114116304e-05
-5.18432571785658e-06
-2.68427516016464e-05
-9.57739127304445e-06
-2.12787954451124e-05
-4.09850536324822e-05
-1.1792192893001e-05
-7.49689827596539e-06
-1.48636597941477e-05
-8.87106938452936e-06
4.77055568804426e-06
-1.08507907334178e-05
3.02209990224966e-06
-1.380856602875e-05
-1.70559037347534e-05
-1.28855557562354e-05
-1.17730611695366e-05
-1.70901913366568e-05
-1.1838477129834e-05
-7.2742107486703e-06
-2.86700404082769e-05
-3.87615683909625e-06
-1.79463672505959e-05
-6.80148076734031e-06
-1.69181625111186e-05
-1.3338980821223e-05
-2.85513347529379e-05
-1.9401171296414e-05
-1.42728418250969e-05
-3.17089278909775e-05
-2.00477194631478e-05
-1.46657828265006e-05
2.59776269140374e-06
-1.46905338564537e-05
-3.91045840946932e-06
-5.65419182374664e-06
-1.01630506962569e-06
3.86631166274037e-06
-2.5757526979968e-05
-1.62643090086068e-05
-9.95093068466007e-06
-1.13814400837692e-05
-2.87776171306268e-05
-8.60273566337718e-06
-2.3162211806677e-05
-3.31849181920192e-05
-2.33794104846979e-05
-2.61295889233192e-05
-1.56347157060255e-05
-2.33634677877446e-05
-1.52096743478966e-05
-2.78670813954241e-05
-2.99848391972138e-07
-2.33913120743576e-05
-1.90563927975694e-05
-2.50960720681223e-05
-4.33395314689147e-05
-3.27407493125799e-05
-1.16481771997527e-05
-2.64697384762505e-05
4.04372761353917e-06
-4.26626408851998e-06
-1.30148729391787e-06
-5.60808081793607e-06
-3.49458981107206e-05
-1.36456491292066e-05
-2.19805533107387e-05
-7.86677256799315e-06
-1.43654541846618e-05
-3.80927147138316e-05
-2.1986298785815e-05
-1.21499398979198e-05
-9.73542218577285e-06
-2.49508763791879e-05
-3.38029959719094e-05
-3.62001703970094e-06
-3.07036674537719e-05
-2.58886332475365e-05
-4.7958338724868e-06
-2.07392602508759e-05
-1.94674373278446e-05
-6.22329020312592e-06
-1.77166503359075e-06
-5.15399610307157e-05
-1.87363368790138e-05
-1.9548916308938e-05
-1.09822472457956e-05
-3.40663478350792e-06
-1.09802195678639e-05
-2.21110317169954e-05
-4.18008396262513e-06
-1.85725924184239e-05
-9.53203683797227e-06
-3.12607824407945e-05
-1.84392802565554e-05
-3.94481937821863e-05
-2.80442135509497e-05
-1.40340756819533e-05
-1.38409919132886e-05
-1.2158576773006e-05
-2.7941831730038e-05
-1.0414157814958e-05
-1.37984980280016e-05
-1.82806792911849e-05
-2.94402796410898e-06
-1.26799785059727e-05
1.00337499402599e-06
-2.15188490419909e-05
-2.44892784423562e-05
-3.00059359934162e-05
-2.21437639056392e-05
-2.73387846962568e-05
-3.1480544886555e-05
-2.10847114855108e-05
-2.2191645367965e-05
-1.40351659314107e-05
-3.13968683131619e-05
-4.09756795113096e-06
-2.17517857817154e-05
-2.32370786044903e-05
-2.31057797849947e-05
-1.47314273740702e-05
-9.83725161711367e-06
-2.81498595742503e-05
-1.44026195101088e-05
-2.6235295675848e-05
-1.56806506990938e-05
1.59480361197882e-05
-1.00214522625403e-05
-1.0432915425678e-05
-3.37488860315106e-05
-1.95326903070438e-05
-7.84211240031226e-06
-1.37118134219038e-05
-3.58147553670452e-05
-9.58765944387978e-06
-8.59195376259841e-06
-1.94132301233992e-05
-2.19959268503569e-05
-3.23906694883744e-05
-8.61331854431082e-06
-2.11065020174703e-05
-2.38965508369509e-05
-1.20999714585704e-05
-5.32094531526786e-05
-1.84847799935191e-06
-1.83288526562594e-05
-3.51940998344668e-05
-2.61707202038113e-05
-1.89501676065762e-05
-2.61082366661454e-05
-3.13390215406271e-05
-2.55232235286151e-05
-6.76017603744986e-06
-2.75569373772571e-05
-2.16733871776549e-05
-1.99741145845521e-05
-1.97760224921328e-05
-2.44764249747501e-05
-2.26038504615077e-05
-1.15585343684354e-05
-3.97491547038141e-06
-1.44013005493012e-05
-2.63305299296875e-05
6.48313617992918e-06
-2.46993531671294e-05
-3.23132349568659e-05
-1.36867077174559e-05
-1.42293634970435e-05
-1.25299220534906e-05
-3.16409448440465e-05
5.88386132083519e-06
7.04123502221236e-06
-2.47508546628306e-05
-3.1178030702201e-06
-1.67383044871754e-05
-1.18770951774647e-05
-2.15149710610069e-05
-3.95750183799454e-05
-2.88833815612251e-05
-3.10680856523786e-05
-8.68999169524653e-06
-2.07023461210542e-05
-1.77444149642333e-05
-1.4400177789706e-05
-2.00652470367658e-05
-2.31949372500353e-05
-2.78116489391818e-05
-5.43049730256852e-06
-1.50099999338549e-05
-2.85843059538691e-05
-2.77242462289422e-05
-1.94736615398805e-05
-3.26753860087687e-05
-7.43005123552158e-06
-7.29813056816672e-06
-3.40084602983647e-05
-1.09675655199241e-05
-2.20936813276173e-05
-2.74571017995909e-05
-2.85037484696427e-05
1.98384345513346e-06
-1.826107008173e-05
-1.68913382493722e-05
-1.60911905846166e-05
-2.2736043073934e-05
-2.08727143782814e-05
-7.14266028246114e-06
-4.43101587335302e-05
-2.056750790571e-05
-2.77653323209168e-05
-2.83342369172327e-05
-2.92024205937681e-06
-3.98302660696869e-05
-1.71094469322714e-05
-3.50544448008378e-05
-2.29244829207091e-05
-1.48212304537254e-05
-3.88276394590277e-05
-1.7188589056865e-05
-2.27725649222157e-05
-9.38444141552484e-06
-2.24345958717151e-05
-2.55060972264539e-05
-3.24028113241732e-05
-3.27922440143624e-05
-1.57212180763432e-05
-2.26181915734992e-05
-2.65281246087066e-05
-1.35066302871854e-05
-2.96360867744367e-05
-2.16499492315546e-05
-5.11594025271369e-05
-2.26953045585186e-05
-2.51731507408451e-05
-3.01008661098796e-05
-2.16348786727374e-05
-3.62398872678357e-05
-3.38410905471266e-05
-2.58903554828219e-05
-9.92639138760291e-06
-3.65493670149532e-05
-2.39366772708641e-05
-6.6601814741463e-06
-1.78277815018863e-05
-2.68564119166455e-05
-1.97720698486374e-05
-3.36180224329532e-06
-2.50618978352241e-05
-1.96960673003359e-05
-1.19892314992525e-05
-1.60249386895044e-06
-1.97850207059073e-05
-2.6956167215693e-05
7.25013199404867e-07
-2.03331814916821e-05
-2.91079673962974e-05
-2.24112330916682e-05
-1.52985626707325e-05
-2.54655242191043e-05
-2.18510664148083e-05
-1.25899146227729e-05
-2.49061012918602e-05
-2.50640475903425e-05
-3.0364792135344e-05
-8.14305877215808e-06
-6.6202911781288e-06
-1.07953500859426e-05
-2.65199831401921e-05
-9.40497947796904e-06
-2.07349233256286e-05
-2.83561713693389e-05
-2.41257399890778e-05
-3.98654416528248e-05
-2.19651726600985e-05
1.39307337577604e-06
-8.30340012299219e-06
-3.10169388270497e-05
-7.3903928614629e-06
-1.32670990537454e-05
-2.67466329437481e-05
-3.24563795694326e-05
-1.42875445063686e-05
-1.78086758016477e-05
-1.13465930765885e-05
-4.3385268098403e-06
-1.37231867098393e-05
-1.37278677855983e-05
-1.89101605447329e-05
-1.77385723518779e-05
-2.46127617590206e-05
-3.29292412093516e-05
-3.67009783564302e-05
-1.73636948647976e-05
-1.01620400183123e-05
3.50390135799166e-06
-5.44679419243541e-06
-2.11778159752551e-05
-1.71771264238456e-05
-4.41603672937272e-06
-3.22302295541274e-05
-1.09473297595431e-05
-1.44515851542925e-05
-1.85732690083481e-05
-5.52393059469485e-06
-1.95267377045877e-05
-2.56233754817514e-05
-2.47482242932774e-05
-3.09736349970379e-05
-2.71256328271714e-05
-4.16302650453697e-05
-7.33447961441627e-07
-2.66314458800881e-05
-2.03371056954859e-05
-1.27341110923515e-05
-1.14968211970325e-05
-2.2325221410762e-05
-2.32975100848594e-05
-1.26858998986709e-05
-1.88823835777845e-05
-1.12960636554225e-05
-5.12363266948404e-06
-7.76686865156334e-06
-1.06850169349057e-05
-2.20556074003543e-05
-2.80984940058699e-05
6.13396450153418e-07
-3.46452813473189e-05
-3.14455579696141e-05
-1.96120504871043e-05
-2.12462420836781e-05
-2.04560021228855e-05
-3.73933543402915e-05
-2.30378461806479e-05
-1.33253160044251e-05
-1.56509064878929e-05
-3.61362128043011e-05
-9.50414806924205e-06
-1.86404308909889e-06
-2.14450539060156e-06
-3.22154076035957e-05
-2.33382784416145e-05
-8.66314029469925e-06
-1.95201921237701e-06
-2.50671388986153e-05
-8.0360116144886e-06
-2.1084712623732e-05
-2.57382084742734e-05
-2.35835587921427e-05
-2.2564358384896e-05
-4.85080025118021e-06
-7.99759708765231e-06
-1.69882417317525e-05
3.22670459557384e-06
-2.50492936405798e-05
-1.883821665523e-05
-2.93930413097199e-05
-8.68241547220591e-06
-1.00348939177161e-05
-2.58200632145727e-05
-3.34684501290878e-05
-2.8532570711146e-05
-2.79324655719538e-05
-1.63580305888997e-05
-1.70095322052461e-05
-3.02256883218147e-05
-2.4978077422899e-05
-1.89679737043003e-05
-2.74168615166024e-05
-2.36963710523485e-05
-7.77122840881869e-06
-2.15885530258686e-05
-2.58630383696919e-05
-2.10445901802882e-05
-2.20857533153097e-05
-1.48714931855695e-05
-9.59236963318939e-06
-2.59852696674795e-05
-9.05494274398934e-06
-4.15002982796583e-05
-1.56228466582716e-05
-2.81909433948133e-05
-2.96853895186856e-05
-3.21804410879638e-05
-2.03906574431123e-05
-1.2853980112928e-05
-3.3855153108803e-05
-3.64321678460136e-05
-3.22426306582631e-05
-2.09646988541085e-05
-2.15412573713052e-05
-3.35908358112529e-05
-7.72155250921589e-06
-2.94567326115684e-05
-1.37123559721217e-05
-2.04748208075857e-05
-2.09881793241978e-05
-2.65788821898633e-05
-2.25278023974171e-05
-2.74443625226886e-05
-2.11216465551259e-05
-1.84031816206283e-05
-3.94185691195765e-05
-2.27843852051076e-05
-4.18231162483388e-05
-1.64472006060979e-05
-8.45891520784412e-06
-1.2651219887429e-05
-1.88814633716304e-05
-2.11375943011931e-05
-1.61457628629191e-05
-1.15024748482786e-05
-2.4097103968785e-05
-2.02477860598534e-06
-8.50844212591095e-06
9.61569414436142e-06
-1.1250421123035e-05
-5.25122582125275e-06
-1.69373324998915e-05
-3.05480355857457e-05
-2.61476126930246e-05
-1.83238850682463e-05
-1.4964964299382e-06
-2.13356797697447e-05
2.04127593328648e-06
-1.44527729340286e-05
-2.22440220868768e-05
-1.47084842121812e-05
-2.59055003134085e-05
-3.30882821451319e-05
-2.27549422813533e-05
-2.86186599969182e-05
-1.30423677520465e-05
-4.01957280939161e-05
-1.30348615203238e-05
-1.22273841644951e-05
-1.97195156093544e-05
-2.47798401636505e-05
-1.03994252139831e-05
-3.45293577673899e-06
-2.17917293584343e-05
-1.71194380764742e-05
-2.46484194236524e-05
-2.86057865253782e-05
-2.27832834292512e-05
-9.59398970785751e-06
-2.13503155620727e-05
-2.67414389634794e-05
-1.65819470053882e-05
-4.75981198934548e-05
-2.42109022496474e-05
-6.87413588376967e-06
-1.0423467295362e-05
-2.117896117498e-05
-1.39687418554265e-05
-1.90509193844506e-05
-1.91173510992913e-05
-2.33381605327872e-05
-3.38218360924887e-05
-2.21347392035003e-05
-2.51823755386743e-05
-1.62489044653958e-05
-3.46917071152755e-05
-2.032843169706e-05
-2.36089545801748e-05
-1.9802385641062e-05
-1.20506576787315e-05
-3.78475411943089e-05
-1.08291681206729e-06
-4.80378948930202e-05
-3.71421884150018e-05
-2.94486277828247e-05
-2.62565189407202e-05
-1.78632887191247e-05
-3.72436900390259e-05
-3.90099333367203e-05
-1.04463846142328e-05
-2.87356289941934e-05
-2.14419582388221e-06
-2.05095439214718e-05
-3.00819106395424e-05
-2.49491898993679e-05
-1.45503754695038e-05
-1.24805228438464e-05
-3.94077361405007e-06
-1.73621538859514e-05
-1.06222933090182e-05
-1.32867855847317e-05
-1.01370123525496e-05
-1.83054043981304e-05
-4.52167881354711e-06
5.22300026159955e-06
-3.76435752043775e-06
-9.5165118397793e-06
-3.90944387038973e-05
-2.10170809571264e-05
-2.33126234177921e-05
-1.08043132024868e-05
-2.21009129512819e-05
-1.4613115218966e-05
-2.48083778289282e-05
-2.33266154367827e-05
-2.1503905024295e-05
-3.196260599419e-05
-1.29521692828372e-05
-2.38522513952635e-05
-2.5478769109163e-05
-1.39407411607728e-05
-8.56643833534399e-06
-2.95027932113275e-05
-2.60713131683971e-05
-4.85991125003763e-06
-1.86599984478171e-05
-8.67252762919854e-06
-2.23574044674069e-05
-1.97204189188093e-05
4.0930552437467e-07
-1.7488040194945e-05
-2.7797152552647e-05
-2.97658873714549e-05
-3.03623817075474e-05
-3.02427381055946e-05
-6.37767168201255e-06
-1.04798678829081e-05
-2.29637801892737e-06
-1.38370573099349e-05
-1.63109525913605e-05
-1.12196268414453e-05
-1.39088515932287e-05
-3.01833090244299e-05
-4.31279336803723e-05
-1.76783169899561e-05
-7.27622931924405e-06
-6.22297581633737e-06
6.56298748358664e-07
-2.92641152782003e-05
-4.02473994855003e-05
-1.31038443696824e-05
-1.81037872407489e-05
-1.85203368129192e-05
-3.61735445190381e-05
-4.48529893217542e-06
3.02822988882283e-06
-3.54929925936225e-06
-1.66457432099032e-06
-1.84093381421126e-05
-1.48958804281622e-05
-3.79966385087474e-05
-6.60182419147833e-06
-3.32278934906113e-05
-2.82799339435208e-05
-2.57236317727208e-05
-1.53370421817237e-05
-3.46703442641411e-05
-1.04461958643784e-07
-8.01148862000587e-06
-1.30742759192945e-05
-9.6780724929808e-08
-2.19937572520406e-05
-2.32383483667755e-05
5.03609750060434e-06
-1.16812254756286e-05
-2.45525457923253e-05
-2.91860925230608e-05
-2.39852851758406e-05
-2.47302353322496e-05
-4.64987890491572e-06
-1.31553390103902e-05
-2.07493064835094e-05
-1.45153513954049e-05
4.45564912209975e-06
-3.66253670847969e-05
-1.15814441504503e-05
-2.02449210675975e-05
-4.16877760616907e-05
-1.19123745260181e-05
-1.80926022112695e-05
-1.77409885821619e-05
-4.3087507685888e-05
-2.63424182086612e-05
-1.50570394489439e-05
-2.63567033295042e-05
-9.24304641736223e-06
-1.1962748906403e-05
-2.30729998809257e-05
-1.53869100339764e-06
-1.46218965056292e-05
-1.09128016281937e-07
-1.43675170578585e-05
-1.30665827230557e-05
-3.03426970709241e-05
-2.7110765599217e-05
-3.25216925837169e-05
-2.57924647625843e-05
-3.04420067147014e-05
-7.12559311305408e-06
-1.34064194532589e-05
-2.16909224425632e-05
-3.23015170578226e-05
-3.11557860259218e-05
-1.662725919871e-05
-2.06264502115994e-05
9.36750911641423e-06
-1.28634681493406e-05
-3.81744006501821e-05
-1.9164216717399e-05
-1.07869431119655e-05
-3.5687759498932e-05
-9.6862619110248e-06
-1.97189208111666e-05
-3.09471314564454e-05
1.08168308266799e-05
-2.95658866489808e-06
-2.75033908417295e-05
-2.01842257347351e-05
-2.64852120477417e-05
-1.86096848344047e-05
-4.44847277640742e-06
-4.98176089485956e-06
-1.52163565462862e-05
-3.8301869548852e-05
-2.50449056797628e-05
-2.87707661173993e-05
-4.51409724712791e-05
-1.12577879411423e-05
-2.70760042751518e-05
-1.20653144812383e-05
-2.2554821804909e-05
-1.97115939589189e-05
-1.50103435567263e-05
-1.82802061976862e-05
-4.817407812297e-05
-2.1898364180282e-05
-1.75566743881304e-05
-2.44810046551573e-05
-2.90352056868694e-05
-2.03241720940641e-05
1.16438561279355e-06
-2.22305628059128e-05
-2.3286896431229e-05
-2.34536233848588e-05
-5.3399965555822e-05
-3.91158523741554e-05
-1.8566525297149e-05
-2.41331185670986e-05
-1.96557201811216e-05
-1.568745437865e-05
-1.52529551966295e-05
-7.04915423663228e-06
-1.61288198794081e-05
-1.13018574231857e-06
-1.89621745134815e-05
-4.06998898357999e-05
-1.69007017350235e-05
-2.94435183116653e-05
3.1695526723424e-07
-9.05114236828473e-06
-2.33442832532201e-06
-3.10944249793263e-05
-3.23577712200158e-05
-2.16136128005665e-05
-3.17016957570269e-05
-5.11387322955461e-05
-1.24156089161328e-05
-1.91402821955838e-05
-6.08114305814343e-06
-1.75688189966185e-05
-9.06687129835197e-06
-9.26403401454585e-06
-4.34611828819026e-05
-3.04245207630876e-05
-3.89995751444963e-05
-1.27768020891687e-05
-2.5277579637592e-05
-9.03950603551693e-06
-2.50386295832085e-05
-3.0321280445261e-05
-1.31349813357744e-05
-1.13141311427976e-05
-2.81031150803661e-05
-2.00833426464197e-05
-2.59420588723191e-05
-1.68504601015246e-05
-2.6102836615055e-05
-1.57989958168906e-05
-1.90436373285103e-05
-1.70758440159741e-05
-2.34416364021487e-05
-2.7897801939056e-05
-3.07370101179913e-05
-3.04981511959683e-05
-5.33070442777493e-05
-1.73438746575306e-05
-3.15303005052106e-05
-1.11780889685697e-05
-1.73524383039798e-06
-1.09696752751067e-05
-6.06390758118689e-06
-1.41777848381043e-05
-2.33778433090608e-05
-1.42330236102878e-05
1.13753279502242e-06
-1.96209368035396e-05
-1.22889105853649e-05
-2.58201338151146e-05
-1.30081016282679e-05
-3.27876275979893e-05
-1.68480978439894e-05
-2.05227284200975e-05
-2.60291263487327e-05
-9.54394269653606e-06
-1.29404016119504e-05
-2.2645825956374e-05
-2.38445994072071e-05
-1.56171708252209e-05
-4.77255271124838e-05
-2.58041277110027e-05
-4.73205493276042e-05
-2.74866031755804e-05
-2.68815152180186e-05
-4.04389477595167e-05
-2.90924385046166e-05
-1.11505290134146e-05
7.7466016675735e-06
-1.53063566659039e-05
-4.00211840870877e-05
-2.31232568099019e-05
-3.04744030151071e-05
-2.4096155799667e-05
-1.62916239097291e-05
-3.73539212807857e-05
-1.4428503424762e-05
-1.61766774068318e-05
-1.31556318856091e-05
5.73367809385822e-06
-2.55488348192506e-05
-2.18595351978825e-05
-1.05594141399968e-07
-5.311600228696e-06
9.0235632385425e-06
-1.71394734404448e-05
1.40101721687489e-07
-3.20757575112008e-05
-1.75226478059362e-05
-1.32380288189373e-05
-8.15335550608422e-06
5.20234207654107e-06
-1.27231675660072e-05
-4.01858761775755e-06
-1.49572704846068e-05
-2.65909066309517e-05
-2.86837888323582e-05
-1.69013653688044e-05
-1.69516185109501e-05
-1.71885383754077e-05
9.19406361689746e-07
-2.29237807626608e-05
-2.47641977656971e-05
-2.95816864913141e-05
-2.2156967892159e-05
-3.00686887802862e-05
-8.44111314475073e-06
-6.17139523489696e-06
-1.27959205334804e-05
-3.87447489419449e-05
-2.71272135220768e-05
-1.47538801394727e-06
-1.47337794847395e-05
-4.09647233313128e-06
-8.46794974909957e-06
-2.71532292286484e-05
-2.34027083686517e-05
-4.09965187349682e-05
-2.70513204529281e-05
-2.36320347263485e-05
-2.52375220680558e-05
-3.24115871989318e-05
-2.03552565581347e-05
-2.05482006279027e-05
-2.1810499902468e-05
-2.57666038838494e-06
-2.00559761762587e-05
-1.73352379889327e-05
-4.3866513488824e-06
5.48608636049176e-06
-2.04292400288471e-05
-2.31727976533148e-05
-2.90158348490442e-05
-2.34719958469838e-05
-5.48371135987978e-06
-3.42156808381114e-05
-2.69928261533193e-05
-1.9055907691292e-05
-1.35146273795565e-05
-1.45836364203794e-05
-2.24188300986236e-05
-3.31752730660305e-05
-2.21646540497063e-05
-2.72302860821001e-05
-1.47124698960076e-05
-1.0281118076613e-05
-2.31960328833616e-05
-1.57874425707011e-05
-1.07782400395891e-05
-1.9376295652094e-05
-5.27140422315879e-06
-1.59474528278899e-05
-1.14074281440038e-05
-1.99558653019041e-05
-1.66983749423942e-05
7.84734381206611e-07
-1.39200653033322e-05
2.33825836528619e-06
-1.03020339636123e-05
-3.17085661159741e-05
-9.60767470505351e-06
-3.37330663141107e-05
-2.26610639195111e-05
-3.58242976817357e-05
-5.84367723703301e-06
-1.79077212986088e-05
-1.85567765877123e-05
-2.91623960039497e-05
-1.20668265383218e-05
-1.33793193515598e-05
-8.7881271621947e-06
-1.28176527615003e-05
-2.52959467394004e-05
-3.775784897807e-05
-1.76980481272881e-05
-2.48331410013235e-05
-4.95904582537385e-05
-8.18894507574547e-06
-2.41954995677851e-05
-1.57839391693317e-05
-7.36733160248954e-06
-3.06775851570822e-05
-2.18760087675205e-05
-1.3880222711396e-05
-1.21449148452315e-05
-2.16441993618384e-05
-1.87104792276717e-05
-4.13255524394484e-05
-2.14535439411931e-05
-9.71013986022519e-06
-4.07017871023055e-05
4.75270642610493e-06
-3.39051233581719e-05
-1.08439404423798e-05
-2.00340820006176e-05
-3.28776923462249e-05
-1.1819088877902e-05
-2.82762445563022e-05
-2.9196796380901e-05
-2.39582054145125e-05
-3.68097502286553e-05
-1.81655382342605e-05
-7.72776146127595e-06
-1.57417317070982e-05
-3.79315719935801e-05
-2.79554973557453e-05
-2.5029437760288e-05
-3.47267775530414e-06
-1.26330975763622e-05
-2.33400738992158e-05
-1.27650393397103e-05
-2.47237459401295e-05
-2.15448550235634e-05
-2.73607416908645e-05
-2.40419167393962e-06
-3.25662262169205e-05
-2.84404461264503e-06
-3.18332614613321e-05
-2.42324043734459e-05
-3.10167690949456e-05
-3.62435340746304e-05
-6.19038341204479e-06
-3.62910575788801e-05
4.86867423292686e-06
-1.48078782810416e-05
-4.16600141989353e-06
-3.97878138513613e-05
-2.95303082759518e-05
-1.44173748351557e-05
-1.74954155031632e-05
-1.78144634791957e-05
-1.28207625307308e-05
-9.67101331595524e-06
-1.23385156530878e-05
-1.59285735838241e-05
-2.94603195404361e-05
-1.67001911616583e-05
-6.80797143662573e-06
-3.89977280597359e-05
-2.23900069366852e-05
-1.65981748472442e-05
-1.52475511546621e-05
-2.13151809187173e-05
-3.97022024453034e-06
-1.56261617755454e-05
-1.73641831288289e-05
-1.43964152010868e-05
-1.60519087601066e-05
-3.28871335200585e-05
-1.80401135935977e-05
-1.75270841900756e-05
-2.24295946835298e-05
-2.45647800801334e-05
-1.86119368257204e-05
-5.20584059308221e-06
-3.39674921581671e-05
-1.71507311491967e-05
-1.66668557015212e-05
-1.15904325704696e-05
-5.69978822725041e-06
-1.04211868828318e-05
-2.27559962347945e-05
-3.87161180084834e-05
-8.58426877304789e-06
-1.77636252636211e-05
-1.14388817775229e-05
-7.47033617932741e-06
-2.52574865212554e-05
-1.59951948196692e-05
-3.35324022115409e-05
-9.99399781223105e-06
-2.6850786860659e-05
-2.97541643081706e-05
-1.28739927825415e-05
-2.71535554564973e-05
-4.13295219270251e-05
-2.36699819267659e-05
-7.74842567375271e-06
-5.08771348273134e-06
-7.05310480740185e-06
-1.99125549798309e-05
-1.75959872563301e-05
-2.16127082247881e-05
-1.76986279123815e-05
-1.19778333847432e-05
-4.21768029320583e-05
-6.72424518884882e-06
-9.28888802020853e-06
-3.04179235371657e-05
-3.20478099664615e-05
-2.65219649508493e-05
-1.16580811437888e-05
-2.27431569618828e-05
-2.69138099791204e-05
-3.98221050584885e-05
-1.35554193019624e-05
-2.47181659405581e-05
-2.01059896044695e-05
-3.65921336470796e-05
-1.82509705768729e-05
-2.61141526937372e-05
1.13329647523383e-05
-1.45981826047585e-05
-3.73244707180891e-05
-1.08948652610504e-05
-1.39948142205031e-06
-4.02183513194401e-09
-2.18814076376947e-05
-3.41978977036986e-05
-1.74607502631466e-05
-4.9593793027036e-06
-2.16376808606899e-05
-1.27623292290053e-05
-9.48334025311962e-06
-7.82777214075072e-06
-1.67661490050983e-05
-2.24004532606402e-05
-1.02655502414908e-05
-2.2939864459048e-05
-7.03621342653272e-06
-1.65769591295224e-05
-1.72165795704278e-05
-2.57934828351241e-05
-1.64335607461833e-05
-9.61894103657828e-06
-3.91683432318387e-05
-1.66614232268751e-05
-2.66977431101681e-05
7.19830349386495e-07
-3.23553997092099e-06
-1.31478850537543e-05
-1.81650001382253e-05
-1.87479815136571e-05
-2.04825454632237e-05
2.57585985771917e-06
-1.63612292726276e-05
-3.37929857727772e-05
-2.13553151323817e-05
-2.51821570519074e-05
-1.95791493691096e-05
-1.14852112854537e-05
-8.26206195505607e-06
-2.65493890984932e-06
-3.07444055111405e-05
-1.54963996531259e-05
-1.49879991970583e-05
-1.67267607613795e-05
-1.14863257951379e-05
-2.4374614576764e-05
-3.39022742228639e-05
-2.67258725097561e-06
-2.08708197016305e-06
-2.14275338115993e-05
-2.26730628536984e-05
-1.41815332569647e-05
-8.79742595779247e-06
-2.23916717492517e-05
-1.82699731648859e-05
-1.73890307904208e-06
-1.16039648929035e-05
-8.85783966159948e-06
-1.62521760754183e-05
-1.64342577657885e-05
-2.45606634433083e-05
-2.38176652605863e-05
-1.49745223565203e-05
-1.17948114847791e-05
-3.5385159944367e-05
-1.51932719219324e-05
-1.29138005111577e-05
-1.51626688341744e-05
5.10548061156019e-06
-3.15952147484296e-05
-3.17759712338544e-05
-2.48155377800743e-05
-2.98551091975996e-05
-2.26560117213684e-05
-2.89039412619408e-05
-1.44159630374147e-05
-3.31558736270048e-05
-7.41589351157156e-06
-1.61681493818373e-05
-3.65043729197293e-05
-1.9654003858912e-05
-8.08828833003204e-06
-9.75637303717172e-06
-1.91220255800502e-05
-2.11796362151459e-05
3.69935408346863e-06
-1.12211401391957e-05
-1.58176743597633e-05
-5.32826099436325e-07
-1.14227845424381e-05
-3.57101606694839e-05
-1.58273223266237e-05
1.54615123966741e-05
7.6310428584243e-06
-2.58464873605661e-05
-5.87748835188065e-06
-1.80627792009e-05
-1.54009640452149e-05
-2.40240100778149e-05
-2.77112781061285e-05
-2.02889386978836e-05
-1.24033656934744e-05
-1.04155186849801e-05
-1.48494294386578e-05
-2.35909221686125e-05
-2.16205602797067e-05
-3.18582523915125e-05
7.99011282494608e-06
-5.32300894094367e-06
-2.183134262261e-05
-1.82491542508597e-05
5.50803818570188e-06
-1.16318639786094e-05
-1.571470370682e-05
-1.2102391270371e-05
-4.90601896539956e-06
-1.18824125730366e-05
-2.14296924230843e-05
-1.75673174328889e-05
-1.80924561898645e-05
-1.13117848276739e-05
-6.28369503123552e-06
-2.01731436064127e-05
-1.66653798103609e-05
-1.91189407410875e-05
-8.52239517071661e-06
-3.40357584449237e-05
-4.1812763530883e-05
-1.45623974058214e-05
-2.73628174661684e-07
-3.091166180293e-05
-2.25921999425502e-05
-1.26727071903417e-05
-2.44846170249778e-06
-8.34157644436977e-06
-1.43521282395464e-05
-2.24713703307349e-05
-2.40103227456e-05
-2.35906067560611e-05
-3.89219694887947e-05
-2.93823877499676e-05
-4.22866382332366e-05
-4.17699108798403e-05
-6.82379638493566e-08
-2.13681147095866e-05
-3.94683009384004e-06
-1.52608245734226e-05
-2.01360469409151e-05
-8.51400224746064e-06
-3.30472815491598e-05
-2.09222217949579e-05
-1.34513075768959e-05
-1.4997641750613e-05
-7.86964306641572e-06
-1.03783012790895e-05
-3.73301988188238e-05
-2.08181772379264e-05
-2.10085805295547e-05
-2.36419338091826e-05
-3.24483697516485e-05
-2.4000220904825e-05
-1.43924018837613e-05
-3.26165021609145e-06
-1.04882520877894e-05
-4.2914714974054e-06
-1.28434145079428e-05
-2.27907815035882e-05
-2.20508193347161e-05
-1.38778849247765e-05
-3.17407246630723e-05
-1.59482174377104e-05
-2.21496773022624e-05
-3.18463144565395e-05
-1.07806348091846e-05
-3.64275604029412e-05
-2.16940783391388e-05
-1.52359513387821e-05
-1.57327630043399e-05
-2.79380819848204e-05
-9.85982310473556e-06
-2.8672592496584e-05
-1.3391642726277e-05
-2.46582060938913e-05
-2.19763191531527e-05
-4.98052208820877e-06
-1.89177049991166e-05
-3.01829944402742e-05
-2.8462216463023e-05
-3.25508720773245e-05
-2.7810044483576e-05
-1.88101920342245e-05
-2.06701977718905e-05
-1.64092890188353e-05
-2.55527900078395e-06
-1.24847499454038e-05
5.22828162135404e-06
-2.5223627024871e-05
-1.75923661684127e-05
-2.33575690765922e-05
-1.61904396221813e-05
-2.80053163049078e-05
-1.40080118492367e-05
-1.01330080721285e-05
-2.37471192624853e-05
-1.9775238826145e-05
-1.23227833236649e-05
-6.95515017185898e-06
-1.09644736395576e-05
-9.63658165556445e-06
-1.15037848142124e-05
-4.59205127320126e-06
-7.04063667125767e-06
-1.67653800955342e-05
-3.71390687973241e-05
-1.76424235502001e-05
-2.30336432486163e-05
-1.2270034570263e-05
-1.82404869491621e-05
-2.38237139900898e-05
-2.14730505537931e-05
1.75943732611495e-07
-3.24792922372487e-06
-1.93243540831914e-05
-2.29474839600819e-05
-1.71318744308564e-05
-2.8789882902059e-05
-2.87857628872244e-05
-2.25574555782674e-05
-1.72340315544641e-05
-3.23230889329258e-05
-2.2304719333691e-05
-2.23549949658041e-05
9.13121776788507e-07
-1.53786150060076e-05
-9.10470325866131e-06
-2.48754206215135e-06
-1.76454980412436e-05
-2.1544953276762e-05
-1.42361691686582e-05
-3.54377498154708e-05
-2.82529568513561e-05
-1.23250318848706e-05
2.68823395191031e-07
-5.54180212190145e-06
-7.30995823568596e-06
-1.51851826438678e-05
-2.92516520801735e-05
-2.39985720556045e-05
-2.90198664312111e-05
-1.50676975110005e-05
-1.80870142611416e-05
-2.64250372010333e-05
-2.47661090259215e-05
-1.51323007106927e-05
-2.41115398651316e-05
-5.66940029236534e-06
1.35823527273265e-06
-2.6621518210771e-05
7.04814356403866e-06
-1.19020804650761e-05
-1.77047600079999e-05
-1.77441844748315e-05
-7.78405181605489e-06
4.48846754354179e-06
-2.2214804249647e-05
-2.71239966274534e-05
-9.19346971903371e-06
-2.68544764757772e-05
-1.06420624483834e-05
-2.01971604498846e-05
-2.94193784904326e-05
-2.78567179823881e-05
-1.27835835529965e-05
-1.93672529046664e-05
-2.38019028828183e-05
-2.60724590675516e-05
-1.62725707119128e-05
-1.56445565643327e-05
-3.80540072897494e-05
-2.11738032846967e-06
-1.39791495075787e-05
-1.79642893477777e-05
-1.82864317220406e-05
-2.97071983624988e-05
-1.37138548483174e-05
-3.06367750061299e-05
1.24416386218573e-06
-8.17000871031399e-06
-1.51662874898729e-05
-2.43023490697709e-05
-2.42018296647384e-05
-2.962611681111e-05
-1.25969889395907e-05
-4.49017722351921e-06
1.49609375954688e-07
-7.20843693560338e-06
-2.22459597511989e-05
-8.48681562173013e-06
-6.35577461787421e-06
-2.85693456153761e-05
-1.2662713742419e-05
-3.34591344393792e-05
-1.10602341562591e-05
-2.25581441504261e-05
-3.17318870236921e-05
-3.45705439821604e-05
-2.19111332214634e-05
-2.38067798969781e-05
1.52997004885731e-06
-3.5046393046312e-06
-1.75628750814348e-05
-3.56996115565142e-05
-1.11497036788959e-05
-4.00843414971835e-05
-1.73473648071882e-05
-7.94698034092151e-06
-3.4537013004834e-05
-2.51372030503385e-05
-4.85409191300574e-06
-1.57541889928606e-05
-1.89157860425627e-05
-2.42509635103299e-05
-2.78365538860587e-05
-4.25915820858132e-05
-1.74591390389352e-05
-2.76624548427395e-05
-2.08307386222052e-05
-2.89318132298585e-05
-1.69672362248588e-05
-2.89351156345953e-05
-2.20552166614273e-05
-4.97459543313177e-06
-2.00148808363625e-05
-1.59911212106639e-05
-1.51059140151488e-05
-1.81131528140282e-05
-3.40222711834314e-05
-7.99809151827434e-06
-1.27700796845511e-05
-1.0092090781982e-05
-1.23663142246725e-05
-1.18053897856595e-05
-1.37806075642828e-05
-2.02068961778836e-05
-1.88798019495441e-05
-2.29916818614667e-05
1.58336546496502e-06
-5.98889070660783e-06
-4.47549967308275e-05
-1.85563615377891e-05
-4.63001709989794e-05
-5.38524102848472e-06
-8.80738747832852e-06
-2.25468723153998e-05
-1.0960688611005e-05
-8.31664051495921e-06
-5.31533306382118e-06
-9.13429432913065e-06
-5.69426317000775e-06
1.55319402502652e-05
-4.32370905452254e-05
-4.48703457061086e-06
-1.86437008977818e-05
-2.20782550660276e-05
-1.92901845398304e-05
-2.72465652235066e-05
-2.45859968313117e-05
-1.39869687937522e-05
-7.46500921514821e-06
-1.16755943740227e-05
-1.29712424278046e-05
-1.56203310566787e-05
7.58986062840083e-06
-6.43346418990037e-06
-7.02448152724972e-06
1.27356999194117e-05
-2.85110077554689e-05
-3.35716336600601e-06
-3.66654838366557e-06
-2.3506473502291e-05
-2.54013429522395e-05
-4.06347118159687e-05
-2.29668271547392e-05
-1.44432708882658e-05
-2.99920578071313e-06
-2.78249774648394e-05
-3.55353245823924e-05
-4.18776700517229e-06
-1.61459439177676e-05
-1.76511264426406e-05
-2.67071835332805e-05
-1.38322139409824e-06
-2.85624227986501e-05
2.48070484590981e-06
-1.67454652644259e-05
-2.29306236679187e-05
-2.18672165590203e-05
-2.34432689047841e-05
-4.17739773702637e-05
-2.22527237064608e-05
-1.19377898323552e-05
-1.0338506668632e-05
-1.77945201524825e-05
-4.18447436379965e-05
-1.70020849086047e-05
7.26686395832631e-07
-2.42814422182442e-05
-3.34255821891924e-05
-3.20888196481445e-06
3.61891159086835e-06
-5.33221809736073e-06
-1.93471313970758e-05
-2.00663367364986e-05
-1.16789068199477e-05
-2.78222060765091e-05
-6.27550250618648e-06
-2.88436308402442e-06
1.24150395084525e-05
-1.42064658612661e-05
-2.67207662742503e-06
-5.52236544305276e-06
-3.69557906791808e-06
-2.06494413882513e-05
-1.80457965853278e-05
-2.02598910465831e-05
-8.02383724259647e-06
-2.15056909199239e-05
-1.92067633776162e-05
-2.35872828741641e-05
-7.44882925544475e-06
-2.95162699540363e-05
2.00186426551554e-06
-7.01812446035626e-06
-1.08965680985536e-05
-3.00624059273831e-05
-1.57214162884799e-05
-2.11437602280471e-05
6.36031650139947e-06
-4.53792681387849e-05
-2.41883658877106e-05
-1.51880428402231e-05
-2.15014597038879e-05
-2.23183248999505e-05
-1.7119328968712e-05
-9.56980592451195e-06
-5.31187478589947e-06
-2.93057427779011e-05
-3.16313608805137e-05
-2.7086676736963e-05
-1.13869251536351e-05
-2.52707787117714e-05
-3.01942511374842e-05
-1.61401272148946e-05
-2.65391061996927e-05
-3.1567139003103e-05
-1.58502187211708e-05
-1.39588989416371e-05
-2.38150408029798e-05
-4.13315727475225e-05
-1.58604406852201e-05
-1.85700159159117e-05
-2.75838429065792e-05
-2.15641671213913e-05
-9.72227216278759e-06
-1.37242006359912e-05
-3.33039856740118e-05
-1.80242813198172e-05
1.20864380621146e-06
-5.80781860388833e-06
-1.47569905686705e-05
-1.62969492386263e-05
-3.37565748871369e-06
-3.710740557683e-05
-1.76124070684953e-05
-2.36246118038338e-05
-1.13712358878575e-05
-3.97371259525678e-05
-2.40116650643757e-05
-1.68837524364284e-05
-1.88402344763832e-05
-1.32162767536358e-05
-3.07584251192613e-05
-3.42459919803504e-05
-2.57462213170011e-05
-3.60903886414752e-05
-2.3809476199923e-05
-4.62581112642743e-05
3.2290542749554e-06
-1.70875949569116e-05
-2.03560538908336e-05
-1.66952608711563e-05
-3.20655314707086e-05
-1.57771657870295e-05
-1.78515110170027e-05
-2.20725127195399e-05
-1.78787178089812e-05
-2.09503959186741e-05
-1.78431084596755e-05
-1.93335671477519e-05
-9.69832884316072e-06
-1.18261826765748e-05
-2.37613716235904e-05
-2.60401797440258e-05
-1.90594213277072e-05
-2.6349699396169e-05
-1.94981137008157e-05
-5.03800034638123e-06
-1.66800601030676e-05
-1.12360174881677e-05
-1.56806418877255e-05
-1.74151216497754e-05
-7.05596943386127e-06
-3.18773877840282e-05
4.59147037400111e-06
-9.43937911528392e-06
-1.31513758352233e-05
-2.23661840476704e-05
-3.67560834094683e-05
-4.08863227553062e-06
-2.55356068137404e-05
-2.2642722648813e-05
-4.9157016026312e-07
-3.3382714237377e-05
-2.17184311963831e-05
-2.78686440026139e-05
-1.40581417128459e-05
-3.36884921746424e-05
-1.66070131100396e-05
-4.37063471347221e-06
-2.05546129663936e-05
-2.57596527543302e-05
-9.36305405146677e-06
-3.09399199396611e-05
-3.39795420607887e-06
-3.73888774381226e-05
-2.14962258258973e-05
-9.7130691567904e-06
-1.56041850417069e-05
-7.95637477194339e-06
-1.69569695453685e-05
-3.5148507653627e-05
-2.61782230864681e-05
-1.54473117665473e-05
-8.87165014533995e-06
-2.11988701307933e-05
-2.38562085390732e-05
-2.3366276956214e-05
-9.00062313891739e-06
-5.00498390982325e-05
-3.03255878529491e-05
-2.02447983587014e-05
-1.51443736345348e-05
-8.78584073878879e-06
-2.04615035489145e-05
-2.97903841603967e-05
-7.25010512902307e-06
-1.32128595210032e-05
1.66403309691685e-05
-1.46235677603075e-05
-2.68969313686496e-05
-2.34532145202322e-05
-2.30532550602002e-05
-2.19572807958478e-05
-3.91102941756878e-05
-2.99139287715308e-05
-1.51155057893862e-05
-1.19523082485134e-05
-1.49759005614461e-05
-1.55529266894316e-05
-2.44116957112562e-05
-5.60004284900405e-07
-6.93989325419047e-07
-1.96872012268985e-05
-2.11630093676923e-05
-2.14475203248992e-05
-8.92118234008529e-06
-3.39241517334684e-05
2.89066854080494e-06
-2.67819671131684e-05
-3.88033471580225e-05
-3.26343945476444e-05
-2.49264110337798e-05
-3.47272151531418e-05
-3.22623794944382e-05
-1.11395854495898e-05
-9.71848244182744e-06
-1.51985692904843e-05
-2.01017649049986e-05
4.68657226914234e-06
-5.33860809886437e-06
-2.16690317317821e-05
4.76330343368815e-06
-7.67800579982899e-06
-1.95549976829681e-05
-1.60231182725079e-05
-2.99950491131401e-06
-2.25522291681789e-05
-1.72106513483088e-05
-1.7873179738126e-05
-7.01315976142109e-06
-1.78987960465705e-05
-1.17983019338188e-05
-3.95419689615341e-05
-2.82197627216134e-05
-3.84301352177203e-05
-1.88710878163548e-05
-2.36259362485037e-05
-2.50528032292775e-05
-1.63431950282915e-05
4.18665668347835e-06
-3.88770819937534e-05
-3.29015641758636e-05
-9.31009984796523e-06
-1.15261704594051e-05
-1.74418461272606e-05
-1.44894682697082e-05
-4.23764354549266e-05
-2.53317350170121e-05
-1.4710825744972e-05
-2.41069192547074e-05
-2.46090401631437e-05
-1.11508641500854e-05
-1.37870588017547e-05
-1.45707227771033e-05
-2.02163139786312e-05
-1.76098602715646e-05
-1.10238640634466e-05
-7.98409104207349e-06
-2.65741328179869e-05
-4.50040821866545e-05
-2.06755297287891e-05
-2.07554148708475e-05
-2.51867914447958e-06
-2.63069805131943e-05
-1.52324422065553e-05
-5.46557919146854e-06
-2.06765143256339e-05
-2.08303430281401e-05
-2.63734950064608e-05
-9.96981013920213e-06
3.22532707461299e-06
-1.93654934185872e-05
-6.89961141125521e-06
-3.46828218231078e-06
-6.16030847439427e-06
2.24939724508516e-06
-2.75748095181702e-05
-3.10476500561092e-05
-8.40463228293352e-07
-2.35795735537204e-05
-1.92360391453611e-05
-2.56235063951409e-05
-6.20329395337938e-06
-1.99463694176827e-05
-4.25811000366832e-05
-1.50536720886919e-05
-4.0190021702489e-05
-7.94204282073352e-06
-1.92567442511945e-05
-2.50572073562533e-05
-3.62738995637347e-05
-1.27102389695805e-05
-1.65420714858243e-05
-2.76863632089578e-05
-1.46841393574884e-05
-1.64557224570512e-05
-2.61106580283947e-05
-1.43343777414003e-05
-1.18365223714561e-05
-1.99723930119245e-05
-1.21815707531443e-05
-2.33903847658186e-05
-1.74014928527833e-05
-2.24270307995242e-05
-3.67052550208084e-05
-2.11887472966323e-05
-8.31955512906892e-06
-3.90224222387586e-06
-3.54794849481938e-05
-2.27832057597926e-05
-2.59684001095067e-05
-4.50954370386045e-06
-2.28061922646847e-05
-2.24803927578633e-05
-2.16461451785453e-05
-1.35499250989338e-05
-1.03325674986551e-05
-1.55690046410215e-05
1.13499583290792e-06
-3.01804374424859e-05
-1.94560258936047e-05
-2.13876401389348e-05
-2.85367840309273e-05
-3.99476992797305e-05
-5.55631410546785e-06
-2.28587738265207e-07
-3.12014503449617e-05
-2.6634022782005e-05
-2.23834884017936e-05
-1.76871429807264e-05
-3.17190306972119e-05
-1.08153662347382e-05
-2.421194834727e-05
-1.99889048289391e-05
-1.53113985420515e-05
-2.46999643301988e-05
-2.66555936320128e-05
-8.17566134572997e-06
-2.65816813249273e-05
-1.4125138081307e-05
-2.0178531714007e-05
-3.90111545024753e-05
-3.52955561864825e-06
-2.58715557916283e-05
-4.85467857578633e-05
-2.47820721407815e-05
-2.88137604533049e-05
-8.18375140736545e-06
-1.05882502643444e-05
-1.70629832162288e-05
3.27791753850906e-06
-2.23874708068001e-05
-1.12173756265604e-05
-1.45966729966306e-05
-2.08780391182484e-05
-3.76854715441764e-05
3.46219317312154e-06
-9.39334903346866e-06
-3.44478592859608e-05
-1.9408854906416e-05
-2.54295870600914e-05
-2.8071426771942e-05
-2.50176921332173e-05
-7.9621492249274e-06
-1.505821322729e-06
-5.57699694407912e-06
-2.82450530955635e-05
-2.06014365989933e-05
-2.16457434675634e-06
-1.70077300475074e-05
-2.58917360605731e-05
4.43700752675949e-06
-3.19623741655296e-05
-2.08725334669225e-05
-2.09941773053602e-05
-3.22615917129837e-05
-3.29897640894091e-05
-7.06483581225679e-06
-3.02901140030026e-05
-3.88909154776639e-05
-6.90889888372613e-06
-3.87630842712134e-05
-9.60378987898139e-06
-1.7030073613479e-05
-1.5997015051089e-05
-3.63661483886411e-05
-3.59198710907543e-05
-1.82357333449205e-05
-1.9203635146898e-05
-1.86487904186812e-05
8.94479842884743e-07
-2.63316623366801e-05
-1.70632181807204e-05
-4.53361731611382e-06
-1.83179365177499e-05
-1.9089218807608e-05
-1.89622798984708e-05
-1.43850090056745e-05
-2.47999848817679e-05
-1.38701672070119e-05
-3.72866129684794e-05
-1.60244280934946e-05
-1.76937429028334e-06
-3.10886461753103e-05
8.42971045160842e-07
-1.29153765783785e-05
-1.99915730698009e-05
3.81984904033232e-06
-2.14983853781761e-05
-2.89651371443638e-05
-2.06618435099213e-05
-2.92780772912791e-06
-1.08575561729716e-05
-3.25439606225367e-05
-2.87659325726536e-05
-3.00231095382837e-06
-2.83736682217076e-05
-2.68279482052627e-05
-2.64272281420032e-05
-2.93809880903598e-05
-1.62098002369891e-05
-1.88094837353396e-05
-2.18113965520816e-05
-2.20232412481858e-05
-2.08977760913757e-05
-2.19680728089104e-05
-1.15761401122216e-05
-1.86410840061007e-05
-3.39592059979828e-05
-1.64713592110815e-05
-3.23023117002456e-05
-1.19651668356436e-05
-1.56068523888044e-05
-1.82030002766941e-05
-5.20312682766927e-06
-2.13615969632217e-05
-1.71331496188252e-05
1.2106563887501e-05
-6.10737613564058e-06
2.09465777878525e-06
-9.50645020483207e-06
-2.01173516468029e-05
-2.55858922965864e-05
-3.55169817240128e-05
-2.22724989485757e-05
-3.68202986775204e-05
-1.38266453329959e-05
-9.66586056187866e-06
-1.22374211198172e-05
-3.08658954688516e-05
-2.53045696543301e-05
-2.32318551233333e-05
-1.30196328741427e-05
-1.7912690557249e-05
-3.2019075116354e-06
-2.61685936615885e-05
-2.35405223652733e-05
-1.064953882175e-05
-1.34044025318759e-05
-7.7322970360949e-06
-1.57454962490104e-05
-3.11423664764208e-05
-1.29757173907829e-05
-2.00665171915065e-05
-1.32661087093813e-05
-1.59123325829037e-06
-2.24399666412773e-05
1.27673692368273e-07
-1.32164600728845e-05
-2.77161193420812e-07
-1.24293200777607e-05
-2.47647569610635e-05
-1.16697276045903e-05
-2.61650052374849e-05
6.47051961833892e-06
-3.50723503441653e-05
-4.63849927732583e-05
-1.29519552989325e-05
-4.82286523690192e-06
-2.28741634527577e-05
-1.6232776765502e-05
-2.49097421227605e-06
-3.6290105996776e-05
-2.76257411295418e-05
-2.63565120629215e-05
-2.66695801912511e-05
-3.88536349057492e-05
-3.57583336978028e-05
-1.52995331268068e-05
-4.08599967342586e-05
-5.66973862038772e-05
-3.24220185508147e-05
-3.24359021264358e-05
-1.63198858520769e-05
-7.82656802503236e-06
-2.6755534165487e-05
-1.6008225424649e-05
-5.79537358229169e-06
-1.62037318320513e-05
-4.27389772056716e-05
-1.23431000074512e-05
-3.00155586519628e-05
-2.4058848342642e-05
-1.41691337954421e-05
-5.52508179193878e-06
-1.87060736140716e-05
-1.31191860582768e-05
-2.27903273454933e-05
-1.80627720167878e-05
-2.7200136609576e-05
-7.99150913049279e-06
-5.93920015749201e-06
-1.10196201720366e-05
-2.10889874022749e-05
-4.49066455065011e-05
-7.68684707545842e-06
-2.24740813546184e-05
-1.03637116001696e-05
-3.76848375193241e-05
-1.09547204965683e-05
-4.79024963065543e-07
-3.02242581716694e-05
-3.05352777896012e-06
-5.26486218397491e-06
-2.21347244578676e-06
-7.16475148345088e-06
-3.27788384094616e-05
-2.20561015938347e-05
-2.11918654374318e-05
-1.9822810605656e-05
-1.80321283696127e-05
-1.10840406141389e-05
-2.19927315147733e-05
-1.51785441345791e-05
-2.58763480383048e-05
-2.06814489843153e-05
-1.73618530490463e-05
-1.62594859028908e-05
-8.24338713018634e-06
-2.01727220417695e-05
-4.80186023538512e-05
-4.13217052115808e-05
-1.13645488107134e-05
-2.69587209370766e-06
-3.04688391662628e-05
-2.81563156362057e-05
-7.86648046209416e-06
-2.8889532174612e-05
-2.84453775072018e-05
-2.72773761232652e-06
-2.16827555544778e-05
-2.80000198745171e-05
-2.02578590292162e-05
-1.94330379977381e-05
-2.92482254945213e-05
-3.67587434368926e-05
-1.34544734803336e-05
-7.48379215101425e-06
-5.61948232001532e-06
-3.659390380945e-05
-1.31794551333673e-05
-3.18961346482374e-05
-7.32553133051061e-06
-2.08375760450044e-05
-1.71527566258459e-05
-1.74942510684622e-05
-1.82557819649828e-05
-2.14011907481518e-05
-1.7327101293939e-05
-1.7079056950005e-05
-1.72945134712858e-05
2.58890558503552e-06
-1.93211519024094e-05
-2.67126728043568e-05
-4.16686752233816e-05
-1.00358034470523e-05
-2.57264321026706e-06
-8.18500819010346e-06
-1.83397699441145e-05
-1.32316311564252e-05
-1.34798936084161e-05
-1.7323224412472e-05
-3.41786496786072e-05
-1.9632632926657e-07
-4.67520369267574e-07
-2.25831952228317e-05
-1.75166466503511e-05
-2.76753584834653e-05
-1.88556571913333e-05
-1.04336136913308e-05
-1.2993115499167e-05
-4.66676459399662e-05
-7.57409486885448e-06
-1.52705658182385e-05
-2.51192806688674e-05
-1.00811039809236e-05
-3.13358646301909e-05
-1.65029394569666e-05
-2.26250230267767e-05
-4.07688676115635e-05
-1.72107799071971e-05
-6.29730766724636e-06
-2.90752418842875e-05
-3.01752395300889e-05
-3.12595545463037e-05
-9.56017139768246e-06
-6.00739232628823e-06
-1.36119745279633e-05
-1.05866240607456e-05
-1.85922740541512e-05
-8.51177276559764e-06
-1.05636345735774e-06
-2.69152175904635e-05
-1.47580802963572e-05
-9.86964659050867e-06
-1.34038142314601e-05
-2.34550937377476e-05
-1.08394875275258e-05
-1.47727785242078e-06
-2.87797777408851e-05
-2.69476465823996e-05
-2.17892235122661e-06
-1.99275604585916e-05
-2.16505643722822e-05
-9.54899899912128e-06
-1.24419188873598e-05
-2.05545800991634e-05
-3.01491256151659e-05
-2.59418968973333e-06
-3.18836526300971e-05
-2.7991644033025e-05
-4.88184403683696e-06
-9.26298450187271e-06
-1.29790549173966e-05
-7.49559426552537e-06
-2.19198259535441e-05
-3.29933340879189e-05
-1.95670898054665e-05
-2.88632249256607e-05
-1.83217665378162e-05
-1.35567553093382e-05
-1.56719987794745e-05
-2.21170774050767e-05
-2.56258794442895e-05
-5.26021674943593e-06
-2.28129929710243e-05
-2.89928935369514e-05
-2.29838119527424e-05
-3.37018146311551e-05
-2.50941452002794e-05
-2.46254804221469e-05
-9.64192648760256e-06
2.12221241341668e-06
-2.5665332252897e-05
-5.35039823021664e-06
-7.75228011420533e-06
-1.46624842158828e-05
-3.57974061082901e-06
-1.24337820273694e-05
-3.46340953604731e-05
-1.96576302748005e-05
-3.79370364111669e-05
-2.80944832059847e-05
-2.10641602742838e-05
-2.50185729935074e-05
-1.15704290225248e-05
-1.73020520765097e-05
-2.66551362257794e-05
-1.81705308910009e-05
-1.27496379578268e-05
-1.59276719747811e-05
-3.36740488042821e-05
-2.00694688235591e-05
-3.06642287962431e-05
-1.32243739042374e-05
-1.30498973598389e-05
-1.91299303162578e-05
-1.68612348948379e-05
-4.32932820938551e-05
-1.05994144346806e-05
-1.23975418119633e-06
-9.22655695465914e-06
-2.42571986636959e-05
-1.4550544293836e-05
7.28117498170797e-07
-1.8118705091557e-05
-2.27168170873831e-05
-1.31794408345249e-05
-3.46965782979934e-05
-6.78921446034314e-06
-2.43100064832067e-05
-2.09561405160293e-05
-2.62850058422478e-05
-2.87005868849862e-05
-8.63109425248326e-06
-3.20855021285837e-05
-2.28739860616294e-05
-3.59588918567929e-06
-6.65758829605264e-06
-2.26705126761044e-05
-1.18156722611819e-05
-2.57043406661069e-05
-8.40136326413173e-08
-1.63513012909503e-06
5.18868325260521e-07
-7.74804849103569e-06
-2.40667524076782e-05
-1.6127026112373e-05
-1.91924839884803e-05
-9.20477407495352e-06
-2.42171314399401e-05
-2.76755917311542e-05
-1.72480815496073e-05
-1.22892793538302e-05
1.38259697412291e-05
1.54329438684704e-05
-2.75797601173322e-05
-9.47365483773848e-06
1.85390348871165e-06
-3.1481440449421e-05
-1.77140791043771e-05
-1.45527832338625e-05
-2.32265889857983e-05
-1.39092775553291e-05
-1.05475341199495e-05
-3.44078635630074e-05
-2.88758939920395e-05
-2.37439862067063e-05
-3.01418124990487e-05
-1.70153596822048e-05
-3.37714204219238e-05
-1.5674426378763e-05
-1.7949849994084e-05
-1.72997543268843e-05
-2.67175600204933e-05
-4.20288293281532e-06
-7.98955376480874e-06
-2.58987404026256e-05
-3.16207471027536e-05
-1.31462627971016e-05
-1.51671435189739e-05
-8.91865941131451e-06
-1.6543495677166e-05
-7.61700387805501e-06
-1.94545388875225e-05
-1.65576799645725e-05
-1.98405749000446e-05
-8.73912300761831e-06
-2.37215520096042e-05
-1.49272081982129e-05
-1.17140554022939e-05
-1.73527091971194e-05
-2.16007823799902e-05
-1.61934055360721e-05
-2.74343617088086e-05
-2.21498684396493e-05
-2.08560876777261e-05
-6.00888697761448e-06
-8.26246917555583e-06
-3.03657513285844e-05
-1.37507722129899e-06
-3.32659776465795e-05
-1.6377854702986e-05
-1.89563119296297e-05
5.90447005041464e-06
-2.25678529169493e-05
-2.43770340948406e-05
-9.57522027486598e-07
-7.98176756181071e-06
-2.1764675904381e-05
-2.89858560850923e-05
-8.14260296358115e-06
-2.76457639135319e-05
-2.08442016316809e-05
-1.7387272503449e-05
-9.97504659345305e-06
-1.17844938707695e-05
-2.43364280036249e-05
-1.3841165052808e-05
-2.03448479923462e-05
-1.95810326509498e-05
-5.45077284016286e-05
-4.44694980321537e-05
-1.58975018137771e-05
-1.1354204611241e-05
-2.43033691768853e-05
-1.1378301716683e-05
-1.13839740076898e-05
-3.08485776053217e-05
-2.89481981555133e-05
-1.62150855084322e-05
-2.20790201094443e-05
-2.82370313289287e-05
-3.32748197043639e-05
-5.02583386156304e-06
-1.83301858935386e-05
3.78494345829677e-06
-2.08076255285633e-05
-2.67723872771291e-05
-1.97599304837533e-05
-1.03844799073353e-05
-5.94311550846055e-06
-1.57684245115763e-05
-1.50398088151037e-05
-1.39645344395845e-05
9.19127759553998e-06
-2.2823296816891e-05
-1.80386348040844e-05
-3.08138180949448e-05
-3.56546133959956e-05
-2.94682176446862e-05
-3.88428779245131e-06
-2.91897248832759e-05
-1.49214528747444e-05
-2.20650403311855e-05
2.17531291408668e-06
-2.9556487067791e-05
-1.44211105706853e-05
-2.98600093735075e-05
-2.22184324058755e-05
-2.07115376791704e-05
-1.01929990261211e-05
-1.57213424375283e-05
-2.64872709713763e-05
-1.21328150937485e-05
-1.77323364332435e-05
-1.62400504586585e-06
-1.05103681121079e-05
-3.05974946809569e-05
-2.65075023828587e-06
-3.69514966214765e-05
-2.5699964723151e-05
-1.56689840948108e-05
-3.02453847831826e-05
-1.06739511483563e-05
-6.56870975111102e-06
1.36686980333716e-05
-2.90322997636768e-05
-2.86715970711352e-05
-2.28012015263628e-05
-3.27882166386722e-05
-1.15112319373116e-05
-8.88336059899332e-06
-3.94745347563037e-05
-9.32289835458176e-06
-2.84019043510111e-05
-1.06049827207117e-06
-8.35107713978391e-06
-1.33667502868676e-05
-9.25029670692963e-06
-2.05355310246198e-05
-3.99711806245044e-05
-1.43321500232444e-05
-1.08845281490773e-05
-3.08324075652704e-05
-9.74664007065313e-06
-2.69990262508267e-05
-1.65487360362108e-05
-1.94785792958673e-07
-1.65244670170891e-05
-2.04298437700045e-05
-3.78378336653229e-05
-4.36240358775018e-07
-1.66097239136091e-05
6.53674722726386e-06
-7.22339668005309e-06
4.3518572729497e-06
-1.77504375357462e-05
-1.5082329952049e-05
-1.19639936974168e-05
-1.42992784660129e-05
-4.03243703359984e-06
-7.5514137684963e-06
-2.23666972975008e-05
-1.12306185365339e-05
-2.15663759579837e-05
-3.99006832500304e-05
-3.56376146270796e-05
-3.49327287539684e-05
-2.14398947983744e-05
-3.84726090143208e-05
-2.17856972075118e-05
-3.46882859293251e-05
-8.76081438887629e-06
-5.08983618319087e-06
-2.21141302959814e-05
-2.06659610134682e-05
-3.67902847237188e-05
-6.83445121729377e-06
-2.01451454624751e-05
-1.2286422984416e-05
-3.47435584343683e-05
-3.59805664464902e-05
-3.45720873639824e-05
-2.13379606581649e-05
-3.0977218274589e-05
-8.29884830016288e-06
-1.91341926287235e-05
-1.91754535816722e-06
-2.56522165855738e-05
-1.33780148121356e-05
-2.56655114164252e-05
-2.90886563068403e-05
-2.10059082136803e-05
-7.61185157405618e-06
-2.91125359472977e-05
-8.20398621000953e-06
-1.95662385113274e-05
-2.70526592807076e-05
-2.59507763002361e-05
-2.34374286685697e-05
-1.57972385658053e-05
-1.83095263747829e-05
-2.90761413852281e-06
-5.39592058076339e-05
-3.52398936622372e-06
-1.65410292273463e-05
-3.88715646266977e-05
-6.98003808485884e-06
-2.4856983733391e-05
-1.74780126432515e-05
-2.09870501002966e-05
-1.12313565629767e-05
-3.13769496458978e-05
-2.59074380904024e-05
-2.20664935637415e-05
-6.99022526923911e-06
-7.3211157225625e-06
-2.1446452937343e-05
-2.38332774185559e-05
-1.3890919731757e-05
-1.95334947678432e-05
-1.52729197638519e-05
-2.0317984547729e-06
-3.32855292515289e-05
-1.95083105358438e-05
-1.48238057361466e-05
-1.33868274497694e-05
-1.33138085693542e-05
-2.75758178858386e-05
-1.30503814505153e-05
1.98265329045861e-06
-4.10931646899954e-05
-2.54225781245605e-05
-1.95455961827813e-05
-1.21992089482941e-05
1.48414944839859e-05
-2.56588638001307e-05
-2.33375987148955e-05
-2.97408114349285e-05
-2.4829701572828e-05
7.43784553178395e-06
-2.54160957584289e-05
-2.48341063992509e-05
-8.19571863347784e-06
-1.24328612100071e-05
-2.35377501779044e-05
-2.23950747465904e-05
-4.58352883003782e-05
-1.03655552467115e-05
-2.58980612382287e-05
-3.16419894729801e-07
-2.07858775877344e-05
-1.60832308541431e-05
-3.04757063506142e-05
-2.35428078852917e-05
-3.32733206284369e-05
-3.08741735192282e-06
-2.27976728353604e-05
-1.66954943605892e-05
-2.10194887754164e-05
-3.32471561694603e-05
-1.35322686358572e-05
-6.85923921967766e-06
-3.57122473110677e-05
-1.2026582279301e-05
-2.86185792110652e-05
-2.46680005429098e-05
-2.3528957797933e-05
-2.65806936699221e-05
-2.54103660229913e-05
-2.84344214520929e-05
-2.22651670213514e-05
-3.74758500057958e-05
-7.69768859161388e-06
3.2095427443251e-06
-3.68950980682711e-05
-3.2204337732421e-05
-2.4978470721418e-05
-2.15020908495578e-05
-7.98822033432416e-06
-1.89342838819639e-05
-2.1369101382503e-06
-1.34835630139406e-05
-4.15925488781455e-05
-2.45439706275799e-05
-4.50912323281251e-06
-1.12736750705277e-05
-5.27626982338729e-05
-2.3145702422554e-05
-2.0635105846276e-05
-9.24746388387928e-06
-1.15514457331448e-05
-2.48502428825398e-05
-1.24142236813599e-05
-1.13365684871883e-05
-1.30281172378055e-05
-2.27981558139636e-05
-1.90690243206844e-05
-3.28360828172296e-05
-1.86291050226783e-05
3.78595792904005e-06
-1.540431489327e-05
-2.66103339794796e-05
-6.19219166998764e-06
-1.82044023982584e-05
-4.69841409577527e-06
-1.70954347175901e-05
-2.5019859556157e-05
2.90018060383063e-06
-1.25564318294062e-05
-7.9481901529248e-06
-1.91630570189663e-05
-1.67152032377072e-05
-7.07518615794718e-06
-1.08383094558147e-05
-1.64174163500908e-05
-3.27210363764447e-05
-1.17483111480507e-05
-3.61667396865888e-05
-7.83449556725359e-06
-2.69237709166324e-05
-2.8231133142561e-05
-2.15786284836496e-05
-1.16849598547103e-05
-1.2077700357211e-06
-2.49051683559911e-05
-5.93067225383193e-06
3.77541770764561e-06
-4.25713333119202e-05
-2.30462769913143e-05
-1.66010666074099e-05
-2.74855720518098e-05
-1.14618114820473e-05
-5.84959967979593e-06
-6.67694204004311e-06
-1.89937725548376e-05
-4.00027723176585e-05
-4.40722439025466e-06
-1.85742497020754e-05
-1.69138293295987e-05
-3.59353953750501e-05
-2.04198738396205e-05
-3.42881591825197e-06
-2.66324433337387e-05
-8.98316313346051e-06
-2.60651601272166e-05
-5.30585815242819e-05
-7.28580248046125e-06
-1.98007745411998e-05
-1.05986004817488e-05
-5.75809278923925e-08
-1.23672924686296e-05
-3.75366730927028e-05
-6.03610508658292e-06
-2.95119349437066e-05
-1.15574569992657e-05
-6.60714685926452e-06
-1.57327200143326e-05
-2.67988758924373e-05
-1.75971490847422e-05
-1.71391473131138e-05
-2.85889254011233e-05
-1.56060522945295e-05
-8.81005280073143e-06
-1.12914932227512e-05
-1.349617508904e-05
-2.18587325201496e-05
-1.74779159831579e-05
-9.4880132123507e-06
-1.34369911711631e-05
-1.65422831817111e-05
-1.55837839565185e-05
-5.45993123239791e-06
-1.91875507828064e-05
-2.61557294118342e-05
-1.90662445087326e-05
-1.94595151052361e-07
-1.02836585698007e-05
-1.88629338004333e-05
1.02178398614078e-07
-3.32893898289234e-05
-9.41712655709322e-06
-1.39668189694731e-05
-2.25855806787944e-05
-2.06718490487301e-05
-3.32058354488267e-05
-3.28893240603931e-05
-5.70384902552252e-06
-2.33668992829117e-05
-2.13228676537142e-05
-2.14347853138823e-05
2.49719682437645e-06
-2.80445783851544e-05
-4.15286499121398e-05
-3.23407872180255e-05
-2.35220988415344e-05
-7.29850868476362e-06
-2.80671719501037e-05
-6.30766984556181e-06
-2.65583461671318e-05
-3.25233862470538e-05
-2.1801421530282e-05
-2.01373131252231e-05
-2.68034991634135e-05
-3.47731548314066e-06
-3.20700153747179e-06
-6.11316852139648e-06
7.61988476314189e-06
-2.12348070616713e-05
-7.63300829762667e-07
-5.52631867025614e-06
-1.51071482940009e-05
-8.32186056910012e-06
-1.86568505648809e-05
-1.95852613880359e-05
-1.442822309515e-05
-2.72707585021458e-05
-2.38215198013781e-05
-3.46358172496499e-05
-4.99500239611151e-05
-2.16403157350724e-05
-3.44150013096726e-05
-1.86182821679373e-06
-9.85105597534744e-06
-2.60178950207778e-05
-3.71625289618707e-05
-1.91098962257826e-05
-2.73166537527741e-05
-1.83699536471764e-05
-2.11601578751353e-05
-5.35390600986788e-06
-2.25193805179934e-05
-1.89422798907212e-05
-1.58635953404441e-05
-7.31624115378408e-06
-2.7080797260693e-05
-2.32981117929874e-05
-5.02902044344369e-05
-3.6433132134023e-05
-1.15740416128674e-05
-4.43848696163479e-05
-1.13259215552708e-05
-2.50945617593827e-05
-5.09510101811547e-07
-2.82457300189948e-05
-4.52634916153013e-05
-3.70565263320405e-05
-2.76148380991898e-05
-3.51715985773798e-05
-2.39909692815353e-05
-3.79986177750176e-05
8.32979648844411e-06
-3.04080613022952e-05
-1.758474449503e-05
-1.01940157498829e-05
-3.1968098260438e-05
-3.18384433946551e-05
-7.19310052344952e-06
3.77387633220632e-06
-3.36179640880548e-06
-3.37779353195236e-05
-2.37305967934061e-05
-2.58963832916865e-06
-7.25148403836437e-06
-1.34337651149646e-05
2.14143456947173e-05
-1.90976819756734e-05
-2.90866044381245e-05
-6.94924075448109e-06
-2.9067469978624e-05
4.60826758794524e-06
-1.03701245088455e-05
-1.15441815029442e-05
-2.03948617182413e-05
-1.20068733003858e-05
-1.62650628185256e-05
-2.6162922960787e-05
-3.25038674018823e-05
-1.6993674296835e-05
-6.91528468952573e-06
-2.76278748146415e-05
-2.10418693115992e-05
-4.36567473100987e-05
-1.98546333709997e-05
-3.7178954170287e-05
-2.0833922145944e-05
-4.47494458930291e-06
-1.54330720637873e-05
-3.31503711784351e-05
-1.52330820249916e-05
-9.28118907516181e-06
-2.88556621444545e-05
-2.47799756864483e-05
-1.26541764149137e-05
-2.76047632596497e-05
-4.16984615523567e-05
-1.75293056571945e-05
-3.34449430702372e-05
-5.55949481942224e-06
-3.89070521745393e-05
-3.45074833704803e-05
-4.28029942662174e-06
-1.56426949231279e-05
-1.27881466630096e-05
-7.60323726433969e-06
-2.3620887874334e-05
-2.78272749373839e-06
-1.90282151027605e-05
-3.65485576905319e-05
-2.04045989172938e-05
-3.82393257548436e-05
-1.73279350867876e-05
-1.11736125700629e-05
-1.63291977589757e-05
-1.68351943951017e-05
-2.77872582177948e-05
-1.59719813751903e-05
-2.0758140726883e-05
-1.47039600188518e-05
-5.35299448351833e-06
-5.34482980834485e-06
-1.68651503819542e-05
-9.37033947331882e-06
-8.22608043808928e-06
-2.38746846020529e-05
-2.67703545823339e-05
-2.36149629007775e-05
-1.13668438017776e-05
1.39205890630294e-05
-5.525368768408e-06
-2.95631906031609e-05
-2.7802125431742e-05
-6.74290940053051e-06
-5.63643424707629e-07
-1.38022020689129e-05
-2.45292024572179e-05
-3.38572450498394e-05
-1.49441902831242e-05
-2.31490099798707e-05
-2.16449253405286e-05
-1.94766388250804e-05
-1.86916803738962e-05
-3.7486285651845e-05
1.38566322053537e-06
-1.16048890352012e-05
-9.95302497776145e-06
1.84935296201192e-06
-1.36002192457927e-05
-4.16693140518606e-05
-2.55160149469791e-06
-1.15170480569865e-05
-1.68303815905189e-05
-9.84939144569599e-06
-1.53953677101347e-05
-1.11370846585867e-06
-1.42762728089319e-05
1.01161409056098e-06
-1.51276803327162e-05
-2.32330028615837e-05
-1.7001660941162e-07
-2.05859442288022e-06
-2.16138491429002e-05
-1.34746223719707e-05
-2.50263680345662e-05
-3.03232942923252e-06
-1.13729362691941e-05
-1.67675258379502e-05
-7.47461272176581e-06
-4.16358640231636e-05
-1.87333145503718e-05
-2.18319815765295e-05
-3.72921529856923e-05
-2.23504760684025e-05
-2.98589473685807e-05
-2.15462497479356e-05
-2.50599250495641e-05
-4.94693357199787e-06
-5.1919097264386e-06
-2.98784892149929e-05
-1.72478331560642e-05
-2.88398126547001e-05
-3.82376676221583e-05
-4.14696933718953e-05
-2.65047831900087e-05
-1.98656165284656e-05
-2.5372591395635e-05
-1.84537064338318e-05
-4.68153731866325e-05
-1.72715405756225e-05
-4.40046222321162e-05
-8.81084318960458e-06
-4.55333250782596e-05
-1.94217159612262e-05
-2.4631159966599e-05
-1.06421006222906e-05
-1.74034366441292e-05
-2.44570942441356e-05
-2.30228647669549e-05
-2.70046998073822e-05
-2.07933465478786e-05
-7.11776033360013e-06
-1.93621269909847e-05
-1.45572149011867e-05
-3.74359699711238e-05
2.90998626721736e-06
-3.13549609133799e-05
-3.03685585635252e-05
-1.8461797757169e-05
-1.8003178827597e-05
-2.34899450501771e-05
-2.32464424458134e-05
-3.06863601882091e-05
-1.33336156765212e-05
5.7663746382455e-06
7.26599029327865e-06
-3.14404353781933e-05
-1.81508097435903e-05
-2.88364973301744e-05
-1.8374067694889e-05
-9.71419431630449e-07
-1.73488327627637e-05
-8.00253149267596e-06
-1.74338795473399e-05
-1.90549312326584e-05
-1.68285499855079e-05
-2.27445194041557e-05
-2.19701595996097e-05
-1.74859123753027e-05
-2.95883878896312e-06
-2.69485479373143e-05
-3.69400495972488e-05
-2.51235368645138e-05
-1.59453780793451e-05
-4.46797805849914e-05
-2.31268631181268e-05
-2.30196514560666e-05
-9.09480721601224e-06
-2.59825608086905e-05
-1.27393152337112e-05
-1.91788558106129e-05
-3.65522508226229e-06
-1.9135241056354e-05
-1.13044740837543e-05
-4.15587474961987e-05
-2.60801475704989e-05
-1.13253792138779e-05
-3.17705094475279e-05
-3.80420597130051e-05
-2.64815576991196e-05
-2.00320889081519e-05
-3.00700364508912e-05
-2.29232265094847e-05
-2.4257199737954e-05
-2.89607442401912e-05
1.51691559871024e-06
-2.17265323333739e-05
-4.63978280642602e-05
-3.99692643498323e-05
-2.07195101219851e-05
-2.48804256503069e-05
-3.17166486271035e-05
-2.52729134105782e-05
-7.36932593480477e-06
1.9754295625131e-06
-3.0386851544169e-05
-9.78970179777425e-06
-3.07856010944631e-05
-2.02377647127913e-06
-1.63334873713926e-05
-1.15170778589664e-05
-9.2473514475124e-06
-1.89846114068047e-06
-2.03908841045503e-05
-6.33806109266072e-06
-2.89413302423207e-05
-7.16917971022567e-06
-1.82999526920444e-05
-1.24197437651094e-05
-5.20657443753028e-06
-1.30570780664276e-05
-1.94284495546861e-05
-3.37289562627607e-05
-8.89270348711689e-06
-1.48022607573969e-05
-2.83822453421265e-05
-3.72082698611189e-05
-1.44860769722486e-05
-2.76643896723295e-05
-3.19480156404281e-05
-2.47917492126226e-05
-2.96230862420369e-05
-3.92988871355652e-05
-1.07281915426961e-05
-1.29858997544473e-05
-1.63823223800081e-05
-3.06716641968725e-05
-2.06533619964745e-05
-1.32358305787296e-05
-3.63388500659755e-06
-1.39278276232477e-05
-1.3429670868451e-05
-3.40908415958928e-06
-2.52069679437464e-05
-1.71031617812142e-05
-1.89217580501314e-05
-2.5173237475044e-05
-1.51148934672156e-05
-8.50309763840493e-06
-1.16691570513707e-05
-1.49147060567951e-05
-2.66469102999265e-05
-2.93211844384877e-05
-1.30268416301898e-05
-1.16345603183524e-05
-7.85933788366851e-06
-1.96807176087188e-05
-3.18391834351667e-05
-1.75798421354203e-05
-1.37996293563594e-05
-2.75215767702269e-05
-1.91920516325769e-05
-3.79381053487647e-05
-4.1294859058199e-06
-5.39597714635272e-06
-8.82286488753595e-06
-1.28545092297271e-05
-1.05788207049317e-05
-2.89135336763163e-05
-5.5700533724314e-06
-4.66197065843426e-05
-2.76366152767887e-05
-2.7009341850709e-05
-2.81040761379128e-05
-1.57120997908399e-05
-2.32292500709862e-05
-2.72463960802824e-05
-1.90921320556256e-05
-1.10896048219694e-05
-3.80226347380944e-05
-1.31943108799847e-05
-1.1997046381393e-05
-1.59012932249688e-05
-2.06757489785125e-05
-4.60762099466076e-06
-1.32703537258386e-05
-2.8769865631463e-05
-1.65203569082565e-05
-2.18025120005075e-05
-3.32145999322372e-05
-2.24951557408831e-05
-5.46888530803068e-06
-2.47140603622663e-05
-2.08105413610849e-05
-1.18523332552647e-05
-2.73679428123142e-05
-2.3413028825421e-05
-3.57441879035367e-05
-1.53770750236635e-05
-2.44044939275809e-05
-1.52003324686304e-05
-2.49634564884621e-05
-2.97476969520474e-05
-2.54338835873839e-05
-2.75140573524276e-05
2.7226176149471e-06
-2.15217907756622e-05
-1.47025633262052e-05
-7.45819112044427e-06
-1.56955082400101e-05
-2.48629039789196e-06
-1.00439070862985e-05
-2.68561487794949e-06
-2.46372798390702e-05
-2.27785359711259e-05
8.08108697411499e-07
-7.04631056474786e-06
-1.45433282174357e-05
-2.95838478628844e-05
-2.38811124569334e-05
-3.79801940833687e-06
-3.44666656086661e-05
-1.93361569578021e-05
-1.65237862721079e-05
-4.08418724507077e-06
-2.20140071198981e-05
