# Supplementary material for: Research on computational propagation and identification of mine microseismic signals based on deep learning
Source: PLoS One. 2025 Oct 22;20(10):e0334641. doi: 10.1371/journal.pone.0334641 (PMC12543183; doi:10.1371/journal.pone.0334641)
Supplement: S1 Data — (ZIP) [file pone.0334641.s001.zip › 000100500001011.xlsx_0.txt_24.txt.txt]

-1.26138611553136e-05
3.92414966854595e-07
-5.7760651082067e-06
-3.0667135430831e-05
-7.17962004349645e-06
-1.34739025329151e-05
-2.10751702673609e-05
-2.56482091162678e-05
-2.12634696797965e-05
-1.22209963661639e-05
-1.55800349954336e-05
-1.83893856714021e-05
-2.80036827630934e-05
-1.71367645970192e-05
-1.96428027987771e-05
-7.74464462912707e-06
-1.61199830933605e-05
-3.6867915582528e-05
-7.01844939290608e-06
-3.15202460015838e-05
-2.38482065955718e-05
-2.11130090981407e-05
-2.09631096428258e-05
-1.81691151705313e-06
8.74748344754171e-06
-5.67216795830466e-06
-1.16393621431525e-05
-1.99684343394705e-05
-3.67707397482109e-07
-4.68207834176296e-05
-1.85794156285172e-05
3.74568765006292e-06
-2.35580621618599e-05
-3.98028193552284e-05
-1.56194084796355e-05
-3.34666111194489e-05
-2.79026760450193e-05
-1.94660428701809e-05
-1.88710946287943e-05
-2.86206718904559e-05
-2.38401773475873e-05
-1.49659728414414e-05
-3.05257339445124e-05
-3.39296567106651e-05
-1.22505978819135e-05
-1.62588242408212e-05
-1.57099383840579e-05
-1.05094574428968e-05
-8.72283425760356e-06
-2.10841256953027e-05
-2.00891008640738e-05
-2.49988950304255e-05
-3.00034625627377e-05
-2.96530245697906e-05
-3.72832033665375e-05
-9.00947451999815e-06
-2.30915021978912e-05
-2.45658075070952e-05
-3.69685270948811e-06
-5.11321185523651e-06
-2.44014949542669e-05
8.94836975788669e-07
-2.57410940884165e-05
-4.36798360742474e-06
-2.15110109889571e-05
-3.55606934999923e-05
-4.87170315599405e-05
-1.04981150040211e-05
-2.30300073994343e-05
-1.73494769376651e-05
-1.31280134449806e-05
5.7379510354581e-06
-3.36202275346198e-05
-1.18926949099539e-05
-3.4170116357778e-05
-2.13749294288054e-05
-1.91613572274837e-05
-2.25197778127305e-05
-1.75711287426487e-05
-2.78734428112218e-05
-2.59488314060814e-05
-2.99599058844561e-05
-8.79741716084841e-06
-1.76824408143859e-05
-3.46011565643415e-05
-3.53068382409789e-05
-1.80530537804789e-05
-2.19439340260032e-05
5.5123275488554e-06
-7.23672635319806e-06
-2.81298394960816e-05
-8.1066867434244e-06
-2.70374113796331e-05
-1.36546348170316e-05
-2.05514304434426e-05
-5.72603035508076e-06
-3.80614834871184e-05
-3.65364922072645e-05
-5.04942952220856e-05
-2.7019955934471e-05
-1.45663995171467e-05
-1.27970727211155e-05
-7.57916867955605e-06
-8.552672507447e-06
-1.67067311115321e-05
-1.36062600597236e-05
-3.79125402603508e-05
-1.11554553001212e-05
-3.38308199839052e-07
-2.46293162373254e-05
-9.72205597978432e-06
-2.54645734117878e-05
-2.34870648749408e-05
-2.43185849785236e-05
-1.67899907383396e-05
-1.20987891892812e-05
-1.16477284801926e-05
-2.1941589443888e-05
-3.1827696740648e-05
-2.9389359313845e-05
-3.14177719135295e-05
-1.36770647157459e-05
-9.17891937588309e-06
-2.32304836354635e-05
-3.55804295927415e-05
-1.89781409123707e-05
-7.58488202807917e-06
-4.89126177180851e-05
-1.01569184735123e-05
-5.06806951077753e-06
-9.7985714532773e-06
-8.06024652509586e-08
-8.28417501537417e-06
-2.32366557184669e-05
-3.28751450379102e-05
-2.2333289644051e-05
-2.7169808503584e-05
-3.10020057024912e-05
-1.22397495951092e-05
-3.66099203203877e-05
-2.57174833078921e-05
-7.18166950143193e-06
-3.10797770128306e-05
-4.43033685950711e-05
-2.43519843429394e-05
-1.30373522392981e-05
-2.64526054492007e-05
1.05435433041412e-06
-2.75048624569081e-05
-1.01680873136307e-05
-9.44626783006478e-06
-1.43446908006313e-05
-8.83425195539339e-06
-3.28745920356929e-05
-1.04550025308361e-05
-8.98100597770913e-06
-1.70467411070993e-05
-2.88272185624508e-05
-2.44588451788606e-05
-8.036000222026e-06
-2.72704481722929e-05
-2.02564327721277e-05
-1.7622125410436e-05
-2.11530187718499e-05
-1.49032946213555e-05
-2.37441839497301e-05
-1.07459992543497e-05
-3.23074536156338e-05
-3.79356477398063e-05
-1.90918422454905e-05
-2.44407621180212e-06
-3.62484542418859e-05
-4.23576103109741e-05
-2.3561624428737e-05
-1.00774441237892e-05
-2.42366297867624e-05
-2.06888506189469e-05
-2.96470332036544e-06
-6.72160154588582e-06
6.67735658206715e-06
-1.69355317341958e-05
-2.798026349246e-05
-1.22858844695943e-05
-2.2149110463985e-05
-3.18698685043014e-05
-2.77949340196494e-05
-3.65551637119399e-05
-3.107409170605e-05
-2.95750195506519e-05
-3.34859967243737e-05
-3.37458169319355e-06
-2.96244936484793e-05
-3.06145336930524e-05
-1.68945721754746e-05
-1.76743040638338e-05
-1.81590970438258e-05
-2.23416824997253e-05
-1.13071881432948e-05
-1.60877916570277e-05
-9.53608439280764e-06
9.37282407186663e-06
-3.06424489352255e-05
-2.44884346881865e-05
-1.57231975522905e-06
-1.25988519388588e-05
8.56422669897576e-07
-1.47260523794552e-05
1.05404103452768e-05
-3.20382814415094e-05
-8.67313930973053e-06
-1.97108739986486e-05
-2.15352353184982e-05
-6.10756900104493e-06
-4.37254500769159e-06
-1.53599703792637e-05
-1.02576281673393e-05
-1.3402107374262e-05
-3.22142818976735e-05
1.06953631954938e-06
-3.29656938868555e-05
-1.60153849139952e-05
-8.39918677748908e-06
-1.74628404194301e-05
-1.31046248613379e-05
-3.12447079011549e-05
-2.28606753844166e-05
-1.8699177978759e-05
-2.60386125404896e-05
-4.3185264507625e-05
-1.979784960429e-05
-1.18773579271936e-05
-8.13263978330852e-06
-1.81562585835278e-05
-2.85797044321914e-05
-4.4027647021952e-05
-1.73535025608496e-05
-2.57131274308017e-05
-3.16524597322514e-05
-3.64393551534677e-05
-2.59590817101194e-05
-2.4083184288743e-05
-1.74551195407308e-05
-1.50574360299209e-05
-3.22385636558812e-05
-1.91195570084588e-05
-2.50707755027986e-05
-2.75855196399533e-05
-1.28606964724478e-05
-1.46093191867392e-05
-1.12056798636204e-06
-2.62654979355959e-05
-1.5483488532977e-05
-2.94094809482461e-05
-1.82144776919528e-05
-3.4497219230371e-05
-3.63557431156415e-05
-2.64842650774868e-05
-2.53264645693921e-05
-1.99960977936757e-05
-8.4606162430578e-06
-1.74436256555301e-05
-1.75865172434172e-05
-2.52943954930323e-05
-3.19535251648167e-05
-2.9150679477972e-05
-2.96786923100545e-05
-2.33399363873762e-05
-2.4921489811709e-07
-3.99034135200637e-05
-1.61046924479949e-05
-1.22384977120771e-05
-3.51625687151452e-06
-8.65938199202488e-06
-4.61972933638182e-06
3.07496719586183e-06
-2.61593479435211e-05
-8.21272132006891e-06
-2.91809592510603e-05
-2.69700959494203e-05
-3.23493282184321e-05
2.86755574070025e-06
-2.10920793284872e-05
-2.1973488921725e-05
-8.12962882243157e-06
-1.40291352289332e-05
-9.53271978413585e-06
-6.11634921055297e-06
-5.10815034669405e-06
-1.71614411519465e-05
-1.49372059848724e-05
-2.83417741089172e-05
-2.63883183185666e-05
-1.07708232150753e-05
-1.88501160946008e-05
-3.8529016407708e-05
-2.29693647104947e-05
-5.55635839514821e-06
-1.82115936779775e-05
-2.24939790906038e-05
-2.05282107766747e-05
-3.36310024512395e-05
-4.687816301091e-05
-2.548793345647e-05
-1.66036526507799e-05
-1.88935082048896e-05
-2.34338273000054e-05
-1.60343823520286e-05
-1.86862975278938e-05
-1.05430926916061e-05
-1.50247322682273e-05
-2.51112039268783e-05
-2.70923565524468e-05
-1.34842719557731e-05
-1.57423346412779e-05
2.54692654298417e-06
-2.71771050924239e-05
-1.18822649692043e-05
-2.66092604032026e-05
-1.55196651387935e-05
-2.34396203195305e-05
-1.27456700378671e-05
7.51514075075633e-07
-1.13338011070339e-06
-2.76248149518331e-05
-2.522836617738e-05
-3.45641975759255e-05
-2.35771732192332e-05
-3.08803098625756e-05
-7.87770756954774e-06
-2.38609382702687e-05
-1.63589298131044e-05
-3.94266962874646e-05
-2.52516385184209e-05
-2.47806955876619e-05
-1.7624012531747e-05
-2.30231862308511e-05
1.36852434448242e-05
-1.67427084660919e-05
-5.84635104715989e-06
-6.4634118955613e-06
-3.54222225102227e-05
1.60108547807202e-06
-1.47572012124999e-05
-2.31244399056227e-05
-1.27827232201021e-05
-1.05455727027217e-05
-1.45786131547406e-05
-2.07077434137585e-05
-6.11175979957576e-06
-1.6694885423766e-05
-3.07454946430917e-05
2.21648991324708e-06
-1.35720710026995e-05
-2.36904961419445e-06
-2.04431813165011e-05
-4.11741335324202e-05
-3.38165592175343e-05
-4.47973814331317e-05
-2.47029908745921e-05
-1.27822629691698e-05
-2.59499158472979e-05
-8.82043849733277e-06
-4.04261818044994e-05
6.11978024293687e-06
-1.32656910189633e-05
-9.99779732189797e-06
-2.97852256588744e-05
1.26579403966496e-05
-2.27921492481747e-05
-1.6906448747836e-05
-1.21180551452524e-05
-3.09803774140075e-05
-3.63897210670427e-05
-3.29452885241705e-05
-2.33422712410026e-05
-3.43982027019617e-05
-3.50108732636976e-05
-1.08780016792074e-06
-2.33887810590122e-05
-9.05183677569046e-06
-1.31113665144812e-05
-9.01356940208762e-06
-1.93992195327068e-05
-3.17783535109391e-05
-2.26476481485945e-05
-1.37919646619058e-05
-1.8655971834305e-05
-3.78864529123677e-05
6.12482646816458e-06
-3.29888153341846e-05
-1.82382210540232e-05
-3.2555948775409e-05
-6.1748814003941e-06
-2.16199846192128e-05
-3.46749265978405e-05
-3.62852297305161e-05
-4.89450480457599e-06
-2.48013476364576e-05
-2.24115486140073e-05
-2.88505148681938e-05
3.35535613230561e-06
-1.87563237927043e-05
-3.82481884706873e-05
-2.00678444511988e-05
-2.91265564464622e-05
-2.69157896584046e-05
-9.07632231599205e-06
-3.68153511110163e-05
-1.58376883176064e-05
-2.92120262869214e-05
-3.93437573318017e-05
-4.5054674061903e-05
-4.75891937117687e-05
-8.10932447213383e-06
-3.34366323635865e-05
-3.05546641720587e-05
-4.59596029644652e-06
-1.75456721871151e-05
-1.43026599363424e-05
-7.44834341147767e-06
-3.47351055834133e-05
-1.73402501312964e-05
-2.17215487924793e-05
-1.81786920742973e-05
-3.10649691254713e-05
-2.76070818416786e-05
-4.12029063153193e-05
-2.94221672602796e-05
-1.68949675437038e-05
-2.80237753200996e-05
-2.58342098676597e-05
-5.29593786495595e-06
-1.05757533223221e-05
-2.98192385047595e-05
-3.69404509896405e-05
-2.7722882991623e-05
-1.28308437411467e-05
-1.74246715665733e-05
-1.06417973509897e-05
-4.88418388117872e-06
-1.71948099651399e-05
-1.14490808445651e-05
-1.18447081864067e-05
-5.78527550135489e-06
-4.44793921636019e-06
-1.11316736266496e-05
-1.50389944695017e-05
-7.91622744946351e-06
-1.10070963070842e-05
-2.06016552634355e-05
-2.53696345233504e-05
-1.61676360530442e-05
-1.870607731257e-05
-3.13302145538723e-05
-1.97393343511419e-05
-1.86761723289644e-05
-1.77773396189315e-05
-1.64016205222333e-05
-2.30896470694073e-05
-2.66116767941423e-05
-1.90511385558965e-05
-2.80590476268801e-05
-8.68005840982691e-06
-3.16340251203586e-05
-2.45156435929657e-05
-2.73004646579116e-05
-7.12862320310582e-07
-2.40870447882797e-05
-3.14694432476591e-05
-3.76534628504132e-05
-2.88537267559504e-05
-3.15489960802129e-05
-5.06282701315806e-06
-2.69982383001781e-05
-1.74925443554673e-05
-2.34146165910388e-05
-1.52921567093956e-05
-2.34590705865072e-05
-5.77561880712079e-06
3.49375573678499e-06
-2.47396301519082e-05
-1.29176550534537e-05
1.07666412498199e-06
-2.06454440360777e-05
-2.21881707316741e-05
-1.44179917829244e-05
-2.96996261582175e-05
-3.16701600933699e-05
-1.62418854072678e-05
-2.15892109746252e-05
-2.67211856381912e-05
-2.25363316911254e-05
-1.07179193392223e-05
-3.21821167621509e-05
-2.41440171968136e-05
-2.99172107123271e-05
-2.53192575829405e-05
-4.19161897097393e-05
-1.78612386546212e-05
2.59336866460491e-06
-1.37519527320159e-05
-2.58816060272457e-05
-1.45897728233533e-05
-2.81219486456617e-05
-3.34015878486569e-05
-1.34013264816437e-05
-2.92175203545459e-05
-1.48860339415344e-05
-2.18772610548534e-05
-2.55450961597794e-05
-3.29971368235516e-05
-4.58202479952575e-05
-2.17530767919964e-05
-1.17641681334889e-05
-1.60744042770142e-06
-3.14430207937966e-06
-2.16729970846557e-05
-2.59434729083659e-05
-3.56977008789848e-05
9.06287673764616e-07
-5.32540378338243e-06
-8.97900509057706e-06
-1.78617732995916e-05
1.92599647124546e-06
-1.63627011654462e-05
-2.80317319459371e-05
-2.47553686325089e-05
-6.49931225017485e-06
-4.17638440022979e-05
-1.6525829031589e-05
-9.77015831949673e-06
-2.97845003230681e-05
-3.02309404141852e-05
-2.40252263624195e-05
-1.66955297889224e-05
-4.19207804234486e-05
-8.93920511644083e-06
-3.75230213108877e-05
-1.24448157234226e-05
-1.41044818993417e-05
-1.52776393093309e-05
-1.37564034036929e-05
6.55923500469328e-06
-1.87965393301759e-05
-3.15394782002947e-05
-8.24278011032146e-06
-3.02336057012858e-06
-2.70258145493998e-05
-3.74258095637019e-05
-2.67880940648984e-05
-3.46732866484965e-05
-1.71448908643878e-05
-6.66419772094201e-06
-3.34409524998196e-05
-1.08038859696077e-05
-2.8237279791074e-05
-2.15306456089116e-05
-3.40320540580339e-05
-4.66433749190053e-05
-3.3213942558191e-05
-2.33601388183171e-05
-9.9840054041628e-06
-3.17114456692097e-05
-1.07764322599028e-05
-1.90150087289829e-05
-2.6916494405882e-05
-2.78296905873617e-05
-1.79979608556864e-05
-2.86697618067637e-05
-1.2158947948253e-05
-3.65064169145515e-05
-3.05851157429402e-05
-1.67010884269436e-05
-2.46144303765604e-05
-5.46516885981887e-05
3.51391806844263e-06
-1.60336020485156e-05
-2.23130620449457e-05
-2.97916877936546e-05
-8.62604426293597e-06
-4.09876985268049e-05
-1.68010257954478e-05
-4.15419686202363e-05
-1.55770930848375e-05
-1.91381572014852e-05
-2.71204928081985e-05
-2.17126933006171e-05
-1.57021672773866e-05
-2.6392992047271e-05
-1.12988778769931e-05
-3.02753816243968e-05
-1.22895835462151e-05
-2.12448731665986e-05
-1.23770577276304e-05
-1.698842774336e-06
-3.45269430786088e-05
-1.94847813042355e-05
-2.39334808956079e-05
-1.398993936252e-06
-2.20753823165996e-05
-1.33829394169055e-05
-7.23971122955995e-06
-9.83397213531987e-06
-4.82202449374979e-06
-2.7934346118942e-05
-3.38929454341539e-05
-2.51390916858085e-05
-3.05588009098643e-05
8.11321325002909e-06
-3.00469428449177e-06
-2.23332975544132e-05
-2.28945947163199e-05
-1.2805967670239e-05
-1.89243913035733e-05
1.27163476871171e-06
-3.71665733930581e-05
-1.85851499059883e-05
-2.21873759422639e-05
-1.8539050649954e-05
-3.20458930931978e-05
-2.76556232611256e-05
-3.62964784307709e-05
-1.65571075824228e-05
2.51478432828909e-06
-3.42637912064998e-05
-2.55764262175389e-05
-1.14864513430041e-05
-2.72883887529989e-05
-5.4628836964276e-05
-2.68985787453955e-05
-1.36805487137251e-05
-1.76665120627712e-05
-3.43110886699002e-05
-7.57332882962914e-06
-4.26744742165361e-05
-1.926470624687e-05
-2.46972086919406e-05
-2.0262939836107e-05
-2.14273229648326e-05
-4.501280088426e-05
-3.92556326558172e-05
-2.94875896288763e-05
-3.60028532309351e-05
-3.39219293929947e-05
-3.04003755854926e-05
-1.83094265279726e-05
-2.23345499994051e-06
-1.87069927129981e-05
-2.96925220217634e-05
-1.048964718643e-05
-6.70464855746984e-06
-4.39106654757309e-05
-3.7202676186922e-05
-1.40164122779519e-05
-2.78381429154603e-05
-2.68470857013103e-05
-1.27189991381334e-05
3.52458931107091e-06
-4.3357862498704e-05
-1.98569830955226e-05
-2.07843266462054e-05
-2.58752257964807e-05
-2.5516679811904e-05
-1.18248459734768e-05
-1.19977512693152e-05
-2.61792804355171e-05
-4.03890771971838e-05
-2.19874551984302e-05
-2.32416659737713e-05
-1.24386569593932e-05
-1.83029624316895e-05
-1.21600574438519e-05
-3.10960002098453e-05
-2.02793279719584e-05
-2.30346155412891e-05
-1.95615574436513e-05
-3.84264454104271e-05
-2.13373039969831e-06
-1.8503304426565e-05
-3.27689905651578e-05
-1.1194694235719e-05
-1.63472074297893e-05
-2.85989275146682e-05
-2.3743417244402e-05
-1.6247696202681e-05
-1.29981452144331e-05
-7.62713957416264e-06
-2.46009293978052e-05
-5.92809603025642e-06
4.92993743901931e-06
-2.8806645475975e-05
-2.98858173402546e-05
-3.07620828709045e-05
-1.52755766857273e-05
-1.7539773733402e-05
-2.26816669936763e-05
-3.4402737227316e-05
-1.77312763897819e-05
-2.74143803219143e-05
-3.6442567409272e-05
-2.84372591877555e-06
-3.30449707179677e-05
-2.0051588091565e-05
-2.16199676657789e-05
-1.44603143848805e-05
-3.11017306104995e-05
-1.95207775550291e-05
-1.10130314060944e-05
-8.00319708478656e-06
-2.93148800028256e-05
-1.06864105449186e-05
-3.17157618215392e-05
-2.74870290180687e-05
-1.44387841422242e-05
-1.63179978595117e-05
-3.36533167304074e-05
-1.65154326877096e-05
-3.43398343096485e-05
-9.16944205983753e-06
-1.97766876483756e-05
-1.74731157591599e-05
-3.29324636357947e-05
-9.62916868549694e-06
-4.45775050723992e-06
-2.37336051086856e-05
-3.4433270237751e-05
-2.96326520507068e-05
-1.26974744267336e-05
-2.00239610591411e-05
-2.66367477945411e-05
-3.65388678877403e-05
-1.37024895396008e-05
-3.36611236674037e-05
-2.47626029065971e-05
-2.78720286793996e-05
-3.09831791246923e-05
-2.11649260826994e-05
3.61715376964265e-06
-2.29441918112835e-05
-1.38250685205473e-05
-3.09059607852193e-05
-1.56714989084608e-05
-1.44636581594096e-05
-9.92722779549528e-06
-2.73566852156419e-05
-3.30542212130222e-05
-3.84803283117848e-05
-2.40652762009274e-05
-2.2152710046722e-05
-4.14756318729911e-05
-3.08041056534645e-05
-2.54453078800562e-06
-3.03689435820631e-06
-2.51063616007184e-05
-1.77442519185147e-05
-5.52214696091903e-05
-2.57884630060594e-05
-2.19216271067372e-05
-2.25310933985929e-05
-4.9760072203643e-05
6.92467740369248e-06
-8.27230996456625e-06
-8.77753077664079e-06
-2.27083534851564e-05
-2.46423672545148e-05
-4.27801128009058e-05
-2.27781023108163e-05
-2.42462294257984e-05
-3.15200289264715e-05
-5.26249016187223e-06
-2.31655751088768e-05
-1.47832879973124e-05
4.59414119213812e-06
-1.08795624052097e-05
-3.64470559949451e-05
-2.94510602792365e-05
-3.95512879744323e-06
-8.15494289789332e-06
-3.28820863798996e-05
-3.45772095858079e-06
-7.06584655163167e-06
-3.06979113559149e-05
5.58747877293208e-06
4.65799683296792e-06
-1.38220191366174e-05
-1.00870154677266e-05
-1.35763038218591e-05
-4.33981134009924e-05
-2.01723218538988e-05
-2.26309441201099e-05
-9.40354710476729e-06
-3.92527171529893e-05
-2.88513634383345e-05
-3.06654133718948e-05
3.24412040380054e-06
-2.36387550315314e-05
-3.80084652349211e-05
-1.37313850415988e-05
-5.26495093463527e-06
-3.38497881427237e-05
-2.3597744610093e-05
-4.82702703675806e-06
-1.89821786262474e-05
-1.46550835112742e-05
-1.0533052250118e-05
-3.10494912512307e-05
-1.15905799616736e-05
-1.94450041041997e-05
-1.9622782465829e-05
-3.00524578831745e-05
-2.48394161898047e-05
-2.13054780448623e-05
-5.73952912499665e-06
-3.46524997085964e-05
-2.79374670736078e-05
-2.95155413353225e-05
-2.99887463880448e-05
-1.89639030508436e-05
-1.04327145297858e-05
-2.6524763778916e-05
-2.44360335578927e-05
-2.31503908662609e-05
-2.59392229505776e-05
-2.15691147183296e-05
-3.48478947281047e-05
-2.7137604374449e-05
-1.80671936980709e-05
-3.34204637461087e-05
-6.95395732282673e-06
-9.78879354612333e-06
-2.67044091557504e-05
-2.78909507697907e-05
-2.65039287498471e-05
-1.03688721641062e-05
-5.11304976778441e-06
-3.61463322583347e-05
-3.9402202380017e-05
6.39043795770076e-08
-3.29949911345754e-05
-2.5201469914923e-05
-6.29965559356209e-06
-1.90628299230861e-05
-2.6311671431848e-05
-2.72813020027523e-05
-1.82266376242171e-05
-6.47425641303043e-06
-1.77293156435507e-05
-1.75411266937882e-05
-9.81210443991598e-06
-2.30537612387087e-05
-4.1473533941612e-05
-8.92422341455296e-06
1.18638661916646e-06
1.10718170269244e-06
-2.10463828170376e-05
-1.83634284642501e-05
-8.22814970117975e-06
-1.13068329842723e-06
-1.41911282660169e-05
-2.34381871420567e-05
-2.51050780544808e-05
-2.00376270231726e-05
-1.84815515540947e-05
-1.86183477014182e-05
-2.35112647797681e-05
-1.43952827934763e-05
-1.83533092823046e-05
-3.49216333732533e-05
-3.5138172450978e-05
-1.37562858716921e-05
-2.99915934277449e-05
-3.20588092924857e-05
-2.89298072964478e-05
-2.1740014636038e-05
-2.31292256060563e-05
-3.84974800553131e-05
-3.22679793562286e-05
-3.35043611380711e-05
-3.10775635720433e-05
-3.07156317136974e-05
-1.33513723026287e-05
-2.59606516007524e-05
-9.52491314653744e-06
-3.24719861894781e-05
-1.04065021931212e-05
-3.52152398368728e-05
-2.37879140767841e-05
-2.01575587026475e-05
-2.07827238053626e-05
-9.36052642072128e-07
-2.18768599171588e-06
-2.50390879070244e-05
-2.39472315191684e-05
-2.92501027743483e-05
-1.33939043030672e-05
-2.14268530257563e-05
-1.64291798411448e-05
-1.12722033660458e-05
-4.30346111608946e-05
-2.2954902151588e-05
-2.47847614106587e-05
-1.17927350383232e-05
-1.59228640464376e-05
-1.04571387006804e-05
-1.63233489455949e-05
-1.7283563822671e-05
-3.45314132909875e-05
-2.77969432830966e-05
-1.84990307844679e-05
-5.7067386133731e-06
-1.41183673718417e-05
-5.36350331641817e-06
-2.88423273990566e-05
-2.25204000415379e-05
-2.30514243228826e-05
-1.11154294544381e-06
-3.34426539516791e-05
-2.09066931940586e-05
-2.44213316913927e-05
-2.32531439327627e-05
6.02597899877063e-06
-3.17296627620695e-05
-1.53801442956915e-05
-8.83473994065394e-06
-2.95363552599574e-05
-4.27615083324614e-05
-2.62070782550352e-08
-7.11314852546011e-06
-1.11445772931778e-05
-2.80965930874127e-05
-3.98240656205172e-05
-2.87132672746992e-05
3.20818098097077e-07
-3.75997584203379e-05
-3.57262976841111e-06
-7.426676699922e-06
-2.13630826421072e-05
-2.94395455040413e-05
-2.69327494078312e-06
-1.96642265393352e-05
-2.36754201889105e-06
-3.45595974087071e-07
-1.2387331719589e-05
-2.11041618504738e-05
-4.31562241657396e-05
-2.56535398506168e-05
-3.64377303602988e-05
-3.16678879546887e-05
-1.58641626367775e-05
-1.16198742092818e-05
-3.27279269264421e-05
5.77525455754477e-07
-2.49865404368368e-05
-2.09478184077166e-05
-1.4868616893504e-05
-1.13237452819102e-05
-2.85681647565503e-05
-3.7699791295729e-05
-3.57623206075769e-05
-1.05607606999587e-05
-1.5056024852501e-05
-1.8884493553983e-05
-3.3433079098652e-05
-1.19315665035306e-05
-1.29634936220503e-05
-4.88266447503906e-05
-2.72292629271074e-05
-2.51716187535579e-05
-2.3860899789076e-05
-1.97651643524571e-05
-2.51868915529314e-05
-2.61058586029993e-05
-1.3507993576397e-05
-2.50165214436377e-05
2.03679828868786e-05
-3.532016347931e-06
-2.98179052778017e-05
-5.50094349657047e-06
-1.22957190827645e-05
-1.36917673493115e-05
-2.66734624180799e-05
-2.85227188019588e-05
-3.6960807155743e-05
-1.38495077156213e-05
-3.34528045536534e-05
-1.40659088680729e-05
-3.19646541321785e-05
-9.28920420538422e-06
-1.59393799039603e-05
-3.70903197545539e-05
-1.81183861648602e-05
-2.85924635540915e-05
-2.49409792944417e-05
-1.27147595220602e-05
-1.95048283638405e-05
-6.19955250540978e-06
-3.92964215378777e-05
-3.25065057772043e-05
-2.25704673498992e-05
-1.64892267399602e-05
-2.29693060112638e-05
-2.99851073154823e-05
-2.96546838439974e-05
-2.75421234077806e-05
-2.33827889812724e-05
-3.0887132054163e-05
-1.89385425998733e-05
1.10494365698107e-05
-3.07116991398775e-05
3.30639581633181e-06
-1.46683083627502e-06
-3.98293452186191e-05
-6.54751335874821e-06
-1.22847324420233e-05
-1.70064423323049e-05
-2.24183713475185e-05
-1.95336244333244e-05
-3.07147724609697e-05
-3.45621051840111e-05
-2.87553160029474e-05
-2.52078683963743e-05
-1.48488993519158e-05
-4.00731667564584e-05
-3.90179559577864e-05
-1.89482997742591e-05
-1.91988583985637e-05
-2.69389132041609e-05
-1.59865751951318e-05
-2.2875726234053e-05
-3.58123389516697e-05
-7.11666115180859e-06
-1.18156994574909e-05
-2.02442882055909e-05
-1.32621784695382e-05
-2.88856650007098e-05
-1.22934358955608e-05
-2.10806602974741e-05
-2.58630497990903e-05
-1.8827171561156e-05
-8.62977096727526e-07
-1.44929429071614e-05
-2.1746959983844e-05
-1.64409206788817e-05
-1.06064999176951e-05
-5.68140602420834e-06
-3.44520327797956e-05
-3.13975751887514e-05
-2.24504939972604e-06
-1.60628665063163e-05
-3.13326721150985e-05
-4.00480631395056e-05
-1.96431255077892e-05
-1.0057058256661e-05
-2.67174363799978e-05
-3.87530998675746e-06
-3.41491016858824e-05
-1.44928436129092e-05
-8.02171063123897e-06
-2.63836151663502e-05
-3.56623658437203e-05
-2.957447694489e-05
-1.85336637654166e-05
-8.32651098914886e-06
-4.18727102427839e-05
-1.24817494429386e-05
-3.54707949851901e-05
-8.78201679290917e-06
-2.89343697130998e-05
-1.13641788097246e-05
-1.14124098373166e-05
-2.90816411717253e-05
-4.08765227394886e-06
-9.74481587054793e-06
-2.37549083178826e-05
-2.25950431780164e-06
-2.15952828469587e-05
-1.26658148762478e-05
-6.93108228655777e-06
-9.35802999286145e-06
-2.74149686998718e-05
-1.67969185909924e-05
-2.43385774058257e-05
-3.27698453154162e-05
-2.17343459894564e-05
-1.31383585415003e-05
-2.60289782318427e-05
-3.64629107266738e-05
-1.58257503158779e-05
-1.07255172980192e-05
-1.24713327927472e-05
-1.71266638570273e-05
6.65033457795956e-06
-1.19675403268453e-06
-1.68669489534673e-05
-3.7073384479467e-05
5.68564378418452e-07
-4.33404085923214e-05
-3.84623246668201e-05
-2.70588161579563e-05
-4.23864838134966e-06
-1.15469216658997e-05
-2.51508250772257e-05
-2.85096083623771e-05
-3.51879538970834e-05
6.14532106592413e-06
-2.99581219187018e-05
-1.67188762112432e-05
-3.59199116060734e-05
-1.86308193109757e-05
-1.95599994369205e-05
-1.1227103763056e-05
-3.86573197949095e-05
-2.58886827706897e-05
-2.33904482493457e-05
-1.31050345556768e-05
3.04479757387139e-06
-2.02224541106792e-05
-1.0986340967161e-05
-4.01717468934e-05
-5.35293838661407e-05
-3.0794670471504e-05
-2.0385027906742e-05
2.16736220917988e-06
-4.4653637521932e-05
-3.3835764279148e-05
-1.87638089307979e-05
-4.50625420510297e-05
-2.24209006047504e-05
-1.38408729609079e-05
-4.14218636857451e-05
-1.82898806383734e-05
-4.93754968105508e-07
-1.68043166256138e-05
2.28179972866102e-06
-2.41242805652166e-05
-3.01154441233951e-05
-3.16295935789996e-05
-3.27052822098526e-05
-2.06730112442478e-05
-3.38656165144574e-05
-3.60680427632465e-05
-2.83055429843572e-05
-2.12526786223286e-05
-1.89591400074225e-05
-2.16533998896133e-05
-4.65415372674598e-06
-2.66457673919683e-05
-2.97489519488443e-05
-6.75316352337365e-07
-5.4116116759964e-06
-2.13299761499014e-05
-2.23331827695068e-05
-1.3856801262596e-05
-3.25445512595843e-05
-2.25647757011863e-05
-1.67130979502266e-05
-1.21138028998063e-05
-2.89902969417561e-05
-3.59276234058986e-06
-5.02984445854002e-05
-5.51429302791575e-06
4.61019461274168e-06
-1.74363638465819e-05
-1.41204320922111e-05
-4.56801178527252e-05
-2.71899507875874e-05
-3.97820207166177e-05
-2.24518822525231e-05
-2.33625859016002e-05
1.24131680964874e-05
-1.31804585623624e-05
-3.51210378396872e-05
2.70204926925279e-06
-1.23796940621804e-05
-3.30267449985358e-05
-4.45410491744275e-05
-2.68785841190646e-05
-5.42221723570059e-06
-3.11207756477249e-05
-2.83022146313956e-05
-5.76645112225006e-05
-2.79572924942203e-05
-2.30250508973929e-05
-1.10960200133578e-05
-3.24260662137465e-05
-2.54522481403584e-05
-2.58256139437921e-05
-2.73243049494285e-05
-5.4064943164988e-06
-1.6561254172952e-05
-2.02468388329423e-05
-2.86830791391578e-05
-1.60893514765868e-05
-1.9151335845027e-05
-2.44101311917511e-05
-8.72006048097372e-06
-1.02925303196067e-05
-3.65097137283561e-05
-2.49524120457185e-06
-1.05173719950385e-05
-2.55652158511447e-06
-1.29408372633377e-05
-2.63972309840683e-06
-2.60321661540433e-05
-3.57799330310615e-05
-2.43261838938092e-05
-2.41133626541021e-05
-6.24777759458911e-06
-1.90074397095973e-05
-1.59432560681405e-05
-2.3893659501467e-05
-2.84068757630329e-05
-1.60108945303292e-05
-2.32307065957325e-05
-3.92676682850092e-05
-7.10271142969763e-06
3.53661323062971e-06
-2.50014751300324e-05
-2.05030542980837e-05
-1.99042940691952e-05
-1.32367416202721e-05
-2.24104542917204e-05
-2.47602444490155e-05
-2.45432987776331e-05
-3.36231041155769e-05
-1.53633282019836e-05
-2.0219901374155e-05
1.13896442461815e-05
-1.2747225526979e-05
-3.17100845913515e-05
-2.56992588275204e-05
-1.16306695268632e-05
-1.97588439104799e-05
-6.97338102351105e-06
-3.21356214980527e-05
-1.02309481552453e-05
1.22799082769317e-05
-2.29573815960852e-05
-4.68899577376831e-05
1.7694852062894e-06
-1.04194852265014e-05
-3.12481238552496e-05
-3.56659901247489e-05
-2.64209739277164e-05
-1.16790545292505e-05
-1.34800280971317e-05
-2.82387686638899e-05
-1.61483409645105e-05
-2.05091143899046e-05
-7.79809198426781e-06
-3.35386496921249e-05
-2.17610056338605e-05
-2.11073977353584e-05
-7.97871841158708e-06
2.838997419219e-06
-2.49244715629387e-06
-1.96630061418713e-05
-4.84261149116323e-06
-2.41239362666788e-05
-2.13128617874195e-05
-2.60222967086781e-05
-3.4233062427387e-05
-3.18574579369732e-05
-2.740283742746e-05
-1.54295620561567e-05
-2.21177438163192e-05
-3.09504508011699e-05
-2.53479102065783e-05
-2.09451348342702e-05
-3.58881903967859e-05
-3.68896238576944e-05
-2.12650754905372e-05
-2.20876986829483e-05
-2.23778806488652e-05
-1.07500774314439e-05
-2.82050651530554e-05
-1.72356678891874e-05
-3.30675826154647e-05
-2.8375411353144e-05
-1.55266759453167e-05
-2.88335721304534e-05
-2.69895554460348e-05
4.12814993569458e-06
-8.00090667855887e-06
-3.38064262885445e-06
-2.62654984081574e-05
-2.43573739371568e-05
-3.0229664425801e-05
-9.48773022365858e-06
-3.81193440799365e-05
-8.99632036999123e-06
-1.68542247069812e-05
-1.54248807187299e-05
-1.12247553202232e-05
-1.78657710821123e-05
-3.09536604676321e-05
2.01672618167693e-06
-3.40797561698941e-05
-7.29556480316081e-07
8.626138042749e-06
-4.86604915947929e-06
-7.68964106139016e-06
-3.49608218646277e-05
1.88301839795331e-05
-3.1276921855268e-05
-2.47588757313482e-05
-3.25336104124102e-06
-2.46930166300117e-05
-6.97444643842234e-06
-1.31894898274708e-05
5.8991119467029e-06
-3.00322405244032e-05
-2.45535565911242e-05
-7.60001133374564e-06
-3.23300817441995e-05
-2.89478177989328e-05
-2.61212507029946e-05
-3.74922271663164e-05
-3.95354350313177e-05
-2.08928563472051e-05
-1.25428369886643e-05
-2.36242700606722e-05
-1.91622350946388e-05
-1.0995549219729e-05
-8.57173146541228e-06
-1.22571051162031e-05
-3.18454469706527e-05
-2.29463354979703e-05
-1.94166949310867e-05
-3.20363098217885e-05
-1.96284345884458e-05
-2.0444162248565e-05
5.04703894250278e-06
-3.11757732985034e-05
-1.87480261066681e-05
-3.93044807767681e-05
-1.61219653822803e-05
-1.49292874880647e-05
-4.56071143633024e-05
-2.140854307806e-05
-2.04912264499031e-05
-1.9992718307081e-05
-1.51646692642556e-05
-2.85548744312146e-05
-2.91072564127591e-05
-2.2002799439159e-05
-2.10496484293831e-05
-3.05555742939611e-05
-3.04668406935797e-05
2.99022854913568e-07
-4.23574172135725e-05
-1.87771329116272e-05
-8.27937043435438e-06
-2.3211092397669e-05
-2.49060407769121e-05
-5.70845223349118e-05
-5.61456494375158e-06
-5.00885863703979e-05
-3.47458408156997e-05
-2.09822237437082e-05
-2.80972026037204e-05
-1.40132441563147e-05
-1.24084647027191e-05
-3.02442490523926e-05
-2.56974212137589e-05
-1.0196358880163e-05
-2.64719368416772e-05
-3.40978841548609e-05
-2.38971705444754e-05
-2.96248076004529e-05
-3.28682040481949e-05
-2.3065658646373e-05
-1.53017666901023e-05
-2.42248781976331e-05
-3.63709721435675e-05
-1.49306905204508e-05
-1.19057792247087e-05
-2.07511495808811e-05
-2.56255354892245e-05
-5.21158064535675e-05
-3.29101599254263e-05
-3.20276247062655e-05
-2.5989533764243e-05
-2.78187099782338e-05
-1.36318813033377e-05
-2.76566330043139e-05
-1.92669644663851e-05
-9.16371761805947e-06
-3.5665331107044e-05
-3.14788254519163e-05
-1.6119722556873e-05
-3.97450239793116e-05
-1.59873726490178e-05
-2.45583427819728e-05
-2.11094734277698e-05
-5.89566869035858e-06
-1.82754181502063e-05
-1.5175384360816e-05
-4.67299117121493e-05
-2.06676706208527e-05
-2.22714801774764e-05
-1.29578080339725e-05
-1.08957535886994e-05
-2.05698239007006e-05
-3.20588893563487e-05
7.28764005354531e-06
-2.3065420739932e-05
-1.54666084193106e-05
-7.04591609523953e-06
-3.68638008020792e-05
-1.27410949448284e-05
-2.61740242010242e-05
-3.81362582434343e-06
-2.6855294164608e-05
-9.22668622814309e-06
-1.86780935215687e-06
-2.352736695082e-05
-4.35658289800237e-06
-1.78354765098712e-05
-2.54358166429453e-05
-3.70983433080155e-06
-2.57467798534686e-05
-5.77144962498394e-05
-2.33606390399294e-05
-9.27378877459481e-06
-2.10976154119031e-05
-1.44292028180351e-05
-2.65097414688296e-05
-2.25768943254915e-05
-2.75256112990933e-05
-2.43266846903563e-05
-2.12747160659211e-06
-1.66866924156606e-06
-2.66213570878751e-05
-3.11881150527645e-05
-2.90285660043695e-05
-1.85695510961604e-05
-1.75929143639646e-05
-1.52748121945542e-05
-4.55527914654606e-05
-3.29127866228646e-05
-2.17890073122133e-05
-2.62516865956014e-05
-4.34338216664753e-05
-3.49192952881023e-05
-3.30508863288051e-05
-2.35962594373192e-05
-2.68219414012778e-05
-9.97259698536822e-06
-2.60136708994877e-05
-2.33091435075877e-05
-3.48595637245915e-06
7.18884680624992e-06
-2.85028709297062e-05
-2.46419423321351e-05
-1.70297585683975e-05
-2.95914097303578e-05
-1.72901833174524e-05
-1.59680267780811e-05
-2.69745549602068e-05
-4.2049182803364e-06
-3.35694955102147e-05
-3.21334254552572e-05
-1.75409463014723e-05
-4.07371461621603e-05
-3.19599990385909e-05
-4.28159696241436e-06
-1.85989006859394e-05
-2.0609269961882e-05
-1.57613601050443e-05
-1.66927466785748e-05
-9.92801881593681e-06
-2.24854816416075e-05
-1.59218954870582e-05
-3.73181332172334e-05
-1.09334771874013e-05
-3.84995001306301e-05
-3.08514459583908e-05
-2.86862158462661e-05
-1.73574643683448e-05
-7.56746333393056e-06
-4.07865740036111e-06
-8.69190415528516e-06
-1.48725005684307e-05
-2.74344403279108e-05
-1.54996710972199e-05
-3.96888282473998e-05
-5.26089671026312e-06
-3.14634286598576e-05
-8.32194326130549e-06
-7.30229782141548e-07
-4.93070993401297e-05
-7.05650562585657e-06
-3.44687014154949e-05
-2.51442624445304e-05
-3.74798494626535e-05
-3.34649398060112e-05
-3.12561912573073e-05
-2.29589636648212e-05
-4.34681698121239e-05
-1.40252011549771e-05
-2.53180416818231e-05
-3.00093800081486e-05
-2.18317036033499e-05
-1.01818128107446e-05
-1.61891450925956e-05
-4.66888118163005e-05
-1.51076861632281e-05
-3.43976353056685e-05
-3.7254718363569e-05
1.07467464560625e-05
-1.77564914824076e-05
-1.73719038676471e-05
-4.85433379040321e-05
-2.82461281748724e-05
-2.27935997151487e-05
-3.87956445545898e-05
-1.86419222293979e-05
-1.07133980847332e-05
-1.74064136521169e-05
-3.96455522208797e-05
-3.96263720638754e-05
-6.13070020273046e-06
-2.39125659348342e-05
-1.71605405789702e-05
-1.03230733904379e-06
-1.38639298293432e-05
-6.24648750381591e-06
-8.34513516926676e-06
-4.13963884023759e-05
-3.64829258728913e-05
-2.12028414984563e-05
-2.23629749890573e-05
-3.15459803694102e-05
-1.03646471719647e-05
-2.07435402267731e-05
-1.76654964235882e-05
-1.86582370288666e-05
-1.48396113779395e-05
-3.63530116414068e-05
-3.82970661472186e-05
-2.2570696628022e-05
-4.51030669878106e-05
-1.58704253835393e-05
-6.15103113135248e-06
-1.05571570849607e-05
-2.03237899711805e-05
-2.50893988027078e-05
-2.40476866305225e-05
-2.89840839892133e-05
-1.36065442139321e-05
-3.72669303311666e-06
-2.70598896690412e-05
-4.65919246630266e-06
-9.82760263017492e-06
-1.27177273994753e-05
-2.30879656782483e-05
-4.94384859055197e-06
-2.07436701536156e-05
-3.383778874802e-05
-2.67845792286595e-05
-2.01838428173686e-05
1.02527930585378e-05
-1.74126649064116e-05
-2.3468312275771e-05
-2.18353424007156e-05
-2.10067624230287e-05
-2.40866396355646e-05
-3.87146075894197e-05
-3.18163623638584e-05
-3.35903742234587e-05
-1.71538762406344e-05
-2.29087664726328e-06
-2.79669866842441e-05
-1.81465151765819e-05
-2.6729832588325e-05
-4.47758600935172e-05
-1.37014462393697e-05
-4.25280503397816e-05
-2.46100141241951e-05
-2.65760103715121e-05
-2.78000077031627e-05
-3.71912657791591e-05
-3.24151624300173e-05
-3.93290957164869e-06
-1.74985612604738e-05
3.89469605663513e-06
-7.11834987257808e-06
-2.33495018740744e-05
-1.87400174299983e-05
-3.07642977666873e-05
-2.4965186562139e-05
-5.69809220570084e-05
1.32914072027052e-07
-2.81244020720975e-05
-1.91241830094299e-05
-4.89282411654006e-05
-8.62839751958101e-06
-1.16911042829377e-05
-2.86312240239545e-05
-6.01551911322845e-06
-3.58976626177234e-05
-2.45096933726142e-05
-7.64547922826167e-06
-2.01877233528757e-05
-1.92085689579868e-05
8.89074919270192e-06
-1.70830594842961e-05
3.04918038908282e-06
-3.93847237959712e-05
-1.33685367954264e-05
-2.52045724190442e-05
-2.44263327854529e-05
-9.37478626584424e-06
-2.35835860200844e-05
-2.20689876494658e-05
-2.32312799093606e-05
-1.50058071705406e-05
-3.3580393501041e-05
-2.33551343388723e-05
-2.72855659075212e-05
-3.56480862678036e-05
-2.23086694369231e-05
-2.58001454616248e-05
-2.29811234048528e-05
-3.06009238242702e-05
-5.40160365292663e-06
-1.71229355916158e-05
-2.08131899369203e-05
-2.16272851396766e-05
-2.61915172519522e-05
-8.93164116400303e-06
1.34068502859226e-07
-6.23597957094563e-06
2.75217028953798e-06
-1.66375800413531e-05
-4.28663928196668e-05
-3.01647249406249e-05
-1.55812684186166e-05
6.22474954316426e-06
-2.85856262578189e-05
-2.75547830555942e-05
-6.24506119414472e-06
-3.96971783934372e-05
-6.10015738036189e-06
-2.53396740376686e-05
-1.46678843122362e-05
-2.60435088209223e-05
-3.57857650105318e-05
-5.67510478214603e-06
-2.31878512954364e-05
-2.363629403266e-05
-2.43296045601534e-05
-2.9014367049314e-05
-1.48777728736576e-05
-2.92973061903217e-05
-1.00299871017902e-05
-2.06708488948679e-05
-2.8501222816996e-05
-2.69264149564302e-05
-6.13106931315651e-05
-4.95474208858461e-05
-1.81130430138556e-05
-2.54582490222116e-06
-2.74577432316511e-05
-3.72774573407761e-05
-1.52363770868169e-05
-5.76321951414555e-06
-4.63994447330063e-05
-1.13683525499158e-05
-3.11076920214681e-05
-2.02925562937002e-05
-1.49428674390281e-05
-4.22200873130293e-05
-2.14309278946328e-05
-2.19584702673039e-06
-2.72573736020035e-05
-1.11360741407153e-05
2.40238600672823e-06
-2.23856219679672e-05
-2.22382557916717e-05
-3.54622069584775e-05
-3.06030671916856e-05
-1.45703194325371e-05
-9.5864359270427e-06
-3.13701008880098e-05
-4.7112695349522e-05
-1.28582651254244e-05
-2.56937639715522e-05
-1.79018872790632e-05
-2.13680578570025e-05
-2.09768586744459e-05
-1.89034205397921e-05
-4.27309880596925e-05
-2.57110027341046e-05
-3.72555766658116e-05
-2.87455974788309e-05
-3.87589514153325e-05
-2.5321017027101e-05
-8.69300538478861e-06
-2.06289392708319e-05
-1.35698452406022e-05
-6.56588309790535e-06
-2.40528039963925e-05
-2.4577066260367e-05
-3.06975860852943e-05
-3.33218630547992e-05
-2.46112924730865e-05
-1.66769842115648e-05
-1.06920476266633e-06
-7.2275786990079e-06
-9.44672170228158e-06
-1.68196769664673e-06
-1.17950156106334e-05
-2.78424931969509e-05
-4.41243440656894e-05
-2.39344409234829e-05
-4.1659853282981e-05
-2.11239957301571e-05
1.92880167012733e-07
-1.83606316724586e-05
-3.41989088887957e-07
-2.73260186854254e-05
-2.48237982821321e-05
-8.04765724059977e-06
-2.56628290003441e-05
-2.45775955424087e-05
8.05533897525148e-07
-9.08909270525802e-06
-3.57533034176797e-05
-9.01394683425916e-07
-2.57315294183827e-05
-1.8966429601257e-05
-2.07652072194025e-05
-2.84816212266456e-05
-8.6788251822501e-06
4.22993644568381e-06
-1.41023081376827e-05
-4.05969486480866e-05
-3.41670747690287e-05
-4.71891793292877e-05
-9.24463011499461e-06
-1.08967304086521e-05
-3.03619301330405e-05
-1.43509358442279e-05
-3.06591464887937e-05
-2.27694844445706e-05
-4.10924571463074e-05
-2.81637031466028e-05
-2.00519389900988e-05
-4.41627852789068e-05
-2.22596907593732e-05
-3.33379221607487e-05
-1.37679719605251e-05
-1.77340270079133e-05
-2.00744399208298e-05
-2.65815883602326e-05
-4.52224555116483e-06
-2.97836772190134e-05
-4.86215409693582e-05
-3.23754523933463e-05
-2.12305582686839e-05
-2.23063422656172e-05
-1.53309096369189e-05
-3.20343075223846e-05
-4.75639947599352e-05
-3.96748873847215e-05
-4.7702368538849e-05
-2.39132030159342e-05
-3.01420048900699e-05
-1.78653464117615e-05
-1.6682164555523e-05
-2.67249884513767e-05
2.68655227264496e-06
-1.85042409717069e-05
-3.69304963482582e-05
-1.33463787280098e-05
-3.50364222608671e-05
-8.03277494428251e-06
-3.30438962809937e-05
-3.35499953116067e-05
-2.12066564727313e-05
-6.50439839292125e-06
-5.53137231030482e-06
-2.24052080452126e-05
-1.36521970113584e-05
-2.59203548096025e-06
-1.12733376512862e-05
-1.78063720152906e-05
-1.00485241965921e-05
-2.41736015059131e-05
-1.34425108378296e-05
-2.80568278349154e-05
-1.17235462411909e-05
-2.83254972516282e-05
-3.20132791032469e-05
-2.8945170925346e-05
-1.01699913904813e-05
-1.72698535486147e-05
-1.60812099273881e-05
-8.86774692078894e-06
-2.3562718276731e-05
-1.91555429489401e-05
-6.78140568515166e-06
-1.26715910938899e-05
-1.55121345469813e-05
-2.12047278519044e-05
-1.58827444218808e-05
-2.41471745302931e-05
-1.11373489411879e-05
-1.89523229235212e-05
6.130409009344e-06
-2.72708971108667e-05
-3.8783063191415e-05
-1.37066294718848e-05
-3.05489923456271e-05
-2.37212456561816e-05
-1.65558082600559e-05
-3.16192907714195e-05
-3.99998146595967e-05
-4.49481050849397e-05
-1.57099257534391e-05
-1.66663569609941e-05
-1.31586270715062e-05
-2.49400754491115e-05
-2.32612613137542e-05
-2.17409100255824e-05
-2.83443471342405e-05
-2.54314883685272e-05
-3.444631066182e-05
-2.66519120494949e-05
-2.25393105005809e-05
-1.87672392728036e-05
-9.75348750913875e-06
-1.29234323407366e-05
-2.37325638259123e-05
-3.60605879107068e-05
-2.04833560379199e-05
-3.93608922169802e-05
-1.89647636143613e-05
-9.74879076232487e-06
-4.95655466418125e-05
-7.59437862087124e-06
-3.60435914786787e-05
-3.28144774579725e-05
-1.47879770814797e-05
-1.83767430932686e-05
-2.23254510890902e-05
-1.17210157189241e-05
-2.92109679506632e-05
-3.05613910841301e-05
-1.98762276178171e-05
-3.52841951043795e-05
-4.2356240434269e-05
-3.51805826045326e-05
-2.07423908247032e-05
-3.36555547698593e-05
-2.65909052484479e-05
-2.10821248988168e-05
-2.4477729840107e-05
-2.86865470459779e-05
-1.92621811338604e-05
-9.60887716192607e-06
-2.15538452114417e-05
-1.40160686505794e-05
-1.83132125735605e-05
-7.4361730977229e-06
4.27096990045064e-06
-5.07314633133996e-06
-1.03706107760483e-05
-5.69705233415494e-06
-2.52233334375478e-05
-1.74588804589597e-05
-2.19263027845821e-05
-2.91498353797924e-05
-2.08702237549802e-05
-3.431080917299e-05
-1.61424261813029e-05
-1.74013733731678e-05
-2.43382478370429e-05
-2.19513863705615e-05
-2.73194514666662e-05
-2.28910014450401e-05
-1.4416567137006e-05
-2.03839681970201e-05
-8.50232128414383e-06
-3.22796056564062e-05
-2.80712545108452e-05
-2.78286299803913e-05
-5.22650860481347e-06
-1.53458708900629e-05
-1.1088066959648e-05
-3.58545153303477e-05
-3.93816806004016e-05
-2.15602492203953e-05
-1.65445979691114e-05
-7.9739865228056e-06
-3.34039172503732e-05
-1.87388056943732e-05
-4.94472883654476e-05
-3.31409685748185e-05
-3.63646074749639e-05
-1.38576330765073e-05
-2.33764850008485e-05
-1.55386769003599e-05
-3.22935356268447e-05
-1.35294162576009e-05
-3.13104038969931e-05
-1.74187390935767e-05
-2.81693997247049e-05
-3.35109175662569e-05
-1.2518457642155e-05
-1.68684373603036e-05
-1.83170309717679e-05
-7.04667746506804e-06
-2.08252054281296e-06
-4.03050615540728e-05
-3.55221618739527e-05
-3.73410600339686e-05
-4.677695498188e-05
-3.8120085025005e-05
-2.01820321310404e-05
-3.16694426654869e-05
-5.34028425117388e-05
-4.19113027371883e-05
-5.8684457030915e-06
-9.62158003887927e-06
-2.36041847401971e-05
-1.90823880227018e-05
-2.95486818812558e-05
-2.87930258414325e-05
-1.340229862385e-05
-2.36510455649038e-05
-2.9630447943119e-05
-1.77398287388032e-05
-1.37604328421234e-05
-1.72074859102521e-05
-3.83145180751414e-05
-3.17846073767289e-05
-2.58375760464274e-05
-1.63648458749487e-05
-1.75377130352218e-05
-1.54486055693847e-05
-1.00617747150308e-05
-2.59311807091098e-05
-3.80563930818564e-05
-2.46036317371325e-05
-2.68860516239063e-06
-2.59165474089761e-05
-1.78648031265617e-05
-1.36845979006769e-05
-2.9217824204399e-05
-1.5079085103435e-05
-1.11699132312886e-05
-1.3081324543735e-05
-2.11917211006589e-05
-2.60304032221913e-05
-2.1402182708859e-05
-2.33770694383607e-05
-3.55677922564771e-05
-1.96556811477796e-05
-3.78070876826962e-06
-9.09229211387132e-06
-1.88526317211956e-05
-1.51756547057869e-05
-1.80022061473879e-05
-1.7619090866874e-05
-3.66628030271892e-06
-2.70899715878571e-05
-3.22961568731701e-05
-1.24319997670255e-05
-6.60954905434131e-07
-1.47421198946173e-05
-5.42266103918992e-06
-1.83451379049057e-05
-3.79248394941499e-05
-3.10239649113543e-05
-3.47696658979976e-06
-3.38609712185936e-05
-1.72800275970078e-05
-3.15651384509508e-05
-2.6909565661883e-05
9.25713608713675e-06
-2.51735439826988e-06
-3.40336533169051e-05
-3.60468515427697e-05
-1.92926514456518e-05
2.39581137155063e-06
-1.94071969191319e-05
-3.41510920829105e-05
-4.79366484668544e-06
-2.32168596425821e-05
-3.0536843083872e-05
-5.09272900447271e-05
-2.49656928284333e-05
-1.65977533668778e-05
-1.7085115616686e-05
-2.67964125542235e-05
-2.45670996004897e-05
-1.30709357751055e-05
-2.09767549124605e-05
-3.05789704521376e-05
-3.25914821741475e-05
-2.43879669284853e-05
-4.10415935837345e-05
-1.03508421790925e-05
-2.09528777865925e-05
-1.05481743630969e-05
-2.50733390167771e-05
-1.51246329459211e-05
-2.75075293846889e-05
-8.70799386552284e-06
-1.42408387199118e-05
-2.54233807738048e-05
-1.97433959780415e-05
-2.10630027647369e-05
-1.82196272123144e-05
-1.63300890657327e-05
-2.23146855998259e-05
-2.52128903800238e-05
-1.89627919049708e-05
5.87342052554267e-06
-3.82211495742056e-06
-9.86698496041941e-06
-4.59703517173122e-05
-2.01430859148384e-05
-2.96483115660666e-05
-3.92368441228006e-05
-1.08122788326271e-05
-1.88571083510252e-05
-1.16925668078659e-05
-3.1631419445321e-05
-1.70622974426844e-05
-2.87076032887829e-05
-7.29369919393521e-06
-9.56831624706852e-06
3.19401204893047e-06
-1.54103700408038e-05
-4.99999455603178e-06
-2.07667470372297e-06
-3.85830109763311e-05
2.92614218605599e-06
-8.17507291083994e-06
-1.60220389437222e-05
-2.44279133568607e-05
-7.26256255488103e-06
-2.91341472051952e-06
-1.42069294572002e-05
-2.64391507897555e-05
-2.39750473088058e-05
-2.95657406476554e-05
-7.53776400572138e-06
-3.87216554491132e-05
-5.14640237793171e-05
-2.78737158830601e-05
-1.10207696803445e-05
-2.58088957969749e-05
4.34321434297885e-06
-2.77676083387561e-05
-4.10434362220879e-06
-1.60629408906228e-05
-3.98729035528074e-05
-2.21890419603904e-05
-1.60495546084578e-05
2.69749230046882e-06
-1.49721420983094e-05
-3.23349911010193e-05
-2.16302275402536e-05
-5.10092458939585e-05
-1.69550899662238e-05
-2.03350648759998e-05
-3.42380727542579e-05
-1.61016730147991e-05
-4.39557802086269e-05
-4.09147405556482e-05
-2.23345812237849e-05
-1.51699966890044e-05
-9.2886291980044e-06
-2.55646363908942e-05
-2.25275759148495e-05
-2.16973551194618e-05
-2.72602421444138e-05
-1.1789283089784e-05
-2.33339914437777e-05
-2.66482409373486e-05
4.81377516142913e-07
-3.20692622542184e-05
-7.05278500901794e-06
-2.69965946434604e-06
-1.56891993409737e-05
-3.53222642632637e-05
-1.77917883225478e-05
-2.60397228792499e-05
-2.39613162241322e-05
-2.78048726995189e-05
-3.79690891378138e-05
-2.99324993174711e-05
-1.88258507771923e-05
-2.85422503409836e-05
-2.02707258403065e-05
1.84920101584562e-06
-3.28055082988048e-05
-3.52109560708313e-05
-1.0231434489662e-05
-1.13449016222101e-05
-2.42096398377484e-05
-1.38067646004843e-05
5.65130395788363e-06
-1.37654061706892e-05
-2.3236408963468e-05
-2.24348086758391e-05
-7.7894534127562e-06
-2.06735140567263e-05
-7.34063733858539e-06
-2.34866768018442e-05
-2.33876209952631e-05
-9.61629935327933e-06
-1.6351621121641e-05
-8.48940081595456e-06
-2.47278158164821e-05
-2.22716196490439e-05
-1.7153339291945e-05
-2.92980627453809e-05
-2.63624988610179e-05
-2.69732890070671e-05
-1.83574971724282e-05
-1.69352542373407e-05
-3.31263513492342e-05
-3.69209571327987e-05
-1.38354038667209e-05
-2.16233520459896e-05
-3.21685502064903e-06
-1.41129552118135e-05
-1.93912331834217e-05
-2.69857937799899e-05
-2.52260848697902e-05
-2.50746909113906e-05
-2.32392848316736e-05
-1.40096302059514e-05
-2.94169238120567e-05
-6.60501138531863e-06
3.44040820955362e-07
-3.88885199680174e-05
-2.43165821447677e-05
-2.82520855667947e-05
-3.50642693855072e-05
-2.91163474546567e-05
-3.42112275296072e-05
-4.02728169689554e-05
1.00023525011358e-05
-1.64617028040056e-05
-4.36701690833873e-05
-4.89195396009713e-05
-4.63076626320943e-05
-2.55405101256275e-05
-2.15158816415089e-05
-2.29765565876097e-05
1.18719923063811e-05
-1.5400724202152e-05
-2.05468875599222e-05
-2.1001979795042e-05
-1.54383784828431e-05
-1.48453268975891e-05
-1.46862756769413e-05
-2.04136769781084e-05
-3.53554089827751e-05
-1.78353754672094e-05
-1.59819479147843e-05
-1.67718743452407e-05
-2.40205821694582e-06
-3.20798460909452e-05
-3.70970850411273e-05
-1.83446044071137e-05
-1.28568712072519e-05
-7.23966498646423e-06
-3.2779358123138e-05
-3.12200489252579e-05
-9.9967149963006e-06
-3.55163237439907e-05
-3.30257757422443e-05
-1.93945174427694e-05
-2.65562374504558e-05
-1.44345629548012e-05
-1.88115489799878e-05
9.58533193641341e-06
-2.80005295577916e-05
-3.74249522837056e-05
-1.24567669920428e-05
-2.65382784320514e-05
-3.85991901175023e-05
-8.68298866088559e-06
-3.04221271879258e-06
-8.19903330320543e-06
-2.60247139214215e-05
-3.60477384962475e-05
-1.12745086455301e-05
-3.24303344918872e-05
-1.90838514168802e-05
-2.87151185915214e-05
-4.62044984749252e-05
-1.33878678436148e-05
-2.59673737808173e-05
-1.52688675456963e-06
-2.06513454877243e-05
-2.37933984680159e-05
-2.36619552867838e-05
-3.2994540641764e-05
-2.26527304321309e-05
-2.79371072536578e-05
-1.45492050542226e-05
-2.95706235388463e-06
-1.44886964780851e-05
-1.9759752698202e-05
-3.01545202048776e-05
-4.00815992055901e-05
-6.10893905234658e-06
-9.68668080448283e-06
-2.73879838627703e-05
-1.48608721232208e-05
-3.12828426415525e-05
-2.93571034179988e-05
-2.849496041906e-05
-3.18076655233643e-05
-2.97508516461101e-05
-2.37166125612344e-05
-8.82554400700364e-06
-2.09213448765427e-05
-2.72902284760318e-05
-1.67526210421099e-06
-3.10326019607896e-05
-1.73898279065046e-06
-3.66006757071633e-05
-2.39606944244489e-05
-1.14322646711913e-05
-2.14649260176621e-05
-2.18403869091399e-05
-1.07409920303152e-05
-2.51849711244842e-05
-2.31072951455398e-05
-3.52453900237171e-05
-3.94430212923992e-05
-3.64776328653961e-05
-1.73021033469068e-05
-1.97529349209676e-05
-3.16190886484882e-05
-1.74511801569155e-05
-1.60935945681859e-05
-2.3869325354274e-05
-2.15587738546698e-05
-2.45366300303981e-05
-1.4741198591495e-05
-2.10339864082578e-05
-1.43228456212453e-05
-1.46600523325698e-05
-3.59243134358248e-05
-2.23099013402572e-05
1.10862145919087e-05
-1.75830461043583e-05
-9.03438457363427e-06
-2.6885232698576e-05
-2.10724045349792e-05
-4.28870470493987e-05
-3.20884369664388e-05
-3.29541580182328e-05
-2.94232025825768e-05
-2.42951120600353e-05
-3.75217991521105e-05
-3.34012748413164e-06
-3.44001622543979e-05
-1.74386721931704e-06
-3.50778189879384e-05
-1.25408698842817e-05
-1.41334399523683e-05
-4.51134555893147e-05
-1.4645819956338e-05
-2.77655955696253e-05
-1.24907779072122e-05
-3.09719863953876e-05
-7.08601818889616e-06
-2.20063818678426e-05
-2.0603879226435e-05
-4.00660325106294e-05
-2.50038069301058e-05
-3.47633366858544e-05
-3.24344812786514e-05
-1.45335855819783e-05
-2.67986993432759e-05
-2.0108334286006e-06
-1.61094682723082e-05
-2.59186142401524e-05
-6.55439449190639e-06
-1.71158753591066e-05
3.60276236366273e-06
-4.98639638421427e-06
-2.93146104461014e-05
-2.23454985476668e-05
-1.97900331028935e-05
1.21772877745021e-06
-1.34856844400172e-05
-1.56255709029471e-05
-2.95725420641686e-05
-1.39680699582141e-05
-2.68830906662735e-05
-4.37083589985947e-05
1.80346339309494e-06
-1.75984413251609e-05
-2.04808120887304e-05
-2.05866490504792e-05
-2.49549654414642e-05
-7.64971932691787e-06
-2.00981037307669e-05
-4.02981024071613e-05
-2.02295363336018e-05
-2.17938414502146e-05
-2.8691241861404e-05
-3.19089909303759e-05
-3.96238047292603e-07
-3.05504295057374e-05
-2.41318496128851e-05
-4.22618789188099e-05
-2.86474371515387e-05
-2.4172816826585e-05
-3.60416680414382e-05
-2.47001626458066e-05
-1.66727597271241e-05
-2.16532410469199e-05
-2.55540452944168e-05
-1.80596196937509e-05
-2.511998265836e-05
-2.77804804316261e-05
1.28205727898136e-06
-3.01968677760011e-05
-1.93045385237747e-05
-3.30892121804672e-05
-1.5260616506728e-05
-1.79605269644446e-05
-2.20120457109564e-05
-4.26596748208265e-05
-1.09833951366549e-05
-5.12411308878278e-06
-5.68756585058263e-05
-2.21860183280879e-05
-2.60609561075679e-05
-2.10039119384875e-05
-7.82150673458898e-06
-9.15791741357243e-06
-6.95860451955189e-06
-1.17274511308755e-05
-2.22076682737461e-05
-7.61892767991624e-06
-2.50763917447495e-05
-1.31493966482118e-05
-1.54407635692947e-05
-1.13725870998251e-05
-1.45871255954513e-05
-3.15728622511719e-05
-2.03684381062587e-05
-2.96444952054683e-05
-2.3467661122915e-05
-2.02610563574449e-05
-2.032270735374e-05
-1.64511830121155e-05
-2.11513976208426e-05
-3.88311109662523e-05
-3.50823939570947e-05
-2.2917780965332e-05
-1.57557835413403e-05
-3.76578899815886e-05
-2.26592167931354e-05
-5.16734199260211e-06
-2.20688165231644e-05
-1.93359477374425e-05
-3.80652313709922e-05
-2.0785972602085e-05
-2.14640888201597e-05
-3.75351182818478e-05
-3.07019747948645e-05
-8.45255427865791e-06
-3.72604212561334e-05
-3.06001411246541e-05
-2.48208314927517e-05
-3.24994330963379e-05
-3.58449705002252e-06
-1.35154515903002e-05
-6.93064253173071e-06
-9.32021035132385e-06
-3.3628756499671e-05
-2.41000801210694e-05
-2.18336497914649e-05
-2.52547508185631e-05
-3.22321385722999e-05
-1.07332172304339e-05
-2.91321371393634e-05
4.28869350944477e-06
-1.98762490997523e-05
-2.21186283469517e-05
-1.59833912352147e-05
-2.53390307950331e-05
-7.68003233195814e-06
-3.23672783487844e-05
3.95446081398629e-06
-3.49837904128781e-05
-2.35202082248477e-05
-3.62415308627119e-05
-3.26371753293467e-05
-5.48370419391688e-05
-2.10987409760886e-05
-3.16760881210468e-05
-3.99846607394906e-06
-1.56050535370299e-05
-1.06315041025536e-05
-3.29936889184059e-05
-1.04447661751353e-05
-8.25154135368006e-06
-1.3900151513953e-05
-1.19503236128442e-05
-8.91059663643615e-06
6.74499597860998e-06
-9.3235191478298e-07
-3.09544688012275e-05
-2.46042944780062e-05
-2.43315386721028e-05
-2.99289416703317e-05
-1.69515499527172e-05
-4.0004492686207e-05
-4.11853160815858e-06
-5.6458394710718e-06
-2.26701672651271e-05
-1.10834603798082e-05
1.6954088232123e-05
-2.54562719558322e-05
2.30379142861324e-06
-5.78409039245389e-06
-2.87794248070713e-05
-8.79180513049786e-06
-6.25388597210769e-06
-2.13805276679563e-05
-5.46811942897371e-06
-5.76524449529243e-06
-3.10051984771666e-05
-2.3710086837619e-05
-1.60005181561572e-06
-1.83759530078049e-05
-2.96511837055583e-05
-1.93092798856496e-05
-6.36914484384579e-06
-1.63673604919638e-05
-1.67860139723329e-05
-3.95462648811471e-05
-3.1731687338539e-05
-3.7909852707855e-05
-1.64379684566949e-05
-3.82067735723711e-05
-2.80225618638809e-05
-7.60504209079953e-06
-9.88153162384983e-06
-2.88867574244714e-05
-2.2249431138243e-05
-2.662767949685e-05
-1.84281612586852e-05
-2.51186658021454e-05
-2.77737655811187e-05
-1.41769215129512e-05
-3.14910006006781e-05
-9.05259916615916e-06
-1.22682808163964e-05
-2.57632738251086e-05
-2.38145178139886e-05
-4.77062704584423e-05
-5.09017591869894e-06
-3.2609732552158e-05
-3.66690826500119e-05
-4.28000997026388e-05
-2.8441928678325e-05
-5.27813599358581e-05
-2.70231916820926e-05
-1.70593970286841e-05
-2.16441645278274e-05
-3.81494570309527e-05
-7.97617445482407e-06
-1.76256164637009e-05
-3.11515091386599e-05
-3.0576380943555e-05
1.77276629298311e-06
-3.18336114674033e-05
-2.59224624225566e-05
-5.94028491313479e-06
-1.38114897453999e-05
-8.89861888441169e-06
-1.40388317328375e-05
-3.47666976737682e-05
-3.59031852599996e-05
-2.3796179982716e-05
-2.08692838237441e-05
-3.13943269573253e-05
8.2188693135855e-06
-1.85949824067466e-05
-2.39358171428749e-06
-1.83318939571012e-05
-2.38216327340824e-05
-3.64087264676149e-05
-3.42581107292219e-05
-3.34479036901324e-05
-2.4243739342344e-05
-1.03688189035836e-05
-7.68526717595913e-06
-2.24400593287715e-05
-1.02991370163101e-05
-2.44101392675511e-05
-2.79186737711617e-05
-1.16797982050488e-06
6.2399447387543e-06
-2.35081633797056e-05
-2.29654804426195e-05
-1.6307728520248e-05
-6.51906118423611e-06
-5.46887125079983e-06
-2.25451217636819e-05
-2.13800561779731e-05
-4.16267702249466e-05
-1.62686783239155e-05
-2.36163951359893e-05
-1.4368821298346e-05
-3.56455033909382e-05
-1.21376588730155e-05
-2.33972709922885e-05
-2.61864783967621e-05
-2.31007992666973e-05
-2.45275894964504e-05
-2.11274662440385e-05
-2.13046026926993e-05
-4.30482757302355e-05
-1.92396483874483e-05
-1.44764575471019e-05
-2.71093424390433e-05
-2.91581048718002e-05
-1.73073479380464e-05
-4.56263045109545e-05
-2.56349640634985e-05
3.45297551383258e-06
-1.9411715705084e-05
-3.22938795743034e-06
-4.08523662937847e-05
-3.0789645529278e-05
-9.62375433837661e-06
-2.61081454891995e-05
-1.16953610191262e-05
-1.23347511537663e-05
-3.66316927936288e-05
-2.10370174885223e-05
-2.29632490633988e-05
-6.54060034696933e-05
-1.37882541739512e-05
-2.00582011741618e-05
-3.48246175385102e-05
-1.5315192469946e-05
-2.32073726759999e-05
-1.02497529316166e-05
1.96310756088699e-06
-2.88624830745281e-05
-1.38628060669947e-05
-4.19606760805862e-05
-1.11607483142601e-05
-2.97499524783924e-06
-1.45808934826613e-05
-2.36600950655645e-05
-2.5735728319118e-05
-1.88075633857496e-05
-1.72254259004779e-05
-2.35376380952004e-06
-1.7794563828115e-05
-1.52641285474297e-05
-3.821625072957e-05
-2.71480869923936e-05
-3.13402887196028e-05
-9.70079683932427e-06
-2.23749645414302e-05
-4.14632910254008e-05
2.58417055062815e-06
-2.4620322302616e-05
9.41136536084875e-06
-1.90567669136648e-05
-8.19099571885763e-06
-2.58531335796174e-05
-1.62767903789282e-05
-2.83684013913285e-05
-1.59549064198102e-05
-4.59748952119921e-06
-7.84440036279841e-06
-2.76429357383033e-05
-1.68649233841545e-05
-2.58399174412646e-05
-1.36096978728848e-05
-2.73435225493999e-05
-2.43733656201355e-05
-2.4422757688584e-05
-2.62571400049242e-05
-2.8596183434141e-05
-2.21688297971269e-05
-1.99370174632657e-05
-1.35638413655992e-05
7.17741158317077e-06
-2.75409394954042e-05
-2.54965800457982e-05
-1.68183051940994e-05
-8.75543322669697e-06
-5.86588187223017e-06
-1.07692413336705e-05
-2.38292359988549e-06
-1.74168464089484e-05
-2.18680959221215e-05
-2.87335196449909e-05
-3.31603242869036e-05
-1.62368301708574e-05
-6.15194736638188e-06
-2.65667681459611e-05
-8.79870535210262e-06
-3.10912950367428e-05
4.60012257079932e-06
-2.89906947980743e-05
-3.17348835578626e-05
-3.6677809461466e-05
-7.63880111565966e-06
-1.67794728826367e-05
-1.05944957842031e-05
-1.916082017791e-05
-2.38920689352013e-05
-1.99767635037891e-05
-9.39701987206725e-06
-8.2099976827595e-06
-1.43478432679797e-05
-3.26516645519727e-05
-4.62706317370278e-05
-3.51974715534098e-05
-1.03050957104117e-05
-4.16857998991647e-05
-2.78153240111456e-05
-2.8158584821519e-05
-1.17063220158197e-05
-6.4052141959011e-06
-9.58035428225469e-06
-1.80143178532272e-05
-4.51442227122279e-05
-2.59028251007489e-05
-2.51631886455088e-05
-3.36744422036309e-05
-1.12488338973037e-05
-2.24102732589064e-05
-3.61120858168053e-05
-1.47140042618941e-05
-2.47874572726515e-05
-3.67155701745868e-05
-1.67915334391844e-05
-2.25336236980585e-05
-2.15438341858297e-05
-4.32171711226434e-05
-2.87019166943749e-05
-2.24631626092857e-05
-2.58268311622712e-05
-3.12056397232009e-05
1.43121631732175e-06
1.41763033626215e-06
-7.83077415895411e-06
-2.34582503865225e-05
-1.31413593262953e-05
-1.59876403500678e-05
-3.14257461047749e-05
-3.54571345641233e-05
-8.29953444016299e-06
-3.89404576314956e-05
-1.93006328604042e-05
-4.2224095047974e-05
-2.78537289492125e-05
-2.84233313346806e-05
-1.89548626054574e-05
-3.18397514447607e-05
-3.2506657311822e-05
-3.40128855093842e-05
-1.8666802055445e-05
-2.16880551391427e-05
-1.66500074770814e-05
-3.61761324063791e-07
-4.78961563416763e-06
-1.08437062415929e-05
-2.14379916780459e-05
-2.5599099732949e-05
-4.98047460640382e-06
-2.03286052982076e-05
-1.47379032730142e-05
-4.15398073330681e-05
-1.44428400112333e-05
-3.72898854881604e-06
-2.82058287110487e-05
-2.98583351883031e-05
-3.55813130819361e-05
-7.5954255565256e-06
-1.23544045836221e-05
5.41052882557679e-06
-1.76774740852127e-05
-3.83326983793609e-05
-2.88926648331492e-05
-3.27820525332033e-05
-6.50526283086221e-06
-2.99030548088317e-05
-2.18094203232312e-05
-1.29709904487388e-05
-6.14014431921002e-06
1.75716610488008e-06
-5.514632312618e-06
-1.22207114460024e-05
-1.08788451590297e-05
-1.17219492983785e-05
-9.66674524443992e-06
-5.07014750270831e-06
-2.83140485407647e-05
-2.98633544685516e-05
-1.9416581445259e-05
-4.46837641831447e-05
-3.54463404558639e-05
1.12194770397983e-05
-3.83946201278726e-05
-2.61840327109289e-05
-3.72636008958606e-07
-2.37192850416084e-05
-2.00044935320507e-05
-2.13554128859313e-05
-2.14134912304106e-05
-1.38442464691866e-05
-2.61950668260384e-05
-1.98272294560236e-05
-2.00034385239086e-05
-4.15868351934155e-06
-1.78525490506062e-05
-1.40709673505754e-07
-2.14748935075575e-05
-1.5181960154136e-05
-2.22312282057357e-05
3.66978509321942e-06
-5.21337719139221e-07
-1.6285891186821e-05
-1.59857942236915e-05
-2.15954657563647e-05
-1.90084083679708e-05
-7.690167272217e-06
-4.47764779057817e-05
-3.02822526652403e-05
-2.5064235965838e-05
-3.50536359785322e-05
-1.66533489576978e-05
-2.89848604705635e-05
-1.93215167486044e-05
-1.67294563906397e-05
-1.79101403551045e-05
-1.42331370773798e-05
-2.20847568696528e-05
-1.69724103323842e-05
-5.60324615446615e-06
-2.17638798019275e-05
-1.97776193405295e-05
1.00097785011478e-06
-2.23189358039193e-05
-3.02453590260568e-05
-1.06992400398026e-05
-2.07789947375831e-05
-3.67747645926663e-05
-5.71306181245034e-05
-3.80347125451896e-05
-1.97629774911737e-05
-2.42089326771623e-05
-2.33749358194807e-05
-4.76730964329079e-06
-1.34355369290888e-05
-2.37684543826172e-05
3.342115414835e-06
-2.96485111351148e-05
-8.53952487651803e-06
-1.92661877835092e-05
-3.68067160323197e-05
-2.48756431750933e-05
-1.86474708920017e-05
-1.00638267081869e-05
-1.56501769077694e-05
-2.74724279456967e-07
-1.8870485283724e-05
-4.39072786139376e-05
-2.33695857528163e-05
-1.79707393530501e-05
-4.29293524455738e-05
-3.54781898557694e-05
-1.92736550971126e-05
-2.51323659135925e-05
-4.0543769309303e-05
-4.34190260662046e-05
-4.60027563972435e-05
-3.1369606661532e-05
-2.43915543039124e-05
-4.15556502350547e-05
-1.70683858522563e-05
-3.3626809618854e-05
-2.38294226915363e-05
-1.064821203586e-05
1.65243152922117e-06
-3.04264213793185e-05
-2.42527942875546e-05
-1.50387947431159e-05
-1.92973508568067e-05
-1.75358699250953e-05
-6.10694826002934e-06
-2.81399545835471e-05
-1.77462099554969e-05
-8.04878075258782e-07
-1.58090560232401e-05
-1.7832233887711e-05
-3.15202809022371e-06
-2.18096571576263e-05
-2.6294667570595e-05
-1.47765649486905e-05
-5.90139673014818e-05
-7.06218090862536e-06
-1.00020516586515e-05
-1.60586219799004e-05
-4.82604103618855e-05
-8.66453180930834e-06
-1.246948463841e-05
-3.10374870264783e-05
-4.45980864671253e-05
-2.11424951991079e-05
-2.68389919354663e-05
-1.78391182237745e-05
-2.47901959819575e-05
-3.54521322811742e-05
-5.22344533553736e-06
4.00527355633046e-06
-1.65438387741954e-05
-3.28240168200825e-05
-3.37775379675783e-05
-1.67455549980032e-05
-1.73799941308107e-05
-3.5778787464489e-05
-2.96528847836662e-05
-4.60466789913276e-05
-1.39688924496406e-05
-2.281691231009e-05
-1.99278606419736e-05
-2.89895001164984e-05
-2.95626773197446e-05
-3.15730686297496e-05
-2.69897867940472e-05
-5.18966024709716e-06
-3.04368056029605e-05
-2.63280807829516e-05
-2.56009751476169e-06
-7.86480047578917e-06
-1.83124131019386e-05
-2.40828907066389e-05
-2.73656737290066e-05
-2.15863355143964e-05
-1.74937980618115e-05
-3.5904392326351e-05
-3.02089513431046e-05
-2.86690776090197e-05
-1.99361662278371e-05
-4.69426524198503e-05
-2.42812034752265e-05
-1.08104539174151e-05
-2.19701449908058e-05
-2.53450360177732e-06
-1.15082080293704e-05
-1.66960477735105e-05
-1.51676278824106e-05
2.36284189874076e-06
-2.35688393974245e-05
-1.26280441956336e-05
-2.7756949766267e-05
-3.16488607649194e-05
-3.61195547927105e-05
-2.33145576791264e-06
-2.55941400839921e-05
-2.84055931550451e-05
-1.97139623062731e-05
-3.72049866009491e-05
-1.71173650874476e-05
-2.54255865172179e-05
-1.21060197824787e-05
-2.20789565179276e-05
-3.15849990953204e-05
-2.44021379164211e-05
-1.80428600144013e-05
-7.94413149771812e-06
-1.27981169183407e-05
-2.00473156755239e-05
-2.10071488556176e-05
-7.53882307990673e-06
-3.54484499032181e-05
-1.50360439847623e-05
-3.57091861763712e-05
-2.3806838074601e-06
-1.09704086546979e-05
-2.12621877991687e-05
-2.82263968666617e-05
-1.98701194078667e-05
-4.1147528109182e-05
-7.33462799414582e-06
-1.24739524545089e-05
-1.71809508615848e-05
-7.45921612773894e-06
-4.46904287324538e-06
-1.89450247749115e-05
-4.23713757459152e-05
6.2276670662604e-06
2.89142281535835e-06
-1.5656615278431e-05
-3.62333511980908e-06
-1.25551875231764e-05
-2.56133190877018e-05
-1.21405056236831e-05
-2.20159367282955e-05
-1.37755695428287e-05
-7.92365869893873e-06
-2.91501825845595e-05
-2.90234169349917e-05
-1.60448052673736e-05
-2.7480791092331e-05
-1.14945280917715e-05
-8.0938548235051e-06
-1.59349216976489e-05
-3.16468877780833e-05
-2.91792535703828e-05
-5.29106367211344e-06
-2.54514615926461e-05
-1.84678088133766e-05
-2.10683111999422e-05
2.65087273207035e-06
-2.40384384637075e-05
-1.69451997426263e-05
-1.63762582310307e-05
-9.00605621529495e-06
-2.15815047395831e-05
-1.78269479518924e-05
2.19899726299685e-07
-1.8042931077367e-05
-3.63514812377043e-06
7.15127571947867e-08
-3.25594660313442e-05
1.35282868245322e-06
-3.23766293164762e-05
-1.05924446083874e-05
-3.01948523039277e-05
-3.71305630739274e-05
-3.97075752438017e-05
-2.65098720038216e-05
-1.69430150372694e-05
-8.83406908580915e-06
-2.30393080561192e-05
-3.31643193646454e-05
-9.50826100128546e-06
-1.09968580158017e-05
-1.68754964205239e-05
-2.08487924807684e-05
-2.31132981404381e-05
-3.81669963975422e-05
-3.3855226775709e-05
-7.64162853432554e-06
-8.10793427558921e-06
-3.78991518627149e-05
1.28243392237165e-06
-1.49078280912986e-05
-3.42551581876367e-05
-1.53505790582326e-05
-3.83356914293063e-05
-1.03793271313873e-05
-1.08835391626862e-05
-2.15028270227599e-05
-3.02028009113335e-05
-2.1175640360457e-05
-1.2881176169895e-05
-2.48176588265576e-05
-3.03481293218362e-05
-2.51561309890654e-05
-2.48235850179448e-05
-2.69496872293827e-05
-1.11369070290564e-05
-1.75010124063008e-05
-7.83264013912925e-06
-8.02152410671968e-06
-2.5172178719806e-05
-2.35077490443985e-05
-3.79149205997095e-05
-2.51414151992407e-05
-1.80269256461298e-05
-6.65492057317921e-06
-3.02149972115728e-05
-4.65397352310548e-06
-9.60758455713471e-06
-1.59698409103083e-05
-3.54822614986621e-05
-1.84653715741251e-05
-2.36901025608976e-05
-1.12235431441484e-05
-3.55127992858834e-05
-1.70229545019607e-05
-3.0973466352838e-05
-2.35568278638299e-06
-3.39921542177625e-05
-1.9656712486968e-05
-1.31916064340315e-05
-1.77443216480096e-05
-3.2671637085726e-06
-1.95093839420466e-06
-2.50540231702744e-05
-2.4089570595698e-05
-4.00327522301535e-05
7.26271187218454e-06
-3.65942889994e-06
-3.57853108164557e-05
-2.80172513531871e-05
-3.91908444804076e-05
2.44951860244648e-06
-2.57699099330223e-05
-4.26204711673724e-05
-3.044445173195e-05
-1.59733189095373e-05
-1.64380088529921e-05
-2.59598470759573e-05
7.31519967174999e-08
-3.51206520028706e-05
-2.23930267605089e-05
-1.08611154517948e-05
-7.36392182859607e-06
-2.47541997070004e-05
-3.94535616674683e-06
-1.25043718372966e-05
-1.64033283828004e-05
-1.12678843441922e-05
-1.29866040886177e-05
-1.4210839128108e-05
-3.18396128196545e-05
-2.97070268913103e-05
-1.10501257348343e-05
-2.24786945919823e-05
-2.88794378798196e-05
-1.21393862281432e-05
-1.65323618296785e-05
-2.4602387872023e-05
-2.29265396606617e-05
-9.77282513731942e-06
-3.04485613976087e-05
-2.19884566081411e-05
-2.47477030315317e-05
-1.83379655447188e-05
5.66707648293148e-06
6.34168672714396e-06
-2.73448891009064e-05
-4.43892842474682e-05
-1.33606425151071e-05
-5.59220186295986e-05
-1.68643892804344e-05
-8.82159136043647e-06
-4.78331228426289e-06
-3.70657747536343e-05
-6.61279138722544e-06
-4.59715956320502e-06
-1.4760083627372e-05
-3.60811702713194e-05
-1.53529941148383e-05
-1.6190969797393e-05
-4.00747502564909e-05
-6.77089155669544e-06
9.38053585873135e-07
-2.14268121847922e-05
-2.23517631138696e-05
-5.2757286415913e-05
-5.75672589132591e-06
-2.99205968983219e-05
1.69053696694612e-06
-2.92781643953916e-05
-3.44542237494441e-05
-1.95350090842275e-05
-1.23245411372413e-05
-1.55054446805698e-05
-2.45376310274845e-05
-1.20258550397615e-05
-5.49176970911747e-06
-9.38464879519355e-06
-9.92322090526767e-06
-2.81314866271437e-05
2.88763340630307e-06
-7.44545711507834e-06
-1.3505625775154e-05
-8.20513060376397e-06
-2.19813397270618e-05
-9.31382856810971e-06
-2.91554802914647e-05
-1.93047205333765e-05
-2.03023392224039e-05
-3.31395331303242e-05
-1.41530786059474e-05
-2.39270077312375e-05
-4.06890989827743e-05
-2.53803658355721e-05
-1.29369349445605e-05
-3.13241333795056e-05
-2.48394513336664e-05
-1.34252895952954e-05
-3.88851912045106e-05
-1.41450759098098e-05
-4.0670104476405e-05
-2.66839308626868e-05
-2.31096443789859e-06
-3.17526772148488e-06
-2.0890649924101e-05
-2.62517406149453e-06
-1.42397793152597e-05
-1.30176037069586e-05
-2.77912992146165e-05
-1.72544206814607e-05
-2.4466381253907e-05
-1.86283690594881e-05
-1.146293653701e-05
-2.43293858687906e-05
-4.86199557461457e-06
-2.69989596531581e-05
-3.23718789001402e-05
-3.62445138247005e-05
-4.49491342836978e-06
-2.50519564057291e-05
-3.75194237378392e-05
-2.98041217984629e-05
-1.78318792882282e-05
-4.81099866973248e-05
-3.10875908540741e-05
-2.42808982345799e-05
-2.59867678693046e-05
-7.13032948584109e-06
-3.6358527854391e-05
-1.16402788316413e-05
-3.65324434657904e-05
-4.92040553444929e-06
-1.35535767845066e-05
-2.64664213501654e-05
-1.72106285286716e-06
-2.22336709013074e-05
3.26657766384182e-06
-2.10290562330723e-05
-2.19007865931771e-05
-2.12834031953154e-05
-3.03652620573095e-05
-1.25605598875989e-05
-7.46345136467342e-06
-1.69973333924977e-05
-2.50368797065086e-05
-1.07469185926892e-05
-1.17706525796042e-05
-6.35454855331418e-06
-7.27633083332202e-07
8.12661688145853e-08
-5.67702371573181e-06
-1.82013558330362e-05
-1.36277475595469e-05
-3.10987610190999e-06
-3.51540893847362e-05
-2.19992322755572e-05
-3.50775690343887e-05
-1.96256359236344e-05
-1.26875747488895e-05
-2.48232153402552e-05
-1.08906696293569e-05
-3.13920484023604e-05
-4.35037760313917e-05
-4.74735654480051e-05
-5.11208160770783e-05
-2.31061866930287e-05
-2.45201559130679e-05
-1.23767967014247e-05
-1.69888607395556e-05
-1.41697800335189e-05
-7.39360919843156e-06
-2.00643280865076e-05
-3.01835562006302e-05
-1.04738040860752e-05
-2.62368148872292e-05
-4.48636361656638e-06
-2.00710779040602e-05
-4.46169471375072e-06
3.77892469453453e-06
-1.73626059831073e-05
-2.84885085120903e-07
-3.02462397172617e-05
6.74646244722248e-06
-3.02369917502059e-05
-3.88955805584868e-05
-3.30723827114341e-05
-3.33133685542114e-06
-2.43682349247093e-05
-2.11294974272299e-05
-3.31747024002372e-05
-3.74558621007248e-05
-2.46074582926001e-05
-9.9902450557936e-06
-1.78405215716191e-05
-9.21445087032359e-06
-2.08992529641066e-05
-1.14961134218153e-05
-9.99419780719997e-06
-3.12328862897344e-05
-4.41050490988114e-06
-2.52595482460659e-05
-1.19650406688319e-05
-3.0706685159472e-05
-8.09352409162756e-06
-3.17739108875338e-05
-9.1287143070576e-06
-5.06994610201597e-07
-1.35137542530039e-05
2.53386104402645e-06
-2.88377591162081e-05
-1.40885278381007e-06
-1.2552108427685e-05
-1.00786515516337e-05
-1.01213489830629e-05
-2.24115331133635e-05
-6.61174415045905e-06
8.57669507675443e-06
-3.5207848954669e-05
-1.41408316721764e-05
-1.14522086733171e-05
-2.43107699825769e-05
-3.01517354940106e-05
5.79710300971037e-06
-2.54225174721269e-05
-1.44000928353627e-05
-1.64471594683961e-05
-1.36877747245185e-05
-3.37994964841149e-05
-7.6500585038727e-06
-1.28928703519605e-05
-3.81326720522146e-06
-2.44519903544524e-05
-2.33310922776694e-05
-5.7298606575465e-06
-2.50343922163353e-05
-1.60085425231027e-05
-2.63224427945028e-05
-5.11958713509516e-06
-9.69000665969289e-06
-2.28932954880252e-05
-2.39150408117875e-05
-1.15435208231295e-05
-2.83566691293385e-05
-1.32415287236158e-05
-3.07313440513795e-05
-2.4043820956838e-05
-2.85759869858079e-05
-3.76369151645439e-05
-1.70817450989518e-05
-1.59787018728579e-05
-1.97452685885482e-05
-7.90295862680315e-06
-4.87806388446412e-06
-2.32688474259284e-05
-5.43882225174955e-06
-1.37766939860489e-05
-3.72971083413778e-06
1.05449017500971e-05
-3.98286642350684e-05
-3.05559975217152e-07
-2.38104103078147e-05
-3.83631797233259e-05
-2.75519281037391e-05
-2.73044035364369e-05
-2.64629899014559e-05
-1.22458406637487e-05
-2.62442009361296e-05
-3.10582271197304e-05
-4.24114931100268e-05
-1.24109537610801e-05
-2.24320321801681e-05
-1.68544168012401e-05
-1.1936659590423e-05
-2.28475289803834e-05
-6.9842366798096e-06
-6.53295924985001e-06
1.14678046640491e-06
-2.69862958699896e-05
2.79945657041309e-08
-2.52249831487203e-05
-4.53745231847973e-05
-7.95091664269419e-06
-3.39827300190428e-05
-3.3990436461012e-05
-2.2226507260152e-05
-1.99032912503851e-05
-4.43438028904216e-05
-3.08306230794807e-05
-4.2161349101224e-05
-3.60984862676307e-05
-1.25681226617931e-05
-4.58424721746256e-05
-2.85685021101811e-05
-3.11432533409512e-05
-3.79319068399478e-05
-2.48077207138947e-05
9.8426787318744e-06
-1.29346175704769e-05
-1.55302206227029e-05
-3.16029378295962e-05
-3.41260839643984e-05
-1.30355013856914e-05
-2.25308032478641e-05
-1.81711426516384e-05
-3.74029874203155e-05
-2.89845049126821e-05
-1.89517402679528e-05
-2.5086036869138e-05
-2.49913756792707e-05
-2.86025402354741e-05
-3.49526998302018e-05
-1.43051818842658e-05
-1.00123279687428e-05
-3.26662307117461e-06
-6.97728727167411e-06
-2.39145081417498e-05
-2.14420421301059e-05
-2.62770716304145e-05
-1.69004490175248e-05
-5.2175982530695e-05
-2.06194075346895e-05
4.05781978717192e-07
-3.22219014472221e-05
-2.43678535922876e-05
-1.9061115972983e-05
-1.16146052327884e-05
-5.70532293609987e-07
-1.47986566010311e-06
-2.30143201912596e-05
-2.37641786753037e-05
-3.83102701139369e-05
-6.32773452054702e-06
-2.92719656736828e-05
-2.67499668424365e-05
-2.14716807474129e-05
-4.43285954357365e-05
-6.51278899185294e-06
-2.37212745678411e-05
-3.04093164340488e-05
-2.66728194207131e-05
5.87617037130609e-06
-2.6348301563582e-05
-1.82831590487019e-05
-9.860619473521e-06
5.39933159724936e-06
-3.79167411182806e-06
-1.97250683189535e-05
-1.25479340935245e-05
-2.19291406794183e-05
-1.82624216373171e-05
-3.79087784381962e-05
-2.03299816248142e-05
-1.8518626095336e-05
-2.29653675541061e-05
-2.49526202629701e-05
-2.43438976084091e-05
-1.31994350729617e-06
-2.95275680500288e-05
-1.7279537692348e-05
-2.89138367842298e-05
-6.08226360858201e-06
-1.06732923041481e-05
-1.77198292813736e-05
-1.872775860749e-05
-2.50004947724367e-05
-2.57407654031792e-05
-2.99568150135344e-05
-4.24703102465299e-05
-9.56152260028549e-06
-1.95253549629405e-05
-5.07893677815981e-05
-3.65310578830424e-05
-2.98824723620134e-05
-1.17255323449139e-05
-3.41028970947864e-05
-1.09784518253969e-05
-6.73981626980535e-06
6.63413912343355e-06
-2.08176489213992e-05
-1.77409764590671e-06
-2.93429043580278e-05
-2.79419379261502e-05
-3.02551311088608e-05
-1.82543758853361e-05
-2.85137583009398e-05
-1.71430962621309e-05
-2.19320766525782e-05
-2.37708493965563e-05
-3.04317670383407e-05
-2.12441077037166e-05
-1.68956226414809e-05
-1.71103941154687e-05
-3.65397964263492e-05
-1.91742768986297e-05
-3.19267163475265e-05
-9.65613083228097e-06
-1.7677757298703e-05
-3.65978204469856e-05
-4.09997821593068e-05
-1.95145180109287e-05
-1.90118686844181e-05
-1.48286763509933e-05
-1.77105509317187e-05
-1.57398849087403e-05
-9.10983762695041e-06
-1.3947845045768e-05
-9.72581959325981e-06
-3.23729041463918e-05
-1.12804540641334e-05
-2.24205893138361e-05
-2.26465135517755e-05
-2.00562317691228e-05
-1.88514841953584e-05
-1.27038776048478e-05
-1.56191095722969e-05
-1.75632760938646e-05
-2.14364792629852e-05
8.29818421859553e-06
-1.58642450614699e-05
-1.86206486093744e-05
-1.74448618274936e-05
-8.63707034241688e-06
-4.36514118461266e-05
-3.62072477828089e-05
-2.63016514253267e-05
-2.32430498992813e-05
3.11728408249008e-06
-2.42302119503585e-05
-3.58755843718407e-05
-7.79615498314023e-06
-2.79883612090909e-06
-4.39771996848838e-05
-4.12719500807892e-05
-2.26853952801839e-05
-2.28639277059623e-05
-2.23776561713046e-05
-8.26820705355623e-06
-2.82740920500179e-05
-1.04328319907428e-05
-2.31415145814625e-05
-2.74467788036907e-05
-7.75777454729306e-06
-7.64760993401018e-06
-1.36555633061015e-05
2.20960454482736e-05
-1.24659701734889e-05
-1.95617529450887e-05
1.41673556134509e-06
-1.79229028291895e-05
-1.82020289148426e-05
-2.03411315606314e-05
-2.456846032808e-05
-2.65308687313563e-05
-3.94328264944382e-06
-2.36456328033403e-05
6.79936655104054e-06
-4.64957389048008e-05
-1.23664193537379e-05
-2.97145109576147e-05
1.14874469190395e-05
-7.75802492608445e-06
-2.67786276876824e-05
-2.05139013877472e-05
-3.16343793406349e-05
-6.12061390981543e-06
-5.68267768000055e-06
-1.33814872819603e-05
-2.16544002026314e-05
-2.6814140970949e-05
-1.04201025771363e-05
-5.99178408566721e-06
-1.30413770228308e-05
7.71592435820568e-06
-4.57141228187315e-06
-2.42800683489048e-05
-3.36584741415365e-05
-2.16288855470159e-06
-2.58547518081864e-05
-2.51616903414658e-05
-3.12679123493481e-06
-2.24538454480884e-05
-4.23577057236556e-06
-2.45993499320002e-05
-1.20069843994948e-05
-2.88717353637289e-05
-1.68243654704127e-05
1.67748486266868e-06
-3.0752051378153e-05
-3.36391591789699e-05
-2.23511221387015e-05
-3.8063706397433e-05
-1.7070929523789e-05
-8.62866158678801e-06
-2.6082574941734e-05
-5.38472098293742e-06
-9.64709550155236e-06
-9.40568233207696e-06
-1.94458325940185e-05
-1.98994681597019e-05
-1.5951810956586e-05
-1.68758149751943e-05
-1.26515416512084e-05
-4.02679936902575e-05
-1.84760564814832e-05
-3.09581628834106e-05
-2.55588089196738e-05
-2.93187304732248e-05
-2.7257410537981e-05
-1.48878151212775e-05
-1.7115206380713e-05
-2.6351509146121e-05
-5.9410757154015e-06
-2.28357291299075e-05
-9.35722261881888e-06
-1.17188493817323e-05
-3.77114137219827e-05
-3.54959938140513e-05
1.06693472394598e-06
-2.35517903076394e-05
-1.87533307579643e-05
-2.30765653499786e-05
-9.65769944177753e-06
-1.79479808653763e-05
-3.8427155907566e-05
-1.26301884684345e-05
-2.8294903340335e-05
-2.59459392308607e-05
-2.80246731480188e-06
-4.08896731659006e-05
-8.66976485226336e-06
-7.64820717006281e-06
-2.61267836544364e-05
-2.17936451809478e-05
-1.05339697746879e-05
-2.86750180994209e-05
-3.33158987623871e-05
-3.30230754803527e-05
-4.11870767632844e-06
-1.52512244978274e-05
-1.81244756731979e-05
-2.59948541563241e-05
-1.40093276139036e-05
-3.04975787527298e-05
-1.25007026444305e-05
-1.32200683373718e-05
-7.03386947415196e-06
-3.55367525262601e-05
-2.25236835970544e-05
-1.61309492162353e-05
-2.52935108851087e-05
-1.82589754805e-05
-4.53492865474975e-06
-3.8428264008232e-05
-1.44166814754722e-05
-3.88713280775467e-05
-2.57184863196875e-05
-7.66782706584941e-06
-1.81908334297177e-05
-1.79859935431109e-06
-1.94667619672826e-05
-5.15775258358541e-05
-1.64006625871488e-05
7.53449151995213e-07
-1.53401406858571e-05
-4.33145538843942e-05
-2.51048631691799e-05
-1.85127216823201e-05
-2.52193596845191e-05
-4.01519235151223e-05
-3.63709755269715e-06
-1.74777983989851e-05
-4.61729024696839e-05
-2.04502625232678e-05
-1.37341197511635e-05
-1.93562376398266e-05
-1.98315141394011e-05
-2.11574566782244e-05
-2.96317678858067e-05
-2.2833865270702e-05
-1.33036845334634e-05
5.6978732632811e-06
-1.30274076355663e-05
-7.25269826828589e-06
-1.61139908999912e-06
-1.29478533099614e-05
-1.67852241796621e-05
-2.04355991441114e-05
-9.16894808812027e-06
-2.62309941934873e-05
-1.43155640744288e-05
-2.29746023414536e-05
-3.97440398029878e-05
-3.02810113528926e-05
-4.24022156344152e-05
-2.17806982848413e-05
-2.65448254487858e-05
-1.86313486417503e-05
-5.63964226559565e-06
-4.86161330149296e-05
-3.13007955534317e-05
-1.80064227071504e-05
-3.48505618026733e-05
-2.37359400046099e-05
-2.49126548843875e-06
-4.07120343556961e-05
-1.57169899386437e-05
-5.18001220850323e-06
-1.61312679360329e-05
-2.77501815835397e-05
-1.194129065598e-05
-4.14546752163934e-05
-6.65380928532858e-06
-1.87744795102007e-05
-1.82268401399804e-05
-3.6266541515674e-07
-1.86909966059827e-05
-2.50513376581165e-05
1.3938990675922e-06
-2.45347473379793e-05
-3.17329370384834e-05
-1.2187833165455e-05
-3.53576538150475e-05
-1.8628432696763e-05
-1.21792966436099e-05
-2.57575234041704e-05
-2.3823097960012e-05
-1.83276652818483e-05
-3.20004230590773e-05
1.15367825594243e-05
-2.59268834711844e-05
-2.83123419963757e-05
-2.63670491890966e-05
-1.28218566125737e-05
-1.44684429092383e-05
-2.31916848450004e-05
-1.9095522959434e-05
-2.96619822759996e-05
-4.63038800785302e-05
-3.91114553868796e-05
-1.54985543737782e-05
-2.1309091707678e-05
-1.48779102123518e-05
-1.92472149040189e-05
-1.86226733830085e-05
-1.88461489656002e-05
-5.59942678294452e-06
-3.4133164701585e-05
-3.42306676622403e-05
-2.9397539259685e-05
-2.61390447658721e-05
-6.93182789096647e-06
-1.8378651284128e-05
-3.83447978906774e-05
-2.63443365710056e-05
-2.01986401449719e-05
-4.3866430197337e-06
-1.42526708941187e-05
-2.34577745264635e-05
-7.70272423127549e-06
-4.24758935448006e-05
-1.06047428009232e-05
-2.88725530299347e-06
-3.2143986940368e-05
-2.43165273787688e-05
-1.28686780996398e-05
-7.58198563527125e-06
-4.98029729516575e-06
7.95074776994879e-06
-3.17029737430616e-05
-5.39746560603434e-05
-2.33022046419749e-05
-4.21582405966379e-05
-1.82595989885064e-05
-3.05014670706736e-05
-3.71721836988443e-05
-4.53433447211529e-06
-3.31033152188305e-05
-1.67649094464274e-05
-2.63681312285797e-05
-1.45289464425028e-05
-4.33085501401058e-06
-3.49687935128779e-05
-5.58491041653567e-06
-2.336466286812e-05
-1.49003129636816e-05
-2.18293592078363e-05
-2.01031697719882e-05
1.30503193431074e-06
-2.79784416997979e-05
-2.98364773464431e-05
-1.44150964333178e-05
-1.04089377898186e-05
-1.97367232760444e-05
-3.5517580403277e-05
-3.08059690311714e-05
-2.52636878793243e-05
-2.67317055740132e-05
-3.2310224566597e-05
-2.66315070721611e-05
-1.94038171217687e-05
-9.3133038067593e-06
-2.1916906717219e-05
-3.68629424338295e-05
-4.44643369516656e-05
-3.34998239464343e-05
-1.08149598722876e-05
-2.75732942852532e-05
-2.56532756406171e-05
-9.18042026943848e-06
-2.91090279249013e-05
-1.66455040316059e-05
-3.70003279065378e-05
-9.98502803115946e-06
-3.75442377912586e-06
-1.90284339204688e-05
-2.32869149710068e-05
-2.87665740102402e-05
-3.80358384766492e-06
-3.42609786643188e-05
-1.49179432401294e-05
-2.53725194890463e-05
-1.24135687772559e-05
-1.35918870562374e-05
-2.25439301271329e-06
-1.57038399524211e-05
-3.46525112278574e-05
-1.44995488562584e-05
-1.64765685440269e-05
-1.1642091114834e-05
-2.45712530104621e-05
-2.2255251364384e-05
-1.25175637779032e-05
-1.15747139573973e-05
-1.40257356621519e-05
-3.41080074322992e-05
-1.32776149440973e-05
-3.41009622560446e-05
-2.81342021251884e-05
-9.33745439740824e-06
-2.4207207670439e-05
-1.84509133784843e-05
-2.21540820891449e-05
-2.89554248654888e-05
-2.30947898978616e-05
-3.92115420317877e-05
-3.32026504324195e-05
-2.11505128864283e-05
-2.69204070981845e-05
-1.87454410749512e-05
-2.15130887182643e-05
-1.17438330950904e-05
-7.09872012367908e-06
-2.77611282997142e-05
-3.55270257790008e-05
-2.40456551702335e-05
-1.67675533035147e-06
-1.79712749566809e-05
-1.66020520293314e-05
-1.11987299634363e-05
1.34032061795635e-06
-8.5277951951863e-06
-2.48051049357224e-05
-9.31135826341064e-06
-2.23470291602368e-05
-3.72710782613849e-05
-3.22261119064222e-05
-1.69318840948388e-05
-3.82882160516327e-05
-3.2203516871893e-06
-1.1896916686759e-06
-2.80781115295802e-05
-3.99645716202183e-05
-3.09150069929786e-05
-1.36205866581579e-05
3.59701767535505e-06
-3.58020435224551e-05
-1.78304411591485e-05
-4.78527147652195e-05
3.13377093763615e-06
-3.57821035744071e-05
-5.86120720455305e-06
-2.52194136414682e-06
-3.89439190198799e-05
-7.82039116982301e-07
-3.01247268573716e-05
-2.89610979350225e-05
-2.85720987437482e-05
-2.61676315058262e-05
-3.41085442810537e-05
-2.91393918967004e-05
-1.26694530398622e-05
2.65395773613636e-06
-2.58114910376468e-05
-1.21285271145505e-05
-1.3325890224462e-05
-2.8791232919343e-05
-3.10424206000147e-05
-1.61679720861044e-05
-6.39860905825025e-06
-3.26662373967879e-05
-1.10976761079515e-05
4.01318671539639e-06
-1.38869666631591e-05
3.26709543087907e-06
-2.46983249531434e-05
-2.24523161663968e-05
-2.34173104637501e-05
-1.00083231808322e-05
-5.98585446985879e-06
-2.71845915760815e-05
-2.98407249289837e-05
-1.62906944284971e-05
-1.9888616701479e-05
-3.84384612158052e-05
-1.25215080763612e-05
-8.11191566702267e-06
-1.16559452614273e-05
-5.0174914472318e-06
-1.43419326821128e-05
3.55502076245689e-06
-3.64200194319309e-05
-2.47126422216279e-05
-2.26850863292828e-05
-4.00525068611471e-06
-2.76996457266926e-05
-1.25905869903477e-05
-3.30387603484932e-05
-4.8633510376699e-05
-4.48899638808559e-05
-3.86585548736367e-05
-3.17963012491169e-06
-9.71063348645331e-06
-4.73633992391568e-05
-2.78795283696138e-05
-1.29429635348112e-06
3.84845592396604e-06
-4.91269465138629e-05
-3.51421857481229e-05
-2.26057161766578e-05
-3.54030181413442e-05
-1.88811478520835e-05
-4.61725059145529e-05
-1.04762231303672e-05
-2.60668501531317e-05
-3.83239206298222e-05
-7.75526860410085e-06
-3.34058297877285e-05
-9.3234317687834e-06
-2.70582081731475e-05
-3.40433711182799e-05
-4.38487786442905e-05
-1.97080674218365e-05
-1.6082696639816e-05
-2.40552238987929e-05
-1.07481914012734e-05
-1.94884385987455e-05
-1.51710502076376e-05
-1.34768958114206e-05
-2.8655829312683e-05
-2.48130523060504e-05
-1.06494345513077e-05
-1.75298610387641e-05
-9.83478152926932e-06
-2.28948184976054e-05
-8.93397098082537e-06
-5.06164430039016e-05
-1.67297535474182e-05
1.54373888862466e-06
-2.56061844735471e-05
-2.54099941918945e-05
-1.70208761339082e-05
-3.9965839095475e-05
-1.38585973114922e-05
5.06524979257575e-06
-3.3495755230386e-05
-1.45632221407831e-05
-1.39519816296993e-05
-1.47497491159865e-05
-1.54648186108766e-05
-2.54948509429717e-05
9.83841675660565e-06
-2.17992544245668e-05
-3.33289100963815e-05
-3.00033324078752e-05
-2.77654596169853e-05
-2.56549230905835e-05
-1.14819742233936e-05
-2.11593401852825e-05
-9.95585461897378e-06
-2.90587700000701e-05
-1.4262323480803e-05
-1.90232921841225e-05
-3.78029529969526e-05
-1.78265131661691e-05
-5.42627883213322e-06
-4.44703455950997e-06
-6.70981073525859e-06
-2.59505529167819e-05
-1.79729211450825e-05
-2.570833555071e-05
3.80234286327481e-06
-2.32065973248468e-05
-2.49212931515722e-05
6.81767922257234e-06
-1.99713780338887e-05
-1.44705710169017e-06
-3.35611613423187e-05
-3.99868510792761e-05
-1.68165931279943e-05
-1.70045778774498e-05
-2.05732448500641e-05
-1.24317509139962e-06
-3.19129533299518e-05
-1.22328513532696e-05
-1.68900430276492e-05
-7.34195547864811e-06
-2.67146448506465e-05
-2.18749154318968e-05
-5.36235486430298e-06
-1.37135177034553e-05
-1.37341663869991e-05
-1.39496449808973e-05
-2.3932646719525e-05
-3.24633988289409e-05
-3.31972061310085e-05
-1.0189955971408e-05
-1.3950037588812e-05
-1.2837514813845e-05
-8.64443433892186e-06
-7.39683758932131e-06
-1.45242667805303e-05
-3.80034566260101e-06
-1.94813642689989e-05
-2.58388691413179e-05
-3.87636826610847e-05
-2.88921358037645e-06
-2.22948175652628e-05
-5.92710658167149e-06
-7.80094865169226e-06
-1.83998343855167e-05
-2.55458368917101e-05
-2.48727050625292e-05
-1.1573985879605e-05
-1.50721165381015e-05
-1.30884529904531e-05
-9.42402144165928e-06
-1.22253205893419e-05
-5.76256764055896e-06
-1.72189887919235e-05
-1.73860633989361e-05
-1.55562283945765e-05
-2.04135706352099e-05
-4.30990545953293e-05
-1.57603947998616e-05
1.42382335515524e-05
-3.05128455615357e-05
-2.34829714148356e-05
-9.06414138678267e-06
-2.71742038861328e-06
-2.54454624118277e-05
-1.96839807075275e-05
-4.24938242293891e-05
-1.25887021186626e-05
-9.08819035385801e-06
-1.54782487428376e-05
-1.33699967691011e-05
-2.41311024957419e-05
-2.4936432614796e-05
-1.19120340415313e-05
-1.559936253663e-05
-3.81613354929757e-05
-3.34396190319571e-05
-3.13400559054929e-05
-1.92342122488704e-05
-1.61290648704321e-05
-1.48618027266572e-05
-1.67223654402455e-05
-1.88720622208998e-05
-3.69786338944047e-05
-3.60733847264191e-05
-1.80609336489421e-05
-1.29189269258133e-05
-1.30627161304674e-05
-2.81345588870208e-05
-1.34164405153264e-05
7.49522193680232e-06
-8.57027403508758e-06
-1.03820730026442e-05
-2.23475326230203e-05
-1.68260656169886e-05
-2.6067080133122e-06
-1.81253688012014e-05
-3.5446062887317e-05
-1.4140107529842e-05
-2.44417694696776e-05
-1.71032348614469e-05
-2.71531191435483e-05
-3.41033560354115e-05
-4.1054697971451e-05
-3.21356704827391e-05
-1.48418788145144e-05
-3.70138661255826e-05
-2.5852380261653e-05
-1.8569470691403e-05
-1.17012522556735e-05
1.76891991441089e-06
-1.19036911105851e-05
-3.07411565540877e-05
-1.51015493360614e-05
-1.18082964237449e-05
-1.05343504998541e-05
-3.67768144280565e-05
-9.80717993856007e-06
-4.48590337833256e-06
-3.49128669920966e-05
-2.58072039215504e-05
-8.79513512080269e-06
-2.05386453565269e-06
-1.17539454984224e-05
-1.31821234586309e-05
-1.09667465310811e-05
-3.17780838521972e-05
-1.63876446907643e-05
-1.68620744653823e-05
-1.25001097319483e-05
-2.51389365006426e-05
-3.75131618961557e-05
-1.74751579982604e-05
-7.676772391409e-06
-1.01412006604024e-05
-1.37393565480061e-05
-1.28249604968786e-05
2.43709111450847e-05
-1.91074088559502e-06
-1.50523528606395e-05
-1.5416328077134e-05
-1.49269788725556e-05
-3.20315559246006e-05
-1.2285470387673e-05
-2.69687314836048e-05
-2.04485288445669e-05
-6.37814282990856e-06
-8.41039549471969e-06
-3.02063823772845e-05
-1.80782309346061e-05
-1.97521646584994e-05
-2.32935815118606e-05
-1.99681867792842e-05
-5.95152976790353e-06
-1.1115885983748e-05
-2.79763420527583e-05
-2.92873116278533e-05
-1.9827698678834e-05
-8.49476632368906e-06
-1.40794696799819e-05
-5.97424324767661e-06
-1.83064330064421e-05
-3.09880063000823e-05
-4.40743707505945e-05
-3.11906777864532e-05
-1.93037596732862e-05
-1.71722046445673e-05
-2.65174473975246e-05
-6.1521785999882e-05
-1.12346529765649e-05
-3.40170138147825e-05
-1.47765648771733e-05
-2.33171776571152e-05
7.12410445178449e-06
-3.34237036609651e-05
-2.0501091635773e-05
-2.91220830938571e-05
-2.2102472552549e-05
-3.89851432177821e-05
-4.33035410541728e-05
-2.23283481462793e-05
-4.06273603715448e-05
-3.26254123089059e-05
-4.92024275902442e-05
8.41748005880181e-07
-2.79090681059181e-05
-2.2093090907218e-05
-1.12497369974065e-05
-2.42640463350946e-05
-1.76232689453852e-05
-3.7055797169736e-05
-1.70602620965164e-05
-2.08734258243331e-05
-3.23637332681575e-05
-3.00607206269954e-05
-6.59753699080115e-06
-6.91542994442286e-07
-1.64294570317109e-05
-4.35617716377913e-05
-2.63609695660565e-05
-2.41822466578106e-05
-3.14672572375337e-05
-3.20485411692232e-05
-1.3617561782835e-05
-1.5086674715349e-05
-6.39723337200577e-07
-4.75491842616414e-06
-8.34391035365576e-06
-2.19709881940799e-05
-2.54930253663502e-05
1.01423071594468e-05
-3.43135525594772e-05
-1.25023860883214e-05
-1.00401885885048e-05
-1.17565622697344e-05
1.24285950460696e-05
-2.27506554830563e-05
-2.44565298071192e-05
-2.528956313287e-05
-6.69771381396748e-06
-2.90320936921227e-05
-4.58644286007855e-05
-2.07672630870065e-05
-1.4398250436757e-05
-1.28117663875752e-05
-4.22608244419681e-05
-2.13471514929975e-05
-3.07176428912928e-05
-2.14748075127403e-05
-1.28401936744828e-05
-3.30805743971604e-06
-4.18206899581381e-05
-1.50614284109087e-05
-2.85576619902527e-05
-2.28960642960732e-05
-2.34581455728719e-05
-4.18952180192676e-05
-3.95115301796653e-07
-5.62258905580513e-06
-2.46160034064422e-05
-1.51087905048605e-05
-3.59795411832312e-05
-1.91777536523626e-05
-1.59486346548193e-05
-7.1721862235261e-06
-9.03675181671917e-06
-6.27540581638587e-06
-2.67862188395714e-06
-2.93912710837789e-05
-2.33043717115785e-05
-3.8260463037128e-05
-2.17355930625492e-05
-2.16817213764439e-05
3.61818709581689e-07
-1.49539684824161e-05
-1.77977010712612e-05
-5.33065645833231e-05
-2.46102990235863e-05
6.03967921183647e-07
-4.55317522805032e-05
-2.78794935856619e-05
-1.39558212545858e-06
-7.43174801476058e-08
-2.23684538279029e-05
5.81469580942528e-06
-1.3212242157406e-05
-2.66800350851175e-05
5.3142135209771e-07
-4.18867384386017e-06
-3.40694747976725e-05
-2.70712075233711e-05
-8.13351644976026e-06
-1.53169614084162e-05
-3.279780968956e-05
-2.31009588073218e-05
-3.14802278223325e-05
-1.88256927715338e-05
-2.6535952600097e-05
-3.34304694541661e-05
5.89644104212539e-07
-1.4089153336819e-05
-1.94019280259033e-05
4.6185576271602e-06
1.18241702465057e-06
-9.88022889666347e-06
-2.01015044242339e-05
-2.3364842373348e-05
-3.13384728685387e-05
-1.85412076002194e-05
-3.91665010889829e-05
-4.15795558355046e-06
-9.291046813994e-07
-3.08380154491818e-05
-9.19404343122372e-06
-2.22208592228241e-05
-1.33839515617022e-05
-1.0277653845468e-05
-3.97893977596817e-05
-1.66399698599807e-05
-9.34436590300051e-06
-2.48701603629282e-05
-2.7381028780258e-05
-2.92298326066801e-05
-2.69562351405655e-05
-5.06237415197298e-06
-3.64276134132482e-07
-2.71399688015449e-05
-6.67861350420155e-06
-2.49230869516857e-05
-3.17149887473621e-05
-2.04150455685356e-05
-1.55003205690661e-05
-3.37975045985893e-05
-3.8129379787565e-05
-2.30540919135156e-05
-1.07399817560135e-05
-1.89670764091465e-05
1.25927100569288e-08
-4.11853934675859e-05
-1.31204775631906e-05
-1.31039712779105e-05
3.37685806526038e-06
-1.50564591413571e-05
-2.00245248329934e-05
-4.18273968075264e-05
5.71414444814264e-07
-1.64821299997367e-05
-2.85711326469445e-05
-2.95534459489794e-05
-3.84446862598136e-06
-1.4618884325477e-05
-3.35492941805182e-05
-2.29712994371567e-05
-2.30011392226603e-05
-3.31522274376106e-05
1.09727742761343e-06
-2.31394544914074e-05
-1.3595697516618e-06
-1.92019400256449e-05
-3.16391874787746e-05
-3.06209410979213e-05
-2.48951014187683e-05
-3.23064569434071e-05
-2.09096864864748e-05
-1.07832064567878e-06
-3.53273174321215e-05
-1.92059471553865e-05
-8.37871658756528e-06
-2.41339087270929e-05
-2.29055640677481e-05
-3.63471610402334e-05
-1.70673950327798e-06
-3.5190147753361e-05
-9.11161438667795e-06
-5.87089995819336e-06
-4.31078290581707e-05
2.75287346694803e-06
-3.61381707863661e-05
-4.58388282705643e-05
-1.10094084025076e-05
-2.92506327607148e-05
-3.57453928129875e-05
-2.57071093617809e-05
-3.67516232566743e-05
-2.38429260246859e-05
-2.41959858789664e-05
-1.92897814285546e-05
-1.47703781188573e-05
-1.14625221107313e-06
-1.16151198366711e-05
-2.94150676808653e-05
-2.49700687341298e-05
-2.43398958001206e-05
-1.75862958309491e-05
-1.53007870200401e-05
-1.40814281692536e-05
-2.41800649483698e-05
-8.83717668099007e-06
-1.59568232535678e-05
-2.12127528559193e-05
-1.87577888712674e-05
-1.60753319509889e-05
-2.59199234340113e-05
-2.16238831794835e-05
-2.35587742681386e-05
6.5481839945727e-06
-2.27457093291332e-05
-7.67033328341347e-06
-1.32600993080316e-05
-1.17176018858952e-05
-2.2254764001751e-06
-1.23403076842525e-05
-3.14208258061267e-05
-2.82280979216017e-05
-2.01062120264069e-05
-1.05325293289279e-05
-6.70599523243656e-06
-2.63368762868788e-06
-1.93298726306773e-05
-1.89607622479274e-05
-3.17585174044318e-05
-2.39239647995804e-05
-3.64199998100564e-05
-7.40662926958791e-06
-9.20225274410252e-06
7.92163081244362e-06
-2.80640149749985e-05
-3.95294787332948e-05
-3.37722192362838e-05
-1.76305115234229e-05
5.58650564970361e-07
-1.09735718562954e-05
-1.76622705412534e-05
-1.5707999052413e-05
-1.6962612603013e-05
-2.69806696794671e-05
-1.45802645501593e-05
-3.7842361961094e-05
-9.0581438368878e-07
-1.76779137088094e-05
-3.41086239109288e-05
-2.29965950268462e-05
-1.60728019621493e-05
-3.20675120826116e-05
-2.73695173312679e-05
-2.67653264799525e-05
-2.67989988264094e-05
-1.88465770114826e-05
-2.2400396041427e-05
-2.62553081234191e-05
-3.30588661711362e-05
-7.62514734734412e-06
-2.43733531668169e-05
-2.27972507953285e-05
-1.73572723582682e-05
-3.66887146078109e-05
-2.01441657389332e-05
-3.1408311591992e-05
-1.09194132156619e-05
-1.62320897031233e-05
-1.72218678839131e-05
-1.04110212971239e-05
-1.12438165203976e-05
-2.03330664101912e-05
-2.1803667572031e-05
-1.15226361343768e-05
-2.47005158400117e-05
-1.56873755283874e-05
-2.0196873032338e-05
-1.44131921342917e-05
-2.284187433675e-05
-2.14038192188025e-05
-2.00840193812913e-05
-2.31902901929224e-05
-2.43459710947658e-05
-1.26840662150036e-05
-5.46802798884315e-07
-2.16295296571326e-06
-3.65888358293276e-05
-2.94689797677392e-05
-1.73416282718058e-05
-2.76024678449704e-05
-1.06084537793225e-05
-2.925806749523e-05
-2.5927857538588e-05
-2.7227512670854e-05
-3.15099732194792e-05
-3.43392807082973e-05
-2.26275193229192e-05
-9.16883336506353e-06
-2.73221314481641e-05
-2.15650316722937e-05
-3.89566208242761e-05
-1.24558925080194e-05
-1.53696072032257e-05
-1.98884512821845e-05
-3.67793564967734e-05
-4.49130956115981e-05
-1.65579771585698e-05
-2.20863208466351e-05
-3.54396342009557e-05
-2.41383828168334e-05
-2.89257315338664e-05
-8.1785818060407e-06
-2.75260472545815e-05
-2.09537026949045e-05
-9.36263895719682e-06
-2.80438811884787e-05
7.45190688259591e-07
-2.95984767494246e-05
-3.86166114078505e-06
-1.69856301191898e-05
-2.02492959587947e-05
-1.42232399043509e-05
-3.23884157476225e-05
-1.9902970235668e-05
-1.33188455492906e-05
1.17400335238175e-05
-1.64861355011962e-05
-2.63506790660172e-05
-1.84648147444705e-05
-1.24854839590544e-05
-3.67704045592963e-05
-2.91122047008749e-05
-2.34452192479285e-05
-2.43222580253314e-05
-3.21753565970421e-05
-6.26935716769021e-06
-3.93283886093153e-05
-4.28405883438027e-05
-2.21957739795952e-05
-4.10591546097411e-05
-3.4591558403274e-06
-1.62187529630969e-05
-2.24296831890075e-05
-1.72847868824002e-05
-2.01743257127511e-05
-1.83231559315494e-05
2.89994682913548e-06
-2.25194051330289e-05
-1.44388790118532e-05
-6.94583244600715e-06
-1.70476970416278e-05
-3.51640194529727e-05
-4.67707507338931e-05
-4.85858307259857e-07
-2.20248038974149e-05
-3.3602174946252e-05
-9.50387083137584e-06
-4.52303582215283e-05
-3.58034734852568e-05
-4.0330935705038e-05
-2.67737952754116e-05
-3.66172625731712e-05
-1.62089065299369e-05
-1.68660572632593e-05
-2.28725269327091e-05
-4.93195040485161e-05
-3.44344765966804e-05
-1.01785014170097e-05
-1.3406125836719e-05
-2.23444328857516e-05
-2.17369353832784e-05
-1.11800011166929e-05
-7.30414954719586e-06
-3.92895465930993e-05
-5.89677639528559e-06
-2.41144565640089e-05
-1.10299992629404e-05
-2.04578695467202e-05
9.68766252064918e-06
-2.3005344176175e-05
-3.01853755751343e-05
-1.88983430361541e-05
-2.82730315265289e-07
-2.30542875653434e-05
-4.07969145420768e-05
-3.16706160523989e-05
-3.07034005472527e-05
-2.29173866461914e-05
-3.3605208748694e-05
-2.95387308050141e-05
-3.04174031373896e-05
-1.11913663039769e-05
-4.89131344622847e-05
-1.72574177121516e-05
-1.9035623261058e-05
-4.4889514225032e-06
-1.35680501051255e-05
-1.59599280750392e-05
-2.18794619335837e-05
-2.40510627840296e-05
-4.94441141677312e-06
-3.49850492148126e-05
-2.34355497166367e-05
2.1451111638506e-06
-2.4630686357871e-05
-2.35441759637454e-05
-1.87402280275377e-05
-1.16473935061902e-05
-2.43648353639628e-05
-1.11955792293218e-05
-3.45372882105584e-05
-4.24123177887098e-05
-1.14206757288876e-05
-1.48456980578251e-05
-1.58285810441208e-05
-3.51137324608921e-06
-1.80914647347632e-05
-8.33365979192589e-06
-1.84976470020138e-05
-3.74716829229542e-05
-2.11420835098661e-05
-2.32991389567924e-05
-2.7239201173759e-05
-1.96678042146688e-05
-1.4551617731517e-05
-1.83464533897898e-05
-1.87664417589378e-05
-5.1073214517249e-06
-1.37631919360846e-05
-3.21394564725783e-05
-1.87378227083966e-05
-3.79976021134714e-05
-4.15431665378311e-06
-8.05308544877578e-06
-3.70157187874587e-05
5.61712900487522e-06
-4.4077316435028e-06
-1.74520673185961e-05
-8.68509926281836e-06
-7.55687278584014e-06
-3.57318883450097e-05
-1.58115890820704e-05
-3.18554668706629e-05
-4.10482594776256e-05
-5.98180578237666e-07
-1.78276915649243e-05
-5.27301378426637e-06
-2.02728343834135e-05
-1.91969587383677e-05
-3.41459380320341e-05
-3.71640853992631e-05
-1.01361746695084e-05
-1.32448600927286e-05
-2.20947031494012e-05
-1.78420035531211e-05
-3.3894546715209e-05
-2.24550495572953e-05
-2.67516402108806e-05
-2.71871129683783e-05
-3.22773019100953e-05
-2.58428944606183e-05
-1.19036573996444e-05
-3.7790680202164e-06
-2.21504556305181e-05
-2.1413761920227e-05
-2.51668977272911e-05
-1.08514066635194e-05
-2.60281100982662e-05
-3.13127864991483e-05
-1.00366622317218e-05
-8.29174465156832e-06
-3.46191281860677e-05
8.5033970124286e-07
-9.16714364971358e-06
-2.08836630379565e-05
-2.24253790750547e-05
-3.64162463918562e-05
3.72379066766443e-06
-1.46056833544926e-05
-2.12368070874007e-05
1.92525393311408e-06
-3.2719543263488e-05
-1.06586621430834e-05
-2.80197158289227e-05
-1.4178271525088e-05
-2.08634445264095e-05
-1.88031306810032e-05
-3.33869421993921e-05
-2.65713196954207e-05
-4.75663809144238e-06
-2.77340501068858e-05
-1.3495382998444e-05
5.12306717696034e-06
-1.86426485321232e-05
-2.67733879220123e-05
-4.13848288108594e-05
-4.04960825516103e-05
-1.21130465975603e-05
-3.36216949278968e-05
-1.40614425418679e-05
1.03855331248702e-06
-2.80647055906741e-05
-1.6309280359999e-05
-8.34719462325096e-06
-2.39490112400503e-05
1.28925744741814e-06
-1.80146047460268e-05
-1.26466353690151e-05
-2.20417758074598e-05
-2.01371488372222e-05
-5.29838306784565e-05
-3.0871838603918e-05
-2.57638323369349e-05
-1.26080912976864e-05
-1.64213884096033e-05
-6.93032660614777e-06
-2.55598963263543e-05
-2.31926813987663e-05
-2.38700078240865e-05
-1.75776601759306e-05
-3.75466086797402e-05
-9.16741217131304e-06
-4.84422863103407e-08
-2.27312161983944e-05
-1.00496935515331e-05
-3.9845225673103e-05
-3.64964758753627e-05
-1.37955969548578e-05
-2.91878799753317e-05
-2.71816759697326e-05
-1.7417551148557e-05
-1.78303630907619e-05
-1.14909757766564e-05
-1.89435599040079e-05
-2.25870302047593e-05
-2.13037427288948e-05
-2.35669515051333e-05
-1.51799152491788e-05
-2.66665909967547e-05
-3.80297896399163e-05
-3.78667355576472e-05
-6.44004310196672e-07
-2.30624541111686e-05
-2.65001795459593e-05
-3.40251378442146e-05
-8.35118082188068e-06
-1.38760432382847e-05
-2.44930457238196e-05
-2.6856570661567e-05
-1.45922138080641e-05
-5.7111882451321e-06
-3.31934202224205e-05
-2.3446608685317e-05
5.20677329764715e-06
-1.81574740144078e-05
-1.36075651742068e-05
-1.61610173068768e-05
-6.66922223085639e-06
-4.60599203990997e-05
-1.75556675687515e-05
-2.7686104574679e-05
-1.11740423276862e-05
-2.36076717978248e-06
-8.62172539135463e-06
-2.30443348644103e-05
-3.30486990372599e-05
-4.55363749438928e-05
-2.12663018293093e-05
-1.86079770485031e-05
-2.30904849017497e-05
-1.82949911652335e-05
-6.61280022726919e-06
-3.48261111081141e-05
2.79099799315671e-06
-1.11297499315141e-05
-3.40967218790024e-05
-1.35334419765078e-05
-1.78641027071288e-05
-3.1718558789304e-05
-3.17544889385653e-05
-3.01981754760917e-05
6.91846825146545e-06
-3.32260411728508e-05
-1.89736425006493e-05
-2.26060425346469e-05
-1.21011319611101e-05
-3.00344303485994e-05
-3.38848463555276e-05
-3.05891386678663e-05
-2.99213533519388e-05
-2.31538605217059e-05
-3.38484020476652e-05
-2.89687369224555e-05
-1.63614338301051e-05
-7.03964482355214e-06
-3.18923237970421e-05
-4.6938678567039e-06
-5.35290326434767e-06
-8.16737426334445e-06
-2.31663904081091e-05
-3.05523699552816e-05
-3.37007410701289e-05
-4.02693171923452e-05
-5.84633049384122e-06
-1.35677680037314e-05
-1.07765909826592e-05
-3.47601001795475e-05
-2.07301455258933e-05
-2.07431767373875e-05
-1.06056087921698e-05
-1.6578041937164e-05
-1.23386443024194e-05
-1.6628372103792e-05
-2.43322158441767e-05
-3.29562587137279e-05
-3.53373464471176e-05
-1.53028973214468e-05
-1.09629106882294e-05
-2.06501935039915e-05
-4.2939376045631e-05
-3.22204527422095e-05
-4.27485339968927e-06
-1.36501959241595e-05
-1.64812916731276e-05
-2.95223976901978e-05
-2.10172555264206e-05
-2.02687038080667e-05
-3.16880524816184e-05
-1.85619376778338e-05
-2.94615109583828e-05
-2.51259878754283e-05
-2.3478656926979e-05
3.15345224204229e-06
-3.40909171515729e-05
-5.00164161353432e-05
-1.10724032936217e-05
-3.21901391361917e-06
-3.70976730318158e-05
1.06678497389808e-05
-1.2834845084016e-05
-1.81309783829118e-05
-2.17135311105389e-05
2.17061639251343e-06
-1.52500387727119e-05
-4.36871943196393e-05
-2.49155608544299e-05
-3.99686221676249e-05
-3.08543774967055e-05
-1.43943974346231e-05
-1.27925398353804e-05
-1.34750045485396e-05
-3.27983574258289e-05
-2.82527448779197e-05
4.81302264139705e-06
-3.55386658064058e-05
-3.79620345215848e-05
-3.02059924349297e-05
-2.38145840575346e-05
-2.38969607166266e-05
-2.04632754648933e-05
-9.12396779439542e-06
-1.08566783222153e-05
-1.50468311980054e-05
-1.91842232040953e-05
-2.80369304995611e-05
-2.17467050754253e-05
-3.29447484311922e-05
-3.04397219262723e-06
-3.68565679015544e-05
-2.49155695110271e-06
-7.55676205104975e-06
-1.30090831669263e-05
-3.40389792503203e-06
-1.95544783903256e-05
-1.25051389731823e-05
-3.22951398909283e-05
-2.23866139668521e-05
-6.87598261876852e-06
-8.67643298509702e-06
-2.31767128358574e-05
9.24939139542778e-06
-2.21993146892399e-05
-1.89706704378771e-05
-2.69992744007924e-06
-1.39377731422156e-05
-4.48870943253909e-06
-3.3239150912028e-05
-2.43595504006697e-05
-1.12933949624055e-05
-2.61932925408992e-05
-7.37064591454831e-06
-3.23294533779375e-05
-1.19310675115845e-05
-2.63657047609359e-05
-2.08122896883085e-05
-5.04899678624732e-06
-3.07287198254327e-05
-1.83918193169943e-05
-3.10917504320394e-05
-2.52598854230472e-05
-2.08660046029129e-05
-2.45173395396961e-05
-3.03198819887292e-05
-3.35077130631031e-05
-1.88101027325916e-05
-3.20103127342095e-05
5.82483502572766e-07
-3.44430414198003e-05
-2.87741017139345e-05
-2.11611053650239e-05
-1.9086703367865e-05
-5.01353148611259e-05
-1.89211370491937e-05
-1.93462889001798e-05
-1.75441559254906e-05
-2.73249434138683e-05
1.9450063598752e-06
1.10730900117596e-06
-2.48870323914896e-05
-8.50336924516957e-06
-1.67278579770564e-05
-1.70710284912336e-05
-1.04786945372695e-05
-1.83683793899742e-05
-1.01818451200325e-05
8.63032942612049e-06
-2.49291367029406e-05
-1.93474819482795e-05
-1.55869671482269e-05
-3.68880526108627e-05
-1.86228070917458e-05
-3.46333626298558e-06
-1.82306823817578e-05
-3.90511981953484e-05
9.33401252362298e-06
-3.12148042848712e-05
-1.96408796392845e-05
-1.3579597954826e-05
-1.21730746211221e-05
-1.53923494969571e-05
-1.51843860194264e-05
-1.06851642889546e-05
-2.97552092303355e-05
-1.98269091851384e-05
-3.17390427854687e-05
-2.62966388317507e-05
-2.92856851275489e-05
-1.22227331915514e-05
-2.96266911044111e-05
-6.68335658116588e-08
-1.92632019420431e-05
-4.09885328908297e-05
-1.91995630998676e-05
-3.06087640074565e-05
-1.92393831779122e-05
-4.22688869456567e-05
-1.15470512275771e-05
-9.69202764373583e-06
-8.30369342206906e-07
-1.79900115248186e-05
-1.29314723223929e-05
-1.55237960358413e-05
-1.02658078525788e-05
-3.32400522135754e-05
-2.12965183454487e-05
-1.46280480312223e-05
-2.9646111285195e-05
-6.19524597779817e-06
-1.44819289445657e-05
-8.51235635833341e-06
-9.48261131838093e-06
-2.62137493301266e-05
-3.78177055384981e-05
-2.39780019427914e-05
-1.6000742626209e-05
-2.39724480560017e-05
-2.96241959588876e-05
-3.60711603199113e-05
1.85462233831886e-06
-2.74898135799748e-05
-2.99762838175292e-05
1.05090901619756e-05
-5.463980770054e-05
-3.40890217372048e-05
-8.96163162982626e-06
-4.69268097682971e-05
-2.73643031611326e-05
-1.00967766657731e-05
-2.77575734920534e-05
-5.02442028038331e-05
-7.31582500792728e-06
-2.44364729897009e-05
-1.52827184233003e-05
-3.02717646414178e-05
-2.00334070048662e-05
-2.34708481631453e-05
-2.9351643284875e-05
-2.57267773451084e-05
-3.01072662322071e-05
-4.14485054664905e-05
-1.47137415476694e-05
-3.4978391723904e-05
-1.98303550565516e-05
-8.81022457188765e-06
-1.68092450770083e-05
-3.4723207788974e-05
-2.27744799789858e-05
-1.39932397974605e-06
-2.52132532298534e-05
-2.559392094149e-05
-2.10764970619496e-05
-3.25210312156352e-05
-6.82031510910575e-06
-1.73523694392958e-05
-2.14132522256079e-05
-1.55037300107782e-05
-6.73741068853155e-06
-2.52418292854616e-05
8.63962212612567e-06
-3.53229557941722e-05
-2.13406971216704e-05
-2.49831299349461e-05
-1.80677332619407e-05
-1.83027316185746e-05
-2.21260677816604e-05
-1.49225658493743e-05
-1.34103751895439e-05
-3.25799829936424e-05
-4.03461288566446e-05
-2.38722582848897e-05
-3.49151988891525e-06
-2.67674870267408e-05
-3.22354203842688e-05
-2.99600420071233e-05
-3.18578630237625e-05
-5.54215440543401e-06
-3.054676517128e-05
-1.30177444734423e-05
-5.69351378563751e-06
-2.21189691930909e-05
7.55216518658271e-06
-7.92270647000664e-06
-1.12558891561854e-05
-1.61175168639296e-05
-1.5185478754694e-05
-2.09405393401918e-05
-1.09907253659194e-05
-6.29631373777842e-06
-2.51523781186727e-05
-1.85728334079816e-05
-1.10156862049089e-05
-3.37227547716259e-05
-3.32654679755677e-05
-1.49983822032573e-05
-1.85023481452541e-06
-3.18945815021751e-05
-1.67325900467527e-06
-3.34186988381922e-06
-3.47207025586213e-05
-2.61373369357872e-05
-1.82818433484229e-05
-3.51411898944992e-05
-1.76285101815412e-05
4.23361253139344e-06
-3.17551404389588e-05
-1.73010258850813e-05
-1.6196928773839e-05
-2.1137421410011e-05
-3.32075581507777e-05
-2.31277659375502e-05
-2.30969611257435e-05
2.81760205783648e-06
6.07859287552967e-06
-1.7129425525673e-05
-1.49490732622841e-05
-2.95632131352402e-05
-3.09916466553776e-06
-4.36009966131495e-05
-1.39956169435437e-05
-1.82635944817938e-05
-3.90081843032613e-05
-1.3691631847244e-05
-1.99169894534228e-05
-1.29634584463317e-05
-3.17904395457298e-05
-2.13599713866034e-05
-1.80424618422337e-05
-6.45336906499937e-06
-1.79196660414953e-05
-2.71922115387006e-05
-5.96046080421084e-06
-2.35819951181165e-05
-1.77753540563396e-05
-2.86334795425989e-05
-1.75452623003048e-05
-2.68956384109137e-05
-1.22441703809965e-05
-4.20638087119703e-05
-4.30807153238749e-05
-1.50842480058273e-05
-5.55473106095902e-06
-3.18485384907231e-05
-1.32700618099442e-05
-1.63151547326144e-05
-1.52220960434552e-05
-2.82327335444689e-05
8.90269678017815e-07
-2.57519870313105e-05
-1.5579388806183e-05
-2.32012551559806e-05
-1.9048806680302e-05
8.65699319574513e-07
-3.5837539120843e-06
-8.5258834308811e-07
1.67992630180025e-05
-3.17828096481624e-05
-3.05956258161945e-06
-6.43356482250434e-06
-3.03090393382221e-05
6.07748947665296e-06
-4.83678647951712e-06
-3.29080106170844e-06
-2.50112206436283e-05
-4.7151974922898e-06
-2.31957635822142e-05
-3.88721056712183e-05
-2.34596761322802e-05
