# Supplementary material for: Research on computational propagation and identification of mine microseismic signals based on deep learning
Source: PLoS One. 2025 Oct 22;20(10):e0334641. doi: 10.1371/journal.pone.0334641 (PMC12543183; doi:10.1371/journal.pone.0334641)
Supplement: S1 Data — (ZIP) [file pone.0334641.s001.zip › 000100500001012.xlsx_0.txt_24.txt.txt]

-2.28997106037862e-05
-2.71054651878158e-05
-3.35090209112443e-05
-2.29162541232256e-05
-3.58321354105296e-05
-5.19613566600369e-05
-2.13878945539808e-05
-1.76756829849546e-05
-1.10826740610927e-05
4.32677660755068e-06
-2.60417044501308e-05
-5.47172847161986e-06
-2.23603980072254e-05
-1.50304547872267e-05
-1.40747400738968e-05
6.8369326312189e-06
-2.84263539247463e-05
-3.52474956024011e-05
-2.76937914795522e-05
-1.55384658897252e-05
-1.97364705297032e-05
-1.48333381257379e-05
-2.04716777989549e-05
-3.17294462239618e-05
-1.8852272305005e-05
-8.26639995691785e-06
4.27027019985119e-06
-6.93964626162462e-06
-2.03087116054254e-05
-2.74970408903643e-05
-2.66449756690483e-05
-1.58879807521032e-05
-1.56184777247552e-05
-8.67237383656928e-06
-2.35735356436614e-06
-2.20495081796648e-05
-3.52623505768837e-05
-1.3705141914731e-05
-3.06302998313967e-05
-4.50521933772904e-05
-1.78200953990447e-05
-1.73308756631596e-05
-2.6493614793078e-05
-2.58486106121266e-05
-9.47014366960987e-06
-2.42303801399242e-05
-1.78435546321068e-05
-1.98058141084688e-05
-1.59926419482173e-05
-3.29062045569935e-05
-1.49747629022581e-05
-1.69089812144486e-05
-1.50926029416756e-05
-1.61867799544171e-05
-5.74101157392364e-06
6.41362359507537e-06
-1.97441157466289e-05
-3.17945050774607e-05
-2.84591751520533e-05
-2.79911240720379e-05
-2.86631902451439e-05
-2.75889024918522e-05
-3.42727762438079e-05
-3.9960350726773e-05
-2.06469294867004e-05
-1.42032246354895e-05
-3.32689738551004e-05
-3.41703180114786e-05
-1.93043415959907e-05
-1.77291208250538e-05
7.90839909760565e-06
-1.19368630860274e-05
-3.69088695446154e-06
-6.52532163643781e-06
-2.45090525983094e-05
-3.54852477834063e-05
-3.69456016332341e-06
-1.15519631770672e-05
-2.49072730272465e-05
-1.44528046849871e-05
-2.04611296506346e-05
-2.68918948527268e-05
-3.32779069691183e-05
-3.89024467194224e-05
-3.37310577629271e-05
3.99732216772053e-06
-9.94713117378961e-06
-2.69141546532015e-05
-2.79481973127031e-05
-2.47114883220467e-05
-1.82740380958081e-05
-1.15142963267629e-05
-2.03883640851822e-05
-9.05067116647436e-06
-2.06763651730019e-05
-1.33726362306383e-05
-2.89297310032702e-05
-2.72041056801492e-05
-3.28769753691166e-05
-3.80791495332728e-05
-2.15855796782669e-05
-7.49291006380296e-06
-3.02179837459082e-05
-2.52231401320066e-05
-4.57486109908239e-05
-2.45779465174606e-05
-1.9481793067156e-05
-4.27368633018288e-05
-2.46860716307538e-05
-2.57509937983404e-05
-2.03418015046169e-05
-2.85202495039461e-05
-3.22793011550539e-05
-1.45893469838333e-05
-2.00587251950793e-05
-2.75831644648592e-05
-3.51096338917331e-05
-1.32703127489088e-05
-3.11791398120977e-05
-1.05218799217867e-05
-3.05913655324573e-05
-2.69004483950418e-05
-2.57498213085886e-05
-6.98837625449482e-06
-2.61990232584117e-05
-1.3056658755125e-05
-1.5717309921638e-05
-1.79630069615513e-05
-1.45859310547807e-05
-6.26606141669297e-06
-1.91240676013898e-05
-2.33444832559651e-05
-1.50139983698724e-05
-4.05039643024305e-05
-2.75477753709126e-05
8.20205411297681e-06
-3.2965339024394e-05
-3.0582500704797e-05
3.6512698965483e-06
-3.82889136678425e-05
-4.15668271712961e-05
-9.8707390778454e-06
-3.45250133828037e-05
-1.17277148146535e-05
-2.95646846326378e-05
-5.83121835119997e-07
-1.94325863559688e-05
-1.9008965441028e-05
-1.03946496645944e-05
-2.68665086043201e-05
4.36498982760594e-06
-1.10220610832551e-05
-2.16899754779915e-05
-1.32058125403008e-05
-2.19006410820789e-05
-1.56937392581496e-05
-4.52867892376983e-05
-2.4826428169436e-05
-3.1751248474792e-05
2.8038247460953e-07
-1.43135341291326e-06
-4.82244815192886e-05
-2.84508844745788e-05
3.159838185163e-06
-4.12060044124397e-06
-2.27032821013223e-05
-1.62803931593546e-05
-2.95895070108718e-05
-2.36803404657639e-05
-3.20534791245239e-05
-3.37945184730544e-05
-1.94154328146708e-05
-2.20975133546139e-05
-2.20301475766479e-05
-1.60752536522288e-05
-2.62906754196031e-05
-2.26363403839692e-05
-1.63057311913808e-05
-1.25910199770946e-05
-4.08088510061266e-05
-3.34612428816824e-05
-2.78751162905561e-05
-1.36428953859883e-05
-1.95435060194152e-06
-7.81242071352165e-06
-2.4534217051526e-05
-2.67723500333407e-05
-3.20042534070241e-05
-3.81219656432642e-05
-1.73715023145578e-05
-2.0921200430349e-05
-1.14862451388092e-05
-1.43832390525164e-05
-2.0982045419499e-05
-4.03274508156395e-05
-5.44845508857163e-06
-1.71298644501083e-05
-1.88215817030374e-05
-3.87386656740643e-05
-3.23054515931481e-05
-2.28390248979741e-05
-2.13244094690916e-06
2.08292376498014e-06
-1.65812351203524e-05
-3.68176325396356e-05
-2.53085029731679e-05
-2.5607014490242e-05
-1.19598055169257e-05
-2.69371153580442e-05
-1.6552942419966e-05
-1.33675015006077e-06
-2.63326123293656e-05
-9.66839289964171e-06
-3.20031357480687e-05
-3.33939361114938e-05
-5.99726662336211e-06
-4.48284003706143e-06
-2.59110180936075e-05
-6.21737277914926e-06
-1.30210270408813e-05
-2.48880815009939e-05
-2.84169770596552e-05
-3.07603320184128e-05
-5.60285799526016e-06
-1.20798462816962e-05
-3.59949121623671e-05
-2.80061253986476e-05
-4.0234363681374e-05
-1.25753159216005e-05
-1.43446100415543e-05
-3.26666216353335e-05
-1.277008811209e-05
-3.53646595492113e-06
-5.58825189591212e-05
-1.43210216432931e-05
-1.57139554260062e-05
-2.16758482759532e-06
-1.41160806106973e-05
-3.26485687943408e-05
-1.62202213829772e-05
-2.77954470546369e-05
-3.54085664129779e-05
-3.33594179130046e-05
-9.70584024202835e-06
-2.79501749076545e-05
-1.30348101589734e-05
-1.46449538998304e-05
-2.036405127858e-05
-2.57470720659032e-05
-2.21478998576151e-05
-2.75104831176232e-05
-2.84158641928885e-05
-2.99701158211e-05
-7.93719018976791e-06
-2.2744287897328e-05
-1.36887036310632e-05
-2.42246053895616e-05
-2.18477266344425e-05
-7.14360818922406e-06
-1.22748851647493e-05
-1.91390089811396e-05
-1.8492700390736e-05
-2.44898486167282e-05
-2.91300207538369e-05
-2.8291011726737e-05
-2.69155426557535e-05
6.88763636377295e-06
-7.2423842085421e-06
-3.52988204073449e-05
-1.33734274178095e-06
-1.2259212035801e-05
-1.89609941992343e-05
-1.21483797223293e-05
2.11968739771992e-06
-2.41639185123167e-05
-1.92489081016951e-05
-3.60533963587166e-05
-1.64401308307863e-05
-2.92093204498734e-05
-9.75164697116901e-06
-3.78755353635186e-05
-2.14582303900787e-05
-2.28944213726906e-05
-2.69985417088117e-05
-1.51037116866026e-05
-2.73156709215834e-05
-2.25244151807256e-05
-2.17573693038992e-05
-2.27420009492791e-05
-1.57974288006226e-05
-2.52910054106551e-05
-3.11707788322666e-05
-7.73479995479947e-06
-1.20219618094441e-05
-3.10764493398807e-05
-3.34577693079544e-05
-2.42756393762547e-05
-4.62032748530426e-06
-2.12719108746488e-05
-2.40029048873498e-05
-2.41370521510001e-06
-3.84029587120023e-06
-1.51684727451941e-05
-7.86758467073648e-07
-1.28963369626018e-05
-9.33313108267128e-06
-1.07752130938535e-05
-2.09730878515196e-05
4.88966836863069e-06
-2.18563121223569e-05
-1.69979734005565e-05
-1.80612147126572e-05
-4.18426559133679e-05
-1.80426503638799e-06
-5.56489492690957e-06
-1.37293307729258e-05
-1.97380463081652e-05
-4.01818984788217e-05
-1.34013669252279e-05
-1.26227451673176e-05
-2.77560076601618e-05
-2.21697514188802e-05
-2.21727160473629e-05
-3.34141041018614e-05
-8.83616969210053e-06
-1.42802129397339e-05
-2.0241264532594e-05
1.75324623342453e-07
-1.76650244500983e-05
-1.10069519715599e-05
-4.74957826519587e-06
-1.44042878178712e-05
-2.63837576430086e-05
-8.72364860820705e-06
-2.14331773925414e-05
-1.13284570219694e-05
-3.32752546605124e-05
-4.07896196275173e-05
-3.66990809065602e-05
-1.64463315497481e-05
-2.21086717591973e-05
-3.00586683432046e-05
-4.96629532849755e-05
-5.35493178844492e-06
-4.53637044597065e-05
-2.16412440911276e-05
-2.72911814376844e-05
-1.56368152431969e-05
-6.93683301817828e-06
-5.24178353943026e-06
-3.21961860046571e-05
-1.17728664345998e-05
-3.43991782610123e-05
-1.32997942831884e-05
-1.69665390508593e-05
-2.30569652681624e-05
-1.12790986735482e-05
-3.80945226287069e-05
-3.58615551596154e-05
-1.06318526719095e-05
-3.91989990847805e-05
-1.70720063658977e-05
-3.29154812120531e-05
-2.23881791118748e-05
-1.26884243366846e-05
-1.750056049485e-05
-3.1892609124283e-05
5.67968981456948e-07
-2.34841951975755e-05
-2.13149327702283e-05
-3.4691808581783e-05
-2.03635811299681e-05
-8.65490679056356e-06
-6.17758023010749e-05
-1.89275527890277e-05
-3.07194219651701e-05
-2.5956097425473e-05
-9.84625123712642e-06
-1.29315446322724e-07
-3.23316029383888e-05
-2.53068375732683e-05
-1.6592891795915e-05
-1.16045124272706e-05
-1.66109739562344e-05
-4.36185754212098e-06
-2.84120730876938e-05
-3.09952089375846e-05
-1.84869435953803e-05
-2.60538587124643e-05
-2.03115109665894e-05
-3.26322182576323e-05
-1.88069678182578e-05
-3.69362904562227e-05
-1.55679108205764e-05
-1.42752928272298e-05
-2.25919122520857e-05
-1.61040358704915e-05
-5.02585684173144e-05
-1.93868625299223e-05
4.28753176431495e-06
-2.82333197013106e-05
-1.42593894835146e-05
-2.31120263886195e-05
-3.23288763914881e-05
-2.37227686076378e-05
-1.76155400412106e-05
-4.64003462054368e-06
-1.11528832408519e-05
-2.19455986352794e-05
-2.30434099692763e-06
-1.03645684542696e-05
-1.95686150599553e-05
-6.24447702592203e-06
-1.94548989587986e-05
6.70912471103168e-07
-3.82109267862893e-06
-8.06950889338392e-06
-3.45634509110394e-05
-1.21578822743209e-05
6.00610404544412e-07
-1.18554906369781e-05
-1.04471943148852e-05
-2.28622458075138e-05
-2.76245256254361e-05
-3.40972778968996e-05
-1.60224942954218e-05
-2.10292559463277e-05
1.5061214902705e-05
-1.68030260840798e-05
-5.4224415386931e-07
-1.29316332371694e-05
-1.26519901864744e-05
-2.69621615573149e-05
-1.93681107391531e-05
-9.37552958047742e-06
-1.08753151979952e-05
-9.37130609820835e-06
-1.71920750390138e-05
-1.30710120763872e-05
-1.70855870294796e-05
-1.70858124085648e-05
-8.19654198369222e-06
-6.2570984279675e-06
-1.46014668889972e-05
-1.92143550782238e-05
-3.08238649661892e-05
4.39046760176005e-06
-2.96629954941256e-05
-1.8567801091751e-05
-1.8426448501526e-05
-1.00762644726347e-05
-4.3818045907104e-05
-3.30174500482597e-05
1.38254032381723e-07
-4.25365877452553e-05
-2.49658622060355e-05
-6.04750918431727e-06
-2.45614415922865e-05
-5.18724230023912e-06
-2.34149106165043e-05
-3.55524693005383e-05
-2.88984060683047e-05
-3.52727437290989e-05
-2.15474233739812e-05
-3.06800553442893e-05
-2.29738247520987e-06
-3.87350463834863e-05
-2.45698811061754e-05
-1.57640580013744e-05
-2.14874003340464e-05
-1.74470843518265e-05
-3.03612751247252e-05
-1.33335336113286e-05
-4.19120477216032e-05
-8.69269430590366e-06
-2.43990398137179e-05
8.73677896646102e-07
-6.99779098537015e-06
-1.81380154171278e-05
-2.90494066469102e-05
4.54482670340512e-06
-2.31193055920004e-05
-3.04559310048818e-05
-2.33118002778434e-05
-5.33572966464986e-06
-2.48510452980752e-05
-1.866270302077e-05
-2.85233710872437e-05
-1.33698456361745e-05
-1.85494836918152e-05
-1.02394860289509e-05
-1.13474757640423e-05
-2.24252043225395e-05
7.24598309072881e-07
-8.21297929877737e-06
-5.82570837287686e-06
-3.60187033355613e-05
-4.32233282544825e-05
-2.71731920150492e-05
-1.51407008782142e-05
-2.65535798782101e-05
-1.88740793769113e-05
-4.2151932695894e-05
1.09555377869922e-05
-2.60964228348146e-06
-2.92722024395357e-05
-4.86994234467692e-06
-2.48048327401736e-05
-4.28018112232343e-06
-4.39934853027557e-05
-1.61259941504915e-05
-4.48501475823722e-05
-1.3416945650536e-05
-3.03395472831316e-05
-1.69740776255079e-05
-2.69630625194269e-05
-3.21532588464039e-05
-1.27159288070593e-05
-3.28420855556439e-05
-1.97590850546362e-05
-3.85815530462458e-05
-2.80891684436627e-05
-6.216650442742e-06
-2.52029192321538e-05
-2.53817436899485e-05
-2.6395812287791e-05
-2.76024819415674e-05
-5.15433888280603e-05
-4.01386395175692e-05
-2.27547091603405e-05
-1.56123237406411e-05
-2.31650309587424e-05
-2.25584838961649e-05
-3.26800509434639e-05
-1.99788592358409e-05
-2.93249542656338e-05
-3.80802947786545e-05
-3.44405288813576e-05
-5.33626971098604e-06
-2.3652393965362e-06
-2.3829041823045e-05
-2.94938453592217e-05
-5.61707970123589e-06
-1.13681495136385e-05
-1.09603425426738e-05
-2.63929236409597e-05
-4.33751364304107e-05
-2.22725627115686e-05
-9.65838476671667e-06
-1.47710611565257e-05
-2.14815233586701e-05
-1.8334080272812e-05
-1.70619581962861e-05
-2.6043115300698e-06
-1.82054957507284e-05
-3.84334352252038e-05
-3.04561601854401e-05
-2.54270117899768e-05
-1.16720411622498e-05
-1.49552837199217e-05
-1.45639312166521e-05
-4.58372560558446e-06
-1.84462398968795e-05
-1.3244942234904e-05
-1.83875912851996e-05
-2.68061739173656e-05
-3.50192433119902e-05
-3.70744645301057e-05
-3.52049866982267e-05
-1.1332968399491e-05
9.26290179637195e-06
-2.63342477008267e-05
3.62179125687486e-06
-2.26675723378867e-05
-2.25325785859137e-05
2.75727187961464e-06
6.1125762525921e-06
-1.8113920886146e-05
-2.48009673283246e-05
-3.15586271009702e-05
-3.23021854080784e-05
-1.03899263939614e-05
-3.67716589985818e-05
-1.0847394496981e-05
-2.32069430983417e-05
-2.1119736182754e-05
-3.4664658078496e-05
-1.00837805077605e-05
-1.10174794656167e-06
-1.51283545068447e-05
-9.32703620588377e-06
-1.15009984470812e-05
-4.5989827257805e-06
-9.41022214185165e-06
-1.27142616098439e-05
-2.87820100455531e-05
-3.14641991888909e-05
-4.18018087405928e-05
-9.13354598506665e-06
-4.04952636485097e-05
-1.84678779583807e-05
-1.96054795137807e-05
-1.63679047866493e-05
-2.58925159251833e-05
-2.09758691688217e-05
-4.00740355850518e-05
-2.60193225227688e-05
-2.45826738332251e-05
-3.10272283338588e-07
-2.41542156511834e-05
-1.57728389351221e-05
-4.3568817697376e-05
-2.32710509717036e-05
-2.36756066561489e-05
-1.34135386365862e-05
-2.5819581553151e-05
-1.39657043008237e-05
-2.29019164744942e-05
-2.21291481661796e-05
-9.8499677322338e-06
-3.42386996223491e-05
-4.68473845851667e-06
-2.72845731910571e-05
-2.21197549468234e-05
2.97209275124181e-06
-1.93271811484185e-05
-2.47321478648842e-05
-3.07321777089767e-05
-3.43889892750838e-05
-3.49428259250155e-05
-2.6985314787363e-05
-1.71794035661346e-05
-2.96000791884719e-05
-4.61962354994232e-06
-1.77432484313518e-05
-1.84347024422226e-05
-8.79431869175795e-06
-2.04369845096692e-05
-2.75089158267543e-05
-2.62046869695799e-05
-4.26973984541989e-05
-4.4667670647849e-05
-4.20048504050232e-05
-2.27742333181106e-05
-3.01720593811658e-05
-8.83636227247415e-06
-2.95312334719734e-05
-2.94341666834204e-05
-2.05956223381628e-05
-3.26497685401408e-05
-3.76026698251772e-06
1.08128732442903e-06
-1.90299547932656e-05
-1.94969975005544e-05
-2.06420585563851e-05
-1.85253154241278e-05
-1.28838527882722e-05
-6.49368440108676e-06
-2.57466732595019e-06
-1.55286861266793e-05
-1.20292091812424e-05
-3.55400542917004e-05
-1.24996263095701e-05
-1.85541192015163e-05
-4.42733501613176e-05
-2.26646005042631e-05
-1.16535329783051e-05
-3.04116316556809e-06
-2.63544817084428e-05
-2.99113327355572e-05
-2.7758995437207e-05
-2.53696665487407e-05
-2.90699465086436e-05
-3.31987543932263e-05
-3.00268806069687e-05
-1.16921878384151e-05
-3.44545797903079e-05
-4.00130185049473e-06
-1.0593512723974e-05
-3.39579258560781e-05
-2.2751648805721e-05
-9.76775032614135e-06
-1.5627820287029e-05
-5.26751770161094e-05
-1.39478441581884e-05
-4.07679828618795e-05
-6.39444915737071e-06
-3.83528687338593e-05
-3.39129870343966e-05
-3.0490143132358e-05
-2.85190052158173e-05
-1.68091865072696e-05
-2.87477302625059e-05
-2.21363495519871e-05
-2.49698694753109e-05
-3.18679837492724e-05
-2.60587046837062e-05
-1.59769803062852e-05
-2.47009895031215e-05
6.41522933984954e-06
-1.58198281935839e-05
-2.48282523697195e-05
-3.15785507372892e-05
-3.83824044064788e-05
-2.42305101879615e-05
6.3718882527278e-06
-2.59507432300368e-05
-3.49543613839931e-05
-3.86047918176659e-05
-2.05856449598782e-05
-1.20385184099227e-05
-2.89553675727271e-05
-2.64259079083859e-05
-9.49954410895026e-06
-2.85631141185655e-05
-2.40616993606124e-05
-2.89329529184622e-05
-4.4904866855211e-05
-2.16517803882434e-05
-2.91492854824186e-05
-2.62220604422623e-05
-2.57166526329713e-05
-2.12304670401379e-05
-2.07868179419086e-05
-2.47194358869427e-05
-2.52585081361117e-05
-4.39831049472319e-05
-3.59668603436508e-06
-2.41768603654056e-06
-1.28468732093616e-05
-3.1142588672185e-05
-1.86518931442373e-05
-2.62292853551598e-05
-1.37773248805771e-05
-4.65497395583034e-05
-2.45766186593655e-05
-4.02365198765073e-05
-8.12561798439935e-06
-1.13738617704287e-05
-3.0552953362639e-05
-1.62325615503772e-05
1.1014239112121e-05
-1.99243949505108e-05
-3.14001046433371e-05
-4.46795755905503e-06
-3.35487534079836e-05
-3.26990003851167e-05
-1.64113697716519e-05
-3.65091305676616e-05
-9.1761564550679e-06
-4.2787997080423e-05
-4.05423470421486e-05
-3.1558464239472e-05
-3.45720055164901e-05
-2.86942189141007e-05
-1.48251154065938e-05
-2.57830617626703e-05
-2.76556050888389e-05
-9.55707711182532e-06
-5.65626440830993e-06
-1.87128186817134e-05
2.63948890305964e-07
6.80434867722051e-07
-2.35017903403717e-05
-1.28202974883686e-05
-3.13546291952743e-05
-2.88440818971351e-05
-1.27405858143007e-05
-1.55529600598032e-05
-7.30987357257179e-06
-3.34946205693427e-05
-2.15471517376538e-05
-1.9074928625859e-05
-3.04120979186438e-05
-2.10071939452779e-06
-1.19418732503252e-05
-8.66057075395503e-06
-2.55632996782072e-05
-1.79184225698699e-05
-2.9843914750264e-05
-4.05934868416493e-05
-1.05085450691363e-05
-1.1395138162224e-05
-2.08609193757755e-05
-2.18130444991723e-05
-2.76080432083549e-06
-2.1090256090825e-05
-4.19160732542272e-06
-2.10892143523398e-05
-2.2174472405841e-05
-2.84327269985031e-06
-1.5453559629682e-05
-1.19064568884818e-06
-2.63684429191803e-05
-1.15156346271988e-05
-1.97716421256411e-05
-2.85089168950654e-06
4.12186443870024e-06
-3.33471194613713e-05
-1.77802752972897e-05
-2.8365193759456e-05
-2.36019673006335e-05
-3.74291776354377e-05
-1.12683797111986e-05
-2.67408457388549e-05
-3.36254461929193e-05
-2.4527186267987e-05
-1.91649809810543e-05
-3.54312918304685e-05
-3.14570037021263e-05
-3.67139115012525e-05
-1.5423960635284e-05
-3.12702200019383e-05
-2.4533017222533e-05
-1.82482601625473e-05
-2.58951797747178e-05
-4.20811534721341e-05
-4.65623818428225e-05
-3.08358866323997e-05
-1.7544669824367e-05
-1.41692779350371e-05
-2.37559051180509e-05
5.84311537870462e-06
-1.19243167437914e-05
-6.64732708290568e-06
-1.44118191154637e-05
-3.71637646733183e-06
-1.48417567027845e-05
-1.22194258695858e-05
-7.53407731752515e-06
-2.80814394231095e-06
-2.55792932273554e-05
-2.0854440247771e-05
-2.00507155613049e-05
-1.018312846193e-05
-1.21242637718189e-05
-8.65889546268039e-07
-1.63180159442061e-05
-2.30492376955299e-05
4.60316321329209e-07
8.27479337226626e-06
-3.30373605897826e-05
-2.88561441275185e-05
-2.28783095292395e-05
-3.01933032134025e-06
-2.9093147823253e-05
-3.46920923166397e-05
-9.34069804008179e-06
-2.61542584072934e-05
-1.93547322475067e-05
-3.83085612940829e-05
-1.60771588295696e-05
-2.08940951637581e-05
-1.53992582800645e-05
-1.03915250706151e-05
-8.58028302846093e-06
-1.84992284176551e-06
-3.49899677772181e-05
-1.83127498210004e-05
-2.49606034202839e-05
-1.38953762217587e-05
-2.46545584487545e-05
-5.07739026730691e-05
-3.96826515180705e-05
7.83677019220926e-06
-8.976773905844e-06
-9.27655980075274e-06
-3.25580269801775e-05
-9.25594187960591e-06
-2.89601992486994e-05
-3.20963929915533e-05
-1.31066660096295e-05
-3.23887259031228e-05
-1.80185312708687e-05
-1.39353989365607e-05
-3.38776511780207e-05
-2.11840828846091e-05
-1.26473681161445e-05
-6.8537964195535e-06
-2.48407269965303e-05
-3.36801112333209e-05
-2.21495320366647e-05
-2.49881873064182e-05
-5.78068161379102e-06
-1.9821333420803e-05
-2.52681831647723e-05
-2.05482629186143e-05
-1.32882865157275e-05
-3.64338918630911e-05
-1.58794581159948e-05
-2.08718969519314e-05
-2.28720241186883e-05
-2.90503379701873e-05
-2.99311111830059e-05
2.71465930524902e-07
-8.44402023763802e-06
-3.52925925394647e-05
-1.88797556564862e-05
-2.29955055508369e-05
-3.76068205097669e-05
-1.04835566941892e-05
-1.3631551715005e-05
-4.80197057663408e-05
-3.27659979354351e-05
-1.66618183272371e-05
-1.88049221994519e-05
6.73579020879849e-07
-3.24931882190229e-05
-2.33869370000393e-05
-9.51439165448207e-06
-1.74375395022906e-05
-1.82466158006875e-05
-1.85770390055112e-05
-2.84721231000257e-05
-2.94485346324869e-05
-1.39010061790371e-05
-4.179903893822e-05
-2.48423332104413e-05
-2.85751987498111e-05
-2.23410483196593e-05
-1.52011432154884e-05
-4.98723438359593e-06
-3.5906717935411e-05
-9.09978945860439e-06
-1.98544855085117e-05
-1.44039423096984e-05
-2.23413514456673e-05
-3.38270918421473e-05
3.40268225097986e-06
-2.00515469775525e-09
-3.32550797850325e-05
-3.17541130202476e-05
-4.21609471461531e-05
-2.92612209930249e-05
-3.21468009172201e-05
-4.05876244334711e-05
-2.3158296703604e-05
-2.48356860038104e-05
-4.64336646043906e-05
-1.97782202039831e-05
-3.64252393948288e-06
-2.07161156272649e-05
-3.0231793664782e-06
-2.14407187513799e-05
-2.25908578905461e-05
-2.08631485399921e-05
-1.72071471348241e-05
-3.20809020082267e-05
-1.08083263504429e-05
-1.0697203041854e-05
-3.76265660164369e-05
-2.495557842606e-05
-2.48451449385448e-05
-6.03995636388978e-06
-2.13980622284181e-05
-2.47688856322704e-06
-1.02934292631198e-05
-2.17410287253115e-05
-3.55994466317728e-05
-3.33911430835655e-05
-2.31783415845855e-06
-3.94116177387101e-05
-1.30981360472587e-05
-9.11545029796758e-06
-3.94585064018806e-05
-9.69194425216755e-06
-1.63627687912937e-05
-1.34646669029563e-05
-8.99690108105024e-06
-3.63775142958652e-05
-1.77205626140575e-05
-2.99908847208251e-05
-1.63546580329767e-05
-2.6858040966537e-06
-9.55016189973514e-06
-4.11055711039646e-05
-3.83938653501035e-06
-2.69492963292528e-06
-3.18380789901885e-05
-2.66324777097607e-05
-1.03297448877391e-05
-2.70945740869119e-05
-3.51986180908132e-05
-5.69798926982212e-06
-1.59959794812713e-05
-1.75831735942836e-05
-1.67615067400146e-05
-5.56668108082805e-06
-6.29782078009347e-06
-5.92876333487768e-06
-1.25564266819319e-05
-1.46405769942528e-05
-8.65014982187633e-07
-7.29413494552774e-06
-2.24347730235092e-05
-1.50314700538685e-05
-9.53690343371966e-06
-2.62968219482163e-05
-2.94460493751407e-05
2.17405787421964e-06
-7.59803379550175e-06
-2.0421559314788e-05
-1.7395742761554e-05
-4.8464559371229e-06
-1.4467309106238e-05
-2.34259343975194e-07
-1.2042573778957e-05
-2.00823644294111e-05
-6.88516777801901e-06
-2.1775011754487e-05
-2.98777861879555e-05
-1.69532627200516e-05
-6.01384615304967e-06
-1.06484235630247e-05
-1.39915318968877e-05
-2.17652688132773e-05
9.6664228044378e-06
-1.39557557828265e-05
-2.45171457271843e-05
-3.7702642381485e-05
-1.43746937275653e-05
-2.12099055965735e-05
-2.08320389499467e-05
-1.52446768336759e-05
-1.58262097004823e-05
-3.07271276466965e-05
-2.79118584737457e-05
-2.46344791308811e-05
-3.6450638754534e-05
-4.09691056281404e-05
-3.5066440894524e-05
-2.04175313950651e-05
-1.58903318658905e-05
-2.78790974890322e-05
-1.7092909905874e-05
-8.1576256027312e-06
-3.19215854373509e-05
-1.68178446210377e-05
-1.50810425043261e-05
-5.73739026867352e-06
-3.49569948503893e-05
-1.60808953620043e-05
-7.87374712873553e-06
-1.39712016497654e-05
-1.59975808159717e-05
-3.66181678731077e-05
-3.79205550784703e-06
-1.90358310142731e-05
-1.87380262014273e-05
-3.37016051897673e-05
-2.46605279801098e-05
-2.04677097062216e-05
-3.58359746427375e-05
-9.21472830892457e-06
-2.26102550067227e-05
-9.21267426747394e-06
-1.94287346459486e-05
-1.60059321645196e-05
-4.20792365307224e-06
-2.41002438799259e-05
-1.70536349300495e-05
-1.43041776373987e-05
-1.02976133436396e-05
-1.59140194536598e-05
-1.01361921779958e-05
-1.7892799396204e-05
-2.06396141001577e-05
-2.12573467160594e-05
-1.96032538179389e-05
-3.36926477997631e-05
-2.95460419323759e-05
-3.29071028457843e-05
-1.39525922465091e-05
-2.40509754743948e-05
-1.92855330633988e-05
4.04762682035091e-06
-1.22783215446361e-05
-1.19908981914388e-05
-3.42517773297269e-05
-2.19242325381668e-05
-1.08826260480104e-05
-2.13084769895775e-05
-1.70604432603643e-05
-3.05837436292303e-06
-1.66024536877534e-05
-8.76635180749685e-07
-4.40239157776007e-07
4.64705745756697e-06
-1.69553479916805e-05
-6.66443700440792e-06
-2.3651473295177e-05
-2.63882856535208e-05
3.36529107542667e-06
-1.87430723785523e-05
-3.34628836800828e-05
-2.32846108067462e-05
-1.10233438289659e-05
-3.02102126843908e-05
-1.68846516270385e-05
-1.23889615542433e-05
-3.4906937990744e-05
-2.43884032722712e-05
-2.2935718586613e-05
-2.61734422921249e-05
-4.54641701870969e-05
2.25052264908764e-06
-1.10256961825829e-05
-7.90832820146528e-06
-8.03962082647864e-06
-2.84253849752898e-05
-1.16401270021096e-05
-2.49565938866051e-05
-2.91823048139701e-05
-1.57993671354205e-05
-3.47197616614011e-05
-3.6873117045197e-05
-3.03037385980157e-05
-2.71625046456339e-05
-2.52280296914951e-05
-9.99139354560531e-06
-1.62735497017663e-05
-1.61031862687211e-05
-2.1501317179319e-05
-3.32783789753499e-05
-1.79687745262327e-05
-2.44187280649665e-05
-5.85593800496819e-06
-2.42257801460599e-05
-2.12961720822536e-05
-2.65117716115442e-05
-2.09818317613536e-05
-2.81880743438234e-05
-1.2873919036795e-05
-1.34369447543802e-06
-1.75647040599907e-05
-1.35618709541226e-05
-1.76257176310195e-05
-2.55059873530836e-05
3.10200516865742e-06
-3.26552319246888e-06
3.79694395716501e-06
-1.60747944967725e-05
-1.8590503928222e-05
-3.0911407217937e-05
-2.04012282012132e-05
-1.70074536748284e-05
-3.69966540938286e-05
-1.75693389564617e-05
-1.92518749830429e-05
-9.53690413652244e-06
-3.04711031690249e-05
-2.38432428144577e-05
-4.36091380977444e-05
-1.6364938297053e-05
-2.56998403042395e-05
-2.36517187598028e-05
4.41176517861272e-06
-2.15795077118118e-05
-3.09978338091017e-05
3.66102791608705e-06
-3.61989307969125e-05
-2.14665702716153e-05
-1.93655988949793e-05
-1.41829418852943e-05
-1.78631602904403e-05
-5.13744865199458e-05
-2.89514416733283e-05
-2.22909171022429e-05
-2.27584079082523e-05
-6.01334039308738e-06
-1.24467441063199e-05
-1.61547861695054e-05
-1.71365284887518e-05
-2.55731623857585e-05
-2.521464870232e-05
-1.26000144002093e-05
-3.01739625050698e-05
-3.57688096720469e-05
-3.57251779902367e-05
-2.67317367573443e-05
-2.08405215610733e-05
-3.5693757408443e-05
-1.38214862580423e-05
-2.79397553309077e-05
-2.89631957692416e-05
-3.23355138764262e-05
-1.4323643718731e-05
-1.52994444522888e-05
-1.32921342323906e-05
-4.33610356000279e-05
9.83287599609706e-07
-2.73066169248633e-05
-1.1520930063355e-05
-7.92186990306367e-06
-9.26430359230835e-06
-1.45425893247601e-05
-1.85625420784219e-05
-2.46933502516712e-05
-1.0542747579905e-05
1.0758674108957e-07
-2.79669714016955e-05
6.42557725532382e-06
-2.54192941906842e-05
-2.55692704092662e-05
-3.2117873595166e-05
-2.86952627128465e-05
-3.60140552096756e-07
-9.08533858317584e-06
-4.33593855376597e-05
-1.69822838138727e-05
-9.59849482169194e-06
-1.49997722909656e-05
-1.52075386012183e-05
-2.60817542305165e-05
-1.36498073530128e-05
-1.76915468522335e-05
-1.69566977857785e-05
-2.21455393579248e-05
-2.1244794996068e-05
-1.18101655733382e-05
-4.76317551296047e-05
-2.31903237342163e-05
-4.64418763516957e-05
-1.77117067690378e-05
-6.38541002289717e-06
-2.04312514789898e-05
-1.47598876712604e-05
-4.74604345306984e-06
-5.66157755671169e-06
-7.11270023519204e-06
-2.88920056485004e-05
-1.06538602173024e-05
-3.13863160220474e-05
-1.30407631121792e-05
-1.40861945802186e-05
-3.61790153570896e-05
-2.17587798670995e-07
-1.66727695891814e-06
-6.93125267689916e-06
-9.7573734677362e-06
-2.91638776871706e-05
-1.69158338083107e-05
-2.00870879920816e-05
-1.80096915101842e-05
-4.11931380393194e-05
-6.44989454842943e-06
-2.44412546867739e-05
-2.41729738632929e-05
-1.61186826217195e-05
-1.33735521614559e-05
-9.33910764173201e-06
-3.26931933333924e-05
1.56555808989583e-05
-1.92874279842577e-05
-2.89461818156638e-05
-3.14949154653139e-05
-1.32593120568971e-05
-2.63816011278616e-05
-3.04611193790688e-05
-3.81583317968896e-05
-3.23046137977263e-05
-2.36531946466897e-05
-1.38527823683751e-05
-3.17453081884468e-05
-2.88961865156785e-05
-1.24332135930642e-05
-3.77472157785703e-05
-2.4327264494711e-05
-3.20689477186403e-05
-3.10886337918924e-05
-3.0069457027738e-05
-2.7306102267879e-05
-3.58042727864004e-05
-8.9095952481289e-06
-2.52796713844516e-05
-1.8626474256296e-05
-8.25712432457154e-06
-2.52556462780823e-05
-9.0572588704296e-06
-2.33788207671544e-05
-1.15397913527129e-05
-1.85715973091037e-05
-2.21301184380649e-05
-2.99072905517738e-05
-1.54713569656523e-05
-2.73457755217097e-05
5.66199993890202e-06
-1.62493965746072e-05
-3.84568200190244e-05
-2.12393966559285e-05
-1.66046633777549e-05
6.66882447353687e-06
-2.2750580527492e-05
-3.03916379062232e-05
-2.59158754360511e-05
-1.41542130616828e-05
-8.48248494247224e-06
-1.36098915145618e-05
-9.7037846583533e-06
-4.0503243347633e-05
-2.1190046519675e-05
-4.22086738437385e-06
-2.28649199647483e-05
-1.50418291730661e-05
-1.8531056642271e-05
-9.45819407069647e-06
-2.38996827199001e-05
-1.700462263711e-05
-2.10373104510827e-05
-3.56821350897684e-05
-3.66354839710444e-05
-9.5136561982348e-06
8.93998237108687e-06
-9.2077965778284e-06
-1.31460611191424e-05
-1.33557352322009e-05
-4.64779728553651e-05
-1.81793580698214e-05
-1.19629169898339e-05
-1.35419657681127e-05
-2.46304857113224e-05
-4.25683473145466e-05
-4.08120844938474e-05
-1.66734292195694e-05
-3.41675476385312e-06
-1.4865976351078e-05
-1.40734015935593e-05
-1.86665443417156e-05
-2.88532061595585e-05
-1.54482124486831e-05
-1.22904750477932e-05
-1.79223203664191e-05
-2.55923544652293e-05
-1.60623489702774e-05
-2.67684003695991e-05
-3.32808654456183e-05
-1.19437918572058e-05
-5.62120665100662e-07
-1.57497718199275e-05
-1.15944754251358e-05
-4.64880724918991e-05
-2.63322691084988e-05
-7.28018190385369e-06
-1.81399742358431e-05
-2.44854750512177e-05
-5.58451077379745e-05
-2.86965153538484e-05
-3.09751089810072e-05
-3.44775904112646e-05
-1.7216181759094e-05
-3.26248182598707e-05
-1.42223154208572e-05
-3.23248935018328e-05
-2.54539462861903e-05
-9.69954429688681e-06
-2.52864042427232e-05
-1.17658686048231e-05
-3.49497847759888e-05
-3.38989358642844e-05
-2.82065899682315e-05
-4.56780043519855e-05
-4.04179335206506e-05
-1.6346464653677e-05
-2.2773309794146e-05
-2.96567463998373e-05
-8.5788562873024e-06
-1.40205136524135e-05
-1.96963380260271e-05
-1.09469821882784e-05
-3.30329320897612e-05
-4.28092924822732e-05
-2.20800716490095e-05
-1.90876514160056e-05
-4.10133283936608e-05
-4.73849850972656e-05
-3.08486833183414e-05
-3.7089355713964e-05
-2.54964112581659e-05
-3.84480960142079e-06
-4.38498678142974e-05
-1.67218048597216e-05
-3.25183152656618e-05
-1.23017163628832e-05
-3.69574844736964e-05
-4.47545646334581e-05
-1.8303642690548e-05
-1.08443972034349e-06
-2.52581706113839e-05
-1.42076337529341e-05
6.14280917330743e-07
-1.09879055825448e-05
-2.69382363859017e-05
1.82557797107891e-06
-2.2378084294897e-05
-1.52414593270166e-05
-1.01626782649102e-05
-7.3331669106563e-06
-2.86060073704431e-05
-2.22339831361394e-05
-3.28128290623472e-05
-4.72753299129117e-06
-3.00430091192456e-05
-2.16579495595664e-05
1.02283203906097e-05
-7.43219333302354e-06
-2.5556688496259e-05
-4.2577225251715e-06
-2.58476761758294e-05
-3.83705174366876e-05
-5.97362650250909e-06
-7.83978764587173e-06
-1.43860357460066e-05
-3.87905092961932e-05
-8.50265175372863e-06
-4.63477574106892e-05
-1.50417800349886e-05
-1.40493902208274e-05
-2.571190586906e-05
-9.14951853994803e-06
-1.9647185920285e-05
-3.12169066810396e-05
-1.9377114003536e-05
-3.00356703405567e-05
-4.71694160275476e-05
-2.25109545465282e-05
-6.73686376840034e-06
-4.68735514860944e-05
-1.38608071252244e-05
-2.93738193366905e-05
-6.20232415414874e-06
-3.68383176739516e-05
-3.2327718371522e-05
-2.57984412283741e-05
-2.1100145514755e-05
-1.92976429103664e-06
-9.00696564784012e-06
-1.16178363415363e-05
-1.89195580672024e-05
-2.68561296146205e-05
-2.25576805435385e-05
-1.58197462198733e-05
-1.94638206500366e-05
-8.65050142395441e-06
-9.36186045190368e-06
-3.52827714589772e-05
-1.73668854611877e-05
-2.40990043933702e-05
-1.532971680128e-05
-1.14106637252743e-05
-2.59728440388036e-05
1.0330235687898e-05
-2.90018596188007e-05
-2.65356442911021e-06
-2.91060748158823e-05
-1.91792361326651e-05
-1.5849557649957e-05
-1.23327826542667e-05
-3.87598586271854e-06
-3.14202950583599e-05
-1.587159415094e-05
-2.60084302098752e-05
-2.25808407605953e-05
-1.46839086499267e-05
-1.47440441101907e-05
-4.62219819337506e-05
-2.57772552199153e-05
-6.65460886708877e-06
2.35152177302976e-06
-1.8660483634369e-05
-1.78680862590353e-05
-1.06942742016057e-05
-6.89212470135659e-06
-6.94539966501174e-06
-2.51726646338137e-05
-2.00134874441097e-05
-2.04625882478592e-05
-2.81101759221695e-06
-2.34371143369648e-05
-1.93010135684304e-05
-2.01458282192206e-05
-1.11672545612126e-05
-3.21714356662955e-05
-1.76914502779484e-05
-6.3237129612148e-07
-7.45051549102725e-06
-1.30100345332316e-05
1.00822662595371e-05
-3.77461580928107e-05
-3.52979853153679e-05
6.39392124285908e-06
-4.26092510957673e-05
-3.00987449564415e-05
-3.14109564674173e-05
-2.67599563738406e-05
-2.35825341906192e-05
-1.08016023069051e-05
-2.70888797556444e-05
-2.37001110406275e-05
-3.13359714991457e-05
-2.65861206821274e-05
-2.77295131198998e-05
-3.5205361118733e-05
-3.80647143344062e-05
-2.88237191064301e-05
-2.82788106230706e-05
-3.599236605176e-05
-2.3381437661487e-05
-3.21339620732939e-05
-5.05211416967574e-05
-3.32065085690619e-05
-3.21656122015097e-05
-4.42509304429061e-05
-1.65027874725573e-05
-2.36734493139105e-05
-1.55136808482258e-05
-3.14441069789687e-05
-1.40524048497841e-05
-5.78501350651407e-07
-1.70266387855458e-05
4.30181570238083e-06
-1.57894688525361e-05
-1.0691101818264e-05
-1.37936294025159e-05
-4.17237268271649e-05
-2.45855579987085e-05
-2.52387544778636e-05
-1.57424761758024e-05
-1.04696752680534e-05
-2.16267449286407e-05
-9.04588021369188e-06
-1.00007617842453e-05
-2.59428861201146e-05
-1.32198927150714e-05
-1.9936397672818e-05
-3.96937556414757e-06
8.8874528640907e-07
-1.4588770393482e-05
-2.93192631351215e-05
-1.92914716219544e-05
-1.79473225185955e-05
-2.86701761493975e-05
-2.03360741002055e-05
-2.12088586124951e-05
-1.49603845906498e-05
-1.32022443032276e-05
-1.85406277899855e-05
-7.30284240955597e-06
-2.6319221665588e-05
3.3983376080652e-06
-3.52384447276651e-05
-2.75235470612407e-05
-2.07797590799375e-05
-6.87017516484053e-06
1.0052349450318e-05
-1.65732917024006e-05
-1.5527878131268e-05
-8.13276582240501e-06
-2.15218105209365e-05
-6.71287834477178e-06
-2.68338206796971e-05
-2.14279145348085e-05
-1.89304412527541e-05
-1.24196186186537e-05
-2.27272382418109e-05
-2.61673739217649e-05
-3.17372737980136e-05
-2.35429157987276e-05
-1.32099221158168e-05
-1.04550088509626e-05
-6.85073087872231e-06
-2.7529614230127e-05
-1.02449399153769e-05
-2.74477200679193e-05
-2.74112706472987e-05
-2.2085049759189e-06
-1.83681498686026e-05
-1.19074018275825e-05
-1.21652625245984e-05
-2.77228058707109e-05
-4.46389907405486e-05
-3.27908325922215e-05
-3.94194756698784e-05
-4.58819686727811e-05
-2.16833880983557e-05
-1.73494236008286e-05
-3.44939898639826e-05
-1.4401219609802e-05
-5.98414531316431e-06
-9.82044076603646e-06
-2.2068666887849e-05
-1.60823787350396e-05
-1.8292828970262e-05
-1.35812799338601e-05
-4.98188687550936e-06
-1.3415468851603e-05
-6.62289871986268e-06
-2.03426915677063e-05
-2.76845982238057e-05
-1.66810232290981e-05
-3.09767040909031e-05
-2.22810559414435e-05
-3.197868017665e-05
-2.98212448758065e-05
-2.66724861162117e-05
-2.75182977417548e-05
-4.35744171905185e-05
-3.15921997094903e-05
-2.37593403424745e-05
-2.9961196808375e-05
-3.67757763909828e-05
-3.46865481856293e-05
-2.32713236536929e-05
-2.56488611413128e-05
-1.75395957715142e-05
-2.70184596352553e-05
-9.30165774257723e-06
-1.56803124508125e-05
-4.11850176177451e-06
-1.21733802481733e-05
-3.03303616578933e-05
-2.63619088447571e-05
-1.20376748043695e-05
-1.34452106591799e-05
-1.26474948070927e-05
-1.8648928874293e-05
-3.21968202754271e-05
1.90473154887518e-06
-1.23060430644886e-05
-2.85556640161469e-05
-3.29034535290004e-05
-2.12538832648256e-06
-2.52950479825537e-05
-1.74717717431684e-05
-2.22604995509761e-05
-1.20108914624119e-05
-2.06131225332461e-05
-3.10436166524356e-05
-2.56618664095457e-05
-1.53716598999849e-05
-1.13921554446117e-05
-2.41233880850428e-05
1.64247033093166e-05
-1.548956968964e-05
-2.27125528029814e-05
-1.58333875731926e-05
-2.73787383629951e-05
-3.53363780053469e-05
-2.71826755263915e-05
-3.14185489925179e-05
-1.9189732157356e-05
-8.26659853345193e-06
1.40062594882052e-06
-1.90066360631788e-05
-3.06976434517707e-05
-3.33570565050572e-05
-3.98745660150675e-05
-5.67248482141443e-06
-2.64134275249111e-05
-8.43921379674214e-06
-3.30486443071239e-05
-2.47246465710398e-05
-2.70565664729159e-05
-1.02340458230225e-05
-2.41687420012657e-05
-2.91750197849292e-05
-2.89255684891842e-05
-2.91994727180705e-06
-1.67523644085411e-05
-1.86286797036922e-05
-2.06423721567274e-05
-2.59134958265784e-05
-8.75231725137947e-06
-2.74199168900823e-05
-1.76768444517739e-05
-2.83261671465274e-05
-4.13737375252127e-05
-1.26980044142021e-05
-9.19333107100604e-06
-2.88474244719218e-05
-2.19778984815291e-05
-2.90626876174279e-05
-2.37545945941704e-05
-3.18120180756275e-05
-2.41753964254999e-05
-3.3461141285501e-05
-3.82458383893149e-05
-2.07373975295517e-05
-2.14726929699026e-05
-1.19877419994896e-05
-1.90869701873229e-05
-1.22269701052823e-05
-3.11611943077382e-05
-2.68143274648827e-05
-1.07255874471368e-05
-2.83311396750932e-05
-1.24180063931471e-05
-1.45332231004265e-05
-7.13087847944443e-06
1.13088600081552e-05
-3.15133215852816e-05
-8.2345574978949e-06
-4.02267416619676e-05
6.6453579008745e-06
-4.29985847217936e-06
-2.1896428701957e-05
-1.49836296420363e-05
-2.37850746575284e-05
-2.58353580241168e-05
-1.52382419387035e-05
-2.65215288490295e-05
-2.82818837828442e-05
-2.3098886929429e-05
-3.28082939694643e-05
-3.90852080578175e-05
-3.72957316945074e-05
-7.83268725315494e-06
-3.84261105705896e-06
2.27326024965427e-07
-2.20668912732671e-06
-1.94266385199057e-05
-3.65351094790743e-05
5.89098687916272e-07
4.02525929258813e-06
-1.80263117938866e-05
-1.68680241501388e-05
-5.52031070904267e-06
-3.09217620068366e-05
-1.49077074118923e-05
-3.63270598875223e-06
-5.40396266578796e-06
-2.70726254158989e-05
-2.01594946532815e-05
-1.61540855564026e-05
-2.15744876823132e-05
-2.61770177243027e-05
-2.07039224692873e-05
-4.32971726956432e-05
-4.78317014350961e-06
-1.9056813157005e-05
-1.21285345888812e-05
-2.59310258702612e-05
-1.4694104030453e-05
-3.2510767026836e-05
-2.02763189220517e-05
-9.278299872191e-06
-1.4359666835989e-05
-3.07546439629963e-05
-1.00051539565679e-05
-2.66878742347308e-05
-2.41205843258041e-05
-3.24535200739645e-05
-1.61362767658718e-05
-7.79181443334828e-06
-2.9438617299712e-05
-2.57002898306759e-05
-2.37439045789124e-05
-1.27760874970716e-05
-2.1806350404044e-05
-2.32912421306633e-05
-4.12205192559898e-05
-6.05699866525594e-06
-2.16762187965615e-05
-8.81148718651365e-06
-1.08466715305007e-05
-2.50356756556969e-05
-5.47720625488608e-05
-6.0840855446701e-06
-1.34920868328017e-05
-2.45250574255742e-05
-1.61101151074862e-05
-8.79346042956134e-06
-1.98261687251872e-05
-1.92320437364385e-05
-3.49050107580253e-05
-1.2230245374788e-05
-1.12090613533676e-05
-1.72836720183789e-05
-1.27583504337456e-05
-3.18926936250405e-05
-1.80121871747719e-05
-1.8642947156219e-05
-1.95954619457373e-05
-1.95740005835096e-05
-1.11303740195548e-05
-9.23816474535992e-06
-7.2719665048275e-06
-1.31933484753933e-05
-1.48681869619632e-05
-2.55484268272829e-05
-3.73614421079932e-05
-2.46397289277826e-05
-2.07953831816222e-05
-3.51818778535758e-05
-1.23219979665704e-05
-3.97301676841845e-06
-1.126575315235e-05
-1.76281374751006e-05
-2.75982067029829e-05
-2.13636082683694e-05
-9.16333468410242e-06
-5.50624107988826e-06
-2.71911463802125e-05
-3.2982211363579e-05
-3.52953170393519e-05
-2.37637330954943e-05
-2.45407111136108e-05
-1.59744277043119e-05
-2.55424410003493e-05
-1.70108499229746e-05
-1.49990492735586e-05
-2.01126688853788e-05
-1.96970697523495e-05
-1.12465257438062e-05
-2.910759402459e-05
-2.06744787358548e-05
-2.07515086562544e-05
-1.28220438861601e-05
-2.02838791560055e-05
-2.61110586097721e-05
-2.56731233297555e-05
-1.84205003378076e-05
-1.2271723332332e-05
-3.1491523848223e-05
-1.16676303566561e-05
-2.51946317208155e-05
-2.71169451148505e-05
-3.58610658726683e-05
-2.00216557907031e-05
-6.2004577120528e-06
-2.72059595725366e-05
-1.66379398206458e-05
-1.79331497217047e-05
-1.68027567134498e-05
-2.26330430677619e-06
-9.84228290320993e-06
-1.36965614543008e-05
-4.18304437172044e-05
-2.19990347112766e-05
-3.72864389902151e-05
-1.6614644848504e-05
-2.16131538887616e-05
-2.10249292923504e-05
-1.76435006384509e-05
7.36067791537534e-06
-4.08094222451299e-05
-8.84663252508917e-06
-3.16738065466675e-06
-8.53252229174183e-06
-1.57104553276802e-05
-1.07611936668695e-05
-2.04178166341141e-05
-4.3009686844308e-05
-3.2139388007346e-06
-9.51766816537075e-06
-2.71394705741404e-05
-1.30667297622158e-05
-1.73078225368929e-05
-1.32343526087512e-05
-1.54405179919066e-05
-6.10132440589582e-06
-2.00597028885083e-05
-3.42765840282481e-05
-3.5124250440155e-05
-2.19266964135875e-05
-1.99835619412801e-05
-1.21234556167321e-05
-3.1574763418435e-05
-1.1987443280462e-05
2.32465627873861e-05
-1.47155101881707e-08
-2.09769697855359e-05
-2.04198772761519e-05
-3.19050881665976e-05
-1.56456601368209e-05
4.40101209522607e-06
-1.83495083002757e-05
-3.58500702443426e-05
-1.52913538135371e-05
-2.85674553336421e-05
-1.62918239149455e-05
-3.15349502290157e-05
-2.36193925968891e-05
-1.60571826340015e-05
-1.63124345258114e-05
-1.86353289725993e-05
-4.39317913411474e-05
-3.56083004103615e-05
-2.72498302922119e-05
-2.07997642784255e-05
-2.68349027318172e-05
-4.36596204173886e-05
-1.53375134860597e-05
-9.46655559597126e-06
-7.62909508508446e-06
-1.75229676490302e-05
-2.37613540313084e-05
-3.1026417795787e-05
-2.73679630613381e-05
-1.87605323364812e-05
-1.36472183427681e-05
-1.67349693507363e-05
5.29668019056309e-06
-1.22767510321145e-05
-1.74653209431233e-05
-4.96293885505643e-06
-2.07563635852857e-05
-9.83039543925622e-06
-3.04218337578031e-05
-5.7371065160173e-05
-1.64767452693404e-05
-2.69397948613384e-05
-2.19132627603736e-05
-1.56197578929005e-05
-1.67001914910278e-05
-1.05393819480408e-05
-1.71105228516301e-05
-7.34009223269027e-06
-3.55664986143263e-06
-8.70762559843988e-06
-1.65414277740253e-05
-2.83183077036171e-05
-4.1612894322833e-05
-2.36577211914746e-05
-6.48778668181605e-06
-3.61561806604866e-05
-2.34593287301777e-05
-1.60558299785189e-05
-2.33315851627928e-05
-2.50546505924271e-05
-8.93311612436456e-06
-1.31113762320471e-05
-2.55982561259184e-05
-3.70600620336475e-05
-3.3879853816709e-05
-4.61896563283666e-06
-8.86468702424639e-06
-2.18866956212807e-05
-2.13125015063839e-05
-1.86515866167242e-05
-2.89380917502814e-05
-1.7140101296696e-05
-1.44895117082458e-05
-2.2272791556248e-05
-1.64087191708986e-05
-1.86196329758053e-05
-1.65875344895656e-05
-1.3016807151795e-05
-4.18582319738771e-05
-1.11952393199503e-05
-1.31338791762019e-05
-2.408708918908e-05
-3.1681193443581e-05
-2.0449913287163e-05
-2.58676747490863e-05
-1.12907920821286e-05
-3.76869363133371e-05
-1.93426604515235e-05
-1.53424436930953e-05
-3.31810260903102e-07
-1.26535810121656e-05
-1.2845912231026e-05
-2.14308491675682e-05
-3.4927992601476e-05
-2.99005588532951e-05
-8.78958444041407e-06
-4.21263180109932e-05
-1.80750091191164e-05
-6.65690506890063e-06
-2.64019687992813e-05
-1.33454330880992e-05
-2.44052719892944e-05
-2.95098222709696e-05
-4.62027333825774e-05
-2.22620567112853e-05
-1.95891362673225e-05
-2.49187545541506e-05
-1.31515848489814e-05
-8.66631922567201e-06
-3.74782179043551e-05
-4.09684563397844e-05
5.69920393467218e-06
-3.79815200020048e-05
-1.36045315112376e-05
-1.85033272860074e-05
-1.76936713759124e-05
-1.71741429802918e-05
-1.62889266988397e-05
-3.79331917788619e-05
-2.26186343181965e-05
-1.09011281896477e-05
-3.11019577392613e-05
-3.32290496933561e-05
-3.21928695643828e-05
-1.15039770498928e-05
-3.03666779757265e-05
-1.77027161283109e-05
-9.74325136374069e-06
-3.58778001198183e-05
-1.93879781878903e-05
-2.16914851599498e-05
-2.9935579916608e-05
-2.52939574695718e-05
-2.55254061170042e-05
-2.50154270886952e-05
-2.06942469908215e-05
5.53568923389537e-06
-2.76500948734422e-05
-1.08623333704726e-05
-3.53265754588253e-05
-9.6476188560818e-06
-3.55783328439273e-06
-1.85848983579955e-05
-3.25742818339239e-05
-3.81807617803744e-06
-1.00246967670597e-05
-1.72900960827153e-05
-2.12665894074345e-05
-1.9905982456691e-05
-2.20472374502556e-05
-1.95582284063999e-05
-1.84181468825274e-05
-2.23083280014999e-06
-3.579564345693e-05
-1.04352707460769e-05
-2.70216955781613e-05
-3.86728791602749e-06
-1.69062754295834e-05
-2.41713918517939e-05
4.03275685256826e-06
-7.6152662063176e-06
-3.06011386120005e-05
-2.00558599951632e-05
-1.50788613634622e-05
-3.59583791858375e-05
-2.14731857727827e-07
-5.79614986740622e-06
-1.91936656972149e-05
-5.47114780840296e-06
-1.13997561544532e-05
-1.05660844533505e-05
-3.14137168896358e-05
8.59540554927763e-06
1.38774671859057e-05
-1.08666205618143e-05
-3.44690951099253e-05
-2.43268768025193e-05
-2.68717933984692e-06
-8.83203697561018e-06
-2.26122111314e-05
1.86929788822891e-06
-1.00992567414059e-05
-3.01997319530536e-05
-2.30256470555159e-05
-4.04100571418279e-05
-3.95679642430896e-05
-4.49748472732806e-05
-2.80899597210834e-05
-1.746456892209e-05
-3.33766263901006e-05
-1.97525209109192e-05
-3.32101139290519e-05
-2.77128472088786e-05
-1.89132524237282e-05
-9.60155010616496e-07
-1.65690136515485e-05
-2.3356825469986e-05
-1.82375796029461e-05
-3.47549847127413e-05
-3.27094658004963e-05
-1.81654477571498e-05
-5.15926271621248e-06
-2.4007482097893e-05
-2.72867758756256e-05
-2.28332995916294e-05
-2.30642724436942e-05
-4.15829782999655e-05
-2.62062038083005e-05
-1.43149267619934e-05
-2.16113668457059e-05
-2.94732761092359e-05
-1.29990519353789e-06
-5.04988588750214e-06
-2.98018149302798e-05
-1.86349754604502e-05
-1.36168202650975e-05
-2.41579873745295e-05
-1.60262075714611e-05
-1.07781473711903e-05
-1.96413865037287e-07
-2.34326658236257e-05
-2.44546141786472e-05
-4.29783596452727e-05
-9.34501235545936e-06
-1.84988708159764e-05
-4.20703264943359e-05
-4.17478149362794e-05
-1.4987953120634e-05
-2.17074949941142e-05
-2.41212187930787e-05
-3.83567024574229e-05
-1.82916110911802e-05
-2.46405099054089e-05
5.23540519706966e-06
-2.23079058376228e-05
-1.75080804820009e-05
-1.31979560573928e-05
-8.73717642795851e-06
-2.50849324747436e-05
-3.78945245474314e-05
-2.20166396184385e-06
-1.61157204482113e-05
-2.23968818830249e-05
-6.61554056425532e-06
-9.14730289606325e-06
-2.38403308366191e-05
-1.05333822770376e-05
-1.27463812056002e-05
-2.08661678724207e-05
-2.8617671742624e-05
-2.75963127718434e-05
-2.94617968721798e-05
-3.27645707600684e-05
-4.05649438186949e-05
-2.67791898487553e-05
8.71493737890772e-06
-1.03027706747342e-05
-1.71874628900532e-05
-5.54264176120823e-06
-2.86650722609241e-05
-9.81694899037597e-07
-1.20719301742866e-05
-1.58425673139313e-05
-2.00228531994104e-05
-1.314488476117e-05
-3.21581720451653e-05
-3.17835360329926e-05
-2.87949268963613e-05
-8.04863752723491e-07
-3.01313101577414e-05
-1.08657081705696e-05
-2.98883659099301e-05
-3.68288872428401e-05
-3.31440019908069e-05
-1.44971109106967e-05
-1.49503826062675e-05
-2.05306424286108e-05
-3.16894951558162e-05
-1.63227417417762e-05
-3.25248099913801e-05
-2.32736412412527e-05
-2.18953766283606e-05
-1.1988409424404e-05
-5.63397718851757e-06
-1.2879591593201e-05
-3.46085333558858e-05
-1.94281877720815e-05
-2.24456051804118e-05
-2.33163629674265e-05
-8.36219434495477e-06
-3.73398945099218e-05
-1.67313632558143e-05
-1.52246731628101e-05
-1.94245663213306e-05
-1.30345615872602e-05
-1.6055860488744e-05
-1.79826102670645e-05
-1.73257330723697e-05
-1.78626637010715e-05
-1.42349916706544e-05
-1.4713341053673e-05
-1.57825835833107e-05
-3.68408906717017e-05
-3.68836053727586e-05
2.50177719872773e-07
-2.41845998963231e-05
-2.49332239298782e-05
-2.46562717508309e-05
-5.5049917934668e-05
-2.12537426602927e-05
-2.6974344563511e-05
7.62132506539848e-06
-1.35993507316285e-05
-7.82978320424666e-06
-3.32140886327874e-05
-2.46985944656554e-05
-2.26958995760545e-05
-2.00505285640324e-05
2.45220648059918e-06
-2.31805060245756e-05
-2.13216275385521e-05
-1.21546481313163e-05
4.96374478327342e-06
-2.75174435163851e-05
-2.40051214862165e-05
-2.10325955994134e-05
-2.66575300303721e-05
-2.29555418816532e-05
-1.89456214630207e-05
5.75073030227109e-07
-2.13263075052354e-05
-1.21062062654399e-05
-2.10629518901023e-05
-7.58884615712833e-06
-9.68921642837669e-06
-3.61203614295308e-05
-3.81024473344959e-05
-2.6764025784261e-05
-1.73845165439704e-05
-3.50667917732377e-05
-1.46340438185772e-05
-1.60545283832523e-05
-3.77703293900561e-05
-3.5339327012845e-05
-4.07121077771418e-05
-2.16644535365602e-05
-2.31542035107834e-05
-2.01743046786602e-05
-1.99270419946344e-05
-9.18596252927641e-06
-1.89438172639513e-06
-1.41392787874743e-05
-1.89459421927469e-05
-3.57110610329374e-05
-1.88230815685001e-05
-2.67902955616637e-05
-2.11701388381677e-05
-3.23480183307153e-06
-1.38215760668384e-05
-3.34025182503954e-05
-2.39366172251806e-05
-5.80252676564503e-06
-3.33559902006879e-05
-3.30716552403829e-05
-4.05772289399844e-05
-2.26614366794014e-05
-1.56837486761348e-05
-1.5980847464955e-05
-4.78632273131509e-05
-2.08239117864137e-05
-1.9548980462279e-05
-2.09359401516245e-05
6.09539616874418e-06
-7.25445414324667e-06
-4.28358803332968e-06
-3.47490254888782e-05
-3.34540324522465e-05
-1.91749383320573e-07
-1.08785567834596e-05
-2.78106831658327e-05
-2.86241603304857e-05
-2.69806505529239e-05
-4.5639795635744e-06
-2.37559943831663e-05
-3.01021580024294e-05
-5.74613873874633e-05
-1.71739066738035e-05
-2.33033192076883e-05
-3.2990718708265e-05
-1.29339062599491e-05
-2.61765061360143e-05
-3.35953931674699e-05
-1.10865938001503e-05
-2.83509448039941e-05
8.15359233140961e-06
-2.90897671420485e-05
-2.9215080415704e-05
-1.73628201902596e-05
-1.23721080452024e-05
-3.66321546265726e-05
-4.5907012970883e-05
-2.59978415236845e-05
-2.55170275467783e-05
-2.95027952521181e-08
-4.13066479352851e-06
-1.68626844984099e-05
-2.78724129059989e-05
-1.89205681477802e-05
-7.13050924166723e-06
-2.69570738981536e-05
-4.58635846847586e-05
-4.33742576545829e-06
-1.79123129334714e-05
-2.7713951290936e-06
-2.90010981356845e-05
-2.82374368660307e-05
-2.28115154850168e-05
-2.82865372965087e-05
-1.13954896982015e-05
-1.32759246928003e-05
-1.5866793358239e-05
-2.29465688485773e-05
-2.77553476933515e-05
-3.79615978369023e-05
-7.5701510490243e-06
-1.76720566523818e-05
-1.52510721502808e-05
-2.71428130544899e-05
-2.44624525885087e-05
-3.81644144067738e-05
-5.11785211180631e-05
-3.08455805784747e-05
-2.51549477945976e-05
-1.05423865550297e-05
-1.27953053947309e-05
-2.2464994614947e-05
-3.3268182541382e-05
-1.64783058174378e-05
-2.94977647030934e-05
-1.80911808785726e-05
-2.33226743387964e-05
-1.0759141924645e-05
-3.21387940813395e-05
-3.55407998952615e-05
-4.33309680845591e-05
-2.98131940819719e-05
-2.71412038770162e-05
-3.30004103827037e-05
-2.67757624693492e-05
-3.6459149077547e-06
-4.22003272298429e-05
-3.0715534920925e-05
-3.62828225687958e-05
-1.37414846659641e-05
-2.79337930033493e-07
-5.45634797046382e-05
-2.64130630738861e-05
-7.19605774398454e-06
-1.05019959785354e-05
-2.66639447112557e-05
-3.45255981391174e-05
-3.3240958866513e-05
-3.03077218939327e-05
-2.14583721853633e-05
-1.30700281329676e-05
-2.64835123209837e-05
-1.66271771286805e-05
3.04141158224518e-06
-2.4663897966994e-05
1.50448388293844e-07
-2.83748159754526e-05
-1.07654083893424e-05
-2.31460544249579e-05
-1.50159164050234e-05
-2.62395883259031e-05
-1.94912572402568e-05
-1.53390093282834e-05
-3.12543547923497e-05
-3.77770923559991e-05
-3.75211798069433e-05
-2.10274953551112e-05
-2.05591109618801e-05
-2.6109613449826e-05
-7.76965971952216e-06
-2.02044612518525e-05
-1.99927141142469e-05
-2.20607133974785e-05
-2.56549523253568e-05
-1.48988382324784e-05
-1.53728328231671e-05
-2.3356382611089e-05
-7.58106449749668e-06
-1.20624373705923e-05
-2.10816413330859e-05
-6.14742566821497e-06
-1.99518487360089e-06
-3.51807015513274e-06
-1.63469978586602e-05
-2.64941363948497e-05
-2.82951331710499e-05
-2.41055617830563e-05
-2.73456328725167e-05
-3.0007550469425e-05
6.32892213653389e-06
-3.43091281133267e-05
-1.48482783263073e-05
-3.27746022727017e-05
-1.81285928456197e-05
-2.78041196087364e-05
-6.39929382338965e-06
7.70508436432845e-06
-2.45048459916121e-05
-2.25360431156534e-06
-2.08382517863583e-05
-3.9467955683848e-05
-2.40498798060837e-05
-9.51957375814723e-06
-1.71670143462111e-05
-2.63634572923714e-05
-2.23514095614837e-05
-1.21073537582075e-05
-3.37583452012701e-06
-2.17844397842382e-05
-3.67510571890835e-05
-4.08108881853831e-05
-1.17584001040848e-05
-2.27405337962969e-05
-3.77423601886151e-06
1.01588314412697e-05
-6.10644173405877e-06
-4.5174710724012e-05
-1.82277830936429e-05
-2.19324514452298e-05
-2.71020033072917e-05
-1.09725283577946e-05
6.69263175953279e-07
-1.34738940746933e-05
-2.38682545538566e-05
-2.56495605341545e-05
-5.1427393526486e-06
-1.87408161104386e-05
-3.11676451700843e-05
-4.01856740705634e-05
-3.65668765019085e-05
-7.95090520986938e-06
-2.67288740511985e-05
-9.48236347245185e-06
-3.85132086774148e-05
-2.07429945574609e-05
-2.51008985784942e-05
-1.87925933032184e-05
2.66857034223138e-06
-6.55819308068334e-06
-6.33334170915579e-06
-2.2807206877428e-05
-6.64218054167138e-06
-1.83425224723862e-05
-4.05439057003238e-06
-1.22088413974523e-05
-4.30963008817031e-05
-2.16425847298699e-05
-2.0315037420686e-05
-3.59734881363974e-05
-2.88460266161484e-05
-2.02340897868761e-05
-3.19654909205523e-05
-1.05443058874165e-05
-2.16476931399314e-05
-3.53256454995197e-05
-1.49697048826712e-05
-3.62987992636832e-05
-1.19174506144366e-05
-2.73591690200791e-05
-3.09876560520345e-05
-3.04288053867898e-05
-1.6502306992017e-05
-3.23948484399409e-05
-2.93121535436311e-05
-8.34736544667682e-06
-3.50302870086103e-05
-8.16219015891155e-06
-2.20203154622212e-05
-2.34291128661229e-05
-3.2020088389226e-06
-1.25917274864773e-05
-8.95705532018571e-06
-3.73386939823807e-05
-3.07459812900182e-05
-2.84702980907407e-05
-1.61856332190995e-05
-2.65513759481487e-05
-2.27736672614015e-05
-2.50031303007491e-05
-4.62032532382563e-05
-4.48028413369789e-05
-1.92028948522977e-05
-1.46027329579578e-05
-3.04258613709156e-05
-1.25089475773832e-05
-1.28935224512751e-05
-2.68691432343741e-05
-5.68672004260326e-06
-3.57710095660232e-05
-1.93205535213061e-05
-1.32765434641763e-05
-5.13401419887821e-06
-8.59564093981676e-06
-2.1076809541839e-05
-1.38237242219754e-05
7.30784301341877e-07
-1.78714182926611e-05
-9.03491790425448e-06
-8.08461028514629e-06
-3.38573743692103e-05
-1.46475030948193e-05
-2.95248153602113e-05
-2.97297427817511e-05
-1.15422619759219e-05
-2.60060206376227e-05
-1.22942881334334e-05
-1.06317275125416e-05
-2.79677566319502e-05
-2.22352768785251e-05
-1.5760030507115e-05
-3.71740918940325e-05
-2.64016783955863e-05
-1.65069601866964e-05
-2.7098722733805e-06
-1.80993659211044e-05
-7.75714514039104e-06
-1.79398934126099e-05
-8.99574362846792e-06
-7.50627006153189e-06
8.49809070246443e-06
-1.09313870042901e-05
1.29819169293766e-05
-7.5369902032102e-06
-1.94378084849243e-05
-1.0325314790043e-05
-3.26198149218943e-05
-1.10654775118145e-05
-2.81434893072644e-05
-2.70183354738766e-05
2.16384844871615e-06
-4.46312703801933e-05
-2.28594452096118e-05
-3.08306129369193e-05
-3.89424802319812e-05
-2.65095999599042e-05
-2.56143286639649e-05
-5.85216845064638e-06
-2.6667728219429e-05
-1.05647952800596e-05
-4.96398038593127e-06
-1.07612429420291e-05
-7.23819307371943e-06
-2.83233401651652e-05
-2.43271613996044e-05
-3.89117817907219e-05
-4.12897419919229e-05
-2.20129085845773e-05
-3.4297291270194e-05
-3.53480375321641e-05
-2.97954950785393e-05
-4.64120101640751e-05
-3.31129004667588e-05
-3.3468362064185e-05
-3.47328839986833e-05
-2.10884611164808e-05
-2.7898487399208e-05
-3.10493746077027e-05
8.62640753797516e-06
-3.27563616605417e-05
-2.90831537121652e-05
-3.77253524025856e-08
-1.04478302776715e-05
-2.24132809037978e-05
-1.89980233576202e-05
-3.44758996578133e-05
-2.72523322532696e-05
-2.36893427450214e-05
-4.33629582898296e-06
-3.58700926088828e-05
-1.60856457546069e-05
-2.30313780911539e-05
-3.67572201297294e-05
-8.49205448795972e-06
-2.26830513990913e-07
-2.59022320784111e-05
-2.25483447084484e-06
-3.28616863695872e-05
-5.87212886040373e-06
-2.44379694336078e-05
-2.6827047221107e-05
-3.15313152504685e-05
-5.88662533044188e-05
-2.4656112573882e-05
-6.30954038970038e-06
-3.0152001167537e-05
-1.91570438095705e-05
-2.41025643593637e-05
-1.76766080323114e-05
-8.61827578995098e-06
-3.75352866578512e-07
-9.40689140677145e-06
-6.8830358964304e-06
-3.39209210083901e-05
-1.99370159730426e-05
-1.4398866290595e-05
-1.88310460914703e-05
-2.24927103937885e-05
-6.85236610227388e-06
-2.62517997359544e-05
-3.95493727669829e-05
-3.1543713944037e-05
2.04624146717588e-06
-1.95419996662704e-05
-1.42463904305288e-05
-2.14575489035773e-05
-2.01454087558762e-05
-1.67560817365221e-05
-3.79947802499966e-05
-3.59592935627433e-05
-1.55093217886243e-05
-2.57736203761628e-05
-1.06742664662949e-05
-1.67896387492024e-05
-3.65252698117431e-05
-1.46259293288048e-05
-7.44366385267518e-06
-7.10227158816445e-06
-8.76308265119494e-06
-1.24636946110514e-05
-2.62714944201318e-05
-5.22020186212242e-06
5.55088660815481e-06
-1.47871364029266e-05
-1.09296781767566e-05
-1.43235214005002e-06
-1.01920837084063e-05
-5.4746230702728e-06
-3.43976811030094e-05
-1.71055689692144e-05
-2.46755218434446e-05
-6.56963345978394e-06
-2.22872035853291e-05
-3.82989802663039e-05
-1.8244826944468e-05
-1.82445331884958e-05
-1.90372246405784e-05
-2.29363830962398e-05
-6.12405064586013e-07
-2.12600054331536e-05
-3.46010638661659e-05
7.25052176364847e-06
-1.26727633127643e-05
-3.45846227360913e-06
-1.89592633056295e-05
-3.50740145636044e-05
-3.84185600527293e-05
-2.14633734989097e-05
-2.11837423836323e-05
-5.27295672956954e-05
-3.17367556613037e-05
-8.05291354194811e-06
-3.2570540528381e-06
-1.58899505432153e-05
-4.64927018248156e-05
-1.87151623861053e-05
-2.83883620199858e-05
-4.35090473374065e-05
-2.10799997652113e-05
-1.08669314585815e-05
-2.53987101017375e-05
-1.30736985838947e-05
-1.52877608088123e-05
-4.23384515679315e-06
-1.29966088250533e-05
-3.24737954380167e-05
-1.20452311755324e-05
-2.18059267330667e-05
-4.40013692577695e-06
-2.28974503151286e-06
-2.76349454520165e-05
-1.22430429631393e-06
-1.99302047685023e-05
-3.90577378702452e-05
-2.02665943665242e-05
-1.78453152430538e-05
-3.4620242212629e-05
-1.98351480332405e-05
-2.16261264737708e-05
-1.17416163562902e-05
3.53405186072404e-06
4.58559431387888e-06
-3.31525877374854e-05
2.52362584982662e-06
-2.67244572842306e-06
-2.29882903264141e-05
-3.18674921045666e-05
-1.74046471073542e-05
-6.53000333357149e-06
-1.04185359637287e-05
7.1955514778766e-06
-6.26468638234208e-06
-3.27869913184386e-05
-5.75962219451462e-06
-1.51373652110073e-05
-2.04020864522495e-07
-8.9740418850837e-06
-2.0090047931133e-05
1.26510958864958e-05
-7.28737791970185e-06
-2.00768612476451e-05
-2.42036663148045e-05
-1.55361137626703e-05
-1.73325042409339e-05
-1.87548635001107e-05
-3.60911516436711e-05
-2.67689707230669e-05
-1.80482400042304e-05
-3.33802576614178e-05
-9.09428331283157e-06
4.66359538812948e-06
-1.48936138862185e-05
-2.68634241404987e-05
-1.97598940800147e-05
-3.47724659579132e-05
-3.13909467493888e-05
-1.53825391250803e-05
-2.1724033762161e-05
-8.08044436448624e-06
-1.0162986819279e-05
-1.06186634608392e-05
-2.06605499437863e-05
-3.7233842718516e-05
-3.05934751808305e-05
-2.45394906517861e-06
-1.14594995551921e-05
-2.36824780543518e-05
-1.9204138436032e-05
-2.57364661191722e-05
-1.47490746171014e-05
-1.94362060933389e-06
-2.21690279043252e-05
-5.37638934043272e-05
-3.14225964310168e-05
-2.37363065531915e-05
-1.82800675765457e-05
-1.5162459270118e-05
-3.01919831874268e-05
-1.68464189117438e-05
-1.47305325831447e-06
-4.25006022527617e-05
-3.07382407319076e-05
2.08700269391077e-07
-2.14592913032681e-05
-1.81700892146474e-05
-1.34329273215153e-05
-2.41093286732738e-05
-4.14759259111411e-05
-1.20052503971528e-05
1.13756005898485e-05
-2.19787043745643e-05
-2.12746693197282e-05
-1.58384686096861e-05
-2.48770662575746e-05
-1.51677725487025e-05
-1.69973616370019e-05
-2.89841694662084e-05
-6.70817469117684e-06
-2.44197249539754e-05
-1.78764819201399e-05
-2.83747170086431e-05
3.43034587431218e-06
-8.69279899966869e-06
-3.59858717867224e-05
-7.31759800856077e-06
-3.41057492406476e-05
-3.58434029684156e-05
-2.62014210142378e-05
-2.46039127311813e-05
-3.03580115210439e-05
-4.33084000835007e-05
-9.03407829554957e-06
-1.85388340949702e-05
-2.61376707398149e-05
-1.59013089131386e-05
-1.63651911761139e-05
-4.37518331118895e-05
-4.71436020935111e-05
-1.86279901881881e-05
-3.10758877246472e-05
-2.66421112523968e-05
-2.57081639841263e-05
-2.81978081453226e-05
-1.734056645138e-05
-3.76496949442781e-05
-4.4973678438147e-05
-1.92919180911866e-05
-2.08940761297539e-05
-1.57667747503734e-05
-2.94921156575579e-06
-1.80078969544803e-05
-3.81391876949002e-05
-3.91570621168972e-09
3.08694295284954e-06
3.42034792790638e-06
-1.30164093162122e-05
-9.31003600671497e-06
-3.41910735236417e-05
-3.74617967056979e-06
-2.17369062894711e-05
-2.57908426778189e-05
-1.17754111348505e-06
-1.81475227834813e-05
-2.31368606582453e-05
-2.27995539856399e-05
-3.66370204753393e-05
-2.54386733141158e-05
-3.05948936545708e-05
-1.70029380504102e-05
-1.1224839891138e-05
-2.30122418583573e-05
-8.4736266212549e-06
-3.24942795172566e-05
-8.69386931605902e-06
-2.65055863263549e-05
-9.20422778523092e-06
-2.45461253541514e-05
-2.5069576662952e-05
-2.32642410914906e-05
-5.39780115098531e-06
-1.34616985801543e-05
-1.34149442591004e-05
-8.83463690138222e-06
-4.7893816744078e-06
-4.19239354370875e-05
-2.2259661690748e-05
-1.90518897671942e-05
-2.51924577937231e-05
-3.45148723880743e-05
-1.48812458091398e-05
-2.14465210542758e-05
-2.72987224915344e-05
-2.30881467309168e-05
-2.72024682764948e-05
-3.91513627580108e-05
-1.57470238913502e-05
-3.21196945429012e-05
-2.00738517705171e-05
-2.19680508130135e-05
-1.68104310253219e-05
-2.41947281199607e-06
-1.0823085218814e-05
-1.18173291048768e-05
-1.81485935434264e-05
-5.09535192352794e-06
-4.21361195042639e-05
-1.05236976982771e-05
-2.86641827420988e-06
-1.31226248291649e-06
-1.39670602660286e-05
-1.7811737985097e-05
-3.47175038882016e-05
-1.24956585840711e-05
-3.02642770661477e-05
1.45042473153688e-05
-1.87605451122982e-05
-2.37687453421992e-05
-9.87277590019331e-06
-1.39817530494838e-05
-1.34906251522224e-05
-1.3766712183367e-05
-4.17855161304893e-05
-4.74458149211186e-05
-1.53382977544069e-05
-1.59234110628371e-05
-3.29870051848992e-05
-1.71075558855532e-05
-3.49908178375118e-05
-1.49634543666894e-05
-3.88523923635966e-05
-3.26963747267514e-05
1.29005108774611e-05
-1.11028448293092e-05
-6.61482978291762e-06
-3.05092425558034e-05
-3.4306213358131e-05
-3.26004087275678e-05
-2.18608443286353e-05
-1.3887295595254e-05
-2.86404996745191e-05
-3.09087711188492e-05
-4.26467534475159e-05
-2.01145744260908e-05
-9.45673259829072e-06
-1.09723017175519e-05
2.065309037544e-05
5.37480491898275e-06
-3.17098957512859e-05
-2.16270222144798e-05
-8.88873902584323e-06
-1.31338494389048e-05
-1.20121884942078e-05
-2.88306009808928e-05
-7.38536822499964e-07
-5.1942370563864e-06
-2.57548654440206e-05
-1.38141943159184e-05
-1.89912810706675e-05
-2.30156684051861e-05
-2.38020320313309e-05
-3.11924990128753e-05
-2.92029249578735e-05
-3.16845356789642e-05
-1.0870740270465e-05
-1.38169117682517e-05
-2.44876838393497e-05
-3.2651044219716e-05
-1.22467014345233e-05
-3.82094623405349e-05
3.38947511515429e-06
-2.53762557700854e-05
-1.84457548504035e-05
-3.5731058504784e-05
-2.88419885949025e-05
-6.74447938088636e-06
-4.59552952879645e-06
-1.15857235436943e-05
-2.15430714860314e-05
-2.25575971244518e-05
-1.46755940892221e-05
6.16988938180953e-06
-3.17210641003791e-05
-3.16258019199278e-05
-1.20085906698721e-05
-4.00307652312868e-06
-1.09389480184996e-05
-4.39362754537064e-06
-3.68264245611205e-05
-3.17401903371739e-05
-2.02132252686309e-05
-2.06169963769637e-06
-2.32738160932958e-05
-3.48955189036683e-05
-4.22525229771318e-06
-3.73103356698965e-05
-4.14066311203747e-05
-8.74119761007813e-06
-1.08403110530759e-05
-2.59965782549051e-05
-7.28116626259897e-06
-2.90946201242305e-05
-5.42802167689606e-07
-1.8727046553245e-05
-4.3147944678318e-05
-1.22923686456387e-05
-1.26891162285613e-05
-3.38285585090604e-05
1.7927401939701e-06
-2.90682343351459e-05
-1.9110488711808e-05
-6.06103599848407e-06
-1.51994926250891e-05
-2.14745412255799e-05
-1.98725892269063e-05
-2.38806514357132e-05
-2.58082449079716e-05
-1.67126236628911e-05
-3.52953471921549e-05
-2.85117812381326e-05
-3.40050576092405e-05
-2.4383077021143e-05
-1.99777492480259e-05
-2.12985314945365e-05
-3.73745096357271e-05
-2.4918087233174e-05
-2.7535042995763e-05
-2.97736429336585e-05
-2.78410208183134e-05
-3.65433402500195e-05
-1.59330617734449e-05
-1.82648575720194e-05
-1.21596817775838e-05
-8.236341546672e-06
-2.52181759779474e-05
-2.79640969010629e-05
-1.8871687865508e-05
-2.88672456123515e-05
-2.35327778863871e-05
-1.50712990001573e-05
-4.4877597438813e-05
-2.02284449858451e-05
-1.52547054596427e-05
-1.12624695642281e-05
-1.28403330223015e-05
-1.10746837480121e-05
-6.67667332969773e-06
-1.99803432454855e-05
-2.20693856176574e-05
-5.339713157087e-06
-2.5761167993225e-05
-1.72627163944555e-05
-1.18958621159408e-05
-2.57485059796551e-05
-1.22182352511794e-05
-1.35540504694032e-05
-6.53805829161161e-06
-2.47448372446081e-05
-3.00794925044157e-05
-8.11967003961373e-06
-2.71040486366086e-05
-1.39598154340493e-05
-4.87488369283197e-05
-3.07654354184491e-05
-2.97124670374427e-05
-2.6069173151817e-05
-2.66737054164092e-05
-4.68759500795308e-05
-1.48293319414543e-05
-3.18093047218689e-05
-1.86987195505476e-05
-4.64409602554056e-06
-3.9866875016865e-05
-2.56241705722262e-05
-1.75493538821703e-05
-3.20528546216285e-06
-2.82616880371159e-05
-2.05280352848825e-05
-2.45550094771067e-05
-2.11637488832042e-05
-3.41986253399494e-05
1.97410299473326e-07
-2.03446997390877e-05
-1.88878140763593e-05
-2.63229167760034e-05
-2.02365474951792e-05
-2.30349855614555e-05
-1.80661703635993e-05
-2.65150588422587e-05
-4.0497840417676e-05
-7.73804871668897e-06
-2.77773692594921e-05
-4.22225261716641e-05
-9.88713544099965e-06
-2.55085814989908e-05
-3.64540712485628e-05
-2.26249545052267e-05
-3.6221295279341e-05
-1.97242161298958e-05
-3.52202755164469e-05
-6.65541947491563e-06
-1.89236645580365e-05
-3.07839522402797e-05
-2.52115953161911e-06
-2.68212748495266e-05
-7.25721116827499e-06
-8.21635723440396e-06
-2.25368066231479e-05
-1.4971320239322e-05
-2.83622468001143e-05
-3.78615314585895e-05
-2.84216054377662e-05
-1.02949421159085e-06
-1.88206948315599e-05
-9.97691746851031e-06
-2.39057171963437e-05
-3.37866781551581e-05
-1.24691226315413e-05
-1.26752266119784e-05
-2.57782725469823e-05
-2.84446513378722e-05
-7.16609599389888e-06
-1.30078563499773e-05
-2.2622093552606e-05
-2.50494669414766e-05
6.68524874759763e-06
-2.7267718769312e-05
-3.59576711360019e-05
-6.12687861913289e-06
-2.93217948395531e-05
-1.40672657627528e-05
-2.33328439980702e-05
-6.57162649906639e-06
-1.18068189072379e-05
-6.3135097523571e-06
-2.79259696129477e-05
-7.26677134112576e-06
-1.32849890786505e-05
-2.78305422676543e-05
-4.07626485305733e-06
-2.17364146172644e-05
-1.76841662845442e-05
-1.9319197356733e-05
-6.61341152949335e-06
-2.52698789562933e-05
-2.60452873205231e-06
-1.46358018137481e-05
-4.01966971053349e-05
-1.50522842887339e-05
-1.21862844076198e-05
-2.79915098970763e-05
-3.56342246946796e-05
-4.5966109694032e-06
-1.93327669637349e-05
-1.74920084078131e-05
-3.23416503518305e-05
-2.43369507951069e-05
-2.84348951021474e-05
-2.93045318620523e-05
-8.8116258757964e-06
-1.71304694708203e-05
-2.51520964104781e-05
-3.1080088076888e-05
-1.63843119063785e-05
-3.15784882345819e-05
-1.77442579957324e-05
-4.27029150359548e-05
-1.66644667389796e-05
-8.18311483221531e-06
-3.43247512247424e-05
-1.87904111137825e-05
-2.77921919706019e-05
-1.79957173994203e-05
-2.51377228060934e-05
-2.00505826320291e-05
-2.92920593801164e-05
-2.91691751737248e-05
-6.05076264147919e-06
-3.0681634800023e-05
-1.32174369602586e-05
-1.81293958042582e-05
-8.37199390525519e-06
-5.26071705135967e-06
-1.77989375391e-05
-4.51036055637023e-05
-3.15446320961292e-05
-2.31277212544189e-05
-2.10271576864066e-05
-3.52646113300556e-05
-2.48496396783624e-05
-3.7662537639158e-05
-4.51237960567226e-05
-9.87252373661123e-06
-1.68159646047871e-05
-1.30662039293951e-05
-2.65565881480124e-05
-1.61598002521305e-05
-1.29289745242691e-05
-1.04374823616315e-05
-2.0724251060687e-05
-3.92285910359697e-05
-2.45838596623063e-06
-1.42852768299658e-05
-9.75801127871488e-06
-3.0078556232611e-05
-4.04319247041937e-05
-1.20907031820845e-05
-1.75868596522007e-05
-1.1670370049175e-05
-2.35972183786777e-05
-2.12661895331924e-05
-3.41709356886681e-05
-1.97484059811103e-05
1.0262423355623e-05
-2.1252492564627e-05
-3.2270817215958e-05
-3.37982907366343e-05
-3.54591057007718e-05
-1.74573396108681e-05
-2.64087586286171e-05
-3.50086734167551e-05
-1.59417729580022e-06
-9.75537890250536e-06
-1.83469653477462e-05
-8.53987421416176e-06
-2.84806468622499e-05
-3.5318167219781e-05
-6.02290125809712e-06
-3.62683147314449e-05
-2.41026065324738e-05
-2.6144867745351e-05
-1.31976783709338e-05
3.76445081267148e-07
-2.14400714770231e-05
8.10557610282245e-07
-2.20333611531926e-06
-6.70642508491207e-06
-2.83103424806224e-05
-2.86341641366622e-05
6.22247373811758e-06
-3.61042125546952e-06
-8.59391121832778e-06
-3.11684857967779e-05
-2.83707934805462e-05
-2.99212174489966e-06
-2.92293580120334e-05
-1.91530314966249e-05
-1.70801190316702e-05
-1.4770114995697e-05
-2.19920519834017e-05
-1.48515974256547e-05
-2.93754547273443e-05
-3.13700686154649e-05
-2.24690818153366e-05
-1.9408164829255e-05
-2.63270531439969e-05
-1.20062200290882e-05
-1.12642350791487e-05
4.78379035902291e-06
-2.48768783603959e-05
2.7549335058573e-06
4.8849964418771e-06
-3.83149153784491e-05
-1.50842750840599e-05
-2.86228795191652e-05
-2.11284451111875e-05
-3.47346031941571e-05
-2.08459691369829e-05
-2.56573300138017e-05
-2.76687455674857e-05
-7.38960386805934e-06
-2.36050791192858e-05
-3.95456065453694e-06
-2.88494840394221e-05
-3.68441685036719e-05
-2.49103109019663e-05
-9.38687763949024e-06
-1.97592918458211e-05
-1.71375051915432e-05
-1.78286000636518e-05
-3.20307752252066e-05
-3.78104982551966e-06
-1.29970405242083e-05
-1.92436408492024e-05
-4.10235117437478e-05
-3.24826890109621e-05
-2.10823370741334e-05
-4.33063623544461e-05
-2.65948801871757e-05
-1.63245147544529e-05
-2.63971625749494e-05
-2.88028954412586e-05
-7.80270073963624e-06
9.02246758709826e-06
-3.55650084324284e-05
-1.28376064011084e-05
-1.70088743383313e-05
-2.95269122525994e-05
-2.1752811297477e-05
-6.18893121450392e-06
-1.51031174322132e-05
-1.06469775732617e-05
-4.00177562715986e-05
-3.34135234719477e-05
-3.98552240092957e-05
-2.09288064321342e-05
-1.60232821804168e-05
-2.51959875383805e-05
-2.2767430966195e-05
-2.6379609519556e-05
-9.51695686097651e-06
-1.69388310677255e-06
-2.26226288425688e-05
-1.79018327038827e-05
-1.93704155823293e-05
-1.78777661723874e-05
-1.16112187168119e-05
-2.44084422009368e-05
-2.74419705691478e-05
-4.43946502295969e-05
-3.17221562959728e-05
-1.48653118211074e-05
-1.96953570718942e-05
-2.61058581756994e-05
-3.37434724313481e-05
-2.44603200224286e-05
-2.29617295124254e-05
-1.55624437394587e-05
-1.0799586316956e-05
-3.40295336675974e-05
-2.30479914451537e-05
-3.1238226592476e-05
-2.75274794982438e-05
-3.86963351471252e-05
-1.86010787413724e-05
-1.5659606133583e-05
1.86414857831272e-06
-1.06286816675173e-05
-2.06494886778435e-05
-2.20795224030809e-05
-2.39283759743602e-05
-1.73446560767269e-05
-8.81500884579181e-06
-2.31334622490294e-05
-2.52229937781122e-05
-1.8056954336847e-05
-1.12330505122818e-05
-1.31705057586834e-05
-1.41007719032775e-05
-4.69943824417821e-06
-2.09915310862917e-05
-1.18158884474762e-05
-3.25746719736143e-05
-2.96764391244128e-05
-1.47566448972916e-05
-2.19666883420784e-05
-3.03892154121957e-05
-5.36888600512544e-06
-3.16439241073018e-05
-1.91181262234648e-05
-2.42004251084073e-05
-1.76807600952139e-05
-1.73888876933383e-06
6.9311149438594e-06
-2.145464811933e-05
-1.21438188096467e-05
-2.1253181355206e-05
-2.59256520304472e-05
1.53989079767595e-06
-3.558319930752e-05
-1.41046399692385e-05
-3.1510744705306e-05
-6.92959236809741e-06
-1.93543171384403e-05
-2.139097005142e-05
-4.28998849421711e-06
-1.94574475808598e-05
-1.30840292074986e-06
-1.97434510378147e-06
-4.44268005996126e-05
-3.10280297167328e-05
-1.82104613834078e-05
-1.10681701651018e-05
-2.67069076812519e-05
-2.83382590244745e-05
6.21517370465775e-06
-4.14957098790758e-05
-2.99278376115009e-05
-2.84609827859837e-05
-2.99756743364529e-05
-2.86752090447315e-05
-2.40759836180931e-05
-3.86627163133711e-05
-2.64770268003358e-05
-2.84651008660946e-05
-6.26667501002895e-06
1.2360112834773e-05
-2.28383043056059e-05
-3.95952690110329e-05
-2.82228251164565e-05
-4.08495520526886e-06
-9.79210728320969e-06
-1.52179990942171e-05
-2.69568373955424e-05
-3.44273924084426e-05
-2.17128420755332e-05
-4.70511806161145e-05
-1.35059312182728e-05
-3.47135560041988e-05
-3.86091369708504e-06
-1.50784023677412e-05
-2.96187166880832e-05
-8.26005811365072e-06
2.38971703168515e-06
-1.98562248491681e-05
-7.42320849164583e-06
-3.63618927978195e-05
-3.64067948796574e-06
-2.0664525429175e-05
1.49444096658602e-07
-1.45498407172587e-05
-1.97854748296945e-05
-1.57050161298645e-05
-3.23669037078294e-05
-1.81968030809736e-05
-2.67186258345629e-05
-1.69959726606783e-05
-3.36856635401792e-05
-2.90482137278171e-05
1.07106552674047e-06
-2.1959675567846e-05
-1.28237289914246e-05
-3.47013580133371e-05
-2.51925220618743e-05
-9.40397274973263e-06
-2.70097576047153e-05
-2.10395362774135e-05
-2.3937813531438e-05
-1.0249869811378e-05
8.58483368314041e-06
-3.84176417978224e-05
-8.46176375066463e-06
-2.70932335700944e-05
-3.29665556995658e-05
-1.68194338382207e-05
-7.83703048411839e-06
-3.48773766665694e-05
-2.65004600827628e-05
-1.62439611464916e-05
-1.41960091164278e-05
-1.76059543501635e-05
-3.13165409956278e-05
-1.27395425465351e-05
-2.42861191912997e-05
-2.78727093472647e-05
-3.58775653679819e-05
-3.15372094125171e-05
-1.63612701027445e-05
-2.02830781228772e-05
6.8783293694808e-06
-2.02322003750859e-05
-1.3876286835136e-05
-2.14057322851854e-05
-1.37135723672273e-05
2.53273658604335e-06
-1.49171521809289e-05
-2.99323321557284e-05
-3.64534698883891e-06
-4.46581471025494e-06
-6.62407435525934e-06
-2.04598137472749e-05
-2.0241406691942e-05
-2.66901381955774e-05
-2.50323785875407e-05
-1.993488333509e-05
2.41643909834336e-06
-1.43366131039359e-05
-1.61773385199967e-05
-3.29380261928536e-06
-5.1670800058811e-05
-1.35556345686892e-05
-1.61506856924559e-05
-1.57056475568947e-05
-3.64737969350746e-05
6.00679025077e-06
-9.46463045468805e-06
-6.87213625953609e-06
-9.32539417069046e-06
-2.59148592095456e-05
-1.31682256005384e-05
-1.71012731220725e-05
-4.51964832492865e-05
-4.25147328589554e-06
1.33978294878833e-05
-4.66816342845734e-07
-2.88577867709884e-05
-1.72212851573839e-05
-1.05118691203663e-05
-3.05742017381614e-05
-3.11954959630367e-05
-2.9404917536369e-05
-2.19309233492919e-05
-2.87146026249883e-05
-1.90253617679191e-05
-7.29731648173631e-06
-1.31012382407516e-05
-2.19104175609251e-05
-2.9117461034185e-05
-1.84207838464159e-05
-2.51452735748231e-05
3.18519578797226e-06
-2.23345846437834e-06
-2.72879821376297e-05
-8.74048752181923e-06
-1.42115924830351e-06
-1.81651466449273e-05
-3.83100583309654e-05
-6.91900718925757e-05
-9.25319693976631e-06
-2.09820074322539e-05
-2.00947568747197e-05
-1.06296173500871e-05
-1.27162293121765e-05
-6.8229669828089e-06
-3.51340213190089e-05
-2.02905582995541e-06
-8.52886044953978e-07
-5.10148881291487e-05
-2.22730152379571e-05
-8.6848942508808e-06
-1.24490784053002e-05
-4.39562271035148e-05
-2.78763723549623e-05
-2.31853250666641e-05
-1.3774911065305e-05
-3.34167123409939e-05
-4.17869993540505e-05
-2.08807099844347e-05
-3.51360009984945e-05
-1.91550933735878e-05
-3.23119424274473e-05
-2.02237629713763e-05
-6.69333646187345e-06
-3.18320905778934e-05
-1.32327666188434e-05
-1.71074733055523e-05
-2.11034321955975e-05
-1.78353576974265e-06
-1.00925737067602e-05
-3.3438281854101e-05
-1.42274283572236e-05
-2.87131270093137e-05
-2.47059554292928e-05
1.9042733514902e-06
-2.79438918925892e-05
-3.7346228320674e-05
-1.4581742454106e-05
-2.39068963794558e-05
-2.27046932000075e-05
-3.72657425441318e-06
-9.6122366010285e-06
-3.04517719708083e-05
-6.45160840944101e-06
-1.24106934777181e-05
-2.90332033889068e-05
-1.31669499043208e-05
-1.36271116586042e-05
-3.03636931144275e-05
-2.12649286942987e-05
-3.36500231657245e-05
-1.20616701969125e-05
-1.12276287015902e-05
-8.22021828752047e-06
-1.27151501988662e-05
-1.64312522066763e-05
-1.65336059744283e-05
-1.6484822081045e-05
5.18260748799054e-06
-1.61734083995951e-05
-2.62618704522636e-05
-7.66156942746951e-07
-9.48668571326627e-06
-1.55543846848209e-05
-1.50266123982982e-05
5.61875383390016e-07
-2.61375488891837e-05
-6.89984055915558e-06
-3.10523134083797e-08
-1.11166709764393e-05
-2.52422626308176e-05
-2.25262111961943e-05
-4.06560761833198e-05
-1.57642852791701e-05
-1.96292917603468e-05
-2.9524890781244e-05
-2.31053321992368e-05
-1.64871185110361e-05
-4.29046684470567e-05
-2.73373342509183e-05
-1.80057257367823e-06
-1.85257889463405e-05
-2.03720995200765e-05
-4.07077907380702e-05
-1.38398864593582e-05
2.27583079222633e-06
-2.51594678842581e-05
-1.7976346751041e-06
-1.04103755689447e-05
-1.0595356636612e-05
-1.97406269493291e-05
-3.63135430079814e-05
-6.32964531675215e-06
3.20234442076345e-07
-2.25943157136208e-05
-2.7570082591559e-05
-2.63257691954561e-05
-4.44150949644817e-06
-5.10184244775955e-06
-1.59773756805493e-05
-4.39071572801804e-05
-2.03736855609599e-05
-2.28927533134988e-05
-1.97961438631428e-05
-1.98221886492421e-05
-2.25258305460112e-05
-1.64984237313267e-05
-1.93425185179005e-05
-1.65177093434897e-05
-8.0700141519382e-06
-1.67736234555183e-05
-2.18708837204101e-05
2.42849021769749e-06
-1.86823619598237e-05
2.86143890595345e-06
-2.05065763348093e-05
-1.85410781509871e-05
-3.66370527074569e-06
-2.06877627552335e-07
-6.64626443722427e-06
-1.80452406474929e-05
-1.29789967906535e-05
-1.1211245341525e-05
-2.59704807273928e-06
-3.80283170322968e-05
-2.92240459636026e-05
-1.32738104908148e-05
-2.27547561300355e-05
-2.70689292606669e-05
-3.27604014164349e-05
-3.44999303451738e-05
-2.20870866986361e-05
-1.57050357964053e-05
-1.09548007158122e-05
-2.54920732585517e-05
-1.85610302189828e-05
-4.33439945324145e-05
-2.51541284808667e-05
1.56420433553111e-06
-2.0066109523546e-05
-2.52304908328605e-05
-1.48543557758956e-05
-2.00815156927712e-05
-2.03131449166351e-05
-5.44588483001707e-06
-1.68830998000797e-05
-3.33583069114389e-05
2.89229060267159e-06
-3.02284088222394e-05
-1.01695512736946e-05
-3.75553819296873e-05
-2.08002306025474e-05
-1.68824399520404e-05
-2.2164500954666e-05
-2.47511009074765e-05
-1.94752174037077e-05
-2.16580506483401e-05
-1.33679298673759e-05
-3.29481011135976e-05
-2.84641418284945e-05
-3.66154321493172e-05
-1.36097968887882e-05
-1.67491985276144e-05
-1.40074027456206e-05
-1.05277276788254e-05
-2.43227556941077e-06
-5.3919501252128e-06
-1.49370429850718e-05
-1.63324135605155e-05
-1.40039329084485e-05
-1.23895462894079e-05
-3.94964335348019e-05
-3.2637126298949e-05
-2.48506397159827e-05
-2.61013208508405e-05
-2.45936986671222e-05
-1.1206878417239e-05
-2.71117715083306e-05
-1.6278994917552e-05
-1.63070172473071e-05
-2.19452048810244e-05
-2.93408190301243e-05
-5.06892173730341e-05
-2.72429314849211e-05
-5.4826989327872e-05
-3.50451147220845e-05
-9.01648197067142e-06
-1.44841361642696e-05
-3.51379559141017e-05
-2.47339280791263e-05
-2.05841190528321e-05
-1.36093125674496e-05
-1.0856033927028e-05
-1.48819549276916e-06
-2.16364543091327e-05
-2.35530302933538e-05
-1.56666244934156e-05
-2.25177633718455e-05
-1.66935845849243e-05
-6.87356256268933e-06
-1.7994547276467e-05
-1.20180441929678e-05
-1.37680230120661e-05
-3.6313648369881e-05
-3.66841385397594e-05
-1.67941761198612e-05
-1.85695608053997e-05
-1.76686185272794e-05
-1.31115275826076e-05
-1.84407396323737e-05
-2.47132399874395e-05
-9.88270470318992e-06
1.52296766518434e-05
1.05249264887089e-05
8.11680505669769e-06
-1.16519475472292e-05
-2.52384616682059e-05
-3.45580589533513e-05
-1.47337603702507e-05
-1.72655308792341e-05
-2.25992611606488e-05
-4.01219318381922e-05
-1.6960590082229e-05
-1.40052625005814e-05
-3.53752168035228e-05
-3.61074196448503e-05
-2.80770631230218e-05
-2.43169226041325e-05
-3.38845456477485e-05
-4.06787629751217e-05
-3.21488569656633e-05
-2.69083633556691e-05
-2.80002731775766e-05
-2.76788175421093e-05
-3.1490866191248e-05
-8.47963028481258e-06
-3.55648626330543e-05
-2.28444817202884e-05
-1.30459255929802e-05
-3.48674317572727e-05
-1.28778703840507e-05
-1.56958329408195e-05
-3.42668240720056e-05
-1.97415147786272e-05
-2.09219724594114e-05
-2.70560370487581e-06
-7.95074900781385e-06
-1.4535411282138e-05
-2.65763651681116e-05
-2.85619429050258e-05
-1.35983863747436e-05
-3.21784864483569e-05
-3.73473836172238e-05
7.1440660410145e-06
-8.11572494128413e-06
-2.83791967749885e-05
-2.19936629111225e-05
-4.26513856089899e-05
-1.34054942766606e-05
-2.97296509564457e-07
-2.09657832569509e-05
-5.63540910869285e-06
2.94234603126396e-07
-1.19117440054898e-05
-2.94885676688702e-05
-1.30519796215368e-05
-1.4121268733989e-05
-7.27351314440003e-06
1.38659090566387e-06
-2.56539011736157e-05
-1.83470587952678e-05
-1.84804233053552e-05
-1.05101790292089e-05
-2.98637279735689e-05
-1.63433967346771e-05
-1.31996119565389e-05
-8.08609260181762e-06
-2.15308334618934e-05
5.1708055218299e-06
-1.23217353234469e-05
-2.47182878880977e-05
-1.90238970912582e-05
-1.81517686685621e-05
-5.10564048671528e-06
-1.97333703610301e-05
-2.07311782583974e-05
-2.02600183124286e-05
-5.61727964238429e-06
-1.21802938263625e-05
5.50361547190428e-06
-1.54654804642641e-05
-4.15456693179264e-07
-3.40519233845003e-05
-3.3904030517513e-05
-1.88198517178884e-05
-1.97461464503986e-05
-1.15926055637926e-05
-2.2558163866414e-05
-1.83774137272693e-05
-7.14460969662775e-06
-2.89516177735359e-05
-1.92897413130146e-05
-2.83803697198435e-05
-1.79905993187904e-05
-2.41325988353792e-05
-4.50596241074199e-05
-4.61329271760345e-05
6.55324661740315e-06
-1.62524101926463e-05
-3.96528247087933e-05
-3.22250895882435e-05
-3.6646899078692e-05
-1.28648487652406e-05
-1.29151902607105e-05
-2.40533340687208e-05
-3.54404480595378e-05
-3.18615134184241e-05
-1.5838139118077e-05
-3.47090726882435e-05
-1.54192382317992e-05
-1.27064058033799e-05
-1.00659763601585e-05
-3.88209240057472e-05
-1.8516238643777e-05
-1.59196114662806e-05
-2.85608668489772e-05
-4.81119317263066e-05
-2.45867292494611e-05
-6.82324425863287e-06
-1.66252683324957e-05
-3.1339891236751e-05
-2.97215376741659e-05
-1.48334964239715e-05
-3.39983872350962e-05
-2.0123911630863e-05
-2.9398512562195e-05
-1.44304972111159e-05
-2.45400898490455e-05
-1.63392506815178e-05
-6.88853815142209e-06
-3.06332270128465e-05
-3.10869200606329e-05
-2.64205005126778e-05
-3.44017044671728e-05
-2.30240476044382e-05
-4.07389464213223e-06
-2.85121761385079e-05
-2.50075667404354e-05
-3.58370609677971e-05
-1.59501714220804e-05
-1.60938388883294e-05
-1.31314981954959e-05
-1.06124048052079e-05
-5.90749033519137e-06
-1.28454827303934e-05
-1.22110988234284e-05
-1.1324856206279e-05
-1.33301212659317e-05
-2.56558930596733e-05
-2.80092221991795e-05
-1.2717826044338e-05
-1.32429674589302e-05
-3.06063040665536e-05
-3.33013688188148e-05
-1.49012973704217e-05
-8.76208345760677e-06
-7.65598882866097e-06
-1.20817297535287e-05
-9.47335209811393e-06
-1.43943810376488e-05
-2.54130198970832e-05
-3.94242143012065e-05
-1.67218188934384e-05
-3.49651018099167e-05
-5.32518777777043e-06
-3.27461042403572e-05
-2.43117312627574e-06
-3.53331391953353e-05
-2.71034765114864e-05
-1.26266693263671e-05
-3.5369048749587e-05
-1.01535763012935e-05
-2.31659280449851e-05
-6.85416203664121e-06
-2.17509062398022e-05
-2.7490971439228e-05
-1.67683191595792e-05
-3.9487412627029e-05
-3.40088961945923e-05
-9.20996577318346e-06
-2.5390755449644e-05
-3.74951171195492e-05
-3.24271884691653e-05
-1.00976689628554e-05
-2.18027225677072e-05
-1.60072563636943e-05
-9.34221581626006e-06
-1.65459312259421e-05
-2.4444236399711e-05
-3.23534702493098e-05
-5.16005599786046e-06
-2.00291790612519e-05
-2.44330559641151e-05
-2.89461240418196e-05
-1.39203752392361e-05
2.10232606867602e-06
-1.43146071012705e-05
-2.0571234838495e-05
-1.71630203681942e-05
-2.26072743150181e-05
-2.40752101053063e-05
-1.72558029288562e-05
4.51242935534552e-06
6.67031023907233e-06
-2.39489512789264e-05
-8.86050138747725e-06
-2.83651660244767e-05
-1.614376788743e-05
-1.68991029801239e-05
-3.29337612781033e-05
-1.01382379094456e-05
-3.32110004012502e-05
-1.94283593212781e-05
-1.74602670803313e-05
-1.72868446485213e-05
-2.86875995906846e-05
-2.418541954042e-05
-4.58060472278782e-05
-1.05322685752722e-05
-4.4453691331564e-05
-2.34697957302003e-05
-2.02178651894494e-05
-7.66847162116085e-06
-3.22528010278715e-05
-2.10594867434824e-05
-1.11414088191996e-05
-2.23078612288653e-05
-1.14124826428281e-05
-1.01506829135234e-05
-1.19356650124625e-05
1.48968714952705e-07
-2.81064065796348e-05
-1.70045795693545e-05
-2.32997364479433e-05
-3.51803474449505e-06
-1.22147360311523e-06
-2.98657394108926e-05
-1.33268397342969e-05
-3.97666613389908e-06
-2.97493099583759e-05
-3.86517198463048e-05
-1.31449142226793e-05
-1.4524643105667e-05
-3.7983737455924e-05
-3.82351384817755e-06
-2.33964098010877e-05
-1.13875265015035e-05
-3.11895137782572e-05
-1.21865841451375e-05
-1.83589502600378e-05
-2.2515950055725e-05
-3.01249833066397e-05
-1.41878882828503e-05
-2.60236827144867e-05
-3.56226305944036e-05
-1.49245514524562e-05
-2.22592589327692e-05
-2.26045888822891e-05
-1.98566002674509e-05
-1.57212850775286e-05
-2.53457741362293e-05
-3.8507931824332e-05
-2.76418624917167e-05
-4.87078850545324e-05
-3.35598353317067e-05
-1.29519386910711e-05
-5.73215166691941e-06
-1.32154120292326e-05
-1.31970058772908e-05
-2.3195413491799e-05
-4.4512449545668e-06
-1.85338557694151e-05
-1.90377655902008e-05
-2.96735334369006e-05
-1.80929010093099e-05
2.096719114868e-06
-2.16254164086858e-05
-1.66425694527755e-05
-2.13477277765962e-05
-3.76340668928791e-05
-3.06723208787654e-05
-8.50313471939064e-06
-1.11039702066274e-05
-3.94664493565128e-06
-8.10465146678404e-06
-3.46555624742844e-05
-4.28859191147251e-05
2.17015746302655e-06
-2.69096023933125e-05
-1.75638999119148e-05
-1.76950328622563e-05
1.38821826433231e-05
-2.44629444955163e-05
-1.33599317918651e-05
-1.46015271777402e-05
-1.83247110889243e-05
-2.51965429040704e-05
-8.13595807594531e-07
-1.04113242044711e-05
-1.75705204089141e-05
-9.90851131708081e-06
-1.54713273932342e-06
-3.23143148918965e-05
2.05736869798625e-06
-2.19267454445109e-05
-2.37548762105981e-05
-7.06317296170047e-06
-2.3719655900279e-05
-8.82003516132017e-06
-2.91383528301362e-05
-3.6620956395207e-05
-2.99031909085585e-07
-1.93303984346521e-05
-4.13473694968107e-05
-1.54341965604488e-06
-3.30533644423858e-06
-2.36263605242122e-05
-2.68328654115947e-05
-1.78325130621597e-05
-9.15203667010724e-06
-1.71548335000936e-05
-2.61008201615922e-05
-1.40079328225665e-05
-3.48242622381207e-05
-1.6404662083662e-06
-2.24756383081415e-05
-1.10121607235671e-05
-4.99496726590913e-06
-2.08221326839347e-05
-1.70492243688246e-05
-2.4115389054025e-05
-2.33746546183388e-05
-2.99970638476141e-05
-2.65182427348566e-05
-3.47954372397293e-05
-3.51938592600571e-05
-2.24597168206267e-05
-3.12886065340725e-05
-1.10160535675684e-05
-3.34072734636561e-05
-3.25734476853215e-05
-1.51465740967966e-05
-3.18287650396068e-05
-1.87809757773435e-05
-3.48610870545592e-05
-9.32695494035157e-06
-3.90669846795483e-05
-3.94985124211256e-05
-1.30961284062878e-05
-2.58390206981044e-05
5.51951199777742e-06
-3.91089469418399e-05
-1.51530814690443e-05
-1.12197355818053e-05
-3.54252238141036e-07
-1.69395388917278e-05
-2.03052957181764e-05
-2.63415121249644e-05
-3.46600081457497e-05
-9.01914872883121e-06
-3.13152314304257e-05
-2.39987274346159e-05
-1.36941905955282e-05
-1.06890080173052e-05
-3.37478384417109e-05
-2.26233613132212e-05
-1.81362731226334e-05
-2.68171326201848e-06
-1.18031263136707e-05
-2.14845130516592e-05
-3.13551988954061e-05
-3.34924217331884e-05
-1.36965951071711e-05
-4.24401923121053e-05
-2.99365568322658e-05
-3.11319247928175e-05
-2.55115738823691e-05
-5.93734114088383e-06
7.5095643551105e-06
-3.52933029263573e-05
-1.851844229379e-05
-3.38355703037504e-05
-2.92654621664011e-05
-1.06331015152272e-05
-2.23677688868734e-05
-1.92138784391707e-05
-1.28708936479899e-05
-1.6495121240753e-05
-1.6880651189317e-05
9.86214000041846e-06
-1.04485365450449e-05
-1.08109678707178e-05
-1.16980501175364e-05
-6.59939408024744e-06
-1.37768481934145e-05
-1.79817602867016e-05
-7.9461983850436e-06
-1.10375349365292e-05
2.95580441221055e-06
-2.01512636669194e-05
2.38372522255667e-06
-1.95504480925185e-05
-2.4422748005043e-05
-2.72041428386827e-05
-2.61261983108761e-05
-1.82440086671499e-05
-1.80283123449337e-05
-1.43576138953613e-05
-3.41241720473449e-05
-2.05365463405079e-05
-2.98382266404085e-05
-2.26421818388299e-05
-2.90098003871262e-05
3.95810232966147e-07
-1.54396832298842e-05
-6.20244939857059e-06
-1.48971819175881e-06
-1.90222053149187e-05
-1.58358464603602e-05
-7.93318120256798e-06
-1.24769163055832e-05
-2.16731376424685e-05
-2.79248898941392e-05
1.01873843430311e-05
-1.44555770259051e-05
-2.12709496452375e-05
-4.32719320979526e-05
-3.01675741402273e-05
-2.00052003202371e-05
-1.25583108384432e-05
-2.57159772291358e-05
-2.01844485600435e-05
-1.93945318665168e-05
-3.26538000761331e-06
-3.88108468851013e-05
-4.67799937991378e-05
-3.09235120432421e-05
-1.76305673211674e-05
1.57597665322133e-05
1.31741589748947e-05
-1.80503078198348e-05
-8.8705475865851e-06
-1.673639141407e-05
-2.53068214475036e-05
-1.0737078171983e-05
-1.17987968427264e-05
-9.02380984238386e-06
-1.85729331119878e-05
-1.19825269681208e-05
-9.06771868141923e-06
-1.68489852361675e-05
-1.4662125045646e-05
-2.00973073546059e-05
-1.04548080566718e-05
-7.10892397870133e-06
-5.54529432055556e-06
-2.71852744845175e-06
-1.63142086963246e-05
-2.77894322085674e-05
-1.98035573521852e-05
-1.56064325251037e-05
-1.61856688716892e-05
-9.54138782791742e-06
-1.79603702457114e-05
-1.60771007684001e-06
-1.05761721172165e-06
-1.71435226242156e-05
-1.01007289995804e-05
-2.80356398047854e-05
-7.18648131731992e-06
-2.23430892559778e-05
-3.96841538881596e-05
-2.9880137797381e-05
-1.8478892864469e-05
-8.70795762667004e-06
-3.94524975711548e-05
-2.70264845896902e-05
-8.00829879351059e-06
-3.05043739280185e-05
-6.37332630654285e-06
-1.50311794680037e-05
-1.03988947872548e-05
-1.85201862096993e-05
-3.51357461132762e-05
-3.73852509779779e-05
-3.11102366580075e-05
-1.4852332801216e-05
-1.84267184613303e-05
-1.18500689763866e-05
-2.93317340537351e-06
-2.3825757236667e-05
-2.51101338533e-05
-1.86286700352206e-05
-1.82890147725588e-05
-2.07269254406433e-05
-3.21360798819562e-05
-3.51151433068236e-05
-2.8748313055295e-05
-3.46798628484637e-05
-2.443614172069e-05
-2.52540619098436e-05
-2.54434140957914e-05
-1.44068777745375e-05
-1.81543848608206e-05
-3.41878532581983e-05
-2.46420932792779e-05
-4.11815239567286e-05
-3.1424986340402e-05
-3.2139707558623e-05
-2.96948963585789e-05
-2.1670510290669e-05
-1.82161243825736e-05
-2.60888771670729e-05
-1.80433853666113e-05
-2.0689648510198e-05
-1.74013119359716e-05
-1.92719476407629e-05
-2.73395730943652e-05
-7.83455921177043e-06
2.04982356506516e-06
-2.3436241089845e-05
-1.72438167195073e-05
-1.98792595229248e-05
-3.33699092115641e-05
-1.21172615657054e-06
-1.85307753750002e-05
-1.28238663032616e-05
-2.12051403482079e-05
-4.9166690475307e-05
-3.25860342890246e-05
6.94331266913451e-06
-3.46865392902035e-05
-2.13330904241439e-05
-2.46916412215078e-05
-6.42487358884488e-06
-3.04047584545187e-05
-1.67931496545907e-05
-1.14509699858763e-05
-2.20879815001073e-05
-1.13316113863689e-05
-2.87292291776923e-05
-2.22271253232439e-05
-3.61464504001486e-05
-1.43398643647417e-05
-1.94246527795578e-05
-2.61788192892476e-05
-2.65094843973063e-05
-1.63571441170857e-06
2.83610934784382e-06
-1.90941873418069e-05
-1.36829072118802e-05
-2.54802056701863e-05
-1.0267021071815e-05
-1.70311572473892e-05
-9.36582662518164e-06
-2.692461615389e-06
-1.46178105808916e-05
-2.10382467400166e-05
-3.4307723201143e-05
-1.71310416629001e-05
-2.43883972492095e-05
-2.40020624120863e-05
-5.18130282866635e-05
-3.08573437916253e-05
-2.34171922098187e-05
-9.35976071058389e-06
-8.67392367912215e-06
-2.76011311661737e-05
-3.89744085101684e-06
-3.34616399826812e-06
-2.34453151507871e-05
-3.24174746140525e-05
-1.91796071155173e-05
-1.79533342079106e-05
-1.25316129313276e-05
-1.04197255282656e-05
-4.02791571815805e-05
-1.61153080304907e-05
-3.72351385118168e-05
-4.29389951242595e-06
-2.50233403185052e-05
-2.70107307005617e-05
-2.58666896006003e-05
-4.85385278603117e-05
-2.76219603834487e-05
-3.91658362005495e-05
-2.13248515376054e-05
-6.1401152820095e-06
-2.62183073765146e-05
-2.16605454772286e-05
-3.065216172669e-05
-1.84389414182844e-05
-1.86297028369776e-05
-1.5750634857406e-05
-2.79618672262902e-05
-2.66695318861096e-05
-2.32232030084433e-05
2.82054853343197e-06
-1.4222013913597e-05
-2.4322293257215e-05
-2.19651468625521e-05
-6.30957859147115e-06
-1.8271828528226e-05
-3.78308056567058e-05
-1.21285647397914e-05
-1.60991006411994e-05
-2.26521300659051e-05
-6.31307050580352e-06
-1.37849328451234e-05
-7.68478654905041e-06
-1.45564217234105e-05
-6.09334181828757e-06
-4.66837574892104e-05
-1.80298710117438e-05
-1.47250760755354e-05
-3.01234259913051e-05
-6.5827896687972e-06
-2.45775407537032e-05
-4.38417174349301e-06
-1.99698941207371e-05
-4.21106729958825e-05
-3.09860599993632e-05
-2.75337237194154e-05
-2.85692994299943e-05
-1.87917953048217e-05
-5.71524734820706e-06
-1.41035089695266e-05
-3.26373086042587e-05
-1.3141229293325e-05
-1.61113693217325e-05
-9.90392282085251e-06
-3.48692561406225e-05
4.68852810993377e-06
1.92147897515011e-06
-3.95468178021384e-05
-1.54282615555521e-05
-1.00033101325334e-05
-2.76144628342731e-05
-2.4322225189376e-05
-3.30390284107665e-05
-2.14528599418276e-05
-2.64062101126292e-05
-2.70721078302026e-05
-2.41192655431989e-05
-2.0885198494812e-05
-2.02159587595507e-05
-9.27886509756792e-06
-1.01881147007324e-05
-1.65592434945377e-05
-2.4926281911887e-05
-7.30052153139678e-06
-1.95796454054025e-05
-3.97410710422182e-05
-8.57672035802982e-07
-1.16268058513159e-05
-2.05326098600961e-05
-3.09712402081376e-05
2.25489244169037e-05
-1.97720575681055e-05
-2.80493871346085e-05
-3.54084631704753e-05
-4.94134154117569e-06
-1.382016985363e-05
-3.76714393157792e-05
-2.02233405726014e-05
-2.86587797487514e-05
-3.01323344584728e-05
-2.72400528421959e-05
-2.34319045650761e-05
-4.59827910093818e-05
-1.90588715665481e-05
-2.88295001575205e-05
-1.572731335011e-05
-1.72814795055125e-05
-1.64957126430937e-05
-7.89267082122666e-06
-2.44449668010409e-05
1.49788594282858e-06
-5.07699878880589e-06
-2.09986860065126e-05
-3.41947740341625e-05
-9.39292846646728e-06
-2.56094042190455e-05
-3.90402964285163e-05
-2.12519133640468e-05
-2.34188706333746e-05
-7.90174707032857e-06
-5.5465186892668e-06
-2.80003172499818e-05
-1.97899552027435e-05
-2.82184850826576e-05
-6.98202909029876e-06
-3.57906271798111e-05
-7.19054619024409e-06
-1.29987072653064e-05
1.01746952976515e-05
-1.42714049097788e-05
-1.01613148071717e-05
-8.67054437966352e-06
-1.77640891974498e-05
-1.11861708985521e-05
-1.8772146998782e-06
-2.09454895592435e-05
-6.83906154645639e-07
3.00196251791179e-06
5.59659739537559e-06
-1.54563509497117e-05
-1.89994036212052e-05
-2.13640256596488e-05
-2.442100439262e-05
-1.69829452300192e-05
-2.23826995452971e-05
-3.35768045979832e-05
-4.02920331415275e-05
-1.79312996576912e-05
-2.61980909381415e-05
-8.81852539803415e-06
-2.135346640843e-05
2.18690393267268e-06
-3.90674977238649e-05
-1.74280247953052e-05
-1.47073588278354e-05
-2.5921740215256e-05
-2.57485751676738e-05
3.28890244709301e-07
-1.73657703793704e-05
-2.42726768098683e-05
-1.82525302716773e-05
-6.85146098160644e-06
-2.71470389893042e-05
-1.29792204844479e-05
-2.21539686005279e-05
-4.56479839050488e-06
-4.59514323191957e-05
-3.38644988612921e-05
-6.10741709981064e-05
-2.67105761668626e-05
-2.69593815329264e-05
-1.82226507555109e-05
-3.21340534000551e-05
-5.01239161299481e-05
-1.7430275774198e-05
-2.16368621639286e-05
-2.89429382111365e-05
-2.05506569756089e-05
-2.9689703445901e-05
-2.81664780430991e-05
2.5143715488485e-06
-2.51732690800671e-05
-4.68299756561636e-05
-4.20021390967475e-06
-4.31373808351981e-06
-2.73590746765243e-05
-2.37413616704532e-05
1.00293425615467e-05
-2.13826748904039e-05
-2.1430573573008e-05
-1.88113299009142e-05
-2.24983446646837e-05
-3.97514696878665e-06
-6.8631136896847e-06
-2.38324671450397e-05
-2.25306699799901e-05
-3.00474043821006e-05
-1.97923134590317e-05
-2.54999140315598e-05
-2.90434755521362e-05
7.3408466205098e-07
-3.46986663194127e-05
-3.25696980860849e-05
-4.26116843045511e-05
-7.17636313628823e-06
-2.72866602855191e-05
-8.99795735463309e-06
-5.86827420772622e-06
-2.27367933292903e-05
-3.10279518202381e-05
1.11079602801722e-06
-1.58557597591836e-05
-2.51851700307844e-05
-3.03888600411682e-06
-4.4858176550507e-07
9.50447302025796e-06
-1.50575052109619e-05
-9.19752768630214e-06
-2.51728880379718e-05
-1.30797640529047e-05
-7.39081947992331e-06
1.12245091767095e-05
-1.21869693935352e-05
-8.41048928375191e-06
-1.90528239605528e-05
-1.1038463292706e-05
-2.63129776972906e-06
-3.00047200115848e-05
-1.84916769784518e-05
-2.85084153461834e-05
-4.32982867449583e-05
-2.22938021821965e-05
-2.22288495552346e-05
-2.29733340704631e-05
-3.0422993558311e-05
-1.45727840103082e-05
2.83510082897654e-06
-1.37445421001992e-05
-3.08465693125438e-05
-1.67633613582653e-05
1.06880401830527e-05
-3.48681996476097e-05
-4.42950733903459e-05
-8.62988461486052e-06
-3.6651552028003e-05
-1.94101754835382e-05
-2.10137884326057e-05
-1.6047225384799e-05
-1.9133057282463e-05
-1.36122461983529e-05
-9.66221947746462e-06
-2.6525618853124e-05
-2.80311301914183e-05
-4.08001722515367e-05
-5.58725307689506e-06
-3.69174209761461e-05
-2.37058233763272e-05
-4.61256419072947e-05
-3.98264377474639e-05
-3.70554620912516e-05
-3.16874878499135e-05
-2.0507383326991e-05
-2.10044219082677e-05
-1.35089400669342e-05
-3.22685215388376e-05
-3.47629983756697e-05
-1.82680440107769e-05
-2.82755476246525e-05
-2.53801698598551e-05
-1.22209543860259e-05
-2.99999079642608e-05
-4.76113673018299e-06
-2.32534940128332e-05
-2.85932210250258e-05
-8.19257960614578e-06
-2.69153837989455e-05
-5.1345247852245e-06
-3.35697801710184e-05
-3.40134789213518e-05
-1.38668797647347e-05
-6.84113854367985e-06
-2.08015060837262e-05
-4.78837212188177e-05
-2.03050214639036e-05
-2.69220652456816e-05
-2.56016394315722e-05
-5.00304853797864e-06
-5.10583269386367e-06
2.73906352075941e-06
-2.32424536455506e-05
-1.77200992035639e-05
-3.73703204136816e-05
-2.37282280087037e-05
-1.94896400309719e-05
-9.58887788772546e-06
-4.37783384366005e-05
-3.86027358222145e-06
-1.79776324293591e-05
-2.12679928956505e-05
-6.32413591296993e-06
5.26791888512808e-06
2.57271257560127e-05
-1.83311460046135e-05
-1.64976190075165e-05
-6.56277327976835e-07
-1.54553211907049e-05
-3.22278419747506e-06
-1.13217342527351e-05
-2.3738873997083e-05
-1.56390782581166e-06
-4.77640994715865e-06
-1.41671100137359e-05
-6.88159244256784e-06
-3.75277076071938e-05
-3.7857143343705e-08
-2.63089160955213e-05
-3.75402691302387e-05
-3.30876530727368e-05
-1.37128171447514e-05
2.04758786455148e-06
-2.61190612740587e-05
-3.81434637247463e-05
-2.50221039484226e-05
-4.1355515493342e-05
-2.22850669135446e-05
-1.92195594147347e-05
-2.36515023877905e-05
-2.57919234453299e-05
-2.07273414161241e-05
-3.83582149793329e-05
-2.65702936907027e-05
-1.76065194042116e-05
-4.38964786502992e-05
-3.03311254298766e-05
-9.46048034297714e-06
-3.41442931078125e-05
-6.647197010859e-06
-4.00410707933222e-05
-3.21934327642887e-05
-1.8426941736664e-05
-1.72106319061687e-05
-1.37114994814758e-05
-4.55345658749767e-05
-1.4670128389856e-06
-3.53755247567445e-06
-1.87882374533874e-05
-3.03663914112666e-05
-2.40008173239621e-05
3.74720298110774e-06
-1.8727011109089e-05
-1.16399616676185e-05
-1.09917780139231e-05
-4.62950720274989e-06
-7.2904698511989e-06
-2.68507897354687e-05
-1.99086163036993e-06
-2.34268218744613e-05
-3.37245084720247e-05
-2.80148855166818e-05
-1.91445844459999e-05
-1.21135505718423e-05
2.40464498084387e-06
-4.00005533173173e-05
-7.44069464531582e-06
-8.64760042447359e-06
-1.58870414872201e-05
-2.39182816633394e-05
-2.02906003114829e-05
-2.86258875680935e-05
-2.68924422592742e-05
-2.7986154472596e-05
-6.85555614603019e-06
-3.20543274493016e-05
-3.50304604234682e-05
-2.33782033722896e-05
-1.93268977517799e-05
-6.67676340938347e-06
-1.73907896354226e-05
-2.9644034720825e-05
-1.17423479203398e-05
-2.47024144432818e-05
-4.78534293608603e-06
-1.07855782961289e-05
-2.1013748952055e-05
-4.34017742497029e-06
-1.31857893003169e-05
-1.28210234248847e-05
-1.48130704206639e-05
-1.57352045994182e-05
-1.94045947856878e-05
-1.78362338549082e-05
-3.48646591836119e-05
-1.77334347937929e-05
-1.28176856215507e-06
-2.54854945850797e-05
-2.04131803134524e-05
-1.33227587270997e-05
-1.84622560611852e-05
-9.55415025568713e-06
-2.72778137695643e-05
-6.63794319528116e-06
-3.34513797825402e-05
-2.54303071688772e-05
-2.88129741683283e-05
-2.2463638833772e-05
-1.95576549040867e-05
-4.95586304230488e-06
-7.67648620758134e-06
-3.1593861691258e-05
-3.15283121123233e-05
-5.10009263183424e-05
-2.98904233156414e-05
-9.68849645625375e-06
-1.14797641986731e-05
-2.78043502370648e-05
-6.71636007727839e-06
4.07474629695982e-06
-1.5662751241076e-05
-1.84884620192167e-05
-2.39801570102001e-05
-3.37640716556788e-05
-3.38802001482641e-05
-5.29648416283903e-05
-2.07897972603727e-05
-2.82846305092299e-05
-1.31596189664017e-05
-2.22515198142962e-05
-2.62570701384736e-05
-1.74416383036602e-05
-2.33288762260917e-05
-3.48337667144255e-05
-9.6231785371596e-06
-9.13698336075806e-06
-3.8345881694368e-05
-2.65033796141952e-05
-2.0275725720601e-05
-2.39116471742402e-05
-1.18832748838152e-05
-1.74817668701824e-05
4.06029782183652e-06
-1.13107375263676e-05
-1.65802324665896e-05
-2.79476666902993e-05
-6.4415759000143e-06
-3.54422604621164e-05
-4.2703170531868e-05
-9.42582879206346e-07
-1.0717522263772e-05
-1.51987283155317e-05
-8.33285972558785e-06
-9.52684019777958e-06
-4.95984145889344e-06
-3.62299956495463e-05
-2.16528347697701e-05
-4.44080652466714e-06
-1.24793313001995e-05
-1.03906779296079e-05
-2.37389638894188e-05
-2.68069049892723e-05
-1.78918593060253e-05
-3.11696688573192e-05
-2.01201454161642e-05
-1.59414873968332e-05
-2.59944855466607e-05
-2.58135599617185e-05
1.40647484091494e-05
-1.64445241626284e-05
-1.10230332383256e-05
-2.37686259161538e-05
-1.87070254412074e-05
-4.0914635192549e-06
-1.05379372955277e-05
-9.93721226473801e-06
-4.06389516247296e-05
-1.74189010344697e-05
-1.87790760229176e-05
8.89832024073158e-06
-3.00393527235681e-05
-9.95542615034926e-06
-2.59130785584407e-05
-3.74476277079181e-05
-1.22532941443111e-05
-1.12200847159893e-05
-2.763803320868e-05
-3.71982174825596e-05
-1.82508623682436e-05
-2.67802044053555e-05
8.90764990848557e-07
-1.05921126637158e-05
-3.12387467503503e-05
-3.46860397316914e-06
-9.40228545146036e-06
-1.86229083239685e-05
-1.8971637038755e-05
-1.50318528484561e-05
-2.70791349290058e-05
-1.76466693699105e-05
-3.37761918220999e-05
-2.43661423789312e-05
-2.13367307929534e-05
-2.32606142151386e-05
-1.71970544253706e-05
-3.44169158380499e-06
-3.28437581650852e-05
-2.13675377014587e-05
-2.30316527107173e-05
-1.60945483331875e-05
-8.30205368718506e-06
-2.39613137007615e-05
-1.64583477458823e-05
-2.21293855772517e-06
-9.51202405205479e-06
-2.18862999870376e-05
-2.29600946787633e-05
-1.82991409463281e-05
-1.23113604548502e-05
-2.03005845509911e-05
-3.33806060855792e-05
-1.61260132976105e-05
-1.4854440043129e-05
-1.37150885268182e-05
-1.63844609054223e-05
-3.80304665296946e-05
-1.97446733847013e-05
1.1866692072857e-05
-1.64356838830683e-05
-1.06828367043229e-05
-2.42428084699641e-05
-1.67372700459015e-05
-3.06952276171821e-05
-5.12518691447531e-06
-1.83603738291678e-05
-1.01000860049075e-06
-3.78589520286669e-05
-6.93526635350864e-06
-2.44353816762549e-05
-1.23569171825452e-05
-3.90757436042157e-05
-1.01095377732405e-05
-4.89689249120811e-06
-1.15440192143464e-05
-1.55734800377559e-05
-3.55317632819445e-06
-7.88234059921278e-06
-1.38684197804218e-05
-7.7035245368836e-06
-2.7388592233759e-05
-1.05976938120038e-05
-3.75010569707482e-05
-3.44166274257972e-05
-3.53985527379743e-05
-2.47397186576784e-05
-1.51617038022431e-05
-8.49647794656678e-06
-4.33943373127022e-06
-2.25223549575455e-05
-4.69196257686841e-06
-2.15098963703329e-05
-1.40555002266217e-05
-1.98782765655476e-05
-2.97645821906506e-05
-3.24934035347316e-05
-3.98284214194065e-05
-3.83570610926708e-05
-3.78945194808877e-05
-1.91057828565786e-05
-2.12398848010101e-05
-2.1746790006004e-05
-2.35381548799719e-05
-1.6331437641499e-05
-2.8835129819953e-05
-1.24013054211439e-05
-4.13504904674999e-05
-1.68831704043004e-05
-3.12182139472275e-05
-2.03325519616715e-06
-2.87543599587344e-05
-2.81550530791815e-05
-2.6398781088347e-05
-3.07327590144402e-05
3.57550158958549e-06
-1.63600923234569e-05
-2.07750747908689e-05
-1.57553054446113e-05
2.07145668917916e-06
-4.82570247733334e-06
-1.8690976179987e-05
-5.83771838642777e-06
-3.00978797087437e-06
-3.33039201314331e-05
-8.48427980416663e-06
-2.70002300587176e-05
-1.23734195026965e-05
-2.19117924305124e-05
1.00154575161765e-05
1.05736881358393e-05
-1.9375467356396e-05
-2.00358477433918e-05
-2.00749779116738e-05
-1.95474679381839e-05
-3.60171074060033e-05
-3.57671003769393e-05
-5.65455245755161e-06
-4.16674052952426e-06
-2.01918018940095e-05
-1.72221977979441e-05
8.69583344331604e-06
-1.3393780793819e-05
-4.92638314962668e-06
-3.06323028852416e-05
-9.61434404036368e-06
-1.22592511976062e-05
-7.91147167834634e-06
-2.77393525191686e-06
-3.56678438244027e-05
-2.23253293050411e-05
-3.51768670009336e-05
-4.01528244810851e-05
5.89811630400514e-06
2.78884341952795e-06
-1.26899754776117e-05
-1.43341105902408e-05
-2.34502360936882e-05
-3.35318045280491e-05
-4.7186908434359e-07
-1.02217170669035e-07
-3.56862381372411e-05
-3.6268527094851e-05
-3.61370204467992e-05
-2.65952605938161e-05
-1.28146757953596e-05
-3.0365076237548e-05
-1.66074440204588e-05
-1.73970337908327e-05
-2.04338743162046e-05
-2.78837629230938e-05
-3.14602907751241e-05
-8.66663522267646e-06
-1.80794824153382e-05
-3.48594123309834e-05
-1.64523651149296e-05
-1.67686419922521e-05
-4.04947489240536e-05
-2.71680691864701e-05
-1.7914165378563e-05
-4.08538513812831e-05
-1.20628806384256e-05
-1.42873918052533e-05
-2.79773776677792e-05
-3.38519495799108e-05
-2.98592063573944e-06
-1.4443124588513e-05
-1.48191201532832e-05
-1.0074599143994e-05
-1.51518564892687e-05
-1.42861174545344e-05
-1.85156111643845e-05
-3.92659811587278e-05
-2.62277468293135e-05
-2.01806855185892e-05
-2.38400918537971e-05
-6.18355767168676e-06
-1.96800721654004e-05
-2.92085793358634e-05
-4.48459477740648e-05
-1.26367289581392e-05
-4.94205968285133e-05
-2.88997044637904e-05
-2.10241141093187e-05
-1.32322922894292e-05
-1.25991839398757e-05
-1.56262823322827e-05
-1.08013589950543e-05
-2.05491878291621e-05
-1.0912754771324e-05
-2.35748133375252e-05
-2.76235963768756e-05
-1.55511663914223e-05
-3.73769820302116e-05
-4.94781801591016e-05
-1.27062803465833e-05
-9.24777327031525e-06
-1.3641595227882e-05
-2.01097455616828e-05
-2.45157280108527e-05
-6.87028360246835e-06
-1.91735470973433e-05
-5.17407850408152e-06
-1.8102299589579e-05
1.4142000268431e-06
-9.93329833953056e-06
-2.81030443377404e-05
-4.04852730073778e-05
-3.66125822338032e-05
-3.29216432885962e-05
-9.89194172485671e-06
-7.29030623418089e-06
-1.84697290115072e-05
-3.62775873798789e-05
9.23813954534768e-06
-7.18407385446269e-06
2.7873615749305e-07
-2.18340887991148e-05
-1.20972325451457e-05
-3.97712810134725e-05
-3.11778580256297e-05
-2.44024460186925e-05
-3.16547289647933e-05
-1.75358459754724e-05
-1.33864095938803e-05
-1.58996431815086e-05
-1.93400412159795e-05
-6.53178286134187e-06
-5.14218866573644e-06
-1.66774196209602e-05
-1.50824216211187e-05
-1.41460348066489e-05
-1.92663870206198e-05
-1.9673478908752e-05
3.1498290915562e-06
-8.70102613685065e-06
-2.53922930073416e-05
-1.7334545431522e-05
-1.66309192756976e-05
-3.5899738730255e-05
-6.37336936583663e-06
-3.47720589138288e-05
-3.03948011981443e-05
-2.30879032695825e-06
-2.23652756152863e-05
-2.56620230285827e-05
-2.12362608730213e-05
-3.34824871176896e-05
-3.36899929707755e-05
-1.33675417005541e-05
-2.11613874357405e-05
-5.34816518469066e-05
-2.03987921677099e-05
-4.14725600774883e-05
-4.62084612522321e-07
-1.65991714022108e-05
-1.75382475698369e-05
-1.56168214736037e-05
-3.30243113771305e-05
-2.7362635659168e-05
-3.48599723596764e-05
-3.10541389440977e-05
-2.90743083926557e-05
-4.34780575724724e-05
-2.81617684517822e-05
-7.72032551962559e-06
-1.46641055417305e-05
-3.10163367450335e-05
-8.66662030846834e-06
-3.55582930277442e-05
-1.86395160896842e-05
-2.79118373439739e-05
-2.71958159753741e-05
-1.75094895577816e-05
-1.60567484427182e-05
-1.65836849425402e-06
-3.84983308664886e-05
-9.65162823235785e-06
-2.46712118954792e-05
-2.21070170240443e-05
-5.24265745500328e-06
-2.97824704149341e-05
-2.4492031810208e-05
-3.67901153963869e-05
-3.85707086525858e-06
-2.14829025795768e-05
-2.73273527465181e-05
-1.83072543317822e-05
1.26826936827239e-05
-1.11320673764924e-05
-2.48743314165466e-05
-4.02393599451365e-05
-2.07104520513888e-05
-1.56860759673644e-05
-2.08624105490179e-05
-2.36856125975853e-05
-1.93053096782618e-05
-1.73056380191158e-05
