# Supplementary material for: Research on computational propagation and identification of mine microseismic signals based on deep learning
Source: PLoS One. 2025 Oct 22;20(10):e0334641. doi: 10.1371/journal.pone.0334641 (PMC12543183; doi:10.1371/journal.pone.0334641)
Supplement: S1 Data — (ZIP) [file pone.0334641.s001.zip › 000100500001013.xlsx_0.txt_24.txt.txt]

-3.65732767095857e-06
-1.56293969141029e-05
-1.84102547445379e-05
-8.01042499554417e-06
-3.22002941694986e-05
-1.28320093000391e-05
-2.13262669521027e-05
-1.29342915430469e-05
-3.34348492648886e-05
-3.010101197069e-05
-3.30322761964684e-05
-9.22049251820922e-06
-6.83451251922815e-06
-8.68303956657389e-06
-7.64809669805037e-06
-3.65766002628309e-05
6.33849435508556e-06
-1.67268934935977e-06
-1.50078633400631e-05
-2.74029576352863e-05
4.12526032875738e-06
-8.14857546597837e-06
-3.00653389719025e-05
-4.57120029979936e-06
-5.72798235118746e-06
2.90586710507626e-06
-3.04524319652462e-05
-1.04909435845422e-05
3.38157841393002e-06
-4.63952931055673e-05
-4.7508204746942e-05
-2.59564772262732e-05
-2.29508494373972e-05
-2.47746215659318e-05
-3.25162199987721e-05
-2.983580893803e-05
-1.52036205121416e-05
-8.04638308811333e-06
-9.4195866363981e-06
-1.47239454665737e-05
-8.86584412695292e-06
-3.67689134363221e-05
-3.17204886530256e-05
-1.80011943819941e-05
-2.44605389074913e-05
-8.35409447146454e-06
-4.50149942747586e-05
-2.78954569382602e-05
-2.74997954461581e-05
-2.44546658641099e-05
2.35617481520558e-06
-2.37663792826868e-05
-1.49175490709309e-05
-4.41668161505739e-07
-1.58506321648315e-05
-4.93544539089512e-06
-2.07914842089151e-05
-3.5080210899438e-05
-1.58303355427039e-05
-2.84252684457212e-05
-1.68679902344465e-05
-2.81844626281282e-05
-4.544832028811e-06
-6.22871924571135e-06
-1.30878681211188e-05
-1.73838183150557e-05
-1.67746638546712e-05
-1.46276697620176e-05
-1.53562288177886e-05
-2.71509865407866e-05
-8.48224654233917e-06
-2.30012246497583e-05
-3.98818311081235e-05
-2.69032271575732e-05
-3.76824654052443e-05
-2.46459450419868e-05
-2.99412027653401e-05
-2.54407134531722e-05
-1.83638820308065e-05
-3.52755839116143e-05
-1.47263444116366e-05
-7.01723980771805e-06
-2.27685531510452e-05
-1.52564509386932e-05
-1.3998712119225e-05
-2.33778322886962e-05
-2.46302497864803e-05
-1.90998594481562e-05
-9.97461875410502e-06
-3.42594258600752e-05
-1.30936533193224e-05
-2.56324380452415e-05
-2.24911235548174e-05
-1.57018408050125e-05
-3.06533714634529e-05
-6.66532950352768e-06
-1.10058216040069e-05
-2.07058286733282e-05
-1.84424600595739e-05
-4.21215794150209e-05
-3.72453166647095e-05
-1.29102039495837e-05
2.34114866558708e-05
-6.83439503630156e-06
-7.47969034324621e-06
-8.95135813554665e-06
-8.15259583151038e-06
-2.01526886852206e-05
-2.42477543855921e-05
-1.38740673860616e-05
-1.09391552846326e-05
-4.54288063118481e-05
-3.25608143201445e-05
-1.35307990281853e-05
-2.26285805572672e-05
-2.80468200589338e-05
-3.68274352220305e-05
-2.7997077815568e-05
-2.20036858277672e-05
-1.98822212179902e-05
-3.72078076375835e-05
-1.01832045215995e-05
-2.77955216782396e-05
-1.54967552843757e-05
-1.4271880198969e-05
-1.33366135314203e-05
-1.5820699576323e-05
-2.58512202468736e-05
-8.02943515694903e-06
-1.38690773184794e-05
-1.75298984175483e-05
-1.93401735477062e-05
-2.68937753233231e-05
-1.17049539102294e-05
-1.64471147994379e-05
-3.0894536090667e-05
-2.35056983015901e-05
-1.99538576631625e-05
-3.88908850184062e-05
-2.7687127343877e-05
-7.49993477545147e-06
-4.20596591262492e-05
-2.72981053627676e-05
-2.44651244787748e-05
-3.93633131608248e-05
-2.6969678187287e-05
-1.40369236797824e-05
-1.17303441222475e-05
-3.79337904446644e-05
-4.8320768354694e-06
4.18376083935085e-06
-3.00136148000149e-05
-4.57850952040416e-05
-3.05033446785991e-05
-2.55706505344107e-05
-2.49990566691097e-05
-4.38720989402288e-05
-1.39575104838228e-05
-9.36808376461221e-06
-2.52717800161937e-05
-2.51817992550297e-05
-2.38227370156369e-05
-3.37006097838293e-05
-1.91061415358723e-05
-7.66271213398253e-06
-2.95750897673875e-05
-2.22222857133984e-05
-1.6215766570113e-05
-7.89803398440914e-06
-1.82976214210459e-05
-1.68784174402534e-05
-2.54776136018871e-05
-4.61308507801552e-05
-1.07353569347561e-05
-1.56007028282709e-05
-4.58708047852783e-05
8.63253889932136e-06
-2.30568292860735e-05
-2.9589456860645e-05
-1.06768867737264e-05
-1.12271561489523e-05
-2.77717414064598e-05
-1.74140297297702e-05
-1.41265892778647e-05
-2.94649058013852e-05
-2.55564067534363e-05
-3.04129686952369e-05
-3.11958148049248e-05
-2.50811564594888e-05
-1.83009131725316e-05
-1.42701121738399e-05
-3.17511276713268e-05
-2.36272278020179e-05
-9.13545023121845e-07
-1.17014675660076e-05
-9.8275294268022e-06
-1.63122425856529e-05
-2.92520589241602e-05
-2.63184859243262e-05
-5.27545723956169e-06
-2.19120841582195e-05
-4.41451473716626e-05
-2.86136008072514e-06
-2.32071968269939e-05
-2.47111840514451e-05
-6.02757252740655e-06
4.65037410411032e-06
-2.95094108501762e-05
-1.6107719244197e-05
-2.50589038264154e-05
7.42623505086297e-07
-5.47420331075318e-05
-3.32399511084409e-05
-3.0454640476234e-05
-5.0871442688059e-05
-2.22998057441637e-05
-1.21384672347985e-06
-1.33833172225405e-05
-1.52988390272452e-05
-2.26313833051177e-05
-2.86827376373561e-05
-2.16351974133213e-05
-3.46145586338954e-05
-3.60105879278232e-05
-3.35030527793421e-05
1.55396413921515e-06
-2.05441819103822e-05
-3.33101739166795e-05
-6.90296060421466e-06
-1.71377805487033e-05
-1.29759610858472e-05
-1.78512754147385e-05
-1.65083688375476e-05
-1.50839997470347e-05
-2.14880873661684e-05
-1.52724459125076e-05
-1.86827937322196e-05
-4.1427237025475e-05
-3.90047389870239e-05
-2.59691670274024e-05
-3.60173825775583e-05
-1.23174558453754e-05
-2.07244881810158e-05
-2.29158960660238e-05
-2.75610939786485e-05
-1.06928058309312e-05
-1.21604678494285e-05
-3.12469392588586e-05
2.16842507836052e-06
-1.11766022091528e-05
6.15005467931873e-08
-5.23481433030806e-06
-1.64455435796769e-05
-3.02188586718203e-05
-2.17914727387259e-05
-2.67885711583491e-05
4.17096907016269e-07
1.86452527649517e-06
-3.84464099907736e-05
-3.88911803533117e-05
-1.18308070937066e-05
-1.90146379216817e-05
-2.04059266225766e-05
-1.53278449682527e-05
-1.20200372242337e-05
-2.25787577865651e-05
-1.61141722514545e-05
-1.39841683909788e-05
-2.36528714197364e-05
-8.80525728251637e-06
-1.66045695402134e-05
-2.09767667596862e-05
-1.41550040171981e-05
-1.96151556878664e-05
-1.80857520721003e-05
-1.04456914869927e-05
-2.72874532961735e-05
-2.2050457326223e-05
-1.05642546858708e-05
-1.81684463532701e-05
-3.01355908949904e-05
-1.27566344726352e-05
-1.59089526370311e-05
-1.59494285387758e-05
-1.68612130956174e-05
-3.01337030361769e-05
-2.34698040571246e-05
5.62033585966379e-06
-1.76876674600807e-05
-1.94154061318101e-05
-2.82386531483032e-05
-2.52971088484823e-05
-2.31859731772155e-06
-4.66401387686205e-05
-2.42935437311715e-05
1.50129884170316e-05
-1.88516028389405e-05
-2.13459256324355e-05
-2.05192016343673e-05
-7.72314805797577e-06
-2.99843536146975e-06
-1.25054512640033e-05
-5.59206869056957e-05
-3.51257386487786e-05
-6.46419465818407e-07
9.80723642177867e-07
-2.24215412343325e-05
-1.61073552635451e-05
1.98958712960639e-06
-2.6782426551942e-05
-1.33998850020487e-06
-2.33559103487291e-05
-2.07556303769488e-05
-2.18723600197189e-05
-1.68063002238378e-05
-2.89537055692018e-05
-2.6541134889282e-05
-9.81313311241819e-06
-3.11991000780928e-05
-6.11204737118478e-06
-4.25731569511566e-05
-4.7999685944629e-06
-1.31269121484539e-05
-1.13433473084496e-05
-2.37362153715702e-05
-1.27945040515214e-05
-1.94232571925914e-05
-2.90903327189358e-05
-1.31275299744939e-05
-1.71182925973003e-05
-1.14594493217648e-05
-3.34191794577734e-05
-2.52331518467861e-05
3.34943892204275e-06
-2.44409000591284e-05
-2.03727140777054e-05
-2.94673906737911e-05
-2.26489981801906e-05
-3.0089255242159e-05
8.52582206243907e-06
1.04708416182558e-05
-2.42264341428418e-05
-1.76544774518785e-05
-5.2375366298749e-06
-1.30292046909862e-05
-1.03720768922467e-05
-6.07771465402319e-06
-3.64779338026741e-06
-1.88954908612379e-05
-2.00153866192747e-05
-1.00224168027281e-05
-8.61684032578564e-07
1.42619527534731e-08
-9.55949130011605e-06
-2.4449505504748e-05
-3.55505377718002e-05
-2.2459216228736e-05
-3.09058364276906e-05
-1.35085070012175e-05
-8.6618283921831e-06
-1.80202518162171e-05
-1.24110817526061e-05
-2.95153433706789e-05
-3.37882424764424e-05
-2.51536666019544e-05
-1.88960134393425e-05
-1.70978932986215e-05
-1.38118731376893e-05
-3.73372446179379e-05
-3.40599886037589e-05
-1.53774893520217e-05
-1.11767405960252e-05
1.12136957075748e-06
-2.84665696023347e-06
-1.82495377570448e-05
-1.91585656624655e-05
-4.61913131365085e-06
-7.46211476834701e-06
-4.42637954605478e-05
-1.83700009331699e-05
-2.07157832655901e-05
-1.63463819881975e-05
-2.46487612219234e-05
-3.03250484198216e-05
-1.4045463527011e-05
-2.1142121325667e-05
-2.92735269953493e-05
-3.48292926324294e-05
-2.69867412269795e-05
-2.09028918625708e-05
-9.55799668104051e-06
-2.05098889369343e-05
-3.25170989227705e-06
-2.08723256977333e-05
-4.63209466220282e-05
1.21879248097996e-05
-1.88960602232952e-05
-1.349171947825e-05
-3.98548363588637e-05
-1.48591318316592e-05
-2.57098520950967e-05
-1.83951583501662e-05
-1.16235772347616e-05
-3.39328348998161e-05
-3.97407959654619e-05
-5.83240587824231e-07
-2.88095083636769e-05
-1.84946124315449e-05
-1.89066374485751e-05
-3.04500785102032e-05
-1.86750644011596e-05
-2.52819567762758e-05
-2.94991167543992e-05
-1.59417086187124e-05
-2.92811528361656e-05
-1.99314725422709e-05
-1.03963683650383e-05
-2.41538864281995e-05
-2.66510714272257e-05
-1.44402268332498e-05
2.14202556668625e-06
-1.46429880949577e-05
1.73264224838353e-05
1.19215494445873e-05
-4.41513369366821e-05
-1.22714022036146e-05
-2.22091936394101e-05
-1.69217247197149e-05
-2.5717579749879e-05
-2.40246052749889e-05
-2.86942677991022e-05
-4.77406486216695e-05
-2.11571828617426e-05
-1.60443756224153e-05
-2.54954086502609e-05
-7.20937687580145e-06
-4.17900731097578e-06
-3.42115064856285e-05
-1.87651591456668e-05
-1.72812077143766e-05
-2.91154552320287e-05
-1.65515551262926e-05
-2.80433377390967e-05
-1.42902771261012e-05
-9.41226856645875e-06
-2.10453917972663e-05
-2.51075700900806e-05
-1.27428748143235e-05
-4.29143271389418e-05
-2.89483330333722e-05
-1.91318615038096e-05
-2.31759135623518e-05
-1.35279719211222e-05
-1.24968291787595e-05
-1.79911612272867e-05
-2.6089713670002e-05
-2.61120511229994e-05
-3.34335693593322e-05
-2.0502901854503e-05
-2.670126940673e-05
-2.54995504862522e-05
-8.55751588733559e-06
-2.9743158115944e-05
-1.49284052847742e-05
-1.15783482441255e-05
-2.11515414363653e-05
-3.65562933021598e-05
-4.10579016793196e-05
-1.93627254532211e-05
-1.96848017105485e-05
-2.70199215352097e-05
-1.83947787246262e-05
-3.93374556500908e-05
-4.31838199902536e-05
-1.26557924864543e-06
-5.83030709777455e-05
-1.20881711298646e-05
-2.67211207763909e-05
-1.54357552170863e-05
-4.39647894653217e-06
-9.2005967335541e-06
-3.02564080078592e-05
-1.22854389965248e-05
-2.3701803202958e-05
-2.0713648999453e-06
-1.32789778020653e-05
-2.81915564140704e-05
-1.44694778600749e-05
-2.53595631834325e-05
-1.84490990268065e-05
-3.17094311022173e-06
-1.35731892675216e-05
-3.09030780029797e-05
-2.35268725254218e-06
-1.27255733144747e-05
-1.17281953430504e-05
-8.33575593136152e-06
-1.86506188610034e-05
1.11444839752873e-06
-2.38537191052881e-05
-2.14435778785022e-05
-5.71643557357588e-06
-1.74822108627927e-05
-1.65633248912701e-05
-2.40079241915033e-05
-1.49173881793201e-05
-1.7029448308064e-05
-1.54853703948762e-05
-3.14043892866158e-05
-1.17712769947856e-05
-5.80416128556269e-06
-2.60833850002885e-05
-1.62835245150788e-05
-4.13370986830482e-06
-2.72900792363101e-05
-1.64545599743328e-05
-3.20817302568985e-05
-2.86496140488873e-06
-1.29779868433801e-05
-1.82914569139806e-05
-5.15153603975719e-05
-1.45134539790998e-05
1.72660467794656e-05
-1.69675809420413e-05
-7.8867189655455e-06
-1.0457441532604e-05
-3.02656967996886e-05
-9.17976319517804e-06
-2.0727541339241e-05
-2.86646706255576e-05
-1.68960233397298e-05
-1.41551632023919e-05
-2.92844273322397e-05
-2.7561769525257e-05
-2.79386769517562e-05
-2.85217694238654e-05
4.52572086026799e-06
-1.95487442317136e-05
-1.99006774308142e-05
-2.37502156888979e-05
-2.09904909549132e-05
-2.08806075181782e-05
-2.18357535455433e-05
-1.52855450076632e-05
-3.01189711404242e-05
-1.03444989768186e-05
-3.24188262219164e-05
-3.51177529580515e-05
-2.45395104961861e-05
-1.30630180961685e-05
-1.31933853875049e-05
-1.25358398126089e-05
-2.31426173548941e-05
-2.70097144045384e-05
-1.51001075999176e-05
-1.51976033720633e-05
-2.07837695931121e-05
-2.52871445730726e-05
-4.75913132870437e-05
-1.78869323124027e-05
-2.64917813568128e-05
-2.09094237543193e-05
-4.50426759720025e-06
-1.46424162715765e-05
9.07285691240755e-07
-2.12336249024654e-05
-5.07743433553517e-06
-4.05874180076485e-05
-1.00600779880488e-05
-2.41402424714334e-05
2.53861646407291e-06
-2.94078973726402e-05
-3.1454783171954e-05
-5.56177795630546e-06
-2.6404877201251e-05
-1.62508643679368e-05
-2.12140599633598e-05
-4.19111348375846e-05
-3.61138190499741e-05
-8.6284976685659e-06
-2.0368792232907e-05
-1.86838095601564e-05
9.39703563085618e-07
-5.61765440938561e-06
-2.34963835131465e-05
-5.48166677222726e-06
-2.55603573738379e-05
-4.95700226178008e-07
-7.83468969926722e-07
-2.60432076914672e-05
6.86087557276645e-06
-2.35637339552598e-05
-2.31912487567013e-05
-2.09417032618982e-05
-1.49123427871541e-05
-3.69728205876108e-05
-1.804776293889e-05
-1.61602709559624e-05
-2.04833275810432e-05
-9.31993280122092e-06
-1.06312221555232e-05
-2.88494764271458e-05
-3.15465502271175e-05
-3.41579093088954e-05
3.84059487570951e-06
-3.58270514013862e-05
-7.65028115721507e-06
-1.08759972143739e-05
-1.67595877280147e-05
-4.07078936867351e-05
-1.83623537907988e-06
-2.17457272863311e-05
-1.51937860819574e-05
-1.06198870483462e-05
-3.04143819067085e-05
-3.05753428335302e-05
-2.17671905708146e-05
-2.88257215345168e-05
-1.81197799572717e-05
-3.1064815548992e-05
-4.58025752681801e-05
-1.94416512105172e-05
-3.2490149465773e-05
-1.56615874789817e-05
-6.69064641661552e-06
-3.30240694266199e-05
-3.74205772144929e-05
-3.46293891220336e-05
-1.88801337794775e-05
-1.30176477346089e-05
-3.33445174938248e-05
-2.94847992820251e-05
-2.06197784182394e-05
-2.02616342683602e-05
-2.19050321786291e-05
-8.81645920764768e-06
-2.13707074022076e-05
-6.81557098595396e-06
-3.45104547632766e-06
-1.58254046023974e-05
-3.99172368317733e-06
-2.44982012340978e-05
-1.61942866516977e-05
-3.29891118118091e-06
-1.09954193320318e-05
-1.43301728505249e-05
-2.67916366330467e-05
-2.60957339054931e-05
-8.25925710139766e-06
-3.01484603961319e-05
-3.58458308512233e-05
-4.60562637463105e-05
-2.0052590664902e-05
-2.21461085509473e-05
-3.17774942905758e-05
-1.07969903346948e-05
-3.31256581650511e-05
-8.16049382964479e-06
-2.41056000190332e-05
-8.5349952279805e-06
-3.49961221104305e-05
-2.23344859495724e-05
-1.96559259716947e-05
-3.89468677239766e-05
-2.64752805581055e-05
-2.08296926759936e-05
-2.1655349351673e-05
1.87237093662229e-05
-5.3936067682887e-06
-1.82393197825122e-07
-3.86232943182388e-05
-4.50564647242681e-06
-3.72260283904232e-05
-2.11264241780589e-05
-2.08604715668281e-05
-1.88700079051756e-05
-3.58044800450226e-05
-2.88451297063428e-05
-1.75101643012421e-05
-2.39202495210376e-05
-9.27479825184264e-06
-2.36064163570406e-05
-5.21210533004974e-05
-1.73585567988536e-05
-1.78522576188052e-05
-2.3950406015833e-06
-1.38343289465374e-05
-2.1473229021615e-05
-1.99715542742215e-05
-1.44599429788914e-05
6.37439920065751e-06
-3.07048409549511e-05
-1.21524537817305e-06
-2.51139189992249e-05
-2.55691428076733e-05
-1.49144591786142e-05
-2.71507211331352e-05
-1.15788042015589e-05
-7.74590588295683e-06
-2.78526177146505e-05
-2.44911034056044e-05
-3.09563271955139e-05
-2.36674275603739e-05
-1.16829938761275e-05
1.47989095301105e-06
5.84352577610994e-08
-3.71769768804356e-05
-2.79955983939752e-05
-9.96154264849303e-06
-1.74923302874282e-05
-2.1959831194479e-05
-2.19157819358661e-05
-1.64506921608364e-05
-3.76074144807121e-05
-2.3395840957571e-05
-1.3922404298994e-05
-1.67446161641672e-05
-2.29113712107367e-05
-8.42877934423451e-06
-8.21651773310284e-06
-1.13856290367255e-05
-1.23314930804734e-05
-5.45382647887947e-06
-3.29086537980553e-05
-2.61870037851856e-05
-8.94936078441806e-06
-1.42000882149974e-05
-3.07342203983004e-05
-2.44426355982165e-05
-4.17948342362903e-05
-1.44251650515457e-05
-2.4912140428442e-05
-2.52842574896705e-05
-2.18206897576663e-05
-3.40909495123734e-05
-2.40020634667601e-05
-1.50843261635325e-05
-1.89594955876917e-05
-1.12632787020929e-05
-7.26940460432616e-06
-3.49021502001478e-05
-1.92630488479576e-05
-1.73792435673222e-05
-6.47284976597414e-06
-1.08985690617425e-05
-2.44409660252661e-05
-2.44879433148215e-05
-8.2958242555325e-06
-2.90109058257138e-05
-3.19357873380411e-05
-9.92817150426146e-06
-1.31781017098177e-05
-1.20400164062138e-05
-1.38822665852125e-05
-2.80038256505675e-05
-1.41813216813116e-05
-3.3533563712106e-06
-2.17955100020846e-05
-2.14594242188864e-05
-2.42999751107934e-05
5.38647143949999e-06
-3.06439827659797e-05
-6.28225798791432e-06
-9.04205624256174e-06
-3.00906167101095e-06
-8.57167179706431e-06
-2.55897099359661e-05
-1.92564918105575e-05
-2.922766097287e-05
-1.87052697947628e-05
-1.35102609428276e-05
-6.5362299818217e-06
-1.24938597950505e-05
-1.14760194087864e-05
-4.00730220407404e-05
-3.61882845767134e-05
-3.5714577502715e-05
-8.77901454577492e-06
-2.17546564911163e-05
-2.29194162936606e-05
-2.26812464565688e-05
-2.48882234782906e-05
-2.66077802818983e-05
-1.07291727501173e-05
-2.29548047669747e-05
7.42032745586457e-06
-1.30516159513591e-05
-4.42009554138146e-05
-2.4322189287601e-05
-2.57076231855944e-05
-1.24791181529083e-05
-1.96685880491085e-05
-1.53297178880911e-05
-1.93445928113569e-05
-1.74263544103497e-05
-1.10127289393241e-05
-1.25713206094869e-05
-2.20587664933866e-05
-3.91031543145905e-05
-6.12507889363712e-06
-2.61229649299512e-05
-2.06312989271776e-05
-4.40076451310052e-05
-2.16133787087411e-05
-1.26294100544113e-05
-4.11070709793497e-05
-4.4313519734486e-05
-2.95814453679526e-05
-2.08979069396892e-05
-1.77753370263952e-05
-2.97577243504608e-05
-1.99860327856177e-05
-1.92293665240411e-05
-3.18208338119336e-05
-2.73859096431247e-05
-6.56337199861469e-06
-1.18447926605868e-05
-1.25651605946893e-05
-3.28836016348996e-05
5.19712810337171e-06
-5.70703194087462e-06
-1.96723983357874e-05
-3.05734113105798e-05
3.15012545692816e-06
-2.51897095605185e-05
-1.56441589195832e-05
-2.96936556053147e-06
-3.80710614401407e-05
-1.93668205409473e-05
-2.90530352333382e-05
-2.79045083108115e-05
-2.11354458055488e-05
-2.0462066660121e-05
-5.56470394961547e-06
-7.09356452844493e-06
-5.63244734201137e-07
-2.35900921620429e-05
-1.81400930398369e-05
-7.72275404867403e-07
-1.72832780595775e-05
-2.8298489512678e-05
-2.83213098993193e-05
-2.04780101654101e-05
-4.48488299132043e-05
-1.80903559375786e-05
-3.09705267494576e-05
-2.58948544095961e-05
-2.62895720186219e-05
-1.23572001446387e-05
-4.19618539465475e-05
-2.16035593228031e-05
-2.44613025520062e-05
2.77580499293133e-07
-3.18188589784121e-05
-2.53231484027706e-05
-1.86655882576573e-05
-3.58777974795054e-05
-7.13924952133627e-06
-3.05263471672676e-05
-3.93025413775361e-05
-1.41677471974847e-05
-1.59985486531495e-05
-3.79768812004713e-05
-2.07525434835982e-05
-4.31356705676747e-05
-1.99361801507945e-05
-1.88902012634591e-05
-3.93792219761354e-06
-2.87083785041086e-05
-6.33506048732826e-06
2.97875262266872e-06
-4.42494474766862e-05
-3.12945606666724e-05
-1.52340811495237e-05
-2.10723315512857e-05
-3.05676479661774e-05
-2.27099958909541e-05
-1.76542321594378e-05
-7.95843306271339e-06
-9.12664879520429e-06
-1.52089490840271e-05
-5.68522660928257e-06
-1.12956731240479e-05
-1.21736254540324e-05
-3.00070940713968e-05
-1.7218720346383e-05
-1.58167644672577e-05
-2.92460017235496e-05
-2.94575840995965e-06
1.37512998256582e-06
-3.14380784001674e-05
-1.83988570251008e-05
-1.7209617998562e-05
-4.61512078826773e-05
-2.61195053811126e-05
-3.12279576976513e-05
3.73760851895144e-06
-1.79476465531204e-05
-2.54877078542596e-05
6.89965264308729e-07
-2.62824064437979e-05
-2.47774804260546e-05
-2.27752094819818e-05
-2.32416708002254e-05
-1.22520313222517e-05
-2.15831288623362e-05
-1.60309627140315e-05
-9.55725579085683e-06
-6.59519586599458e-06
-1.98539121318467e-05
-1.32205105285811e-05
-1.6452914229262e-05
-2.97614401717433e-05
-1.94838388731337e-05
-1.61411133775682e-05
-2.76327111981596e-05
-1.40397694094853e-05
-2.93478889534962e-05
-4.15948580508784e-05
-7.9465187281074e-06
-1.81420671920723e-05
-2.58021583199176e-05
-2.36040538556406e-05
-2.28509119624228e-05
-1.60695119376879e-05
-2.43746881075793e-05
-2.32755822547413e-06
-2.99187374113408e-05
-2.28352891636216e-05
-5.96883615810477e-08
-5.70010348041323e-06
-9.66454645930551e-06
-6.53857375398375e-06
-3.01141152164033e-05
-3.1441748359253e-05
-2.39542692284515e-05
-2.72925772148795e-05
-2.10028181821142e-05
-4.86864382153641e-05
-2.43708073410394e-05
-2.49844595303203e-05
-2.61377529473503e-05
-1.34566032738528e-05
-3.05537340931183e-05
-1.81619701685749e-05
-1.33777315658313e-05
-2.03641584419578e-05
-5.84489220264018e-06
-2.34680493459577e-05
-2.66569722595767e-05
-3.34100010270289e-05
-4.16676497172695e-06
-1.76411220374221e-05
4.5612765191089e-06
-1.94697719408919e-05
-4.76439759401634e-05
1.92504361568883e-05
-3.45726343861341e-05
-9.42672886026788e-06
-3.10645158505439e-05
-2.45378910863223e-05
-1.37576641712619e-05
-3.32773378544382e-05
-2.16709874600294e-05
-2.74971806046043e-05
-2.00054332220994e-05
-2.07218041975247e-05
-1.96683435066367e-05
-3.5614740545403e-05
-8.96483923067035e-06
-4.64891027403314e-06
-6.93189407350715e-06
-8.29431718749444e-06
-1.23339708229115e-06
-1.20413010097882e-05
-1.61738910995419e-05
-2.6119598168229e-05
-4.10615782513975e-06
-2.8826705934346e-05
-2.18990608882321e-06
-1.35008938415951e-05
-1.28403280468589e-05
-3.06895983218611e-05
-1.97598980346656e-05
-8.81233252649668e-06
-3.02095360254823e-05
-2.5643265774384e-05
-1.76161802585908e-05
-3.53858339662486e-06
-4.4909099296104e-05
-9.64872961334941e-06
-2.93669632595318e-05
-1.26970297854044e-05
-1.36634882508512e-05
-9.82073546176151e-06
-2.00093451319216e-05
-3.26543954549185e-05
-1.7595317070063e-05
-1.65801573217397e-05
-1.80809442498737e-05
-1.16893468400962e-06
-7.33959797712423e-06
-1.40845193513238e-05
-1.4280244544877e-05
-3.75904467425036e-05
-1.65491445109634e-05
-3.84516241845909e-05
-2.1721701607587e-05
-1.67159485459644e-07
-1.61827339116564e-05
-4.39498246223837e-05
2.88783695500183e-06
-2.19165918648457e-05
-1.89337341642867e-05
-1.15077738745091e-05
-2.61214658114308e-05
-2.26291113100313e-05
-2.83464201676113e-05
-2.45078435991869e-05
2.00212113725366e-06
-2.48177536849793e-05
-3.74778931301431e-05
-2.14147789470093e-05
-1.44885742604229e-05
-3.36291164730013e-05
-1.41842304890776e-05
-1.90889836464208e-05
-6.92401060312886e-06
-1.74177541289854e-05
-1.22030017559057e-05
-2.38291854178989e-05
-4.26262283670392e-05
-2.70246276667106e-05
-1.35646913811874e-05
-5.2039606328624e-06
-2.08681900143401e-05
-2.93963369391738e-05
-3.11306130490298e-05
-1.17431028279221e-05
-1.81756101197801e-05
-2.89609133366129e-05
-4.4377357061522e-05
-9.53891033010996e-06
-2.00306813656934e-05
-3.91062797503652e-05
-1.41976344294222e-05
-2.67373598933845e-05
-2.68543716697347e-05
-3.319581624723e-05
-2.89157404254783e-05
-1.69287758370983e-05
1.02038788928856e-05
-7.90692509619187e-06
-1.07330479765799e-05
-1.38341770558871e-05
-2.14719513873895e-05
1.01546630363877e-05
-3.8586342724961e-05
-4.27277047067487e-05
-2.21083686409995e-05
-6.41806281109794e-06
-2.79389579371545e-05
-1.61355109032798e-05
-9.77162749081081e-06
-3.37567794117738e-05
-3.83048955276006e-05
1.96832536395193e-06
-3.16252593310535e-05
-3.90692901062448e-05
-1.74794529181422e-05
-4.62691537197932e-05
-1.77500220034641e-05
-2.23831274787433e-05
-1.96680812126844e-05
-1.21803286403603e-05
-1.66570365119958e-05
-1.86873759000515e-05
-3.18599713955849e-05
-1.23716496176392e-05
-1.12641515904448e-05
-1.17969912113782e-05
-2.62932812693466e-05
-1.14218629508747e-05
-3.67047721156761e-05
-2.42609916193431e-05
-2.74085121148099e-05
-2.20913236779489e-05
-2.06721251651901e-05
-2.41776831756021e-05
-3.41230440814674e-05
-2.1831852161313e-05
-2.00297073163352e-05
-1.33943427165955e-05
-3.0255742292929e-06
-7.08199981738753e-06
-1.87137597842727e-05
-3.48465089775518e-05
-2.48924901662834e-05
-1.92117180358224e-05
-1.64338428940307e-05
-1.52829651283227e-05
-2.17975143639451e-05
-1.76552770372073e-05
-6.61802642975152e-06
-2.83509643402363e-05
-1.70579537951336e-05
-1.48758300320786e-05
-4.24832858780869e-05
-1.05734313735458e-07
-1.91205760019842e-05
-3.88567740934473e-05
-5.80978534434301e-06
-2.73283439617961e-05
-2.03428833518867e-05
-1.77617911060492e-05
-4.03495725258561e-05
-4.96379563037105e-05
2.9788471053818e-06
-1.17079324104602e-05
-2.0341408727939e-05
-2.39664047061004e-05
-2.8139522818495e-05
-2.69379065531659e-05
2.68991520970591e-07
-1.86513699884387e-05
-5.35127479357e-06
-7.65323892117762e-06
-1.5283696365617e-05
-3.43089566018063e-05
-1.24949666213199e-05
-1.20673272493114e-05
-4.61838058668977e-05
-7.50973712608771e-06
-6.15220237779148e-06
-3.22343509576406e-05
-9.50548884601704e-06
-2.09228100003893e-05
-2.48459571431019e-05
-1.98411553051639e-05
-2.25848744465134e-05
-1.7035900945587e-05
-3.19327741788933e-05
-1.5293989323159e-05
-3.72377315376214e-05
-1.16834387537819e-09
-1.77222737706454e-05
-1.46541477535467e-05
-2.26487344037691e-05
-7.99307759353062e-06
-2.2392273330164e-05
-1.40226810832858e-05
-2.16298037448679e-05
-7.59526330167001e-06
-7.33692506584402e-06
-1.63144402714803e-05
-2.11903116901064e-05
-2.74600872770438e-05
-1.22454505217742e-05
-1.82829887110886e-05
-1.00908625913607e-05
-3.25552942286011e-05
-2.59510274700463e-05
-2.02495665511099e-05
-9.07922792223863e-06
-2.43806500098802e-05
-5.98546212140424e-06
-4.53516332662558e-05
-2.50422359666168e-05
-3.3284700785386e-05
-3.04207825251555e-05
-5.960696745463e-06
-2.83899992161169e-05
-2.23601882638631e-05
-8.2052109008327e-06
-1.07324929331228e-05
-2.27443510280996e-05
-3.20252122276007e-05
-9.29790336050093e-06
-1.37141757082901e-05
-1.52149329332253e-05
7.91523771808527e-06
-1.05764870883538e-05
-1.35522661125426e-05
-1.93924043523461e-05
-1.18976188487938e-05
-3.390509264793e-05
-1.81213869871573e-05
-4.0933954318095e-05
-9.39076892905585e-06
-2.90019405394225e-05
-1.44872796987443e-05
-3.38705055026119e-05
-3.75146454435485e-05
-2.55705848819371e-05
-2.79231380087752e-05
-2.65356765409458e-05
-9.51830418096706e-06
-1.99184997244887e-05
-2.58723966549112e-05
2.06020187443654e-06
-1.49717519519829e-05
-2.63584060803052e-05
-2.65775716462319e-05
-1.4464393347388e-05
-2.63896299170077e-05
-8.89578785674073e-06
-1.10629824916006e-06
-4.92254292894815e-05
-1.19627825163029e-05
-1.10703737644402e-05
-5.14259358150308e-06
-2.99224111202315e-05
-1.48717999516735e-05
-3.49735552921209e-05
-9.86439449409571e-06
-2.2086174054418e-05
-3.27571997634185e-05
-3.06404408924211e-05
-1.4542723061712e-05
-1.8268304397124e-05
-2.63484793023555e-05
-1.8721644069057e-05
-2.71482658783241e-06
-3.79614955154521e-06
-2.51472848816898e-05
-1.94467362883941e-05
-2.25775337502571e-05
-5.40180303111473e-06
-2.60657305561067e-05
-2.58710635092787e-05
-8.59667326419749e-06
-3.9148292408984e-06
-2.21022670762496e-05
-2.35084618463169e-05
-1.30803343409123e-05
-8.75984927628034e-06
-6.75767461529906e-06
-1.18963646423602e-05
-2.03979370729891e-05
-2.76256109830732e-05
-1.9829749322857e-05
-9.02600889253129e-06
-2.12077923419112e-05
-1.61410534806878e-05
-1.83212600617016e-05
-2.63204245742534e-05
-3.48223796165125e-05
-1.35182279950523e-05
-2.75588769019966e-05
-3.11814471628385e-05
-2.47431220740786e-06
-2.35319498561982e-05
-9.50182835103838e-06
-1.22251041607074e-05
-2.18435328161189e-05
-5.69523939720251e-06
5.21520432175015e-06
-2.89988571264475e-05
-2.05610469617851e-05
-3.19846573546695e-05
-2.13219733275701e-06
-2.02888842581331e-05
-6.00784760790766e-06
-2.84114137035068e-05
-6.00323509474112e-06
-1.13239881604069e-05
-1.17403259414005e-05
-3.03066494802037e-05
-1.55271133305734e-05
-1.21232665284474e-06
-4.17711269164539e-05
-2.26953159615337e-05
-1.69046195574239e-05
-6.38431940653346e-06
-3.0491023714364e-05
-2.77001878022224e-05
-1.09965276830961e-05
5.63423215449381e-09
-3.0646332942228e-05
-2.60011533847252e-05
-5.24032846925413e-07
-1.98867102975699e-05
-8.53105696979604e-06
-2.81747335701498e-05
-2.47205753704714e-05
-8.94420394789268e-06
-2.41331974850865e-05
-2.69536925316148e-05
-2.65586372278589e-06
-6.65496957325209e-06
-2.62748471160778e-05
-1.54088257374431e-05
-2.45277651956334e-05
-1.10191630380253e-05
-1.72825989368965e-05
-1.14328476009651e-05
-2.29022751472264e-05
-3.0662063395576e-05
-2.45295094489782e-05
-1.70117209524727e-05
-1.30312017789575e-05
-2.45668893643556e-05
-1.80252203653912e-05
-2.36040583316819e-05
-2.81269641470209e-05
-2.10462283796522e-05
-7.13242970958451e-06
-1.17093461463914e-05
-2.14210833927332e-05
-2.7236241827891e-05
-2.18715379422421e-05
-3.10003782819324e-05
-2.14465729429166e-05
-2.1272788898316e-05
-3.31790057044144e-05
-2.4060921132661e-05
-2.75316247402389e-05
-2.18892321946338e-05
-2.72514695512447e-05
-2.13322176273196e-05
-1.50646502858594e-05
-7.61394928327908e-06
-2.83896974617561e-05
-3.31087981797434e-05
-3.97964706838178e-05
1.50867214632791e-06
-4.85141627313503e-06
-3.15141809008641e-05
-2.75037276199932e-05
-1.39703266637942e-05
-1.90349722188819e-05
9.07798071644013e-07
-2.28088764312261e-05
-1.94243113911325e-05
-2.38752252559215e-05
-4.4840280925583e-06
3.44066140808197e-06
-1.4764054594954e-05
-2.41935591991127e-05
-9.62448483179424e-06
-2.54010252306616e-05
-1.69958619171773e-06
-4.09200777180139e-05
-9.15152316916652e-06
-2.27937470645793e-05
-2.31110974702644e-05
-1.72678886259402e-05
-2.88635365585266e-05
-2.52216186378355e-05
-8.74554492337701e-06
-3.34121465751981e-05
-4.17193187751749e-05
-5.80453006103506e-06
-2.89191336822955e-05
-1.90194588740525e-05
-1.98764516236357e-05
-6.58667398567079e-06
-1.94001949156576e-05
-3.04297730788302e-05
-3.2374881730633e-05
-1.61987242882038e-05
-1.28822788514605e-05
-1.00087834257898e-05
-1.48551619409739e-05
-2.03935061950786e-05
-2.2239073749688e-05
-2.08422692617007e-05
-5.81804552703496e-06
-2.1339071292015e-05
-1.78246947688171e-05
-1.33590107590178e-05
-2.15767017414188e-05
-2.39634303018881e-05
-3.8005963909525e-05
-2.6247122765669e-05
-2.55930962761589e-05
-1.81921097528967e-05
-2.42651868626497e-05
-7.96319294224909e-06
-2.80648950084731e-05
-2.82755373025715e-05
-1.89488330273205e-05
-3.04441059041209e-05
-2.10841392328936e-06
-1.85841498178421e-05
-1.56994816125137e-05
-5.14550583507733e-06
-1.58601099182227e-05
-1.19876349401181e-05
-1.26142061192098e-05
-3.5346773781654e-05
-2.77980113020787e-06
-3.17913822431941e-05
-1.25229810316649e-05
1.05047914307589e-07
-3.36793559984295e-05
-2.533621376221e-05
-2.49533848886728e-05
-2.53600108762487e-05
-2.89090002346359e-05
-3.04676030992885e-05
-2.47735730797535e-05
-4.20484402941272e-05
1.2174134919102e-06
-4.43659985985374e-06
-3.61671410214598e-05
-4.03107971200853e-05
-2.92088739184731e-05
-2.16272431657355e-05
-1.40106494207727e-05
-2.91923632147546e-05
3.71383239371053e-07
-1.27826439658782e-05
-2.41301623671303e-05
-1.09010438761618e-05
-3.99726176415418e-05
-3.26300852455805e-05
-5.5428193427332e-08
-2.15912576697557e-05
-2.30595806446048e-05
-3.44724670256376e-05
-2.58019641917997e-05
-5.82786201084607e-06
-2.24034523545383e-05
-7.97239121515928e-06
-3.10223665737709e-05
-1.80934070334322e-05
-1.44127090097185e-05
-3.96659202538549e-05
-1.84070568476523e-05
-2.91830893925498e-05
-2.5171196744286e-05
-2.83272694245563e-05
-1.03307914640485e-05
-2.64312775315543e-05
-2.74352473676979e-05
-1.47976998641557e-05
-2.31969209662153e-05
-2.45741961001515e-05
-2.5019021632259e-05
-1.07817978950369e-05
-3.56530427563511e-05
-1.13544854886327e-05
-1.34431175046679e-05
-2.72331408602688e-05
-1.09114791772657e-05
-8.11569538825094e-06
-1.98058828613572e-05
-2.95212173220664e-05
-2.53739820727819e-05
-4.73022630024848e-05
-2.343324090045e-05
-2.31912828032228e-05
-3.11521744769498e-05
-1.28177757429982e-05
-2.07225640561072e-05
-1.79513581143622e-05
2.81927885625107e-06
-4.37338994093609e-06
-2.60824865022119e-05
-7.07750414760909e-06
-2.26774550420908e-05
-2.53533528145689e-05
-3.91622337891497e-05
-1.29628211877102e-05
-2.34126346234186e-05
-3.43310683685994e-05
-9.29062453901316e-06
-1.32318442356174e-05
-2.35251373289689e-05
-2.63826316918357e-05
-2.23495513311491e-05
-1.8199634314741e-05
-2.93838759642691e-05
-1.85574999851118e-05
-2.88368525108539e-06
-1.85894010929335e-05
-1.99375713365037e-05
-1.66314869106915e-05
-2.16398026374912e-05
-4.32384613169884e-05
-9.11544268101951e-06
-1.36805987533215e-05
-3.00893304860318e-05
-2.90866376262136e-05
-1.59890695497202e-05
-1.7204698866245e-05
-1.23727235651988e-05
2.18110619455136e-06
-3.51222828658052e-05
-3.54186671548041e-05
-2.65968782346922e-05
-2.54918371951605e-05
-2.96656406168146e-05
-2.0939102516808e-05
-2.03662600848587e-05
-1.09637052530842e-05
-2.77561084470563e-05
-1.75149650210651e-05
-1.52500686921172e-05
-2.46482464194074e-05
-2.56313129428045e-05
-2.53102930018963e-05
-1.17220920100147e-05
-1.91156123406346e-05
-1.59128748983426e-05
-3.99228393077563e-05
-3.81347401494175e-06
-2.11866584723267e-06
-7.2007204476922e-06
-6.22762516305729e-07
-2.14052318971644e-05
3.10116440837343e-06
-3.57848054210803e-05
-4.3282291104149e-05
-2.2937346164359e-06
-2.26584191286977e-05
-4.90463564877403e-05
-4.59662275251254e-06
-1.55183917964189e-05
-1.98443471525828e-05
-9.96392631596736e-06
-1.2293342830698e-05
-1.70603143341699e-05
-5.92097136181099e-06
-9.78814465076576e-06
-2.3818267759971e-05
-2.32068483799333e-05
-1.90320127062833e-05
-1.90992318733567e-05
-3.94534024687071e-05
-2.93903526772348e-05
6.48972569752372e-06
-3.21884086413802e-05
7.83424220581706e-06
-1.41810721929851e-05
-2.43961951154977e-05
-2.98569932904274e-05
-1.35915901927873e-05
-8.69094699238285e-06
-1.57625874362909e-05
-3.49236523274028e-05
-3.48147704500795e-05
-1.91206020271139e-05
-1.35709944652089e-05
-3.01502702561393e-05
-2.86281804459031e-05
-3.46495094508714e-05
-2.98588856848586e-05
-1.25831325508089e-05
-7.08473005045055e-06
-1.81650224404473e-05
-2.23499713723682e-05
-3.49503192654402e-05
-2.65750760636743e-05
7.04931966392883e-06
-2.38769719492334e-05
-2.39522206061178e-05
-1.73653608402879e-05
-1.62798509642302e-05
-2.77550309635572e-05
-1.54886027530105e-05
-1.30497658194264e-05
-2.34364164425966e-05
-2.84836134244128e-05
-1.41423029363868e-05
-3.37485805293541e-05
-3.30248684778013e-05
-1.85659646425272e-05
-1.28298648185413e-05
-2.95723107732086e-05
-2.53408927281926e-05
-1.3793638029671e-05
-1.01744695117038e-05
-2.96576324110954e-05
-1.00695970520795e-05
-8.95740133069864e-06
-1.10225350204589e-05
-3.56660515724923e-05
-1.80719196764994e-05
-1.70484006937881e-05
-1.54762045319668e-05
-1.71167961742491e-05
-8.28427728483859e-06
-1.85849303396181e-05
-3.02564294949116e-05
-1.51018323292848e-05
-3.02778684062949e-05
-2.26435621717558e-05
-2.56161353291004e-05
-1.03375555464548e-05
-3.28925093490864e-05
-2.03429663206829e-05
-1.23576052056005e-05
-3.19353628851141e-05
-3.96959015412473e-05
-2.5221768753345e-05
-1.55632697630916e-05
-3.20855672041653e-05
-2.42090046410901e-05
-3.5866812854394e-05
-2.35857740430804e-05
-1.19767693620781e-05
-2.83917995063422e-05
-9.91858356507747e-06
-6.09736371686618e-06
-2.47584299753244e-05
-5.47148017740167e-06
-4.15177729577286e-05
-1.46008721436024e-05
-2.08507546290237e-06
-1.01076908709438e-05
-2.78505495416407e-05
-2.72656861512341e-05
-2.62804851813638e-05
-3.11501776096979e-05
-1.8636798704314e-05
-2.54086193532994e-05
-3.06599780830372e-07
-1.86112180778969e-05
-2.6349237484727e-05
-3.88620689296304e-05
-2.41660495729958e-06
-7.60738708430287e-06
8.30039417584875e-07
-1.26473499194805e-05
-1.17710160034461e-05
-2.32741987396966e-05
-4.28558938139835e-05
-1.02902477185262e-05
-1.21537895659796e-05
2.22065724660072e-06
-7.97000996553659e-06
-5.5385702694681e-06
-3.47888377214505e-05
-4.40086780471844e-05
-1.93082123527093e-05
-2.52369939258132e-05
-2.07909709932524e-05
-2.32112659375537e-05
-1.92588889885779e-05
-2.00098785030994e-06
-6.95416784372064e-06
-4.59388534914421e-06
-1.69436260973768e-05
-2.26171632980255e-05
-2.89026125621103e-05
-3.41920721773355e-05
-3.00713087601438e-05
-1.37267087176215e-05
-2.09016438724045e-05
-2.4673562738514e-05
-3.6460895562426e-06
-4.03808787923319e-06
-6.34300480210667e-07
1.7030128451115e-06
-2.07335201994628e-05
-1.53105953841955e-05
-2.24905735019934e-05
-1.01732882882165e-05
-2.2769683105269e-05
-8.53769988479191e-06
-8.18272164404739e-06
-6.8292834027615e-06
-1.94732989573005e-05
-1.11177648591934e-05
-2.65120542541484e-05
-2.620372676135e-05
-2.4257585641335e-05
-7.37271954810134e-06
-3.08125912896186e-07
-2.86337175648031e-05
-2.63930580012533e-05
-3.88747690236685e-05
-1.21462613800501e-05
-3.7306210166034e-05
-1.88056814686707e-05
-2.45996827089995e-05
-7.81322734984484e-07
-2.37682880780792e-05
-2.28354350090286e-06
-4.50774013563666e-06
-1.64794566196222e-05
-2.19093271661054e-05
-1.73563525267535e-06
-3.59614616195161e-05
-8.39984437316097e-06
-1.12672409539259e-05
-5.13830234655801e-06
-2.20643468979685e-05
-2.80218982781107e-05
-2.65367896608806e-05
7.7681567103428e-07
-2.51607600730944e-05
-1.43025741636335e-05
-4.14154812503475e-06
-1.72304274675855e-05
-2.95361097089518e-05
-3.60299377093607e-05
-2.50137790531502e-06
-1.07517841077592e-05
-2.50185349139301e-05
-2.11546853419114e-05
-8.25853782919329e-06
-2.85932727531204e-05
-1.80766243846607e-05
2.80358954556426e-05
-3.28671377859496e-06
-4.73151398950887e-06
-1.6454110199469e-05
-1.82441588879034e-05
-1.45448791518e-05
-1.46396121420684e-05
-4.05743528572922e-05
-1.06013126544162e-05
-1.54234217098693e-05
-1.55584681889713e-05
-2.67239253276873e-05
-4.12754211676859e-05
-1.62046518042504e-05
-3.1868314638722e-05
-3.10568337222081e-05
-1.30063968768415e-05
-1.51867912344116e-05
-2.71773999508144e-05
-1.77702289660625e-05
-3.02037947044311e-06
-1.1224816673345e-05
-2.34727122318779e-05
-1.84450035396645e-05
-2.0927467806682e-05
-8.75079271673596e-06
-1.86227298533262e-05
-1.45249240923646e-05
-1.43907335770208e-05
-2.52433212938462e-05
-2.55052284063732e-05
-2.08783329251825e-05
-1.96790167893092e-05
-2.03864019372852e-05
-3.31397953305032e-05
-2.71755866775671e-05
-5.54099464920025e-06
-2.40348831160334e-05
-3.84531886898253e-05
-4.36368161589036e-05
-3.4565479897105e-05
-3.76093181059979e-05
-3.00256379668969e-05
-2.15261277562149e-05
-1.60965330610692e-05
-1.02368976715783e-05
-1.73428453279945e-05
-3.14968072088558e-06
-3.19851381580128e-05
-2.61554604449887e-05
-1.26774764214045e-05
-3.03088417345285e-05
-1.90297100668105e-05
1.1604427706996e-07
-2.99303174875356e-05
-2.73750970520512e-05
-4.36957531029606e-05
-3.20330969000062e-05
-3.41923501639148e-05
-2.7272115476947e-05
1.47402616789105e-05
-3.99850797271009e-05
-2.8210285389961e-05
-2.13477785319137e-05
-2.63955833589202e-05
-1.75015397929637e-05
-5.04686203570173e-05
-2.7497122722611e-05
-3.54686069772046e-05
-2.37818049333161e-05
-5.71852163093177e-05
-2.01124384398916e-05
-1.79235432928265e-05
-3.33578003261692e-06
-2.06268826233913e-05
-8.16759447928892e-06
-4.40676913470328e-06
-1.6664614681419e-05
-2.60874495964976e-05
-3.21099011603356e-05
-2.165579380433e-05
-3.57410696189175e-05
-2.92108749572486e-06
-3.33436280355194e-05
-4.58538835924001e-06
-3.65623459921447e-05
5.07294165601387e-06
-4.63161187302e-05
-1.80092511720515e-05
-3.19843303366053e-05
-1.40178339148452e-05
-3.4250466050059e-05
-1.68253960963105e-05
-2.9129799198698e-05
-1.86811880579046e-05
2.05365403541829e-06
1.04427705992281e-05
-6.73241986982932e-06
-5.99454748790278e-06
-1.84550938214596e-05
-3.31666737838642e-05
-2.16304698186389e-05
-1.87829531691959e-05
-1.54449838724837e-05
-1.97545025573671e-05
-1.82614585072168e-05
-4.14553854184296e-05
-4.21194842147919e-05
-3.1112572410562e-05
-4.34661246051376e-06
-1.15620882521047e-05
-3.47365720233061e-05
-1.4098152631471e-05
7.05749245104037e-06
-2.73971682944643e-05
-1.99134520960658e-05
-3.38535472697718e-05
-2.51746586173125e-05
-1.27222494485304e-05
-1.9319635353384e-05
4.80378849116393e-06
-1.90968794055951e-05
-1.27564895133769e-05
-3.9938481417105e-05
-2.07832445000287e-05
-3.09218979049718e-05
-2.32878403161916e-05
-2.07477873119196e-05
-2.87936381382328e-05
-2.14359859244418e-05
-4.74315044683979e-06
3.4115230744149e-06
-2.56531324604309e-05
-2.59332049582391e-05
-1.99020227706531e-05
-9.6866478499141e-06
-2.35088953843826e-05
-1.77394106903193e-05
-7.00597907485691e-06
-4.02787913897076e-05
-1.41992973141906e-05
-2.33917180974784e-05
-4.32736536393743e-05
-1.98770552739492e-07
-3.36609636476724e-05
-3.84437519612478e-05
1.13020122210279e-05
-9.69260950774157e-06
-1.03110087788004e-05
-3.48081704906704e-05
-1.31950511489896e-05
-1.02310488337774e-05
7.03641586535498e-06
-2.15555211498741e-05
-6.71279418595628e-06
-7.01796090522927e-06
-1.92077917672626e-05
-4.31147479322888e-06
-2.6751691868205e-05
-3.00387079216935e-05
-1.74162801465565e-05
-1.84035361097539e-05
-1.31125615820225e-05
-4.6174940193224e-05
-2.8897125512876e-05
-8.68044619008533e-06
-1.19341848441818e-05
-2.08780194041476e-05
-2.87773011149071e-05
-3.41667776569419e-05
-2.52312248856281e-05
-9.7464370619151e-06
-1.73939652113549e-05
-3.53658200915329e-05
-1.6640357727052e-05
-1.75983455565667e-05
-3.41818090893795e-05
-2.27735087694934e-05
8.80199805658666e-06
-3.13694805521704e-05
-1.2830497783903e-05
-1.20647405592291e-05
-5.37833642561568e-06
-1.82331050957774e-05
-2.50854498340911e-05
-7.15302088095328e-06
6.11555963723559e-06
-2.51362969399372e-05
-5.51269390513886e-06
-2.79563893602186e-05
-3.65789516680981e-05
-8.99712818607971e-06
-3.6156648955166e-05
-2.10934827189751e-05
-1.38932824728625e-05
4.95056282715711e-06
-3.47319369815218e-05
-3.06198521092428e-05
-4.66997106074383e-06
-2.02213780136433e-05
-5.15552005245268e-06
-9.27194912970398e-06
-1.20149287894073e-05
-1.09449380750419e-05
-1.78921267475841e-05
-3.39238847959274e-05
-2.41125243728462e-05
-2.36430243889939e-05
-3.61491610054204e-05
-2.36357425849359e-05
-3.27007843996445e-05
-2.96290083044731e-05
-1.62458969839193e-05
-1.01663061086188e-05
-2.12130168513742e-05
-2.22894143580716e-05
-4.79668599987548e-05
-1.67953402881711e-05
-2.3085827204727e-05
-3.00224944803227e-05
-9.83779259828297e-06
-2.16177714473704e-05
4.8525496130466e-06
-1.48972129871103e-05
-3.50806587670968e-05
-2.69750341994003e-06
-3.07654033173836e-05
-1.03157178723538e-05
-1.46659994204145e-05
-1.55332598590775e-05
-1.3614778432299e-05
-1.83619118442899e-06
-1.38410715790663e-05
-2.74632949338762e-05
-3.23686742868313e-05
-1.74029419379516e-05
-2.80255746905175e-05
-4.46935492176387e-05
-2.41934725802461e-05
-2.16183311818113e-05
-1.1705364652626e-05
-8.26509756692111e-06
1.34687690878588e-05
-3.7816007088883e-05
-2.52820783035068e-05
-2.63885348767279e-05
1.89751896902178e-05
6.20286537315214e-06
-8.06342611972741e-06
-2.98220959206896e-05
-2.9358774715741e-05
-3.1070020090414e-05
1.11385231966968e-06
-9.10001490369456e-06
-3.03523975198929e-05
-2.32474172782349e-05
-1.99272269292286e-05
-3.57447312022661e-05
-3.59146327348527e-05
-2.76357510847266e-06
-4.18472729247283e-05
-2.67270818890821e-05
-3.55942885997149e-05
-3.42637611369279e-05
-2.60996375002688e-05
-3.7501740582145e-05
-2.23980611928284e-05
-1.8340513247768e-05
-1.03400844966252e-05
-2.06080481971813e-05
-3.50774304641151e-05
-2.60587995926436e-05
-3.95408540598306e-05
-3.18630711536563e-06
-2.32647595477226e-05
-1.20442160835186e-05
-2.15391712550078e-05
-3.40147796671572e-05
-1.62460000146464e-05
-1.77203634055263e-05
-1.25615535584938e-05
-2.86383543787248e-05
-4.15949266338504e-06
-1.50473368772217e-05
-2.63886959776702e-05
-5.07980945711169e-05
-2.10344360676402e-05
-9.496399016593e-06
-9.58249044444901e-06
-2.71493443869166e-05
-1.70139184840805e-05
-1.53012635433379e-05
-3.95371713510218e-05
-2.96904673664639e-05
-2.46976739614296e-05
-6.61092580161837e-06
-1.49982244026249e-05
3.84115090704755e-06
-2.51364605880111e-05
-2.79143557093653e-06
-2.05051192822375e-05
-2.49581967034423e-05
-3.75574564270494e-05
-1.52753332867946e-05
3.21537328604607e-06
-2.45968132336347e-05
-2.60848810954367e-05
-1.69166993076397e-05
-2.23844852224033e-05
-4.00029892954353e-05
-2.93628654387139e-05
-3.27072278156114e-05
-1.02270324033658e-05
-1.65723993482339e-05
-3.52156742444059e-05
-6.81004128078706e-06
-7.76226054640441e-06
-1.04421814974621e-05
-2.5097125050051e-05
-3.2273276180611e-05
-2.70689445043817e-05
-3.166179491087e-05
-8.57526504349138e-06
-2.12043588400811e-05
-2.42324101680027e-05
-1.34614125512985e-05
-2.66595203629335e-05
2.50579821869625e-06
-2.00916280274604e-05
-4.06638573974382e-06
-1.88600649458007e-05
-2.93702118502479e-05
-1.2094620942651e-05
-2.05307138698327e-05
-9.18138158977339e-06
-1.6522352346159e-07
-1.55993739298208e-05
-3.20663909842592e-05
-1.85962415865531e-07
-1.64293754404074e-05
-2.96305579207989e-05
-2.02218434150649e-05
-3.58361503623093e-05
-2.01654456935763e-05
-1.90450770529883e-05
-4.61257556354719e-05
-2.38719288556484e-05
-1.9317683816454e-05
-9.17365776379679e-07
-2.54586750933752e-05
-2.04490602262018e-05
-1.69502601317414e-05
-2.5769265753871e-05
-1.27705470667418e-05
-3.22060822636006e-05
9.08017693267634e-06
-2.96688840814736e-05
-2.89639095676543e-06
-2.33028971309602e-05
-3.20299114128323e-05
-4.33668090119633e-05
-2.01512217668003e-05
-1.05359497234199e-05
-3.2465547100099e-05
-2.02913952163622e-05
-2.68010740734106e-05
-1.44030553520618e-05
-1.08892785008096e-05
7.48520486413784e-06
-1.48113544745646e-05
-4.1019398655812e-05
-3.23584262125477e-05
-8.21418132716605e-06
-8.92911920482063e-06
-4.28308506559928e-05
-1.93131808472611e-05
-1.17837830423027e-05
-3.56888120684989e-05
-2.48281276134689e-05
-1.62695368221799e-05
2.36585104669418e-06
-2.55705150051425e-05
-2.35924454562598e-05
-1.55481816181037e-05
-1.39650484983837e-05
-1.31886717530367e-05
-1.06124452493537e-05
6.03136682677261e-06
-2.83749338351056e-05
-2.05700052829861e-05
-1.2332252539141e-05
-3.00991602972293e-05
-3.72942097089867e-05
-1.59546829605342e-05
-8.69155753659598e-06
-1.77598805768727e-05
-2.17506725465495e-05
-9.0897209442578e-06
-1.9751695059056e-05
-2.05795376524513e-05
-1.67396558559718e-05
-2.59028463472542e-05
-5.10861764359313e-06
-2.80613107868472e-05
-4.40830532032612e-05
-4.95266169980251e-06
-1.16999777679164e-05
-2.6615663419657e-05
-3.34582152811378e-05
-1.80529996381388e-05
-5.5886414635327e-06
-3.38785737934411e-05
-2.00549909484985e-05
-2.61086236383601e-05
-3.54442178554134e-05
9.34989831069836e-06
4.20363086277071e-06
-4.04303730779067e-05
-3.70956591061247e-05
-3.99149110749332e-05
-1.09665015610306e-05
-2.58813290386188e-05
-1.5102345657238e-05
-1.11281917589228e-05
-1.30497347497315e-05
-2.52673552288187e-05
-2.17195457507269e-06
-1.47112743634141e-05
-1.69098527187833e-05
-2.22660742615508e-05
-3.95952722270412e-05
-3.50117598630415e-06
2.49602241513568e-06
-1.72384931186835e-06
-1.70525998808124e-05
-8.28362153272211e-06
-1.26834527072875e-05
-3.00921697301157e-05
-2.64058398745692e-05
-1.65938308096557e-05
-7.02761640590613e-06
-1.99014732323868e-05
-3.30057779447417e-06
3.7382360839711e-06
4.68701782576735e-06
-2.60279097027781e-05
-3.42977796991973e-05
-1.11884578072333e-05
-4.13812427168145e-05
2.07227954755824e-06
-2.68579296838508e-06
-1.6483509223203e-05
-1.61170768299908e-05
-3.53076235573281e-05
-2.64757646873235e-05
-4.39791115008116e-05
-2.90358956277635e-05
-3.8783373723226e-05
-1.95510860466035e-05
-1.49598702489587e-05
-1.1810111337518e-05
-2.86124615868489e-05
-1.97670007386316e-05
-9.72822172277196e-06
-2.96139755848975e-05
-2.37653816365279e-05
-1.1059111498114e-05
-4.42132853312371e-05
-1.41806611383928e-05
-3.95258881513716e-05
-9.14963962479752e-06
-5.88540135303876e-06
-3.21599446974152e-05
6.68701624478552e-07
-9.54072476744104e-06
-1.75106000564633e-05
5.62782910872386e-06
-1.05391272816023e-05
4.85105314293147e-06
-2.9928802330955e-05
-4.09029899204361e-06
-2.02817274686632e-05
-2.98711920264918e-05
-6.91542970998294e-06
-1.7128945436731e-05
-1.33903485792345e-05
-8.9629921978346e-06
-8.56711538950162e-06
-3.38160859058892e-05
-1.5777351097298e-06
-1.56504391472259e-05
-1.83487667528158e-05
-1.74569852472535e-05
-1.16030753540829e-05
-2.2536941854204e-05
-2.17389213360991e-05
-3.16387985224372e-05
2.4314796320394e-06
-3.71322146282932e-05
-4.74420126126175e-05
-4.29665357650179e-06
-6.74238788639209e-06
-2.44160880415835e-05
-1.59237698881923e-05
-1.60875494493104e-05
-7.48306370717711e-06
-2.35525896638491e-05
-1.70389334318565e-05
-1.55603943692243e-05
-1.03047862971674e-05
-1.70841398366312e-05
1.58114698909395e-06
-4.10857648516497e-05
-4.85133229865596e-06
-2.25076366899543e-05
-2.27901167189696e-05
-2.39511540363692e-05
-3.61328538943151e-05
-3.2395909685137e-05
-1.66335667354716e-05
-1.27560238270582e-05
-2.26117236253918e-05
-2.01553031569943e-05
-2.69771562034362e-05
-9.87565927241045e-06
-2.30496433296294e-05
-1.88671535785493e-06
-2.84465828453169e-05
-3.98600430688586e-05
-1.97754959860971e-05
-1.67560270599802e-06
-2.15365755654029e-05
-2.72355108206138e-05
-2.12414881926882e-05
-1.78179700793494e-05
-1.12758242863855e-05
-5.38320127889292e-06
-2.36846637395526e-05
-2.12178551950556e-05
-3.77052342483832e-05
-2.26989292333419e-05
-1.67063842273848e-05
-6.48583230369184e-06
-1.77961464513312e-05
-2.70266935565165e-05
-3.81484402588756e-05
-1.15179007937356e-05
1.5180288811738e-06
-2.44265690405119e-05
-1.13056338871652e-05
-2.45692395331462e-05
-1.27783445207994e-05
-4.12358728371395e-05
-1.74521097532495e-05
-3.40581953343093e-05
-3.14295439120168e-05
-8.30649353438122e-06
-1.62571848879079e-05
-4.57026717304184e-05
-4.01168100322385e-05
-1.34304523892414e-05
-9.46068481070935e-06
-4.09547626832913e-06
-1.00634198690594e-05
-2.04504504971224e-05
-8.82437807999734e-06
-9.25555964364646e-06
-5.1684632851071e-06
-9.43929778825005e-06
-1.10399957535029e-05
-1.13603212947431e-05
-3.39352690512688e-05
-8.61431521534032e-06
-2.86097951761644e-05
7.32371369230754e-06
6.26832288254257e-06
-1.49431324169891e-05
-2.79440387214953e-05
-3.66941833118882e-05
-1.26799725317493e-05
-3.37115764341636e-05
-1.05554147405546e-05
-1.85457084089476e-05
-3.81921145370905e-05
1.99237586810929e-05
-1.7843491281869e-05
-3.47069547046558e-05
-2.55507251282764e-05
-4.8823027606816e-05
-3.9246297533752e-05
-2.69183894107723e-05
-3.8900536728671e-05
-2.22116934874053e-05
-2.39690178532637e-05
-1.41059919474822e-05
-2.67402998615911e-05
-3.57232584554852e-05
-1.20326650510254e-05
-1.68489244289181e-05
-2.68388792645842e-05
-1.67428262148524e-05
-3.51879856420501e-05
-2.10924656869535e-05
-2.7772623306672e-05
-3.10847127275184e-05
-1.41177948120425e-05
-1.41609730327489e-05
-4.40195253356792e-05
-1.28952431492253e-05
5.58109778627603e-06
-2.6892796025067e-05
-2.79886491132644e-05
-1.92881764732353e-05
-2.35803432749623e-05
-2.59123383246255e-05
-2.50989601912964e-05
-5.22836656267762e-06
-3.50543277008514e-05
-1.041795429275e-05
-3.77374082290411e-05
-3.99451341459634e-05
-3.32723686609339e-05
-3.45607403059919e-06
-1.58082502335582e-05
-1.08271924948209e-05
-3.75353630798989e-05
-2.60482021081945e-05
-1.98262420329705e-05
-1.4113639128282e-05
-2.23878816682903e-05
-1.41271776158528e-05
2.03991672714892e-06
-3.53391318753292e-05
-2.90150329130429e-05
-3.12935817190887e-05
-3.11694725948396e-05
-2.70138372536048e-05
-5.35276877212073e-06
-8.10624673668949e-06
-3.37147552186788e-05
-3.80303560195089e-05
-1.55494175160121e-05
3.89163936117065e-06
-1.83264071235945e-05
-3.98196997083447e-05
-2.21649376372308e-05
-9.53493554785754e-06
-4.35535837917827e-06
-1.52083844472833e-05
-3.23461847675831e-05
-1.31101106261828e-05
-1.38930283001898e-05
-2.4563217631325e-05
-3.78982587196444e-05
-1.69504428102077e-05
-2.51878394811101e-05
-2.13060419921219e-05
-2.51912767593168e-05
-1.64978883439952e-05
-2.90590166331373e-05
-3.22842468824074e-06
-5.67390882912946e-06
-2.41970684865152e-05
-3.02367516904787e-05
-3.31472694813376e-05
-4.09213377879575e-05
-3.83500921322067e-06
4.43160817392597e-06
-2.22771694353946e-05
-2.14738477571029e-05
-2.93751846828859e-05
-5.67148365463056e-05
-4.54759157206539e-07
-6.25426889951155e-06
-6.34729575118041e-06
-2.73457454949962e-05
-1.2107158163568e-05
-3.46766999569648e-05
-2.8281429230676e-05
-1.32880642017401e-05
-2.49564229607937e-05
-3.0423793225762e-05
-3.63026691250836e-05
-2.56845968171214e-06
-4.15287586184351e-05
-9.3777973505935e-06
-1.53143122566752e-05
-3.91614096677408e-05
-2.50602148841738e-05
-3.03162137131652e-05
-1.54455356586727e-05
-1.08861408707198e-05
-1.88533991350362e-06
-2.58332761860265e-05
-3.67218569692152e-05
-3.88402265962409e-06
-2.12748999102869e-05
-1.96155885589437e-05
-2.37211578218713e-05
-3.44977985680343e-05
-7.26441653212468e-06
-1.97252011934731e-05
-1.77348150541663e-05
-1.37406169255679e-05
-1.90895116705081e-05
-1.95581927044057e-05
-3.42511697974564e-05
-3.17790040580296e-05
-1.51137448641985e-05
-2.56655918612868e-05
-2.3839603154251e-05
-2.44526214376641e-05
-2.23605261247498e-05
-2.19414151004596e-05
-7.55323367410578e-06
-1.14529473694225e-05
-1.68450145186995e-05
-2.41144050854209e-05
-2.43516865053646e-05
-2.32753530076606e-05
-8.89176471582233e-06
-3.07536327125621e-05
-1.26320838120573e-05
-9.60181841952457e-06
-1.34660577511593e-05
-6.44857707518987e-06
-1.7757013388879e-05
-1.67335243840673e-05
-2.47862112357913e-05
-2.13680841142157e-06
-2.04619604675129e-05
-1.38248686543126e-05
-1.75793933193691e-05
-1.21742910220046e-05
-3.56026469654469e-05
-9.58016222186088e-06
-4.02235608033911e-05
-1.87415253957965e-05
-2.58515620947163e-05
-2.83029987817331e-05
-1.59309979508185e-05
-2.74586416720878e-05
-3.51089844092355e-05
-3.09333274197967e-05
-1.17512377772767e-05
-2.85114427825701e-05
-2.27610671320819e-05
3.70548298147247e-06
-1.16908942472618e-05
-3.34958782393456e-05
-1.89924608486133e-05
-1.61350572312111e-05
-5.50597166270721e-06
-2.68194918140256e-05
-2.59400262725782e-05
-6.20583549978895e-06
-2.67972716129213e-05
-5.32019037366147e-05
-1.42606564147705e-05
-2.11301315105549e-05
-2.88799547548404e-05
-5.89168285649276e-06
-2.41610446080945e-05
-4.10716722276554e-05
-3.20585440467067e-05
-1.17320703895293e-05
-2.8725336843249e-05
-2.81521143191338e-05
-3.07553718217111e-05
-1.31448195376212e-05
-1.41464304563651e-05
-4.54228948226081e-05
-1.50591455623702e-05
-3.63435910100979e-05
-8.05352745713762e-06
-1.2227682902679e-05
-1.92097120837099e-05
-2.4596783927733e-05
-9.3429782218811e-07
-1.8607901431728e-05
-1.60813368359813e-05
-2.00041437757972e-06
-3.30674186972501e-05
-3.56369600874149e-05
-7.7242839447197e-06
-1.60241438517234e-05
-8.91320632092001e-06
-3.20011576511096e-05
-2.04896839651981e-05
-1.37008790273038e-05
-3.50931386466076e-06
-1.74020975267856e-05
-2.71652100967843e-05
-1.73036824676035e-05
-1.2851781154452e-05
-1.78562083891833e-05
-2.6851838507645e-05
-2.50865482882012e-05
-8.37620763158561e-06
-2.21252912100357e-05
-2.44932809793728e-05
-1.91358880377612e-05
-9.16862232212991e-06
-1.62527174168529e-05
-3.15172984396627e-05
-1.42067022447577e-05
-3.20896597022155e-05
-3.23201319334251e-05
-1.75732998029893e-05
-3.59020168439032e-05
-3.91202879786368e-05
-1.24078959320992e-05
-2.84673663129025e-05
-1.03102200406882e-05
-1.33477031701633e-05
-3.22319296549804e-05
-3.94417240054471e-05
-1.9733564301887e-05
-1.38217148661686e-05
-1.19283432051635e-05
-2.27999423292604e-05
-1.98609428319873e-05
-8.6788545336756e-06
-2.87871300345643e-05
-8.00420021267814e-06
-2.14307345054758e-05
-2.80837473491861e-05
-1.43307463437436e-05
-6.91569542009506e-06
-2.93076825163681e-05
-2.18694930883352e-05
-1.68983360492073e-05
-1.89835932280258e-05
-1.82625648741277e-05
-3.68927389490497e-05
-2.1327907877476e-05
-2.78243514377554e-05
-2.85846624904879e-05
-3.51758482054047e-05
-2.41789368603304e-05
-2.40667794902786e-05
-2.24803486400297e-05
-2.59656188229807e-05
-1.13923239234622e-05
-3.81155774604707e-05
-1.810980969177e-05
-3.06240202394109e-05
-1.02181220222557e-05
-1.94254626566903e-05
-2.27744087531211e-05
-2.0933970892101e-05
-1.64734132887496e-05
-2.34608466702863e-05
-2.19924318410548e-05
-3.47620673014527e-05
-1.66961214224155e-05
1.61885026909835e-07
-2.07650697926113e-05
-5.77648262784715e-06
-2.59013869666272e-05
-2.46725470564169e-05
-1.68266824594346e-05
-1.44365195036712e-05
-2.1096284371492e-05
-1.7982115000882e-05
-5.16696447200381e-06
-3.21367320106847e-05
2.02530625991884e-06
-1.26879395343487e-05
-2.86802118693567e-05
-1.31420822570284e-05
-3.45909111553484e-05
-3.33904303677942e-05
-1.29357263555757e-05
-1.05606983712986e-05
2.22090438305703e-05
-2.39373893041756e-05
-1.9322712135646e-05
-2.53539681981019e-05
-1.09473490589654e-05
-2.48237215811377e-05
-2.66282281548055e-05
-3.18196219539934e-05
-2.29437301657654e-05
-1.86485350052118e-05
-1.86762501234181e-05
-1.80172128679355e-05
-2.55318989299164e-05
-2.94260892053373e-05
-1.61150825994373e-05
-1.68319053408253e-05
-2.31044362042735e-05
-2.28548684112109e-05
-2.64720135107656e-05
-1.67990468590353e-05
-1.04545046440036e-05
-2.25395702373063e-05
-2.3524988989401e-05
-3.68681170897339e-05
-3.16698318725769e-05
-2.55847963865172e-05
-3.19242127053044e-05
-3.13307056117136e-05
-3.75242157117951e-05
-2.08614123230143e-05
-3.32156483395968e-05
-2.82987227601591e-05
-1.54258259691232e-05
-2.97065640997382e-05
-2.49182999389655e-05
-1.30669989103585e-05
-1.7156804754048e-05
-2.03146711498662e-05
-9.59963906023646e-06
-1.70841228924824e-05
9.73615007205433e-07
-1.39167116760246e-05
-2.32150626493537e-05
-1.25051303709512e-05
-2.09641501257911e-06
-3.83113674444912e-05
-7.52944197125744e-06
-2.26533517701037e-05
-2.54780334247617e-05
-1.95610310691269e-05
-3.20859320742312e-05
-2.36733467650597e-05
-3.39580880539675e-05
-1.43886298359388e-05
-3.16433275822586e-05
-3.55312018816765e-05
-2.60745758222053e-05
-1.31229426184425e-05
-4.8455132738109e-05
-2.0515922451796e-05
-2.14465749126452e-05
-2.76319999565571e-05
-1.09780169284414e-06
2.39967942145849e-06
-2.94390998896758e-05
-2.19011176326465e-05
-3.2817983931644e-05
-2.54410685780104e-05
-1.51172807677903e-05
-2.04133828603522e-05
-2.28440300185981e-05
-1.89475191173992e-05
-2.72757165944655e-05
-2.55138655141113e-05
-3.29247111411774e-05
-2.65677676010823e-05
-1.71368259017526e-05
-1.67363393991955e-05
-9.56865600434393e-06
-2.21196090794138e-05
-2.70207630907179e-05
-1.75508911204662e-05
-1.59884175436453e-06
-2.81032737595882e-05
-2.42392852059256e-05
-1.46488760612789e-05
-1.42542780424417e-05
-5.16727675885274e-05
-1.57917630006972e-05
-5.21848550527609e-06
-2.67354953706716e-05
-1.01047701337178e-05
-7.72752675347806e-06
-1.57982546598354e-05
-1.42416856710413e-05
-1.6966142886184e-05
-1.37155691185387e-05
-6.28660790977969e-06
-1.39505031925227e-05
-1.09924857056424e-05
-2.83643030480054e-05
-2.78812109665223e-05
-1.54706888500747e-05
-1.46717217066476e-05
-1.85227960288505e-05
-3.41213880958878e-05
-2.26468796561758e-05
-1.130326102436e-05
-3.18657346289566e-05
-4.15585403092049e-05
1.54483339211839e-06
-3.47764959128261e-05
-1.91815502143848e-05
-1.80014171212709e-05
2.36361750111589e-06
-1.64835346893959e-05
-1.21185048966487e-05
-2.15440789638597e-05
-4.02041779304386e-06
6.17983893073342e-07
-3.67903503096787e-05
3.47528417693434e-06
-6.69949257681756e-05
-2.6405352134253e-05
-3.9950498949877e-05
-1.33902114766169e-05
-3.10297552123195e-05
-2.46783883949839e-05
-1.46427973326019e-05
-1.66905331180103e-05
-2.92566911795448e-05
-2.98304331151371e-05
-3.36593674295909e-05
-2.79941255059275e-05
-2.69941245099008e-05
-1.968743546869e-05
-2.22051739552294e-05
-1.112804646303e-05
-2.41159992674569e-05
-1.06911905718443e-05
-3.62729942468655e-05
-6.84624532662982e-06
-1.4994357642054e-05
-1.79892093580444e-05
-2.02388227958416e-05
-8.73285424356829e-06
-2.15880356704785e-05
-4.47270360210667e-05
-2.587357966301e-05
-2.0198296516691e-05
-9.93894495217743e-06
-2.93385439078562e-05
-2.1270217149208e-05
-3.40517990118184e-05
-3.25780868861747e-05
-2.55448954399198e-05
-4.06705786302182e-05
-4.85135759095321e-05
-9.82701603765731e-06
-1.93761827211572e-05
-3.41260963787707e-05
-1.91627198616322e-05
-5.54061745339199e-06
-8.88557168502477e-06
-2.10998973923479e-05
-7.41510070131506e-06
-2.23692990985016e-05
-1.38899491508264e-05
-4.02532356903638e-06
-8.87277484070467e-06
-1.51289011191319e-05
-3.75311145381674e-05
-4.18269412631728e-06
-4.81099554404116e-06
-2.39501921302156e-05
-2.93634472173931e-05
-1.08665176158253e-05
-3.02987119268216e-05
-3.11627724307996e-05
9.03993338419174e-06
-2.42670359256825e-05
-1.00336969278098e-05
-1.38229476661678e-05
-5.22092698507127e-05
-2.16400147647711e-05
-1.60017823485998e-05
-1.86580814307751e-05
-3.69722232011437e-05
-2.87089162195618e-05
7.43281990961106e-07
-1.8667460686221e-05
-7.17212105707044e-06
-1.24413433428224e-05
-1.09600609144244e-05
-4.34910995000196e-06
-3.93525469084248e-05
-9.32372656520479e-06
-1.98469290429532e-05
1.05061882349555e-05
-1.03880063428856e-05
-3.32211213969952e-05
-5.8170510353475e-06
-2.10204185357507e-05
-3.57852323899467e-06
-3.89544471611208e-05
-3.95947627892059e-05
-2.68270824441106e-05
-3.64001805770167e-05
-1.19050471159281e-05
-1.90124852345132e-05
-3.07270886908105e-05
-1.98624434626227e-05
-2.25280201045141e-05
-2.27758593286969e-05
-7.89272451096609e-06
-5.13702947103538e-06
-3.24075140224828e-06
-1.98421842471895e-05
-4.13779806733215e-05
-1.07117537377822e-05
-2.27772752838216e-05
-1.2520104979575e-05
-3.94875999197292e-06
-4.37837855872249e-06
-1.03724700005486e-05
-1.59566714226226e-05
-1.83918529659292e-05
-3.4486810975739e-05
-2.23180466848511e-05
-2.78125205240303e-05
-3.1812381607368e-05
-2.40404315731505e-05
-2.47051271057114e-05
-1.66751745445791e-05
-8.6848178765169e-06
-1.47318995812948e-05
-2.16343246931348e-05
-9.30073924954107e-06
-3.48833942814153e-05
-2.59596139492933e-05
-2.04220665691399e-05
-3.5683930526905e-05
-1.72541200880553e-05
-3.07626354798905e-06
-3.16765477219393e-05
-1.38053834245116e-05
-1.45594704433097e-06
-1.62400190066899e-05
-2.77133227834835e-05
-2.17894603290001e-05
-7.09625508151313e-06
-1.50148645583306e-05
-8.31130480745413e-06
-2.73622166246237e-05
-1.53415696888451e-07
-3.1686329260164e-05
4.2269645901085e-06
-3.26192109897394e-05
-2.67769249883993e-05
-3.21334813928062e-05
2.23636148190338e-06
-2.57065098393004e-05
-9.31084763664663e-06
5.79701646819913e-06
-1.83905605696897e-06
-3.36218000285942e-05
-2.97269675148073e-05
-2.62644128808101e-05
-2.19800624868135e-05
-1.06358763399067e-05
-1.52182050072723e-05
-1.73607625446462e-05
-5.36671773221128e-06
-3.73019223881828e-05
-1.85005575807475e-05
-2.84895654484341e-05
-1.64005095385573e-05
-1.37376572052333e-06
-2.58088343882246e-05
-1.22239302644721e-05
-2.96557653678257e-05
-2.69676896841483e-05
-2.61014129895636e-05
-4.85747729879268e-05
-2.44609834175113e-05
-8.55592862430537e-06
-8.01923896604134e-06
-1.62282738482556e-05
-2.80857518711026e-05
-6.38566300859261e-06
-8.29904673023356e-06
1.33071908374007e-05
-1.27563529481332e-05
-1.61035044669746e-05
-1.88031572173102e-06
-1.29192623602963e-05
-2.31303005718464e-05
-6.83119081200512e-06
-1.66896806753086e-05
-2.27786438812728e-05
-1.76688122711275e-05
-6.94501633308196e-07
-1.12319287616062e-05
-3.11874708931908e-05
-2.77515474379193e-05
-3.96869657349108e-05
-7.42016023966198e-06
-2.2458311869046e-05
-2.2092781538485e-05
-2.98730037246992e-05
-1.82687740072034e-05
-3.06892096902438e-05
-4.20274047284314e-05
-3.35521114865864e-05
-2.37512577330761e-05
-2.62193363791796e-05
-9.56695817149674e-06
-8.74917602648563e-06
-1.85085537172139e-05
-1.581662141508e-05
1.2982784913347e-05
-2.53066976815788e-05
-1.55952739286716e-05
-1.07574087471701e-05
-1.06761375738549e-05
-9.53448980352225e-06
-2.23081862788009e-05
-8.21526772543e-06
-2.74880392350538e-05
-3.65235429277387e-05
-1.47350136188093e-05
-1.00604138002943e-05
-2.43581033526906e-05
-1.47216680356096e-05
5.99618305262383e-07
-3.73272429750868e-05
-1.1809186287023e-05
-2.11075791236766e-05
-1.411549645205e-05
3.0367351417878e-06
-3.57946515642442e-05
-1.71740473420353e-05
-2.5592142267946e-05
-7.05112886621072e-07
-2.86716114822426e-05
-3.18442993445069e-05
-1.0515499584409e-05
-3.99759843519687e-05
-2.6618678342159e-05
-8.51230349311648e-06
-2.58629706825277e-05
-3.01404829498365e-05
-5.39810084713079e-06
-3.21186380415143e-05
-3.08947002021949e-05
-3.64991849242767e-05
-3.43771686216588e-05
-1.43098743605938e-05
-9.38306163075858e-06
-3.92673834754307e-05
-2.88033030609841e-05
-1.91489963698484e-05
-2.78905366080481e-05
-9.90179213554464e-06
-1.77189860400455e-05
-5.67458294971083e-06
-2.1732671989932e-05
-4.55249436118002e-05
-2.58744418378766e-05
-1.73051797400326e-05
-1.4679069172599e-05
-2.08892968356135e-05
9.66559676764173e-07
-1.77274134571301e-05
-1.35569536840709e-05
-1.19954664209232e-05
-2.78337545999228e-05
-1.579220251685e-05
-2.10461297941297e-05
-1.85215544903829e-05
5.89063522575923e-07
8.72702931039612e-06
-8.91717709328528e-06
-4.94359016218814e-06
-1.92149496955536e-05
-2.36612040551499e-05
-2.02449682233084e-05
-2.30354082795034e-05
-2.17418062887605e-05
-2.3195337961575e-05
-1.39919957112301e-05
-1.45865458278101e-05
-2.15264566167717e-05
-1.07084462530598e-05
-6.62093350885021e-06
-1.5309758641597e-05
-2.50264601658517e-05
-3.5638830967133e-05
-2.05893099365908e-05
-1.68063424187956e-05
-2.55866317746752e-05
-1.83487689009758e-05
-1.33185673031449e-05
-1.63362138161319e-05
-2.99048533658856e-05
-2.80276718083637e-05
-1.7914524957158e-05
-3.06189084858228e-05
-1.56125509092125e-06
-1.62061816586226e-05
-7.85861901983184e-06
-1.54834952246588e-05
3.8162102796312e-06
-1.62796273621903e-05
-3.20678069749823e-05
-3.94476011741621e-05
-3.57098363057895e-05
-8.89679991269293e-06
-2.774503446669e-05
-3.79993619543365e-05
-4.13558595118682e-05
-2.06849952387629e-05
-3.56822560113641e-05
-2.47844739820506e-05
-9.33014924022849e-06
-1.7504611647038e-05
-1.90835121062143e-05
-2.5997010022926e-06
-1.63879428839757e-05
-1.39377095362498e-05
-2.23104220208627e-05
-9.4922837178306e-06
-3.2166506437451e-05
-2.57452043745375e-05
-4.43178649628105e-05
-1.92904016067999e-05
-1.36462256857336e-05
-6.53644670588717e-06
-1.12271473844886e-05
-2.36522714688751e-05
-5.80972203944709e-05
-2.06498011569458e-05
-3.17552013833626e-05
-1.34140329997275e-05
-2.73326829154436e-05
-2.55405019434149e-05
-5.26503013613094e-06
-2.46267601236991e-05
-2.53486287510177e-05
-2.25140674328931e-05
-2.61576434188226e-05
-2.34131384323559e-05
-2.26073757853574e-05
-3.85707165363882e-05
-1.85757797149718e-05
-5.38412916814963e-06
-1.95926680076355e-05
-1.01814157763606e-05
1.25109675541472e-06
-4.20556881665772e-05
-3.08849589467597e-05
-3.40405662121046e-06
-1.46972981014868e-05
-3.63365384298869e-05
-3.50449536336603e-05
-3.34558741285484e-05
-2.14588346406987e-05
-8.94855477986129e-06
-1.99392854993365e-05
-2.35508328894773e-05
-2.93109903450788e-05
-5.30143660152149e-06
-2.98516480032693e-05
-2.7342200666761e-05
-7.05095454978418e-06
-5.54253764653626e-06
-2.84523177496091e-05
-4.17086580584968e-05
-3.13270958498467e-05
-1.88072302479514e-05
-2.0741640741625e-05
-1.08549748290867e-05
-1.29403246105309e-05
-1.1771057626711e-05
-1.84724955551487e-05
-1.69344510726386e-06
-1.19682473292192e-05
-1.76327733705286e-05
-2.74697538601327e-05
-1.60800014381745e-05
-1.43365134255787e-05
-3.48494039766901e-05
-2.86451848798764e-05
-3.03940570195031e-05
-1.79263894958429e-05
-2.70685622316827e-05
-8.5306711563834e-06
-2.33462581944204e-05
-3.08406394388217e-05
-3.40399403354575e-06
-2.2404826600996e-05
-2.82307558378423e-05
-1.77692756410427e-05
-2.87872911210403e-05
-1.96370402824935e-05
4.8693685186493e-06
-1.08986846642994e-05
-3.75595783533398e-05
-3.21318609543473e-05
-3.71921782285393e-05
-1.1007719240021e-05
-2.26492989248244e-05
-2.1125579174812e-05
-2.02039708022775e-05
-1.12873807328754e-05
-4.30707321156984e-05
-8.90328936043042e-06
-2.0164748807701e-06
-2.21206070409481e-05
-3.70301413790153e-05
-5.46746109828395e-05
-1.41738666787131e-07
-2.15701210689563e-05
-2.40609174143314e-05
-2.6673318253022e-05
-2.66409970253069e-05
-1.30130592984996e-05
-1.83420545908368e-05
-5.31263117417536e-05
-1.82938429949064e-05
-2.87169718129971e-05
-4.5735426803573e-05
-2.34616307726221e-05
-1.63325764227513e-05
-3.31476399595149e-05
-1.76989735950278e-05
-1.30380970347251e-05
-2.63934419503652e-05
-1.24684767208064e-05
-3.02300855278206e-05
-2.84517951344861e-05
-4.03637035059709e-05
-2.66485914709343e-05
-1.17517359184154e-06
-8.14103611890869e-06
-1.50574269921214e-05
-1.82048357903771e-05
-1.66019109853558e-05
-3.51044463165888e-05
-1.2795532859617e-05
-3.27752466941021e-05
-1.73626269931147e-05
-2.05532619643533e-05
-4.31770677277588e-05
-1.89069758057553e-05
-1.0226982542479e-05
-3.44645910516168e-05
-2.2605890400941e-05
-3.71644136529502e-05
-2.13693717991856e-05
-3.19705236806102e-05
-2.66693119039316e-05
-2.79848969680986e-05
-2.17049664060627e-05
-2.30377759254386e-05
-2.69446841688317e-05
-1.5652304007041e-05
-2.73463942587437e-05
-5.55011399665854e-06
-1.20309928296115e-05
-1.21135322278937e-05
-2.01833313077303e-05
-3.18558739934045e-05
-2.13844588005649e-05
-2.9470792638863e-05
-3.70414632306426e-05
2.91934830719849e-06
-2.4227067009441e-05
-3.32101851200668e-06
3.85704485622449e-06
-2.31271017834419e-05
-1.4050049267265e-05
-1.5106002915381e-05
-1.46800116061854e-05
-3.13900177949344e-05
-1.50285586854908e-05
-2.21160481517429e-05
-1.81477282688142e-05
-7.32116196472366e-06
-3.54286913190781e-05
-1.86726261508632e-05
-2.24654935503834e-05
-3.04222295617389e-05
-2.16264172798443e-05
-8.29732733795221e-06
-3.37351046341352e-05
-4.50254036478374e-05
4.64405021186509e-06
-2.3729575695112e-05
-8.87643539135635e-06
-3.6157892583036e-05
-1.75781130989038e-05
-2.37850394312865e-05
-1.31984418604228e-05
-1.39721844590209e-05
-2.10862471499171e-05
-1.78436121188591e-05
-3.18548482132578e-05
-3.42583048719581e-05
-4.44953371700564e-06
-1.92630239025907e-05
-3.48546501430872e-05
-3.09214209976436e-05
1.84789309833361e-06
-2.42896641363588e-05
-3.36232146815966e-05
-2.16385994461206e-05
-1.39429044132525e-05
-2.4545059350309e-05
-2.10859037733174e-05
-1.91571543802881e-07
-1.74788936127837e-05
-3.75175555849288e-05
-2.30294254855072e-05
-2.15041821851252e-05
-1.89308596908701e-05
-2.64700764094954e-05
-2.50565030016688e-05
-7.29279456285712e-06
-1.18557980695236e-05
-6.58023974914746e-06
-1.31002690742467e-05
-7.04595457894461e-06
-1.47835837755812e-05
-2.8415903297378e-05
-8.46317000171338e-06
-1.73118984948782e-05
-5.14194075045187e-05
-4.14185908757579e-05
-2.41287858624975e-05
-1.94472925410602e-05
-2.32504361795098e-05
-2.35989560628242e-05
-2.16039288666445e-05
-2.67322347812991e-05
-1.27175006026186e-05
-2.8350307026493e-05
-9.03910786509809e-06
-3.42337320221987e-05
-1.12708591559423e-05
-2.69233433844973e-05
-2.49176891677628e-05
-1.9390884977946e-05
-1.28027067211426e-05
-1.109126414447e-06
-3.0820731811945e-05
-3.0269511793478e-06
-1.65524592446205e-05
-1.57659086125537e-05
-2.39353760356493e-05
-2.01768516559874e-05
-2.99521839919018e-05
-7.77241827723172e-06
-1.88966129253472e-05
-1.48743227662123e-05
-1.76766447035166e-05
-1.22514226474965e-05
-2.29992864395158e-05
-8.89065317454167e-06
-7.14602803970799e-06
-3.85761793159299e-05
-1.77593488476366e-05
-2.72979596941743e-05
-2.78748841708898e-05
-4.28001093313772e-05
-1.7348709433877e-05
3.21009872701131e-06
-3.33738492216307e-05
-1.92543314565678e-05
-1.09627699050989e-05
-1.54500538874617e-05
-2.60706828195865e-05
-3.9760191672314e-05
1.08725010741434e-05
-3.52474284933909e-05
-1.45366586118835e-05
-8.96208201957492e-06
-2.11500468496231e-05
-3.4028651271392e-05
-3.33171520719588e-06
-1.53930887346145e-05
-1.81582306424571e-05
-2.10256297106607e-05
-4.48441944447953e-05
-1.30898974425082e-06
-3.54475298417328e-05
-2.35268257628502e-05
-3.0019743269969e-05
-4.22222966436695e-05
-1.49992608828206e-05
7.78557161529123e-06
-1.75306886640474e-05
-1.62192129942984e-05
-1.20783422189979e-05
-1.11834573401264e-05
-9.02716292256812e-07
-1.5229745572577e-05
-2.90456628800077e-05
-3.36954679258172e-05
-2.17530893342016e-05
-1.28542226176548e-05
-4.65950939927233e-06
-1.91865196218189e-05
-1.25765926073998e-05
-1.94539003356819e-05
-2.33460241633012e-05
-2.74714138093051e-05
-1.39560973390189e-05
-5.12276740143605e-06
-1.08781372843882e-05
-1.55580829255209e-05
-1.95994517864411e-05
-5.07645030113301e-06
3.37087262049321e-06
-2.33931047593188e-05
-1.64507640248505e-05
-2.43074568121894e-05
-2.67755273672187e-05
2.16534855291081e-06
-5.51651939545209e-06
-9.63338725806274e-06
-3.66307316961789e-05
-2.19653194008363e-05
-1.41053824815503e-05
2.98496343622428e-06
-3.19990089124476e-05
5.80072896763634e-06
-2.11121845248956e-05
-3.16857754569146e-05
-2.70729971290843e-06
-1.72318473268662e-05
-2.66083303176799e-05
-1.24060132749963e-05
-2.25527989504773e-05
-2.35033205309606e-05
-1.55256731795055e-05
-3.46658916865983e-05
1.98348768571627e-07
-2.75666497435487e-05
-2.70579919063765e-05
-1.62879017664657e-05
-4.85580628176961e-06
-4.36063615682065e-05
-4.32016074315565e-05
-2.02797726098227e-05
-4.56382774181913e-05
-1.69928036668368e-05
-4.30404782680908e-06
-1.44825843319618e-05
-2.21522581105747e-06
-1.96581672627486e-05
-2.5896626327232e-05
-3.78318401727793e-05
-1.97317584550474e-05
-2.01340324309813e-05
6.23341030198083e-06
-2.77267296728252e-05
-3.08604121480061e-05
-3.37156281426507e-05
-2.80307184844228e-05
-2.51898332446127e-05
-1.36802081123296e-05
-3.6080184861997e-05
-2.65261680987081e-05
-2.98220847130462e-05
-2.03983044055336e-05
-1.54744231017938e-05
-3.62348073049701e-05
-2.72768601464831e-05
-4.76631217711802e-05
-1.99999132906007e-05
-1.17590560950504e-05
-3.72526643310952e-05
-1.44006968293543e-05
-4.88616576293265e-05
-2.88291635218366e-05
-2.76346701254995e-05
-2.52262695018458e-05
-3.54705499242562e-05
9.95923367816991e-07
1.09132644595913e-06
-2.36504737771659e-05
1.887642719799e-06
-6.02724753975571e-06
-8.81078258659901e-06
-2.3331143316304e-05
-2.08115829852721e-05
-8.24375067581434e-06
-3.00999627352356e-05
-2.39532778519718e-05
-3.02515642532368e-05
-6.17579487707731e-06
-2.20776067754581e-05
7.90113830394273e-06
-5.09642261332786e-06
-1.58890584571811e-05
-1.77525704086418e-05
-2.68271159599397e-06
-2.81224527057528e-05
-1.4420991957159e-05
-1.18975341113822e-05
4.94472802054961e-06
-1.06876128933286e-05
-1.84382218181616e-05
-2.22298832780454e-05
-3.30092439133529e-05
-2.96563372684797e-05
-1.8214548256173e-05
-2.71346623513181e-05
-8.91258658978733e-06
-1.38354018777804e-05
-3.29402255517758e-05
-4.52569040981762e-06
-5.87518827065276e-06
-1.89790302934287e-05
-1.15486866321449e-05
-2.22101157404354e-05
-2.62793343436459e-05
-2.22626002115968e-05
-2.28715761358961e-05
-3.33518882385013e-05
-1.00953289521634e-05
-2.90472211554976e-05
-1.1548760361817e-06
-8.92099234738942e-06
-3.33267880428762e-06
-1.66649820481938e-06
-1.33437219012303e-05
-2.71045292668992e-05
-3.00800557417538e-05
-2.88103076329017e-05
-1.42182606734485e-05
-1.2720203196511e-05
-2.9746759225606e-05
-1.41061451358557e-05
-2.91180207153203e-05
-2.93790273612248e-05
-1.75475939516907e-05
-9.79977071324323e-06
-1.88145561208978e-05
-2.29723624302069e-05
-3.16111425132292e-05
-7.95113374242529e-06
-2.71643196210015e-05
-6.92960467578106e-06
-3.22176787446089e-05
-4.93704255179258e-05
4.72504165862292e-07
-4.37119110898795e-05
-3.91779745250415e-05
-1.89701063912349e-05
-1.87962766110837e-05
-1.54819563644828e-05
-2.09324231840443e-05
-1.80243133377317e-05
-2.17312490597464e-05
-2.63285361788274e-05
-1.84530690590197e-05
-1.77753798684693e-05
-2.34414577472546e-05
-1.0776570340525e-05
-2.73472159616453e-05
-2.03195061346803e-05
-3.03405776304695e-05
-4.40667330388706e-05
-5.2428333788408e-06
-3.52127497142411e-06
-6.65196109262622e-06
-1.23399982952369e-05
-1.35971411037343e-05
-1.29833995230173e-05
-1.90272590047996e-05
-3.50443360950843e-05
-2.78463117968026e-05
-2.59853445641124e-05
1.00700594057168e-06
-4.12927456209646e-05
-1.85178472663899e-05
-1.37761893876153e-05
-2.17120395477892e-05
1.08005088427179e-06
-8.24709478593903e-06
-1.6245291794697e-05
-7.03352395994672e-06
-2.09910588194537e-05
-2.26156153171889e-05
-2.21237198025475e-05
9.48640736739005e-06
-1.61317082121697e-05
-3.81309595968647e-05
-3.40601942317385e-05
-1.19292408007582e-05
-3.98134690549427e-05
-2.48058649968476e-05
-2.08931174815565e-05
-1.00177163221e-05
-2.15559374052976e-05
-2.77136441623751e-05
-1.4441792009316e-05
-2.6058805844741e-05
-2.80856643782322e-05
-3.57935189108398e-05
-1.28061652008884e-06
-3.38994535281021e-05
-2.39443469162493e-05
-1.88348374750724e-05
-4.90032483775095e-06
-1.54485345237469e-05
3.63184123046726e-06
-4.14712717563208e-05
-1.71841904927957e-05
-1.14644406561111e-05
-8.4582278965288e-07
-2.19223431350617e-05
-3.80317480794804e-05
-3.39630755630516e-05
-2.49799816620515e-05
-3.89472515425419e-05
-5.86543404707344e-05
-5.82945999989843e-06
-2.15847796698351e-05
-2.10346442035166e-05
-1.9282255640141e-05
-4.30668884248657e-05
-2.41874324747211e-05
-8.34848126511417e-06
-1.91222272142377e-05
-2.11786766033848e-05
-2.28476944824855e-05
-1.49414832955965e-05
-1.74046108983284e-05
1.04490146680159e-06
-1.50078653998664e-05
-1.95978519659057e-05
-1.71984615580629e-05
-4.93897714521881e-05
-2.61104560685647e-05
-3.37560740165932e-05
-9.17596251164224e-06
-5.3225863773863e-06
-2.71026761967172e-05
-5.49261404248443e-06
8.89251666229457e-06
-1.57200936626691e-05
-3.86670457412466e-05
-1.47405145798162e-05
-1.15952896602084e-05
-1.20940294452544e-05
1.31304055631392e-06
-1.36661759404554e-05
-2.40494726819276e-05
-1.7572745543596e-05
-1.36949884691465e-05
-7.27699949553378e-06
-1.81464404498171e-05
-2.03033273374568e-05
-1.53256831161591e-05
-2.48179113910713e-05
-1.45979345847684e-05
9.41913089630705e-06
-2.24337876520024e-05
-2.75470487216903e-05
-1.5334268209927e-05
-2.95067450603209e-05
-3.96779915935932e-05
-2.95095131521376e-06
-2.30909126222636e-05
-4.9852943931426e-06
-2.49233818186549e-05
-2.18843591893597e-06
-3.90877583457627e-05
-3.77037112697157e-05
-1.42287466991388e-05
-1.68866142438e-05
-1.71731162308014e-05
-9.00720413380958e-06
-3.1698199373016e-05
-3.41146981596265e-05
-2.89819032379386e-05
-1.70762515489478e-05
-5.40363678145829e-05
-2.64349143144346e-05
-2.4751337161246e-05
-3.18034422557265e-05
-1.37679285872295e-05
-1.06978489850143e-05
-2.63258754007454e-05
-1.83804984611348e-05
-1.88544629098722e-05
-2.32294097980817e-05
-1.13974498101459e-05
-1.97028813219709e-05
-2.05042036600569e-05
-1.55892682646824e-06
-1.76144353947186e-05
-2.93265587392553e-05
-3.19541987493168e-05
-2.72883244948452e-05
-1.62095328075816e-05
-3.0068839616874e-05
-1.85416267573706e-05
-4.68399140576839e-05
-1.59033426113503e-05
-3.60992207335635e-05
-2.41628917234991e-05
-4.85651231312019e-06
-2.47959289001061e-05
-3.6071477455364e-05
-2.70780857470057e-05
-5.19810020108445e-05
-3.40612268428621e-05
-2.76071369327975e-05
-1.77143327200566e-05
-2.20538038265101e-05
2.54990708383555e-06
-1.40236424987012e-06
-1.29056584686976e-05
-3.62215516707331e-05
-5.78418064403809e-06
-4.28795816675196e-05
-4.63834310884049e-06
7.57391238860198e-06
-1.34837741122109e-06
-3.40464992926895e-06
-1.8528582036245e-05
-3.83852075118428e-05
-2.3210180834471e-05
-1.75300149733947e-05
-3.2233152739065e-05
-2.15212905502929e-05
-7.87559744846904e-06
3.52532820036276e-07
-1.63544258160798e-06
-1.06595236685053e-05
-3.92912297867808e-05
-2.8178266667564e-05
-2.05067592421364e-05
-4.4909360045956e-05
-1.07593104332928e-05
-1.42165334914431e-05
-1.62925602957705e-05
-1.23788118179363e-05
-3.6162586859141e-05
-3.50433065162878e-05
-1.75128301874882e-05
-3.16760389361875e-05
-2.22192232916155e-05
-1.25170740308367e-05
-2.19922912227211e-05
-2.59278359132764e-05
-2.0769248245492e-05
-1.58891134174997e-05
-2.75052581242587e-05
-2.54574121278772e-05
-1.64540134169002e-05
-3.95660497572779e-06
-2.51172246261299e-05
-1.33956301724938e-05
-1.89750980559142e-05
-5.29110627613387e-06
-2.10336608787831e-06
-3.55480526351143e-05
-1.93113746775958e-05
-3.04824250374682e-05
-3.0270733880174e-05
-8.32125876550766e-06
-2.32932793628158e-05
-2.92251176608844e-05
-3.38028284591997e-05
-1.25196382538397e-05
-2.43839302471657e-05
-2.06295594463286e-05
-2.13441844400714e-05
-3.57146145523568e-05
-3.63931775821439e-05
-1.58145339869096e-05
-1.02859926986703e-05
-2.04654895881363e-05
-4.94470347626444e-05
-3.89585489678226e-05
-2.47881072580276e-05
-2.52858886328049e-05
-3.39746782690774e-05
-2.06887494317964e-05
-2.50790794929598e-05
-3.9171477595827e-05
-2.74610437052313e-05
-2.97934748380252e-05
2.09793140855623e-06
-1.49493157696288e-05
-4.98676228695542e-06
-1.99927046258316e-05
-1.66132325840264e-05
-9.17222428790408e-06
-7.02767963528366e-06
-3.07028089816725e-05
-1.8707401695448e-06
-2.02801341175704e-05
9.63665882993767e-06
-3.22386725156632e-05
-2.91374831489882e-05
-2.48391588117533e-05
-1.27987212958823e-05
-1.51375070459e-05
-3.268936348138e-05
-1.65599808872686e-05
-1.88595131012651e-05
-5.98592457313932e-06
-5.6487177329254e-06
-3.97216738991252e-05
-1.50463459357138e-05
-2.5806374867575e-05
-2.7050021800351e-05
-8.88540044175086e-06
-1.8128400901618e-05
-1.87529480723755e-05
-1.84649157578655e-05
-1.28347587705111e-05
-3.17624141009456e-05
-3.40496328912366e-05
-2.94976749813718e-05
-3.47435401924332e-05
-2.81386211112283e-05
-2.58449369831724e-05
-1.67104153771784e-05
4.56093684203346e-06
-2.01887714391616e-05
-6.98928752583653e-06
-1.6332855567713e-05
-9.55176159419454e-06
-2.03576933324999e-05
-1.67395007410749e-05
-2.10148418407685e-05
-1.73081162459757e-05
-1.31233399071341e-06
-3.68647748516938e-05
-1.43217279434808e-05
-4.08589842376479e-05
-2.36700359045041e-05
-2.45699224308015e-05
-3.30135993789751e-05
-2.53615616670386e-05
-6.33721683505715e-06
-2.46793108161582e-05
-3.16841794568784e-05
2.13183201792442e-06
-2.70026629526819e-05
-2.99649404785812e-05
-1.27651196932529e-05
1.44817663497034e-05
-2.38322239679982e-05
-3.46587438383295e-05
-1.81718899936977e-06
-4.31310684523537e-05
-3.02248338484291e-05
-3.88221336202802e-05
-7.37374143118343e-06
-2.53868369756681e-05
-1.83040240421557e-05
-2.08227588844711e-05
-4.06795007282875e-05
-3.37609681288971e-05
-1.5518958149711e-05
-1.75238267095877e-05
-2.18757979488903e-05
-2.88446016928421e-05
-2.09858321550106e-05
-1.49689467082579e-05
-2.94097048219729e-05
-5.83829891348927e-06
-1.59320910684424e-05
-3.11967999241494e-05
-2.51270360033042e-05
-2.07668960558724e-05
-1.18938755540585e-05
-1.72009076260779e-06
-1.99595730870191e-05
-8.81763164156173e-06
-3.8106303806298e-05
-1.08909678239195e-05
-1.93383882366639e-05
-2.1578794813461e-05
-2.378600149529e-05
-1.58496455457065e-05
2.98942773718744e-06
-9.31306344506176e-06
-2.63978222271878e-05
-2.58327892195664e-05
-3.87346833575102e-05
-1.43379807247616e-05
-2.15656715915846e-05
-1.77298523947814e-05
-1.84069450706449e-06
-1.69918748382713e-05
-2.34897030826576e-05
-6.42587810997609e-06
-7.94084277532231e-06
-1.34001140267551e-05
-3.79911845668197e-05
-1.43219020589465e-05
-4.22701809628313e-05
-2.53398425428077e-05
-1.93654702596689e-05
-9.18747017929487e-06
-1.92363075118636e-05
-2.37902754785436e-05
-2.68014150937058e-05
-1.9389722085284e-05
-3.69812132437378e-05
-1.17328642630396e-05
-2.47105050403425e-05
-2.93337038472545e-06
-8.89579473308943e-06
-3.14080976451718e-05
-2.87558546533843e-05
-3.12095240178892e-05
-5.24472548215218e-05
-2.17280100888304e-05
-1.29102751583879e-05
-1.82968322886696e-05
-2.43101435777053e-05
-1.29405263635448e-05
1.45441107662223e-05
-9.56971898016841e-06
-2.04241756272735e-05
-1.92059338054426e-05
-8.62885647229111e-06
-3.00320695611055e-05
-1.53932385391051e-05
-9.40364488907916e-06
-3.93839756354166e-05
-2.19230887676199e-05
-1.40800278250955e-05
-2.8085546953067e-05
-3.28606530854956e-05
-3.15148590914085e-05
-1.72286355705407e-05
-3.00540796986839e-05
-5.06588439581243e-05
-1.92249899494504e-05
-5.87157987805074e-05
-3.17176658703545e-05
-3.02075969288969e-05
-3.65995892622153e-05
-2.59819888009918e-05
-2.75830582586607e-05
-7.81676936736856e-06
-2.67835892501549e-05
-1.71504450172822e-05
-1.17756294617342e-05
-3.34710043993046e-05
-1.12629779763972e-05
-4.67774241129806e-06
-3.01065621328265e-05
-1.85503235646863e-05
-1.26501549582252e-05
-1.39851896615363e-05
-2.60374652157265e-05
-1.59632804023255e-05
-1.91978126846404e-05
-1.85813679862898e-05
-2.89756366743296e-05
-3.9600510914265e-05
-3.40543208541641e-05
-2.27164084822093e-05
-1.71440469879359e-05
-2.2956415847955e-05
-1.86641684289266e-05
-2.68125207289733e-05
-1.29671493021894e-05
-1.01634474071221e-05
-7.94665310165542e-06
-1.8769456805354e-05
-1.09349787343787e-05
-1.67708357430968e-05
-1.1728445146359e-05
-1.09997714746279e-05
-1.57599240388265e-06
1.64684890570616e-06
-1.27450035269649e-05
-3.63098465765908e-05
-2.74235190167602e-05
-1.67733438037136e-05
-1.42979068766898e-05
-1.18209959637715e-05
-6.11841606047355e-06
-1.74539933665128e-05
-4.26556403634812e-05
-1.33922453940178e-05
-2.35193072196613e-05
-1.02314570251217e-05
-1.11378061914866e-05
-1.88709348362777e-05
-3.38347954607465e-05
-2.14700607399861e-05
-1.84754123281344e-05
-9.93675195585601e-06
-2.76216655351757e-05
-3.50302375260811e-05
-1.75346254342174e-05
-5.08867957661102e-05
-2.74672444812935e-05
-1.67517254750388e-05
-1.74395420167768e-05
-1.90238121017151e-05
-1.06004473733156e-05
-1.04249915237562e-05
-1.81609224633829e-05
-6.67144585362109e-06
-1.57766340021323e-05
-2.04164438076602e-05
-3.98684337174015e-05
-1.58510688566529e-05
-1.86029060641342e-05
-4.05245179671918e-05
-2.15584875314362e-05
-7.88828835213796e-06
-2.62994020847851e-05
-4.24377459666595e-06
-1.53991384607136e-05
-2.82567433231831e-05
-3.42247798827087e-05
-2.54051811906332e-05
-4.98832943207199e-07
-5.67991398351668e-06
-1.97009033524042e-05
-2.25281554580534e-05
-2.05524246104705e-05
-2.43611661008452e-05
-8.31185136366432e-06
-2.26914898761964e-05
-1.44781945483798e-05
-1.27062400023173e-06
-1.80205964268545e-05
-1.38823773438625e-05
-3.78305705632491e-05
-3.02540548420282e-05
-3.80052550443146e-05
-1.59889483449747e-05
-5.79182500618635e-06
2.57714480461529e-06
-1.81468158464251e-05
-2.93977335211983e-05
-1.38381248831124e-05
-1.81815495217029e-05
3.24080668955435e-08
-6.18381159243092e-06
-8.82357900658009e-06
-3.5596572942986e-05
-1.13559337838483e-05
-2.97714340970106e-05
-8.33460971406687e-06
-2.94987163990477e-05
-2.27965397462888e-05
-7.77627658023791e-07
-1.06941093407001e-05
-1.90930990648955e-05
-3.00656229166919e-05
-3.0933401131151e-05
-1.81957707107271e-05
-1.61926303204009e-05
-4.02953409122773e-05
-1.44040703296969e-05
-1.48273908005233e-05
3.28148006727494e-09
-3.06867646398994e-05
-1.87115194501868e-05
-3.08428734446319e-05
-2.09836112175388e-05
2.92923604662684e-06
-2.92548225804799e-05
-1.43245355532596e-05
-4.18033784949836e-05
-2.86206322740373e-05
-1.33874480275081e-05
-1.82970455809264e-05
-3.33662836955878e-06
-1.23884049142575e-05
-2.38551269330388e-06
-9.78893645151954e-06
-1.12984316044673e-05
-2.04407551912572e-05
-4.45893267547058e-05
-3.29911859530311e-05
-2.12603978801353e-05
-1.35403084601794e-05
-2.2280452237988e-05
-1.82082132708283e-05
-1.88260121487286e-05
-1.29092578397356e-05
-2.15614381148751e-05
-2.74302340001782e-05
-2.08404523404751e-05
-1.4049877356205e-05
-1.33417681972232e-05
-4.97415721141033e-05
-3.10319452462806e-05
-2.02094741647403e-05
-3.63627505964298e-05
-1.91016830026465e-05
-8.33899100868409e-06
-1.18639188956842e-05
-1.14995532144499e-05
1.37821110397095e-05
-3.33809845982595e-05
-3.11322412155662e-05
-2.13486263065606e-06
-1.56904510472996e-05
-2.38214142039286e-05
-2.99437859160384e-05
-1.59818144425869e-05
-4.24381687674309e-05
-1.95622993649966e-05
-1.51276706480109e-05
-7.65311047912296e-06
1.19027588095545e-05
-3.12266774389957e-05
-1.63852219276678e-05
-3.65950816432014e-06
-1.79547983719989e-05
-2.48164831115959e-05
-5.77080567482009e-06
-2.42716440225202e-05
-1.90877840370299e-05
-1.15288281819862e-05
2.48296957632023e-06
-1.48181050700243e-05
-2.24638686186221e-05
-1.6464585768319e-05
-3.21818174508506e-05
-8.2312127252695e-06
-4.85715082878633e-05
-2.04068074432439e-05
-9.12718001550531e-06
-9.57165460571088e-06
7.79812605197094e-06
-2.60812436764092e-05
-2.53829346075696e-05
-6.12218949803418e-06
-1.65030690771393e-05
-1.36442996352101e-05
-2.49557329681815e-05
-1.19621765298604e-05
-1.65832302360731e-06
-2.06704840295513e-05
-1.78983227344583e-05
-3.88265116488095e-05
-3.80703355547997e-05
-2.64054053323804e-05
-1.38449997197777e-05
-1.40446152142723e-05
-2.78365733565361e-05
-1.27797952151084e-05
-1.22359844574127e-05
-2.53108845998881e-05
-3.14095633440082e-05
-2.99680278679185e-05
-3.63264357285405e-05
-7.80858444865935e-06
-8.06725912574074e-06
-1.24105952180363e-05
-2.07340511511728e-05
-2.31936240298323e-05
-7.87682613308768e-06
-1.38609043070132e-05
-2.30675613637484e-06
-2.86006442909362e-05
-1.77509460746789e-05
-1.41097484891338e-05
2.78469315365637e-06
-2.64735290668309e-05
-4.17381625503479e-05
-3.87755024389294e-05
-3.30805961020314e-05
-1.64881129654496e-05
-1.65956413401415e-05
-4.01468348528263e-05
-3.51793637556938e-05
-1.95933080812607e-05
-2.95016505986309e-05
-3.4241737805967e-05
-2.02487485931296e-05
-5.27082138990461e-06
-2.35030629948752e-05
-2.95238615958501e-05
-2.66955059517357e-05
-3.23673547599529e-05
-3.14916795023397e-05
-1.19989630707398e-05
-2.42717957686735e-05
-2.86912908783604e-05
-2.8917120351631e-05
-4.28000438775101e-05
-1.10442477649475e-05
-5.28595620629325e-06
-7.36860130677159e-06
-2.07382496453226e-05
-2.67795065952516e-05
-2.2815483007486e-05
-1.95761005993402e-05
-2.45828146668382e-05
-9.02278847342147e-06
-1.27785692631582e-05
-4.00737714677357e-05
-2.30945860864955e-05
-1.66217846254814e-05
-2.55237381738319e-05
-1.0406805595408e-05
-6.72112607051157e-06
-1.45702738197503e-05
-3.49609629808332e-05
-4.57286000896797e-05
-1.61643128705746e-05
-1.40719862822099e-05
-3.40042492764667e-05
-1.95127240443733e-05
-1.80629779207044e-05
-4.79768384963773e-05
-2.84088019232713e-05
-1.3436585158434e-05
-2.51396272582651e-05
-1.48778518285165e-05
-2.17574229004752e-05
-3.51449595013472e-05
-3.36336514536934e-05
-2.59618685940292e-05
-3.11342221802649e-05
1.08679394102296e-05
-2.52551593588807e-05
-1.26504707947696e-05
-1.78078513060442e-05
-2.98388666868837e-05
2.75549168309164e-06
-2.25342694512853e-05
-1.19208544510071e-05
-1.64154866606485e-07
4.20631678736528e-06
-7.67243305938381e-06
-3.08409749077517e-05
-2.32402962087815e-05
-3.97644545440033e-05
-2.83504009541204e-05
-3.36492894568522e-05
1.64870282859985e-05
3.37049726657733e-06
-1.97905776426811e-05
-1.0604528385442e-05
-1.20584278387826e-05
2.42776397627418e-06
-9.85639227408026e-06
-1.95363013479382e-05
-1.88706168151675e-05
-1.81852728994616e-05
-1.04006587856722e-05
-1.46921913971933e-05
-1.53017927200646e-05
-1.73864094268674e-05
-5.0175528670552e-05
-3.02594969502965e-05
-2.78908640224593e-05
-2.47019825372954e-05
-2.46980653808659e-05
-2.47419707719747e-05
-1.73742978045688e-05
-1.94907488450531e-05
-1.33574714952569e-05
8.01726275413866e-06
-4.90848469411723e-06
-3.32567136479547e-05
-1.47331290884039e-05
-3.67975579529227e-05
-8.74707558293585e-06
-2.0236617655373e-06
-1.60568098337322e-05
-1.94188605374932e-05
-2.98505218656169e-05
-1.74466078023963e-05
-4.67200902109126e-05
-3.29394528261867e-05
-1.37152818807007e-05
-1.81152079824779e-05
-1.03767682313083e-05
-1.45870482696163e-05
-2.85803380048512e-05
-2.45859884289542e-05
-4.83369899007308e-06
-2.01128066505226e-05
-1.74514544728313e-05
-4.46990962442226e-05
1.11339608528219e-06
-3.72705498311675e-05
-2.07869222051603e-05
-1.18025025806872e-05
-2.72327560509882e-05
-5.49762348677463e-06
-3.46017852649429e-05
-2.45201375357292e-05
1.40084150700242e-06
2.39990239660738e-06
-3.1396317163713e-05
-1.22582804458452e-05
-1.49528812324541e-05
-2.52800461532312e-05
-2.56898044885966e-05
-5.60559190335991e-06
-3.93595581279771e-05
-2.83578150825155e-05
-1.70699363444662e-05
-2.45025828728424e-05
-3.61739726166282e-05
-3.35161594786796e-05
-4.62179114679945e-06
-2.4322864019188e-05
-5.27447189177147e-05
-1.16925684711894e-05
-1.57661493183224e-05
-2.67559158518776e-05
-1.12986287224215e-05
-5.55783177239869e-06
-4.59749878533223e-06
-1.12756726666031e-05
-6.57636836106008e-06
-6.1145810750712e-06
-2.61872174514294e-05
-3.05400877244072e-05
-1.06945949685876e-05
-2.61719039234141e-05
-2.66966341144906e-05
-2.59406275818076e-06
-1.43611453806995e-05
-2.95703309965727e-05
-1.38365692849065e-05
-2.90291622943253e-05
-1.03333366367268e-05
-3.09045189419447e-05
-1.30063399202567e-05
-2.80464945403526e-06
-7.16666162768153e-06
-4.07054530509438e-05
-2.93144367842905e-05
-1.83797117008795e-05
-4.27404845342218e-05
-2.11931315449955e-05
-3.36135658182916e-05
-1.47745489132125e-05
-8.77492077609897e-06
-4.16609528118607e-06
-1.81814202399519e-05
-7.73999041305595e-06
6.37481213581167e-07
-1.65820565996683e-05
-1.84142133527528e-05
-5.21194782079158e-06
-1.11613150974978e-05
-2.2647580594107e-05
-3.3894762821616e-05
-3.17552823548438e-05
-3.61139476753029e-05
-2.02481691160557e-05
-2.6473747697297e-05
-1.06430321091353e-05
-2.36263796157153e-05
-2.59084362210915e-05
-2.26976201174018e-05
-1.4467617321714e-05
-3.30861110040569e-05
-2.37891575265196e-05
-1.89133087813141e-05
-3.76634326101701e-05
-3.53934565006512e-05
-1.01510448738272e-06
-1.97606559551269e-05
-1.04510192065493e-05
-1.07668987848441e-05
-1.53630813898952e-05
-3.79922299541886e-05
-1.68583300400454e-06
-8.43260699224924e-06
-1.24113775904788e-06
-3.2310314556439e-05
-3.02768829804783e-05
-1.47796408699367e-05
-2.84730830681646e-05
-1.49606382848174e-05
-8.22353335694678e-06
-3.27217324527308e-07
-1.65218050601849e-05
-1.41850987161168e-05
-2.60857682714779e-05
-2.64243657724994e-05
-3.87831006031826e-06
-2.0960644575949e-05
-3.24172800605799e-05
-1.62140420713698e-05
-2.66118736858538e-05
-1.41676393534286e-05
-3.25789638703373e-05
-1.85887963621023e-05
-6.04333787399868e-06
-2.13631285948589e-05
-1.98602526066304e-05
-5.25305137094604e-06
-2.16616462982986e-05
-2.69434105411051e-05
-8.5004988970819e-06
-7.43676966137207e-06
-2.35630472747227e-05
-3.0969138414072e-05
-3.33102471307872e-05
-1.05547634917157e-05
-1.38744653256758e-05
-5.61548198572711e-06
5.87526126360936e-06
-1.73117510503092e-05
-4.03421525290813e-05
-3.26926041312986e-05
-2.6431524475579e-05
-1.18209934286105e-05
-2.40824964161571e-05
-2.68795772414637e-05
-1.18213962674516e-05
-2.78336967248853e-05
-2.33229713886359e-05
-2.0546333430958e-05
-4.5337876536354e-05
-1.25839646474222e-05
-3.03186652188619e-05
-3.11072606439681e-05
-2.97890182895988e-05
-2.26554110791693e-05
-4.79916395872751e-06
-4.81288630364137e-07
-8.59825906084526e-06
-2.75163490910484e-05
-2.50470503350316e-05
-2.2451632740665e-05
-2.64046126655033e-05
-1.14462558108761e-05
-2.16967224865364e-05
-1.96630921229243e-05
-2.75591487623613e-05
-2.05881752233704e-05
-1.83582641501794e-05
-1.70806769630278e-05
-2.058729312872e-05
-4.62808476229097e-06
-1.58076724446164e-05
-1.29879948137758e-05
-1.68598020386651e-05
-2.35073760107192e-05
-2.53632811268932e-05
-6.23093088026638e-06
-1.93061251607002e-05
-3.97699707803664e-05
-3.76087899934834e-06
-2.33089542096523e-05
-3.16533087199552e-05
-2.79260832196571e-05
-2.80185043959339e-05
-6.92308181233904e-06
-1.37494233847829e-05
-2.9289318089592e-06
-1.68042424795809e-05
-2.01147419966793e-05
-1.64680106077179e-05
-5.53133669133741e-05
-2.43779668335582e-05
-2.77653723880147e-05
-1.9347785911327e-05
-2.2272467275489e-05
1.2143164685499e-06
-1.25582837473783e-05
-7.37876374457627e-06
1.34841200593226e-05
-2.5662443503462e-05
-1.70671444639124e-05
-2.69004004717925e-05
-1.92417568018959e-05
-7.78187366983716e-07
-1.54972959764411e-05
-5.50820683196717e-06
-1.72264926775876e-05
-4.60367992334531e-06
-3.68968221412882e-05
-2.92503342549845e-05
-1.57742472435102e-05
-1.75572099991097e-05
-2.46566639230082e-05
-2.20373954820041e-05
-1.23273069216888e-05
-3.61101946490987e-05
-3.72094427438116e-05
-2.68276828287557e-05
-2.47320439836092e-05
-3.54201526957486e-05
-3.2796209580327e-05
1.23676452866463e-05
-2.44479007087752e-05
-5.47386580494743e-06
-9.04303507595153e-07
-2.4544636841611e-05
-2.49683589700662e-05
-1.46470903598828e-06
-2.64699206010745e-05
-1.75591116629424e-05
-1.21489539080634e-05
-2.6048528956004e-05
-3.33463681659456e-05
-2.23039751883626e-06
-3.21343335570874e-05
-2.32071054806557e-06
9.13193696643055e-07
-1.80418434391348e-05
1.01177251294633e-05
-9.98270337076364e-06
-1.90703166055594e-05
-4.23504431541884e-05
-2.24558198021152e-05
-3.8764442423064e-05
-3.36574377170051e-05
-2.79170998488939e-05
-1.17355040341328e-05
-1.55438595600475e-05
-4.28602124947558e-06
-3.32791576768318e-05
-1.98665016157346e-05
-1.30361245976601e-05
-8.4451237169292e-06
-1.57795923418304e-05
-1.01917135111065e-05
-4.58273225461035e-05
-1.57527001260963e-05
-2.8213696469088e-05
-1.88061303932705e-05
-3.77557513260574e-05
-1.38666682815021e-05
-4.41477593352701e-05
-2.30333394098486e-05
-1.83451773446119e-05
-3.17138641123657e-05
-4.11091364167022e-05
-1.06088806465772e-05
-3.05998667667387e-05
-3.59816769458989e-05
-2.41232795222481e-05
-2.21499155547975e-05
-1.47786200237924e-05
-3.00486753038188e-05
-1.3005795240873e-05
-1.9691969686306e-05
-2.09427578522677e-05
-2.9623860822256e-05
-3.30573680472342e-05
-7.4254538060684e-07
-2.67539171763887e-05
-2.83209957358446e-06
-2.87310326416286e-05
-2.7499376636228e-05
5.78652902670294e-06
-2.21043297525574e-05
-2.45293354458126e-05
-6.53834189817577e-06
-7.55211554389855e-06
-3.48015689945818e-05
-2.57080357857968e-05
-2.30750378184876e-05
-3.7584041519675e-05
-2.55953522939292e-05
-3.21566051404614e-05
-1.92552812500085e-05
-3.83822005655507e-06
3.33953589359847e-06
-8.85322161211221e-06
-2.25692849680588e-05
-2.7098519379652e-05
-2.88242734411318e-05
-2.11247957009117e-05
-2.5221636883228e-05
-8.9490144807997e-06
-3.53579757536301e-05
-2.8226841876894e-05
-3.4916237282006e-05
-9.83661541354759e-06
-2.93145911681422e-05
-2.22194788247458e-06
-1.83317721748699e-05
-1.8683279360937e-05
-1.68178197567711e-05
-2.83381485058553e-05
-2.80473369965822e-06
-2.49558467648654e-05
-2.3290667454416e-05
-2.10855908445885e-05
-8.8608572790638e-06
-2.17083772712724e-05
-3.29205385704712e-05
-1.31985443054857e-05
-4.65909010612931e-05
-4.66629720034326e-06
3.94879340639458e-06
-6.34921153397163e-06
-1.57275264231846e-05
-1.12919713622079e-05
-2.78469994902712e-05
-8.04988901794155e-06
-2.56226344239105e-05
-3.62025802009486e-05
-2.303966129304e-05
-2.62859025562859e-05
-8.68302297747682e-06
-2.3036924129541e-05
-1.15120817825764e-05
-1.7335247201744e-05
-1.69403068275855e-05
-3.34516394066667e-06
-1.32081113218686e-05
-4.85741979095134e-06
-1.30885010816135e-05
-2.23109768484523e-05
-1.90729758583813e-05
-1.83068834280072e-05
-1.98132876100826e-05
-3.10808037289052e-05
-1.497426200366e-05
-3.94579159921989e-05
-1.80258738986914e-05
-1.71691969831159e-05
-2.1458398722865e-05
-2.0645345612287e-05
4.66235218542486e-06
-2.66769605659545e-05
-3.28626830784033e-05
-2.46759360338198e-05
-2.82606943140773e-05
-8.33888713277527e-06
-7.19951695501955e-06
-1.89534839098224e-05
-4.3516725613846e-05
-9.30229508864118e-06
-1.73648821905958e-05
2.2160799414483e-06
-3.45557383218597e-05
-3.0914872306428e-05
-3.01991503144204e-05
-1.5192695068642e-06
-7.47079862544183e-06
-2.7085752320331e-05
-1.69664534476125e-05
-7.39167253975723e-06
-1.86673718322637e-05
-2.93838047118984e-05
-4.65418044562266e-06
-1.0819938274357e-05
-2.6771819017032e-05
-1.46504528508197e-05
-7.49572001063008e-06
-1.75918657214286e-05
-4.29319176148326e-05
-9.54628199364763e-06
-1.87897479050059e-05
-5.01415977358067e-05
-2.83816574477219e-05
-1.64796273568197e-05
-2.71990896773675e-05
-3.78330086347333e-05
-4.13713986839153e-05
-2.64163308274081e-05
-2.35666074418805e-05
-1.64477515539034e-05
-4.28654960018068e-05
9.30876482812862e-07
-1.6261053942022e-05
-3.10433175315818e-05
-1.32615971971801e-05
-1.8289010565353e-05
-2.62227934147595e-05
-1.98431585552406e-05
-2.69201137570139e-05
-2.11347041656384e-06
-2.59246044501441e-05
-1.90391905115667e-05
-1.90965342712122e-05
-5.40094675170246e-06
-2.88467064205929e-05
-1.30085744628085e-05
-4.29643533947707e-06
-7.65869504363683e-06
-5.74858548596837e-07
-1.83637402119601e-05
-1.69929994395396e-05
-1.65194144340971e-05
-1.70056100583384e-05
-2.16632736557582e-05
-2.67927924964783e-05
-1.03054987124514e-05
-1.91691809009959e-05
-1.30902965718097e-05
-1.9280551998886e-05
-2.40588968161992e-05
-1.90281389611008e-05
-4.25050044050431e-05
-3.69884569173918e-05
-1.92300365754949e-05
-2.02437976157625e-05
-2.95758686043002e-05
-2.56431160670094e-05
-3.44999885446134e-06
-1.16927093013347e-05
-1.3806198464003e-05
8.29365178377813e-06
-7.27405171275781e-06
-1.27859622761429e-05
-1.97330385564197e-05
-3.45313629103733e-05
-6.10779321201056e-06
-1.46709740000447e-05
-4.76095025850715e-06
-1.83067516932933e-05
-3.05393265276274e-05
-8.19273117526872e-06
-2.80121653306541e-05
-6.52436186769936e-06
-1.91435780479363e-05
-1.52440681383529e-05
-1.06950988147467e-05
-4.35684712073248e-05
-2.35685000267184e-05
-1.19114898181565e-05
-4.23888133762369e-06
-1.34255729717533e-05
-5.75689675907429e-06
-1.91111820512892e-05
-1.48114689161435e-05
-1.50432237575048e-05
-2.16051690643119e-05
-1.90037931991652e-05
-3.41363309472736e-05
-3.14990145057956e-05
-1.80752117606523e-05
-1.61951250010164e-05
-2.20129959782283e-05
-2.96761023702163e-05
-2.8406437385707e-05
-1.94952669142936e-05
-2.19020185703641e-05
-2.98257446684196e-05
1.81861690042974e-06
-1.22776978830798e-05
-2.21562181197378e-05
-1.58896365752894e-05
-1.64729704715263e-05
4.95330269028757e-06
-1.25278827102703e-05
-3.00931655985948e-05
-2.54991127152032e-05
-9.85108757934756e-06
-3.05917407585531e-05
-5.12046398351159e-06
-1.28502736936872e-05
-3.45780667552278e-05
-3.62902660557937e-05
-4.14199752229194e-05
-3.21420968734748e-05
-1.80485557403216e-05
-1.8213625047989e-05
-1.68846930928153e-05
-6.57793376556214e-06
-2.61329513179819e-05
-2.22228490265562e-05
-4.14279279541921e-06
-3.07474677563314e-05
-3.33477402921934e-05
-7.99182592021683e-06
-1.22929046079105e-05
-1.40204902107729e-05
-2.43527000113584e-05
-2.06849298734283e-05
-1.39393702677592e-05
-1.30030954281332e-05
-3.27866368446603e-05
-2.48895627997586e-05
-2.09309102010503e-06
1.88080113927031e-05
-1.61025945399578e-05
7.80131239612052e-06
-1.87559873722499e-05
-2.90287957318498e-05
-1.37186663087352e-05
-3.02207155393021e-05
-2.51616698487348e-05
-1.36741792704743e-05
-2.30839096025319e-05
-3.99625078835435e-05
-2.31144620243906e-05
-3.01164003944889e-05
-3.23655046669617e-05
-8.10208943425e-06
-1.26212172377771e-05
-1.39101327641e-05
-2.21622853348118e-05
-2.41635043184635e-05
-1.34925398106099e-05
-9.40152544354983e-06
-3.53238068065386e-05
-5.36171162140393e-06
-1.17006367753954e-05
-3.38165200111632e-06
-4.55524453705922e-06
-1.43122120045285e-05
-1.04712734547647e-05
-9.89906675886339e-06
-2.46355862992066e-05
-2.07650808077815e-05
-3.19693643431126e-05
-2.28560853251327e-05
-1.17146461342476e-05
-4.39906016563203e-06
-1.66584168702673e-05
-1.24564235677957e-05
-3.80395729722181e-05
-2.31721701729269e-05
-3.85001605573166e-05
-2.89682189168387e-05
-3.70743348817847e-05
-2.419222434694e-05
-1.49301682448396e-05
-2.03955566095192e-05
-2.81819822494843e-05
-2.04043380138558e-05
-1.90248545695333e-05
-2.161544583137e-05
-3.68983345895289e-06
-3.93714569189044e-05
-6.35247507920612e-06
-4.21373644238671e-05
-2.91168457893708e-05
-2.5993724271706e-05
-3.91025716411879e-05
-2.27661195868409e-05
-1.95234941556487e-05
-2.4034821320941e-05
-3.45700559693448e-05
-7.89191507794346e-06
-9.37181684803579e-07
-1.11898841537139e-05
-1.58515071790791e-05
-2.9208341431048e-05
-8.12150671289892e-06
-1.42097038923051e-05
-1.20311297412234e-05
-2.94613427360985e-05
-1.56654193205073e-05
-7.29925715055837e-06
-3.93861174517628e-05
-5.67245644538278e-06
-4.6551059158992e-05
2.23552510635038e-06
-7.40605791624198e-06
-1.54271924332019e-05
-2.19705230280317e-05
-8.18698876893337e-06
-1.1733371558923e-05
-1.61442498564932e-05
-2.98573482841604e-05
-3.57917554518624e-05
-8.66359224310792e-06
-2.69946659511029e-05
-2.78124289320689e-05
-2.3542489308319e-05
-9.1587758516706e-06
-1.14278497379835e-05
-1.11507908635992e-05
-1.55201999342672e-05
-2.7102878149746e-05
-2.034041733152e-05
-1.9149235054355e-05
-1.25846651998667e-05
-3.87716644483426e-05
-1.29039155768544e-05
-3.25247677181104e-05
-6.64780309089449e-06
-1.80443788406036e-05
-2.01716438679534e-05
-3.25088429354599e-05
-3.93511215174239e-05
-5.42409634511352e-06
-2.41759331617445e-05
-1.43024504638312e-05
-3.61526076845237e-05
-2.89433142778791e-05
-1.56786680577849e-05
-1.37140886504164e-05
-1.95505152748214e-05
-7.67042355038735e-08
-1.85047552226746e-05
6.51491769719015e-06
-1.88066108349523e-05
-2.28916668627493e-05
-1.63480522935072e-05
-2.13692670421173e-05
-2.38688170415633e-05
-3.98918913385874e-05
-3.44400456859587e-05
-3.03718176538305e-05
-1.67737084929663e-05
-1.34114465325968e-05
-3.35260911940099e-05
-1.71348429576474e-05
-2.9554149777208e-05
-1.34178802994189e-05
-3.4243474732485e-05
-2.61205104417938e-05
-3.00870136032849e-05
-1.10718027126594e-05
-2.67087645597518e-05
-3.63837153829181e-05
-1.69598006610932e-05
-1.4247885667313e-05
-2.53739855376861e-05
-2.76922486986889e-06
-1.32728919119117e-05
-2.14501643228274e-05
-8.79385141269171e-06
-2.32533891594791e-05
-1.6117317405997e-05
-3.46132463328516e-06
-3.62700937968881e-05
-3.93615714402907e-05
-6.53336670843739e-06
-1.99528614178417e-05
-1.77711118047527e-05
-6.20839178055043e-06
-3.93750944580746e-05
-8.69870777892037e-06
-3.03332876915207e-05
-2.56525881494191e-05
-3.62517320872931e-06
-2.22689840347389e-05
9.43327715623275e-06
-2.36754818926423e-05
-4.33662605588557e-06
-1.25276104883254e-05
-1.22639373344085e-05
-1.12260880807527e-05
2.83679044870879e-06
-4.06212279420092e-05
-2.96897401454895e-06
-3.41186765090458e-05
-1.3614370103842e-05
-2.29831188527647e-05
-3.31284165950511e-05
-1.08366595450571e-05
-3.45528546436785e-06
2.82351953409135e-06
-7.56104903950682e-06
1.71272747881273e-06
-2.90846025895073e-05
-3.19805931333219e-05
-2.27931074600865e-05
-2.86922826510854e-05
-1.45587120599449e-05
-3.50039069291405e-05
-3.61289043212776e-05
-4.19803593198405e-06
-2.27965097857583e-05
-1.39026170429631e-05
-3.46063991028071e-05
-1.841861041316e-05
-2.94179257184045e-05
-1.17657887212931e-05
1.9021908755978e-06
-1.28083740526037e-05
-8.96633120191455e-06
4.48896893887079e-06
-2.69615159999055e-05
-2.76482894676726e-05
-2.96500214278941e-05
-3.58429470438427e-05
-2.65850165509553e-05
-9.17722817162269e-06
-7.26817813854065e-06
-5.71737246974125e-06
-3.93302000140647e-05
-2.34855665660858e-05
-1.24865077962776e-05
-1.78307507021308e-05
-2.40399453308472e-05
-2.05948540913843e-05
-2.16272245263331e-05
-3.21922885368699e-05
-2.42838597974667e-05
-2.87556354238661e-05
-2.2781264036796e-05
-2.72493788432187e-05
-2.98427681671493e-05
-3.45741854976341e-05
-7.06829901738249e-06
-3.63134707351261e-05
-1.81375806824275e-05
-1.86734805455784e-05
-2.53240476825507e-05
-3.36983435167622e-05
-1.28358753336815e-05
-1.99177549390331e-05
-2.06937027626111e-05
-1.91791635461678e-05
-1.82001547297018e-05
-1.38048222915465e-05
-8.82123023808101e-06
-4.70073995126504e-07
-3.10448006006237e-05
-2.21013471552224e-05
-2.14098666388567e-05
-7.93259163299169e-06
-3.53276161163653e-05
-6.11573387474324e-06
-1.72765620445003e-06
-3.50188377542626e-06
-2.51421332327165e-05
-2.06229232700011e-05
-2.32085636230881e-05
-4.34101947524685e-06
-1.24971684122524e-05
-1.1643962061941e-05
-1.20227417721219e-05
-2.20509171917025e-05
-2.88593147514431e-05
-7.9176263968902e-06
-6.70600779078066e-06
-1.66934357711216e-05
-2.04806687866206e-05
-1.99882102810717e-05
-2.93875560115373e-05
-2.57089727393279e-05
-5.52523595006323e-05
-2.63315054643044e-05
-3.12418996726021e-06
-2.9189324894982e-05
-1.17242227123587e-05
-3.41252997246849e-05
-3.73212874305133e-05
-3.44917502331338e-05
-3.10147145748155e-05
-2.45377141693795e-05
-3.47046599157553e-05
-5.15055081783487e-05
-2.15418320120546e-05
-2.52331997833057e-05
-1.900524951208e-05
-1.65443878303266e-05
-2.00150671040481e-05
-1.89483974328599e-05
-2.62505603532187e-05
-1.81741954431378e-05
-1.39939477272216e-06
-2.97926586536432e-05
-2.56878273291988e-05
-1.00148649106196e-05
-1.84762298589496e-05
-2.33926454766125e-05
-4.13080021581249e-05
-1.86419108654982e-05
-3.42203620669155e-05
-3.53673649603715e-05
-1.9694599141443e-05
-2.26103566069847e-06
-2.60746811006176e-05
-1.72204799489109e-05
-1.32017796497805e-05
-5.28036533601034e-06
-6.02603805158592e-06
-2.07365299103993e-05
-2.27874763756423e-05
-1.23657855431122e-05
-8.09302002747174e-06
-3.17870168882722e-05
2.2444208568105e-06
-3.13547115673185e-05
-1.05480124078195e-05
-2.01321449641006e-05
-2.22377991512798e-05
-4.31872445611953e-05
-1.3831635995035e-05
-5.98396424359397e-06
-2.84959496085129e-05
-2.96812678261604e-05
-2.06366994060809e-05
-3.48796229003866e-05
-2.216887789211e-05
-6.29015726319054e-06
-3.503409326823e-05
-9.58708605546696e-06
-4.88990079016562e-06
-1.19487465351872e-05
-1.63524272746408e-05
-2.18178671954773e-05
-1.75468075323087e-05
-1.92899143252946e-05
-3.36175833679578e-05
-2.90668660849198e-05
-2.50313756863023e-05
-1.8548865686952e-05
-1.79863517326426e-05
-2.26181546170683e-05
-1.23016604964798e-05
-5.92670085796019e-06
-2.61109599450531e-05
-4.61123991818644e-06
-3.07781689272419e-05
