# Supplementary material for: Research on computational propagation and identification of mine microseismic signals based on deep learning
Source: PLoS One. 2025 Oct 22;20(10):e0334641. doi: 10.1371/journal.pone.0334641 (PMC12543183; doi:10.1371/journal.pone.0334641)
Supplement: S1 Data — (ZIP) [file pone.0334641.s001.zip › 000100500001014.xlsx_0.txt_24.txt.txt]

-1.57241429620281e-05
-5.03622676347843e-06
-1.98734323123774e-05
-3.53109701376941e-06
-6.18564187296489e-06
-8.70362374367798e-06
-1.43113490027485e-05
-1.45718047115959e-05
-3.68161942340032e-05
-1.66415800193035e-05
-1.14820727881688e-05
-2.34451871831314e-05
-1.38144930921378e-05
-3.71190437975524e-05
-1.41775782101202e-05
-3.24328573226039e-05
-1.85745209569244e-05
-3.67669741682474e-05
-3.59335284034789e-06
-2.04375734211193e-05
-7.80409271055275e-06
-5.38304006727845e-06
-1.6630163800236e-05
-2.39539101666572e-05
-1.94980431006732e-05
-1.29093115281937e-05
-1.69463184222176e-06
-1.08174478868648e-05
-3.01209573169293e-05
-2.45405163090204e-05
-1.78233029014416e-05
-4.58527932829082e-05
-2.15525032566245e-05
-1.08667788125427e-05
-1.37761312999951e-05
-1.72315444076502e-05
-1.38763384002351e-05
-2.70557876413542e-05
-4.18342997352875e-05
-2.53772791725758e-05
-3.88072929679299e-05
-1.30137444368248e-05
-1.69696568568626e-05
-1.08840774963706e-05
-1.44771491079071e-05
-2.99123686641227e-05
-1.36399625406243e-05
-2.23104313306414e-05
-1.28471255190176e-05
-3.94314881596969e-05
-8.13150935940409e-06
-1.67099761318864e-05
-3.37670996233105e-05
-3.42237741518777e-05
-2.08045295455629e-05
-2.6517317485236e-05
-2.03923863407621e-05
-2.01228362188327e-05
-2.6884819952914e-05
3.30877043833454e-06
-2.69831546162469e-05
-2.64604266752928e-05
-2.26976299193823e-05
-3.52333170562194e-05
-1.62590191537737e-05
-8.67129885731378e-06
-2.46141014145761e-05
-4.2249093421846e-06
-2.61272417307595e-05
-1.23487774354429e-05
-2.54612123191071e-05
-4.50965717577184e-05
-3.13911047008069e-05
-2.02513163227521e-05
-2.05163624063118e-05
-3.26571692362053e-05
-1.77910881638389e-05
-1.1350853215631e-05
-2.95450645023381e-05
-3.4416080253096e-05
-6.19423995868126e-06
-1.06031476705721e-06
-4.98549937014395e-06
-1.5259223701373e-05
-2.48433307262085e-05
-3.71631350999998e-05
-2.98859655579707e-05
-3.21040948207525e-05
-1.87178260823746e-05
-2.16594392845737e-05
-2.6306612556683e-05
-2.58407535032636e-05
-2.59116966116014e-05
-5.31503715233032e-06
-5.58723669230425e-06
-1.44075498174806e-05
-8.3183783738575e-06
-3.7841439694676e-05
-3.23848162706536e-05
-1.64881993182571e-05
-1.04973494111043e-05
1.01643253916807e-05
-1.1391037743102e-05
1.53735210423882e-06
1.25523624468243e-06
-2.34862678610365e-05
1.67951108068923e-06
-5.80266613245677e-06
-1.66262672372884e-05
-2.69651818754854e-05
-2.90580162498895e-05
-1.79034690074771e-05
-1.35341208350322e-05
-4.00522530300952e-05
-1.24189410108295e-05
-6.58704706167816e-06
-7.79181356507927e-06
-1.39550805969029e-05
-2.69211593501309e-05
-2.11499603550183e-05
-5.32765456136705e-06
-2.80318416610749e-05
-1.63143452156041e-05
-1.09392384359473e-05
-1.25925202099775e-05
-1.87688174545171e-05
-2.66351439862795e-05
-3.60990635482425e-05
-4.57879119248368e-06
-9.10750711511994e-06
-4.74015068523056e-05
-1.23624358013026e-05
-2.69097193918834e-05
-3.11908272479888e-05
-4.89429472407256e-05
-3.61017212263895e-05
-1.21195888949595e-05
2.13610037433379e-06
-1.86688970064454e-05
-3.68230354897437e-05
-3.8133221824848e-05
-3.00687206171914e-05
-2.39007431785379e-05
-1.37144045391024e-05
-1.10584534969488e-05
-2.58891984818048e-05
-1.20640329597964e-05
-1.9384807983958e-05
-2.90187481278295e-05
-2.17799441499654e-05
-1.86232827345779e-05
-1.9684026095852e-05
-7.15697461880927e-06
-3.41607941818381e-05
-1.12918119151634e-05
-3.73137526035787e-05
-4.19852777967706e-05
-1.30424767029624e-05
-1.83455779432699e-05
-2.04188561262656e-05
-2.60807933362e-05
6.96364643895353e-06
-2.42447718132272e-05
-3.58020090614703e-05
-7.00224566361512e-06
-2.47427290552888e-05
-1.57485954531097e-05
-2.33355460042544e-05
-8.40850173654548e-06
-1.30541076763501e-05
-2.32122516207937e-05
-8.68848986941036e-06
-2.88149752000241e-05
-4.65703441425793e-05
-2.25169319268686e-05
-5.7260062868227e-06
-2.83983653727424e-05
-2.49808759424524e-05
-9.65647036332247e-07
-1.28894075559561e-05
9.20761287978076e-07
-8.08647405667931e-06
-2.95028730629796e-05
1.68052120161069e-07
-7.98569202024256e-06
-1.25689772895076e-05
-1.53772438223278e-05
-3.00843641540801e-05
-6.72353094851528e-06
-1.56129711283909e-05
-3.94255869050369e-05
5.59901888363688e-06
-2.15286207562608e-05
4.8963041053911e-06
-2.23465542665946e-05
-2.52109684704342e-05
-1.38125807555013e-05
-2.57588742002606e-05
-3.85592205858962e-06
-2.86991161929862e-05
-1.18349212394084e-05
-2.31387162793436e-05
-2.91946193132219e-05
-3.14018324528763e-05
-2.47311767435541e-05
1.15171179869449e-05
-1.8774215758192e-05
-1.20664874520164e-05
-3.52973316671271e-05
-1.38694765483144e-05
-1.98418885105242e-05
-1.36035226050168e-05
-1.40389208198153e-05
-4.67528404496138e-05
-9.60159414459471e-06
-1.09568029134504e-05
-5.21401284802247e-05
-2.87158407688458e-05
-2.83104448675043e-05
-2.01991407642291e-05
-1.05879528596014e-05
-3.62646646169284e-05
1.13639615362905e-06
-2.25832849866891e-05
-3.75509078232336e-05
-1.90014308363815e-05
-1.42354054461583e-05
-2.36181063181292e-05
-1.8932369118538e-05
-1.58090485499156e-05
-3.59470492796761e-05
-3.4825269750448e-05
-2.60075548300735e-05
-1.67600906991987e-05
-1.93939222773666e-06
-1.53979899559025e-05
-2.18898415262399e-05
-1.13301487926184e-05
-1.45278032509687e-05
-9.43593104833185e-06
-1.85046736339693e-05
-2.47268964076852e-05
-1.07906159642963e-05
2.82094309439569e-07
-2.23501541640988e-05
-3.12002238896575e-05
-3.27793422887918e-05
-2.26917057926745e-05
-3.21219508367659e-05
-1.88464750912855e-05
-7.96884975234735e-06
-7.90782925252149e-06
-1.33498717657616e-06
-1.69742279511419e-05
-1.1171412329689e-05
-1.76773413430118e-05
-1.72394578146197e-05
-3.1957001623911e-06
-9.5220049949976e-07
-2.26470216726107e-05
-1.83197143767365e-05
-1.32490356949391e-05
-3.08267624694783e-05
-2.01964757023881e-05
-1.8046770367852e-05
-1.1677164908765e-05
-2.25245900526284e-05
-1.99020789403077e-05
-1.86774060929936e-05
-3.28271394906183e-05
-2.03850108796299e-06
-2.74591899333924e-05
-4.05578913041873e-06
-3.59817771042171e-05
-1.51055302981805e-05
-3.89068855073173e-05
-2.87768999275105e-05
-2.3063912522791e-05
-1.26444708899714e-05
-2.97268230576668e-05
-6.32744953086123e-06
1.18004311708122e-06
-1.2384649166711e-05
-2.09443260940347e-05
-4.94410345199429e-05
-2.74418854134477e-05
-2.13473214057701e-05
-1.39286855361078e-05
-3.20701532888852e-05
-1.69962153288971e-05
-2.59534650580722e-05
-2.511036140683e-05
-1.97945886235353e-05
-4.11072369713386e-05
-2.44759625882248e-05
-3.31197968536409e-05
-4.12721128882277e-05
-5.65380123173934e-05
-2.51108142957904e-05
-2.53980431919848e-05
-9.88157529010368e-06
-4.67566388061689e-05
-1.5180633225343e-06
-1.15966424233502e-05
-3.07553554145568e-05
-4.92203656448979e-06
-1.76556751585065e-06
-1.31907566657758e-05
-1.38553705552658e-06
-1.31337311842199e-05
-1.91765383625209e-05
-2.75122665651799e-05
-3.66146837626831e-05
-1.62941022741305e-05
-2.86620314055311e-05
-1.70027847042482e-05
-2.608817597133e-05
-2.79068442068939e-05
-2.1383038422748e-05
-3.20449595606679e-05
-3.50722472755517e-05
-1.35566655640918e-05
5.86275031397862e-06
-2.33791098781099e-05
-1.98276780508881e-05
-3.2601577356564e-05
-1.74900360846312e-05
-1.48010562068194e-05
-2.63012530899274e-05
-6.36695226750975e-06
-5.54882076280295e-06
-2.00108752913487e-05
-3.13940612830021e-05
-2.44101556140481e-05
-1.96055566114837e-05
-3.53227913863666e-05
-3.03702247459547e-05
-1.25938211687781e-05
-9.00228346556477e-06
-3.80527207192124e-05
-3.73110355490221e-05
-1.56009787583137e-05
-1.1181798256367e-05
-2.84382815725385e-05
3.48426173065676e-06
-4.7532847080608e-05
-4.4604121037435e-06
-1.11194534593096e-05
-1.76945901626119e-05
-2.92348653354576e-05
-1.45198188703322e-05
-2.04480418771276e-05
-2.70302165001122e-05
-2.60569554789245e-05
-8.95335970151027e-06
-1.63139713154429e-05
-2.9124551401396e-05
-1.25122719356216e-05
-3.34069237100046e-05
-2.54760617704918e-05
-1.45133207323913e-05
-3.24896364575584e-05
-4.81798337989274e-05
-2.51135973141369e-05
-1.80168594778119e-05
-7.84091453886901e-06
-1.08485110649845e-05
-2.37783026113899e-05
-8.79575361685315e-06
-4.85516884466076e-05
-4.10155800373106e-07
-2.13867657363545e-05
-1.83238416811112e-05
-3.3618356579692e-05
-4.97034755440187e-06
-4.05663516200544e-05
-3.57376752082178e-06
-3.66645542605169e-05
-2.49127676004632e-05
-1.38449724533367e-05
-2.50786358516519e-05
-2.65003743543829e-06
-3.31354222365242e-05
3.24916238241511e-06
-2.5038990142288e-05
-3.16132736286713e-05
-2.49253640573146e-05
-4.38627818926171e-05
-2.03242216780263e-05
-1.27028860859468e-05
-3.42072844872652e-05
-2.01956980002646e-05
-1.33357937619407e-05
-2.5943345400924e-05
-2.41370865644114e-05
-2.53132289268173e-05
-1.16057559986206e-05
-2.32632473654777e-05
-3.29503064422286e-05
-2.25889885572214e-05
-1.39619770544473e-05
-3.55409728664701e-05
-2.20490523080485e-05
-1.64732073092715e-05
1.91020442837802e-07
-1.77968937687364e-05
-1.36239238383613e-06
-6.76215328792905e-06
-1.26377106295086e-05
-1.93464015500333e-05
-3.03027124007538e-05
-2.32234039734685e-05
-2.65086150710824e-05
-1.39067196618121e-05
-1.8426042802403e-05
-3.66856688535936e-05
-3.69116997102903e-05
-3.45661288454619e-05
-2.64740437596045e-05
-1.2185037321044e-05
-2.00462563865343e-05
-1.13200025566743e-05
-1.12236066552606e-05
-2.00315973631114e-05
-4.96052309828963e-05
-2.66728147014414e-05
-2.60760131133867e-05
-4.63777462035652e-06
-1.77554106385595e-05
-1.33812795590993e-05
-2.97756209554251e-05
-3.59782788691523e-05
-2.49422048603819e-05
-2.73331504067311e-05
-9.07172521736831e-06
-9.87065302628307e-06
-2.75056648556089e-06
-3.28194463168486e-05
-1.93805538457243e-05
-7.4551258894233e-06
-1.78149784540174e-05
-3.90385492175458e-05
-3.66334170723047e-05
-8.97346114110243e-06
-2.54113679168911e-05
-2.95518546001819e-05
-1.22657734077102e-05
-1.92883345740837e-05
-1.81578434068746e-05
-6.98251524167893e-06
-3.04396335381697e-05
-3.52775428708558e-05
-2.41652076289597e-05
-1.33882374179787e-05
-2.84703869206084e-05
-2.8876539553262e-05
-2.61724475413534e-05
-2.12289277367108e-05
-2.58136115834696e-05
-2.48419450275042e-05
-8.31578008455912e-06
-3.28301634228274e-05
-2.68104304112939e-05
-1.99947475894978e-05
-6.97638773242589e-06
-3.00490381647548e-05
-1.95807416980698e-05
-8.22911759010356e-06
-2.35653863961647e-05
-4.25221012459987e-06
-1.86420792071916e-05
-2.59728583470551e-05
-2.26104582158317e-05
-3.0499182735015e-05
-2.59609659602958e-05
-1.53911034541915e-05
-1.61139426661407e-05
-5.73735639234541e-06
-3.16820487366532e-05
-1.67347849495438e-05
-3.12450074907161e-06
-3.19604502669313e-05
-1.93592378290398e-05
-2.28873184305166e-05
-1.37524370611951e-05
-7.73618596598001e-06
-1.19513207831983e-05
-4.63476544949965e-05
-2.83981654800541e-05
-3.50046181038864e-05
-2.3587493394108e-05
-2.07326415975556e-05
-2.82373885259842e-05
-1.1114598877766e-05
1.32516189579356e-05
-3.54843478673899e-05
-2.82217921832294e-05
-2.85841138641925e-05
-2.24941333411631e-05
-1.4590829155375e-05
-2.34298992502598e-05
-2.33956566499529e-05
-9.4939964960733e-06
-3.30655494378799e-05
-2.98054836797988e-05
-5.05920911949661e-06
-3.8846813907865e-05
-7.13235341249261e-06
-5.93507704818794e-06
-2.88901755633771e-05
-4.18067861999717e-06
-2.39090790337153e-05
-1.80173673838905e-05
-2.67755479973741e-05
-1.54532539760429e-05
-4.06586397204898e-05
-2.01379282327246e-05
-2.56164272736891e-05
-1.26235835769342e-05
-3.40605834323813e-05
-2.63071613242129e-05
6.04692034784183e-07
-2.8582916785152e-05
-1.89986275227964e-05
-1.25551335648073e-06
-2.99267582082536e-05
-2.64549330446552e-05
-1.96852711777751e-05
-3.84024315340556e-05
-1.98266041847721e-05
-2.59143284689917e-05
-4.97729327467759e-05
-2.51778912536707e-05
-3.65370106242358e-05
8.43940994013913e-06
-3.36525153385382e-05
-2.17306381572866e-05
-2.39562868842239e-05
-2.83810526908643e-05
-3.60458698911751e-05
-7.53181926825264e-06
-1.99838294301902e-06
-1.36675349419248e-05
-3.8352719115333e-05
-2.41589669104514e-05
-3.69645096546649e-05
-1.38857897575664e-05
-3.76986098325037e-05
8.63014787951691e-07
-1.09340952251771e-05
-1.50895498752692e-05
-1.81251461021158e-05
-2.21324575533053e-05
-1.97582576650034e-05
-1.99765035866843e-05
-1.35711514767105e-05
-4.49176286841425e-05
-1.98495579222198e-05
-2.77898015251593e-05
-1.38938853444342e-05
-1.82467069000632e-05
-3.0667159236971e-05
-1.25167680285859e-05
-2.4917968268416e-05
-2.98350647078142e-05
-6.37933784338417e-06
-3.07118349294654e-05
-3.47497061058129e-05
-2.20423466538941e-05
4.56579792772725e-06
-2.62036038249022e-05
-1.18176740593869e-05
-1.09046918042996e-05
-2.33667913032582e-05
-2.83387968218237e-05
-2.70608259458092e-05
-6.95021518316046e-06
-1.49194174868062e-05
-2.96056794188207e-05
-1.71126040800826e-05
-2.44673180017861e-05
-9.04116831749865e-06
-1.89294883926225e-05
-2.57890128938483e-06
-2.4280115547777e-05
-2.03051648464193e-05
-2.93362238253754e-05
-2.07292897165639e-05
-1.24977754023412e-05
-2.06828130271354e-05
-1.01924154837073e-05
-3.25482333703796e-05
-1.22851202113493e-06
-6.23726185272081e-06
-1.70944766394615e-05
-2.76551902590914e-05
-2.23023925547036e-05
1.40150263086416e-05
-8.93312021798216e-06
1.28397275308651e-05
-1.1114934147729e-05
-1.91574241513936e-05
-1.90400745717023e-05
-2.77180759303226e-05
-3.30229302621062e-05
-9.02707203228443e-06
-8.75567726934474e-06
-8.79565274477723e-06
-2.71100228942992e-05
-1.54639520654905e-05
-2.44913035442324e-05
-2.2362280408872e-05
-2.87887058585843e-05
-3.52719587805048e-05
-2.84371250482473e-05
-3.62597709136525e-05
-2.59330482513647e-05
-4.77963172854073e-05
-3.6316631004187e-05
-3.11945189925077e-05
-7.41716353282632e-06
-1.20361206050364e-05
6.32885489080011e-06
-1.6217851377606e-05
-1.76239631724723e-05
-3.14045163275137e-05
-2.68344164897923e-05
-2.31475815815784e-05
-1.44199702959074e-05
-2.80108881498918e-05
-2.0312403424973e-05
-1.7855422527281e-06
-1.84004297641978e-05
5.20571062213873e-06
-2.58473155180831e-05
-1.66012272619945e-05
-1.65987077464578e-05
-1.25834230128468e-05
-3.44446399091073e-05
-1.60626346723106e-05
3.01096563287302e-06
-3.65579115284955e-05
-2.32309831177488e-06
-2.10042371150911e-05
-3.51419777958419e-05
-1.98692706361088e-05
-2.80019475404795e-05
-1.99113921237623e-05
-1.53490607660053e-05
-7.38493453261537e-06
-2.35929238243952e-05
-1.09544679519998e-07
-3.13296093897814e-05
-3.6560488555328e-05
-1.02518155120408e-05
-3.77730216233911e-05
-3.53209535517044e-05
-1.80965168090143e-05
-2.04290326640116e-05
-3.03507246940007e-05
-8.09137516810303e-06
-1.47035714317907e-05
-2.15928941354761e-05
-1.72686388200246e-05
-6.51132234389584e-07
-3.61534997331203e-05
-4.54027197355327e-06
-2.87381493063255e-05
-2.6455625108898e-05
7.20665152407979e-06
-1.9493819675105e-05
-6.58712509660507e-06
-1.57438524516237e-05
-1.91234844440641e-05
-4.19111092787395e-05
-3.29837081278099e-05
-3.02586639371976e-05
-2.13229391346154e-05
-5.13569336110288e-06
-1.66059777896964e-05
-2.22877719406831e-05
-2.10894353068309e-05
-5.43604265178755e-06
-1.13683314966165e-05
-2.70514357222282e-05
-3.00428585856533e-05
-1.48923977976709e-05
-2.24255616682581e-05
-4.61330226013711e-05
-7.29188752631884e-06
-2.78952342266355e-05
-2.59084792991955e-05
-1.17020429851453e-05
-3.1565069264715e-05
-4.1244093900792e-05
-1.71918124754376e-05
-2.31582382031404e-05
-2.70340997735506e-05
-1.58467231443949e-05
-1.91812103171791e-05
-2.24296313140439e-05
-1.75138921889431e-05
-3.84831863014788e-05
-1.63748083846493e-05
-1.92205758733007e-05
-2.87861078388473e-05
-3.71895724786807e-05
-2.39395598636801e-05
-1.74726776444356e-05
-2.93391358628338e-05
-1.2499238268763e-05
-1.62492963941029e-05
-1.98400774005371e-05
-1.22509554082165e-05
-1.23893599939991e-05
-2.01724643657078e-05
-3.00022534226863e-05
-4.8059768252452e-06
-2.5388099706409e-05
-2.73007812179264e-05
-1.96405370132429e-05
-6.31557427104694e-06
-1.35188426381109e-05
-1.16859621042683e-05
-4.00007874495887e-05
-1.9462342769887e-05
-2.38437298692991e-05
-7.63975422895129e-06
-2.49843983598445e-05
-2.34600268668975e-05
-7.4383170209071e-06
-1.76088428649395e-05
-5.35277442262239e-05
-2.96643240751838e-05
-3.60706604246546e-05
-4.09465447929683e-05
-3.05049293647429e-05
-1.63981231703604e-05
-3.05156944066504e-05
-2.05824709326192e-05
-2.27456192634537e-05
-1.09683825460947e-05
-2.39015986079589e-05
-1.67209910174481e-05
-2.3918443388019e-05
5.44416459851783e-07
-1.51987345362299e-05
-9.47798318097397e-06
-7.10400351945968e-06
-5.4500704636825e-06
-1.94528299235228e-05
-1.74906237358088e-05
-2.33061681143044e-05
-3.06429417397239e-05
-1.3437641484268e-05
-2.0869594988228e-05
-2.16067934358343e-05
-2.07758007109722e-05
-3.1331425315245e-05
-3.04308115319725e-05
-3.39643494373755e-05
-2.48535465324067e-05
1.61794789412253e-05
-1.56052979008156e-05
-3.40420640682492e-05
-2.94924219379607e-05
-1.56399578837906e-05
-1.70194735888005e-05
-3.33718149920407e-05
-1.58642411907092e-05
-1.69848675507725e-05
-2.65044493498842e-05
-1.29291815208666e-06
-3.45297181908084e-05
-3.1162393783985e-05
-2.06243518149793e-05
-3.81953610360983e-05
-8.9849738005683e-06
-6.22850824113845e-06
-3.38823431028444e-05
-3.45653269176479e-05
-9.09094241625075e-06
-1.96630185854583e-05
-3.97578862143672e-05
-2.99633565014777e-05
-2.33229971201703e-05
-3.68438220072591e-05
-7.2200958517683e-06
2.58868007056342e-06
-2.63424403857175e-05
-2.60638330385876e-05
3.19122368777967e-07
2.77509724511434e-06
-2.04550180633786e-05
-1.93984553754712e-05
-2.39633699841699e-05
-2.44549777675087e-05
-3.52206527776061e-05
-1.58336851745904e-05
-8.79061861491749e-06
-1.8020049739746e-05
-4.5725173642335e-06
-9.33520520926832e-06
-3.32008974928104e-05
-3.49706877363949e-05
-2.97139179862739e-05
-1.97836967339748e-05
-1.62295292049799e-05
-2.09543624956641e-05
-3.25056665922282e-05
-1.45059956389387e-05
-2.00682354343269e-05
-8.57435509722256e-06
-1.61897441428428e-05
-2.11775754649615e-05
-1.90391563284396e-05
-3.80356579084175e-07
-3.3514797313663e-05
-6.40185801957679e-07
-1.19448739641756e-05
-2.34130752850099e-05
-1.06490306384081e-05
-2.81673221407356e-05
-1.25586839287495e-05
-2.62815053021525e-05
-2.04221136015309e-05
-1.96784720555932e-05
-1.60423452124436e-05
-1.06195568292094e-05
-1.986569818727e-05
-5.92757770920318e-06
3.1393983546127e-06
-7.37994536531566e-06
-2.4726866850823e-05
-3.20279136276355e-05
-4.74450474746575e-06
-1.62078640590551e-05
-7.33534733404178e-06
-2.34145235402077e-05
-3.34578147672964e-06
-1.84182997443792e-05
-2.53574644019932e-05
-3.09137372998153e-05
-9.85454184067826e-06
-2.8429601133779e-05
2.3464296733243e-06
1.77352374699214e-05
-1.10681324631748e-05
-2.8941248125205e-05
-2.83314599673253e-05
-8.27487353456473e-06
-1.3102842160674e-05
-4.73805967260694e-05
-2.60030453198412e-05
-1.31421376716423e-05
-1.78040389390263e-05
-1.59890215968892e-05
-1.78799704405798e-05
-3.25066223404227e-05
-1.89136209811858e-05
-1.03720591325889e-05
-2.4590211061288e-05
-2.6073124292427e-05
-1.70195348579913e-05
-1.75374339440623e-05
-7.96434718066917e-06
-2.40599875086189e-05
-9.44041333805431e-06
-2.6173080188167e-05
-3.1585974879306e-05
-1.68985161137122e-05
-3.27157784822498e-05
-1.83552991324401e-05
-1.94476316477607e-05
-1.3801524490289e-05
-2.28440415286015e-05
-2.14103379980469e-05
-8.28952481794655e-06
-3.52525883231114e-05
-2.02383717454656e-05
-2.54768503502907e-05
-4.88846369708001e-06
-8.72750273210348e-06
-2.33318484393928e-05
-1.57554435804972e-05
-2.63968053957435e-05
-3.52414358130869e-06
-2.46708193591016e-05
-1.24634241999999e-05
-2.53895996655645e-06
-2.63857283463842e-05
-3.62945132957026e-05
-2.35692843743252e-05
-1.84210020830068e-05
-2.22326802586928e-05
-2.03036347444416e-05
-9.52670803737047e-06
-1.79284668987205e-05
-1.88247991621932e-05
2.80377542981672e-06
-3.11497900961029e-05
-3.07854475162982e-05
-9.27278668392096e-06
-2.72801943899174e-05
-3.20787356724404e-06
-1.81561887994916e-05
-2.25518193945532e-05
-2.09602180591957e-05
-1.78512451423677e-05
-2.67345946077022e-05
-2.35151803971916e-05
-3.04358484569261e-05
-6.25126158567334e-06
-1.51036644623562e-05
-4.0354987696966e-05
9.96973998755997e-06
-4.7959226754366e-05
-3.28017064696487e-05
-6.3036746551834e-06
-3.08072794794234e-05
-1.1642823679411e-05
-1.12580199151766e-05
-2.78118241622896e-05
-1.42275800071465e-05
-2.72156271723912e-05
-3.6397372609193e-05
-1.16092741847829e-05
-1.59153103418791e-05
-4.14234278713371e-06
-1.53710921702792e-05
-3.54249938005872e-05
-2.68670345534923e-05
-8.35887134498033e-06
-2.41134318157628e-05
-4.12747493565934e-05
-4.52950816781626e-05
-2.50626138194269e-05
-2.80842456948202e-05
-2.74388749959158e-05
-2.04393177216327e-05
5.61968881345846e-06
-3.63951006112714e-05
8.82319877455248e-06
-2.88825329036351e-05
-1.96672330408315e-05
-1.05546202454187e-05
-1.86071463532989e-05
-2.36816537616111e-06
-2.25357943264446e-05
-1.13966075012135e-05
-1.61053975838822e-05
-1.22568751302501e-05
-3.82056890527674e-05
-1.29744195174865e-05
-2.41535544564187e-05
-1.45529923862055e-05
-8.98510172097812e-06
-2.22754690858002e-05
-2.26911013130352e-05
-2.64964306084333e-05
-2.99525136230494e-05
-2.23237040654668e-05
-9.2414490014765e-06
-2.96460833322676e-05
-1.94097811450443e-05
-2.45456574974197e-05
-6.43960604394574e-06
-2.36099127138308e-05
-3.28573531655905e-05
1.31752191296376e-06
-7.84401141430169e-06
-2.3509140932566e-06
-1.25430979682861e-05
-4.48308704085896e-05
-2.33249776776769e-05
-2.22848439014856e-05
1.32068931438312e-05
-1.00113105252408e-05
-1.72858318745865e-05
-1.75524414625506e-05
-4.79109571861209e-06
-2.2239457798497e-05
-4.55474437091542e-05
-1.7493453634025e-05
-2.66802716615702e-05
-3.04264626833962e-06
-1.52653872388398e-06
-3.25537895312215e-05
-2.00112356350617e-05
-1.87220472959101e-05
-5.67065145949209e-06
-8.1324907679709e-06
-2.48965049829494e-05
-9.46026471706747e-06
-3.16453579171419e-05
-1.82015239898741e-05
-3.06775438099033e-05
-2.36878186874931e-05
-3.91562168602829e-05
-7.43407939234724e-06
-1.361146568818e-05
-3.13846884287439e-05
-2.85925687813566e-05
-1.7901028716493e-05
-1.49554285723244e-05
-3.31865236274128e-05
-1.21441078857422e-05
-2.14657790712621e-05
-3.69838113902407e-05
-4.16934976843313e-05
-3.00591804414959e-05
-2.04170066122232e-05
-4.47405736146519e-05
-3.26934768706037e-05
-2.064875875475e-05
-3.26237980748065e-05
-2.06469971085467e-05
-6.99815498207198e-06
-3.39381195721302e-06
-2.15511924189459e-05
-2.26013913125367e-05
-6.38470500144245e-06
6.17708981733012e-06
-1.62761040800761e-05
4.64624849926982e-06
-4.53967871214985e-05
-3.15803612677477e-05
-1.80918083021068e-05
-1.43413890555782e-05
-9.39069427614294e-06
-3.44952150480045e-05
-1.90881490828893e-05
-2.90991559108182e-05
-2.04374730253241e-05
-3.20928935699794e-05
-2.71864622638823e-05
-1.48036375315705e-05
-1.83304969450256e-05
-7.33148686080624e-07
-3.49564875738519e-05
-1.54467610679568e-05
-3.03261987303943e-05
-4.00231895472415e-05
-1.02040320165981e-05
-1.13934564385097e-05
-1.91938650469653e-05
-6.58975537699068e-07
-1.03895647904615e-05
-8.06929007908382e-06
-2.86113491265743e-05
-5.26070736241613e-06
-1.72108013424008e-05
-1.73485415361893e-05
-3.76281427928992e-06
-1.5918965631274e-05
-1.68504547330354e-05
-1.00631858522925e-05
-1.05280397902786e-05
4.22882544277771e-06
-2.85933926160661e-06
-1.06546515343725e-05
-7.92564029982091e-07
-1.61749635373487e-05
-5.89465809054981e-06
-2.43613851302286e-05
-2.41500469953669e-05
-1.17094462315264e-05
-1.39613340003652e-05
-1.70493968234461e-05
-2.87776388971457e-05
-2.5991128646009e-05
-2.58617216442321e-05
-1.23454869654107e-05
-1.29647663913335e-05
-1.62745464756553e-06
2.0666341634617e-06
-2.13789736858006e-05
-1.26044859240868e-05
-3.01957396139628e-05
-6.13148495897865e-06
-2.21650519562178e-05
-1.71290368719024e-05
-2.29873084846656e-05
-4.36596222178205e-06
-2.16200873511248e-05
-9.47138053502646e-06
-1.31217084940254e-05
-1.81899958180754e-05
-2.18443651429503e-05
-1.65655844937842e-05
-2.43239667889998e-05
-3.06584549263508e-05
-3.2920949240793e-05
-1.15116827191323e-05
-3.97476475549436e-06
-1.3376080445866e-05
-2.47715150061842e-05
-2.16115267905918e-05
3.04711552342077e-06
-1.57446938691974e-05
-2.43961204971388e-05
-3.06925366904466e-05
-1.6870722090946e-05
-2.71332174500154e-05
-2.20589416145248e-05
-5.24347833002548e-06
-3.12280440252912e-05
-3.30739664265367e-05
-1.59621947106713e-05
-4.61082543185445e-06
4.48707132875031e-06
-1.29908321650193e-05
-5.05052561456851e-06
-3.88706528780966e-05
-3.85802635465181e-05
-1.67959035170308e-05
-3.62377783446383e-05
-2.09762972345939e-05
-2.06824325381804e-05
-1.86674395850169e-05
-4.15203422951034e-05
-1.36492464492382e-05
-2.28906958187173e-05
8.46198049160063e-06
-3.37548416387652e-05
-4.115951273748e-05
-3.92561329187901e-06
-3.92732295725644e-05
-1.73879505584988e-05
-3.46311566434984e-05
-2.38076535951873e-05
-2.57559233521688e-05
-2.30031990195931e-05
-6.80420208450157e-06
-2.11715343493752e-05
-2.49467456315801e-05
-2.21555402247939e-05
-2.74315629473828e-05
-2.20544467094611e-05
-1.76005956684111e-05
-9.13071228020808e-06
-1.48281953736996e-05
-3.21896892489438e-05
-8.97486707265998e-06
-3.0584944323652e-05
-3.32429900011118e-06
-3.50342616443012e-06
-1.36461051434521e-06
-2.38472016054298e-05
-1.64900460788494e-05
-1.30284826302358e-05
-6.12954114823965e-06
-1.4605007447518e-05
-2.65638169481469e-05
-2.14336723135655e-05
-1.89811964111445e-05
-2.56866853814257e-05
-1.43716886513433e-05
-1.40225385855961e-05
-3.20642827066683e-05
-1.6683459421031e-05
-1.44639033052628e-05
-2.41223420249999e-05
-2.04919365021058e-05
-2.83508644248545e-05
-1.94714656132043e-05
-4.23960726467527e-05
-3.1561543419216e-05
-1.52783966765378e-05
-1.46179075384354e-05
-2.20174888986696e-05
-1.45984484460209e-05
-2.86500272264802e-05
-2.03533243102697e-05
-1.43577562009507e-05
-7.23085918994521e-06
-7.32447340645256e-06
-2.25936146960946e-05
-2.21479387008318e-05
-1.07831585724247e-05
-2.46137150229348e-05
-1.76702645020746e-05
-6.62485074655148e-06
-1.24570697886155e-05
2.7446664846567e-06
-2.78485997552668e-05
-3.14940982441766e-05
-3.78470306924236e-05
-3.31444496962771e-05
-4.00252178261749e-05
-2.02487581776487e-05
-1.01208513955478e-05
-3.32661868306151e-05
-4.01503688208865e-05
3.85977396194919e-06
-1.96663836391906e-05
-2.71249338647675e-05
-1.90535706860113e-05
-2.15081896003182e-05
-1.66418707071756e-05
-6.45368548799668e-07
-1.78727865172863e-05
2.35944846092481e-06
2.47143683613275e-06
-2.79935832189322e-05
-2.83762370621777e-05
-3.009158776813e-05
-1.85466185982064e-05
-2.28430887225884e-05
-2.64529488841965e-05
-1.44044308697018e-05
-2.76189122825004e-05
-1.97153672176494e-05
-1.59263093629721e-05
-1.25296151690106e-05
-1.91423261122127e-05
-1.46973412961403e-05
-3.07510898419709e-05
-2.86053452968759e-05
-2.04897987244972e-05
-2.62795894717579e-05
-2.77305941935165e-05
3.7525506800051e-06
-1.2387187258206e-05
-1.68694526887972e-05
-8.01340375160414e-06
-1.9267329553398e-05
-8.40827225859536e-06
-9.06561024347891e-06
-6.6572680577768e-07
-1.79008006887034e-05
6.01397073710053e-06
-1.76301268949231e-05
-1.60501984226024e-05
-1.94225774940233e-05
-3.45410932204259e-05
-1.23052565953691e-05
-2.10292042386135e-06
-2.11158999158511e-05
-1.64945027246785e-05
-2.51198684996963e-05
-2.18848029128196e-05
-3.48053608350341e-06
-1.86101436391374e-05
-1.89858367984507e-05
-2.7222656921084e-05
-2.59461093311313e-05
-8.53274801958371e-06
-1.27841978950066e-07
-4.33794852250914e-06
-2.63218002491959e-05
-2.40423574054304e-05
-1.84567217739261e-05
-1.3278355602878e-05
-3.461873232953e-05
-3.70326179482149e-05
-1.85368689559994e-07
-3.06962477221294e-05
-2.43390368208212e-05
-1.60338292860783e-05
-6.06482088855565e-06
-3.35971317478051e-05
-3.62278636258394e-05
-3.21296304576665e-05
-1.39969660481715e-05
-2.75858700640229e-05
-3.10906300801811e-05
-1.95652132698421e-05
-6.26494083786451e-06
-2.95420094679613e-05
-2.72271335798921e-05
-2.37125528726466e-05
-1.67584729906816e-05
-2.78946475381223e-05
-1.55750200563896e-05
-1.85506396142287e-05
-2.46680562438943e-05
-2.54364846531042e-05
4.58281927895656e-06
-4.34237255808333e-05
-4.68771711567977e-05
-8.54403280650251e-06
-3.55089816308792e-05
-3.59589870563836e-05
-3.24062228206379e-06
-7.71342778501333e-08
-1.15365413567811e-05
-1.42121753687906e-05
1.49279064135078e-06
-3.76501235216218e-05
-1.05068940088232e-05
-3.26868565159804e-05
-3.16778505128593e-05
-7.09071378086851e-06
-1.18583540546143e-05
-1.33464775264791e-05
-5.49864216385619e-06
-1.40233283811422e-05
4.30697642990218e-06
-2.34325369839248e-05
-1.30448208167458e-05
-3.09683117539877e-05
-2.20455319368412e-05
-2.09290057414228e-05
-2.87834831817334e-05
-2.64307156280776e-05
-1.3599693906864e-05
-1.4829886337829e-05
-4.08472982190834e-05
-2.17749862185672e-05
-2.90369014921109e-05
-1.73705617768373e-05
-1.89175617467754e-05
-2.63828225215673e-05
-3.53794632932307e-05
-2.13223291486892e-05
-1.42442372338866e-05
-4.7415992874826e-05
-3.53953893365559e-05
-2.49914569661803e-05
-1.97142351468999e-05
-1.66597505863921e-05
-3.27518998482275e-05
-1.34522136019757e-05
-3.43413276748227e-05
-3.11345112043201e-05
-8.78655923057541e-06
7.90645598474306e-06
2.39271304853748e-06
-1.98015519379057e-06
-1.91369729247513e-05
-1.83199700131401e-05
-1.99766098441528e-05
-4.71195153802383e-05
-1.90686155666105e-05
-2.42551601520119e-05
6.33972208766668e-06
-6.37260705663352e-06
-2.73429515113116e-05
-1.59244308831583e-05
-7.10744515665862e-07
-3.00014417804516e-06
-2.48395637265924e-05
-4.89909591288518e-05
-4.11586544695667e-06
-2.2171025837716e-05
-7.50918942867881e-06
-2.0057042423491e-05
-5.92956162221756e-06
-2.74374840591945e-05
-5.59774768351721e-06
-1.5557809531064e-05
3.06002693571823e-06
2.12637726432743e-06
-1.31309078211566e-05
-5.9292673329459e-06
-2.63471459845915e-05
-6.85185297684557e-06
-1.74314570755087e-05
-2.93367786863e-05
-4.11507258446855e-05
-1.33875153343684e-05
-1.07376925771173e-05
-3.28209182289155e-05
-3.30121125433529e-05
-3.41853047953437e-05
-2.12793653021599e-05
-5.0635952251405e-05
-2.241952720588e-05
-1.64435284394971e-05
-1.64759668896447e-05
-5.81081073698854e-06
-2.04684679257833e-05
-3.08901828522832e-05
-3.55646536791295e-05
-4.9499152545412e-05
-9.20672911053334e-06
-9.04298285197492e-06
9.27846223471928e-06
-1.45626727051976e-05
-3.16516031806894e-06
-2.64066988255734e-05
-2.78812221469096e-05
-2.5460895022861e-05
-2.41996086190789e-05
-1.01857311240025e-05
-9.15655293969119e-06
-3.97820309743363e-05
-2.19130053629548e-05
-2.27815493399376e-05
-2.27690398521445e-05
-3.45465890077557e-05
-2.34262524723948e-05
-2.92429306162117e-06
-2.18246299309973e-05
1.21660055404319e-05
-1.5751149745216e-05
-2.02177430036443e-05
6.8668758735336e-07
-3.28438273639076e-05
-1.77176272906383e-05
-2.29815497516348e-05
-4.06393138398322e-06
-1.93228720545343e-05
-1.4976229454875e-05
-2.67532020441237e-05
-2.19322257715811e-05
-2.02380776420379e-05
-2.17220648857318e-05
-1.05968028849846e-05
-1.65165942773706e-05
-2.55755106251117e-06
-2.9227460254372e-05
-2.54761280188393e-05
-1.29005430313666e-05
-1.39810163667743e-05
-2.71318904614048e-05
-3.47331961758737e-05
-5.64076411084275e-05
-3.03339768882478e-05
-1.56957903303493e-05
-3.97067722262474e-06
-2.42593327108206e-05
-4.4164790609637e-05
-1.3228054980234e-05
-1.31026405584386e-05
-3.26668174249671e-05
9.81488975214052e-06
-1.42778920150473e-05
-2.84310496863194e-05
-2.96774994763249e-05
-1.17474069502439e-05
-2.88394563055112e-05
-2.63094986346115e-05
-2.42953612604463e-05
-2.05405115637757e-05
-9.55915871187935e-06
3.34333284067039e-06
-2.38788674838415e-05
-1.95054584260893e-05
-1.83591573196908e-06
-1.21405422282433e-05
-9.1234272967525e-06
-2.91011274104895e-05
-1.04245355027544e-05
-1.61507263258929e-05
-4.39930775551776e-06
-2.38446886423154e-05
-1.41682987501017e-05
-1.61869984962039e-05
-2.91185069398242e-05
6.74617627265134e-06
-1.72448304273113e-05
-2.28440717573171e-06
-1.73843337012673e-05
-1.11600250668138e-05
-2.14706034454317e-05
-1.81181331568215e-05
-1.1283941296744e-05
-1.90192516124174e-06
-1.72157519208921e-05
-2.46285970014015e-05
-1.67060303842699e-05
-3.80929219223405e-05
-3.69063886325324e-05
-2.99229587797866e-05
-2.92006152751611e-05
-3.27427716706245e-05
-2.04135806662011e-05
-1.83916122912299e-05
-6.01973772457498e-06
-2.14780882516269e-05
1.80836218384542e-06
-1.1465510184584e-05
-1.93684326003417e-05
-8.49748934034117e-06
-9.58212399624007e-06
-7.48757785264212e-06
-2.07515478184175e-05
-1.73738323798174e-05
-2.38194066926494e-05
-3.21575391812333e-05
-9.33214300182181e-06
-1.17565341587871e-05
-3.27982646038348e-05
-2.73889637515099e-05
-3.06109416142187e-05
-4.11729510506127e-05
-2.87751517807967e-05
-2.90796388487756e-05
-3.26063380027887e-05
-8.56536229520703e-06
-1.76812964574837e-05
-1.11894048233944e-05
-4.58934542552523e-05
-1.91425489498414e-05
-2.99866007843489e-05
1.52780113041971e-06
-2.38704619952312e-05
-4.74181637462457e-05
-5.19887243709469e-06
-1.94631759869229e-06
-2.22688261688191e-05
-3.32329024797161e-05
-1.51961049436096e-05
3.23145648094894e-06
-1.98217329401574e-05
-4.5500144840527e-06
-2.96321566243253e-05
-3.64139339407428e-06
-1.12738930774774e-05
-2.24725824058455e-05
-3.61308326438236e-05
-2.61678673796144e-05
-6.66994606579259e-06
-3.37918785866086e-05
-3.26437467479398e-05
-2.7924165690612e-06
-3.55646223345089e-05
-2.31934222480188e-05
-2.68136749564193e-05
-2.90985363279111e-05
-1.9174957400156e-05
-1.24336988511201e-05
-3.51068369797914e-05
-2.44814908728243e-05
-3.91068590357179e-06
-1.51502176892065e-05
-2.38276228455521e-05
2.12052733448747e-05
-1.56134217717657e-05
-2.14790061871577e-05
-1.97145018094589e-05
-9.82967671387288e-06
-1.70090132628213e-05
-1.53157930379846e-05
-1.10314003756377e-05
-1.3812128337897e-05
3.83201319345872e-06
-1.49695788685597e-05
-1.81333881055084e-05
-2.5883630224349e-05
-2.30936642498842e-05
-3.20717687912897e-05
-1.31607213642038e-05
-2.77895723416472e-05
-3.06137774616293e-05
-3.27884338565476e-05
-9.25821090538819e-06
-2.26011823618239e-05
-2.34653384543362e-05
-2.81303299845289e-05
-1.56479795644481e-05
-6.98159043680761e-06
-2.98669297276685e-05
-3.23938317251619e-05
-2.27404022439132e-05
-1.74990942983562e-05
-2.91322459437743e-05
-1.76718952401396e-05
-4.44864125228174e-06
-3.03331772990526e-05
-1.05481959594651e-05
-2.07537844103015e-05
-3.10693140001487e-05
-9.36127867621312e-06
-2.23379802837139e-05
-1.64238886147219e-05
-2.91577651196414e-05
-1.72166989492622e-05
-2.45301546621263e-05
-2.5442177098432e-05
-2.46200387300393e-05
-9.47190716424506e-06
-1.81680796038332e-05
-3.55025001861693e-05
-3.15114902937378e-05
-3.44191169965456e-05
6.3110389940188e-07
-1.96400865241723e-05
-2.22458428064357e-05
-1.64737020350115e-05
-1.76447631336533e-05
-1.32471940899804e-05
-3.38097280525267e-06
-1.19636105504773e-05
-2.22287251817694e-05
-3.4906788035282e-05
-3.56502856708835e-05
-2.37201685907043e-05
-2.74176888380958e-05
-2.27929700730026e-05
-1.74286588036967e-05
-2.60162018681164e-05
-2.92397306675938e-05
-3.06902969066749e-05
-2.93485667749243e-05
-4.64998920899789e-06
-2.16232231015359e-05
7.48200980355101e-06
-2.53975175847235e-06
-9.03481128332876e-06
-1.83514962545502e-05
-3.06731704305256e-05
-1.51947866763944e-05
3.71197500184113e-06
-5.0597213480147e-07
2.14323468357697e-06
-1.32231575388987e-05
-2.27412133505393e-05
3.5000929060496e-06
-1.09096432888397e-05
-3.17976275559792e-05
-1.6419133328885e-05
-2.07502009953047e-06
-1.9932278032067e-05
-4.25959922490692e-05
-2.42848506064041e-05
-1.74432422689886e-05
-1.22345302512937e-05
-2.6540474893733e-05
-1.96323935948073e-05
-1.58441154593205e-05
-3.23310793136215e-05
-1.08660243902706e-05
-6.34187693004997e-06
-2.19750539237545e-05
-3.22891309934553e-05
-4.2280964065281e-06
-1.85519831662116e-05
-4.17375065401478e-06
-5.8712850246739e-06
-4.63509013911608e-05
-2.80291099577241e-05
-2.71056493915731e-05
-2.88668496486998e-05
-1.96810953852393e-05
-2.90249956906427e-05
-2.91339042862987e-05
-3.38545545807007e-05
-3.07502479520693e-05
-3.18670463360155e-05
-2.15584365520525e-05
-2.88961143884417e-05
-2.10352770968442e-05
-9.0884093835947e-06
-3.08603249222352e-06
-3.1634625278298e-05
-1.7877216826371e-05
-1.98442713979065e-05
-3.64468131812754e-05
-1.36837265863853e-05
-2.43580108067823e-05
6.97969965947465e-06
-1.394801826402e-05
-2.8766431955132e-06
7.07766429690106e-06
-1.42478182347831e-05
-1.13098935142898e-05
-2.34582692917148e-05
-3.5872221846376e-05
-3.61082025329719e-05
-4.42932695895163e-05
-3.22359166068039e-05
-6.89327916964734e-06
-3.10673537537238e-05
-3.24556894399808e-05
-3.69082775463835e-05
-1.58976356309518e-05
-4.42759246056016e-05
-2.41142393033628e-05
-1.15504964661317e-05
-3.11477215924162e-05
-3.2536536401872e-05
-7.16945471796985e-06
-2.24236729563031e-05
-2.97100201274712e-05
1.40404979013654e-05
-3.79047582844529e-05
-1.72135387622041e-05
-2.18929934099743e-05
-2.81750534917823e-05
-1.87490587942389e-05
-7.02487480187482e-06
-1.09510486618201e-05
-1.5042409325734e-05
-3.58295400463265e-05
1.98998408771451e-06
-1.05771981878309e-05
-1.48312638903927e-05
-3.1796833043567e-05
-1.30937711158806e-05
-2.42802356337559e-05
-2.22784364007803e-05
-2.1824086542901e-05
-4.41292369114662e-06
-2.71582991968796e-05
-2.1732931468253e-05
-2.32388710382956e-05
-8.50490592239214e-06
-1.30072846610531e-05
-1.86153322646148e-05
-2.97505488725856e-06
-1.36997160181026e-05
-2.62350744217902e-05
-1.83259988918538e-05
-2.23748440668059e-05
-1.86799460980909e-05
-2.17195671206994e-05
-2.89014428341388e-05
-3.47340085507858e-05
-6.32955528468778e-06
-2.1093933194635e-05
-2.76308084467251e-05
1.75773800864729e-05
-2.35042373896443e-05
-3.44150805036558e-05
-2.50717926635047e-05
-1.21190172428966e-05
-1.78376579159018e-05
-1.4658078247438e-05
-1.57806609572172e-05
-3.69602539781208e-05
-2.22891958614509e-05
-2.6093655289098e-05
-2.61745184056591e-06
-1.99422878542214e-05
-1.98618453909317e-05
-2.06550424217839e-05
-4.39687992612726e-05
-1.90031751530751e-05
-1.99502416359512e-05
3.40921043078735e-06
-1.39003924379331e-05
-2.32887155638703e-05
-1.65372926686276e-05
-3.0243571127898e-05
-6.7865211819495e-06
-2.27523044940416e-05
-3.23900980468208e-05
-3.53161084587243e-05
-1.64775251623897e-05
-1.59111718994205e-05
-7.35817572717392e-06
-2.44099299884068e-05
-2.08440728081466e-05
-1.61938804944229e-05
-1.69964771689934e-05
-4.04259424021087e-05
-2.12658732541547e-05
-2.41217279606795e-05
-2.46672854161162e-05
-1.01579738530165e-05
-2.94400734342099e-05
-2.62427883295518e-05
-2.75292713837924e-05
-3.18303126946712e-05
-2.52783326770766e-05
-2.29847708375604e-05
-1.64009882258478e-05
-1.31319584065364e-06
-1.58430773914297e-05
-3.27909887564223e-06
-1.06581069470036e-05
-2.20414268502595e-05
-2.97855701304351e-05
-2.13712293855714e-05
-3.04945880152511e-05
-2.04791825521175e-05
-2.65992154522344e-05
-2.64412216602417e-05
-3.67227064957634e-05
-1.47103497517171e-05
5.65430260720177e-07
-7.78181652513728e-07
-2.55139759650328e-05
-3.67695074490987e-05
-2.05159382698687e-05
-9.66279515690391e-06
-1.23787830479155e-05
-1.45328168751345e-05
-1.61116346325002e-05
-3.0175376500653e-05
-2.18113844390863e-05
-2.42876863295301e-06
-1.68612156391998e-05
-2.44926022295256e-05
-2.79721286124541e-05
-2.44779698056874e-05
-2.11365969282405e-05
-2.80204636248845e-05
-2.61340774206995e-05
-3.70311738428349e-05
-2.24819579100293e-05
-1.95029756324226e-05
-1.80510403333115e-05
-1.83339740206183e-05
-9.56779516325825e-06
-4.64298089777819e-05
-3.53423478019484e-05
-2.59521319191384e-05
-2.74933735179451e-08
-3.40380673911457e-05
-2.03512798523219e-05
-2.18955268443549e-05
-4.43368639023861e-05
-2.65877314134463e-05
-3.3919086067915e-05
-3.56337184422687e-05
-2.57838528551771e-05
-2.28008737785244e-05
-2.37586955598123e-05
-1.42848682034629e-05
-7.27154272790024e-06
-2.10930140196619e-05
-2.38021449300621e-05
-2.78855889571419e-05
-8.06530267553967e-06
-3.08729225653175e-05
-2.06660922923893e-05
-6.87099428351533e-06
-3.60835587039951e-05
-1.84714359942723e-05
-4.63230234468858e-05
-2.65781966787378e-05
-8.10688122792707e-06
-4.38042141995065e-05
-2.90272688119728e-05
-2.50821508354744e-05
-2.36447355937929e-05
-2.67573233210015e-05
-2.89502099860084e-05
-5.14760200999619e-06
2.28583034873634e-06
-1.47714846788446e-05
-3.34671238715355e-05
-1.63364160135624e-06
-1.90666150074804e-05
-6.07735852094397e-06
-2.33949029860556e-05
-2.86491549115279e-06
-2.6308259272236e-05
-1.49296131856194e-05
-1.54000181562842e-05
3.88605434720566e-06
-9.50307867025545e-06
-2.15722289569927e-05
-1.38738603801515e-05
-1.78788806945303e-05
-3.0802924242458e-05
3.9037906372027e-06
-2.05993452775691e-05
-1.65413347194128e-05
-3.50244449539574e-05
-1.24001205334222e-05
-2.19041827741344e-05
-2.24642548080566e-05
-2.53933114613015e-05
3.92619372963328e-06
-3.46712201088548e-05
-3.89625505134999e-05
-1.64827748841308e-05
-1.91835431417837e-05
-3.01681847938124e-05
-1.59862708542219e-05
-3.08036043192391e-06
-2.90373228763805e-05
-1.64914015297458e-05
-1.06388863569674e-05
-3.23726062867114e-06
-4.1985745071604e-05
-1.15906253151833e-05
-8.51112046513818e-06
1.47202146135526e-05
-4.64944478979095e-05
-1.26928993195947e-05
-4.57852506995842e-06
-2.07676998963909e-05
-2.26441117028785e-05
-4.20293170686619e-05
-7.82796469063175e-06
-2.20538368751646e-05
-2.45742326444077e-05
-1.41680397455076e-05
-2.21034088850626e-05
-2.96222027805214e-05
-7.68019193260242e-07
-2.61507734709727e-05
-3.30066585566171e-05
-3.39661182669395e-05
-2.75964700731089e-05
-3.9974645411454e-06
-3.0237215030217e-05
4.07101757586194e-06
-6.00709983563244e-06
-3.17680423594999e-05
-2.78695504122589e-05
-1.15798089125649e-05
-2.78005919282476e-05
-2.23815564460732e-05
-2.34345467211391e-05
-7.37796909084028e-06
-1.21932715778535e-05
-3.17856203070576e-05
-2.71107840457623e-05
-7.60093752807041e-06
-1.87700679829901e-05
-1.05947936500984e-05
-3.04160433795821e-05
-3.17666008939581e-05
-3.69662112086942e-05
-2.46022847226622e-05
-1.21153465059721e-05
-1.19090547961758e-05
-4.09272808608613e-05
-2.28828088914094e-05
-3.56457657368662e-06
-3.68865303166965e-06
-1.21490981703884e-05
-1.67408091331342e-05
-1.99452592924776e-05
-1.02363417689537e-05
-1.51458482402998e-05
-1.20754605830201e-05
1.74951716280823e-05
-2.10507861644758e-05
-6.39184297018329e-06
-2.88214692290762e-05
-2.84342417288714e-05
-2.60261384322895e-05
-3.18250405157979e-05
-1.98813716911298e-05
-2.98562634387342e-05
-1.8536882573246e-05
-4.04543691402871e-05
-2.10126492861575e-05
-2.04662775376061e-05
7.56917697734972e-06
-4.1768090187821e-05
-3.76787780836455e-05
-2.49704696775454e-05
-1.50066216152049e-05
-3.0402536556606e-06
-9.34917788498294e-06
-2.09532200873329e-05
-3.57954145972768e-05
-2.27077864344403e-05
-3.0754862353896e-05
-1.86508202372556e-05
-3.35119392277147e-05
-1.9880453670738e-05
-2.74345268877786e-05
-3.98571543498568e-05
-4.92581613440495e-06
-1.18093858159804e-05
-2.1433397909574e-05
-2.61163325490648e-05
4.66745684353803e-06
-1.95253124002069e-05
-1.56363202555683e-05
-7.15077180804822e-06
7.52423360126026e-06
-2.81869186233071e-05
-4.15645530259021e-05
-2.34658163919812e-06
-1.98950255533227e-05
-1.12662484863791e-05
-2.71617790803565e-05
-2.97008687899744e-05
-4.26016616526443e-05
-2.41058430198681e-05
-4.72148803023425e-05
-2.72885267999536e-05
-1.21402077873462e-05
-1.059141380508e-05
-2.96196459322474e-05
-8.12317775514996e-06
-1.78444830309497e-05
-3.78341568565722e-05
-3.04843927730302e-05
-2.60926927424852e-05
-1.40925571266154e-05
-2.26688795074013e-05
-5.28564431817012e-07
-1.79675313919706e-05
-2.08933948135203e-05
-1.55362982654176e-05
-1.04616987037388e-05
-4.53660762207184e-05
-7.75936530585723e-06
8.5945108027167e-06
-1.45602582857774e-05
-3.30228688030099e-05
-1.53683171932403e-05
-2.22702397086504e-05
-1.18074091336845e-05
-1.81479679754723e-05
-2.80027041505335e-05
-6.85389990371941e-06
-1.97174205324563e-05
-2.41976591928168e-05
-1.62066211439168e-05
-8.23186841636312e-06
-1.15112386896321e-05
-3.15241276354036e-05
-2.78269162688096e-05
-4.84964612017256e-06
-1.82694082779227e-05
-3.11046938999011e-05
-1.78892489578483e-05
-3.03906659769841e-05
-2.23860204535306e-05
-1.80438389561049e-05
-3.34965874857675e-05
-2.49341489512929e-05
-2.20682369429883e-05
7.6445391457093e-07
-4.03603584819446e-05
-3.6898755495297e-05
-2.71075217077258e-05
-1.39483749312339e-05
-3.16921343218613e-05
-2.66976465820216e-05
-2.76586512682754e-05
-2.02432457534076e-05
-3.0182379390456e-05
-9.31677034696087e-06
-5.02625233391517e-05
-3.02198925527461e-05
-6.54498143336616e-05
-2.90750497719498e-05
-2.21289972042792e-05
-3.02367999772276e-05
-2.01285223652848e-05
-2.79041891644139e-05
-6.62687756545467e-06
-2.22356540180849e-05
-1.42311786641905e-05
-2.18674055650545e-05
-3.00041450729228e-05
-2.38461382303537e-05
-7.79162087645534e-06
-3.38779266593626e-05
-1.43069785669143e-05
-1.71999167950424e-05
-1.16908656123705e-05
-1.75024084918737e-05
-3.16855791083832e-05
2.11353150453544e-06
-8.7597170509901e-07
-2.09610757762544e-05
-2.6749550905799e-05
-3.44933515268184e-05
-3.42539197990098e-05
-3.01904755900414e-05
-2.983234335624e-05
-3.9593246102858e-05
-2.87962969269023e-05
-7.61403656911729e-06
-1.73816262311841e-05
-2.81131168970473e-05
-1.99267536882006e-05
-4.5630957170159e-05
-2.15512781952024e-05
-1.83910065698291e-05
-2.72021576037069e-05
-2.15299341016606e-05
-4.11703274845909e-06
-3.41531208067766e-05
-1.35672033206098e-05
-1.83972348104132e-05
-3.03341638011473e-05
-2.11657012202155e-05
1.1428471946957e-06
-9.07238687871655e-06
-1.41990606255557e-05
-2.04544584506891e-06
2.13222711826769e-06
-1.6753975961282e-05
-6.20995821519205e-06
-1.62824200390518e-05
-1.19461295087826e-05
-2.99101211714929e-05
-3.52822834037795e-05
-1.69058492421701e-05
-2.05711944269255e-05
-2.24251450953147e-05
-2.47030429799088e-05
-3.13843263173253e-05
-4.20428216639625e-05
-2.91073007366421e-05
-1.34255704004537e-05
-2.11236952352183e-05
-3.2096813952524e-05
-3.77339961975387e-05
-2.03018754466046e-05
-1.87371418816268e-06
-1.5135116198312e-06
-1.84827042136865e-05
-1.24713028115004e-05
-3.83676163786733e-05
-2.30894118402822e-05
-1.0847747989764e-06
-1.78989151342698e-05
-3.0067031174442e-05
-2.58796268632462e-05
-2.17691342513601e-05
-1.44254383932481e-05
-1.39746287321282e-05
-4.03218523848361e-05
-2.33000935688206e-05
-1.62649815141688e-05
-5.734368470249e-06
-6.04186511680898e-06
-1.83193679005291e-05
-2.44941635122497e-05
-2.21120473819809e-05
-3.17144464337393e-05
6.01328924168178e-06
-1.34942191665142e-05
-1.82882507137258e-05
-2.58846829285495e-05
-2.12046114767914e-05
-2.75922453250459e-05
-2.95770121687672e-05
-2.4347324221048e-05
-3.46154908103422e-05
-3.89425002763455e-05
-1.58136697370846e-05
-5.00074944321027e-05
-1.84475772018536e-05
-2.01666967436378e-05
-3.496759374772e-05
-2.377718474093e-05
-1.55727696960708e-05
-2.65694723578288e-05
-2.15289795483346e-05
-1.76466907031659e-05
-1.97601891367847e-05
5.00177029018349e-07
-3.48727556248382e-05
5.25594151473193e-06
-1.40827172035233e-05
-1.32796855997428e-05
-1.81675168902925e-05
-1.09006624005846e-05
-3.55102801275458e-05
-1.69767262417989e-05
-1.66385521021165e-05
-2.45034938138833e-05
-2.98024896351998e-05
-2.19221827470827e-05
-1.0579397040153e-05
-2.9543127242113e-05
-5.18509056945423e-06
-4.39062144556604e-05
-2.67058881119189e-05
-4.36061440018906e-05
-3.03683438267886e-05
-1.26043301328561e-05
-2.32827548988545e-05
-2.75087620517828e-06
-2.99769393226087e-05
-1.07677970328293e-05
-2.6926299528284e-05
-9.95040637762329e-06
-4.28937729671001e-06
-2.83557946987723e-05
5.69887818998827e-07
-4.03956251274329e-05
-2.38607102193823e-05
-6.20228722278589e-06
3.37328664240472e-06
-1.23160073772489e-05
-3.26410411019343e-05
-3.23872954696463e-05
-2.6479796763654e-05
-4.40430318828792e-05
-1.69514098987333e-05
1.05394837837886e-05
-1.28614813061813e-05
-8.91330701780275e-06
-2.07011529138191e-05
-1.91621006036524e-05
-1.86195368577425e-05
-1.5105778501185e-05
-1.68277523201278e-05
-4.50400813665926e-06
-2.19165385801243e-05
-1.11866534731397e-05
-1.510117802813e-05
-3.18313938654266e-05
-2.36686720462414e-05
-1.39980348791073e-05
-6.81954859711535e-07
-2.96018315764252e-05
-2.05362479658605e-05
-2.72192350684187e-05
-1.982220886388e-05
-1.36386388859083e-05
-2.34745668142252e-05
-1.8045853646644e-05
-3.30921829600334e-05
-2.69284737788238e-05
-2.83466067415106e-05
-2.31778487995587e-05
-4.61467882479047e-06
-1.21407144332084e-05
-3.09604682549706e-05
-1.6015622103878e-05
-1.64607387482463e-05
1.37202321937197e-06
-3.11544798997079e-05
-2.79270188362359e-06
-5.04978908833096e-06
-1.29280773696168e-05
-1.25521651942556e-05
-7.54653759267191e-06
-8.78610766042688e-06
-2.07475155621342e-05
-1.71154758957269e-05
-2.46082039050702e-05
-3.22701238514656e-05
-2.5650114508618e-05
-2.73582078805761e-05
-3.55030377052926e-05
-2.81849813410093e-05
-1.9815778381202e-05
-1.2204047126013e-05
-3.46656123105466e-05
-1.35127365014324e-05
-2.97544337097959e-05
-1.16158839001212e-05
-1.98927434227229e-05
-2.85337052119945e-05
-7.92071561544623e-06
-2.37566163075697e-05
-4.03832089857921e-05
-2.23865995339009e-06
-1.25773078067097e-05
-5.79005349673107e-06
-1.23139434914939e-05
6.6912813330602e-06
-1.46127569210152e-05
-6.76921435616295e-06
-1.13227237034237e-05
-3.00337598296545e-05
-3.25095077420924e-05
-3.42072612765534e-05
-5.45073541323852e-06
-2.10481475411906e-05
-1.34916492392114e-05
-2.21714860676935e-05
-2.32872615253735e-05
-1.37692507356699e-05
-3.26380318182634e-05
-2.95025887790399e-05
-1.15502053735817e-05
-1.23237739744703e-05
-4.52935953743329e-05
-3.49536727286066e-05
-1.21084086946918e-05
3.70251342276938e-06
3.33633448645898e-06
-2.14638671061307e-05
-2.23840488246849e-05
-4.58225145914367e-05
-3.35373292494789e-05
-1.42887071192002e-05
-2.18630308295705e-05
-1.97360946671892e-05
-2.20506463625629e-05
-2.58743504757824e-05
-1.67564937817212e-05
-3.43973332969849e-05
-4.20374425698177e-05
-3.32148627679764e-05
-2.05776862626068e-05
-3.13691597801043e-05
-2.30223047478666e-05
-2.22082997482835e-06
-1.38998996097223e-05
-2.6447815244463e-05
-2.35802284874943e-05
-4.11715277481139e-05
-1.12701200257236e-05
-1.36381472261482e-05
-2.22218284573162e-05
-7.02241257456769e-06
-2.40454149450709e-05
-2.20446059091106e-05
-1.8246818689284e-05
-1.21685555674501e-05
-1.40319817897184e-05
-3.03926026443502e-05
-2.17557026110301e-05
-1.94012788422343e-05
-1.29484958502522e-05
-3.52386906800949e-05
-4.07756425347363e-05
-1.12965746829233e-05
-2.19059534426885e-05
-2.3769907560111e-05
-5.17101143255274e-05
-2.82716217397979e-05
-1.73967543216621e-05
-4.7931324182712e-05
-2.1697895437644e-05
-4.26968349998922e-05
-3.35587645933314e-05
-2.8670342780441e-05
-9.43531338049142e-06
-2.47452572791301e-05
-5.44934848237466e-06
-1.8962901615603e-05
-3.42273540871001e-05
-1.73195721955883e-05
-1.46563206378517e-05
-3.54762708669325e-05
-8.21617388917866e-06
-1.61937299945842e-06
-3.96247664585531e-06
-2.80810098359453e-05
-1.96945919474803e-05
7.17910253682782e-07
-2.45721257173301e-05
-2.5311512140302e-05
-1.45358588634053e-05
-2.20276374674713e-05
-2.81062521374392e-05
3.85307954525899e-06
-1.16478723970577e-05
-1.42851655073664e-05
-1.02950770695199e-05
-3.35487581793505e-05
-5.99625481006273e-06
-1.55651324720524e-05
-6.28798873808922e-06
-1.28333327890778e-07
-1.57423950157357e-05
-1.467311213331e-05
-1.61853246651959e-05
-1.89878174672585e-05
-2.91301428621189e-05
-1.39625528858711e-05
-1.49205488628029e-05
-3.35977061910497e-05
-4.20468084533726e-05
-2.97769837342566e-06
-4.87819334439795e-06
-2.88922239882962e-05
-1.10029758313048e-05
-2.01506006243142e-05
-1.42213661368862e-05
-2.51796541731346e-05
-1.65734267022853e-05
-2.16983897444259e-05
-4.90747474362441e-05
-2.35715337106001e-05
-1.36937084281572e-05
-9.08416178512652e-06
-7.7768369988619e-06
-2.26106747113674e-05
-1.97408912390272e-05
-8.76089929159225e-06
-1.92668023155341e-05
-3.13297224414662e-06
-2.15648614166944e-05
-2.48566498844471e-05
-1.42938549332314e-05
2.49428869903975e-06
-7.91776923547707e-06
-1.79853375044362e-05
-2.80352312583844e-05
-3.63424980828967e-05
-8.79063277773731e-06
-3.75738671997019e-05
-2.84502036703842e-05
-3.88711136324252e-06
-2.92636107131521e-06
-3.29930383011307e-05
-3.03276138668929e-05
-3.19298349221026e-05
-2.47187967505841e-05
-2.95614399439604e-05
-2.24218360160283e-05
-2.22832082405446e-05
-3.45909232015547e-05
-3.82761167344481e-05
-3.06681802210591e-05
-2.38683307823505e-05
-3.21853637150592e-05
-4.24046934218878e-06
-1.69288468695182e-05
-1.18452521547606e-05
-3.77527399261309e-05
-3.49940637018046e-05
-1.58814515838663e-05
-2.16345781372279e-05
-4.03595567776093e-05
-2.93079474649861e-05
-9.70755193137565e-06
-2.62110169023518e-05
4.50462863743536e-06
-3.31278088126888e-05
-7.2496129521015e-06
-1.5681674061048e-05
-1.29690870321004e-05
-2.15715360451532e-05
-2.06322604988965e-05
-3.25382402455246e-05
-2.77133926925685e-05
-2.00379992546526e-05
-6.76462706524861e-06
-2.68163191901314e-05
-1.86343259414775e-05
-2.89983064488557e-05
-9.78712572795722e-06
-2.27066852076969e-05
-1.46789726580553e-05
-1.05601475236168e-05
-9.09666765893983e-06
-2.74417215018206e-05
-2.27518077427993e-05
-3.71745260947244e-05
-2.47676535298126e-06
-1.33990166707888e-05
-9.07908657380918e-06
-2.09108663397431e-05
-4.70523595404691e-05
-1.95458616697989e-05
-1.71363856808202e-05
-1.23270018767627e-05
-3.57430639441285e-05
-2.48347863424909e-05
-1.92965010590736e-05
-1.65782081950156e-05
-2.32925289798243e-05
-2.61668126304458e-05
-2.18161875428041e-05
-1.89388205007823e-05
-3.20678483800184e-05
-2.25497361222306e-05
-1.87243960902914e-05
-3.5055181274385e-05
-1.33036410687871e-05
-3.8995293796062e-05
-2.94126824420876e-06
-1.73850649901716e-05
-1.90209464847137e-05
-2.18860096572367e-05
-2.94344043517007e-05
-3.77940696621051e-05
-6.43041850329949e-06
-1.14814315696692e-05
-2.62846388562859e-05
-4.90606892375986e-06
-3.58562135304672e-05
-1.83302548683863e-05
-2.28799629875207e-05
3.23178594732834e-06
-1.77867317556945e-06
-6.89080743896537e-06
-1.26440787104215e-05
-1.09738912727851e-05
-2.27636645460799e-06
-1.97481550524892e-05
-3.09867873472786e-05
-2.12238589756654e-05
-1.86224006056454e-05
-1.4727732846449e-05
-1.47827908602171e-05
-4.05765267944084e-05
-1.91001852213327e-05
-2.82798211965613e-05
-4.14535053432118e-05
-1.78200483832899e-05
-1.36555363587037e-05
-2.4205630013758e-05
-1.16358494306256e-05
1.65487376106521e-06
-1.94539784969164e-05
-2.91870913516231e-05
-1.81366479291044e-05
-1.97638266531984e-05
-1.8017667566138e-05
-2.45850068841949e-05
-2.54677990413113e-05
-3.61921661004909e-05
-7.64673561705521e-07
-4.6247908208938e-06
-3.37074919026449e-05
-1.7952980714503e-05
-2.44212314736042e-05
-2.84179902859524e-06
-2.98009775438443e-05
-2.29051064591733e-05
-1.8264097063831e-05
-7.0296075398332e-06
4.54145098345223e-06
-7.45921511753187e-06
-6.24982234633506e-08
-1.96635502944476e-05
-2.34940032271031e-05
-1.86023070413485e-05
-3.46744815102054e-05
-2.29194175949641e-05
-1.30762973852312e-06
-2.00980923316106e-05
-6.10142914244347e-05
-2.14316034414347e-05
-2.52196922254282e-05
-3.01620702234206e-06
-2.57722045744352e-05
-2.57415481931005e-05
-2.73686810798428e-06
-2.06425624969704e-05
-2.81485671494513e-05
-5.4767271683445e-06
-1.06836656382737e-05
4.85016617282998e-06
-3.18360563713394e-05
-2.90938327724378e-05
-2.76614486495886e-05
-2.2337873498504e-05
-1.77348141501084e-05
-1.32733647068788e-05
-9.82435494321236e-06
-3.02187421548034e-05
-9.90736964497171e-06
-2.70410200720103e-05
-1.55425871463876e-05
-1.75664510934805e-05
-3.2081405071596e-05
-1.16802501056539e-05
-3.65673606398059e-05
-1.94971467699498e-05
-1.95999282850124e-05
-3.09319592603208e-05
-7.18084481506863e-06
-2.19443889049031e-05
-4.03331195859754e-06
-8.26807890762853e-06
-5.10417362512e-05
-3.74426674837366e-05
-6.53819349623284e-06
-6.44208425802072e-08
1.07016544382756e-05
-2.14823538414879e-05
-1.62788662420929e-05
-1.41469946184425e-05
-3.32165818354221e-05
-2.70337757208138e-05
-3.96796315845203e-05
-3.42118839847023e-05
-1.92093382740588e-05
-2.77550487434998e-05
-1.2228967438332e-05
-4.8104734231178e-05
-1.95708628423805e-05
-8.60586181185957e-06
-2.29999175177084e-05
-2.59589176757156e-05
-2.03664325733742e-05
-1.42585209829945e-05
-3.2216532135047e-05
-2.70623596919655e-05
6.30169710992188e-06
-3.82188346642001e-05
-1.1172949386109e-05
-1.25911699048741e-05
-1.76635566816625e-05
-1.20267011548805e-06
-6.47392374454331e-06
-2.01355381184981e-05
-2.72172589026862e-05
-3.8347982746965e-05
-1.1557056481378e-05
-3.69516810217426e-05
-3.44280891140422e-05
-9.159827609745e-06
-4.10404261216352e-05
-2.60784388768932e-06
-3.47847075652309e-05
-1.77945099523546e-05
-6.19401224120082e-06
-2.31540915071689e-05
-1.0969411086019e-05
-1.94387270792765e-05
-2.24658207059163e-05
-1.44528891338617e-05
-2.67603618493964e-05
-9.45153605433262e-06
-2.53075700945388e-05
-1.23483288446251e-05
2.50976054462934e-06
-2.73263364653738e-05
-2.10006916511343e-05
-1.99419886971706e-05
-9.9652716062337e-06
-3.25042694969134e-05
-6.66553027986714e-06
-2.06523559453683e-05
-1.007495882085e-05
-3.33867268030347e-05
-2.07627683918813e-05
8.52576986062459e-06
-1.69319546748464e-05
-2.19357930859726e-05
-1.4647537685207e-06
-3.52981216682075e-05
-2.13275902678256e-05
-1.31016505701308e-05
-3.64097042279267e-05
-4.0145667066821e-06
-3.52472724709019e-05
-1.94350958211008e-05
-1.32356376765658e-05
-5.4528557590682e-05
-1.43481673171248e-05
-1.69713622738601e-05
-2.31220996631101e-05
-3.68222531255054e-05
-1.68034822666472e-05
-3.33040453272225e-05
-2.13901942788883e-05
-2.51588241731464e-05
-1.6419513443853e-05
-2.57653066618453e-05
-2.56683872477519e-05
-6.70585689953199e-06
-2.01547716970274e-05
-2.22497417008897e-05
-2.00668364556655e-05
-2.43189719982621e-05
-3.43966766648471e-06
-4.96858486090502e-05
-6.60041364851365e-06
-3.78825932589043e-05
5.50562594237739e-06
-2.71045413110346e-05
1.81799445069765e-06
-2.19693116967252e-05
-2.09947437502275e-05
-1.9261785980853e-05
-2.80386200637179e-07
-1.0726358083973e-05
-2.22710437739031e-05
-3.38410138509556e-05
-4.44562729011519e-05
-1.9121035620884e-05
-2.55103476473484e-05
-2.1716273243681e-05
-2.41210020850329e-05
-4.9028494267908e-05
-2.97793326409518e-05
5.06521321700626e-06
-1.07177242937143e-05
-2.34614621219976e-05
1.37378779617966e-06
-1.718643895426e-05
-4.39166519335931e-05
-2.20214343778422e-05
-3.19444522415529e-05
-8.65223119505981e-06
-1.1155335135004e-06
-1.97525647036282e-05
-1.03342314788454e-05
2.22972035719949e-06
-9.06690386905999e-06
-7.42902466454607e-06
-1.97547696104553e-05
-3.13803715840617e-05
-1.63422920219444e-05
-1.85775086685198e-05
-3.03240666039369e-05
-3.4789145079045e-05
-2.09895102563898e-05
-3.01841100293814e-05
-2.14378795114127e-06
-6.23757911331751e-06
-1.2505800438086e-05
-1.86226749791152e-05
-1.26191362174338e-05
-1.96522611821685e-05
-1.38597660488811e-05
-2.88544127955651e-05
-1.87531120885453e-05
-3.16021133861854e-05
-6.37147273760547e-06
-1.8501586473421e-05
-3.14568615421121e-05
-1.70403995724057e-05
5.05789061722147e-06
-2.87789197657829e-05
-2.33019740352561e-05
7.33588898890684e-06
-1.32929177660826e-05
-1.84053963905528e-05
-3.55836043837427e-05
-3.52558742905304e-05
-6.6671601410925e-06
-3.4048943190307e-05
-1.82398605968402e-05
-4.47973934623251e-05
-4.8251306330275e-06
-3.24322583220218e-06
-3.51473936690933e-05
-1.33869763336322e-05
-2.9983447197261e-05
-4.81780496413225e-05
-1.98958249014493e-05
-2.13976646690988e-05
-1.98061359309556e-05
-1.43452979784256e-05
-2.73463228399047e-05
-6.1408033636947e-06
-3.19984571942718e-05
-3.21244183120417e-05
-1.48944438023388e-05
-3.82782944614324e-05
-1.83613497389599e-05
5.05339182059744e-06
-4.20231237942438e-05
-4.13408594368548e-05
-1.90730202019598e-05
-2.81698398926757e-05
-5.63455110303711e-06
-4.61015678620151e-05
-3.13133445988049e-05
-1.89792760792358e-05
-1.40342323764128e-05
-3.36044514972674e-05
-1.54804122734846e-05
-5.24683903459846e-06
-1.10845711404559e-05
-2.11641975091727e-05
-2.12886197126918e-05
-9.1382092770871e-06
-3.66941469574271e-05
-1.42069611918208e-05
-1.37348857528514e-05
3.54454953630621e-06
-1.19518010292581e-05
-2.32722572912648e-05
-3.71418784305546e-06
-1.24794182128955e-06
-8.83840040794206e-06
-1.41196803415671e-05
-3.02304478370978e-05
-2.93585965150124e-05
-1.38503256336745e-05
-1.34594885833614e-05
-1.6804059545966e-05
-1.58859287955172e-05
-1.42426381824646e-05
-4.58305148824028e-05
-3.18576155538529e-05
-1.00590592474432e-05
-1.83789204419009e-05
-1.1485235926096e-05
-4.44739687896991e-05
-2.97114195613787e-06
-2.48498296992198e-05
-3.12644009892545e-05
-1.32805710350649e-06
-1.90901310253459e-05
-2.53898556061167e-05
-1.23806294381011e-05
-2.66835870890958e-05
-3.04267462054152e-05
-9.40396298150888e-06
-1.68135154354168e-05
-2.56237904353206e-05
-1.98845124271518e-05
-1.89719408092747e-05
9.25155609800215e-06
-2.06316858680347e-05
-4.02877750947012e-05
-2.32377551280245e-05
-1.74222838468335e-05
-3.31106231308535e-05
-9.12701605147382e-06
-2.22032217527248e-05
-1.41484361488943e-05
-1.46045289175137e-05
-2.5095783557024e-05
-2.89788221551753e-05
-3.67404229506176e-05
-9.26981978387304e-06
-1.16856942296301e-05
-2.22578672747952e-05
-6.57612226196535e-06
-1.89308302692313e-05
-2.28095611428389e-05
4.47764439187012e-06
-2.59306436116904e-05
-2.70660329690878e-05
-9.82436336580514e-06
-2.29711083226685e-05
5.36652853639491e-06
-6.06979476903441e-06
-9.53600207056851e-06
-6.43628848646931e-07
-2.96386668772394e-05
-2.36122943622014e-05
-1.01072986844872e-05
-2.18701152880539e-05
-1.13171193161023e-05
-3.8544047574129e-05
-2.5418900742383e-05
-6.88614099331932e-06
-8.09023624839489e-06
-1.45024037683543e-05
-1.30620480773456e-05
-1.24667330853418e-05
-2.66831957194351e-05
4.00545765853574e-07
-1.52310327977844e-05
-2.93070724373842e-05
-2.63785985289347e-05
-1.4029097189833e-05
-2.78675841720399e-05
-1.86767426406142e-05
-1.85791249340031e-05
-3.12379598860533e-05
-2.30679001801197e-05
-1.28211939929594e-06
-1.01092552332975e-05
-1.52585166714163e-05
-1.65091347309532e-05
-8.09390754275724e-06
-2.93032023425708e-05
-3.65188115580513e-05
-1.79634558047087e-05
-3.80724953827855e-05
-1.52861422298296e-05
-9.55015980437482e-06
-4.82151872082749e-06
5.08048497479057e-06
-7.85864033913851e-06
-2.77668945664234e-05
-3.63267078897411e-05
-2.64904986162538e-07
-6.67409775392177e-06
-3.2200601442168e-05
-1.52826211095145e-05
-2.69809728735872e-05
-2.12618315381665e-05
-2.0221945394216e-05
-1.12082349005588e-05
-9.16954115804058e-06
-2.16643517346752e-05
-1.41645615830434e-05
-3.15727000794632e-05
-2.44233003640058e-05
-2.04636825409388e-05
-6.63116741245423e-06
-2.12493228317069e-05
-2.28541842620824e-05
-3.02222363256946e-05
-2.3155501280717e-05
-3.52331878404541e-05
-4.15316932722427e-05
-4.00519839155681e-05
-3.81344605698691e-05
-2.95026789608455e-05
-2.97032370988292e-05
-5.35097173922072e-06
1.30850135026155e-05
-2.1305101578016e-05
-7.59691502774663e-06
-8.61979672307506e-06
-1.40231630609703e-05
-1.0358290014644e-06
-1.91796262405562e-05
4.82268156981413e-06
-1.43107329392312e-05
-8.65904520119188e-06
-2.26161228489764e-05
-9.86073086925736e-06
7.2918102345221e-06
-3.00291976314999e-05
-1.1232904005214e-05
-2.07534607019668e-05
-1.008697397692e-05
-4.28243706747091e-05
-3.41451211959131e-05
-4.1647257203133e-06
-1.74715242384199e-05
-2.03709342662516e-05
-2.28551621049777e-05
-2.97559816051732e-06
-1.85837715412624e-05
-2.05711644820122e-05
-1.30718827175134e-05
-1.17387973377765e-05
-3.02900327794836e-05
-4.55753793972931e-05
-2.43534964753191e-05
-3.49234915816343e-05
-9.92408523146843e-06
-2.11393404723787e-05
-3.81747455143276e-05
-3.07603987462454e-06
-2.48094871583054e-05
-1.29180531816159e-05
-2.51507672677722e-05
-3.49243764590988e-06
-3.08263638365449e-05
-9.06821615819335e-06
-1.05795935194286e-05
-1.62542412734578e-05
-1.88555113599854e-05
-2.31271808121056e-05
-1.43949475418142e-05
-1.09617410965244e-05
-7.55872558816856e-06
-8.17803557555925e-06
-1.27003421755188e-05
-1.88625857129369e-05
-6.29079418102756e-06
-3.26991849872273e-05
-3.79219406578179e-05
-2.49744356347348e-05
-3.66098973600116e-05
-3.88081518500524e-05
-2.04556720281739e-05
-5.37194661428416e-06
-1.85684356271224e-05
-1.39849462478946e-05
-2.13984830116743e-05
-2.63446011114259e-05
-4.34084928260296e-05
-1.64887652550687e-05
-2.83189674516024e-05
-3.26098423344217e-05
-3.89505685300064e-05
-2.54264754534179e-05
-5.0622197243239e-06
-2.60659349712552e-05
-1.08094451517107e-05
-1.26669262056218e-05
-1.6020585208241e-05
-2.28742967265853e-05
-3.0211094144748e-05
-2.92736625278546e-05
-1.47230477169373e-05
-2.96507400160846e-05
-1.67012151892969e-05
-1.84680229467183e-05
-4.82348326057558e-05
-3.1566056450186e-05
-8.24784824623399e-07
-2.14092149028977e-05
-2.7930241264683e-05
-1.65572900374165e-05
2.94544239027454e-06
-4.67126571324016e-06
-1.1149231920482e-05
-2.34397132510811e-05
-3.61963539928258e-05
-3.23954770885662e-06
-2.85850302217176e-05
-2.89808510607815e-05
-1.7932884715986e-05
-2.96303325160665e-07
-1.436171815407e-05
4.98658412666588e-06
-2.73396879274075e-06
-2.03883687505619e-05
-2.07648534534112e-05
-4.43495399992297e-06
-2.30153029202121e-05
-1.58046880513547e-05
-5.13695726757755e-06
-1.95035517242567e-05
-1.22279668511346e-05
-1.19575817030501e-05
8.5962990911801e-06
-1.80454821887212e-05
-1.22745326580254e-05
1.13431817462709e-05
-3.16838591527493e-05
-3.31798723250692e-05
-4.15095420521211e-05
-1.68060902443496e-05
-1.51396228806927e-05
-1.33212617476944e-05
-3.80727134545229e-05
-2.97804845030167e-05
-1.50930612839951e-05
-5.29616638026984e-06
-2.17343948200575e-05
-1.38732156582806e-05
-8.77130289335691e-06
-2.32671618075448e-05
-1.1448774374996e-05
-2.75221426114269e-05
-2.51107057824233e-05
-2.3194543574698e-05
9.40955475409392e-07
-2.68447943087556e-05
-1.89685073307309e-05
-1.09896366158189e-05
-2.08919690264911e-05
-2.03258929631969e-05
-3.39394413599567e-05
-2.88895607267972e-05
-2.84346926560692e-05
-3.22776930690748e-05
-3.29769246414275e-05
8.4306752391931e-06
-2.2869028928964e-05
-1.66080502994757e-05
-1.53163349650897e-05
-1.44032788327567e-05
-1.18065959441919e-05
-1.4595472122902e-05
-2.06892619830467e-05
-3.06882473821847e-05
-3.29027308670433e-05
-3.72040784651637e-06
-9.85107111854109e-06
-9.32768173182192e-06
-3.2544269947993e-05
-1.45748032798974e-05
-2.58962639409834e-05
-2.22054335704951e-05
7.82340028107842e-06
5.94523964900268e-06
-2.99989732102167e-05
-8.0239950108506e-06
-3.68520633444031e-05
-2.7216571049159e-05
1.07490425090643e-05
-3.03005499744908e-05
-2.7607612507406e-05
-2.75618848222685e-05
-2.92916251791553e-05
-1.26471243440828e-05
-2.15279324962718e-05
-2.82363903371476e-05
-1.24500742621811e-05
4.87903072808486e-07
-9.87480510786545e-06
-2.62885323812879e-05
-3.11730028934971e-06
-1.69320827656012e-05
-1.14946664306039e-05
-2.14939804989094e-05
-6.78650832565258e-06
-1.99322701318616e-05
-2.74716712290973e-05
4.3739035830505e-06
-2.38133704287867e-05
1.02862918042657e-05
-5.187428508131e-06
-2.20484125568903e-05
-1.93731658862275e-05
-1.91122904136491e-05
-2.81241199213105e-05
-2.34723830768848e-05
-3.56574239200145e-05
-3.24623846214642e-05
-3.05932717503188e-05
-1.25352017071326e-05
-1.21474198674583e-05
-2.75530923316975e-05
-2.56414538263011e-05
-7.88428584901588e-06
-1.83586717152375e-05
-2.1385848836496e-05
-1.10925751327582e-05
-1.30247618337628e-06
-3.32471680381217e-05
-2.08494363704016e-05
-3.05924264915644e-05
-8.02964173650941e-06
-1.44845228268645e-05
-2.7442430196365e-05
-2.67792804603736e-05
-2.87622265639282e-05
-2.62861471631651e-05
-2.21266366220095e-05
-2.47667340607355e-05
-5.31816851569939e-05
-1.85233405141792e-05
-3.02723252243871e-05
-2.66009169638977e-05
-3.03195729093512e-06
-2.55112916814426e-05
-3.28676031469571e-05
-3.23310180619374e-05
-9.7777609004301e-06
-8.3313508881968e-06
-7.7061801368272e-06
-2.98569994962436e-05
-8.04423882902647e-06
-2.49873742709302e-05
-4.2904322889879e-05
-2.7918048726191e-05
-4.13693288885407e-05
-4.23438799677418e-05
-1.36151827220572e-05
3.25557956299618e-06
-2.24914702115173e-05
-1.2613003901275e-05
-1.87010993478109e-05
-1.30107223387249e-05
-2.94521741524606e-05
-3.11400768502565e-05
-3.69954315375904e-05
-5.47941601361338e-05
-2.52052342526749e-05
-1.75190793874869e-05
-2.08686419661788e-05
-1.0410607020021e-05
-2.64162875129177e-05
-2.14836760853461e-05
-1.38488564819227e-05
-5.0613096433094e-06
5.79248837023025e-06
-4.14290344232889e-05
-1.86056508906e-05
-3.28917369757698e-06
-1.13526642302339e-05
-2.50743733931343e-05
-1.24204381638665e-05
6.60979293306098e-07
-2.362241602743e-05
-3.05117692218548e-05
-1.96114490275479e-05
-9.64416382279288e-06
-8.61762149425905e-06
-1.22950212339573e-05
-3.3970981401116e-05
-2.08624735754448e-05
-2.2926474520871e-05
-7.95907097961271e-06
-8.53692742105769e-06
-2.73091459769976e-05
-3.77200906617507e-05
-2.70471480747434e-05
-6.78061902277259e-06
-3.48767198683168e-05
-2.67420345726408e-05
-4.04917464990991e-06
-9.28385043327754e-06
-1.30098650684819e-05
-3.54880331716528e-05
-2.2950203238844e-05
-3.57288083110746e-05
-2.28730414787355e-05
-2.13762811087788e-05
-7.97757434424531e-06
-3.13906648734104e-05
-3.31369334094371e-05
-2.04160515036446e-05
2.66068137165742e-06
-2.86019395916966e-05
-2.57890403415401e-05
-3.49756404862093e-05
-8.28446016524815e-06
4.86427114375428e-06
-3.08312132668707e-05
-2.78335631541055e-05
-2.64793975746734e-07
-1.1243066945037e-05
-1.07609416993017e-05
-1.24701231833574e-05
-1.34904020709745e-05
4.73451732618329e-06
5.24138734671751e-06
-3.12226023383492e-05
-2.22597934922e-05
-3.85346078720854e-05
-1.0782161703311e-05
-4.34968454604306e-05
-1.17085150925198e-05
-3.21864087121998e-05
-2.2975827889935e-05
-1.05357837742413e-05
-4.7221499170713e-06
-3.2118173842413e-05
-2.53577596997859e-05
-3.10505132641206e-05
-3.61332223693891e-05
-2.60162244034274e-05
-1.83530214762588e-05
-2.02052079901783e-05
-2.33286375229925e-05
-4.13727853907367e-05
-2.18841878138601e-05
-1.52095605314405e-05
-1.27945433558926e-06
-2.22320899339292e-05
-3.80050358013295e-05
-1.29312977952606e-05
-1.51114928064033e-05
-3.98646350629564e-06
-1.36492610956566e-05
-3.46654733831999e-06
-1.91143799366365e-05
-1.66240693489678e-06
7.49950997377592e-06
-3.15063639801462e-05
-1.56633972024444e-05
-1.56201916385887e-05
-2.39714640347457e-05
-7.39364783981997e-06
-1.77861440008459e-05
-3.98533029589399e-06
-1.32073512713161e-05
-1.89915778423122e-05
-1.9061020176708e-05
-9.02567822565876e-06
-7.90591379238159e-06
-6.22263455749171e-06
-2.56378255481975e-05
-4.62287276517139e-06
-3.5043846280307e-05
-1.65857734626552e-05
-3.22581958729219e-06
-1.39402216796389e-05
-1.40491687640678e-05
-3.19135812922141e-05
-9.74593545623795e-07
-6.28944288730957e-06
-1.03844022707202e-05
-3.0097883772939e-05
-3.30118549393215e-06
-1.20878686493518e-05
-3.11448064149222e-05
-3.04991500185048e-05
-1.0218198358266e-05
-2.70522043728653e-05
-2.47323097236986e-05
-2.74731940282916e-05
-2.45619614630024e-05
-3.10789727368423e-05
-7.69607987143722e-06
-1.77054915668293e-05
-3.44119603811624e-05
-9.1771664323152e-06
-1.36933383702885e-05
-9.38048185258349e-06
-2.43343696477994e-05
-2.01320597413267e-06
-2.33060103313671e-05
-3.11793682059863e-05
-3.47701034463739e-05
-2.76515819751514e-05
6.58609078129328e-06
-2.4426660513631e-05
-2.38305050180164e-05
-1.66130345694945e-06
-2.46766697336302e-05
-2.94838780844869e-05
-1.07818993395731e-06
-2.77026262002283e-05
-2.20937997939584e-05
-1.077229454097e-05
-5.86274697277926e-06
-2.91378836685703e-06
-8.53320297150286e-06
-1.78161472565943e-05
-2.6371579882131e-05
-1.3866666897734e-05
-3.56155738045122e-05
-1.91408790990779e-05
-7.18354437348441e-06
-2.34839803104415e-05
-1.65742342916361e-05
-2.48517739301696e-05
-2.33540056107507e-05
-3.4775594024607e-05
-3.49639970948942e-05
-4.81472184192292e-06
-8.94512597302923e-06
-8.63860899949607e-06
-1.1588500551959e-05
-2.97404575131639e-05
-5.22537841503866e-05
-2.99998141137005e-05
-2.60116588628658e-05
-7.97351118247672e-06
1.65231073115252e-07
-1.64039413590633e-05
-3.10559536195409e-05
3.22639210108837e-06
-1.13276762998873e-05
-3.62375230969303e-05
-1.5186289802347e-05
-1.94521908557385e-05
-1.25202056038456e-05
-2.04245447419857e-05
-2.98876125223142e-05
-3.78329881536019e-05
8.41633872597734e-06
-2.36637634437047e-05
-9.16680115536627e-06
-1.07292815000045e-05
4.61306536704149e-06
-4.69729156329004e-05
-1.06772688483955e-05
-2.11209824002242e-05
-1.80345085312653e-05
-3.29308044898751e-05
-1.72753486801048e-05
-1.91822574928243e-05
-2.3191202027728e-05
-2.39904448114551e-05
-1.32453704562501e-05
-1.67628769168632e-05
-2.82380213152985e-05
-2.01520565145849e-05
-3.30354122835294e-05
-4.26842246641787e-06
-1.8520765282974e-05
-2.81379301861735e-07
3.56881976726276e-06
4.89900382322583e-06
-2.37142371225752e-06
-9.29989120931207e-06
1.92292624482971e-05
-2.47571669534634e-05
-2.50818687696111e-05
-3.36619724440759e-05
-2.80901234025515e-05
-1.60890372039639e-05
-1.91884967571251e-05
-3.89900905106252e-06
-2.87441991950325e-05
-1.109247188223e-05
-1.88465908184404e-05
-3.34245932228833e-05
-4.03607778150196e-05
1.03878056560785e-06
-2.84408358649688e-05
1.96821795146594e-07
-1.55534538591667e-05
-1.63896086633409e-05
-2.82175097489065e-05
-2.02523854848816e-05
-1.51528333405839e-05
-2.18402332214387e-05
-7.08714771656101e-06
3.73305813119003e-06
-4.82582155051911e-06
-6.2463305871008e-06
-1.4287324853841e-05
-1.93811424214534e-05
1.47313367902932e-05
-2.41928893882063e-05
-3.93065204255567e-05
-2.44959373203568e-05
-3.45308701942253e-05
-2.42090888503414e-07
-2.65077929303503e-05
-1.60510084454721e-05
-2.85885128283863e-05
-2.1471325084401e-05
-3.93424150931831e-05
-2.22842741534273e-05
-1.42950250560871e-05
7.09505218741273e-06
-1.17687745017393e-05
-3.55409596667155e-05
-1.87161335561591e-05
9.61906541236017e-06
-1.07074845598887e-05
-7.42304564507632e-06
-1.82521359314353e-05
-9.92485130354777e-06
-2.31739038541792e-05
-1.07528612990128e-05
-1.66477159775303e-05
-2.31113711801101e-05
-4.47231269497672e-05
-1.84686599474882e-05
-3.13856696390857e-05
-1.78997806926712e-05
-3.85242802703929e-05
-4.27856278545272e-05
-1.52794600824224e-05
-2.98095953376704e-05
-1.53189637871494e-05
-1.81715014269927e-05
-2.3045789851836e-05
-7.9167223729708e-06
-2.52452679393387e-05
-7.91577903093444e-06
-3.44759578145433e-05
-2.43916699355024e-05
9.16846114737523e-07
-1.66276342324952e-05
-3.54915617662373e-05
-1.3757253473778e-05
-4.0550937083778e-05
-3.93210169809002e-05
-2.02223980806062e-07
-1.32940965034991e-05
-3.29646428147308e-05
-3.23857839433324e-05
-3.68085113394607e-05
-4.3031428346077e-05
-1.1976418170549e-05
-2.86676656973126e-05
-1.84913971268495e-05
-4.66630937666905e-05
-3.06965290499168e-05
-1.62608566521029e-05
-2.00643507933465e-05
-1.95828473673507e-05
-2.50204738699171e-05
-7.0699715158534e-06
-5.23006532480653e-06
-1.4680434805662e-05
-1.47825031563215e-05
-1.94271526037384e-05
-1.73011249155442e-06
-1.73715710865363e-05
-2.50178325955375e-05
-1.73917655218702e-05
-2.47084057871651e-05
-2.16863497200334e-05
-2.66879552882467e-05
-2.44430015098267e-05
-7.9120306814429e-06
-9.75997903347612e-06
-2.85791185274901e-05
-2.48083930800052e-05
-1.87155422649711e-05
-2.16926959398392e-05
-2.87030814672386e-05
-8.96903492073549e-06
-1.42432171862781e-05
-2.84091662849936e-05
-3.06759118949383e-05
-3.2270397809079e-05
-1.61320139767891e-05
-1.13817154594043e-05
-2.44641808602639e-06
2.07103754699853e-06
-5.91635401032558e-05
-1.48059234019795e-05
-2.29070877506556e-05
-1.88094634875326e-05
-3.58236195731249e-06
-1.46694910407067e-05
-1.96393904278968e-05
-9.35263784885504e-06
-1.21749471281572e-05
1.16832573318321e-06
-1.45166622388917e-05
-1.84635218821903e-05
-6.12935046015509e-06
-2.60477662061621e-05
-2.06833062894648e-05
-2.79675478879595e-05
-1.63659716683713e-05
-1.68314206477635e-05
-2.2625622106491e-05
-2.46220382175855e-05
-3.77618415359294e-05
-9.19211857409761e-06
-1.73926895949291e-05
-1.26928397298803e-05
-1.06041938163754e-05
-3.02401523888255e-05
-2.99482972400205e-05
-1.8826713555152e-05
-4.54643934478544e-05
-2.98472641493981e-05
-4.33177577689678e-05
-6.58588578062983e-07
-1.77676744729891e-05
2.44493504759753e-06
-2.7728816086845e-05
-2.02150830643878e-05
-1.43076970299335e-05
-4.0401496381289e-05
-3.49834730141081e-05
-1.71681154953959e-05
-3.88634134723761e-05
-2.92795380196125e-05
-2.97511837596619e-05
-7.49773145478493e-06
-1.86949003728787e-05
2.5372896646991e-06
-2.2170879957277e-05
-1.10235207639312e-05
-2.8441554912703e-05
-2.51673531623437e-05
-2.55080567675417e-06
3.43813473556798e-06
-1.89111674200953e-05
-1.48121214695669e-05
-3.01655693778371e-06
-9.38775139617195e-06
-2.89418042407745e-05
-2.08785468645176e-05
-2.2205064862185e-05
-1.48479114662515e-05
-5.45902124945374e-06
-2.59332267446369e-05
-1.61791943677798e-05
-1.37952615069883e-05
-3.09504326113901e-05
-2.94875698790342e-05
-4.01747815861045e-05
-1.92147450029489e-05
-1.84190753733614e-05
-2.21508986276188e-05
-3.74049432027721e-05
-1.51862864335478e-05
-3.22894484643548e-05
-2.72704480138369e-05
-1.66890921094195e-05
-3.76224741419245e-05
-2.02199391801543e-05
-1.97978676453165e-05
-1.0453738596081e-05
-3.39495056066785e-05
-7.00496026521057e-06
-1.49479247835206e-05
-3.59959605337352e-05
-2.38415557902707e-05
-3.22375667853794e-05
-4.24288041933357e-05
-1.74663795556837e-05
-2.73542855930338e-05
-3.34117671615394e-05
-4.08100758664632e-06
-1.14783661301183e-05
-8.66160621730263e-06
-2.30895483695586e-05
-9.19130168990522e-06
-1.54676037799957e-05
-7.25793161199799e-06
-3.02516626925728e-05
-3.69984185832847e-05
-6.44827811513971e-07
-1.44703895260586e-05
-1.55397779640744e-05
4.4985208492458e-06
-9.99500870423386e-06
-1.65965299756644e-05
-1.69250285392043e-05
-2.65440166761953e-05
-2.47844891609271e-05
-8.04771161181053e-06
-2.36827319623878e-05
-3.43733682627119e-05
-1.65309984341203e-05
-3.00148018350638e-05
-1.35703091547206e-05
1.78091794244826e-05
-3.40760894624702e-05
-3.46542930105254e-05
-5.00419624700329e-05
-2.1061632818338e-05
-3.33530730106542e-05
-3.61863585076675e-05
-6.61609413500557e-06
-2.15978882899109e-05
-1.77573247301325e-05
-1.45272843181073e-05
1.65164007884718e-05
-2.63227523268156e-05
-6.40312658643886e-06
-2.97942725495387e-05
-3.0251275229897e-05
-3.17512287957018e-05
-2.65977387912486e-05
-5.38024342076402e-06
-8.56765307208721e-06
-2.30613758918243e-05
-2.39940471139456e-05
-1.01091468814817e-05
-2.53951725211049e-05
-2.83566297203613e-05
1.27968824071375e-06
-3.23899915515227e-05
-9.91484234703914e-06
-2.02566869330398e-05
-1.93984991770685e-05
-3.97238888850441e-05
-3.55825953246107e-05
-4.19663345419769e-05
-3.42827173439945e-05
-3.3635153400427e-05
-1.26689516436459e-05
-4.00603999894374e-05
-2.55185849757298e-05
-3.32000330399069e-05
-2.6455036375752e-05
8.92901332897528e-06
-2.51477639472439e-06
-5.84748469818529e-06
-3.47194494637308e-05
-1.61010836242182e-05
-1.69575782341606e-05
-2.15346799370617e-05
-3.03857779607697e-05
-2.2431052320666e-05
-6.33998992661166e-07
-1.011222424661e-05
-1.62325159324076e-05
-2.78310243511184e-05
-9.42034000080463e-06
-2.23836151823215e-05
-2.17942645846411e-05
-3.33212226272445e-05
-2.26601849513784e-05
-7.36272756877827e-06
-2.28306724005315e-06
-1.55398705893247e-05
-3.38052812006729e-05
-8.01512862471262e-06
-2.68445947942014e-05
-2.92741292352056e-05
-1.06597648086111e-05
-9.66145357944301e-06
-1.30569299019027e-05
-3.64397614057528e-06
-3.72475607724904e-06
-2.03358959921287e-06
-1.81531737419115e-05
-2.02689044810288e-05
-8.98866751235019e-06
6.75735312115041e-06
-1.23142924412236e-05
-3.75104536705488e-05
-2.53614122322949e-05
-1.59894892460642e-05
-2.46232645139245e-05
-2.39498988972562e-05
-2.26256277848598e-05
-3.16004352773816e-05
-4.48782204953353e-05
-1.09467300500552e-05
-1.23866442708846e-05
-2.41066125730787e-05
-3.21274072398069e-05
-2.20506288941905e-05
-3.31150942667934e-05
-1.05555253264925e-05
4.91943250748265e-06
-1.35389260926555e-05
-1.4623072659536e-05
-1.81939726939443e-05
-2.71314929026339e-05
-4.34368982552984e-05
-2.50559321103867e-05
-1.14456362572902e-05
6.53463140105055e-07
1.54183538552915e-05
4.36678546248609e-06
-4.3700974931949e-05
-3.6125203369841e-05
-2.56101739887196e-05
-2.41933393297881e-06
-1.68300356312993e-05
-4.09411928845484e-05
-2.24534272732312e-05
-1.59324861607793e-06
-3.47374409065026e-05
-3.7514077752329e-05
-2.69709598366321e-05
-2.90234173788333e-05
-1.51383114462055e-05
-1.28194838947295e-05
-1.51849912667701e-05
-2.67026943424646e-05
-6.53847152654196e-06
-2.45810717462252e-05
-2.92262061459507e-05
-2.55861435920507e-05
-3.57850932310058e-05
-3.42495374614166e-05
-2.074079131882e-05
-8.46867036554169e-06
-2.47907494131089e-05
-1.43147520977573e-05
-4.60258794186298e-05
-1.10033158097528e-05
-3.0974928799977e-05
2.19453821556278e-07
-3.16862306402552e-05
-3.50724924876638e-06
-1.85649972391818e-05
-3.13558512083911e-05
-7.52831957056808e-06
-1.72490266659667e-05
-3.55527968745401e-05
-3.54008838718391e-05
-4.45493792460452e-05
-3.11296522343824e-05
-1.33048732349655e-05
-1.89783969290219e-05
-1.27719450559943e-05
-2.3210573289151e-05
-1.33128391140603e-05
-1.15906028133758e-05
-1.90741402796785e-05
3.67769015029301e-07
-1.74170433998192e-05
-1.31143510698656e-05
-2.96749848189556e-05
-1.08985332204726e-05
-3.37500899216268e-05
-2.92824754283627e-05
-1.99207707065115e-05
-2.92239111101201e-05
-3.76194516989312e-05
-3.80811029850428e-05
-2.0946092525725e-05
-5.39734008599177e-06
-1.26078851201062e-05
-1.12988217902049e-05
-1.77584716222055e-05
-1.33337230238532e-05
-6.55379833229702e-06
-2.88603277267504e-05
-2.1307106232033e-05
-1.43398503575805e-05
-2.39812257691753e-05
6.61853582566102e-06
7.38210828737409e-06
-3.73678408038532e-05
-2.56971977777323e-05
-1.56556769000162e-05
-3.73747712483885e-05
1.1285676525377e-06
-1.66661234716145e-05
-1.68373390557136e-05
-2.44977807040468e-05
-1.46515236055237e-06
-3.36200835630497e-05
-2.67152024846783e-05
-2.18592398783473e-05
-2.56400638510171e-05
-1.39728536265196e-05
-1.46223883215926e-05
-2.12178509053956e-05
-2.50292594638388e-05
-1.79675553354691e-05
-2.44950084204621e-05
-3.26408710907946e-05
1.24815513722829e-06
-2.14213019921115e-05
-4.7181325407305e-06
-3.34342224738061e-05
-2.73412704075157e-05
-2.27524831851576e-05
-4.19694018839777e-05
6.80125993897795e-06
-1.5572212638642e-05
-2.48618043929901e-05
-2.18569689195554e-05
-2.16578219113144e-05
-3.60943658024011e-05
-1.65585404345296e-05
-1.09436842217118e-05
3.00051071770277e-06
-3.91503032787385e-05
-1.76184665961881e-05
-4.33928307234472e-06
-2.6272977980021e-05
-1.78780237031788e-05
-2.7828747402866e-05
-2.56575821574186e-05
-4.72988939166545e-06
7.05942677353386e-06
-1.85484063620369e-05
-2.16224510591694e-05
-2.67584582252275e-05
-3.55410856456025e-05
-9.4714711491236e-06
-3.32222132260186e-05
-2.50230344840561e-05
-2.36030107311294e-05
-7.99917510012312e-06
-2.93120303907691e-05
4.75468153108893e-06
-2.65823032854008e-05
-2.47261556608702e-05
-1.74909235157745e-05
-1.73079223857308e-05
-2.66600745086534e-05
-5.57696341724396e-06
-1.87261059582003e-05
-1.61268130442496e-05
-1.62084885794802e-05
9.79332490389688e-07
-1.82401686483677e-05
-1.03067025636822e-05
-3.20852199367062e-05
-1.64906428883012e-06
-3.20357265093676e-05
-7.52901656744589e-06
-1.61194554282105e-05
-1.1265301611033e-05
-2.95176503763839e-05
-1.75651347638934e-05
-1.82245620783797e-06
-8.05920033118375e-06
-1.8420555640049e-05
-5.89475044809716e-05
-1.99177322948794e-05
-1.55498814430532e-05
-2.15488393574108e-05
4.27968627138994e-06
-4.6765024691432e-05
-1.72907743681974e-05
-1.15544476811849e-05
-1.919515420241e-05
-9.26135318152237e-06
-2.01044230533212e-05
-3.16287517829185e-05
-4.27503879872722e-05
-1.06614419730775e-05
-4.41616092651584e-05
-2.33623239048604e-05
-1.96919321816806e-05
-1.44425226898004e-05
-5.13693964919641e-07
1.42203482344068e-06
-4.32022540777239e-05
-3.72107584880512e-06
-7.1430730861722e-06
-1.28570360334905e-05
-2.37753289966569e-05
-3.26857642325865e-05
-7.8979079360862e-06
-1.48813078686505e-05
-2.34113870281654e-05
-3.72787560426743e-06
-3.60696952652226e-05
-2.20390840002339e-06
1.0621902886558e-05
-8.78339976399638e-06
-1.10709029541606e-05
-1.98220592276525e-05
-1.32976938185246e-05
-2.25054878867881e-05
-3.03788379088214e-05
-1.7453524222183e-05
-2.94703843428955e-05
-1.27908648361822e-05
-1.41742405901297e-05
-1.33850397888824e-05
-2.10804832220343e-05
-3.09523678684139e-05
-2.0889092834215e-05
-3.73332596807948e-05
-1.97694120947124e-05
-2.47270444993797e-05
-2.16809683628066e-05
-1.52385049483516e-06
-2.37061854041669e-05
5.18770298261878e-06
-2.15352931197965e-05
-2.88996637548269e-05
-3.45910203295188e-05
-1.83055632016063e-05
-2.26330695708166e-05
-2.40892105233561e-05
-3.61618895114371e-05
-2.09327065535223e-05
-3.57762940739458e-05
-2.50619614798015e-05
-6.48383698285075e-06
-1.16936895031984e-05
-3.06523157122203e-05
-3.26944185332538e-05
-1.61477881077111e-05
-2.63442837301995e-05
-2.58533163420943e-05
-1.7436830791112e-05
-1.55705516767346e-05
-2.88311819156324e-05
-2.11674113101493e-05
-2.54530594211168e-05
-1.18069689299289e-05
-1.93235653096024e-05
-1.38425028074365e-05
-1.00786891048867e-05
-1.13688761312872e-05
-2.22080252879882e-06
-2.03640308657032e-05
-2.57919041839534e-05
-1.22163755068564e-05
-4.50568361184506e-05
-2.51024318843586e-05
-2.80360737055468e-05
-1.23198877036244e-05
-1.90720552426907e-05
-3.90052511039273e-05
-1.51892305501435e-05
-5.78401663781629e-06
-2.98135231310653e-05
-1.24992921503241e-05
-2.41630933448099e-05
-1.1421598865483e-05
-4.78175242883753e-06
-6.09254301305214e-06
-1.55491384808395e-05
-1.6506905314653e-05
-1.41395257079149e-05
-8.6413560236715e-06
-2.03003238711412e-05
-3.31527378617236e-05
-2.80458735922456e-05
-4.47697839743219e-05
-2.3323483969547e-05
-7.7195365761651e-06
-2.45037553725926e-05
-1.89549810320467e-05
-1.70019247333283e-05
-1.77925322685994e-05
-7.53358301886357e-06
4.05173943457689e-06
-1.9699667208008e-05
-2.84825990163401e-05
-7.35510141611308e-06
-1.34348455423864e-05
-4.86181618319209e-05
-1.69666356140394e-05
-2.13364413776452e-06
-1.60164695836045e-05
-3.35943578514746e-06
-1.11425572358773e-05
-1.04263489618241e-05
-2.30460559308491e-05
-2.36035055563063e-05
-3.12658649633717e-05
-1.716589420726e-05
-1.25417512830573e-05
-2.08994860017175e-05
-7.87754856061823e-06
-3.08808849971193e-06
-3.16569156021847e-05
-2.88918553809e-05
-1.59883615351804e-05
-1.53568918880952e-05
-2.27891002231505e-05
-1.11786449848331e-05
-8.99058085903867e-06
-2.66422671684183e-05
-3.47362015580338e-05
-1.72259133113251e-05
-1.65534541896844e-05
-2.03988332247625e-05
-2.35157938566727e-05
-2.66984241520243e-05
-1.14750097432754e-05
-4.12114886304994e-05
-1.66304591941377e-05
-3.17007060477681e-05
-3.44630420567343e-05
-2.05832107669846e-05
-1.52688339172839e-05
-6.38698801682155e-06
-7.98015164557885e-06
-2.38233719067728e-05
-1.89862135151303e-05
-3.94354416734263e-05
-2.52977141868562e-05
-3.89091801716437e-05
-4.70299661064916e-05
2.83607325910174e-06
-2.759259147556e-06
-1.03038093024259e-05
-2.68359299536919e-05
-1.71458866591705e-05
-2.04769875210225e-05
-1.16224379402652e-05
-1.85339704037808e-05
-4.67912572280181e-06
-1.84039976923e-05
-2.87817034090625e-05
-1.84657971916303e-05
-3.37256805114346e-05
-2.12105491059871e-05
-2.12919988090001e-05
-2.42778034209027e-05
-4.80770379660545e-05
-1.3062434101979e-05
-8.33634456440667e-06
-3.61314599572404e-05
-1.68373133903536e-05
-1.87177610364255e-05
1.38395031258437e-06
-2.45276887457434e-05
-2.71218571871647e-05
-3.12446625933833e-05
-4.13247729195357e-05
-3.75267096354513e-07
-9.69180521687001e-06
-1.94936443888011e-05
-2.31977859422589e-05
-3.09369428497863e-05
-1.84721328488563e-06
-2.54583103870855e-05
-9.59723221945147e-06
-3.45515390639259e-05
-2.35117614904108e-05
-2.88465049435144e-05
-1.74973724322824e-05
-7.66650853502322e-06
-2.37699032437803e-05
-3.79547544557682e-05
-1.69148315346709e-05
-2.41513665227344e-05
-2.42768156150324e-05
-8.89527483358923e-06
-2.16070927263749e-05
-1.72767792447821e-05
-2.28617107396304e-05
-1.97027122361324e-05
-2.2617078179969e-05
-4.01140246882102e-06
-1.5572404297012e-05
-2.92628909077463e-05
-2.68420731051799e-05
-1.57582147334197e-05
-2.58603741297879e-05
-1.01404099935781e-05
-2.39038837576754e-05
-4.21607236436491e-05
-2.84151250435119e-05
-1.20975409454345e-05
-3.42929666968154e-05
-1.65849611557737e-05
-1.53576273880296e-05
-1.69839772170959e-05
-3.63070646058073e-05
-3.12711702068228e-06
-2.33650300547578e-05
-1.20854563170312e-05
-3.98748578645428e-05
-1.25409949992927e-05
-2.33113936391657e-05
-1.01711290938612e-05
-1.88369390219729e-05
-3.30846840229672e-05
-3.48467028450645e-05
-7.48701058725123e-06
-3.41861799563873e-07
-2.340060887467e-06
-3.27833260331933e-05
-2.34436465400658e-06
-4.29914447427415e-05
-1.68999548383996e-05
-3.50124706986068e-05
-1.20418981493193e-05
-8.76417070264785e-06
-2.52970278226895e-05
-9.57884723591528e-06
-2.65137420033073e-05
-1.79816390666049e-05
-2.08172657173059e-05
-4.62104320104582e-05
-2.0077024318606e-05
-3.11662949086577e-05
-1.36000753925997e-05
4.1531954377308e-06
-2.49508060519684e-05
-1.4814108026034e-05
-1.46035908808303e-05
-3.21105613655999e-05
-3.10560455696995e-05
-3.68501487845271e-05
-1.28493467205853e-05
-1.83934117230635e-05
-1.53083159961141e-05
-7.69844836203387e-06
-3.43890529662629e-05
-1.76175190385114e-05
-2.15803030360167e-05
-1.77510859834234e-05
-1.83430404044281e-05
-1.30066894766638e-05
-2.47817370950649e-05
-1.58117812706621e-05
-1.60936330859529e-05
-8.10131612303535e-06
-1.85684851686252e-05
-3.49212385993291e-05
-2.29938308584547e-05
-2.89395862064212e-05
-3.23946364779659e-05
-2.23738536892835e-05
-1.86051172320878e-05
-1.9788765565826e-05
-2.06312463700411e-05
-5.05188290525509e-06
-6.85414064700574e-06
-4.95720581555261e-06
2.07666470217628e-06
-1.81301137302554e-05
-7.99085832668324e-06
-1.19335167962905e-05
-1.68853303727242e-05
4.43915732518556e-06
-2.57552819654815e-05
-2.64571581033877e-05
-2.22963720488124e-05
-6.19722287037106e-06
-1.54818769697321e-05
-5.39522679582474e-06
-2.19865833099744e-05
-2.66988277917642e-05
-2.14219326018474e-05
-2.20707392994225e-05
-2.32386005698984e-05
-3.41663576136297e-05
-1.59405288618436e-05
-2.52323682915004e-05
-8.83736337281131e-06
-3.37682117357493e-05
-2.10134906950301e-05
-3.55422800610285e-05
-3.02953839708878e-05
-2.00679752625726e-05
-4.63043537573544e-06
-7.32313795772992e-06
-2.36750541089622e-05
-4.03319887546508e-05
-4.03097083887236e-06
-8.69422257603741e-06
-2.22145764542537e-05
-2.69770103488385e-07
-1.70619174734481e-05
-2.5656009535046e-05
-6.71058112272321e-06
-1.9249206457497e-05
-1.759285937373e-05
-3.04150192702936e-06
-4.05580846316531e-06
-5.23175371868735e-05
-3.21398266398269e-05
-3.41795348109781e-05
-6.33890933595003e-06
-1.44010448074994e-05
-2.38595621557553e-05
-3.48722863993947e-05
-4.95938020155214e-06
-1.32645928021203e-05
-2.79558320301016e-05
-2.21687852222725e-05
-2.6838337521402e-05
-2.17443785833963e-05
-1.14573851813191e-05
-1.66860399375933e-05
-2.28383179523627e-05
-9.16377137910519e-06
-1.11147327007024e-05
-1.77025279959525e-05
-2.14792388971454e-05
-2.58163759064535e-05
-3.26699922065262e-05
-1.68622972868644e-05
-1.68639789555158e-05
-1.20010550722441e-06
-2.78226019308382e-05
-1.51197262093182e-05
-1.50918062251336e-05
-2.0459740140105e-05
-3.10044831131803e-05
-2.18342493895188e-05
-4.24998940449432e-06
-2.91106239687782e-05
-2.66137754280494e-05
-1.50877167985381e-05
-1.68823647270411e-05
-2.32859248531369e-05
-1.24300714824396e-05
3.62557862067267e-06
-2.53577111049149e-05
-2.79435125302155e-05
-2.3861087805593e-05
-2.51274083604632e-05
-1.83057969350957e-05
-1.6830906514126e-05
-2.1505871504813e-05
-2.76949686980617e-05
1.99278907803384e-06
4.66581227212618e-06
-1.43250636754308e-05
-2.24009335664756e-05
-2.3797847377912e-05
-3.78281336191893e-05
-1.3898792324451e-05
-2.60031413681651e-05
-3.23937890374343e-05
-2.0264219052582e-05
-4.56064519447476e-05
-2.71680821788903e-05
-4.31445868855304e-05
-2.50688919319157e-05
-1.39466352599507e-05
-1.9544223384446e-05
-2.34046693177787e-05
-4.0481311482102e-05
-4.37755531210831e-05
-4.25339850337172e-05
-2.52642893422974e-05
-4.01295477450109e-05
-3.12165712500401e-06
-2.20434828247859e-05
-1.18349087916116e-05
-3.89388264813275e-05
-1.0482286281382e-05
-1.89091408916595e-05
-3.07228225959393e-05
-1.50634734390153e-05
-2.98319830452067e-05
-1.75863122929955e-05
-1.37798313197691e-05
-1.58431360081539e-05
-3.3916599199518e-05
-1.85845148677207e-05
-1.75534575595594e-05
-3.41923615437558e-05
-1.48377736997221e-05
-2.75686477050682e-05
-1.4061362462723e-05
-2.51035619712955e-05
-1.74003954752981e-05
-5.23864174671204e-06
-3.61730407747896e-06
-1.28157257292553e-05
-3.31995724874841e-05
-2.72814356091812e-05
-1.66389715377574e-05
-1.97197808121932e-05
-2.20064867703258e-05
-1.56817865335336e-05
-3.12180931109045e-05
-2.03204180581186e-05
-1.5920368319117e-05
-2.10803447306822e-05
-2.707797506787e-05
-1.97136316042544e-05
-9.09440212284687e-06
3.5750262635687e-07
-3.11536526346785e-05
-2.00699687620483e-05
-9.76473371953879e-06
-3.36257459877057e-06
-2.59817101973438e-05
-1.22478593940826e-05
-1.88392677767437e-05
-2.03806783976334e-05
-3.38214485123898e-06
-1.65105811200183e-05
8.87574279062499e-06
-2.23356452616554e-05
-3.69368203645388e-05
-3.97873029464366e-05
-4.29662117707663e-05
-2.33128284919836e-05
-2.86685060227203e-05
-3.11721769427667e-05
-1.4774949906232e-05
-4.05794802481364e-05
-2.65778025441147e-05
-6.47787322522686e-06
-2.11303059451981e-05
-2.76972526996534e-05
-1.82596702528175e-05
-2.52527904277365e-05
-2.70009533627874e-05
-8.67105401526789e-06
7.75433874650587e-06
6.43887735225479e-07
-2.07249351175201e-05
-1.20784788749373e-05
-8.44550995399645e-06
-7.05044372219896e-06
-6.7365529419199e-06
-1.21219709125871e-05
-3.81433351914407e-06
-2.15813702090631e-05
-1.21980088468143e-05
-1.68861558031201e-05
-3.06310628791958e-05
-3.03776651061407e-05
-3.17395329536727e-05
-2.30414371384232e-05
-2.87970455598532e-05
-3.05024679713507e-05
-3.22220839778286e-05
-2.48984720542397e-05
-1.87427804398712e-05
-1.62981088336112e-05
-2.6413914431769e-05
-4.56740476323375e-06
-9.08310788947336e-06
-7.95838416958731e-06
-2.0743160670348e-05
-2.26662732359243e-05
-1.84014981643725e-05
-1.99871418563506e-05
-4.26179487355184e-05
-3.82919971569148e-05
-2.18118545458061e-05
-2.12184369790591e-05
-1.67977787712142e-05
-2.0108952251755e-05
-1.60586053312953e-05
-2.63675822167688e-05
-2.09873342294955e-05
-1.1952126815657e-05
-8.39832170877591e-06
-3.14938946729003e-05
-3.44712662454729e-05
-1.29076179280361e-06
-2.21175641153534e-05
-1.76170117828249e-05
-2.62651490228449e-05
-1.71676941928707e-05
-1.12749820752488e-05
-2.18190971685103e-05
-1.38618256548488e-05
-5.83749111142949e-05
-3.52687775276184e-05
-3.25420527116674e-05
-3.8873237588526e-05
-1.43696598194536e-05
-2.02937622525066e-05
-8.70116860239548e-06
-8.71127986778005e-06
-2.29310818849653e-06
-1.77987362537615e-05
-7.45418495607876e-06
-7.52468879514197e-06
-1.29058810521052e-05
-2.18842115054655e-05
-2.56333752373979e-05
-1.94503855469996e-05
-2.76823538273013e-05
-3.11255549469714e-05
-1.12335959237226e-05
-4.02211108070791e-05
-2.79742940133532e-05
-5.8281953113158e-06
-5.24359092096732e-05
-3.32570740304083e-05
-1.44028214996648e-05
-1.963724963899e-05
-3.22940341720858e-05
-2.56400358952194e-05
2.38978929529523e-06
-4.05457182669211e-06
-1.66015701457733e-05
-6.4892109255976e-06
-1.59517135555782e-05
-1.78848517366514e-05
-1.37628186912076e-05
-2.655527865512e-05
-1.66962029058879e-05
-2.99225282435901e-05
-8.59730257309379e-06
-1.23400947825588e-05
-2.24730931869529e-05
-2.40558239075111e-05
-2.10443611641518e-05
-1.45177030311337e-05
-2.30625624488271e-05
-1.56031637607533e-05
-2.33606009354624e-05
-9.36536229081013e-06
-3.49691240249126e-05
-1.91369321186932e-05
-1.22807616896893e-05
-1.339195648749e-05
-1.33737183345548e-05
-2.18193314886516e-05
-1.30310950238854e-05
-1.63776842174223e-05
-1.40170401491865e-05
-9.16573446407939e-06
-4.04880150816826e-05
-1.02065852581215e-05
-1.39190265837138e-05
-9.92294428475302e-06
-3.83305167741588e-05
-2.08704360906216e-05
-1.33280469985569e-05
-1.46812076335121e-05
-1.98298157902906e-05
-1.2141369663758e-05
-3.21467609997235e-06
-2.65081214822157e-05
-3.86125149205495e-05
-1.77051212750033e-05
-2.14734149684583e-05
-3.44955916338795e-06
-2.09169193924416e-05
-2.18636669803537e-05
-4.47442307078305e-06
-3.60139435031851e-05
-2.75372173010509e-05
-2.39740487030727e-05
-2.76174839313408e-05
-3.5177529681849e-05
-1.93803469491259e-05
-1.42425042845938e-05
-2.90896454163696e-05
-1.47457135517917e-05
-4.26070591888968e-06
-2.26055899912579e-05
-1.91340173687748e-05
-1.99529453194134e-05
-2.27129376470051e-05
-2.6224103382543e-05
-1.95388806951308e-05
-3.59251549478023e-07
-1.91862421776004e-05
-1.45056007790287e-05
-5.72740221604954e-05
-1.93950070322793e-05
-2.20854520284783e-05
4.23606829301758e-06
-3.21664892098917e-05
-3.39591094070071e-05
-3.16941281878224e-05
-2.74583999238877e-05
-2.18242963081082e-05
-1.6541724216274e-05
-2.67548460626351e-05
-2.67827493235785e-05
-1.47061734181628e-05
-4.03753107411252e-06
-3.42208333537193e-05
-2.22474757868823e-05
-3.2379268581664e-06
-8.7910535085504e-07
-1.06987958624551e-05
1.57984135700332e-06
-1.08810947071195e-05
-2.78250186861839e-05
-2.68896552300881e-05
-3.67394449316679e-05
-2.89981044124632e-05
-3.27564091625389e-05
-1.17903744529248e-05
-1.49331417486318e-05
-1.67842469474976e-05
-1.96251307390565e-05
-1.1954772391388e-05
-4.41242111837208e-05
-1.69410807652931e-05
-3.12807981984482e-05
-6.10635587319255e-06
-3.02899586157412e-05
-5.68679004007203e-06
6.67470986423434e-06
-2.46609375910709e-05
-1.872695916318e-05
-1.51290728776214e-05
-2.1585086612319e-05
-3.29965697388473e-05
-2.64136421991646e-05
5.66240402731196e-06
-2.70900583922958e-05
-1.93293738965925e-05
-1.05059049220212e-05
-1.66129219970939e-05
-1.18524442995721e-05
-1.07928147394605e-05
-1.71383914503246e-05
-2.18028018441289e-05
-7.04232668155334e-06
-1.19258951893324e-05
-2.63429296123153e-05
-1.06861598246892e-05
-4.8159026506381e-05
-2.03335927149548e-05
-6.83701695917936e-06
-2.35469256870064e-05
3.48118053324777e-06
-1.4586780453093e-05
-1.48583830094098e-05
-1.10168036383171e-05
-3.79357951392426e-05
-2.24007067816086e-05
-1.86868967238556e-05
-3.42303775544105e-05
-1.77855138986864e-05
-1.95095502546392e-05
-2.51245389250011e-05
-1.56127445964299e-05
-1.70264848061617e-05
-3.87181581602202e-05
-2.02689334429079e-06
-8.66758888133276e-06
-3.4927241653531e-05
-1.57308392578175e-05
-1.44962488927704e-05
-1.51083738309147e-05
-1.80420703337179e-05
-2.41217043713886e-05
-1.95334318987465e-05
-1.73426105227072e-06
-9.2612146965706e-06
-1.93807853764025e-05
-1.9921452021716e-05
4.72787806761467e-06
-2.37891891150947e-05
-7.54009565665205e-07
-2.96599048423272e-05
-1.95965302981366e-05
-4.92353420858653e-05
-6.68649552240786e-06
-2.10558820987686e-05
-1.85614806059319e-05
-9.49118606014995e-06
-1.64107560293851e-05
-4.48715351892946e-05
-1.55698912867795e-05
-2.46805453260047e-05
-3.10382980750607e-05
-1.64821114684883e-05
-2.47663752548362e-05
-1.16719218372378e-05
-9.65605487669744e-06
-1.80791042370573e-05
-2.43943067974813e-05
-2.46593725808597e-05
-1.28482511817689e-05
-1.59086412083981e-05
-4.48372976919348e-05
-1.36480814059752e-05
-5.48196141025024e-06
-3.87130277822567e-05
-2.29432042462308e-05
-3.04728196973664e-05
-2.65393909735906e-05
-2.05656904601681e-05
-3.16543870215397e-05
-1.40779607437795e-05
-4.42963229748702e-05
-2.79229265259069e-05
-2.53862960880202e-05
-2.46752484459585e-05
-4.44467185405854e-05
-4.3101487326161e-05
-7.90917018336458e-06
-3.68407704240175e-05
-2.05917825376403e-05
-9.48964122253229e-06
-2.5624277979279e-05
-2.80281679177287e-05
-1.22196392160453e-05
-1.44412161175588e-05
-6.07662473494102e-06
-3.12883877036391e-05
-2.40047673202395e-05
-2.0672741765781e-05
-2.38715447104243e-05
-1.91512883182486e-05
-9.02026180916052e-06
-3.82993193722524e-06
-2.38361170775026e-05
3.51367048509123e-06
-3.39558343753123e-05
-3.81101856004837e-05
-9.20045889952741e-07
-1.33734523709716e-05
-2.36529594691237e-05
-1.93861777412928e-05
-4.43495704166423e-06
-2.4609091151976e-05
-2.43600054228301e-05
-3.32876459246804e-05
-1.69150287353225e-05
-1.91907874911859e-05
-2.23139617024077e-05
-2.1416871285386e-05
-3.16980708245782e-05
-1.63816824076021e-05
-1.44409725123583e-05
-5.55551867140053e-06
-2.30186530052134e-05
-5.80218827563929e-06
-1.29542338393304e-05
-1.89719106375417e-05
-9.54820077933127e-06
5.60815335173012e-06
-1.62474163787756e-05
-2.29968838530825e-05
-2.88062608740134e-05
-3.23393104709585e-05
-2.24588549123115e-05
-1.46287434805139e-05
-4.86311864800305e-05
-2.93904558709245e-05
-1.94503049129737e-05
-1.08140343942277e-05
-1.63564475233637e-05
-1.01510942161961e-05
-7.87511071509709e-06
-2.74528332498259e-05
-1.41925018332595e-05
-2.27604643952617e-05
-5.63116184102576e-06
-1.79265100681224e-05
-3.21507878365859e-05
-2.99450247035006e-05
-1.74053611076003e-05
-1.65525202022829e-05
-1.57878901121811e-05
-2.03864264055521e-05
-1.92193034598112e-05
-2.58490311354927e-05
-2.78203320367204e-05
-2.99928410899531e-05
-1.21335582925136e-05
-2.35020301650613e-05
-3.81659426329644e-05
-8.00039842828429e-06
-2.66187049359972e-05
-1.22381377232482e-05
-2.19300385555604e-05
-2.44184808479112e-05
-1.32665590053063e-05
-2.84359257227806e-05
-3.46368910778417e-05
-3.5908595052042e-05
-2.84427232892015e-05
-1.33951136001438e-05
-2.00054294692427e-05
-2.7479286897668e-05
-7.64600643846848e-06
-3.47493101308286e-05
-1.07503944932149e-05
-2.19735897212193e-05
-2.71829631072406e-05
-1.13939872393742e-05
-9.71011894629214e-06
-8.42259291969797e-06
-3.50845281140706e-05
-2.51869172110472e-05
-1.5331259379264e-05
-1.01408023045801e-05
6.38775446361166e-06
-5.9523291670974e-06
-2.836649737146e-05
-3.12955456108301e-05
-3.91622181312339e-06
-1.04081086644141e-05
-2.41778197887875e-05
-7.13958800654131e-06
7.32399930740203e-06
-8.79692847232139e-06
-2.46243310761325e-05
8.03756670248683e-06
-3.05783794277466e-05
-2.37699109384581e-05
4.39995829002281e-06
-2.40148950941014e-05
-2.22096258940922e-05
-1.79074513751082e-05
-3.41319861593767e-06
-2.46361640386162e-05
-6.66247572724889e-06
-6.56459661903503e-06
-2.37370531379873e-05
-4.40372914754233e-05
-1.93221068650215e-05
-1.67744467610763e-05
-1.20785742877946e-05
-2.34191031611289e-05
-3.37937240355107e-05
-2.12819766497653e-05
-2.30533638739083e-05
-3.36045023947467e-05
-3.75473602920211e-05
-2.92339635804469e-05
-3.25157305209509e-05
-9.12595581193466e-06
-4.51556701408105e-05
-2.85471936406247e-05
-1.76486291192159e-05
-2.09022720928725e-05
-2.74566951695231e-06
-3.28770115229316e-05
-1.68605715523783e-05
-2.44010021613665e-05
-8.58623487498776e-06
-1.57640174368026e-05
-3.4731904988294e-05
-2.42580246267256e-05
-2.23988728287664e-05
-2.69751535260304e-05
-3.0389640921041e-05
-2.3709714860651e-05
-2.1095560222862e-05
-2.3123337823921e-05
-4.47597367039502e-05
-3.7991197122141e-05
-3.217383829084e-05
-3.10863487886e-05
-2.66547711607952e-05
-3.10872961868382e-05
-1.0511056548998e-05
-3.22125258620599e-05
-3.21464450659197e-05
-1.76551796789896e-05
-1.70050409198656e-05
-1.59383673328262e-05
-1.06753381523443e-05
-1.72798589552339e-05
-2.23983447032045e-05
-3.9381059537788e-05
-1.21041284073171e-05
-4.26577606957197e-07
-1.40999618417293e-05
-3.25025858208316e-05
-3.49364600648955e-05
-2.6300838687298e-05
-6.3164253940595e-07
-1.78588392983049e-05
-2.05760591100823e-05
-2.22585796946879e-05
-1.80569497049045e-05
-2.82378757696756e-05
-1.72171592740451e-05
2.13414852822404e-06
-1.28710960297482e-05
-3.26359564900719e-05
-7.91477602731857e-06
2.31729813862997e-05
1.05751579466825e-05
-1.30121554020362e-05
-1.13390556351209e-05
-2.16668385479862e-05
-2.91467149812025e-05
-2.75486393597485e-05
-1.16669403284186e-05
-1.57998206227243e-05
-5.89638222937858e-07
-1.85192852370602e-05
-2.72835377917606e-05
-1.14995751295082e-05
-1.2679975558246e-05
-2.58452061794339e-05
-2.32540139391337e-05
-2.03193807998791e-05
-1.95995808688173e-05
-2.8335877976773e-05
-2.10687591232771e-05
4.18459588471956e-07
-3.10899717255237e-06
-3.61439956098871e-05
-2.0146864290327e-05
-1.29066129417868e-05
-2.86784319998801e-05
-3.27622258084513e-05
-2.49547351196692e-05
-1.85673383355817e-05
4.22880082595358e-06
-9.17620342017785e-06
-1.93690625140459e-05
1.21128059994701e-06
-1.38440600848034e-05
-2.59423612548888e-05
-2.09469189009754e-05
-2.27609101501869e-05
-9.71410184717516e-06
-2.9364775788045e-05
-3.3050589015495e-05
-2.49745487517206e-05
-2.9340842377005e-05
-2.62013993113815e-05
-1.33025756986707e-05
-4.46701631840834e-05
-2.79704814755559e-05
-2.82121080141805e-05
-4.17768578240869e-05
-3.19662458991263e-05
9.51901525492611e-06
-2.38529639797538e-05
-3.13343082355236e-05
-1.03452054525444e-05
-1.46655873789681e-05
-9.78034634914849e-06
5.40948636642958e-06
-2.3860997425636e-05
-2.19596033696889e-05
9.94265761680624e-06
-3.29445801637206e-05
-2.4735444159926e-05
-3.16381832112088e-05
-1.11563458128909e-05
-1.81772015231801e-05
-2.64937439128451e-05
-3.71193825128876e-05
-2.43475142351098e-05
-5.14759311507691e-06
-2.65578693729197e-05
2.29869432780522e-07
-1.89987158771794e-05
-1.48419414911423e-05
-2.0921202502535e-05
-9.91229227250612e-06
-7.39749169575472e-06
6.35168315182748e-06
-1.20260688685486e-05
-1.97803654568013e-05
-7.61452032015286e-06
-2.58493858780153e-05
4.02408114888424e-06
-2.45711638553275e-05
-3.00153861800377e-06
-2.45839651149485e-05
-1.83083351738862e-05
-3.77477891866417e-05
-1.90383126832668e-05
-2.49656027205093e-05
-2.1540343845893e-05
-5.61254228973624e-05
-3.41284627798684e-05
-2.48194859595361e-05
-3.48566439074885e-05
-2.48254657091403e-05
-1.82244071920378e-05
-1.01137438204475e-05
-9.03808255079358e-06
-3.56943160252094e-05
-3.98481834655147e-05
-1.65313701183736e-05
-7.70996834806776e-06
-1.77099524648224e-07
-1.4685061625798e-05
-1.73312894625399e-05
-3.08227373174678e-05
-1.37068117780176e-05
-2.29076466221764e-05
-1.72742977164275e-05
-4.16207928408292e-05
-2.90174379372653e-05
-7.68686572279685e-06
-1.82452299298099e-05
-3.07942244102704e-05
-2.47571772094767e-05
-3.06890003715245e-05
-6.40719683356302e-05
-1.45764383224572e-05
-2.67679886386215e-05
-3.98677712504849e-05
-2.45034711489227e-05
-4.30068460506749e-05
-3.41478304310069e-05
-2.64666426097828e-05
-2.47166889875798e-05
-1.44880341884404e-05
-2.86753066102885e-05
-2.78935519223871e-05
-2.8215816966558e-05
-2.27001907080221e-05
-1.87801223976697e-05
-3.02017949739839e-05
-2.34452598979872e-05
-2.07069501703216e-05
-1.83901278587229e-05
1.51311983592541e-05
-2.32418857588162e-05
-3.09704855614482e-05
-1.21697833420777e-05
-3.60071648625344e-05
-2.11276717939894e-05
-1.91551376621594e-05
-3.14482416747436e-05
6.75773341266376e-06
-1.36840378268398e-05
-1.06107719646912e-05
-1.54514237471873e-05
-2.17281028632321e-05
-1.54879238987381e-05
-1.12510430750002e-05
-1.83457863006392e-05
-5.9314200825656e-06
-1.3244324488714e-05
-2.50311914389482e-05
-4.03413335444497e-05
-2.51839645241135e-05
-1.40829916106185e-06
-1.77034535553707e-05
-4.31675222815666e-05
-2.80449182906247e-05
-2.98617112204949e-05
-1.92656189904934e-05
-1.61538763402117e-05
-2.04131115984223e-05
-3.57643909998055e-05
-8.09758078982551e-06
-5.2561744964803e-05
-1.06264970945415e-05
-2.91819290707474e-05
-1.75956364217394e-05
-3.06640815658912e-05
-2.98632701365667e-05
-1.61744104577076e-05
-1.03049349805997e-05
-1.94178921438196e-05
-2.03423973446096e-05
6.3594790969087e-06
-1.22489334022792e-05
-2.11120117833379e-05
-9.66497279474146e-06
-1.7590005203574e-05
-1.59594983323493e-05
-1.41335841372805e-05
-1.74517538895301e-05
-1.00463915881668e-05
-5.16187948270443e-05
-1.48510620879855e-05
-1.79169265666749e-05
-3.97799554543874e-05
-1.18177846099063e-05
-1.11887918033677e-05
-4.01406349980771e-05
-1.66950345754853e-05
-1.72706221308756e-05
-3.09829668804384e-05
-3.74385361170689e-05
-2.70418585372223e-05
-1.84498925880692e-05
-8.06842740859184e-06
-3.0060732374204e-05
-3.24926564205889e-05
-1.00968177485228e-05
-2.4258992533179e-05
-1.69024692649205e-05
-1.99983603526414e-05
-1.01427350763415e-05
-5.40163300210023e-05
-2.02113959339526e-05
-1.96414528161706e-05
-4.25736161201713e-06
-1.52261750420327e-05
-1.69592024990908e-05
-2.58341191891064e-05
-1.95333468831026e-05
1.58923057111778e-05
-2.95437701279619e-05
2.35358184059436e-06
-1.9860704608668e-05
-2.87432876550919e-05
-2.51291852155571e-05
-2.21596024948466e-05
-1.07563152800838e-05
-9.03526063233159e-06
-4.10076684146821e-06
-1.10340734677773e-05
-1.63049977565015e-05
-2.54264514227845e-05
6.67719389546629e-06
-3.42700365375328e-05
1.03192667169871e-05
-3.4831049797522e-05
-1.77488582942557e-05
-4.4265253428502e-05
-2.10940088898735e-05
-9.73604662292217e-06
-2.74277916138417e-05
-2.67559364894649e-05
-3.46239251559647e-05
-1.22450815022744e-05
-3.21606984188582e-05
-2.91712307732161e-05
-3.28010147148229e-05
2.77087411732322e-06
-2.37511482548846e-05
-2.58093901720773e-05
-3.36447261621814e-05
7.99269733832312e-06
-4.60369340211246e-06
-8.54037043309101e-06
-7.17397963622787e-06
-1.29268544626984e-05
-1.57135540386797e-05
-2.7772081094629e-05
-1.72574078853515e-05
-1.64716704063136e-05
-1.67572107186415e-05
-3.2560345122062e-05
-9.91758469667557e-06
-3.04413046107826e-05
-2.6699459429254e-05
-3.84178535161421e-05
-2.98738366957415e-05
-2.91435000313353e-05
