# Supplementary material for: Research on computational propagation and identification of mine microseismic signals based on deep learning
Source: PLoS One. 2025 Oct 22;20(10):e0334641. doi: 10.1371/journal.pone.0334641 (PMC12543183; doi:10.1371/journal.pone.0334641)
Supplement: S1 Data — (ZIP) [file pone.0334641.s001.zip › 000100500001015.xlsx_0.txt_24.txt.txt]

-2.08413602324307e-05
-3.48849167481862e-05
-4.29711716080659e-06
-2.51213066927686e-05
-3.172958857033e-05
-2.91279047239197e-05
1.01759429756695e-06
-2.09100404465803e-05
-3.90285136994158e-05
-3.05653547307462e-05
-1.45855453793219e-05
-1.43770945317839e-06
-1.57875911391363e-05
-1.17268714321162e-05
-1.88365640312267e-06
-1.70052059915713e-05
-1.81143588594482e-05
-1.10680195668003e-05
-1.07594700032906e-05
-3.32325778130642e-05
-8.13029670096514e-06
-2.62958034326435e-06
-3.06315909507068e-05
-1.02629240893237e-05
-9.63666585755266e-06
-3.16304195445147e-05
-2.08940254013129e-05
2.7044967476147e-06
-1.97019095115641e-05
-2.24042293512227e-05
-1.24332765132395e-07
-2.3249380316457e-05
-2.58987079056737e-06
4.52456431757847e-06
-2.20595999648903e-05
-1.55685300228869e-05
-1.09646643962821e-05
-1.52693021082563e-05
-3.98884014555704e-05
-7.67481730803323e-06
-7.89702188580293e-06
-2.93563944657259e-05
-3.29101554965477e-05
-2.09736216760686e-05
-3.08933478744793e-05
-3.60257571256635e-06
-3.00686381719622e-05
8.91232988186592e-06
-3.5711650122143e-05
-1.31391493412142e-05
-7.71147533511662e-06
-1.35633193767576e-05
-1.49604118154691e-05
-2.84657660138123e-05
-2.67695372519098e-05
-8.52058318684049e-06
-2.16832696048327e-05
-2.12130927956148e-05
-3.18945433981495e-05
-4.35833631311793e-05
-4.52902087875937e-05
-1.17968067653539e-06
-3.58301265810394e-05
-1.45728508606232e-05
-1.98803193806873e-05
-1.90678663663323e-05
-9.17181787138749e-06
-4.11049746050236e-05
-1.85042949097962e-05
-8.79478530954033e-06
-2.6844371292591e-05
-3.4673731721502e-05
-2.04125031738286e-05
-3.27505737109403e-06
-1.61163500450328e-05
-1.06921152866286e-05
-3.84862221988011e-05
-2.23433236093235e-05
-2.44776295450066e-05
-1.09197574153001e-05
-2.51415522481089e-05
-2.35246302269233e-05
-3.03653147719198e-05
-1.58377743240356e-05
-2.86728874722744e-05
1.09933551582481e-05
-1.7584196212122e-05
-3.8050841055684e-05
-1.28657091790798e-05
-1.56172523957791e-05
-1.18236611135262e-05
-1.33858941384924e-05
-1.46448916626418e-05
-3.31416354068998e-05
-2.35269080842301e-07
-1.44822039753332e-05
-9.98791670626852e-06
-1.59843818512305e-06
-2.15311069082221e-05
-3.28888940506442e-05
-4.46307336307011e-05
-2.30443763769939e-05
-9.30040717913473e-07
-1.36672822566947e-05
-2.6900361533481e-06
-2.27116120935037e-05
-2.15541670745095e-05
-3.02169573391433e-05
-3.34745146465885e-05
-1.97198553411707e-05
4.91760693649458e-06
-1.48948225668557e-05
-2.72578370781418e-05
-4.87091981882049e-05
-1.97595037945036e-05
-3.29408420697998e-07
-1.08606252783411e-05
-1.4786125515959e-05
-9.66712457048267e-06
-1.87460643357459e-05
-4.51760290356763e-06
-3.54469034397585e-05
-1.96631780128632e-05
-2.41352782868483e-05
-4.58512437759803e-05
-4.25249276209869e-05
-3.52941004403164e-05
-4.31058773555868e-05
-3.50844770277677e-05
-4.92031245185212e-05
-3.08264569746692e-05
-3.40727450795381e-05
-2.55402790398973e-05
-1.91766343597538e-05
-2.66623999161705e-06
-2.0410426187563e-05
-1.8608561089124e-05
-2.11577064557343e-05
-1.82980080013699e-05
-7.51488685139682e-06
-2.09313061999925e-05
-3.11391646774118e-05
-4.04024327157121e-05
3.21712926389409e-06
-2.68065231712733e-06
-2.24356685080508e-05
-1.55456145635931e-05
-4.70992802347516e-06
-3.4319628497864e-05
-8.33092455746307e-06
-1.2860939708622e-05
-2.35885980883628e-05
-3.56236436781454e-05
-2.1751524395771e-05
-6.77373265941522e-06
-3.70115435403185e-05
-5.74405650653323e-06
-1.29796496996655e-05
-6.16658688101833e-06
-2.5755809063012e-05
9.99714920408425e-08
-2.00222498727514e-05
-2.78420898152749e-05
-1.9716311526038e-05
-2.24207571915166e-05
-2.36609849048232e-05
-2.45318875673717e-05
-3.66125016693297e-05
2.6433576444164e-07
-4.13966259150163e-05
-2.55280950122575e-05
-1.53801647098178e-05
-5.87421364489176e-06
-3.25245760904763e-05
-4.91185207754427e-06
-4.33390984860094e-05
-2.56610340216729e-05
-1.4181728327327e-05
-3.72583296627408e-05
-1.63583764540215e-05
-9.6766738449411e-06
-1.66055310335377e-05
-3.07957183858209e-05
-3.01745616108841e-05
-2.56580050914285e-07
-1.55696003705828e-05
-2.87862624036342e-06
-1.64031905642607e-05
2.39896938914019e-06
-2.51433706929886e-05
-2.49435993325235e-05
-2.9490986801944e-05
-3.06393928686247e-05
-1.32111825140833e-05
-6.95371699704996e-06
-1.84736181298922e-05
-1.11867145964024e-05
-9.05863267316158e-06
-2.878122824784e-05
-1.7086895789426e-05
-2.5409169441687e-05
-4.82686530364645e-06
-2.89760423959493e-05
-1.68613358049384e-05
-2.26778576955232e-05
-8.39443370401855e-06
-1.26807596120685e-05
-1.65571536666106e-05
-3.41576302049666e-05
-4.09148363464984e-05
-1.42062336366823e-05
-2.27920996238804e-05
-2.30033484856758e-05
-3.33256533956563e-05
-3.30077135106174e-05
-1.33933865079322e-05
-2.50158618482491e-05
-2.62030882002573e-05
-3.1060507619172e-05
-4.06203327377883e-05
-1.99646707296454e-05
-2.63527619807808e-05
-1.82618829985623e-05
-2.34105654440923e-05
-2.61473398444616e-05
-5.18121985423424e-05
-2.19673219169727e-05
-5.15087277482365e-05
-4.20153244640704e-05
-1.58172492856541e-05
-1.99236332474971e-05
5.36651502368662e-06
-2.01921753359315e-05
-3.57690272149127e-05
-2.62428059517628e-05
-1.79352084319214e-05
-4.15441600965383e-06
-2.74764162553712e-05
-9.04907141840591e-07
-1.42040121483322e-05
-3.12779412738328e-05
-1.87473335145178e-05
-1.1281995360619e-05
-4.83056574415072e-05
-3.05044395527683e-05
-3.60388465809653e-05
-2.52943147306046e-05
-2.28880873004519e-05
-2.21627455872442e-05
-2.85206912535523e-05
-2.52770990928245e-05
-3.66608488043191e-05
-2.80337654811582e-05
-2.33341972196908e-06
-2.23140174307383e-05
-3.75816083188699e-05
-2.02536405812135e-05
-1.14170771610093e-05
-1.91259769274908e-05
1.52930863744739e-05
-1.54344718311834e-07
-1.02223663659241e-05
-1.00557275725546e-05
9.90060790771168e-06
-2.22510488941961e-05
-1.8428936240438e-05
-1.30246189583617e-05
-2.76520588263124e-05
-1.04303687128608e-05
-2.24014054507898e-05
-3.28191025771472e-05
-1.59499759300341e-05
-2.09893770108145e-05
-4.1143434628226e-05
-1.05683599935967e-05
-4.85651593428408e-05
-2.75678288005109e-05
-2.4456333578973e-05
-1.42833081377345e-05
-2.64064656279164e-05
-2.47245280200586e-05
2.68736990389677e-07
-3.78364740380273e-05
-2.18958918508097e-05
-3.31159543971688e-05
-2.94403041937308e-05
-1.35732698400786e-05
-3.51294105558205e-05
-3.97501517622666e-05
-1.37367157369299e-05
-3.24007956137437e-05
-4.1887257116578e-05
-2.89856179746587e-05
-1.23402785900109e-05
-2.5981594707715e-05
-3.284752411373e-05
-1.76219668602998e-05
-1.19681416282488e-05
-2.92858034532918e-05
-5.54763637084337e-06
-2.68396325367335e-05
2.27847097867823e-07
-4.14199549837459e-05
-4.66279890674498e-05
-2.87929372923481e-05
-2.19979207426312e-05
-3.15558321919367e-05
-3.52940288854712e-05
-2.07670684763177e-05
-3.10156275379774e-05
-1.66245229128219e-05
-2.13866450913293e-05
-1.08917922489674e-05
-8.14890715927253e-06
-1.24446942251807e-05
-2.55504888635332e-05
-3.27677175215973e-05
-3.2789827564561e-05
-8.56792046313016e-06
-2.45487052313531e-05
-2.02763173020838e-05
-3.39524655890253e-06
-2.99470058742599e-06
-9.01924777541796e-06
-2.60698028969991e-05
-1.86378136131188e-05
-1.70397532319154e-05
-1.22877474448105e-05
-1.17811419265878e-05
-2.45085875677562e-05
-4.09812473455671e-06
-1.95284268467203e-05
-1.57636181138827e-05
-2.14064734301434e-05
-1.19555239260556e-05
-3.02454824336595e-05
2.69102559162108e-06
-8.54087631520493e-06
-2.58412738089262e-06
-1.10904016795093e-05
-1.2031086737375e-05
-5.4345361976043e-05
-3.06722929481023e-05
-2.14383342906553e-05
-2.01367188347177e-05
-3.74008774352359e-05
-5.1773674741822e-06
-1.14167992518557e-05
-1.85823774186035e-05
-1.95336831750566e-05
-4.80585282128104e-05
-2.33307688744008e-05
-2.86517372878632e-05
-2.74503329259425e-05
-4.0098023926226e-05
-1.79843014975818e-05
-1.02168407124433e-05
-1.894520833789e-05
-8.5692246734367e-06
-1.30332945979517e-05
-3.38414751099742e-05
1.46031559580957e-06
-3.05668549713676e-06
-1.79151505750781e-06
-3.12804143921337e-05
-3.26544089464317e-05
-2.37420652859693e-05
-2.30959368703414e-05
-1.70496690428206e-06
-3.01374958905353e-05
-3.26506006101157e-05
-2.41673550868829e-05
-1.28417937817133e-05
-2.43226623621202e-05
-2.17642364746997e-05
-1.20819836143863e-05
-9.80162806106944e-06
-3.32581076417211e-05
-3.94480079743438e-05
-1.5104041433691e-05
-1.77778214169646e-05
-2.17502244480458e-05
-2.37626036875162e-05
-6.15278266982845e-06
-9.38769459380911e-06
-1.84701320708376e-05
-1.75572727251163e-06
-2.26553221757316e-05
-3.00831026924349e-05
-2.60463437503423e-06
-2.33874734972603e-05
1.41845153391658e-06
-2.97810371532112e-05
-2.94809250757145e-07
-2.07894427162412e-05
-1.05500254685158e-05
-2.8670289948515e-05
-3.43192653570553e-05
-2.04836380299813e-05
-1.96178543189859e-05
-2.39764846743355e-05
-2.63518367275183e-05
-3.53603079100911e-05
-1.35071546532191e-05
-1.79775761181996e-05
-2.19867628826085e-05
-2.06027992852542e-05
-2.04797322607096e-05
-2.81064128945092e-05
-3.44864448956238e-05
-1.22932801845666e-05
-2.67267628303981e-05
-1.92281408650034e-05
-4.1228741846999e-05
-2.28000114066693e-05
-3.38285273976761e-05
-4.82280757266247e-05
-7.1508986693369e-06
-2.06181971422506e-05
-2.23669260865334e-05
-2.10435742656201e-06
-4.23398255684973e-05
-3.2338190826845e-05
3.5941916221699e-06
-4.71250369441141e-06
-2.55677850020935e-05
-1.83350797872233e-06
-3.13298277471162e-05
-1.38631618170017e-05
-8.79964023940487e-06
-2.78969888578762e-05
-3.14601142957833e-05
-1.04863719745625e-05
-1.08394277773467e-05
-3.48679176633932e-05
-1.64303789412788e-05
-1.5625091330968e-05
-1.67168460552484e-05
-2.23478713300635e-05
-2.27643340771167e-05
-2.47597557412272e-05
-7.86142458132188e-06
-9.66081892500255e-06
-1.61544765707037e-05
-4.26433374657204e-05
-1.46108223115444e-05
-4.6567456732176e-05
-2.43166824567923e-05
-7.3245246563023e-06
-3.57588531520397e-05
-1.74463238905188e-05
-1.43052762012478e-05
-2.18566004449765e-05
-1.38546637676048e-06
-2.93108675226773e-06
-2.35721906048459e-05
-4.2178359970575e-05
-5.36181308699758e-05
-2.28779716861003e-05
-6.69592059436508e-07
-3.04893405588e-05
-1.28898222226688e-05
-2.79740525573602e-05
-3.15787101225686e-05
-2.9506360624383e-05
-3.21436417250072e-05
-4.7239374427646e-06
-6.87736333078091e-06
-1.63781212052465e-05
-1.40170700679295e-05
-4.44326936031455e-05
-2.02637282033254e-05
-1.83459389993323e-05
-4.57320598597513e-05
-3.86951141038834e-05
-2.65572227786949e-05
-1.21364903189393e-05
-2.29622062029264e-05
7.16880922983379e-06
-3.29274567682356e-05
-2.3704126353934e-05
-3.15903536726433e-05
-3.96809075144335e-05
-2.99512186752205e-05
-2.89551563864281e-05
-1.81001383007457e-05
-2.85954005935993e-05
-1.90459693500935e-05
-1.98300629698312e-05
-3.28409086072726e-05
-1.75738908614752e-05
-6.95003838259377e-06
-3.59428484184388e-06
-3.56791520162571e-05
-3.88808238725688e-05
-1.29608820694095e-05
-2.0853189733899e-05
-6.20930575044098e-06
1.70921000281283e-06
-1.60603150846921e-05
-1.72958999994039e-05
-1.75922150292187e-05
1.60302457756296e-05
-2.9559149325594e-05
-2.15154591717246e-05
-2.30103449932131e-05
-7.67003130713644e-06
-1.62336194862008e-05
2.23326829999062e-06
-2.31109073561508e-05
-3.17377041336824e-05
-7.95326176909205e-06
-3.80070839217639e-05
-2.45372781757447e-07
-6.97055870100468e-06
3.84621310255054e-06
-1.29016279465516e-05
-3.89623245980971e-05
-2.15351042846112e-05
-2.16960844621986e-05
-1.32548319501523e-05
-2.92091165374194e-05
-1.84256460558283e-05
-8.10186972718739e-06
-3.21047461703331e-05
-1.39677877231947e-05
-3.60888878291217e-05
-1.76413419675541e-06
-3.1322211843264e-06
-2.10813756775018e-05
-2.50648675759105e-05
-3.76991653051401e-05
-1.50546113295604e-05
-1.65323763555637e-05
-1.28548320827368e-05
-1.94098758115223e-06
-2.97255487903468e-05
-6.85492468671434e-06
-1.85979695175795e-05
-1.41334805393041e-05
-5.21745277809488e-06
-1.03235892327385e-05
-1.86655606484876e-05
-2.24555634073799e-05
-1.00759785072343e-05
-1.84492276771216e-05
-8.78885861227322e-06
-2.6921207988064e-05
-1.28582707327149e-05
-3.59940319000195e-05
-1.93770020927641e-05
-1.63462296223771e-05
-1.71461105860496e-05
-4.05559977091107e-05
-4.9660097203469e-05
-7.45345019378257e-06
-2.43100220071424e-05
-2.20400865496326e-05
-1.40929334284455e-05
-2.75782718789482e-05
-3.37922140801433e-05
-1.81860171588734e-05
-2.55694973384137e-05
-1.79334365597506e-05
-1.0365807520013e-05
-1.9899821465513e-05
-8.0355653964515e-06
-2.80003121272544e-05
-1.62671391558146e-05
-1.64698723576717e-05
-2.56993761601929e-05
-2.5501720980417e-05
-1.02689539442151e-05
7.22135856802169e-06
-3.51645320581668e-05
-3.84520505901917e-05
-4.31668211147993e-05
-5.08822643617882e-06
-2.4304817535986e-05
-3.0489859828736e-06
-1.71390121318529e-07
-2.4758317081109e-05
-1.97434227730802e-05
-1.47057663581673e-05
-2.15144601409184e-05
-2.18392385325033e-05
-1.91905130863671e-05
-1.78432655863013e-05
-1.09835119008178e-05
-5.75502815246601e-06
-2.50582330300788e-05
-3.26500221714883e-05
-2.95825163957866e-05
-2.84036611054115e-05
-1.87734463368601e-05
-2.25553359905644e-05
-5.74424413527496e-06
-1.95947278479046e-06
-2.93977040333711e-05
-9.79598615352753e-06
-3.05570099785251e-05
-2.6770013307931e-05
-7.66543535889886e-07
-1.63731601394729e-05
-2.91014403364454e-05
-2.32734302809965e-05
-1.18657899821359e-05
-1.99730812692574e-05
-1.28653540018638e-05
-7.65513304398466e-07
-6.60801466960037e-06
-3.43802038596957e-07
-1.21008247071285e-05
-4.20800137714718e-06
-2.58710071939437e-05
-1.6732432375079e-05
-3.33406051668679e-05
-4.33847223293006e-05
-2.5005414622392e-05
-2.21064709848482e-05
-1.15731523128722e-05
1.76651206693739e-06
-2.71150866345861e-05
-1.47470532378155e-05
-2.37551968777705e-05
-2.74604879643868e-05
-3.88846611361798e-05
-1.11066933442852e-05
-3.49355071771995e-05
-8.24350361779296e-06
-9.59664006574472e-06
-3.83152190280511e-06
-1.48323872447267e-05
-2.03535990607401e-05
-2.51713881022043e-05
-1.44042944890285e-05
-1.20819427329517e-05
-4.58254887014974e-06
-1.01960699712404e-05
-4.13060129689517e-05
-1.54974417404949e-05
-2.02213536979988e-05
-1.19838684675985e-05
-2.67769806193318e-05
-1.10292785265196e-05
-2.53170517466839e-06
-4.42047879094953e-05
-7.3504521628328e-06
-2.58713299975816e-05
2.84384972910384e-06
-1.89776995796564e-05
-2.45992549665596e-05
-2.00922483405838e-05
-4.54864535239078e-06
-1.34522886828304e-05
-2.13432571997614e-05
-2.29022367043305e-05
-1.69260972002073e-05
-1.68383947461085e-05
-2.95940623809166e-05
-2.99696482119318e-05
-2.61163200404776e-05
-3.39033126173553e-05
-2.1409057467225e-05
-7.29203720602446e-06
-1.82958094046991e-05
-1.59853301263364e-05
-6.54906441190633e-06
-1.93803571402627e-05
-3.11872251845406e-05
-1.38473825084372e-05
-1.03948246142441e-05
-3.43136407454358e-05
-3.1528510356093e-05
-2.3897812051532e-05
-2.61262462396792e-05
-2.49923520273133e-06
-2.50775154005469e-05
-2.03798135653382e-05
-3.95238133416871e-05
-3.23849049016142e-06
-4.9934022953501e-05
-2.38778007726233e-07
-1.86695022695817e-05
-2.03323874553471e-05
-1.63876037157423e-05
-2.46966539483378e-05
-3.77284829578445e-05
-2.09429758648785e-05
-2.03588105381271e-05
-2.23790692273637e-05
-1.75334520871973e-05
-3.19490395354605e-05
-9.40793595040267e-06
-2.33485612457471e-05
-2.21919712808215e-06
-3.28500711060692e-05
-3.8936096108918e-07
-2.85051114499052e-05
-3.00818632143507e-05
-1.83782416400422e-05
1.10101478641055e-05
-3.9386168319956e-05
-1.83589854500193e-05
-7.61398386570138e-06
-1.81616992645297e-05
-2.57254340870106e-05
-1.14868699469969e-05
-2.39383729672386e-05
-4.93989789861578e-05
-2.4978160391136e-05
-7.0866091556599e-06
-2.47041890083578e-05
-7.08616710322547e-06
-2.07211661979855e-05
-2.23123330561098e-05
-6.45881775483663e-06
-2.24519995701589e-05
-2.4140277632014e-05
-1.58123929282212e-05
-1.19684664991286e-05
-1.5766108913954e-05
-2.73987102293293e-05
-1.30129141978786e-05
-9.9731057804114e-06
-1.50850732265096e-05
-3.30154851315391e-05
-1.23073554160767e-05
8.59528034382064e-06
1.00125951251479e-05
-1.52886046363561e-05
-1.20185834164329e-05
-1.49091623552965e-05
-1.50983681950171e-05
-2.97338461322145e-05
-2.18970443838378e-05
-1.13141533609151e-05
-9.96702116461597e-06
-2.83641809055021e-05
-1.87909563398534e-05
4.40310981478305e-06
1.04283925863417e-05
-1.52463335558431e-05
-3.04037815405774e-06
-1.57013073054686e-05
-1.46988784892281e-05
-1.95609291627578e-05
-4.06315433429506e-05
6.12042655094507e-07
-2.21111263642304e-05
-6.64221880879782e-06
-9.66738988667191e-06
-2.73589120701079e-05
-3.47121597624975e-05
-2.35555926950988e-05
-3.3384904768026e-05
-9.43831237809003e-06
-2.88991322154086e-05
-2.93221716567855e-05
-2.61557234295878e-05
-2.68443992642675e-05
-3.87645207901997e-05
-1.79546012620961e-05
-1.28847218374425e-05
-3.45343261381097e-05
-5.93765444770207e-06
-8.67364838283911e-06
-2.70227396140621e-05
-1.89058768246456e-05
-3.84200657031267e-05
-1.16702337064282e-05
-2.89140429807808e-06
-2.15791767247021e-05
-1.25762118195988e-05
-2.21560456283855e-05
-3.28350736118158e-05
-2.06269085221371e-05
-4.72025949549651e-06
-3.0542974496524e-05
-2.99800491213821e-05
-1.91347728969047e-05
-3.87503081122676e-05
-2.8106252591272e-05
-3.50073270267819e-05
-1.24917141810823e-05
-2.39413548062948e-05
-3.33512669775308e-05
-1.11198260362562e-05
-3.95315050889221e-05
-1.83973337451403e-05
-2.44892752778193e-05
-2.47835701650008e-05
-1.91897417349228e-05
-2.1424943650121e-05
-2.76511547422433e-05
-1.54757204854067e-05
-2.68986126612326e-05
-1.9845423792989e-06
-1.14004283745736e-05
-3.49642083093062e-05
-4.17255886008762e-05
-3.23560576096261e-05
-2.82452915734917e-05
-2.55339255344005e-05
-4.27818273783118e-06
-1.44424328250745e-05
-3.33866250257475e-05
-3.20999663028524e-05
-3.46419100186456e-05
-8.50262124085546e-06
-3.66026534615492e-05
-2.08368259626612e-05
-4.00706506589481e-05
-1.33292754839006e-05
-2.37183362673942e-05
8.10208696286659e-06
-2.27482728442305e-05
-2.62749036419029e-05
-4.43636782548127e-05
-1.14284102705534e-05
-2.65191267765821e-05
-3.01893719163604e-05
-1.61922697666395e-05
-4.06593186750374e-05
-1.67498076162426e-05
-2.06022498336432e-05
-7.47555446412392e-06
-2.9952104649003e-05
-7.78390501041338e-06
-2.78208215390552e-05
-1.92184666439549e-05
-1.10143773611452e-05
-4.09873753039679e-05
-2.02975094221454e-05
-3.42158909463934e-06
-2.87084871452065e-05
-2.42936542177367e-05
-1.55802634115156e-05
-2.80865831838065e-05
-2.04108900662257e-05
-1.28159705579163e-05
3.41656036483485e-06
-2.44230715946654e-05
-4.61501809461966e-05
-6.27411405694081e-06
-1.65334865924044e-06
-2.92259931315537e-05
-3.05633270664743e-05
-2.62191158770562e-05
-1.27671404002578e-05
-1.37440163684171e-05
-3.90600597724836e-05
-2.24977993876846e-05
-3.10579401960786e-05
-9.99700341812965e-06
-4.01570992915899e-05
-3.16759247803272e-05
-4.50266654173711e-06
-1.64998204036028e-05
-4.72872252776708e-05
-1.76241167948021e-05
-4.10123042987386e-05
-2.56225321747113e-05
-3.20854994401183e-05
-1.32323551459479e-05
-3.45681907448074e-05
-3.18512673250631e-05
-2.04630977790775e-05
-3.88291375931949e-05
-5.27433887436438e-06
-1.79809148753636e-05
-2.77041298660854e-05
-1.41617265051561e-05
-3.06870624824317e-05
-3.14739121776749e-05
-5.38759627276324e-06
-2.00748921440757e-05
-1.37451135125861e-05
-3.04753040199916e-05
-3.84184850643232e-05
-2.38946455660958e-05
-7.19295140249806e-06
-1.04315068672812e-05
-2.15429114075955e-05
-4.41898289137168e-05
-2.86213490089751e-05
-1.61754308912579e-05
-2.42461981504433e-05
-2.59475470602099e-05
-1.20690729210509e-05
-1.62288465552974e-05
-1.26303917081977e-05
-3.64754661769138e-06
-2.71511740118564e-05
-3.3198056186663e-05
-3.05960150566748e-05
-3.63740520361399e-05
-2.16050153769726e-05
-7.25864147770087e-06
-2.03523999027458e-05
-1.4404113332433e-05
-3.68928660523796e-05
-2.56094734268284e-05
-4.04102533496503e-06
-4.57584475133657e-05
-1.57232152927476e-05
-2.09577214625546e-05
-1.24701488660331e-05
-2.54591298774241e-05
-1.36956027084949e-05
-2.39809554067842e-05
-4.18853370918468e-05
-2.48418671973781e-05
1.40046204933348e-05
-4.17171360817048e-05
4.05444027974883e-06
-6.5622196835313e-06
-4.01247763710896e-05
-2.94579452417779e-05
-1.89046720679873e-05
1.57813585240249e-05
-1.00406786279201e-05
-3.06764038315987e-05
-5.20602640288371e-05
-1.06772672020533e-05
-2.73585951544824e-05
-5.01450770697255e-05
-2.20241793546059e-05
-3.29973100021458e-05
-2.07025301339957e-05
-7.54437159662676e-06
-3.80763732192379e-05
-3.19487318699523e-05
-2.05895367523698e-05
-1.61025842808935e-05
-2.45780308455082e-05
-3.57890722488905e-05
-1.73222694285957e-05
-1.70988293762488e-05
-3.45706762799606e-05
-1.79285567146517e-05
-3.45510976408645e-05
-4.22796719805419e-05
-1.64679183256175e-05
-1.47133926031877e-05
-9.96927404377248e-06
-1.02632956544139e-05
-3.20479446848759e-06
-5.31523466690106e-05
-2.58843439047093e-05
-2.04814645213809e-05
-2.59195740017744e-05
-1.11180287951876e-05
-2.42012894216815e-05
-3.19396442994892e-05
-1.56494816500519e-05
-1.01792160772607e-05
-1.62262139626499e-05
-2.9059846708489e-05
-1.8310838983251e-05
-1.35279558204462e-05
-4.08161288280184e-05
-3.52996149576518e-05
-2.77552886032896e-05
-1.8131803747646e-05
-1.05813739531205e-05
-2.57520294099032e-05
-5.39563988318745e-06
-2.31315178254025e-05
-9.96861890231889e-06
-1.93615159574466e-05
-2.84347850303859e-05
-1.88826060724315e-05
-2.97562923847372e-05
-1.01306003058732e-05
-1.61406356283542e-05
1.82466998740909e-07
-1.10862192082389e-05
-1.76527211846024e-05
-3.69408848610308e-05
-1.36837032853986e-05
1.73963922396409e-06
-1.15217395243867e-05
-2.98631869725194e-05
-3.64193355285082e-05
-1.93988162865043e-05
-6.55683651398633e-06
-6.78970835329852e-06
-7.99255139860143e-07
-2.28559830454563e-05
-3.99772882604729e-05
-2.4482218301149e-05
-2.83271930480883e-05
-2.56187812532094e-05
-4.99224996304948e-06
-3.8016385487506e-05
-1.89630848297813e-05
-2.44707846713559e-05
-1.48300300076259e-05
-1.77287116251581e-05
-1.59647604398461e-05
-1.05663046319904e-06
-3.18196880529446e-05
-3.57141031512903e-05
-3.10538981238092e-05
-2.93226390327321e-05
-5.40579391621187e-06
1.48342062786319e-06
-2.53908156922445e-05
-4.62503325624713e-05
-1.73906249926773e-05
-1.17666770201555e-05
-2.78391042336714e-05
-1.80294056455141e-05
-1.99469390688239e-05
-7.15863946337341e-06
-1.4711232815696e-05
-3.19214432146831e-05
-1.72189616796978e-05
-6.94782551357893e-06
-5.07385983821967e-05
-1.54728070297699e-05
-2.10989010613802e-05
-1.59183555586216e-05
-2.03957988162536e-05
-1.91053266538214e-05
-2.38511155338947e-05
-2.0506483859741e-05
-3.98257794718019e-05
-2.72245705911727e-05
-3.0010761612187e-05
-1.43655569573253e-05
-4.47254131968013e-05
-2.719535458304e-05
-7.01951898583043e-06
-1.48036706415637e-05
-1.98458413703748e-05
-2.17201142415614e-05
7.33943955803901e-06
-2.47316071289334e-05
-3.3680508444297e-05
-2.19175933127935e-06
-1.68516660698068e-05
-1.3701891117338e-05
-1.45339095420138e-05
-1.99322011260815e-05
-2.66625454500656e-05
-1.62209097160809e-05
-1.60263895026943e-05
-2.05370814321194e-05
-2.67543626711456e-05
-2.96997780337469e-05
-1.06961574672871e-05
-1.14684464427808e-05
-2.07895033404708e-05
-3.35671959074205e-05
5.67283574705826e-06
-2.79353596303473e-05
-3.7640766707818e-05
-5.24418430730594e-05
-1.88124421417345e-05
-1.21848576753151e-05
1.01669299606833e-05
-7.54080410728612e-06
-1.58574107132949e-05
-1.24972469777566e-05
-1.78283658532078e-05
-3.78008797332365e-05
-2.072489425755e-05
-2.18109381785325e-05
-9.77738067268427e-06
-3.22193262925014e-05
-3.90045906442222e-06
-9.4850030264165e-06
-2.78332178722514e-05
-2.58075072675308e-05
-1.67097987527513e-05
-2.11069444899984e-05
-3.22383128324344e-05
-2.77092638693749e-05
-3.42401196610256e-05
-9.07504674310055e-06
-3.40740033677576e-05
-4.1363566189832e-05
-3.08511616390867e-05
-1.82733451020412e-05
-9.58508700020066e-06
-3.63062567212321e-05
-9.58441275663403e-06
-3.01625942947446e-05
-8.54147628303966e-06
-2.72885599800491e-05
-3.17689076639309e-05
-9.61390184707638e-06
-2.25535421038462e-05
-5.25556333716804e-05
-5.8468090703721e-06
-3.72194298761212e-05
-3.88638983973008e-05
-2.64263152606567e-07
-3.38297611912328e-05
-9.76470501098582e-06
-2.35442064293695e-05
-4.46508966725286e-05
-1.5267431586707e-05
-1.27640562989832e-05
-1.97241463609746e-05
-5.69649920753749e-06
-2.20863184718669e-05
-3.77726930869957e-07
-1.43308498102295e-06
-1.10126949272974e-05
-1.91563490735065e-05
1.35239929785861e-06
-2.32200636053493e-05
-4.0329636161183e-05
-1.15471079002045e-05
-1.18433983133347e-05
-2.80334004616373e-05
-1.0352403869504e-05
-1.65405883151531e-05
-9.5423573395736e-06
-4.61671059316988e-05
-1.21217351530838e-05
-2.7381199399269e-05
-2.90558415847986e-05
-3.55124054788856e-05
-2.57243176132915e-05
-1.2816109605669e-05
-6.03742356462549e-06
-3.71887337056946e-07
-1.39933972229209e-05
-1.52720399144688e-05
-1.96901937184287e-05
-2.69470262851033e-05
-1.45532488859197e-05
-3.12278430948095e-05
-1.56254337478816e-05
5.45400037083547e-06
-8.49552288805605e-07
-3.70448005364844e-05
-1.17713573660038e-05
-3.09781837951389e-05
-1.11418636753095e-05
-5.92194139358076e-06
-5.65022514555533e-06
-1.0106275474669e-05
-2.96102861713715e-05
-2.60614633721237e-05
-2.38161091262894e-05
-2.31178876287664e-05
-1.49264711438263e-05
-2.09969522383783e-05
-2.53144352172399e-05
-3.37878825430714e-05
-3.26689364448403e-05
-2.94694505452398e-05
-2.92998976266254e-05
-2.11963200995172e-06
-4.15745833486742e-05
-1.44955268208048e-05
-4.35037146634777e-06
-4.80872543772205e-05
-4.42825143498431e-05
-1.66517995186581e-05
-1.98827618891747e-05
-1.41681679008705e-05
-1.54332226493505e-05
-3.61256236174576e-05
-2.39033292750131e-05
-1.05915520303549e-06
-3.52466243962591e-05
-3.09088799788972e-05
-1.89335081290818e-05
-1.60537508819726e-05
-3.39888501435589e-05
-2.3170503504306e-05
-8.46641679810751e-06
-1.4323857131465e-05
-3.51111722383524e-05
-4.5819149106173e-05
-8.0814343463413e-06
-2.84747735375552e-05
2.17031638620351e-06
-1.85013629328257e-05
-1.55163504133394e-05
-1.96140728502774e-05
-4.49369549965212e-06
-3.00460845186387e-05
-1.98867896440868e-05
-1.45191643834909e-05
-3.94342583064358e-05
-2.39973871941673e-05
-2.7653871404021e-05
-2.35815350535678e-05
-3.64584261779093e-06
-4.0234167328996e-05
-2.08808442807193e-05
-1.72645141103139e-05
-3.0014553822735e-05
-2.86553915263457e-05
-3.99001947489252e-05
-2.51813285704745e-05
-2.58816302232681e-05
7.12005594542987e-06
-8.37562658245952e-06
-1.63021198883162e-05
-2.65891961991182e-05
-3.37602531543416e-05
7.45893299145472e-06
2.64278102002633e-06
-1.28501730735495e-05
-2.48452126781608e-05
-6.74992773335096e-06
-1.70007420909682e-05
-2.49009481420079e-05
-7.72132337250092e-06
-3.85654821383046e-05
-2.16319232291792e-05
-2.11148967963199e-05
-2.4384611436266e-05
-4.01331738489075e-05
-2.98156491629993e-05
-2.57807123349657e-05
-2.48365735951909e-05
-1.74385449753121e-05
-2.10014139284285e-05
-2.70453308722473e-05
-1.44833832401063e-05
3.78513201399301e-06
-2.15005271467363e-05
-3.81990903304909e-05
-8.19176904656888e-06
-1.76593067329219e-05
-2.81774100600386e-05
-5.82396657389259e-07
-2.38681916229259e-06
-3.22231746701415e-05
-3.25836855037662e-05
-3.27651412669153e-05
-1.75554986798e-05
-5.3664695629123e-05
-9.67625066117826e-06
-1.92603319711147e-05
-3.17199026910142e-05
-3.3541923283528e-05
-1.56089311399559e-05
-2.10560449265199e-05
-3.07483177327427e-05
-2.22040509788659e-05
-2.96552026024515e-05
-1.46696894553516e-05
-3.71736433231199e-05
-2.72641164125595e-05
-1.26789583534225e-05
-1.81955064919769e-05
-2.96946818603011e-05
-2.01880999493121e-05
-1.35838501894951e-05
-2.96859907644636e-05
-3.05546784661696e-05
-2.9803328106041e-05
-3.653925828993e-06
-3.98797807419889e-06
-5.10756568517499e-05
-3.64446332152762e-05
-2.5441932430028e-05
-2.19853802983024e-05
-1.03555459234148e-05
-2.40110945830165e-05
-2.22164419407743e-05
1.67202929002152e-05
-2.69993697433396e-05
-2.7344345398107e-05
-1.4462176725301e-05
-4.04203697652567e-05
-2.94953485728359e-05
-4.12426737289586e-05
1.16479419194394e-06
-3.39911125943748e-05
-2.35447210958081e-05
-9.95547736426934e-06
-3.15478752895007e-05
-2.04508239932731e-05
-8.79067124649842e-06
-7.73835613980573e-06
-2.31580036513385e-05
-1.04411391042244e-05
1.30818017183108e-05
-1.82142617578616e-05
-3.36394564757584e-05
-1.5710594197288e-05
-2.8324039920397e-06
-1.99789722102903e-05
-2.69272532897394e-05
-1.98467043603475e-05
-9.67550680053015e-06
-1.27458376533601e-05
-3.14358013921044e-05
-2.76407282954533e-05
-2.47839610511596e-05
-2.69869587753495e-05
-2.30574718768715e-05
-1.31638457489282e-05
-2.2133127675136e-05
-2.25659558422571e-05
-2.7771516730802e-05
-4.92486026721253e-06
-2.60164351264631e-05
-4.30248722078492e-05
-2.99108903739414e-05
-2.74780153225775e-05
-2.44558248228419e-05
-3.61245507647187e-05
-2.48163269198861e-05
-1.0053406992593e-05
2.3592783047027e-06
-1.18839655445708e-05
-1.30122035759403e-05
-2.05940774283626e-05
-2.20253886315033e-05
-3.44825840465947e-05
-6.20623247231913e-06
-2.70915856725024e-05
-1.88202272326475e-05
-1.59997051492731e-05
4.70763227066885e-06
-4.94495413702433e-06
-1.50136963531706e-05
-2.50043152211339e-05
-3.95568040137582e-05
-2.1592847943112e-05
-5.90028006949987e-05
-2.00998180850569e-05
-5.07260194968402e-06
-1.77119056147463e-05
-7.49038157092056e-06
-2.40631745927151e-05
-2.26701960911903e-05
-1.65409016913685e-05
-8.50488419315729e-06
-1.92681747329415e-05
-1.28303734812558e-05
-2.92567039186406e-05
9.64259070568674e-07
-6.81881648240013e-06
-1.50671417239281e-05
-2.7129975226306e-05
-2.01741297777969e-05
-2.47347683202577e-05
-1.40481747190899e-05
-9.73887335145039e-06
-2.43859435944044e-05
-1.71450355242123e-05
-3.59722268572674e-05
-2.7950837796887e-05
-2.39875985309385e-05
-2.69653975214408e-05
-2.24389286301307e-05
-2.31164905028862e-05
-2.09255580516383e-05
-2.66844205696313e-05
8.36266645006553e-06
-1.41411799664855e-05
-1.01847632313005e-05
-9.39136503082457e-06
-2.91409304705316e-05
-8.59068911143507e-06
-3.14614094647257e-05
-1.33934841077918e-05
-7.05283471278982e-06
-2.20312206863594e-05
-2.37197265399919e-05
-1.75378765924491e-05
-3.07297522474518e-05
-3.50709640436298e-06
-3.96480089219586e-05
-3.05608705493002e-05
-2.52450816161112e-06
-2.51691650030782e-05
-1.71379540107571e-05
-1.12612913133232e-05
-2.92500511957897e-05
-7.35271179272878e-06
1.60013652331833e-06
-2.8530744790026e-05
-1.33080351912693e-05
-4.63256548238903e-05
-3.89295364843384e-05
-1.30171734821563e-05
-4.21572389742016e-05
-1.44390845365332e-05
-3.60460332182607e-05
-1.87517957512326e-05
-3.13326055660852e-05
-2.11156497465737e-05
-6.89497755645418e-06
-1.74683528860406e-05
-2.39268496216921e-05
-3.0511796889893e-05
-2.36838578183015e-05
-3.41507935116851e-05
-7.84518006116362e-06
-2.6078899509286e-05
-2.36554948007816e-05
1.60813549835287e-05
-3.59515689743012e-05
-1.20161894817909e-05
-2.10746603711056e-05
-2.93484808449824e-05
-2.41085525090148e-05
-3.37549252039044e-05
-1.15339961270131e-06
-2.77171930582108e-05
-2.93104302502448e-05
-1.88458443282385e-05
-1.31935694291033e-05
-1.87886619830963e-05
-4.53708098627582e-05
-2.03484471305695e-05
-3.27748096842553e-05
-2.37193130506912e-05
-4.67059045433586e-06
-2.11342679729887e-05
-2.69314949153601e-06
-1.17101690825643e-05
-3.28125379058254e-05
-4.26735801545792e-06
-3.66493081847291e-06
-3.03224739882223e-05
-4.10897779125429e-05
-1.49061183489039e-05
-2.55326452051831e-05
8.65539334248682e-06
-7.57108903595982e-06
-3.59855980081979e-05
-1.06846738247654e-05
-9.66352747192954e-06
-5.0637418909119e-05
-1.66791993365086e-05
-2.14978160764108e-05
-2.12612226228564e-05
-1.7346524827247e-05
-2.1136152841699e-05
-2.12172770807459e-05
-3.08104723230679e-05
-8.53332573253244e-06
-2.32341826514641e-05
-4.49525643357814e-05
-2.4280038561221e-05
-1.32413444466558e-05
-2.81815125276645e-05
-2.08276875620413e-05
-2.40033160034269e-05
-1.58605480163647e-05
-2.26956497444947e-05
-2.49613287893467e-05
-2.89954726592906e-05
-1.27601903087238e-05
-1.19455921112286e-05
-2.5042194747108e-05
-2.49112164860305e-05
-1.666611800901e-05
-2.31022841879769e-05
-4.14459796775307e-05
-8.60178230396466e-06
-2.0404684233252e-05
-9.94067020533911e-07
-3.59558283833316e-05
-3.06406762420554e-05
-2.0599052120001e-05
-3.30691828576927e-05
-1.19757088649065e-05
-5.2064070728338e-06
-1.97716495402412e-05
-1.31839421679149e-05
-8.21307282155438e-06
-1.71672283084433e-05
-2.84775125830795e-05
-3.3049122008491e-05
-7.89419997724884e-06
-4.39304135626237e-05
-2.14028073223815e-05
-1.48665866765054e-05
-2.1163484946216e-05
-1.86223931898799e-05
-1.82087125686102e-05
-2.39476918359354e-05
-2.52756046613049e-05
-8.96274293254509e-06
-3.12249237308975e-05
-2.42564633442583e-05
-1.10610958836385e-05
-2.63347296929353e-05
-1.55877289993647e-05
2.49471090729059e-06
-3.33146068916725e-05
-4.10608648257792e-05
-4.02989840767489e-05
-4.46080399384263e-05
-1.44566125876713e-05
-2.5142267787486e-05
-4.15095349008998e-05
-1.8220004626245e-05
-2.27058726381641e-05
-1.67877921762451e-05
-3.06836644119779e-05
-9.29838355210497e-06
-2.49895443562684e-05
-2.43642920556094e-05
-3.88268690930864e-05
-2.75326329404431e-05
-3.1740010234176e-05
-1.31561401929989e-05
-2.29115895908891e-05
-2.15862298806573e-05
-1.3217245476688e-05
-2.723283390058e-05
-2.52028127798051e-05
-3.55411283757495e-05
-3.83618380293776e-05
-4.24254893457895e-06
-2.76504355249172e-05
-8.25078849646564e-06
-3.21205608104375e-05
-2.67899122934765e-05
-9.41503974283305e-06
-1.43359880013008e-05
-1.55862406275121e-06
-4.55972561494077e-05
-2.56668451672821e-05
-2.15560351030921e-05
-2.96619196295638e-05
-3.07173739207241e-06
-2.01258256871975e-05
2.75019792747457e-06
-2.39716189615483e-05
-3.3606711145448e-05
-1.78093607601922e-05
-2.72545302496035e-05
-2.02911648870369e-05
-1.03883498222814e-05
-7.83589705429451e-06
-3.15893494576898e-05
-2.24895242776932e-05
-1.88217010987179e-05
-1.10299580954449e-05
-3.92200861170273e-05
-1.67434136456284e-05
-1.15019479436823e-05
-1.60282537285534e-05
-3.18901862969954e-05
-2.28309512794707e-05
-3.33455490233135e-05
-1.4790100320039e-05
-3.23194900936608e-05
-2.78633056959174e-05
-2.0941793872561e-05
2.79729474375638e-06
-3.12835375266563e-05
-3.32197669501036e-05
-1.32152735478993e-05
-2.65821086809646e-05
-2.78412792284735e-05
-1.9028873621924e-05
-2.61884985463954e-05
-3.4706385028222e-05
-1.73780343672137e-05
2.92888001105701e-06
-2.51181508531102e-05
-1.23344151158456e-05
-4.10038815687887e-05
-1.76207663861113e-05
-6.73941331655166e-06
-1.34051477807518e-05
-2.32344010959549e-05
-3.3647776824772e-05
-7.49368826106778e-06
-2.51201961805968e-05
-2.61408661862509e-05
-5.63829315145382e-06
-3.72484357749596e-05
-3.8037014720935e-05
-2.23679075533259e-05
-1.88309731483789e-05
-2.53659473805948e-05
-2.92536513487396e-05
-2.71358806336788e-05
-8.8024095853796e-06
1.39247906233935e-05
-2.5964550397109e-05
-1.60727118329332e-05
-2.35745809384105e-06
-3.87439706226778e-05
-1.96071134752073e-05
-6.13120116595174e-06
-1.883570361202e-05
-2.63762625398637e-05
-8.08809757012844e-06
-2.24159116452912e-05
-6.61642400831987e-06
-3.05038225127323e-05
-2.22676056823161e-05
-2.84586996021633e-05
-2.13347721742518e-05
-2.22493709725167e-05
-4.04736568879789e-05
5.90684492026068e-06
-2.10467583214444e-05
-1.99211628621384e-05
-1.76632873017278e-05
-2.83685620540112e-05
-2.96637875006049e-05
-3.21033135407505e-05
-1.7322421805636e-05
-3.8688453301317e-05
-5.07129237484649e-05
-4.02561908311526e-05
-5.0370121751947e-05
-3.47931386923556e-06
-3.65333237270877e-05
-2.17485055661013e-05
-2.83587428996592e-05
-2.42314691594569e-05
-4.02342709060766e-05
-3.34786760660203e-05
-1.31699729702084e-05
4.89141207839527e-06
-2.00393371772607e-05
-2.85811669577542e-05
-1.52476651395711e-05
-2.93652436080836e-05
-2.39626535749949e-05
-1.94860189468976e-05
-6.29770325007992e-06
-2.48592634583224e-05
-2.58157775973632e-05
-1.09649787102641e-06
-2.4766082590843e-05
-3.2731635209578e-05
-2.49402612419601e-05
-2.59480802276421e-05
-8.66797673907931e-06
-2.07063659925186e-05
-2.35237499091149e-05
-1.69755919215227e-05
-3.48512273411132e-05
-7.72257836284007e-06
-1.93557695706208e-05
-2.22814041304785e-05
-2.38225775414352e-05
-2.27356498769163e-05
-1.41737626753361e-05
-1.29528700629272e-05
-9.18428774457678e-07
-3.83179890055201e-05
-1.5469164123291e-05
-3.07534987665071e-05
-4.13839410301402e-05
-2.9000535790911e-05
-2.56444943187418e-05
-4.01946333548259e-05
-1.59973897737399e-05
-1.15045918953647e-05
-2.98660257696908e-05
-2.8913472001177e-05
-3.45112691405064e-05
-1.77126943549531e-05
-2.15006507742627e-05
-1.5087499192315e-05
-2.80019745865067e-05
-2.20679989012132e-05
-2.21345334536381e-05
-2.37693119755224e-05
-1.9703541028374e-05
-1.20811653052676e-05
-2.94305225112533e-05
-3.86616373917227e-05
-2.77891617226527e-05
-4.76264711174413e-06
-2.35515883288537e-06
-9.79922003665218e-06
-3.21589304577039e-05
-4.15213008669585e-05
-2.61784145176047e-05
-3.52459739652741e-05
-2.05049590350151e-05
-3.92512524581647e-05
-2.01054751174546e-05
-2.76087879515283e-05
-3.15817158243055e-05
-3.06357531242345e-05
-3.01570757655454e-05
-1.62668662691026e-05
-3.98421339920575e-05
-4.33051394640494e-05
-2.53028614130329e-05
-3.36648079030497e-05
1.68358406518331e-06
-3.52001632286071e-05
-2.40768591087709e-05
-2.83400782829329e-05
-2.16497507605439e-05
-2.67519019344023e-05
-1.36632914684719e-05
-2.31917265195682e-05
-1.46338414508065e-05
-2.86551528176887e-05
-1.38096170357452e-05
-2.19732582345322e-05
-2.93188239889992e-06
-1.22221051072602e-05
-1.73921655083994e-05
-2.28735824059184e-06
-3.72811600600694e-05
-8.83748836888665e-06
-1.71049917733164e-05
-2.93642543139848e-05
-2.69063554763062e-05
-1.09205186730206e-05
-2.163053656562e-05
-4.17915799376473e-05
-1.6053288250149e-05
-2.05135087346448e-05
-3.13620339212985e-05
-2.51552637446745e-05
-2.52023764133832e-05
-2.77245857146716e-05
-2.56431293840372e-05
-3.80933838339817e-05
-3.5422921833027e-05
-1.36426503385722e-05
-1.51693857594949e-05
-1.64110140186338e-06
-6.61885956822116e-07
-2.5264981361908e-05
-2.47819793733439e-05
-3.37541035230279e-05
-2.8914423412439e-05
-9.77720758728691e-06
-1.94920446650127e-05
-1.55788313928847e-05
1.05680752479478e-05
-1.40263623296259e-05
-3.2667118953204e-05
8.15433268678784e-06
-2.3003920483449e-05
-2.63339671484057e-05
-3.54977001268123e-05
-7.10911969221031e-06
-5.6842629908315e-05
-2.66606832892413e-05
-6.08327591565436e-06
-4.08239932395107e-05
-1.63978875365164e-05
-2.29185020922609e-05
-3.09681781188217e-05
-1.65072519902897e-05
-4.57865576510097e-05
-1.97395061525745e-05
-9.23047953073946e-06
-2.01135554735497e-05
-1.54228955064258e-05
-1.62956891523946e-05
-3.98097499067461e-07
-2.65254378260203e-05
5.57304059000017e-06
-1.24070344790107e-05
6.25125587139029e-06
-1.04561851735201e-05
-1.98059004329571e-05
-2.00681055557026e-05
-2.20523286980299e-05
-2.96658182126566e-05
-1.18134529062908e-05
-2.38817361186495e-05
-2.68477457870489e-05
-3.9399697685919e-05
-1.24682269753553e-05
-3.13353617721617e-05
-1.13666829514565e-05
-2.31563411611586e-05
-1.77529197983408e-05
-2.5999325396112e-06
-2.83000888064092e-05
-2.32298175654649e-05
-3.58905506940953e-06
-2.32502177598288e-05
-3.24141378803826e-05
-2.8582151656827e-05
-2.36141750527876e-05
-2.43202879055425e-05
-2.30476904056516e-05
-8.38463354446327e-06
-3.38414677500001e-05
-2.34440411023619e-05
-1.37769719674409e-05
-1.39587316237827e-05
-3.57873151424839e-05
-2.51013676214439e-05
-2.53369394851298e-05
-1.21533379637243e-05
-1.47272824588834e-05
-1.48867157685369e-05
-1.57182881236203e-05
-3.21365885079878e-05
-3.54655820832144e-05
-2.36337195118741e-05
-2.7955430798119e-05
-4.42768467726144e-06
-2.16343005355327e-05
-2.07287005257619e-06
-1.4091558751681e-05
-3.35612178386609e-05
4.49035338758121e-06
-2.44527467384825e-05
-3.1378276134906e-05
-3.01837398582346e-05
-6.07641212659718e-06
-4.52129886656068e-05
-1.26299706381698e-05
-3.55838404681384e-05
-2.56095919218853e-05
-3.0826984458576e-05
-1.24796147292758e-06
-3.83442069228431e-05
-2.20366170384571e-05
-3.23358253980632e-05
-2.29799723075306e-05
-3.69071096082847e-05
-2.30631557231519e-05
8.27313958501211e-06
-2.51756514553854e-05
-9.27887368618668e-06
-1.38145647647665e-05
-1.71936249175383e-05
-1.27781790974786e-05
-3.32849848726829e-05
-2.09147749143479e-05
-1.06207115989655e-05
-2.09548484391292e-05
-2.62055139913517e-05
-5.94736898705007e-06
-1.24054746023038e-05
-1.48019520448507e-06
-1.01969761259148e-05
-2.63174719662303e-05
3.77554687769498e-06
9.39666635323546e-07
-2.1094339188484e-05
-1.85102487980283e-06
-3.54469427825747e-05
-2.27454035621607e-05
1.58518048517975e-05
-1.9217938963679e-05
-1.03774885221256e-05
-2.86676334775054e-05
-4.160262021466e-05
-2.03703363086421e-05
-2.78853443415638e-05
-1.31429960905726e-05
-1.29622853079934e-05
-4.82130436348985e-06
-2.70581619107653e-05
-2.35964386604346e-05
-2.35019075976949e-05
7.01766128420351e-06
-1.15927194660339e-05
-4.22954483161411e-05
-1.85275725420691e-05
-2.6968072040605e-05
-9.86626211001091e-06
-1.28151458875864e-05
-1.81207192588897e-05
-2.28005991745363e-05
-1.07954074660618e-05
-1.03836290537488e-05
-8.70387172572151e-06
-2.55534308445516e-05
-3.20954141244726e-05
-1.3663008808087e-05
-3.79464057675096e-05
-2.93960224228767e-05
-3.70228733433192e-05
-9.0083600715983e-06
-3.45573983744941e-05
-3.64118466288586e-05
-2.80676577544577e-05
-1.1548870803993e-05
-2.0730683410605e-05
-2.16280649571712e-05
-1.78021880047657e-05
-7.00470958588406e-06
-2.49877056133907e-05
-4.29203189346512e-05
-2.8021802804655e-05
-2.40335494147878e-05
-1.16612793553714e-05
-1.16379328428886e-05
-3.04373147507344e-05
-6.07258197212391e-06
-1.92777636884925e-05
-1.80950460375614e-05
-2.69875146565844e-05
-2.89020229385173e-05
-1.43288167209578e-05
-4.46151425908919e-05
-3.14034276495418e-05
-1.52326180726725e-05
-2.09331901196146e-05
-3.29497928342674e-05
-3.81905988333851e-05
-2.86202967820724e-05
-2.30259479834438e-05
-2.32802023663473e-05
-2.2813645737247e-05
-1.65567439389368e-05
-1.94004726517812e-05
-7.58203396872358e-06
2.95098452998256e-07
-1.04539179539768e-05
-1.72018414251079e-05
-2.68746143820766e-05
-2.00830720247714e-05
-1.14167149388619e-06
-1.2050839459528e-05
-4.43523055328416e-05
-4.12723400490977e-05
8.25387504817357e-06
-2.63392235137711e-05
-9.12000898671006e-06
6.58377225408946e-07
-1.89726970238288e-05
-1.86393002218131e-05
-2.84872699901722e-05
-2.31149543649494e-05
-2.53113220083189e-05
-1.8706868803388e-05
-7.01667712885675e-06
-2.61295498079671e-05
-7.68218785194223e-07
-2.2481907888746e-05
-4.99226073932643e-06
6.82809894690685e-06
-1.53601100433497e-05
-2.17165717618111e-05
-3.54625223463172e-05
-1.36261599190499e-05
-2.26300431932061e-05
-2.67254894831426e-05
-9.81693284911497e-06
-1.12939946128838e-05
-4.65887708632878e-05
-1.8658368446837e-05
-1.61077337107036e-05
-4.10754317568252e-05
-1.94343236636569e-05
-2.9823831543177e-05
-1.97614588014214e-05
-2.39324768665655e-05
-2.15555109434097e-05
-4.12082917775628e-05
-3.38889671675383e-05
-1.73908528550755e-05
-3.20072037273527e-05
-1.70646929347417e-05
-3.39362891041724e-05
-1.63237936372282e-05
-3.44735804700199e-05
-1.54356935907742e-05
-2.49021031028216e-05
-3.06969349661081e-05
-9.63556829803081e-06
-1.97152203309953e-05
-1.32032169890962e-05
-2.34544483242639e-05
-2.68155787900888e-05
-2.27450131933582e-05
-3.07705324617092e-05
-1.98096797367191e-05
-2.8301599254011e-05
-1.62414868060659e-05
-1.54490788086441e-05
-2.19753694858158e-05
-9.09199289053255e-06
-1.21342578812279e-05
-3.14782922422292e-05
-2.35614181101949e-05
-3.57551284052327e-05
-2.94278578468539e-05
-2.55885769071865e-05
-2.16612324832555e-05
-2.04705789240694e-05
-3.87713724689925e-05
-2.55634993958865e-05
-1.63217858906457e-05
-2.26382870153468e-06
-1.37569111990606e-05
-1.54989398616003e-05
-4.1280794795448e-05
-3.73638441375092e-05
-1.59208509704502e-05
-2.39024382003041e-05
8.40451756246547e-07
-1.3809809248625e-05
-1.23815086307959e-05
-1.13729269878007e-05
-3.08579639402699e-05
-2.37917364907755e-05
-1.36305814330847e-05
-2.58998901745737e-05
-1.27481113169685e-05
-1.28618851082166e-05
-3.83184943398665e-05
-1.07387638346526e-06
-1.04438658580564e-05
-1.78299813631945e-05
-2.69940604968052e-05
1.63866138225776e-06
-2.32730202447684e-05
-1.70638666179198e-05
-2.32415311881064e-05
-2.0560094496433e-05
-3.52168904347e-05
-1.62839450465082e-05
-1.54750777592856e-05
-3.9337171465742e-05
-1.92160493182055e-05
-1.08189709825825e-05
-4.61585733328992e-06
-1.95581040756233e-05
-3.34800905947262e-05
-2.45690135365949e-05
-1.38429498835746e-05
-1.72663270424245e-05
-2.96202497837664e-05
-1.63683198554442e-05
-1.17519577435321e-05
-3.18378370853674e-05
-7.5315898154971e-06
-8.54757499481222e-06
-4.27411352383902e-05
-1.99292906595303e-06
-7.58689614332505e-06
-4.05512329504893e-05
-1.81856370222329e-05
-1.95116269479855e-05
-3.48825681719362e-05
-3.0328743638424e-05
-7.56478669573651e-06
-3.03579674274638e-05
-3.86886230482332e-05
-7.13652918086307e-06
-2.32219966666355e-05
-3.34511697344912e-05
-2.68842698054601e-05
-1.67781374790426e-05
-1.70097312892393e-05
-2.21500656099314e-05
-1.66522414332907e-05
-2.53836531852277e-05
-2.08555228569046e-05
-1.46999446041586e-06
-2.07039410690457e-05
-3.60025374656414e-05
-3.5362459752162e-05
-2.36027603125798e-05
-1.56170294797133e-05
-2.19099319306235e-05
-2.51642394630758e-05
-1.52985946209176e-05
-3.51910985482087e-05
-1.93205340536362e-05
-4.5010160190533e-05
-3.0368132659441e-05
-3.30713793859885e-05
-1.80683641357971e-05
-1.07720755045014e-05
-4.54162763853756e-06
5.16899929322209e-06
-1.33008891979687e-05
-2.12208866209257e-05
-3.67168553227363e-05
-3.04476198052179e-06
-1.59865710488423e-05
-1.55796037060418e-05
-3.63881135145723e-07
-1.57611805348836e-05
-2.93425495531266e-05
-2.51305439235788e-05
-1.58651580305196e-05
-4.13414678671281e-05
-3.67017486049332e-05
-3.66446865575498e-05
-4.05039340593384e-05
-2.11499426486218e-05
-1.606000542979e-05
-1.71654509917573e-05
-3.7218185911692e-05
-1.27847235118849e-05
-1.17518232510836e-05
-1.46747787658265e-05
-9.10864331353922e-06
-4.59648276666643e-06
-2.15518358984275e-05
-2.6396747652566e-05
-6.9986478525773e-06
-1.87051968034942e-05
-1.70755461827357e-05
-2.32171876022946e-05
-3.68902403547558e-05
-1.49466576839883e-05
-3.73883776468279e-05
-1.86140111626758e-05
-3.68294319911051e-05
-2.65262501665513e-05
-1.28883025352523e-05
-2.19692418253914e-05
-2.61687857970033e-05
-2.57016019516221e-05
-3.57435147825802e-06
-1.28169787715658e-05
-1.87002306662595e-05
1.09606699681638e-05
-3.5529581203449e-05
-2.82016292371508e-05
-6.06830708151759e-06
9.14873095368656e-07
-2.58870388304349e-05
2.15757812670581e-06
-3.48853511927349e-05
-1.98961958615805e-05
-1.82703876425676e-05
-1.56689592187316e-05
-2.71371192381506e-05
-2.66889830243912e-05
-4.0292318738446e-05
-3.4287662622235e-05
-2.41333536000067e-05
-3.12001859216514e-05
-2.46801492101671e-05
-2.3123316062367e-05
-4.04316405955153e-05
-2.86220844809649e-05
-3.66790989235754e-05
-7.28799066783054e-06
-3.12561570070309e-05
-1.19897816530653e-05
2.19020103843361e-06
-2.12867771701021e-05
-1.99916698770899e-05
-2.44675880191861e-05
-3.51074205559776e-05
-3.48711861717338e-05
-1.87001353150604e-05
-1.14296262130862e-05
-1.27018261895532e-05
-3.66063708173698e-05
-2.08886095830735e-05
-3.94855137283414e-05
-1.47384733902703e-05
-2.73961946238811e-05
-2.48067587341077e-05
-3.0553508097641e-05
-2.33477389891816e-05
-2.39559922762846e-05
-3.03657741145772e-05
-2.30021114744446e-05
-3.80764341251254e-05
-2.44356755046691e-05
-1.41626786926865e-05
-2.41620465736644e-05
3.09015943649775e-06
-1.17241778679212e-05
-6.16748729045081e-06
-1.38154597338957e-05
1.06476565173554e-05
-2.01990831862939e-05
-1.04004749274491e-05
-2.30961613164061e-05
-2.73078795876886e-05
-1.9102318286223e-05
3.71353244062663e-06
-1.67865192615957e-05
-2.88409020541245e-05
-3.19108374426224e-05
-1.60882152282465e-06
-2.46264516873814e-05
-3.18183492773647e-05
-3.0302602943372e-05
-1.87801496460317e-05
-1.94937596360712e-05
-4.99833207354694e-05
-1.56187682787562e-05
-2.62655276101373e-05
-2.75296874174653e-05
-1.00758478015435e-05
-2.93682675880724e-05
-1.69627864488513e-05
-3.60029163606954e-06
-2.39346230211428e-05
-2.78668906464464e-05
-2.78413631196169e-05
-2.80214234072061e-05
-8.85434382049564e-06
-1.99094028555441e-05
-1.72415240536695e-05
-3.38514588881028e-05
-1.463775161555e-05
-3.03806814132351e-05
-1.35728443604943e-05
-2.00630359689625e-05
7.84495744763467e-06
-5.67122952651255e-05
-2.03087400837654e-05
-2.34032635062443e-05
-2.09530813428908e-05
-2.39742194501133e-05
-3.44476797344054e-05
-2.12965827214297e-05
-2.65646136994103e-05
-1.6402546131595e-05
-8.9125298982846e-06
-9.59518266113936e-06
-2.02019994252435e-05
-1.00067673760172e-05
3.14597812820808e-06
-1.46058836867633e-05
-3.4826138000639e-05
1.00254865685018e-05
-3.94377841383397e-05
-2.34894193863225e-05
-2.48714987285748e-05
-1.86635152016925e-05
3.97241606783382e-06
-4.0557647711031e-05
-1.86404179526587e-05
-2.81598021309258e-05
-9.25425511876482e-06
-1.63067140972989e-05
-2.22832792561859e-05
-4.92568268291413e-05
-2.81000402889333e-05
-2.22141266869116e-05
-3.80679879897288e-05
-9.22718270076195e-06
-2.14149231768547e-05
-3.81256444201824e-05
-7.62004647787651e-06
-4.3755172486767e-05
-4.49710215822391e-06
-2.67426189357226e-05
-2.80710153259212e-05
-3.75820343399426e-05
9.73357509422139e-06
-9.6202726388314e-06
-1.80856310050748e-05
2.98245200752799e-06
-1.79460328714985e-05
-1.97150880419318e-05
-1.33280096756149e-05
-3.32260713517726e-05
7.22678266371327e-06
-6.34626725395008e-06
-4.62850142240903e-05
-2.88441347978971e-05
-1.76707932600725e-05
-1.64387586289258e-05
-2.65960542316015e-05
-3.64782271291956e-05
1.05860983742476e-06
-2.10180891920303e-05
-3.11697241333664e-07
-1.35197276795222e-05
-1.34021162953928e-05
-5.95997339932794e-06
-2.1600614733668e-05
-4.62567577348317e-05
-2.03305284019704e-05
-1.94138836630842e-05
-1.98581951462952e-05
-2.45729057390529e-05
-2.15281075910337e-05
-1.78483808420533e-05
-1.16950062889743e-05
-5.96538151866953e-06
-3.9591243834241e-05
-1.45973168724304e-05
-1.53753723549882e-06
-2.95543501144572e-05
-2.77626695052974e-06
-1.41393948323544e-05
-2.36958760732448e-05
-1.09162589181367e-05
-9.31077298331199e-06
2.57551905872076e-06
-4.90903412246078e-06
-1.5493637244198e-05
-2.26784797841942e-05
-2.001911652625e-05
-2.06932940256354e-05
-2.44349398484811e-05
-3.48234658508216e-05
-2.24199523927628e-05
-3.33385319971449e-06
-6.75362905079329e-06
-1.78284974198842e-05
-3.26068884638988e-05
-1.3786984883311e-05
-1.48175932710446e-05
-2.66983217335239e-05
5.47364452011434e-06
-2.34185808988192e-05
-1.1860341239179e-05
-4.61243603346746e-05
-2.44091712068781e-05
-4.38092250605284e-05
-1.80836448148218e-05
-5.32300703039365e-05
-2.59760047444729e-05
-1.22910829278528e-05
-1.79681205978603e-05
-3.29606259248062e-05
-1.93361018749614e-05
-4.1528032945236e-05
-1.63843571514059e-05
-3.90314123767754e-05
-2.25664001954259e-06
-1.98874613637831e-05
-3.41594613329461e-05
-2.05500516610058e-05
-2.74143002551402e-05
-8.77959534438526e-06
-2.69660480014343e-05
-1.37276549429024e-05
6.26414335872607e-06
-2.3808323300761e-05
-1.49730546059745e-05
-3.62277345626277e-05
-2.48110653694014e-05
-4.74246564853544e-05
-4.74153968885006e-05
-3.85366787494575e-05
-2.44860596064144e-05
-2.53036097150207e-05
-2.92318102837339e-05
-1.37739102735817e-05
-8.21782372806708e-06
-2.10967699511801e-05
-3.07315395099231e-05
1.25530056521496e-05
-2.39198980822309e-05
1.16753975731037e-05
1.67466804275239e-07
4.04485456671569e-06
-1.63557656688033e-05
-2.16659012227675e-05
-1.10277207755885e-05
-3.51450116517838e-05
-6.07195667581162e-06
-3.50607415183902e-05
-2.44424508863913e-05
-3.21379303877521e-05
-2.08790759952792e-05
-2.53624850396682e-05
-4.65517813024576e-05
-2.71158931058037e-05
-4.53319631110886e-05
-2.79881719225572e-05
-6.05039628330051e-06
-1.10967726012553e-05
-3.38334818983014e-05
-4.09540397435535e-05
-3.79357861685442e-05
-2.68010267647546e-05
-2.61379799124948e-05
-2.05472861219348e-05
-9.69025516649712e-06
-1.34841003894459e-05
-1.83856084339876e-05
-4.31187183401298e-05
-3.62261637241986e-05
-2.09176997617023e-05
-4.44967991233499e-05
-2.95751061133814e-05
-1.02880202600886e-05
-3.60847533024949e-05
-2.84376714966904e-06
-3.16753096753443e-05
-2.45316550977028e-05
-5.02668524452739e-05
-3.80462918208138e-05
-1.3671508648167e-05
-6.23870884879372e-06
-3.14733171438157e-05
-2.88341199112132e-05
-3.5400200314064e-05
-3.49118828048636e-05
-1.27215418989463e-05
-2.43020230265391e-05
-1.12121071501023e-05
-4.3778988318393e-06
2.42240781697303e-06
-1.1834418421499e-05
-1.19662626106145e-05
-2.43510877056038e-05
-1.85808736570663e-05
-3.71508324176817e-06
-2.23113920649136e-05
-1.48582392670377e-05
-1.4793557350737e-05
-3.74836763017505e-05
-1.11141840190372e-05
-4.93648153901106e-05
-1.12605280858511e-05
-1.30583506006227e-05
-5.13307142653374e-06
-2.62042049608627e-05
-1.52649760424127e-05
-3.7452440172525e-05
-2.79925871837355e-06
-2.69696350645262e-05
-2.18841002034866e-05
-5.62402630417589e-06
-2.7617181406308e-05
-4.60496128543559e-05
-2.421294063132e-05
4.31776725741166e-08
-3.20440254894521e-05
-3.27572787172946e-05
-2.10592006492741e-05
4.2074516225298e-06
-2.49828516806587e-05
-1.82527433333259e-05
-2.22003593853234e-05
-3.4471020413447e-05
-3.13611058267925e-05
-3.62059735737759e-05
-4.69945191542498e-05
-3.86763158346522e-06
-3.61012364067856e-05
-4.79916555472925e-05
-9.96358984917779e-06
-1.78453495148892e-05
2.61035386697766e-07
-4.28185076984751e-05
-3.96260477943648e-05
-3.40161795640873e-05
-2.19517289993582e-05
-1.41913530907086e-05
6.45830514106395e-06
-2.15056427531587e-05
-1.58233517002115e-05
-1.47813836740289e-05
-1.94790366569637e-05
-1.81549081355367e-05
-1.24011398928869e-05
-1.619577485096e-05
-2.43270365430102e-05
-1.73076287378887e-05
-4.25149550987697e-05
-2.74054960975311e-05
-5.36016519428568e-06
-3.17607230368928e-05
-2.95036117867891e-05
-1.83549390874834e-05
-1.23588673129999e-05
-2.81036445092252e-05
-2.82919409720396e-05
-2.54151000083011e-05
-2.21013716432695e-05
2.43136985909599e-08
-1.86827045182761e-05
-2.6317651083398e-05
-1.0731277771341e-05
-2.58877713180812e-05
-1.493560489218e-05
-3.01114906021622e-05
-7.0077253016869e-06
-2.6068649299585e-05
-1.07947208131306e-05
-1.92264260833943e-05
-2.85334926505326e-05
1.292557467278e-06
-6.33848856420058e-06
-3.17005320655989e-05
-1.20347125488615e-05
-2.77693113730552e-06
-1.98151752688139e-05
-3.59652548488289e-05
-2.05167747836472e-05
-3.14919704904614e-05
-3.53582522872194e-05
-4.23425062314189e-05
2.64615613599503e-06
-1.51700229696995e-05
-3.0380167152137e-05
-4.75884732704413e-06
-1.75648250536005e-05
-2.90180537319855e-05
-1.44824551189177e-05
-3.95752340680069e-05
4.23067726813536e-07
-1.86924651416538e-05
-1.48410311234874e-05
-1.22961062524168e-05
-1.36561661994938e-05
-1.18428048805743e-05
-2.53155430998266e-05
-1.506396044404e-05
-3.64584319187702e-05
-6.31936163598587e-06
-1.58120044251882e-05
-3.11554972514747e-05
-1.21814256648218e-05
-3.00155946489787e-05
-2.5467747102528e-05
-2.46119732510375e-05
-2.84918553685447e-05
-1.59587879634559e-05
-6.50684374704807e-06
-2.09570895741382e-05
-2.33902915095219e-05
-5.70905403294665e-05
-1.6721425599202e-05
-4.80149434163435e-06
-1.59048371518501e-05
-2.16090452652537e-05
-3.39867963330041e-05
-1.28491498713975e-05
-4.54862343403137e-05
-1.86371894356436e-05
1.46177128322389e-06
-2.78217655934618e-05
-3.19207243525178e-05
-3.67761444446736e-05
-2.53510278782904e-05
-3.18710207277727e-05
-2.37597495429943e-05
-1.89950789513238e-05
-2.27797447988633e-05
-2.70113522112087e-05
-2.49077072393621e-05
-2.2019772623702e-05
-1.72252763255028e-05
-3.13192563930395e-05
-3.42963389230563e-06
-1.55025840213086e-05
-4.26982197112848e-05
-7.04908196647877e-06
-2.26558255306808e-05
-2.427662387926e-05
-3.58330303451974e-05
-2.7497976879679e-05
-1.88730906753961e-05
-2.94769609143372e-05
-2.26420933120543e-05
-2.58822487299408e-05
-1.74339132540681e-05
-1.67793929818665e-05
-2.90212091133851e-05
-2.00168998377604e-05
-7.7198288839606e-06
-1.61031938954408e-05
-6.52524151552041e-06
-2.62914158608372e-05
-1.79879987180308e-05
-1.8514159902754e-05
-3.91521432428739e-05
-2.74327203613953e-05
-1.70456631636653e-05
-4.36179517711904e-05
-1.10671156320511e-05
-1.39054124588652e-05
-2.63672066314481e-05
-1.42903987521647e-05
-2.02867151630677e-05
-3.29833896370492e-05
-1.52226192913043e-05
-3.17497405665283e-05
-2.75378490222715e-05
1.23399984498356e-05
-1.6715017647156e-05
-1.25556417159507e-05
-2.18744861317758e-05
-5.54289679017485e-05
-4.1410700900138e-05
-2.96207703770642e-05
-3.31949648323342e-05
-2.35529202242807e-05
-1.45783379393662e-05
-9.39434931406684e-06
-1.78439880953341e-05
-2.94133644501902e-05
-1.05933950447114e-05
-1.15100282247599e-05
-3.20686970247186e-05
-2.19805005352098e-05
-2.57294977138365e-07
-2.04622424597483e-05
-5.33559594859496e-05
-2.87108295678266e-06
-1.80962455033734e-05
-1.33094541285712e-05
-7.516662083213e-06
2.74354178576669e-07
2.21753612566882e-06
-3.22224736219678e-05
-1.95098798172502e-05
-3.34614909310457e-05
-3.14949373839518e-05
-2.09184787025237e-05
-3.2529784787405e-05
-8.39750880155353e-06
-1.00491868521123e-05
-1.85397943378897e-05
-3.01674352999825e-05
-3.49546508792295e-05
-1.78460653049343e-05
-2.71316259225273e-05
-1.77462373629092e-05
-3.18474966918726e-05
-2.70789467854987e-05
-3.64328900950219e-05
7.32252888325243e-06
-2.98768036526462e-05
-1.6874852548987e-05
-4.00781466104522e-05
-1.08054047839466e-05
-1.82316641568811e-05
-1.80060330297717e-05
-2.74298214001781e-05
-1.57206278200718e-05
-2.50750851851674e-05
-7.87248479050034e-06
-2.64647582178646e-05
-1.17740682763572e-05
-1.75905564228178e-05
-2.31094563038432e-05
-1.24774279129898e-05
-3.0432492450064e-05
-2.62504949933991e-05
-1.95775210521998e-05
-3.08987451966407e-06
-4.19091676172269e-06
6.08361211614894e-06
-2.08687092822828e-05
-2.32279809412137e-05
-4.39785893778962e-05
-9.02696037975501e-06
-1.95028025757242e-05
-1.1851860014709e-05
-4.54288099888257e-05
-1.86716765689446e-05
-1.27741417220233e-05
-9.00029278176533e-06
-2.53919976779864e-05
-1.24667449384634e-06
-2.27020660191491e-05
-4.36595721257779e-05
-1.24546456911769e-05
-2.5028330267646e-05
-5.10258794719798e-05
-2.98505875568462e-05
-3.48486289725641e-07
-2.35411857215307e-05
-1.49725486314175e-05
-4.31681408850992e-06
-5.45878512940153e-05
-1.27240977255749e-05
-2.81636264270513e-05
-9.13025137193896e-06
3.39495465153575e-06
-2.05621486034244e-05
-2.00343807582381e-05
-1.92819289742583e-06
-5.03141973404399e-05
-1.38925486861169e-05
-7.00696467359228e-06
-1.90293171450222e-05
-9.990520030158e-06
-4.17971760000222e-05
-2.5463400350572e-05
-3.18021759088232e-05
-1.09863836627887e-05
-2.45249848016224e-06
-2.91163573916177e-05
-4.03456470300623e-05
-7.34723180979082e-06
-5.64793700732946e-06
-1.92296132600021e-05
-3.64932060541924e-05
-1.92187887646768e-05
-2.30114663239434e-05
-3.35132405620608e-05
-2.20102621964279e-05
-1.64687781614181e-05
-1.72575717677567e-05
-2.59132351520382e-05
-6.30585287480178e-06
-2.28058139685734e-05
-3.15658727408736e-05
-1.74524891431708e-06
-3.16381766209555e-05
-1.24710105316547e-05
-2.91018365290468e-05
-2.82248246335e-05
-4.05809655359744e-05
-6.26416594075623e-07
-1.7832066425776e-05
-2.08239428826545e-05
-3.74796206210273e-05
-3.66682570411463e-05
-3.88586844938941e-05
-1.54410456555661e-05
-2.45444477614084e-05
-4.03435490617552e-05
-4.35764194506879e-05
-3.38617894939014e-05
-2.16521804379945e-05
-3.57876232079968e-05
-2.02716124997343e-05
-9.11649173303268e-06
-4.0316816996901e-05
-2.0056659066506e-05
-2.14363326929771e-05
-1.83457805274597e-05
-2.81517512497639e-06
-4.13302078635957e-05
-2.40055480033034e-05
-1.33367961228611e-05
-3.39914800752426e-05
-3.7740173577206e-06
-1.58064249552114e-05
-4.48419864343997e-05
-4.1895666150329e-05
-3.28397751402522e-06
-1.51879486712237e-05
-3.87647809357154e-06
-2.49785264511879e-05
-2.55847791997162e-05
-1.16483121657095e-05
-1.34129106971406e-05
-3.09628267206346e-05
-9.53926094469109e-06
-3.16298395004062e-05
-2.59019329379318e-05
-3.68519476135314e-05
-3.00819330766496e-05
-3.79100932249076e-05
-1.31726063571032e-05
-2.72751209330135e-05
-7.78393643988562e-06
-1.68643548383372e-05
-1.41313303768509e-05
-9.76003417223334e-06
-1.79891200606428e-05
-2.88082836223765e-05
-1.18254524913717e-05
-7.41718577178764e-06
-5.67720021912865e-06
-3.16675374305813e-05
-1.05211294429707e-07
-1.38015812953385e-05
-3.09387062069028e-05
-2.13210016519893e-05
-1.50503304744767e-05
-5.13034396167324e-05
-3.0781376208657e-05
-2.80052247222787e-05
-3.48876925698628e-05
-3.3251360142859e-05
-4.45625881065193e-05
-9.48703705845504e-06
1.86779253117239e-05
-1.63467635957599e-05
-3.77217285592247e-05
-2.66679905149047e-05
-1.93890577877674e-05
9.11882684021709e-07
-9.07883213005444e-06
-3.78490185907926e-05
-3.60412988919949e-05
-1.76525076916067e-05
-3.37298337071533e-05
-3.38427614079738e-05
-2.20249148949148e-05
-1.53625164203645e-05
-1.07775776974845e-05
-2.73504323912372e-05
-5.32332706459718e-05
-3.28616779062719e-05
-2.3707912535053e-05
-2.98375554191367e-05
-9.70653383355064e-06
-7.66572588015457e-06
4.67161244466601e-06
-2.75067511279432e-05
-7.38264726608974e-06
7.35676926796657e-06
4.65718342404609e-06
-1.763352776477e-06
-1.75154540481256e-05
-2.4442643636091e-05
-1.12781771195401e-05
-1.7647982058461e-05
-1.58244572732282e-05
-1.9930570308106e-05
-2.45644390368936e-05
-2.58791350340824e-05
-8.94946690202515e-06
-6.08154115573822e-06
-2.03229315858943e-05
-1.46485351681421e-05
-1.97983390204579e-05
-1.21201031118478e-05
-1.84756901943781e-05
-3.50301377091073e-05
-2.03163906970226e-05
-1.21042560901494e-05
-4.83000253108331e-05
-1.45555842026216e-05
-3.10448394074137e-05
-4.47903194197632e-06
-2.67645883063836e-05
-1.53040244798817e-05
-3.8541603620815e-05
-3.21050793802595e-05
-3.04070496566158e-05
-3.735378866414e-05
-4.14519109538023e-05
-2.67675301131623e-05
-3.61793854488367e-05
-3.76091492796561e-06
-4.0608375671669e-06
-2.51836115885477e-05
-1.67665179039225e-06
-1.90212264719776e-05
-4.79935133511745e-05
-1.80589630167183e-05
-2.06220874449007e-05
-3.78151533751865e-06
1.18417992201258e-05
-2.87995473004145e-05
-7.08166036190245e-06
-2.62253308700693e-05
-5.50966437651247e-06
-2.26602109967019e-05
-2.89736959801367e-05
-1.481359006017e-05
1.95099042241601e-06
-2.45831120454189e-05
-1.9890534078978e-05
-2.71565740507353e-05
-1.20645041251881e-05
-9.18630021467689e-06
-1.1937713475386e-05
-1.58315150765486e-05
-3.22057501449058e-05
-1.95200928860343e-05
-2.27311166821123e-05
-5.91464436001875e-06
-1.96897153693266e-05
-1.89125244703572e-05
-2.81024013661033e-05
-2.26711764569406e-05
-3.77649256518418e-05
-2.20308421113193e-05
-3.1802589954572e-05
-3.64645872751396e-05
-1.07035806045876e-05
-8.48310244529913e-06
-2.98607420447442e-05
4.741893508081e-07
-1.4097986817091e-05
6.365405382596e-06
-2.41571629505174e-05
-2.11659775114373e-05
-5.11120839768471e-05
-2.69415725599524e-05
-4.07259112020429e-05
-2.47557857230958e-05
-2.37439493483558e-05
-1.17048623099347e-05
-1.87866107937256e-05
-1.77324576506963e-05
-3.76387476398207e-05
-2.59165504417431e-06
-1.28170306736716e-05
-3.61101047585207e-05
-1.84565803229257e-05
-7.5579676012153e-06
-4.53624485890534e-06
-8.06381399830916e-06
-3.23173315395403e-05
-1.39345137987133e-05
-3.00501918481397e-05
-1.53058794254614e-05
-3.54686897683694e-05
-2.54280538929342e-05
-3.80403569693382e-05
-1.47770209914194e-05
-2.21753547145965e-06
-3.99729896041509e-05
-3.05390130040736e-05
-2.06661807332353e-05
-2.65964289113462e-05
-3.73610770148461e-05
-1.92108272971907e-05
-4.8390621298673e-05
-4.84803296455181e-05
-2.22107613876567e-05
-1.95420843205962e-05
-2.89772240544782e-05
-1.61397175991688e-05
-1.57776599764858e-05
-2.85847004162697e-05
-3.92669030767216e-05
-2.82246679066098e-05
-1.27303459490969e-05
-1.40950419392294e-05
-8.5700307202663e-06
-2.04875768358887e-05
-1.56256005776545e-05
-1.35444751323407e-05
1.11888903242717e-05
-2.01304860326158e-05
-2.02469298786849e-05
-1.88691618792847e-05
-2.96795298979329e-06
-4.80759975141097e-05
1.03030618004925e-05
-2.64292989521463e-05
-3.75354061463188e-05
-2.75896341124134e-05
-2.78753811004931e-05
-1.2823725736354e-05
-2.94514620017033e-05
-3.98655886586371e-05
-1.35798715026105e-05
-2.76388582785349e-05
-1.72763115268614e-05
-1.00628250199928e-05
-7.43691992560794e-06
-1.80732848408181e-05
-4.53275470195782e-05
-1.10871540780072e-05
-1.85807436184629e-05
-1.77970197729289e-05
-1.53687542673391e-05
-2.59091934603773e-05
-1.39994696532322e-05
-1.78176102300674e-05
-3.63048564979799e-05
-1.33938997772158e-05
-4.07333976857907e-06
-7.9524604662393e-06
1.60206954703386e-05
-3.05977097302229e-05
-2.5313687606325e-05
-1.64606198062604e-05
-1.41515713615366e-05
-2.86272167476202e-05
-2.31323822183412e-05
-1.00736410507418e-05
-2.77631696433054e-05
-2.19101809234133e-05
-3.42496334419124e-05
-1.37762830161222e-05
-3.87979431333422e-05
-2.88623503547189e-06
-1.68308960540657e-05
-2.7127245814772e-05
-1.44811378929041e-05
-2.11906858535294e-05
-1.4924725579177e-05
-2.59814203658682e-05
-8.89730742485029e-06
-2.4322097225195e-05
-1.40336278420505e-05
-4.09355208702529e-05
-3.3608590359635e-06
-2.47838876780284e-05
-4.47692025425498e-05
-1.87999866468163e-05
-2.39201373231954e-05
-6.44342287293961e-06
2.42773718094048e-06
-1.51636236977931e-05
-4.1818219320569e-05
-2.78226061193381e-05
-2.70408364019375e-05
-3.22705268537919e-05
-3.26448582431784e-05
-3.78076164298126e-05
1.48740499706283e-06
-2.71369256014218e-05
-3.49044244303986e-05
-3.92414948485721e-05
-3.3316388252298e-05
6.84809846873542e-06
-1.17289198694776e-05
-1.65096752510206e-05
-1.97622944857346e-05
-1.62031795059603e-05
-2.03798956097164e-05
-5.99043469167076e-06
-4.99214175075829e-06
-1.87798700592283e-05
-1.30526423226061e-05
-2.99202454684065e-05
-1.81688880820477e-05
-9.91174202598177e-06
-2.04645711676518e-05
-1.79379703701866e-05
-2.30633416300179e-06
-4.9820698698908e-06
-2.60220859470541e-05
-2.41911679270984e-06
-2.39074971883017e-05
-3.65976148119806e-05
-1.40722041825929e-05
-2.2428782284897e-05
-1.58941490992416e-05
-1.05840289572059e-05
-3.42720410326301e-05
-4.27635289617635e-06
-2.93747247470298e-05
-3.19033917583422e-05
-1.70855779977362e-05
-1.20871100610229e-05
-2.34152825180697e-05
-1.74276238159881e-05
-3.54422901555361e-06
-1.2828791416114e-05
-2.25493701109395e-05
-1.07694301414819e-05
-1.19959895870793e-05
-1.57125194158712e-05
-2.07394223164606e-06
-2.73441134662228e-05
-2.1726673341298e-05
-3.89917471098434e-05
-1.54401620053872e-05
1.24575075530254e-05
-2.69471923566247e-05
-2.19471735138758e-05
-2.42374308647652e-05
-2.74193155261564e-05
-2.10516233063499e-08
-2.98727747611384e-05
-3.3346477586632e-05
-2.7241152395493e-06
-3.71151752622367e-05
-4.11839097696069e-06
-1.42721754239354e-05
7.75230845418365e-07
-4.63610161960782e-05
-3.82426157880649e-06
-2.13972296445874e-05
-1.43568028228913e-05
-2.10597424429524e-05
-3.16305130092561e-05
-2.12845642018419e-06
-3.24670115716801e-05
1.20848571997377e-07
-6.61183672520895e-06
-1.76218365119912e-05
-7.52322134533589e-06
-3.66274399634717e-05
-3.58804433662269e-05
-1.56156455845378e-05
-6.85198544836934e-06
-3.62354018381614e-05
-3.75767209503423e-05
-2.76001239161874e-05
-3.08537493008626e-05
-2.72468090210717e-05
-2.72957618860172e-05
-4.95634838295261e-05
6.60256260585225e-07
-2.51231907377365e-06
-1.74544687799337e-05
-1.71098454642355e-05
-3.79628030117197e-05
-1.66013833358182e-05
-2.47051293478818e-05
-2.56681275912782e-05
-3.85786164459069e-05
-4.02519592338147e-05
-2.80090255814821e-05
-1.60933415166817e-05
-2.66501148316138e-05
-1.55063710818599e-05
-1.73700290326037e-05
-2.48176210505685e-05
-1.42523234278477e-05
-1.35758589315241e-05
-1.47488422907847e-05
-3.17754087553778e-05
-1.48842084793918e-05
-5.22400306258581e-06
-1.50422476292299e-05
-2.76272350299395e-05
-3.92808498657802e-06
-2.01556098299724e-05
-8.22952962134561e-06
-1.04737451750097e-05
-1.2715805592984e-05
-1.77119295190736e-05
-1.96030437668467e-05
-1.35151867017973e-05
-1.79405078548895e-05
-1.21490734371863e-05
-4.18717505881261e-05
-2.65945194201832e-05
-2.65852540948863e-05
-2.88742210198987e-05
-3.55286512334392e-05
-4.16850394536327e-06
-2.51039806328431e-05
-1.81123523039052e-05
-2.24883977515787e-05
-1.51596036953915e-05
-2.32498472920032e-05
-1.29904158135146e-06
-3.56263135447188e-05
-2.60088031190207e-05
-2.12885525664102e-06
-3.7033407165303e-05
-1.01426232235196e-05
-2.1484318706319e-05
-6.95386654638651e-06
-1.04637229400198e-06
-6.50029038930192e-06
-2.55786465196248e-05
-1.13349903830773e-05
-2.0360802174668e-05
-1.73590548688811e-05
-2.22275424109864e-05
3.81153809137995e-06
1.03554543113638e-06
-2.09506788920838e-05
-2.15579688969379e-05
-3.76216378608685e-05
-2.81346538872776e-05
-2.00848392300688e-05
-1.23389322391407e-05
-1.93122657769151e-05
-1.1939532666112e-05
-6.15351068351487e-06
-1.81208473365319e-05
-1.74241897360356e-05
-1.62566282902701e-05
-2.56700440170684e-05
-1.09419431168924e-05
-8.58359350405223e-06
-3.24606288777294e-06
-8.8714584625078e-06
-3.30029439029131e-05
-1.65040842488661e-05
-1.5800159184231e-05
-1.04801029502856e-05
-2.1716868325156e-05
-2.63249325075752e-05
-3.36219434622308e-05
-1.20855102717683e-05
-2.57246876343927e-05
-1.23195407751463e-05
-2.8207775639034e-05
-2.89703357545946e-05
-3.48612751553342e-05
-2.18022975006245e-05
-1.051847168294e-05
-7.24082436490724e-06
-2.05840984637432e-05
-2.75224525997859e-05
-3.48169053519116e-05
1.25747961963442e-05
-2.77996134854655e-05
2.91455821648465e-06
-2.1617142301869e-05
-1.4750501611937e-05
-2.38825811685628e-05
-4.00760977956633e-05
-3.90019969929073e-08
-1.58330754165652e-05
-8.29221168048924e-06
-3.46275888811392e-05
-1.0491496323893e-05
-5.45180039885733e-05
-1.07266613841932e-05
-1.80528902784926e-05
-1.42747557947627e-05
-2.67261134788565e-05
-2.741843718836e-05
-2.40904091909825e-05
-2.46650320853347e-05
-2.67137909512627e-05
-1.79868159574608e-05
-2.02021623388516e-05
-2.04747865202087e-05
-4.33333214275363e-06
-2.22008310132659e-05
-1.93680233980187e-05
-2.66640733338843e-05
-2.32056404343159e-05
-1.65410770793227e-05
-2.67524141657834e-05
-2.3918595060331e-05
-1.71139541186331e-05
-1.01357742993063e-05
-2.02683458909949e-06
-2.29878493695398e-05
-2.68947072665015e-05
-1.12674482125022e-05
-2.31682971410859e-05
-2.70385444634953e-06
-1.36399322135451e-05
-1.89219747420366e-05
-7.38331180703942e-06
-2.04193148110724e-05
-2.08824761533216e-05
-2.22113382845559e-05
-1.86637060280943e-05
4.93846956157164e-06
-2.15903136086603e-05
-1.96464039273198e-05
-2.47702774000177e-05
-1.36289324354615e-06
-3.55978194367797e-05
-2.90703399948241e-05
-4.2847459654279e-05
-3.49539050270331e-05
5.41689371623193e-06
-3.21011250263763e-05
-8.05239726680404e-06
-2.07366807855365e-05
-2.08722794805109e-05
-7.26787663435852e-06
-2.54341966776087e-05
-4.03013879046894e-05
-3.23870895269958e-05
-2.42836047439021e-06
-3.22715995006512e-05
-3.59901314152587e-05
-3.10298208720334e-05
-3.00759180983591e-05
-2.61921271858598e-06
-7.38465657913666e-06
-2.93936928969046e-05
-1.08497005692104e-05
-3.28052767415801e-05
-2.48215742077648e-05
7.17464060316628e-06
-2.13214388326372e-05
-1.79624671410707e-05
-2.24492870154915e-05
-1.27785058852159e-05
-4.91281264243255e-05
-2.75411358937949e-05
-2.91596496053698e-05
-9.85151654146151e-06
-1.85385972938343e-05
-2.17990494974856e-05
-2.21330354448767e-05
-2.24654390884632e-05
-2.01135847296703e-05
-2.32033271458639e-05
-3.77582911477976e-05
-2.73112230524577e-05
-3.04019241733934e-05
-1.27231638343417e-05
-3.44924117311857e-05
-2.38395938343156e-05
-2.33067582181577e-05
-1.5688922075163e-05
-1.57779290001492e-05
-1.15627435669337e-05
-9.54128740986769e-06
-2.29546235642046e-06
-9.98883852350812e-06
7.04870679577417e-06
7.17238624046179e-07
-1.5586465891644e-05
-2.24209228464433e-05
-2.27182182397446e-05
-5.46862677604286e-06
-7.44249870771392e-06
-1.88746613975568e-05
-3.13621502605949e-05
-8.33488982139313e-06
-6.86891927523675e-06
-1.22957100577803e-05
-9.98357876303736e-07
-2.62614872847487e-05
-2.04539852261074e-05
-2.80839319526517e-05
-1.12353203077613e-05
-1.78613242198491e-05
-1.92843701486298e-05
-1.43374485143237e-06
-1.83490191592577e-05
-2.72958939553014e-05
-1.92603099476565e-05
6.80370231003993e-06
-9.23321137577875e-06
-3.56669518022296e-07
-1.73678535861612e-05
-1.87887576875444e-05
-6.80263220658076e-06
-1.91463391216713e-05
-3.92508810615086e-05
-1.24763476758506e-05
-2.89441311121689e-05
-4.01228439271425e-05
-1.11700326544793e-05
-2.26313754396489e-05
-2.12058929020427e-05
-2.31386018901836e-05
-1.76413706157462e-05
-2.2835620344031e-05
-1.64478323964583e-05
-2.40067917230704e-05
-2.91870516753958e-05
-1.65950909979185e-05
-1.609824852937e-05
-2.65216622283755e-05
-2.96788223237292e-05
-3.23318335608137e-05
-1.92936938968165e-05
-1.7970644977779e-05
4.16456425473532e-06
-1.98259539488718e-05
-2.75563427768711e-05
-2.04224063582812e-05
-2.98876089260272e-05
-1.23924308845133e-06
-3.88403270783351e-05
-3.11947192414877e-05
-3.92764889758814e-05
-1.94613997758583e-05
-1.35553255806948e-05
-2.30309529817647e-05
-2.10342942148839e-05
-1.80103880950648e-05
-1.15785487793231e-05
-1.3519157795656e-05
-2.97215956492294e-05
9.10222337933689e-06
-2.46999787712004e-05
-2.65445946232237e-05
3.27758601770152e-07
7.92451780946462e-06
-3.12324865216486e-05
-1.45685067668395e-05
-2.39611586088412e-05
-4.83275213530153e-06
-1.42151937930746e-05
-1.78679960842974e-05
-1.86157869141758e-05
-2.9432570300077e-05
-1.28713645774431e-05
-1.06843496270439e-05
-1.71787530760679e-06
-2.16105811443649e-05
-4.40839759419731e-05
-2.56465609162218e-05
-3.2411375570488e-05
-1.09327692778511e-05
-1.9577233791048e-05
-1.48577437636688e-05
-2.19110496973736e-05
-3.28359195452451e-05
-2.07213408202024e-06
-3.61449967933469e-06
-1.94856765081784e-05
-1.48207663321946e-05
-1.59274015601369e-05
-1.066916073652e-05
-8.18295057745448e-06
-1.6666866228127e-05
2.72883172015067e-07
-1.4646334793053e-05
-2.77489571552446e-05
-3.51752483632741e-06
-3.66275239616002e-05
-1.7051020949671e-05
-2.608916802215e-05
-3.70134193749143e-05
-5.54331682380048e-06
-1.87620554976139e-05
-2.97977545209071e-05
-1.39256571213014e-05
-4.90307690940073e-07
-1.80423260526799e-05
-2.10882421806373e-05
2.24970389888068e-06
-5.02268432579583e-06
-2.00188437315977e-05
-1.97294832700438e-05
-7.63861569941838e-06
-1.5940000159546e-05
-1.60456089219193e-05
-1.60154375451879e-05
-2.45488444572784e-05
-3.96315407255831e-05
-3.65260376488921e-05
-3.74978243834804e-06
-2.6795770939003e-05
-1.92591339364091e-05
-5.37441110668408e-05
-2.99715599673966e-05
-3.61557337834553e-05
-2.97105739675689e-05
-3.65111854317291e-05
-2.98361202003091e-05
-3.6583466164877e-05
-3.47757012692255e-05
-4.10701923943945e-05
-3.61698211564428e-05
-3.01640116817405e-05
-4.22409920555816e-05
-2.61767098687017e-05
-4.11076704849306e-05
-1.9524236238382e-05
-2.11620210935698e-05
-8.51920889994408e-06
-2.86123082730883e-05
-1.84807002151866e-05
-1.21480854810878e-05
-7.30846022354699e-06
-1.18461737617259e-05
-3.02134641615701e-05
-1.4386915263225e-05
-2.78378831153395e-05
-6.57510146254273e-05
-2.2974759126894e-05
-2.2047628239129e-05
-8.94863767278123e-06
-2.0280007141135e-05
1.22227310103017e-06
-8.71570536593554e-07
-4.20705410646255e-05
-2.79793687490486e-05
-4.23378266672915e-05
-1.64680009962314e-05
-2.26294105830645e-05
-1.08720540172131e-05
1.62661841570668e-06
-1.65840689302161e-05
-1.00628612721744e-05
-2.57767204718772e-05
-3.1741298002967e-05
-1.72094918240647e-05
-2.42621856701062e-05
-2.27992597317814e-05
-1.81751596175679e-05
7.92359127551612e-06
-3.98138684712267e-05
-1.57303924981701e-05
-3.3665800484049e-05
-3.28230782814477e-05
9.30954596220709e-06
-5.36401917157938e-06
-1.87045275461323e-05
-3.690540520119e-05
-1.41571586301647e-05
-8.18001872506007e-06
-3.91051875586891e-05
-3.14148260188723e-05
-2.71203291641081e-05
-1.65744996485968e-05
-4.35723863629257e-05
-4.99108311214187e-05
-2.19709097774217e-05
-3.2085657512459e-05
-6.93516441172531e-06
-2.42877976862258e-05
2.70030428574738e-06
-3.75784731280028e-05
-7.24861784379484e-06
-1.06520738877158e-05
-3.44760152028185e-05
-1.45146169354192e-05
-2.48429672503114e-05
-2.53713057123876e-05
-8.35319545234719e-06
-3.47869467126541e-05
-1.16971137821858e-05
-3.21965061114039e-05
-3.81936779376457e-05
-3.78501558668771e-06
-2.96134175677312e-05
-1.61499787738101e-05
-2.46609205870913e-05
-1.47073132334194e-05
-2.85765936386465e-05
-5.11689335746809e-05
-2.11875788997131e-05
-2.24709943733194e-05
-3.34435622228231e-05
-3.41368360173801e-05
-5.42900986078096e-05
-1.64966355977377e-05
-4.62812909230436e-05
-2.3619120331825e-05
-1.71912840533001e-05
-2.11345160606924e-05
-1.56897428361099e-05
-2.79050957943977e-06
-1.23887698139052e-05
-2.62771384988879e-05
-2.76269364594652e-05
-2.234369646697e-05
-5.30323349279135e-06
-2.74575415902247e-05
3.70205889303797e-06
-2.2365791761061e-05
-2.24298137401258e-05
-1.70303872832905e-05
-2.57152312680128e-05
-1.94995927044103e-05
-1.58178099985864e-05
-1.50020207895233e-05
-3.80077861931909e-05
-1.54665017175227e-05
-3.74724796019551e-05
-3.38679426552597e-05
-1.69817397133158e-05
-1.55060858838008e-05
-1.96200318351851e-05
-1.94147400810777e-05
-3.16544112385795e-05
-1.05757210262748e-05
-1.58247215435568e-05
-1.64533314246682e-05
-2.6431004720968e-05
-9.6075098831195e-06
-2.32971411846095e-05
-2.17515607757558e-05
-1.53274747797701e-05
-1.50245621215822e-05
-1.22377284915035e-05
-1.70176908564951e-05
-2.07182719148497e-05
-1.22898778663194e-05
-1.23478996553849e-05
-1.83675163693124e-05
-2.01341023283197e-05
-5.98391631288221e-05
1.06261141257691e-05
-1.69473021857949e-05
-1.88717993387157e-05
-1.81333504095973e-05
-8.03852439238987e-08
-1.71776261300012e-05
-2.33539337571757e-05
-1.38970206976233e-05
-5.06985328185843e-06
1.30089372838554e-05
-4.1152895492372e-05
-2.91548108733824e-05
-2.32566569081759e-05
-7.96922576875919e-06
-2.65521301824314e-05
-3.42942877224271e-05
-2.35038728487861e-05
-2.16633055619997e-05
-1.03197939232173e-05
-1.56479097415584e-05
-2.5235310971179e-05
-1.2607333973495e-05
-1.95823979938826e-05
-3.32781946770156e-05
-3.29478211872781e-05
-2.13086463063605e-05
-2.12340867112542e-05
-2.11565946063665e-05
-6.53006694745549e-06
-1.44793360365305e-05
-1.67473225101071e-05
-1.37361291998783e-05
-2.40635550251241e-05
-2.06752386475582e-05
-2.57815402659042e-05
-7.26513868286287e-06
-1.25790794496473e-05
-9.54090614510133e-06
-4.15400101106568e-05
-8.25303559167397e-06
-6.5295599705188e-07
-2.10958740581065e-05
-1.42484241123089e-05
-1.7240764546969e-05
-2.24576998780839e-05
-1.67469744544558e-05
-3.55273676181855e-05
-1.15320442531057e-05
-3.18579622184016e-05
1.7221988928791e-06
-2.30284061610028e-06
-1.656714847401e-05
-3.71992515284902e-05
-1.02568538278876e-05
-4.45708605897187e-05
-3.87264801137428e-05
1.88644508969606e-06
-4.0510559265599e-06
-4.13034878723219e-06
-1.79134227334691e-05
-9.60831495182798e-06
-3.01155337386462e-05
-7.78493912383553e-06
-8.91763258604789e-06
-1.9083057326058e-05
-3.07448928129426e-05
-1.70656119602438e-05
-1.90508130144028e-05
-2.15684382987462e-05
-8.46098276125473e-06
-1.84900479655535e-05
-1.01096122947499e-05
-2.05631300452737e-05
-1.03374423499605e-05
-3.28066305667879e-05
-1.13987187045054e-05
-9.36039769929477e-06
-5.02797342719182e-06
-1.73498080547608e-05
-8.75309943403613e-06
-1.41294561041491e-05
-2.72179959260281e-05
-4.28759592093396e-05
7.93509841136067e-06
-8.17565591239866e-06
-2.84569815831429e-05
-2.71252478318214e-05
-1.64666352694186e-05
-3.52937787965729e-05
-1.06232345547327e-05
-6.55826129901537e-06
-1.62178803672451e-05
-3.52041458576667e-05
-3.97784982182803e-05
-1.50523108735446e-05
-2.37569982046265e-05
-1.48473140122788e-05
-1.59057168668462e-05
-2.49697878046951e-05
-1.84796469614237e-06
-3.5759310106158e-05
-3.81068101602721e-05
-4.48064799160721e-05
-2.83418456605757e-05
-1.26041336366487e-05
-3.66369711871501e-05
-3.5405505268897e-05
2.36458235239717e-06
-2.17450218078513e-05
-3.01199101822153e-05
3.46872269608679e-06
-1.18857996615256e-05
-8.58450058750789e-06
-2.29239943468064e-05
-2.50385898697431e-05
-3.14321940177377e-05
-1.80906797034822e-05
-1.01865470671842e-05
-2.31832156543254e-05
-6.51906540523008e-06
-1.23373190373174e-05
-1.78900510418098e-05
-1.5407786286555e-05
-2.37965697285624e-05
-2.13367273739812e-05
-1.22314268930075e-05
-2.11473661768826e-05
-3.34367304582651e-05
-3.39528412121281e-05
-9.95245941468506e-06
-1.49169115028287e-05
-6.63689917931307e-06
-1.64689453690493e-05
-1.95975409221672e-05
-1.59478180352473e-05
-2.9324230160102e-05
-3.23941806768198e-05
-1.91781300022021e-05
-1.37741516284618e-05
-1.72663299448443e-05
-1.67894173788841e-05
-2.42346006359928e-05
-3.04737226549161e-06
-1.68814615654466e-05
-2.0384485473095e-05
-2.65287930867635e-05
-2.01476747763836e-05
-4.33514097180828e-05
-3.86498063454083e-05
-4.13858696963706e-05
-1.00853877804163e-05
-1.2786474039194e-05
-3.31167984260472e-05
-3.52056200674285e-05
-3.65473830318646e-05
-4.96731156720049e-05
-2.57435154263206e-05
-2.56995225795475e-05
-2.01481344919911e-06
-2.06832042625903e-05
-1.91105883684464e-05
-3.4178533869275e-05
-3.05988048807447e-05
-1.64204145829345e-05
-4.91410707982402e-05
-3.38663502618549e-05
-3.30199746426816e-05
-3.23765930686674e-05
-1.07058580768479e-06
-2.59976029978105e-05
1.33439405135046e-06
-3.39108200845954e-05
-3.32005529155104e-05
-1.01353946460364e-05
-2.18731838865276e-05
-2.67037894148186e-05
-3.47711161589046e-05
-3.72117087150448e-05
-1.83663267499942e-05
-2.18996165888538e-05
-1.08255603982125e-05
4.32038672141806e-06
-4.46185481859655e-05
-2.33018609467546e-05
-1.29574439124103e-05
-4.81864624557579e-05
-1.10525643315314e-05
-3.3954640230807e-05
-3.84501501115557e-05
-1.29184956872258e-05
-2.01508229152244e-05
-5.30133708334513e-06
-1.19716082193888e-05
-2.16191904815317e-05
-1.93170000028045e-05
-2.35198467176218e-06
-1.54454542260837e-05
-3.50541476911569e-05
-2.09701178637947e-05
8.16672905049146e-07
1.07238696790717e-05
-2.58981039183528e-05
-1.34259537162566e-05
-2.18599508266275e-06
-9.53220949367193e-06
-3.77384737103278e-06
-1.53230963801979e-05
-4.08028907644669e-05
-4.93824331444732e-05
-1.48665600605361e-05
-3.40677877910705e-05
-1.8363070225935e-05
-1.48796209477103e-05
-7.25582532308548e-06
-2.00242946354753e-05
-1.65654392101861e-05
-3.25272014167914e-05
2.26233727442047e-06
-3.56160273533266e-05
-1.4099324893821e-05
-2.20368596579267e-05
4.40442428062893e-06
-2.48368170054697e-06
-7.18105896565341e-06
-3.25257019696199e-05
-2.00864365953932e-05
-2.36961583245222e-06
-1.80626441622114e-05
-2.98033128873205e-05
-3.40969251716962e-05
-1.02543493889816e-05
-1.37594003404362e-05
-1.9052880978591e-05
-2.83983059195283e-05
-2.93857390761757e-05
-2.46396833147474e-05
-3.82999283798136e-05
-1.72086958115779e-05
-1.47850730253198e-07
-2.7405771535008e-05
-4.79120824007374e-05
-3.15403375357553e-05
-8.24292214106824e-06
-1.21559342999084e-05
-1.24118772926243e-05
-4.08387637030568e-05
-2.00209855862883e-05
-1.20572046144754e-05
-3.34731017762641e-05
-2.68031515103815e-05
-3.53621489811097e-05
-2.34158472119001e-05
-1.90573693258395e-05
-4.18495915856361e-05
-1.33014932278277e-05
-1.7673001490037e-05
-1.48434269067298e-05
-1.00352004211533e-05
1.23995587428784e-06
-2.77007777381869e-05
-4.27159792042584e-05
-1.73998081086693e-05
-2.09791173125984e-05
-2.87292354817445e-05
-2.43635693741178e-05
-2.39243462786079e-05
-4.0441300219445e-05
-2.8814058206869e-05
-2.02415791122386e-05
-1.26223060464748e-05
-2.53963758258183e-05
-4.59876528530958e-07
-2.25732894189806e-05
-2.70132124509681e-05
-2.75066683423225e-05
-2.76226205306484e-05
-2.34099346348984e-05
-1.30659081250731e-05
-1.66947235962898e-05
-2.95105923026934e-05
-1.73413282331003e-05
-3.01442541369971e-05
-5.64433135842411e-06
-2.60797201101539e-05
-5.14262540727087e-06
-2.76336598423656e-05
-1.35043749696085e-06
-3.7467671982545e-05
-2.18621952930526e-05
-2.06306211519314e-05
-2.52050728032772e-05
-2.42122287055763e-07
-1.77574726508555e-05
-2.01616111069283e-05
-1.53092238745382e-05
-1.63720694452495e-05
-7.58391433030296e-06
-1.96688495905512e-05
8.48567638758996e-06
-3.80374097453179e-05
-4.65440052036008e-06
-4.23577326603574e-05
6.97163060557158e-06
-5.845539174403e-06
-2.17778742617498e-05
-2.41083925856814e-05
-6.7260032591966e-06
-3.12296378490963e-05
-8.05282070434721e-06
-1.08994620315157e-05
-1.71583916251531e-05
-3.01928340634251e-05
-5.78595126512043e-06
5.02261848749565e-06
-3.74396581339645e-05
-2.87566582553253e-05
-1.78839064115819e-05
-3.21469842530568e-05
-2.62338391413344e-05
-3.58360541847103e-05
-8.64661734881308e-06
-4.68929677275258e-05
-2.45540473456774e-05
-2.51341934723217e-05
-2.85473837118695e-06
-3.23298092442968e-05
-1.48705792037306e-05
-1.44065535759554e-05
-4.67589183251864e-05
-3.33556512191511e-05
-1.85346854843381e-05
-1.68635466828851e-05
-3.88908606988905e-05
-1.58879438559765e-05
-1.51613106500334e-05
-3.49956418101172e-05
-4.49699585739913e-05
-1.67468656526333e-05
-1.85435922272757e-05
-4.38172406761824e-05
-1.06642813791838e-05
-2.55545926911134e-05
-3.01264996203009e-05
-9.20504936678842e-06
-3.12783067431411e-05
1.59987866317788e-06
-1.42577834007918e-05
-3.81720383794652e-05
-2.83228862771956e-05
-2.25676047406635e-05
-5.73721154790746e-06
-3.89770805293551e-05
-3.76677078553188e-05
-3.83510354022091e-05
-3.35083998874063e-05
-2.1956229548117e-05
-5.34961007940053e-05
-4.01965241845207e-05
-2.26309631421501e-05
-1.67642463147121e-05
-4.0969996916619e-05
-2.17080601494086e-05
-2.86703315819853e-05
-3.31417571211345e-05
-1.97054463420966e-05
-1.45325199291923e-05
-3.19577643990771e-05
-1.84768494072441e-05
-1.31135136564289e-05
-2.91184039919085e-05
2.25755007143123e-06
-1.57318751874529e-05
-9.50377558297483e-06
-1.99021215619663e-05
-1.82477261832346e-05
-5.55108378286642e-07
-3.64504772870805e-07
-3.60703464249347e-05
4.20542540082799e-07
-3.19819017041473e-05
-1.6778326720509e-05
-3.00485375393349e-05
-1.46321912038332e-05
-2.57542999294978e-05
-2.39665235874747e-05
-1.75928044229689e-05
-9.49523274347718e-07
-2.41846600825996e-05
-1.31278511598926e-05
-1.67492713713268e-05
-1.79790475554212e-05
-7.30840125413015e-06
-2.64611604646893e-05
-3.16299887053278e-05
-1.18240702489221e-05
-2.89020119415955e-05
-2.26012405806095e-05
-2.0318178347046e-05
-2.40099160747007e-05
-1.80016930407731e-05
-2.22207189430477e-05
-4.18842498222094e-05
1.95670335671042e-06
-4.83211396333452e-05
-2.66669799847514e-05
-2.03512114456544e-06
-3.56269644854886e-05
-1.61054951138989e-06
-1.29597946908091e-05
-2.56089831741685e-05
-5.87361198076491e-05
6.13527005076128e-06
-1.61032115513866e-05
-2.71158212378963e-05
-2.95033090410706e-05
-1.48940176400459e-05
-2.87392548909318e-05
-7.88237671171055e-06
-1.4733571881725e-05
-1.8320547313966e-05
-1.43866939503744e-05
-4.44586511835035e-05
-4.45719526176657e-05
-3.1245023200025e-05
-2.97643536944966e-05
-1.29195676778854e-05
-3.12861250497457e-05
-1.34743684119971e-05
-7.07832349190106e-06
-4.24690827221367e-05
3.96639120420166e-06
-3.13828859257771e-05
-7.88008200561814e-06
-7.85250998726139e-06
-2.41224878449194e-05
-3.0488507709449e-05
-2.26839901611854e-05
-6.15425976531886e-06
-4.19096533074069e-05
-2.16713637686368e-05
-3.38674708809836e-05
-2.34150677868759e-05
-2.74001065713377e-05
-3.31373486139409e-05
1.93426384561982e-06
-2.62593987467491e-05
-9.4429016513584e-06
-3.21377467580005e-05
-3.60090939808518e-05
-2.86504343569969e-05
-6.67436007318764e-06
-3.76885978778448e-06
-7.12401356610884e-06
-9.06257938175744e-06
-3.46306980968519e-05
1.75158237052591e-06
1.00315023101098e-05
-1.04728381036466e-05
-6.50972595211671e-06
-1.44009986172569e-05
5.18851748184345e-06
-3.11506927371113e-06
-8.71744567534159e-06
-3.9988756042794e-05
-1.78570245438362e-05
-1.71621002121576e-05
1.68938058616481e-06
-1.40092327515208e-05
-3.86949807047927e-05
-3.39818835622272e-05
-1.26995913283606e-05
-3.47481720748258e-05
-2.18490812477569e-05
-2.80438212187229e-05
-2.91506045115656e-05
-1.47856933321138e-05
-5.22944025950679e-06
-3.22771474078809e-05
-2.77829574548296e-05
-5.026860753863e-06
-1.90577517713674e-05
-6.80269043131233e-06
-8.21752514043308e-06
-4.09945770525089e-05
-5.22914142698257e-06
-2.07080285225393e-05
-3.90744701981511e-05
-6.95362487752264e-06
-2.71769565826425e-05
-3.63113398053354e-05
-1.62787723589374e-05
-2.61612443165387e-05
-2.11183235203485e-05
-2.80875031164166e-05
-3.18829379890568e-05
-1.566493114903e-05
-3.21183586605651e-05
-2.28154964956735e-05
-1.42834747521169e-05
-6.84794966454934e-06
-9.2502376747838e-06
-4.68899562569863e-05
-2.00927515075186e-05
-1.29223694671068e-05
-2.34773465126638e-05
1.97381159282642e-06
-2.45035713147008e-06
-2.91379563378513e-05
-3.9457183023019e-05
-4.96240441188866e-05
-1.24611513623215e-05
-2.43105655240761e-05
-2.49738807822205e-05
-2.29563883909186e-05
-1.56863240220684e-05
-2.48363899845949e-05
-2.21434168040353e-05
1.20378289980194e-05
-1.12595015054109e-07
-1.9995025063176e-05
-2.06045501612013e-05
-2.38160572486833e-05
4.60188437808946e-06
-3.39006227771967e-05
-1.51184144117881e-05
-2.46468617447108e-05
-2.64659894514447e-05
-5.40477690932405e-06
2.97574520743916e-06
-1.8540923938705e-07
-1.19866478190545e-05
-1.44083494369348e-06
-1.92447018743302e-05
-3.04216132239616e-05
-1.63629243847402e-05
-2.85387529714725e-05
1.40757843280875e-05
-8.11237896792087e-06
-1.65165042808309e-05
1.08737519954991e-06
-2.02886169796023e-05
-1.16757848598898e-05
-4.96676317725446e-05
-2.11415845823337e-05
-1.32898563348699e-05
-2.91436007314927e-05
-1.46639108277749e-07
-2.49273634216262e-05
-1.0531362759555e-05
-1.01933676890861e-05
-1.30258416186395e-05
-2.39513053097599e-05
-1.34293665764775e-06
-4.64896067611958e-06
-2.11557834974821e-05
-2.0725998321287e-05
-2.87413652517116e-05
-1.25976525489622e-05
-2.14840280958714e-05
-1.7694759183893e-05
-1.81133604642598e-05
-2.67364068377295e-05
-1.52718618460357e-05
-1.78331846041532e-05
-3.64015923123467e-05
-1.61826311681138e-05
-3.39008184480906e-05
-3.26892778069396e-05
-2.05527756969068e-05
-3.48967544053112e-05
-3.04996802951895e-05
-1.66656855911422e-05
-1.6008354566276e-05
-2.60807411800844e-05
-2.45130188908931e-05
-1.69212675917272e-05
-3.87485260671232e-05
3.62225472708379e-06
-4.37687036615017e-06
-6.22645082000483e-06
-3.52977750059793e-05
-3.14243201352213e-05
-3.38157917893915e-05
-4.01438934921729e-05
-3.58821604610232e-05
-1.66028473447547e-05
-3.12844240516908e-05
-1.05507516777068e-05
-1.94217069594273e-05
-2.60411568288058e-05
-4.02375056335506e-05
-1.23872773162658e-05
-2.36352327093052e-05
-2.33637323605027e-05
-2.4265543607925e-05
-2.80123251990506e-05
-3.14337404335265e-05
-2.5826090362178e-05
-4.2023821931587e-06
-1.86674950856291e-05
-4.17932786071329e-05
-3.46033338669187e-05
-1.62007758107311e-05
-3.7992830242483e-05
-2.2895071579088e-05
-4.22178897579346e-05
-1.68531075200812e-05
-2.10376069974966e-05
-1.92958480129973e-05
-1.59993330769878e-05
-6.35783328444664e-06
-2.88929286796469e-05
-2.27822540081494e-05
-1.90183413466641e-05
-1.28259192452138e-05
-2.13172860782095e-05
-1.12015536717567e-05
-1.05938999605317e-05
-2.54189592174841e-06
-1.09555416902459e-05
-4.25781805796737e-05
-2.98563625330784e-05
-3.31705040397354e-05
-1.422947580202e-05
-1.9486251659642e-05
-3.48673291791095e-05
-3.00876634517449e-05
-1.10090258728952e-05
-8.31628183291584e-06
-2.99595646404391e-06
4.59497996988563e-07
-2.39053980778943e-05
-2.45980148068867e-05
-2.36796292230034e-05
-1.71206138831662e-05
-1.85359099831395e-05
-2.19041517545418e-05
-1.57263985576556e-05
-2.85717957713294e-05
-2.50596578851796e-05
-1.97663988265561e-05
-2.19981001020027e-05
1.46419313024229e-05
-1.90462517784816e-05
-2.73708447452139e-05
-7.2562138096332e-06
-3.21137521116881e-05
-2.24757404149439e-05
-1.57476002866626e-05
-1.4244805177999e-05
-1.82095599822946e-05
-3.64089607788609e-05
-2.97378669230398e-05
-2.81002895540378e-05
-2.67034442015951e-05
-3.46816504192625e-05
-1.83914335379073e-05
-2.26840911344887e-05
-3.50282288336824e-05
-3.5186517407969e-05
-2.65457641579223e-05
-3.45202252094283e-05
-2.36360627444308e-05
-2.83146825036162e-05
-4.23236990886084e-05
-1.87218571490691e-05
-3.08373513901663e-05
-1.81263111167585e-05
-3.30760630121426e-05
-2.79797368075055e-05
-8.23066725826744e-06
-4.34242448015544e-05
-3.02868499834576e-05
-7.15790347799363e-06
-3.00882324536729e-05
-2.03627881209616e-05
-2.06609165143649e-05
-4.61425578477109e-05
-2.7071847178993e-05
-2.11404015785148e-06
-2.20038795851566e-05
-3.96421806377629e-05
-2.55311907274162e-05
-8.18663484800863e-06
-2.37660721006675e-05
-1.03613599182225e-05
-1.03088395159873e-05
-2.96098631184984e-05
-2.36757577218599e-05
-1.00718254260231e-05
-1.29658673633332e-05
-7.50229442741313e-06
-2.76244171155959e-05
-2.4607106656799e-05
-3.98533177660534e-05
-2.06132104178468e-05
-1.08545476405433e-05
-2.15328745649123e-05
-1.68145902642431e-05
-1.10779423128557e-05
-1.93399010195689e-05
-3.37198033980151e-05
-3.12620922490296e-05
-2.34545215789934e-05
-1.29322149653656e-05
-4.11383333352515e-05
-1.69473335593878e-05
-3.27611800558763e-05
-9.07077467412658e-06
-9.60987000000958e-06
-3.24425283809495e-05
-9.11034037625498e-06
-2.81970898426861e-05
-2.81526169941215e-05
-2.36955201206421e-05
-2.72237529770531e-05
-2.63552468009403e-05
-1.45288109737634e-05
-2.71928450020023e-05
-4.86527128275394e-05
-2.81553475049671e-05
-3.34991721033536e-05
-1.95845934374852e-05
-2.50617917344918e-05
-2.2235643078192e-05
-1.17870345642159e-05
-2.33383216298628e-05
-1.22002877255179e-05
-9.84067413281752e-06
-2.78259994449575e-05
-2.01869387565577e-05
9.46220887302621e-07
-1.78631736008111e-06
-3.31755338235752e-05
-9.93040063692941e-06
-2.3951077138195e-05
-2.07411798688178e-05
-1.64516230975449e-05
-2.73368409856776e-05
9.5351232200459e-06
-9.0972706328064e-06
1.22253013070984e-05
-1.13434100952417e-05
-5.02466887268679e-05
-1.94680380382567e-05
-1.47204361191215e-05
-2.78490383005286e-05
-2.23366559984998e-05
-1.28707756063571e-05
-2.16317553777656e-05
1.63638532275814e-06
-3.65848957438495e-05
-2.77933104131857e-05
-4.16084612843981e-05
-1.66981735027248e-05
-3.09604587233672e-05
-1.47622443652567e-05
-2.14078858267777e-05
-3.11234705605138e-05
-1.72538857086746e-05
-4.99919817562852e-05
-2.38652475801647e-05
-1.62203241685804e-05
-1.06854147105075e-05
-1.27101181082552e-06
-1.884286460745e-05
-3.68747086716228e-05
-2.95223349397669e-05
-3.58865899037413e-05
-1.15254322713092e-05
-2.4358775248639e-05
-2.47012437074211e-05
2.20447778397484e-05
-3.91423574175531e-05
-2.379351152543e-05
-1.27257652923928e-05
-2.2629005711422e-05
-1.76270694549148e-05
-7.15445882923873e-06
-3.9167141426224e-05
-1.15922201030135e-05
-2.19699806952221e-05
9.41267199656722e-06
-2.00584840889008e-05
-1.82350662026644e-05
-2.17630949735398e-05
-2.29714596770706e-05
-7.35512841931908e-06
-3.47977723559249e-05
-7.65545605019043e-06
-9.43570914582613e-06
-1.99087456470743e-05
-3.81859279304101e-05
-3.16296014429104e-05
-1.40064772069031e-05
-2.19245041075209e-05
-2.21588663539084e-05
-3.09740112822225e-05
-1.18080390308606e-05
-2.41241883744434e-05
-3.5131701235704e-05
-3.05929371736022e-05
-3.16906204427029e-05
-1.23393104231347e-05
-1.47251788971987e-05
-1.58160431395629e-05
-2.96550792885852e-05
-4.14211405640277e-05
-1.84699546590128e-05
-4.00950417994324e-05
-1.10998395163968e-05
-2.14190346376556e-05
-3.40274527495775e-05
-3.46734163015646e-05
-1.80910203855979e-05
-3.01108806926242e-05
-2.28031732447745e-05
-1.12725033772608e-05
-1.72676465422061e-05
-1.95253243741292e-05
-1.36860393029827e-05
-2.41895442434069e-05
-2.38266744862932e-05
-2.79073698979367e-05
6.69527949441424e-07
-4.17491892873237e-05
-1.91673188207509e-05
-3.53012530197051e-05
-1.94524131099943e-05
-9.75222921121316e-06
-1.80498108531094e-05
-3.70250589277312e-06
-3.84835670275398e-05
-2.06568802709744e-05
2.07793590979624e-06
-2.08523098643552e-05
-7.34425918795871e-06
-1.92619253223297e-05
-1.72769558011321e-05
-2.30508922352079e-05
-4.15056378967712e-05
-2.71043012483736e-05
-3.27832201769252e-05
-1.07593866940071e-05
-2.32749805650956e-05
-1.46876007925821e-05
-1.94744269388987e-05
-1.77217372641207e-05
-7.08709659731424e-06
-3.02413760456572e-05
-4.1333296207979e-05
-9.22476737395398e-06
-2.54200019264089e-05
-1.92259634598903e-05
-3.96344284269101e-05
-1.66875840374185e-05
-3.70995183066069e-05
-9.94001941329847e-06
-3.15378027622278e-05
-1.56041886492916e-05
-2.31747677978863e-05
-8.91151082403254e-06
-1.81016333077935e-05
-1.36831875577522e-05
-1.07991608107114e-05
-1.19747710467922e-05
-1.40758512970585e-05
-6.98700107183218e-06
-2.85442994349452e-05
-2.60760698446742e-05
-3.7935876488742e-06
-2.65931622308433e-05
-3.31117194563604e-05
-2.92994853871595e-05
-1.52414105685412e-05
-1.38441857570152e-05
-3.82274183038625e-05
-3.22274356633348e-05
-2.68362781077434e-05
-3.29511356432167e-05
-2.4083911860491e-05
-2.48461366926192e-06
-5.01086752824029e-05
-1.04920448915919e-05
-1.22325939815068e-05
-1.40395273835413e-05
-2.61559180066608e-05
-1.46002643537114e-05
-3.52776225993129e-05
-2.71783016084069e-05
-2.16459141358379e-05
-4.48031409098127e-05
-1.38734976093919e-06
-4.18824404854701e-05
-2.20896440100878e-05
-1.20064269197926e-05
-2.3963021914853e-05
-8.08550660948541e-06
-1.35361429842191e-05
-1.81628768712961e-05
-1.88391023628339e-05
-1.85865019520586e-05
-1.79215753723323e-05
-2.3157447796967e-05
1.13119037329142e-05
-8.35249228239995e-06
-1.16474660667425e-05
-1.9112606749788e-05
-3.69841600429974e-06
-4.4905309405048e-05
-5.37984955598354e-06
-1.60451005318404e-05
-2.82672829514587e-05
-3.59892349174868e-05
-2.2662657978688e-05
-1.43204918926725e-05
-4.57592420339399e-06
-1.45815098061491e-05
-4.67899179512299e-05
-3.22110408325201e-05
-2.32948565592324e-05
-3.0375785148304e-05
-3.68984547818182e-05
-1.48185843548956e-05
-2.96993584930453e-05
-8.13411305863513e-06
-1.76559980206178e-05
-2.11060513241965e-05
-8.64015443816032e-06
3.05490756537561e-06
-2.26081910678441e-05
-2.56704617944549e-05
-1.93840669102853e-05
-2.28338897559434e-05
-2.43893961399264e-05
5.76871472329249e-06
-5.03732040631543e-06
-6.52362632464134e-06
-4.48287018145153e-07
-5.07136567244616e-06
-1.99254677369304e-05
-2.70920829220476e-05
-3.05315376911084e-05
-2.26293756251552e-05
-7.43254208557332e-05
-1.48104251534405e-05
-1.76515188261387e-05
-1.64376168406722e-05
-9.75193860934232e-06
-2.12571659925101e-05
-4.13907774528681e-05
-2.97370942345041e-05
-1.59561771456002e-05
-2.31127469418723e-05
-1.13138816214586e-05
-4.03939042448709e-05
-1.62795568882066e-05
-1.45353288573673e-05
-2.22994902165909e-05
-2.6831472333446e-05
-1.18896382053083e-05
-9.5723951557722e-06
-1.42953639292788e-05
-1.77682947253063e-05
-1.33781433240407e-05
2.05080413109114e-06
-2.38541182885543e-05
-2.57059751325604e-05
-8.37238014370673e-06
-2.15756113685767e-05
-2.54028892848888e-05
-2.0326942266132e-05
-2.41067057816947e-05
-1.15472480885157e-05
-3.67642372795499e-05
-1.96485188176555e-05
-3.20773192382855e-05
-3.18777836208027e-05
-1.30441354431009e-05
-3.20462690568762e-05
-2.03177861412804e-05
-2.68604217076701e-05
-1.2925167227334e-05
-2.62220800309929e-05
8.95673211727979e-07
-1.92624377909135e-05
-9.85383704873557e-06
-1.39953640559244e-05
-1.58965559767381e-05
-8.05948105361169e-06
-3.2549677155409e-05
-3.18121893622867e-05
-3.00339819798113e-05
-4.1509513510916e-05
-1.60931759382386e-06
-3.71589361601049e-05
-1.83273075229232e-05
-1.91306326930046e-05
-3.36687869550466e-05
-3.73022259530938e-05
-3.30867549725637e-06
-2.94475711654537e-05
-2.57827864311979e-05
-8.14582636338196e-06
-9.15279552614062e-06
-2.83799541515828e-05
-1.48523671746175e-05
-2.16446183227255e-05
-2.82783817864906e-05
-1.48936785643145e-05
-1.1153948795687e-05
-1.55720590910074e-05
-2.65619907148774e-05
1.07496487651792e-05
-3.49498490943765e-05
-2.08224509786389e-05
-1.89278883973354e-05
-3.35507764125389e-05
-3.34011798425385e-06
-1.29269970304071e-05
-2.94243796300874e-05
-3.74006754333524e-05
-2.23171120955859e-05
-1.27809018496085e-05
-2.03511834742798e-05
-2.81876769759385e-05
-3.92069574324866e-05
-1.28437028830739e-05
-3.70189488868871e-05
-1.82709730431757e-05
-1.69027604937185e-05
-4.15394161635092e-07
-9.40813783168352e-06
-1.70958143663313e-05
-1.96013539986848e-05
-2.80389525531058e-05
-1.67386365357378e-05
-1.48285649654184e-05
-4.61141273246482e-06
3.54489109415109e-06
-4.99311626900874e-05
-3.16856233837546e-05
-1.97752261700615e-05
-2.96871632416024e-05
-2.62833614632757e-05
-4.06779720958074e-05
-1.38260365113441e-05
-1.71736934357802e-05
-1.48027168836951e-05
-3.90089752336504e-05
-3.15629256820203e-05
-3.04419411571987e-05
-1.62929512761399e-05
1.91076267044555e-06
-1.0150669427374e-05
-3.83469867682504e-05
-1.29652395851855e-05
-1.37007585492833e-05
-2.52256361619634e-05
5.16784575427643e-07
-7.78931699633879e-06
-2.75705957671101e-05
-1.54205924705436e-05
-3.21997832729068e-06
-1.29099244554708e-05
-2.66684919403841e-06
-3.88954920935752e-05
-1.95468077551353e-05
-1.42537804201224e-05
-1.00180256850755e-05
-4.12106402032576e-05
-1.51852811250073e-05
-6.72253399975764e-06
-9.13473695867663e-06
-2.07830537252014e-05
-1.90011553578541e-05
-3.02018833113385e-05
-1.70200313031104e-05
-2.20096539482485e-05
-9.54783014923201e-06
5.27674713382519e-07
-3.80902867688962e-05
-1.08164418627585e-05
-1.41752035128203e-05
-7.85180087672006e-06
-3.22686132753897e-05
-1.78718792984479e-05
-2.24868581722242e-05
-2.32334529186886e-05
-2.58890249309714e-05
-2.90397807381542e-05
-8.97398267754159e-06
-2.64427683225083e-05
-2.97435153941707e-05
-3.00053610674601e-05
-3.86009498415104e-05
4.86353945778156e-06
-2.21701314408902e-06
-2.66294961149707e-05
5.05764711063414e-06
-2.32244909965363e-05
-4.3245670847027e-05
-1.67507175194418e-05
-1.12661074403832e-05
-1.84544529350659e-05
-3.0363480430187e-05
-8.31116352599267e-06
-1.91178117602616e-05
-3.96187532796627e-05
-2.83681354599703e-05
-2.72459729743038e-05
-3.82002490293528e-06
-1.6465308496887e-05
-2.0614148019273e-05
-3.48470942906799e-05
-2.79578192709768e-05
-2.75853952613653e-05
-8.04967727568823e-06
-8.00522992350516e-06
-3.41740922873485e-05
-4.97665121090409e-05
-4.36681020853052e-05
3.01562288179996e-06
-1.02962497431074e-05
-2.2453358845026e-05
-3.62432613351221e-05
-2.71333666856743e-05
-2.24663522363589e-05
-2.25023917653804e-05
-2.65203067074446e-05
-2.49152015507515e-05
-7.04824729696591e-06
-2.11435806516811e-05
-3.84030634499949e-05
-1.16171447438932e-05
-8.69372441362342e-06
-1.21766165597382e-05
-5.42612587608549e-06
-1.59053540482972e-05
-2.34674617624141e-05
-2.75944381934293e-05
-2.01718682532456e-05
-3.44597475445307e-05
-1.71573550630493e-05
-3.05601308395889e-05
-2.37798664436836e-05
-2.00956166970402e-05
-2.83198537015745e-05
-3.6552034868795e-05
-9.05261988811618e-06
-1.58629194247586e-05
-2.03502730211705e-05
-2.76042179496291e-05
-4.11649826919942e-05
5.95863484124851e-06
-1.98912922308398e-05
-1.60910541900155e-05
-2.91252038937439e-05
-2.40275664316872e-05
-2.06997404073386e-05
-2.12108887787448e-05
-4.27933955848751e-05
-8.34775271821469e-06
-1.97884345749219e-05
-3.11074643562823e-06
-3.42817231511874e-05
-2.58425906686795e-05
-3.01064077043401e-06
7.15899663915025e-06
-3.37759677388985e-05
-4.29763745122971e-05
-2.36210397844981e-05
-2.89702291478661e-06
-4.62561565148965e-06
-3.84915810952825e-05
-1.00991264304369e-05
-6.7062482501728e-06
-1.15494874472928e-05
-7.36949485130471e-06
-2.50857409270993e-05
-8.94194189803865e-06
-1.40448409842118e-05
-2.05348593233388e-05
-6.15681116432895e-06
-1.1926335417934e-05
-1.2214329484564e-05
-2.26224417370973e-05
-1.84940698785907e-05
-2.40262677616738e-05
-1.84451728424359e-05
-2.17825112633371e-05
-2.84174623869984e-05
-1.11073914018009e-05
-1.48092906673617e-05
-4.96630333340307e-06
-2.00726270275122e-05
-3.07080709646037e-05
-4.29274336297463e-05
-2.27490331252533e-05
-3.67186861435139e-06
-3.7830171232987e-05
-2.54606485756977e-05
-2.20293536749188e-05
-1.66293017273343e-05
-3.1402093851188e-05
1.56703413892573e-07
-1.56175819193632e-05
-1.79945746039733e-05
-1.55761622335086e-05
-2.02693734640171e-05
-5.08189380440081e-05
-2.32319699411288e-05
-3.65972551128777e-05
-1.0720920240209e-05
-3.7194557335474e-05
-4.07471371200999e-05
-6.95297119249937e-06
-1.93075439567635e-05
-4.76206835406018e-05
-1.36052683298013e-05
-1.9043343724087e-05
-2.57938873414362e-05
-3.49418824339102e-05
-1.05331200169441e-05
4.86031763680553e-06
-3.53024407099372e-05
-5.92212044923042e-06
-2.21799063598222e-05
-2.75870164822485e-05
-1.44676198439862e-05
-1.46956591119178e-05
-4.51716124520969e-05
-2.4003166247129e-05
-1.65238014889954e-05
-1.86328130323246e-05
-3.28022425883433e-05
-2.48918150261374e-05
-4.00154312877189e-05
-3.61716274330436e-05
-2.47025724351859e-05
-9.90231575679406e-06
-2.83915991336554e-05
-2.9618502472898e-05
-5.27815878765147e-06
-3.86631649363156e-05
-2.8367960960993e-05
-2.10890155140254e-06
-9.26075523007449e-06
-2.75324969969094e-05
-2.17694467534161e-06
-3.78646233339759e-05
-3.56957737982965e-05
-1.52436658340471e-05
2.29934025993223e-06
-2.6298120816476e-05
-1.33701601887129e-05
-3.02729148462818e-05
-9.2700314877517e-06
4.27036723877235e-06
-2.1106169261154e-05
-3.13270335211696e-05
-1.0241517669102e-05
-1.55808707119454e-05
-6.24539590178779e-06
-2.2042707382042e-05
-1.77203819404927e-05
-2.1657589652719e-05
-3.05554194174654e-05
-1.70643056700304e-05
-2.43626807897828e-05
-1.66863982177001e-05
-1.42793366499354e-06
-7.58291985840244e-06
-3.07286815341289e-05
-1.67339438670288e-05
-2.7951129294645e-05
-1.81501637329326e-05
-1.4376561663428e-05
-2.92250907843705e-05
-3.65319085676582e-05
-9.59990069041167e-06
-2.21172337669066e-05
-1.2778659915448e-06
-1.13986282251982e-05
-3.60888803020718e-05
-3.22334144140441e-05
-2.48897839684507e-05
-2.85932002444162e-05
-2.25594527554849e-05
-3.1109519960993e-05
-2.78946636469366e-05
-9.62762002636447e-07
-1.1562053573164e-05
-2.752367249893e-05
-4.88441083248211e-05
-3.49645407344662e-05
-5.11283862531435e-06
-1.64804500060119e-05
-2.54865343509646e-05
-7.91796645175684e-06
-2.53025608861445e-05
-2.10920181491522e-05
-3.25184843105565e-05
-4.40673517696056e-05
-1.96019989922702e-05
-2.15375625287182e-05
-1.42403613922738e-05
-1.45202690626248e-05
-1.60010111059055e-05
-7.0547075970576e-06
-9.39480677710509e-06
-2.14107592367871e-05
-1.24043638302064e-05
-1.22645988840216e-05
-2.65821657298543e-05
-6.12039802776987e-06
-3.36516824053217e-05
-2.98235489486218e-05
-3.58832683453232e-05
-2.91172132843049e-05
-1.37765429975105e-05
-1.32639383777353e-05
-1.73223651169345e-05
-3.76007384906673e-05
-4.79207344872348e-05
-4.10217873986558e-05
-1.94212598648212e-05
-4.04452198896953e-05
-5.22544695417992e-05
1.24301557735832e-05
-1.70275582036154e-05
-1.8902806145434e-05
-2.42556296516149e-06
-1.12201960252856e-05
-1.96618062270999e-06
-4.09866728081736e-05
-3.27582609247394e-05
-1.15427769703496e-05
1.40365854483537e-05
-3.49910995556865e-05
-1.0366132434653e-05
-1.04720739615227e-05
-3.02507226354999e-05
-4.76121785529428e-06
-1.5022352799318e-05
-2.30757214784982e-05
-2.64316685960565e-05
-3.09137389565228e-05
-2.05607296956746e-05
-1.31049801118944e-05
-1.4731802471444e-05
-1.43679888324675e-05
-4.68532283927132e-05
-2.64057349089448e-05
-2.20052294201139e-05
-2.31184631030216e-05
-2.62011139404851e-05
-2.43670193318965e-05
-2.97985898544954e-05
-2.46222020035109e-05
-8.54012614013726e-06
-1.20494617641085e-05
-2.76629263717517e-05
-3.43314247240712e-05
-3.86819652272997e-05
-3.1339464487437e-05
-1.68335828123475e-05
-4.22691050849103e-05
-2.46467296768641e-05
-5.01614497352166e-06
-3.02405517279956e-05
-1.17912596793581e-06
-3.33402274491759e-05
-1.81992897570947e-05
-1.89973825690689e-05
-1.33059814541908e-05
-3.59844781132437e-05
-2.40393420102571e-05
-4.08869341453642e-06
8.8202550209875e-06
-8.53768346815341e-06
-1.60907084518668e-05
-9.82174930827613e-06
-3.95209649958472e-05
-3.34600962773831e-05
-2.83833775024561e-05
-2.76789184170472e-05
-6.21382932691815e-06
-1.63825254883304e-05
-2.8349121677609e-05
-2.27598989834718e-05
-1.72056576691669e-05
-2.87920822069921e-05
-2.27660287747946e-05
-7.62058680501437e-07
-4.05805246023079e-05
-1.06920499473273e-05
-2.92187660577867e-05
-2.45050790858023e-05
-1.99673405246461e-05
-2.33163608920081e-05
-4.41792535832813e-05
-4.0958307896948e-06
-1.35058844470176e-05
-1.65066140444301e-05
-2.92312193804148e-05
-4.43090652954558e-05
-1.86247563255744e-05
5.30165008207315e-06
-2.10513751326701e-05
-1.60463096856554e-05
-6.72963286918857e-06
-1.26369779201061e-05
-1.14549900869574e-05
-1.27250146123913e-05
-1.80134537915649e-05
-2.57394516227877e-05
-2.44866780788614e-05
-3.72806863121361e-05
6.98149109869237e-06
-3.08626514379497e-06
-1.92665062260753e-05
-4.77470707874019e-06
-1.56757179687606e-05
-1.71410031405433e-05
-2.79499484421017e-05
-4.37017433013783e-05
-1.33974906792675e-05
-2.49302804738457e-05
-1.54195557488666e-05
-1.45575279468684e-05
-1.18168202825431e-05
-2.12330706603714e-05
-9.34392705085979e-06
-3.16659909212792e-05
-2.08372830857346e-05
-6.59467446322623e-06
-1.29129619255888e-05
-1.41450153426248e-05
-2.2916620670456e-05
-1.5820323789634e-05
-9.6838313657263e-06
-2.10044915499202e-05
-5.54046766246726e-06
-3.60822138415365e-05
-2.38421257371331e-05
-2.67129697179473e-05
-1.38087603928798e-05
-1.48348117241245e-05
