# Supplementary material for: Research on computational propagation and identification of mine microseismic signals based on deep learning
Source: PLoS One. 2025 Oct 22;20(10):e0334641. doi: 10.1371/journal.pone.0334641 (PMC12543183; doi:10.1371/journal.pone.0334641)
Supplement: S1 Data — (ZIP) [file pone.0334641.s001.zip › 000100500001016.xlsx_0.txt_24.txt.txt]

-1.13441837663615e-05
-3.21496395862389e-05
3.22610596152205e-06
-2.91561611102922e-05
1.38183098007502e-05
-1.62082924331955e-05
-1.91109462259394e-05
-1.57511481202859e-05
-1.01233075871227e-05
-1.92985272421069e-05
-1.61212671061684e-05
-2.47361567471562e-05
-8.90578456473012e-06
-2.01427076741968e-05
-1.36239149625304e-05
-1.29495020366814e-05
-4.12646888667496e-05
-1.95873224817549e-05
-1.76744714081861e-05
-3.55652947882177e-05
-1.16386930083617e-05
-5.01765025558539e-06
-6.15104714473136e-06
-3.27218588299931e-05
-1.74680053774392e-05
-3.82789745528076e-05
-1.55865062096618e-06
-5.2157047894536e-06
-1.3027340932967e-05
-2.99937376655482e-05
-3.30573642459401e-05
-1.39942936270053e-05
-4.94128237541595e-05
-1.782443150932e-05
-2.54495343869779e-05
-2.12829716434517e-05
-1.30680891500615e-05
-8.99907661890943e-06
-2.26967501663641e-05
-3.60268449988417e-05
-3.48146397303424e-05
-1.49144775737001e-05
-2.06711961009329e-05
-2.24687073595766e-05
-1.2375745729645e-05
-3.60343467288341e-05
-1.29352410372729e-05
-1.73978482649199e-05
-2.64613096162145e-05
-1.78139014755907e-05
-2.69581019589038e-05
-2.47979340097241e-05
-1.22095334204497e-05
-4.51172949497316e-05
-2.77006398197721e-05
-3.32860888205116e-05
-1.29082920579312e-05
-3.24729659206336e-06
-8.21980988518136e-06
-2.4772119670482e-05
-1.47529287897274e-05
-1.84323937128246e-05
-2.70056835881355e-05
-8.71425559903315e-07
-2.12394597595215e-05
-3.06411197732606e-05
-3.45933038648042e-05
-1.10458743359023e-06
-3.06697404296701e-05
-8.46665890286906e-06
-1.32297264291883e-05
-1.50235384596402e-05
-3.33069932795265e-06
-3.09580176478929e-05
-3.10734416417879e-05
-3.96853272701801e-05
-2.00052984980852e-05
6.24457097102758e-06
-3.09495222721077e-05
-2.04224016681792e-05
-4.50186718643249e-06
-1.77672738248018e-06
-2.77791751590737e-05
-6.49369126434101e-06
-3.62995055152663e-06
-1.85577935138484e-05
-2.49216893967282e-05
-2.60440217940407e-05
-3.59101863224212e-06
-2.08439223436774e-05
-3.49816743699161e-05
-2.16830843389635e-05
-2.27665925863467e-05
-3.69694563161955e-06
-3.25416939617988e-05
-1.61873690217804e-05
-1.68209598833624e-05
-1.31988495464302e-05
-2.47784409178061e-05
1.46760671587779e-06
-3.51854851962112e-05
-2.42688034993599e-05
-1.43176922516583e-05
-2.04067958479424e-05
-1.41716179605458e-05
-2.7613424885413e-05
-1.8576139185075e-05
-4.12772536483401e-05
-8.10926698632937e-06
-3.19202854507865e-05
-3.90739590508848e-05
-1.54366416776701e-05
-1.12682662337054e-05
-1.53867216646947e-05
-7.93187107649058e-06
-1.19210728440131e-05
-1.82002243121395e-05
-4.99403268640206e-06
-1.40977442326724e-05
-3.53372869262243e-05
-9.22249228365793e-06
-1.66303349344441e-05
-2.79261494805845e-05
-3.88360654035632e-05
-1.09321054704789e-05
-1.51227416279851e-05
-7.54605404090186e-06
-1.97921050894748e-05
-3.69774858508085e-05
-1.45168492731809e-05
-3.19100613299725e-05
-2.69498828448114e-05
-2.0813393961479e-05
-2.00661653971159e-05
-1.12641133404418e-05
-1.31970669586245e-05
-2.2338868929868e-05
-2.28347727738582e-05
-1.95637489740726e-05
-2.34554359341431e-05
-1.92739847634698e-05
-2.83822035660655e-05
-3.43131349886285e-05
-2.07936296014472e-05
1.6512122744532e-06
-1.96466311324874e-05
-2.11901997117706e-06
-1.48487297849839e-05
-2.53178033978198e-05
-1.22450566918288e-05
-1.56125264389311e-05
-3.57533754594809e-06
-1.51396728253107e-05
-2.58951487321443e-05
-2.01429177230978e-05
-9.6418823776822e-06
-2.11099202438803e-05
-3.49871128615953e-05
-2.14051407100768e-05
-1.69494925727869e-05
-3.901258807462e-05
-1.24392223447737e-05
-5.54655733908785e-06
-1.20766051646366e-05
-2.15392456987169e-05
-2.09794100639809e-05
-2.79629223396246e-05
-1.81926896726615e-05
-3.31312673137027e-05
-1.7711520088983e-05
-2.5811633902229e-05
-3.00167155792832e-05
-2.88593952773596e-05
-2.73882234978342e-05
2.36636812457634e-07
-1.14242647493854e-05
-3.15021565147683e-05
-3.18695917242302e-05
-3.08441987642244e-05
-2.11725686490093e-05
-1.45785990133973e-05
-1.30600542073279e-05
-2.96633646611722e-05
-8.26436983129919e-06
-2.79713932349493e-05
4.28016563584543e-06
-2.29543434278393e-05
-7.0443954667557e-06
-1.46466060992272e-05
-5.44419045363225e-06
-1.57028918289337e-05
-1.23933363745401e-05
-1.0739398913562e-05
-2.02940403774143e-05
-2.39600288472106e-05
-6.92427317086417e-06
-7.46599381161154e-06
-3.4819924589823e-05
-3.73253007150047e-05
-1.24150321722206e-05
-1.88063685921505e-05
-3.41980549592582e-05
-2.21605636872471e-05
-4.66699855896704e-06
-2.27889855927572e-05
-1.91062434688099e-05
-1.3416067515551e-05
-1.12878370786865e-05
-2.86722626158518e-05
-1.48283174675476e-05
-2.26100647072181e-05
-3.40634693447816e-05
-4.80217100930258e-05
-3.89802281624245e-05
1.88902458787752e-07
-2.43540639226494e-05
-4.30564711375448e-05
-1.00341281891666e-05
-1.56739987494805e-05
-3.16040320865618e-05
-2.60694165903882e-05
-2.44181784084938e-05
7.69373969076752e-06
-1.69161190800664e-05
-2.62627416174858e-05
-2.31174966335516e-05
-1.13483592138922e-05
5.28479912395411e-06
-2.08785005786048e-05
-2.68019487479282e-05
1.44713983391659e-06
-1.70540727148964e-05
-4.61723649759634e-05
-9.41832337672439e-06
-8.80830148936412e-06
-4.17676837495728e-05
-5.21994489118754e-05
-2.16068212195863e-05
-4.46955341995061e-05
-1.4812020158014e-05
-4.33755412649402e-06
-3.01294851599673e-05
-1.41583794977498e-05
-2.34746410233116e-05
-2.3659972469297e-05
-2.38466386883911e-05
-1.15602736327223e-05
-7.50280924617377e-06
-3.1622553016711e-05
-2.86036681880701e-05
-7.98550582577151e-06
-2.17630791967187e-05
-2.91719702401442e-05
-1.35789436993398e-05
-3.77041248842467e-05
-3.66220196529498e-05
-3.97436721867699e-05
-2.67880375842198e-05
-1.57029052939503e-05
-1.36673934307331e-05
-3.82086830667909e-05
-1.41235526778054e-05
-6.69417415536218e-06
-3.62098806236074e-05
-3.03367434844545e-05
-2.72580749203354e-05
-3.31570942012431e-05
-2.36073747069689e-05
-1.0514853047752e-05
1.53245696655565e-06
-2.51254395509655e-05
-2.40576495772011e-05
-1.20511276985205e-05
4.41857517753974e-06
-2.98552831933557e-05
-4.01733848103438e-05
-1.25088731869278e-05
-1.33619199255504e-05
-3.09051007976475e-05
-3.95029565100765e-05
-1.99850704898104e-05
-2.02326839240425e-05
-1.84257330876717e-05
-2.3079405314747e-05
-2.22574435392593e-05
-3.74384583627917e-05
-1.70230224967303e-05
-4.39334464012433e-05
-1.72599533467595e-05
-1.86603615529763e-05
-4.63256344448613e-06
-2.00789814285602e-05
-1.6304455713076e-06
-2.64887124014178e-05
-2.71608550204171e-05
-4.12788470475988e-05
-1.79636024043899e-05
-1.52481262770334e-05
-5.79366949322585e-06
-2.48921846239118e-05
-2.33242834470597e-05
-1.48078600376858e-05
-1.56446312086914e-05
-3.05995403866235e-05
-2.62983749489364e-05
-2.41418950109683e-05
-1.29308983906163e-05
-5.1261894661853e-05
-1.19177959101906e-05
-3.88581382423149e-05
-2.53934868271361e-05
-1.20318053963692e-05
-3.55724374519625e-05
-1.86333932428272e-05
-3.95431336915431e-05
-1.04957490431328e-05
-2.20085959445292e-05
-2.51931089056935e-05
-2.50702369514719e-05
-6.52223531439525e-06
-7.27983787932432e-06
-1.28378905552324e-05
-1.81315586430738e-05
-1.10532220929833e-05
-6.24425255677382e-06
-4.27357911592144e-05
-1.20656602282009e-05
-1.65559504971184e-05
-2.15086831551621e-05
2.63789808116888e-07
-3.19329262190833e-05
-2.48134324849336e-05
-2.4918022825208e-05
-7.00390663872803e-07
-1.35837844637371e-05
-2.76624407019671e-05
-2.50543606244092e-05
-2.08664130913435e-05
-1.97063693350255e-05
-2.84280503208622e-05
-2.04109061285244e-05
-3.01835627713453e-05
-2.89431120642314e-05
-3.2175130417751e-05
-6.72320530267927e-06
-2.30099125073292e-05
-9.28629531198303e-06
-1.44201125765906e-05
-2.24948427509967e-05
-2.08507496185197e-05
-1.36919407319808e-05
-4.34317580572529e-05
-7.96322741194635e-06
-3.4474057988661e-05
-2.52996619730223e-05
-1.7910663502876e-05
-3.39559516668729e-05
-2.08089459116157e-05
-2.69889453348158e-05
-2.77866128623426e-05
-1.7612498695033e-05
-5.25306069323226e-05
-2.0563920521406e-05
-1.84456099027254e-05
-3.43477969322854e-05
-3.59171271126888e-05
-2.65381400614131e-06
-4.45130834657332e-05
-1.83398929908685e-05
-1.01846676030341e-05
-3.76292690102091e-05
-1.62561789971433e-05
-4.20597018484555e-05
-3.31391518814573e-05
-2.07500722517396e-05
-1.60803990416596e-05
-3.45859781412328e-05
-1.33545279111686e-05
-6.06623585866711e-06
1.90732088100599e-06
-4.54191353397659e-05
-2.45674487564645e-05
-1.6778467125153e-05
-3.05572440179072e-05
5.96577339549397e-07
-2.89422317348091e-05
-2.91047058614217e-05
-2.18852866699177e-05
-1.2379647893226e-05
-2.84847120563043e-05
-9.60727430561766e-06
-6.68739551583785e-06
-2.31211694053491e-05
8.8558932732852e-06
-2.12551414440739e-05
-2.06674033353749e-06
-1.63089624476576e-05
-1.90574846598251e-05
-1.48191135351974e-05
-2.45730356706967e-05
-2.17735486151919e-05
-2.32652875236165e-05
-3.50446433012553e-05
-2.14693630078905e-05
-2.2162296665121e-05
-1.30603742658789e-05
-2.17594851429563e-05
-7.31722039554742e-06
-1.35415419712465e-05
-2.77969308795356e-05
-2.64610233608431e-05
-2.40679851129473e-05
-3.99811973369404e-05
-1.97866931104914e-05
-3.51826089479863e-05
-2.48028622746136e-05
2.56527545419475e-06
-1.66663466842434e-05
-3.24248479008122e-05
-2.98768969606024e-05
-1.73223656561751e-05
-3.06580981321098e-05
-2.3948859226278e-05
-1.00134332081361e-05
-9.87941935736408e-06
-2.87084053777405e-05
-1.54635238479931e-05
-4.58552183729642e-05
-4.56247645732594e-05
-2.05105552274048e-05
-1.04908105317531e-05
-2.89152659006317e-05
-2.36579911656428e-05
-3.41242413961424e-05
-1.92310103357271e-05
-2.25137754326859e-05
-1.77135862581155e-05
1.04318362212615e-06
-2.72669091162885e-05
-2.01431138738563e-05
-1.36899548092006e-05
-2.53510725615866e-05
-5.92844973470765e-06
-2.93488473118544e-05
-1.6857560441951e-05
-1.96458095615427e-05
-1.48873198113761e-05
-1.13983942875249e-05
-2.16102576032416e-05
-3.62804882532608e-05
-2.32840244574715e-05
-1.95243530546219e-05
-3.49459670720153e-05
-2.09919482210868e-05
-1.14108369529163e-05
-7.26914399815585e-06
-1.89561129672896e-05
-4.90160812054698e-06
-2.12445145812228e-05
-4.40966920786486e-05
-2.62610861749815e-05
-2.13032140229819e-05
-2.83806352952669e-05
-2.94623144840442e-05
-5.92524810333542e-06
-4.9793100172517e-06
-1.14727584073081e-05
-3.65215143341075e-05
-1.55418191605864e-05
-2.32870108354979e-05
-1.99658344597571e-05
-4.10690884280817e-05
-1.00259834742168e-05
-1.63288992190767e-05
-2.90688591945459e-05
-3.49107434201889e-05
-1.82119655167176e-05
-2.21768978721655e-05
-3.37874949296466e-05
-2.05994237840802e-05
-1.68988684174221e-05
-2.78456507844927e-05
-2.28143563709068e-05
-3.63224289631787e-06
-2.34805384592207e-05
-2.49836451532208e-05
-6.40318686810919e-06
-3.61100126784436e-05
-6.86197097867642e-06
-4.09759292587983e-05
-3.39005397751035e-05
-2.85882231251477e-05
-1.6039897208505e-05
-1.13609582660112e-05
-2.72829863841006e-05
-5.87780751579576e-05
-2.86230258748617e-05
-3.76934760174303e-05
-3.5333965522925e-05
-3.58115587892402e-05
-5.04492806663144e-05
-1.50092286209296e-05
-2.29698793586484e-05
-1.44197588474766e-05
-3.37798547173491e-05
-2.91373542883686e-05
-2.2229182509292e-05
-2.21982766302154e-05
-2.83049019524134e-05
4.03315667101267e-06
-3.65340035201997e-05
-1.21112073612905e-05
-3.2623148105673e-05
-1.6542303156057e-05
-3.95127234953241e-06
-2.20704194509666e-05
-2.22338472184287e-05
-2.60717899943381e-05
-2.12730339820572e-05
-1.06150581642847e-05
-1.6876264001923e-05
-1.23132662395466e-05
-6.02809507215228e-06
-2.12945923597581e-05
-3.88937211349305e-05
-4.34962371227172e-05
-3.15785951726481e-05
-3.74415123105496e-05
-2.49114394864558e-05
-2.00622284828691e-05
-3.9243150573032e-06
-3.4721945906985e-05
-1.84814028858587e-05
-4.09660457545526e-05
-2.70203263362793e-05
-1.67570212489148e-05
-8.37793722509623e-06
-1.58550919519808e-05
-3.14079167934529e-05
-3.44772943969616e-05
-2.98820689884299e-05
-2.47360281736396e-05
-3.36122166861535e-05
-4.60976790982583e-05
-1.68293488095053e-05
-7.71937364999099e-06
-4.10470600387842e-06
-6.23268387863023e-06
-2.6062981890905e-05
-3.73488114795613e-05
-6.57162466329081e-06
-5.55322421198274e-06
6.34659255478612e-09
-2.92804094802456e-05
-3.49069754697392e-05
-2.15258220032374e-05
8.40658803091506e-08
-1.00951763601721e-05
-4.9598033459742e-06
5.32938413301358e-06
-2.06280026177241e-05
-2.68821467480047e-05
-2.71641127265192e-05
-2.08934220964457e-05
-1.10513915875452e-05
-6.96709833616354e-06
-1.37046460716299e-05
-4.07302260483692e-05
-3.6898257267085e-05
-1.31290387658702e-05
-1.90734728457296e-05
-3.59586784705737e-05
-1.757115411243e-06
-1.75418787787534e-05
-3.19338007961427e-05
-1.7117479734454e-05
-2.83085778613729e-05
-2.42153783813725e-05
-2.92965317732847e-05
1.99571914444657e-06
-1.11889358337379e-05
-1.5979120710822e-05
-6.3502095181357e-06
1.65140149572575e-06
-2.22142256518534e-05
-1.87154377758116e-05
-9.07436799566075e-06
-1.64189503217896e-05
-2.52229177923747e-05
-1.93850352659418e-05
-2.03502651930796e-05
-1.83137494005998e-05
-1.75989879688615e-05
-6.15941245768941e-06
-4.38191696656661e-06
-1.44546889541059e-05
-3.49830246398153e-05
-4.74739258589601e-06
-8.49825527929571e-06
-2.80474394403056e-05
-1.38531068101504e-05
-2.18659626481168e-05
-8.47558117112891e-06
-4.49607734394885e-05
-2.63112967103108e-05
-2.63316252371938e-05
-1.07233429623666e-05
-1.62126385879156e-05
-2.50528521827843e-05
-2.42194169891414e-05
-5.90618331180815e-06
-2.00549753491032e-05
-1.13019191128094e-05
3.90210135448498e-06
-3.34633538120004e-05
-3.4104150704093e-05
-2.20056732696753e-05
-1.29252942589523e-05
-1.31653946945159e-05
-2.21087757674609e-05
-4.10383809435136e-05
-2.21187532761931e-05
-4.50666855253532e-05
-3.37971679180087e-05
-1.79521843172795e-05
-2.5224711656193e-05
-3.90641638914001e-06
-3.39655617412313e-05
-3.50823172492965e-05
6.26200390667112e-06
-1.28597739576167e-05
-3.33087864812023e-05
-2.18951697172312e-05
-2.02734903237214e-05
-2.01425583433795e-05
-2.1525793820223e-05
-1.31557716424194e-05
-1.86488831879198e-05
-1.32091651225651e-05
-3.08578276292598e-05
-4.90500203214462e-05
-2.49828431225954e-05
-5.94626324224801e-06
-3.4459676249856e-05
-3.23496703850741e-05
-3.52606305825784e-05
-1.34589466899546e-05
-1.81065573523966e-05
-3.68404168260589e-05
-2.77773813016298e-05
-1.93447583442531e-07
-2.47045908997369e-05
-3.09277936105146e-05
-2.25468232130325e-05
-2.53215441740852e-05
-1.13791924164332e-05
1.4132213996283e-05
-9.72831143990437e-06
-3.14347252832015e-05
-1.05475597443489e-05
-1.73868630228159e-05
-3.29437029663166e-05
-4.06021654204211e-06
-5.79240864728761e-06
-1.63943852798365e-05
-3.85820285330446e-05
-2.12473604144551e-05
-2.27635502283546e-05
-1.61311340730924e-05
-2.12898235276001e-05
-1.47242281333384e-05
-1.54626930200132e-05
-1.19567372037888e-05
-3.60289650922797e-05
-2.76811445418642e-05
-2.48357979238156e-05
-4.09587293555804e-05
-4.38872201884351e-05
-6.3752862133976e-07
-7.09737982867154e-06
8.53413353502259e-06
-2.01718601559989e-05
-2.10511582937787e-05
-9.5955874626223e-06
-1.598900332208e-05
1.45022063243803e-05
-3.11732133999513e-05
-1.05465185054081e-05
-1.63010807466968e-05
-2.50068741126185e-05
-1.25836313080992e-05
-1.00348811951524e-05
-3.58361518606653e-05
-9.40399728591287e-06
-2.6197989475879e-05
-8.32411503270111e-06
-2.32146563344009e-05
-2.26700739475167e-05
-3.55276004889874e-05
-2.26540969501408e-05
-1.25206097557721e-05
-1.18128134943195e-05
-2.18530245686453e-05
-2.82520078369726e-05
-2.95123325624218e-05
-3.35278324920807e-05
-1.4096317803895e-05
-3.95380061213669e-05
-8.7054764938935e-06
-1.10749123891651e-05
-1.86228889748118e-05
-3.40329961432522e-05
-9.75692773964714e-06
-2.43301637813495e-05
-6.44160958110216e-07
-1.12439269935973e-05
-2.69598017078864e-05
-3.92576844079459e-05
-2.87000886759292e-05
-1.2919012717253e-05
-1.51916207591852e-05
-1.11578044659879e-05
-4.92112761456135e-06
-3.0068794611661e-05
-5.11943433132038e-06
-2.25249735716579e-05
-3.64992636288719e-05
-2.28017607605129e-05
-2.13614292967997e-05
-1.0456348767851e-05
-2.59977274339314e-05
2.00152993003476e-05
8.97032555826745e-06
-2.40501925324375e-05
-1.56423432657718e-05
-3.03526638954422e-07
-1.47367315613198e-06
-7.06228853004515e-06
-2.31214984624878e-05
-8.22440405882265e-06
-1.23105226122488e-05
5.86262515365595e-06
-6.02903776699844e-06
-2.77440142132273e-05
-3.23827270406876e-05
-3.0374308896887e-05
-1.00291139126042e-06
-1.61518707786111e-05
-1.77927806435577e-05
3.15772998826612e-06
-2.98309930207751e-05
-2.40245995506462e-05
-1.11381652141225e-05
-2.29514396729938e-05
-3.61070168065368e-05
-2.19325897359143e-05
1.35597206627423e-06
-3.49186749441714e-05
-1.18189057549306e-05
-1.36583556920814e-05
-1.1489604081235e-05
-1.0072867156897e-05
-2.28486590225219e-05
-9.83101641468764e-06
-2.29407557102971e-05
-8.23279583423626e-06
-2.87271058448014e-05
-7.57464779956746e-06
-4.88300072137471e-05
-3.15505670828918e-05
-1.49227521922355e-05
-3.50497948711346e-05
-2.02545065738975e-05
-5.18138510362765e-06
-3.26053062504655e-05
-3.50875197810523e-05
-3.66822515314125e-05
-1.83046330871294e-05
-2.98323721804412e-05
-1.31678180396621e-05
-9.8000141416416e-06
-1.80856313803348e-05
-3.3477153385993e-05
-5.79402556539721e-06
-2.1658912065618e-05
-2.39300092131721e-05
-2.99034245654124e-05
-1.97580878393338e-05
-1.59707243729641e-05
-4.69633116322591e-05
-2.30407857729552e-05
-5.52714194779203e-06
-1.63528059225105e-05
-6.67215692262054e-06
-1.60526906549956e-05
-5.70655059220608e-06
-6.10093579223475e-06
-4.83570257967182e-06
-3.69124713978359e-05
-6.63811250523852e-06
-1.86523203932417e-05
-2.52565352236299e-05
6.22918594576823e-06
-2.36954784107912e-05
-2.18125076509917e-05
-2.33861185838426e-05
1.82279446931738e-05
-1.62880266250567e-05
-1.4987040386976e-05
-4.62987496847096e-06
-2.60146225859191e-05
-1.93756411142019e-05
8.24774042332804e-07
-1.82495833977871e-05
-2.07230939973694e-05
-3.20767216175054e-05
-3.28078359066251e-05
-8.94602719676328e-08
-2.11130090250122e-05
-4.4520214610376e-05
-6.92463276720929e-06
4.03164649500244e-06
-2.28951257326255e-05
-2.14159224562126e-05
-2.47597886102879e-05
-1.10372925932461e-05
-2.30691461897959e-05
-4.40782903534544e-05
-1.72971953791692e-05
-2.16881118138461e-05
-6.82392017575409e-06
-3.88739252571342e-05
-1.18635391521711e-05
-2.05983330879843e-06
-3.89334339917457e-05
-2.79174684162855e-05
-1.06455831048254e-05
-2.3626026427936e-05
-1.28945941416876e-05
-4.29195100267581e-05
-2.92587981283302e-05
-1.60667445008457e-05
-6.72493811549125e-06
-1.7217871070973e-05
-3.44721186672312e-05
-1.93032420077183e-05
3.02042801625407e-06
-2.47219448992913e-05
-1.95058505409069e-05
-2.68280954022486e-05
-1.27507141381736e-05
-2.03514870908184e-05
-2.16223729995939e-05
-1.28584638205057e-05
9.77074641747513e-07
-4.22602132663129e-05
-2.20323882285054e-05
-2.83095477693853e-05
-3.12598003673693e-05
-1.67329764847288e-05
-2.53313518641443e-05
-2.47258629951367e-05
-2.43024377488593e-05
-1.28684022818146e-06
-2.17048581841935e-05
-1.53645263537756e-05
-1.26145696227759e-05
-2.21505857085202e-05
-2.10955887148518e-05
-2.4926045696548e-05
-2.55072361082029e-05
-3.21502587642805e-05
-2.99614895038838e-05
-2.8167879399353e-05
-3.4378739523245e-05
-3.22832518559242e-05
-2.23925443411321e-05
-6.91499656155784e-06
-3.91607322880665e-05
-1.97903500803549e-05
-3.23094654082461e-05
-1.83563894342946e-05
-1.85193885599462e-05
-2.62908197294143e-05
-6.76301492894789e-06
-3.40500178517128e-05
-2.958668033476e-05
-3.19191704636482e-05
-1.47044445101562e-05
-4.30080534828379e-05
-2.07062183148505e-05
-3.84743448317283e-05
-2.7856577000831e-05
-2.79733515560865e-05
-3.79575154576638e-05
-3.20147382753825e-05
1.89584259429863e-06
-1.67590318792809e-05
-3.00097594689831e-05
-9.44566718024323e-06
-8.84469766457054e-06
-3.15272989807703e-05
-1.40572680742982e-05
-2.13725528336217e-05
-8.82399208176895e-06
-1.44168896077762e-05
-2.16025535751952e-05
-1.22931694887552e-05
-3.37227339737204e-05
-1.79166513133381e-05
-2.29569616194697e-05
-2.63785646361973e-05
-1.70868257713468e-05
-6.10881180105957e-06
-4.18465228834414e-05
-1.11136910147381e-05
-2.41506450945015e-05
-2.89330299608688e-05
-1.87945161822258e-05
-1.86644109074572e-05
-9.90000721823756e-06
-3.36085916492559e-05
-1.93251050871247e-05
4.0926742023585e-06
-1.56958072817297e-05
-1.26393839616324e-05
-3.87446054713007e-05
-1.72503452731361e-05
-2.34015296403361e-05
-3.36615506897375e-06
-3.1393225742762e-05
-1.94856199811264e-05
-2.26332409104376e-05
-2.13331828830159e-05
-3.63076956429505e-05
-8.13840860393076e-06
-7.89595737450933e-07
-1.66302818635496e-05
-1.82556277480252e-05
-1.58120968902498e-05
-3.32091645959855e-05
-1.48548058463366e-05
-3.96479185236703e-05
-1.17064931124362e-05
-2.40020563227706e-05
-2.27927811148714e-05
-3.21749534175488e-05
-2.82767215098363e-05
-1.84915990000419e-05
-2.75538222405635e-05
-3.91875856228803e-05
-8.71398806192251e-06
-2.45157312148749e-05
-2.98444665109677e-05
-1.72725022873671e-05
-2.5005569497366e-05
-6.58261340569593e-06
-1.40056828672224e-05
9.430558526276e-06
-1.54743827688727e-05
-6.45225857577155e-06
3.44015186702791e-06
-3.00388598216358e-06
-2.67555049820035e-05
-9.19449509099051e-06
-2.4747469283207e-05
-2.88407765550306e-05
-2.60773606671605e-05
-9.34418068407406e-06
-2.34174697119237e-05
-2.27703237668572e-05
-4.00382923988055e-05
8.55447806153871e-06
-1.70230588184907e-05
-2.38137186780422e-05
-1.42416017283669e-05
-3.21619432834126e-05
-3.66382678453363e-05
-1.83113680824807e-05
-2.63957521761162e-05
-2.14032688085547e-05
-1.62470693112202e-05
-1.25323924952592e-05
4.66865557271655e-06
-2.57711133558178e-05
-3.21371936603731e-05
-1.43017806298083e-05
-3.66062584836334e-05
4.85457160749591e-06
-2.34932513494989e-05
4.61737757805303e-06
-3.25127297382996e-06
-3.62937080001736e-06
-1.34198168922781e-05
-1.59171650720353e-05
-1.83898782411454e-05
-2.55916747732168e-05
-5.78030111113695e-05
-2.23528974903398e-05
-1.91895860045989e-05
-3.84222246795162e-05
-2.08249042313872e-05
-2.4936183087459e-05
-2.44059106937678e-05
-2.09419136107209e-05
-2.59942703667326e-05
-3.22638581594741e-05
-2.01255307778313e-05
-2.43424810363287e-05
-2.96690636793672e-05
-2.66695289898943e-06
-2.3090132838353e-06
-2.77827594479824e-05
-7.80788727659867e-06
-1.25448801360779e-05
-2.08972237196572e-05
-3.66802504110834e-05
-4.04124166269637e-05
-2.50064007412899e-05
-7.90085106356259e-07
-1.4275918447947e-05
-2.77174718695311e-05
-1.32574458069893e-05
-2.59226855839301e-05
-3.15859285589679e-05
-1.43931083157367e-05
-3.71567861928991e-05
-1.79564068640143e-06
-2.44381923213446e-05
-2.67439418262738e-05
-9.78384487449722e-06
-3.95254294618431e-05
-4.25684616259908e-05
-2.08112544238241e-05
-1.26834301539884e-05
-2.2978265442323e-05
-2.0345982980758e-05
-3.16807655310907e-05
-3.63979515909169e-05
-3.16503327739286e-05
-3.44211546640773e-05
7.89848068009623e-06
-2.78340092666383e-05
-3.43272011895279e-05
-4.13333895085584e-06
-2.9261616266455e-05
-6.36813951790542e-06
-1.89013189021582e-05
-2.51186493199237e-05
-2.69244323897081e-05
-2.07698230451203e-05
-2.17471103519358e-05
-2.18349803757958e-05
-2.04966883045834e-05
-2.0855765464052e-05
-1.33458863646931e-05
-2.23265062400712e-06
-2.47549842639839e-05
-7.8169981211445e-06
-2.89783272107139e-05
-3.11181581953516e-05
-1.16089570569222e-05
1.11864865017887e-06
-1.99277481392095e-05
-2.62271806265278e-07
-4.39037541317787e-06
-2.1801746808416e-05
-1.49624766574027e-05
-3.36270672108079e-05
-2.3670988212947e-05
-1.75093642441974e-05
-2.43685057684134e-05
-2.66962529155987e-05
-3.13384083706384e-05
-2.31099462417196e-05
-2.21060967847228e-05
-2.39494404144883e-05
-1.88799917748863e-05
-8.6311799642321e-06
-1.48270310517628e-05
8.42208358556997e-06
4.48060704997816e-06
-1.91605302489276e-05
-2.07451840772779e-05
-1.2309002016853e-05
-8.62500817593428e-06
2.53614934637545e-06
-5.26442071082164e-05
-1.60654458354239e-05
-3.48690654661715e-05
-2.14660402442633e-05
-1.88704687609562e-05
-1.78798977580273e-05
7.42519395670566e-06
1.22841136417566e-06
-1.48496611689005e-05
-1.74289472887314e-05
-2.63281123693638e-05
-2.30442136470505e-05
-1.93171193198095e-05
-2.56545266047205e-05
-5.6145129451148e-06
-1.72600757902972e-05
-4.709064001123e-05
-2.09598511574064e-05
-4.58727523936846e-05
-1.52356621192126e-05
-2.24963496532231e-05
-3.39193809011996e-05
-3.19029568319921e-05
-3.72149051379328e-05
-2.45420773027384e-05
-1.68327954574469e-05
-1.73027667088849e-05
-2.8724191170501e-05
-1.23180109433328e-05
-2.21174239027516e-05
-1.56954696670126e-05
-2.29778337191003e-05
-9.40660650282167e-06
-2.56523062953505e-05
-2.03586559326122e-05
-7.77883330435671e-07
-1.64506328840909e-05
-2.75263019836326e-05
-2.09909832449932e-05
9.96433277108573e-07
-5.61397387369193e-06
-2.29642008769978e-05
-4.12360294738636e-05
-4.73432828396874e-06
-9.71547866196249e-06
-3.59216610868832e-06
-2.3802348983996e-05
-2.85644852655541e-05
-1.7044257064899e-05
-1.31893012517672e-05
-4.37107563440625e-05
-1.44687367203107e-05
-3.75580648210164e-05
-2.25029019393348e-05
-1.61064602342454e-05
-2.50401292062054e-05
-2.4448623678391e-05
-8.7164091030807e-06
-1.5885512886319e-05
-1.26601883706616e-05
-3.3768840036204e-05
4.45388635719563e-06
-2.37692287461506e-05
-9.04632590390842e-06
-1.56767839670209e-05
-1.7820545810013e-05
-3.01187502176444e-05
-3.54310335730745e-05
-2.46399564073515e-05
-3.33519261730884e-05
-2.7176775188946e-05
-2.24646001626311e-05
-1.73548456672628e-05
-1.31886258033214e-05
8.22879192877653e-06
-1.54295032546198e-05
-2.23796076578554e-05
-4.62639106245136e-05
-1.22252957529992e-05
1.63013360012805e-06
-2.7071471785593e-05
5.7998551268629e-06
-2.57809835174914e-05
-9.83797119619984e-06
-1.65309953934139e-05
-1.44789013926964e-05
-2.47278034668103e-05
-2.74213249898443e-05
-3.45566883743925e-05
-1.72278019193048e-05
-1.97932723073789e-05
-1.24726007746723e-05
-2.93754714591297e-06
-9.09272895965251e-06
-2.73694826109422e-05
-2.51734461072116e-05
-5.09617829800357e-05
-3.37220003699933e-05
-2.5219267092678e-05
-3.42308696289608e-05
-2.22801337037403e-05
2.09190025097075e-06
-3.5357641811316e-05
-1.17953903360212e-05
-1.7790350340096e-05
-8.08729197418667e-06
-1.4899331291859e-05
-8.62728453539869e-07
-1.51206546922968e-05
-2.58922638916561e-05
-2.74682978463595e-05
-3.91324988728551e-05
-1.48592349988186e-05
-2.21658260017161e-05
-1.75844504486925e-05
-1.68711707584716e-05
-5.09270114257483e-06
-1.69997641440723e-05
-3.61241470810061e-05
-3.61036551956111e-05
-3.1522023321443e-05
-2.50692289164922e-05
-3.1054658001251e-05
-2.97265444669962e-05
-4.66465513194116e-06
-6.96946663453446e-07
-1.68354672836256e-05
-1.54520088549773e-05
-7.89838389868164e-06
-2.16901706375244e-05
-9.61626884631147e-06
-1.75174093110363e-05
-2.48446891024057e-05
4.67906541848346e-06
-3.35213690171081e-05
-8.21279567432017e-06
-6.84348341090375e-06
-2.28929057479131e-06
-5.86268441378675e-06
-6.09888593477148e-06
-1.42750763030347e-05
-5.99840797268405e-05
-3.24096653506314e-05
-2.77958986356271e-05
-2.60614002548871e-05
-1.2791262815266e-05
-2.1559986558273e-05
-4.0057462911555e-05
-3.34358755904995e-05
-1.26410101114001e-05
-2.25704911196312e-05
-3.34617303760488e-05
-2.63277131696256e-05
-1.71349163550244e-05
-4.87432111961385e-05
-1.06181106752775e-05
-1.61972364724246e-05
4.33770578865436e-06
-2.08463696052531e-05
-3.00823778524586e-05
-1.93932131979173e-05
-2.14141554819532e-05
-1.54968147458492e-05
-2.93479106217412e-05
-3.83713431753657e-05
-3.48836474659101e-06
6.43372086284551e-07
-3.87944804373939e-05
-1.85959482979304e-05
-5.48054712763996e-06
-2.63638936430151e-05
-1.67869247134546e-05
-1.55754115573526e-05
-2.67896078452096e-05
-3.16767528211571e-05
1.089343573057e-06
-3.73470334725232e-05
-4.28617635065956e-05
-1.15721941527351e-05
-1.56977409944025e-05
-4.59077018257384e-05
-3.2941225217141e-05
-3.42148310057087e-05
-1.04229411849972e-06
-1.18597533876944e-05
-1.07084194061009e-05
-1.91374843756354e-05
-1.18455190623799e-05
-2.03438149374367e-05
-2.88869981431587e-05
-1.50154483737733e-05
-1.2980753558123e-05
-2.8339566352364e-05
-1.4003100858455e-05
-1.33529422212053e-05
-1.31149740792193e-05
-1.00178693437532e-05
-2.20484035264802e-05
-2.23557296809008e-05
-1.68648316576221e-05
-4.99855121606328e-06
-3.5627089077756e-05
-1.94577247732935e-05
-1.40815805524745e-05
-8.35892738306606e-06
-9.97210275682474e-06
-1.80555285905418e-05
-2.70954355047882e-05
-2.26899660583545e-05
-1.14894342160153e-05
-3.69328365390111e-05
-1.49161360613438e-05
-1.89780483894801e-05
-2.96526578790267e-05
-3.03355212837179e-06
-2.01066544338965e-05
-1.66897593275908e-05
-8.47414109707456e-06
-3.29737225252623e-05
-2.84814357378798e-05
-1.53672481601759e-05
-1.31595782207424e-05
-4.94752579149003e-05
-3.00736059727152e-05
-2.43328004651497e-05
-2.81115815161908e-05
-1.82895468754175e-05
-3.34039115441643e-05
-3.41183290290531e-05
-1.96434859946978e-05
-4.0560019734686e-05
-7.89829872853326e-06
-1.69224461117309e-05
-1.37928549259731e-05
-2.13873755963044e-05
-9.78119350320397e-06
-2.50621420027857e-05
-8.89869110254818e-06
3.16727832765456e-06
-4.58682397231216e-06
-6.90662751366822e-06
-1.94533128897495e-05
-4.02064908101868e-05
-2.18251117964555e-05
-3.01884857828035e-05
-7.13476336775528e-06
-3.04134088722853e-05
-3.38414453988095e-05
-2.63786888443688e-05
-2.55416508986233e-05
-2.18518596429368e-05
-2.98380121130531e-05
-1.88083836964157e-05
2.05608314345264e-05
-2.12868506254918e-05
-2.34669807181856e-05
-3.24924766924252e-05
-9.5568567862801e-06
-3.28817687110396e-06
-3.09581648378632e-05
-2.76803941239923e-05
-2.63784102648628e-05
-2.27215929219454e-05
-2.76563419129673e-05
-2.52615933718128e-05
-2.0062593775927e-05
-3.52539557606789e-05
-2.49729530126898e-05
-5.10396296325895e-05
-3.34529016125626e-05
-1.74054563852163e-05
-1.76257778105634e-05
-2.73870175307915e-05
-2.16620317582543e-05
-1.61772798880051e-05
1.41727801849163e-05
-5.83704265318528e-06
-1.8783594230593e-05
-1.2239109641744e-05
-1.22872923386043e-05
-3.82729620543797e-05
-1.3747449269539e-05
-1.64229432480533e-05
-5.03212546257643e-06
-9.42047832120533e-06
-8.97595051666018e-06
-1.25927849741994e-05
-2.88250594393379e-05
-4.45428485897263e-06
-1.14126096480268e-05
-9.27034857049352e-06
-2.42227750141917e-05
-3.37673418079168e-05
-4.1440318850739e-05
-2.2190978032221e-05
-1.41184578064933e-05
-2.13563773424416e-05
-2.49680108109056e-05
-3.91315781015069e-05
-3.00535085951903e-05
-6.47181859576578e-07
-4.72395340330745e-06
-2.45349203318405e-05
-2.05221585601438e-05
-3.28354641473675e-05
-2.05416521592705e-05
-1.79473558650543e-05
-1.27232137990957e-05
-2.09487755931317e-05
-3.67264672652594e-05
-1.13790935663324e-05
-2.12919967863406e-05
-1.09622972499575e-05
-3.7434620469837e-05
-1.92844772638028e-05
-9.15276666974256e-06
-1.66902888119072e-05
-1.92776884210054e-05
-5.64437341047448e-06
-2.93954919683808e-05
-3.77020993642181e-05
-2.60263974432648e-05
-4.62549052774372e-06
-3.35331065644762e-05
-3.33548075767226e-05
-9.64108495006361e-06
-3.37883185068033e-05
-1.27291131618347e-05
-1.01916260290815e-05
-1.60899447350038e-05
-3.89160564788907e-05
-3.98806357239818e-05
3.99228251371812e-06
-3.17978403435958e-05
-1.50109412002994e-05
3.52881727114201e-06
-9.38412027277572e-06
-2.96431608639255e-05
-2.00962876460912e-05
-1.66636002848804e-05
-4.00331865283821e-05
-2.12878184990291e-06
-3.01950699897758e-05
3.37563093095406e-07
2.72125260807551e-06
-1.91074345028682e-05
-1.90927264539624e-05
-1.5014488969249e-05
-4.26697357926167e-06
1.34024805312683e-05
-2.5693653742216e-05
-2.67054512283799e-05
-4.15459896154524e-05
-2.14720007065676e-05
-1.82574160242191e-05
-1.35017392253445e-05
-2.9305712105607e-05
-2.60995285500887e-05
-1.18046226218218e-05
-1.259511238565e-05
-2.31179026413552e-05
-3.509310682609e-06
-1.00175513638357e-05
-1.40876563119972e-05
-2.9334127788255e-05
-4.07551367446865e-05
-4.23858467470243e-05
-1.47557865447672e-05
-1.35672781567274e-06
1.38813185091073e-05
-1.80145860216692e-05
-2.8630481064358e-06
-2.45330167201805e-05
-2.32764225259989e-05
-2.6834603457808e-05
-1.46398686066865e-05
-4.35469403743408e-05
-5.06613891879327e-06
-3.99047035322892e-05
3.24958697367976e-05
-8.09819779890462e-06
-3.67375069329878e-05
1.53572984838963e-06
-6.50031727566701e-06
-3.44110090179704e-05
-8.86917015890253e-06
6.16135261738491e-07
-1.10514930701875e-05
-1.43309743595089e-05
-1.67130204857283e-05
1.64186883580802e-05
-8.38066303057049e-06
8.26638855906577e-06
-2.99342602483672e-05
-2.37788121086995e-05
-4.86215789278513e-06
-1.34519869812981e-05
-2.91190999417129e-05
-1.95655693457643e-05
-3.8610482480613e-05
-1.71880693771558e-05
-3.39578033100099e-05
-2.43064951142952e-05
-2.88415128881704e-05
-4.50740442896803e-05
-1.12016676531468e-05
-1.85933293692533e-05
-2.39208294160133e-05
-8.84777823773538e-06
-3.07982211760039e-05
-2.96190917335781e-05
-3.3257090760289e-05
-1.68433500581965e-05
1.46241829431379e-06
-1.24556798976737e-05
-2.45127630935931e-05
-4.66933359261673e-05
-3.1940862350937e-05
-3.74677424063775e-05
-2.7538022488514e-06
-7.74206758017317e-06
-1.97494321431944e-05
-3.84447713197198e-05
-3.81932784155921e-06
-3.00036139348795e-05
-2.24155666790685e-05
-1.78948715297984e-05
-1.75364775943857e-05
-2.80476793238244e-05
-2.7702961121774e-05
-3.89573728297211e-05
-2.43406500461645e-05
-1.8310811538533e-05
-3.0799913066329e-06
-2.76153646269718e-05
-5.89339881773988e-07
-1.81541472802076e-05
-3.75654574261253e-05
-1.85803865215679e-05
-1.87967830914415e-05
-4.73286811937156e-05
-1.47879787856751e-05
-3.51338641887451e-05
-3.02108866881797e-05
-9.32786848618997e-06
-2.62208916341926e-05
-1.05082379115312e-05
-3.32350848248296e-05
-2.03775002232707e-05
-3.1248118707532e-05
5.88151178578589e-06
-1.86879347928054e-05
-3.05711422039854e-05
-2.92178794283667e-05
-1.29059613204756e-05
8.48043177189617e-06
-3.92673359314706e-05
-2.21716163239951e-05
-2.01707104486107e-05
-3.15523291838677e-05
-3.41908311329943e-05
-1.55323246155944e-05
-1.15531269650034e-06
-2.81298085813025e-05
-1.7113811324309e-05
-1.96413787022289e-05
1.70337097022991e-06
-1.85471422607049e-05
-1.97296699442363e-05
-1.69885024268132e-05
-1.8834214936487e-05
-3.66227097274306e-05
-4.48248193933956e-06
-1.09007781183207e-05
-3.15845988553367e-05
-2.7093306664721e-05
-3.10320582531837e-05
-4.42742040744043e-05
1.0800584006385e-06
-1.35899964562008e-05
-7.04690938440029e-06
-2.79972866788048e-05
-1.02015992368232e-05
-6.59767441209285e-06
-1.60987793747403e-05
-2.71144137752977e-05
-3.05147572560824e-05
-2.61700949929121e-05
-2.3947292248315e-05
-1.89836614915225e-05
-2.88728947265985e-06
-1.05370439548651e-05
-3.74008742861629e-05
-2.82271582158323e-05
-2.44161946048373e-05
-1.78776208685964e-05
-3.22781346704782e-05
-1.24292974769945e-05
-4.65532191950794e-05
-3.9850492043877e-05
-1.73596991386054e-05
-8.30204955166078e-06
-3.78765265583506e-05
-3.44659109981908e-05
-6.20798521240145e-06
-9.83441070802968e-06
-1.92336957198366e-05
-2.52805092958483e-05
-2.83841447386657e-06
-3.40519368549794e-05
-2.97620511273793e-05
-2.46854553092644e-05
-2.1494765860105e-05
-1.76209460273161e-05
-3.86194997849333e-05
-3.38614946245775e-05
-1.99717473677845e-05
3.15926009398999e-06
6.91249104581149e-06
-2.71459264914242e-05
-2.47056233372693e-05
-3.16370282140372e-05
-3.35162222558485e-05
-9.31763283443898e-06
-2.55429425494234e-06
-4.82398175043172e-06
-1.38811757103381e-05
-2.58549692805662e-05
-1.67968992782093e-05
-2.72271072749147e-05
-1.04004948677825e-05
-1.27323061623522e-05
-8.68254213605863e-06
-9.46485381849479e-06
-5.0612134175611e-06
-3.15132708319223e-05
8.5881198918885e-06
-1.52050721841736e-05
-1.88748346352183e-05
-1.53437424593299e-05
-2.58790381261323e-05
-3.90096691116836e-05
-1.37243616502692e-05
-7.97885159193775e-06
-3.63618517179085e-05
-3.1788111962141e-05
-1.48681141587652e-05
-2.12215521878779e-05
-3.95984954535372e-05
-6.8657006790095e-06
-2.75658357460434e-06
-1.88507766742554e-05
-3.16566082652663e-05
-9.18650781040927e-06
-1.63954852850048e-05
-3.93737762354921e-05
4.80036393035458e-07
-1.37323691117393e-05
-3.38081735532574e-05
-7.18844595520459e-06
-3.74878420946938e-05
-3.30105881488107e-05
-2.105595654276e-05
-4.21304845752201e-05
-3.06451456582956e-05
-6.98917316667572e-06
-3.91958529056843e-05
-1.73561921238705e-05
-1.98175575404525e-05
-5.1179390035436e-06
-2.67081000764267e-05
-1.35806527507254e-05
-2.76491554560613e-05
-1.76279825239652e-05
-3.14041875089541e-05
-2.55235816915413e-05
-2.18899861136049e-05
-3.13464255368244e-06
-2.2225561997158e-05
-2.59751879870891e-05
-5.43460359746737e-06
-2.31433906683435e-05
-3.18162304101415e-05
-1.4183711067764e-05
-2.44342922064332e-05
-2.36233426349073e-05
-1.80018090342009e-05
-4.5042491121914e-05
-3.61542687732026e-05
-3.32638090159095e-05
-1.67866246695256e-05
-3.60926696849998e-05
-2.81157621625205e-05
-2.05881510078726e-05
-7.08043979450928e-07
-3.58090488812527e-05
-2.91451617868455e-05
-1.92981986699786e-05
-1.4037589406646e-05
-3.04267216409389e-07
-3.82706050991752e-05
-2.40825492744612e-05
-2.93311097752518e-05
-1.04655384339647e-05
-1.67275720128616e-05
-8.62075360727305e-06
-2.9708351485493e-05
-3.49833220657808e-05
-8.96448565395216e-06
-9.93287370516297e-06
-2.84620522841309e-05
-1.10029740729105e-05
2.70947591674569e-06
-3.14048658134863e-05
-1.14899286262553e-05
-5.5157001764298e-06
-2.06825854709438e-05
-1.31305010883508e-05
-7.65180483414612e-06
-3.03950482028935e-05
-2.67522317656124e-05
-3.08813505312712e-05
-8.6008657708245e-06
-9.52921648528718e-06
-8.60801562615521e-06
-1.9424407093638e-05
-3.25993588489587e-05
-3.44026740113287e-05
-3.48108442535515e-05
-2.37465965754157e-05
-1.05445264639802e-07
-1.08718567909093e-05
-1.97227542360058e-05
-4.21443208632784e-05
-3.50769787236239e-05
-2.7976760282966e-05
-1.96866844566113e-05
-2.42434145927043e-05
-1.56677184452108e-05
-5.32667915284519e-06
-2.06334782262154e-06
-2.2364165700162e-05
-4.41894814938206e-05
-2.33028112581507e-05
-2.81864776952429e-05
3.26332937675421e-06
-1.94213287412941e-05
-9.13506719093757e-06
-2.23163516871023e-05
-2.74371456896771e-05
-3.24240615269058e-05
-2.40185269203436e-05
-1.9466924475594e-05
-1.41015986522029e-05
-4.7642652549826e-05
-1.4827596968926e-05
-1.70031151527766e-05
-2.85843628337977e-05
-2.59340347783772e-05
-2.01859431248469e-05
-2.18964431437231e-05
-1.75568212632973e-05
-3.69297371278867e-05
-2.22551115582348e-05
-2.01277505500523e-05
-3.23518925908288e-05
-3.54427525552991e-05
-2.84243941968418e-05
-2.23967227300831e-05
-4.87576969275207e-05
-2.81390632805659e-05
-2.65752416842669e-05
-2.14324210230484e-06
-1.75029291779251e-06
-2.71460276638197e-05
-3.74823524926099e-05
-2.87875261329001e-05
-7.41273508880693e-06
-4.3300045910568e-05
-2.25783910111226e-05
-2.02175421271629e-05
-1.98693952504334e-05
-2.21368105424975e-05
-3.18169550327294e-05
-1.96666605654067e-05
-2.52445809304021e-05
-2.55737230395148e-05
-2.28900550253266e-05
-2.61194691045863e-05
-2.04788541498251e-05
-2.99118735372573e-05
-2.55887342787517e-05
-2.37469307443792e-05
-1.5879343398507e-05
-5.34765133191876e-05
-1.92464080648523e-05
-1.26113783210608e-05
-2.08115023925915e-06
-5.61269760085015e-06
-2.13234768229183e-05
-4.16731319883563e-05
-1.58581047174602e-05
-5.7407217936365e-06
-1.16545095915141e-05
-2.90121109283155e-05
-3.12126407315785e-05
2.05493416004816e-06
-1.82380972789896e-05
-1.15014185713808e-05
-4.25576946376426e-05
-2.61341368620675e-05
-2.72991781105433e-05
-5.91959082373711e-06
-2.22247043529787e-05
-1.71280134183711e-05
-2.7830298006555e-05
-9.1479324255671e-06
-1.54860101420494e-05
-2.16052408811584e-05
-1.52796219321418e-05
-3.82155840280801e-05
-2.29473234250667e-05
-2.23617387638898e-05
-2.48699973176733e-05
-2.29384561614109e-05
-3.42453626029547e-05
-2.83981604779572e-05
-2.15042930655907e-06
-1.5250402626652e-05
-2.19027590645254e-05
-4.01559822896625e-05
-1.43253393197305e-05
-3.31435607571152e-05
-3.30007405482592e-05
-3.66584521539111e-05
-1.17277888344385e-05
-1.75713426268606e-05
-2.97564998127911e-05
-1.46361166927394e-05
-2.55295783297788e-05
-1.16886535090953e-05
-1.95951981893184e-05
-9.33365253932014e-06
-4.39919633630097e-06
-2.81689186622804e-05
-1.59305863671162e-05
-2.10867347026039e-05
-2.56365412355968e-05
-1.51960205143498e-05
1.00139165806894e-05
-3.51599014260155e-05
-4.49994494109601e-05
-2.40064419398103e-05
-2.20702858465264e-05
-2.53305438737479e-05
-3.10491734585529e-05
-2.51914925454807e-05
1.86845344621078e-06
-6.22302515938702e-06
-3.5287825908549e-05
-2.11734289415413e-05
-2.54790098710729e-06
-3.93404571748543e-05
-1.67591717380207e-05
1.420210496203e-06
-1.65907977062926e-05
-1.7540220804033e-05
-2.28253287601126e-05
-1.12431424549031e-05
-1.96511923504079e-05
-3.21376241489899e-05
-1.23027981765472e-05
-3.85659479829116e-05
-3.04856244794683e-05
-3.75649526412185e-05
-2.48308137262325e-05
4.11229469901681e-07
-3.17762737007954e-05
-5.35686828660676e-05
-2.22233142108615e-05
-3.62202386887982e-05
-3.89063077520149e-06
-7.4729447938099e-06
-1.57286098103399e-05
-2.56695491650414e-05
-2.99255527772369e-05
-1.86242914566896e-05
-2.15686219327096e-05
-5.05277101232996e-05
-2.82514734903117e-05
-3.4462654133193e-05
-1.86612918002605e-05
-8.76959544457506e-06
9.27752143539342e-07
-2.83428453148727e-05
-3.57132977958529e-06
-1.17574494290002e-05
-1.90150906112757e-05
-3.06146862851537e-05
-2.46188941287283e-05
-2.56636850924456e-05
-3.86216410649593e-05
-1.21467383513641e-05
2.90546691274062e-06
-2.18933490790173e-05
-1.78416711956623e-05
-2.35864765998456e-05
-4.51384298343118e-05
-7.9344184738624e-06
-1.27192121937449e-05
-8.38197641353758e-06
-9.4373728056079e-06
-3.07094968962532e-06
-1.59451201627097e-05
-1.52075914233255e-05
-3.2930663800418e-05
-2.85553375434137e-05
-1.79762782334553e-05
-1.38311829002202e-05
-4.94914627469765e-07
-1.11349240469188e-05
-2.3686767317042e-05
-4.24226953566763e-05
-2.85989636500184e-05
-1.68450166787926e-05
-1.81935838412351e-05
-3.35804656966708e-05
-2.45982860038958e-05
-2.94484700738193e-05
-3.14435835322433e-05
-4.78465940425764e-06
-1.99612195941468e-05
-1.74369409794754e-05
-2.22775313507665e-06
-3.39309263178665e-05
2.62809168498886e-06
-3.31889717935885e-05
-3.04100992093441e-05
2.07624828582277e-05
-1.9613509795023e-05
-2.22837184386628e-05
-1.28667343528411e-05
-3.57728496645963e-05
-1.17167827219067e-05
-2.37166522502367e-05
-3.80378998159963e-05
-6.35733476220891e-06
1.13914552047218e-05
-1.99584229128116e-05
-1.31072334450645e-05
-3.66194626478149e-05
-3.46602656640763e-05
-1.1475487379408e-05
-2.07276396174452e-05
-2.08551207279522e-05
-2.22392457545437e-05
-1.53988899046921e-05
-8.47493980360595e-06
-2.56073126815824e-05
-1.34846237213479e-05
-1.30089311440919e-05
-8.26799148481151e-06
-2.54818073548403e-06
-2.3222305003244e-05
-1.1068740065785e-05
-2.50642589804163e-05
-1.75374392785292e-05
-1.84941483357336e-05
-1.92321737828781e-05
-2.1432600387907e-05
-2.20225882031391e-05
-1.81906100083205e-05
-1.0440826406371e-05
-2.5707557471356e-05
-2.10156787701275e-05
-2.29145088842464e-05
-4.81046067233634e-05
-7.04360088080856e-06
-1.74727478546566e-05
-1.48510847609061e-05
-1.6429708932324e-05
-3.08227566630317e-05
-1.53430338461977e-05
1.99638770512568e-07
-2.52919518388444e-05
-2.95143603848255e-05
-2.38302211918425e-05
1.33341220924151e-06
-8.38504715143101e-06
-1.28117906495051e-05
-1.04712657950167e-05
1.84166424372031e-06
-1.81522384132047e-05
-1.97621258554127e-05
-1.03658445547889e-05
-1.22894618829537e-05
-1.25611020663447e-05
-1.86387493811325e-05
-1.26478677161996e-05
-2.64696972678912e-05
-1.89079560209869e-05
-2.62304614822042e-06
-1.97934925813101e-05
-4.47038349325473e-05
-2.15829415758013e-05
-2.72491468637543e-05
-4.02087684257293e-05
-1.01630314423995e-05
-2.70607825762915e-05
-2.87571605500789e-05
-3.03761786898723e-05
-3.27784151806368e-05
-9.367825164912e-06
-2.2631286499767e-05
-3.49781923602523e-05
-5.176067175675e-06
-1.31621803191757e-05
-4.05503183708586e-05
-1.18424029908988e-05
-3.43325962656858e-05
-2.54747448691312e-05
-3.0666073847741e-05
-3.30502557616908e-05
1.07348298497279e-05
-3.75006012887977e-05
-2.87377874897121e-05
-2.49553495280058e-05
-3.21079476611627e-05
-1.46840253625256e-05
-2.95059730501067e-05
-5.57426292407493e-06
-1.40116907120589e-05
-1.03445605206425e-05
-3.30726573704205e-05
-1.55354507438788e-05
-2.82365928822132e-05
-1.05537122171956e-05
-2.92491905407137e-05
-1.5897919206503e-05
-4.10130169641557e-05
-2.82045487894458e-05
-1.21003218406424e-05
-2.06708245294532e-05
1.90903998771036e-06
-1.76850061568562e-05
-1.39028592810667e-05
-2.89015537782487e-05
-4.10644104471145e-05
-1.50633105949865e-05
-2.49064195025616e-05
-2.01564310704988e-05
-1.92569721836921e-05
-2.34911804507196e-05
1.22999225883912e-06
-2.00257625290572e-05
-2.18870860148272e-05
1.53257990968836e-06
-2.73998286934762e-05
-3.62368879625621e-05
-1.84999891155944e-05
-1.64956388411336e-05
-1.55564419009728e-05
-3.47725238220457e-05
-2.38426899420113e-05
-1.65937662569344e-05
-2.01661523645046e-05
-1.38370157361712e-05
-5.05518294926536e-06
-1.47429959474233e-05
-1.30637937741599e-05
-2.50637923026685e-05
-3.02828904422389e-05
-3.63996943062517e-05
-3.1479137669154e-05
-2.50023458078285e-05
-2.61102096374452e-05
-3.52550226444388e-05
-1.25738246444273e-05
-3.60023280315534e-06
-1.85675114764689e-05
-2.0167896017396e-05
-4.08328318786915e-05
-2.66305615607067e-05
-1.78794027214399e-05
-8.68774238835225e-06
-1.07539169636999e-05
-7.77335867888173e-06
-9.93461169859288e-06
-3.05692542470058e-05
-4.54097332021367e-05
-2.2007023957674e-05
-2.29537412878672e-06
-3.65418812623711e-05
-4.14366615654846e-05
-3.72997349914259e-05
-2.66184920502415e-05
-4.09356346125086e-05
-1.83176197126872e-06
6.52354694578507e-07
-1.30200876922936e-05
-1.78733148504218e-05
3.28795311007271e-06
-8.24548648059306e-07
-7.9057002271424e-06
-1.97163851294919e-05
-4.2299622838972e-05
-8.77644559876036e-06
-1.88269740384266e-05
-3.54523929036127e-05
-3.33708228639546e-06
-9.40142424715306e-06
-1.30437714196319e-05
-2.8459600022073e-05
6.13182533048368e-08
-6.82622933812839e-06
-1.15337000544216e-05
-2.0514030070411e-05
-3.27147004463021e-05
8.43788751355902e-06
-1.24979636891879e-05
-3.09699955999581e-05
-2.85741139339587e-05
-3.84758439427527e-05
-2.54324574189765e-05
-1.49616643301229e-05
-1.17391900515525e-05
-3.2470833935061e-05
-2.36065938627622e-05
-4.37384820546889e-05
-5.05370981204552e-06
-1.59405590342939e-05
3.26726681763693e-06
-2.44439392235006e-05
-1.42429557022346e-05
-1.83857058729512e-05
-5.20666989445568e-05
-1.99121056010838e-05
-2.81781272453222e-05
-1.92581174785382e-05
-2.80574925356891e-05
-1.01377845383631e-05
1.52724807659733e-06
-1.31402888832571e-05
-1.30253810300988e-05
-2.31639233269727e-05
-1.82429671755662e-05
-1.76462692583961e-05
-3.95256551208623e-05
-3.61036747577633e-05
-2.52491075243764e-05
-2.70520158054615e-05
-2.05037398681403e-05
-1.26785831042168e-05
-7.84050553804769e-07
-5.24274913690408e-06
-2.57731606397619e-05
-2.49405419699372e-05
-1.79895083372539e-05
-3.41563843113514e-05
-2.70196529361677e-05
-8.9169387404481e-06
-1.45176636350601e-05
-3.42350494752656e-05
2.30821828735506e-07
-1.22156913820532e-06
-2.31798264193736e-05
-5.5990038608363e-06
-1.20429345244394e-05
-2.35559058028047e-05
-1.30701112607018e-05
-7.81181329180581e-06
-2.76111199330051e-05
-1.74954803064946e-05
-2.96840777573381e-05
-1.99107513161483e-05
-1.84286477606497e-05
-4.59303948768608e-06
-4.91260027674803e-06
-3.19095843605945e-05
-1.23453253630688e-05
-3.37741337393238e-05
-1.20961932007428e-05
-7.66038770945575e-07
-1.79474374638232e-05
-1.78707286995715e-05
-9.02253538853055e-06
-2.22048313292447e-05
4.58836642014226e-06
-1.70265656124934e-05
-2.11418857655396e-05
-2.11784055602997e-05
-2.27235003140636e-05
-2.58964877747395e-05
-6.67930501109441e-06
-2.13017650688422e-05
-2.06319453494763e-05
-2.78395961722276e-05
-2.6162402070918e-06
-5.20346502919193e-05
-9.54201490706853e-06
-4.42942525281098e-06
-1.7673922935192e-05
-1.81543226425939e-05
-2.41049081429913e-05
-2.96843851934123e-05
-1.77379450059135e-06
-3.53304896604557e-05
6.80059109824047e-07
-1.80646770119638e-05
-1.08158931830423e-05
-2.14019808306174e-05
-1.5210348352629e-05
-2.52584292011059e-05
-4.33798652183753e-05
-2.79539660365055e-05
-1.99056035881348e-05
-1.79868544756441e-05
-3.83330433439261e-05
-1.61343864041825e-05
1.9192931159945e-06
-2.54822456848102e-05
-1.93969262182035e-05
-1.25633756273584e-05
3.46223372111451e-06
-7.49539938976069e-06
-2.45483172203037e-05
-3.3000128241778e-06
-2.32089475136985e-05
-5.02523416365546e-06
-6.52893325768147e-06
-4.08042128381443e-05
-1.75768916804396e-05
-4.12198275664925e-05
-5.28590497751606e-06
-2.99410137467407e-05
-1.04232215986422e-05
-1.47939078832242e-05
-1.70654000572015e-05
-2.27733855599656e-06
-1.36182944932542e-05
-6.8406229112702e-06
-2.52709863516679e-05
-5.65926707802552e-05
-1.54938285807148e-05
-1.29275113624781e-05
4.86183979142812e-06
-6.44127666224246e-06
-1.42701236992694e-05
-1.45602086153448e-05
-2.22614553597372e-05
-3.28686212793993e-05
-2.45227795766834e-05
-3.29790067933711e-05
-1.8057242735946e-05
-1.26074549449084e-05
-3.49582119802241e-05
-1.73498912435415e-05
-1.21123341936701e-05
-2.99728766829812e-05
2.95997971072854e-06
-1.49251906163212e-05
-1.8853829345068e-05
-1.96922480189316e-05
-9.71915000062016e-06
-1.10341077697741e-05
-3.38697027131332e-05
-2.28490527723099e-05
-3.02411932054184e-05
-2.07904397116888e-05
-2.37480954421419e-05
-2.32679121407689e-05
-3.0498443040262e-05
-9.59760781861373e-06
-3.58541831581974e-05
-3.64875470570235e-05
-2.12818298550304e-05
-2.37227603819722e-05
-3.62160869993902e-05
-2.40036610406293e-05
-4.30657470549206e-05
-1.67460922557586e-05
-6.25646109527721e-06
-8.70910180309217e-06
-1.31749638607849e-05
-5.02018860275309e-06
-2.53541267932297e-05
-2.88613192245415e-05
-1.4708978946842e-05
-3.28325968786098e-06
2.43370548716435e-06
-2.80056262386804e-05
-2.37645952806894e-05
-1.9535865454929e-05
-4.14190503079822e-05
-2.67420911512277e-05
-2.57271211279389e-05
-1.64676367888283e-05
-1.55768551425608e-06
-2.26661520732201e-05
-4.13834651108236e-06
-2.61441831167802e-05
-3.84898442455507e-05
-3.75362227489869e-05
-1.05725896394722e-05
-9.7306622673266e-06
-2.24959990300024e-05
-3.14944343380385e-05
-1.46677198299962e-05
-2.12801585371691e-05
-2.77128520544254e-05
-1.82250438107942e-05
-1.16065829780638e-05
-2.34501316781478e-05
-1.82721430997712e-05
-3.74782892550344e-05
-2.83162803201655e-05
-3.77812997864524e-06
-1.441968001672e-05
-1.53074102313617e-05
-2.65887278457267e-05
-1.48373434906644e-05
-1.11330879105519e-05
-1.10570876107351e-05
-1.7252944945126e-05
-2.62684381029021e-05
-6.43138817924922e-06
-1.44490261526993e-05
-3.33325092980908e-05
-2.06096095969858e-05
-2.80000094096394e-05
-1.79247723152719e-05
-5.06632671589176e-05
-1.66482122868921e-05
-3.44750290807119e-05
-1.52957369527397e-05
-3.41838332670038e-05
-2.93828593279055e-05
-2.86329475370772e-05
-1.47517873054836e-05
-2.34444048128257e-05
-2.69153945471939e-05
-2.64938308049035e-05
-2.06233377959538e-05
-1.31725582340698e-05
-2.50354861599136e-06
-3.41047886652697e-05
-1.12173726168966e-05
-3.06379927994545e-05
2.29263055382342e-06
-4.17293693857964e-05
-2.57853915765626e-05
-1.09753159722763e-05
-1.38252570145764e-06
-3.32558212727767e-06
-1.59871018744296e-05
-1.0671168797344e-05
-1.50252733674332e-05
-5.28350585045398e-06
-1.59261782085345e-05
-2.00573295891213e-05
-2.56313758818036e-05
-2.75408303636297e-06
-2.64903970119611e-05
-2.08681900029855e-05
-9.57246974902914e-06
-2.54736112310297e-05
-1.75380629036336e-05
-9.95167760647481e-06
-2.7444649809022e-05
-2.87508045489346e-05
-1.63815950161863e-05
-1.30475100502757e-05
-1.98137089161289e-05
-1.81779677060975e-05
-1.45437526086241e-05
-1.6965238734636e-05
-2.29794422257112e-05
-4.90651753585517e-05
-1.20694076785676e-05
-2.76727096015602e-05
-2.82058172582401e-05
-3.57308607256942e-05
-1.58494505341309e-05
-2.83874657528159e-06
-1.50180239369557e-05
-1.53794190065326e-05
4.79058436871407e-07
-1.95547132130103e-05
-2.70686433236908e-05
-2.31974938189179e-05
-8.71003878709934e-06
-6.90123721341502e-06
-3.12453581489314e-05
-1.58040961067449e-05
-2.13140461997978e-05
-2.01719412953437e-05
-1.61368809009048e-05
-2.20783660622818e-05
-1.53698360960224e-05
-3.49762224622455e-05
-1.65713549229951e-05
-2.25859226024887e-05
-2.3397716354921e-05
-2.23094529876354e-05
-1.2164779610141e-05
-1.98704480916634e-05
-1.45465882457719e-05
-1.24007859491324e-05
-3.34950195202116e-05
-2.67481973395951e-05
-2.01449536167887e-05
-8.76454179857623e-06
-1.32784975587534e-05
-1.7721143579539e-05
-2.21980279300042e-05
-3.12267855289766e-05
-2.32393833119765e-05
-8.35230766545738e-06
-3.38588087983738e-05
-1.74275921154036e-05
-2.23701741495305e-05
-1.4246505495252e-05
-1.16681766149914e-05
-1.4288038344657e-05
-2.50952589839595e-05
-1.86563867679451e-05
-2.61717430764201e-05
-1.83788399552473e-05
-2.46431181765141e-05
3.25888901324631e-06
-3.18252313875865e-05
-1.95814221752124e-05
7.57441145339266e-06
-1.60515005821168e-05
-1.72089858134915e-05
-2.31340803335147e-05
-3.35387587168827e-05
-1.38657090469924e-05
-3.10070952631024e-05
-2.55211730216703e-05
-1.68016057431665e-05
-2.474494931436e-06
-2.94951183938637e-05
-3.49793279741355e-06
-1.18557051547111e-05
3.0320424188103e-06
-3.75716766908184e-05
-1.88864071945421e-05
-4.74045535737678e-06
-7.28814447244622e-06
-1.27026877259602e-05
-3.86422134381676e-05
-1.45733007665602e-05
-1.50174616766545e-05
-2.13108846288262e-05
-1.9887629422921e-05
-3.33725507230254e-05
-2.68851172957628e-05
-2.84843604801493e-05
-1.60745158890141e-05
-4.57986180737344e-05
-2.90901184206475e-05
-3.18788575894506e-05
-3.5787965208878e-05
-2.7209263683478e-05
-1.63033259481362e-05
-3.04221478547743e-05
-1.80636261272959e-05
-2.72163835369099e-05
-2.82302802286996e-05
-5.73469009592156e-06
-5.51872967543408e-05
-8.49032410934347e-06
-3.29831161025027e-05
-3.22713142340621e-05
-1.79260890471124e-05
-3.30160551606272e-06
-1.07417700177174e-05
-2.72861198429786e-05
-3.56904546903551e-05
-2.19611468719035e-05
-3.6747920772534e-05
-2.85267520792641e-05
-1.88714763178105e-05
-1.19842868088826e-05
-3.10352820317593e-05
-2.92504366010501e-05
-9.11170413099287e-06
-4.5131108039769e-06
-2.31291558346301e-05
-2.3143814906666e-05
-2.17017775723098e-05
-1.78384940228407e-05
-7.6003760772464e-06
-1.28107122304231e-05
-1.67165520645585e-05
-1.31514395755068e-06
-3.08074932779174e-05
-1.73095567584439e-05
-1.71576801193286e-05
-2.37495887985054e-05
-4.57139304525933e-06
-1.35250324978571e-05
8.04580258182056e-06
-2.61664668280595e-05
-1.66300299021323e-05
-1.56830300482471e-05
-2.46835701534612e-05
-3.86810792152313e-05
-2.33578817177629e-05
-3.48073402802593e-05
-3.23202767630874e-05
-2.6044449267848e-05
-4.24285545944479e-05
-2.59293137684818e-05
-4.40337797662659e-05
-3.75197021724362e-05
-2.04677568032553e-05
-5.29922209251521e-06
-1.2349710560505e-05
-1.95985591746972e-05
-2.42990617853566e-05
-2.18626133930748e-06
-4.35962318489693e-05
-2.32892929919772e-05
-8.74048592412484e-06
-2.56816223237159e-05
-4.24511164367666e-05
-2.96419583066945e-05
-1.33383338106888e-05
-2.51749432611766e-05
-1.18667154079359e-05
-5.65441762805581e-05
-2.11315739585208e-05
-3.68480230497746e-06
-2.44174997298994e-05
-4.18645620343093e-05
-2.33672398843259e-05
-1.77539758349721e-05
-9.9590615163576e-06
-3.67407038518306e-05
-2.92442721878924e-05
-2.04182064657174e-05
-1.37759935224387e-05
-1.13943587887759e-05
1.57652268030903e-06
-8.09408593839548e-06
-3.4854125418985e-05
-1.10895980022942e-05
-7.25607982352168e-06
-1.28793216860392e-05
-3.42327365086308e-05
-2.18487015359853e-05
-5.81749550695936e-05
-1.17963907059643e-05
-1.81612824758924e-05
-2.94129510090718e-05
-3.98189336207256e-05
-3.51323202378826e-05
-5.05108430063822e-05
-1.8813128630676e-05
-3.33831321991546e-05
-2.0427689992059e-05
-2.84780763332933e-05
-3.01045476894648e-05
-3.41680143572177e-05
-2.34120937027514e-05
-1.44542453031385e-05
-2.88777947565256e-05
-3.88499585176941e-05
-3.04726316380725e-06
-1.58360987788067e-05
-1.73845823160503e-05
-7.18837108663308e-06
-1.18917825196458e-05
-1.88120160922759e-05
-6.00791205044728e-06
-1.45134902014552e-05
-1.61323395790483e-05
-3.26428548400782e-05
-9.42497662569471e-06
-1.32922988505442e-05
9.55975993292909e-07
-9.35402916400225e-06
-7.88474039582633e-06
-1.13033332341725e-05
-2.18326444215848e-05
-3.32666023824778e-05
-1.25221500334916e-05
-1.41786392062526e-05
-2.44228142955941e-05
-5.523887979175e-05
-1.70900113671632e-05
-1.65425774093165e-05
1.44107152016051e-07
-2.02214124908906e-05
-3.33504919520941e-05
-1.68774042607301e-05
-2.89466849033704e-06
-3.58955665722675e-05
-2.52895555996345e-05
-1.36739461488341e-05
-4.15605551672946e-05
-1.26063256821121e-06
-1.23104674411577e-05
-3.14565990345048e-05
-4.30156138963706e-05
-2.0616422245637e-05
-1.88930814596363e-05
-4.46112398589045e-05
-1.35144640713188e-05
-2.69668368695055e-05
-3.16197730121112e-05
8.64347126694746e-06
-3.07484752847163e-05
1.38983666292585e-06
-2.13607980953328e-05
-3.61348224295793e-05
-2.45501326918628e-05
-1.75682839595984e-05
-3.27777295671187e-05
-7.2988057434739e-06
-2.28538606601682e-05
2.50377076089817e-06
-3.12063871861779e-05
-2.80758550907804e-05
-2.96990434837042e-05
-2.00833901158598e-05
-1.7560408233083e-05
-1.21196465428488e-05
-3.43487194442017e-05
5.64460721091187e-06
-2.73115520293266e-05
-2.6741055566799e-05
-5.10874835427775e-05
-2.7924518568788e-05
-3.15655915709579e-05
-4.30707737255526e-06
-1.09055406011669e-05
-3.99755358392688e-05
1.46545446800837e-06
-3.70793251982952e-05
-2.07050839963205e-05
-8.18015235499279e-06
-3.41873829490667e-05
-2.84293675986971e-05
-2.49586959699408e-05
-3.18011356674769e-05
-7.84718871882771e-06
-2.63850495546969e-05
-1.81298070822928e-05
-1.21423054187536e-05
-1.229838145644e-05
-2.84148181779321e-05
-2.11048692344822e-05
-2.87076308408678e-05
-6.10507352283453e-06
-2.44433986287521e-05
-1.98804914015037e-05
-3.30988356478411e-05
-2.46808151872435e-05
-5.63785741986678e-06
-1.57722494402873e-05
-3.07486181599313e-05
-2.40084256350007e-05
-1.62139381622949e-05
-3.4911688048562e-05
-2.38319520291553e-05
-1.03613647292501e-05
-3.11266725047526e-05
1.1205607760163e-06
-1.31867453047014e-05
-2.24332187138256e-05
-2.06940186285496e-05
-3.51444031050346e-06
-2.8299338679112e-05
-1.3868190082586e-05
-2.43263809980934e-05
-2.55108043225816e-06
-3.46666774320526e-05
-2.02645830818156e-05
-2.7948855617085e-05
-4.68936634886312e-05
-3.23420330101061e-05
-1.44853946156076e-05
-9.914870702524e-06
-4.27289482066844e-05
-2.82018768052019e-05
-2.12397899985375e-05
-2.54552489418654e-05
-2.07184819724622e-05
-1.86616130353639e-05
-1.30019802566082e-05
-4.15311094933952e-05
-4.72963614310403e-05
-2.73867485498251e-05
-3.62595057136922e-05
-3.62192992673853e-05
-2.27824033629595e-05
-3.52890220707006e-05
-3.33005146434447e-05
-2.23800999963956e-05
-3.52461129679318e-05
6.5694602238764e-06
-2.80514386721145e-05
-3.05502563157022e-05
-2.24971906148385e-05
-2.76436757644566e-05
-1.10400985110906e-05
-3.33715474639621e-05
-3.34668116147154e-05
-6.81591637662314e-06
-3.28856200321661e-05
-1.42304341921286e-05
-3.07533386124439e-05
-1.33111862447168e-05
-1.79724420751615e-06
-2.4262529974423e-05
-1.30204792746821e-05
-1.70274315291236e-05
4.8020889633103e-06
-1.31047053833451e-05
-1.36808309887121e-05
-2.24694150377728e-05
1.20973033760265e-05
-9.10209018044711e-06
-1.51818238802187e-05
-5.36039269441054e-06
-1.78046244703509e-05
-8.44863651555807e-06
-8.17788717833055e-06
-1.43578006990411e-05
-1.77015713357186e-05
-2.26049825154901e-05
-2.90242581008361e-05
-3.38974000461031e-05
-4.49584628315466e-05
-2.71610688760153e-05
-3.65464834433087e-05
-2.39360069078237e-05
-3.10856127629576e-05
-2.0116528552133e-05
-2.52626053807182e-05
-3.24649509877568e-05
-1.67894530579947e-05
-2.61824416682654e-05
-2.3774121775921e-05
2.28117535491456e-07
-8.32243536920747e-06
-1.00371297019773e-05
-3.13200723786327e-05
-2.3185432476716e-05
-1.85377627044441e-05
-1.259161234684e-05
-1.96560076502634e-06
-4.58791518818018e-05
-3.44603524438476e-05
-1.48988080972296e-05
-5.14588473152393e-06
-1.95347939633807e-05
-8.50063867959908e-06
-1.66841316470359e-05
-7.58979751432201e-06
-2.75281675969832e-05
-9.21195507684328e-06
-3.47665097572325e-05
-1.00869577418459e-05
-8.01898819327875e-06
-3.23521801598404e-05
-1.84996667792328e-05
-2.39272184264439e-06
-2.01500126417953e-05
-9.73153422624098e-06
-2.39330151574618e-05
-8.24462424812868e-06
-4.32489306611316e-05
-2.21331051339004e-05
-1.62224213348461e-05
-3.47103505118689e-05
-2.03604310120239e-05
-3.14286510566131e-05
-1.64412153498037e-05
-7.56033060958946e-06
-1.2572925777764e-05
-7.99569316252355e-06
6.55482623433239e-06
-9.97274749013762e-06
-2.04726672686386e-05
-2.11357664309742e-05
-1.18229187218031e-05
-4.61313609693206e-05
-3.39082591482268e-05
-1.89882880124859e-05
-4.07778867212872e-05
-2.39735976353669e-05
-1.51010011548995e-05
-1.6296142792204e-05
-1.57320250037861e-05
-2.29958184043214e-06
-1.46445538321835e-05
-6.16054939333442e-05
-1.72901975019366e-05
4.83923763968709e-07
-3.43741950251513e-05
-1.97036525763357e-05
-1.36873090036578e-05
-1.66735953706438e-05
-9.07208516942398e-06
-1.32155990000212e-05
-1.45288287025482e-05
-2.56380683499526e-05
-2.69381940766997e-05
-1.83784156324552e-05
-2.67202844775721e-05
-7.56499522939245e-07
-1.89150576396972e-05
-2.25824539016242e-05
-5.49411678473731e-06
-1.00638940104356e-06
4.6711662585017e-06
-6.81791666126984e-06
-8.07393199914008e-06
-1.57459242965712e-05
-1.7757250786271e-05
-2.49874027827983e-05
-2.70551086071731e-05
-2.90950958533366e-05
-3.31408357596136e-05
-2.78950698623353e-05
-3.30872090475145e-05
-2.38027210883634e-05
-3.34743813205695e-05
-4.30325750454332e-05
-8.36598999889506e-06
-2.17255083714353e-05
-1.12669536184121e-05
-1.64484818270136e-05
-9.4567954012288e-06
-3.32511977683567e-05
-1.76904418597521e-05
-1.01466210968594e-05
-9.48737761391035e-06
-1.34556109730597e-05
-3.69870985139026e-05
2.56547260947508e-06
-2.67325723813696e-05
-1.87616092162452e-05
-2.39490161959414e-05
-1.27486475793582e-05
-3.20231660804174e-05
-3.04450385397647e-05
-9.16081610590482e-06
-1.69257564972208e-05
-3.44434510391685e-05
-1.13216916238022e-05
-1.23202322724623e-05
-3.16807707708499e-05
-1.63377124602196e-05
-1.48201072256525e-05
-2.03318093021682e-05
-3.62216506050102e-05
-4.22822945645969e-05
-1.35008788243566e-05
-2.12044105747995e-05
-4.47751763416161e-05
-4.16288439906402e-06
3.98413927314437e-07
-2.86084921260425e-05
-3.6521128806039e-05
-2.06802001875792e-05
3.33868036107454e-06
-9.69905560014887e-06
-2.32665857061048e-05
-1.81550901173834e-05
-2.27245082778011e-05
-4.34465889594889e-05
-2.75377101689907e-05
-2.29533504280546e-05
-2.7388859186979e-05
-3.29412454800722e-05
-2.66914859923789e-05
-3.08184572506684e-05
-9.86300238450585e-06
-3.21353198465059e-07
-1.49818491558257e-07
-3.18162449469995e-05
-1.96179593604814e-06
-2.69417719541783e-05
-3.23445291835756e-05
-2.15653214513357e-05
-3.7197715554531e-05
-2.05623017109168e-05
-7.2211431345584e-06
-1.79113919056458e-05
-2.45101699503541e-05
9.30375891905229e-06
-6.54655218306526e-06
-3.21203495070471e-05
1.40154375537843e-06
-1.30596665956696e-05
-2.69388546788126e-05
-4.63858074212406e-06
-1.12296195145967e-05
-2.01350604648898e-05
-3.59900891048253e-05
-4.43495893693389e-05
-6.93573812952599e-06
-2.08958820476387e-05
-8.8953516733692e-06
-2.75198078065707e-05
-3.03254347473833e-06
-2.06276702088864e-05
-2.98211504014372e-05
-2.53274279880543e-05
-1.26165495118764e-05
-9.37553248041985e-06
-2.65741521106854e-05
-2.13537270115819e-05
-8.01422915199435e-07
-1.73132749864282e-05
2.97156711147405e-06
-4.02549134846532e-05
3.83863784960887e-06
-4.08239674038053e-05
-2.07067640087993e-05
-4.21119723702316e-05
-1.69875964125933e-05
-8.0703855869452e-06
-1.62446543570435e-05
-2.30585994325359e-05
-4.42350497169894e-06
-1.52640575951915e-05
-2.48531211174485e-05
-5.11289801245442e-05
-2.6087384850551e-05
-2.37066393408263e-06
-4.04599036910585e-05
-1.62010259129436e-05
-3.41173996082832e-05
-3.19586509545645e-05
-3.35910868168465e-05
-1.24483363056712e-05
-9.40792823613098e-06
-2.04700057215709e-05
-3.21492025882328e-06
-1.7117310831726e-05
-2.3106999532319e-05
-1.53107680229038e-05
-8.4214320766003e-06
-3.71934546484661e-05
-1.94618948082727e-05
-8.72184518124421e-06
-4.16738619035513e-05
-1.47192788087375e-06
-1.76477953363879e-05
-3.16022732522946e-05
-2.19723011342313e-05
-2.18930882573308e-05
-3.68352715303169e-05
-4.26838568707168e-05
-2.96558995714391e-05
-2.25825671323122e-05
-2.53227270547407e-05
-8.73535262198363e-06
-1.62354847797385e-05
-3.48061293396729e-05
3.49137476312353e-07
-1.17494682950066e-05
-1.82291294614709e-05
-2.63467508724187e-06
-1.44051717275203e-05
-1.33131637614238e-05
-3.23181650239997e-05
-2.23037452748538e-05
-2.16369246542877e-05
-1.21586637751775e-05
-3.122582698884e-05
-1.52793267337331e-05
-1.56682892473358e-06
-2.80537069063997e-05
-1.37004606692946e-05
-2.79705128695265e-05
-4.13109763329705e-05
-2.26280297133526e-05
-2.37710119987666e-05
-2.75512725165541e-05
-4.52707847340959e-05
-1.75727640399119e-05
-3.68060800138505e-06
-1.69860324674963e-05
-1.97985945716674e-05
-8.55538032271433e-06
-3.40136840905105e-05
-1.01993553284867e-05
-2.82658250664968e-05
-7.70924881453379e-06
-1.06784192815004e-05
-5.63082767509434e-06
-2.83937630477119e-05
-3.44966019193976e-06
-2.04503752627462e-05
-5.91414982686132e-06
-1.76273293975418e-05
-2.61047991367982e-05
-1.59432971086178e-05
-1.37139150399046e-05
-4.38723748338864e-06
-9.85323575007443e-06
-1.17526387030948e-05
-1.8968304392572e-05
-2.83898125173768e-05
-2.64274115218082e-05
-2.64889384524917e-05
-2.93266186284734e-05
-1.31041590466111e-05
-2.58375553176597e-05
-3.00459610362362e-05
-2.60657747513318e-05
-1.54028211978643e-05
-1.89181057888424e-05
-2.79681294875104e-05
-2.03151179895567e-05
-4.18003669785719e-05
-2.21727629100034e-05
-2.1833707373312e-05
-2.26365777923328e-05
-4.47617957361352e-05
-2.23195747283009e-05
-2.24121208799296e-05
-2.64558910847991e-05
-4.25754719403021e-05
-3.19916262867219e-05
-2.59643964231902e-05
-1.6448282957703e-05
-2.28727647496652e-05
-1.58469352756777e-05
-1.9812789695364e-05
3.40738080827384e-06
-7.48895130597491e-06
-1.5654019458019e-05
-1.34502755020591e-05
-2.86396068613538e-05
-2.3436886372152e-05
-1.89119972848721e-05
-1.48733056484308e-06
-2.53094361833695e-05
-1.67556473498164e-05
-1.2085383229389e-05
-1.14970119922206e-05
-2.88599851115708e-05
6.72193206549761e-07
-8.55682664790368e-06
-5.51717585031344e-06
-7.28103492431866e-07
-4.69649639879441e-06
-3.56100943550931e-05
-1.81817582389475e-05
-2.54430749578613e-05
-3.23083876735031e-05
1.41936272411175e-06
-1.74404428400451e-05
-3.89708051973914e-05
-4.88937803797354e-06
-4.90753211112424e-06
-1.99082917606188e-05
-2.01562808288459e-05
-3.09577237329516e-05
-2.4141408128923e-05
-2.501569354066e-05
-1.38831424425618e-05
-2.36915672556509e-05
-1.35245379809556e-05
-5.79316927193497e-06
2.72454335174582e-06
-4.23265289035606e-05
-3.5160511701349e-05
-2.59555745183188e-05
-2.94883412501065e-05
-1.71872600887775e-05
-2.18356122194146e-05
-1.6951273371584e-05
-2.89408291679185e-05
-1.93293334915626e-05
-2.27238991087201e-05
-2.60723969521996e-05
-3.59717642815215e-05
-4.24023461002283e-05
-8.8143174395642e-06
-2.7755615901768e-05
-1.25430421983079e-05
-8.79356039064297e-06
-2.36584990743176e-05
-1.88250158932884e-05
-3.19039253154957e-05
-4.05338068491032e-05
-1.91478868798092e-05
-2.78186930053849e-06
-1.23983237481262e-05
-1.60873651629457e-05
-1.48387099873524e-05
-1.9961748360503e-05
-9.12079351226754e-06
-1.26396595542611e-05
-5.56977940701942e-06
-2.10949880235232e-05
-4.20338803372473e-05
-2.02653043405713e-05
-2.24849679659759e-05
-2.74205791505723e-05
-2.30898976219179e-05
-2.01290553447082e-05
-1.10171223847624e-05
-3.47335089167911e-05
-3.82302212593754e-05
-1.86413930515082e-05
-2.67719969186849e-05
-1.15483587421524e-05
-4.22362839743438e-05
-1.76574296982955e-05
-2.81146477708124e-05
-3.60631028397625e-05
-1.70828888314455e-05
-2.37924275218e-05
-2.92587751654848e-05
-1.909098752845e-05
-1.48949864841427e-06
-1.99441382317811e-05
-2.3735572895743e-05
-2.19523915595692e-05
-2.53177583928963e-05
-5.73433992672705e-06
-1.49038200596619e-05
-1.16692347596329e-05
-2.995246899719e-05
-2.56500493838076e-05
-2.72487920118981e-05
-2.31547342859993e-05
-2.21049918787183e-05
-1.31405277218138e-05
-2.97308514652555e-05
-2.22483447587779e-05
-3.27597622838768e-05
-1.96006283343971e-05
-1.29225397768083e-05
-6.25755928971683e-06
-3.14017598770598e-05
-1.03148130382154e-05
-2.6128921534938e-05
-1.27927618968662e-05
-4.38340486189302e-06
-2.36855041969313e-05
-5.04061892967808e-06
-7.63295509086836e-06
-4.7792122228259e-06
-1.19781804635804e-05
-1.69303463348516e-06
-1.82222262241622e-05
-3.04032655728961e-05
-2.75513808594198e-05
-6.50010466719822e-06
-2.8514484695913e-05
-3.46280575896623e-05
-2.70798119297891e-05
-1.63335366816448e-05
-1.71029987909555e-05
-1.45044656184077e-05
-2.84878217690614e-05
-2.41124218039395e-05
-1.14650355716412e-05
-2.22850014184908e-05
-1.76014397362866e-05
-2.26317163718416e-05
-2.66361488897618e-05
-2.62174626225133e-05
-3.32652696998071e-05
-4.29508840415222e-05
-2.0499693281536e-05
-4.5249521628733e-05
-1.19543842656747e-05
-1.57976227361414e-05
-7.09569170826338e-06
-9.6306150931361e-06
-1.33675409983897e-05
-2.56581231780553e-05
-3.65203867624465e-05
-1.68947053755026e-05
-1.75730603802433e-05
-1.61383661975593e-05
-4.5769196951966e-05
-2.64674634245361e-05
-2.97298763040402e-05
-1.34053714367926e-05
-2.34797766925253e-05
-3.01015200444162e-05
-1.85657439706008e-05
-1.46330578037856e-05
-2.2321185011943e-05
-2.39966257814144e-05
-1.47271707784235e-05
-4.14568859959027e-05
-1.44244717367283e-05
-6.81926904742364e-06
-1.44699433397074e-05
-1.66404087194361e-05
-1.79577662318069e-05
-9.37245220607924e-06
-1.15368831326233e-05
-2.92528801369129e-05
-2.72294623192036e-05
-7.32079603987795e-06
-1.81656788085367e-05
-1.82899232781573e-05
-1.83203352172357e-05
-4.27984957211644e-05
-9.73692547311648e-06
-2.45540980165546e-05
-1.32698765071456e-05
-1.44427507088014e-05
-1.99858333946951e-05
-4.14574779345259e-05
-8.95339167862697e-07
-1.94781606969598e-05
-2.09353009435888e-05
-2.71163479778502e-05
-1.57876100472683e-05
-1.03160169310014e-05
-3.13162226429914e-05
-1.6125876867499e-05
4.97372803553285e-06
-3.39359204320261e-05
-3.30770967674487e-05
-3.31249092368476e-05
-1.33097222048813e-05
-2.762717950039e-05
-2.19138723231176e-05
1.73765709990666e-07
-3.28129467128269e-05
-4.81256754111688e-06
-8.62514279760272e-06
3.60097603652262e-08
-4.34256407065308e-06
-1.53860385940576e-05
-3.24330425380886e-05
-2.20181802229944e-05
-1.80748937745588e-05
-9.65959793541735e-06
-1.87365046344133e-05
6.61279995096003e-06
-5.18707606484257e-06
-2.44541588206087e-05
-4.54316179038003e-05
-2.73135990785929e-05
-9.96328343301575e-06
-2.93735971869326e-05
-3.98818851480279e-05
-2.1756117458207e-05
-2.1224370057232e-05
-4.66985649038964e-05
-1.07379490813903e-05
-2.94411784769803e-05
-2.417324945313e-05
-3.04110598909615e-05
-4.70467225234453e-05
-2.81118651898793e-05
-2.20742457066277e-05
-3.21395542672059e-05
-5.04857422195623e-05
-3.507286075693e-05
-2.79965023136521e-05
8.0307228777704e-06
-2.66592014874455e-05
-2.29498587710067e-05
-3.00266909643989e-05
-2.78197657826178e-05
-2.5462620526567e-05
-2.45251746313255e-05
-2.27971840382171e-05
1.4006736029579e-06
-1.98899892635301e-05
-2.89563268046887e-05
-3.53605456831345e-05
-3.11443002285042e-05
-2.35714537927075e-05
-2.73399014445275e-05
-2.08911520738884e-05
-1.53198146194344e-05
-3.74614629910156e-05
-2.2262083252762e-05
-1.15903885626905e-05
-1.84240756861241e-05
-3.738114318954e-05
-1.65347156672209e-05
-2.17995936607088e-05
-9.48368245894371e-06
-2.72417170827327e-05
-7.20768337462579e-06
-7.76978348755077e-06
-1.57506716778611e-05
-1.2105468936557e-05
-1.7008667497555e-05
-1.16394726965938e-05
7.00380825312156e-06
3.99890471067625e-07
-2.4530796518527e-05
-1.39799934801313e-05
-3.14108232072052e-06
-2.05502514495707e-05
-1.96278929010789e-05
-1.73155352859722e-05
-3.4453897438159e-05
-2.84525484904079e-06
-2.21035476206495e-05
-3.16404252115483e-05
-1.67049434886506e-05
5.3807182568553e-07
-3.3425941819831e-05
-1.59269444196422e-05
-3.73399784309575e-05
-1.17446817636158e-05
-1.61080129727428e-06
-1.2770738238536e-05
-3.5959135797849e-05
-1.25343351983871e-05
-1.54272182611178e-05
-3.76025439822769e-05
-2.75659044979875e-05
-2.37081388547104e-05
-2.26318482793581e-05
-1.03327104796324e-05
-3.6217749968095e-05
-3.46182653616457e-05
-4.10839314179033e-06
-1.39177785225656e-05
-2.7140215287708e-05
-2.54789046014156e-05
-1.44704569614606e-05
-1.91206163194304e-05
-2.86553160146992e-05
-3.143412904877e-05
-1.77783045243656e-05
-2.70580783979181e-05
-3.49019487614992e-05
-3.21540506766026e-05
-4.72734072537931e-05
-2.89679929604634e-05
-3.67498605924115e-05
-2.64041058521836e-05
-1.61152157149234e-05
-1.02352743472576e-05
-5.57613131739013e-06
-1.34256991029384e-05
-2.84631603399034e-05
-2.80923339847188e-05
-1.00007811430432e-05
-2.7156532878285e-05
-2.19430554662349e-05
-1.65011744546035e-05
-5.26653338173773e-06
-2.01426875179218e-05
-3.67062017563185e-05
-2.01950353577069e-05
-2.11616665925291e-05
-9.36975831278054e-06
-3.59223950389375e-05
-1.01940928085916e-05
-9.07574154231899e-07
-1.34283009405224e-05
-1.8471514460556e-05
-1.87081759076663e-05
-2.83435035219271e-05
-3.03710340261712e-05
-2.00135458912652e-05
-3.72733134322425e-05
3.34194547914353e-06
-1.80482904386987e-05
-2.69433745742891e-05
-2.87005877714436e-05
-4.29125986008482e-06
-2.20692346038418e-05
-2.42111829631571e-05
-1.61156737977626e-05
-8.55016601615722e-06
-2.8039883593121e-05
-1.81625389367299e-05
-1.87153130036184e-05
-1.99434710655404e-05
-1.54695894180851e-05
1.17995438348248e-06
-2.91950144607742e-05
-8.51902936357126e-06
-3.62032118133515e-05
-3.06940269853275e-05
-9.5062731686144e-06
-8.13666781300095e-06
-2.0343910935633e-05
-2.98062035418825e-05
-3.99618158826378e-05
-2.66112530946271e-05
-3.10597512955046e-06
-1.73063758217265e-05
-1.14498580843496e-05
-2.81878221829906e-05
-3.2723207337309e-05
-2.39331158321789e-05
-2.68651381869361e-05
-2.11120633242093e-05
-7.65949935362034e-06
-2.80077157412949e-05
-2.14160977890708e-05
-1.79703295571639e-05
-1.16279767025826e-05
-1.18483300441866e-05
1.03442838903388e-05
-2.03154959959864e-05
-1.97015747137437e-05
-3.69766030051307e-05
-1.03291810186832e-05
-2.89325120119008e-05
-2.33839625614329e-05
-3.03092347745321e-05
-2.31737202784417e-05
-1.93592452888066e-05
-2.96682240878723e-05
-8.89291499163182e-06
-3.26430725483963e-05
-2.08665764521807e-05
-3.61991733385293e-05
-1.76562596073597e-05
-1.07564467643977e-05
-2.43123603450992e-05
-3.6643851705136e-05
-2.58050387299763e-05
-2.08449217839752e-05
-2.6289791076668e-05
-1.0632726459447e-05
-7.53426342051648e-06
-1.70801606913469e-05
-3.47956495991676e-05
-2.55902684604173e-05
4.98873322326898e-06
-1.22707952207532e-05
-1.57258314860069e-05
-1.29169770986818e-05
-3.86360752275063e-05
-4.26744908593717e-05
-2.90935411289764e-05
-4.37907494754415e-05
-1.90010629011977e-05
-2.38718664484925e-05
-4.09540840836102e-05
-4.46153870691282e-06
4.71384799694018e-06
-1.81099180501591e-05
-3.40291597029422e-05
-2.74316612424213e-05
-3.49102150888642e-05
-3.41764011192837e-05
-1.44315993964247e-05
-5.06648784580534e-05
-1.44632120627848e-05
-1.35823557899107e-05
-2.90906782077e-05
-2.49819402006372e-05
-1.82737149713472e-05
-3.46880930155548e-05
-1.08944297212259e-05
-8.93030578176116e-06
-2.16664124742979e-05
-3.42399798188112e-05
-3.29773532109228e-05
1.19728774219944e-05
-3.04578177663219e-05
-1.67714134961605e-05
-2.07896099128098e-05
-1.74573421910133e-05
-4.34613310174071e-06
-2.41158989424465e-05
-1.35610839500484e-06
-3.38788631121358e-05
1.0788999889972e-06
-5.25170029393058e-06
-1.23766756098722e-05
-3.00656783513427e-05
-1.7665048255521e-05
-1.88613091718317e-05
-1.52469557227078e-05
-6.8734173743835e-06
-1.95773433027916e-05
-3.24042743773447e-05
-1.35513854139556e-05
-2.87643431969076e-05
-3.18446078796111e-05
-1.17042037758682e-05
-1.28774453120025e-05
-1.98598451438487e-05
-2.64348872570017e-05
-1.13830803165356e-05
-1.7570033634828e-05
-3.92124908050343e-05
-2.10846011478504e-05
-3.19330411211084e-05
-2.63807037678601e-05
-2.56161505744091e-06
-1.74014130912155e-05
-2.00824725263233e-05
-4.26230922867989e-05
-2.16474639947031e-05
-1.87052953778418e-05
-3.5788548429017e-05
-5.02830438599769e-06
-2.75350189129865e-05
-3.28597370653515e-05
-6.6084201580535e-06
-1.12743621920682e-05
-1.90365631061243e-05
-4.04950944915583e-05
4.88226609448549e-06
-3.21045341258827e-05
-1.44260728820243e-05
-1.53400732564012e-05
-2.69428438806042e-05
-2.8003918372288e-05
-2.18675008087501e-05
-2.56481839372815e-05
-2.28062799947549e-05
-2.12659537952625e-05
-4.24386733786276e-05
-2.10031364510675e-05
-2.61198437028293e-05
-1.96972591973009e-05
-1.54690036478101e-05
-1.38586542916836e-05
2.86354504143265e-06
-1.63677714126999e-05
-2.59541483475745e-05
-8.47163611265141e-06
-1.5475826941394e-05
2.6455979117221e-05
-1.7066358689733e-05
-6.1826452137013e-07
-1.64876328991621e-05
-3.23269237739905e-05
-3.10008467861192e-05
-2.22124798481915e-05
-7.95841329259522e-06
-1.1619029823997e-05
-5.01505254919203e-05
-5.22063948253769e-05
-1.2988724015984e-05
-2.64802572519311e-05
-9.45165672100454e-06
-2.68584795594909e-05
-4.173670398546e-06
-1.66163228795826e-05
-7.33327151071466e-06
-2.23624106506699e-05
-2.04963604445274e-05
-8.63988003165107e-06
-8.73646016973006e-06
-7.54304241263902e-06
-1.21224051038804e-05
-2.65844347958817e-05
-5.63216482076156e-06
-3.60780379772963e-05
-2.39899613561329e-05
-2.13792843473226e-05
-2.54183946388515e-05
-1.58556205469303e-05
-2.14727296109986e-05
-2.71889151838288e-05
-2.69300074586229e-05
-4.57895869422678e-07
-1.06041869808553e-05
-9.30791702870526e-06
-1.23580771930679e-05
-2.63496320744538e-05
-2.64568182048144e-05
-1.32206061833945e-05
-3.52137584722813e-05
-3.96634857982386e-05
-2.56911657120481e-05
-3.71595815209973e-06
-3.10734719551904e-05
-2.42684337377166e-05
-1.96688910127233e-05
-7.39680793224455e-08
-1.67577793983164e-05
2.30787533331537e-06
-2.33097432822635e-05
-2.34662938125013e-06
-4.25218080887823e-05
-4.31655089576542e-05
-4.133829849799e-06
-9.46158268913594e-08
-2.21150802892344e-05
-3.82841865125834e-05
-4.92359692720791e-06
-3.25892154510102e-05
-2.4406649650787e-05
-1.98945794987399e-05
-4.73771351762623e-05
-1.90484438651688e-05
1.36176393383597e-06
-2.60077954334453e-05
-1.15414016787542e-05
-2.62252770799396e-05
-1.73135557870484e-05
-2.39219186670184e-05
-1.22947819855829e-05
-2.26550670880374e-05
1.05334076596323e-05
-3.54068938659975e-05
-1.65339158707076e-05
-2.01034446795699e-05
-2.41374300829156e-06
-6.66778338217128e-06
-9.59758093107647e-06
-2.82738482345209e-05
-1.35045473124359e-05
-2.06851649943296e-05
-2.03780386929161e-05
-4.57570297180045e-05
-3.46778878669291e-05
-1.18848753198991e-08
-1.83398412320132e-05
-3.77264269373404e-05
-1.59833604797687e-05
-1.68432229342934e-05
-1.0012927097788e-05
-4.50121840536886e-05
-1.86664078918144e-05
1.26230046841783e-06
-3.33355554017138e-05
-1.70846339006794e-05
-2.79525002609898e-05
-2.30833976355157e-05
-2.4182277377738e-06
1.57391880397956e-05
-2.52432602228167e-05
-1.54501993009924e-05
-8.28469480927689e-06
-9.17306195466113e-06
-3.23318975551411e-05
-3.77268489644596e-05
-7.97794594682235e-06
-1.16568876671026e-05
-2.15151073733405e-05
-2.64498664824947e-05
-2.9392787061225e-05
-3.24149116001387e-06
-3.15546429618418e-05
-5.91227686722062e-06
-3.07936497003547e-05
-2.98271183941922e-06
-1.44261910185431e-05
-1.58805026463875e-05
-2.93657798650779e-05
-4.51061214420889e-05
-2.5478318621442e-05
-3.34358104393779e-05
-9.55172305823895e-06
-2.76686623819153e-05
-2.53278143308065e-05
-3.59045512344707e-05
-3.74258406596479e-05
-5.73405474882749e-06
-2.69251282284798e-05
-1.43975441796249e-05
-1.5756982980771e-05
-2.22789637296115e-05
-5.5065576103248e-06
-3.49032989679834e-05
-1.24711558299963e-05
-3.61767177755279e-05
-7.38373601323926e-06
-2.33258017783626e-05
-3.29109971078914e-06
1.14267823046013e-06
-1.11730801671685e-05
-1.54534146299712e-05
-3.1488097802104e-05
-8.99478435643731e-06
-2.15857961499896e-05
-3.3031631786734e-05
-2.62941796319372e-05
-2.48624346989583e-05
-1.70428893392302e-06
-2.3328152536779e-05
-3.6704637888732e-05
-2.26344347063021e-05
-1.29858522273146e-05
-1.76332089609044e-05
-2.6479610409739e-05
-7.71495599432579e-06
-1.25156716357113e-05
1.79344053067613e-05
-1.88737155297488e-05
-1.24851501001129e-05
-1.72095438287536e-05
-2.82145242656707e-05
-5.73124758345006e-06
-2.22827740219008e-05
-1.62065593877043e-05
-2.16655818544297e-05
-3.78286147436151e-05
6.87772401140761e-06
-1.98652265524783e-05
-9.5873479657998e-06
-5.20382187586194e-05
-2.22250836524992e-05
-2.69314236006072e-06
-2.25046385890375e-05
-7.79973268511538e-06
-5.37528461545672e-05
-1.07599159199385e-05
-8.99675708602572e-06
-1.39013813593727e-05
-2.18277258452354e-05
-2.60260928105795e-05
-1.48959020346053e-05
-2.50782123351777e-05
-1.30254018762194e-05
-9.09262900816631e-06
-2.83276653607852e-05
-3.20217677180382e-05
-1.66264471910075e-05
-1.13251484418574e-05
-2.57479370375374e-05
-3.38613640336147e-05
-2.76023963859741e-06
-1.07344461216945e-05
-3.8236750809306e-05
-2.80970855284013e-05
3.29591873821817e-06
-2.57214189243434e-06
-2.42857068452977e-05
-1.96252490987253e-05
-1.53572362529646e-05
-3.87482210535144e-05
-1.97662255939032e-05
-6.26955145070972e-06
-2.94524319964814e-05
-3.14813618602428e-05
-3.94989477828478e-05
-3.10835858661256e-05
-4.04354934786372e-05
-1.1000529208601e-05
-2.55276085744989e-05
-5.64851949776912e-06
-2.20258916280634e-05
-1.52670734151786e-05
-2.71327849727584e-05
-1.5288808957877e-06
-1.13400769777962e-05
-2.57826921425884e-05
-3.60509822745205e-05
-2.6665774786495e-05
-2.24508596251725e-05
-1.16243887147854e-05
-3.29394603577876e-05
-2.06734296687462e-05
-3.98803291984757e-05
-2.76067857301267e-05
-1.54684675269175e-05
-4.29272311740003e-05
-1.05753560139323e-05
-1.25810304185536e-05
-4.6157165124874e-05
-7.63897967658045e-07
-1.92609767463332e-05
-7.07719673121171e-07
-1.49543539240323e-05
-7.70405574636585e-07
-5.2355773224963e-06
-1.38729377321247e-05
-7.96233607790564e-06
-2.6427047973833e-05
-5.00990847962955e-05
-9.79820446560526e-06
-3.59097457391729e-06
-2.49994537563985e-05
-1.05900579754129e-05
-5.44559073904949e-06
-1.14113707865408e-05
-2.93754609801238e-05
-3.23194266613526e-05
-1.12603825584472e-05
-4.46416732883271e-05
-1.8773168264748e-05
-3.80816081675459e-05
-2.22988540108544e-05
-1.69104655550216e-05
-2.64894175150699e-05
-3.58355643203608e-05
-3.80193328742638e-05
-2.07571585937896e-05
-1.83151818681471e-05
-2.75561288686233e-05
-2.39737871425335e-05
-1.33757407581129e-06
-1.30636506370929e-05
-8.61481792306505e-06
-2.18857774157259e-05
-2.04186673306922e-05
-6.57886068624786e-06
-1.72874730608696e-05
-2.34341915132907e-05
-3.27260980628469e-05
-1.34571443176758e-05
-2.10300556979807e-05
-4.16950453993263e-05
-2.4986753054096e-05
-8.1394531728954e-06
-1.84477544537754e-05
-2.25164941384494e-05
-4.91320490383312e-05
-2.10916263975351e-05
2.29513790096481e-06
-4.50569643929367e-05
-1.82223856822477e-05
-2.66934072590506e-05
-1.18534830697784e-05
-2.91914875531916e-05
-1.47783450061768e-05
-2.29570497709456e-05
-1.65919159843029e-05
-2.48175926092752e-05
1.3818938923775e-06
-1.88558996504133e-05
-3.0606708572327e-05
-1.38414510676392e-05
-2.87312765790937e-05
-2.36861802227463e-05
-6.92980273528958e-06
-3.26852091804898e-05
-4.77099011010321e-05
5.85874156375071e-06
-1.44288248763556e-05
-3.09498766915505e-05
-2.59467849465926e-05
-2.48846632761313e-05
-2.80008263824016e-05
-2.39149304365031e-05
-6.58998980112097e-06
-1.70776334695583e-05
-4.2489578981371e-06
-1.13408813131526e-05
-2.34754996608846e-05
-3.13530946584329e-06
-1.91280695208312e-05
-3.07574326773328e-05
-1.56667118795736e-05
-5.63025275953915e-06
-1.47510983733204e-05
-2.69941693602345e-05
-2.13459850794378e-05
-1.6444223423288e-05
-1.12621256188269e-05
-1.58158606422176e-05
-1.02151116769613e-05
-2.40078081539964e-05
-1.56362135939511e-05
-2.07170757541492e-05
-1.60991523605063e-05
-1.01094958088795e-05
-3.14329783915979e-05
6.89332904794083e-07
-1.24797317553554e-05
-2.13813329948078e-05
3.44965038944425e-06
1.23259921290555e-06
-3.60112772124666e-05
-1.77079648694398e-05
-2.27861256539655e-05
-1.85760096642055e-05
-1.66864454434985e-05
-2.4134297043735e-05
-1.52780074395352e-05
-3.07552944607906e-05
-3.46311737664501e-05
-1.39054392144521e-05
1.09460154531558e-06
-2.85824089140833e-05
-1.73162515844281e-05
-2.08208472351122e-05
-4.19152425711215e-05
-2.88784101421033e-05
-1.84325564564444e-05
-1.51683136408315e-05
-9.68000365707998e-07
-3.19368332235042e-05
-1.6156607868017e-06
-2.03842949938962e-05
-3.6582405990935e-05
-2.83153502917591e-05
-3.55591958838676e-05
-2.46564642451025e-06
-1.31567524372582e-05
-1.38082144282126e-05
-3.16899526392658e-05
-2.17840541377465e-05
-1.89130781388026e-05
-8.78548850376836e-06
-1.80299008131461e-05
-3.81849414371612e-05
-2.39772153308711e-05
-2.10922695194338e-05
-2.19757616188425e-05
-4.3192073811209e-05
-2.25998232214705e-05
-2.10424047600286e-05
-3.30729249887286e-05
5.43620937395342e-06
-2.79506019814051e-05
-1.36567946423308e-05
-2.60805839705845e-05
-3.05761837858583e-06
-2.10803177040383e-05
-3.66838618015913e-06
-2.99820739337753e-05
-3.30288819477572e-05
4.29951065521226e-07
-1.861596539534e-05
4.75764030300514e-06
-4.03540970898195e-05
-1.85929647469459e-05
-3.25240471792207e-05
-1.23097851667514e-05
-1.45782067921805e-05
-1.41144966693101e-05
-4.0734245919748e-05
-1.50279610890433e-05
-1.94050914305827e-05
-3.1670678696756e-05
-1.32327177007444e-05
-1.51217182024361e-05
-4.15461758739447e-05
-1.98343987344889e-05
-1.63585284526455e-05
-3.45194517831143e-05
-1.55086663191595e-05
-6.71239217051444e-06
-1.05815489850165e-05
-1.84927453734554e-05
-2.10005326551095e-05
-3.64987080898458e-05
-2.47773209915592e-05
-1.76449033829262e-05
-2.93282696125881e-05
-1.84305689997158e-06
-2.94390164797523e-05
6.66036883671461e-07
-1.24616689647826e-05
-7.85719788094816e-06
3.45332642632651e-06
-1.89967972141897e-05
-4.27011028530858e-05
-3.04086727022306e-05
-4.20161620406078e-05
-1.76295404867632e-05
-2.10978048307618e-05
-9.78593474596681e-06
-1.39419938363814e-05
-2.75594257445748e-06
-2.20569551423415e-05
-1.85894454292631e-05
-2.07280803230206e-05
-2.20146999364412e-05
-2.146819761252e-05
-3.10062148921552e-05
4.81215562515429e-06
-1.43336172954906e-05
-2.54258551815072e-05
-1.26685563759267e-05
-1.23627814380333e-05
-2.16269468843351e-05
-8.33420374121667e-06
-7.43217414592003e-06
-2.6490003949979e-05
-2.00854321279395e-05
3.82213278738942e-06
-4.47120647098556e-05
-4.44397169518404e-05
-1.61122010173853e-05
-1.48538155211085e-05
-3.89630351677469e-05
-3.98923863329823e-05
-3.36101871671523e-05
-5.66915442547275e-06
-4.64895101473777e-05
-1.61443752851152e-05
-1.40532435471201e-05
-4.15567045251195e-05
-2.65277655083753e-05
-1.78956058969274e-05
-4.72016328113126e-05
-1.0304172008385e-05
-1.77542032326017e-06
-2.18802643618942e-05
-2.31208767258375e-05
-3.76245072004272e-05
-4.10510755986679e-06
2.02483812430449e-07
-2.75141684475682e-05
-7.80324224184145e-06
-3.16067325045166e-05
-1.137351369607e-05
-2.3111649753967e-05
9.12293253740587e-07
-1.42849685188585e-05
-3.17362782127246e-05
-1.88927862439035e-05
-2.44127524474825e-05
-3.1435167489466e-08
-1.13373244665134e-05
-1.42786401390015e-05
-2.24057434467057e-05
-1.22720927472202e-06
-1.27782790560376e-05
-1.89401302787421e-05
-2.97746199241501e-05
-1.03536373296514e-05
-2.33319134569212e-05
2.81660086243014e-06
-6.9960251149927e-06
-1.12380660464671e-05
-5.69004783422558e-06
-1.00577824604069e-05
-6.02167828508882e-06
-1.00081437276377e-05
-1.55793334270442e-05
-3.47003165110519e-06
-1.33909238539829e-06
-1.92256272573598e-05
-2.96665708992376e-05
-1.85709685311572e-05
6.65946135670408e-06
-3.60569129192365e-05
-1.64983942581562e-05
-2.85855189129781e-05
-2.18612229168337e-05
-1.18389410934895e-05
-3.34291737113818e-05
-1.61382594759699e-05
-2.93911095057027e-05
8.42745314659142e-06
-2.59907379779093e-05
-2.71506737977334e-05
-1.21063180111766e-05
-4.40670199274204e-05
-3.0198500290114e-05
-2.36450683739125e-05
-2.25711672834562e-05
2.4162041394619e-05
-3.04808311128218e-05
-4.01462364045789e-05
-2.08588674414858e-05
-2.95740996506432e-05
-3.19563079593426e-05
-2.1962934173979e-05
-1.27386389210346e-05
-1.79831366344699e-05
-4.55066120550585e-05
-1.19802845523079e-05
-1.28154425365755e-05
-2.38951276712386e-05
-3.62988991541481e-06
-2.10151491712591e-05
-2.59688082002715e-05
-2.5001538801708e-05
-6.43544785284158e-06
-3.70020145830509e-05
-1.57144944815779e-05
-2.02576241639943e-05
-1.96329076962531e-05
-2.55977161944801e-05
-3.49190758255431e-05
-1.83745906395665e-05
-3.29081967573651e-05
-1.82491476180991e-05
-7.72680502554328e-06
-2.50195457889237e-05
-8.82042176112593e-06
-2.04573167208333e-05
-4.80360388509406e-05
-1.57929537498093e-05
-1.72965110823993e-05
-9.11210433024144e-06
-1.83376592341507e-05
-3.42213937341707e-05
-2.13048293434031e-05
-3.61353509973536e-05
8.08074128183439e-07
-1.30176768855899e-05
-1.74526251976536e-05
-1.70037266444839e-05
-4.2690408676068e-05
-2.96087694700126e-05
-2.17653563696471e-05
-2.27187825891537e-06
-2.25565523525035e-05
-2.44018740185375e-06
-3.33550345686701e-05
-3.95680018427738e-05
-2.81518501398484e-05
-1.00774894961633e-05
-2.55438012610369e-05
-3.3944656692701e-05
-4.1593739891109e-05
-1.36036748580188e-05
-4.20365907679507e-05
-1.72801187956247e-05
-1.83869055136338e-05
-2.912624536831e-05
-3.71419677366475e-05
-1.09226442558103e-05
-6.11634664879269e-05
-3.41834807327106e-05
-3.58217155386845e-05
-2.33771711742172e-05
-1.82221167510231e-05
-2.83943382633178e-05
-3.59737738870673e-05
-1.76443995107219e-05
-3.67332823614196e-05
-1.09885623145064e-05
8.218169765953e-06
8.02904822593205e-06
-1.45151311320865e-05
-1.38228093357467e-05
-1.70326194324192e-05
-2.67865595521855e-05
-1.5357776670129e-05
-1.92218720714611e-05
-2.25859779932351e-05
-3.96421102002726e-05
-2.183926117444e-05
-2.90280354497344e-05
-4.30560490175346e-05
-3.74042186438547e-05
-2.84613472268844e-05
-1.08263528046322e-05
-5.49982304276653e-05
-1.71462819223913e-05
2.41907535391343e-06
-3.5493920419556e-05
-1.77470753377649e-05
-1.38244889602295e-05
-2.13158011065237e-05
-2.7048156682351e-05
-5.39941507860553e-06
-2.68143822769785e-05
-3.28386994531703e-05
-1.39828513868809e-05
-3.48093253840385e-05
-2.75201672332421e-05
-6.30487500036564e-06
-3.0615666991996e-05
-1.37605468834598e-05
-2.03532131651537e-05
-2.72393381425587e-05
-1.32633757707525e-05
-2.97015818815699e-05
-1.98695921049048e-05
-3.45858972550373e-05
-1.26129362410061e-05
-2.59174911349946e-05
-3.37437812870245e-05
-1.61172058839942e-05
3.96628898873602e-06
-1.4946216981861e-05
-1.94605470462605e-05
-1.49346930408539e-05
-4.36602855727223e-06
-5.68018980496776e-06
-1.69103576382159e-05
5.35088757781878e-06
-9.04930434703726e-06
-1.08901733959652e-05
-2.65438429873729e-05
-2.75340466699605e-05
-2.31665463586458e-05
-2.60961529313794e-05
-1.65550269656324e-05
-1.45003424345946e-05
-3.11902602351755e-05
-3.39467700436114e-05
-3.54331773300838e-05
-2.3933311841311e-05
-3.6529110893455e-05
-3.32635835418588e-05
-1.55564646771262e-05
-2.37687312807648e-05
-1.08074925040326e-05
-4.76407560623409e-05
-2.41632995411677e-06
2.5384347296746e-06
-4.76571967325247e-06
4.63093304047687e-06
-2.08099242014888e-05
-1.68062488724435e-05
-2.03120280062656e-05
-2.02010549905131e-05
-1.79740169458504e-05
-9.88010531468571e-06
-2.73645973975193e-05
-7.00587683141356e-06
-2.87788288268431e-05
-1.00551026441975e-05
-2.49659573327326e-05
-3.23595108246267e-05
-8.36375111121008e-06
-2.78952706793014e-05
-3.61717181500475e-05
3.63228086367413e-06
-2.08786950195372e-05
-3.10889771838775e-05
-4.15679611133127e-05
-3.16185614273227e-05
-1.87723216352311e-05
-2.78263907006124e-05
-3.51237654092646e-05
-2.72379646825955e-05
-8.19079721563892e-06
-1.58915635328766e-06
-6.26749870058257e-06
-8.60345882460992e-06
-8.54870886406851e-06
-2.24241293609223e-05
-1.95609887864333e-05
-3.51807353713801e-05
-2.9716389896274e-05
-2.03323088446791e-05
-4.04374044960101e-05
-2.89964786993447e-05
-1.13428887704122e-05
-1.79017782678071e-05
-1.9856567559156e-05
-3.53368054727029e-05
-1.16163896758057e-05
-1.51378811039383e-05
-3.85044438463479e-05
-1.51174938773284e-05
-1.12055480686051e-05
-2.12307110021507e-05
-2.10700425251546e-05
5.09659044266861e-06
-1.94175318005752e-06
-4.72698697221109e-05
-2.60564391942108e-05
-2.35333725493262e-05
-1.12996042908433e-05
-2.6092029742381e-06
-1.24711171936074e-05
1.58587374010204e-05
-1.82702495662411e-05
-1.63154889968612e-05
-2.55374309144905e-05
-2.11834139896724e-05
-1.36947812132117e-05
-2.11664654399231e-05
3.48856849641645e-09
-1.65696544676095e-05
-3.04386639705682e-05
-1.32705299705608e-05
-2.05206910058706e-05
-2.81185103950569e-05
-1.83130286716486e-05
-1.86443519088097e-05
-1.91522172314857e-05
-9.71765297396279e-06
-2.50713853310064e-05
-5.55689225508569e-05
-6.77011121044254e-06
-2.54693248023779e-05
-2.54139997785354e-05
-1.93273144989054e-05
-1.01845660851737e-05
-2.16254497824333e-05
-4.30566612130799e-05
-1.06289605183218e-06
-2.2069464584327e-05
-2.21504156782197e-05
-2.92103956396584e-05
-2.62466433411572e-06
-2.57799631472358e-05
-3.15282968448901e-05
-4.72855241899436e-05
-8.90278821441112e-06
-3.88037947993769e-05
2.45723107551338e-06
-2.7557892829828e-05
-3.6354176796509e-05
-2.35316161899621e-05
-2.59450453202969e-05
1.14594449159226e-05
-5.87819568352913e-06
-2.82963230940436e-05
-1.60136879163525e-05
-3.20087421020461e-05
-3.06055586585057e-05
-1.06419542254247e-05
-3.36169002572036e-05
-2.92399232286878e-05
-4.5675178659928e-05
-2.89297209945492e-05
-9.8479265416069e-06
-2.13821895836532e-05
-2.31036014659362e-05
-7.91048731001694e-06
-3.20646083771393e-05
-1.39091878495485e-05
-1.39194497957113e-05
-2.24252697214463e-05
-2.08724311203697e-05
-2.73275961705483e-05
-3.63586490054864e-05
-3.8824265542729e-05
-2.6232109612908e-05
-2.40149460218061e-05
-3.08872863587798e-05
-7.68605888919284e-06
-1.21258190829957e-05
-2.99029113498853e-05
-4.41356723657412e-05
-2.12312556148933e-05
-1.07617665146156e-05
-1.6963374005998e-05
-3.05867298404437e-05
-5.06561633908333e-06
-1.48296916376468e-05
-3.16196577664163e-05
-1.09026157550647e-05
-1.37685830801838e-05
-1.36932507581333e-05
-2.16606210315864e-05
-1.67740246995884e-05
-2.48193625512648e-05
-9.38354385573218e-06
-3.8910732648644e-05
-2.07034659532222e-05
-3.10456121498616e-05
-5.97625296370469e-06
-2.04166456906927e-05
-4.2848274207456e-05
-2.40336372775818e-05
-1.3640334274547e-05
-1.21677518312245e-05
4.70622868253653e-06
-8.13432254127838e-07
-2.27625778109247e-05
-2.50465550734577e-05
-2.52107479706552e-05
4.88985539924554e-07
-1.17792737211273e-05
-2.16346334977582e-05
-1.5348976434007e-05
-3.09765655070903e-05
-1.59659954571706e-05
-1.93112554282736e-05
-5.36390991145408e-05
-3.18949597518313e-05
-4.00847417300836e-05
-2.91058727314636e-05
-7.32528521444115e-06
-3.0485932463851e-05
-2.79113749960801e-05
-5.19902313338111e-06
-3.33471176621078e-06
-3.75784686904695e-05
-4.10783282134226e-05
-3.45096953973251e-05
-3.37656878493589e-05
-2.2793473869942e-05
-1.5780033613338e-05
-4.16727541414487e-05
-5.95931116224571e-06
-9.22212279246158e-06
-2.54821375543506e-05
-3.404294639591e-05
-1.73411713159007e-05
-4.47522069137011e-05
-2.56419008766476e-05
-4.65228163108263e-05
-3.64693930077946e-05
-1.81870234044048e-05
-2.12316619545638e-05
-1.20664557986034e-05
-3.49478362588492e-05
-1.91646767605109e-05
-8.26902552052858e-06
-1.94370853601451e-05
-2.19075743402701e-05
-6.76974742420118e-06
-1.5935819095901e-05
-1.70038854188019e-05
-1.77189768353157e-05
-1.5426925627433e-05
-2.25260905585611e-05
-3.21581568644066e-05
-1.97815449861729e-05
-1.48563185654773e-05
-1.76807314812111e-05
-3.18856000503993e-05
-1.65434506311225e-05
-2.34633352265857e-05
-2.53437987785765e-05
-2.05442850632226e-05
-7.28305998562705e-06
-1.51328067932553e-05
-2.8214426968213e-05
-2.1729776961197e-05
-1.97241481025952e-06
-2.06610468222599e-05
-2.04286085819448e-05
-1.94975437207578e-05
-2.287948843625e-05
-5.17452617994268e-06
-2.09668273820194e-05
-3.66947953183137e-05
-9.59872318109101e-06
-4.25539799719656e-05
-2.99171443244028e-05
-1.56461702926857e-06
-1.60244094999098e-05
-2.28359469333822e-05
-5.40969016101515e-06
-1.42728414710478e-05
-1.88389343857344e-05
-3.75335523296603e-05
-3.26260327643762e-05
-1.59995798230158e-05
-7.54775417127421e-06
-1.82412666643261e-05
-3.14325170254513e-05
-2.88355567425415e-05
-2.93976254091076e-05
-2.00484519363171e-05
-5.49902056570028e-06
-6.89764777508791e-06
-2.6489561712351e-05
-6.15101987131928e-06
-2.01868465110241e-05
-2.10319273617681e-05
-2.06161177772902e-05
-3.23464823261151e-05
-2.74567067701717e-05
-2.86739982308292e-05
-1.52231641386706e-05
-3.82525359221744e-05
-1.45697742645598e-05
-3.2028141155241e-06
-7.32140687199799e-06
-8.91518724041848e-06
-3.14850331867621e-05
-1.15061176476784e-05
-1.77277228755743e-05
-1.46587382576271e-05
-3.73757343697513e-05
-2.80549146170778e-05
-3.91238614943034e-05
-6.95538812779667e-06
-2.97391317995525e-05
-2.73432837197796e-05
-3.12841956342368e-05
-3.06905674187729e-05
-1.45259457350497e-05
-3.33226913776047e-05
-9.91086915117376e-06
-9.45949092923331e-06
-1.10482854568092e-05
-7.41642671536684e-06
-2.68996755870324e-05
-2.52588799629516e-05
-1.17031616930089e-05
-1.66776191936194e-05
-7.59330220447716e-06
-1.83454628899081e-05
-3.70972638733269e-05
-1.04481294634402e-05
-3.04353110024031e-05
-8.40772854548207e-06
-1.45775021700643e-05
-3.07216490326172e-05
-3.57970411089548e-05
-9.47008111194366e-06
-4.9168958073904e-05
-3.30125947780274e-05
-3.64508302181431e-05
-3.84496608235508e-05
-1.66366013639324e-05
-3.52724941127834e-05
-2.80904529888776e-05
-4.35093973902721e-05
-1.26001639647638e-06
-5.53903366367163e-06
-2.19476096542108e-05
-1.10365705615937e-07
-1.32266269523607e-05
-3.16636769151969e-05
-2.22353596664102e-05
-1.62292764518744e-05
-7.4493622060569e-06
-2.29356679641659e-05
-8.83083126917938e-06
-1.00298241717804e-05
-2.33741215168959e-06
-1.53377710130915e-05
-2.07996139375395e-05
9.75683250735445e-06
-1.95362060440405e-05
-1.76680298391567e-05
-3.15909041047868e-05
-2.03299245807582e-05
-3.0902112552838e-05
-3.21591246010347e-05
-1.36386770037534e-05
-2.84301508657767e-05
-7.82594244049836e-06
3.27908759238524e-06
-2.26259034637895e-05
-1.88416316192727e-05
-2.45177827943441e-05
-1.5358132313725e-05
-2.38502167393641e-05
-2.13502608739049e-05
-4.00989085826548e-05
-1.7642652496444e-05
1.78558086912514e-06
-1.88750853189532e-05
-9.16507781764975e-06
-9.37418036382374e-06
-3.13829745514119e-06
-3.44699229002682e-05
-2.72715946970722e-05
-2.87296689818488e-05
1.39055593593179e-05
1.29396922110393e-06
1.83673523062609e-06
-1.8498848068139e-05
-3.2969561488404e-05
-1.41002313872111e-05
-3.5760559264304e-05
-1.72777233987609e-05
-3.12455364543692e-05
-2.76849749575943e-05
-3.61554251474762e-05
-3.0127112477475e-05
-2.25472956903179e-05
-2.46054825992429e-05
2.79396942644384e-06
-1.37587105341458e-05
-7.91670829371986e-06
-2.55078986199527e-05
-6.09444568005897e-06
-3.03144515198608e-05
-3.38222132951195e-05
-3.21903193808008e-05
-3.87238350136177e-05
-3.07057486139127e-05
-1.00176940369186e-05
-3.16585231607006e-05
-1.73951639867054e-05
2.26310199721219e-06
-3.28021707297373e-05
-2.80635680209491e-05
-2.19698031186333e-05
-1.17804230293e-05
-1.97797051371001e-05
-6.7619867809644e-06
-2.39572569326475e-05
-1.10635870127438e-05
-1.14868993259725e-05
-2.87767185580243e-05
-2.13327957755893e-05
-4.26741716058158e-05
-9.33122876474689e-06
-3.45307591140718e-05
-2.13967292963446e-05
-3.61067686676788e-05
8.96547283473356e-06
-1.03474321242981e-05
-1.14334942793997e-05
-1.70843630249487e-05
-1.44650372140485e-05
-2.94698024010496e-05
-1.77329184285282e-05
-2.85063881942677e-05
-1.27270639944289e-05
-4.39984353044822e-05
-2.29173277919819e-05
-4.21714947674065e-05
-3.91294237976773e-05
-2.39748669675803e-05
-2.39323772384814e-05
-2.51515914971852e-05
-2.33356874476628e-05
-2.60966014619127e-05
-8.46330156550708e-06
-2.9635648295375e-05
-1.21470659637901e-05
-2.74103690493698e-05
-1.57966590236981e-05
-2.86854974302713e-05
-3.35626998303512e-05
-1.9635551845264e-05
-1.6322287352881e-05
-5.0951454159236e-05
-1.27336349864494e-05
-1.14205847094068e-05
-1.80289326780656e-05
-1.52262707812036e-05
-1.30400046901259e-05
-4.19091126235378e-05
-3.55057934120334e-05
-1.83545416415857e-05
-2.45677811295883e-05
-1.27952137795321e-05
-1.44372931877334e-05
-1.79276835391546e-05
-1.47320630346863e-05
-2.24569057829703e-05
-1.37321412458893e-05
-1.356423311846e-05
-3.8050052537301e-05
-3.68005181436919e-05
-1.0084812330947e-06
-8.25028095971952e-06
-1.38391526994063e-05
-1.79773935880653e-05
-1.52779818416432e-05
-1.22358795378303e-05
-9.59065695177445e-06
-2.58670006051779e-05
-3.06535613247919e-05
-2.89762128275085e-05
-1.26036433438005e-05
-4.42173494189135e-05
-3.0089777881899e-07
-2.54956860523308e-05
-1.43352884667821e-05
-2.33608657979272e-05
-1.55545372029766e-05
-1.00310956953184e-05
-3.0325069731834e-05
-2.46458769391069e-05
-3.54676845703424e-05
-1.97722041539737e-05
-3.8373338364138e-06
-3.13565035481327e-06
-2.03977785538019e-05
-3.51306104281762e-05
-6.63568406640755e-06
-2.80676041555065e-05
-1.37395101593207e-05
-1.87251139936973e-05
-2.27603546550321e-05
-1.90559658089594e-05
1.71699566981792e-06
-2.93060004225253e-05
-1.96744549819963e-05
-9.71882641475581e-06
-4.53458679492243e-06
-1.21740164482349e-05
-7.52689778025684e-06
-7.74430522878541e-06
-1.32522034246287e-05
-3.46014220897771e-05
-7.30589868990794e-06
-2.21951439855836e-05
-4.23816657034367e-05
-7.77972098628937e-06
-9.50095728373215e-06
-3.48180189071044e-05
-3.0066754616562e-05
-1.94400591537279e-05
-2.43340296847084e-05
-1.11368658139355e-05
2.48098273466712e-06
-3.33671289942061e-05
-2.13559754290177e-05
-1.29586472055812e-05
-3.25603121261349e-05
-4.64386947378965e-06
-7.08696288352685e-06
-1.10970300626489e-05
-2.25499629724503e-05
-2.86623120547958e-05
-1.35152375871205e-05
-3.4056347420273e-05
-1.49441246849002e-05
-1.29009672585117e-05
-2.79528524508971e-05
6.46376377844837e-06
-4.09502268073769e-05
-2.06809236675409e-05
-4.07080927937802e-06
-7.45703605739902e-06
-2.55369963992432e-05
-5.47969210839649e-05
-3.56534356400295e-05
-2.61601197029593e-05
-2.24526272073441e-05
-2.15301809302346e-05
-1.75735518137591e-05
-3.16271352200751e-05
-5.79214586810667e-05
-4.10851009389597e-05
-1.07799525256627e-05
-1.43088457977417e-05
-2.78888022200136e-05
-2.77854450489691e-05
-1.9923220662629e-05
-2.62110240176509e-06
-1.25129951740267e-05
-3.56823347114407e-05
-1.54182231531143e-05
-1.97920159550721e-05
-3.27958520827464e-05
-8.9843638596241e-06
-1.30326162069821e-05
-1.79511713726244e-05
-2.7717658350775e-05
-1.88679244447789e-05
-1.18515357263586e-05
-1.94048586221498e-05
-3.88402808979169e-05
-2.21359759118352e-05
-1.63690820534412e-05
-1.46210115734151e-05
-1.68671654342294e-05
-5.93012463197377e-05
-3.73413196773091e-05
-1.7172346936712e-05
-3.67260909483222e-05
-1.50103408205063e-05
-2.36557144380167e-05
2.01273429283357e-06
-1.94287864390674e-05
-5.01719140980778e-05
-1.6461840331131e-05
-1.96474970677724e-05
-2.17139460734044e-05
-1.37890575734885e-05
-2.94740276857069e-05
-1.21657104417958e-05
-3.57090680562613e-05
-2.44786234158918e-05
-2.63295722838275e-05
3.71386310682564e-06
6.84448006519424e-06
-2.86310291944991e-05
-2.41818155798624e-05
-1.68224527664782e-05
-2.78981227075269e-05
-3.36500756968296e-05
-1.6385909050107e-05
-3.64162720010372e-06
-2.21259668508176e-05
-6.33221828482449e-06
-3.54394947222994e-05
-3.20070565808349e-05
-6.56458519103947e-06
-7.99891849585431e-06
-3.43969403813093e-05
-8.32704584119364e-06
-2.06749188917335e-05
-4.82644860861028e-05
-2.673790933074e-05
-3.99367440885368e-05
-2.84217692778202e-05
-1.42081515635211e-06
-3.52015789459406e-05
-2.27272618255272e-05
-1.67674452380122e-05
-1.29651188656821e-05
-9.65536733134593e-06
-1.76431441506071e-05
-3.23380601073291e-05
-2.22031474464478e-05
-2.54242066385947e-05
-1.83279397305193e-05
-1.68059115390057e-05
-2.02851885645101e-05
-2.33146153283818e-05
-4.25802317417789e-05
-1.09143169178821e-05
4.02900272757098e-06
-4.74381664916047e-05
-3.98060549425978e-05
-7.62391529367858e-06
-3.02598936673067e-05
-1.97686201119831e-05
-7.08200232421439e-06
-5.09455559433831e-05
-2.39854057638046e-05
-3.37179614549026e-05
-1.51657320273935e-05
-2.43123921495933e-05
-2.66670312922022e-05
-4.71510465928671e-05
-2.00457926377892e-05
-7.03388541271046e-06
-1.03924084284769e-05
-1.80963265067128e-05
-1.5158194631659e-05
-1.47836137390191e-05
5.53539472460339e-07
-3.60429359248215e-05
-3.36302207231966e-05
-7.68263485089888e-06
-3.85524570966925e-05
-4.99991894054757e-05
-5.85350604713442e-05
-3.20871257790851e-05
-1.9671404602994e-05
-8.84158437754564e-06
-3.14042765475824e-05
-2.24929944696278e-05
-1.20686857866047e-07
-8.41516196628594e-06
-3.27960170284091e-05
-2.7632023134602e-05
-3.22405459820327e-05
-2.19431018162961e-05
-2.34643298934677e-05
-5.05225772498146e-06
-3.02934939018148e-05
-1.16020761497263e-05
-1.27824018916415e-05
-6.8917492113251e-06
-2.02560121017638e-05
-2.40882932626219e-05
1.41809218592102e-05
-1.89408559072329e-05
-1.87796581543299e-05
-4.37359220775171e-05
-1.06643821149171e-05
-3.12498069484391e-05
-2.85434942309963e-05
-1.80012206306185e-05
-7.07843546221293e-06
-1.41703505064181e-05
-1.36850927037168e-05
-8.24530937920935e-07
-1.66780035134324e-05
-4.00032690643923e-06
-2.39700265637052e-05
-2.18532111844159e-05
-1.13229957956614e-05
-1.76501244605538e-05
-2.91789948600614e-05
-2.05735928913383e-05
-1.97528321853358e-05
-2.17220497938371e-05
-1.05699982109884e-05
-1.67143599038495e-05
-3.68540723765925e-05
-2.96466508874727e-05
-3.22593382501288e-05
-3.1071735348468e-05
-7.63994701799253e-07
-2.68157864165263e-05
-7.04262168814127e-06
-3.11660879107773e-05
-3.68319368012739e-05
-1.98257933207164e-05
-4.98411130550437e-06
-3.04955905922534e-05
-2.41118001750499e-05
-2.23095464872006e-05
-4.71900621463477e-05
-4.65934572010987e-05
-1.97086582278055e-05
-2.79788858569003e-05
-5.77662718953132e-05
1.57512047472706e-06
-3.98189159093387e-05
-3.62573862155995e-06
-2.21048442319737e-05
-5.20608102195919e-06
-5.04578270414395e-06
-2.96052194297015e-05
-2.10771831315674e-05
-2.64668492624818e-05
-1.58482478940399e-05
-1.88903384479792e-05
-3.55344301648934e-05
-2.54067316026392e-05
-2.26474070516613e-05
4.46827886445331e-06
-1.74553211138196e-05
-1.94655385976125e-05
-2.00602177152774e-05
-3.80386838581713e-05
-1.30365551249965e-05
-2.71078779960915e-05
-4.15589896053163e-05
-2.73351708830375e-05
-4.2921506127839e-05
-1.57570188471296e-05
-3.52214131502908e-05
-1.71024023618038e-05
-2.64934119749057e-05
-7.69621889766019e-06
-2.72105237563967e-05
-3.18217830839784e-05
-9.28046982809145e-06
-8.41880187659868e-06
-2.17607408041782e-05
-3.49242457328243e-05
-2.09026057066242e-05
-2.04273136273334e-05
-3.83239335524104e-05
-2.42538086571881e-05
-3.08214163276492e-05
-2.32013810324346e-05
3.82363337485771e-06
-2.14727235897103e-05
-3.84505888746407e-05
-4.10152215509442e-05
-2.64649941674304e-05
-4.92552511362476e-06
-3.49045188639444e-05
-2.40535553910486e-05
-1.44498856262672e-05
-2.57425857649066e-05
-1.96567006411308e-05
-1.41169583890792e-05
-2.4697893668695e-05
-2.58130076877069e-05
-5.86074802831132e-06
-4.61243304102403e-06
-4.28595448935522e-05
-1.50663784568462e-05
-3.19447137847702e-05
-3.72109257084267e-05
-2.82501326879145e-05
-2.24001282780224e-05
-3.42408926800908e-05
-1.6626546927466e-05
-2.47441191535824e-05
-2.16211041421908e-05
-2.90109467317797e-05
-2.31284791123293e-05
-1.55796150248207e-05
-2.24777040551886e-05
-1.69638924791879e-05
-2.27309356704316e-05
-1.74713561579345e-05
-1.82940404909866e-05
-3.84635855626064e-05
-2.89614334727882e-05
-1.75589251720391e-06
-3.15148646277903e-05
-1.42281562964074e-05
-2.08174071337454e-05
-1.27873648891826e-05
3.15886699498806e-06
-1.64497326013522e-05
-1.47969092827828e-05
-9.91531724573805e-06
2.4763150693347e-07
-1.30232405254645e-05
-1.62985003805463e-05
8.84532159273354e-09
-9.75783487335682e-06
-1.7661658375347e-05
-3.29156867103774e-05
-1.39235494053436e-05
-3.33561457837713e-05
-3.15293383719316e-05
-1.94608278170446e-05
-2.20140282816161e-05
-1.36613134114184e-05
-1.3842578862593e-07
-1.01643077129032e-05
-2.1980414500025e-06
-4.95144572784754e-06
-1.25204441682502e-05
-3.84396970739463e-05
-7.21212316380613e-06
-2.88012402537858e-05
-1.7796144258656e-05
-3.05957296824681e-05
-3.30762605198243e-05
-2.37842498118605e-05
5.69542157381024e-06
-1.80021661830996e-05
-2.60406270003174e-05
-3.30921526071438e-06
-2.79422054964901e-06
-2.03496844389448e-05
-3.94260103816149e-05
-3.39766150156913e-05
8.01429584399428e-06
-1.28665010337061e-05
-7.72902397379143e-06
-2.39008776297837e-05
-3.70467558361792e-05
-2.40050056516756e-05
-2.74955974922463e-05
-3.21070264332913e-05
-1.33376281848698e-05
-4.16432790208314e-06
-1.42428035078226e-05
-3.43564660708732e-05
-1.06430738216579e-05
-8.68367241030087e-06
9.99129101039361e-06
-2.50797482424286e-05
-1.6673718246698e-05
-2.59001913957861e-05
