# Supplementary material for: Research on computational propagation and identification of mine microseismic signals based on deep learning
Source: PLoS One. 2025 Oct 22;20(10):e0334641. doi: 10.1371/journal.pone.0334641 (PMC12543183; doi:10.1371/journal.pone.0334641)
Supplement: S1 Data — (ZIP) [file pone.0334641.s001.zip › 000100500001017.xlsx_0.txt_24.txt.txt]

-2.30777213373854e-05
-9.26479632804868e-06
-2.55943802228717e-05
-1.75461519317345e-05
-2.40748060146508e-05
-1.65955829331709e-05
-2.93067187078058e-05
-2.26088906126676e-05
-2.4111159652705e-05
-3.38962530016062e-05
-3.16220062753228e-05
-2.2737738472956e-05
-2.59914320590197e-05
-2.89771790958288e-05
-3.86080507022112e-05
-2.73510101597731e-05
-4.79317266890534e-06
-2.26110066746724e-05
-1.73042147685432e-05
-1.669321681311e-05
-1.89139605275312e-05
-8.14070184847473e-06
-2.0176299111382e-05
-3.32853360513314e-05
-7.76483674463646e-06
-7.38301807155317e-06
-1.06333440629999e-05
-3.81379704711784e-05
-1.03586930690502e-05
5.19175779664082e-06
-1.96221190271453e-05
-2.88276542954307e-05
-2.76670558598264e-05
-1.91403565784402e-05
-1.47767449763028e-05
-1.94593790761672e-05
-4.19306979137447e-05
-2.82461895485741e-05
-9.21007696486757e-06
-1.37980082231381e-05
-4.32710204119227e-05
-2.77602311090037e-05
-2.08297643488126e-05
-4.94616598622016e-06
-6.93182954458093e-06
-3.42889960253739e-05
-3.63484753410356e-05
-2.64343329884011e-05
-3.37010581109704e-05
-2.58543274660958e-05
-3.99049442799065e-06
-7.76633855203664e-06
-2.62449575881841e-05
-2.46155186410327e-05
-2.11520839906885e-05
-2.04828748402444e-05
-2.81449430024332e-05
-2.09355104070321e-05
-1.55381175418376e-06
-1.11568780727394e-05
-1.51369938166398e-05
-2.72878745357469e-05
-9.77706530291034e-06
-4.07260293538064e-06
-2.47679770318988e-05
-1.52655110859737e-05
-2.82941409928534e-05
-2.59451577608102e-05
-1.69336752349228e-06
-2.16838801310702e-05
-2.18012043720123e-05
-8.61162670729155e-07
-2.21409115707169e-05
-1.34441257770389e-05
-1.01238332465813e-05
-2.02290702383691e-05
-9.55420377935655e-06
-1.25994550329173e-05
-1.4382605216734e-05
-3.36757649311403e-05
-1.57723684112254e-05
-1.03029108342855e-05
-1.89779982826171e-06
-3.13175206260561e-05
-1.73759560708732e-05
-2.05608849836277e-05
-4.8757294169948e-06
-1.89562650268991e-05
-1.52394487355265e-05
-1.45784642469124e-05
-2.73710868165098e-05
-1.88139174865184e-05
-1.93363712826876e-05
1.12489937872431e-06
-3.50614941898492e-05
-4.44569253116842e-05
-6.83849646510169e-06
-3.16577627133113e-05
-7.6858729630728e-06
-3.12831955348821e-05
-1.80688431062099e-05
-1.25573934792981e-05
-5.45712628906881e-06
-1.60439128122525e-05
-1.02668430938769e-05
-5.82548904893536e-06
-3.47498268656731e-05
-8.08152361469472e-06
-2.61685027388703e-05
-2.20486491865639e-05
-2.27011374180257e-05
-5.1066144235573e-05
-2.16100973895091e-05
-1.97322796377222e-05
3.44470884311144e-06
-3.18255413524443e-05
2.21721543638531e-08
2.30399216965399e-06
-4.30209903860917e-05
-3.96834164440004e-05
-1.70812585446536e-05
5.35337334983475e-08
-2.81006683908432e-05
-2.37782304051959e-05
-3.18321795340074e-05
-4.25791938993235e-05
-2.53534626298333e-07
-1.80930618633105e-05
-6.32009547061459e-06
-2.37267097523209e-05
-3.0944763822285e-05
-2.31222267883076e-05
-2.06020087748042e-05
-2.35368213321704e-05
-1.22246070621921e-05
-4.77676029835517e-05
-1.20474308345424e-05
-2.36268496167957e-05
-3.57911913100916e-05
-1.06918176097975e-05
-4.92782456558763e-05
-2.34486103360099e-05
-1.65989308515193e-05
-1.84365156780356e-05
-2.4953307590904e-05
-1.47522824033592e-05
-8.19856249740334e-06
-3.3125735986336e-05
-2.3622877565751e-05
-8.35788293430715e-06
-2.65575366627753e-05
-1.13401132158504e-05
3.48428494562874e-06
-1.10041584334653e-05
-2.0285378008325e-05
2.55024127316932e-05
-3.36790201161994e-05
-2.93846818818237e-05
-4.51195842038813e-05
7.92949283737743e-07
-1.55149770803194e-05
-4.60579775217163e-05
-2.06920551285721e-05
-2.85855832367115e-05
4.96696478094324e-06
-3.12701833539418e-05
-2.38114746369764e-05
-1.12393082858401e-05
-1.03644972804496e-05
-3.33012722829081e-05
-1.60697925821537e-05
-3.65107799860142e-05
-2.82416315987371e-05
-2.18968286805911e-05
-2.61416506034833e-05
-3.74322144643926e-05
-2.30918671369938e-05
-1.60576577257922e-05
-1.82274293185811e-05
-1.72253995161633e-05
-1.07980776720567e-05
5.35676113730306e-06
-1.12334108782739e-07
-1.46024432702254e-05
-1.01271411179416e-05
-2.46977485973851e-05
-3.44211526249761e-05
-1.32408513764382e-05
-5.22581669972932e-06
-2.94734198618408e-05
-2.47184280064588e-05
-2.27967653619773e-05
-4.24396601143032e-05
-2.90635938249328e-05
-3.57244464383785e-05
-3.12588575331084e-05
-2.68443731553227e-05
-2.13202586914589e-05
-3.72738107855057e-06
-2.68327221534911e-05
-1.56578262495943e-05
-1.6752536925224e-05
-2.23966495838706e-05
-2.94376978144309e-05
-3.37153640993536e-05
-2.45249907369842e-05
-7.94702864368994e-06
-2.45524585663622e-05
-9.28716168762553e-06
-1.39886778636721e-05
-2.72223664593721e-05
-1.4501623384331e-05
-2.58548022938453e-05
-4.87927747946974e-05
-9.05149670561951e-06
-3.83072311594694e-05
-1.51436831037037e-05
-1.9468508346761e-05
-1.10839031223434e-05
-2.03834916219007e-05
-2.10310340274022e-05
-2.13604493789531e-05
-2.63547565090577e-05
-2.09990360166142e-05
-4.193932789104e-06
-3.01421618551953e-06
-6.80259448964306e-06
-1.15939265796377e-05
-2.05918124342281e-05
-3.49763132648127e-05
-1.93612255921197e-05
-3.31875145988316e-05
-2.47204624807169e-05
3.48611786279602e-06
-1.15258870378501e-06
-1.97571725807305e-06
-8.68518710784173e-06
-3.59486683826038e-05
-1.50646640900397e-05
-2.32251129979761e-05
-4.7980761400704e-05
-2.76682196419194e-05
-1.63507776520157e-05
-1.82545511463797e-05
-3.01764253830338e-05
1.00708475611243e-05
-1.20115696566006e-05
-1.71100858198093e-05
-1.91334844142707e-05
-2.69980216197304e-05
-1.8884132000603e-05
-2.16964540902113e-05
-2.82512705307066e-05
-8.10845641568127e-06
-4.87409570592187e-05
-2.40077338455513e-05
-2.74594959488047e-05
-1.24045198903904e-05
-9.74502725298409e-06
-2.39317408530849e-05
-3.73498060348436e-05
-1.70167199278991e-05
-2.45681705807005e-05
-1.63002443201543e-05
-1.70622115837226e-05
-2.94490641828774e-06
-2.02395036330856e-06
-2.94308820234454e-05
-1.50047636277897e-05
-1.19619274787e-05
-2.63764045314452e-05
-3.09749905695702e-05
-1.1678605827163e-05
-2.73182402466437e-05
-4.53471138785846e-05
-5.5247641265113e-06
-1.67831351988756e-05
-3.12683861984834e-05
-2.73253769021083e-05
-1.77737239186488e-05
-4.12130523292218e-05
-3.01217601103443e-05
-3.62978375910799e-05
-4.44863506509522e-05
-4.18983272839778e-05
-4.86259340325587e-05
-4.54582157499727e-05
-3.32192190399717e-05
-2.14586248500491e-05
-2.52713270586812e-05
-1.27516079593133e-05
-5.7813869667042e-06
-2.66136439299608e-05
-1.46953866951012e-05
-1.244089203929e-05
-2.65325323300511e-06
-3.35892054007653e-05
-1.82005256573157e-05
-1.77900775379613e-05
-9.22880458498608e-06
-1.21912383934516e-05
-2.63056301215335e-05
-2.14637974806927e-05
-3.06007925114152e-05
7.66753191634859e-06
-2.46428008696411e-05
-1.23774329158535e-05
-3.4371240020736e-05
-2.39706413840675e-05
-3.70062022254939e-05
-1.77034034526879e-05
-3.0993644857263e-05
-4.16453883360359e-05
-7.90771400922773e-06
-1.06907322575761e-05
9.11903121009914e-08
-9.82052578260039e-06
-1.04367133157559e-05
-1.22162089589809e-05
-1.55348291667394e-05
-2.7663980889889e-05
-4.08190397622699e-05
-1.40762212352242e-05
-5.17942526656839e-06
-2.34333524325937e-05
-1.45447554727034e-05
-1.86610753561776e-05
-8.17965009817375e-07
2.29488003312005e-06
-2.44522365539524e-05
5.96012755987844e-06
-4.01183502216543e-05
-1.85051520002838e-05
-5.0580753273236e-06
-1.63568921403148e-05
-1.1443588907012e-05
-2.5597841357075e-05
-1.0571200141883e-05
-3.96420660056732e-05
-1.32419293756566e-05
-2.30272313181244e-05
-4.39109750407286e-05
-4.97518480190661e-05
-2.89424160413602e-05
-1.34990216209778e-05
-1.92821576280912e-05
-1.31072510390409e-05
-1.70141876544635e-05
-2.31806585203959e-05
2.79627692672558e-06
5.52217757604104e-06
-1.39503816321396e-05
-3.88513867422622e-05
-2.83966621653493e-05
5.47706333960078e-08
-4.06789854792808e-05
-3.16066390540623e-05
-1.78734752719505e-05
-2.73544273954998e-05
-4.06476759414124e-05
-3.25839642930249e-05
-1.57120851464654e-05
-3.15740718565127e-05
-2.22305911526659e-05
-3.20999530281051e-05
-1.49503888843876e-05
-4.57883370841955e-05
-2.94938290936249e-05
-2.20059900377497e-05
-6.36416464649356e-06
-1.65767952780757e-05
-2.40579430972981e-05
-1.88867730456458e-05
-2.86493154853658e-06
-1.25895039030902e-06
-1.79630908985406e-05
-1.75768312740121e-05
-1.15298848095045e-05
-2.29657241894188e-05
5.58877575926571e-06
-2.56136708114125e-05
-3.00920743585852e-05
-2.04954574539356e-05
-2.64813444928755e-05
-2.31044408050405e-05
-5.11045401627185e-05
-1.93446318660708e-05
-7.56363572861701e-06
-2.79646952466231e-05
-1.13100240459989e-05
-8.5153408794188e-06
-8.10475018960558e-06
-1.17638163107787e-05
-2.67905730115896e-05
-1.23721249199298e-05
-1.36976024827428e-05
-1.06958603633853e-06
-2.44611972733673e-05
-7.82124963766857e-06
-3.79002504483077e-06
-2.08572786035535e-05
8.76195338864048e-06
-3.81300054679741e-05
2.68359851409538e-06
-2.44866559693553e-05
8.26532565742289e-06
4.70160342467444e-06
-4.84538466947531e-05
-1.51465300380291e-05
-2.58014830635492e-05
-2.78960330949804e-05
-1.92118146349332e-05
-2.65051452474148e-05
-7.10303291204165e-06
-2.37889144685278e-05
-3.61370034587199e-05
-1.60013873253244e-05
-1.2995834395149e-05
-1.04074556616669e-05
-3.08847550285142e-05
-1.06770783377599e-05
-1.8443104581656e-05
-3.01744251641593e-05
-2.16145048758818e-05
-1.34150864809132e-05
-3.03961624087014e-05
-3.33106312493937e-05
-3.69714758294251e-05
-1.49909851163728e-05
-4.42807822072283e-05
-1.50829292840194e-05
-2.92400723078013e-05
-3.53842444022317e-05
-3.39175362882093e-05
-2.07352588326403e-05
-1.39330064932618e-05
-9.51163547003137e-06
-1.28713838585933e-05
-2.54518286250743e-05
-1.10940708385523e-05
-2.10991052552218e-05
-1.33535209718535e-05
-3.21246546307966e-05
-2.80221506689605e-05
-1.79791871391882e-05
-1.14769288829788e-05
-1.11610749040334e-05
-8.54955999571861e-06
-9.91461940106417e-06
-3.06944473250135e-05
-2.79684581042321e-05
-2.65697628066246e-05
-1.81230893086441e-05
-3.21998966362506e-05
-1.13239789673227e-05
-1.74324243671434e-05
-2.78895583213345e-05
-1.86839154885827e-05
-2.17694538463669e-05
-1.6151545607755e-05
-2.24286167437782e-05
-2.24352191568323e-05
-2.03725015001078e-05
-2.374035225955e-05
-1.91691236350828e-05
-1.20187030295308e-05
-1.83693939971691e-05
-2.26603300079553e-05
-1.80528504810971e-05
-2.07466010898516e-05
-4.17540704795269e-05
-1.02367178036427e-05
-2.88936406959859e-05
-1.19866432327874e-05
-1.33326702259315e-05
-3.70026020721432e-05
-3.62209503665417e-06
-2.09559493804787e-05
-8.88736077183895e-06
-1.59467177403673e-05
-2.25560209100143e-05
-3.82864809974971e-05
-3.15742758921198e-05
-1.10761661974037e-05
-1.84241530171656e-05
-1.80301445889562e-05
-3.63694680843691e-05
-2.0102054727074e-05
-3.46806752361028e-05
-2.38212424406723e-06
-2.6588060435199e-05
-3.84704204564584e-05
-1.59164535638845e-05
-2.55416076965627e-05
-4.00745368395473e-07
2.8617633844747e-06
-2.28302483854281e-05
-4.24229878041576e-05
-2.26799957530673e-05
-1.96207028220937e-05
-1.95184649564774e-05
-3.32353252142031e-05
-2.6131290605944e-06
-1.43074631566566e-05
-2.72354936687008e-05
-1.45316673815404e-05
-2.28172486804845e-05
-4.5155059632171e-05
-1.58593292012911e-05
-2.6370574580903e-05
-2.80161472703316e-05
-4.69772451757281e-07
-4.15215600560999e-06
-2.86438856364209e-05
-2.64954805698739e-05
-7.63359187024369e-06
-1.93355682632321e-05
-2.91478107430914e-05
-3.95272276308075e-05
-3.2416098470602e-05
-3.93683733285054e-05
-1.99889522699357e-05
-2.01567298221469e-05
-2.84485207841964e-06
-3.42402232070144e-05
-2.57526814297388e-05
-2.8672330824439e-05
-2.31991062713215e-06
-1.18710032509628e-05
-1.87944993119078e-05
-5.13896148154551e-06
3.10568297164663e-07
-1.29362142460633e-05
-5.57232899056717e-06
-3.02648816932714e-05
-1.67165974287009e-05
5.74084625009526e-06
-1.53232283767906e-05
-6.61099155466825e-06
-1.25529702689873e-05
-1.84999241439579e-05
-8.28386719047386e-06
-1.78079330478037e-05
-3.38461837952517e-05
-4.08011815065297e-05
-3.04229947194105e-05
-8.99518545693424e-06
-1.56022307092638e-05
-4.38218380941113e-05
-4.4146978412548e-05
-2.59376460468887e-05
-4.71245049109661e-06
-3.24550390850662e-05
-4.85866594342886e-06
-2.430704053662e-05
-1.12063365270021e-05
1.28071048376164e-05
-2.19688099792249e-05
2.6247738867953e-06
-1.90148392167251e-05
-2.87000665107407e-05
-2.70957660358482e-05
-3.36857512345961e-05
-1.62364296668659e-05
-1.9377802906212e-05
-1.22284448101211e-05
-1.13265809106692e-05
-1.19656291322854e-05
-5.12213092989654e-05
-3.75010817230478e-05
-1.79295096033704e-05
-2.88880721525648e-05
-2.22047637746186e-05
-4.55140453576083e-05
-3.0220563877542e-05
-1.39292287380472e-05
-9.37473133878554e-06
-3.4892983567381e-05
-3.30311822739218e-05
-3.80522110990854e-05
-2.79979309794541e-05
-1.80302587390084e-05
-4.08492233003606e-06
-2.80737601076132e-05
-2.28122083109708e-05
-2.94819415001398e-05
-2.12474942213311e-05
-2.88047071883192e-05
-5.11307909988958e-06
-2.49894837568123e-05
-2.66607291142501e-05
-3.61889678345623e-05
-2.65439938770518e-05
-2.19688880914793e-05
-2.31179896049044e-05
-1.32548501530783e-05
-2.18322457945365e-05
-3.28587579678962e-05
-1.52144925028189e-05
-3.92984458476815e-05
-4.44453601093163e-05
-2.2346863973649e-05
-3.16751362764176e-05
-4.54649567399894e-06
-3.08138305774196e-05
-1.74319962025562e-05
-2.80510046545666e-05
-1.69066151972505e-05
-1.84744563871088e-05
1.11664200178249e-05
-1.96590149752987e-05
-2.43901617872422e-05
-1.037375826957e-05
-3.09367023391895e-05
-1.82597458711997e-05
-2.94029538942622e-05
-3.25263525286358e-05
-2.5180362811517e-05
-3.9853474759588e-05
-5.11372636596884e-06
-3.74918149407624e-05
-3.18221023302539e-05
-4.00396265879789e-05
-9.88892130115897e-06
8.07430547965342e-06
-3.30779111438105e-05
-2.02466448839159e-05
-3.50472273497375e-05
-1.73831021507217e-05
-3.80701129417731e-05
-6.47446881761392e-06
-1.53715832456678e-05
1.03294310101362e-05
-2.32245421000316e-05
-3.03437082449896e-05
-1.78214579380153e-05
-2.29848116611579e-05
-2.15247796866112e-05
-3.3590731216299e-05
2.94039128225743e-06
-2.27858447485901e-05
-2.97684462483129e-05
-2.46437639051305e-05
-2.20309887767788e-05
-2.22786645630718e-05
-4.65359427379013e-05
-1.81080841612635e-05
-3.48112853643649e-05
-2.24115756302111e-05
-1.7884419461909e-05
-3.38557584835218e-05
-2.05510585537502e-05
-1.40771724194005e-05
-1.13780829291979e-05
1.42501900114799e-05
6.09861888116629e-07
-2.65610706425347e-05
-2.69713996128194e-05
1.41684664138526e-05
1.92826215303246e-05
-3.70875306341291e-05
-2.54728017108159e-05
-1.68434075711563e-05
-5.39400608477714e-06
-2.15735993235629e-06
-2.53861423064187e-05
-2.72710417346831e-05
-2.91851689658407e-05
-4.24430088321493e-05
-2.41171975194737e-05
-2.28571998031407e-05
-2.68848758049932e-05
-2.94444417346894e-05
5.46549717115349e-07
-3.42768233379439e-05
-3.64975435204427e-05
-3.48598378791395e-05
-2.77873833543391e-05
-2.22622818527394e-05
-3.17516620973454e-05
-2.16058939643206e-05
-3.09954836003206e-05
-2.65322352601907e-05
-2.04314216493283e-05
-3.2149791799921e-05
-3.36012406178011e-05
-1.16741342666083e-05
-2.99461064768836e-05
-2.12463555087811e-05
-2.18865890426089e-05
-1.90038419071916e-05
-3.15770462066859e-05
-1.82774786746174e-05
-1.38429626484509e-05
-3.3082202913754e-05
-5.94745478166705e-06
-3.93732480621301e-05
-2.78131099647021e-05
-1.19606772339333e-05
-2.00887916600885e-05
-2.97260660786642e-05
-2.44926661489048e-06
-1.40856590976938e-05
-1.84017495435771e-05
-9.60454957907296e-06
-2.11311523189086e-05
-2.00952256351808e-05
-2.52559432786787e-05
-2.4825639384927e-05
-3.44150365995216e-05
-1.66182392914535e-05
-1.56036336144829e-05
-1.34595624424949e-05
-1.15147284849713e-05
-2.69081820704737e-05
-1.64314410913842e-05
-2.666964029666e-05
-3.47283809712079e-05
-5.10488857295015e-06
-2.33450094631259e-05
-3.3537070070801e-05
-1.27617060188528e-05
-3.03412351541304e-05
-4.02348846759751e-05
-2.55754543578662e-05
-2.37755462836769e-05
-1.99681412864558e-05
-8.16657194580341e-06
-2.98227231862831e-05
-2.68852656120627e-05
-1.29244210140546e-05
-1.47256371847902e-05
-1.42067921831361e-05
-3.31974200176745e-05
-1.23587209236553e-05
-8.54913038524127e-06
2.01216103537051e-05
-2.25818691934514e-05
-2.14644001889938e-05
-2.1501316015046e-05
-2.75465722839939e-05
-1.45796111645264e-05
-1.23337930014459e-05
-2.71399398361235e-06
-4.4410701955698e-05
-3.04430958350227e-05
-1.16022754227266e-05
-1.14693434741474e-05
-1.88031109995949e-05
-1.50688330755395e-05
-2.98846520287812e-05
-2.76615613086066e-05
-1.8167474021075e-05
-2.43853523540424e-05
-3.46896780555049e-05
3.24524611601328e-06
-3.58135893787062e-05
-2.44890886629593e-05
-1.89719806139853e-05
-1.27763778986226e-05
-1.65261089327988e-05
-3.30160879986134e-05
-9.39291685181696e-06
-2.24739041089929e-05
-2.56922575113604e-05
-3.11552602934866e-05
-1.80769408233018e-05
-3.67178701968809e-05
-2.12752450131701e-05
-3.04247049494579e-05
-2.66077351841074e-05
-3.77978080656743e-05
-3.65194890080702e-05
-1.84219775191161e-05
-3.00192099093726e-05
-3.50542610405825e-05
-2.87264483402023e-05
-2.70322130785319e-05
-2.51313788383152e-05
-1.20880524365334e-05
-3.65001483854393e-05
-2.8384620063133e-05
-1.18892432927574e-05
-3.55688128099613e-05
-3.06893509168979e-05
8.723925768694e-07
-8.94815076547563e-06
-2.89598097337051e-05
-8.07481555630016e-06
-2.62263846812981e-05
-4.39186793944782e-05
-6.97056034529019e-06
-1.07097579086623e-05
-2.67854122438962e-05
-1.75696923516971e-05
3.43763061902478e-06
-1.5094532206859e-05
-1.24307297761573e-05
4.01933778824949e-06
-3.49261910087594e-05
-3.8049709446672e-05
-1.71336236974824e-05
-1.69010220570559e-05
-2.03050194382314e-05
-7.61493297888906e-06
-3.33680293425763e-05
-2.07360407180895e-05
-2.46067800251173e-05
-2.34095076959697e-07
1.73181829422038e-06
-2.16740079343622e-05
-3.83955005040527e-05
-1.51677915197669e-05
-2.19110107179863e-05
-3.85559513141714e-05
-2.16819462645265e-05
-3.71530111083314e-05
-7.85346692326497e-06
-8.87856702667253e-06
-3.52175037535798e-05
-3.45616288635923e-05
-3.10822472890748e-05
-2.07832894379219e-05
-8.65964246681423e-06
-3.1355007732844e-05
-1.53937432695818e-05
-3.6054689463892e-05
-3.55640257045687e-05
-1.24447257088803e-05
-3.82075852447683e-06
-9.70040312989433e-06
-1.82423468721474e-05
-2.59395016724507e-05
-9.49513019739694e-06
-1.73391942323874e-05
-2.34676973638169e-05
-2.00636271099859e-05
-3.11940934944075e-05
-1.92952451088756e-05
-2.00350723055435e-05
-4.02538830883645e-06
-3.32582745897192e-05
-1.95221055212121e-05
-1.05368379052531e-05
-1.17782516094198e-05
-4.13307479242549e-05
-1.37566710239953e-05
-2.44485517289206e-05
-3.28050328568303e-05
-1.41024775564612e-05
-2.41520217732351e-05
-3.10476457273163e-05
-4.39358322425931e-05
2.30417383629436e-06
-1.97465822178328e-05
-1.45806626260637e-05
-7.92635525949313e-06
-3.1099748392653e-05
2.45430097268333e-06
-6.56960833554289e-06
-2.84663296487183e-05
-2.07769141769246e-05
-1.03368835975752e-05
-1.60887944017794e-05
-1.01964277720255e-05
-3.56214553562498e-05
-3.06742638229135e-05
-1.37406878505026e-05
-1.77721910951855e-05
-2.0039619469082e-05
-6.34113781741059e-06
-1.80669396557219e-06
-1.98651501925375e-05
-2.54696731925051e-05
-2.42777920815167e-05
-2.27508074709334e-05
-1.66933686624444e-05
-4.79444188420665e-05
-2.67856833286384e-05
-2.01492731696262e-05
-1.26316308093879e-05
-2.3069811195382e-05
-3.03909800720671e-05
-1.35382391288189e-05
-5.16696932161169e-06
-1.70710402743527e-05
-1.76271625976333e-05
-3.13574234523659e-05
-3.93945455731929e-05
-2.90237803643097e-05
-3.21898661688964e-05
-4.12206196338298e-06
-8.4073977308672e-06
-4.278582076334e-05
-1.18878894026657e-05
-2.48638217734719e-05
-9.15043159065438e-06
-1.63953268023123e-05
-1.142698088022e-05
-3.39757947340347e-05
-1.4771774408724e-05
-2.05715427022144e-05
-2.24464222233029e-06
-7.76138892499549e-06
-1.95499490392298e-05
-1.61038613298998e-05
-2.62225503871562e-05
-2.10656658869184e-05
-2.72471001289572e-05
-1.32288217832483e-05
-1.78125985768379e-05
-3.07579602500402e-06
-8.75713054871924e-08
-2.96284710098668e-05
-1.35089209086866e-05
-2.65988982201017e-05
-2.01213772970778e-05
-2.14828425965216e-05
-3.44932676363699e-06
-2.23161311817894e-05
-2.62928463700509e-05
-3.65278910785806e-05
-9.17438190668287e-06
-2.78415747000513e-05
-1.29121737849203e-05
-3.36971729853359e-05
-2.77472935088524e-05
-2.59358849054326e-05
-1.94892201790734e-05
-3.30318421543045e-05
-2.48623425064456e-05
-2.45557455163184e-05
-8.74452103912931e-06
-2.22653203244434e-05
-1.45060854277819e-05
-4.26848637117605e-05
-1.08955095409974e-05
-3.77058443788106e-05
6.20966026693226e-06
-2.1482466905881e-05
-3.24955510021108e-05
-3.49468962285889e-05
-2.53545897081177e-05
-2.99498748882594e-05
4.13612747944858e-06
-3.36406383370344e-05
-3.46847142201188e-05
-2.61138247962248e-05
-2.23816667804073e-05
-2.74347561648899e-05
-6.31273124149144e-06
-7.83842633888805e-06
-2.63966974273866e-05
-1.86230902414662e-05
-3.75844079854302e-05
-2.22932369979463e-05
-1.38778038882583e-05
-2.88301813751448e-05
-2.18859502489932e-05
-2.26394500953909e-05
3.39645898415024e-06
-7.43005442216364e-06
-1.238035252452e-05
-3.00121576620662e-05
-2.5121695105505e-05
-2.24914930929961e-05
-2.91677226463504e-05
-2.38779862541605e-05
-9.5752033675727e-06
-2.86344418407469e-05
-2.55794886804374e-05
-3.21900534226747e-05
-1.80259211050647e-05
-2.92345223007363e-06
-2.41709929243824e-05
-3.86724636978444e-05
-1.08095102864816e-05
-2.86101718365955e-05
-1.46762887248629e-05
-1.87489617607037e-05
-3.01494034149776e-05
-1.39996498197367e-05
-1.2750524433077e-05
-4.03952681697203e-05
-1.52791431341631e-05
-4.55008420754818e-05
-1.40900900240574e-05
-3.68808199657039e-05
-1.55331882582958e-05
-2.64038198074009e-05
-2.42341066797506e-05
-3.59416535969799e-05
-3.24904236218734e-05
-6.06974488078682e-06
-1.98257277339828e-05
-2.69045268107748e-05
-3.17715589159923e-05
-3.40843305244925e-05
-3.66183995485655e-05
-8.63452060682434e-06
4.64143003626007e-06
-1.87806510627105e-05
-1.70941294665545e-05
-2.17402187517366e-05
-5.93609568083853e-06
-1.64883256411628e-05
-1.25604175839004e-05
-2.15228243073856e-05
-2.16478885182194e-05
-2.96756555184052e-05
-1.49165903005424e-05
-1.4671629452511e-05
-2.38221231602647e-05
-6.69885757642413e-06
-2.07409870069497e-05
-1.92190319882727e-05
-1.24182893592617e-05
-2.58207997946171e-05
-4.50364271711114e-05
-7.49171079843359e-06
-2.21081264962667e-05
-2.14814234779397e-05
-2.47072711811822e-05
-1.76319807611445e-05
-2.54124144558845e-05
-2.39177976761665e-05
-3.74266280222321e-05
1.16941336550322e-06
-9.58664543308332e-06
-1.18192222427167e-05
-2.07229683147368e-05
-7.00673984768298e-06
-1.20680195341604e-05
-4.52249504958851e-05
-6.15888407726088e-06
3.20050942500086e-07
-1.7673965674104e-05
9.18202503427256e-06
-1.4783808955957e-05
-4.28803298711921e-05
-1.60208940930123e-05
-2.05962357832534e-05
-3.48107086177492e-05
-4.17141081817214e-05
-3.49620712789464e-05
-4.99137878097433e-06
-2.70050753339779e-05
-2.57768168959799e-05
-1.41162991025183e-05
-1.89083599857649e-05
-2.18081302615815e-05
-4.97340061418117e-06
-9.35515356749809e-06
-2.20461882124243e-06
-2.27598703462792e-05
-2.14517852125257e-05
-3.40564489424563e-05
-3.68234302883945e-05
-5.20314048437522e-05
-1.87521056824594e-05
-3.04539712854055e-05
-3.80988314262608e-05
-3.60882491629417e-05
-2.31852303825845e-05
-2.54230179258241e-05
-3.71459705397219e-05
-1.27687929409814e-05
-6.1511464900689e-06
-2.36686196063813e-05
-8.70031047916597e-06
-2.12572935746864e-05
-2.5770793933525e-05
-4.12323666630102e-05
-2.5316910412451e-05
1.70357618736247e-06
-1.49976018456693e-05
-9.28399213995028e-06
-1.00259671411005e-05
-1.05665713189116e-05
-3.05053574563075e-05
-2.2192773623763e-05
-4.11537896307587e-05
-5.64672094889064e-06
-3.46955730572246e-05
9.3801242080693e-07
-2.53629390286741e-05
-3.19263736258636e-05
-1.95871928875367e-05
-1.59026871191038e-05
-2.16740511248251e-05
-2.14531910508966e-05
-3.1979461725872e-05
-2.98988233885332e-05
-3.65598926843277e-05
-2.09313121201056e-05
-1.69994371891897e-05
-3.95059767169655e-05
-1.10151016314111e-05
-6.55403654403893e-06
-2.29070413559168e-05
-3.42058118764956e-05
-1.96344974644744e-05
-1.07016194861262e-05
-2.50788381511894e-05
-4.75108145013387e-05
-1.02981234822773e-05
-3.0373167530174e-05
-1.4056854456817e-05
-2.71345301413217e-05
-1.56476272895797e-06
-3.25956239756353e-05
-6.23520205866902e-06
-8.35227213981335e-06
-1.68049873264072e-05
-2.21309330061516e-05
-1.20982150232649e-05
-3.58948899717895e-05
-2.90405923254062e-05
-2.21119260135171e-05
-2.0392346246204e-05
-3.71976808014789e-05
-5.48889237043559e-06
-2.98384040165783e-05
-1.10666097903496e-05
-3.08684389516174e-05
-2.99096185035857e-05
-1.45138515879562e-05
-2.44664139819468e-05
-2.36323208683311e-05
-2.82193235712543e-05
-5.34742880297494e-06
-2.11644886082482e-05
-3.31929448693501e-05
-1.12411511870607e-05
-2.68142690078507e-05
-3.49788248635086e-05
-1.59699415845913e-06
-1.09979891232652e-05
6.37778943320771e-06
-2.33649759339604e-05
-6.25773932532695e-06
-1.76238748195807e-05
-2.02158559837598e-05
-1.03354069034355e-05
-1.15150207486465e-05
-1.95371183845408e-05
-2.59857440396735e-05
-2.40360276926323e-05
-1.88470857526822e-05
-3.10241539241401e-05
-2.75341552182872e-05
-3.36871687177279e-05
-4.06329830143195e-05
-9.29754129313649e-06
-3.52134413164015e-05
-2.05891016716878e-05
-2.0012601179705e-05
-1.1866688097055e-05
-1.41246672540905e-07
-3.10330749702452e-05
1.55483658709336e-05
-2.67387937027122e-05
-3.81078613421272e-05
-2.73944618118832e-05
-2.30929305443876e-05
-3.18742665620909e-05
-1.42768677056634e-05
-6.43293509392351e-06
-1.8329431442037e-05
-1.68943396729648e-05
-2.39765032417772e-05
-1.40825720818017e-05
-4.00344575849451e-05
-2.77605475710064e-05
-3.01176569646644e-05
-4.06104758255663e-05
-2.2209275539455e-05
5.55983450132833e-06
-2.15062459939587e-05
-1.47530195961194e-05
-2.68597779803625e-05
-1.34486220987905e-05
-2.00664224792147e-05
-9.9687153580074e-06
-2.27842318493573e-05
-1.39819255341337e-05
-1.04753940118342e-05
-2.93092360357883e-05
-2.0234105953448e-05
-1.98506307796466e-05
-2.30999322397035e-05
-3.14317956861183e-05
-2.67775484081296e-05
-1.35736618124363e-05
-3.41553126750651e-05
-2.39846200303958e-05
-1.57508774088518e-05
-3.62996362675713e-05
-1.80457409181732e-05
-2.21630487108583e-05
-3.43424269346853e-05
-2.03933757897897e-05
-1.59179495492582e-05
-1.46255992418859e-05
-2.7561869134245e-05
-1.7951140672217e-05
-3.75797652590524e-05
-1.60517445258904e-05
-1.55153249348293e-05
-2.54086160224899e-05
-1.42367941565729e-05
-1.6813610239815e-05
-1.63406239488465e-05
1.28456872689204e-05
-1.59628567829973e-05
-3.90185703850492e-06
-1.36343136996505e-05
-3.42549397071965e-05
-9.63339447528045e-06
-1.71685845882692e-05
-1.52776450883292e-05
-7.4476159916493e-06
-4.00096246532691e-05
-1.00754121614248e-05
2.72270314065791e-06
-1.63833621842989e-05
-2.37029798778499e-05
-3.26746967576048e-05
-2.86782634628612e-05
-3.07094348200246e-05
-2.54682385853297e-05
-4.795293357038e-05
-5.13081448127211e-05
-1.0567366334502e-05
-1.85662040088854e-05
-3.47328290787916e-05
-3.23975652778337e-05
-1.78823328999323e-05
-5.60653371218268e-06
-1.15827901575975e-05
-3.8555546039127e-05
-1.54002312849541e-05
-1.44215582737047e-05
-1.59127666580786e-05
-2.30446395053628e-05
-2.10825575272364e-05
-1.45026220422172e-05
-4.74794178279943e-05
-2.80405166709625e-05
-2.52173181867941e-05
-1.81953536839817e-05
-1.23784091237979e-05
-2.67710579117104e-05
-9.71864443788512e-06
-3.46033082867166e-05
-1.00986449745863e-05
-1.66039646871152e-05
-3.56835153280937e-05
-1.71656188109867e-05
-1.15459406214592e-05
-1.55909420498849e-05
-2.17231029116213e-05
-2.09224488277887e-05
-2.96545709288981e-05
-2.8315070197827e-05
-1.05486786040275e-05
-1.91908783103798e-05
-2.1574705813284e-05
-2.43701578649754e-05
-2.38433353868603e-05
-1.49556266359125e-05
-1.59808930960447e-05
-1.37903876726627e-05
-3.69222902532674e-05
-1.87145830367302e-05
-4.36466696997422e-06
-2.94969279077277e-05
-2.74748094126085e-05
-3.76242468677393e-05
-1.01648081279947e-05
-9.52275043993599e-06
-1.41697299227632e-05
-1.95253073092755e-05
-4.28186531245496e-05
-1.68356932800094e-05
-2.263703792462e-05
-2.42467340687412e-05
-1.00201892252593e-05
-3.23835912807857e-05
-3.74195008798287e-05
-2.8075315821597e-05
-1.85242634526901e-05
3.59277368257366e-06
-3.44987750512532e-06
-1.16982650432075e-05
-2.08334905168779e-05
-1.40859574359644e-05
-3.35953232881853e-05
-2.67758822220819e-05
-1.03668754530503e-05
-3.71030876047075e-05
-8.74018065363599e-06
-1.40969375612786e-05
-4.12183391843981e-05
-1.00234079271387e-05
-3.43700456944979e-05
-1.95038730635687e-05
-2.17179096477456e-05
-4.21109356024285e-05
-3.21169311176295e-05
-1.20586211853013e-05
-2.13278227248162e-05
-2.90061488416472e-05
-2.74746177309667e-05
-4.39010295466817e-05
-2.84676332431512e-05
-2.12458166437408e-05
-3.43827618816681e-05
-1.75450259714957e-05
-6.1616788546362e-06
-1.67830763006146e-05
-3.0916312267287e-05
-3.12440469457462e-05
-1.1987147488343e-05
3.78484457360188e-06
-2.06804275520054e-05
-5.89128370921441e-07
-1.56689301123148e-05
-1.71680342470196e-05
-2.58492908679206e-05
-1.55717426910826e-05
-3.66556971143508e-05
-1.65515379312343e-05
-2.78642696896105e-05
-1.48834951095019e-05
-4.80436250028949e-05
-3.66649521215177e-05
-5.0298328737876e-06
-3.82821797538403e-06
-4.15918076635048e-05
-3.19828801516726e-05
-1.7535647059461e-05
-7.74241835653642e-06
-3.08614766744777e-05
-3.31842614682867e-05
-3.00469089768806e-05
-1.66450987993829e-05
1.30447397142627e-05
-1.36686744816646e-05
-2.17952127394506e-05
-2.19754753989168e-05
-1.48527289945211e-05
-2.41660497366152e-05
-3.7388103104466e-05
-3.6904791822531e-05
-2.81740254320114e-05
-2.52836804296997e-05
-2.07722989177796e-05
-2.36964610989624e-05
-3.33092109598158e-05
-3.15083151645503e-05
-9.16469139647878e-06
-3.21787320942693e-05
-2.7453599918844e-05
-1.79116207670569e-05
-7.2330754190862e-06
-1.17593296295727e-05
-3.7128978778782e-05
-2.03218681177356e-05
-3.66443134787044e-05
-1.83498698520899e-05
-3.9532600174139e-05
-1.6326913362805e-05
-5.36863403913543e-06
-2.85770041710683e-05
-3.32704379319914e-05
-2.45411710757708e-05
-2.57563161661115e-05
-3.37831873979672e-05
-2.25707170076362e-05
-1.71150080423173e-05
-1.98046689514203e-05
-3.8890394421211e-05
-3.49749630429074e-05
-1.93058206363584e-05
-4.35499570342955e-05
-1.1374480540051e-05
-1.61646262983299e-05
-1.85253218402745e-05
-5.48223453359262e-06
-1.94045365616208e-05
-2.98320970137275e-05
-1.24646691996192e-05
-1.35257965661354e-05
-6.67740959365218e-06
-1.51535314368155e-05
-1.43267978384477e-05
-2.49266282250544e-05
-2.26499541860561e-05
-3.74146357617176e-05
-1.85577081410762e-05
-2.42310077278479e-05
-2.85288187567596e-05
-3.593584573985e-05
-2.78769076248427e-05
-2.27748967661454e-05
-2.51948904877217e-05
-2.12820123531547e-05
-1.59039014208864e-05
-3.05116285738528e-05
1.27826978864173e-06
-2.76066034627467e-05
-1.94906521027266e-05
-1.93927346895568e-05
-2.4759747060587e-05
-1.65284589148715e-05
-1.00422295958671e-05
-5.39944707457622e-06
-1.99748880100306e-05
-8.83235994142957e-06
-2.29236774837851e-05
-3.86852556751739e-05
-9.54527141038362e-06
-8.71298320985147e-06
-9.05701361897933e-06
-2.89694149998384e-05
-9.84938450195287e-06
-1.20589319441346e-05
-1.67110009772515e-05
-1.26355236492336e-05
-1.08484363736313e-05
-1.68225579474135e-05
-2.11498359886018e-05
-1.75821327972676e-05
-1.44210566406001e-05
1.99755006646974e-07
-2.15537177337617e-05
-2.03605891679417e-05
-1.81473158745011e-05
-1.19331925785795e-05
-3.26129554358437e-05
-4.25468737036981e-06
-2.0796764495165e-05
-2.13287499254435e-05
-1.80585594119834e-05
2.39715553660457e-06
-1.97245740115455e-05
-4.07440215246168e-05
-1.60441865824446e-05
-2.54525527684995e-05
-2.32906833689227e-05
-2.72648803378846e-05
-3.85616456378604e-06
-3.52995619416956e-05
-3.64191024962544e-05
-1.75222856846068e-05
-2.57169530718291e-05
-3.40872736588308e-05
-1.02246149509158e-05
-1.02979073445381e-05
-2.85918004880531e-06
-1.70616629736002e-05
3.73763439406792e-06
-3.28751413874834e-06
-9.18316917486788e-06
-1.23225521808736e-05
-7.80984742041829e-06
-7.68151307943376e-06
-2.69795766408449e-06
-1.14164471936717e-05
-2.90769995310615e-05
-2.09452330828604e-05
-2.6415484481714e-05
-1.78168876667677e-05
-1.78624299968585e-05
-3.23009901804372e-05
-9.34374107672515e-06
-4.72552507491971e-05
-2.04622570342567e-05
3.89875822608591e-06
-2.91433919943164e-05
-3.55702987471662e-05
-2.62656447577581e-05
3.63955423932861e-06
-1.16871022454944e-05
-1.0653213356488e-05
-1.83475026690918e-05
-1.4389625328507e-05
-2.99471028937053e-05
-1.97623153517739e-05
-2.88302213772232e-05
-1.8965559701929e-05
-7.75850506924984e-07
8.09997155988878e-06
-2.28868212351081e-05
-2.92063599816841e-05
-1.76715243317882e-05
-7.45211053986527e-06
-2.62978121740667e-05
-1.56691864749024e-05
-2.98854115163549e-05
-9.84244100957429e-06
-3.70781523207583e-05
-2.53984923269326e-05
-1.24438289502995e-05
-5.50054515248872e-07
-4.24443415662285e-05
-1.24487592213408e-05
-3.25119031663986e-05
9.14426511436039e-06
-2.37802856653924e-05
-1.21281885428066e-05
-1.93328553796937e-05
-2.21814198894194e-06
-1.46328948759465e-05
-2.6089706662914e-05
-9.15822335757238e-06
-3.50979285967065e-05
-1.5151746357613e-05
-7.77471971218378e-06
-2.06876714783234e-05
-1.52522589262302e-05
-2.41193802169655e-05
-1.85161368577128e-05
-2.00914106435845e-05
-2.9270406579539e-05
-3.56817642224343e-05
-1.41026165621241e-05
-1.8922841526515e-05
7.14095269122463e-07
-2.26926751841213e-05
-1.44393060784579e-05
-9.86555314081984e-06
-6.47213323410788e-06
-1.40154325623027e-05
-1.46611931820646e-05
-2.26450216039462e-05
-1.26997001138685e-05
-7.96838514786157e-06
-3.06373820615535e-05
-2.19168420461635e-05
-1.19543479427685e-05
-2.99677044831587e-05
-1.36820860050984e-05
-2.87469775055548e-05
-8.76597600275719e-06
-3.44447934683602e-05
-1.32370657724088e-05
-5.3015635163315e-06
-1.59057232077305e-05
-2.77721928999025e-05
-3.00699708140909e-05
-4.08120783733746e-05
-2.36055982390217e-05
-2.65965162361221e-05
-1.54792133733942e-05
-1.20384886471217e-05
3.51147642340181e-06
-1.69578769238733e-05
-3.04556093193065e-05
-1.23485768414953e-05
-1.30652345714534e-05
-8.23348692109728e-06
-1.44745017202837e-05
-3.97440771705824e-05
-3.17376160240379e-05
-5.37171660107493e-06
-2.42181134359074e-05
-1.91727630567843e-05
-1.02129960783796e-05
-3.13375272394371e-05
-1.03941572662473e-05
-2.37572137614783e-05
-1.932933057691e-05
-2.39384725099659e-05
-1.04128485420951e-05
-3.40816607126696e-05
-2.34630263531052e-05
-2.31126402739825e-05
-2.20263696514264e-05
-2.42602880664543e-05
-2.21403921928753e-05
-3.44900095124034e-05
-1.93382047489421e-05
-2.17071721591535e-05
-1.98911526816879e-05
-1.96052780771469e-05
-1.95588559593295e-05
-2.48735179014946e-05
-1.30008382527616e-05
-1.98309437030754e-05
-1.90477519804994e-05
-1.94518460548891e-05
-2.6217311478419e-05
-1.41288649198083e-05
-2.7196196744525e-05
-1.69909830119549e-05
-1.18812182270558e-05
-1.25947628051933e-05
-1.33265102911792e-05
-1.48395433177438e-05
-3.52413065520059e-05
-2.71182467294143e-06
-9.86196929848095e-07
-3.04938658851759e-05
-3.05684932543842e-05
-5.33219893466048e-05
-2.10053714498875e-05
-1.64050061103665e-05
-1.34065426465143e-05
-2.93562769437189e-06
-2.31105900874366e-05
1.03311214728945e-05
-3.34859106132482e-05
-2.24185174145479e-05
-8.01201327006032e-06
-8.0251397248259e-06
-6.79630343207386e-06
-7.88117712337379e-06
-2.8060775811405e-05
-1.42686723643106e-05
-3.89940569916444e-05
-2.31036604155004e-05
-2.05285653099582e-05
-2.49800647104217e-05
-3.10916394562358e-05
-3.01800527461657e-05
-3.17631024650492e-05
-2.20833597944441e-05
-1.97023496764845e-05
-1.87492614634753e-05
-8.84439095932189e-06
-2.78804466829316e-05
-3.06151451872456e-05
-3.37385115131538e-05
-2.1643731762839e-05
-7.45641323928499e-06
-8.57026909202429e-06
-1.13915148201322e-05
-2.25167220926714e-05
-1.76598405586695e-05
1.9829586175431e-06
-2.97331237614963e-05
-7.35894427753338e-06
-3.00381977504331e-05
-1.19868512880183e-05
-1.4673622503106e-05
-2.16558753953312e-05
-2.4510789302235e-05
-8.20740145615571e-06
1.07141170467213e-07
-1.72900137047942e-05
-5.04069633603111e-06
-9.89258017229029e-06
-9.42548462345266e-06
-4.01569052871946e-05
-2.15149573791857e-05
-1.38725361684361e-05
-3.17592725439051e-05
-2.99209461511019e-05
-2.18346299338453e-05
-1.48071039113609e-05
-4.2939628110066e-05
-3.56704911378408e-05
-2.05768910175356e-06
1.03392216166729e-06
-2.64766624104398e-05
-1.47328450351522e-05
-7.80196501014383e-06
-1.03463493643565e-05
-2.50620342719373e-05
-1.94896193616725e-05
-1.03846205069091e-05
-3.10732135462823e-05
-3.13085833363793e-05
-3.88232891157249e-05
-2.50993538566685e-05
-8.88943357533968e-06
-3.04527713896035e-05
-7.14424205897244e-06
-2.17478665955653e-05
-1.84912827515406e-05
-1.70222531255605e-05
-1.42136181681821e-05
-8.71079274186773e-06
-2.25882633405212e-05
-1.43003623544269e-05
-2.42302902379371e-05
3.86572999201085e-06
-9.55544919080355e-06
-1.49422590061266e-05
-4.89206753509481e-06
-1.55293092147413e-05
-1.94858043996769e-05
-1.49340905080525e-05
-1.13006551734616e-05
-8.12323670756008e-07
-1.41968950200832e-05
-8.78427411550937e-06
-9.77512518205009e-06
-3.87639504709704e-05
-2.61736709272884e-05
-1.22947832447381e-05
-1.07774958321655e-05
-2.76982106428263e-05
-2.22854852483601e-05
-3.66860430558019e-05
-3.498931069945e-05
-1.91044824608156e-05
-7.94544271548013e-06
-3.26124093902323e-05
-2.28222575919082e-05
-2.05518051543734e-05
-2.31502424140871e-05
-3.22160642157479e-05
-1.45074900247308e-05
-1.83264522505104e-05
-1.4738463696919e-05
-9.07155924380624e-07
-2.3944606166252e-05
-1.59654221775155e-05
-2.37119269517947e-05
-3.43255326710226e-05
-8.64350778985516e-06
-2.74565013144392e-05
-3.85733520775621e-05
-2.99020370572208e-05
-2.5828132498579e-05
-3.98756115093282e-05
-1.37732139579951e-05
-1.48864811570817e-05
-5.01145153197445e-05
-4.34280815080582e-05
-2.74099635551197e-05
-2.13945799096328e-05
-3.60414941677297e-05
-1.67503806008037e-05
-2.81141116932603e-05
-1.00850862815438e-05
-3.14917948710048e-05
-1.32196174531457e-05
-1.07758109501345e-05
-3.13795693066033e-05
-1.57379969055506e-05
-7.19384603799644e-06
-1.75132914270714e-05
-8.03893512704184e-06
-1.76964671287269e-05
-2.29973524288827e-05
-3.07633071107353e-05
-1.45767121634669e-05
-2.89877290624621e-05
-1.08971761432222e-05
-3.63682133903077e-05
-1.89177749367073e-05
-3.88628847608515e-05
-3.67264698398701e-05
-5.35405098570343e-05
-2.65161449136699e-05
-1.58844152270386e-05
-3.87535582069511e-06
-7.86386838372084e-06
-2.72176925874176e-05
-3.34763438126324e-06
-5.55227585209171e-06
-2.49404823045799e-05
-3.0832265625426e-06
4.53389105547839e-06
-2.31753216191548e-05
-1.96716649158076e-05
-1.42778924415583e-05
-5.05959541780283e-06
-2.90083747885163e-05
-1.77553267820216e-05
-1.49776020479415e-05
-2.81624375010679e-05
-2.51434571926136e-05
-2.27980482437922e-05
-1.33065535891788e-05
-1.61396577567982e-05
-3.03834037962276e-05
-3.41400930797088e-05
-5.16206691612062e-05
-4.10060043922281e-05
-3.09549173896003e-05
-2.03029393925539e-05
-1.09817264798568e-05
-2.64666647830391e-05
-1.67689773088847e-05
-1.72226265195924e-05
-2.08964768268219e-05
-2.18644121839858e-05
-1.20244617008916e-05
-1.8266959148965e-05
-2.19653774545346e-05
-3.17262636975386e-05
-3.22302872137067e-05
-1.85255883966794e-05
-1.83845258181459e-05
-3.40752245054846e-05
-1.80584935129275e-05
-2.6467064535874e-05
-2.09589794511061e-05
-1.97654613441119e-05
-2.77048913498773e-05
-1.43159459353784e-05
-2.30653993583183e-05
-7.25514501754466e-06
-3.26581919977496e-05
-3.48310656070774e-05
-3.73491824213852e-05
-2.54700614173883e-05
-1.84126938031543e-05
-2.35712516441081e-05
-2.44347565344262e-05
-3.13084538186211e-05
-2.86560502264322e-06
-1.70397402876681e-05
-8.14758134040392e-06
-1.02441272112783e-05
-9.00463636767237e-06
-1.32545498822292e-05
-2.79878969753454e-05
-3.15992873820691e-05
-2.00889007581488e-05
-2.95050530475852e-05
-1.96696502805512e-05
-3.30147387236938e-05
-1.8131671353422e-06
-1.13542157683647e-05
-4.1691236639941e-05
-2.61517155710517e-05
-1.59216698810441e-05
-2.62100081803249e-05
-3.16845104677659e-05
-1.3806801663302e-05
-4.11106496466829e-05
-1.49809554437348e-05
-1.16223314701328e-05
-1.96224634181116e-05
-2.20857248384824e-05
-9.24463964925415e-06
-3.97924014272965e-05
-1.92314584124909e-05
-4.13391570625399e-05
-1.23158396640766e-05
-1.56535089840944e-05
4.77256079105764e-06
-1.99463303903711e-05
-2.44007905653346e-05
-7.18064421075558e-06
-1.93638383628387e-05
-2.43605109918487e-05
-2.82435732410327e-05
-1.08807365360076e-05
-1.67013515469908e-05
-5.80870152157252e-06
-1.15544384442415e-05
-2.07574374858375e-05
-3.95254326999185e-05
-1.82291559533683e-05
-3.35625346099096e-06
-2.65082221023389e-05
-1.3905951985102e-05
-3.63407408223014e-05
-3.61680966096833e-05
-2.44532655008369e-05
-1.79685764589064e-05
-1.4634074196528e-06
-2.44976948644476e-05
-3.24035567467405e-05
-1.32591819743242e-05
-1.33570549276316e-06
-3.20863325226346e-05
-2.242149403994e-05
-2.35598552355018e-05
-1.66834899202652e-05
-9.23130380748106e-06
-2.30781393126299e-05
-1.10925804364197e-05
-3.16936582332106e-05
3.44542669708946e-06
-4.16422470789242e-05
-4.00632422924969e-05
-3.06413576193652e-05
-3.38645755160131e-05
-2.31488370939225e-05
-1.65355621863672e-05
-3.24370094044576e-05
-2.53254744310965e-05
-2.63974523715343e-05
-1.23948775459003e-05
-8.32938467621331e-06
-2.55345959104237e-05
-3.07280510833931e-05
-3.06783264310689e-05
-5.26403975884551e-05
-3.60827568841727e-05
-3.77618797278151e-05
-1.07728767348684e-05
-2.46598139116881e-05
-3.32286217854025e-05
-1.22306714096945e-05
-2.3663174190893e-05
-1.85599091455421e-05
-1.8257416786891e-05
-1.86192714919749e-05
-2.64328881361693e-05
1.21044825583005e-06
-1.7114336440272e-05
-6.11914528499754e-06
-3.64404777707312e-06
-2.21282713281332e-05
-3.13885703114627e-05
-1.20844482446425e-06
-2.67906807496963e-05
-1.92442297160298e-05
-1.37995151903252e-05
-2.9046136426155e-05
-9.42706581967426e-06
-2.62020587785884e-05
-3.07410985427153e-05
-2.97374705741579e-05
-3.09782102592942e-06
1.21287675667187e-05
-3.91967272036257e-06
-1.67174707295647e-05
-3.87679371405328e-05
-7.01505364833332e-06
-2.89792340364719e-05
-2.12978580995495e-05
-1.50794146894939e-05
-3.11337576163024e-05
-3.06625984120737e-05
-2.80763699476738e-05
-1.9936947623263e-05
-2.8680333654057e-05
-3.7696453269122e-05
1.88710953846219e-07
-1.50216563738479e-05
-1.53936420175811e-05
-1.82406893776545e-05
-5.44276160656899e-06
-3.0630847890418e-05
-1.55858790669018e-05
-9.85004036748989e-06
-2.64155419554211e-05
-7.0125570420387e-07
1.62833660637636e-05
-3.43414664908566e-05
-6.67413022446521e-06
-1.60563079300315e-05
-2.05646992183968e-05
-2.63763212914473e-05
-1.38501516385714e-05
-5.51667028254107e-05
-3.17735772184522e-05
-2.4709440047531e-05
-2.71296704799729e-05
-3.46660621368397e-05
-2.66941741373016e-05
-1.20174463615956e-05
-2.36932380504696e-05
-1.25340226143508e-05
-1.90765574396971e-05
-1.24478113286161e-05
-3.37104635440591e-05
-1.74551352887183e-05
-3.71215593805398e-05
-3.12055718044807e-05
-2.08999675948214e-05
-2.05596821666474e-05
-2.22423334314443e-05
-2.7758658140663e-05
-4.02320729003348e-05
-2.65514556414102e-05
1.03351330109878e-05
-1.58610057059617e-05
-3.53991846120177e-05
-3.60724266339617e-06
-6.35446185348144e-06
-2.60673908811095e-05
-3.73001832088684e-05
-3.22925846228947e-05
-4.25069374968837e-05
-1.97676396514125e-05
-3.28998700594556e-05
-3.53200301495187e-05
-2.29551206294449e-05
-1.92026199367579e-05
-1.03538688189156e-05
-6.60013536678385e-06
-1.21547884262938e-05
-3.18482416730123e-05
-1.98627136393344e-05
-1.35789609245362e-05
-3.23459528388609e-05
-9.06979923522074e-06
-1.98502314116439e-05
-2.12709108038969e-05
-5.25151061080858e-06
-3.21086380724421e-06
-7.73719311789945e-06
-2.97418082342985e-05
-1.83523189099373e-05
-2.39376696137682e-05
-1.35434432414042e-05
-9.20190926776576e-06
-8.86604813429753e-06
-6.6942929390573e-06
-7.97268285279835e-07
-2.60526942606569e-05
-1.53275818651568e-05
-2.49135191518163e-05
-3.759056003034e-05
-1.19357031281188e-05
-6.24484228409794e-06
-2.04482900142477e-05
-2.76153528859296e-05
-1.07909844010589e-05
-1.17162524720094e-05
-1.3480183146311e-05
-1.48389035717026e-05
3.65186287976162e-07
-1.33914895618861e-05
-1.55979111666416e-05
-2.01113886296368e-05
-8.47401555012277e-06
-4.31864564948951e-05
6.24706897038084e-07
-2.84427398608329e-05
-1.48780285738397e-05
-2.67873325293703e-05
-4.68638821840624e-06
-1.36052549534702e-05
-3.03829227566473e-05
-2.73013548630759e-05
-1.81598737233948e-05
-1.82957563403475e-05
-4.2811134766836e-05
-3.06035801176671e-05
1.14263777283846e-05
-2.67785915667408e-05
-2.02879732425844e-05
4.65288096492175e-06
-2.63917841899776e-05
-1.37659788434626e-05
-3.48770303158444e-05
-2.66588543927148e-05
-2.72776186735004e-05
-2.22813493657611e-05
-2.97933687594636e-05
-1.12984472148635e-05
-1.6315880534863e-05
-4.16237696475464e-05
-2.28455336028778e-05
-1.66904824239232e-05
-1.08232472012971e-05
-2.18873774209725e-05
-2.01706660884105e-05
-2.59196814252771e-05
-1.82150901711482e-06
-1.67396897517437e-05
1.12111435332036e-05
-1.40416494303292e-05
-1.81497166250651e-05
-1.78912686525967e-05
-2.58287151786488e-05
-2.34383573700124e-05
-1.64070935250644e-05
-2.25658948833982e-05
-3.60732552310753e-05
-3.429223938094e-05
-3.59192831244425e-05
-2.09879605633129e-05
-4.44511431822686e-05
-3.98307963059274e-05
-2.63686832204093e-05
-2.00330292271664e-05
-2.52313288921978e-05
4.37791332653014e-06
-2.34040728350451e-05
-2.65260009521699e-05
-2.05557931838346e-05
-1.0666983152733e-05
-1.30801209448063e-05
-2.91479731822556e-05
-2.86703250369828e-06
-4.67573010386591e-06
-9.93915357847134e-06
-2.70090887450539e-06
4.120814478561e-06
-2.78517357654364e-05
-2.14201246160996e-05
-2.16341376176778e-05
-2.90351622267644e-05
-3.35900229650069e-05
-1.11389926369039e-05
-3.32095938361146e-05
-8.67143143189922e-06
-1.96627325778338e-05
-1.06370223880834e-05
-1.3504770303916e-05
-2.04836859778153e-05
-9.72152801588161e-06
-2.40117309519914e-05
-2.94793406808086e-05
-5.31025711587101e-06
-9.45264604002195e-06
-1.16861843575359e-05
-2.0356314511887e-05
-1.41275273552144e-05
-1.35309148526187e-05
-1.63873830921559e-05
-1.98579780690286e-05
-5.48176440268092e-06
-1.43686131242272e-05
-4.93774703016474e-05
-1.49437429082619e-05
-3.11908171611446e-05
1.12371673139849e-05
-2.71077321295716e-05
-2.03366772672903e-05
-3.92313944903891e-05
-2.16219238683828e-05
-1.22698546531602e-05
-2.52289308315608e-05
-3.28220474520985e-05
-6.98071604338235e-06
-3.13777591249419e-05
-2.35173691896468e-05
-1.17354346908955e-06
-2.2559233997303e-05
-4.64866829217243e-05
-9.23399848460808e-06
-2.9420636977205e-05
-3.22421307062853e-05
-2.07176444488206e-05
-2.14723615644632e-05
3.62400438784347e-06
-3.67171311957304e-05
-3.00827780411587e-05
-2.18996765674482e-05
-2.07026149107087e-05
-3.18186467123668e-05
-1.04809242431474e-05
7.18172521919598e-06
-2.70207279621692e-05
-1.67483941082463e-05
-1.43056589495e-05
-1.89557939038635e-05
-2.9156902217518e-05
-2.03266685854022e-05
-3.83645589742521e-05
1.36501131366793e-05
-2.295431950774e-05
-1.56523513841194e-05
5.08178404468606e-06
-9.42846409201146e-06
-2.26901319148033e-05
-3.26376050650648e-05
-1.39722595828853e-05
-2.54367970079765e-05
-5.52164833910499e-05
-1.39156366837348e-05
-4.3746404971537e-05
-2.90694892786995e-05
-1.26840649452228e-05
-1.10697913373071e-05
-3.85630349238486e-06
-1.48696435966654e-05
-2.3199251848601e-05
-8.60638070077292e-06
-3.26618476915818e-05
-1.32243305070254e-05
-1.8137421811089e-05
-8.60336431233721e-06
-2.2083686919825e-05
-2.96438558091486e-08
-4.60066071341593e-07
-1.23091250558993e-05
-2.24732597894923e-05
-2.1701975057268e-05
-4.414952391698e-06
-4.14198963034261e-05
-2.29742804250003e-05
-1.77256369953125e-05
-2.4584143825951e-05
-2.87249371827521e-05
-1.12448290528227e-05
-7.33072789887508e-05
1.14867167629035e-05
-2.83409932035584e-05
-3.45243725265101e-05
-3.68232662751723e-05
-1.98466964239915e-05
-1.44929979543809e-05
-8.13996497156415e-06
-1.52267808452902e-05
-2.25147000313104e-05
-2.39372320164052e-05
-8.20569317154343e-06
-3.39997231180413e-05
-3.36811362585878e-05
-1.65482224799021e-05
8.81797656792879e-06
-2.10064650728503e-05
-1.93677640364378e-05
-2.16893977197752e-05
-1.8663831287583e-05
-2.55935134199371e-05
-2.64722402844866e-05
-4.78793766735658e-05
-3.54741892273792e-06
-3.87367330189817e-05
-3.92008511395891e-05
-2.79843726517581e-05
-4.44154495754112e-05
-1.10941918439406e-05
-1.32188242907503e-05
-1.63881292317775e-05
-1.2789519921378e-05
-2.30747303123404e-05
-1.9398593637874e-05
-1.10889355104106e-06
-2.35364483265916e-05
-1.75068251607204e-05
-2.08808150446446e-05
-2.82704432819418e-05
-2.79817602779023e-05
-9.36313205543816e-06
-1.9732756542093e-05
-1.40822988000368e-05
-2.17324417747482e-05
-6.90473300376993e-06
-2.89563328704378e-05
-3.61632846783869e-05
-9.9435885944438e-06
-2.87148390148224e-05
-9.85443976069656e-06
-5.72049548073554e-06
-1.74330336070988e-05
-3.85176202032561e-05
-1.59437995019607e-05
-3.57524538225082e-05
-1.84730411594943e-06
-8.4258577596192e-06
-4.10212569303551e-05
-5.52778021982223e-06
-2.58083465161925e-05
-2.59239628643075e-05
-1.85218703604908e-05
-1.59231668613254e-05
-3.10023804960862e-05
-3.22299158870897e-05
-5.10648768719012e-06
-3.37242988407389e-05
-3.3824997956333e-05
-3.89232044211072e-05
-3.47441589806988e-05
-2.94117485147508e-05
-2.96155486183247e-05
-3.4660970227014e-05
-3.25264034037628e-05
-2.87706774457611e-05
-3.03828345018036e-05
-2.65846653703843e-05
-1.97869070904544e-05
6.85813773376571e-06
-3.56629933322765e-06
-2.89519671081613e-05
-1.73904910970201e-05
-1.20914163271489e-05
-3.04752373463679e-05
-6.91163207920475e-06
-2.87376992522233e-05
-1.06994124465941e-05
-1.53823108412126e-05
-3.46057220374297e-05
-1.55759282916667e-05
-2.62455436890762e-05
-2.57057375265705e-05
-2.09275393261232e-05
-1.25530573201034e-05
-1.76528898470215e-05
-2.19360824464896e-05
-3.19512067793344e-05
-3.5241459504639e-05
-2.7529901335006e-05
-1.12393792888721e-05
-3.37188119621921e-05
-1.43318708204607e-05
-3.27263274574623e-05
-4.63292200175528e-05
-8.14389007397761e-06
-1.62304007586838e-05
-1.36761670107581e-05
-3.22940904892346e-05
-1.13877957852394e-05
-2.53408912116232e-05
-1.51253422870309e-05
-1.47197959492242e-05
-2.9745658050646e-05
-1.32387228626197e-05
-6.68280042374616e-07
-1.96387915655374e-05
-2.61958224153127e-05
-3.02883878127623e-05
-3.52615041985137e-05
-7.84705089138865e-06
-3.43119394957147e-06
-1.2337232818062e-05
-6.81392059902269e-06
6.60191032717547e-06
4.34830405504502e-06
-7.1788165976175e-07
-9.06373955317711e-06
-2.86589159539264e-05
-3.64453240690916e-06
-6.60726376839932e-06
1.12849061200841e-06
-1.17298561065086e-05
-3.07221563855875e-05
-1.80990324567381e-05
-6.19279836827908e-06
-1.13298681503215e-05
-3.32202068772414e-05
-2.93237086186796e-05
-3.20390483864223e-05
-1.87700839603849e-05
-2.5345597888122e-05
-3.49570184478207e-05
-1.27200239992863e-05
-2.07957549919842e-05
-2.72006386676076e-05
-2.47365231522119e-05
-1.66881383047361e-05
-2.19368024677819e-05
-1.32424453928105e-05
-8.7997954958491e-06
-3.03901068637708e-05
2.12899398505947e-06
-3.4118818912441e-05
-2.7222495639118e-05
-2.55980118048121e-05
-2.06703935114831e-05
-2.2813045824659e-05
1.70585722944484e-06
-3.2782913742253e-05
-1.48980899367369e-05
-2.49914240213253e-05
-2.06526557812204e-05
-1.30904318633444e-05
-3.05960811797694e-05
-4.76944552525068e-05
-2.14216712670793e-05
-2.02920342914173e-05
-2.04155358503355e-05
-1.13793766564371e-05
-1.69716949940648e-05
-3.4935013209801e-05
-7.21491146569061e-06
-2.80288884427928e-05
-3.10389769662112e-05
-2.07338477797994e-05
-2.19349660486959e-05
-4.36891862325225e-05
-1.71148842116272e-05
-2.20985947476485e-05
-5.04036151509805e-06
-5.32411033001772e-06
-2.6449733647774e-05
-2.73206398866153e-05
-1.67675534872092e-05
-1.29128580286297e-05
-2.07071560443608e-05
-2.8359287356896e-05
-2.54329566628281e-05
-7.09832659540657e-06
-2.98977894440938e-06
-1.48046393623581e-05
-3.04209518819631e-05
-3.39839703492604e-05
-2.52791445637885e-05
-1.92205253263223e-05
-1.92810631440365e-05
-1.58334408001026e-05
-2.11634176974149e-05
-9.53759066930395e-06
-2.59972867129233e-05
-1.58803539510989e-05
-1.01124994365922e-05
-3.0104626400176e-05
-2.27815923815886e-05
-2.37067462690982e-05
8.5726302654449e-06
-2.3805776006782e-05
-3.18904107576567e-05
-1.83012921902025e-05
-2.05278269724116e-05
-2.16866039361559e-05
-8.02727448045065e-06
-1.26243821311426e-05
-6.73915682247179e-06
-3.22505747056232e-05
-1.78214739698457e-05
-1.01570855056434e-05
-1.93556726378867e-05
8.84755515889962e-09
-1.29749758331692e-05
-6.69345041993441e-06
-1.80400030059681e-05
2.77481043936284e-06
-1.93391681319165e-05
-1.77575965453504e-05
-3.57031898302352e-05
-6.2448666849364e-06
2.30863631881719e-06
-2.15551205811759e-05
-4.43550065999331e-05
-7.93272210735264e-06
-7.94473900243395e-06
-2.20298408409805e-05
-3.05070564322885e-05
-2.30400584188494e-05
-3.8053680237622e-05
-4.99353393560455e-05
-2.10376324828157e-05
-1.4159079460452e-05
-2.44024138292175e-05
-2.73318046559303e-05
-1.00757011870512e-05
-2.04342824614905e-07
-9.24435321384182e-06
-1.65634504685518e-05
-2.99387143474167e-05
-2.93650835871565e-06
-3.40692382310453e-05
-3.3890440102378e-05
-1.95195299717542e-05
-4.03403613196757e-05
-1.3526221436024e-05
-1.66677885026034e-05
-3.22226971544418e-06
-8.12557591509519e-06
-1.9524748705946e-05
-3.96587718892429e-05
-1.6676258183625e-05
-3.36853460581452e-05
-2.54940166101023e-05
-2.58717989552374e-05
-2.757257498797e-05
-3.35780585429416e-05
2.11411401384235e-06
-3.72077841416702e-05
-2.01299365924929e-05
-1.53926832424539e-05
-3.74123252816605e-05
-9.35070153274671e-06
-4.24400203101902e-05
-3.39595037653605e-05
-2.87190107333255e-05
-2.67384863324424e-05
4.26517929232976e-06
-1.96849422908385e-05
-1.15554209587439e-05
-6.37434268471398e-06
-7.14157890326188e-06
-1.60300003456605e-05
-1.8769928498218e-05
-1.29993988861979e-05
-4.46893405812918e-05
-5.41337576137739e-05
-9.01601699207352e-06
-1.60439690931384e-05
-2.65695031654358e-05
-2.67491080763361e-05
-2.48160254016788e-05
4.04752300799434e-06
-1.30620120191528e-05
-2.84936635797672e-05
-1.5530702238325e-05
-1.28293789747612e-05
1.99360787854952e-05
-1.22470035754834e-05
-2.62326195060858e-06
-9.72659274614462e-06
-1.0974875360625e-05
-8.03825306804825e-06
-8.49477105086317e-06
-1.46250333865644e-05
-2.01161754457571e-05
-2.88758731413155e-05
-1.81577683615256e-05
-2.51131090238243e-05
-3.43840332591621e-05
-3.95346234075058e-05
-2.01728803238408e-05
-1.81480211536684e-05
-1.36114945424543e-05
-2.12168076681345e-06
3.1640709788709e-07
-5.03893630414136e-06
-4.03638282629828e-05
3.68494959455007e-06
-2.93191563438434e-05
-3.6712219434866e-05
-3.53695907523081e-06
-6.14405617028596e-05
-1.87602706340205e-05
-8.68401532828099e-06
-1.15015236836315e-05
-2.02207297216235e-05
-2.05682710597813e-05
-9.0987552928954e-06
-1.32437103856465e-05
-2.34031019424058e-05
-1.16956332227849e-05
-4.69008465258905e-05
-4.7185490373645e-05
-3.21841938997238e-05
-3.01808750112705e-05
-3.49030265675581e-05
-1.72631244576744e-05
-1.78208483233812e-05
-3.64408636343538e-05
-2.20083812113844e-05
-1.31306270489038e-05
-3.14469126275657e-05
-1.00209867139679e-05
-3.65317657563696e-05
-3.22873819162682e-05
-3.30070844725166e-05
-1.55497087808109e-05
-4.10115535017461e-05
-1.66661217335098e-05
-2.64969373598481e-05
-1.93770405170775e-05
-1.71257876161521e-05
1.12081325846322e-05
-7.70352551025936e-06
-1.23506439568069e-06
-3.07419813916009e-07
-3.39270432889323e-05
-2.43885366832677e-05
-4.1989961204457e-05
-1.82776839955579e-05
-3.19886883107744e-05
-9.59992471379946e-06
-2.9206983920049e-05
-2.86645370104709e-05
-2.89250154392169e-05
-8.30469884679854e-06
-1.37622754780971e-05
-1.90542139723144e-05
-1.09682476903449e-05
-1.09296365394421e-05
-2.90001161991481e-05
-1.593265593577e-05
1.39334221412111e-05
-1.68006399471472e-05
-1.72725343985927e-05
-1.93346861563633e-05
-1.34498096065988e-05
5.10535842232464e-06
-3.50562848476814e-05
-4.24763084245008e-07
-2.9341885670077e-05
-1.54161907217734e-05
-2.83744200994803e-06
1.75070895616189e-06
-8.52637794946632e-06
-1.14535079610516e-05
-1.78633246465715e-05
-1.83901433359645e-05
2.60204683913987e-06
5.41906445029301e-06
7.24465407847856e-06
-2.43890939238467e-05
-4.78025970374223e-05
-1.58401205450932e-05
-1.77595863232282e-05
-3.14509985877133e-05
-1.30260491489953e-05
-3.7102724158224e-05
-2.02601642138434e-05
-2.31054127686936e-05
-9.50734648555349e-06
-9.43082559188693e-06
-2.29913950434768e-05
-1.82479887653275e-05
-1.34936064654011e-05
-1.22486254007718e-05
-2.76343935106908e-05
-3.88063025212053e-05
-1.1580844908759e-05
6.55260808233052e-07
-2.34508878638894e-05
-3.25255434589988e-05
-2.69744186544915e-05
-3.31344436902109e-05
-1.21939646709475e-05
-5.60842922141972e-06
-2.51908399779209e-05
-2.91116658986238e-05
-2.99737652835826e-05
-3.88177210226833e-05
-2.67314695318292e-05
-1.40290852760143e-05
-2.20048225097197e-05
-3.40248725354513e-05
-1.50566299982504e-05
-2.37632377695785e-05
-3.64547264058976e-05
-2.55086093639512e-05
-2.3747720367124e-07
-1.79809363013706e-05
-2.10927634036362e-05
-2.0507591422749e-05
-3.82172631660888e-05
-2.62168730986181e-05
-3.71773176511754e-05
1.73292266337807e-06
-1.10801428794164e-05
-3.20269670317668e-05
-8.38688529828544e-06
-1.2306008406125e-05
-3.39504787680734e-05
-2.23250296641922e-05
-2.34317872239495e-05
-2.70638775200547e-05
7.43466244170908e-06
-9.05855296732784e-06
-1.17302232810208e-05
-3.75437371063733e-05
-1.86352811242789e-05
-2.24748296044182e-05
-1.0377194928395e-05
-1.86102773680303e-05
-1.95883384443794e-05
-1.80616932024164e-05
-3.4676764545557e-05
-2.38103828474064e-05
-1.85921602245102e-05
-6.98951707495146e-07
-3.55162638036688e-05
-2.8504059714444e-05
-1.94240416616598e-05
-1.71585787671907e-05
-3.62609691107958e-05
-2.19488175230992e-05
-1.60956214652296e-05
-1.98803620919937e-05
-1.8182092357909e-05
-1.85007472334114e-05
-8.21999731745942e-06
-6.96105844198685e-06
-3.098992241049e-05
-1.80678045254945e-05
-2.02291569393896e-05
-1.57714742086266e-05
-1.03933809389578e-05
-1.73260705421969e-05
-2.85855187774892e-05
1.2332454530271e-06
-2.50166141170428e-05
-2.02943059215007e-05
-1.65225460747168e-05
-2.73805603452809e-05
-2.38881237855187e-05
-8.29342314963029e-06
5.92438037902777e-06
-1.56103314114649e-05
-2.494461736632e-05
-2.14514240631936e-05
-1.11608098056278e-05
-2.84165279050683e-05
-2.77285470273282e-05
-4.41817285554002e-05
-2.71905936801692e-05
-3.94204102902539e-05
-2.07297449167329e-05
-3.64984750153819e-05
-1.14383927721978e-05
-2.67261434918791e-05
-3.98979246384937e-05
-3.1218191829666e-05
-1.53447670204682e-05
-2.25689460435353e-05
-9.98275932914419e-06
-9.07596876440045e-06
-1.02491079606163e-05
-2.25920386584747e-05
-3.88009942850196e-05
-1.29632309252671e-05
-1.31136905494766e-05
-5.55916729840914e-06
1.01244790325726e-05
-3.72667663357361e-05
-3.52838153839918e-05
-1.5223320944069e-05
8.36936934862868e-06
-1.15998115514906e-05
-4.53020472579655e-07
-1.17699818072907e-05
-4.5064268508517e-06
-2.55470824381216e-05
-2.37050534561157e-05
-5.9499465489991e-06
-5.05435573885721e-05
-4.2061812453987e-05
6.90364579113269e-07
-5.52762074521039e-06
-4.44275145030949e-06
-1.39197769514035e-05
-2.58983483536561e-05
-1.63634128581379e-06
-1.08069978447684e-05
-1.35977484401389e-05
6.48237109391193e-06
-1.3138265403512e-05
-1.66059662512025e-06
-2.33745293690493e-05
-4.89588140700317e-05
-5.64287034282031e-07
-3.05968035836184e-05
-1.39618930810263e-05
-3.44213908394987e-05
-2.68055244549444e-05
-6.82760991361364e-06
-1.33371210026898e-05
-1.93819308205906e-05
-7.82729401825375e-06
-1.79561143364082e-05
-1.56280362283613e-05
-3.33191092343641e-05
-9.52368175761759e-06
-2.46544059375148e-05
-1.80412302985927e-05
-5.99426396041649e-06
-3.50273093488362e-05
-2.90560963797882e-05
-4.36313536328898e-06
-2.04325577632441e-05
-2.58320072339455e-05
-1.18905355975006e-06
-2.38953535508539e-06
-2.35699518325221e-05
-6.42909469373965e-06
-1.70859211871597e-05
-2.05367719117511e-05
-2.08421255250115e-05
-2.25396557600223e-05
-3.81798671993563e-05
-2.61874505696192e-05
-6.16504838599694e-06
-4.81137275455222e-07
-1.7139846102042e-05
-2.09612119435406e-05
-2.85667219957393e-05
-2.3848447502468e-05
-2.72765105838491e-05
-3.19398624748992e-05
-2.46751152049508e-05
-3.06253061992209e-05
-3.00033972310968e-05
-2.36879739775096e-05
-3.49204839600178e-05
-1.268164901272e-05
-2.42782448707706e-05
-2.4509336939814e-05
-1.65285830448091e-05
-2.25773289780525e-05
-2.78827744685845e-05
-1.63527091847135e-05
-3.41423665440782e-05
-2.06943689945113e-05
4.6729907772592e-07
-2.53516309507457e-05
-6.59788702289951e-06
-2.97127309929278e-05
-2.55309987461608e-05
-2.25859225012896e-05
-2.47365703140075e-05
-1.08796121642863e-05
-2.16785664364339e-05
-2.72348990228383e-06
-1.71704396747769e-05
-1.99003576961694e-05
-1.29366493543505e-05
-8.28586357638448e-06
-1.29357046880217e-05
-4.7365732140374e-05
-1.15386402896614e-06
-2.14939813997781e-05
-2.49415691786949e-05
-2.36211255681032e-05
-1.13980256138809e-05
-2.54597447760238e-05
-1.92514656714057e-05
-2.58863931524657e-05
-3.43029978717925e-05
-3.19052748489937e-06
-2.595851037011e-05
-2.68219661159949e-05
-2.01723881486058e-05
-2.02776635261765e-05
1.74986113499012e-06
-2.29076949057127e-05
-2.03423202843373e-05
-7.59238460176384e-06
8.4740206049238e-06
3.35863278530593e-07
-1.35937539419453e-05
-2.60436822745603e-05
-3.06669682454342e-05
-1.00369019696029e-05
-1.01991893474103e-05
-7.33757514427593e-06
-7.6700899174407e-06
-1.94338276011315e-05
-7.17072911924987e-06
-2.39001640416016e-05
2.55062160086869e-06
-9.76951771804459e-06
-2.33331711036041e-05
-1.28621310097954e-05
6.78206269516019e-06
-2.6512255172658e-05
-2.12876741376966e-05
-1.90327243334337e-05
-2.69771730393724e-05
-2.8539375071468e-05
8.2633725766369e-06
-2.63937529435946e-05
-3.16720882420511e-05
-5.41320799992956e-06
-1.7727076776629e-05
-3.96238917648308e-06
-2.63361539881198e-05
-3.25340221842547e-05
-1.62785915888335e-05
-1.69999410943031e-05
-4.34489725890968e-05
-1.87037002286792e-05
1.22584769401446e-05
-4.08334034112281e-05
-2.34094657690205e-05
-6.43055179241676e-06
1.42236451550364e-05
-1.20758842302969e-05
-2.68451243001752e-05
-2.83003016318328e-05
-2.48501531449153e-05
-1.48065456054185e-06
3.47732810011515e-06
-2.55369402690055e-05
-2.27222694730508e-05
-1.88445071405118e-05
-1.85368825779194e-05
-2.91811911860188e-05
-4.16864230421454e-06
-3.37985982633347e-05
-3.33238240406721e-05
-1.58135580499971e-05
-5.90306839505694e-06
-6.45901737432712e-06
-3.28964333824156e-05
-2.33787910672742e-05
-2.95574391833966e-05
-2.65585939618191e-05
-6.81065601385956e-06
-1.72703808901563e-05
-1.93960467437139e-06
-6.25198538556972e-06
-2.16661308516132e-05
-1.24610837488874e-05
-2.48878803978226e-05
-7.81080190206008e-06
-2.96682461721929e-05
8.39369382626281e-06
5.80821798822181e-06
-2.76813432584088e-05
-2.21878901755498e-05
-2.01975010681964e-05
-3.3322870696856e-05
-3.180010095978e-06
-2.31862225894385e-05
-2.42910650920231e-05
-2.07401596998891e-05
-2.1235770780425e-05
6.1323852933084e-06
8.04708415455674e-06
-1.50159619648003e-05
-1.60008179929414e-05
-3.36822147096719e-05
-2.7888537644239e-05
-2.41399454756105e-05
-3.02936929765568e-05
-3.55179936469811e-05
-2.71045666687711e-05
-1.29844472024144e-05
-5.17377974348869e-06
-1.94046730118328e-05
-1.30755088495632e-05
-9.54004115657289e-06
-4.19059404645371e-05
-3.80250404119992e-05
-1.03873942677641e-05
-2.42327264402348e-05
-3.2754360141226e-05
-1.70048099251762e-05
-7.99009194869507e-06
-3.46767635709745e-06
-3.1147314188219e-05
-1.74784355888343e-05
-4.11013466557411e-05
-2.79142523976921e-05
-2.56967746741738e-05
-1.07365561801089e-05
-2.59084827371599e-05
-2.46669285076313e-05
-2.49743113478833e-05
-3.22610482763445e-05
-2.63583388368931e-05
-1.8356823267157e-05
-1.16709262776602e-05
-1.59865324819444e-05
-4.33428598398585e-05
-4.99042078289881e-05
-1.88814771020061e-05
-2.90012743424768e-05
-2.43697263139036e-05
-1.76765476601208e-05
-3.01556661476186e-05
-1.82722041601339e-05
-1.06259179950327e-05
-3.62430523337869e-05
-2.92539358573198e-05
-2.07147237967881e-05
-1.87722377084652e-05
-1.44942565726046e-05
-1.80629554778904e-05
-2.00986248836874e-06
-6.66748399253771e-06
-1.65071426656539e-05
-4.55690693191144e-06
-1.70323547125662e-05
-1.7577267080954e-05
-2.2848154036037e-05
-1.82610441362384e-05
-2.66133050477827e-05
-2.50946999240144e-06
1.89329561116244e-05
-3.13609143390789e-05
-1.08969544421641e-06
-2.23910834483874e-05
-1.20106991630123e-05
-2.22787178174245e-05
-3.25082911578071e-06
-3.85882675910671e-05
-4.26179341998647e-05
-1.92942284593457e-05
-2.2146075942678e-05
-6.9441019499092e-06
-1.60458197325946e-05
-3.25719783846247e-05
-1.16035664138251e-05
-2.77777153495769e-05
-3.55689284358127e-05
-2.45468189608741e-05
-2.79420143374056e-05
-9.86078855891887e-06
-1.33477350538783e-05
-8.97867665514468e-06
-3.49450666139808e-05
-1.97687996443504e-05
-2.91593939180773e-05
-3.40046802807237e-06
-2.71753559345746e-05
-2.45167715616845e-05
-2.33754262061556e-05
-3.20582793979553e-05
-8.17457385006908e-06
-1.25628103929397e-05
3.05782372946199e-06
-2.76781743336504e-05
-9.37143227756573e-06
-2.55790198038137e-05
-7.06253764474059e-06
-1.10465400677269e-05
-2.92357267652698e-05
2.39944618115084e-05
-2.92007411597723e-05
-2.07070961073903e-05
-1.13067253327817e-05
-2.01693649569624e-05
-3.07648454714842e-05
-1.46319680379089e-05
-1.8265184015329e-05
-9.98696306933319e-06
-4.28992894680949e-05
5.35788737071743e-07
-1.3841714507068e-05
-2.39580322506512e-05
-3.2724429277034e-05
-2.37525768395455e-05
-2.48018822328754e-05
-2.59367302953657e-05
-5.45521065088351e-06
-1.68794072213579e-05
-2.01270668705358e-05
-2.56331520372724e-05
-2.09466777663127e-05
-1.77551036558321e-05
-9.06588325763611e-06
-7.9537439893557e-06
-2.88092242022608e-05
-2.85203662410405e-05
-4.12531792353221e-05
-2.40163359094988e-05
-8.71315470803454e-06
-9.82392034548112e-06
-3.26939314907491e-05
-8.84590659890508e-06
-1.91191619492635e-05
-4.07868036437709e-05
-2.10079294159135e-05
-1.15000128865961e-05
-4.02780505755929e-05
-1.73280420455245e-05
-1.83560063752396e-05
-4.4295986026795e-05
-2.20838835209518e-05
-1.39639076688046e-05
-2.10713183059398e-05
-1.2837819685966e-05
-1.00291055672732e-05
-1.71295546748775e-05
4.54555062189363e-06
-2.79169176942397e-05
-1.46056735000044e-05
-2.0712776976701e-05
-2.84813019778982e-05
-3.27327294217032e-05
-1.53374149265851e-05
-6.41910343032421e-06
-2.65434461040471e-05
-5.71163801354988e-06
-2.85210814235521e-05
-3.00662187854075e-05
-5.11956157172174e-05
-6.93619506601412e-06
-1.54607297130974e-05
-3.66779467236386e-05
-1.11231143439747e-05
-1.00657711900574e-05
-2.646774857058e-05
-3.17207054476114e-05
-2.61571490988229e-05
-1.07190623143958e-05
1.20008486772522e-06
-2.60282477329722e-05
-1.40892529577984e-05
-3.94931581134294e-05
-7.73025841774413e-06
-1.42839229221045e-05
-4.61342545300897e-05
-2.34710419922598e-05
-2.29893883977908e-05
-4.49872465679973e-06
-2.29914861468123e-05
-7.00077001758629e-06
-1.76169762682582e-05
-7.88041902678273e-06
-1.81540038257551e-05
-2.56697156414383e-05
-2.56311025545615e-05
-1.46998392969421e-05
-2.02312596527848e-05
-1.44238068956757e-05
-4.47304700286791e-06
-1.6003874255265e-05
-1.08098276035417e-05
-3.52430913355349e-05
-1.02141062095468e-05
-3.74346499593206e-05
-2.30563037874898e-05
-1.01203947528482e-05
-1.77548911475027e-05
-2.4764931532844e-05
-9.4867155399597e-06
-2.03622308972328e-05
-1.38205190977936e-05
1.36233023195445e-06
6.91189900859907e-06
-3.90025689506582e-05
-1.75019956970699e-05
-2.72927286522033e-05
-3.56208654249239e-05
-2.3062016469305e-05
-2.28231803249849e-05
-3.83371185008455e-05
-1.89346702744561e-05
-4.44212130977905e-05
-1.38304152228647e-05
-8.99437136091586e-06
-2.61977576179616e-05
-3.43168674971742e-05
-2.33087172441144e-05
-2.31116048575899e-05
-1.94062342230547e-05
-1.43517251356152e-05
-4.52741980087822e-05
1.75142951554309e-06
-1.92410213286958e-05
-2.28008962239628e-05
-2.22160714184461e-05
-1.15093631658959e-05
-1.0131599524322e-05
-2.24827483405633e-06
-1.95736693742585e-05
-6.80102944348132e-06
-2.37342650170431e-05
-4.72420636198918e-06
-1.27603806714567e-05
-2.24879360228448e-05
-1.30350205244294e-05
-2.96830645638474e-05
-1.65003930119867e-05
-1.67948144141668e-05
-1.47546774362806e-05
-3.08526820144566e-05
-1.53187129603213e-05
-1.03836262388774e-05
-3.24891964641663e-05
-2.94205075243189e-05
-2.68027044674147e-05
2.58199425179624e-06
-2.95257629152575e-06
-2.62942943291784e-05
-3.26562913083129e-05
-2.65954626831839e-05
-4.31804858355588e-05
-3.56179698888815e-05
-3.69517743582753e-05
-2.25815312828093e-05
-1.81973912849924e-05
-2.1965885568313e-05
-1.22236237082251e-05
-2.86461638275231e-05
-1.8581521892207e-05
-1.28939590682695e-05
-2.29705512606568e-05
-4.25825562200901e-05
-2.37499222804855e-05
-2.83954935265712e-05
-2.71036605532378e-05
-1.78545793207799e-05
-1.67100602679663e-05
2.88739135227942e-07
-1.60073205049569e-05
-2.03422491662756e-05
-3.1707665902926e-05
-3.36238237134838e-05
-4.01445366406841e-05
-3.28626965515978e-05
-1.96218321951991e-05
-2.20667236746631e-05
-3.12487142375603e-05
-1.88637214695704e-06
-3.07655933587052e-05
-2.99157210655464e-05
-4.08438989386974e-05
-3.73017854293965e-06
-1.68943710165651e-05
-1.05402935332504e-05
-4.17503218341087e-05
-2.27594287627307e-06
-3.04172190419544e-05
-8.16507609916193e-06
-1.03395100468722e-05
-1.02498154752102e-06
-2.67069737008592e-05
-2.3214532316385e-05
-1.62000869791088e-05
-1.64323133106517e-05
-5.97504922304413e-06
-7.2912562201682e-06
-3.97899916907598e-05
-2.25455505471472e-05
-1.62854208837615e-05
-2.61915943974193e-05
-8.21696177198865e-06
-1.49136959709009e-05
-3.14233594794839e-05
-4.04478515350488e-05
-2.07683153696336e-05
-1.4335204624991e-05
-4.21641600050655e-05
-1.76512295090143e-05
-3.81031945929212e-05
-2.42536714220435e-05
-1.75505305068735e-05
-1.73956640839311e-05
-6.39834144577964e-06
-1.86818417553469e-05
-3.51794896891991e-06
-1.21312659479063e-05
-1.43317958860456e-05
-2.05926654790391e-05
-8.95375958616596e-06
-2.57926881769772e-05
-2.5662155191214e-05
-3.86009319926431e-05
-2.07318010423687e-05
-3.58888617976441e-05
-2.24457694357878e-05
-3.94027164653263e-05
-5.73044160252489e-06
-1.1945638795717e-05
-1.91814321772366e-05
-1.02549084823273e-05
-2.19740115264687e-05
-1.82744963435499e-05
-1.41139253781725e-05
-2.9371949973784e-05
-2.09913197596822e-05
-1.17924524537741e-05
-2.17999714517496e-05
-1.09545480534028e-05
1.18494007548597e-06
-2.66782356173841e-05
-5.88557408695125e-06
-3.06595258098934e-05
-1.76933190056995e-05
-6.54623515025896e-06
-2.32503111291508e-05
2.94454743253595e-06
-1.60845151463973e-05
-3.73667689431055e-05
-1.59375889021615e-05
-1.73376968626079e-05
-2.55437589654554e-05
-3.56982947782837e-05
-1.39613074734603e-05
-2.23529993154224e-05
-1.68788911407533e-05
-4.81996479398701e-06
-2.06031358778166e-05
-1.93586511202086e-05
-1.20792848421344e-05
-1.88590824763125e-05
-1.76284477131964e-05
-1.86478189387324e-05
-3.43566898691381e-05
-2.10439421809948e-05
-2.9117325364016e-05
-3.02958984853515e-05
-2.84111275775225e-05
-1.80792914420784e-05
-1.58992717100054e-05
-2.62085369004966e-05
-2.91832988184389e-05
-3.04269709689871e-05
-2.62069622031705e-05
-1.98261701105358e-05
-4.23356490921235e-05
-1.02757960595623e-05
-5.66682632356095e-05
-1.66654297697353e-05
1.66265284175838e-05
-2.63211936826527e-05
-1.02473521491745e-05
-6.48651404751715e-06
-1.50572722152591e-05
-2.54340153497148e-05
-2.32678575232044e-05
-5.0915182074172e-05
-2.07631044284822e-05
2.2634950667089e-06
-6.25301488963365e-06
-7.78916145485839e-06
-1.82000300677895e-05
-2.66854129129661e-06
-2.25324528856584e-05
-4.90210969026909e-05
-1.08992434250429e-05
-3.03717213377647e-05
-1.48150219134175e-05
-4.54054459831882e-05
-2.78514027563595e-05
-6.61047612485586e-06
-2.41781531671701e-05
-7.19937868215983e-06
-3.62860294119741e-05
-2.64904262207041e-05
-3.22944164298836e-05
-5.32965436833082e-06
-3.23953193784033e-05
-2.83434486121246e-05
-3.36011031963529e-05
-1.78622310791008e-05
-3.22012733208641e-06
-2.11602478730648e-05
-2.9686032809152e-05
-2.97513399646314e-05
-2.22010088661474e-05
-3.19902960596178e-06
-1.06531777891035e-05
-1.82976708692044e-05
-2.42741330294628e-05
-2.24151335817326e-05
-2.25368623394683e-05
-1.42075263122442e-05
-2.42847827974667e-05
-2.51063876086745e-05
-2.96794506122176e-05
-2.03421146037766e-05
-1.95291575367474e-05
-3.97216744372395e-05
-8.67906188758523e-06
-2.79831906867021e-05
-8.69998516155521e-06
-1.72805760296834e-05
-3.52222494333491e-05
-1.38742039646896e-05
-3.87367053443647e-05
-2.46260764975094e-05
-2.02155666864211e-06
-2.06738302180904e-05
-2.45229691243372e-05
-2.67647113538835e-05
-3.87064063721979e-05
-2.60882179744249e-05
-2.46562637565527e-05
-4.11288525229189e-05
-3.2460599033581e-05
-3.00396337019429e-05
-2.58446585148856e-05
-4.33222313709076e-05
-2.97436607692081e-05
-1.57761369794666e-05
-5.57880858684834e-05
-3.06645845775325e-05
-2.25025237698378e-05
-9.31762191616163e-06
-2.50196460568231e-05
-7.8389940655236e-06
-8.13428927544499e-06
-2.45221041451014e-05
-2.17027512297831e-05
-2.53940544643332e-05
-2.05316320956288e-05
-1.13972209275586e-05
-5.8118971568163e-06
-4.64139943917059e-06
-1.93269615265457e-05
-9.16474234735922e-06
2.35510088578088e-06
-1.04308891102584e-05
-1.70491376271386e-05
-1.4415614291804e-06
4.74189024825212e-06
-3.72831833496887e-05
-2.63311227864781e-05
-3.44720151482488e-05
-1.99904558050835e-05
-3.24515376700201e-05
-2.40016512762647e-05
-2.73937627813073e-05
-1.00105951444454e-05
-2.4822531171402e-05
-2.43469761651998e-05
-4.83540446644313e-06
-3.30337997305619e-05
-2.17754294793479e-05
-2.11820079538169e-05
-4.35797366514793e-05
-4.76275064346483e-05
-1.10232529013907e-05
-5.54078093196782e-05
-1.41171148916039e-05
-3.34358837143631e-05
-2.66255449736854e-05
-8.08353051324007e-06
-2.07172870648562e-05
-2.32639436060121e-05
-2.69978220120791e-05
-3.36111616059702e-05
-1.50368208941434e-05
-2.39509950848364e-05
-4.61895155819433e-05
-9.60517583722743e-06
-2.99709204119546e-05
-2.15627080415433e-05
-1.40077179506743e-05
3.32927319026458e-06
-3.21816430452655e-05
-4.9813150480694e-06
-4.20551384967021e-06
-1.65891207035964e-05
-1.30410442482931e-05
-4.63184003473155e-06
-2.50200593377524e-05
-2.42092432243395e-05
-2.25533035859399e-05
-1.35580814524032e-05
-3.11007610057753e-05
-3.80394831029192e-05
-6.72780870584313e-06
-2.29210255405788e-05
-3.68941455002219e-05
-3.00810419460461e-05
-1.60332662091411e-06
-1.84263815078807e-05
-6.88407374263214e-06
-2.57761316555909e-05
-3.69745804524797e-05
-9.39515982701494e-06
-1.39070188844188e-05
-1.08815341351802e-05
-1.45186727123347e-05
-6.49928745821329e-06
-3.3055904050682e-05
-1.72514053612423e-05
-1.62734982227016e-05
-9.80999325664446e-06
-2.09448737540711e-05
-2.69867912498718e-05
-1.55787653649001e-05
-3.32087121131721e-05
-2.76671744966036e-05
-2.96982472041409e-05
-2.26052750645397e-05
1.32654380123845e-05
-2.45063568759151e-05
-3.07523948033901e-05
-2.38711889842446e-05
-1.15158338935039e-05
6.489816514278e-06
-3.56471911705692e-05
-2.37090668337294e-05
-2.21761183722238e-05
-2.53363196221884e-05
-9.18976881226951e-06
-1.77756712989355e-05
-2.88736068196977e-05
-1.48819890549389e-05
-3.43688160997932e-05
-1.34247061640312e-05
-1.71962976555904e-05
-4.64055129524989e-06
-3.08785535291974e-05
-2.79661452163337e-05
-2.22062674595113e-05
-1.89533667302439e-05
-2.32014255989502e-05
-4.07411763675017e-05
-4.20023576206148e-05
-1.5557777929677e-05
-2.97645893816974e-05
-2.52643596076925e-05
-4.80602276783515e-05
-2.17444657447834e-05
-1.71369671642051e-05
-2.68628356577711e-05
-1.84525150619192e-05
-9.80404578338642e-06
-2.4612036994841e-05
-1.60272073823248e-05
-2.02819412196161e-05
-3.59478413362587e-05
-3.59697330280736e-05
-1.71344521787366e-05
9.09970799834324e-06
-2.0667876826094e-05
-3.0569714311265e-05
-2.67603934978635e-05
-1.5046880805425e-05
7.08790432316805e-06
-2.96785991773858e-05
-1.69155170687714e-05
-2.48777818095205e-05
8.96364064085838e-06
-1.90863285177942e-06
-4.72697762774432e-05
4.17538493042439e-06
-3.79727827307549e-05
-2.87148470822561e-05
-2.5447887374372e-05
-2.68003912484709e-05
-1.01830527041752e-05
-1.22094355341306e-05
-5.0211521985113e-06
-3.75004507686057e-05
-4.2610627952337e-05
-2.45527077292681e-05
-1.76129020085413e-06
-2.18643685820956e-05
-7.06084032748618e-06
-2.45152455816636e-05
-2.72612907992681e-05
-2.7477519912704e-05
-1.45172718680553e-05
-1.17903329118707e-05
-8.92737314766956e-06
3.99771490183373e-06
-1.46775691782661e-05
-2.75321017015341e-05
-2.47574347548789e-05
-1.86264575121847e-05
-2.31701331363084e-05
-2.30885323209968e-05
-2.67119928814836e-05
-2.08722944990218e-06
-5.33961711521525e-07
-3.81229635788717e-06
-1.59416398275492e-05
-3.6007064132999e-05
-2.18102128652013e-05
-2.92062485083813e-05
-3.99451269880371e-05
-2.60353241374798e-05
-1.81075517366656e-05
-1.01815891162383e-05
-2.44246804965836e-05
-7.79190349427375e-06
-1.08345887707654e-06
-1.90045461538847e-05
-2.43012694285793e-05
-3.56693185362413e-05
-1.34400658198612e-05
-1.69543144256779e-05
-1.52246989075275e-05
-1.70653516088023e-05
-4.32877589083601e-06
3.58683768722963e-06
-2.39529435072509e-05
-2.6892587979206e-06
-2.71498900541423e-05
-8.6727387803127e-07
-9.04247694882612e-06
-1.9251481447086e-05
-2.98475081432262e-05
-1.66025757955823e-05
-4.43649524789469e-05
-2.68862060436576e-05
-1.49891008630874e-05
-2.31773226411e-05
-2.11802419061242e-05
-3.71698053767161e-05
-1.9808309526242e-05
-2.46003850071198e-05
-3.02644247826979e-05
-3.1915324387142e-05
-2.70343714043601e-05
-2.69094799572104e-06
-3.70369074342714e-05
-2.4134297826858e-05
-3.09191784447596e-05
-1.49362958666287e-05
-1.03846930728437e-05
-1.86664747331114e-05
-4.27453894632981e-05
-2.0860812011809e-05
-3.47747984457149e-05
-3.37875938565534e-05
-8.92433224838638e-06
-2.18793245971887e-05
-1.08948846482411e-05
-3.70229359178891e-05
6.45530039615803e-06
-2.40598101090037e-05
-3.37488196869663e-05
-2.01153496832932e-05
-2.40921687852476e-05
-1.58268767671549e-05
-2.38063329678753e-05
-2.57130219876659e-05
-9.52153634425382e-06
-2.85022362913704e-05
-4.83572631837701e-05
-2.22935260113041e-05
-3.49288455943892e-05
-2.30268017017985e-06
-1.49013082523652e-05
-2.23318850107646e-05
3.36948257456408e-06
-8.1047212889942e-06
-2.72651059666427e-05
-2.79470500610035e-05
-5.96121409063495e-06
-8.62184065851263e-06
-1.5610554017838e-05
4.02410426983446e-06
-3.2012527102975e-05
-3.01819682112581e-05
-4.52620111188467e-05
-1.9814834378586e-05
-2.11610670616203e-05
-4.22314660010217e-05
-2.80610376329013e-05
-2.30013028264706e-05
-2.22459108641571e-05
-6.64269380217618e-06
-2.94946820034266e-05
-8.36538651704366e-07
-4.57045133277074e-06
-1.82480512685405e-05
-1.02490544639331e-05
-1.06935525485822e-05
-1.24634258835416e-06
-1.13678653604679e-05
-7.93119317656107e-06
-2.93524980238621e-05
-3.57735260771869e-05
-2.29559992693949e-05
-3.38555165925725e-05
-3.43224366775082e-05
-1.11811088179134e-05
-9.21077605014319e-06
-2.39000729958443e-05
-1.29112384205091e-05
-1.7957634895939e-05
-1.18317941516138e-05
-2.68316915723001e-05
-2.47253553239307e-06
-4.56666186542559e-08
-2.01435235997022e-05
-4.7522725463332e-05
-8.80830900430671e-06
-1.56127668879642e-05
-7.5758488963635e-06
-1.4515824715251e-05
-3.62958183127213e-05
1.38660733792452e-06
-2.2494325445045e-05
-3.56718235061728e-05
-7.42332127622105e-06
-1.52065103792652e-05
-9.64214348681194e-06
-2.08651554627653e-05
-3.02878284003851e-05
-1.1112444443354e-05
-3.70893497165741e-05
9.89231821805473e-06
-3.34412929145613e-05
-9.43429675779436e-06
-2.60517365642569e-05
-1.03420232032262e-05
-3.09461530495292e-05
-3.0802747739372e-05
-2.01139604537375e-05
-3.40410063717977e-05
-2.75935860107753e-05
-1.55380378887653e-05
-3.24203096624604e-05
-1.34223441728924e-05
-2.35866223258069e-05
-1.75790484543559e-05
-2.10916280081676e-05
-1.53708838300687e-05
-3.01870225150144e-06
4.27811413286733e-06
-2.64492100414669e-05
-9.42938950456706e-06
-2.37957811292223e-05
-1.27584275085272e-05
-3.38037108502974e-05
-3.50513349407769e-05
-2.40944519167584e-05
-2.45551309678398e-05
-1.85614070300764e-05
-2.69184627989215e-05
-2.66355488856358e-05
-1.29129010707043e-05
-1.3448069876122e-05
-1.73442614197678e-05
-1.14098446965002e-05
-1.61943003289044e-05
-2.53439085486758e-05
-2.7267067744699e-05
-2.01189895091056e-05
-4.14348871735934e-05
-2.34272140223099e-05
1.22792346316171e-05
-1.62967125412124e-05
-1.32621714254051e-05
-9.05249483495131e-06
-2.70897495230143e-05
-3.37451161445037e-05
-1.44417752406406e-05
-2.69151208338252e-05
-1.30714355408766e-05
-1.89684581473928e-05
1.65577795826433e-05
-1.78123302291717e-05
-2.64115662501792e-05
-3.3135983265641e-05
-4.79569872812132e-05
-1.36368059803782e-05
-3.44933500375787e-05
-2.16942751959784e-05
-3.21330364815868e-05
-4.04290512705799e-05
-1.14700413602532e-05
-1.00994054175064e-05
-6.28508309123812e-06
7.9512347312051e-08
-2.59524894732518e-05
-3.65685598675352e-05
-4.73026332519076e-05
-4.29006284971271e-06
-1.82142663922812e-05
-1.75965271087552e-05
-2.06627061427699e-05
3.11122860444664e-06
-2.20125347760027e-05
-3.59890612706284e-05
-3.42540770537451e-05
-1.78836720018509e-05
-2.51455922560587e-05
-2.79231332501175e-05
-4.70127900447169e-05
-2.98432487561641e-05
-2.5668159213665e-05
-2.08653112122755e-05
-4.48037689316376e-06
-1.42467371517462e-05
-1.88538030140275e-05
-3.00958476803278e-05
-2.3450197624106e-05
-1.25175200943951e-05
-3.59219775538579e-05
-1.68483305003985e-06
-1.16994602964719e-05
-2.95962656961497e-05
-3.06279321046065e-06
-8.0985246074581e-06
-3.57349901829648e-05
-1.86649182540691e-05
-2.19989692023565e-05
2.09091436485084e-06
-1.96090259987197e-05
-4.1262050968471e-05
-2.92351656647926e-05
-2.15707328299855e-05
-4.74664865300306e-05
-2.75298855534929e-05
-1.22725553941829e-05
-1.57118001617303e-05
-1.33698485410379e-05
-3.71777035229152e-06
-1.52763218428366e-05
-2.06352203494832e-05
5.05087048684832e-08
3.37360578088655e-07
-1.40122030841024e-05
-2.80974396350677e-05
-3.47028624281949e-05
-2.91828225936203e-05
-1.66099393720447e-05
-8.63544495763784e-06
-3.19950317499129e-05
-1.47247094853096e-05
-2.24622073298892e-05
-1.60194372254734e-05
-2.26992125376175e-05
-1.36593397146871e-05
-1.18493075129753e-05
1.11618274559797e-05
-1.94253556409793e-05
-2.24806178039851e-05
-1.03329413314101e-05
-2.09334671938401e-05
-4.0805104253207e-05
-9.05756568249306e-06
-2.73041840615961e-05
-1.84284731842121e-05
-1.7079607119184e-05
-1.23332739315172e-05
1.32267401080321e-05
-3.18686033375217e-05
-1.78464854809607e-05
-3.53524989971511e-05
-4.36225984674301e-06
-1.17928816269814e-05
-1.93401675758261e-05
-3.28631741842296e-05
-2.10590484135295e-05
-2.242523056092e-05
-1.24507246784638e-05
-2.35374724770969e-05
-1.91019496227409e-05
-3.17010713818534e-05
-2.14097737274503e-05
-2.31386605288963e-05
-4.23186258668024e-05
-3.68822653858316e-05
-2.36227954085599e-05
-5.25331674463815e-06
-3.53126450348819e-05
-4.27572646216405e-06
-1.80320330266948e-05
-2.7739639951949e-05
-4.06832693561532e-06
-3.67477596870018e-05
-7.03051604100956e-06
-2.9980136335534e-05
-3.79358327771454e-05
-4.24387631841432e-05
-3.45630334633479e-05
-1.11030479978835e-05
-2.58011991046812e-05
-9.10278502868241e-06
-2.20311677588291e-05
-9.60195925908312e-06
4.68667374013016e-06
1.93806334241395e-06
-1.11459647235709e-05
-3.92499840653519e-05
-1.07826554555031e-05
-2.49779180684079e-05
-1.91518014686564e-05
-3.30595882563421e-05
-2.31163311607776e-05
-2.53169611782836e-05
-2.75175198664793e-05
-2.82193402831971e-05
-2.07023960118196e-05
-1.93217297932248e-05
-2.33095566889387e-06
-1.82498795283755e-05
-1.53933576659931e-05
-1.27779947450459e-05
-2.47871077089988e-05
-1.25707528637246e-05
-3.85217148034407e-05
-1.47736655758521e-05
-1.59845095311739e-05
-1.77021719323744e-05
-5.00155121070556e-05
-1.01854420048837e-06
-2.31668188643261e-05
-2.86437627758268e-05
-1.36709262041248e-05
-3.4660160622461e-05
-2.90480587346447e-05
-2.89122387698473e-05
-2.38402399065269e-05
-2.67507141997931e-05
-3.2349705701063e-05
-1.77634443908039e-05
-3.72923416457287e-05
-1.71044326065686e-05
-2.20652945728948e-06
3.86401161846485e-06
-4.39965415038866e-05
-2.58210016362334e-05
-1.14077270100085e-05
-2.63331101323166e-05
-2.13667553410104e-05
-3.38467012549276e-05
-1.4475477367615e-05
-4.07616998241718e-05
-3.00743552279576e-05
-3.72000102068138e-05
-1.67094520653249e-05
-1.40542894543461e-05
-1.53242251634716e-05
-3.23047556808672e-05
-7.60067281301209e-06
-2.76311234499198e-05
-3.11531358963444e-05
-3.58444148266524e-05
-2.93851232074981e-05
-3.55388133614653e-05
-8.27793915579494e-06
4.87076622337391e-06
-2.23604899057607e-05
-1.4913513197603e-05
-2.40445650070406e-05
-4.11089923227225e-06
-1.68280791197746e-05
-4.01703797521164e-05
-1.36252565533339e-05
-6.08718399064391e-06
-2.79196068779821e-05
-2.45078123205911e-05
-2.53350961841343e-05
-1.53870225019377e-05
-1.55322069094189e-05
-1.1916794813215e-05
-2.30746392887841e-06
-3.0478032337456e-05
-2.84923955837326e-05
-2.56089103432503e-06
-2.2113588291302e-05
-1.27527514754386e-05
-5.63216830275735e-06
-9.87447846378437e-06
-2.06313630732942e-05
-1.33076294815595e-05
-4.40236865412391e-05
-2.94789949677978e-05
-3.46523946363528e-05
-1.95522679238952e-05
-1.54810464549364e-05
8.3012840016753e-07
-1.58486504055511e-05
-5.65142972256901e-06
-1.01382246984438e-05
-4.17821462121869e-05
-6.80864029945594e-06
-1.74122026350501e-05
-8.52354946158733e-08
-2.51629815929048e-05
-8.19167820124465e-06
-2.21474411913928e-05
-1.07324875535296e-05
-3.59673052887178e-05
-2.4817410924436e-05
-3.84482112670789e-05
-2.24234666173527e-05
-8.67569603709343e-07
-3.30350029152883e-05
7.75430553484289e-06
-2.56285588222134e-05
-1.55550440614473e-05
-2.65404869369023e-05
-2.6429339346579e-05
-4.34728057624404e-05
-2.86357406104184e-05
-2.99670753724557e-05
-3.34812361339114e-06
-3.34368299704154e-05
-2.3757682436845e-05
-1.8937204297631e-05
-2.67703980222051e-05
-1.35452612332008e-05
-2.43856365849716e-05
-2.74675993312226e-05
-2.70151911875414e-05
2.54319596005791e-06
-1.35674944542889e-05
-3.63846424048898e-05
-1.80060409483301e-06
-2.49010737285623e-05
-1.02429559014127e-05
-2.85212427981004e-05
-4.31744350527736e-05
-1.12772807571204e-05
-5.94071313043168e-06
-1.43216326247327e-05
-1.32471010897071e-05
-3.53653980416825e-05
-2.81910991912628e-05
-2.24471194994238e-05
-1.10227900938337e-05
-3.17708819409943e-05
-2.47822641266133e-05
-1.72359631393501e-05
7.57234271660141e-06
1.5323645341881e-06
-1.94795275538225e-05
-7.7334446092802e-06
-3.74008539127212e-05
-3.92755233158721e-05
-3.73267273521468e-06
-4.01966724753833e-05
-1.64986301469438e-05
-1.2469898773343e-05
-1.17828402288688e-05
-2.59380303445924e-05
-1.70080275029889e-05
-2.41250108052392e-05
-1.14461408732611e-05
-1.90667607077611e-05
-1.6285215520218e-05
1.01428000812581e-05
1.83626780242333e-05
-3.52860631196348e-05
-5.10174422530366e-05
-9.96998403228844e-06
-4.91391733621174e-06
-3.3725587535796e-05
-3.03100942225001e-05
1.63298901101161e-06
-1.90107240770363e-05
-3.81801958367132e-05
-2.50247769423514e-05
-6.71914570402641e-06
-1.53062527973652e-05
-1.36697431404594e-05
-1.59497122556315e-05
-2.16152125576326e-05
-2.04687651082258e-05
-3.91088077965102e-05
-2.33390047056807e-05
-1.43062201983922e-05
-4.19015577027898e-05
-3.41992360808022e-05
-2.21366458332539e-05
-2.06628899209817e-05
-1.91458244168448e-05
-2.18118238458206e-05
-2.20785895489541e-05
-3.98845389848209e-05
-2.99815022374953e-05
1.32164871868068e-06
-2.05778234552413e-05
-3.17705766409033e-05
-2.99074888457463e-05
-3.43866309326459e-05
-4.28734686502018e-06
-2.39142346581754e-05
-2.4951948990646e-05
-7.26798618326391e-06
-2.20167712688054e-05
-4.90638993229613e-06
-1.5570249244673e-05
-1.26346859250691e-05
-3.57352424040868e-05
-3.73802101183296e-05
-5.04538292751781e-05
-6.10121758704498e-06
-2.93723436487388e-05
8.08536132155558e-06
-1.07188350091121e-05
-3.26900409733431e-05
-1.64569591296467e-05
-7.89249064743233e-07
-3.49907680311786e-05
-3.05699956425299e-06
1.23333558196657e-07
-2.04079955233662e-05
-2.73020096217668e-05
-4.36309824043425e-05
-1.26177024601923e-05
-4.94643677060474e-05
-1.43154029432591e-05
-4.12206350733704e-05
-2.99856591167017e-05
-2.91328768582839e-05
-1.77517533879526e-05
-9.52555173234458e-06
-2.04527447250566e-05
-2.96861499041113e-05
-2.44858518872136e-07
-3.02509542576848e-06
-2.2917194052984e-06
1.35164133758523e-05
-2.64296936265399e-05
-1.82786615435218e-05
-9.79674018035733e-06
-2.16572540109324e-05
-2.50392010473229e-05
-2.18960935063659e-05
-2.32034852130766e-05
-2.79179508729774e-06
-2.09709067595781e-05
-1.18925480699136e-05
-1.92800791712169e-05
-3.21080109656632e-05
-1.74192025233853e-05
-2.28758111534888e-05
-2.506335995142e-05
-1.90919449454136e-05
-9.92325733902424e-06
-1.97882532346634e-05
-3.98837256310741e-05
-3.10711755888669e-05
-8.36814823444888e-06
-3.39832090350562e-05
-4.93799918201696e-05
-1.72793814554111e-05
-1.48550616279158e-05
-3.34503984120427e-05
-2.42660044192743e-06
-4.04617674462887e-06
-2.83656777335124e-05
1.16546685482419e-05
-8.24841682626087e-06
-3.32881402550313e-06
-1.65491358356466e-05
-1.23174092664854e-05
-1.85434607383149e-05
-7.98076654320861e-06
-2.18386713229059e-05
1.15222144919124e-06
-2.28027734744184e-05
-9.60878270993793e-06
-2.54999547197324e-05
-1.58211265152364e-05
-2.10187402278226e-05
-2.95069613228442e-05
-2.82164493547487e-05
-1.41180808116486e-05
-2.53392700375719e-05
-4.03241166002696e-05
-1.95054940397554e-05
-3.2025990345458e-05
-2.23138227503297e-05
-3.5100947158622e-05
-4.99757325092645e-07
-1.92194757866856e-05
-2.24486449553005e-05
-1.6192400038237e-05
-1.74521082757223e-05
-2.51108592678852e-05
-2.93499416357517e-05
-3.03064562074186e-05
-1.97825245596372e-06
-3.10362984255002e-05
-1.36662520799533e-05
-1.18569653927497e-05
-2.73443106210776e-05
2.38821731142785e-06
-1.68272634555177e-05
-1.81672360969048e-05
-1.62706252234873e-05
-3.02921654021364e-05
-1.70868124842955e-05
-3.95988857144879e-05
-2.26132302126352e-05
-3.01192635580469e-05
-2.36607100844367e-05
-2.2869783736092e-05
-3.14022995845256e-05
-7.63907842132862e-06
-4.37210291941863e-06
-3.01488464700806e-05
-3.87590393121662e-05
-1.42606653199723e-05
4.45684946858013e-06
-2.06056583078194e-05
-2.03404135767422e-05
-2.56394409259348e-05
-5.51710259054907e-06
-1.74056042028931e-05
-2.32424077818404e-06
-3.56165126277248e-05
-3.90596735889502e-05
-2.62512225897355e-05
-1.63541067450378e-05
-1.07160174226474e-05
-2.60131304042217e-05
-2.04396680102082e-05
-4.1773625894088e-05
-1.06783672665654e-05
-6.18256922652008e-06
-2.15767608097705e-05
-2.17539278871972e-05
-2.16491708455163e-05
-2.57577476616261e-05
-3.37440123240231e-05
-2.58718449635919e-05
-3.22882798051302e-05
-3.98569377382582e-05
-4.06834242584267e-05
-1.11671307216259e-05
-9.50461290523842e-06
-1.16609797191639e-05
2.8519561668696e-07
-1.68454358618611e-05
-2.62464269128802e-05
-7.73234513482707e-06
-1.64939409025902e-05
-1.15904122768228e-05
-3.63699860220193e-05
-2.84177209262425e-05
-2.43190522845837e-05
-1.58223199135674e-05
-4.13225689492395e-05
-1.03951017928136e-05
-1.97038763728677e-05
-1.91368878976204e-05
-4.17909701405051e-05
-4.04068591956619e-05
-1.9892322095661e-07
-9.83452776284837e-06
-1.85547340613533e-05
-1.60906031707368e-05
-3.97764165173559e-05
-2.60242127653774e-05
-2.54403055242334e-05
-4.07489187226843e-05
-1.73748631766876e-05
-1.18132525931746e-05
-1.49169628514042e-05
-1.56146341974313e-05
-1.32192397892311e-05
-4.09426767510146e-05
-1.50831578296381e-05
-1.99141198314899e-05
-2.90337705601476e-05
-3.08241681175879e-05
-1.49979827292793e-05
-2.67402163477172e-05
-3.49156812031501e-05
5.49483086466704e-06
-3.97224165037557e-06
-3.83921554847831e-05
-3.88470114284415e-05
-2.68936103217231e-05
-1.36829321548768e-05
-1.4157525376715e-05
-1.61557523934869e-05
-1.383892391918e-05
-1.56080274816772e-05
-2.42365074783272e-05
-1.17892591936318e-05
-1.30886452262358e-05
6.36546467845775e-06
-1.52105579116532e-05
-3.43243081465241e-05
-2.9736418216876e-05
-9.54920264328046e-06
-1.12336992717412e-05
-1.60989066898313e-05
-4.22929171294938e-05
-3.11721413861601e-05
-3.2614345601136e-05
-3.71451237839744e-05
-1.95087641494887e-05
-1.95692210013664e-05
-2.69712437250019e-05
-1.69640785084322e-05
-3.33132701625444e-05
-2.12292154584311e-05
-2.07391842266107e-05
-2.70119600881798e-05
-2.67116125452102e-05
-1.50404780560596e-05
-1.3728713850625e-05
-1.16832547256048e-05
-2.47152418627554e-05
-4.81415933449598e-06
-2.98790811793378e-05
-7.53455393027391e-06
-2.67197095113762e-05
-6.52976536239251e-06
-2.00210388329109e-05
-3.13666421067109e-05
-1.789759781422e-05
-9.72973105743042e-06
1.33943569307837e-05
-2.21660628899273e-05
-3.06316094688643e-05
-1.42418731856552e-05
-2.68782426415179e-05
-3.43028268646501e-05
-9.69829353130175e-06
-1.97446177572032e-05
-4.80471504657135e-05
-1.91202254579195e-05
-2.44226610539549e-05
-3.22607864835412e-05
-1.88532391122611e-05
1.2839807374188e-05
-2.65252973476638e-05
-2.53688133661478e-06
-1.423664724015e-05
-1.52071949125286e-05
1.19150728897931e-05
-1.46698471733048e-05
-1.56018157018336e-05
-2.28443769486847e-05
-2.14637697822108e-05
-2.09829616574881e-05
-2.90012847242244e-05
-2.78084101566021e-05
-1.63227049665043e-05
-4.05005429270235e-05
-1.97275955882246e-06
-1.64360394052795e-05
-1.25530815468351e-05
-2.37067193266145e-05
-1.73116332006157e-05
-1.14576906156562e-05
-3.27540145663164e-05
-1.01294409738662e-05
-2.91577441215821e-05
3.92507654171296e-07
-2.22213826242307e-06
-1.1502466008128e-05
-2.24540087280873e-05
-4.4000415213802e-05
-2.88185767558969e-05
-2.92998517959481e-05
-2.33006392643943e-05
-1.02018904544464e-05
-2.41830635642398e-05
-1.71091642264656e-05
-2.25559855987723e-05
-4.96111497966512e-06
-1.13079052313108e-05
-3.95175935733115e-05
-3.05078291137455e-05
-3.27108083748629e-05
-9.67269781067981e-06
-2.460701321935e-07
-1.99187985537318e-05
-2.10512836498006e-05
-1.16837308319396e-05
-8.70621551625388e-06
-2.08882168842134e-05
-1.48642424914011e-05
-5.59750450581922e-06
-2.22351839859407e-05
-1.27019999847806e-05
-3.61317031183009e-05
8.23494885602417e-06
-1.66157130944752e-05
-2.59635944407909e-05
-3.96215720777025e-05
1.45419460833095e-06
-2.3223263900152e-05
-2.6792475602011e-05
-1.428749562069e-05
7.09685923359468e-06
-2.02339388988941e-06
-1.96364240840243e-05
-2.56413224659707e-05
-3.39206575032735e-05
-7.52523186462679e-06
-3.93864794506812e-05
-1.35526980937658e-05
-1.61465184162083e-05
-3.133764268118e-05
1.11049626403324e-06
-7.36593512401389e-06
-1.94163381264913e-05
-1.80182834713591e-05
-1.99340377081424e-05
-1.49697447080956e-05
-1.90192760202404e-05
-1.15943645057673e-05
-1.49754370533541e-05
-2.90762458228194e-05
-2.39980928482673e-05
-2.45226900682701e-05
-3.96892962900324e-05
-1.07417765532761e-05
-2.58461024332182e-05
-2.19679913157811e-05
-1.56370760263889e-05
-2.6284984000533e-05
-1.36179931359883e-05
-2.24723394939972e-05
-3.14039436573841e-05
-2.29643064775309e-05
-2.59913606126778e-05
-4.35949261704908e-05
-1.49324749896813e-05
-4.19952816575248e-05
-3.16878843625e-05
-4.44980892316272e-05
-1.23018562275972e-05
2.16249916575481e-06
-2.39708046189589e-05
-1.73106143878645e-05
-3.09791950429869e-05
-1.22168292977684e-05
-4.64158387941644e-05
-1.25017598897166e-05
-3.25101682642444e-05
-6.62665588586563e-06
-1.39327674778066e-05
-1.55821136050636e-05
-3.55069080002504e-05
-2.81466212156281e-05
-2.03922814969408e-05
-2.80599474686357e-05
-3.26994774961195e-05
-4.04731326915366e-05
-2.1606177997894e-05
-1.74234433932406e-05
-8.74921084564998e-06
-3.13666842912085e-05
-1.58342502787599e-05
-3.59444433166616e-05
-1.57313514609216e-05
-8.61169940533698e-06
-2.31163688484183e-05
-2.13870085406215e-05
-2.75960315498353e-05
5.64754087961114e-06
-3.11669604611553e-05
-2.08514111885016e-05
-2.79616665600092e-05
-1.806490168317e-05
-2.37079403177083e-05
-1.48114185740196e-05
-1.53401129917416e-05
-8.97961033765244e-06
-1.19359520769705e-05
-7.37443959981804e-06
-2.90448469431957e-05
4.70868653076408e-06
-2.74472337302667e-05
8.22547520876065e-06
9.77319105286598e-06
-6.30381365938091e-06
-2.4018430269906e-05
-1.86591425728265e-05
-1.53376803105938e-05
-4.4434911573542e-06
-1.72836524746776e-05
-3.34050221594599e-06
-4.48391434792779e-06
-2.03129950508367e-05
-1.99145385087708e-05
6.36978589892755e-06
-1.24625363859592e-06
-1.56968527190222e-05
-1.22220675440064e-05
-1.93918106793859e-06
-1.86242751933563e-05
-1.92025057195861e-05
-4.15182784979011e-05
-3.48147552395057e-05
-3.39064615655638e-06
-1.80925264026584e-05
-3.04564768795846e-05
-1.70040942012103e-05
-3.5538448812104e-05
-2.88871275397961e-06
-3.10461252564271e-05
3.15306994201774e-05
-2.25506095973809e-05
-3.03923332315444e-05
-1.89366713491466e-05
-2.05090886306479e-05
-1.50774418042281e-05
-5.73853673289596e-06
-2.06761436691626e-06
-1.81658693920246e-05
-1.60929583682665e-05
-4.31679622885605e-05
-1.77500981341372e-05
-3.93557350222533e-05
-1.78218505631839e-05
-3.42184422922858e-05
-8.89233392546386e-06
-1.14021917824728e-05
-2.99325073611239e-05
-1.99580278823481e-05
-2.69804178066612e-05
-3.8394925143347e-05
-1.29028491217334e-06
1.53209166058367e-06
-1.4163258557288e-05
-2.7107984918429e-05
-2.30274798643118e-05
6.02020972162809e-06
-1.85535060460126e-05
-1.67802315571261e-05
-2.39203771000693e-05
-2.30563381594801e-05
-7.45689465814947e-06
-1.08032144823352e-05
-3.15562619708452e-05
-2.9038184859662e-05
-2.41691391586471e-05
-1.86030147986632e-05
-3.43044698849094e-05
-2.01016155598605e-05
-4.55943974238474e-05
-1.07486839939293e-05
-1.01045313454511e-05
-7.87368213560285e-06
-3.23010402943871e-06
-1.03912033095804e-05
-1.81596143591151e-05
-2.21288517717126e-05
-4.04000684245947e-06
-6.41020191545026e-06
-1.31580538633452e-05
-3.06559459837072e-05
-1.35790737098359e-05
-2.39572080299091e-05
-9.01241055183613e-06
-1.58144978865173e-05
1.09024777911599e-06
-7.80109526136329e-06
-2.59461141556749e-05
-3.56235691272537e-05
-1.92470645641483e-05
-2.43514310678835e-05
-2.52186844195752e-05
-1.56711075538186e-05
-1.41332084964731e-05
-2.79604551796229e-05
-1.64179616443845e-05
-3.71093221144647e-05
-3.03584760311263e-05
-2.2538202031558e-05
-3.04184563094935e-05
-2.53737909457126e-05
-1.56854605542408e-05
-2.1797229237072e-05
-1.54535888076292e-05
-2.0372713760261e-05
-1.16765865140032e-05
-3.92657008717444e-05
-2.26961795764234e-05
-1.411055613836e-05
-2.58453589139456e-05
-1.87440370156602e-05
-9.84384326937725e-06
-8.32782045599204e-06
-1.57387011757325e-05
3.40508469853489e-07
-3.35100405117032e-05
-1.49860876853268e-05
-2.55869096798238e-05
-2.53777865692938e-05
-1.61889913473279e-05
-3.58599644692533e-06
-4.36528747939023e-06
-1.53433530726029e-05
-1.15955957863778e-05
-7.45175837712685e-06
-2.30115638678388e-05
-2.94485744800574e-05
-3.58737317404787e-05
-2.13600609503194e-05
-2.63300362025873e-05
-4.47204425348102e-05
-5.09942082458889e-05
-1.80693716351207e-05
-2.60609943265863e-05
-1.11084799626946e-05
-1.96991831097136e-05
-1.81948796263449e-05
-2.42422360819996e-05
-3.2345187720811e-05
1.37580116698755e-06
-3.33468114799902e-05
-2.38080099451252e-05
-8.0299210140552e-06
-2.04235998975742e-05
-2.83875954443886e-05
-1.64603674507316e-05
-2.89580802782186e-05
-3.33109869820855e-05
-3.43653265603906e-06
-2.61819754964323e-05
-2.41977218336303e-05
-2.7088702586864e-05
-2.24571729708695e-05
-3.73275747255248e-05
-8.99497369190428e-06
-2.04478277454086e-05
-1.40123616295831e-05
1.47771588917397e-06
-1.04365247714316e-05
-2.49000721212365e-05
-2.72609287445019e-05
-2.76524658151021e-05
-3.20960973110871e-05
-3.02862618267304e-05
5.06643721195288e-06
-2.96622414367824e-05
-6.12159878369407e-06
-3.93739477174625e-05
-4.44078143759453e-06
2.10240507175723e-06
-2.61882375181053e-05
-2.87233136911956e-05
-1.55579956754375e-05
-2.87939266627885e-05
-1.64080521609203e-05
-2.66479726104097e-05
-6.38486339703231e-06
-2.23781523337978e-05
-2.36458580570165e-05
-2.34158696251153e-05
-2.27507468401959e-05
-2.60382781924032e-05
-2.71846761607897e-05
-2.03899531073609e-05
-2.0759280958429e-05
-3.99078450979359e-06
1.55958401728091e-06
-4.03476194231907e-05
-8.66120909201526e-06
-2.7506598516386e-05
3.72938339913559e-06
-1.94245866078013e-05
-1.68864667821778e-05
-1.94411292422209e-05
-1.64643104442508e-05
-7.37470122499688e-06
-3.03387605367347e-05
-2.34368791400829e-05
-2.1584662493721e-05
-3.74427712005086e-05
-1.93490578312509e-05
-3.36486166665138e-05
-2.1958572490069e-05
-4.66646997210327e-05
-1.97965134828586e-05
-1.44918128486767e-05
-1.98784380549974e-05
-3.42661292223721e-05
-1.38169171380493e-05
-1.24440573846207e-05
-7.24031538209245e-06
-1.17656652989104e-05
-4.43274947684199e-05
-1.93526816257342e-05
-8.35463082927775e-06
-2.58695063388837e-05
-1.28429901966528e-05
-2.80929693664119e-05
1.14441168284318e-05
-2.99408389193494e-05
-1.98052047576375e-05
-3.4563430864114e-05
-3.85508614975316e-05
-3.2046820180366e-05
-1.57392350409629e-05
-2.34469316475625e-05
-2.95664145138738e-05
-3.46692717935882e-05
-3.10087596954558e-05
-3.88094153948564e-05
-1.57699014951808e-05
-8.83282223200948e-06
-2.25482186039855e-06
-3.25458450773452e-05
-8.66000871564167e-06
-4.2023127591988e-06
-2.92363173089545e-06
9.25819323780726e-06
-2.0058229195937e-05
-2.47623467088297e-05
-2.12506809357057e-05
-3.03479807325794e-05
-2.89247446140915e-05
-9.44809538570832e-06
-9.06448182518927e-06
-1.09429211368411e-05
-1.81445285288878e-05
-2.54672825023979e-05
-1.09484279574897e-05
-6.6428377212557e-06
-1.46515475821444e-05
-3.50394966916542e-05
-3.98604950818074e-05
-3.33285716385272e-05
-1.04446106070573e-05
-1.50097558418523e-05
-1.48995668356568e-05
-1.66195814470835e-05
-1.64875137215497e-05
-3.2123692847525e-05
-8.75533958989282e-06
-2.40486753634636e-05
-2.65186055175789e-05
-1.9316425030211e-05
-2.05378804039058e-05
-8.30401669888483e-06
-2.97681924072299e-05
-1.35183798384596e-05
-2.86671596101398e-05
-1.85637363829414e-05
-1.08789869800554e-05
-2.58198371905252e-05
-1.97775269363052e-05
-3.33818648400313e-05
-2.47047244838194e-05
-1.37715774704063e-05
-2.37408929376829e-05
-1.57946548272224e-05
-2.38267326450227e-05
-2.91869493880729e-05
-3.73579423427241e-05
-2.63972571082075e-05
-9.44720688180999e-06
-2.05011833289671e-05
-2.72883657563976e-05
5.50862249239241e-06
-1.79294168969915e-05
-4.18201042876373e-05
-2.12683862255963e-05
-2.07095838600778e-05
-2.24260122998264e-05
-2.23500646945359e-05
-4.08990423066053e-05
-2.68349335527983e-05
-2.85587063221948e-05
-2.23899046540422e-05
-2.1094980996139e-05
-1.94626856268547e-05
-1.56044910972481e-05
-1.42602747444194e-05
-1.90716173979086e-05
-3.54549443853174e-05
-4.02941564030385e-05
-3.73996880178972e-05
-2.08292440149435e-05
-3.46391150928802e-05
-3.47908428106148e-05
-1.43237540284114e-05
-4.61879245609148e-05
-2.35138679627261e-05
1.64556123005406e-05
-1.90453471319156e-05
-1.68324196465174e-05
-2.06739494293505e-05
-3.03437701458415e-05
-2.20343852378274e-05
-3.91254833695499e-05
-2.09061501619908e-05
-3.37494485687582e-05
-6.01633882127746e-06
-2.05637339639222e-05
-3.74151894934352e-05
-1.69584957216736e-05
-3.28183581289925e-06
-1.92762623351418e-05
-3.33195947628006e-05
-3.66444845054393e-05
-5.98185967928866e-05
-1.6773902130978e-05
-2.69927871435288e-05
6.96574541885672e-06
-2.94036142817559e-05
-3.34289671285021e-05
-2.60887676958812e-05
-2.5594307059543e-06
-2.74462839064037e-05
-2.06402158172818e-05
-1.63897323652775e-05
-1.58811334634254e-05
-2.77967597675161e-05
2.58699860608066e-06
-1.65608134820909e-05
-2.00265329919184e-05
-1.23061401822991e-05
-2.40794915684968e-05
-1.8040292344856e-05
-1.34710576066322e-05
-6.02739315026254e-07
-8.63569281813103e-06
2.19255227241223e-07
-1.39087173143051e-05
-5.37178746842482e-05
-6.18724060380107e-06
-2.39671671133414e-05
-1.70868519407732e-05
-2.22668120947979e-05
-2.43153041919316e-05
-6.30785832145621e-06
-1.58649760991279e-05
-4.58500447476369e-05
3.97015033942226e-06
-2.11233802829625e-05
-3.38122256553731e-05
-2.69056982181376e-05
-2.5151215798845e-05
-2.4121449285784e-05
-2.86589582572816e-05
-1.84234828139958e-05
-3.12601119709506e-05
-1.24690867677891e-05
-3.54612879537475e-05
-2.63365233216674e-05
-1.06329314845559e-05
-1.73415942449888e-05
-2.60372826216344e-05
-1.94374811072076e-05
-1.18693060227831e-05
-2.82844284111489e-05
-3.63833507353402e-05
-3.42171043516347e-05
-1.8529047439582e-05
-7.76460080438986e-06
-9.8263187894707e-06
-1.96706309516737e-05
-2.05747403254875e-05
-3.88668374828218e-05
-3.65800464965248e-05
-1.72302020287907e-05
-1.61053030371013e-05
-2.22187195680139e-05
-1.54179604778776e-05
-2.11701074761666e-05
-1.41117825748625e-05
-2.63923798774934e-05
-3.29751380007688e-05
-9.10292027276148e-06
-1.79307113526695e-06
-5.06642979415619e-05
-1.73804994428729e-05
-1.03306766246708e-05
-5.50988974768985e-05
-1.32403849319836e-05
-2.72954345080894e-05
-3.09998985897661e-05
-1.60274640397395e-05
-3.12645992913784e-05
-2.98951325509168e-05
-1.52698367357101e-05
3.89708799002488e-06
-1.6666416587982e-05
-1.27516701092773e-05
-3.62576165459255e-05
-4.43383916480559e-06
-7.29809924594503e-06
-1.33572428245467e-05
-2.50957093111007e-05
-1.58249542858892e-05
-2.05188594744221e-05
-1.72574841022395e-05
-1.21722949497379e-05
-6.74848928011153e-06
-8.85536499696737e-06
-1.01421665619133e-05
-9.92467276563598e-06
-4.86463814616415e-05
-1.40912382724913e-05
-1.41377761545395e-05
-1.73340689348772e-05
-7.49976748889449e-06
5.72023026787212e-06
-1.68345856495533e-05
-3.69444459260654e-05
-4.47367898528391e-05
-3.38757486279755e-05
-8.15402436015938e-06
-1.90907685985996e-05
-2.63729042517591e-05
-1.43565120173327e-05
-2.66576127429916e-05
-2.92715904829778e-05
-2.62761957616787e-05
7.01084126784209e-06
-3.11949628003766e-05
-1.14830233781534e-05
-2.60893964047668e-05
-3.75074489829216e-05
-3.3081207596939e-05
-3.0055052185153e-05
-4.36787212392995e-05
-1.9056084411916e-05
-1.11357266666254e-05
-1.04176353143503e-05
-2.50119638095022e-05
-1.23260025281205e-05
-4.15069540518732e-05
-1.11877533583652e-05
-2.15228914728625e-05
-3.78933109163136e-05
-4.99016756449502e-05
-2.49643299948489e-05
-1.34643816827614e-05
-5.06835325780498e-05
-1.7920307840286e-05
-2.68349400878547e-05
-6.47182346942446e-06
-2.75864727207219e-05
-1.70010601516557e-05
-2.43303600481447e-05
-1.77753365314752e-05
-6.69416390714823e-06
-1.21071690555426e-05
-6.09545715787771e-06
-2.86319773468043e-05
-6.1243417337865e-06
-1.44789388775614e-05
-1.00081716999212e-05
-8.55539882815383e-06
-1.6656231990261e-05
-2.76841025575165e-05
-4.31233988611458e-06
-2.06554317519668e-05
-2.48660739841282e-05
-7.53782659458508e-06
-1.36935937407532e-05
-7.38432739828428e-06
-9.09370289772126e-06
-2.4647233048078e-05
-1.22605929566524e-05
-3.37323893601073e-05
-2.07224120951737e-05
-3.25358133156306e-05
-2.32057154015773e-05
-2.2668211325966e-05
-3.96515787897367e-05
-1.02833941427984e-05
-1.78157076329052e-05
-2.64925302835161e-05
-2.21182394639594e-05
-1.14559092758537e-05
-1.31919644786028e-05
2.63417965805041e-05
-3.3279399366148e-05
-1.66901634025063e-05
-3.05245285105145e-05
-3.4446791306503e-05
-3.79224331157463e-05
-2.92288562614487e-05
-3.14358531057039e-05
-2.59563906577539e-05
-1.14263730916321e-05
-2.32744826951048e-05
-3.41611797359937e-05
-3.59701111099039e-06
-2.72253999564076e-05
-1.92861063514457e-05
-2.00318543820489e-05
-1.46011627672724e-06
-2.25922978016541e-05
-4.73191122307852e-05
-3.90128967813045e-05
-2.17355967903149e-05
-3.18353383545944e-05
-1.03814173984814e-05
-4.07925971959689e-05
-1.37721890612247e-05
-3.23451056541298e-05
-1.95582979609427e-05
-3.31314628216971e-05
-4.30456156504917e-06
-1.34405797623838e-05
-1.82063103981909e-05
-3.21237898796195e-05
-3.65053096689089e-05
-2.01363348490204e-05
-1.25720053095515e-05
-1.45992605311397e-05
-2.19871777660441e-05
-1.39000395414659e-05
-2.79923507474674e-05
-2.31309778951003e-05
-2.75742762479446e-05
-1.45122598768919e-05
-1.87932992081796e-05
-1.96593412925704e-05
-1.53638018941219e-05
-1.86645481527383e-05
-1.39390396745928e-05
-1.7600141897187e-05
2.84529792864478e-06
-3.62599808333813e-05
-1.86698943983509e-05
-3.28461246328453e-05
-1.76444584334187e-05
-1.98476734955632e-05
-2.9209860250708e-05
-3.19517203411454e-05
-2.41904450453698e-05
-1.74823518352192e-05
-7.41238711367953e-06
-1.37083929380704e-05
-1.76373232372215e-05
-1.07305090976264e-05
-1.4494407998362e-05
-8.16464521789398e-06
-6.87732268972001e-06
9.67463425112852e-08
-8.28342895461626e-06
-1.60230313073341e-05
-2.54820581928872e-05
7.08066541995344e-06
-3.26484160957962e-05
-3.39641235106732e-05
-2.45137265908034e-05
-6.37129420357236e-06
-4.8912518773616e-05
-1.76247043409313e-05
-1.80169671470333e-05
-1.00515360752624e-05
-8.70211196855456e-06
-1.95085405492822e-05
-4.4815654808078e-07
-3.66475269570624e-05
-1.82561087797261e-05
-2.58718731231724e-05
-2.2769445311428e-05
-3.29250071123848e-05
-1.4521795767011e-05
-2.62628626015446e-05
-1.80129853015491e-06
-2.27271313860146e-05
-2.47233831753999e-05
7.65387474006703e-06
-4.13899344625379e-05
-4.1644960109287e-06
-2.79648430030671e-05
-3.63555628809594e-05
-1.24168486196541e-05
-2.21565203297297e-05
-2.27301342897376e-05
-3.0036576794123e-05
