# Supplementary material for: Research on computational propagation and identification of mine microseismic signals based on deep learning
Source: PLoS One. 2025 Oct 22;20(10):e0334641. doi: 10.1371/journal.pone.0334641 (PMC12543183; doi:10.1371/journal.pone.0334641)
Supplement: S1 Data — (ZIP) [file pone.0334641.s001.zip › 000100500001018.xlsx_0.txt_24.txt.txt]

-3.66356381510719e-05
-2.69184380097055e-05
-2.65336251263747e-06
-3.31107191062268e-05
-1.4938896776595e-05
-2.20891734444074e-05
-4.48856313890218e-05
-1.63001837287998e-05
-2.44549789658155e-05
-1.50702656423789e-05
-2.58690875417988e-05
-6.49745539218419e-06
-3.70405225703171e-05
-8.51902117585131e-07
-1.01196839658619e-05
-1.71147867357628e-05
-2.55382728979087e-05
-2.64313460519346e-05
-2.23873789041207e-05
-4.28820720582828e-05
-3.10751624440756e-05
-3.17845887238386e-05
-1.55279648069313e-05
-7.17867781958697e-06
1.34357250664133e-06
-3.10141751980991e-05
-3.4569787246527e-05
-2.40113837904405e-05
-3.06769251925775e-05
-1.41331692596017e-05
-3.20443722269893e-05
-1.00676047438213e-05
-2.56119455897577e-05
-3.34823447811568e-05
-1.39373894569769e-05
-2.79625796470998e-05
-2.34929229660941e-05
-3.8968167984849e-05
-1.93901074467946e-05
-2.84222156896601e-05
-4.87619394593263e-05
-5.46267859689791e-06
-1.94387415194122e-05
-3.99017667777339e-05
-1.20337051518349e-05
-8.73816956578523e-06
-4.12849236219237e-05
-3.01018190919222e-05
-5.32326403513125e-06
-1.71725491526453e-05
-2.83668096745947e-05
-1.33830356161804e-05
-1.05050276298331e-05
-1.76365303006141e-05
-3.3008401688186e-05
-1.7104451922575e-05
-2.29496581230338e-05
-2.63032140709405e-05
-1.96037173559531e-06
-4.5701847981193e-06
-2.9263863510394e-05
-1.93536748906133e-05
-2.38531216158466e-05
-9.50724305942625e-06
-2.82897731852679e-05
-1.7958413221181e-05
-2.27227951674385e-08
-1.24356801226132e-05
5.65825683711946e-07
-1.55782289146696e-05
-1.9940610398947e-05
-2.50147559353117e-05
-1.90280267574105e-05
-8.96475009795809e-06
-2.1773689165615e-05
-3.83399830688045e-05
-1.06539249652017e-05
-1.66005271370046e-05
-1.63331059550474e-05
-1.26732072038356e-05
-1.89478428043235e-05
-6.99543467398706e-06
-2.27886147844148e-05
-4.185525861909e-06
-2.8225102704982e-05
-2.41075278027154e-06
-2.31640185779594e-05
-2.21970653160694e-05
-4.69107020875391e-05
-2.22779687804163e-05
-2.94939488211149e-05
-9.09650110346796e-06
-1.1188000652971e-05
-2.09597761373818e-05
-1.71866838459665e-05
-1.99825477054953e-05
-3.45748613876871e-05
-1.77359666668053e-05
-1.83482471438919e-05
-5.52056902728995e-06
-7.43696821696688e-06
-1.34753409938266e-05
-8.21337120679025e-06
-1.99370847298495e-05
-2.55136142275001e-05
-2.14954744927033e-05
-1.61718966928473e-05
-4.26583566677427e-05
-6.73341933832532e-06
-1.97547718319799e-05
-2.35093585832601e-05
-1.97131743590615e-05
-1.63281580259818e-05
-1.69554439894818e-05
-6.49812068189496e-06
-2.82747083670179e-05
-2.20176312213984e-05
-2.07365822134499e-05
-2.84768542822992e-05
-3.052786247987e-05
-3.03514836373246e-05
-4.25786850659263e-05
-7.21329370589138e-06
-2.46067999994342e-05
-1.89787190755689e-05
-1.97112931668254e-05
-1.74627954264054e-05
-3.71541450125776e-05
-2.09791208347411e-05
-2.38206934601663e-05
-1.09688176335185e-05
-5.48607617634229e-06
6.48158968971262e-07
-1.60155526291902e-05
-2.71593788028348e-05
-1.78639181539071e-05
-1.44961534522009e-05
-6.1958305100664e-06
-7.06597930994368e-06
-1.17554979950059e-05
-2.4924582758052e-05
-6.13457753324486e-06
-3.1740472595966e-06
-2.24284262332516e-05
5.15202295288208e-06
-1.30760482150523e-05
-3.52984903201406e-05
1.50572165380735e-06
-2.27042584769765e-05
-1.53872339929154e-05
-1.46287736982437e-05
-3.36814702010107e-05
-5.01122508078045e-05
-1.85619682029826e-05
-1.09438222451992e-05
-1.42626728574666e-05
-1.46083549434672e-05
-2.96488631256087e-05
-2.3066406125389e-05
-2.9093667442762e-05
-3.27869273993583e-05
-2.02815652159594e-05
-2.08543634155177e-05
2.05273421525455e-06
-2.38780783446466e-06
-1.14248481693965e-05
-2.75653627189282e-05
8.17252214808968e-06
-1.67584038715757e-05
-1.1316308393051e-05
-2.3192920407554e-05
-1.45434600000003e-05
-2.57369874331392e-05
-2.09968871300232e-05
-1.77977568006294e-05
-4.88707937454569e-05
-3.1173525463941e-05
-4.28163404526331e-05
-3.5059088542721e-05
-2.64748346891759e-05
-1.97646769534311e-05
-3.63664555719518e-05
-3.48156969000278e-05
-2.67651283780425e-05
-2.63375907613552e-05
-1.92664633460883e-05
-2.97438606693083e-05
-1.88966238468358e-05
-1.73900167123352e-05
-1.73210668914911e-05
-2.14228483141362e-05
-2.93810448354887e-05
-5.90548355433926e-06
-1.15283936477844e-05
-3.17751402165433e-05
-2.60671964170514e-05
-1.53835700275877e-05
-3.3012143511658e-05
-3.68364830865092e-05
-1.54985724206522e-05
-1.5438013716437e-05
-1.16711686673811e-05
-2.99604622982166e-05
-1.49472729826571e-05
-1.25708393252536e-05
-2.0458183582626e-05
-2.35232131737015e-05
-1.70325541989123e-05
-2.82716810651699e-05
-4.46106676296766e-05
-3.05846315063737e-05
-2.82551789141365e-05
-1.62866201499046e-05
-1.99731712990536e-05
-3.05640260829713e-05
-3.86092021553733e-06
-3.59011694945071e-05
-1.48227389691497e-05
-2.1412035563987e-05
-1.10456192185042e-05
-2.11823759836008e-05
3.14336179907933e-06
-1.54773642328696e-05
-1.75027473086104e-05
-2.04857682560429e-05
-4.73018649057837e-06
-2.54320802873738e-05
1.18643050541015e-06
-3.89408344101595e-05
-1.90194526522613e-05
-6.22459476869564e-05
-1.93780373278713e-05
-2.11605919778682e-06
-1.77811850290179e-05
-1.99349302196849e-05
-9.98402371759247e-06
-6.76829242237044e-06
-1.621940294415e-05
-1.59480555755766e-05
-6.24565269411721e-06
-2.09885244527666e-05
-8.87803307403363e-06
-2.10572586501913e-05
-1.66448247953452e-05
-2.06832511358378e-05
3.71728150755184e-06
-2.99290276754939e-05
-1.75876180727366e-05
6.29593810025672e-06
-1.3851670956045e-05
-9.9521957029012e-06
-1.84119419442924e-05
-2.81893262950294e-05
-1.28402929835829e-05
-1.90616165469253e-05
-1.89613273210007e-05
-1.99939700830556e-05
-2.33919475064685e-05
-4.88169631438693e-07
-3.02099733378788e-05
-1.49496520644631e-05
-6.94114208601642e-06
-2.37085005829423e-05
-4.1062257828099e-05
-9.37570417908986e-06
-1.38736724352968e-05
-3.60765179989745e-05
-1.27160803024405e-05
-1.75517051270238e-05
-3.00031367603421e-05
-2.46856429910222e-05
-7.24490265688313e-06
1.20255103056282e-05
-4.06278261511632e-05
-3.74612464010658e-05
-2.13349191576152e-05
-6.71910605727679e-06
-9.63604981155227e-06
-1.9682995969566e-05
-2.17456815499573e-05
-4.54566611458711e-05
-1.44654409329536e-05
-1.16471937952423e-05
-2.76326823014976e-05
-3.38496441414313e-05
-2.02691069538104e-05
-4.01329352578107e-05
-3.21464555120126e-05
-2.5455686104062e-05
-2.35247881104511e-05
-2.98720001720462e-05
-1.66113377006258e-05
-6.76063473033931e-06
-3.40418573522869e-05
-1.89703566539209e-05
-2.59251344329876e-05
-1.38830069246384e-05
-2.14181642351584e-05
-7.20826483891828e-07
-2.38003528775637e-05
-1.77561119546475e-05
-3.5541713896554e-05
-3.88565240468977e-05
-1.79452614291317e-05
-2.6588716346629e-05
-2.00580459103508e-05
-2.98005204126299e-05
-4.9022932406799e-05
-3.18666453562193e-05
-1.62458250057731e-05
-2.56945482596245e-05
7.73604975186868e-06
-2.52028332787858e-05
-1.30932140980504e-05
-2.56914388611496e-05
-3.94112818364818e-06
-2.35708586065206e-05
-2.370447692757e-05
-2.61592559223441e-05
-2.2743498864132e-05
-3.23974657289167e-05
-2.598659996442e-06
-2.5979674968025e-05
1.54482081525895e-05
-2.97583877583156e-05
-5.49218954868871e-06
-2.62959292038298e-05
-9.53944678879446e-06
-2.78141801276201e-05
-1.03684901370457e-05
-3.10196606532e-05
-3.82367920533802e-05
-2.15055835767992e-05
-2.14185463270852e-05
-1.78365598580564e-05
-2.02576516040866e-05
2.94313244535043e-06
-2.21823870834231e-05
-1.9265042283529e-05
-7.33310953749756e-06
-6.72973269520191e-06
-2.61626340416754e-05
-2.88715170777308e-05
-6.20019243247372e-06
-1.19829813191965e-05
-1.30793924168155e-05
-1.09352264061922e-05
-1.69445702741557e-05
-3.0162737431977e-05
-2.06115972882008e-05
-3.88547743619241e-05
-2.1355538792569e-05
-1.62866109974249e-05
-2.8433371338223e-05
-3.76229763378577e-05
-1.92142804881623e-05
-1.69955480981849e-05
-2.90965628334174e-05
-3.19369360500592e-05
-2.19816713548865e-05
-7.58815682537631e-06
-3.38154164583625e-05
-3.19677465545934e-05
-3.01548150971057e-05
-1.89574011026554e-05
-1.33597719691207e-05
-2.35209575465903e-05
3.17676395864834e-06
-2.40206141696042e-05
-2.80398103902334e-05
-1.23848758359332e-05
-2.54933049588128e-05
-2.73643795186772e-05
-8.71470024571397e-06
-3.97054033103048e-05
-2.1004662679285e-05
-2.78932140303105e-05
-1.94549537963455e-05
-3.84191772933678e-05
-1.7055341553884e-05
-2.25424503988953e-05
-2.4593147649249e-05
-9.48177446904382e-06
-8.25863698076793e-06
-2.72193347246879e-05
-1.85724004553215e-05
-9.03602741550207e-06
-8.02622628925927e-06
-3.81007967755297e-05
-1.3691111314526e-05
-4.19189457600863e-06
-3.12014242545117e-05
-1.94780052189691e-05
-1.3348196480615e-05
-2.27436596458466e-05
-3.11501868175546e-05
-3.18508930730372e-05
-2.32649262660261e-05
-3.22641200752242e-05
-2.7429086404033e-05
-1.93029648460155e-05
-1.84493000210812e-07
-2.11819200489785e-05
-1.1743989868731e-05
-3.87471497303709e-05
-2.25800949062365e-05
-1.15582375889092e-05
-1.73461356563319e-05
-4.06497084340272e-06
-3.5930740359091e-05
-2.46458112581894e-06
-1.06434149795175e-05
-3.94566799231872e-05
-3.83582254780514e-05
-3.12802407115397e-05
-1.94841146625747e-05
-2.82884814708679e-05
-3.14577194170883e-05
-2.86475880513568e-06
-1.94107864372319e-05
-7.96835039128796e-06
-2.9398770700995e-05
-1.6938394577942e-05
-3.06881780724489e-05
-4.02107150761092e-05
-3.25643088577805e-05
-2.91789125442942e-05
-1.40632709020504e-05
-2.54622824455587e-05
-2.82579980693051e-05
-6.38407865418085e-06
-3.15397062155609e-05
-2.73529808854206e-05
-3.35577974563196e-06
-3.24217958665488e-05
-2.12187450640643e-05
-2.46931493036934e-05
-4.65601337477643e-05
-3.62448767109419e-05
9.13849965335408e-07
-2.48157229048922e-05
-1.38875228829438e-05
-3.2965547676929e-05
-2.57402291061595e-06
-3.33124723976995e-05
-3.63186018331978e-05
-1.64669774086045e-05
-8.58057430679689e-06
-4.3629235374576e-05
-1.10231390241845e-06
-2.76465966535823e-05
-1.85078562236496e-05
-3.68295608499843e-06
-3.05608818117167e-05
7.84680493200025e-06
-1.59600032135441e-05
-3.55408978281301e-05
-5.90224162707181e-06
-2.11382955006488e-05
-3.31542711754278e-05
-1.45892612121356e-05
-1.0289803825232e-05
-4.49399484093314e-05
-1.34563545673274e-05
-8.73124693093063e-07
-1.46123351809081e-05
-3.44250285803447e-05
-7.31537270347604e-06
-3.37523055836737e-05
-1.04360134961448e-05
-2.35031639423234e-05
-1.42398162264527e-05
-1.29292120391196e-05
-8.33733914806242e-06
-1.45517759029626e-05
-6.98704304704836e-06
-1.67630823374744e-05
-1.08480759071965e-05
-1.56071628100462e-05
-7.44983165582469e-06
-1.45168501688063e-05
-1.3637499060747e-05
-3.96785281427511e-05
-3.82938683557728e-05
-1.60309395164817e-05
-1.96314626296608e-05
-2.64251831862877e-05
-2.14311477931454e-05
3.63537873571288e-06
-1.6021947305204e-05
-3.03847183725821e-05
-4.11743674231602e-05
-2.20744803609666e-06
-1.23740352365805e-05
-2.46383848712844e-05
-1.97522613620648e-05
1.17875493288269e-06
-4.26759267741399e-05
-2.86960154573202e-05
-8.30918324190617e-06
-6.44922397043544e-06
-2.30921394982891e-05
-3.86464733137631e-05
-1.92181706467224e-05
-3.12168798726679e-05
-1.63598245408642e-05
1.54525644103863e-05
-1.6983814643795e-05
-3.6918044270025e-05
-3.01115907169767e-05
-1.5066200901356e-05
-5.64156126051541e-06
-2.95758044929545e-05
-3.05184570658344e-05
-1.26895436547591e-05
-2.12912351444175e-05
-2.73510731420128e-05
-1.42130491668077e-05
-2.32419188271904e-05
-2.86663584920026e-05
-3.50866539556438e-05
-3.7969353760766e-05
-2.26878270885504e-05
-2.4745378978298e-06
-1.75538115597495e-05
-3.79353710878784e-05
-3.34293478465712e-05
-4.98542242848897e-05
-4.76843686281946e-06
-2.88024987557687e-05
-4.42329054067115e-05
-1.31254402347796e-05
-2.55362381926085e-06
-1.12610790154261e-05
-1.14210786567945e-05
-2.03205237222931e-05
-4.55096886850822e-05
-1.74485700744856e-05
-3.5769438868241e-05
-3.0012173363668e-05
-1.30686288861088e-05
-2.0171328493333e-05
8.46777865819075e-06
-4.18635023149003e-05
-2.06636124729407e-05
-1.73230212159006e-05
-1.34487530915218e-05
-5.31226359353467e-06
-1.95051063263325e-05
-2.35595430880349e-05
-3.65953479796111e-05
6.08092688192175e-06
-2.20377609931896e-05
-6.36612673792657e-06
-1.62978317605679e-05
6.05523827439702e-07
-2.15106244410212e-05
-2.28116174316343e-05
-2.59264467043573e-05
-2.27307392160096e-05
-5.29188094285388e-06
-2.39627541399482e-05
-1.46102842048349e-05
-1.2224730939282e-05
-1.35261531005446e-05
-3.62777744739871e-05
-2.83721920905802e-05
-2.51230012259226e-05
-1.22903453270025e-05
-6.82856426881694e-06
-6.30858005339367e-06
-5.36819116362879e-07
-2.81535330607525e-05
-2.62768662066574e-05
-1.34241749195115e-05
-1.61909938024575e-05
-3.68642972856853e-06
-3.00167506390637e-06
-2.22881894980546e-05
-2.2125149721045e-05
-2.21678869269237e-05
-5.7845481335663e-05
-2.28323841142313e-05
-3.27350740825115e-05
-4.16848305397604e-06
8.07598560667693e-06
2.46241766506335e-06
-2.45551896720087e-05
-2.05383676876629e-05
-3.54734534019932e-05
-1.97572519507716e-05
-1.72883566074336e-05
-2.50009507851492e-05
-2.43091185879817e-06
-1.83006120038334e-05
-3.88295951563686e-05
-4.26039707621884e-05
-1.99862097498664e-05
-1.50205130092831e-05
-2.5415872827088e-05
-1.16139658733758e-05
-8.5548276758513e-06
-3.70127807923698e-05
-1.11914215248969e-05
-3.02749812516288e-05
-3.657006506078e-05
-2.1000340453996e-05
-1.42422488182887e-05
4.96773763606267e-06
-4.35489184867912e-05
-2.31301488904388e-05
-2.62994281992965e-05
-5.12192412904263e-06
1.14000379130724e-06
-1.04068796204068e-05
-3.45335812764863e-05
-3.99722220322541e-05
-6.47203038943301e-06
-2.75865301617195e-05
-1.29754232769736e-05
-4.30585138015073e-05
-2.88818513592742e-05
-2.4834733083014e-05
-1.12132026772162e-05
-1.24365610536986e-05
-1.79035557263233e-05
-3.66516583924387e-05
-1.93123046962446e-05
-4.51119268794021e-05
-3.6848450096974e-05
-2.52577096222698e-06
-2.0557399943691e-06
-2.83863410905037e-06
-1.64479157709823e-05
-1.00978313725505e-05
-1.49438314340487e-05
-2.00981744365698e-05
-1.19459270080072e-05
2.33198471916339e-06
-9.74496366257154e-06
-1.71534340770531e-05
1.12295746328966e-05
-3.07078644939993e-05
-2.43263944421484e-05
-2.97200143337049e-05
-8.75793440239373e-06
-3.0684271076741e-05
-3.95289759337295e-05
-2.58003092416059e-05
-3.36191605703417e-05
-2.54988648126148e-05
-2.32080412408063e-05
-3.08971917357508e-05
-1.25138353202712e-05
-1.98199671431641e-05
-1.51373801039901e-05
-1.75390775560497e-05
-2.61849680460288e-05
-1.05424720604522e-05
-1.13831158851169e-05
-2.49785291951916e-05
-4.14611863829221e-05
6.79444590615955e-07
-3.33272675496844e-05
-3.14935784786004e-05
-3.03744023958304e-05
-2.13540790143749e-05
-2.75471556400851e-05
-2.11960438155749e-05
-3.39954395455826e-05
-2.97878615279556e-05
-1.38951332954519e-05
-3.45998195149588e-05
-2.05862332713684e-05
-4.78034030275722e-05
-1.23686511954059e-05
-2.94456486132414e-05
-2.40336265344269e-05
-3.96761959227974e-05
-1.30690540073401e-05
-2.05375987266579e-05
-3.41969959244977e-06
-1.99041016277378e-05
-8.41224801893668e-06
-1.7379983301621e-05
-2.59423168179035e-05
2.1703533096283e-06
-1.32120315018638e-05
-1.62425514406973e-05
-2.17947246610619e-05
-2.63193443162585e-05
-2.21596337050872e-05
-2.30162975543883e-05
-1.12468294335153e-05
-3.70580698299349e-06
-1.28867878603524e-05
-3.75431255298611e-05
-2.14926887736732e-05
-2.55507054837913e-05
-2.39403297604634e-05
-9.60585849488751e-06
-3.46348456253099e-05
-1.97381448898038e-05
-1.9241633228088e-05
-5.71668467839593e-05
-1.18941327416413e-05
-2.53973208993542e-05
-3.0112945641224e-05
-2.04958737753502e-05
-3.95436205573621e-05
-2.53166406350811e-05
-1.17284790030081e-05
-2.97184672622257e-05
-2.86256913394243e-05
-4.81270327987149e-07
-2.97467430251215e-05
-2.12828610186049e-05
-1.24612238031269e-05
-1.27716806369622e-05
-2.63835431267404e-05
-1.38638579873286e-05
-4.00523595422238e-05
-5.73241863845214e-05
-2.8185468734971e-05
-2.13685377332196e-05
-2.66884504405174e-05
-1.29496750935207e-05
2.65248425093974e-06
-2.55456720851805e-05
4.85225978733495e-06
-3.7954626014917e-06
-2.61265020265814e-05
-3.51359420186563e-05
-2.84815483772986e-05
-1.96635004305856e-06
-1.54000451163932e-05
-1.86143869137675e-05
-2.58616348928336e-05
-2.56307071341402e-05
-2.30925698135577e-05
-2.35427765180104e-06
-3.25916426456296e-05
-3.92827659356428e-05
-1.47031633336116e-05
-2.68135972951341e-05
-2.76387054374632e-05
-2.2794461355672e-05
-2.5204743622541e-05
-1.24951883325532e-05
-4.50568876425974e-05
-3.06773652484905e-05
-1.44197879371718e-05
-3.35843107924611e-05
-3.13809724255263e-05
-2.30621878729511e-06
-1.69970771553707e-06
-1.0074266172509e-05
-2.82938037577579e-05
-1.40515820321111e-05
-1.82019507504721e-05
-3.10451014634507e-05
-2.13815939220443e-05
-3.10914820882469e-05
-1.97977617219722e-05
-2.83623247583587e-05
-3.22964109451984e-05
-4.51100107569588e-05
-2.04629324461199e-05
-2.23617984249578e-05
-2.57307660310222e-05
-3.46078289060184e-05
-3.83514800246845e-05
-1.58401024226353e-05
-9.71505613738135e-06
-7.5847400050209e-06
-2.86681250186853e-05
-2.43373265705539e-05
-2.24866899307152e-05
-1.07341803808883e-05
-2.23159127716684e-05
4.17771119449815e-06
3.2669668286154e-06
-1.77963405859841e-05
-2.64348262097462e-05
-3.70292007358051e-05
-1.12679432579045e-05
-2.88907994845557e-05
-1.72558681706761e-05
-1.72616448792989e-05
-2.63391520445056e-05
-2.94813103045587e-05
-5.7615261758443e-06
-1.21281824287523e-05
-1.9575021720263e-05
-1.53337497314218e-05
-1.5146492129941e-05
-1.25935452635613e-05
-1.31061718814337e-05
9.36329923214968e-06
-7.69919684875175e-06
-1.17291941755334e-05
-2.90429805100459e-05
-2.09547367680277e-05
-2.11514361975877e-05
-1.52661695088561e-05
-1.99303431613878e-05
3.7640530851792e-07
-9.26055789105979e-06
-1.98720498449556e-05
-1.91466857194407e-05
-2.07158965499802e-05
-1.23960936190755e-05
-4.02660123381192e-05
-1.89250026153875e-05
-3.08382945253164e-05
-6.54192237425207e-06
-3.22708181436905e-05
-2.28588683779325e-05
-6.67253250558212e-07
-1.45092656545978e-05
-1.74589875644001e-05
-2.36697361344767e-05
-1.94368362920909e-05
-3.45523785861683e-05
-1.80683011162978e-05
-1.2599986007098e-05
-3.59937719088411e-05
-1.12990592053071e-05
9.00673188192582e-06
-8.23989000480529e-06
-1.63331960564854e-05
-2.5252978909293e-05
-1.23680213147981e-05
-2.94862596586989e-06
-9.56895330768224e-06
-3.65059228616971e-05
-3.89554698219129e-05
-1.6387931235871e-05
-2.84437753052072e-05
-3.03735629808581e-05
-1.76212899734513e-05
-3.61829236709092e-05
-4.15907379796063e-05
-3.30763568843513e-05
-5.16650834813623e-06
-2.57393193332825e-05
-2.74466805703877e-05
-3.7005744962248e-05
-7.85010688092188e-06
-2.83009784760684e-05
-1.43298991143794e-05
-9.9803110035846e-06
-7.61596771565453e-06
-2.7933677641819e-05
-3.0924673973046e-06
-1.55022334605939e-05
-1.86605083759338e-05
-1.3053679346158e-05
-4.18288525091744e-05
-2.41357119105258e-05
-1.17878610397803e-05
-9.96751501226962e-06
-2.03030419466671e-05
-2.56363958434214e-06
-1.03075921895602e-05
-2.36482689813288e-05
-2.1286802447023e-05
-7.06445922387454e-06
-2.3891102088935e-05
-1.25638346482359e-05
-2.9664296737986e-06
-2.26943835865691e-05
-1.76310261501679e-05
-1.20291541411802e-05
-1.52494435137244e-05
9.47460087860454e-07
-2.38963383368072e-05
-1.29277273789432e-05
-3.83456486688354e-05
-2.62726775253484e-05
-1.74143911939227e-05
-3.43034088269676e-06
-2.08202884685057e-05
-8.53157442533576e-06
-4.25161393785989e-05
-2.83781785902072e-05
-3.46070485920527e-05
-1.74969648163891e-05
-3.78609862476129e-05
-1.61136159476106e-05
-3.06349182234664e-05
-1.58331915095264e-05
-1.50790082655724e-05
-1.9503777973614e-05
-2.53753080012097e-05
-3.33132483516434e-05
-1.91520724434537e-05
-2.36102810907464e-05
-2.08395557077013e-05
-3.02606302521766e-05
-2.65683277550689e-06
-2.26862098946558e-05
-4.3217609987246e-06
-6.4020355733637e-06
-4.57700965782848e-05
-1.20777195047167e-05
-2.75718475298953e-05
-1.74110021146709e-05
-1.99574241785332e-05
-3.78894918141569e-05
-1.66229923846055e-05
-5.77085214967626e-06
-3.53626884844074e-05
-2.07279183328367e-05
-2.37664464657279e-05
-3.40380742723436e-05
-2.22649331222731e-05
-1.7477724198871e-05
-1.27838320053221e-05
-2.32325168309004e-05
-1.03794018839835e-05
-1.74426001091264e-05
-3.39269661935266e-05
-1.7383842389983e-05
-9.61873646577386e-06
-1.87581449347451e-05
-1.72089356218401e-05
-1.24199702798561e-05
-2.98038784486123e-05
-1.76710423120796e-05
-1.80649211269225e-05
-4.25299149895439e-05
-2.87400526511763e-05
-1.66791840280326e-05
-1.99893085618413e-05
-4.43370085727976e-06
-1.96260819034543e-05
1.45714485340376e-06
-4.70647437831663e-06
-2.2020300168389e-05
-1.82668070691327e-05
-1.50481557627643e-05
-3.52093853746421e-05
-2.29086248366066e-05
-5.68561110332119e-06
-1.72485640347831e-05
-5.45416974534234e-05
-2.47713064144633e-05
8.24738976967724e-06
-4.97025969208905e-05
-3.65906736512101e-05
-1.45603222872511e-05
-2.27456162298938e-05
-1.60084545104459e-05
-2.29998238009308e-05
-2.46844533822168e-05
-2.05113124632212e-05
-3.71204298185699e-05
-3.1751808263586e-05
-1.88027603762177e-05
-1.24865262114916e-05
-2.09926685035756e-05
-1.20369496100676e-05
1.7812280848137e-06
-3.18000657961777e-05
-1.94116440793821e-05
-4.02215175227387e-05
4.67352180950371e-06
-1.65554824243217e-05
-2.06181994466585e-05
-2.34703020183822e-05
-1.29873291168195e-05
-3.98132584778872e-06
-3.1164127986862e-05
-2.02423353415423e-05
-3.93986589637002e-05
-2.85152558715646e-05
-3.61605883274622e-05
-9.36810261812223e-06
-1.66373384949818e-05
-3.73736488266515e-05
-3.13276846048835e-05
3.09962976760784e-06
-2.69020262087916e-05
-9.59844474218242e-06
-6.21022291331059e-06
-1.93868873415693e-05
-2.4612237130151e-05
1.62944375699334e-05
-9.76227182579777e-06
-2.78860681571553e-05
-9.57659602252654e-06
-1.73159795569251e-05
-3.91411287833114e-05
-4.58697444684801e-05
-3.71068061401369e-05
-2.7861693289429e-05
-2.77844993286397e-05
-2.07696355096358e-05
-2.51413616019488e-05
-1.44228324331474e-05
-2.80460798395408e-05
-2.92970271841427e-05
-1.87483551967941e-05
-2.52637901806726e-05
-2.28913319094643e-05
-3.53353734270483e-05
-2.58919195950969e-05
-1.65593065921597e-05
-2.16164454400208e-05
-2.70140724005681e-05
-1.53162347758796e-05
-2.86112656549334e-05
-2.33102388832635e-05
-1.89084435981305e-05
-1.06502183978182e-05
-2.33563878199651e-05
-3.13187436000112e-05
-8.08659221363896e-06
-8.23512355026429e-06
-2.60408643329176e-05
-1.17471916052023e-05
-2.17672566417648e-05
-1.16067986936664e-05
-3.23579353783209e-05
-1.33590553153713e-05
-3.826617247589e-05
-2.17773659112666e-05
2.00279703043317e-07
-3.54246921973753e-05
-2.67702008548451e-05
-2.1399282785361e-05
8.59811330989611e-07
-1.26695888336502e-05
-2.87054085088157e-05
-6.28705610144223e-06
-1.52710773339611e-05
-1.34979193693699e-05
-1.30733808196569e-05
-1.89335146483887e-05
-1.84598731732509e-05
-2.03817351276275e-05
-1.24468930547088e-05
-2.76324629297419e-05
-3.0707069743816e-05
-1.42627516728168e-05
-2.28301214520863e-05
-2.89869113105815e-05
-4.21105018639072e-06
-2.89012608556879e-05
-3.28216366772946e-05
-3.55319837272988e-05
-2.23917634398627e-05
-3.42484480845533e-05
-1.47271423890836e-05
-2.84010092746717e-05
-1.86378778227859e-05
-1.94870345470045e-05
-1.15842965717237e-06
-5.32953852135736e-06
-1.80593716588273e-05
-7.34783242886394e-06
-2.68916834972579e-05
-1.66910044023681e-05
-5.82728932954154e-06
-7.37996783321223e-06
-3.40297783225304e-05
-6.211175962834e-06
-1.80701058945202e-05
-2.74469480001306e-05
-2.12435769906e-05
-2.08826990759136e-05
-1.59085369440468e-05
-2.73851595262351e-05
-2.96416341194483e-05
-3.37568277131137e-05
-2.07258696315982e-05
-1.5114947876301e-05
-3.71117030189117e-05
-3.21459252461103e-05
-1.16349509042044e-05
-3.02963198612677e-05
-1.37543685177661e-05
-2.20400278028977e-05
-3.46785152917045e-05
-2.26743724714066e-05
-1.48392688498646e-05
-3.31863204730537e-05
-1.04732209182068e-05
-2.95598898172826e-06
-3.05469346287165e-05
-4.65841721026627e-05
-3.3178873700405e-05
-6.89029902750948e-06
-5.78687989706772e-06
-1.49206695439904e-05
-4.08650148337272e-05
-2.30215517083445e-05
-2.03565231325366e-05
-3.11834010755324e-05
-3.41851104364857e-05
-2.06480261492545e-05
-5.64414228418535e-06
-2.56804910197407e-05
6.30585157908739e-06
2.1163350806326e-06
-6.09291160050116e-06
-2.07807519383798e-05
-3.43775042236608e-05
-2.27638460539866e-05
1.50485616963825e-05
-2.05372756544774e-05
-2.84028028859791e-05
-1.29580744542476e-05
-3.22812213604404e-05
-4.19943265409857e-05
-2.35356359828879e-05
-5.38460010107895e-06
-3.21902482873404e-05
-2.92890674001151e-05
-1.94110379557014e-05
-2.30379946659468e-05
-2.36180539134931e-05
-1.53382811458386e-05
-2.89062715555299e-05
-1.28314528154451e-05
-3.09959382006514e-05
-1.7329696005577e-05
-8.12820550915345e-06
-2.2866705550492e-05
-3.35775633893845e-05
-2.06519710938875e-05
-1.31042084223121e-05
-1.43627315571951e-05
-4.32559429923942e-05
-1.89925032475276e-05
-2.06846613289167e-05
-2.67845926753366e-05
-4.51515505603298e-06
-1.24931948637766e-05
-9.92507330003029e-06
-8.88557836559404e-06
-1.51760730338525e-05
-3.15435191129128e-05
-1.23779028333989e-05
-1.66167780273716e-05
-1.52267861148497e-05
-1.47410181060687e-05
-1.43535728259749e-05
-1.94354661260478e-05
-4.95079675174024e-06
-2.14031481288377e-05
-5.78997717910865e-06
-5.90556073127985e-06
-1.85735518401709e-05
-3.98056986643749e-05
-2.84726808756246e-05
1.41697461864248e-07
-2.34506199301296e-05
-2.16105698532002e-05
-1.33740809741092e-05
-3.64270627284831e-05
-2.65798689307702e-05
-2.55389257361999e-05
-2.44274199814242e-05
-3.74640624401676e-05
-2.13806899134422e-05
-2.91366591067388e-05
-3.17094961181151e-05
-3.62883029406164e-06
-1.91213424999992e-05
-2.50508985411712e-05
-4.85016512026843e-05
-2.7388801752046e-05
-4.01505283291445e-05
-1.55193101572195e-05
-1.97307131112542e-05
-1.24380992787261e-05
-1.46324190236391e-05
-4.8912863607142e-05
-9.16520537510244e-06
-2.83119423831354e-05
-2.92014531960873e-05
-1.92131473516104e-05
-2.20162653417263e-05
-3.27903727716287e-05
-3.53236475493265e-05
-6.33604297276016e-06
-1.6369827785533e-06
-4.88991449266455e-05
-2.74255865801168e-05
-2.63125526741237e-05
9.98468795016356e-06
-6.51058530809393e-06
-2.41321402204109e-05
-2.88522222131173e-05
-3.08623247955213e-05
-1.1389223049512e-05
-4.01137672568996e-05
-2.19896975285743e-05
-2.87385041149838e-05
-4.74882677815981e-05
-2.91997030676488e-05
-1.766068043369e-05
-8.99762369899225e-06
-7.2479851253762e-06
-2.59026682094509e-05
-7.37469814129172e-06
-1.02817906560983e-05
-2.67052487811215e-05
-2.43612228953708e-05
-2.12439259733467e-05
-1.75442819114801e-05
1.18079778964706e-05
-3.66718130561676e-06
-3.357030332517e-05
-1.22996228624176e-05
-2.71235999562302e-05
-3.58275990716926e-05
-3.0376283180835e-05
-2.66664647952257e-05
-3.24419528867858e-05
-3.1991475627539e-05
-2.47940842780405e-05
-1.19591899170147e-05
-2.51831824310196e-05
-2.50636921974737e-05
-3.14697494706606e-05
-2.96407268745892e-05
-1.48231585815955e-05
-1.7282682941832e-05
-2.18265234436248e-05
-4.51129559388605e-06
-2.94345190625053e-05
-3.5679215566988e-05
-3.36875364707427e-05
-2.17742669750491e-05
-7.77391830874197e-07
-1.9971424721327e-05
3.5567189071589e-06
-1.88351908911865e-05
-2.20185265227998e-05
-2.19896053507193e-05
7.78464932461745e-06
-6.5238699343916e-06
-2.99448246049186e-05
-8.17392853796319e-06
-7.04042175489216e-06
-2.2090441120511e-05
-2.83946606162923e-05
-1.32217423427856e-05
-4.13861996291241e-05
-3.75846098211517e-05
2.12268178394566e-06
-1.06134294622956e-05
-3.63040851243491e-05
-1.96020795424101e-05
-2.80928144847873e-05
7.62334511123144e-06
-1.80242245527844e-05
-1.01004116313444e-05
-4.05453985379208e-05
-2.52618648114523e-05
-6.45668098057544e-06
-2.13960897931124e-05
-2.67979217046716e-05
1.06925843208185e-06
-2.69668398213711e-05
-1.14000762605544e-05
-3.73573740218172e-05
-2.32471707400452e-05
-3.23114084201621e-05
-2.14039134470968e-05
-9.31764370061752e-06
-2.51398335444884e-05
-2.32529872537711e-05
-2.1094623776832e-05
-4.8382487810331e-05
-3.78153906393646e-05
-2.8442969066218e-05
-1.57260309539776e-05
-3.08497262249253e-05
2.25383697650987e-05
-3.66732404505421e-05
-1.09708365959062e-05
-1.13097725717852e-05
-1.29180145194855e-05
-4.37557978133618e-06
-3.12433943267112e-05
-3.128752114611e-05
-3.78785871077473e-05
-3.2431304405828e-05
-7.45134207079783e-06
-4.45973786204556e-05
-2.39723054489223e-05
-1.32165096329927e-05
-1.04946154567806e-05
-2.95475365265029e-05
-4.54254548345022e-06
-3.61403546183866e-05
5.43810001179372e-07
-1.11818390830919e-05
-2.66540518949191e-05
-3.39631569067084e-05
-1.22038940833516e-05
-2.45080270865867e-05
-1.36340249324462e-05
-2.59540052971333e-05
-3.43434390296782e-05
-3.35578069232825e-05
-8.29430973392879e-06
-1.16745466408816e-05
-3.98947367476118e-05
-3.6051493374579e-05
-1.81621831653946e-05
-2.52908205050774e-05
-2.2473026696574e-05
-1.0452979473424e-05
-2.01450611248075e-05
-1.33310434295597e-05
-9.29966213213821e-06
-3.04749208537147e-05
-1.8425432031122e-05
-2.6955683290199e-06
-2.30775014328963e-05
6.52765292346233e-06
-1.17176099334929e-05
-1.19476084926841e-05
-9.66047558533999e-06
-3.20612826480236e-05
7.23602340862517e-07
-2.70825553788684e-05
2.81551813642241e-06
-8.33128627421068e-06
-2.21935092499989e-05
-2.02810891096404e-05
-1.90223658240578e-05
-2.74434610217251e-05
-2.85825873212252e-05
-7.44057770583563e-06
-3.19946415016818e-05
-4.47864972505517e-05
-4.60114040300503e-05
-2.54239697613861e-05
-2.58145563017007e-05
-1.44187251908243e-05
-2.97734674255178e-05
-2.76392844012051e-05
-3.32289377777409e-05
-2.89664104700299e-05
-1.39601972322424e-05
-1.46219533149287e-05
-1.3324650092765e-05
-1.71854570724739e-05
-1.23878552417928e-05
2.38911358902507e-06
1.98552161760687e-06
-2.01260592425623e-05
-1.41378826664931e-05
-7.2573135715152e-06
-1.5805135856073e-05
-7.45531517241272e-07
-1.58240236033191e-05
-2.35456344305982e-05
-2.62908310470695e-05
-2.57405468104071e-05
-1.07966987264576e-05
-1.68103811815308e-05
-1.53183901820457e-05
-1.33517878097162e-05
-1.53682064658525e-05
-4.94124227786221e-05
-3.78182301973717e-05
-4.30503339961038e-06
-3.46997761553579e-05
-1.25515930655128e-05
-1.01545986323383e-05
-2.59636680126179e-06
-1.70254468729193e-05
-3.07874335190758e-05
-1.09037604215445e-05
-1.35509395404308e-05
-1.02971937816147e-05
-2.12410314156152e-05
-2.01124407821931e-05
-2.72075863196543e-05
-6.27199741166219e-06
-2.28216615619947e-05
-3.18741469149173e-05
-2.64100173861431e-05
-2.32232770382031e-05
-2.1261136584156e-05
-4.29492903718819e-05
-1.59505488807402e-05
-1.24000234496178e-05
-3.48595126751462e-05
-2.82330102096841e-05
-1.704348831164e-05
-8.08547589904137e-06
-3.16639632339632e-05
-4.20130485639055e-05
-1.74397628157097e-05
-3.9068470678019e-05
-2.27497497672262e-05
-3.0771096704986e-05
-9.79349146055639e-06
-3.01232969434473e-05
-1.38673163143664e-05
-2.4095634075367e-05
-1.68907271026017e-05
-3.26006196225164e-05
-1.32605136594819e-05
-1.54469495261259e-05
-3.06817501346631e-05
-3.99285769976918e-05
-2.57020940794286e-05
-2.23072707740397e-05
-3.93904313200916e-05
-4.47666624468886e-05
-2.87614279883583e-05
1.70911980298445e-06
-3.52401078077352e-05
-3.39751077802623e-05
-4.50174559717607e-05
-2.18529431315833e-05
-4.22987617708741e-05
-1.045356741655e-05
-2.71677790304772e-05
-1.0067225644368e-05
-9.86078644808889e-06
1.10354142378818e-06
-6.37720333405228e-06
-1.2591003573142e-05
-1.96326142629811e-05
-1.6277398969912e-05
-6.47185959243666e-06
-2.25567592614144e-05
-1.34743486390458e-05
-2.11271740860815e-05
-2.33688566721488e-05
-2.00120002452136e-05
-2.98980415800341e-05
-9.50843045634468e-06
-2.25023466849125e-05
-2.47547432473513e-05
-1.46647462815305e-06
-4.27791169528526e-05
-2.65517762791797e-05
-1.8479464257547e-05
-2.87720241454126e-05
-2.30636298434698e-05
2.0521874966049e-06
-9.31807532438e-06
-4.88292851177841e-05
-2.36800822047576e-05
-1.59155785493716e-05
-1.55229822946863e-05
-9.22928549877615e-06
-8.75437275023984e-06
-2.5020288875916e-05
-2.40814272105617e-05
-7.11547969964742e-06
-1.31373386394859e-05
-2.96574818815626e-05
-2.54525472264168e-05
-2.99893903785604e-05
-6.72015717338843e-06
-1.55971775014374e-05
-4.0499072806193e-05
-1.92013662030461e-05
-3.39611554843118e-05
-9.46955366438426e-06
-4.7673327073392e-05
-1.24720896317102e-05
-2.33386730772404e-05
-3.20945237918002e-05
-2.59635125798418e-05
-3.24543900489616e-05
-1.45402411423953e-05
-2.01369703797787e-05
-5.5809911070818e-07
-1.52053922621003e-05
-2.07327586851205e-05
8.51201102837889e-06
-4.51682111892252e-05
-1.76433213419384e-05
-1.30429499482313e-06
-2.43028915328251e-05
-3.05749152620249e-05
-1.17496072390623e-05
-2.7856627947845e-05
-3.93936978206743e-05
-2.84865383376592e-05
-3.24851073559525e-05
-2.70825175795961e-05
-2.21342414454408e-05
5.81889127460053e-07
-1.44942225041968e-05
-2.81920361124278e-05
-2.70250350699956e-05
-2.51774872013139e-05
-1.7315085830981e-06
-1.41626374954689e-05
-8.90394923689476e-06
-2.018265414637e-05
-1.77137249525969e-05
3.79512699752389e-06
-3.68487261942933e-05
-4.62556618075089e-06
-2.06751643119737e-05
-7.42262248333028e-06
-2.17710850703308e-05
-2.96183542388966e-05
-2.5104339168903e-05
-1.9048329932307e-06
-2.20846715825974e-05
8.39094871988524e-07
5.8359042480114e-07
-1.65809148946031e-05
-1.23887684622206e-05
-2.08504139805131e-05
-3.11300651910314e-05
-1.76549401848454e-05
-1.12786822792707e-05
-2.76335835365422e-05
-1.72377521182845e-05
-4.30415979192774e-05
-2.62329088525169e-05
-1.3569535712156e-05
-2.21559806679824e-05
-1.99312667452421e-05
-8.90927772294876e-06
9.48622437886304e-06
6.88835717681546e-06
-1.44738523863731e-05
-4.48930792069234e-05
-7.01753717655606e-06
-1.79530965548494e-05
-2.4938903583288e-05
-2.58384123107868e-05
-3.30207235466621e-05
-9.73987344495356e-06
-2.64459920770636e-05
-2.36248724761317e-05
-2.18694915381284e-06
-3.0648300039878e-05
-3.30408312783141e-05
-2.7109233187701e-05
-3.16992778199214e-05
-1.42065446703753e-05
-3.12238034835432e-05
4.6357767796049e-06
-2.62949542458083e-05
-3.32344633606747e-05
-8.52575596421404e-06
-1.7150703855005e-05
-2.40256421175421e-05
-2.55047477752248e-05
-6.7885020303034e-06
-1.80358363714469e-05
-1.18571493472717e-05
-2.28777246923842e-05
-6.42881111231373e-06
-3.17416690144173e-05
-3.30485132942694e-05
-1.4000902416388e-05
-1.94824500275728e-05
-4.07820301406592e-05
-1.5045734400558e-05
-3.11185098974327e-05
-2.35865593947511e-05
-9.76598451041667e-06
-1.85194345734225e-05
-2.0109341046188e-05
-1.71700397271669e-05
-1.91923622125861e-05
-1.89435894380431e-05
-3.37098351096544e-05
-2.40069849132174e-05
-4.66359656733165e-06
-5.04372402505752e-07
-1.4322554118248e-05
-3.20859069273863e-05
-1.87243880153918e-05
-2.87893702293176e-05
-8.36377361623959e-06
-3.61146151932239e-05
-3.13190708658248e-05
-1.47262179100811e-05
-7.2643118925132e-06
-4.78504838098393e-05
-1.93359399724323e-05
-1.12863329462661e-05
-1.82564773176635e-05
-2.13575438325144e-05
-2.43886197753666e-05
-3.68320824227271e-05
-9.7238880765516e-06
-2.02386121588138e-05
-3.92839560625966e-05
-1.85756242763374e-05
-1.3299056514271e-05
-2.48072898824295e-05
-1.73402086027644e-05
1.71715839214808e-07
-1.71559241247333e-06
-2.48091749823591e-05
-2.50945863611218e-05
-4.1568110509885e-06
-3.22506042375569e-05
-1.908188523079e-05
-6.40343023057888e-06
-2.89657687887935e-05
-2.43619675528054e-05
-9.68190112230814e-06
-2.56740561909093e-05
-1.51178059851732e-05
-3.14282184869676e-05
-2.34690053708068e-05
-8.19613097132596e-06
-2.84419124200115e-05
-1.13304804235002e-05
-2.22993377586476e-05
-2.37983299833455e-05
-1.84950351788787e-05
3.44084139136262e-06
-4.47299280355869e-05
-2.53624246765789e-05
-3.73948954763601e-05
-1.01364054190452e-05
-2.90773430462973e-05
-1.56431241419253e-05
-3.53487954412158e-05
-2.6649892591747e-05
-1.19136223815058e-05
-2.24610298612109e-05
-2.93239004893418e-05
-2.56296237148051e-05
-2.97361513352418e-05
-3.18145907199699e-05
-1.98535535421804e-05
-8.65238030081388e-06
-1.42567538664689e-05
-1.96176860289912e-05
-8.30164298311378e-06
-2.2032763437793e-05
-2.47315019742995e-05
-1.11261668768708e-05
-2.25851300851326e-05
-1.89924706970436e-05
-2.52606116523451e-05
-8.49322801787967e-06
-7.54091446223291e-06
-3.8200657495701e-05
-2.75418502016694e-05
-6.33339673018296e-06
-3.315076964235e-05
-2.45702831215737e-05
-2.07412124691241e-05
-3.15674804846623e-05
-2.1213430135865e-05
-1.74338104669298e-05
-1.1420725683829e-05
-4.03421397697393e-05
-3.31304373960444e-05
-8.08218436419479e-06
-1.9472986169377e-05
-1.16398851588182e-05
-1.25419510491431e-05
-1.19381071307269e-05
-4.36164901578844e-05
-1.899270298662e-05
-1.52617942597885e-06
-2.42009112456435e-05
-2.28494839081706e-05
-1.12265535279026e-05
-2.51820603031626e-05
-2.50882658883072e-05
-4.10660419940454e-05
-2.86251182151077e-05
-8.90274568246647e-06
-3.1595616115205e-05
-1.11190286812364e-05
-2.58435507008666e-05
-2.70073607731953e-06
-1.74655466470576e-05
-2.12262813129281e-05
-2.92291928450506e-05
-9.07027735488712e-06
-3.82043904501385e-05
-3.74717265036149e-05
-3.44317545181398e-05
-2.18429213435364e-05
-1.49474314660078e-05
-9.78568254000326e-06
-1.309375490371e-05
-1.31963999807511e-05
-2.67840870337492e-05
-2.02962345044467e-05
-1.56913785251787e-05
-1.26684830509573e-05
-2.88129535717937e-05
-1.79653076004831e-05
-1.42664365497042e-05
-1.85773852329582e-05
-4.23402940120199e-05
-1.72273728741798e-05
-2.29747034087884e-05
-1.01345908398095e-05
-1.61103281486867e-05
-1.38403276342376e-05
-3.62075705228974e-05
-2.57175764723781e-05
-3.10767825951577e-05
-3.82337433033928e-05
-2.79045026219512e-05
-3.14465124413929e-05
-5.37273667745991e-06
-4.79497753753008e-05
-3.51045211073672e-05
-2.72104828549144e-05
-3.11534961138452e-05
-1.95263005328247e-05
-1.55040652541588e-05
-2.05698686606907e-05
-1.51814006056968e-06
-3.06218004820087e-05
-3.25458180364737e-05
-2.52105585812278e-05
-4.64665244596432e-05
-2.45893862125605e-05
-4.94494652597201e-06
1.41157013570413e-07
-4.88073111545418e-06
-5.67101688680806e-06
-3.38723363996726e-05
-1.89026559691669e-05
-2.92648838563015e-05
-3.73075644519946e-05
-2.5933143485815e-05
-4.22165793674593e-05
-2.88684415655124e-06
-5.12943431897349e-05
-1.8710362816806e-05
-3.87045026717152e-05
-1.77180760955725e-05
-1.90902332947634e-05
-3.21030869092263e-05
-3.05653475714939e-05
-1.17359434324468e-05
-6.96849850357125e-06
-1.67495689725043e-06
-1.4153173830939e-05
-1.25577890181099e-05
-1.31776719035902e-05
1.41490067172443e-06
-4.03805430096437e-05
-3.54317838489856e-05
-2.51103821405009e-05
-2.14833991221493e-05
-2.1620968075006e-06
-1.01279558387042e-05
-3.32414711242274e-05
3.38429162532982e-06
-1.91984930744469e-05
-1.01855642998425e-05
-2.24079771601744e-05
-1.60915320104049e-05
-2.18391404931757e-05
-1.75212866259904e-05
-3.26550439876006e-05
-3.18107332136513e-05
-2.80530749604242e-05
-2.63078018148201e-05
-1.43176819251504e-05
-9.13900519820135e-06
-2.77645909010924e-05
-1.82372370284695e-05
1.11178758247909e-05
-1.69109596782145e-05
-1.98892708671312e-05
-1.31419487711194e-05
-3.3266562785028e-06
-1.43850154437058e-05
-2.91099620346321e-05
-3.14710724966428e-05
-2.63138239221654e-05
-3.24628775069982e-05
-1.69327785411379e-05
-2.38255531256957e-05
-1.57703671407713e-05
-4.46978157143661e-05
-1.5829241380121e-05
-4.87426433713e-06
-2.83059562875029e-05
-2.6695338925114e-05
-1.28262500894902e-05
-8.01422540246587e-06
-8.87746904976902e-06
-5.41588329398628e-06
-2.33437630007521e-05
-1.79717933846919e-05
-9.76354649158913e-06
-1.85835002758968e-05
-3.41042418973045e-06
-4.68268798012365e-05
-1.5895130196757e-05
-2.40972979739126e-05
-3.64265578587132e-05
-1.5816967741289e-05
-3.02343002970439e-06
-7.46688391786629e-06
-1.59949006502404e-05
-1.88051910516808e-05
-3.29547169314952e-05
-5.44172838684271e-05
-1.94545083625772e-05
-3.62527137820164e-05
-9.11607260477174e-06
-2.77207760542923e-05
-3.80927635612683e-05
-3.01503522140246e-05
-5.23914849103799e-06
-4.90003275354063e-05
3.17343946993048e-06
-2.39549412423488e-05
-2.05517147726232e-05
-4.96721536711924e-06
-2.61831501376803e-05
-2.77601728161616e-05
-5.94010040552247e-06
-1.99772160707151e-05
-1.9959964455246e-05
-2.76206194625667e-05
-4.26371699179132e-05
-1.14876677092054e-05
-2.85457816780098e-05
-3.7774559576697e-05
-2.91461568757672e-05
-7.83241665615358e-07
-2.63383452267357e-05
-4.30764648141338e-05
-2.14837371217109e-05
-3.74277213028265e-05
-5.4890221781668e-07
-4.45657365215101e-05
-2.35274507864039e-05
-1.85832052469544e-05
-2.18218875950318e-05
7.62362903314857e-06
-6.58714877206851e-06
-1.11174401202728e-05
-8.18118489396055e-06
-1.16886080792604e-05
-1.03329109668073e-05
-2.8894461351456e-05
-3.31777230572903e-05
-2.41290119947329e-05
-8.97921165732744e-06
1.04710361655036e-05
-2.75343995214397e-05
-1.69381083423393e-05
-3.80299983131903e-06
-3.83774911345747e-07
-2.88771822849343e-05
-1.60014270889208e-05
-2.4905060867798e-05
-1.42648912438239e-05
-2.47644645785173e-05
-2.91286975769711e-06
-3.25476573898485e-05
-2.18093419084298e-05
-2.83960317777106e-05
-1.77876235080543e-05
-3.06439271639882e-06
-1.14783375393935e-05
6.23474661531276e-07
-1.22759874250422e-05
-3.88106137111452e-05
-1.26796093645475e-05
-4.91565336869363e-05
-2.58608298716443e-05
-5.02225036469628e-05
-1.9566554382271e-05
-2.18785354431875e-05
-2.26053988989324e-05
-1.67388589649502e-05
-2.26604602592962e-05
-2.47913361471459e-05
-6.91090351959718e-06
-1.288597191421e-05
-2.21984184837754e-05
-2.0348228036646e-05
-1.89192877450609e-05
-2.97230778895171e-05
-1.00061106707139e-05
-3.13458416166623e-05
-3.11354817071177e-05
-1.82116403991167e-05
-8.84450884844678e-06
-1.36353233157666e-05
-1.42901930468559e-05
-2.02728768033445e-05
-1.76910824960901e-05
-2.72835483483263e-05
-1.28206779764753e-06
-2.15269820135876e-05
-2.22098426533122e-05
1.31949505939185e-05
-3.2441814178709e-05
-1.66202657779745e-05
-1.25853435550237e-05
-1.79822107650413e-05
-1.48460474780991e-05
-1.91911876029655e-05
-1.05928803485905e-05
-1.06037874603268e-05
-1.70265318426669e-05
-1.03278027676266e-05
-5.22005953541501e-06
-1.88612540957948e-05
-3.64675785101862e-05
-3.21406639391064e-05
-8.54849800526181e-06
-2.40375251750953e-05
-3.55541550419294e-05
-1.46192492338382e-05
-2.03420263849641e-05
-6.88456828250956e-06
1.34413492525758e-06
-2.1165095282411e-05
-2.04549292251032e-05
-6.56335737046337e-07
-1.32626754645788e-05
-1.80332463326122e-05
-2.96529901884421e-05
-3.25679454425218e-05
-3.21119245681771e-06
-2.62773299110554e-05
-2.22089510008136e-05
-1.31419682433784e-05
-1.05150901844085e-05
-3.00445842401577e-05
-1.2415399762279e-05
-3.42824190544437e-05
-8.22036708620014e-06
-8.096603624845e-06
-3.50961338107355e-06
-1.69421675269909e-05
-1.76024636579503e-05
-1.02806041875783e-05
-3.83969766347647e-06
-1.24672075448605e-05
7.64902968872408e-07
-1.89738304022305e-05
-1.59620907055135e-05
-2.06478775343108e-05
-2.08911929308789e-05
-6.75984200239795e-06
-3.97271771196207e-05
-3.44729016581818e-05
-3.22150650501305e-05
-2.03679548648327e-05
-1.4913799369156e-05
-2.47808467783834e-05
-1.40161036595641e-05
-2.54898857051646e-05
-1.006453969253e-05
-2.32777698922712e-06
-2.48175689966413e-05
-3.17598907433224e-05
-2.08530098715551e-05
-2.24579212852572e-05
-2.15237078091467e-05
-2.06224656058593e-05
-1.77497834536947e-05
-2.17315813121297e-05
-4.38745092654446e-06
-1.90304866639104e-05
-3.0684910583487e-05
-9.31940420193502e-06
-2.06111573357931e-05
-1.86819625241621e-05
-1.74741876273395e-05
-2.53025442533398e-05
-1.26396339374192e-05
4.25680168440982e-06
-2.00398222041642e-05
-2.30322100476197e-05
-3.13234318974188e-05
-2.77408419937656e-05
-2.40710099633408e-05
-2.61582750401147e-05
-1.05861699706342e-05
-2.07921143469886e-05
-2.3846045251036e-05
-2.97149991602408e-05
-3.52859980293007e-05
-1.60649177719851e-05
-1.58619821373948e-05
-1.45919472646122e-05
-2.16010067479288e-06
-1.96045646324376e-05
-3.4302642660588e-05
2.61988543686063e-06
-1.10932696039761e-05
-2.37711801236129e-05
-5.6149994884407e-06
-2.42227444583544e-05
-2.28244789904932e-05
-2.19022302545867e-05
-2.05289677414371e-05
-1.07988611232106e-05
-5.75929433124528e-06
4.76567457485271e-06
5.02313283697658e-06
-2.0207355776021e-05
-2.29661239679926e-05
-3.96766189025271e-05
-3.58942730370431e-05
-3.07959418723419e-05
-2.45985462070964e-05
-1.07827643817627e-05
-2.13869437348641e-05
1.71556167603586e-06
-1.92053723532309e-05
-6.65310698095787e-06
-1.32640690961468e-05
9.05220579962227e-08
-1.68741407968597e-05
-2.48676455849289e-05
-1.62528479475168e-05
5.1939134374158e-06
-2.63320568847723e-05
4.14814916895431e-06
2.59846944004051e-06
-2.09854508112921e-05
-2.97202677874964e-05
-2.67553673677481e-05
-9.47751424129691e-06
-1.49699916455552e-05
-5.1745434840844e-06
-2.58414326791449e-05
-1.17441968787821e-05
-1.41571179363442e-05
-2.38937689319338e-05
-3.35249655610605e-05
-2.19333627842084e-05
-3.11266778640536e-05
-2.20758986462899e-05
-2.80626829115346e-05
-1.94678786988849e-05
-3.34600172257808e-05
-2.04823028754826e-05
-1.99476563601564e-05
-7.63113739127457e-07
-1.41362238378811e-05
-2.52317913799849e-05
-1.88245592257427e-05
-1.93155452570212e-05
-1.54268496223965e-05
-3.01772713558109e-05
-1.65813965390298e-05
-1.67794791429283e-05
-3.80747545993311e-05
-3.22531751280015e-05
-2.46767232117489e-05
-8.44493227573022e-06
-5.96522872164772e-06
-6.20801057082592e-06
-2.03211332747433e-05
-1.65638561414999e-05
-2.51968112604168e-05
-1.93759023120038e-05
-1.97031391765418e-05
-1.17404778281636e-05
-1.07628949471624e-05
-8.96223657556736e-06
-2.71295618185632e-05
-2.99532908411563e-05
6.44745218231509e-06
-2.69075956865519e-05
-6.85680194015478e-06
-1.85792875769641e-05
-4.8533307341847e-05
-2.75201290845494e-05
-1.18607691339622e-05
-6.53280797506794e-06
-1.03219728216388e-06
-1.68155899595899e-05
-2.13720102536755e-05
-1.00496009445144e-05
-2.1990861123921e-05
-3.13623249210966e-05
-2.69617206512184e-05
-4.9581161036467e-06
-2.20376505807707e-05
-1.79765047733665e-05
-1.08786361776093e-05
-1.41713662743647e-05
-9.92163682961162e-06
-6.44066214004332e-06
-2.16458751820685e-05
-3.79592478239707e-05
-1.81874574057422e-05
4.88464434791414e-06
-9.37622173920069e-06
-2.4465008820841e-05
-4.46953148733402e-05
-3.47651129938137e-05
-7.07199661030691e-06
-1.71662313501387e-05
-8.85820119224087e-06
-1.99535894110629e-05
-3.92617148293273e-05
-4.32126092499731e-05
-1.60464448870241e-05
-2.84140812682697e-05
-3.26530320167656e-05
-6.32176461037566e-06
-3.30130951348301e-05
-2.63487644806705e-05
-3.95387824034177e-05
-1.13683982707411e-05
-2.61079870925284e-05
-2.12643347669142e-05
-5.80731944545247e-06
-2.61693833682295e-05
-3.14597297343033e-05
-2.81962798165724e-05
-1.60681703848446e-05
7.15715927824284e-06
-2.32782522822385e-05
-3.18002693125865e-05
-1.97101629873251e-06
-4.05830274036431e-06
-3.13122959518738e-05
-1.15730556807411e-05
-1.68961226246185e-05
-2.81593818407153e-05
-3.85453580592118e-07
-3.17504997365976e-05
-2.50220180804025e-05
-2.67618713021799e-05
-4.40409767754624e-05
-2.88723530455865e-05
-5.32396494446697e-05
-3.99746544678847e-05
-2.92133844195409e-06
-2.93044145728448e-05
5.44533609949067e-06
-2.51754501585796e-05
-1.26834246717866e-05
-3.14526619631325e-05
-1.84883317828327e-05
-4.1719083849396e-05
-3.80772975828808e-05
-4.12482421298799e-05
-2.79812202069838e-05
-2.30987386396018e-05
-1.27371660455415e-06
-6.64923329401319e-06
-4.02438766876595e-06
-1.37014746442787e-06
4.35611247657861e-06
5.70969258164779e-06
-1.19174235117161e-05
-1.43059754281644e-05
-1.39420004054395e-05
-8.92811045941264e-06
-1.04025562794524e-05
-3.12396696669669e-05
-3.78476897657637e-05
3.33834304142841e-06
1.85523229307371e-06
-2.45795649609234e-05
-7.45727942924681e-06
-2.44176898472551e-06
-1.68973526083496e-05
-4.47539552896688e-05
-4.38540334317488e-05
-2.95481888516934e-06
-1.37678661442543e-05
-7.14661830022282e-06
-1.99279200791704e-05
-3.94312484543961e-05
-3.12769567162215e-05
-3.27401469592025e-05
-2.89725400494609e-05
-3.27238535160769e-05
-1.83643073394796e-05
-1.38057579387503e-05
-2.54525854897726e-05
-2.37207868343209e-05
-2.54068535372109e-05
-1.42325925451461e-05
-1.67200942186186e-05
-1.07804953065861e-06
-9.1795758311599e-06
-3.92636721252544e-05
-1.72452691844702e-05
-2.04240401495582e-06
-1.91570632028912e-05
-2.14526309177402e-05
-2.8994107210205e-05
-7.58439042804642e-06
-2.48114728141644e-05
-3.94606168644524e-05
-2.2300221965707e-05
-2.70269802563226e-05
-6.71341080210642e-06
-1.72423583411553e-05
-1.98459623125522e-05
-1.62420617585713e-05
-8.53399354342152e-06
-3.7710469456383e-06
-2.34895967475314e-05
-5.66188048522457e-05
-3.84228787102796e-06
-2.28926635571792e-05
-2.75017635081124e-05
-4.50571607890885e-06
-1.44654423274968e-05
-1.78463379856419e-05
-2.86266701860703e-05
-2.9641085099659e-05
-1.44583616847901e-05
-1.28370594554425e-05
-2.98078062478439e-05
-1.96077871148102e-05
-1.59343836794946e-05
-1.36218876608037e-05
-3.16210799254094e-05
-2.22506666278953e-05
-1.39737469216176e-05
-1.49300483936565e-05
-1.73727236175584e-05
-2.4043058713396e-05
-3.3808219203506e-05
-1.70914457845915e-05
-2.18595933600188e-05
-6.65084484067486e-06
-2.57620008693785e-05
-1.41918002937215e-05
-1.94744305419073e-05
-1.9706679432502e-05
-2.56654466920257e-06
-1.89214754934411e-05
-1.43376902386693e-05
-1.23362464490778e-06
-3.25649334120729e-05
-1.9563077952086e-05
-1.66013754613913e-05
-2.28376375492683e-06
-1.19423768551387e-05
-3.3696849372757e-05
-1.52687110343646e-05
-2.55095077184018e-05
-3.40364486507005e-05
-2.30414299331782e-05
-2.7453387070419e-05
-2.00274422269052e-05
-2.45654938096735e-05
-2.7626631225188e-05
-3.49406838231925e-05
-2.68767247889686e-05
-1.52675916039799e-05
-2.61955751328135e-05
-2.51932675190933e-05
-3.55333640940514e-05
-2.32358559746745e-05
-1.47317399193863e-05
-2.02905062348113e-05
-3.10131170043732e-05
-1.87587573947068e-05
-3.07709858227372e-05
-2.55327352290974e-05
-5.99127321183351e-06
-2.28017946162129e-05
-4.13550733889978e-05
-2.35231349788062e-05
-2.09843246123467e-05
-2.29544420012741e-05
-1.78529873833294e-05
-3.88427577286954e-05
-1.28011234650389e-05
-3.17893959225298e-05
-3.14151622977363e-05
-3.12268721144678e-05
-1.88942248264464e-05
-1.77304305067117e-05
-2.12151358787586e-05
-2.70804013770053e-05
-1.16223597347459e-05
-2.76007737692183e-06
-2.38510195769598e-05
-3.56025613361701e-05
-2.00644496436407e-05
-2.4752147477793e-05
-2.03888161687273e-05
-1.46057621389263e-05
-1.63383069112795e-05
-2.54687977146029e-05
9.65041730090342e-06
-2.47859807995721e-05
-1.94366083287942e-05
-1.29178344993252e-05
-7.71505139769092e-06
-1.43488964748976e-05
-2.26299282454092e-05
1.85233218717459e-05
-3.17257452271994e-05
-2.69009144415382e-05
7.19957516738784e-06
-1.35251544881139e-05
-3.91634858465378e-05
-2.39196792992096e-05
-1.50958297321326e-05
5.15364767765982e-06
-1.25006015464496e-05
-2.34953671779938e-05
-7.07621340437681e-06
-3.58248047687216e-05
-9.39403102907725e-06
-4.11257895170481e-05
-3.5973260706254e-05
-6.04876716648445e-06
-1.95854895616108e-08
-3.05188284262316e-05
-1.36731569546361e-05
-1.61769782196975e-05
-1.58659248579233e-05
-2.95360044949395e-05
-1.93970812466376e-05
-2.86373655663693e-05
-7.3155450015088e-06
1.91881692206305e-06
1.18106383247978e-06
-2.33020055035136e-05
-2.49688070962491e-05
-3.86297254768146e-05
-1.63303420151847e-05
-3.11101964030764e-05
-3.3044612193176e-05
-1.77387250660681e-05
-2.18938977005561e-05
-1.74546479067705e-05
-1.67246365160117e-05
-1.66768211478018e-05
-4.92316721824804e-06
-1.41700498427895e-05
-2.08879377167412e-05
-1.23268951847468e-05
-1.20077222638553e-05
-1.72098747809804e-05
-2.152758750285e-05
-4.02286873326785e-05
-1.86976707636927e-05
-1.79795698927675e-05
-2.74645677685499e-05
-1.8813977571339e-05
-2.44116606268285e-05
-1.47577605005214e-05
-2.97213805384148e-06
-1.25257188373735e-05
-2.54201914187214e-05
-2.39740008721741e-05
-2.60020025608023e-05
-4.64244651058906e-05
-1.59464825660582e-05
-1.16947940228082e-05
-1.16031248376721e-05
-1.76284057912846e-05
-2.45927719960916e-06
-3.73677150076389e-05
-1.03398167731922e-05
-3.74630350016313e-05
-2.02718833549444e-05
-4.06912489323881e-05
-1.28782103746151e-05
-1.80478521325193e-05
-2.13152493021975e-05
-7.16331246999383e-06
-7.45032218828642e-06
-2.82579090422559e-05
-2.32783547581914e-05
-2.76169517493125e-05
-1.78248318076881e-05
-2.18200499310448e-05
-2.05371028771358e-05
-6.17134825735403e-05
-4.66604586983183e-06
-2.95465093062697e-07
-1.70242045387214e-05
-3.54108735811382e-05
-4.61502165790607e-05
-2.76764707430629e-05
-1.85876097138243e-05
-2.60094340226761e-05
-2.23345884773637e-05
-4.0876983763612e-05
-1.69803866071793e-05
9.73424713776756e-07
-3.62757239283073e-05
-3.02674238726301e-06
-2.37689696021221e-05
-2.04983761260961e-05
-1.11212964966883e-05
-2.19065405060483e-05
-1.03887573415975e-05
-9.41998177747198e-06
-3.78667648918713e-05
-1.99906898905719e-05
-5.98809753203562e-06
-2.54927914315552e-05
-2.7276197906268e-05
-1.57033471714717e-05
-1.03676331029903e-05
-3.11729040827771e-05
-1.89175666612258e-05
-1.74598872572319e-05
-6.34544299693081e-06
-1.36298893308006e-05
-3.80607358035853e-05
-4.00685016994991e-05
-3.02164173688905e-05
-1.37482108189788e-06
-2.36998210905974e-05
-3.61841102775972e-05
-2.06928972689246e-05
2.5797901553127e-06
-2.17428324526536e-05
-1.42989690886857e-05
-1.70286735864975e-05
-1.12826907361099e-05
-1.57310378642315e-05
-6.92135027679775e-06
-2.30497156119571e-05
-4.58211497113035e-05
-2.95642706268019e-05
-4.62158002041453e-05
-3.66383412137994e-05
-7.73619828764538e-06
-1.87721324993013e-05
-4.29315748574595e-05
-5.03188190398815e-05
2.84403373562354e-06
-1.90860575026146e-05
-2.57550426474781e-05
-4.59043564617012e-05
-2.14267295599273e-05
-1.4263575449054e-05
-4.90841835352739e-06
-1.67893977165251e-05
-1.06831050094616e-05
8.53020770755844e-06
-9.27769490265288e-06
-1.17045460691389e-05
-3.27440166850997e-05
-3.41985056603324e-05
-1.6144219870197e-05
-2.39737390135369e-05
-1.06905191026489e-05
-2.90885576389527e-05
-3.60320699261166e-06
-2.90661949910833e-05
-3.96926055661103e-05
-1.52366486420492e-05
-3.1209389200858e-05
-2.44019277596835e-05
-1.99888701829679e-05
-2.75979351173231e-05
-2.97036510180494e-05
-2.33298146198981e-05
-1.35011014718234e-05
-5.02754027881538e-06
-2.6964670025599e-05
-2.77868349348666e-05
-9.12836745668957e-06
-4.55260116420412e-07
-9.60565559894283e-06
-2.48243096433718e-05
-3.70477097039785e-05
-3.40442258661418e-05
-1.69336856327307e-05
-1.05910267287706e-05
-4.13122792347083e-06
-1.03050139331544e-05
-2.89027445638314e-05
-7.48277630063382e-06
-3.77683694433279e-05
-1.5200350123237e-06
-1.38636710861432e-05
-3.35216255454702e-05
-4.02103865628857e-06
-4.08038527404741e-05
-1.34273817177372e-05
-2.37749403990474e-05
-2.99989846416258e-05
-1.07107543306428e-05
2.75025948316223e-06
-8.94386098210283e-06
-2.81221346516906e-06
-3.51994956699811e-05
7.45256522970946e-07
-2.74476809764394e-05
-6.62771040381069e-06
-2.55957514566198e-05
-3.28256622227476e-05
-1.06179891705834e-05
1.1943770509959e-05
9.66246209270311e-07
-1.61651226958337e-05
-1.7455594372164e-05
-8.83396456782944e-07
-3.28970049636489e-05
-3.85630276592235e-05
-1.12961871718491e-05
-4.12364769339268e-05
-2.51133938029139e-05
-6.89314947890057e-06
-3.44724259538431e-05
-2.67596687184709e-05
-1.38709364504662e-05
-1.70137076166609e-05
-3.00159046283634e-05
-3.32907429410703e-05
-1.00185266202915e-05
-2.18059278283773e-05
-3.09650496648267e-05
-3.76812132920617e-05
-1.48178195520484e-05
-4.23306670089313e-05
-1.17676915916237e-05
-8.16021280978606e-06
-8.90144418694734e-06
-8.13410685465306e-06
-1.38610922367335e-05
-2.70845130745099e-05
-3.03795531799946e-05
-2.47092142039754e-05
-1.32122886987871e-05
-2.05732856625377e-05
-3.32445941515754e-05
-2.03590020266465e-05
-1.43069817004342e-05
-3.1323640392333e-05
4.58346108065359e-08
-2.75739204650646e-05
-1.52194242706604e-05
-4.31303410838769e-05
2.53734690814833e-06
-1.9279421865473e-05
-3.07814221930076e-05
-1.33943193918202e-05
-2.55559318798096e-05
-2.80064834257531e-05
-2.70742929307609e-05
-2.60246121848677e-05
-3.51097352268708e-05
-1.34281190723855e-05
-9.37601612847316e-06
-1.76647386130467e-05
-2.99983300869573e-05
-2.94251517561801e-05
-5.85831869959806e-06
-2.26854941844103e-05
-1.574547122176e-05
-2.58078091945357e-05
-2.07674464133397e-06
-8.77826011641076e-06
-3.59263833697986e-05
-3.59014955074793e-05
-5.20961535162649e-06
-2.61756955965779e-05
-2.28631998822787e-05
-2.1905352477052e-05
-2.80349262611488e-05
-1.61067569020969e-06
-2.39295868438505e-05
-1.38962378083381e-05
-1.98118022546134e-05
-2.20513484476225e-05
-1.87059957914676e-05
-2.75165254144458e-05
-2.06743532491882e-05
-1.62797189419445e-05
-4.73284544046484e-05
-4.54358202068686e-05
-5.61372369230625e-05
-2.97620193117237e-05
-3.69534330722978e-05
-8.07929116567974e-06
-4.62367471461925e-05
-1.95341013350484e-05
-7.1952125945531e-06
-1.37122016803221e-05
-3.74353657884178e-05
-3.69191688840508e-05
-2.63159867413082e-05
-8.94072488611642e-06
-2.20726090189677e-05
-3.42663541683097e-05
-9.70877174040773e-06
-7.90032233838525e-06
-2.99398843012369e-06
-2.11523444050029e-05
-3.48824450782425e-05
-2.18626118576267e-05
-2.51396432920038e-05
-1.79951345942896e-05
-2.19405060209987e-05
-3.15079819530494e-05
-1.37020479193403e-05
-2.08324317512058e-05
-1.28773819371993e-05
-2.90545128032831e-05
-3.9298983043859e-05
-5.3854811094821e-07
6.05476442550927e-07
-1.53747045789886e-05
-1.941002606863e-05
2.76815999003365e-07
-3.20893737198069e-05
-2.89165620314334e-05
-1.83403962785832e-05
-3.74399618973973e-06
-3.40291939011959e-05
2.04868582769323e-06
-9.92173687457371e-06
-3.03932598096551e-05
1.42958291534794e-05
-8.54828217231586e-06
-1.37390896026755e-05
-3.38359405188148e-06
-1.48539033499541e-05
-1.58164303912767e-05
-1.70507340923832e-05
-5.19413191590562e-05
-1.49302921102844e-05
-1.30699971020102e-05
-3.94153019019803e-05
-2.56251201680201e-05
-2.0731359236881e-05
7.11537543020941e-07
-2.35060161851513e-05
-1.41290327992479e-05
-1.87328838345373e-05
-1.68659456076525e-05
-3.96511806315521e-05
-6.63059267777321e-07
-3.03535270260725e-05
-2.04820893380745e-05
-3.35505562284566e-05
4.49811123634192e-06
5.653823264171e-07
-3.60470126991549e-05
-4.77740612412599e-05
-3.26584527177539e-05
-2.5399319419978e-05
-3.16427806153637e-05
-2.08599198052669e-05
-1.81370822290695e-05
1.07231290046149e-05
-2.36647026492023e-05
-3.1884241475661e-05
-4.60977171906271e-05
-4.37375383571827e-05
-2.90266495331365e-05
-2.11635014385846e-05
-2.14256584574518e-05
-3.6314218914074e-05
-2.3169414641464e-05
-2.86908497816885e-05
-2.49575754069743e-05
-2.23274925762265e-05
-3.34172636372718e-05
-3.39852878115991e-05
-2.53700301884202e-05
-3.02454782311039e-05
-1.82372257991678e-05
-9.45313517074765e-06
-1.07016574980444e-05
-1.24634328871039e-05
-2.94110293899752e-06
-1.71127749702916e-05
-2.90547814736547e-05
-1.21149688297436e-05
-1.16897447338422e-05
-3.80762945843224e-05
-3.1472542508231e-05
-1.25960818181753e-05
-6.40766540303551e-06
-1.75781928580731e-05
-1.33799722407162e-05
-3.94705144122986e-05
-4.95146548876218e-06
-1.12013630678703e-05
-1.23785673065694e-05
-2.79823336948779e-05
-1.58682752520681e-05
-1.56434662296415e-05
-3.4740642923373e-05
-1.33807241207413e-05
-1.53568853807301e-05
-8.07978900489257e-06
-3.74799295818617e-05
2.83955465701472e-06
-2.49685621669041e-05
-5.30934482155769e-06
-3.26402950933678e-05
-1.82891090190246e-05
-2.59120974877108e-05
-3.59420319592561e-05
-1.16274671929801e-06
-2.55550385121334e-05
-2.31150206185046e-05
-1.96106039934513e-05
3.59604761955889e-06
-3.53543808573731e-06
-1.33949797042197e-05
2.70142403243933e-07
-1.1043192069737e-05
-5.0187780398322e-05
-1.71295710071555e-05
-1.60946681757454e-05
-2.23026331798672e-06
-3.8073209650153e-05
-3.62364859378323e-05
-3.28609932754695e-05
9.98572708436353e-06
-2.02756847505832e-05
-1.88905764011967e-05
-3.37395915766827e-05
-6.16474171283159e-07
-2.33207411368188e-05
-2.11587512778786e-05
-4.08057046181064e-05
-2.16030920714566e-05
-1.31459772227212e-05
-2.90532229591399e-05
-2.13250051687703e-05
-1.73524700281998e-05
-4.5327471503882e-06
-1.79131249635571e-05
-2.78007978388104e-05
-4.11148642378446e-05
-2.85263464404774e-05
-2.36127910126918e-05
1.14693199469787e-06
-3.14387422268297e-05
-1.5490127048532e-05
-1.18535777147665e-05
-2.1276968582525e-05
-2.08893371331421e-06
-2.41890129651278e-05
-5.35177303703361e-06
-2.18551016286545e-05
-2.32622344708155e-05
-2.03747066038213e-05
-2.69772603450467e-05
-2.49354423368927e-05
-2.49630614622898e-05
-4.02140231179381e-05
-4.1462982486404e-05
8.03295390906712e-06
-2.87041443350972e-05
-1.86203636774956e-05
-1.08715465845697e-05
-2.1448767197791e-05
-3.95302770411956e-05
-3.17508700881248e-05
-4.14650172723942e-06
-3.05197794513874e-05
-2.19972254864031e-05
-2.67234224329295e-05
-2.00565216678475e-05
-3.67385201070062e-05
-3.53141203368779e-05
-2.16276994025724e-05
-1.75319026946059e-05
-1.91452627379977e-05
-2.68206284820409e-05
-3.10546722729312e-05
-6.14104517599265e-09
-4.70599861014881e-06
-2.32825990513303e-05
-1.02245552340916e-05
-2.59329984900391e-05
6.68989145596066e-07
-5.93331768547818e-06
-4.65790551153695e-05
-3.22559663316645e-05
-1.70345599580917e-05
-1.22224366810462e-05
-4.14442883868274e-05
-3.270923218009e-05
-4.76140040922715e-06
-3.09281604021271e-05
-9.58546703508692e-06
-1.75531974624001e-05
-2.83962824503379e-05
-2.31900386980375e-05
-3.09429744438014e-05
4.18262817540095e-06
-1.20048383102106e-06
-1.66903433091964e-05
-4.04652357518586e-05
-4.8584990042827e-06
-2.15884697915697e-05
-3.34588294884659e-05
-2.57350746445606e-05
-1.26754930475533e-05
-1.08244172547636e-05
-3.30267368375669e-05
-2.66345027226656e-05
-3.56746757296888e-05
-1.61925994758415e-05
-3.17583251149314e-05
-4.45030022164868e-05
-8.1583733160441e-06
-3.13465971428955e-05
-1.59729310477381e-05
-1.42245452415794e-05
-1.77389829383143e-05
-1.9880512709344e-05
-4.420562615607e-05
-1.34957243928349e-06
-2.16230443065739e-05
-1.66421655418551e-05
-2.34079030232784e-05
-2.67032490764142e-05
-4.02307207943e-05
-3.18518555085968e-05
-2.20332432088796e-05
-1.83825775671516e-05
-1.38029704530243e-05
-2.25533331514527e-05
-2.24181518980718e-05
-1.73238166907262e-05
-2.33171299436778e-05
-4.38530392461314e-05
-2.05265676065368e-05
-2.17239568253691e-05
-1.18852256955275e-05
-7.79138682918653e-06
-2.62307398062647e-05
-9.43727811490381e-06
-1.49212771250808e-05
-1.02853194772182e-05
-3.1211459215012e-05
-1.16923073663441e-05
-1.65911602700231e-05
-1.11137275432345e-05
-1.91136571126955e-05
-2.08650755219216e-05
1.26243372935639e-06
-4.56558806774248e-05
-2.61737955721359e-05
-2.88472066594183e-05
-1.1203059599559e-05
-3.18358328682225e-05
-3.24753750888341e-05
-1.85035620181843e-05
-1.34730455827973e-05
-2.47361271448025e-05
-3.88181178634375e-05
-1.67300368073129e-06
-4.31014857093555e-06
7.63988763553896e-06
-2.54846432556982e-05
-2.55392048274156e-05
-2.54113497777365e-05
-6.61843562471356e-07
-3.5705844427678e-06
-1.08795281339372e-05
-2.47875267731103e-05
-2.77734361417256e-05
-1.50575894146772e-05
-2.66750425821508e-05
-1.44094967580084e-05
-1.60092627626886e-05
-3.6325902333467e-06
-2.48830169802141e-05
-4.43490471306717e-05
-1.35274218109966e-05
-3.13163748440924e-05
-9.62581185914059e-06
-1.2717305462454e-05
-7.47012976482273e-06
-2.23445596216341e-05
-2.83591687008698e-05
-4.49992542175343e-05
-2.31757848966825e-05
6.44189336854144e-06
-2.99591293213472e-05
-3.15480562647377e-05
-1.8476133498069e-05
-3.79935435512099e-05
-1.87833882914576e-05
-2.26363363344937e-05
-1.41780653462138e-05
-8.94256178895547e-06
-9.30076237051617e-06
-1.97782772747407e-05
-2.01083785894482e-05
-3.17147241743089e-05
-1.09850324950747e-05
-1.43666677566083e-05
-6.87729543961169e-06
-3.59367828122247e-05
-1.51805738144226e-05
-9.86084867094165e-06
-2.0794185748951e-05
1.54629692542584e-05
-2.86085830427319e-06
-2.40273583754273e-06
-1.19916526917528e-05
-1.57395275885528e-05
-4.48865896449436e-06
-8.90690503118609e-06
-1.10349152751269e-05
-2.29203971629996e-05
-3.05871058173007e-05
-5.07617023238441e-05
-2.40783506391181e-05
-2.93807396557469e-05
-1.24694786493868e-05
-2.36780532330341e-05
-1.90154431858387e-05
-3.18964110250962e-05
-1.66194855488329e-05
-2.18193704973275e-05
-2.21563057117301e-05
-1.25413044095035e-05
-1.99560588815405e-05
-3.0704258320744e-05
-1.87284157671702e-05
-3.70371225298976e-05
-2.99257554218301e-05
-1.36699325015155e-05
-4.8503225997841e-06
-1.18941241662113e-05
-1.59609066862439e-05
-9.75697225936086e-06
2.40988346251143e-06
-3.57481586893272e-05
-2.74609373607049e-06
-1.69584848278421e-05
-9.95982653071299e-06
-2.41855576215792e-05
-2.20064692036878e-05
-2.57537181585456e-05
-9.75778176753152e-06
-2.05933479572204e-06
-1.06835546296838e-05
-3.07879656292873e-05
-9.69405924933548e-06
-3.57578811377948e-05
-3.53072817637414e-05
-2.11111371342484e-05
-3.95242910674015e-05
-1.96522056665754e-05
-1.8115892979255e-05
-6.05464515975715e-06
-2.98063588467996e-05
-2.88991662639594e-05
-1.26436534132251e-05
-2.5438541795284e-05
-1.72365625110813e-05
-1.9600111969116e-05
-2.36599060883304e-05
-1.2842184937031e-06
-3.31369189637773e-05
-2.97539912936644e-05
-2.06734242647432e-05
-2.73630600087886e-05
-1.90990026349488e-05
-3.4246688986613e-06
-2.04382075447918e-05
-3.10316836669867e-05
-3.27953033835083e-06
-3.14970867490978e-05
8.14313128186002e-06
-7.56096792762607e-06
-2.68307652311979e-05
3.40676400235753e-06
-1.67253930573707e-05
-2.07261994766087e-05
-1.41184798559718e-05
-1.69521870013152e-05
-2.15592696959829e-05
-1.11933345586692e-05
-2.15211878704711e-07
-3.15239502064815e-05
-1.90817230069424e-05
-2.65452738462378e-05
-5.66210476148771e-05
-2.66203854589486e-05
-2.98634257384356e-05
-2.83593398615817e-05
-1.36386935816351e-05
-3.73689070046815e-05
-4.95269144912088e-05
-5.66772744095327e-06
-2.56781283223221e-05
-2.93305694341464e-05
-2.32440968462623e-05
-8.91154295506829e-06
-1.46160331515896e-05
-3.27519926208973e-05
-2.57819627136273e-05
-2.67054286036968e-05
-3.26023546105939e-05
3.16695001900273e-06
2.68211012700539e-06
-4.27533573133723e-05
-1.22356929591814e-05
-4.03925441528428e-05
-2.87376715102899e-05
-2.11164236123872e-05
-7.20846477113667e-06
-1.99398072363651e-05
-1.89340856451355e-05
-4.53513563646581e-05
-3.23793381806546e-05
-1.94023374556544e-05
-9.1106251743186e-06
-2.77102555263258e-06
-1.14163069238993e-05
-1.13422331805109e-06
-1.38687454430011e-05
-2.42235623170666e-05
-2.12700268970096e-05
-6.55845101813321e-06
-2.10107425916523e-05
-3.83961289942471e-05
-1.79709135812042e-05
-1.91488875538624e-05
-4.85778239074404e-06
-3.65603962856362e-05
-3.37222206495104e-05
-6.89769282886211e-06
-3.73626220598949e-05
-1.0228281581529e-05
-1.55775444189702e-05
-6.3902509096408e-06
-1.21754470349696e-05
-2.13827720561882e-05
-9.44888341719371e-06
-1.81952989109715e-05
-2.45077003612408e-05
-1.31577316330245e-05
-9.57438816122154e-06
-2.29726730966627e-06
-1.85757210562522e-05
-2.47676369418644e-05
-1.63608679653946e-05
-8.8976029948718e-06
-3.05849583350397e-05
-5.24906274335884e-06
-2.09032071145146e-05
-1.25664799359454e-05
-2.92370962107652e-05
-2.42869775258946e-05
-2.94539169981849e-05
-3.00006003446506e-05
-3.77798255658251e-05
-3.14206357028773e-05
-1.18499523511133e-05
-1.49538445988919e-05
-1.07853009615027e-06
-3.03518087350385e-05
-2.39695534945379e-05
-1.98059552136181e-05
-2.37460002506942e-05
-2.1405317334805e-05
-3.77599277075415e-05
-3.84604231239567e-05
-8.00303115013305e-06
3.37095826945332e-06
-2.20056509294769e-05
-1.79698039073539e-05
-2.01996559190441e-05
-3.21206136144686e-05
-2.47618373221652e-05
-5.97089825889166e-06
-3.79890400538213e-05
-4.18869347238849e-05
-1.75055672990431e-05
-2.99607974390576e-05
-3.05320261703666e-05
-3.57039625177455e-05
-1.6698832405539e-05
-3.29672397348001e-05
-1.62678093418625e-05
-1.31725301937243e-05
-3.07143393296952e-05
-1.35567159105835e-05
-1.8034296728245e-05
1.85875366555663e-06
-1.8669752826166e-05
-2.83117985528692e-05
-1.21023236004335e-05
-2.31438158011717e-05
-1.02576782106876e-05
-2.08986036129655e-05
-2.39524329741278e-05
-1.52306541592164e-05
9.98979377314519e-06
-4.8940932983532e-06
-2.86113444452426e-05
-1.97984010292272e-05
-3.91023653117985e-05
-2.69806975798123e-05
-5.25767363656636e-06
2.53861165608258e-06
-2.0633177241297e-05
-7.85254384549595e-06
-1.18082612438146e-05
-7.94438284812019e-06
-1.63532039604648e-05
-2.00342351188078e-05
-1.67657960691879e-05
-2.83301041590807e-05
-2.012973572201e-05
-9.96259782931011e-06
-1.06254669602089e-05
-1.03566775054742e-05
2.81075605368466e-06
-3.73607551310979e-05
-2.35276691676879e-05
-2.35799446584212e-05
-5.56034070645063e-06
-3.2647826660716e-05
-3.52585736943839e-05
-2.83786892041505e-05
-1.19481458329722e-05
-2.9126208260483e-05
-1.7885810933913e-05
-2.38371048943221e-05
-5.18779682688471e-06
-1.89634982499443e-05
-3.54471532709245e-05
3.6767833966116e-06
-1.5982402360021e-05
-2.1758720551409e-05
-3.46155593768486e-05
-2.0127475347186e-06
-2.6972926828383e-05
-2.97275599839326e-05
-3.77069376755211e-06
-2.31739045689191e-05
-2.9252313036422e-05
-2.56010297096558e-05
-2.23946182275917e-05
-1.64563385757922e-05
-3.02743222188025e-05
-1.53718771817693e-05
-2.66721460217127e-05
-3.32992189959985e-05
-2.66863866057022e-05
-1.2153823726469e-05
-1.50216800076683e-05
-2.49877530593458e-05
-1.79687571560528e-05
-1.7362531110813e-05
-9.75169361419977e-06
-3.07854707321819e-06
-1.74325125734378e-05
-2.78124629498469e-06
-2.29393138747837e-05
2.88653927068698e-08
-1.72841138164828e-05
-5.06438513880733e-05
-6.77826080199837e-06
-7.68801624586583e-06
-1.24970845730646e-05
-2.75116572324539e-05
-2.27410968324756e-06
-4.27850257029719e-06
-1.87076288956515e-05
-1.75635406437075e-05
-1.59422756695075e-05
-3.50143262043451e-05
-4.33252319375334e-06
-1.45645929058308e-05
3.08896112242588e-07
-1.15655808477998e-05
-6.46845206037125e-06
-1.22812291143695e-05
-4.17425189424049e-05
-5.24986574105878e-05
-2.24146561757905e-05
-2.334589238857e-05
-3.1199164191588e-05
-9.67157189185303e-06
-1.4734832561204e-05
1.35393372191249e-06
-2.30284050718244e-05
-2.3183291236345e-05
-2.18561021050826e-05
-1.15156301192478e-05
-2.81346875882353e-05
1.39423019413426e-07
-2.8392352955953e-05
-2.24981826653418e-05
-2.58599473733725e-05
-1.82492081145747e-05
-9.12290655436487e-06
1.20819431035428e-05
-5.07488729377219e-06
-3.01299846549185e-05
-2.44584012946792e-05
-1.0138372711995e-05
-3.27711578521212e-05
-1.65168532302568e-05
-2.98561581529143e-05
-2.29267101222727e-05
-3.27500814759517e-05
-3.22997645633041e-05
-1.10713535644281e-05
-2.19419354470367e-05
-2.24667664271342e-05
-1.28649050826527e-05
-2.79348048249133e-05
-1.40825853391402e-05
-1.88800462664613e-05
-1.48268643012811e-05
-1.74998271521774e-05
6.74779891436391e-06
-2.83525951586387e-05
-2.05909473691979e-05
-4.39726505411185e-06
-1.58924401505781e-05
-1.68767324467543e-05
-2.51871777292501e-05
-2.23349711516214e-05
-2.35143846129636e-05
-3.94960595273457e-05
2.36035098179189e-06
-3.88741310864801e-05
-1.13743862142631e-05
-6.72620722542699e-06
-2.33594520936743e-05
-9.69295510472012e-06
-9.45852236946676e-06
-2.07904698555069e-05
-4.62649404286629e-05
-2.05691987006844e-05
-1.29358017418005e-05
-2.81472896110751e-05
-7.37799541793143e-06
-1.55458779321331e-05
-4.32597887070249e-06
-9.56626571684111e-06
-2.62330650533437e-05
-6.51051634018855e-06
-2.41934324419126e-05
-1.68606496653867e-05
-2.26543739417777e-05
-8.25796800955341e-06
-2.48615749003998e-05
-8.24419521814335e-06
-1.71368751818578e-05
-1.20302739775952e-05
-4.41785340015438e-06
-2.95724907651354e-05
-1.22823516777914e-05
-1.11228031461084e-05
-1.98799790596347e-05
-1.54591670572553e-05
-1.3329506520254e-05
-3.4410067232218e-05
-4.45021988459573e-06
-3.4988144300519e-05
-3.17254615890411e-05
-1.68414360185128e-05
-7.81542611774846e-06
-1.27743591022257e-05
-1.00955486840413e-05
-2.4359871536141e-05
-1.54375190098794e-05
-1.53975675616838e-05
-3.31754072725912e-05
-1.19784707078103e-05
-2.67442423054419e-05
-2.59031639001851e-05
-9.90016110118787e-06
-3.7124418094421e-05
-2.23064934144827e-05
-5.93390337987957e-06
4.80117712880027e-07
-1.45446676379077e-05
-3.14132151118059e-05
-1.50779736642483e-05
-1.59576513748878e-05
-3.63315431876683e-05
-1.90155414040459e-05
-1.57664299179056e-05
-2.15873883916428e-05
-3.83668517622146e-05
-2.17094231318342e-05
-2.44080711602008e-05
-2.62094527325795e-05
-1.47706867024097e-05
-2.52775676420739e-05
-3.63368363137138e-05
-1.17235497843165e-05
-1.46884998760156e-05
-2.90084258222721e-05
-1.68170038543066e-05
-1.41461519443052e-05
-1.40382049288088e-05
-4.12471382438034e-06
-7.99713747482733e-06
-2.37627988340539e-05
-4.48233680230581e-05
-1.97711058510868e-05
-4.57047083052714e-06
-1.92635405684354e-05
-1.81117647368411e-05
-6.48875110134216e-06
-1.97724145136031e-05
-5.91479530226647e-06
-2.30722756496371e-05
-2.75023942875779e-05
-3.84577066091231e-05
-3.57620421035444e-05
-2.56114169234777e-05
-2.04885480471086e-05
-2.59469872227598e-05
-3.27243886831411e-05
-1.63581580787001e-05
-2.11941997779038e-05
-3.88663693628663e-06
-2.46182665189431e-05
-2.73683369987456e-05
-6.40610445816615e-06
-1.68212821867914e-05
-3.07784053509051e-05
-2.77975177721822e-05
-2.46326371130327e-05
-2.37836410451119e-05
-6.69430531207662e-06
-1.64733096057391e-05
-2.85734056842328e-05
-3.0410169787078e-05
5.59401159102697e-07
-2.64617962561575e-05
-2.35870247772035e-05
-8.62040957947857e-06
-1.83223848038784e-05
-2.34276737202897e-05
-3.60514940165104e-05
-1.73111624346137e-05
-2.1694032317981e-05
-1.81048523726239e-05
-2.77046442519079e-05
-1.65610629793304e-05
-4.81669766770965e-06
-2.60850422927732e-05
-3.03661350065118e-06
-1.6624744917567e-05
-2.28025393892573e-05
-1.05194556477669e-05
-2.77430471464696e-05
-2.00937832494935e-05
-1.09785605545385e-05
-2.03827349430996e-05
-1.1648278841334e-05
-2.09064414107681e-05
-4.01346536835408e-05
-2.05248924912452e-05
-2.18383683511928e-05
-3.59541725707236e-05
-2.03274232397874e-05
-1.72010932570083e-05
-1.20965443505172e-05
-1.6025016433007e-05
-2.90334381633341e-05
-3.78097547640874e-05
-1.23979225771671e-05
-2.08807378751123e-05
-2.2683509725599e-05
-3.12429000764504e-05
-1.08616569809746e-05
-3.74204479907034e-05
-2.50283663603981e-05
-2.11477189243156e-05
-6.54815881806587e-06
-1.21177836950987e-05
-2.76118650472712e-06
-1.42016430632944e-05
-1.04163273365416e-05
-1.19909301132986e-06
-2.59328766150516e-05
-4.0641580109249e-05
-2.4722956725525e-05
-1.30113863668388e-05
-2.46837770346444e-05
-1.9249332266249e-05
-4.00218491126404e-05
-2.74774361897373e-05
-1.9078126767726e-05
-2.32873988580157e-05
-1.86249148528715e-05
-2.62021899868096e-05
-2.679532321303e-05
-2.27400278827475e-06
-2.42634048260526e-05
-2.15001748241888e-05
-1.80111208354595e-05
-1.10963485036517e-07
-3.13125029691356e-05
-3.17265709280001e-05
-1.72622797552008e-05
-2.16682013290177e-05
-2.64494544677212e-05
-2.84209195568854e-05
4.56659834646396e-06
-1.58421809914017e-05
-2.78809378650501e-05
-1.44859001395559e-05
-2.72692193339754e-05
-8.90831858641445e-06
-2.60694120585781e-05
-2.89899316200094e-05
-3.00431646978172e-05
-1.49478446686779e-05
-1.8413594598415e-05
-6.08173654634224e-06
-1.31691733798149e-05
-7.71387807890618e-07
-3.19321600471086e-05
-7.71642927640642e-06
-4.05439307831702e-05
-2.01270775162625e-05
-2.32145215909397e-05
-1.80518334156629e-05
-2.22787909184751e-05
-1.0040147018389e-05
-5.53055620404538e-06
-2.18330972961805e-05
-1.39995768739262e-05
3.77461022120926e-06
-5.39796979971914e-06
-2.7914396865302e-05
-2.2215278635644e-05
-5.81104176913569e-06
-3.66536683745879e-05
-3.27997541279688e-05
-8.90522287572311e-06
-3.40370598346953e-05
-1.97495952857584e-05
-4.02065879669982e-05
-2.6151544335529e-05
-4.75481182157485e-06
-1.11487322938463e-05
-6.01585600153877e-06
-1.98291618617804e-05
-1.05405794543431e-05
-9.28703015372489e-06
-3.27006184688545e-05
-7.87467506820558e-06
-3.47441116762678e-06
-1.5814606085791e-05
-1.89776572242803e-05
-3.03891074730831e-05
-1.29420699710307e-05
-3.69020210669775e-05
-2.35663270611788e-05
-4.68626668328659e-06
-2.50422926927154e-05
-1.5690471727028e-05
-3.18212305215301e-05
-2.15588802777454e-05
-9.23758214014739e-06
-2.54273038038908e-05
-1.39512598947861e-05
-2.23541766724203e-05
-3.19620332802717e-05
-1.23638864514323e-05
-2.59307135224838e-05
-3.57640356885975e-05
-2.41219878270233e-05
-7.40130252456717e-06
-2.02153909689101e-05
-2.60934987845677e-05
-3.49462442724003e-06
-3.50970290504708e-05
-3.88816071200051e-05
-1.7069849976125e-05
-2.90642198247474e-05
-2.71496488586492e-05
-9.07670664596271e-06
-4.13988756188115e-05
-2.05778942692855e-06
-2.55463320730365e-05
-1.76624670093666e-05
-2.42430526815229e-05
-3.42302943850811e-05
-1.73544031623282e-05
-2.03203480967639e-05
-2.72093452295831e-05
-2.03206143329911e-05
-1.84898214089928e-05
-1.94775681315847e-05
-1.09886869655839e-05
-1.91740758292565e-05
-1.97172150909665e-05
-8.45069638319659e-06
-5.09590611957389e-05
-1.24337613791153e-05
-4.33571280840012e-05
3.74161165975205e-06
-2.34332064600653e-05
-2.36327153303928e-05
-2.61029354616247e-05
-1.02287092144617e-05
8.83706050853554e-06
-2.76378897459963e-05
-3.53951099646461e-05
-2.15322029729896e-05
-6.82115365833361e-06
-1.56151730000892e-05
-1.43888038238446e-05
-3.02745326129907e-05
-2.48449254310193e-05
-4.24469107745562e-05
-2.18514859787089e-05
-1.37537039241149e-05
-4.85399312262235e-06
-3.77561313643777e-06
-2.31093662973871e-05
-2.66649557578198e-05
-2.41656965281136e-05
-2.43629985638819e-05
-1.86309073309883e-05
-3.01257314712683e-05
-2.9314414904656e-05
-4.11706154485199e-05
-1.90990953995958e-05
-3.34012457249955e-05
-1.5801861667621e-05
-3.22312429309426e-05
-2.27378452849997e-05
-5.24179035513976e-05
-1.29519189077044e-05
-1.80391113800872e-05
-1.88062131495903e-06
-4.33838306157696e-05
6.80519889485739e-06
-3.83406870635512e-05
-3.83541800288909e-05
-3.01664914098784e-05
-1.9189822569818e-05
-1.89922574559294e-05
-6.76427563452127e-06
-1.57337132466855e-05
-2.3985557148844e-05
-2.42819259868226e-05
-3.51125460635876e-05
-8.15063195459187e-06
-1.75368029127452e-05
-3.78269035937305e-05
-2.11117899229256e-05
-3.05721448243732e-05
-1.37335167250364e-05
-5.24047304130342e-06
-6.95406211692143e-06
-1.31238831956281e-05
-2.202239518366e-05
-1.30265546111919e-05
-3.75353016536227e-05
-1.3417372617543e-05
-1.20577456178803e-05
-3.71880613769945e-05
-2.56451610164361e-05
-8.96226636775468e-06
-5.03466739621709e-06
-2.17169298086496e-05
-2.14600939522258e-05
-1.15765653155369e-05
-1.01858531727827e-05
-2.10039119982182e-05
-7.75033318656433e-06
-6.81004899958127e-06
-5.56394582156042e-06
-2.42050517308585e-05
-1.07332692433422e-05
-7.24572109730092e-06
9.13036326877828e-06
-3.23615875952098e-05
-3.13645289808308e-05
-1.67595465208333e-05
-1.61429160832756e-06
-1.6485595564145e-05
-2.96484164575208e-05
-3.03060996352603e-05
-5.16738171461212e-06
-1.0742111603322e-05
-2.90747886336583e-05
-2.58493504343217e-06
-7.07150169533653e-06
-1.81302495263337e-05
-1.31375476039039e-05
-3.74999676940238e-05
-1.89807068263133e-05
-2.1317100871585e-05
-3.10949553964762e-05
2.02161224444665e-05
3.72920346782598e-06
-2.46472411335898e-05
-2.32969294695047e-05
-2.82832685430943e-05
-2.98027576332835e-05
-4.46831547024626e-06
-3.20578080635591e-05
-1.70112530536667e-05
-2.22849834627461e-05
-3.46196891910979e-05
-3.25763937347412e-05
-1.38227602313478e-05
-1.44400255676056e-05
-2.94943245588711e-05
8.91339038402017e-06
-2.13519221969631e-05
4.59995170672172e-06
-1.75989139522241e-05
-1.45927429374377e-05
-9.38669626761892e-06
-1.99644654846814e-05
-2.16868149574587e-05
-1.76848021539109e-05
-1.86221002244615e-05
-1.59506956287047e-05
-2.30328224653888e-05
-1.84040762719564e-05
-1.29393680734006e-05
-2.52237540097287e-05
-1.78970684490669e-05
-1.22115942726232e-05
-3.99720554612451e-05
-7.94081451851665e-06
-2.14665315057628e-06
-1.20466226051273e-05
-9.51558745132068e-06
-8.55819027534245e-06
-2.52967671290935e-05
-3.02447277590628e-05
-3.89845430638397e-05
-2.31906881031716e-05
-2.02740646403455e-05
-2.33218674855405e-05
-3.29117006036826e-05
1.06391898270566e-06
-1.0131890696569e-05
-2.58291864768786e-05
4.78538726908098e-06
-1.35380544936362e-05
-4.49730984619003e-06
-3.5813749101217e-05
-4.04745512157744e-05
-2.05110190387313e-05
-1.00775135315006e-05
-2.90136523806529e-05
-7.64862350433897e-06
-2.41164586799155e-05
-2.5568417949977e-05
3.9031983097538e-06
-2.38735751816647e-05
-2.40975619468992e-05
6.03501000717969e-06
-2.3164280188003e-05
3.80806889318092e-06
-3.8650312571769e-05
-2.4192126500688e-05
-2.27061574887567e-06
1.17798454898308e-05
2.59178661483067e-06
-1.1932508623189e-06
-1.87138697065262e-05
-4.61267248877282e-06
-1.16377282219285e-05
-2.37093965211799e-05
-2.58186254579737e-05
-3.71142438867686e-05
-4.44371086104126e-05
-2.83517083265165e-05
-5.42985312104767e-05
-3.00540918917537e-05
-9.71850321791108e-06
-1.78730646400391e-06
-2.31593970947854e-05
-2.44616148590277e-05
-2.08838849247616e-05
-1.16520785013147e-05
-9.45554061645007e-06
-2.9447041787036e-05
-3.48822324689476e-05
-4.13051289258666e-05
-2.40622944784862e-05
-2.13211946236723e-05
-2.28833124788441e-05
-2.31965419452207e-05
-2.88461724709236e-05
-3.17095142675773e-05
-3.44483249260388e-05
-1.22125808935364e-05
-2.46256184245164e-05
-3.93069581791738e-05
-2.65295600564408e-05
-4.65912205344664e-05
-4.28557044848945e-05
-2.09666325779483e-05
-1.13322223952781e-06
-8.55560155776846e-06
8.94574659605009e-06
-2.40691753748404e-05
-1.72928908082709e-05
-2.04160271602261e-05
-1.26138268857493e-05
-6.56900127168369e-06
-3.04238539902892e-05
-1.97841303272921e-05
-8.85660599239355e-06
-2.73114266665499e-05
-6.38105269720498e-06
-1.56646082345319e-05
-4.1802590398827e-05
-3.27580724663906e-05
-2.33803954044246e-05
-4.45957270784553e-05
-3.72306843787187e-05
-1.55234987393409e-05
-1.2273624207773e-05
-6.65564540782081e-06
-1.2007852586013e-06
-3.37269418527195e-05
-2.94708695548638e-05
-3.30190665978436e-05
-5.19255858567889e-06
-2.79694226234943e-05
-2.16659840943057e-05
-1.09378742954307e-05
-1.28277094028204e-05
-1.77956318219655e-05
2.89926493210222e-07
-2.70908210594792e-05
-9.30727224346543e-06
-1.53632768858784e-05
-2.87276145824302e-05
-2.19059744614912e-05
-4.74074496420262e-06
-1.75848149559782e-05
-1.60180771848618e-05
-1.81119851474736e-05
-1.66901425023065e-05
-2.02321755312264e-05
-1.40127843877807e-05
-1.08522089760701e-05
-2.46640618582534e-05
-4.91498230833905e-06
-1.50408578146549e-05
-1.80988207258449e-05
-3.20723964830006e-06
-2.74156167326574e-05
-1.53150436691959e-05
-1.09821720293676e-05
-1.29211308892146e-05
-2.85550394399994e-06
-9.75455563017267e-06
-2.16996452538793e-05
-1.64191560253493e-05
-1.65303964538514e-05
-3.33052505978309e-05
-1.23233957018813e-05
-3.04530797695186e-05
-3.33781119144843e-05
-3.49580314205813e-05
-3.04719328310967e-06
-1.68034117278862e-05
-1.6991719196299e-05
-4.22701879116854e-05
-1.54555560514702e-05
7.54142536172704e-07
1.01214178612148e-06
-2.72437737419643e-05
4.61934685424664e-06
-1.62435748390462e-05
-1.40401882152658e-05
-2.91330309356898e-05
-2.09024925594679e-05
-2.80696129710563e-05
-1.54582803864854e-05
-3.06332717054717e-05
-2.69087002987388e-05
-2.14313150108895e-05
-3.79640829424386e-05
-2.49791779188964e-05
-3.34660982892787e-05
-1.54499072149152e-05
-2.38459382373148e-05
-9.58250184424629e-06
-3.09846564772583e-05
-1.30756547291653e-05
-1.86168894615837e-05
-1.44494156906554e-05
-2.84263929343428e-05
-6.62428424807132e-06
-4.7419207298091e-05
-2.94155979203053e-05
-3.9586848271081e-05
-2.6879022573833e-05
-2.88127600785712e-05
-3.93965771086002e-05
-1.95888577781676e-05
-1.80651650608208e-05
-2.44804952279085e-05
-2.56279421656667e-05
-2.26131067591338e-05
-1.54250335052494e-05
-1.14073092291821e-05
-1.73123633864287e-05
-3.59209884039015e-06
-1.89561818070095e-05
-2.8551594445023e-05
-4.500532074866e-06
2.12646687540866e-05
-2.00934328847111e-05
-1.58654732745099e-05
-2.66597515707913e-05
-4.26112072509444e-05
-2.09361752560221e-05
2.03157399296444e-06
-3.30093492795389e-05
-2.26893118968929e-05
-1.74017918969885e-05
-6.14580305033948e-06
-9.43369243334509e-06
-1.13186936077276e-05
-4.70209701798403e-06
-1.90635359329053e-05
-1.29012989170377e-05
-2.73856861814659e-06
-2.01552677690538e-05
-9.9916249190394e-06
-1.45675187264188e-05
-3.07049333567724e-05
-1.98117498016784e-05
-6.9131273546872e-06
-2.03943028389052e-05
-3.77006448002991e-05
-1.07914323144102e-05
-3.76018037778572e-05
-1.33478961297793e-05
-6.14212731703547e-06
-1.66551502230953e-05
-2.04785241720435e-05
-1.8412573964772e-05
-4.37122597590424e-06
-8.08903033821916e-06
-1.08165198851633e-07
-1.43306091654678e-05
-2.67803122492298e-05
-1.05537511690151e-05
-1.73080396117518e-05
-6.36717902873975e-06
-2.50787494417603e-05
-3.02721663578053e-05
-4.11148462922906e-05
3.42333963784278e-06
-8.70272681328286e-07
-5.19007848105438e-05
-1.39559319549316e-05
-4.01947877513096e-05
-2.77420624553873e-05
-1.31079444850471e-05
-2.52237814712327e-05
-3.20817496564023e-05
-2.9979065854111e-05
-1.51546144203934e-05
-3.99322297428991e-06
-3.51003337774469e-05
-1.30007696630437e-06
-2.2787380328897e-05
-5.16761298696292e-05
9.9120739408787e-08
-9.33463981647434e-06
-1.34036603565397e-05
-1.92970827161641e-05
-1.07501602645261e-05
-2.09592848921203e-05
-2.90507816393932e-05
-1.4594168576261e-05
-2.6405331451309e-05
-1.53555280771531e-05
1.07581071715174e-05
-1.61289559516701e-05
-5.27025854516004e-05
-2.61890217764222e-05
-2.65042951221738e-05
-7.79119241004923e-06
-1.00513323702216e-05
-1.78210387673891e-05
-2.46273879573919e-05
-2.33045149677135e-05
-2.07648928182334e-05
-1.59555108190806e-05
-2.0791797480726e-05
-1.58326944906876e-05
-2.27707928285904e-05
4.38163839705857e-06
-2.53405838958862e-05
-7.65834976839942e-06
-2.06487813032801e-05
-6.29133850070491e-06
-1.44858151944897e-05
-1.01172679756062e-05
-5.46901632810172e-08
-2.8084297511504e-05
-2.18347420248826e-05
-3.69777267976604e-05
-1.97864769870908e-05
-2.40226604823574e-05
-2.90168548247951e-06
1.07964269324866e-06
-3.57220455253538e-05
-1.84121101131474e-05
-9.59899436026563e-06
-2.5936242892179e-05
-2.41407446479497e-05
-3.81673630478325e-05
-2.29858917685447e-05
-3.16359010772136e-05
-2.08643938793647e-05
-2.4612392991016e-05
-5.19575143793032e-05
-1.23652203617441e-05
2.67196719161439e-06
-3.82850077184782e-05
-8.50188450372021e-06
-3.27270907078414e-05
-3.96592472275565e-05
-2.3518037600551e-05
-2.51369365212349e-05
-3.15462416698702e-05
-3.01659331971035e-05
-2.15763305120762e-05
-1.23364475196039e-05
-1.07549157904514e-05
1.13695296468105e-05
-1.11051467750104e-05
-1.83021683702966e-05
-1.88738555648602e-05
-2.5305574608385e-05
-1.50739032150095e-05
-1.68696066767387e-05
-3.24629822401841e-05
9.87431649099973e-06
-2.41436024000503e-05
-1.86123843583774e-05
-9.80174870963621e-06
-2.05621243999395e-05
-1.22936381391745e-05
-2.44911680110963e-05
-1.4446578747098e-05
-1.75474151540991e-05
-2.97960958300955e-05
-1.02383232282464e-05
-2.06875427116079e-05
-1.40661647301841e-05
-1.99331434148266e-05
-4.53023331664895e-06
-2.81569202463819e-05
-2.23322482006059e-05
-3.58897558666676e-05
-3.60169723462232e-05
-1.12987230899361e-05
7.78513885366821e-06
-3.80609156619293e-05
-2.71056532060552e-05
-2.59441072379568e-05
-1.63378159759462e-05
-1.69807404237283e-05
-4.37260958072088e-05
-2.3512181761604e-05
-2.29643742262445e-05
-3.57319266018932e-05
-2.31285109322652e-05
-6.9887165951668e-06
-2.52868720532008e-05
-1.48032245049462e-05
-1.60911429796068e-05
1.17716835622922e-06
-2.54333938870157e-05
-2.06877751299278e-05
-1.31338235390155e-05
-1.27317146147406e-05
-1.94252928278855e-05
-2.09037394735162e-05
-2.18463141000913e-06
-2.84402178135718e-05
-2.06490524180372e-05
-2.26197107870321e-05
-1.08516728445894e-05
-2.75335571454738e-05
-2.25717403703376e-05
-1.23609643948883e-05
-3.07728036246208e-05
-2.44759698429882e-05
-2.70581979998871e-06
-9.72296111562902e-06
-1.92258201922538e-05
-2.46766045382576e-05
9.17290811901979e-07
-4.09161218092166e-05
-4.68955243824593e-05
-1.53172826317679e-05
-2.24976061247339e-05
-1.88335818795804e-05
-6.47668824715723e-06
-9.32318449334372e-06
-4.67863638221414e-06
-9.3708175371215e-06
-2.06973566021719e-05
-3.47055115048605e-05
-2.15230570165049e-05
-1.91976401217358e-05
-2.35428658700633e-05
-1.98729268448329e-05
-1.72194348808586e-05
-3.06268266462873e-05
-6.96960161274663e-06
-2.11250814802317e-05
-1.49219134886644e-06
-1.4046460930805e-05
-1.08949726750433e-05
-1.39260060591466e-05
-1.97738856900551e-05
-9.95796173588913e-06
-2.09453611949855e-05
-1.84133289121171e-05
-1.71846291280171e-05
-3.00186213828445e-05
-2.67750995543702e-05
-2.36572315826205e-05
-2.30516124326867e-05
-1.98335748965015e-05
-4.1196011718949e-05
-6.00646860084267e-06
-3.52099772336491e-05
-2.13022161041493e-05
-9.84907605983094e-06
-1.5190672855377e-05
-1.09642267287407e-05
-4.32863472909273e-05
-2.24460427570158e-05
-7.41582512465555e-06
-2.63410424427548e-05
-3.09031671317065e-05
-2.628668797419e-05
-2.18505384875945e-05
-9.53909768551322e-06
-1.55753999468593e-05
-3.21773349960249e-06
-1.91765378129064e-05
-1.70826927585058e-05
-4.38204720985024e-06
-1.47117838151078e-05
-3.32574924226168e-05
-1.67485965102575e-05
-1.37752612759634e-05
-2.55587171008873e-05
-1.66090977047919e-05
-3.9268851885456e-05
1.62434269942541e-06
-2.77971430253676e-05
-3.06399685801978e-05
-4.43625847045625e-06
-3.18608661575513e-08
-3.393709782484e-05
-2.40499512251534e-05
-1.88287429619638e-05
-3.11878110290793e-05
-2.01035512373266e-05
-4.18979067371165e-06
-1.68087929463165e-05
-3.0539440154789e-05
-1.72536437842039e-05
-3.05557611268834e-05
-2.32066188589945e-05
-2.37320795546495e-05
-2.64773215995651e-05
-2.42416816555435e-05
-7.89827759030521e-06
-5.15768217047388e-06
-4.07880420501065e-05
-1.80599225767558e-05
-3.34467594044184e-05
-1.61608508264303e-06
-2.93614046686289e-05
-2.84677604493906e-05
-1.63698105525726e-05
-3.60911244885607e-05
-2.70085598664832e-05
-2.23642492811721e-05
-1.95427948498101e-05
-2.82900175791398e-05
-4.15437959574782e-05
-2.42354984846764e-05
-2.81440294010729e-05
-2.78286946252016e-05
-1.39512070894581e-05
-1.44056498241462e-06
-1.51662918704686e-05
3.64901375758793e-06
-3.96671540382574e-05
-1.47041414607023e-05
-1.14837278735013e-05
-2.53973688793666e-05
-2.86232972888418e-05
-2.05581865188347e-05
-2.11877953122141e-05
-1.53611307726306e-05
-1.98489135850028e-06
-2.59289425437136e-05
-3.36765039325549e-05
-4.51250062105832e-05
-2.62337596149339e-05
-1.2385088424103e-05
-3.10848611951373e-05
-3.00139170956559e-05
-1.2533102445029e-05
-1.41220165169212e-05
-2.71507452936592e-05
-3.06863136682871e-05
-3.14807323281274e-05
-3.80564219706448e-05
-1.56298233608489e-05
-2.57206640216488e-05
-3.51568267304658e-05
-1.16669525754919e-05
-1.70306371930242e-05
-5.13859835551208e-06
-2.69827110144487e-06
-2.09431262503055e-05
4.95580167745531e-06
-1.53750765402143e-05
-3.23441170987236e-05
-1.51390334299761e-05
-8.87654481922769e-06
-1.64843347302418e-05
-1.08209478298396e-05
5.48348825064276e-06
1.2541896556889e-05
-6.88643361158403e-06
-3.46653664064609e-05
-1.61476849800322e-05
-3.05222028655856e-05
-3.11119110354052e-05
-3.01936422426282e-05
-4.58086511604125e-06
-2.3645186525157e-05
-3.10706379644489e-05
-3.24330609751535e-05
-8.88912292062145e-06
-1.05594931636069e-05
-8.89305281102295e-06
-2.91197792784059e-05
-2.70953417867046e-05
-2.94027159536041e-05
-2.96634109082729e-05
-2.50523186287107e-05
-1.52861940715009e-05
-2.26169391380601e-05
-1.88141895143548e-05
-2.30196474676428e-05
-1.8680616306671e-05
-4.58072542249469e-05
-1.97580506082046e-05
-7.1335921312608e-06
-6.84856243581103e-06
-1.08032163383638e-05
-2.31880624925264e-05
-3.32956787146122e-05
-1.88450187187598e-05
-3.87359577260735e-05
-1.12008975517922e-05
-2.46063553560217e-05
-4.15579328803788e-05
-3.34383598710446e-06
-2.83272406959003e-05
-3.3687125022256e-05
-1.37471929614596e-05
-3.01858907245646e-05
-1.439778855434e-05
-3.09847378912963e-05
-2.76833580774209e-05
-2.79220382331053e-05
-3.57328629284239e-05
-6.00912618902152e-06
-2.4085677732525e-05
-3.46232452426715e-05
-2.01209580443419e-05
6.73670008947146e-06
-1.43343599038899e-05
-2.78839024905368e-05
-8.56218791271339e-06
-3.93240922158666e-05
-2.94294634290807e-05
-2.58235999998634e-05
-2.07919671452505e-05
-5.6213506334689e-05
-1.83113820586806e-05
-4.0683816406441e-05
-2.64961957090734e-05
-2.79365655656344e-05
-3.90393054444211e-05
-1.21065863894807e-05
-9.47999198374063e-06
-3.06666496993224e-05
-1.56545673862054e-05
-3.44250911192203e-05
-1.86831855510857e-05
-2.30177973589766e-05
-2.48838068933242e-05
-2.24557489416706e-05
-3.46368918779115e-05
-1.68733105646015e-05
-2.34964400037032e-05
-7.12329446041343e-06
-4.03914356827771e-05
-2.30531864027934e-05
-6.45879254400824e-06
-3.38882487003346e-06
-2.93650723088983e-05
5.73822021231004e-06
-2.10783000861987e-05
-1.48786840021085e-05
-9.89577841303987e-06
-2.10125567424833e-05
-1.51721876021325e-05
-8.19819484276648e-06
-2.06674619649231e-05
-6.54482219629755e-06
-8.71611362810442e-06
-1.33416171160254e-05
-2.63423762501914e-05
-2.35842035507761e-05
-2.66582094002065e-05
-1.63834027226096e-05
-2.21262908152262e-05
-2.29318369479816e-05
-1.38071400641722e-05
-5.95499994944957e-06
-3.73225269146173e-05
-2.52351510802165e-05
-2.40702835223204e-05
-4.43683594205037e-06
-1.05874444493745e-05
-4.1109797567171e-05
-2.32315621856082e-05
-3.37371887585162e-05
4.50536608674813e-06
-1.09829698672945e-05
-4.26152391497152e-05
-1.0516758708388e-05
-1.9383750898914e-05
3.74181021330473e-06
-3.52079710923751e-05
-2.28107559511122e-05
-2.65008031482881e-05
-1.17886779716768e-05
-3.82550051065344e-05
-4.10583957169601e-05
-5.06953684267505e-07
-1.22281603059766e-05
-2.50837479555929e-05
-1.45142611138463e-05
-3.01982487160071e-05
-2.39985009119418e-05
-3.30740505106071e-05
-1.70979199830392e-05
-9.51252320437628e-06
-2.47258636013305e-05
-2.93641393271451e-05
-3.26806986698593e-05
-1.77610485195742e-05
-2.2805085311651e-05
-2.83149199566263e-05
-6.56587260064534e-06
-4.07136387369544e-05
-1.64702297901992e-05
-3.43315078560785e-05
-3.47196896161727e-05
-3.24068673290537e-05
-9.74060634646752e-06
-3.54599287745285e-06
-1.14193189487523e-05
-3.48199420623382e-05
-3.96406898089656e-05
-2.87614817558375e-05
-4.12122324014578e-05
-3.64184494805901e-05
-1.93792457495676e-05
-2.63971670219169e-05
-3.72183318237582e-05
-1.33885759824277e-05
-2.57319815869852e-05
-1.01217925694069e-05
-2.16409581370832e-05
-1.42455061267502e-05
-1.12344403874066e-05
-1.40565951144562e-05
-2.82388810036584e-05
1.55859577905083e-05
-9.26976469865779e-06
-1.46682111991166e-05
-1.60027332015323e-05
-3.03809281973822e-05
-3.25781315093147e-05
-2.99224512366207e-05
-2.82500917787921e-05
-1.27447530880473e-05
-2.76987092700512e-05
-1.22945963409681e-05
-2.20738614116075e-05
-1.02011152702918e-05
-2.21577264283379e-05
-6.78353063006715e-06
-4.61661443456324e-05
-5.23733497506461e-05
-3.01812809709893e-05
-1.81575383886957e-05
-9.71927422535326e-06
-2.75665259906139e-06
-1.98897512957085e-05
-1.41231006018702e-05
-2.78928078727845e-05
-1.23077433218568e-05
-1.79594366457152e-05
7.58367611590837e-07
-1.62701289433905e-05
-2.23385434670105e-05
-2.37942977313308e-05
-2.42228034622684e-05
-2.06565098281698e-05
-3.91993147224093e-06
-3.33623654368402e-05
-1.40196921513233e-05
-1.9956232092939e-05
-1.98599757483505e-05
-1.35991037022083e-05
-2.74553680609557e-05
-1.75346457454644e-05
5.14557581448187e-06
-3.32751140532677e-05
-2.2678249884733e-05
-3.25804571110988e-05
-3.70048655458187e-05
-4.11851023323534e-05
1.20656303019491e-05
-6.77376444314313e-06
-2.25197589743184e-05
-1.26500666907832e-05
-4.37099123815323e-06
-1.01839873976504e-05
-5.22827365807453e-06
-1.21833273971723e-05
-2.38908019468232e-05
-2.51063756681281e-05
-2.88139937611879e-05
-6.86833031402168e-06
-4.43232391470568e-05
-4.06570406751215e-05
-2.52440118640797e-05
-2.04041265104326e-05
1.39892641318118e-06
-9.29093318593916e-06
-3.89650968026572e-05
-2.96775448682632e-05
-1.18420901976672e-05
-2.31239254345976e-05
-2.36746556121411e-05
-1.54298239592946e-05
-5.45683717726514e-06
-1.18444774217675e-05
-1.73077356308508e-05
-9.37990429627908e-06
-1.4716457917431e-05
-1.33605004143017e-05
-2.46088795754955e-05
-1.99728594165559e-05
-2.5338898007373e-05
-1.9961869394663e-05
-2.3953746969003e-05
-1.80556237137477e-05
-3.44001839894241e-05
-5.20306801361624e-05
-3.32313300877957e-05
-1.39257806335258e-05
-3.67356671732752e-05
-1.25484157689311e-05
-1.07662297015911e-05
-1.7683133635026e-05
-3.97472644531241e-05
-2.2555009887351e-05
-2.64558247983683e-05
-2.61532687720835e-05
-7.02455178559523e-07
-1.30927220513679e-05
-4.41296700631175e-06
-2.1970390852247e-06
-1.17149490342852e-05
-2.96025921183324e-05
-1.02775667833678e-05
-3.0935024040833e-05
-1.15980284876225e-05
-1.51177156764458e-05
-3.41876085480464e-05
-3.37208996709651e-05
-3.00556436644295e-05
-6.03802325397687e-06
-1.46469423872112e-05
-1.41622047749574e-05
-5.59611119335887e-05
-2.07616935299358e-05
-1.25653069044238e-05
-7.9668738639239e-06
-2.86728774350795e-05
-3.28740941135725e-05
-4.64242118680412e-05
-2.22113557515683e-05
-6.70663510521089e-06
-2.05901857121809e-05
-3.08474000784006e-05
-2.27468124653611e-05
-1.42841835788991e-05
-1.5662448596039e-05
-2.03528372071876e-05
-1.05905759801389e-05
-3.72567653095068e-06
3.50285190214464e-06
4.54164746598498e-06
-2.42303664096018e-05
-3.19238233617055e-06
6.4146741425652e-06
-2.08154509219903e-05
-2.33565234581336e-05
-7.78386048306859e-06
-2.44395773194604e-05
-2.17710250407815e-07
-3.53677943267604e-05
-1.74672991492292e-05
-4.66997968323171e-05
-3.21580405953994e-05
-2.39324823723859e-05
-2.05588267775913e-05
-2.8929882105863e-05
-6.67896830507319e-06
-2.84906882670702e-05
-5.45383853038473e-05
-2.18745156821055e-05
-2.13886784098223e-05
-4.67785445788698e-05
-1.68669310786373e-05
-1.99787054665683e-05
-1.09625146227692e-05
9.73974938310181e-06
8.3153181633385e-06
3.38074653649213e-06
4.60328944782536e-07
-1.60516419372046e-05
-8.18477412759266e-06
-1.19613372786604e-05
-2.35686921344442e-06
-1.08958053758778e-05
2.30217620610579e-05
-1.53606537472357e-05
-1.71278644024839e-05
-3.1608363471032e-05
-1.87622537309719e-05
-1.46820011751173e-05
-1.28327993339209e-05
-1.49284119328516e-05
-2.39514757926594e-05
-8.76564475225771e-06
-4.36681168369084e-05
-2.25831625158886e-05
-2.67776438527739e-05
-1.93017847965093e-05
-2.76977264250018e-05
-2.48125371013976e-05
-2.59843214881488e-05
-1.93871487721765e-05
-1.41534526869567e-05
-7.93764682721556e-06
-5.50698216140842e-06
-1.5478255940802e-05
-1.64332447105144e-05
-1.705647246203e-05
-1.76405057271679e-05
-2.02247671457835e-05
-3.89897037938565e-05
-2.99207338458372e-05
-1.18469369797322e-05
-2.47115208396568e-05
-2.32115792620733e-05
-1.66753421895402e-05
-1.12005342611542e-05
-2.66078228713613e-05
-3.72161187277725e-05
-5.56678596298061e-06
-3.52527668563322e-05
-3.42262211334347e-05
-3.82169945879486e-05
-3.42890688235187e-07
-2.23295228569718e-05
-1.84193657692087e-05
-2.57041625843928e-05
-3.89340880902427e-05
1.25600552338436e-05
-2.27185602888664e-05
-4.44620933451053e-05
-8.31760123405182e-06
-2.64998123266417e-05
-1.63304052412523e-05
-2.23061049821779e-05
-3.35654775687755e-05
-4.05153311096301e-05
-2.44157307274147e-05
-1.57009681290408e-05
-2.51733967294648e-05
-1.83873271128175e-05
-1.41821281032632e-05
8.97035030703259e-06
-1.99631996874448e-05
-1.17301075887583e-05
-1.73424008346505e-05
-4.68507722273475e-05
-1.58272035889406e-05
-1.2091013502404e-05
-1.68049722604108e-05
-3.36796365432202e-06
-3.40541311946616e-05
4.98940281924237e-06
-4.28310592554067e-05
-2.29471600385345e-05
-7.02677313656361e-07
-1.24954567870341e-05
-2.49794709283382e-05
-1.24987106937269e-05
-1.1688320521519e-05
-5.66823313669608e-06
-1.30965208325157e-05
-8.45012340642e-06
-9.21690962576152e-06
1.27621495525595e-05
-1.17290629138099e-05
-1.60181771260148e-05
-2.01819053693408e-05
-5.14240040290716e-05
-2.63097327818523e-05
1.06516679609134e-05
-2.28947004871263e-05
-2.35238061560927e-05
-2.55845970090189e-05
-1.39163397057051e-05
-3.72824449714902e-06
-1.00717962705099e-06
-2.19296948052984e-06
-3.31611425554781e-05
-7.3175218223134e-06
-8.0630668076721e-06
-8.48196332363676e-06
-2.65389907009727e-05
-3.585667504098e-05
-2.68962928836803e-05
-2.66566465764918e-05
-3.9877698253457e-05
-2.44782311117965e-05
-9.04137091822062e-06
-3.53322058483398e-05
-1.07314217411622e-05
-2.06926241792328e-05
-2.09464217301867e-05
-2.08128668450224e-05
-2.27561701179206e-05
-3.0340344900439e-05
-6.50984878128969e-06
-3.99316747214067e-05
-3.0011596240853e-05
-1.56954630623613e-05
-1.09109397788193e-05
-1.7793713846597e-05
-2.72561467302162e-05
-1.98343112235339e-05
-5.07699268021107e-05
-2.01674363983809e-05
-4.11831687212898e-05
-3.29064619332836e-05
-2.88734848554397e-05
-1.37823218469524e-05
-3.21232633285062e-05
-5.40206899179215e-06
-4.44426836056411e-05
-1.91687139875481e-05
-3.32166456140574e-05
-1.81546896011601e-05
4.75709755949574e-06
2.77739056282176e-06
-1.55068486467266e-05
-2.9806365409313e-05
-2.79852000032552e-05
-7.85827512971568e-07
-2.53112381528217e-05
-2.7382913326874e-05
-8.7627217218149e-06
-4.71420457574122e-06
-2.50863831267926e-05
-3.93184742967539e-05
-2.04247399728565e-05
-1.37317688856878e-05
-2.38296291507867e-05
-1.15497280951357e-05
-1.94551242023542e-05
-1.13057884666505e-05
-2.78611865939908e-05
-2.53458926526312e-05
-8.74235027341522e-06
-8.11920170539661e-06
-1.71944243157775e-05
-4.53232949186594e-06
-9.39257014592878e-06
-7.30730033211605e-07
-8.55054877675506e-06
-2.1002294950341e-05
-2.28822581608216e-05
-1.38623961838419e-05
-1.59924880212842e-06
-2.8873987104709e-05
-4.22688339210948e-06
-1.66740824744377e-05
-1.95320711112096e-05
-2.99851146554889e-05
-2.43249652274034e-05
-1.4822164238797e-05
-3.51837081347557e-05
-3.25832862990549e-05
-2.56446816814174e-05
-9.35668565539971e-06
-2.78536925003349e-05
-2.92427607151842e-05
-2.07383757168807e-05
-1.70425272551935e-05
-1.03442006935443e-05
-7.64342903354985e-06
-1.29281423933166e-05
-1.67332368031311e-05
-2.96345534078784e-05
-1.43761310332411e-05
-1.66163101330877e-05
-1.72125120738396e-05
-3.19127317514765e-05
-6.06073042758036e-06
-3.47977546314758e-05
-4.57039364041729e-05
-3.79690093242989e-05
-1.2819757392781e-05
-4.84026635536884e-06
-9.93312953456725e-06
-3.59001755792524e-05
-2.54002167660797e-05
-2.51777372367333e-05
-3.75837503426728e-05
-1.86570048416973e-05
-2.79697307031721e-05
-2.4209902986246e-05
3.83234323443485e-06
-1.07667425391772e-06
-3.58975034220564e-05
-2.9378183561122e-05
-9.23050373530809e-06
-1.09313579190407e-05
-1.49386233049671e-05
-6.6573206184473e-06
-3.53878830179116e-05
-1.95080665332028e-05
-2.91004660750108e-05
-3.19591694437581e-05
-1.50111689492067e-05
-2.77331186431967e-05
-4.90907178758429e-05
-3.57873801085641e-05
-2.96275817990034e-05
-3.45139682791179e-05
-2.3280232151295e-05
-2.48097777226081e-05
-4.96623777407969e-05
-3.50207280351185e-05
-2.85650641495306e-05
-2.47996613448306e-05
-2.74814791608321e-05
-1.80508540907216e-05
-1.59600762142493e-05
-9.73185074782999e-07
-7.05238005916628e-06
-1.52962174954247e-05
-1.5566679772968e-05
-2.39643731908726e-05
-1.75000024500337e-05
-1.53622677835117e-05
-2.9545501119697e-05
-2.22036809268482e-05
7.59303490426095e-06
-4.01619384675723e-05
-1.08902632990186e-05
-3.11298043181282e-06
-1.28365526701949e-05
-1.57004117921349e-05
-2.43793574112945e-05
-1.75964749144439e-05
-2.52727330208255e-05
-4.12721369693211e-05
-1.09573037856225e-05
-5.07175319761606e-06
-2.38914612759774e-05
-9.1313614194595e-06
-1.96767117721301e-05
6.54579472704468e-06
-2.36480425968517e-06
-1.59511954446021e-05
-1.23516171310275e-05
-7.34954570621623e-06
-4.14693497405255e-05
-1.44163223144716e-05
-1.15373314574162e-05
-1.91967209402237e-05
-1.49136628008399e-05
-2.30212942045151e-05
-3.07301209977775e-05
-3.67254271203678e-05
2.40921845726965e-06
-3.16029968942342e-05
-3.6378350615089e-05
-4.39706095287178e-05
-1.61705763810595e-05
-3.21511366357824e-05
-3.25205566358168e-05
-1.25237247644192e-05
-1.68524717567075e-05
-2.25594870575077e-05
-1.62568158339881e-05
-1.73245553090681e-06
-1.01318898384445e-05
-1.61368368090914e-05
-1.52725776847486e-05
-1.89030678586746e-05
-2.4222162623815e-05
-2.51054756114458e-05
-2.34732595208509e-05
-2.36630917092917e-05
-3.88244059550019e-05
-7.72148756727811e-06
-3.20553332706972e-05
-3.47653368389165e-05
-1.25783937427471e-05
-2.29287220078148e-05
-3.10463723499281e-05
-1.01349493021962e-05
-2.50686361185698e-05
-3.54530848548063e-05
-1.50722635309296e-05
-3.7642961465935e-05
-6.98058768233135e-06
-6.45669617447943e-06
9.08845814003531e-07
-2.3918704152315e-05
-2.56651152140932e-05
-1.90983254283604e-05
-2.80789395636151e-05
-4.89372287857094e-05
-6.15807718104072e-06
-1.74594695460546e-05
-1.19540517566095e-05
-2.57801881126308e-05
-3.48749912892748e-05
-2.83411379411467e-05
-2.10835604989725e-06
-2.36617620200354e-05
-3.10585086702064e-05
-7.11387859764836e-06
-1.35264871441239e-05
-1.62383188034976e-05
-1.12711894907131e-05
-2.05512046690588e-05
-1.52310435728012e-05
-8.32398355237158e-06
-1.59440101477185e-05
-2.36374101363522e-05
-1.36972446094146e-05
-2.45065287344241e-05
-1.12134949303319e-05
-1.0387300478411e-05
-1.57863910361983e-05
-2.34017086101445e-05
-7.25665679901555e-06
-6.59822423766828e-06
-1.97712495188142e-06
-1.0189170148283e-05
-4.18162029481182e-05
-2.83979798739759e-05
-3.12717614911225e-05
-3.08951899671418e-05
-2.1590546095902e-05
-1.20119224247234e-05
-1.7151951631329e-05
-1.19453576560099e-05
-1.87175269116771e-05
-4.23766213872603e-05
-2.07389549893858e-05
-1.34708394949907e-05
-2.47369306275433e-05
-1.4163957325505e-05
-1.87584221254745e-05
-3.01012629641577e-05
-5.54588209421285e-05
-3.13902361023801e-05
-1.00495823478347e-05
-2.27076889473768e-05
-2.43204512855274e-05
-1.8123510072651e-05
-2.36190506761297e-05
-1.57804396294932e-05
-1.48757488660067e-05
-2.98936340467577e-05
-1.44419483642722e-05
-2.80342320565185e-05
-6.23488582540977e-06
-2.35102406074018e-05
-1.30764095416256e-05
-2.42945443392155e-05
-1.88134887790902e-05
-2.35383357066455e-05
-1.68290975516767e-05
-1.3520566918188e-05
-2.98717028771036e-05
-4.05360150635689e-05
-3.18832925264442e-05
-2.07794499876118e-05
-1.53649593586884e-05
-1.86090408613929e-05
-2.29466587824893e-05
-8.61845390249209e-06
-2.33634381115169e-05
-1.44574522849597e-05
-2.74170409980308e-05
-3.27027134668399e-05
-2.72621367521934e-05
-3.51768827604451e-05
-1.48188841124874e-05
-2.08594077347518e-05
-2.46463613600545e-05
-3.05528352332749e-05
-2.1396834490186e-05
-1.54950552101537e-05
-2.86774713172938e-05
-4.60330590547034e-06
-1.3722535496157e-05
-2.97916213071028e-05
-2.50204085192178e-05
-9.42994884678509e-06
-3.33562664949957e-05
-1.00305535895756e-05
-3.25095550467963e-05
-7.08048025062885e-06
-1.01397076196686e-05
-2.92739632947544e-05
-2.0763537705094e-05
-1.4103862402449e-05
2.95772221687255e-06
-2.13536396482802e-05
-2.79181217701532e-06
-1.61335388199056e-05
-3.16535714634699e-05
-5.43557834862878e-05
-2.78531620936606e-05
-1.92855248896903e-05
2.25962654143089e-05
-1.07553266322524e-05
-1.74619174183754e-06
-4.72658061104316e-06
-2.26343754540768e-05
-3.22548867169139e-05
-9.93684957518585e-06
-2.63360727590765e-05
-5.61566456978273e-06
-5.62350094955374e-05
-5.51511772148546e-06
-2.28277518077421e-05
-3.4753213531361e-05
-3.27267292207877e-05
-1.18568961892261e-05
-2.54419191778648e-05
5.91616808514925e-06
-1.78150210264602e-05
-5.04772627487247e-05
-1.22532981101409e-05
-2.14583949501995e-05
-3.92479350874021e-05
-2.46834651593927e-05
-4.10070379108415e-05
-2.29631381839539e-05
-2.77629841153814e-05
-2.74741675752724e-05
-9.88294843910803e-06
-2.0103048376318e-05
-1.86489122747365e-05
-1.39216490322397e-05
-1.35477527119355e-05
-3.50689400709546e-05
-1.8658347462207e-05
-1.25564579113524e-05
-1.88620038955545e-05
-1.52601108256337e-05
-2.37021307504657e-05
-1.34599218422e-05
1.39635360209469e-05
-1.46217561477296e-05
-1.8078887244357e-05
-2.23952516298676e-05
-1.24044974885146e-05
-2.33390036071306e-05
-1.75803593020963e-05
-2.11441265560564e-05
-1.98166510279224e-05
-2.07373134651231e-05
-2.67433776281809e-05
-1.88276861838901e-05
-1.81348395550433e-05
-1.01715811293326e-05
-3.37260899527961e-06
-2.59547410700122e-05
-1.76437144112657e-05
-1.86858801300049e-05
-1.71377031399469e-05
-1.07487258388831e-05
-3.78671202073195e-05
-2.08139982251881e-05
-1.30538624790197e-05
-2.37861898640062e-05
-8.70450726344436e-06
-1.90913798594943e-05
-8.92701944032679e-06
-3.36697694578649e-06
-1.12685737913553e-05
-1.13976862964938e-05
-1.15018306452981e-05
-1.72029914350245e-05
-8.34237435199691e-06
-1.45053079306072e-05
-2.4782344778349e-05
1.36218703949055e-05
-1.15284397815586e-05
-1.48222510821131e-05
-8.68082574007133e-06
-2.95344152436693e-05
-2.12169622702688e-05
-7.04244212996507e-06
-7.34719132139395e-06
-2.44787550547074e-05
-3.25578348718457e-05
-2.24715770426979e-05
-1.71539040834655e-05
-4.68196776239029e-05
-2.65832514322087e-05
-2.29405632493808e-05
-1.99995089037453e-05
-2.15317654019366e-05
-2.63040471449897e-05
-2.10291494024007e-05
-9.68812837507188e-06
-2.0922021022411e-05
-3.15320498535945e-05
-3.48403848627879e-05
-1.93368584271965e-05
-2.26365292905764e-05
-2.84067974472927e-05
-2.14427101848203e-05
-9.37015334817026e-06
-2.12879171838027e-05
-3.4405082540182e-05
-1.76521385507781e-05
-4.69890782683369e-05
-8.44792615939865e-06
-2.74585096836449e-05
-1.31843608207169e-05
-3.94261481147035e-05
