# Supplementary material for: Research on computational propagation and identification of mine microseismic signals based on deep learning
Source: PLoS One. 2025 Oct 22;20(10):e0334641. doi: 10.1371/journal.pone.0334641 (PMC12543183; doi:10.1371/journal.pone.0334641)
Supplement: S1 Data — (ZIP) [file pone.0334641.s001.zip › 000100500001019.xlsx_0.txt_24.txt.txt]

-1.4506029421604e-05
-2.05199591162534e-05
-1.85848400603835e-05
-2.82615658453641e-05
-2.19090217700068e-05
-1.79716526489916e-05
-7.41643703684979e-06
-2.92922645197145e-05
-3.41329717434206e-05
-2.69755030347632e-05
-4.77571015610986e-05
-2.72519165803074e-05
-2.60531311259645e-05
-2.72634680923059e-05
-3.52012614710574e-05
2.07930958844258e-06
-2.74510587585641e-05
-1.48935324101305e-05
-2.42405448315564e-05
-1.02807679506803e-05
-2.8308760541362e-05
-1.12807122769048e-05
-2.56054343897274e-05
-1.44945943079274e-05
-8.92359570074214e-06
-3.23858391112283e-05
-5.36675090310189e-06
-3.34860251099895e-05
-1.29408980316596e-05
-3.09081154056658e-05
-1.29401947351965e-05
-2.18228660067367e-05
4.54210582303123e-06
-4.94256210587703e-05
-3.66081506374205e-05
-2.88271440873667e-05
-1.28916859699362e-05
-1.36720401237958e-05
-3.87213909181744e-05
-5.65710675139312e-05
-3.03033239774304e-05
-1.35978184898985e-06
-2.10132933239375e-05
-4.99751324632345e-06
-2.73465760438917e-05
-2.34697938808872e-05
4.68048179087054e-06
-8.93185157534454e-06
-1.61807054886078e-05
-3.01157388342754e-05
-1.25690101452942e-05
-8.41739714929247e-06
-2.63104137818652e-05
-3.02925545049196e-05
-3.42418198314526e-05
-4.16808970901075e-05
-2.20551593565886e-05
-1.52004143073432e-05
-2.62850538763913e-05
-1.5720800009755e-05
-2.90454129606435e-05
-3.1377444879003e-05
-2.2892812382117e-05
-1.36996318024676e-05
-3.02983413762854e-05
-1.88057685126683e-05
-2.58000257886929e-05
-2.86612013932184e-05
-2.73223982523948e-05
-1.57181631574608e-05
-1.42340982754604e-05
-3.56883694953442e-05
-8.90174914209088e-06
-2.05725234635908e-05
-3.05132080806381e-06
-2.61346326393815e-05
-4.29995527657845e-05
-3.78147506307187e-05
-3.04755336378974e-05
-2.46155067268084e-06
-9.4215970730148e-06
-2.63741489045144e-05
-3.85017189107089e-07
-2.7559171052799e-05
-4.94526757102325e-05
-2.84149429191711e-05
-1.80050981919767e-05
-3.04654275317355e-05
-1.86058217807896e-05
-3.34746164669209e-06
-2.29285465749139e-05
-3.3106713946061e-05
-8.25686260661899e-06
-6.99275080091356e-06
-2.67181719696589e-05
-3.61930264423249e-05
-1.91595140681359e-05
-3.01121878751035e-05
-5.54648612366649e-06
-3.53350633728274e-05
-1.680547557738e-05
-3.23196632830981e-06
-2.72408570327429e-05
-1.35418971500614e-05
-2.15341720376081e-05
-2.11391799907444e-05
-5.46584837727137e-06
-1.72664644563099e-05
-5.98503703113366e-06
-1.73770401108129e-05
-3.7162668932712e-05
-1.31331579298486e-05
-1.93397701902303e-05
-2.84792465634609e-05
-2.38818516354922e-05
-3.54451253111949e-05
-1.17821056881455e-05
-9.39947670281519e-06
-2.98639503888535e-05
-1.88802117457092e-05
-4.62263370882455e-05
-1.91349087502762e-05
-4.12316312821801e-05
-3.24275349049577e-05
-1.84305101105404e-05
-4.97936353724284e-06
-9.05343644149128e-06
-3.77278656080379e-05
-3.28692983309371e-05
-2.62986264871162e-05
-1.03052322261228e-05
-1.21220764722355e-05
-1.05396778760763e-05
-2.40797612030769e-05
-2.25496113706176e-05
-2.83966315806568e-05
-9.63421995947452e-06
4.31879559829395e-06
-1.75153104307937e-05
-3.31852889620677e-05
-2.72731758803341e-05
-4.84155701770728e-06
-2.54705451228675e-05
-1.4099508927187e-05
-6.93296005910231e-07
-3.54141970181056e-05
-3.9702083264767e-06
-1.23008884902226e-05
-1.00370461972204e-05
-5.90253389280865e-06
-2.05189712621087e-05
-2.58011714513689e-05
-2.97304422856982e-05
3.13502931744681e-06
-2.96565306562771e-05
-3.72209173490313e-05
-1.44388939323663e-05
-3.39552908256151e-05
-1.85618033529569e-05
-3.72660627050193e-05
5.95143250667971e-06
-2.89590207209341e-05
-2.5526093662253e-05
-2.10648387219431e-05
-1.17999207111482e-05
-2.55884493129351e-05
-1.34139660270241e-05
-1.42906644724674e-05
-6.33962046960682e-06
-2.03589063329603e-05
-3.11745994456733e-05
-5.58481140723161e-06
-2.78290454206656e-05
1.14477734188555e-06
-2.42541234124545e-05
-8.5663963067517e-06
-1.79251892424659e-05
2.76725610740749e-07
-2.12488548464835e-05
-2.16564515769341e-05
-1.86953120929781e-05
-2.21257675813262e-05
-1.01756419267737e-05
-3.73095141433342e-05
-1.46761372055598e-05
-8.19485148382659e-06
-1.99471154161705e-05
-2.50170212443221e-05
-6.58796861711816e-06
-2.6689800229357e-05
-9.98289038236023e-06
-2.50024143135597e-05
8.55788142743093e-07
-2.89431122768586e-05
-3.31939245967031e-05
-3.35298934892538e-05
-2.82995780481368e-05
3.91763204810645e-06
-3.22597804993394e-05
-4.04434923569839e-05
-2.12641395552541e-05
-1.06071272418645e-05
-2.66952530891565e-05
-2.63343737241789e-05
-3.07191176116817e-05
-4.63213888858365e-05
-1.57790091027859e-05
-1.06988014976801e-05
-1.97261559820669e-05
-3.70349808631186e-05
-1.65950427863349e-05
-1.42307337717334e-05
-2.38287659919113e-05
-4.27247217042161e-05
-3.04951145372864e-05
-1.86380216084719e-05
-2.64759540059162e-05
-8.25607471232743e-06
-2.46885077591403e-05
-7.87102560841947e-06
-2.76045444610531e-05
-2.67572821148784e-05
-1.38316879625935e-05
-2.26883042652766e-05
-1.34235381365618e-05
-3.04333041708565e-05
-3.30045179245798e-05
1.03802291474584e-06
-1.75465954684477e-05
-2.70679242232281e-05
-8.6230194082892e-07
-3.32838880626808e-05
-2.93914259816325e-05
-1.83461295156521e-05
-9.71352100072423e-06
6.45558517839994e-06
-2.95229513375579e-06
-9.94113379029136e-06
-2.09416484388023e-05
-6.9112459264451e-06
-3.27840914449239e-05
-2.68017397589002e-05
-1.03506790652291e-06
-2.92074038829732e-05
-2.33158458266226e-05
-7.20671133961883e-06
-1.67237488332612e-05
-1.68440453438098e-05
-1.71373366579232e-05
-2.73086302090915e-05
-2.06501631887855e-05
-1.12851610783072e-05
-4.00164155409825e-05
-2.73156487251518e-05
-4.00660019651174e-05
5.81717174317059e-06
-3.7825929886521e-06
-1.97508455039232e-05
-2.31730583097659e-05
-3.09892692927257e-05
-2.98455617634024e-05
-2.14992817233564e-05
-3.34094882060708e-05
-1.28941505650895e-05
-3.71650729260102e-05
-1.58702439242104e-05
-1.18540831666188e-05
-2.02912075540596e-05
-3.65391056202001e-05
-8.36130592538531e-06
-2.06407231606217e-05
-3.31839979560337e-05
-2.18373807973766e-05
-1.30574396460877e-05
-1.48831730435088e-05
-1.41231392635663e-05
-2.03161430683161e-05
-3.12057310142924e-05
-4.03687368861756e-05
-2.71729638983541e-05
-1.29533798163342e-05
-4.30886596046626e-05
-1.45887161106299e-05
-1.95401252412871e-05
-1.44502991595113e-05
-2.47276190293679e-05
-2.6467484031488e-05
-2.91772218090011e-05
-3.56718530378429e-05
-1.5685360154436e-05
-3.64694533733638e-05
-1.38091654583157e-05
-2.64804810525182e-07
-1.73772259793359e-05
-3.03948164989918e-05
-1.42577667586229e-05
-1.16855075393214e-05
-2.80287011710575e-05
-3.39506298177618e-05
-3.78751329182316e-05
-7.21144550497576e-06
-3.44667235628717e-05
-2.258763690659e-05
-3.34200868825366e-05
-1.87520001262679e-05
-1.542765282385e-05
-1.61512053115278e-05
-5.84351552197265e-06
-3.21112052742367e-05
-6.95324143684048e-06
-1.53839843647019e-05
-1.70564280363636e-05
-2.48277232816043e-05
4.87142498824461e-08
-1.5913838645249e-05
-8.04648423058486e-06
-2.13604528807967e-05
-3.01770848958695e-05
-1.1357123571888e-05
-4.54875174877855e-06
1.28663944175079e-05
-1.98275380913914e-06
-3.40954159486884e-05
-1.3960595698728e-05
-4.01205439597271e-06
-3.72504482635104e-05
-2.82010002464787e-05
-1.94796109520134e-05
-2.79117052707078e-05
-2.20279397034847e-05
-2.14823286865166e-05
-2.88568856130352e-05
-3.45648668579225e-05
-2.50762214360915e-05
-1.23329131180414e-05
-1.64797416949859e-05
-3.39666943582649e-05
-2.97607274550897e-05
-1.59551231773257e-05
-1.4645429350008e-05
-2.12056153718991e-05
-2.86163714430619e-05
-1.74603585294582e-05
-5.14023881846223e-06
-4.77229290587037e-05
-4.18964318635415e-05
-1.86602365498189e-05
-3.43760731259938e-05
-2.81478128728562e-05
-2.27427852059316e-07
3.51359312808843e-06
-9.46474240168213e-06
-2.37893853085316e-05
-1.23498077086554e-06
-1.49507300125812e-06
-3.14909705335743e-05
-2.41033801220625e-05
-1.27883250359785e-05
-1.68652713215033e-05
-9.96043111971638e-06
-1.66019118484013e-05
-3.18741971782651e-05
-2.15239180023667e-05
-1.26386133924851e-05
-2.35545788266675e-05
-5.45187391578366e-06
-2.02771261595047e-05
-2.08612155097856e-05
-1.79977424778884e-05
-2.99246846053764e-05
-1.12657068119176e-05
-2.90340720591915e-05
-3.76195819088326e-05
-1.00631320026792e-05
-1.65269948369529e-05
-2.66029231858896e-05
-4.06197354864723e-05
-4.12804486552425e-06
-7.37287486769478e-06
-1.07552159482895e-05
-3.32587217085009e-05
-1.27456242441884e-05
-6.61614756781192e-06
-2.15721309995025e-05
-4.03614058875649e-05
-1.13684070070703e-05
-3.55634546026759e-05
-3.66396212097716e-05
-2.06151314152761e-05
-3.14012686917785e-05
1.28664876013533e-05
-2.22485377102775e-05
-3.028433042756e-05
7.2045485173621e-06
-1.70185052244751e-05
-3.19813983165514e-05
-1.1407347059815e-05
-7.69921036833254e-06
-1.72980973813845e-05
-1.68442325573311e-05
-4.43797216687267e-05
-1.66978165504584e-05
-2.15031576024029e-06
-3.28842627276698e-05
-1.52383370926121e-05
-3.67583390362165e-06
-1.47594185791987e-05
-2.15738551464126e-05
-3.63059237504172e-05
-1.1178058861058e-05
-1.52547354709456e-05
-2.45263679513567e-06
-2.08392431269325e-05
-1.79394376231929e-05
-5.68288567212799e-06
-3.89576965628983e-06
-2.51579124687191e-05
-1.60275179838841e-05
-2.46867710680034e-05
-2.34198609817175e-05
-3.29142293297898e-05
-4.33208341376273e-05
-2.94634592953643e-05
-5.76524093259831e-06
-2.33207854431949e-05
4.43803163817225e-07
-1.02327136247014e-05
-3.49944675145527e-05
-9.65123266450272e-06
-1.64975936994154e-05
-2.76226167503744e-05
-1.6956511581955e-05
-1.82817662130533e-05
-2.49645703080093e-05
-1.74638672206975e-05
-1.14835128828701e-05
1.26262322710041e-06
-3.91882517764738e-05
-2.4731894455416e-05
-1.6700158450898e-05
-1.43081348720593e-05
-1.94593609134327e-05
-3.07587971696965e-05
-1.580105115503e-05
-2.24468755994286e-05
-3.3747339731824e-05
-2.85674227703633e-05
2.04761482009371e-06
-1.63394107199799e-05
-1.82581617156218e-05
-7.28307327984343e-06
-4.55218252797548e-05
-1.36535728219717e-05
-2.564109713652e-05
-5.98464429400418e-08
-1.31981693476676e-06
3.82202169206331e-07
-1.27948853509057e-05
-1.07208433862051e-05
-4.3881710788121e-05
-3.47526347914468e-05
-1.47622023254883e-05
-1.92812170263582e-05
-1.20035972636354e-05
-3.77395936379244e-05
-1.19015114520555e-05
-6.91760404388423e-06
-1.20290903250364e-05
1.77392774441495e-06
-1.40493745499256e-05
-1.50071375970985e-05
-1.99652415678921e-05
-3.99576167653446e-05
2.73773093682705e-06
-3.58919449199594e-05
-1.36078610779531e-05
-4.35038465090519e-06
-5.35282250844062e-06
-1.23914059579339e-05
-2.04115082297393e-05
-2.10953058939073e-05
-1.74536299635013e-05
-2.99757213083893e-05
-2.3862353738513e-05
-1.80272213538763e-05
-3.09676970067745e-05
-5.6594871378395e-06
-4.53221485947023e-05
-9.81001739540332e-08
-2.31508577642944e-05
-2.92244685220406e-05
-3.45829821582768e-05
-2.70703653666923e-05
-2.39511812419618e-05
-3.64691317382907e-05
-2.5590575486955e-05
-3.2081614054818e-05
-1.48059341487793e-05
-1.40644065164009e-05
-1.24126925459998e-05
-2.77530790538634e-05
-1.12319960400852e-05
-3.17116193700561e-05
-2.68306979912722e-05
-1.61664550918731e-05
-1.59333536908382e-05
-1.96317126123283e-05
-3.26647223857644e-05
-1.53924564856667e-05
-2.00492563223102e-05
-2.87467225172472e-05
-1.45344104143797e-05
-2.44837653781591e-05
-3.18049083154602e-05
-1.19486392726057e-05
3.74435833978278e-06
-2.88593536189747e-05
9.45195548954912e-06
-2.75817876519216e-05
-3.38569448835919e-05
-7.34491201311982e-06
-3.01783597796228e-05
-1.85542997856979e-05
-2.17072788375824e-05
-2.41175421340116e-05
-1.1616712000771e-05
-3.93641909724327e-06
-1.10174830484733e-05
-2.61618407909975e-05
-8.0014981715903e-06
-1.20285634529699e-05
-2.58833967558078e-05
6.0822968057993e-06
-7.66011101449125e-06
7.65115822550822e-07
-2.87545256455547e-05
-7.83389342198929e-06
1.62386058236431e-06
-1.5553657119484e-05
-2.06696306864439e-05
-2.50159387498356e-05
-4.16226772163789e-06
-2.65706190109132e-05
-3.91876683891299e-05
-1.36186948630692e-05
-2.07804050182133e-05
-1.30632081101235e-05
-1.56562895130626e-05
-1.49517414277176e-05
-2.18998678404876e-05
-8.0686767244301e-06
-3.2309665832757e-05
-3.00389129211757e-05
-2.1354178575462e-05
-1.62736580355204e-08
-2.29419238025308e-05
-2.89470684180791e-05
-6.0385447229469e-06
-1.48400766795984e-05
-1.63681740501464e-05
-1.07497699817745e-05
-1.93549504277048e-05
-4.45869036092142e-06
-3.61190261838489e-05
-4.59539529787817e-05
-1.09074663846307e-05
-3.56001257849043e-05
-2.5538724073702e-05
-3.29819407133365e-05
-1.13196073625203e-05
-1.23617665926431e-05
-3.53791468462717e-05
-1.03798786152067e-05
-3.3975484169755e-05
-1.89579008307698e-05
-4.00176402536531e-05
-1.69985624675058e-05
-2.92101427863555e-05
-2.80391968532608e-05
-2.86225818025719e-05
-2.08804421374506e-05
-2.02297624696139e-05
-2.76698073968777e-05
-9.0842777588082e-06
-1.82324538738669e-05
-1.23317222066311e-06
-2.17746718393235e-05
-1.55447318959524e-05
2.10499034557679e-06
-4.80827108846702e-06
-1.80510187289552e-05
-8.2773651797487e-06
-8.86942348657607e-06
-6.47640926892073e-06
-9.47108572217895e-06
-1.86877706354839e-05
-7.13692623480986e-06
-1.7429907686808e-05
-1.41312730524691e-05
-1.38208319434315e-05
-4.47373007953466e-05
2.08163283654345e-06
-1.74979479747692e-05
-4.70772766428516e-06
-2.14181534834906e-05
-1.67842174455748e-05
-5.28914467340911e-06
-1.97717688397768e-05
-2.45607169491138e-05
-3.12246759043541e-05
-6.99853596590096e-06
-2.84567704051539e-05
-1.9038526266824e-05
-3.51708598470463e-05
-2.04846700008721e-05
-8.30700906802147e-06
-4.13878182302355e-05
-2.58944373799947e-05
-2.90768657748291e-05
-5.06092308322264e-05
-2.38019729436085e-05
-2.37422231449512e-05
-8.5349412736552e-06
-2.13690150073707e-05
-2.05945609018365e-05
-2.02850517819884e-05
-1.55270372140105e-05
-2.657696660297e-05
-3.23225833539668e-05
-3.34296017409603e-05
-2.21654919527312e-05
-2.47357879242681e-05
-6.32406390484515e-06
-1.33520773438389e-05
-1.47168927910011e-06
-2.67650160996723e-05
-1.98234368005795e-05
2.22815709279996e-06
-2.68348229854801e-05
-1.49218795791443e-05
-3.73797786762047e-05
-1.7059561179797e-05
-3.55670527302542e-05
-1.120015457765e-05
-2.98029692840532e-05
-2.8325793318791e-05
-2.14808986933516e-05
-9.92868630317128e-06
-2.60747763723421e-05
-2.84309570846424e-05
3.50352853021424e-06
-9.0861551556965e-06
-1.43949768997718e-05
-2.06758823837583e-05
-1.13833002195471e-05
-1.7413038643783e-05
-3.02342220584027e-05
-3.69560927605508e-05
-7.74701868976211e-06
-2.32632480177963e-05
-2.97144484597088e-05
-2.58757861434512e-05
-3.805461152605e-06
-5.29542874179594e-06
1.15095744627274e-05
-2.34468559660626e-05
-2.3404287748919e-05
-2.26848280982866e-05
-1.95782294560126e-05
-3.91585392089204e-05
-1.5440360635022e-05
-1.88678282904213e-05
-3.28747679231445e-05
-2.69262104090143e-05
-4.20287400129339e-05
-4.00895441249916e-05
-3.61513930898071e-05
-1.98191886181313e-05
4.59412919019745e-06
-1.9906822643008e-06
-2.6391133996723e-05
-3.86245285625394e-05
-5.36881217159223e-06
-2.18053322048726e-05
-1.91710018467033e-06
-1.21681935791689e-05
-2.85923676496575e-05
-1.74076439639562e-05
-3.66521263315005e-05
-1.47781548659195e-05
-3.95320078677833e-05
-3.95786279056173e-05
-1.67700683489612e-05
-3.21307518937866e-06
-1.00581702669892e-05
-6.6738520362039e-06
-2.13948167671811e-05
-3.59999125107441e-06
-7.67156331606445e-06
-2.56622769795583e-05
-8.26819996409804e-06
-2.70339978164305e-05
-2.93733270687141e-05
-3.95231631106473e-05
-3.02978140017546e-05
-2.34414616120318e-05
-2.13096553961221e-05
-5.98546978610775e-07
-1.23895448736579e-05
-1.92438848950219e-05
-1.95888000969691e-05
-1.40848001539487e-05
-2.51746424844766e-05
-3.54525427912813e-05
-2.99136158156038e-05
-2.7379080561743e-05
-3.58632220943928e-05
-2.09221423085623e-05
-2.29841646594122e-05
-1.42668798440896e-05
-5.04268102048729e-06
-2.231824497974e-05
-3.4571735056889e-05
-2.64009995758762e-05
-1.08101278760842e-05
-1.85519641435182e-05
-8.57283499139302e-06
-2.46018810013346e-05
-1.93540294291384e-05
-1.89659906010899e-05
-1.36866102660594e-05
-1.36489236380545e-05
-1.61241618242977e-05
-1.65454293408949e-05
-1.2610868063976e-05
4.32318856234016e-06
-1.54843455097924e-05
-1.79296992651554e-05
-2.35957523959315e-05
-4.43569233042917e-07
-2.54715155402798e-05
-2.47507548793671e-05
-3.61680367287069e-06
-2.58338752591821e-05
-2.92705410989732e-05
3.8965054576342e-07
-2.02955706621988e-05
-2.6525447255583e-05
-2.3586774516191e-05
-3.8398694222989e-05
-3.92638923254042e-05
-4.0128688997555e-06
-1.41372712143346e-05
-2.49233344048268e-05
-2.80750788548809e-05
-1.75477623417433e-05
-3.73690875258367e-05
-2.04454653336664e-06
-4.11926116393005e-05
-4.88216671370786e-05
-2.97009184687962e-05
-2.5248915072919e-05
-2.53646379523594e-05
-1.55651260317894e-05
-2.63143821369264e-05
-1.99992087034639e-05
-1.55319259641551e-05
-1.639406916965e-05
-3.25172825748169e-05
-5.12047036896748e-06
-2.22567158186086e-05
-1.65535419472996e-05
1.52852275542144e-07
-1.44908628015412e-05
-2.73802370408461e-05
-7.25968237356301e-06
-1.38117375930897e-05
-2.40859998765371e-05
-2.77293353101335e-05
-1.10212760316889e-05
2.52190789961219e-07
-3.68575702179856e-05
-1.53970045336819e-05
-1.4081438589379e-05
-2.86635203817387e-05
-2.13200031133207e-05
-4.45134568093794e-05
-3.25464654499908e-05
-1.9455807080264e-05
-3.0438161059881e-05
-1.8668298527718e-05
-2.49129694064871e-06
-2.79064950007418e-05
-4.13380323628219e-06
3.92747845040038e-06
-1.08775863932951e-05
-2.77663095290205e-05
2.26465334006641e-06
-2.09261996240825e-05
-2.81101809893858e-05
-1.40688456351859e-05
-1.01732270191099e-05
2.25012853678159e-06
-1.45095722123499e-05
-3.2597607225934e-05
-5.46909874159937e-05
-5.27346089432453e-06
-1.59950073678982e-05
-9.69736342556475e-06
-2.95047687779825e-05
-1.92876135325854e-05
-3.28236225667845e-05
-3.81080430273748e-05
-3.07767834482088e-05
-2.18596326554535e-05
-4.90578208649711e-05
-2.64133854917818e-05
-6.58483620757979e-07
-2.81949732708798e-05
-1.75496798470961e-05
1.11788232891591e-06
-3.06372519665323e-05
-1.1351362179599e-05
-1.67656738185334e-06
1.01312794238484e-05
-1.68703869585662e-06
-2.28192742231473e-05
-3.54625571282185e-05
-2.10732281653229e-05
-6.22015798349009e-06
-2.52455945790514e-05
-1.99505632960516e-05
-3.27946770573968e-05
-1.18296652469573e-05
-1.20495133450646e-05
-2.51984263140904e-05
-4.23741699144622e-05
-5.84457837089302e-06
-2.2712392400528e-05
-1.34493197545648e-05
-2.76407329635991e-05
-2.58707851882297e-05
-7.90931519299714e-06
2.34490739609141e-06
-8.67043115860817e-06
-1.75865136033968e-05
-1.78321581647331e-05
-5.19691288035384e-06
-1.81313082653393e-05
-2.11228622749863e-05
-1.8222354416232e-05
-3.05875862497714e-05
-2.61185270058241e-05
-2.81516157200115e-05
-1.7945790565487e-05
-3.57636576937497e-05
-3.97081854737902e-05
-1.91589702668426e-05
-2.3565903011861e-05
-2.88306554419333e-05
-2.7113623783583e-05
-1.73154166341339e-05
-1.67381912487694e-05
-3.81942281968757e-05
-1.18562132295291e-05
-1.69181249490863e-05
-9.21625568806562e-06
-2.13367693546481e-05
-2.50899399016754e-06
-2.91872465040423e-05
-1.91875534342078e-05
7.50296277295942e-07
-7.55108763760581e-06
1.93909581346201e-06
-2.18029661598863e-05
-2.43293770459685e-06
-9.34755714849153e-06
-1.73734442024248e-05
-3.31591919624835e-05
-4.3390035476517e-05
-2.84317491842936e-05
-8.41936812233271e-06
-2.78464984901621e-05
-3.08042179696562e-05
-3.18386912257128e-05
-2.07040988069152e-05
-6.74609589396514e-06
-3.06793102907226e-05
-1.33354094356616e-05
-3.67467190377782e-05
-2.43237058655259e-06
-1.49482596944603e-05
-2.6081221377605e-06
-1.93239609814121e-05
-4.26183592212594e-05
-1.54780611681597e-05
-2.38307719405084e-05
-2.25771310864239e-05
3.04615057218893e-06
-3.82654035776404e-05
-2.54132608741473e-05
-2.46285540687829e-05
-1.60036365480466e-05
-2.032351401797e-06
-1.78935358992559e-05
-4.44522494067823e-05
-1.61824853754706e-05
-3.37410447937458e-05
-2.77620962305508e-05
-2.00227529128014e-05
-1.89661042436203e-05
-1.94602533092891e-05
-4.14204639304149e-05
-1.53928658222851e-05
-3.55243565639356e-05
-3.01049533953667e-05
-2.68009889309216e-05
-2.59322180339199e-05
-3.82999838523626e-05
-9.07937145684753e-06
-3.76898106179194e-05
-2.71337528380172e-05
6.72224540659336e-06
-2.6104614571818e-05
-2.51037726634885e-05
-2.18605544009038e-05
-2.23791621870738e-05
9.00638998641031e-06
-1.67609909495838e-05
-2.32616954116603e-05
-3.12243375609423e-05
-2.27840312029026e-05
-1.76967127741353e-05
1.22976944760234e-05
-1.23498044566354e-05
-1.21157723098932e-05
4.7313363784211e-06
7.27215672239327e-06
-1.63181212636602e-05
-7.27663575928256e-06
-2.44306815566552e-05
-3.43988708945346e-05
-2.27832931798285e-05
-1.70762380522938e-05
-2.8959755454709e-06
-1.51512621614367e-05
-4.03753761139466e-05
-1.36300007315715e-05
-1.95767680704583e-05
-1.60335492787321e-05
-1.12031817520101e-05
-1.86296681759621e-05
-1.49116540891926e-05
-5.00905910523111e-06
-4.07656452229386e-05
-1.65204436821317e-05
-1.52032279655205e-05
-3.57876409801818e-05
-2.42340023447271e-05
-4.35764776412864e-05
-2.50707384442993e-05
-3.6556334227695e-05
-1.45606397708291e-05
-1.47318250199463e-05
-1.33720509743045e-05
-2.30244050951998e-05
-2.13444730399695e-05
-3.0786261724951e-05
-2.40904792956751e-05
-1.15591257420046e-05
-1.30446460038924e-05
1.48335651355583e-06
-1.73848761631645e-05
-2.77163864980899e-05
-2.34856763160155e-05
-3.4448264293796e-05
3.96447316577484e-07
-3.03588338790826e-05
-9.75037800934395e-06
-2.11444944360715e-05
-9.76986964279434e-06
-2.22076181608377e-05
-1.33679907167906e-05
-3.88040808488241e-05
-2.71681166797534e-05
-4.29134567879316e-05
-3.60690565471385e-05
-2.60155949223437e-05
-2.204917123343e-05
-9.52212780362689e-06
-2.51755185276377e-05
6.60131826741011e-06
-3.96166434040058e-05
8.20271265285925e-06
-1.50030072548725e-05
-1.8040683138815e-05
-2.1168680942406e-05
-2.8030567367733e-05
-9.94956486152974e-07
-1.09657391407661e-05
-1.37094999179411e-05
-1.73376440043904e-05
-3.0370717857901e-05
-4.82548632426465e-05
-7.32850441108011e-06
-5.90456434091519e-06
-4.02791991198517e-05
-2.40983951596806e-05
-2.85391284484668e-05
-5.47972219423174e-05
-1.9229025724695e-05
-3.26628937772285e-05
-2.69154870985232e-05
-2.01625324420443e-05
-3.0729011058888e-05
-2.02511906331175e-05
-7.38297036259145e-06
-1.01644763564667e-05
-1.47646626728752e-05
-9.93434733545795e-06
-2.28942215595541e-05
-7.89177913214699e-06
-1.71950015873424e-05
1.07014863673961e-05
-1.61769424793656e-06
-8.20040770449467e-06
-2.34482233707469e-05
-1.76278152541249e-05
-1.77587804704111e-05
-9.13624481818846e-06
-3.36322255038617e-05
-1.19980969277571e-05
-1.33307181149217e-05
-2.16695232319997e-05
-1.33468679382153e-05
-2.49180400076636e-06
-2.12915632489661e-05
-2.05507599954631e-05
-1.9802204094717e-05
-2.7349312510032e-05
-1.29155266821626e-05
-2.68602641032176e-05
-1.76676051201628e-05
-2.1039916501905e-05
-1.71427342921764e-05
-8.47412091012799e-06
-1.28169356215414e-05
-7.34199541851003e-06
-9.29822901466723e-06
-6.29404519082926e-06
-1.31709652182464e-05
-1.07890238792022e-05
-2.45041874702109e-05
-2.13407985342055e-05
-2.70570973150621e-05
-2.61053075205574e-05
-3.06343694282737e-05
-2.28817614937605e-05
-1.66212248191763e-05
-3.25257512977483e-05
-1.21619703808444e-05
-1.73179776930803e-05
-2.97935606425515e-05
-3.11252546053135e-05
-3.0824329476915e-05
-3.73272102550408e-05
-4.21313731395381e-06
-3.56398683006477e-05
-1.45104872247512e-05
-7.30899118792334e-06
-2.72727325784925e-05
9.94510452420571e-07
-1.01534016231399e-05
-1.1772967657344e-05
-2.08855282467211e-05
-2.74759400782139e-05
-3.19690024313716e-05
-5.06747547488358e-06
-3.91587121569677e-05
-1.72352695451227e-05
-1.37530808769203e-05
-1.1507014479e-05
-2.41403484848487e-05
-3.32597663840497e-05
-2.31142983721528e-05
-6.33547710608523e-06
-2.74616989047095e-05
-2.79738726331085e-05
-1.48588417319803e-05
-1.8418827845081e-05
-1.88047006050349e-05
-1.97770124781009e-05
-1.26397533664429e-05
-4.60970480659789e-05
-2.43747577675252e-05
-1.04721030531957e-05
-2.82286140155696e-05
-1.8135433678555e-05
-3.91212983049069e-05
-3.59113056921212e-05
-8.68384661601934e-06
2.50990876106039e-05
-1.33159089160173e-05
-2.41499529388456e-05
-8.78796153180061e-06
-6.23734800760765e-06
-1.13702602650986e-05
-4.37764211557684e-06
-1.11867356135059e-05
-1.4068578974277e-05
-2.1638799917207e-05
-4.04896206618327e-05
-1.74454783083728e-05
-2.91636609703317e-05
-9.90142607722201e-06
-2.22427337039391e-05
-1.73259138585214e-05
-6.1031756394993e-06
-1.39448905050768e-05
-2.11182777239998e-05
-2.34655060553726e-05
-3.02388261144941e-05
-1.52370961090421e-05
-1.87445084215056e-05
-1.32239883498801e-05
-3.46541367260699e-05
-2.37069311543018e-05
-3.47067435261057e-05
2.89027423482904e-06
-4.12529298138103e-05
-1.61210836181495e-05
-1.7414173439742e-05
-3.14895954754955e-05
-3.40804910026452e-05
-2.79120249471555e-05
-1.94864759578426e-05
-5.07697596510827e-06
-1.08334328542426e-05
-1.10978971512343e-05
-2.78840881944535e-05
-1.71206595718713e-05
-2.55342589097524e-05
-2.90594256448397e-05
-2.03293334616787e-05
-1.24737114376445e-05
-2.13119582336262e-05
-1.79059006944476e-05
-1.78038206667297e-05
-3.09452323484013e-05
-1.84088781913706e-05
-3.29456635431467e-05
-2.17122456020598e-05
-2.56125045968071e-05
-3.63318978610608e-05
-3.03339181201868e-05
-3.73554433515141e-05
-9.86818784777834e-06
-2.05548447679491e-05
-2.12927594433404e-05
-3.53117363776814e-05
-3.56448113652725e-05
-3.07348529750778e-05
-3.34526504484974e-05
-1.67851308368332e-05
-1.98401111576988e-06
-4.21950763325519e-05
-2.97180727458322e-05
-2.44204704688998e-05
-3.07064129542676e-05
-1.74277277235045e-05
-1.15279558106561e-06
-2.53154101480253e-05
-1.85869793385038e-05
-8.12475308616355e-06
-1.95189560930474e-05
-3.84611811171697e-05
-2.37165643325326e-05
-2.57437397203227e-05
-3.81986225960813e-05
5.75468474548055e-06
-1.48369595177951e-05
-2.25758417876716e-05
-2.98771901288868e-05
-6.73806120911993e-06
-2.85049816019345e-05
-2.98652034450803e-05
-1.96067050410792e-05
-2.58613595456664e-05
-2.15249593747622e-05
-1.93532384045028e-05
-1.51916391181886e-05
-1.14644754515066e-05
-2.35211918015053e-05
-2.51034767129118e-05
-1.26671218915856e-05
-4.56332130150658e-06
-5.48766177996378e-05
-8.19517531729653e-06
-3.65576729981629e-05
-9.31749897288946e-06
-6.21580549460616e-06
-2.64922561734622e-05
-3.54937191864552e-05
-2.46805902972747e-05
-2.34259444938328e-05
-1.14442686309992e-05
-6.98981683132663e-06
-1.59903888540266e-05
-1.94932533961147e-05
-4.14125725573108e-05
-4.20761047073473e-05
-1.29566902997364e-05
-2.58792848417516e-05
-1.80702331376199e-05
-1.92213549743644e-05
-1.91120710456442e-05
-5.75053283240709e-06
-1.62710707362546e-05
-1.16610883080187e-05
-4.08915187838076e-05
-3.31460251220318e-06
-6.32124716390119e-06
-3.24510519490921e-05
-1.32793254479637e-05
-2.45331211901104e-05
-1.52871019920072e-05
-3.5077388752324e-05
3.1710231019715e-06
-1.20616494211353e-05
-3.55921791669264e-05
-7.68659402240261e-06
-1.39286904230078e-05
-2.82002989490612e-05
-1.61337277224706e-05
-1.15598820753727e-05
-3.67548965305759e-05
-3.15734528013387e-05
-2.45926145614814e-05
-9.91858085476855e-06
-2.37547642570993e-05
-1.06133121670838e-05
-3.26990765980994e-05
-3.40205903298152e-05
-1.49323559314347e-05
-1.32918858688567e-05
-7.46682553255814e-06
-1.45205254041972e-05
-1.54433643011388e-05
-2.59081440866761e-05
-1.33895033301673e-05
-1.83693824223973e-05
-5.84511811536325e-06
-3.57726281438161e-05
-2.13161733181256e-05
-2.80570150112644e-05
-4.15021322831957e-05
-4.88325882711178e-05
-3.08015209591921e-05
-3.01443674814302e-05
-5.62253342725157e-06
-1.20097031732705e-05
-2.9297601258355e-05
-1.3628518926993e-05
-8.1894832681941e-06
-2.48669089987023e-05
-1.17691105091641e-05
-2.35525296932903e-05
-9.56993900890713e-06
-9.36503716961535e-06
-3.24383822484364e-05
-2.79813970165872e-05
-3.13007892456991e-05
-2.59773996094302e-05
3.3714571718308e-06
-2.08260273787941e-05
-2.68988988263812e-05
-2.24069402533654e-05
6.68046571166892e-06
2.14322147402447e-05
1.20465375406038e-05
-1.68980936737598e-05
-1.63119298884546e-05
-3.03682368581287e-05
-2.90025053579425e-05
-2.35188204236466e-05
-4.33511601199986e-05
-1.9391090610101e-05
-1.2290187096847e-05
-3.35278973546632e-05
-2.29026299733566e-05
-3.32201494634736e-05
-3.81900300812484e-05
5.16505561820039e-06
-3.37962880887562e-05
-2.33700988751142e-05
-2.71182668327381e-05
-3.65363262420482e-05
-1.917477093754e-05
-1.97351370303794e-05
-2.77221321240411e-05
-1.03502343667206e-05
-3.58783087212667e-05
-4.44810354658483e-06
-2.52843894072281e-05
-1.45660350395611e-05
-2.0649848023372e-05
-2.39020023376744e-05
-4.03113962138473e-05
-5.73720725043983e-06
-2.52828325632097e-05
-1.12818700816863e-05
-4.25254410508349e-05
-1.49100190935833e-05
-1.13636885146265e-05
-1.767446247472e-05
-2.268549673964e-05
-2.41019594315392e-05
-3.88389432271691e-05
-1.70602817131622e-05
-2.46218773537128e-05
-2.32824613338045e-05
-3.85546240822755e-05
-4.9237533094577e-05
1.4580727826808e-05
-7.19340473271962e-06
-7.12981750554531e-06
-1.17731158015253e-05
-8.42738247580342e-06
-3.37339782330668e-05
8.14454992250138e-06
-2.25902862565274e-05
-4.2995660712373e-06
-1.62750811729915e-06
-1.32705447136794e-05
-1.12777515853381e-05
-2.04675545051755e-05
-6.29978082375046e-06
-6.81455839044314e-06
-6.8720741661663e-06
-3.21621594900873e-05
-8.23559311193135e-06
-2.7575520500367e-05
7.55225898229746e-06
-1.471591398861e-05
-3.70894185513716e-05
-1.28522721320942e-05
-2.66705488186723e-05
-3.33715560353766e-05
1.35559710425192e-07
-4.82228540091252e-06
-1.89127523134787e-06
-2.14180453080921e-05
-3.1907643338438e-05
-1.01728711022625e-05
-2.43923562387395e-05
-2.67284899532725e-05
-1.98804406268483e-05
-9.66571397773086e-06
-1.13893446992968e-05
-1.32363195777328e-05
-1.78059694359256e-05
-1.30583026214781e-05
-7.40769838767243e-06
-1.11177362558402e-05
-1.2982365468885e-05
-3.10008705714054e-05
-3.22619163913319e-05
-2.78765459489738e-05
-2.41489744675222e-05
-8.07798337008853e-06
-2.98145732564472e-05
-3.04465418760938e-05
-1.14929579917484e-05
-1.16882014103591e-05
-2.33796697718864e-05
-2.76585267545901e-05
-2.019116989781e-05
-1.43966296669928e-05
-6.68960914653333e-06
4.08334702552441e-06
-2.43728076545787e-05
-3.01957043123644e-05
3.23226732660269e-07
-1.99128834532413e-05
-2.46706506528677e-05
-3.37780195089205e-05
-3.81159099639216e-05
-9.39040759132676e-06
-2.50053313306078e-05
-1.9981907950783e-06
-2.98821928202483e-05
-1.71866010235933e-05
-1.28054541867216e-05
-2.59511356897364e-05
-2.75809905080645e-05
-2.18310058067859e-05
-2.00219272726449e-05
-3.62257451296328e-07
-1.09467667621069e-05
-3.70724643366296e-05
-1.89061537365661e-05
-2.68484470102155e-05
-2.37858633691765e-05
-1.88291362498712e-05
-3.09596849096516e-05
-2.44858536943444e-05
-1.21484390121305e-05
-4.77847880734842e-05
-1.3132129621267e-05
-1.74462766810051e-05
-4.30291081565316e-05
-3.36976805185014e-05
-3.2034457121408e-05
-4.5071100227822e-06
-1.97863948876323e-05
-9.20264653294488e-06
-2.80986293413024e-05
-3.83261329679883e-05
-2.66155472106877e-05
-6.77907481358744e-06
-3.48491128028659e-05
-6.15823317738038e-06
-1.3098863668153e-05
-1.57963198830475e-05
8.7681954775973e-06
-1.44218238097696e-05
-1.28563448142301e-05
-3.30065284946453e-05
-1.91209229371043e-05
-3.12392435949329e-05
-3.56162740044216e-05
-4.18593575679753e-05
-1.89828144763454e-05
4.61170207165448e-06
-7.7648208122186e-07
2.70065779856434e-06
-3.64882517559499e-05
-2.05580543249826e-05
-4.67603563184095e-05
-1.57552409930572e-05
-2.88888858183027e-05
-4.14288390139961e-05
-6.13293189317482e-06
-3.80258032654697e-05
-3.69981376822398e-05
-5.195378347971e-06
-3.42446822160508e-05
-2.47022756681551e-05
4.34835943754975e-06
-8.97677690224515e-06
-2.47601525136048e-05
-3.07002671160108e-06
-8.0633843392335e-06
-3.22854251823546e-05
-1.62265015294152e-05
-3.43798246157837e-05
-2.69754407703e-05
-2.22291298562251e-07
-2.08365268794802e-05
-2.5581993887932e-05
-2.01603768860011e-05
-1.57350018615316e-05
-3.35205755017712e-05
-2.63739966976838e-05
-3.18858818464199e-05
-2.44277729167941e-06
8.60144920930807e-06
-1.51826568791802e-05
-4.33482685805196e-05
-2.86363513285129e-05
1.49482273467924e-07
-1.39280409729139e-05
-1.16514013480048e-05
-4.07494156226724e-05
-1.61819403999987e-07
-1.95669890836464e-05
-2.26235072124446e-05
-2.03755607345197e-05
-2.40378543427981e-05
1.30138234427197e-06
-2.33896180050229e-05
9.06570196665586e-06
-2.47249308962323e-05
-1.7494694321015e-05
-1.65882997384115e-05
-2.12263290646202e-05
6.45464053228469e-06
-2.65311640075465e-05
-2.60679798703736e-05
-2.72325798297604e-05
-1.5070254769818e-05
-9.26160285391569e-06
-1.8011576934466e-05
-8.64726460566546e-06
-3.15555290118815e-05
7.27245057847409e-08
-1.33631758240699e-05
-4.48959941187954e-05
-2.40631097766754e-05
-1.05739638968301e-05
-6.29993055677289e-06
-1.07047126342882e-05
-3.26304786437358e-05
-1.84632708781019e-05
-2.07644192818751e-05
-1.45339291480018e-05
-1.36815258460688e-05
-6.69463279673993e-06
-1.0499005185545e-05
-2.25528806546621e-06
-2.37060734626754e-05
-2.15593789022222e-05
-1.36272797765981e-05
-1.35091907794118e-05
-1.76003576875939e-05
-2.79230634223081e-05
-1.8865627452534e-05
-2.18807023469252e-05
-2.21285437514353e-05
-4.27952237980425e-05
-4.11876344169352e-05
-1.48214498188022e-05
-9.54602769159874e-07
-3.07698006013063e-05
-2.83000616241345e-05
-2.19252820427815e-05
-1.23265852665038e-05
-3.17423731962283e-05
-2.46871394895907e-05
-3.51597060462011e-05
-3.97811956495596e-05
6.64843670462485e-07
-3.4671615919288e-06
-3.07756807211634e-05
-1.69270978848874e-05
-2.38426516680241e-05
-1.55893922600234e-06
-2.36693431381415e-05
-2.69798503820175e-05
-1.48666876327444e-05
-2.52854349808754e-05
-3.57365421671248e-05
-4.01279469584997e-05
-2.83920833508613e-05
2.47512579867628e-06
-4.86403624096047e-06
2.47553252363333e-06
2.42690101410164e-06
-1.08518124683192e-05
-5.46222486092063e-06
-2.67099526661944e-05
-2.21944318965602e-05
-4.2848074465665e-05
-5.26600307792848e-05
-4.84787048449504e-05
-1.4860819691804e-05
-2.43914347049399e-05
-2.08813525944144e-05
-1.63640583096278e-05
-1.06297676916044e-05
-2.89083058294422e-05
-2.35402934885192e-05
-1.5459474258188e-05
-2.89273385036503e-05
-3.75384539555397e-05
-1.54772227246863e-05
2.82751732724017e-06
-1.77894418581053e-05
-1.88735404441005e-05
-2.66397177115761e-05
-2.84481032775647e-05
-1.3898617388085e-05
-3.37299203626764e-05
-1.76316774945412e-05
-2.72445270100825e-05
1.26155495382862e-05
-1.8566319261836e-05
-3.66155495239241e-05
-2.24313267287195e-05
-2.87133173553423e-05
-1.46296220502988e-05
-3.12224837164697e-05
-2.17416300806968e-05
-2.26352482781578e-05
-6.50914045531254e-06
-1.72355475320887e-05
-1.91804324970131e-05
-2.20252586320943e-05
-1.79681166213027e-05
-1.69741498988762e-05
-7.79277210325188e-06
-1.11887151700476e-05
2.54400826268778e-06
-2.49978451527708e-05
-2.04774443040483e-05
-2.05475287953465e-05
-9.09433194726104e-06
-2.76720411509703e-05
-1.15595335419478e-05
-2.20656177909397e-05
-4.56303769024078e-05
-1.03959002063498e-05
-6.27585941656965e-06
-6.80544751019397e-06
-2.29778822287227e-05
-6.5511596865255e-06
-2.82374457638075e-05
-2.59682399156141e-05
-1.95659434462472e-05
-4.80558255787484e-07
-3.32288288613465e-05
-3.35377820019954e-05
-3.45848135561235e-05
-1.86707936119649e-05
-2.06567248302552e-05
-3.33118066938587e-05
-2.11798111504567e-05
-1.38047953239019e-05
-1.57424163691914e-05
-1.04049542080217e-05
-7.47973556932618e-06
-2.36635714799389e-05
-3.17323700754912e-05
-1.82747310510409e-05
-1.44365984614029e-05
-8.10552786556041e-06
-1.71458471354657e-05
2.07084871948576e-06
-1.17847500506634e-05
-2.91610822802645e-05
-3.17986268644805e-05
-2.23271901848149e-05
-1.80961387362212e-05
-1.40400826267179e-05
3.9014923988167e-06
-1.23713209392833e-05
-1.13551297062143e-05
-2.33426503042768e-05
-2.80725030355285e-05
-1.79748752176896e-05
-4.99269922366178e-05
-1.90689691070334e-05
-2.96884513768547e-05
-2.21784983408201e-05
-1.20017552073515e-05
-1.48771751532123e-05
-3.10626499607634e-05
-1.37992219897209e-06
-2.78608798016237e-05
-5.48753010854742e-06
-1.06563082120666e-05
-2.65690099621613e-05
1.23133696484353e-06
-2.67428961608564e-05
-3.03074873433776e-05
-2.15902216545507e-05
-6.13890306912824e-06
-1.46234470095186e-05
-3.29651103502833e-05
-2.02935444628926e-05
-1.54842508497373e-05
-6.31064261885753e-06
-2.79167963719772e-05
-1.13972917057458e-05
-1.88043853511789e-06
-1.05836250159453e-05
-2.79568301026493e-05
-1.50693564011844e-05
-4.33586893320193e-06
-1.49968944357244e-05
-1.21108560601686e-05
-4.40942698216167e-05
-5.63456345859959e-06
-3.28513250009829e-05
-1.48667777308231e-05
-1.2832555173763e-05
-1.75697627070267e-05
1.0142689837848e-07
-1.80426938340897e-05
-1.11446475334887e-05
-3.12381861464108e-05
-3.98206675577963e-08
-3.46006428773374e-05
-1.71930155985851e-05
-2.13114134902878e-05
-1.18408711960399e-05
-1.84876202927825e-05
-2.82812594650794e-06
-3.79370999111389e-05
-1.57001134640753e-05
-1.74977005863747e-05
-1.0187577750396e-05
-1.50884147251967e-05
-1.79602611482587e-05
-1.62709387820845e-05
-2.17142296661357e-05
-3.44026116050862e-05
-4.17928252240073e-05
-2.7744562311869e-05
-5.03096145314032e-05
-1.4965967191858e-05
-2.39026642016845e-05
-2.55512868502751e-05
-7.0943030295616e-06
-3.14408124590875e-05
-1.22644894989208e-05
-3.11608129228567e-05
-1.75839905871379e-05
1.09253141583479e-05
-1.22740497746299e-05
-3.86604282861282e-05
-2.53537671961907e-05
-2.102288520289e-05
-2.22394615036131e-05
-5.39266127246147e-06
-2.48309807658598e-05
-2.05926808605372e-05
-2.53996698604421e-05
-3.28237216364705e-05
-4.60685183545701e-05
-1.75957307591159e-05
-1.47355111376005e-05
-2.90120327301016e-05
-2.72454341519181e-05
-3.15885240874257e-05
-2.37438437655951e-05
-2.21214752623746e-05
-3.10023748686103e-05
-3.37322496561321e-05
-2.25501446752107e-05
-3.00458122389618e-05
-4.59575677592194e-06
-6.87017828879461e-06
-9.10387298381042e-06
-2.82961411338187e-05
-2.3169077615728e-05
-2.03132083180268e-05
-4.31453461376771e-05
-2.43938806410411e-05
-2.85882946549437e-05
-1.69403013947153e-05
4.4355070768233e-06
-1.47723290651811e-05
-2.74205301508465e-05
-7.95215438464404e-06
-2.50103425521441e-05
-3.1775391023726e-05
-3.51040126771105e-05
-6.03928271145492e-06
-2.5601902013125e-05
-2.15917504751663e-05
-1.08075263580661e-05
-3.12072986576955e-05
-2.33785635317516e-05
-1.48944896561999e-06
-1.42694594042139e-05
-3.27285003236776e-05
7.01120393776715e-06
-3.50037435404964e-05
-2.85816702477869e-05
-2.06064777438781e-05
-3.83898490936964e-05
-2.60615764782295e-05
-2.68255238822578e-05
-2.25416896065137e-05
-5.3162056754769e-06
-1.32743321684066e-05
-5.37631286131725e-06
-1.89149815452622e-05
-1.83237041676794e-05
-7.81571926255327e-06
-1.6802783524669e-05
-2.33065430145869e-05
-1.55831383337414e-05
-3.66950206953484e-05
-3.0178325983284e-05
-2.20859266211842e-05
-1.69048729996202e-05
-1.58327584703135e-05
-2.11643733019268e-05
-2.63510146457916e-05
-1.78803235129e-05
-2.0075378876066e-05
-6.93829938800695e-05
-1.99602224342871e-05
-2.69119327418308e-05
-4.07665455915436e-05
-1.15604300051058e-05
-2.35505144035468e-05
-2.99742725696593e-05
3.90707522908971e-06
1.59092101928257e-06
-1.57215046496727e-05
-2.75933617469948e-05
-7.5161077226571e-06
-2.25697198853262e-05
-2.42791375847094e-05
-2.46246217988816e-05
-2.36837649047689e-05
-1.15077239633265e-05
-3.78163761115726e-05
-3.69209158335697e-05
-3.49369327854094e-05
-4.55763089194374e-05
-1.55184006937388e-05
-8.64600053263419e-06
-2.29428554155982e-05
-1.7384435200082e-07
-3.17171799248197e-05
-3.05673571875243e-05
-3.26210505130435e-05
-1.57394641870973e-05
1.40583399774938e-06
-4.00083237766163e-06
-1.65198647049902e-05
-2.33203530736662e-05
-1.92317527684612e-05
-3.99348007954206e-05
-5.94616628563634e-06
-1.33314485575915e-05
9.09656334730687e-06
-1.66445782716107e-05
-3.08083926224842e-05
-2.85103269729812e-05
-2.17777246259653e-05
-1.18294097121454e-05
-3.25194490542296e-05
-3.3918621016869e-05
-2.50281411571573e-05
3.89990332522934e-06
-7.38571635615891e-06
-2.36543062966081e-05
-1.89558792221177e-05
-3.26316832682907e-05
-1.33154411227621e-05
-9.5673758804521e-06
-5.3402574214594e-06
-2.66089851349564e-06
-1.93952378515197e-05
-2.79005539024459e-05
-9.04039410737701e-06
-1.83987482027312e-05
-2.82698053799279e-05
-2.50622434507787e-05
-2.60256307742085e-05
-1.90213168030315e-05
-1.0855204045262e-05
-7.01239903205425e-06
-2.31052040196387e-05
3.42032817918408e-06
-4.19873600135127e-05
-2.5398676707905e-05
-2.09024928685778e-05
-4.45205140085979e-06
-3.20784216691326e-05
-4.619114157582e-05
-3.69203192601355e-05
-1.16081101263769e-05
-1.96848848268839e-05
-3.70271037749165e-05
-8.0658960946366e-06
-3.03358548883346e-05
-1.86798506139407e-05
-2.68985666758597e-05
-4.93529113062732e-05
-2.14655208608209e-05
-1.43102666817393e-05
-1.22763058958764e-05
-2.51490656198232e-05
-3.76935253654053e-05
-2.07135482924912e-05
-9.77627666944325e-06
-2.23135352588584e-05
-1.6508726982417e-05
-1.2196723342454e-05
-1.52764270950224e-05
-1.23064270288272e-05
-2.52117820643753e-05
-1.10597153289923e-05
-2.80804088256574e-05
-1.48727452966265e-05
-2.14817189849819e-05
-4.88468419159658e-05
-1.1961351557638e-06
-1.08951196595656e-05
-1.89814935572637e-05
-5.89239891836238e-06
-1.50179233125919e-05
-8.73418827168051e-06
-2.60728936119588e-06
-3.27034693473017e-05
-1.78150385570473e-05
-2.52451187108169e-05
-2.27867507992038e-05
-1.54808077111011e-05
-7.67062843129334e-06
-2.5159109764595e-05
6.82187903024196e-07
-4.00919112814918e-05
-2.94037387183872e-06
-2.71809744873079e-05
-8.99036288471587e-06
-1.13696838055789e-05
-1.48750035741783e-05
-1.68975870271633e-05
-3.25909889246183e-05
-1.33714829205527e-05
-2.78887631119594e-05
-2.95869912455196e-05
-1.90926014290896e-05
-6.75086597421202e-07
-3.25180979993199e-05
-1.74753915722946e-05
-1.21553282036204e-06
-3.75821769815654e-05
-7.20991157875202e-06
-1.29152687758822e-05
-2.62805134306479e-05
-3.59408478063762e-05
5.39682297065021e-07
-3.21063739099208e-05
-2.97168329177264e-05
-3.02853480251011e-06
-3.2157511600392e-05
-5.03198589518115e-06
-1.15531501635898e-05
-2.55830976474219e-05
-2.13733992435611e-05
-2.8245660803736e-05
3.72689395535486e-07
-2.40612665018027e-05
-2.33444612197908e-05
-1.52626785869955e-05
-2.75394928010058e-05
-1.39974118137131e-05
-1.07023717089335e-05
-1.11474243771743e-05
-2.32244269030934e-06
-3.11148645649305e-05
-3.42653980927925e-05
-3.5344002109119e-05
-2.80008997309981e-05
-9.25796862179181e-06
-7.65255262974509e-06
-2.73778932434628e-05
-3.48196059242955e-05
-3.72701160031576e-06
-2.05606415057924e-05
-2.70167241232914e-05
-3.08752287784196e-05
-3.67531041842522e-05
-3.12461396044161e-05
-8.14276904441018e-06
-2.20258736794993e-05
-1.86344629097494e-05
-1.29430188238927e-05
-9.57356370734825e-06
-2.13413341962688e-05
-4.32076473495769e-05
-5.9093538884545e-06
-2.32403869729248e-06
-1.1928360540061e-05
-2.91757684476207e-05
-2.54569040768806e-05
-3.05863158524057e-05
7.54835074151447e-07
-2.90480603393111e-05
-3.17587459937126e-05
-2.31795293823403e-05
-1.85319906689448e-05
-2.16565730462259e-05
-1.74925193573805e-05
-2.226118669748e-05
-2.27170325236082e-05
-2.27022552048296e-05
-2.8930426943508e-05
-4.36004247126414e-05
-2.84348597386833e-05
-2.84798038881264e-05
-5.8670402906335e-05
-1.74630846590988e-05
-1.95900742837333e-05
-2.71353581706629e-05
-3.70254380286802e-05
-5.85555527218433e-06
-1.3907020492909e-05
-9.97571124914122e-06
-4.7767587069161e-05
-9.65831061228987e-06
-2.11876440729583e-05
-2.65069968676102e-05
-2.80815162698348e-05
-3.97833551080869e-05
-1.88981131335496e-05
-2.65648964364756e-05
-2.48451184709323e-05
-1.61163923049382e-05
-3.93174329636384e-05
-7.40038755070963e-06
-1.8000230659887e-05
-3.28509259661109e-05
-3.59249736875567e-05
-2.27284818339835e-05
1.41031569090119e-06
-3.18797391205563e-05
-7.84101696717188e-06
-2.26657109381584e-05
-1.87928028458537e-05
-4.19412071186689e-05
-2.99603038521443e-05
-2.53384080131228e-05
-1.49474626902421e-06
-1.71824601215819e-05
-1.93415389748577e-05
-1.76206706845487e-06
1.38511626787759e-06
-2.53489716160695e-05
-2.99943018729354e-05
-2.49987852372683e-05
-3.67286321982857e-05
-3.6906148810396e-05
-7.04420771098817e-06
-2.41722118464078e-05
-1.64741624409016e-05
-1.53173980470893e-05
-2.1733692101889e-05
-1.29578362007351e-05
-1.70408239649226e-05
-1.70957308988105e-05
-2.92166619844096e-05
-3.81428396768463e-05
-6.70475981135929e-06
-1.42002245990056e-05
-2.05374473551954e-05
-1.48114463464281e-05
-3.46759785434116e-05
-3.45999917049886e-05
-3.16605159210289e-05
-2.51449831761734e-05
-2.16472445060708e-05
-2.98522666222016e-05
-2.14968465707772e-05
-4.36595488604109e-05
-8.76442922637278e-06
-1.87410663136564e-05
-1.66876613526911e-05
-6.21173135726598e-06
-2.54636987467156e-05
-1.56618628586146e-05
-2.20239874194578e-05
-1.64258999910493e-05
-2.45082792174974e-05
-2.95124717728648e-06
-3.11965578778912e-05
-1.36301581102118e-05
-2.26772431576236e-05
5.94128476444374e-06
-3.32238806759408e-05
-2.14179502895212e-05
-1.95232116676242e-05
-2.86944227017054e-05
-9.62887087411362e-06
-2.08815508265885e-05
-2.92705609632221e-05
-3.24682672994941e-05
-2.67638395860854e-05
-6.73692729254387e-06
-5.58490223260941e-06
-3.13518979201717e-05
-3.01381335992625e-06
-1.04521492451126e-05
-4.01337001261708e-05
-4.68327973488736e-05
-3.36590249806627e-05
-1.70205524587862e-05
-2.99690270390189e-05
-2.05603419759351e-05
-2.0277796696661e-05
-3.97025515289864e-05
-3.74723239830345e-05
-2.09190341331264e-06
-3.38140455937001e-05
-1.76807213969875e-05
6.65821836272811e-06
-3.64823045294899e-05
2.10189308531844e-06
-3.39336855436096e-05
-4.103452137666e-05
-1.85951717065463e-05
-3.40600916607795e-05
-1.82678809158069e-05
-7.92327696768436e-06
-3.13207140166545e-05
7.86542852166301e-07
-3.09953848759131e-05
-2.07145752000772e-05
-3.39900789560333e-05
-1.42993931338546e-05
-2.32433098274954e-05
-4.37053998388606e-05
-2.35761985686036e-05
-2.29199072742986e-05
-3.26202935072822e-05
-3.82399614659772e-05
3.78896753249196e-06
-1.4961836784932e-05
-2.57406801410719e-05
-3.5851722102805e-05
-2.96573569783515e-05
-2.09902698654956e-05
-1.9841907532614e-05
-1.28663656712275e-05
-8.40019886575574e-06
-2.47520049804768e-05
-1.85574627507631e-05
-4.63907584776166e-05
-5.97431175547826e-07
-2.43604785179773e-05
-2.51154754687217e-05
-1.38139868630145e-05
-1.38781092205594e-05
-1.77967464301521e-05
-2.85830215609873e-05
-3.60181852516239e-05
-3.19614787875007e-05
-1.62527388920407e-05
-4.7200707458379e-05
-1.38170642934772e-05
-3.3607280348519e-05
-3.40761181999482e-06
-2.40147839106506e-05
-1.16524664285767e-05
-3.13910074996214e-05
-3.1859316466874e-05
-2.93679192430094e-05
-1.87808835300372e-05
-7.92139997290299e-07
3.68563062475873e-06
-3.42142587535938e-05
-4.46638936039762e-06
-1.43856494062509e-05
-3.48157691791749e-05
-1.42730898457951e-05
-2.57642132831743e-05
-1.16296085734801e-05
-5.52565076801777e-05
-3.11413121632742e-05
-1.96907999915877e-05
-1.13106173550708e-05
-2.42174992986608e-05
-3.294590301108e-05
-2.02474350203435e-05
2.35123230027748e-06
-2.06581526103529e-06
-9.82060141607764e-06
-2.36567909443484e-05
-1.73634882244408e-05
-1.02544502932137e-05
1.13462314474026e-05
-1.08698141494438e-05
-2.34334972652424e-05
-3.10598440553462e-05
-2.41200730433286e-05
6.95179127108446e-07
-1.79571735349071e-05
-1.93091792853264e-05
-1.48760337240648e-05
-3.61033620051016e-05
-2.92378939216479e-05
-1.87139697440419e-05
-2.01722434272616e-05
-1.46037216674933e-05
-3.35224154178408e-06
-2.39952053317665e-05
-7.02999327185453e-06
-7.45124818908344e-06
-2.85815802507975e-05
-5.87984580557796e-06
-1.86006244108825e-05
-1.2080869643336e-06
-1.14129714274983e-05
-6.82988988618439e-06
-2.90909302254904e-05
-1.63259793747645e-05
-8.72423629919529e-07
-9.50956876581762e-06
-2.67326946339454e-05
-1.66801161620377e-05
-1.02244972532926e-05
-4.51530453207432e-06
-1.42698331396629e-05
1.20239985486133e-05
-2.41899936330632e-05
-4.70016354952828e-06
-2.7597720443041e-05
-9.96167211104627e-06
-2.17534056702013e-05
-3.13538271423444e-05
-3.58635721252366e-05
-7.87124011368922e-06
-1.96497288331292e-05
-3.32355163854963e-05
-2.76838579608167e-05
-2.11117639492095e-05
-2.43446168482506e-05
-1.60197708184453e-05
-2.27831746243091e-05
-7.80097711308999e-06
-4.01883420298533e-06
-3.26492531244426e-05
-3.25772052896233e-05
-3.17316977430217e-05
-1.57549783256814e-05
7.99813111322004e-08
-2.38889760703443e-05
-6.29057712396477e-06
-3.31499251145465e-06
-2.97448934757068e-05
-1.0587785726231e-05
-2.72935009835277e-05
-2.44363645494922e-06
-1.83058662353596e-05
-3.55959886673258e-05
-2.33954245353677e-05
-6.27641036497859e-06
-3.08335663229473e-05
-2.66407109377084e-05
-3.15887806666152e-05
-1.98122251952011e-05
-2.79334948689841e-05
-2.23235864929726e-05
-1.80208658252144e-05
-1.84131430482372e-05
7.62794294846041e-06
-1.49230706468646e-05
-3.35484062918436e-05
-8.27029647882668e-06
-1.63360762280097e-05
-1.30639130042231e-05
-1.39204508827048e-05
-3.25895786329137e-05
-7.91488536699795e-06
-3.39519470717849e-05
-3.53613247514789e-05
-3.86125953393191e-05
-2.21741734201633e-05
-9.22720477143741e-06
-2.09536276390295e-05
-2.43141658759771e-05
-1.72119486858767e-05
-2.68658257073889e-05
-2.79029935486745e-05
-4.83566026130546e-05
-3.77705430851992e-05
-1.07335984181234e-05
-1.33537102534424e-05
-2.39004121515683e-05
-1.35346201063077e-05
-2.81607090263601e-05
-3.57916725224018e-05
-2.75344614041183e-05
-2.72530514136144e-05
-1.28007433932915e-05
-9.05922015195832e-06
-2.15576540430015e-05
-3.55754930846055e-05
-2.27380609906704e-05
-8.17220948797067e-06
-3.15414104537778e-05
-4.43581554334279e-05
-3.8338290969813e-05
-1.80229568368385e-05
-2.66499867556776e-05
-4.19248770173193e-05
-1.99944559194262e-05
-3.23403858972931e-05
-2.08675009471209e-05
-2.43278501333866e-05
-1.53939706742936e-05
-2.82897607087859e-05
-2.09431365969621e-05
-3.13463274297815e-05
-2.52069226185481e-05
-2.95833359569602e-05
-2.04991002558979e-05
-2.04209477536994e-05
-3.21505855289533e-05
3.17783877173693e-06
-2.19444089765094e-05
-1.4888990085464e-05
-2.95681031460916e-05
-4.28138425909776e-05
-1.67262180441745e-05
-1.74797887383436e-05
-2.0104110360715e-05
-1.3951382721947e-05
-2.51684795896212e-05
-2.55184295166369e-05
-1.22549923452626e-05
-9.2731141412108e-06
-1.57891251170933e-05
-2.95341604082056e-06
-2.25574542451036e-05
1.33477353546378e-05
-3.12591664839777e-05
-3.00385200152487e-05
-1.90855617587632e-05
-2.92810329871448e-05
-3.12899171261052e-05
-8.10109925227943e-06
-3.14013471380496e-05
-1.07723034408903e-05
-8.99968542443706e-06
-2.95026573284392e-05
-4.45061896790832e-06
-1.98705432632148e-06
-2.78227616348866e-05
-2.86720962441728e-05
-1.63304207537041e-05
-3.44596503321591e-05
1.68124454178426e-06
-1.22792866478441e-05
-8.87512279462988e-06
-1.72619406746548e-06
-2.44744382816609e-05
-4.11024366336569e-05
-2.12428908408014e-05
-4.47720613581503e-06
-2.70045779753967e-05
-1.93041431053459e-05
-1.69539245610373e-05
-2.3248228000666e-05
-7.88530948202954e-06
-1.98646293100025e-05
-1.30893179006095e-05
-2.36911205060165e-05
-2.34642525620036e-05
-1.68818617589202e-05
-2.49049916204362e-05
-8.11802694058246e-06
-3.92069602779876e-05
-3.79015927952503e-05
-2.91988715873148e-05
-2.49819152313307e-05
-2.61124768778436e-05
6.99844591782547e-07
-1.89336952807387e-05
-1.67120163658032e-05
-2.68970267264279e-05
-1.05021783084739e-05
-7.96403140151511e-06
-2.31968078688663e-05
-1.89867457681709e-05
-1.46668340747781e-05
-5.87536260271768e-06
-3.95655140305527e-06
-1.18042761702142e-05
-2.05832990430557e-05
-2.98110923082956e-06
-2.02739373125543e-05
-1.65359268830343e-05
-2.98108406459759e-05
-4.13317993465797e-05
-1.21972484313382e-05
-1.66389394229227e-05
-2.6473850492922e-05
-2.30214991459411e-05
-1.12219988444602e-05
-2.4619322707955e-05
-2.85630590706832e-05
-2.44426359049209e-05
-3.18682597249114e-05
-1.69748594641854e-05
-1.63598478464447e-05
-1.27105638756872e-05
-2.78624017503693e-05
-1.45035337362504e-05
-4.43173389644061e-06
-3.2205986847526e-05
-7.63768948897071e-06
-6.2145289580423e-06
-2.52102252296375e-05
-1.60811575777031e-05
-2.11996599279638e-05
-9.93453231035563e-06
-2.83156678469467e-05
-1.04692884016845e-06
-2.50578670615051e-05
-1.23237466349967e-05
-1.62102110872778e-05
-1.57795582477958e-05
7.23024432583923e-07
-2.3115310125439e-05
-2.8401940703208e-06
-2.73015845979304e-05
-1.41085282087661e-05
6.57636807200508e-06
-2.00088413206216e-05
-3.62357625603401e-05
-3.5324654880265e-05
-4.03471996064159e-05
-1.59379609848347e-05
-4.06707781113258e-05
-1.10142275091364e-05
-1.22086722086342e-05
-1.13373055038654e-05
-6.26286827956633e-05
-7.82709070191827e-06
-2.47313274813023e-05
-6.49545626392892e-06
-1.02174458167102e-05
-3.53959123966916e-05
-2.66324381275521e-05
-2.0483781557767e-05
-5.31562411114705e-06
-2.53183080227648e-05
-4.17270908786625e-05
-1.31433043790009e-05
-1.69421256632013e-05
-2.63020459261259e-05
-1.57572041347025e-05
-3.16354664055704e-05
3.32718244493336e-06
-2.47033599616571e-05
-4.67546436768629e-06
-1.87165278594647e-05
-1.64257343498792e-05
-3.02534157695896e-05
-3.14431909952169e-05
-1.55150417278921e-05
-4.96880413190369e-06
-2.17048144585286e-05
-2.70010550197774e-05
-6.67652613143945e-06
-3.60063025951646e-05
-2.96870790826023e-05
-3.19864885208367e-05
-2.70904036847039e-05
-1.76897570874151e-05
-6.29420930816124e-06
-2.50727608369311e-05
-2.73383838995687e-05
-1.00898270325156e-05
-1.9388810247034e-05
1.69600777690309e-06
-3.1126806049146e-05
-3.27744646773105e-05
-3.3727835618281e-05
-3.57768864940398e-05
-3.76072518851486e-05
-1.2357592496201e-05
-9.36498031706099e-06
-2.31800348031787e-05
-1.47901662246531e-05
-7.25068622431975e-06
-2.92038174507196e-05
-1.88107958356653e-05
-1.86274975846213e-05
-1.44749237953263e-05
-2.88877515499566e-05
-6.66149882747004e-06
-1.7422373450066e-05
-3.24138333793521e-05
-1.65799028744496e-05
1.46232511338209e-06
-4.81527066804838e-06
-4.31110351473108e-05
-1.81340456689803e-05
-9.24092261329258e-06
-2.30367398425534e-05
-1.27154307680352e-05
-1.88328003766113e-05
-1.51429244210091e-05
-1.65972264064889e-05
-1.1605354969413e-06
-1.31188324186888e-05
-1.84016848480175e-05
-2.61925020646186e-06
-1.09090325087568e-05
-1.22372457925947e-05
-2.76007175443623e-05
-1.52107761624696e-05
6.69038277788277e-06
-4.94127961402823e-05
1.04913959982918e-05
-4.10449242903451e-05
-1.274119171656e-05
-3.33036974475478e-05
-6.5123321175028e-07
-4.57901384395443e-06
-3.09771761449933e-06
-2.77664035603359e-05
-4.33445369012894e-06
-1.40905819839488e-05
-2.95841572508062e-05
-4.50072034748101e-05
-3.10574677879131e-05
-2.09458584458637e-05
-5.81547279723357e-06
-3.60575768420337e-05
-1.61853642252878e-05
-1.90229735503848e-05
-2.89959666536978e-05
-3.18959774671507e-05
-2.89830806335143e-05
-4.77509796636867e-05
-7.17638752206581e-06
-3.45214200071788e-05
-2.84843215959736e-05
-3.02151008613661e-05
5.05369723176549e-06
-2.80406920286294e-05
-2.77450541748018e-05
-3.3479400448363e-05
-6.08129408980978e-06
-3.24176606410353e-05
-2.66314555874493e-05
-1.49957012812642e-05
-2.94857200209833e-05
-2.88594330695166e-05
-2.39218423816747e-05
-2.24426948549843e-05
-2.35975391322076e-05
-2.70117387190008e-05
-1.14416955876093e-05
-1.59472528235029e-05
-2.27120408827566e-05
-3.88157279818394e-05
-1.48263208628635e-05
-2.06221471551029e-05
-2.73211015312092e-05
-3.48030950155515e-05
-9.10415024503062e-06
-2.71893195131635e-05
-7.10560138756907e-06
-3.33698817581644e-05
-2.57905814307457e-05
-3.90974270503266e-05
-4.18666384823076e-05
-3.4987245526411e-05
-1.88498984623797e-05
-1.0694055610096e-05
-2.37412768469452e-05
-2.26106150943416e-05
-1.84134814247007e-05
-1.83454764558758e-05
-1.56221853740289e-05
-3.54869236436068e-05
-1.42701022908123e-05
-1.16523644734555e-05
-3.46247598218996e-06
-1.89858660232487e-05
-3.03856826873949e-05
-2.11891881318742e-05
-5.17288706283469e-06
-2.7905817886271e-05
-1.62310607472575e-05
-3.67587081541663e-05
-5.08338874331075e-06
-2.16146580383717e-05
-1.20112701966224e-07
-4.80922773091106e-06
-3.07831463436008e-05
-2.57868566403924e-05
-2.07953753733104e-05
-1.53360374223263e-05
-8.290254410522e-06
-2.5330745791116e-05
-1.19342375990528e-05
-3.18826676473944e-05
-2.07170931964525e-05
-1.12787889350741e-05
-2.49054475357593e-05
-4.81704683428977e-05
-3.34947384459973e-05
-7.62521444270977e-06
-2.48282533234739e-05
-1.49675392178169e-06
-1.89043893153614e-05
-1.96996460030636e-05
-3.08544906153985e-05
-1.39731957797439e-05
-3.43662148234742e-05
-1.02870513730111e-05
-3.67740354580992e-05
-1.9435721500361e-05
-2.05547899918586e-05
-2.67586127173749e-05
-1.58938219104233e-06
-2.11318343235137e-05
-3.64644168940972e-05
-2.92037459446058e-05
-7.60410134943091e-06
-1.88333426962706e-05
-2.8130588662187e-05
-3.04329184091965e-05
-2.90987167522927e-05
-2.76082122523781e-05
-9.01065254995889e-06
-2.55485236467463e-05
-8.2158870204246e-06
-1.09126280498021e-05
-1.6362916376249e-05
-2.4032913037704e-06
9.40571085461951e-06
-2.23471375905188e-05
-8.39095099608241e-06
-2.03361530295914e-05
-1.60398427727595e-05
-9.34227529683351e-06
-1.27275711815776e-05
-2.27856637280475e-05
-1.58637017112306e-05
-2.08510447841815e-05
-3.5584631938828e-05
-3.13733381063577e-05
-2.11388817727146e-05
-7.27261831867541e-06
-1.45764300429478e-05
-1.98478523704019e-05
-3.93265521681142e-05
-4.16143315815154e-05
-1.1882619578927e-05
1.80179093616991e-06
-1.61899517274927e-05
-1.79996068386069e-05
-9.29115771896791e-06
-1.93884750185192e-05
-1.50236936307066e-05
-1.48193360653555e-05
-1.57191052269312e-05
-4.30821597623455e-06
-8.6208484030119e-06
-1.05888520872864e-05
-1.97608585276633e-05
-1.16452564852224e-05
-3.29730909778463e-05
-4.96794846161817e-06
-3.38783161445207e-05
-2.53923402230519e-05
-7.69895084055845e-06
-1.71583991228696e-05
-1.74163285230784e-05
-1.75404040691278e-05
-2.01435609819528e-05
-2.39966430364424e-05
-3.1809957964122e-05
-1.0976496803875e-05
-3.38400648238035e-05
-3.02314460335087e-05
-1.827486127625e-05
-1.12163014352162e-05
-2.01027227287428e-05
-2.24933497418192e-05
-3.2696169481701e-05
-7.6395668864556e-06
-1.51122740205421e-05
8.52963782173296e-06
-1.42282501425869e-05
-2.01419046172591e-05
-1.59517961093766e-05
-2.7270442668521e-07
-3.16612605681271e-05
-2.55925734365224e-05
-1.82411876767978e-05
-9.62506945652213e-07
-2.52617033968434e-05
-1.11550053986554e-05
-2.87303373948204e-05
-6.06758380094309e-06
-3.33612359991765e-05
-3.10151133818138e-05
-2.71941976221651e-05
-1.77680591529192e-05
-1.32193833312712e-05
-2.95068752126355e-05
-3.89922735160065e-05
-1.12502815777406e-05
-3.01796641856832e-05
-1.26304749415438e-05
-8.65363317032676e-06
-1.64836088920333e-05
-1.66685895205641e-05
-1.77043362155938e-05
-1.88787370792705e-05
-2.7714602663285e-06
-1.44332260237438e-05
-1.64332892480649e-05
-2.51259153786161e-05
-3.53499735326052e-05
-2.67505130282624e-05
-1.35940001813971e-05
-9.4378270774291e-06
-1.04631028666152e-05
-2.3927877063107e-05
-3.02401242308348e-05
-2.53548006906019e-05
-1.08348472736618e-07
-3.3053847145869e-05
-8.89094738007199e-06
-1.51931908436916e-05
-1.32233206294124e-05
-1.85123805182302e-05
-2.50513807704132e-05
-1.23073399405033e-05
-1.89083320221872e-05
-3.27093505063059e-05
-2.40120792597482e-05
2.81581889645196e-06
-2.55742426357978e-05
-2.5235585917518e-05
-1.31373401784213e-05
-2.16766463574826e-05
5.9224107255986e-06
-2.32255538349025e-05
-8.34374248287903e-06
-6.34680329827671e-06
-4.81572510451404e-05
-2.57852920227675e-05
-1.93178221630823e-05
-2.53335998963581e-05
-2.96766125421248e-05
-8.50892300223551e-07
-2.16865529563572e-05
-2.03115361956269e-05
-3.67600784291825e-05
-1.63938651593489e-05
-4.03664538270316e-05
-1.59445255911676e-05
-2.58387078802902e-07
-1.98690812397961e-05
-1.70234099228503e-05
-1.06987763041173e-05
-2.58283108847636e-05
-1.70936864280843e-05
-1.82203265437992e-05
-1.28862325514442e-05
-2.26076623386345e-05
-3.65437483325013e-05
-2.77465909420886e-05
-3.81301449853994e-05
-1.5030080399899e-05
-1.21285027424736e-05
-2.49977050590574e-05
-3.13621875303511e-05
-2.75880205777463e-05
-1.51900096639754e-05
-8.75406736782379e-06
-2.42542190105351e-05
-3.06163716419582e-05
-1.82940150253349e-05
-2.77624628718501e-05
-2.03002922094417e-05
-1.3513298108443e-05
-2.59414344433913e-05
-3.25795271082854e-05
-1.80304563485571e-05
-3.00462068104395e-05
-2.87025537182384e-05
-2.82560474230784e-05
-3.8119313605872e-05
-1.23208151454913e-05
-3.01771180404467e-05
-3.52572898277483e-05
-2.20338532540562e-05
-9.88377290821355e-06
-5.38833378720603e-06
-2.13769403062252e-05
-3.79556041893553e-05
-1.31601672424358e-05
-2.55155180854604e-05
-3.51523866430152e-05
-1.28182933650175e-05
-3.8540854965574e-06
-2.83449879058129e-05
1.32315476287035e-06
-1.1105433582814e-05
-2.1818667703556e-05
-2.11872129826447e-05
-3.09670718627973e-05
-1.13586568147501e-05
7.71947200814792e-06
-6.95417609217964e-07
-1.49616277978108e-05
-2.07311126825069e-05
-2.83121554752997e-05
-1.21551642378185e-05
-1.58581210970077e-05
-2.34625956943372e-05
-1.88044895493683e-05
-3.85764265825874e-05
-1.84242792418583e-05
-2.47221351492684e-05
-8.5587299546118e-06
-2.10652239447214e-05
1.04558890114966e-05
-1.80973890851162e-06
-8.07264384569406e-06
-1.31743799869312e-05
-1.714876381387e-05
-6.45560742752207e-06
-1.96234174329055e-05
-3.33302503845724e-06
-2.24175411701598e-05
-2.10868737294979e-05
-2.48230031451889e-05
-1.008863541798e-05
-1.62677451644552e-05
-1.65452796512761e-05
-2.3755998877014e-05
-8.24785040883259e-06
-3.83074424740881e-05
-2.25754503645659e-05
-2.26808949549429e-05
3.74687081275991e-06
-3.18321145887403e-05
-1.21466336376064e-05
-2.74183904512583e-05
-1.58734713647157e-05
-2.50994484882534e-05
-1.04973261503288e-05
-3.70582683205711e-05
-1.03587608042326e-05
-1.5133007522621e-05
-1.77503707121125e-05
-2.69564544159998e-05
-1.43834068759536e-05
-1.23572383069959e-05
-2.62605289514949e-05
-2.37606217637958e-05
-4.39864002215684e-05
-4.36922434367067e-06
-3.56071187246239e-06
-2.04596078680602e-05
-1.54517500748227e-06
-1.00622694501503e-05
-2.24818252871376e-05
-3.12320426512468e-05
-1.65763639017322e-05
-3.65362181811852e-05
-1.93240824765175e-05
-2.52122875779975e-05
-2.75140154034921e-05
-2.44310610179263e-05
-2.38098686386359e-05
-2.57099494218269e-05
-1.56599353486985e-05
-6.53457153461667e-06
-1.1015786685268e-05
-1.91463733211398e-05
-3.84241648519995e-05
-3.34115113888057e-06
-7.06770805950336e-06
-3.04194278297111e-05
-5.85937576608917e-06
-1.06727259335013e-05
-3.08856676127209e-05
-3.59190244402315e-05
-3.95709315425805e-05
-7.87222908219028e-06
-4.64233905315642e-06
-1.43056079457768e-05
-4.47950841043472e-05
-2.47307931782943e-05
-1.74532409069887e-05
-2.14649469640202e-05
-3.49428930573865e-05
-3.28989677653971e-05
-6.91668159869546e-06
-1.59407380707208e-05
-1.57978414514804e-05
-3.17471501859883e-05
-1.72654339785515e-05
-2.52770910173486e-05
-2.9127950025396e-05
-3.04504336137115e-05
-2.22145228634453e-05
-1.72401543422732e-05
-1.97049640847717e-05
-2.92044524983207e-05
-7.66083557848471e-06
-1.15146492121769e-05
-3.08806314553966e-05
-6.77000582201519e-06
-3.71781275471769e-05
-6.23894210285771e-07
-1.89302656598363e-05
-2.413075237217e-05
-5.00741242344205e-05
-2.5050142026621e-05
-1.57806052894843e-05
-1.36096586673914e-05
-6.55390818903405e-06
-1.85640521029821e-05
1.01197733489266e-05
-8.42101408933012e-06
-1.81390701496614e-05
-1.02920984485316e-05
-1.1981008092049e-05
-1.72830533338975e-05
-2.30699073041897e-05
-1.80717332519064e-05
1.17095593086889e-05
-1.51906962549908e-05
-2.76321608754999e-05
4.26366968829737e-06
-2.9334156851874e-05
-2.90383352193436e-05
-2.11657587465726e-05
-8.09179180394283e-06
-9.25098223319729e-07
-1.72219957340214e-05
-2.72976071870759e-05
-2.63851656485003e-05
-1.83611981346135e-05
-3.79641962300559e-05
-1.03335267353452e-05
-2.22749103467404e-05
-2.05364342331508e-05
-2.38844214438013e-05
-2.48964007460157e-05
-1.14144484492933e-05
-3.06910068431112e-06
-4.31170416137532e-05
-2.50889923639684e-05
-3.28475486575118e-05
-3.35056544684247e-05
-2.50468426449067e-05
-3.80717899484289e-05
-4.1368041576089e-05
-2.83034019297787e-05
3.65960917205506e-06
-1.51250706939965e-05
-1.40563439623353e-05
-4.52718518094889e-05
-3.01706353636798e-05
-3.25318929079814e-05
-5.33164942179583e-05
-2.27960839056552e-05
-2.92910387534058e-05
-2.13625176006424e-05
-2.062429904822e-05
-2.72073412563568e-05
-2.9595795680424e-05
-3.00427362835345e-05
-2.53726063019329e-05
-4.07941970888829e-05
-1.62250362399003e-05
1.01997829846502e-05
-4.23244111570654e-06
-1.45087129483295e-05
-2.83886425340605e-05
-2.26760319451295e-05
-3.28666658252005e-05
-1.87741767589814e-05
-1.66154495058778e-05
-2.9371562821835e-05
-2.67623466141594e-05
-1.96846988925317e-05
-2.02685634813164e-05
-3.8789478896185e-06
-2.30231127972342e-05
-1.4911226165264e-05
-2.8569968914696e-05
-3.89994300844552e-05
-1.21341049276177e-05
-9.24151542275392e-06
-2.66602461141612e-05
-2.74181825864435e-05
-3.37274545233465e-05
-1.60503749376287e-05
-2.72420206050773e-05
-1.0791625202588e-05
-2.02637390913109e-05
-4.01169903706859e-05
-1.22933400434751e-05
-3.39359614428866e-05
-2.20254340927854e-05
-2.29300001615466e-05
-1.22085472988184e-05
-3.03811636462343e-05
-3.22201964054978e-05
-1.63861976302722e-05
-1.98268086110963e-05
-3.45977774482806e-05
-1.67305994542816e-05
-1.83088102918744e-05
-5.29348598637949e-06
-2.22806466887973e-05
-2.68281047773744e-05
-2.30401620217315e-05
-3.01752034195963e-05
-3.1681806891042e-05
-1.71234264456074e-06
-3.28548046603011e-05
-3.87279167690358e-05
-4.20732828646472e-05
-2.27647209469461e-05
-1.57903252542288e-05
-2.83828507205746e-05
-5.3475130493834e-06
-1.4934913095935e-05
-3.16930271633044e-05
-3.77961852161441e-05
-1.82146777784718e-05
-2.37123639357465e-05
-2.82034730944118e-05
-2.10339108593746e-05
-1.88477042673963e-05
-2.22457490735178e-05
-3.82063770959209e-05
-1.11490801995794e-05
-2.53020879352307e-05
-3.46315270464731e-05
-2.05066478623128e-05
-1.51968214023073e-05
-3.55622674072694e-05
-1.91315191734663e-05
-1.50340486898814e-05
-2.22010136843285e-05
-1.30881955190018e-05
-2.06295078806882e-06
-2.65695085987822e-05
2.75725401462759e-06
-1.98376997858893e-05
-4.457459008799e-05
-4.52757765531145e-05
-1.90801702636264e-05
-1.74725215893089e-05
-1.33684670964237e-05
-3.0312698952269e-06
-3.63457260055018e-05
-2.39360179496569e-06
-1.79244734640814e-05
-1.10713908808702e-05
-2.86367127817377e-05
2.70080802857051e-06
-9.17092643261603e-06
-1.31775430778575e-05
-3.22973938737903e-05
-2.21042315982198e-05
-1.40323287750087e-05
-1.86097161530664e-05
-1.71976719574501e-05
-1.94614672199335e-05
-2.65064168089389e-05
-1.58620139956318e-05
-3.43721177928161e-06
-1.49744942444297e-05
-6.83819975897825e-06
-2.13031918636129e-05
-2.45779192959393e-05
-2.63942367491168e-05
-2.04211915950152e-05
-1.68122560430275e-05
-2.08268637198956e-05
-2.74582097005278e-05
-1.94913482644476e-05
-3.43707790441213e-05
-3.5333839763616e-05
-2.67276434002639e-05
-2.0928971575848e-05
-1.31067768089106e-05
-2.65938418680101e-05
-3.2331824490017e-05
-1.14598604434597e-05
-1.60414961246412e-05
-4.01522648341776e-06
-4.53696950402234e-06
-3.43761985851154e-06
-2.51136059606521e-05
-1.17115314872586e-05
-3.09467249932165e-05
-3.05237584371452e-05
-2.23797623844085e-05
-3.06747885744422e-05
-2.49915485053806e-05
-1.09073835914702e-05
-1.74110312801492e-05
-2.87104785125143e-05
-3.31989395785788e-05
-2.90209460122755e-05
-4.76182506261022e-05
-1.20919657373857e-05
-7.72831244112182e-06
-1.88184429584343e-05
-1.26064342733953e-05
-1.81655097420731e-05
-2.22509827913162e-05
-2.20471570124337e-05
-2.86706340283397e-06
-1.27490866613085e-05
-7.47913016359291e-06
-1.66632659822599e-06
-2.23820503365967e-05
-4.16381972951955e-05
-8.43648866632572e-06
-1.11682058827936e-05
-1.55632733665432e-05
-2.31587299849283e-05
6.54143468282004e-06
-1.66211355473129e-05
-2.77455019933892e-05
-4.35351572608747e-07
-1.35631312090893e-05
-1.94397738054571e-05
-1.20816854456739e-05
-2.41563160035749e-05
-3.17778896132457e-05
-2.61044328671585e-05
-2.16654467048197e-05
-2.50081841651772e-05
-2.67196638104061e-05
-2.88362009434555e-05
-3.77528341270513e-05
-3.19427814948228e-05
2.2684324390988e-07
-2.240172867692e-05
-2.0928306004679e-05
-1.78513950863731e-05
-2.99790397815966e-05
-9.59677625754619e-06
3.25949110178143e-06
-8.85444402724489e-06
-2.51882330245182e-05
-8.51872158224845e-06
-5.40193978849444e-06
-1.91922994450447e-05
-2.76196596544522e-05
-1.73935557343883e-05
-1.94845418459186e-05
-4.12458846756962e-05
-1.55182333980566e-05
-4.56368957828444e-05
-1.13738776901694e-05
-1.29603950274763e-05
-2.98532574571556e-05
-2.03434020857057e-05
-2.80601185254243e-05
-2.96483189341631e-05
-1.00282057590374e-05
-1.04487076551401e-05
1.05792995307585e-06
-2.47549591829384e-05
-1.3549307560824e-05
-1.97988730218574e-05
-1.39812140851596e-05
1.6614680432871e-05
-2.56756165291482e-06
-8.09811673026671e-06
-9.95362333609508e-06
-3.50683763629821e-05
-1.2008171677632e-05
-2.70023787622143e-06
-2.48308645266101e-05
-2.70481371608347e-05
-6.38200103670406e-06
-3.42623894774961e-05
-3.80269764374204e-05
-4.12245365355696e-06
-1.55634745445649e-05
-4.6125766071868e-05
-2.52821628588806e-05
4.2252117920583e-06
-1.88042152735546e-05
-2.02653944447707e-05
-4.32061207425091e-06
-4.47462632891831e-05
1.35777254663932e-05
-7.49229880172164e-06
-2.38735658856362e-05
-1.80781212508311e-05
-1.69257510190858e-05
-2.96728585469722e-06
-6.30851558839726e-06
-1.88180952848519e-05
-2.72812929395621e-05
-4.55804382523888e-07
-3.09146383829745e-05
-8.24141487089902e-06
-2.65558452039733e-05
-2.66220687011206e-05
-1.04980986886868e-05
-3.08442479410714e-05
-2.10890881275975e-05
-1.610977589368e-05
-6.28369810311684e-06
-1.65158520016635e-06
-2.27178048680356e-05
-4.96319464790507e-06
-1.34069800731092e-05
-1.49375085791009e-05
-2.26969927768948e-05
-4.91946016709429e-06
-3.26108361468596e-06
-2.39247818571644e-05
-2.03727440720725e-05
-2.81181627299612e-05
-1.33133979856825e-06
-3.51489838503e-05
-5.53086558735886e-06
-1.39993020634371e-05
-4.5170256639198e-06
-6.79393136452971e-06
-3.43741749006648e-06
-2.8895634234064e-06
-3.88232526877826e-07
-9.60565213202912e-07
-2.09348519150603e-05
-6.16766454545893e-06
-3.8846652521111e-05
-5.98117496053863e-06
-2.81935376350158e-05
-2.86768691967492e-05
-1.70228080980786e-05
-2.65278858446829e-05
-2.5716486492238e-05
-6.15265980228843e-07
-1.17387717672922e-05
-1.01837546688306e-05
-5.32447489899656e-06
-2.75805663768531e-06
-1.53583903921569e-05
-1.05283467308846e-05
-1.89179043332802e-05
-2.37876311770538e-05
-2.41993391422694e-05
-2.64294671095689e-05
-2.37054794550175e-05
-3.99605930062615e-05
-2.0610170123569e-05
-3.19880511839791e-05
-2.46487938691537e-05
-1.91383709810462e-05
-2.06628760812724e-05
-2.66314736788619e-05
-3.16270432013808e-05
-3.24658246374936e-05
-2.11454905875304e-05
-2.37012349386587e-05
-3.0058405296506e-05
-1.89539617100965e-05
-1.97807885294592e-05
-1.65603378443498e-05
-4.08033082912712e-05
-2.31136703396375e-05
9.23057890922747e-06
-9.98729341081012e-06
-1.2637970170268e-05
-1.26363662800386e-05
-1.63686365094857e-05
-2.58689866541092e-05
-2.6050571858783e-06
-2.97411215211087e-05
-1.98971200799745e-05
-2.19255252951637e-05
-1.69177705062718e-05
-3.6076597109698e-05
-6.89467506467616e-06
-2.53595997379709e-06
-1.83499854297513e-05
-1.33109950313813e-05
-1.58393788316456e-05
-3.08288071996552e-05
-2.78755920736323e-05
-8.18252685359641e-06
-1.6163780316943e-05
-3.49051696143954e-05
-3.53660489324349e-05
-1.60938365932489e-05
-2.67536330639379e-05
-1.83997388195894e-05
-2.73860243719895e-05
-7.00579436262993e-06
-2.09149551624921e-05
-2.22880717271073e-05
-5.8651655436062e-06
3.47305721087817e-06
-1.50913472884266e-05
-3.90017419111665e-05
1.28552071070392e-05
-3.73906886349621e-06
-7.5663588389728e-06
-1.32664627732085e-05
-9.84261293536937e-06
-1.71241042978644e-05
-4.75078935963144e-05
-1.42827472706637e-05
-4.35830113736085e-05
-1.60748341373567e-05
-3.0011656148402e-06
-1.3697575673469e-05
4.10367862220576e-06
-1.34836418453418e-05
-6.27256332597268e-06
-2.82173713640447e-05
-2.4867737989007e-05
-7.88380984403953e-06
-2.26850345967001e-05
-3.74507005975728e-05
-2.19153483026252e-05
-4.06128668037303e-05
-2.45733827578696e-05
-2.18975060692292e-05
-1.72588588208651e-05
-2.71159050501488e-05
-7.79739850105868e-06
-2.18580804124192e-05
-2.21345366741911e-05
-3.02085140654822e-05
-2.45863562104091e-05
-7.00123270106813e-06
-1.85267992419858e-05
-1.99204355166341e-05
-1.84956408535749e-05
-1.67632877661616e-05
-2.05912278215295e-05
-2.23302129669363e-05
-3.15613444394797e-05
-2.25981561969376e-05
-5.87404056408152e-06
-1.3761884835023e-05
-1.93514039598389e-05
-3.12292284013199e-05
-1.68888524223865e-05
-7.17761587277078e-06
-2.09935658962796e-05
-1.38555183147414e-05
-1.34834453914302e-05
-2.67229040366033e-05
6.63834991865176e-06
-2.10805571767576e-05
-2.19107042628427e-05
-1.45247417855821e-05
-3.32977451918954e-05
-1.95957794866786e-05
-4.35282019738671e-05
-3.19360063648704e-05
-4.33778572005777e-05
-1.56369035060438e-05
-7.44791252684689e-06
-2.46610608760025e-05
-1.04258939126175e-05
-6.66254171079401e-06
-3.37519561313792e-05
2.56697364396991e-06
-7.60494489099365e-06
-3.068078813643e-05
-1.2420404897661e-05
5.00366595224916e-07
-9.25422502531393e-06
-2.33555242070525e-05
-4.40688817831638e-05
-2.42873849852184e-05
-1.41777368125847e-05
-1.59264898164563e-05
-2.52001270851934e-05
-2.6503534642898e-05
-1.48609342261437e-05
-3.38056946281477e-05
-1.6613309914671e-05
-1.76457167761741e-05
-1.28473268865978e-06
-2.36985302327277e-05
-2.70862520884033e-05
-1.65560370384517e-05
-2.77686500876958e-05
-2.50006854399088e-05
-1.03790990866928e-05
-2.3681028299145e-05
-1.94884431978471e-05
-2.47736054744436e-05
-1.83089364876105e-05
-2.82091521558496e-05
-2.78452137077364e-05
-2.55217366800207e-05
-2.02723684105629e-05
-7.58870437011086e-06
-1.43344335299448e-05
-3.05938242105466e-05
-2.01133503636948e-05
-2.50650209043315e-05
-3.42108019490678e-05
-2.03383167497013e-05
-1.90763372950429e-05
-3.14134050146298e-05
-4.39392502838723e-05
-2.87037189623088e-05
-3.69532737433361e-05
-2.64565334572219e-05
-2.66884744206879e-05
-3.49092582168374e-05
-3.67807842055893e-05
-1.14260960791391e-05
-2.66326605180288e-05
-5.30144379352922e-07
-1.1795781209053e-05
-2.09416273489362e-05
-3.10774516337002e-05
-6.15149273885861e-06
-1.20739288834238e-05
-1.77775065585396e-05
-2.85583858867899e-05
-3.16282352071353e-05
1.57816587551325e-05
-2.03573733015986e-05
-3.02313656775064e-05
-2.90383962224075e-05
-2.58272698436336e-05
-2.77510424423817e-05
-3.1547954271746e-05
-2.66825449535037e-05
-5.1811924141572e-06
-2.12160298740576e-05
-1.82974972589057e-05
-2.17461446528135e-05
-1.22539783531262e-06
-3.38523716184563e-05
-4.48324096092755e-05
-4.34258673525619e-06
-2.86152847555399e-05
-1.34407841214144e-05
-4.02264721538371e-06
-2.69211349376978e-05
-1.13986148140503e-05
-1.90085139409396e-05
-5.04286217187872e-06
-3.48145622928765e-05
-1.10602916561293e-05
-2.51105108118338e-05
-2.62252612265611e-05
-9.71044950924076e-06
-2.55584143535783e-05
-1.66349552934648e-05
-2.77752629084865e-05
-1.14116810094763e-05
-2.47333235414938e-05
-6.90294546431408e-06
-1.48141173689119e-05
-1.20333100341647e-05
-8.97928607813197e-06
-9.95811201420754e-06
-3.85769978620991e-06
-3.46697659505862e-05
-8.53355574132712e-06
3.4852770544541e-06
-2.89916442846614e-05
-1.74286988413208e-05
-7.0236100977177e-06
-1.46347027875274e-05
-2.37349850386471e-05
-2.89832256867821e-05
-1.94729371715177e-05
-2.514163024009e-05
-1.85213293589764e-05
-3.99719332824625e-05
-2.27747768371845e-05
-1.83913834426734e-05
-1.39607085748736e-05
-5.2577820555248e-06
-8.76395474971106e-06
-2.25384266075488e-05
-1.73373765299338e-05
-6.27222277371726e-06
-4.61844425446217e-05
2.27589398664926e-06
-1.33863352821445e-05
-1.07941727653148e-05
-2.79298870703125e-05
-3.27970323974933e-05
-1.80565510615154e-05
-2.01684220643507e-05
-5.01084036045823e-05
-2.06032306116901e-05
-2.74816906515503e-05
-5.1057458367797e-05
-2.59258916635135e-05
-2.90893665101632e-05
-1.70593115070989e-05
-7.04217555186269e-06
-2.12338968372228e-05
-7.90398109953882e-06
-4.2273922896094e-05
-7.33247862359633e-05
-2.07114620656425e-05
-2.60406811670754e-05
-3.95545220290548e-05
-4.57115578772295e-06
-4.39947796754557e-05
-3.64524032163335e-05
-1.11108706727855e-05
-2.68802217036986e-05
-3.03385642946656e-05
-5.54450888739235e-05
-1.95497632409807e-05
-2.5695826644092e-05
-1.94445840923405e-05
-5.46905590014094e-05
-2.82248691344644e-05
-2.65192286545336e-05
-2.23879878232181e-05
-3.84602866239746e-06
-3.03025770963271e-05
-1.22044474326197e-05
-1.14847639411507e-05
-1.20543620387084e-05
-8.60495497141238e-06
-2.25967277952381e-05
-7.51075721399933e-06
-3.78404201761238e-05
-4.06390220231568e-05
-1.69792059496955e-05
-2.17040443918223e-05
-2.50910757438158e-05
-1.37280249186784e-05
-4.45453405853793e-05
-1.8703690778416e-05
-1.92090352672113e-05
-2.78106325309246e-05
-2.23490683898905e-06
-2.76246617422235e-05
-1.4140478377238e-05
-2.37261190947591e-05
-9.67656462294369e-06
-1.33548720330015e-05
-2.07579895336494e-05
-1.67303080293253e-05
-2.26365487631426e-05
-3.13988590476069e-05
-3.72205440275945e-05
-1.5728540755218e-05
-2.09492216897529e-05
-3.19297636526211e-05
-1.43619866432994e-05
-4.0747597614566e-05
-2.63701013230815e-05
-2.38568813281678e-05
-5.84634586768994e-05
-9.63590176607793e-06
-2.93570921451055e-05
-6.44689952543461e-06
-3.53571730303938e-05
-2.40570206943831e-05
-2.48829765317265e-05
-2.65610058085806e-05
-1.57930954494308e-05
-4.17142257414346e-05
-2.21523737313538e-05
-1.5647433772656e-05
-1.79235603913618e-05
-9.09680225559521e-06
-1.13644271518174e-05
-3.10239023695523e-05
-4.01227524346647e-05
-1.2562222922341e-05
-3.50191074678189e-05
-2.36371031607326e-05
-3.14293180574333e-05
-3.54587253004624e-05
-1.83809088246838e-05
-2.12945150992951e-05
-2.62766484729778e-05
-1.48316572588262e-05
-1.75517377545823e-05
-1.29265046485666e-05
-1.01981072487612e-05
-1.48017804255087e-05
-5.28803371774287e-06
-1.67092109798283e-05
-9.65906491919316e-06
-8.02383831634589e-06
-6.92124706239028e-06
-2.91934777515988e-05
-1.41286025336155e-07
-1.40914268007831e-05
-1.80603376379459e-05
2.02952206745373e-06
-1.49774343996607e-05
-4.38523742684374e-05
-1.61820482426175e-05
-8.65813356971574e-06
5.1133204707443e-06
-1.18048060049895e-05
-3.55995622609489e-05
-1.69503249045729e-05
-1.43750920882766e-05
-1.4074840150431e-05
-2.17060420791776e-05
-4.24303916107822e-05
-3.1247283400277e-06
-3.8998209226865e-06
-2.02224447119303e-05
-1.33496039660311e-05
-9.03496351493427e-06
-2.58332393785651e-05
-2.27730510249559e-05
-7.96318586138548e-06
-1.41078442881698e-05
-2.71526728691025e-05
-2.22974613338141e-05
-1.64577639687983e-05
-2.73269425535986e-05
-1.38465638162547e-05
-5.93042157644968e-06
-2.45296897117042e-05
-1.96238682207903e-05
-4.14871266664347e-05
-7.52781871232908e-07
-1.45362741734509e-05
-6.61113648603485e-06
-2.04821801388173e-05
-2.73849244506914e-05
-1.23782148924929e-05
-6.42287510157167e-06
-1.07505599300705e-05
-1.8487421483764e-05
-2.98909982485217e-05
-2.39555627343074e-05
-3.17709697580007e-05
-3.66925457169748e-05
-2.78043304606384e-05
-4.1535718834897e-05
-2.7732182157439e-05
-2.07179432331045e-05
3.27424253494521e-06
-4.94266877719205e-05
-2.25956297014048e-06
-4.70608043602486e-06
-9.87056820763325e-06
-4.09258214220922e-05
-4.04361434428292e-05
-4.52543802699712e-05
-1.24334399217314e-05
-2.63326193358076e-05
-1.65774984047052e-05
-1.44465893614766e-05
-3.64058598282164e-05
-4.63106269928982e-06
-1.65707735756615e-05
-2.49480332512459e-05
-4.2494015750665e-05
-1.5884208563899e-05
-2.89593246852022e-05
6.24210726821567e-06
-2.073897095586e-05
-2.14986878027877e-05
-3.17871993592704e-05
-1.28819768976639e-05
-2.69615140682992e-05
-1.8941093027589e-05
-1.96066293675335e-05
-1.7587317874784e-05
-2.48882259285774e-05
-2.96692615315564e-05
-1.07899476052998e-05
-6.46870805164473e-06
-8.92249369477815e-06
-3.56230592683695e-05
-3.08534808139394e-05
6.12858077959209e-06
-2.74914516184582e-05
4.97647549639826e-06
-2.14200048684651e-06
-2.47100820116018e-05
-2.08399475789787e-05
-3.40473642818608e-05
-9.21423511340638e-07
-2.74373655512656e-05
-3.1508409890106e-05
-1.58412516647208e-05
-2.79664055809784e-05
-2.18530889513324e-05
-8.14298222214227e-06
-6.87552722826375e-06
-2.0663073116078e-05
-1.96503973521192e-05
-2.44142158988451e-05
3.13549459490744e-07
-3.31157960781397e-05
-1.18465682977481e-05
-1.40894007215786e-05
-2.49185953529012e-05
-1.97371183208931e-05
-2.82742277393312e-05
-9.1129400075926e-06
-1.80817088326871e-05
-1.28087132309105e-05
-1.60858257571002e-05
-1.18414364533042e-05
1.00346643017587e-05
-1.19590039120276e-05
-1.386705099554e-05
-2.25296547658802e-05
-1.97494507278569e-05
-1.67468879794248e-05
-2.2287555005971e-05
-5.03372930141573e-06
-8.81047967239578e-06
-2.78088010458095e-05
-9.02137943643729e-06
-1.25583167002561e-05
-1.20569999111078e-05
-3.78909265954266e-05
-2.66537953323569e-05
-5.89810141007952e-06
-1.87145464277079e-05
-1.62017571928125e-05
-3.06984842478991e-05
-3.51047368293028e-05
-4.96869110071894e-06
-3.9160129382292e-05
-3.32256050528508e-05
-2.19722986460538e-05
-1.2637713546923e-05
-3.01086050330541e-05
2.87126514500662e-06
-1.47836061974816e-05
-1.27137490505779e-05
1.13639525013408e-07
-2.88113006951442e-05
-2.53845024555831e-05
-6.78077760057761e-07
-2.69802984001782e-05
-4.5997844510518e-06
-1.75581683880289e-06
-2.83164084504924e-06
-3.44091764753983e-05
-6.00595043693476e-05
1.23470411151493e-05
-3.19144094552155e-05
-2.56117122628117e-05
-3.47464244265708e-05
-3.68376212425024e-05
-1.56190788357034e-05
-1.76083181014939e-05
4.85298671184423e-06
-3.29759451782622e-05
-2.3960898880235e-05
-2.72785007181205e-05
-2.90169343317129e-05
-2.93708664716542e-05
-1.83746852459528e-06
-2.0409261299469e-05
-1.8661932528064e-05
-2.4661638553222e-05
-9.11686255245519e-06
-1.65314930914042e-05
-1.43508751722125e-05
-4.52147613298691e-06
-2.36082843080417e-05
-2.03108431137948e-05
-2.17686197038602e-05
-6.88732686158668e-06
-1.28245915181254e-05
-3.5085314279957e-05
1.36336217314416e-05
-2.61232107239442e-05
-3.66181471417317e-05
-2.86492155949329e-06
-9.83897833547178e-06
-3.21991444793116e-05
-4.13626183322389e-05
-2.95426200688884e-05
-3.1762501272332e-06
-2.71837562786766e-05
-8.87386977969571e-06
-7.95611471414476e-06
-2.07755688713293e-05
-1.65784960559144e-05
-8.53492828103188e-06
-8.80406707583495e-06
-3.37910956497265e-05
-2.07017331485353e-05
-1.96018547534893e-05
-3.38222432759019e-05
-1.9347326854936e-05
-3.50612887943453e-05
-1.44668238780373e-05
-1.70214878672236e-05
-2.41015175318125e-05
-3.19859581472618e-05
-7.90798313003038e-06
-3.46659336182318e-05
-2.39533249385985e-05
-1.34272024149825e-05
-9.90532021178578e-06
1.24856362344401e-05
6.48440115326014e-06
-2.19759689727647e-05
-4.51249609692305e-05
-2.62810478246736e-05
-2.23909912462118e-05
-1.16730802411429e-05
-1.36541393346815e-05
-3.66099434350769e-05
-8.0559908148862e-06
-2.38819702908231e-05
-1.86981827400584e-05
-2.38357620769584e-05
-2.06407805498742e-05
-3.24151760510061e-05
-4.94123705465976e-05
-4.13651028754514e-05
-3.61564167551726e-06
-4.24443627664104e-06
-1.47949950621785e-05
-3.03593743537007e-05
-4.67439466851612e-05
-3.11811727081652e-05
-2.06594691397664e-05
-2.84104623059934e-05
-2.6214589103436e-05
-3.08469764170506e-05
5.74296745311627e-06
-1.81259001370778e-05
-3.75472255772196e-05
-2.31172056864735e-05
-2.27270505301043e-05
-1.88240691356748e-05
-2.69843911760873e-05
-1.33413991454014e-05
-1.69564670347859e-05
-1.17292949738746e-07
-2.69328799024525e-05
-1.95668886444549e-05
-1.39490267499751e-05
-2.28829450023994e-05
-2.57157306482991e-05
-1.21793564257916e-05
-6.86745733928005e-06
-2.72029143871538e-05
-1.44173489846322e-05
-1.62349077324362e-05
-2.13965863884025e-05
-1.12281206975315e-05
-2.0763332268604e-05
-2.53990213346124e-05
3.37337523842363e-06
-2.94389859691118e-05
-1.1631556270825e-05
-2.07867145792867e-05
3.20990527815637e-09
-2.60851284883544e-05
-2.20120605579539e-05
-2.33070398362235e-05
-6.47929487764992e-06
-1.52578571581632e-05
-2.06557839790934e-05
-2.25721531926429e-05
-1.33296906959074e-05
-1.14770828321157e-05
-3.48723703239256e-05
-2.73714676953932e-05
-3.65936977529354e-05
-1.76040999524063e-05
-3.49523205607823e-05
8.97384613444999e-06
-4.16525448810533e-05
-3.87830894602011e-05
-1.96855228323409e-05
-2.76377070057223e-05
-1.45954067813016e-05
3.65096181726552e-07
-1.51584423261964e-05
-2.5652975937406e-05
-2.15924207981831e-05
-5.44915184885492e-06
-3.95039484416753e-05
-2.08824981558055e-05
-3.01346836246515e-05
-1.89287298488967e-05
-2.14129464111645e-05
-2.25190656293745e-05
-2.22213126056064e-05
-2.90318565645928e-05
-3.67474047372449e-05
-2.97426206216301e-06
-1.84620710949385e-05
-1.55289583675697e-05
-2.98947844957268e-05
-9.63396249736762e-06
-2.35607155132811e-05
-3.23506385830019e-05
-2.44316169841466e-05
-2.48042564160657e-05
5.77266473784758e-06
7.38995701443675e-07
-2.21031976326875e-05
-1.83084625613775e-05
-1.54638479323689e-05
-2.31569483186715e-05
-2.63172108737023e-05
-2.98434020871207e-05
2.00197642090285e-06
-1.60545067036703e-06
-2.11148798364918e-05
-1.39476923659704e-05
-1.09252770951281e-05
-3.20252537027543e-05
-2.6214346713042e-05
-2.271762021784e-05
-1.56502231142603e-05
-2.89298966566402e-05
-2.69361890441593e-05
-2.41264660819453e-05
5.39581538904621e-06
-3.4952062449852e-05
-1.46529340664997e-05
-1.51179510175348e-05
-2.13477992415527e-05
1.51751509543396e-06
-2.35164901487752e-05
4.99665394632663e-07
-2.06522800148119e-05
-1.92165105875056e-05
-3.35282326169224e-05
1.6916094916207e-05
-1.52653892444563e-05
-2.34930376431568e-05
-2.47126299776099e-05
-2.69953346720508e-05
-3.4914966006427e-05
-2.17263594667161e-05
-2.68614567567669e-05
-1.92077363685319e-05
-2.24872488144609e-05
-3.22281586623729e-05
-1.65907982430141e-05
-1.02561402386602e-05
-3.39130487446152e-05
-1.72460345506545e-05
-2.53680671236614e-05
-3.72610939933369e-05
-1.49498327397651e-05
-5.34497431839948e-06
-3.14618958208118e-05
-7.37627037410683e-06
-1.67183280018314e-05
-2.7564674268145e-05
-1.59013499781036e-05
-2.3913831191941e-05
-2.19543484499641e-05
-3.37716729082144e-05
-3.85364342902629e-05
1.46343809315397e-06
-1.80436923433008e-05
-3.64734780450508e-05
-2.5448685346052e-05
-2.53148303118655e-05
-5.68627611574648e-06
-3.12589338327411e-05
-3.47007293881017e-05
-3.63525346225218e-05
-3.9483891433521e-05
-3.35120752468923e-05
-1.65350006353815e-05
-2.0717442915523e-05
-2.46827939341823e-05
-1.57261757384392e-05
-2.54642263457045e-05
-1.45757604852113e-05
-1.40932894838406e-05
-1.89949807984637e-05
-1.67181025872472e-05
1.67240253721629e-06
-3.10474453669188e-05
-1.49850399757519e-05
-1.08008535715849e-05
-2.51934993042619e-05
-1.43109683139262e-05
-1.54424822071329e-05
-2.82020108066779e-06
-4.5666864042694e-05
-3.1351524445978e-05
-2.91447108618742e-05
-1.37553719417119e-05
-1.45421785879554e-05
-7.13417824870564e-06
-2.0972568787316e-05
-2.58686044921892e-05
-1.13599948094551e-05
-1.78837157076344e-05
-3.69947768261133e-05
-4.82882280346365e-06
-9.16356439273586e-06
-1.96113857102853e-05
-1.63308349869419e-05
-1.57886361596144e-05
-1.83314604436943e-05
6.97893885468735e-06
-5.53765605868493e-06
-3.85890023267865e-05
-4.28508890585562e-06
-2.93277608884244e-05
-2.73854353060897e-05
-3.32503732985491e-05
-1.57620888560865e-05
-2.2448992417884e-05
-3.51816490220996e-05
-3.39618977581874e-05
-1.40110927494566e-05
-1.2517733673877e-05
-2.09759316317608e-05
-2.73311695141065e-05
-1.14380021121195e-05
-2.32350158623027e-05
-2.91817546174339e-05
-1.6538998762426e-05
-1.64121085837656e-05
-3.1088745330958e-05
-8.49004186677585e-06
-2.02225665719538e-05
-2.17419461586499e-05
-3.8629931576585e-06
-2.50775210250698e-05
-2.16640129205976e-05
-3.12398343991566e-05
-2.03559373558719e-05
-3.4053531731415e-05
-2.6878698707129e-05
-3.54258074583668e-05
-4.80870748859504e-05
-1.30645047480333e-05
-3.82059991362221e-05
-6.85685110867293e-06
-2.06971656856821e-05
-3.15381785366201e-05
-3.4155505781931e-05
-3.88585920451988e-05
-2.08784250925281e-05
-1.89275595839864e-05
-4.79994231565209e-06
-4.45207191989211e-05
-3.38672741192697e-05
-3.32087665561621e-05
-1.22964723615161e-05
-1.2223520979981e-05
-1.5845639278727e-05
-2.18898811204961e-05
-2.98150253597821e-05
-5.40566209256514e-06
8.85111876446603e-07
-1.1258376404141e-05
1.32078314170545e-06
3.23669524271241e-06
-2.34477912501854e-05
-2.56408641122455e-05
-2.36100598812025e-05
-1.82437389237402e-05
-1.7813540524879e-05
-1.79029544086745e-05
-2.9621584259918e-05
-3.58893931244365e-05
-2.90410826595081e-05
-2.11562430876582e-05
-1.93993912809719e-05
-1.19932106272686e-05
-1.7920430957785e-05
-1.72878500636358e-05
-5.84502987573663e-06
-3.70358433265411e-05
-3.10050617164071e-05
-3.32395041793924e-05
-6.9516928072101e-06
-2.53490642582024e-05
-9.74567122545504e-06
-1.91280303322619e-05
-1.34161366859389e-05
-1.07207555048726e-05
4.56370874022605e-06
-3.57081756535933e-05
-8.72592794898677e-06
1.35371901518847e-06
-2.75333059344425e-05
-1.40574904714125e-05
-3.08824714871317e-05
-2.08243849639476e-05
-8.40586940773891e-06
-3.76987228783944e-05
-2.65584003788076e-05
-1.25658904319046e-05
-3.5115720808425e-05
6.32763970669192e-06
-3.64046572378938e-05
-2.17112725966505e-05
-5.84154529991231e-06
-2.06971196415477e-05
-1.53380622473699e-05
-1.8412422079842e-05
-2.05046495116818e-05
-4.13744993504181e-06
-1.61453456732523e-05
-2.26710730190439e-05
-2.77558723859683e-05
-3.63185995045062e-05
-3.69020310455748e-05
-9.04408534197973e-06
-2.16561906644972e-05
-5.3597101637361e-06
-1.5552439033466e-05
-3.23553566314465e-05
-5.71468561003628e-06
-1.50988202107454e-05
-1.56712357036344e-05
-1.47249891128076e-05
-3.0345664867053e-05
-2.00118377269839e-05
-3.8721638180492e-05
-1.21708454300339e-05
-1.48518455802257e-05
-2.32790130366947e-05
-3.53305176131242e-05
-3.15516370172648e-05
-8.92679576082851e-06
-1.2590067645806e-05
-3.27820916928644e-05
-2.7895920117999e-05
-3.41085645771327e-05
-1.70614650560275e-05
-1.40045993033594e-05
-1.57773782156526e-05
-1.91293630053231e-05
-1.84860772243274e-05
-2.77234922385177e-05
-3.33107579546379e-05
-1.64840812617451e-05
-3.74395966586296e-05
-1.32046314143084e-05
-2.76130998929855e-05
-3.58404349244432e-05
-4.64454756744376e-06
-1.70450975554998e-05
-1.25574631900859e-05
-2.0093876783227e-05
-1.11159758138455e-05
-1.8247929880908e-05
-1.27178833528825e-05
-5.75473559469583e-06
-1.57826977560611e-05
-1.28061527579223e-05
-1.35739040674197e-05
-1.12075992546112e-05
-1.37405684090363e-05
-5.11569472812094e-06
-4.33343501522081e-07
-6.74900088711188e-06
-1.47164517146045e-05
4.16412711283205e-06
-3.42753414898994e-05
-2.66106322504705e-05
-2.00942262048479e-05
-2.03207903911663e-05
-1.1455378589237e-05
-1.97990820422189e-05
-8.0134525695164e-06
-3.42932847473336e-05
-3.49664417613752e-05
-2.59874101968829e-05
-2.23422387067165e-05
-2.18461879018258e-05
-1.94521619773871e-05
-5.83289776035786e-06
-1.05370929456465e-05
-1.57725500434685e-05
-1.48730241598562e-05
-2.3980623963663e-05
-8.57019359120904e-06
-2.07625760632535e-05
-9.10161692717864e-06
-1.48646416891122e-05
-1.93045830884573e-05
-1.85160877383207e-05
-2.67334090592559e-05
-3.59715533903775e-05
-3.77836083763561e-05
-2.054904054246e-05
-2.43343585486383e-05
-2.58170786424181e-05
-1.26598487818275e-05
-1.87821522226705e-05
-2.3713125731781e-05
-1.812453119741e-05
-3.42156466910795e-05
-4.11810524361837e-05
-8.18406225146076e-06
-1.79787337604126e-05
-3.12832547750014e-05
-3.44437514138038e-05
-2.40376573996676e-05
-1.81075959950513e-05
-1.57518431604979e-05
-2.19888068813759e-05
-2.19121430717898e-05
-2.24043949630813e-05
-7.5620004675333e-06
-4.17798134110095e-05
-4.96525464827078e-05
-4.29494039093194e-06
-1.51857816829555e-06
-4.19553365689823e-05
-3.87133794086755e-05
-1.32391115430337e-05
-4.21908444769494e-05
-3.38417520769458e-05
-3.73968555469633e-05
-2.56232995938486e-05
-9.85619264008139e-06
-4.53824921224712e-05
-1.53848522045272e-05
-2.39412577043651e-05
-2.12785132822285e-05
1.74444127791749e-06
-1.51891286644312e-05
-2.67364257130375e-05
-1.62856013853528e-05
-2.66191925885323e-05
-6.38106047108151e-06
-9.84079919435562e-06
-1.09630666723082e-05
-2.29973134201658e-05
-8.59992858406013e-07
-2.00586758176794e-05
-1.46993575342448e-05
-1.80256397295917e-05
-9.30007339492884e-06
-2.29298082638166e-05
-2.19478292581201e-05
-4.82907370903613e-05
-1.65355128996656e-05
-4.12053765024624e-05
-9.63321953124881e-06
5.84373822151577e-06
-3.57742382920984e-05
-1.02606864041216e-05
-2.34980653791629e-05
-1.61345773044681e-05
-1.72980271210016e-05
-2.53062802733058e-05
-4.23307297210188e-06
-1.46719481677263e-05
-5.49052541568721e-07
-1.14542549752297e-05
-1.75589424637218e-05
-2.25262433056466e-05
-2.02885243197952e-05
-2.61947128691364e-05
-2.66934537821622e-05
-3.11633125508939e-05
-1.38968002742302e-05
-1.63862102681394e-05
-3.22985145588782e-05
-2.6070321413979e-05
-3.02140708531119e-05
-2.11107675722126e-05
-2.52457637200112e-05
-2.61441315068127e-05
-2.23026128487468e-05
-1.56014492634658e-05
-3.04658065111405e-05
-3.29566698372533e-05
-2.01796185141005e-05
9.09305792172875e-07
-4.44012089105005e-05
7.62642041276643e-06
1.20648416983614e-05
-1.97455868438342e-05
-2.78036432523788e-05
-6.66401532910966e-06
-2.3240021191044e-05
-1.73752958547942e-05
-3.39745764911503e-05
-1.36045502510885e-05
-1.45866654644963e-05
-3.17210212248806e-05
-2.27647849219924e-05
-1.98204276475257e-05
-1.23979501792331e-05
-3.12703030496793e-05
-9.97482054013033e-06
-1.98343380099069e-05
-2.75471059121076e-05
-1.29716687079655e-05
-2.82477892046354e-05
-2.78064288341707e-05
-2.47201331438055e-05
-2.10127885285177e-05
5.5299596776411e-06
4.9981202363625e-06
-1.93229356589848e-05
-1.10189386919992e-05
-3.93367268189259e-05
-1.39441753112238e-05
-1.24229373590264e-05
-3.36440037634483e-05
-5.79789470381221e-06
-1.03868767397036e-05
-1.30870696246631e-05
-1.01649210261066e-05
-3.17592674050093e-05
-1.55028311930093e-05
-1.78034706014404e-05
-2.39164559255525e-05
-1.9949485647676e-05
-2.78177206298345e-05
-1.17465043104596e-05
-1.92779183958385e-05
-6.2346725693603e-06
-4.5528780428526e-05
-1.16271038673309e-05
-5.6054751371054e-06
-5.04919638718321e-06
-9.82124966148347e-06
-1.94870867191475e-05
-1.80970143443193e-05
-6.44459872451679e-06
7.7583972413226e-06
2.39284071579357e-06
-2.27694659847903e-05
9.19245905853584e-06
-4.86281204496608e-06
-1.81719128406807e-05
-3.21430432108634e-05
-2.76581205386058e-05
-4.01017967268298e-06
-2.5711466804904e-05
-2.16471445579004e-05
-3.1971212595326e-05
-4.14143850500824e-05
-1.59836994133519e-05
-2.4110864793149e-05
-9.47244495862657e-06
-3.25697445065086e-05
-8.97973221614323e-06
-4.99202086948121e-06
-4.81565415094267e-05
-4.62255128645964e-05
-2.5660759152572e-05
-1.55701717665805e-05
-2.5221042550147e-05
-1.90816101634145e-05
-3.82883537481943e-05
-2.52971372847285e-05
-2.69998309321966e-05
-5.45199568143736e-06
-3.7003326654726e-05
-3.56887676047674e-05
-1.09877949986677e-05
-2.3751107749644e-05
-1.31513255337547e-05
-2.84434386141996e-05
-4.80045017692141e-05
-1.57963035677831e-05
-2.26422631781045e-05
-3.4295033200435e-06
-2.19667679989801e-05
-4.29744844223034e-05
-1.04296310984009e-05
-1.91170411718943e-05
-1.69054141109141e-05
-3.17816078146267e-05
-3.938598601441e-05
-2.25839094144317e-05
-1.35577037327463e-05
-1.39165542898881e-05
-1.18491733090656e-05
-2.16622301513293e-05
-2.36995206875944e-05
-2.83627435540422e-05
-1.76003958766476e-05
-2.86082351588462e-05
-3.32178209431826e-06
-2.72501500163015e-05
-3.08157155249139e-05
-3.30345183741637e-05
-1.82323887669458e-05
-1.88752565290003e-05
-1.51792943662361e-05
-7.69123827822046e-06
-3.18360449693212e-05
9.00263499280225e-06
-1.364911622615e-05
-3.27571267016998e-05
-2.24687757539809e-05
-2.30896070284451e-05
-9.03300728292352e-06
1.21170805391219e-05
-2.53668566104787e-05
-2.67972616169372e-05
-1.95404671032463e-05
-2.14191513278188e-05
-1.45200733505582e-05
-1.29234512583313e-05
-3.16813719237903e-05
-6.25339647961056e-06
-1.49909151438811e-05
-1.17852416660864e-05
-2.39375505163928e-05
-2.63911118304462e-05
-2.54886440588708e-05
-6.83009157972589e-06
-1.54239365616577e-05
-1.41779834205965e-05
-6.58194263510628e-06
-3.87877566641192e-05
-2.27391398162053e-05
-3.29874568621137e-05
9.69797490249431e-06
-6.93081034717337e-06
-4.49580653369238e-05
7.8973066834116e-06
-2.14739827765359e-05
1.22407010236377e-05
-3.60651036400175e-05
-2.6179061169065e-05
-3.69583316830438e-06
-4.04254007272075e-05
-3.7459793560195e-05
-4.4787240283474e-06
-1.2857585293949e-05
-8.37209655090239e-06
-2.02804849790645e-05
-2.37211527933139e-05
-3.01447649614042e-05
-3.97507218929693e-06
-2.7816620929361e-05
-2.37334904569518e-05
-3.08168860677162e-05
-1.82949288808235e-05
-2.51313429808237e-05
-3.15302384510977e-05
-3.77687085234777e-06
-3.64869840158372e-05
1.01872547429826e-06
-5.44490224415859e-06
-3.69813128813988e-05
-8.97501188091753e-06
-8.28362133498479e-06
-2.79506009974083e-05
-1.15306200071803e-05
-7.77341453045565e-06
-2.38129041292744e-05
-1.56826132248023e-05
-1.32045853592411e-05
-1.29324022562635e-05
-2.40242079120831e-05
-5.1238499038027e-06
-3.34510045690714e-05
-2.21401806910916e-05
-1.45081877747022e-05
-2.60226148703528e-05
-1.4212048052022e-05
-2.42380143401642e-05
-1.34782045313125e-05
-3.9982915222559e-05
-1.06814651852901e-05
-7.0474865677591e-06
-2.40153445615279e-05
-8.56256673406152e-07
-2.02523487864599e-05
-1.74373836300889e-05
3.89758412103995e-08
-1.44732371774983e-05
-1.55216686330247e-05
7.1504583763684e-06
-5.63324189147106e-06
8.49612585114095e-06
-6.81506662599536e-06
-1.44472773142779e-05
-1.32275407498267e-05
-4.72355063053502e-05
-3.1434957238527e-05
-1.05144257716847e-05
-9.82856343831896e-06
-1.71975749121867e-05
-2.47334301812114e-05
-1.59098070624258e-05
-4.48503331930278e-05
-3.46480925038695e-05
-9.2502868128006e-06
-2.29960956556347e-05
-3.55923036160259e-05
-3.05437540303935e-06
-1.6292309300365e-05
-4.50484214590432e-06
-9.96184405160161e-06
-2.16265052343637e-05
-3.54362490738351e-05
-1.87644158941122e-05
-7.88531544326494e-06
-1.82659758297496e-05
-2.37804507070655e-05
-1.56721324506432e-07
-7.97330147633316e-06
-3.07613935355133e-05
-3.15626748173105e-05
-8.06863652547886e-06
-7.29067928529391e-06
-1.50541822541892e-05
-2.48428710507982e-05
-1.9268996191994e-05
-1.832674143907e-05
-2.58253080953773e-05
-2.44283224217523e-05
-4.17646838063952e-05
-2.75259548031472e-05
-3.05832532445197e-05
-2.42860671202774e-05
-1.1985912407367e-05
-4.56813013586684e-05
-9.20985591923409e-06
4.78570388826689e-06
-2.88676181969793e-05
-2.29631826174199e-05
-3.06842870903881e-05
-1.73092721522196e-05
-4.4476472986468e-05
-1.74468424719512e-05
-4.48780093826979e-06
-1.62557253904001e-05
-2.55694438030617e-05
-9.29319640822727e-06
-2.41325129928209e-05
-2.60601495903519e-05
-5.72014136461114e-06
-2.32665872304333e-05
-2.79187320859385e-05
-1.76870878784691e-05
-3.96362596201855e-05
-1.97230273262535e-06
-2.9799742220479e-05
-2.0265577142374e-05
-3.26993846202959e-05
-2.15577529219316e-05
-1.52319544461968e-05
-2.54755869470588e-05
-1.22907922347935e-05
-3.99010529221406e-06
-3.30088429723455e-05
-2.37638837118549e-05
-1.77283292715647e-05
-2.59226903434378e-05
-1.25178444068756e-05
-3.65686150154795e-05
-2.60619066736017e-05
-1.3023972066867e-05
-1.16088314113907e-05
-1.82934712571039e-05
-1.59403857132554e-05
-2.33853977048918e-05
-2.24798885023824e-05
-1.09987352542198e-06
-1.2556219508435e-05
-2.80552058632795e-05
-1.48100704635323e-05
-4.19809144353689e-05
-4.04667033892049e-05
-2.96741458356247e-05
-1.76802271523657e-05
-1.01477043656011e-05
-8.84896181068185e-06
-5.55503918149738e-06
-3.37101065857623e-06
1.84936019530134e-05
-2.6058348740611e-05
-2.36327888057642e-05
-1.85478159363336e-05
-1.40525802803496e-05
-1.59569657067626e-05
-1.8312872792509e-05
-1.67184937152774e-05
-1.70455781736549e-05
-3.16605819571655e-05
-2.13052083627989e-05
-1.96446227617966e-05
-2.36848059563689e-05
-1.2838267179128e-05
-3.54985309032489e-05
-3.15451951878745e-05
-2.81348058473454e-05
-2.0703076346617e-05
-1.54517289100591e-05
-2.92797697213649e-05
-3.56289222590895e-05
-2.57512889484606e-05
-1.84738288306428e-05
-2.84538493766775e-05
-8.67177319963108e-06
-1.20024631112329e-05
-2.19287714278596e-05
-3.00731955843009e-05
-2.53748974871696e-05
-1.44995960374169e-05
-2.40192063470537e-05
-1.85421033795013e-05
-1.54878666000746e-05
-7.70687071754445e-06
-1.49517478228128e-05
-1.77219128620814e-05
-9.37589932691991e-06
-3.04932623906227e-05
-2.41866640971732e-05
-3.19261841156543e-05
-2.84129263145476e-05
-2.26918104962933e-05
-3.9134417098827e-05
-3.188913172017e-05
-2.92999416919581e-05
-3.23450580732461e-05
-3.00655194845759e-05
-6.68814265061763e-06
-2.30215261542689e-05
-3.13710353838865e-05
-2.30318976722001e-05
-2.48188587265374e-05
-4.10600232806017e-06
-4.13036199687295e-05
-4.06554228644419e-05
-2.35131064941092e-05
-3.05127942431675e-05
-1.01967927051615e-05
-3.72441013434332e-05
-3.54610796393742e-06
4.27344756980277e-06
1.22278116274994e-06
1.12434414767884e-05
-4.07303019831235e-05
-1.59388024269297e-05
-4.49523064071042e-05
-2.21485264750398e-05
-1.6205603999584e-05
-5.76241031703048e-06
-1.23407277473858e-05
-2.38088129161875e-06
-2.03517442420103e-05
-1.45385995479496e-05
-2.34899499129073e-05
-1.50469882643501e-05
-4.27951666339976e-06
-6.28196417736649e-06
-9.14602223570319e-06
-2.23736122441355e-05
-7.66030470732415e-06
8.25282463050333e-07
-1.52890403859879e-05
-1.95137163795605e-05
2.95425678754658e-06
-1.94632692893776e-05
-2.83515461435535e-05
-1.25692513114318e-05
-2.12665171922179e-05
-2.29716117409988e-05
-4.2718997435407e-05
-2.07167595333815e-05
-5.90839272863843e-06
-3.40965186949444e-05
-9.77864303074554e-06
-1.17538704158818e-06
-6.58601763242119e-06
-1.74675206822283e-05
-2.46017781612021e-05
4.39950601436592e-06
-3.42265563433884e-05
-7.57033837816857e-06
-1.4181233020664e-05
-1.63492364472999e-05
-2.26048182195993e-05
-1.51412097619657e-05
-3.52021163325814e-05
-1.73649969451942e-05
-2.96288940618007e-05
-1.00760773005669e-05
-3.43483672311873e-06
-1.63553890847346e-05
-2.28894809660792e-05
-4.01526239534404e-05
-3.13329807675877e-05
-3.17674686520644e-05
-5.68546579113483e-05
-2.24836755641192e-05
-3.0768073066696e-05
-4.40346014144859e-05
-3.01369660485637e-05
-2.58115680424945e-05
-4.01409559515655e-05
-4.5354152595289e-05
6.87419739906076e-07
-2.55248368908327e-05
-3.21774472405175e-05
-1.8245185770406e-05
-4.6474966240234e-05
-1.39735483115021e-05
-1.61045497002152e-05
-1.06156560193463e-06
-1.48344501933274e-05
-2.58230432635295e-05
-1.57688156328687e-05
-3.05172321306908e-05
-1.31864700562883e-05
-1.7011854586971e-05
-4.43524082762593e-05
-2.42129292150899e-05
-1.90939426780641e-05
7.06680424336095e-06
-9.41715705889021e-07
-2.36870553937103e-05
-2.28648178221494e-05
-5.69722075982064e-06
-2.41581008106434e-05
-2.72270852466978e-05
-1.75776510690211e-05
-3.10667472339143e-05
-1.8274797037794e-05
3.01105444524097e-06
-4.12505523191102e-05
-2.55731929709328e-05
-2.03067113265485e-05
8.20404279371651e-06
-2.85906137113635e-05
-2.86697997045899e-05
-2.17773089239058e-05
-1.10011159266209e-05
-2.51940934056294e-05
-2.95616603778438e-05
-2.33312696130597e-05
-1.80963860700526e-05
-3.05539730429132e-05
-4.09797010606029e-05
-1.94020561702077e-05
-2.22444599438909e-05
-1.43703042022138e-05
-1.71111632333835e-05
-2.75232980569382e-05
-2.30532766940124e-05
-1.45955435049532e-05
-3.07152908135177e-05
-2.82107845539916e-05
-1.47442648414236e-05
-2.16308983395797e-05
-1.61806598232535e-05
-2.52203300609722e-05
-3.03255141911245e-05
-5.37992928718447e-06
-1.61248165492804e-05
-2.09729304669922e-05
-3.32288178970451e-05
-2.51792908371016e-05
-3.07883874500721e-05
-2.73968759760372e-05
-2.21088943973314e-05
-3.5449674694596e-05
-7.62396133006606e-06
-1.05408422801777e-05
-1.43852212442626e-05
-6.12697409600996e-06
-3.12254069746433e-05
-2.99066556203078e-05
-2.7904714303159e-05
2.09794727214277e-06
-4.45396126528983e-05
-2.44263198635715e-05
-2.08456565804342e-05
-2.52065845233378e-05
-1.15418806660521e-05
-2.05768918162549e-05
-1.33200666514427e-05
-2.48096545793152e-05
-2.99524893129643e-05
-1.94462352556261e-05
-9.71259971897759e-06
-3.0449024158992e-05
-3.06104266852519e-05
-3.40501021666455e-05
-2.6421904289527e-05
-1.23996103562632e-05
-3.96384801431364e-06
-2.28904978918984e-05
-6.00733443174331e-06
-3.41496159444346e-05
-3.86165277783106e-05
-1.81557240721579e-05
-3.40624760197132e-05
-6.28745335370181e-06
-9.30283446502516e-06
-2.95016851855544e-05
-2.5375835625463e-05
5.5219368222513e-06
-6.17319565406908e-07
-3.49559666445293e-05
6.57886160435412e-07
-2.30018831922325e-05
-1.87996237296802e-05
-2.41085396921273e-05
-2.75326265111867e-05
-4.14038558251651e-05
-3.0412877421916e-05
-2.34541865471361e-05
-1.07168436710433e-06
-2.1758540751093e-05
-2.81439774001976e-05
-1.67809183477613e-05
-2.2833155720714e-05
-1.9720395509485e-05
-2.31688868214438e-05
-8.2003822121248e-06
-1.49953306941256e-05
-2.38030298456305e-05
-3.99871799515268e-05
-4.82855497587912e-06
-1.20658122574908e-05
-2.37500381555155e-05
-5.19030537116585e-05
-2.43379223511082e-05
-1.85347541200999e-05
-2.28208782735494e-05
-3.24629268957963e-05
-3.78176373528871e-05
-3.27437430088064e-05
-9.03816034861601e-06
-2.13744885404635e-05
-3.24392270287481e-05
-6.01858380179792e-06
-2.41864072128403e-05
-3.67593562247127e-05
-1.72691014009382e-05
-1.07364275791342e-05
-1.42156877282144e-05
-3.41554055805731e-05
-2.37253889980353e-05
-2.55367659293391e-05
-2.38464562924927e-05
-4.07100863702901e-05
-2.45411243699966e-05
-3.89543193734061e-05
-2.70262264945198e-05
-2.06699073366941e-05
-3.50245599132999e-05
-2.27594522269002e-05
-4.37389289046291e-05
-9.25761046554829e-06
-2.58285055517147e-05
-1.52034592359646e-05
-4.04239345251614e-05
-8.9048817364774e-06
-5.45017318775595e-06
-2.29203483903751e-05
-3.95761110771519e-05
-3.81047780635422e-05
1.72560244164e-06
-2.63534730177553e-05
-1.70716825993847e-05
-1.58789907255286e-05
-1.46555839621125e-05
-2.11049199533369e-06
-2.39210058497899e-05
-2.57835119687727e-05
-1.80320838708476e-05
-1.31511844961893e-05
-1.29728352269023e-05
-8.30272451748045e-06
-3.815933620288e-06
3.96561118844856e-06
-6.1045673249217e-06
-2.8455492734122e-05
-5.21183369248119e-06
-2.7093078606612e-05
-1.88147682424096e-05
-4.36735686851275e-05
-2.40595236758277e-05
-1.57314947044231e-05
-3.57932932619364e-05
-2.64445166764885e-05
-3.838201412959e-05
-3.61417620973247e-05
-7.31056752141557e-07
1.72323119880856e-08
9.67694161944285e-07
-1.48450567311362e-05
4.61089259068408e-06
-4.68404116043068e-07
3.00281567802582e-06
-1.75020883679255e-05
-1.31740084782725e-05
-2.47574800478131e-05
-2.71206995948698e-06
-1.95155603168658e-05
-5.3153962892474e-06
-1.56460072383319e-05
-1.75307644825546e-05
-1.79633661364042e-05
-3.86758298840791e-05
-1.25959776080879e-05
-4.13353614311062e-05
-1.9499625728154e-05
-2.41846172272958e-05
-1.16048352280185e-05
-2.38028205983397e-05
-1.50394246037728e-05
-1.86841542145043e-05
1.05401037218922e-06
-2.30247848174137e-05
-5.40357369586888e-05
-2.32735221551284e-05
-6.34094283419788e-06
-1.25849867890075e-05
-7.89164113314941e-06
-1.24541070734288e-05
-3.775467333551e-05
-7.85637330697319e-06
-2.87027921578279e-05
-1.585244574421e-05
-9.17452961818916e-06
-3.50438124897872e-05
-3.06820131224197e-06
-3.18206697340689e-05
-2.02078269304461e-05
-2.82233018572623e-05
-3.78632435066034e-05
-3.96020514414572e-05
5.82486650544173e-06
-1.79116766762802e-05
-1.80151310603246e-05
-1.74359181167892e-05
-1.77051601452544e-05
-1.49800898169781e-05
-1.99651968383579e-05
-3.21535724363185e-05
-4.64378218646458e-05
4.49461580381835e-06
-7.37492950872021e-06
-2.92605435662388e-05
-2.12107994479232e-05
-1.13999209875763e-05
3.41722303555544e-06
-1.96706927442273e-06
-2.27033603447807e-05
-3.21789249427869e-06
-1.34878639473478e-05
-1.47654309836666e-05
-7.73796368564208e-06
-1.41165617809695e-05
-2.98512423714734e-06
-3.39370694473512e-05
-1.72085561517994e-05
7.27943201518969e-06
-1.24951073502914e-05
-2.40685289218335e-05
-1.34812634525355e-05
-2.43863242899893e-07
-3.43580779112016e-05
-2.89167752553187e-05
-2.67528149535745e-05
-3.57387765675919e-05
1.44766324328748e-06
-1.80203087037319e-05
-3.63261828772537e-05
-2.64324135543299e-05
-1.3250475046255e-05
-1.9364132251804e-05
-2.14494924733496e-05
-7.84719296342053e-06
-7.90264328582185e-06
-9.86824314441426e-06
-9.0809029427991e-06
-2.06717647576473e-05
-4.68856924473137e-05
7.17534526576938e-07
-2.28555017876103e-05
-2.85007722356829e-05
-1.72946939121286e-05
-3.6996601121536e-05
-1.80679560401602e-05
-4.03163973011518e-05
-3.33606952144317e-05
-1.88604868747332e-05
-2.62594789657172e-05
-6.60630934869947e-06
-4.28842796594918e-05
-3.15816901540153e-05
-2.04369556378591e-05
-9.40623760312338e-06
-2.95684050843086e-05
-1.42697219744197e-05
-1.6276784708494e-05
-9.37360728114574e-06
2.0114790617767e-06
-3.02083925866724e-05
-1.90229490880993e-05
-2.0399304115811e-05
-1.43180778146506e-05
-3.95786171983358e-05
-1.03888175117826e-05
-1.7133357279826e-05
-1.20444108571165e-05
-4.55621262521697e-05
-2.23815470879264e-05
-2.34730685453684e-05
-3.18538470351062e-05
-4.22561282670682e-05
-2.69288509838947e-05
-2.33077692366924e-05
