# Supplementary material for: Research on computational propagation and identification of mine microseismic signals based on deep learning
Source: PLoS One. 2025 Oct 22;20(10):e0334641. doi: 10.1371/journal.pone.0334641 (PMC12543183; doi:10.1371/journal.pone.0334641)
Supplement: S1 Data — (ZIP) [file pone.0334641.s001.zip › 000100500001020.xlsx_0.txt_24.txt.txt]

-2.8419485097211e-05
-2.90119691725571e-05
-3.09132689313887e-05
-1.95865403614408e-05
-4.22632948559551e-05
-8.79242933513841e-06
-1.35622803153226e-05
-2.88083155785978e-05
-2.07882127346747e-05
-7.9466311175882e-06
-2.92470488402113e-05
-3.00062757727675e-05
-3.23553182566363e-05
-1.76901768047245e-05
-1.68133364986474e-05
-4.16152053511411e-05
-3.22614352138919e-05
-5.14810744530432e-06
-8.35435738646081e-06
-4.60405428416513e-06
-3.93772666425579e-05
-2.18355700740143e-05
-6.31231691650875e-06
-3.21811076141717e-05
-2.37359892563915e-05
-2.30893554498729e-05
-3.09138068632341e-05
-1.17359023070287e-05
-1.34239492603593e-05
-3.00802676380591e-05
-1.59496926987357e-05
-2.1819752955331e-05
-4.33394014160359e-06
-1.10011268735992e-05
-2.81650301217536e-05
-2.21520872402587e-05
-1.23720101892047e-05
-1.64806380986423e-05
-3.04513586106749e-05
-3.05115356942432e-05
-3.7298836172551e-05
-3.13061929527874e-05
-3.00325070064775e-05
-3.26195086755962e-05
-5.31610098375509e-06
-4.56710522445762e-06
-1.19140859302135e-05
-4.01246995731189e-05
-1.13807541347904e-05
-2.56399736141686e-05
-1.3433724706697e-05
-2.68740323325021e-05
-1.14906315765201e-05
-2.43106539446523e-05
-2.91549152376218e-05
-3.82680542677926e-05
-2.98670844949427e-05
-2.00906802352827e-05
-3.88796279746134e-05
-7.15887527819822e-06
-1.20660430271162e-05
2.87745071414891e-06
-1.33031645778271e-05
-1.6799152102165e-05
-2.08783912846429e-05
-1.74417926120133e-06
-2.30066975715161e-06
-2.26951906686374e-05
-2.54617346692053e-05
-2.18406303665627e-05
-1.45203873279371e-05
-1.98710042760494e-05
-3.21094455003456e-05
-9.93163124878624e-06
-2.97089994724065e-05
-1.86419478900939e-05
-1.06588275494549e-05
-1.28689648868698e-05
-2.80743595590972e-05
-2.95784552668995e-05
-3.26278416290993e-05
-1.47525063422075e-05
3.0393377644207e-06
-2.03933234786634e-05
-1.3519380394163e-05
-2.11676655681667e-05
-3.16241016070384e-05
-2.6469305096372e-05
-1.58936845462663e-05
-3.6228880905731e-05
-1.62589588942351e-05
5.68512508697969e-06
-9.65202458315092e-06
-1.85676196279711e-05
-1.03070470821882e-05
-1.33577949289485e-05
-1.5945385826642e-05
-2.78838961005076e-05
-3.44259570517122e-05
-9.43599157647366e-06
-2.32975057990477e-05
-2.10528022316444e-05
-2.01643022868435e-05
-2.4036814585981e-05
-1.51181191793897e-05
-2.10708703015045e-05
-2.06451476518714e-05
-4.03427285460832e-05
-1.41504258474635e-05
-2.90136679715347e-05
-1.78150283279712e-05
-1.00172230498592e-05
-3.37846496569488e-05
-4.06664124629577e-05
-2.40761806498621e-05
-2.83436450943576e-05
-2.18596078062251e-05
-2.53892030058013e-05
-1.23847978564547e-05
-1.8890484584818e-05
-2.56285652275389e-05
-1.94867982140599e-05
-3.70618793647138e-05
-2.76058254686187e-05
-6.03363563401992e-06
-1.75854256701415e-05
-1.408515725026e-05
-2.83325580623013e-05
-3.31579893653559e-05
-2.99679089423279e-05
-8.46709535607537e-06
-3.03597054048775e-05
-4.01506808212742e-05
-2.48159241980877e-05
-1.18089616589431e-05
-1.06269043578766e-05
-2.07397326388605e-05
-1.83658539847244e-05
-2.47124862876679e-06
-1.04930134402533e-05
-2.71455413542547e-05
-2.11164163954023e-05
-6.42288844666437e-06
-4.47703774448313e-05
-1.83758164039142e-05
-1.43469729746873e-05
-3.92554729443521e-05
-2.69881883681983e-05
-8.47763019963669e-06
-1.54391500142125e-05
-2.45076813480631e-05
-2.0226074733742e-05
-1.30840157974568e-05
-2.39774202812587e-06
-2.22801780856533e-05
-1.99436968661649e-05
-3.91362225048415e-05
-3.0698665555907e-05
-9.05616114283808e-06
-3.99335951824711e-05
-1.33608642441756e-05
-2.81886712573169e-05
-4.57115031210495e-05
-1.41887064692303e-05
-1.68477042233073e-05
-2.1311348840458e-05
-4.17875499579946e-05
-3.8248606056443e-06
-1.41625230014625e-05
-1.27365088471496e-05
-1.10561568325209e-05
-2.07120614862143e-05
-3.62800103962758e-05
-1.3465380460807e-05
-3.00034337871986e-05
-7.31146572665184e-06
-3.30070584615674e-05
-1.08180992278647e-05
-1.42013948321376e-05
-2.36770350785414e-05
7.3038876378203e-06
-1.2884516603352e-05
-3.98259578458762e-05
-1.85195636674289e-05
-1.75003050561799e-05
-1.87548111311148e-05
-1.85510024223043e-05
-1.99969732993027e-05
-3.69829737121088e-05
-9.85036298911023e-06
-1.09075125017755e-05
-2.17969961754109e-05
-2.24090090981347e-05
-1.14507346643025e-05
-4.73334468730778e-05
-3.95314579720388e-05
-3.62273733089504e-05
-2.67239555096256e-05
-2.74381928810541e-05
-3.36382371963381e-05
-2.97232500868858e-06
-4.52162988024266e-05
5.15092028755208e-06
-9.29072271514457e-07
-1.77747607014933e-05
-1.45367546091815e-05
-1.24413324010698e-05
-6.71898740879391e-06
-3.75101389424341e-05
-1.90335392659688e-05
-2.62604535631748e-06
-1.00210486153373e-05
-6.5614171602271e-06
-2.90591625462169e-05
-6.87958169764585e-06
-3.21637568461068e-05
-2.38905631860733e-05
-2.14621974168925e-05
-5.58588167356445e-06
-2.04335732577259e-05
-1.29837865898392e-05
-2.28540626944117e-05
-1.09217253985408e-05
-3.4053649219158e-05
-1.00791436269157e-05
-1.91212177901899e-05
-8.03540076144888e-06
-2.73135246574823e-05
-2.48272860179632e-05
-9.20135271294699e-06
-2.86427693179032e-05
-2.16037543000974e-05
-4.98199669755211e-06
-3.52314534548939e-05
-1.09873559402017e-05
5.09820863774775e-06
-1.81490084857023e-05
-2.23644163301827e-05
-3.08982555393452e-05
-9.04276668318332e-06
-1.11155306650505e-05
-9.08009372370755e-06
-1.66209481897246e-05
-2.80706175843122e-05
-1.88299615401181e-05
-1.85918891146377e-05
-2.30791137764177e-05
-3.66283033991646e-05
-2.93037301701636e-05
-3.88365943988522e-05
-4.99874812036677e-05
-2.89862563443892e-05
-2.39064343753662e-05
-2.02134807649625e-05
-1.13224796389351e-05
-1.2488318834157e-05
-1.49515478275566e-05
-6.85109701724884e-06
-1.80292333471447e-05
-1.53066534967652e-05
-3.60793875391749e-05
4.77157649895323e-06
-1.70979794343173e-05
-3.07918628936929e-05
-2.99423047245821e-05
-1.02922754983568e-05
-1.95791320164678e-05
-4.09931640356896e-05
-2.53583797081045e-06
-3.08087765116187e-05
-4.2175843734552e-05
-3.20350192955212e-05
-9.45279544701751e-06
-3.21170663658409e-05
-3.16168470932768e-05
-1.34789148957494e-05
-3.65077216262287e-05
4.97547425437067e-06
-1.17826087546264e-05
-1.79842619235957e-05
-2.80867375714631e-05
-1.2380760645911e-05
-8.10321129988578e-06
-1.02893071135624e-05
5.97159281314438e-06
-2.8957864133695e-05
-2.99044747476663e-05
-3.97897058713299e-05
-2.57154483503899e-05
-3.17351502866806e-05
-3.90482337041536e-05
-1.92999520896671e-05
-1.45028476279894e-05
-2.42039729953739e-05
-2.216296422403e-05
-3.32919188491385e-05
-2.54460147676944e-05
1.59016217342018e-05
-3.80125988793095e-05
-7.82856715395289e-06
-8.81129108641988e-06
-7.48540241904914e-06
-1.3278873309841e-05
-2.06329528746777e-05
-8.31721274667179e-06
-1.91232926248626e-05
-6.43440115530987e-06
-2.4900955818095e-06
-1.01939045930333e-05
-1.61475943479106e-05
-7.62238045068896e-06
4.05119902883001e-06
-1.44088805744402e-05
-2.11897392898153e-05
-2.90382035589378e-05
-2.73636834998037e-05
-2.26001001781695e-05
-1.43433585049816e-05
-1.56840400363954e-05
-3.21197892612588e-05
-1.07395726617106e-05
-3.72322945972257e-05
-2.72138565254838e-05
-4.24985097250172e-06
-2.20354640717519e-05
-1.06692148447139e-05
-2.57112523617007e-05
-2.61254286742974e-05
-8.32053135751684e-06
-4.44925167353188e-06
-2.50154830288432e-05
-4.74241389282394e-06
-3.62025724291602e-05
-4.86753550274682e-06
-3.58295677163149e-05
-2.4448627861021e-05
-3.04302548537151e-05
1.00948977635689e-05
-4.06818527743988e-05
-2.35022817361625e-05
-3.33308738832686e-05
-2.25571475711683e-05
-4.25588764647446e-05
-8.28985301736844e-06
-1.89848249186155e-05
-1.15565064675541e-05
-1.9996791041894e-05
-4.08006465970151e-05
-1.19776082296952e-05
-3.23464319080265e-06
-2.42739097884722e-05
-3.6926715336568e-05
-1.70621901802313e-05
-2.59749081840727e-05
-1.81318555046957e-05
-8.22956769695334e-06
-1.02363316055104e-05
-3.32831606517555e-05
-7.40311819915736e-06
-1.1679249408477e-05
-2.82180936135376e-05
-1.92568933779318e-05
-1.99675620253567e-05
-3.01790803135748e-05
-2.14456576832236e-05
-2.16986501973864e-05
-1.71678453556466e-05
-1.83174387835111e-05
-3.89756974951989e-05
-2.67322097312017e-05
-2.6315144600889e-05
-2.94075654288779e-05
2.74592643930167e-06
-1.38644325055981e-05
-8.30966863812145e-06
-2.52801344442198e-05
-2.31436272379187e-05
-1.28540456981116e-05
-2.3703888900032e-05
-1.11597571520574e-05
-2.70486213958536e-05
-2.29691401431441e-05
-1.66877522775654e-05
-2.50371102310325e-05
-2.50552940357401e-05
-1.82524822822636e-05
-7.76663260306856e-06
-7.88943910843269e-06
-9.04463893198261e-06
-1.70172394890902e-05
-2.3476381316313e-05
-1.56105875520286e-05
-3.42478310005426e-05
-1.56417519170809e-05
-2.39409351631859e-05
-2.09480281496688e-05
-2.42969101297209e-05
-3.58769111790142e-06
-2.14220865399435e-05
-3.73113225729839e-05
-2.21240988512876e-05
-1.71591981192138e-05
-2.74933773147815e-05
-1.86677128961981e-05
-1.8596569749974e-05
-2.26138845433382e-05
-3.17835085843642e-05
-3.16542786477597e-06
-1.90142548024666e-05
3.60696376287824e-06
1.94656628310339e-05
-1.67366635978762e-05
-1.21907040792669e-05
-6.53037210468447e-06
-2.36132928787016e-05
-1.09637876900992e-05
-4.08069012452192e-05
-1.29314512835172e-05
-2.86216252477396e-05
-3.53086145449618e-05
-2.55159995069959e-05
-2.14674696597391e-05
-2.99431594448542e-05
-1.46325217086801e-05
-2.17010822779383e-05
-6.66965843582172e-06
-2.7189433943549e-05
-2.80850052875902e-05
-3.48716755932177e-05
5.26672478190011e-06
1.11299173264392e-06
-2.71754346900371e-05
-7.49939683139366e-06
-1.66896876278242e-05
-2.13783595865021e-05
-3.03208162328596e-05
-6.20134201613929e-06
-1.80005592601369e-05
-3.90104421648381e-05
-3.56376427975632e-05
-2.90227495772311e-05
-2.97718762011517e-05
-9.2580765916137e-06
-2.97545300345841e-05
-2.20007769530867e-05
-5.79384634556052e-05
-6.88938236738383e-06
-3.03637672406133e-05
-2.08368382388857e-05
-2.80064013005512e-05
-2.34387078930419e-05
-2.90515677531811e-05
-1.95342200441251e-05
9.64645994621039e-07
-1.64138989700154e-05
6.10634042521583e-06
-5.59474281029874e-06
-6.3106356012288e-06
-2.30286703683179e-05
-2.34216769092608e-05
-2.53401883973269e-05
-3.37186004604607e-05
-3.99027803287379e-05
-2.92608920791191e-05
-2.83018585466374e-05
-8.94883877111784e-06
-3.46455475078494e-05
-8.41847940655605e-06
-2.12306998059138e-05
-1.76106824981391e-05
-1.12055303873715e-05
-2.35884096367184e-05
-1.24913564018171e-05
-3.02405600989278e-05
-7.59742037803335e-06
-2.14161211129202e-05
-5.7018046913627e-06
-2.87693589117728e-05
-2.47414421563106e-05
-2.85772046555693e-05
-2.44016216101935e-05
-2.4730699071965e-05
-2.19755848013314e-05
-2.47312851772282e-05
-1.44296477260489e-05
-1.16549330729816e-05
-1.79748029271537e-05
-2.10386279190857e-05
-3.68664067670814e-05
-2.60610310297117e-05
-3.12285274555636e-05
-4.54465191835287e-05
-4.85352114018608e-05
-2.77033406522155e-05
-2.71866092807086e-05
-1.41285365365988e-05
-2.41875866631521e-05
-4.70152244994349e-05
-2.83355075983528e-05
-1.1270734693614e-05
-2.08054363884646e-05
-3.36270815684311e-05
-2.45769966431376e-05
-2.23245469405602e-05
-3.31720192959744e-05
-1.70383430196382e-05
-6.9032647920108e-06
-2.02030918206196e-05
-9.19343669618778e-06
1.07959396018229e-05
-2.44612227276993e-05
-9.01775317560239e-06
-2.305554165602e-05
-1.98904085815971e-05
-3.16496980057297e-05
-9.1711366918879e-06
-3.01476626103263e-05
-1.47183481590019e-05
-1.31391516371424e-05
-6.07681448103641e-06
-8.11627670777238e-06
-3.05730580323716e-06
-6.46943958747739e-06
-4.82162047439158e-05
-1.63695239041972e-05
-1.22921746723298e-05
-3.35348893547993e-05
-1.89718518444764e-05
-2.15223768825241e-05
-6.32823889634414e-06
1.04602595051468e-05
2.16571930205509e-06
-2.15829807628306e-05
-2.42536321108823e-05
6.15778190478303e-06
-2.56607778316487e-05
-1.20680659387803e-05
-1.30677960163186e-05
-2.61808774059332e-05
-1.17919106114888e-05
-4.98686548265895e-06
-2.7234051940175e-06
-2.47178656095891e-05
-2.04255068259221e-05
-2.31816122669292e-05
-1.39053350164506e-05
-4.51650864484785e-05
-1.41552594642645e-05
-2.43407921053591e-06
-3.32518142794278e-05
-1.61239374238492e-05
-1.39913940323602e-05
-1.16260809544189e-05
-8.30846585800899e-06
-1.12226268070143e-05
-2.57466589620264e-05
5.38534364265614e-06
-1.58692469390607e-05
-1.54325737798177e-05
-1.22127624334037e-05
-1.87781037108009e-05
-2.45453213860739e-05
-9.23265620783623e-06
-2.55503017646387e-05
-2.4245873374629e-05
-1.49992778508933e-05
-1.40029888241626e-05
-2.79046353172066e-05
-9.63156772690752e-06
-2.33291340007934e-05
-3.83380107779644e-05
-6.72912912792661e-06
-1.31196646538174e-05
-2.84956001428771e-05
-2.46877285927114e-05
-1.07729046116866e-05
-6.99191150002532e-06
-2.1525874289969e-05
-2.34716398494699e-05
-3.58961812667282e-05
-2.76195168527827e-05
-2.53485784140429e-05
-3.76935627035072e-06
-1.90676715215712e-05
-7.91305055197831e-06
1.06878892495351e-05
-1.97880915335965e-05
-2.10829869882728e-05
-2.47653848578105e-05
-6.4202587083511e-06
-1.29775616280264e-05
-3.54982225092762e-05
-1.03950773164001e-05
-3.43415095780421e-05
-3.33672843179828e-05
-2.13566967245114e-05
-2.26258002358538e-05
-2.53486302809795e-05
-1.70589545974812e-05
-1.75009298379449e-05
-9.96707679008545e-06
-4.79603745233922e-05
-1.02406677424523e-05
-9.58315144723002e-06
-3.62296099213501e-05
-4.68922124545788e-05
-2.48229192415513e-05
-8.22357106537362e-06
-2.0553112089829e-05
-8.09241266249458e-06
-1.7752886186769e-05
-3.02889814867259e-05
-8.99865724402018e-07
-1.70920691091287e-05
-3.05824029233921e-05
-2.06087165003391e-05
-2.15816235539154e-05
-8.037344783443e-07
-3.69233885701485e-05
-2.38982149337592e-05
-4.64895689468235e-06
-2.51251998520611e-05
-2.11470878404613e-05
-3.09301296274073e-05
-1.88964207733091e-05
-3.1933319172426e-05
4.2211284838267e-06
-9.03895483166969e-08
-1.70825417265589e-05
-1.01788211781196e-05
-2.71954338672885e-05
2.00445496054003e-06
1.51056078995483e-06
-1.43792652857608e-05
-2.01722354625506e-05
-2.52106626998465e-05
-2.31315704213962e-05
-1.59636505150639e-05
-1.7656034526619e-05
-8.59046437658234e-06
-3.00573169928789e-05
-5.13079013021786e-06
-1.61102803250564e-05
-1.70939152222916e-05
-3.30050143354561e-05
-1.23954149900048e-05
-6.55520534588286e-06
-4.01091977608391e-05
-1.45959020423571e-05
-1.72386059300261e-05
-3.30531270228157e-05
-3.69301201826332e-05
-1.96409269785574e-05
-3.81065419888391e-05
-1.65234709270584e-05
-1.42869840259147e-05
-6.32955680568936e-06
-3.12139405902814e-05
-2.64337432863736e-05
-1.73152586478696e-05
-4.93431956311431e-06
-4.98935318175242e-07
-2.1375489056601e-05
-2.48086739919706e-05
-2.15359748173535e-05
-4.51609449600086e-05
-1.74896020286739e-05
-1.42467015355365e-05
-1.99221368958674e-05
-2.99701192026158e-05
-3.07929982214178e-05
-8.91459899811008e-06
-1.28920742005978e-05
-2.14368224634281e-05
-2.10921694982653e-05
-3.50900195503632e-05
-3.12492546618472e-05
-2.34080928261217e-05
-4.1237091976754e-05
-2.41995657141697e-05
1.84988397473689e-06
-5.00434217599072e-05
-8.86926697911276e-06
-1.15526680127113e-05
-2.36178743478456e-05
-2.09967370663958e-05
-7.39271773914879e-06
-9.34487437292271e-06
-2.12440904992769e-05
-1.96383909290343e-05
-1.09497388556876e-05
-1.60812130443644e-05
-1.60364193813244e-05
-2.06635435969122e-05
-4.66744005428171e-05
-1.68347801671201e-05
-3.58577373854839e-05
-2.25605869319614e-05
-2.9378413939066e-05
-1.20157959789618e-05
-2.39046355800422e-05
-3.23958970379444e-05
-3.98431364478243e-06
-1.15673589568402e-05
-2.15385974526223e-05
-1.95102423620612e-05
-3.33690899614148e-05
-2.17015428011015e-05
4.99248038623174e-07
-1.09040337542163e-05
-2.16970562044383e-05
-5.37019188393707e-06
-1.68086614787258e-05
-2.34200938464498e-05
-3.3029475582977e-05
-1.59558832289177e-05
-1.05138971885826e-05
-2.61675180416871e-05
1.65089932656781e-05
-2.5647868310213e-05
-2.12258283863883e-05
-2.61445239146409e-05
-8.74691958244194e-06
-1.67101624680409e-05
-2.1931665640418e-05
-2.617960955209e-05
-1.3322404334782e-05
-1.31558875528999e-05
-1.06885840883274e-05
-2.57979994129044e-05
-9.66850869184307e-06
-2.51820299681102e-05
-1.89495465618307e-05
-1.8410068763529e-05
2.26721948721705e-07
9.57781449045229e-06
-2.15170597004734e-05
-2.13806078198833e-05
-1.63656035451211e-05
-3.53740780231501e-05
-7.20793494695203e-06
-4.65145105539565e-05
-2.56196191198624e-05
-1.70438141994229e-05
-4.8396040725723e-05
-3.2945915828635e-05
-1.68578408933542e-05
-5.15382789253825e-05
-2.75948133502976e-05
-2.47031748782595e-05
-3.03356918015249e-05
-2.16919736408492e-05
-1.37130898625608e-05
-3.80177741854466e-05
-1.59935768986965e-05
-3.60865889353978e-05
-1.40875317476575e-05
-2.16496784642447e-05
-3.24474599271605e-05
-2.24830032791462e-05
-3.23601452720882e-05
-2.07605417083853e-05
-2.48301330975229e-05
-2.44820562240349e-05
-1.42308900801906e-05
-1.67150762171107e-05
-2.02549027691505e-05
-3.6352611810939e-05
-2.41306027804186e-05
-2.59566086550322e-05
-4.30769359913171e-07
-6.60190299465297e-06
-1.84942573801832e-05
-3.77421869414534e-05
-3.02756632089936e-05
-2.47112182801282e-06
-3.21565691049745e-05
-3.54661481725862e-05
-2.65493676478384e-05
-1.87080946870165e-05
-2.80249169905504e-05
1.1825907488205e-05
-2.41510036211622e-05
-1.43832524082937e-05
-2.09779573131687e-05
-4.91582680066587e-05
-2.62397206123219e-05
-1.79564033997152e-05
-2.53479691626114e-05
-9.71324748415441e-06
-1.87536516777989e-05
-1.32921635257848e-05
-2.81173274428777e-05
-3.21335570142238e-05
-2.51644603993568e-05
-1.66984588249962e-05
-1.31665276658799e-05
7.47667269198996e-07
-3.49512387649981e-05
-3.34113325786884e-07
-1.64860140191869e-05
-1.92241900140093e-05
-2.08844796368609e-05
-2.80467831224391e-05
4.54697458568612e-06
4.58653418972777e-06
-3.54917186995951e-05
-7.29004587229298e-06
-5.75477436460413e-06
-1.50298646296235e-05
1.67376886612492e-05
-2.44515841936906e-05
-2.32041264912259e-05
-4.90195837754732e-06
-2.07450967679515e-05
-2.95224975324051e-05
-1.93604710401752e-05
-2.89900078843214e-05
-4.1482956232307e-05
-1.72187493443175e-05
-2.45984504364633e-05
-2.42290507947468e-05
-4.12275023165967e-05
-4.49984274742554e-06
-1.06119511996282e-05
-2.19815807819122e-05
-5.46725717918162e-05
-1.6734002626675e-05
-2.90084688705504e-05
-4.41729434260502e-05
-1.23208607603424e-05
-9.89213560137539e-06
-2.5442149272707e-05
-3.61203209874727e-05
-2.29128355766521e-05
-1.41884221166072e-05
-1.67454539821109e-05
-2.31574754142108e-05
-1.58439854538471e-05
2.09694179940308e-06
-2.73429259412051e-05
-1.34030027906464e-05
-6.75117246850687e-06
-5.19308214530839e-07
-7.57841563825256e-06
-3.2007287183828e-05
-1.19388144524334e-05
-2.3263986343363e-05
-1.42365763495892e-05
-1.47616479778197e-05
-3.27825647659103e-05
-1.4483440541098e-05
-3.58811011932648e-05
-5.11773340154619e-06
-2.50635504072459e-05
-2.15231604628009e-05
-1.94978277812553e-05
-1.96364059702928e-06
-4.11187629373227e-05
-1.42086403406643e-05
-3.72232788876422e-06
2.28125668691763e-05
-1.57999215633395e-05
-1.40217297862408e-06
-1.51628292310478e-05
-2.42792743384394e-05
6.63958290015406e-06
-3.04413534858497e-05
-2.44606357445394e-05
-2.90876608022163e-05
-1.3718899769168e-05
-2.83239879496419e-05
-8.55573430725866e-06
-2.05026825463099e-05
-2.40703584019821e-05
-4.90959857732027e-06
6.06222386512882e-06
1.20118141944513e-05
-9.39789574724088e-06
-1.44658544323526e-05
-1.78797493906218e-05
-3.49239076205119e-05
-2.81637641064576e-05
-3.34259705509695e-05
-2.83620328708253e-05
-2.84020298010167e-06
-2.27207315457602e-05
-8.38421367115498e-06
1.5741606451788e-07
-6.10656646860248e-06
-2.09278933449042e-05
-2.07685035369304e-05
-1.75493788614185e-05
-1.35814337618505e-05
-2.80700823596501e-05
-2.44170893507154e-05
-2.93580271305885e-05
-1.1929582159624e-05
-3.93209913411999e-05
-9.01298840494896e-06
-1.31410627036356e-05
-2.72466632772338e-05
-2.40227352813874e-05
-1.54088016768659e-05
-3.38878330424384e-05
-3.54956569906361e-05
-3.45821069744373e-05
-3.63695462689386e-05
-1.38592120285234e-05
-1.42619654891802e-05
-2.19409179160424e-05
-2.68762503940152e-05
-3.15375281995141e-05
-4.10777987180661e-05
-2.08534492136409e-05
-3.69050388178648e-05
-4.13374038515959e-05
-1.04955610698299e-05
-2.0548502130977e-05
-3.84330178072929e-05
-2.44084939133682e-05
-1.11800387983431e-05
-2.58226574658545e-05
-2.39548573059266e-05
-3.75873365047714e-05
-3.75017701791516e-05
-2.01795626106807e-05
-1.93300171465768e-05
-2.33305479215884e-05
-8.16389087354013e-06
-2.57358331188455e-05
-6.21920627300695e-06
-2.97951223704747e-05
-1.58833243893143e-05
-2.26527759036023e-05
-1.82001922444009e-05
-2.72551497426433e-05
-3.50434037671667e-05
-1.39034614023746e-05
-1.77904128831622e-05
-1.57927306325636e-05
-2.62975361829032e-05
-1.51528008936066e-05
-6.60384389519449e-06
-9.61430688916446e-06
-2.17462661976327e-05
-7.39156167713578e-06
-5.76398425855142e-06
-2.33277644280187e-05
-1.00276132907705e-05
-2.52058141508766e-05
-2.04934875318575e-05
-1.45529471851398e-05
-2.50722399121652e-05
-1.24730991027813e-05
-1.59785542200372e-05
-1.91656750912778e-05
1.75846800278272e-05
-3.77246344796125e-05
-1.47257740101959e-05
-7.69639599670764e-06
-2.66190903165352e-05
1.35115807731912e-06
-3.09821203712413e-05
-2.07731032745616e-05
-1.09465285389613e-05
-2.80161704979635e-05
-1.35258062225738e-05
-1.50682899744789e-05
-2.77178517275002e-05
-3.03551780637383e-05
-1.52462422961437e-05
-4.65985912251584e-05
-1.88788790230471e-05
-9.41307233781058e-06
-3.01565938923924e-05
-4.21381918692478e-06
-1.0649189883213e-05
-2.53904033946241e-05
-1.29423695681075e-05
-2.52154062710512e-05
4.2617384221098e-06
-2.34575965794227e-05
-1.99517026243656e-05
-3.13239641335457e-05
2.93373168161831e-06
-2.49080664338574e-05
1.78571758613611e-06
-2.09333228873005e-05
-2.6693597164929e-05
-2.34370333885253e-05
-1.12251892444231e-05
2.12084047947537e-06
-3.67193597715818e-05
-3.34199843431087e-05
-3.52973536785576e-05
-1.17369628447113e-05
-1.53984961213447e-06
-3.19840553667479e-05
-3.99752522728215e-05
-3.60111285243064e-05
-1.79111457587155e-05
-2.34511487518572e-05
-2.88286565128858e-05
-2.1237838069839e-05
-3.51923916862657e-05
-3.01437642303976e-05
-3.86271562040984e-05
-1.76240195177466e-05
-2.52468032248794e-05
-1.86638656286848e-05
-2.73251342214023e-05
-1.28766586827652e-05
-2.29384482799054e-05
-4.47146611123038e-05
-1.46126448456745e-05
-6.84580393561577e-06
6.87731578208358e-07
-5.24980745830086e-06
-1.29561590932898e-05
-3.12952393217829e-05
-2.16253500183698e-05
-1.63723216110912e-05
-2.71212574918955e-05
-2.49547579219238e-05
-3.36717205981865e-05
-3.36534702695284e-05
-1.65345998402584e-05
-2.31073590681213e-05
-3.68717475142778e-05
-1.47818727139782e-05
-1.73456910987304e-05
-9.48735837071559e-06
-2.24193296779453e-05
-2.83060749026258e-05
6.65930999510632e-06
-2.34961843125936e-05
-4.23044321921576e-05
-3.59397724758993e-05
-1.51577476052065e-07
-1.39072734170566e-05
-1.01552279371615e-05
4.5396424329657e-06
-1.45158774702233e-05
-1.47966114508017e-05
-2.66892065770475e-05
-2.51038314990716e-05
-1.44377319068455e-05
-8.67394336936035e-06
-2.85975775117172e-05
2.00049363489739e-06
-2.23286109814017e-05
-2.05159263493207e-05
-2.72923709994034e-05
-2.82154914556607e-05
-1.56861532465633e-05
-1.13928074408403e-05
-2.38859995319024e-05
-4.17743456612484e-05
-1.6245100845968e-05
-1.50490002031358e-05
-4.39648600632011e-05
-2.27719139539215e-05
-2.60690653679095e-06
-3.24931536946538e-05
-3.98260947785314e-05
-3.80507493664792e-05
-1.07980760034272e-05
-9.80187603637019e-06
-2.36278334726175e-05
-1.06208999739749e-05
-3.32596240800294e-05
-3.50305522759383e-05
-1.7536914232782e-05
-1.8452870342964e-05
-2.6878518098887e-05
-1.14071837026895e-05
-2.02027107799182e-05
-1.26600260186049e-05
-3.52364300892683e-05
-2.12070844867422e-05
-2.48690206249042e-05
-1.97232265956106e-05
-1.44422443098981e-05
-2.42960463813136e-05
-4.18852542730666e-05
-3.0497039359104e-05
-2.47352688210721e-06
-1.47176603320361e-05
-2.1907455240623e-05
-1.49002654023143e-05
-9.26613096016176e-06
-2.9747805250702e-07
-1.47678335270428e-05
-2.58990773814764e-05
-2.176617700132e-05
-1.25058702571507e-05
-1.94367399799998e-05
-2.11169022509502e-05
-2.12017324439918e-05
-2.4860138087953e-05
-7.64006268355145e-06
-2.77809701723942e-05
-1.95813005501195e-05
-2.18642494397765e-06
-3.10240990132396e-05
-1.74494488432679e-05
-4.6239179413382e-06
-1.52588085063019e-05
-3.60003489136396e-05
-2.91543104491039e-05
-2.53288384600897e-05
-1.32141236252378e-05
-7.67541522069595e-07
-5.2453812211681e-06
-3.03549457747603e-05
-1.69412351775817e-05
-2.79875413091072e-05
-2.09673862150842e-06
-1.13290154459149e-05
-3.54315678078146e-05
-2.13211235645548e-06
-4.12040885039643e-05
-3.41610795009424e-06
-3.97157138893865e-05
-4.85759355855515e-05
-2.49251664131571e-05
-2.56190081930056e-05
-1.07103162003132e-05
-2.69932529856734e-05
-2.84820839359464e-05
5.98726995279819e-06
-2.78235195993632e-05
-2.62656459494805e-05
-2.42953879650038e-05
-1.95423420822785e-05
-2.06662053938783e-05
-4.54587010481014e-05
-1.82087681436012e-05
-1.17630649513018e-05
-2.56816199985098e-05
-8.91137270447899e-06
-2.27356381042283e-05
-2.06046246909095e-05
-1.92779548375418e-05
-1.44303911112184e-05
-3.37539840492662e-05
-1.69097988843506e-05
-1.37008911937581e-05
-2.69552019354818e-05
-3.18518759473261e-05
-1.6086495270989e-05
-1.69163879678871e-05
-2.99811095216787e-05
-2.15201743441193e-05
-1.33233942470022e-05
-2.70564183231479e-05
6.27532623496744e-06
-3.21454860554564e-06
4.62530138379596e-06
1.86938693220424e-06
-4.77210551527019e-05
4.64766569869122e-06
-6.19650897939711e-06
-8.95375482153749e-06
-1.08848141149017e-05
-6.14149363115778e-06
-1.1106667898936e-05
-1.30766733873451e-05
-2.10435039769576e-05
-1.94235898515576e-05
-2.74145912617078e-05
-1.4192108459073e-05
-3.52238924948992e-06
-2.52104235234198e-05
-1.56779731153419e-05
-3.76487004142644e-05
-3.44703689419688e-05
-1.16214128043795e-05
-1.79308984096389e-05
-1.36663354391267e-05
-1.69858469801636e-06
-8.65281327736038e-06
-2.90043919338555e-05
-9.19283118697597e-06
1.03592979181795e-05
-1.40820748569573e-05
-2.72390304424815e-05
-8.40107360617691e-06
-1.40297100358259e-05
-1.40300974876636e-05
-2.25795486809179e-06
-2.16144831540961e-05
-2.96406371269881e-05
-2.86845081755027e-05
-2.3535836420202e-06
-1.08904030830141e-05
-2.26190753555471e-05
-2.33663192967939e-05
-1.71106024046754e-05
-1.38646835892171e-05
1.05656216546392e-05
-2.62826514928269e-05
-2.46123328754153e-05
-1.74350226526344e-05
-3.90802188650424e-05
-3.24132459681044e-05
-2.20703565703732e-05
-3.80923838083242e-05
3.76920029114345e-06
-3.0487954180997e-05
-2.1996587648522e-05
-1.25853527787289e-05
-8.97602374608198e-06
-1.43061200245159e-05
-9.95376582135883e-06
-2.84465137389256e-05
-1.37147178377156e-05
-1.61483325233574e-05
-1.59027704084549e-05
-1.3228219312001e-05
6.01926748499392e-06
-2.3024148368265e-05
-3.38997185480692e-05
-1.93130620712629e-05
1.26152497390207e-06
-1.32374099386958e-05
-3.19706509127338e-05
-1.27109085056598e-05
-3.05123589941514e-05
-1.70829662856346e-05
-7.70177945951217e-06
1.25967656738625e-07
-2.85194997351729e-05
-2.89089905748853e-05
-3.87941551379771e-05
-1.53764697633109e-05
1.14537958959128e-05
-1.82710480066581e-05
-6.14507888178775e-06
-6.37350072813184e-06
-2.00825859596347e-05
-6.13278201750286e-06
-2.03958154085638e-05
-1.81413091854489e-05
-1.54643149521708e-05
-2.41067701252194e-05
-2.66206823339843e-05
1.95111568658913e-06
-6.34730026423367e-07
-1.6146376704336e-06
-7.4212367380867e-06
-1.44824104394301e-05
-5.03939608955152e-05
-2.0856510046318e-05
-1.11775781166553e-05
-1.15669809064009e-05
-3.96092959363655e-05
-2.80581272180444e-05
-2.67869705126437e-05
-2.3185935099477e-05
-1.27725056453283e-05
-1.68558725380118e-05
-1.56574339139382e-05
-2.92740582499469e-05
-1.64900780937297e-05
-2.78091658936016e-05
-1.73755570828995e-05
-2.70302558911293e-05
-9.0692536165396e-06
-6.61289294541396e-06
-1.76035711983472e-05
-2.26788173705029e-05
-1.94815071381577e-05
-2.85400566940091e-06
-1.34029534041154e-05
-1.31624259638838e-05
-1.83176352328779e-05
-3.55491777054885e-05
-1.33317021134322e-05
-1.17851642431694e-05
-2.60107688146538e-05
-6.57010021141126e-06
-7.99906975139124e-06
-8.09289830360814e-06
-1.44518718930434e-05
-4.40008826693295e-06
-5.56832254449204e-06
-2.18769488429821e-05
-1.84378916491364e-05
-1.37039930041216e-05
-1.43234854299169e-05
1.52826297668916e-06
-3.0086882165926e-05
-8.98093892968743e-06
-1.183414029221e-05
-1.95214080594157e-05
-2.16242741689878e-05
-3.16633312820559e-05
-1.04740158261713e-05
-2.55735204366442e-05
-3.42729070537893e-06
-1.07039264046375e-05
-1.128295049641e-05
4.55079086864592e-06
-3.29061407391102e-06
-3.75525760609397e-05
-3.20524257584369e-05
-5.29362021601396e-06
-3.27745609421227e-05
-1.97233820834568e-05
-1.77061337125499e-05
-1.50813704657646e-05
4.57375246978853e-06
-3.03261077302757e-05
-2.0490956136335e-05
-1.85885719946897e-05
-8.43304447913718e-06
-1.68039236175777e-05
-2.22295007095206e-05
-1.24792110003204e-05
-2.02271082577241e-05
-2.17803767481144e-05
-2.09946236955644e-05
-2.63676613799461e-05
-2.53839385327139e-05
-1.31746829460546e-05
-4.74707551834246e-05
-5.08888737787256e-05
-3.86322422001577e-05
-2.10676081261601e-05
-3.8393179934855e-05
-2.35533094653093e-05
-1.64078957401239e-05
-1.80095172339477e-05
-1.27516889477675e-05
-1.14644340565562e-05
-2.65876563878233e-05
-2.48896790471391e-05
-2.39293224502933e-05
1.64115277536875e-05
-4.48990858393121e-05
1.85745777637113e-06
-1.66655669854847e-05
-3.48372167476451e-05
-3.90453538547865e-05
-3.54053300778437e-05
-3.41310043496679e-05
-9.90624134551021e-06
1.04140510418808e-05
-2.7523904817291e-05
-3.64484049362655e-05
-2.13266130436134e-06
1.07556261729205e-05
-4.60981097969785e-05
-5.4166872858149e-06
-2.87508456165955e-05
-5.47194531194952e-06
2.638563105097e-06
-1.24650095665873e-05
-3.75444497750523e-05
-2.59508472804464e-05
-2.02574978250335e-05
-9.33079314638965e-06
-1.51572467572711e-05
-1.59934396980038e-05
-6.04377883580822e-06
-3.47414516542953e-05
-2.3992258620267e-05
-2.84575438747173e-06
-1.92327489512299e-05
-2.64159355028495e-05
-2.1719636274718e-05
-1.31446570499302e-05
-5.2122963515652e-05
-3.4402418651839e-05
-2.26805247698684e-05
-1.57538282767124e-05
-2.01832150169199e-05
-2.82986721549146e-05
-3.0375590363291e-05
-2.67063691126405e-05
-2.26778797759154e-05
-1.6289678527131e-05
-3.13012080579165e-05
-3.71771035931168e-05
-3.37683213950626e-05
-9.54481318027818e-06
-3.11084915818376e-05
-2.32331444442437e-05
-3.22619675713991e-06
-1.96812706186626e-05
-3.68074998337101e-05
-3.52939114968721e-05
-6.71444614991421e-07
-1.98615099032983e-05
-2.11540844451516e-05
-1.02155928676574e-05
-6.11020003016653e-05
-7.67404154864337e-06
-3.18822338234131e-06
-1.70127531303819e-05
-2.1101110036458e-05
-2.64883824509932e-05
-3.41814523609204e-05
-1.99179304594815e-06
-3.48278826951597e-05
-1.71435902612719e-05
-2.90447029671994e-05
-2.24834843206825e-05
-3.58314630594953e-05
-5.73608692812061e-06
-1.19482466814932e-05
-1.9382781917714e-05
-1.02443931506808e-05
-2.57221237549491e-05
-3.01662642732669e-05
-1.49347602800436e-05
-8.51007682992637e-06
-1.2127348325914e-05
-2.12048696556858e-05
-1.19645994661596e-05
-1.69966273925033e-05
-1.56028340042664e-05
-2.17936598949846e-05
3.29663983122102e-06
-1.7932832579877e-05
7.83381786107791e-06
5.33197433655508e-06
-1.72796284607963e-05
-1.79019570866288e-05
-2.18489682754362e-05
-3.1041045342105e-05
-1.75538963021035e-05
-1.12476338657157e-05
-2.13291316105094e-05
3.53683127550403e-06
-1.66361172455591e-05
-7.35491517111002e-06
-1.58551177060878e-05
1.19508539233441e-05
-2.00688851163402e-05
-1.68886449028488e-05
-2.69714006495287e-05
-3.45666959776777e-05
7.0638385388893e-06
-3.30563603085602e-05
-1.83103335843132e-05
2.2324217208939e-06
-3.22820166174076e-05
-1.82787850639103e-05
-6.75616006660455e-06
-4.141208392411e-05
-1.77478419852796e-05
-2.48410672822212e-05
-2.15213591842362e-05
-9.65180840363408e-06
-6.94134135622038e-06
-1.66884763128505e-05
-1.93587697116713e-05
-1.45736927235665e-05
-1.13060486880356e-05
-2.34741741225475e-05
-1.51786968198275e-05
-1.58393578874181e-06
-1.88038879584066e-05
-2.45127027722474e-05
-3.2309211863567e-05
-1.49936926915167e-05
-1.65242434016047e-05
-5.59193360430036e-05
-2.39591019124149e-05
-1.21641992682618e-05
-2.37807226502846e-05
-2.11471474850754e-05
-1.68605998939668e-05
-2.7971062693322e-06
-1.88069821673052e-05
-2.07200197620663e-05
-3.36883422805876e-05
-2.08091684646265e-05
-1.55809776855243e-05
-2.89265141743727e-05
-4.10818772946519e-05
-2.46591058480657e-05
-4.23660095862141e-05
-3.1892445818789e-05
-7.47678968587817e-06
-8.92727865136923e-06
8.4372506801202e-06
-3.16182793102969e-05
-2.94438053182573e-05
-1.63286370598391e-05
-4.31758152365322e-05
-3.48344216628952e-05
-3.17706339191587e-05
-1.33659001692358e-05
-1.71223030264719e-05
-1.89998520664496e-05
-9.24326570638115e-06
-1.21396191021646e-05
-2.20743532272269e-05
-2.01444519028369e-05
-1.39151113219122e-05
7.15999990482307e-07
-1.07925476794915e-05
-2.90082859195626e-05
-3.06064041204303e-05
-7.84048914961222e-06
-3.0004419609668e-05
-7.1507965876951e-06
1.47078062864815e-05
-2.04620118217509e-05
3.65513561249251e-06
-4.4432700661945e-05
-3.96030317008573e-05
-2.867554349588e-05
-1.62905178072596e-05
-2.5675219873814e-05
-7.46700469372838e-06
-2.28517969924816e-05
-1.96868778908414e-06
-1.06129923877466e-05
-4.18282923947391e-05
-3.05529765818445e-06
-1.67570296357759e-05
-2.53552195317951e-05
-5.68719913457531e-06
-2.01858900787693e-05
1.22941612917441e-06
-2.76273834892613e-05
-1.38570411185793e-05
-2.66328220696194e-05
-1.25526099972965e-05
-4.11322306282873e-05
-2.16137839006581e-05
-3.06276647234651e-05
-2.36581360414187e-05
-2.20532407023752e-05
-1.56357882949978e-05
-2.62925103323164e-05
-8.76520452880267e-06
-2.10050655458188e-05
-2.43609667959726e-05
-8.82140875876338e-06
-2.96378296732515e-05
-2.38490858363278e-05
-5.74811540857853e-05
-1.94706093804358e-05
-1.46773937337538e-05
-1.9752727054208e-06
-1.27558070772648e-05
-5.84934372886969e-06
8.4780158245234e-06
-2.25802390451929e-05
-2.8451017017525e-05
-1.93195356883566e-05
-2.89063241997048e-05
-1.92359821628916e-05
-1.4212068485141e-05
3.79580063922343e-06
-1.09208961959438e-05
6.68881760088295e-06
-1.5544270933222e-05
-2.26101113003097e-05
-2.4204624825471e-05
-2.09061713023262e-05
-1.23563148881436e-05
-2.84290638006822e-05
-2.07046632225938e-05
-4.00138924901475e-06
-2.77284419638855e-05
-3.83025775515858e-06
-2.85311344989422e-05
-3.81058613649815e-06
-2.01653408580754e-05
-9.67697806365663e-06
-9.16943617943763e-06
-1.17896160008215e-05
-1.15162240406501e-05
7.65343883534633e-06
-2.76909934411931e-05
-1.8535003672567e-05
-2.65497825159182e-05
1.10463358070671e-06
-9.50189620724818e-06
-1.03735996679065e-05
-4.05781291675684e-06
-3.01154831839835e-05
-1.56703645944209e-05
-2.83710551093246e-05
-3.57288303748443e-05
-1.74899828912423e-05
-1.53122523798508e-05
-1.19005203103628e-05
-1.93447560418604e-05
-2.45071968474159e-05
-4.49300130887819e-05
-2.08425589435643e-05
-3.20431629667188e-06
-2.46902667386291e-05
-1.17085161339559e-05
-1.27119285316773e-05
-2.31640120499816e-05
-3.50692659504182e-05
-3.53133500701953e-05
-3.35604192019598e-05
-4.91869612545413e-05
-3.18025268539564e-05
-1.60285280529283e-05
-1.17791668195839e-05
-2.19723771675619e-05
-4.45342127815676e-05
-3.53836930357549e-05
-3.14890876612753e-05
-1.00962046494096e-05
-4.28620879321896e-05
-4.3099207221876e-05
-1.57084016016127e-05
-2.58575920904525e-05
-6.47811675505168e-06
-3.01333958458603e-05
-1.53022654818842e-05
-3.50957382744163e-05
-2.38619514946278e-05
-1.56762170287742e-05
-4.6264326666279e-05
-1.79061243179374e-05
-1.67499759557556e-05
-7.3093160808078e-07
-2.09424879953158e-05
-1.03739716776255e-05
-1.66813968370061e-05
-2.5160483057529e-05
-3.10339851186686e-05
-2.70668770288839e-05
-3.49731865163229e-06
-3.23609490196066e-05
-1.59828906494309e-05
-1.66889193370758e-05
-1.21884496114805e-05
-2.93479713030973e-05
-3.27247520378817e-05
-2.13085474265464e-05
-4.2906241387621e-05
-1.8783968682776e-05
-5.65802078126636e-06
-1.48012886283763e-05
-3.97676293832211e-05
-1.00723508073737e-05
-1.29658585016445e-05
-7.83441946989413e-06
-1.58042243792243e-05
-2.96043399671799e-06
-2.471986894896e-05
-1.02180147244772e-05
-2.6302333802746e-05
-1.32867998122469e-05
-2.57954068475081e-05
-1.5004965350999e-05
-1.08671274355138e-05
-2.10102970741102e-05
-3.06338617872337e-05
-1.68451619669112e-05
-5.6968152790938e-06
-5.78891044126084e-06
-8.39000540868142e-06
-3.40933281992546e-06
-1.69380576951474e-06
-3.05051110953719e-05
-2.89807902600759e-05
-4.2605669087396e-05
-2.44045392850677e-05
-3.08769749205886e-05
-2.72654707478541e-05
-2.22594848096043e-05
-1.18106823513464e-05
-4.67556941915862e-06
-2.03648549946895e-05
-3.30860277833855e-05
2.26553349271829e-06
-3.48710968136656e-05
-3.96912350599307e-06
-1.04712780593598e-05
-2.19713811050996e-05
4.80774075366474e-07
-1.42469523546647e-05
-2.67923677310876e-05
-2.61400618869856e-05
-1.89319850216204e-05
-1.78771749135661e-05
-1.76258012178473e-05
-2.10907041170786e-05
-1.99370729523927e-05
-2.96425331461768e-05
-3.20808963571736e-05
-2.40738095690924e-05
-3.48584988349451e-05
-4.5440972825184e-05
-1.62644110373917e-05
-1.45834208738494e-05
-3.50481288833302e-05
-1.7808040358475e-05
-6.43504659525294e-06
-4.09451315801255e-06
-1.02046213848031e-05
-5.40495840988244e-06
-4.5788910013151e-06
-7.20967820703585e-06
-2.20678006414285e-05
-3.3405255302825e-05
-1.1659944462221e-05
-2.41342724934733e-05
-1.95993518995734e-05
-1.9059403394182e-05
-2.66450853923476e-05
-2.43280357536056e-05
-1.0248470057847e-05
-1.37018786722508e-05
-3.7191183659003e-05
-2.21617273647764e-05
-2.53580568845976e-05
-2.31044236309347e-05
-2.02166159955212e-05
-4.31010055157431e-05
-1.11881687824752e-05
-2.2184321994362e-05
-1.09543081115501e-05
-9.06727091179896e-06
-4.54014155117602e-05
-2.71039192889828e-05
-1.73386894752366e-05
-1.7870599881705e-05
-1.86970210831318e-05
-1.24144269367768e-05
-3.53237400541624e-05
-3.13019049071144e-05
-2.88456999131346e-05
-2.11570344277301e-05
-4.21881174393934e-05
-3.82081957257043e-05
-3.59320429536956e-05
-2.317385958174e-05
-3.14422516120362e-05
-2.570620186762e-05
-1.11791152618403e-05
-8.33725090577414e-06
-9.505213808296e-06
-2.26174408710708e-05
-2.34780434701241e-05
-2.67877966010617e-05
-1.92592728734229e-05
-4.30521304741137e-06
8.17002705646862e-06
-2.39268660057319e-05
-1.00332885836535e-05
-3.61529657629946e-05
-2.51733080678863e-05
-1.23457703108089e-05
-2.35492629025374e-05
-2.09311900711442e-05
-1.2936071227536e-05
-1.23664821747439e-05
-1.5069960898693e-05
-1.34333215281272e-05
-2.5859462711582e-05
-1.9347949365254e-05
-8.13679759254139e-06
-1.47669862197168e-05
-2.45526509223821e-05
-9.78157719686645e-06
-9.99988799594386e-06
-2.97497841549784e-05
-3.00188151086571e-05
-2.5062979414623e-06
-2.09601669317738e-05
-3.52528338342177e-05
-4.04155580216205e-05
-2.88458993361351e-05
-1.40880950976241e-05
-2.75520646675691e-05
-1.00343950954541e-05
-2.21403939748059e-05
-9.84337840098911e-06
-2.39803438720857e-05
-1.41613773848225e-05
-2.66425866573932e-05
-3.03884870441249e-05
-4.30651119673726e-05
-1.02074183231208e-05
-1.70294839600099e-05
-2.74350149290102e-05
-2.20228001165362e-05
-7.0007363584334e-07
-2.31209550305422e-05
-1.54584858863989e-05
-1.58344522995533e-05
-1.73968716398475e-05
-2.05275249140865e-05
-1.34896637193291e-05
-1.04119008330066e-05
-2.9656998257627e-05
-1.39178002839117e-05
-1.10650285298897e-05
-2.52927596831759e-05
-3.09699554650334e-05
-3.01636746804125e-06
-5.6894990282786e-06
-1.80060297582085e-05
-3.80202619689109e-06
-1.64456924837575e-05
-2.61536229783375e-05
-1.89532937738846e-05
-2.1081723652436e-05
-5.83632017356237e-05
-2.83558447336628e-05
-1.05782629606904e-05
-2.8378465737551e-05
-1.10725390479316e-05
1.90298347167663e-06
-1.02056916864544e-05
-1.83144911209343e-05
-1.44506302659287e-05
-2.32239625745327e-05
-3.02028958291761e-05
-1.27473966153018e-05
-2.63215762204327e-05
-1.31649462174199e-05
-3.68023339237956e-05
-5.85078043612435e-06
-3.42019162460644e-06
-2.31645434811435e-05
-2.45274407748674e-05
-1.94610807272705e-05
-3.17249358264271e-05
-3.1435520972046e-05
-2.58276037827766e-05
-9.76030479197227e-06
-1.91471050592108e-05
-2.12142334004145e-05
-2.41997250485691e-05
-8.84640365007013e-06
-2.4460881361316e-05
-2.67064841388554e-06
-3.3202158920326e-05
-9.47362187559905e-06
-2.33685673420362e-05
-1.70377847367412e-05
-3.4616610587521e-05
-2.5289291454828e-05
-3.44153266857671e-05
1.71367731090832e-06
-5.30096455704899e-05
-1.45149618761197e-05
-2.239093589514e-05
-1.67324212494479e-05
-9.74229522360025e-06
-3.95606061971918e-05
-1.24756113154573e-05
-1.17505341942089e-05
5.51840514062707e-06
-1.28713884046666e-05
2.09056159068052e-06
-6.81755445584052e-06
-1.45853900548747e-05
-1.43191495665491e-05
-4.43330833247449e-05
-3.4605030508592e-05
-1.56777660669053e-05
-1.87237743957016e-05
-1.67348903770531e-05
-2.87977092586297e-05
2.81745014368776e-06
-4.48874734606556e-05
-3.79423794501534e-05
-2.9187365328368e-05
-2.6023510786503e-05
-1.93409928435365e-05
-2.96696871093921e-05
-2.77778362682343e-05
-2.63366712418298e-05
-4.31385043825976e-06
-4.08842557223113e-05
-1.37389510712201e-05
-3.81264959789339e-05
-9.15463658275909e-06
5.66556384056865e-06
-1.0577236284499e-05
1.36751964279014e-05
1.2097527681249e-05
-1.25919432130616e-05
-1.42533280948318e-05
-3.00010615558263e-05
1.37758596777496e-05
-2.66014507980542e-06
-1.3236925308121e-06
-4.78643291449556e-05
-1.3614153484224e-05
-2.96685713275626e-05
-3.04857220885191e-05
-1.61566367981394e-05
-2.96580657789686e-05
-1.57236569110355e-05
-2.30869493515041e-05
-1.78252096485109e-05
-3.78830708056959e-05
-1.14087473194809e-05
-1.16263920764045e-06
-3.0382011422135e-05
-3.50182448257043e-05
-1.42324691009803e-05
-2.33497431389226e-05
1.35879045790385e-05
-5.01331586627267e-06
-2.23851658923999e-05
-3.30929083071008e-05
-1.81594102998098e-05
-2.03960960820227e-05
-1.73853027134148e-05
-1.06113262046813e-05
1.79482692588888e-06
-5.21844283604412e-05
-1.95610651011462e-05
-3.670215020184e-05
-2.79249414673094e-05
4.35594404710252e-06
-1.57403930221955e-05
-4.4805398685786e-05
-3.76678587841735e-05
-1.94501307416147e-05
-1.46345250779111e-05
-1.84516951042728e-05
-2.61165255421172e-05
-4.61058051158834e-05
-2.70270122213913e-05
-6.23266040273148e-06
-5.85375254146438e-06
-1.09642308334526e-05
-1.4832194151468e-05
-4.06952951565591e-05
-1.42587601157109e-05
2.75816901385292e-06
-7.48268445295448e-06
-1.8089531486573e-05
-2.02202577250786e-05
-3.04924530305446e-06
-8.99877527558049e-06
-1.79261836875391e-05
-3.67200388353798e-05
-2.58485550742529e-05
-4.61933352683772e-05
-2.18515341939596e-05
7.10480135808563e-06
-9.70737448224018e-06
-7.28370990492467e-06
-2.38852750206881e-05
-2.87113109408179e-05
-1.35710665580782e-05
-1.99774634027889e-05
-2.91666258209291e-05
-5.3032664453908e-05
-4.7145998860661e-05
-2.08640480779315e-05
-2.76333531392574e-05
-2.4821161915266e-05
-9.37821548407928e-06
-8.23236278063978e-06
-1.08436858926594e-05
-1.5611309057041e-05
-1.5651333894247e-06
-1.38101604533659e-05
-2.56005307654887e-05
-1.07025140638206e-05
-2.06914069583695e-06
-2.25874379152966e-05
-4.05186163240178e-05
-9.76927298303186e-08
-3.05254484095061e-05
-3.85387382945504e-05
-9.75382695078582e-06
-1.68388578792739e-05
-1.32465182574379e-05
-1.55631474664113e-05
-2.16238112029918e-05
-1.56011058610887e-05
-5.81286772984775e-06
-2.27314752078744e-05
-5.46268117872819e-06
-3.41599216222105e-05
-3.17953330942038e-05
6.8190553728263e-06
-1.59465820339506e-05
-1.92739002517697e-05
2.47984051188398e-06
-9.71712991103699e-06
-1.16638906319209e-05
-3.88871244370525e-05
-7.511578444494e-06
-3.44911862486327e-05
-2.680646621484e-05
-1.37661043071365e-05
-4.31700675777675e-05
-3.29698294483753e-05
-2.68340468856989e-05
-2.19428571172649e-05
-2.74632315867259e-05
-1.37787620809197e-05
-2.86536380681229e-05
-2.68944087643165e-05
-2.83943015747729e-05
-2.39249243244983e-05
-2.9348767495092e-05
-2.76495294185398e-05
-2.96367513175903e-05
-1.13647590722381e-05
-2.17400902452987e-05
-1.06328932769384e-05
-6.9154501517721e-06
-2.26916387291348e-05
-2.10607569017429e-05
-1.3805439166845e-05
-1.59834900617573e-05
-2.24742492794678e-05
-1.89257904560591e-05
-1.36900409929616e-05
-1.84069509418449e-05
-1.61248370278331e-05
-3.06719905198764e-05
-2.42691794114775e-05
-2.60258600985433e-05
-1.85765344480884e-05
-2.57035626546005e-05
-1.78165861186013e-05
-2.1837604577368e-05
-2.48454116708261e-05
-3.03776865892443e-05
1.90234256920316e-06
-1.66556435790004e-05
-2.68783048351558e-05
-6.00787304825033e-06
-5.73237617910884e-06
-2.02378455568548e-05
-2.69721775454495e-05
-9.04854540765396e-06
-5.04284467715517e-06
-1.65299359980368e-05
-3.57462053268296e-05
-3.04791898348021e-05
-4.06519045112172e-06
2.6705391735017e-06
-3.37651996636915e-05
-2.71147384925844e-05
2.53339380916598e-06
-3.03032191665323e-05
-2.89932043408817e-05
-1.04681097545955e-05
2.0692110956669e-06
-2.14408834852344e-05
-2.94621188913079e-05
-2.5178296893044e-05
-2.89947004778202e-05
-2.3825026369103e-05
-2.7629074567628e-05
-5.98106269444767e-06
-3.04779104901926e-05
-1.999616848125e-05
-2.25024705930013e-05
-2.01249611757741e-05
2.07296760205856e-06
-2.42125913849532e-05
-3.30504498155947e-05
-3.57602185630911e-06
-2.59276655472726e-05
-2.2260927354871e-05
-1.10276624286408e-05
-4.30369577713224e-06
-1.08140502163376e-05
-3.03282759676424e-05
-5.29260306176127e-06
-1.8663879722429e-05
-2.16917973854924e-05
-4.12758316768477e-05
-2.39693575391624e-05
-2.91063308492044e-05
-2.22693279249976e-05
-1.25247702071313e-05
-3.28146696044035e-06
-1.61110010838663e-05
-1.34283714792027e-05
-6.08347282142135e-06
-8.91345539834137e-06
-8.78124339091868e-06
-2.89982338771224e-05
-2.73497989819175e-05
-2.69957549216591e-05
-1.08655776559648e-05
-3.99881619850034e-05
-2.25828096542986e-05
-7.84603857997993e-06
-2.36195747287283e-05
-2.4832762582268e-05
-1.86872950011795e-05
-2.31397208849545e-05
-2.9043853481108e-05
-3.25638820210408e-05
-1.75231861333944e-05
-3.02165984456584e-05
-3.83651864851409e-05
-4.10774248192749e-05
-3.57753179998975e-05
-4.44395019304773e-05
-2.61853906729154e-05
-3.04117261491778e-05
-2.579876367433e-05
-1.08965998604661e-05
-1.53817355784826e-05
-6.41788265443112e-06
4.62423248808261e-06
-1.54342648731858e-05
-9.67470235536675e-06
-2.84250875320837e-05
-1.41957265371128e-05
-1.67826909015159e-05
-1.87614028145504e-05
-6.84397315331416e-06
-2.63908626883103e-05
-2.13444303867821e-05
-8.113079342807e-06
-2.32798410893546e-05
-2.654479490645e-05
-1.40646314343059e-05
-3.20407486725492e-05
-2.14709778354046e-05
-1.96504072597819e-05
-3.52184571100406e-05
-1.48240984160765e-05
-2.15307757474949e-05
-1.93474071455193e-05
-8.88330836620023e-06
-2.2467235804353e-05
-1.71652071544426e-05
-2.04449259471657e-05
-1.12326406535692e-05
-8.5881748914459e-06
-1.83312695770164e-05
-4.77272356199827e-05
-2.9905230622224e-05
-3.38315910093575e-07
-7.29357291145971e-06
-1.35132306478463e-05
-5.49401180842329e-06
-9.52194202828146e-06
-1.60165184753075e-05
-2.8230025585281e-05
-1.52021966705572e-05
-1.86423001985298e-05
-2.78241137145547e-05
-1.38088332767143e-05
-2.73686541257633e-05
-1.72432494052521e-05
-1.88116134563641e-05
-1.95274635120201e-05
-1.60535059096798e-05
-1.72682185922996e-05
-3.8114162690938e-05
-3.3731751706857e-05
-6.55496408779785e-06
-7.35200062580011e-06
-1.22837190507662e-05
-2.09613639412069e-05
-1.53243142090382e-05
-1.38195546461935e-06
-8.68012195619792e-06
-1.69058265932398e-05
1.00316883814391e-06
-1.8785360804661e-05
-1.39777549586573e-05
-1.68964405457493e-05
-3.37024364039185e-06
-9.15011324168953e-06
-3.6951038662781e-05
-2.89794017581713e-05
-3.96587268040112e-05
-2.68230706543909e-05
-3.42747172292234e-05
-3.16503825036148e-05
-2.36836159932606e-05
-3.50175409762125e-05
-7.15828601550394e-06
-1.53396951076478e-05
-2.68329477581362e-05
-2.42803908537314e-05
-1.54581352075095e-05
-2.07882124828319e-05
-2.25956190081109e-05
-1.07223210771521e-05
-2.08874015997506e-05
-2.03554329139156e-05
-9.61129850562115e-06
-4.95625954258657e-05
-1.07041109821816e-05
-1.79759414750156e-05
-2.46774250083713e-05
-3.86071001184652e-05
-2.08542432482051e-05
-1.11675801001458e-06
-2.05559589886753e-06
-2.65639165859581e-05
-2.87726476881501e-05
-1.64117661371311e-05
-2.36100968964734e-05
-5.38686458431505e-06
-2.17519277371604e-05
1.15546844778295e-05
-1.50621335214794e-05
-3.69450023741078e-06
-1.13408489586297e-05
-1.62197972566893e-05
-1.14801131573794e-05
-2.07652485173002e-05
2.38554558336008e-06
-4.29730543798472e-05
-1.75342960637798e-05
-2.62480988483348e-05
-1.56846765911735e-05
-2.11033361896457e-05
7.34790241333566e-06
-1.12298584948692e-05
-2.71040808929956e-05
-1.02516585983329e-05
-1.98432360401793e-05
-1.2287780641061e-05
-1.32523969899659e-05
-2.94408701999325e-05
-4.48764873434519e-05
-2.57307562093183e-05
-1.30224979718946e-05
1.2630342889266e-06
-2.31234672284191e-05
2.63283142174857e-05
-2.99050679111175e-05
-2.59128631425027e-05
-2.30702336955298e-05
-1.61377142733462e-05
-8.39590311607466e-06
-2.2520034710613e-05
-5.26132929246604e-05
-3.5860815938195e-05
-6.0140101277125e-06
-2.3591301451824e-05
2.71761434181978e-06
-7.44426069304155e-06
-1.38289303060265e-05
-1.3503724711729e-05
-3.43422668736269e-05
-3.84867820035034e-05
-1.30743308278055e-05
-1.79499381858038e-05
-4.41774374841917e-05
-1.17451995044579e-05
-5.39642087488152e-06
-4.31097930532544e-05
-4.85249795210128e-06
-1.49676742165689e-05
-1.902126967699e-05
-1.42506598119048e-05
-1.67168540805026e-05
-1.97916957900157e-05
-8.89465065404514e-06
-2.27595630309836e-05
-5.73604801567394e-06
-2.83609258877979e-05
-4.4102899505413e-05
-3.74436979396333e-05
-7.45289372503583e-06
-2.59908091693057e-05
-4.8576059621426e-05
-2.38864896131134e-05
-7.34792454789926e-06
-2.31951459293823e-05
6.47477474380093e-06
-2.68139174054235e-05
-2.4474455991534e-05
-1.11660300955061e-05
-4.8294646073457e-05
1.37152150815783e-05
-2.22393685952377e-05
-4.07371819943022e-05
-3.18519005728311e-05
-2.38150725056984e-05
-5.99068788271544e-06
-2.90778335761134e-05
-5.00361524758349e-07
-2.36801072994733e-05
-3.19901095925297e-06
-3.11269834044093e-05
-3.94425680823288e-05
-4.00184625241701e-05
-1.93196037502153e-05
-8.85756110495526e-06
-1.50252416657608e-05
-8.88091452737131e-06
-3.90610276410681e-05
-2.29450535141222e-05
-2.33495749835967e-05
-1.96437300958748e-05
-1.29943263515232e-05
-4.42226764072435e-05
-4.63998525752094e-05
-1.68062404688859e-05
-4.4114616397717e-05
-2.07898084835471e-05
-1.80265072292193e-05
1.70335573467767e-06
-4.96647300380176e-06
-4.39422903830649e-06
-6.63654086544814e-06
-1.47398322664173e-05
1.0442903047005e-06
-2.43459764475321e-05
-3.10359360714897e-05
-2.09590815730937e-05
-2.62813762789283e-05
-1.45547817354298e-05
-2.08196974221339e-05
-1.5310499263834e-05
-1.91862014466919e-05
-1.43845224506819e-05
-1.45548511734295e-05
-1.2918424818088e-05
-3.08452542616814e-05
-1.94422095958498e-05
-3.80108978248702e-05
-3.1068574642786e-05
-7.52940913228897e-06
-2.62244572236934e-05
-4.08417279017425e-05
-1.81751210622545e-05
-7.84788049027759e-06
-1.96717966748525e-05
-2.51558948139176e-05
-1.33630144106992e-05
-2.55097104089929e-05
-3.65765926229178e-05
-1.94793243719066e-05
-1.17129654272281e-05
-2.86236535725197e-05
2.5127802895488e-06
-1.24244942330342e-05
-8.89454243822836e-06
-1.96676075501197e-05
-2.26228145409125e-05
-1.30062429062909e-05
-3.92924715558018e-05
-4.67595810452908e-05
-3.85131969228767e-05
-4.03133408882946e-05
-1.17258085752888e-05
-7.20058184041324e-06
-2.21939848547125e-05
-2.85317425911765e-06
-1.32896285315568e-05
-2.74524798494391e-05
-3.09544380861146e-05
-1.01729166345555e-05
-3.2198624313533e-05
-3.83445013058982e-06
-1.36013290490011e-05
-1.31899142620588e-05
-2.72975511847582e-05
-1.31922859942213e-05
-2.75255382552451e-05
-1.55167406657165e-05
-1.55786619808839e-06
-4.73285659408778e-06
2.48814765284931e-06
-2.24469048948255e-05
-5.96907525498443e-06
-3.65778408682502e-05
-2.93968514520115e-05
-3.27381971911515e-05
-3.38867400159485e-05
-6.59063705922339e-06
-3.50974754754158e-05
-3.22839182392274e-05
-1.11315843412324e-05
-5.80851241344928e-06
-1.80100072226775e-05
-3.71354282686094e-06
-1.75042586920158e-06
-2.78617203009532e-05
-4.48788230229756e-05
-1.46494096370915e-06
-4.74383580917736e-06
-2.6487173078282e-05
-2.96539250607643e-05
-8.85228430640382e-06
-1.19920498324925e-05
-1.65248777921026e-06
-1.78607947127052e-05
-3.06606309017032e-05
-2.16490370629785e-05
-2.39525312902946e-05
-7.09807670045816e-06
-2.37343012449195e-05
-2.20844780005874e-05
-3.55746039821604e-05
-2.22898100004359e-05
-1.50704931173112e-05
-2.32218199677903e-05
-2.56656563464326e-05
-1.35462529360582e-05
-1.67017540037378e-05
-3.21686300478086e-05
-2.24712679081787e-06
-1.87860140744502e-05
-1.07935897066926e-05
-2.47934036061239e-05
-3.44782242603835e-05
-2.63530660441711e-05
-7.42778863348568e-06
-3.64766018440896e-05
-9.49442690630255e-06
-3.9662810371307e-05
-1.55749114663408e-05
-4.39535942735416e-05
-2.23498700422832e-05
-1.37313130686617e-05
-3.32041755983264e-05
-3.16951911080439e-05
-4.31459457990391e-05
-2.94486001024938e-05
-4.28563167111274e-05
-4.38389812121443e-05
-2.29310723563798e-05
-3.64546851124199e-05
-1.7403518578387e-05
-2.16891212390625e-05
-1.60150405174547e-05
-1.93821913054228e-05
-9.25274625702945e-07
2.87227617051575e-06
-4.21796108761037e-05
-1.84028125809682e-06
-2.59863829421776e-05
-1.78963750993986e-05
-2.13899422236713e-05
-1.37077510377649e-05
-2.93273889150512e-05
-3.9389043103877e-06
-1.03388003303359e-05
-3.70708696133191e-05
-2.54943477427373e-05
-6.11545577339867e-06
-1.88557011351029e-05
-1.81328395733506e-05
-7.88885001568557e-06
-2.46219608664618e-05
-8.69465484969236e-06
-1.33806587646362e-05
-9.07258629793377e-06
-4.05600400806391e-06
-1.63352284842761e-05
-3.06236089358496e-05
-1.31761308965309e-05
4.42279703636786e-06
-4.3268673508726e-06
-3.55906968684062e-05
-2.79158123668518e-05
-1.47346299369665e-05
-4.26428416366774e-06
2.22572469053704e-06
-2.49959039626911e-05
-2.15501294647765e-05
-1.95581651628113e-05
-2.52583930412649e-05
-2.0439096371435e-05
-3.70784612032844e-05
-1.23361889624226e-05
-1.67335744242548e-05
-1.38040990168587e-05
-2.13764553834404e-06
-1.79002418391277e-05
-3.05310001586974e-05
-2.51877272143233e-05
-1.51598329848186e-05
-1.35227155287923e-05
-4.84213017302519e-05
-3.10539507170302e-05
-1.62126771029764e-05
-2.44343116622876e-05
-1.01177582853544e-05
2.87848912983843e-06
-1.56866745717038e-05
6.45607681685348e-06
-3.20967226153116e-05
-1.38320593728413e-06
-2.73177144793296e-05
-1.69932563654815e-05
-3.17739739513811e-05
-2.83424083427144e-05
-6.14988467340313e-06
-3.00276080619414e-05
-9.32201136604911e-06
-2.58432040872812e-05
-1.41363518180854e-05
-8.79381181206292e-06
-1.8260612517365e-05
-2.31820099192164e-05
-2.73853804902284e-05
-1.58760713002711e-05
-3.4875210998007e-05
-2.5287368460485e-05
-3.07871317343117e-05
-1.24736833715972e-05
-8.27750152935549e-06
-4.39352723494373e-05
-2.381264221308e-05
-3.28532530663848e-05
-2.10720090667429e-05
-4.21509212598521e-06
-1.7616899863686e-05
-2.05558006213479e-05
-2.21027509164331e-05
-2.4676496946966e-05
-2.5701808447079e-05
-4.45190411598767e-08
-3.30155211304066e-05
-1.5742535590524e-05
-2.47941651213991e-05
-1.1870818142944e-05
-2.18492395142654e-05
5.12327617073753e-06
-1.27142981984037e-05
-3.80407575772099e-05
-1.77348514045934e-05
-3.08652048524591e-05
-1.8846506736973e-05
4.41726554245409e-06
-1.08511274530531e-05
-1.03949985952978e-05
-1.8298750741708e-05
-6.940097088636e-06
-1.55969754636123e-05
-1.47210177145413e-05
-1.13618053073204e-05
-1.47201457080082e-05
-3.79721484959931e-05
-5.15418554426806e-06
-2.84285231330076e-05
-4.41996779906109e-05
-2.04747018569165e-05
-3.23669837565184e-05
-5.81777608458257e-06
-2.03690115045089e-05
-6.5913507415652e-06
-1.85989576518835e-05
-2.12454811264719e-05
-4.36468088139415e-06
-2.78167227807009e-05
1.97795464486784e-06
-2.38754556655218e-05
1.93591469439059e-07
-3.5786590824463e-06
-1.46772549013899e-05
-2.10264204142667e-05
-4.12050080491885e-05
-1.44496221423724e-05
-8.99573000862501e-06
-2.30575056199288e-05
-2.1142790175476e-05
-6.63251381489955e-06
-3.8674610296227e-05
-1.64174121457515e-05
-1.92325121138543e-05
-3.22721854180174e-05
-5.94451693645456e-06
-3.19974899032288e-05
-1.01255808507018e-05
-1.70487591541874e-05
-1.84709115145098e-05
-4.72730727745744e-06
-1.33244902402865e-05
-2.90987851441392e-05
-1.96992206674551e-05
-1.31246018417224e-05
-2.27066622779775e-05
-3.63814219229111e-05
-2.27427454710016e-05
-2.67724830186816e-05
-1.62557402906634e-05
-3.41085283185387e-06
-1.10351533167293e-05
-3.92894917466648e-06
-2.26056586408448e-05
-9.65820061309123e-06
-3.09291119272525e-05
-1.58383286174886e-05
-5.91504609682351e-05
-1.39412625088169e-05
-9.49288106597069e-07
-2.66470282147438e-05
-3.0718512512446e-05
-2.54654299138937e-05
-3.00937100046884e-05
-5.87479475228585e-06
-4.01619713428793e-05
-3.30707839309931e-05
-2.14838823994234e-05
-4.57934080515476e-05
-1.37544563356133e-05
4.91379073159219e-06
-2.10013985335662e-05
-2.64214389837568e-05
1.26668281763441e-05
-2.45239346319699e-05
-1.7367104660079e-05
-2.49797770349708e-05
-1.31005445608991e-05
-2.14623063065271e-05
-1.80606904825865e-05
-8.39317675335675e-06
8.22821014706002e-06
-3.21284054804201e-05
-2.661413850935e-05
-2.82254641348005e-05
-1.80234425326485e-05
-2.2246663776685e-05
-1.55465206680383e-05
-1.06322422186424e-05
-1.8260054698171e-05
-2.53114309286527e-05
-3.135555667978e-05
-1.01522502462212e-05
1.03283471620673e-06
-1.28226413636407e-05
-1.01430921292457e-05
5.42002641512125e-06
-1.80965993124177e-06
-3.21829137024822e-05
-1.69288272615204e-06
-2.98875176464109e-05
-4.53959671271636e-06
1.13591422423364e-05
-6.87516676265359e-06
4.22051649360282e-07
-3.2088804995108e-05
-1.39932788492422e-05
-1.64318626811461e-05
-1.76927656701425e-05
-2.25043359723931e-05
-3.0696750943864e-05
-1.12772331946086e-05
-2.80357666414748e-05
-2.39576947969623e-05
-3.1033142625086e-06
-9.34993408709319e-06
-1.18810283090239e-05
-2.45971963375332e-05
-3.10417851543596e-06
-1.84410222581831e-05
-2.22310938049179e-05
-3.08064304363708e-05
-1.28827149385179e-05
-2.8352678764325e-05
-3.91992223280004e-05
-1.27512858748434e-05
-2.29535634317628e-05
-2.60311475335515e-05
-1.82973064090775e-05
-2.02011821466864e-05
-2.05649505731262e-05
-1.48862519870317e-05
-2.22395104085805e-05
-3.15581308560938e-05
-3.20989105103566e-05
-8.03892358391255e-06
-2.90673951289684e-05
-3.50483454702033e-05
-8.65139003689674e-06
-1.91102439713474e-05
-3.73150062871932e-05
-2.15940287539207e-05
-3.0737004494323e-05
-2.66151898514186e-05
-1.92702517036142e-05
-5.01338849891713e-07
-1.08658035285388e-05
-2.87442854562485e-05
-8.55600416598596e-06
-3.34966502152004e-05
-1.81753891052906e-05
-1.8769944248911e-05
-3.40976397149705e-05
-4.3621470384259e-05
-8.215125208227e-06
9.63980188155542e-06
-2.85199106180338e-05
-4.89063450674954e-05
-3.49716616588459e-05
-8.96249991577899e-06
-1.24055463918392e-05
-3.18840143571892e-06
-1.87197281771832e-05
-8.45585970237838e-06
-1.25319580490311e-05
-2.70850908897123e-05
-2.34957300371522e-05
5.12344396016117e-06
-3.27704400209376e-05
-9.49080048703707e-06
-3.66551230833686e-05
-1.3163150722652e-05
-4.22958198000957e-06
-2.42276684785263e-05
-2.50413878859365e-05
-8.6652415864481e-06
-2.14629960841173e-05
-7.23798298373177e-06
-2.48013439855792e-05
-2.91059576450045e-05
-7.95106369804623e-06
-5.84326835985778e-06
-1.42065895267134e-05
-2.32649392658112e-05
-4.172019930866e-05
-1.08831801877796e-05
-9.14472950064402e-06
-3.11493062530108e-05
-1.58382549788598e-05
-2.44122493771902e-05
-2.54565146190086e-05
-3.71418271194571e-05
-1.02173580486077e-05
-8.04989405148468e-06
-3.26620704931255e-05
-1.55314339918478e-05
-4.12549917109193e-05
-2.00987476067488e-05
-1.98771992281254e-05
-2.58757356560657e-05
-2.10844225915847e-05
-2.44285977307266e-05
-2.04593259045454e-05
-1.55181493914457e-05
-2.30717988708784e-05
-3.77519341053381e-05
-2.61813122446567e-05
-3.04990074688526e-05
-2.09329284093097e-05
-3.14930289123382e-05
-1.02134629268153e-05
-5.23643469165782e-06
-3.0044363292021e-05
-1.75306920091823e-05
-3.77096923958492e-05
-3.94363106201204e-05
-3.2282140280102e-05
-5.01706845503432e-05
-3.99551993672236e-05
-2.14544591756398e-06
-1.77135557263599e-05
-4.3882482170972e-05
-1.25136997383115e-05
-1.99027601732801e-05
-8.55898750500234e-06
-1.74694400955239e-05
-1.15702403081257e-05
-4.20579129729673e-05
-3.63004608913683e-06
7.13645003465229e-06
-1.58443392937881e-06
-2.17513691449232e-05
-1.61726879649695e-05
-2.82499625977309e-05
-9.27213628285761e-06
-2.83859805452471e-06
-1.22974519346649e-05
-1.8838028859368e-05
-1.44266027315261e-05
-2.80622220578157e-05
-3.2031982702061e-05
-2.52770913371107e-05
-1.63707357648111e-05
-8.65271175641485e-06
-1.30961396610642e-05
-2.67329551635749e-05
-1.54940097670094e-05
-4.12997936746717e-05
-1.39264045463672e-05
-1.06491178248188e-05
-3.01679687462554e-05
-8.47965901186214e-06
-3.86120886543549e-05
-1.96584749424272e-05
-2.98905629557641e-05
-1.69574439196416e-05
-2.09596737289922e-05
-2.65483553730013e-05
-7.7887589380884e-06
5.95506470651236e-06
-8.66287116140004e-06
-2.36167080974654e-05
-2.16037698161741e-05
-1.96680775062554e-05
-1.79896543067574e-05
-2.95026911548351e-05
-3.5176720554927e-05
-2.95924168293392e-05
-2.94335311195492e-05
-3.22783478282361e-05
-1.43777236369738e-05
-1.36651995216995e-05
-2.22069254903668e-05
-2.74452197935334e-05
-9.2802701528308e-06
-9.01640767948211e-06
1.42705227249472e-05
-2.46191648328608e-05
2.07112830164778e-06
-1.44643426553969e-05
-1.82305135948875e-05
-2.00929580449172e-05
-1.17871603444051e-05
-4.17862752334226e-05
-1.19263520936143e-05
-1.2206061493149e-05
-2.59575890411425e-05
-3.36058047056511e-05
-3.7418713986996e-05
-2.40035540684401e-05
-2.7717474201519e-05
-3.32227678347734e-05
-3.33251170336582e-08
-2.25721366339308e-05
-1.14502694167411e-05
-2.05729591444349e-05
-3.71524027608567e-05
-2.64350183700763e-05
-4.37173979907217e-06
-1.43831639035703e-05
-1.91301040246525e-05
-2.34229307929494e-05
-2.2802526325298e-05
-6.49530116079959e-06
-6.61768061652282e-06
-2.08930735003322e-05
-4.03643043919155e-05
-1.09566330034916e-05
-2.52605939577987e-05
-1.30795642708554e-05
3.16428425753919e-06
-2.27664642197437e-05
-5.08752304799724e-06
-1.87850695657667e-05
-2.27886109616681e-05
-3.0877897804949e-05
-4.86070884033305e-06
-2.22858840358626e-05
-1.58272114777891e-05
-2.67550981545259e-05
-1.09951986525172e-05
-3.35620884897236e-05
-2.13737994999185e-05
-9.16216411652047e-06
-1.99906050757672e-05
-1.62539948972498e-05
-1.70703855090646e-05
5.59551592426594e-06
-1.59687938085783e-05
-1.33874471038715e-05
-1.61400596594113e-05
-1.44196074807162e-05
-3.57732688853106e-05
-1.42326946845589e-05
-2.13063305075816e-05
-1.8442835544191e-05
-1.29187637301023e-05
-1.72125934319787e-05
-2.49640539724607e-05
-3.52488324794341e-05
-7.09234531797855e-06
-3.61789045491606e-05
-2.28743187144924e-05
-3.58953693635802e-05
-2.08862051180034e-05
-8.20032360995494e-06
-1.60883615661107e-05
-2.62241634220021e-05
7.59260515062294e-06
-1.42600122918298e-05
-2.53089135157359e-05
-3.36556417322859e-05
-1.10521202603181e-05
-3.66708280695031e-05
-2.38131545804815e-05
-3.94377918920042e-05
-3.89068797142064e-05
8.72772577307217e-08
-9.02310176892849e-06
-2.33423891678836e-05
-3.86603005120448e-05
-2.36651587962321e-05
-3.05544258692647e-05
-3.71999073030149e-05
-2.65210675173027e-05
-3.02651312327176e-05
-3.20356597613879e-05
3.80252650833148e-06
-2.78739015025747e-05
-4.05641310507657e-05
-2.68457248661588e-05
-1.04633397542831e-05
-1.18691932091047e-06
-3.5866006346806e-05
-3.26431426117118e-05
-2.29824150483299e-05
-3.35808781106565e-05
-1.18761322026921e-05
-3.6910488033549e-05
-1.83162505675297e-05
-4.83084699421738e-05
-2.7099832117498e-05
1.14291443311051e-05
3.1451006397333e-06
-3.42242349124272e-05
-3.59361116111125e-05
-6.6173863686524e-06
-2.56634460504103e-06
-3.54049275976566e-05
-1.20859837150357e-05
-2.47230369028919e-05
-2.33176295588014e-05
-3.03826227348367e-05
-1.99054028436334e-05
-2.41136939115224e-05
-2.31332647338091e-05
-2.09747166693815e-05
-2.48352414770173e-05
4.16213705149501e-06
-1.42331146605851e-05
-2.00684108092556e-05
-3.88586029389442e-05
-1.49490677903143e-05
-2.42034435685143e-05
-2.11021517921813e-06
-1.76140492642889e-05
-1.83178421536036e-05
-2.01132952317864e-05
4.09015848229764e-07
-3.40152229479039e-06
-1.9896849106638e-05
-3.70477104647215e-05
-8.84801415228399e-06
-3.65376611207459e-05
-2.31253677460131e-05
-9.78074070697447e-06
-3.42209774696956e-05
-3.80190776030989e-05
-2.36518156060121e-05
-4.24020205793975e-06
-1.53055381839902e-05
-2.23797460896854e-05
-2.28593704387745e-05
-2.89124978875016e-05
-2.99918405176217e-05
-9.81298360387535e-06
-1.61019232266012e-05
-2.46813155119149e-05
-9.06561905849629e-06
-1.57137614468655e-05
-2.8515718195342e-05
-3.23149419031159e-05
-2.03007219880182e-05
4.76563019694929e-06
-8.09517978134497e-06
-3.09435461203022e-05
-1.50037941440562e-05
-2.20736590874426e-05
-8.38216919181841e-06
-3.08031611312107e-05
-3.29122416572577e-05
-3.67228426787683e-05
-3.41363362109108e-05
-3.46740989223478e-05
-3.90807099640756e-05
-9.03601719320618e-06
-2.20439852122011e-05
-2.66643258204959e-05
-2.34568375310034e-05
-1.8624296408988e-05
-2.36709767295455e-05
-1.91991429113609e-05
-2.06560923250802e-05
-1.34106791237871e-05
-1.47090045398802e-05
-3.66909433364401e-05
-5.84286273598049e-06
-2.97777783743436e-05
-3.34502771603178e-07
-3.47437498265505e-05
-2.18029532128453e-05
-3.10103653599785e-05
-2.04985820309056e-06
-1.84213111175328e-05
-2.3481285961437e-05
-8.50757912114513e-06
-2.23049307215526e-05
-2.86427265265594e-05
-2.73406770945564e-05
-5.71579155840693e-06
-3.66829591882949e-05
-3.63517662466835e-05
-1.81239496814552e-05
-2.74444222837866e-05
-2.91136054420232e-05
-9.42645787559798e-06
-3.47816657426196e-05
9.92331330869608e-06
-3.21473000151642e-05
-2.15530451428339e-05
-2.23316153792351e-05
-1.8690575470774e-05
-4.06814453390962e-05
-1.83845190963671e-05
-2.01616852443294e-05
-1.23384264229925e-05
-9.68316355726598e-06
-2.59659156733769e-06
-1.49959470749721e-05
-2.02259040204733e-05
-2.40217582430171e-05
-8.83676155042142e-06
-1.34847101506203e-05
-9.40226515683907e-06
-3.57259101729518e-05
-1.03389931185214e-05
-3.18339429424632e-05
-2.957142054847e-05
-3.63611509619237e-06
-2.65816324263057e-05
-2.43050497913293e-05
-1.69300221499511e-05
-2.24030319362572e-05
-8.67053936030932e-06
-1.65613575216055e-05
-1.30792279239233e-06
-4.31569224289148e-05
-1.61963135255324e-05
-9.33501370411409e-06
-2.95036825038184e-05
-2.29626891218536e-05
-1.71222918765333e-06
-2.16145772037308e-05
-2.92669472228104e-05
-3.44137930753301e-05
-2.41281069848366e-05
-1.68545357935365e-05
-1.74584666124799e-05
-2.8882457321348e-05
-2.36121122927654e-05
-3.48175849959764e-05
-1.70336281726004e-05
-3.277401654376e-05
-1.59740272133095e-05
-1.03252512693378e-05
-3.039547580644e-05
-4.89044639619344e-06
-2.78913192111497e-05
-2.76862773240864e-05
-7.46144288515889e-06
-1.59364981398569e-05
-2.77236324867502e-05
-7.44174868794554e-06
-1.18907485283288e-05
-4.14476824906175e-05
-8.43396469621285e-07
-2.27993653782068e-05
-2.10301131353741e-05
-2.01431417242114e-05
-2.46425735213211e-05
-1.77673379228491e-05
-9.24465444987796e-06
-2.8023329018339e-05
-1.15618473517201e-05
-1.91680719715373e-05
-2.48309426146565e-05
-3.43711965096231e-05
-2.08350959690958e-07
-1.23545229382057e-05
-8.25887912440501e-06
-5.60834946515354e-06
-1.38152784283427e-05
-7.96427405559364e-06
-2.95283244688197e-05
-3.6603297087953e-05
-1.64105698218667e-05
-1.37110644560207e-05
-2.92397896354433e-05
-3.10349072225968e-05
-1.64020258905837e-05
-2.38321329344899e-05
-5.05000670636771e-06
-5.69972527307105e-07
-1.64161271321419e-05
-3.20041491932266e-06
-1.93006534253432e-05
-1.21834988198749e-05
-1.55553007042047e-05
-1.70122169717208e-05
-9.61684981831927e-06
-1.49370369793774e-05
-2.11196821835437e-05
-2.60124928258187e-05
-4.0080375639299e-06
-1.9391288037956e-05
-2.40920812317295e-05
-2.3785647602683e-05
-4.75689045766935e-06
-1.58072641989422e-05
-2.37448607511745e-05
-1.69388141858069e-05
-1.06570835612027e-05
-1.05883545523899e-05
-4.69333344904931e-06
-1.54037678822526e-05
-2.19796424294398e-05
-2.29053670109645e-05
-1.77583561160526e-06
-3.67355015831792e-05
-1.67503573536736e-05
-3.19353027809232e-05
-1.70606568922152e-05
-2.97614597514631e-05
-1.67767402299454e-05
-1.44576331519954e-05
-1.61219337484862e-06
-2.88976749074548e-05
-2.50903883328805e-05
-2.57970371265855e-05
-2.59712439862551e-05
-2.93511121274439e-05
-3.51685372727442e-05
1.15369938726997e-06
2.72898680182967e-06
-2.32025513267359e-05
-1.02569156631044e-05
4.51741000077279e-06
-3.63253661929639e-06
-2.53436898936714e-05
-1.08887055675794e-05
-4.59682285588981e-05
-1.27968000325498e-05
-2.33024605094975e-05
-2.27417869483695e-05
-3.46239133238143e-05
-9.49473551567151e-06
-4.66708142222142e-05
-4.34741588910273e-05
-1.97532463412388e-05
-9.32469094402703e-06
-1.68613095454137e-05
-2.29320143232582e-05
-1.75542979476674e-05
-3.45079786734767e-05
-4.77107174382726e-06
-1.23098264681625e-05
-2.67268332596543e-06
-2.80435750453293e-05
-2.19897942245926e-05
-3.22537576864994e-05
-2.13391337182753e-05
-2.01086198208659e-05
-3.57114144990786e-05
-2.00598417072614e-05
4.0847717245956e-06
-1.71384043215021e-05
-1.3683913728865e-05
-1.41095869683929e-05
-3.64509072117858e-05
-3.55132855585769e-05
-1.14321029550775e-06
-2.62386268191542e-05
-8.73525971731614e-06
-1.65610252625358e-05
-3.17780578775867e-05
-1.99295086287283e-05
-2.97469142850212e-05
-3.46133673776101e-06
-3.97262311350646e-06
-1.96254413115002e-05
-2.31734726021672e-05
-8.44102955873904e-06
-1.10698079704285e-05
-2.09343491917506e-05
-2.93053726597133e-05
-2.2579683481543e-05
-3.18470498419088e-05
-2.72248211916609e-05
-7.35594914546825e-06
-1.01865864778434e-05
-4.41427130180203e-06
-4.76681487332987e-05
-3.53725737105949e-05
-1.85061385918387e-05
-3.41581298762084e-05
-6.92763703941516e-06
-1.66685956398297e-05
-2.20758780974728e-05
-1.01012808185203e-05
-1.27317565661789e-05
-2.32909830573678e-05
-1.78113953694631e-05
-2.76126615126774e-05
-3.48006915302141e-05
-2.47398241197152e-05
-5.18935523425111e-05
-2.22333859416734e-05
-2.96362765281476e-05
-3.78397057523463e-05
-2.05882245601729e-05
-1.18714605177835e-05
-5.63204889918158e-06
-2.48624654296507e-05
4.28366080353674e-06
-1.92605289386379e-05
-1.36144415151969e-05
-3.86804180127581e-05
-3.36614589145662e-05
5.94534337718331e-06
-1.38452624672837e-05
-2.67316459778302e-05
-3.2977911203501e-05
-3.99509876614232e-05
-3.79543981660228e-05
-2.70752351470627e-05
-2.76142446118007e-05
-1.64601954242318e-05
-1.20574735555265e-05
-1.84537797365857e-05
-3.63916933300796e-05
-1.02989014379529e-05
-2.64453927475961e-05
-3.0902653701092e-05
-2.10054677248733e-05
-2.62211750114135e-05
-4.58162484622133e-06
1.42703131330306e-06
-1.70845850870408e-05
-4.24558251579802e-05
-3.81775957612777e-05
-2.62223627711002e-05
-1.66957622622782e-05
-1.54962039163554e-05
-3.99353599066239e-05
3.69785192707351e-06
-1.72718388243117e-05
-3.03002310127203e-05
-3.17097750825443e-05
-1.190733305937e-05
-3.434042139463e-05
-1.36531116596107e-05
-2.76843888017211e-05
-7.50949461271508e-06
-1.14078025490288e-05
-2.51980226687794e-05
-1.25849406531798e-05
-2.36166933827187e-05
-2.59690478665626e-05
-2.25618072060892e-05
-3.98426431652155e-06
-9.48333784471229e-06
2.56645337904655e-06
-1.07541271478577e-05
-1.65200044370253e-05
-2.04127677938162e-05
-3.05457777942775e-05
-5.90312715724681e-06
-4.93042261135704e-05
-1.79946378907184e-05
-2.16593920975871e-05
-3.85082625894003e-05
-2.30148079381108e-05
-6.98957275277388e-06
2.1110404159088e-06
-3.35659527726429e-05
-2.32865386132146e-05
-8.04928902598051e-06
-6.37147181289706e-06
-3.6469577292363e-05
-2.21423899686944e-05
-3.04284943078109e-05
-3.52712506937059e-05
-4.87629069291174e-05
-1.97470510791796e-05
-3.39411934438139e-05
-1.69906588228975e-05
-1.76333871205455e-05
-2.92409899908581e-05
2.43807666174155e-06
-1.79280313289578e-05
-2.74132352752681e-05
-1.85259566597286e-05
-1.62269026144857e-05
-2.62155418758094e-05
-2.69156590052653e-05
-3.16165247273448e-05
-2.32010231461758e-05
-2.99193467061553e-05
-1.36004660824092e-05
-1.69293252263384e-05
-1.85263825724514e-05
-1.5452273113592e-05
-2.52810737694002e-05
-1.74191095577597e-05
-3.23855323102865e-05
-1.96719662181528e-05
1.8478485189832e-06
-2.99582133486363e-05
-1.98959285972207e-05
-1.78211642741384e-05
-2.15389078630243e-05
-3.30646774383063e-05
-1.94949630083161e-05
-3.6465524064823e-05
-8.93673408321543e-06
-1.11099707599075e-05
-1.77735217522242e-05
-1.1515985682917e-05
-2.2865203084433e-05
-1.65289340319859e-05
-1.9630601412397e-05
-1.88386834405127e-07
-2.09959556699545e-05
1.34532809297062e-05
-4.62648939056479e-06
-1.44955928827186e-05
-2.51998696772679e-05
-4.4785509510632e-05
-1.80521069367679e-05
-2.48379984925903e-05
-2.58065545938043e-05
1.39969685894264e-05
-2.68396640593531e-05
-1.23382000843426e-05
-1.01955604279179e-05
-2.36423545343605e-05
-3.44779483703442e-05
-2.51583034447714e-05
-2.52581057673924e-05
6.54663755468445e-06
-3.00178917059742e-05
-2.44114293988971e-06
-2.69621594039527e-05
-2.07100487401396e-05
-1.07807000425492e-05
-3.25000326609304e-05
-2.1510788300673e-05
-1.67206873554446e-05
-2.17096859559908e-05
-2.12483366756645e-05
-8.63812708073017e-06
-3.38962931625111e-05
-7.48788181132508e-06
-1.63050986953885e-05
-9.78429831430876e-06
1.99223300126742e-06
-3.26446556575462e-05
-1.08077177630719e-05
-1.37755011572028e-06
-2.16239794708418e-05
-2.68033141413934e-05
-9.50381993961356e-06
-1.34714949890181e-05
-1.08030690995254e-05
-1.32892461980593e-05
-1.40235750866449e-06
-1.9427402904205e-05
-1.34401537149811e-05
-3.8956962377193e-05
-1.98244204399719e-05
-1.89324597639948e-05
1.1366870569887e-05
6.41197395607987e-06
-3.08270250013005e-05
-4.05720004227127e-05
-3.3968210289579e-05
-3.06055299529743e-05
-3.58480471997395e-05
-1.87715936914605e-05
-3.23606788328561e-05
-3.27408797622274e-05
-1.89543922113475e-05
-2.09504626403907e-05
-2.89734628942134e-05
-3.47648614015853e-05
-2.13010966599897e-05
-2.27913406343903e-05
-1.79994597167392e-05
-4.60579353159526e-05
-3.35410589042485e-05
-2.9963586537328e-05
-2.81386768812313e-05
-1.10350671560756e-06
-2.28403738792214e-05
-4.67570287356552e-05
-2.49797181353036e-05
-3.35106831475733e-05
2.8860753680758e-06
-1.56331378180873e-05
-6.66283881815934e-06
-2.88325175629181e-05
-1.5762374082431e-05
-1.99379004950156e-05
-1.17336112127793e-05
-1.90786462069646e-05
-1.97259759754121e-05
-8.87283738027323e-06
-1.73187189962576e-06
4.98988009665066e-07
-2.27958530713198e-05
-3.10607581019118e-05
-2.25940048849784e-05
-2.06920721445098e-05
-2.95043233557644e-05
-1.27988371283353e-05
-3.21865414760719e-05
-1.03606077309977e-05
-3.99797618781965e-05
-3.93672070704048e-05
-3.22497715272777e-05
-2.50496059404321e-05
-2.76677408900529e-06
-1.88442052273831e-05
-4.32205250342516e-05
-7.59118789548481e-06
-2.00557393991899e-05
-1.89868286037175e-05
-1.98022443172846e-05
-3.37132810689586e-07
-3.64550990099422e-05
-2.59887251827283e-05
-9.38462573922694e-06
-2.40285647707374e-05
-5.1438460060037e-05
-2.17076945544016e-05
-2.93391712871194e-05
-2.95207102264161e-05
-2.2315211221807e-05
-1.62685757998045e-05
-2.13670760630113e-05
-1.36569295066123e-06
-2.47850206796777e-05
-1.47140051809389e-06
-2.91371974787824e-05
-3.24999302395278e-05
-2.10118540964178e-05
-6.79494724288729e-06
-2.46953417734868e-05
-2.49380719458196e-05
-1.22569144108764e-05
-3.10527319712928e-05
-1.28488217526474e-05
-2.24338001284846e-05
-1.50409163788313e-05
9.44493328928015e-07
-6.07912049995504e-06
-4.49159684919791e-06
-1.54936030773555e-05
-2.35569222244628e-05
-4.33209876044233e-05
-1.62383697977929e-05
-2.70556213752556e-05
-2.66778496231812e-05
-1.74058969945981e-05
-4.10653233783639e-05
-2.18151500112984e-05
-1.06012927543575e-05
-2.19744336603e-05
-3.73653199908311e-05
-5.27933375750911e-05
-2.06956552755311e-05
-1.85669820925818e-05
-1.51800596922819e-06
-3.10164863840141e-05
-1.48699257703393e-05
-3.50497555897218e-05
-1.63653263494052e-05
-4.7970253109375e-05
-1.90637577250901e-05
-2.75675324347659e-05
-3.14481996376469e-05
-2.38702527474122e-06
-4.42374660598362e-05
1.0032098479108e-06
-5.81594196262632e-06
-8.1502861834659e-06
-3.20372126338947e-05
-2.0411706347939e-05
-6.26119765932609e-06
-1.72509102370859e-05
-2.62386897763219e-05
-2.51695585035711e-05
-2.60676890123832e-05
-2.88492776791112e-05
-1.83114541755073e-07
-2.55022203701553e-05
-1.49537775640696e-05
-2.58107788577708e-05
7.88105620514006e-06
-7.79577606798871e-07
7.69832030632907e-08
-2.14081324377838e-05
-2.21031994851459e-05
-8.77492714848863e-07
-1.98578874048148e-05
-1.26576157621898e-05
-1.46979428596447e-05
-2.09193098309513e-06
-2.14081546567047e-05
-3.20712461115722e-05
-3.6100020701293e-05
-3.17677471337649e-05
-3.05614354834983e-05
-3.53686502521389e-05
-4.07663442630215e-05
-3.33599009752636e-05
-2.18659072695658e-05
-2.9105683355239e-05
-1.92412622400131e-05
-3.47638503377593e-05
-3.12728116042873e-05
-2.95308022952032e-05
-2.15096404224058e-05
-9.1176441884494e-06
-8.9807459757996e-06
-2.96898966778582e-05
-2.49845284439071e-05
-3.10002081450158e-05
-1.28173465867721e-05
1.87524613460227e-05
-1.55307464879531e-05
-1.32194124211402e-06
7.30389252501445e-06
-2.47810619489784e-05
-2.48397663067468e-05
-3.68276110028847e-05
-1.39726128791803e-05
-2.6198880068726e-05
-1.90053953722088e-05
-1.70089967503178e-05
-1.41511817466031e-05
-3.11144764155478e-05
-1.18526278035695e-05
-2.61101716424438e-05
-2.85053508604383e-05
-1.79739456246495e-05
-1.30148724642502e-05
-2.28846635491014e-05
-7.58661809894616e-06
-1.74838788294348e-05
-2.34168077115579e-05
-4.23275537242526e-06
-3.30895710946448e-05
-2.21425780919172e-05
-1.31541002089994e-05
-1.94636008980517e-05
-1.696293810055e-05
-3.27658485656713e-05
-2.71562530267596e-05
-8.62720892301409e-06
-9.99872771618567e-06
-4.02152158047144e-06
-1.74732231667747e-05
-2.37461715601651e-05
-2.36296912633034e-05
-2.9803661665323e-05
-2.6987137810033e-06
-3.08509463154105e-05
-1.30176801279087e-05
-3.29410908352111e-05
-3.16238918201834e-05
-2.62865208558811e-05
-2.25123415999902e-05
-2.25484006860119e-06
-3.21264217215848e-05
-2.03984379364177e-05
-4.09458353076966e-05
-2.4380916091162e-05
-7.92382639612051e-06
-3.71556130561454e-05
-2.58796554969134e-05
-1.76896372947783e-05
-9.81880267586907e-07
-4.53104675955486e-06
1.26010639648293e-06
-2.59958577537307e-05
2.32339133937126e-05
-3.92055623831776e-05
-2.84877199529321e-05
-2.77750242905292e-05
-7.25451841176231e-06
-2.1582200270741e-05
-3.61697424430365e-05
-1.66543965441943e-05
-1.53023459958838e-05
-4.14649147922317e-05
-1.80564110970501e-05
-1.50003362007552e-05
-5.95886363783895e-06
-1.57834717708514e-05
-2.00005678101802e-05
-2.75534339093979e-05
-4.1001629294721e-06
-1.9090960948517e-05
-1.08757327005609e-05
-2.95721004436472e-05
3.93785358067755e-06
-4.3112158670862e-05
7.76016152604171e-07
-2.42318008925705e-05
-3.24241574509517e-05
-2.0223664632444e-05
-1.72704925253318e-05
-3.3700205108126e-05
-3.10836917980018e-05
-1.99629022555088e-05
4.55362791158319e-06
-9.00533829927123e-06
-3.12684181736067e-05
-2.66364538698986e-05
-3.32084567518113e-05
-9.8656080130372e-06
-2.46008591361032e-05
-3.80998344465853e-05
-2.49850194869546e-05
-2.18089073183328e-05
-3.85120766738052e-05
-2.36306908459483e-05
-2.06498917407076e-05
-1.83818214679571e-05
-2.50239533200888e-05
-1.61039571455333e-05
3.98897023215385e-06
-2.65669349751434e-05
-2.83153853742901e-05
-1.48750198015701e-05
-1.95676386615767e-05
-3.23304024897536e-06
-9.83710338768338e-06
-3.17640728154037e-05
-2.82653485197652e-05
-1.65138125450031e-05
-2.41306384317399e-05
-3.50901904287273e-05
-4.50257342997338e-05
-1.08652773407357e-05
-1.0444835181474e-05
-1.15481491823622e-05
-1.74915001234541e-05
-5.06840185930107e-05
-6.25260119336844e-06
-2.46441319643976e-05
-8.47511999014997e-06
-5.61411256829792e-06
-2.37815616540476e-05
-1.58173869692989e-05
-2.5049542272024e-05
-4.35850739303814e-06
1.40580179702638e-06
-1.58170677688308e-05
-3.13043331356494e-05
-2.12578192737807e-05
-1.81603802168235e-05
6.83030902353759e-06
-4.2541069406243e-05
-3.86040789464991e-05
-2.17586768613957e-05
-1.07762312962309e-05
-2.38508290553005e-05
2.98106646298569e-06
-6.96676736258136e-06
-2.24748398692295e-05
-2.46499922725065e-05
-9.34842468229734e-06
-1.49061473740758e-05
-1.688011837487e-05
-2.30098812711238e-05
-2.86954138008664e-05
-3.7586602612763e-05
-2.19145748640773e-05
8.17962716764424e-07
-3.79283377387915e-05
-1.68791001661565e-05
-2.09038902252091e-05
-3.62464710067888e-05
-3.26372170004318e-05
-2.29311784315676e-05
-3.17322615678299e-05
-2.26218608750153e-05
-1.9047140713319e-05
-7.55910579187246e-06
-3.07045760566349e-05
-2.89953982789311e-05
-1.70977593689171e-05
-1.21345066514112e-05
-2.60987023621961e-05
-5.94437242081697e-06
-2.7678412583067e-05
-3.89579891139622e-05
-1.89157242935947e-05
-2.98125345332108e-06
-2.86140954634185e-05
-2.73904472858503e-05
-1.60956272891052e-05
-1.49764689723061e-05
-3.67209608815207e-05
-1.99910343325596e-05
-6.81451564759796e-06
-3.94592167284547e-06
-4.23458853494885e-05
-2.37554945284152e-05
-3.25703895572521e-05
-1.3698964169864e-05
-1.53082556945022e-05
-2.92446491187014e-05
-1.06068982703701e-05
-1.20655050675275e-05
-3.38562810535385e-05
-2.65466267160472e-06
-4.49495966461387e-05
-2.91487412202994e-05
-2.06985858402509e-05
-1.56443294086175e-05
-1.86278665303944e-05
-1.6406001496911e-05
-1.70301525451228e-05
-6.56918814771892e-06
-3.52322444681191e-05
-2.33084739345829e-05
-8.54657727539944e-06
2.18234117439618e-05
-1.46936589018494e-06
-1.62197852592412e-05
-4.9299938024793e-06
-3.63559051772855e-05
-9.13108503143752e-06
-2.09519561680192e-05
-1.09420204149619e-06
-1.25699489209889e-05
-2.74758181857953e-05
8.69658380385415e-07
-1.77885994533342e-05
2.55111069895782e-06
-2.56680833508626e-05
-3.07196589051043e-05
-9.0981605335765e-06
-2.22018554319183e-05
-1.95443507498115e-05
-2.53742435467696e-05
-3.66799486255931e-05
-4.78239781879409e-06
-3.29333657844303e-05
-2.62554285772928e-05
-1.25166296265949e-05
-1.75693712251612e-05
-2.8116230958443e-05
-3.11319307949662e-05
-1.10862188491024e-05
-2.40240825790502e-05
-4.35426066602528e-05
-2.71630461359189e-05
-1.90609841143206e-05
-3.9920032162426e-05
-5.07950097267624e-06
-3.99009842785195e-05
-1.29051101608904e-05
-7.61840984056957e-06
-3.06113939657243e-05
-1.32430228147913e-05
-6.92053977456465e-06
-9.42790878728893e-06
-9.6360774538475e-06
-1.22684585701994e-05
-1.8147389843445e-05
7.17398945138241e-06
-1.48487239104541e-05
-1.45400709829419e-05
-1.0912419460296e-05
-3.97917278862711e-05
-1.98978121308034e-05
-2.55943065458092e-05
-2.28377389198485e-05
-5.16940954263011e-06
-8.98804015748653e-06
-2.22391140846373e-05
-2.22149031745101e-05
-2.79941702565715e-05
-2.13106742290765e-05
-3.60649393117691e-05
-3.21373746308974e-05
-1.76704245554148e-05
-3.05436786844413e-05
-2.26890920625048e-05
-2.54817529751791e-05
-9.12537555935087e-06
-1.62328378991865e-05
3.05453484698754e-06
-2.83002636249342e-05
-3.01603464623931e-05
-1.61061978850956e-05
-1.47024084876006e-05
-9.34096609812088e-06
-3.13725640480641e-05
-5.72368230920634e-06
-1.11783475146426e-05
-4.72196952865315e-05
-2.84187334211771e-05
-7.84021328475246e-06
-1.834137575307e-06
-1.70140154082628e-05
-1.59728969261318e-05
-1.23893572088988e-05
-2.91692197056479e-05
-1.28313591279682e-05
-2.27917600784872e-05
-1.899616614986e-05
-1.29414220600566e-05
-2.21798778417556e-05
-1.82648685426211e-06
-2.5877984584365e-05
-1.32931630842755e-05
-2.65640080583151e-05
-1.77489820918159e-05
-2.90516636492434e-05
-3.27979957471564e-06
-1.04681658933701e-05
-1.98491409025278e-05
-2.16044230923556e-05
-1.37497052713348e-05
-3.48630920464229e-05
-3.49299933189056e-05
-5.62585760391378e-06
5.52229249450228e-06
-6.18041783991772e-06
-3.66358945667579e-05
-4.19364275793363e-05
-2.55111008231998e-05
-3.79850150718064e-05
-1.60973642964743e-05
-3.87864181790158e-05
-2.81662253255296e-05
8.69323807246017e-06
-1.31163303230353e-05
-2.6243609191699e-05
-2.62423975475965e-05
-2.80605737339366e-05
-4.85099898809427e-05
-1.60999026422838e-05
-3.18687016100658e-07
-2.87547725499232e-05
-7.62309749847508e-06
-2.23573010367669e-05
-1.38081835067943e-05
-1.37798480867238e-05
-2.13196371222625e-05
-4.38545606375586e-06
-2.97819780502106e-05
-2.83802351645489e-05
-3.59524360241584e-05
-2.76605680722705e-05
-3.24100640467813e-05
-2.70450212513747e-05
-6.62361686784155e-06
-1.69214469240779e-05
-2.63212717726023e-05
-1.11643729325383e-05
-1.69202739922618e-05
-3.22173268564149e-05
-1.72049655704924e-05
-3.84188413541363e-05
-7.73541051662005e-06
-3.05432412594983e-05
-6.24002969278692e-06
-2.41882417139366e-05
4.06278844731888e-06
-2.47923227590297e-05
3.41174472321768e-06
-1.53892329117784e-05
-2.11105078831783e-05
-2.01077286169987e-06
-8.36114900819323e-06
-2.34608067716413e-05
-2.81046246158914e-05
-3.29465202414381e-05
-3.40883426447135e-05
-3.93228997096201e-05
-1.38622778533903e-05
-3.00611229265897e-05
-2.92640321034268e-05
-2.5491742200998e-05
-3.54855004530499e-05
-2.88706067748978e-05
-1.68524471394753e-05
-2.21849863721568e-05
-1.20295055648832e-05
-1.82157860622234e-05
5.73659992390192e-06
-3.07412159421951e-05
-2.36275506898269e-05
-1.84558891681294e-05
-6.10900216468692e-07
-2.892691439295e-06
-7.43845860148266e-06
-1.03140324459294e-05
-1.86860660932592e-05
-2.008012803613e-05
-4.02387797411968e-05
-1.95413573403432e-05
-2.12229069899348e-05
-3.19652298041656e-05
-8.24815867499541e-06
-3.54077810937563e-05
-2.1340373982871e-05
-5.03049671548402e-06
-3.68765363641653e-05
-2.78898704008134e-05
-1.59166469334404e-05
-2.3649385676475e-05
-2.56322242868771e-05
-1.72049277624084e-05
-1.4254777816923e-05
-4.00191870006219e-06
-3.27232513290355e-05
-2.10989886196128e-05
-1.95179755811884e-05
-2.67910145877347e-05
-2.16986116772369e-05
-2.29903915132563e-06
-7.66730485921687e-06
-2.64893596417074e-05
-3.59462514553036e-05
-1.20679834006317e-05
-3.37630658749642e-05
-2.23075611619161e-05
-1.38223014586907e-05
-2.25616041502463e-05
-3.36117215559195e-05
-4.3914805050337e-05
-3.07529039565682e-05
-7.0659684594076e-06
-3.11444213177459e-05
-2.86801547357231e-05
-1.55130304163746e-05
-5.63548697061766e-06
-1.54778843933727e-05
-2.87091832093805e-05
-2.5542664200138e-05
-5.79398506934686e-06
-1.3063807381721e-05
-9.14630351149741e-06
-4.02425249064483e-05
-1.18611471634953e-05
-2.38527493704928e-05
-3.0291439896044e-05
-1.69679221777205e-05
-1.85119561892725e-05
-3.28580569202234e-05
4.54578424287105e-06
-1.16119384486667e-05
-1.82668729004596e-05
-1.18462511866648e-05
-2.92240013200222e-06
-2.24383834568728e-05
-3.0623969881813e-05
-4.31485848713459e-05
-3.20448859787489e-05
-2.68530547137596e-05
-8.43670375736699e-06
-1.63052266583869e-05
-1.85532621179678e-05
-3.94253689223768e-05
-1.94261778830194e-05
-1.0306920659831e-05
8.09071601962395e-07
-1.47995113232247e-05
-1.59630469432808e-05
-1.73865144782615e-05
-1.6211819367839e-05
-8.40264387505951e-06
4.67254971967058e-07
-2.83739992275854e-05
-1.87849519878226e-05
-2.56611185097374e-05
-3.35131549784297e-05
-3.2485627015933e-05
-1.14364462423289e-05
-1.70132046400324e-05
-1.89591000420921e-05
-2.16137873618454e-05
-2.0936882452926e-05
-2.77650360105629e-05
-4.60400116981248e-05
-2.11474599340918e-05
-1.29423060413708e-06
-3.61527143669422e-05
-1.61183480752394e-05
-1.07220236452252e-05
-4.08131675739071e-05
-2.46217597946255e-05
-4.58732221500394e-06
-2.75726661052995e-05
-1.47388497407929e-05
-1.45917626876915e-05
-3.14149136322438e-06
-2.36359826594832e-05
-2.33557978713237e-05
-7.52161892460907e-06
-2.11634620142221e-05
-1.23442495357874e-05
-1.83063999498317e-05
-2.82260118004205e-05
-1.25941508578479e-05
-8.25761609473417e-06
-2.48927764789195e-05
-1.78914866973222e-05
-4.58124840052806e-05
-3.14473033688062e-05
-6.35038059313373e-05
-1.35736896976033e-05
-3.13276518889259e-05
-5.16023849227085e-05
-8.58965103326531e-06
-1.98374749746214e-05
-1.47780178789233e-05
-1.74244835808428e-05
-1.21098124886657e-05
9.69047228625164e-06
-2.28065095581508e-05
-1.48429536316774e-05
-7.82051636587286e-06
-1.54648915892518e-06
-3.00501824232374e-05
-2.6098615887962e-05
-4.42024939190645e-05
-2.6642768916724e-05
-1.58258059945231e-05
-2.7520539623528e-05
-2.2080508238945e-05
-4.03071440153151e-05
6.77324174946422e-08
-2.10892020732507e-05
-3.64399892876712e-05
-4.24937706918576e-05
-3.1738605521815e-05
-3.40738915388786e-05
-1.6890215783766e-05
-2.24187796595218e-05
-2.13474906197975e-05
-6.01054186745799e-06
-1.19364641943163e-05
-6.66304356563552e-06
-1.82616297569345e-05
-2.17276669811891e-05
-2.14083980286933e-05
-1.4703036108399e-05
-1.53660178646415e-05
-9.86537247953508e-06
-2.12350688820573e-05
-1.44634159451748e-05
-3.12531375255423e-05
-9.37247266483148e-06
-3.51297012372026e-05
-3.20023465384103e-06
-1.88355550430657e-05
-3.99956994728238e-05
-2.23118540672085e-05
-4.69932598123871e-05
-1.95613104273561e-05
-3.03137977007296e-05
-2.84720784676782e-05
-2.36793768710686e-05
-2.98192859191458e-05
-1.84300473359963e-05
-7.95139198920849e-06
-2.62249776286177e-05
-1.33519077851057e-05
-1.80065176417585e-05
-1.66917968245389e-05
-3.6560566544042e-06
-1.51366833104195e-05
-3.07837365824983e-05
-3.29041174452625e-05
-1.68848924577141e-05
-3.66565156339833e-05
-3.45957923418773e-05
-1.74387650814656e-05
-2.96765370820979e-05
-1.23862913370647e-05
-3.29166613182329e-05
-1.87922744685286e-05
-2.2311827048042e-05
-1.53232217859826e-06
-2.92045797175917e-05
-3.04622598625264e-05
-1.68701151759444e-05
-3.28631531217864e-05
-1.5794825701967e-05
-2.25192754331567e-05
-2.01508716585038e-05
-6.55073105219427e-06
-1.47176196863842e-05
-9.46160888194164e-06
-1.68271061945794e-05
-3.03231183188134e-05
-3.32380081645855e-05
-3.42165437314222e-05
-1.27618547733308e-05
-7.00538487159687e-06
-1.95856335268674e-06
-3.9381548430362e-05
-2.35396901749129e-05
-3.71661814240481e-05
-2.80246714390769e-05
-2.59204264637155e-05
-1.61192621701074e-05
-1.67462923144389e-05
-4.31025248339303e-06
-1.86309547096642e-05
-3.12410051925674e-05
-2.17113761294464e-05
-2.84410563481153e-05
-1.80057196381852e-05
-2.68842696865945e-05
-1.56649039056591e-05
-3.49865206131247e-05
-4.36423435819248e-05
-1.26206369119989e-05
7.1722252415418e-06
-1.59601310897903e-05
-3.51772436694096e-05
-1.43818547424534e-05
-9.32281445921941e-06
-1.8430741588239e-05
-2.54107557082549e-05
-1.75434821149749e-05
-1.43741887342223e-05
-7.67750604433246e-06
-2.07825187918173e-05
-2.78482962768067e-05
-1.07500796903387e-05
-1.15359132665266e-05
-2.55060342936496e-05
-7.16557758645493e-06
-3.26004398302935e-05
-2.83774534021788e-05
-2.86223090984457e-05
-1.15155851442295e-05
-8.39960185947164e-06
-3.75984060429506e-05
7.01441977715874e-06
-4.2614054107954e-06
1.01977593750735e-05
-3.76713681252703e-06
-1.8052170352352e-05
-2.25917322071467e-05
-1.72847595061204e-05
-2.7979716454381e-05
-1.32893545608735e-05
-3.19264223789072e-05
-3.4931232021028e-05
-1.93907576253361e-05
-2.32636059416425e-05
-1.40846906681712e-05
-3.37441466864252e-05
-1.59072626562193e-05
-2.64880803519906e-05
-3.03313773339835e-05
-2.20909299068448e-05
-4.68063729449223e-05
5.78441596236676e-06
-1.68113154752408e-05
-2.08753742178091e-05
-2.17960428032696e-05
-5.86933215977185e-06
-1.16848780312931e-05
-2.26564163051063e-05
-2.46361232462146e-05
-1.72221246078469e-05
-3.69974858858948e-05
-3.41424178584835e-05
-2.62296551093447e-05
-1.25085761017614e-05
-2.55690057974435e-05
-3.03285527619332e-05
-3.5865713885847e-05
-2.42261422161878e-05
-3.16192756998957e-05
-4.94535257163872e-05
-1.08425993883803e-05
-3.77535020267749e-06
-2.45852605067568e-05
-3.96653016989726e-05
-2.95586908593202e-05
-3.36645356119498e-05
-9.28437593036698e-06
-2.44785047779148e-05
-2.9022341128917e-05
-2.26328882646799e-05
-1.97840178973213e-05
-1.11059629438049e-05
-8.2433417770298e-07
-1.87750454093571e-05
-3.48502690754762e-05
-1.32259009287788e-05
-1.04281661312271e-05
-2.19851103501783e-05
-1.40077643043848e-05
-1.63707421478363e-05
-3.28946824460957e-06
-1.45052887916549e-05
-2.89887227620129e-05
-2.78849984421564e-05
-2.61618970050633e-05
-1.66246972879494e-05
-7.96628768830851e-06
-2.25267738399081e-05
-2.44620748632665e-05
-9.41095793798603e-06
-1.92735914565647e-05
-7.64607061930537e-06
-1.35049666052422e-05
-2.90718647261565e-05
-2.35421066273901e-05
-8.68036277095709e-06
-2.69625905103784e-05
-2.0134330264134e-05
-2.76270174267104e-05
-2.0774978144757e-05
-5.41694611341105e-06
-1.01797620038888e-05
-1.84417700544274e-05
-1.28957565608887e-05
-2.4727488333789e-05
-3.74353369449823e-05
-2.05071812562078e-05
-1.29313367877813e-05
-1.48009117666178e-05
-3.43868675582343e-05
-3.09463209978635e-05
-2.58148826486015e-05
-4.70149873982416e-05
-3.30195399074625e-05
-1.63801704533402e-05
-2.52201368693986e-05
-2.18384724429648e-05
-1.54316287058054e-05
-2.85013644670159e-05
-2.47639423346646e-05
-2.56218925657962e-05
-3.01615184872178e-05
-1.72807266222016e-05
-1.42162161106005e-05
-2.07028856409712e-05
-3.94817378286698e-05
-6.56055400826331e-06
-2.71293871627654e-05
-1.2847724263317e-05
-3.77432886024353e-05
-2.96311863022457e-05
-2.58744827657994e-05
-1.70335223242832e-05
-2.40902987299608e-05
-3.34859779802662e-05
-4.1532227560896e-05
-9.28320081403672e-06
-5.56669854045375e-06
-3.99401500560221e-05
-1.95426045425869e-05
-1.40655735349342e-05
-2.10968512983258e-05
-3.94280621491918e-07
-3.2572504273645e-06
-1.65997718758508e-05
-3.0237500722034e-05
-6.88688018536737e-06
-9.76594230317111e-06
-3.82413274001597e-05
-3.20589190869621e-05
-2.53280879877456e-05
-2.15910215145474e-05
-1.40716129702305e-05
-3.00561506151373e-05
-2.95188593347278e-05
-3.62122158141628e-05
-2.77693273342447e-05
-2.28393746245176e-05
-3.67480637887381e-05
-1.40992549000293e-05
-1.40447320171675e-05
1.45498314450003e-06
-1.47965561667911e-06
-1.49720462383302e-05
-2.08567188988216e-05
2.91005104822987e-06
-1.25395255504959e-05
-2.0980455220529e-05
-1.67914993526967e-05
-8.56630247430084e-06
-1.40948995708726e-05
-1.86797270026951e-05
-2.4157652840541e-05
-1.32446807730545e-05
-9.10292332507874e-07
-3.10530701572523e-05
-1.91188686532202e-05
-4.10330162134088e-05
-1.38819188477563e-05
-7.0739429590783e-06
2.11075008724819e-06
-9.71998842615332e-06
-1.15086928821388e-05
-1.26233678002279e-05
-1.32636658614467e-05
-1.86645694856109e-05
-2.03983134704458e-05
-8.7609324098991e-06
-1.71493090997212e-05
-8.03862315185954e-07
-3.98192632637047e-05
-1.70558227636015e-05
-2.53464363512141e-05
-2.79436355380511e-05
-9.68465631605188e-06
-3.31679839683461e-06
-2.29076285639515e-05
-5.98421945436493e-06
-1.13410723854462e-05
-2.02718572242451e-05
-4.43675770097238e-06
-1.45846209258792e-05
-2.8445803133834e-05
-2.7722118240866e-05
-2.97324023988133e-05
-2.55921666448462e-05
-4.66891807737427e-06
-3.42760131424503e-06
-2.30516574476052e-05
-1.9419539382228e-05
-3.27390352696264e-05
-2.84247472873418e-06
-1.85858977117159e-05
-2.13866306640296e-05
-1.66822274554185e-05
-2.28493741229122e-05
-2.58041958142138e-05
-3.8965126370479e-05
-1.4801447389744e-05
-2.91232215603082e-05
-2.3744545340445e-05
-3.27352518632269e-05
-1.78881524131094e-05
-2.65001357980228e-05
3.61108218293623e-06
-2.69841049728929e-05
-2.11920020582354e-05
-3.32759134989128e-05
-2.58426745188069e-05
-1.53887597638574e-05
-3.81269547286419e-05
-1.67972083976149e-05
-1.76890617680613e-06
-1.60304503241644e-05
-3.62482535113638e-05
-1.90038939897032e-05
-1.1645675814049e-05
-7.68812667128944e-06
-1.16018759028394e-05
-2.06453875647164e-05
-2.81347568252936e-05
-2.020953337539e-05
-2.16815586766789e-05
-2.19612407436475e-05
-2.33881658249194e-05
-2.28228195243587e-05
-2.99677983058553e-05
-2.84634742123578e-05
-1.28251344628073e-05
-2.88594212227308e-06
-1.11642747661866e-05
-9.35421825411551e-06
-1.61916134714138e-05
-1.57298730235379e-05
-7.56900126152298e-06
-1.63894565896178e-05
-1.74006961017978e-05
-2.1933445199367e-05
-2.08826472091735e-05
-1.22739151736435e-05
-1.7649231941919e-05
-2.6808961913665e-05
-3.89831360595501e-05
-1.49024982241251e-05
-1.65135605005757e-06
1.68603429691631e-06
-9.27824699848419e-06
-2.03934639763896e-05
-2.23161152358047e-07
-1.19165244950915e-05
-3.94374857677536e-05
-2.81442265105955e-05
-1.5270950630576e-05
-2.98242661312978e-05
-1.71559242147919e-05
-2.80611772668202e-05
-2.94844708658239e-05
-8.98609200174721e-06
-1.66547948378277e-05
-2.42869467548582e-06
-3.23508644663894e-05
-1.90210534895231e-05
-2.0804485151304e-05
-7.61813582558081e-06
-2.50854110889588e-05
-1.87933887276189e-05
-1.98768924806312e-05
-1.60024233568532e-05
1.65589920727291e-05
-4.4541129165113e-05
-2.02210441062864e-05
-9.42717495871997e-06
-1.22537746308409e-06
-4.34199942550699e-05
-4.18599850057316e-05
-2.68591040019336e-05
-1.89908792993797e-05
-7.51282550184648e-06
-4.85486245075246e-06
-2.70379694825881e-05
-1.90691433664389e-05
-1.85211360569567e-05
-1.7407862540556e-05
-2.29699053334693e-05
-2.1391578030282e-05
-2.89994401355455e-07
-1.64572620613323e-05
-9.87932943548876e-06
-2.48340831248155e-05
-3.08698067008009e-05
-1.15462266715087e-05
-2.17511106685403e-05
-2.07398996646185e-05
-1.97012733236995e-05
-2.54128719660013e-05
-2.21604469054708e-05
-1.79508222237327e-05
-3.29711243191481e-05
-2.12305347831545e-05
-2.28661993705512e-06
-4.66773827840879e-05
-1.00896915750423e-05
-1.29871950847808e-05
-2.29695278169623e-05
-1.11266124391795e-05
-2.22186340987809e-05
-9.30209129313319e-06
-2.4617178025932e-05
-2.1766341645388e-05
-3.21850276473615e-05
-1.91139257500152e-05
-3.41373218134548e-05
-2.27528699962668e-05
-2.76060721472326e-05
-2.15300091947942e-05
4.70046456288376e-06
-2.04666528845731e-05
6.25101263306242e-06
4.29667527567434e-06
-1.41581976740917e-05
-3.27012527602763e-05
-2.80490056646998e-05
-2.17155071073374e-05
-4.27755967927896e-05
-5.14059450758783e-06
-2.03484655157874e-05
-2.53771726940275e-05
-2.56104945445809e-05
-4.04966651010817e-05
-2.57932039555669e-05
-2.37075466180509e-05
-3.51735857512816e-05
-2.8054743691288e-05
-4.63666454788487e-06
-2.06310971180129e-05
-1.17056829605219e-05
-1.11222710015973e-05
-2.84739921712953e-05
-1.30997706871047e-05
7.31122941250098e-06
-1.33398743875812e-05
-4.93076688580748e-05
-2.81930155294644e-05
-1.62865899921145e-05
-6.74387951035357e-06
-3.5986610822408e-05
-3.8824479627735e-05
-8.6987921996881e-06
-1.85568330279219e-05
-1.6341709377998e-05
-2.04399528860251e-05
-1.9577147446559e-05
-3.15632810089283e-05
-3.5553516375578e-06
-8.13032138708697e-07
-5.84716809094407e-05
-2.94836523838506e-05
-3.0659351882661e-05
-3.75883808451159e-05
-1.82785226497132e-05
-1.16699029716517e-05
-1.1869825846373e-05
-1.18875075810587e-05
-2.5908867830422e-05
-3.44241873375392e-05
-2.25602126454281e-05
-1.56803625590967e-05
-8.09949965915029e-06
-1.07919425682301e-05
-1.90284032334008e-05
-6.51926065936244e-06
-1.85262017501255e-05
-2.55690605751346e-05
-2.68647386616241e-05
-1.68959258435063e-05
-3.02565676652119e-05
-3.96555495852456e-05
-3.10545835594471e-05
-4.14341806497592e-05
-2.56869422080086e-05
-4.68304832129285e-06
-1.48809290892772e-05
-1.6466934888574e-05
-2.35636843693032e-05
-1.06156399833385e-05
-2.87192820282879e-05
-1.16365547185941e-05
-1.4973263287292e-06
-2.42101268654341e-05
-2.14832574963262e-05
4.50606408564578e-06
-2.18765344805504e-05
-1.94971003283012e-06
-1.09132770193327e-05
-5.33499075153705e-06
-2.26413915173436e-05
-1.53045620341858e-05
-2.10781244194894e-05
-2.28692191060458e-05
-2.00331372620189e-05
-2.32725505812959e-05
-5.24216622688492e-05
-4.06457143174453e-06
-2.04326327587815e-05
-1.70648659070797e-05
-2.65773275881404e-05
-3.0087003598359e-06
-3.88275733310384e-05
-2.68853880276989e-05
-3.89830272884288e-05
-2.3834791753704e-05
7.91392612903461e-06
-2.19929839391288e-05
9.87572066305758e-06
-3.57525935252464e-05
-3.99634186841925e-05
-2.93002464663969e-05
-2.76589454910945e-05
-4.09435949666387e-05
-2.00963806766954e-05
-9.01296465666965e-06
-1.19442739903792e-05
-2.45895355845173e-05
-3.14330239865469e-05
-1.61988684964223e-05
-3.89821816391305e-05
-1.93830011131141e-05
-3.65031540269192e-05
-3.29218769812617e-05
-2.25200886185142e-05
-1.87100198993432e-05
-1.301809260202e-05
-3.74515833935505e-05
-4.38295271243876e-05
-8.21483001040514e-06
-2.37290688946145e-05
-2.22043753657644e-05
-3.29117667667767e-05
-1.13525415534201e-05
-4.52765199526716e-05
-3.41014762874337e-05
-1.08580441730069e-05
-2.21565366948968e-06
-2.55741479529123e-05
-6.41934985159618e-06
-1.24020394751738e-05
-3.19266078618245e-05
-1.767065913323e-05
-1.70857391475695e-05
-3.24037024336088e-05
-1.42112635906201e-05
-3.98873548719016e-05
-1.20776676232491e-05
-1.72587689920194e-05
-3.50310646001506e-05
-1.46318987104979e-05
-1.56381128299597e-05
-3.96939466283437e-06
-8.04335759834548e-06
-9.42003916406179e-06
-1.02855187320986e-05
-3.09674914747563e-05
-5.05002247309816e-06
-2.62037934036056e-06
-1.14209636448727e-06
-1.07326150842418e-05
-4.22907582466506e-05
-2.18930834280098e-05
-4.11515623124025e-06
-1.74966488339016e-05
-4.51774143658642e-05
-1.14745861936441e-05
-2.73055583432523e-05
-3.16309752511225e-05
-3.6763403378125e-05
-9.31884525472777e-06
-3.38580773896526e-05
4.11296078192813e-06
-2.83307789005084e-05
-3.79105916025544e-05
-1.54143111912725e-05
-3.55405299431415e-05
-2.33052526351349e-05
-2.39660321882051e-05
-1.44086732429204e-05
-3.25972448334477e-05
-2.27062788578835e-05
-2.15172644826432e-05
-7.30475524175321e-06
-1.28216037597919e-05
-1.47753737314848e-05
-1.1392720216142e-05
-2.69901840078347e-05
-6.85968186043607e-06
-9.18730454638042e-06
-2.65032768625442e-05
-2.05482760343535e-05
-1.95700528629384e-05
-3.12888056166155e-05
-3.53707741560082e-05
-1.98053940279822e-05
-4.22550287473566e-05
-3.21954964051309e-06
-3.43231376358604e-05
-2.18394382838561e-05
-2.53180022424897e-05
-5.34670800020437e-06
-1.29613496949916e-05
-2.25675120671856e-05
-1.56235746299615e-05
-2.34293398464693e-05
-4.51399194918114e-05
-2.07616297113974e-05
-5.30518865124809e-06
-7.23779293225871e-06
-1.5039766694938e-05
-3.71054800917311e-06
-1.2060137802341e-05
-2.77966909732386e-05
-3.10265672483525e-05
-2.45275439315454e-05
-2.80896661761877e-05
-2.91797559202517e-06
-1.5564515639986e-05
-2.70817078570737e-05
-2.99181119673117e-05
-2.31179125151848e-05
-2.20932768107962e-05
-3.95988111979774e-05
-8.7435584412018e-06
-1.1346639858249e-05
-2.66902719222038e-05
-3.04998777616992e-05
-2.1902236760763e-05
-4.64558683789111e-05
3.18045049642401e-06
-2.73494656457889e-05
-1.27771155653615e-05
-1.89769878453742e-05
-2.31890485874616e-05
-4.99890276496595e-06
-2.09693431887347e-05
-1.1772669905171e-05
-1.76366276661749e-05
-8.03113355441809e-06
1.34799504678643e-05
-7.09722328217635e-07
-2.4368814689765e-05
-2.56160542569542e-05
-3.96922075589864e-05
-3.0858835662542e-05
-2.36269732687903e-06
-3.0720542372054e-05
-3.03436751593754e-05
-2.05913846534899e-05
-1.18344705278457e-06
-3.66353552320136e-05
-7.60933240418075e-06
-2.10345945240057e-05
-1.85155572782493e-05
-8.91668832909156e-06
-2.85001978383869e-05
6.8548546481378e-06
-8.40035145417651e-06
-1.6498677818325e-05
-1.59340658345474e-05
-2.97870251748754e-05
-1.97911026467835e-05
-2.10755401695442e-05
-2.8013371029037e-05
-2.66324722819884e-05
-2.70793559607865e-05
-1.2575469002571e-06
-1.14072848749728e-05
-8.2651693786997e-06
-2.82013543562737e-05
-3.54144314860782e-05
-1.70335485255642e-05
-3.04157401635174e-05
-2.93659478878082e-05
-3.69175720975832e-05
-7.72202887696012e-06
-2.06910531680901e-05
-4.6232439419231e-05
-3.4733972528549e-05
-3.46399327923096e-05
-2.51140347373619e-05
-5.78146765734712e-06
-3.05705973674908e-06
-2.25202697853524e-05
-1.40446568007336e-05
-3.135644272159e-05
-3.66033668553429e-05
9.04650719676971e-06
-1.19704020473931e-05
-8.04193511256881e-06
-2.808347462301e-05
-1.10148906482224e-05
-1.43574467017253e-05
-3.28044132688635e-05
-2.54141882599529e-05
-1.71869343285178e-05
-3.48326393110386e-05
-2.62334344943938e-05
-3.47814268509419e-05
-1.10959685145465e-05
-1.18096195634254e-05
-2.00981029268189e-05
-2.66293517183714e-05
-1.86093628561653e-05
-1.78738165023778e-05
-2.9848429076051e-06
-2.66525244674144e-05
-1.13390066330031e-05
-1.94951417057416e-05
-1.89547752869693e-05
-1.94534585713168e-05
8.40251830937365e-06
-8.77476705728882e-06
5.06331082748241e-06
-1.56609041496728e-05
-1.20933529638101e-05
-5.36646625585598e-06
-1.49089258777453e-05
-3.46533156017264e-05
-9.14728596981742e-06
-1.24831206064256e-05
-2.10740751173754e-05
-9.98910159205158e-06
-1.95454723124692e-05
-3.24773329736354e-05
-8.69528055728553e-06
-2.22331558176606e-05
-3.58497918024661e-05
-1.39186991786672e-05
-3.53611241870204e-05
-2.40421297960575e-05
-1.9849213258531e-05
-1.00012308896141e-05
-1.86022901547553e-05
-2.82015946281442e-05
-1.66432683341718e-05
-2.62124829166423e-05
-1.04087645900912e-05
2.12081873533073e-05
-3.58300953870369e-05
-1.60543471223207e-05
-1.06890489790446e-05
-1.03765308734727e-05
-3.25302530993149e-05
-1.04283945087614e-05
-3.92653157693687e-05
1.02510070770652e-08
-2.89428806507688e-05
-1.86614810655549e-05
-3.66686055112808e-06
-2.64156443841928e-05
-1.41737441324894e-05
-3.87064336276987e-05
-2.28492542613905e-05
-1.47808942417025e-05
-7.50559731118604e-06
-1.7140598423321e-05
-4.06011607554767e-05
-3.40973699211887e-05
-1.33563478849431e-05
-2.89265802211703e-05
-1.11530639623292e-05
-1.79453571672203e-05
-1.57275658564022e-05
-8.61154028274813e-06
-3.89958612353234e-05
-1.31370775679852e-05
-7.43403856025614e-06
-1.23912797496626e-05
-3.26931265101637e-05
-1.85220003261722e-05
-3.28517887137559e-05
-1.40286972107228e-05
-2.73541698265292e-05
-2.13163026374176e-05
-1.44985245305728e-05
-2.82366371814999e-05
-3.9646678518593e-05
-1.98794981607204e-05
-1.40866898046486e-05
-2.74347950263723e-05
-7.42489167743757e-06
-1.53771375357568e-05
-2.54944031716785e-05
-3.23986664333022e-05
-2.15176703555244e-05
-2.68717096057757e-05
1.03092617737066e-05
-1.06080634002948e-05
-1.84706128361738e-06
-1.83378216935553e-05
-1.66358907546515e-05
-2.64079618193705e-05
8.26957664964112e-06
5.97867131354959e-06
-2.51855299785135e-05
-2.91687897547566e-05
-1.36137649541671e-05
2.05654713535231e-06
-2.70967262983782e-05
-2.43010478576699e-05
-1.21350955530061e-05
-9.65669251672935e-07
-3.89684844254629e-05
-2.88832221843686e-05
3.72900747437313e-06
-4.00380681840811e-05
-8.72714442385019e-06
-1.76436549617128e-05
3.0506154505085e-06
-2.03045644676237e-05
-1.70188812632962e-05
-2.60174558436175e-05
-7.15095481422153e-06
-2.13528558555629e-05
-3.26943590116975e-05
-1.73528683766447e-05
-1.76471439386159e-05
-7.33968089976391e-06
-2.0479642850577e-05
-2.16280258668021e-05
-2.15340962317784e-05
-1.77375831135966e-05
-3.30368042438499e-05
-6.82916793496154e-06
-2.14879511787453e-05
-2.18253060588494e-05
-2.17718399956916e-05
9.00845966778857e-06
-4.08189147163409e-05
-1.17462290831408e-05
-2.89722787244665e-05
-2.62451571237718e-06
-1.83834387987863e-05
-2.92791990635692e-05
-2.02517814735825e-07
-2.06304951504731e-05
-9.14073526952545e-06
-1.48588011991951e-05
-2.6442682122497e-05
-2.06783256427983e-05
-4.34383578080337e-05
-1.0481404627985e-05
-7.62013288443883e-06
-2.27238777531308e-05
-4.81562595398136e-05
-1.88704660839493e-05
1.92797943267739e-06
-9.05496104792623e-06
-2.81814655014425e-05
-3.20698757186543e-05
-2.95997145970908e-05
-2.15141738375476e-05
-2.48131322768675e-05
-3.45459593226056e-05
-3.74772000469281e-05
-3.24593541501007e-05
-2.92919832094427e-05
-3.14958482508533e-05
-2.32418825772467e-05
-1.91331397012966e-05
5.71909890802609e-06
-4.12599200698558e-05
-4.26865156480347e-05
-2.10047931012128e-05
-1.8886765821286e-05
-1.02699733743754e-05
-1.66462124037342e-05
-3.22537017840708e-05
-2.64115551071233e-05
-6.77353849465873e-06
1.14824846040811e-06
-1.80877840389111e-05
-1.54334526813757e-05
-1.36480288285659e-05
-3.3644202367862e-05
9.93094489513656e-06
-2.50208440243982e-05
-2.38696747395718e-05
-2.60392363316179e-05
-2.11810823246213e-05
-1.22442305430779e-05
-3.32771293052875e-05
4.46074475387644e-06
-2.18376375736578e-06
-1.83767608690098e-06
2.91854433717533e-06
-1.82660706506557e-05
-2.09248077916499e-05
-1.08721223844223e-05
-1.04283753182348e-06
-2.11781210964143e-05
-1.13916253970763e-05
-1.11124345613089e-05
-7.71017858357972e-06
-4.26460159416659e-06
-3.92806719968062e-05
-3.9457322190128e-05
-1.5910053190149e-05
-2.79266501362546e-06
-3.03118985830243e-05
-1.71009021640654e-05
8.82576135367505e-07
-3.19707314222218e-05
1.14053165452054e-06
-2.09225834941599e-05
3.26318252574025e-06
-2.82873873441195e-05
-1.72200972997181e-05
-2.64723024197746e-05
-1.86238603043059e-05
-3.7560351688361e-05
-2.2153930622034e-05
-3.8959027762658e-05
-2.52959964400411e-05
-1.80931222603837e-05
-1.71947326825838e-05
-1.41411624654011e-05
-1.59089005692948e-05
-1.45027523292815e-05
-1.93721596520011e-05
-3.49431964191098e-05
-2.0488367423966e-05
-2.34274264056757e-05
-4.58289793743108e-05
-2.64737108123498e-05
-1.57123135806719e-05
-4.74509130628549e-05
-4.40214358171141e-05
-2.79798151905945e-05
-4.44383938838072e-05
-1.53752217992962e-05
-1.37600269589786e-05
-1.81273758362638e-05
-2.69762887907712e-05
