# Supplementary material for: Research on computational propagation and identification of mine microseismic signals based on deep learning
Source: PLoS One. 2025 Oct 22;20(10):e0334641. doi: 10.1371/journal.pone.0334641 (PMC12543183; doi:10.1371/journal.pone.0334641)
Supplement: S1 Data — (ZIP) [file pone.0334641.s001.zip › 000100500001021.xlsx_0.txt_24.txt.txt]

-3.15476092610485e-05
-1.72868580443606e-05
-1.27242489754933e-05
-2.34505354622591e-05
-4.12653719480042e-05
-2.66050423145983e-05
-2.56526748717771e-05
-2.28060272491704e-05
-1.62418612377622e-05
-1.72844629708042e-05
-2.08753629796658e-05
-1.61889174629941e-05
-3.88241579247131e-05
-2.54207980763865e-05
-3.8396943250791e-05
-1.22293519008274e-05
-1.97392464734735e-05
-3.93890020774505e-05
-2.01091223167778e-05
-3.22659448960118e-05
-2.38726689401949e-05
-1.03238329204251e-05
-1.06931082085641e-05
-3.44890562308253e-05
-1.74802453103571e-05
-2.39005737334154e-05
-2.3323687519019e-05
-1.63132062382583e-05
-1.74500348689848e-05
-1.62052106545702e-05
-2.05339523370548e-05
1.09226301120695e-06
-4.24961340164742e-05
-3.70782471282596e-05
-1.11677270366309e-05
-2.60217447412557e-05
-2.30225018304907e-05
-2.53082380484565e-05
-2.60643127118283e-05
-2.5208596724157e-05
-3.57345394868699e-05
-1.50679613392069e-05
-2.90516560549632e-05
-7.72458225349816e-06
-2.75238704094626e-05
-2.39530395127215e-05
-5.56636490229703e-06
-2.2402015725277e-05
1.51920597971658e-05
-2.07508445923453e-05
-2.18481626653858e-06
-1.39170203732429e-05
-4.17803207305235e-05
-2.03942462377549e-05
-2.15260524349395e-05
-1.42257882277332e-05
-1.63838624375017e-05
-2.04083536532521e-05
-3.15589866808822e-06
-4.0729399539855e-05
-1.35876887377125e-05
-1.06308907361127e-05
-1.52681912613709e-05
-2.43030475066467e-05
-2.01054612372655e-05
-1.9071905334138e-05
-1.69273334715135e-05
-2.38557844181363e-05
-3.41888286686375e-05
-2.02873239329437e-05
1.11549680923793e-06
-2.59522784537961e-05
-2.45165104759196e-05
-1.17702574167859e-05
-2.59828175836313e-05
-3.33887131171461e-05
-1.63939477616611e-05
-2.97141004168546e-05
-1.77004728787587e-05
-1.09823539573633e-05
-1.92297881780496e-06
-2.2161531341923e-05
-1.58740656621563e-05
-2.3457555201944e-05
-2.65806036662155e-05
-2.9788834125292e-05
-2.41363590604862e-05
-1.6631632990404e-05
-1.94446159672901e-05
-3.92004347715293e-05
-1.24594720581398e-05
-1.19996149161396e-05
-2.72882759352343e-05
-1.01844044064501e-05
-2.62345226266242e-05
-3.9122195083295e-05
-2.48511314801415e-05
-1.24215611607541e-05
-3.21840138176662e-05
-1.27664983320545e-05
-1.63520277893957e-05
-4.28316904196284e-06
-3.41804712906068e-05
-3.30296516524606e-05
-3.35060811673483e-05
-6.03572769012569e-06
4.09981645668912e-06
-2.25850918332564e-05
-8.56344019970485e-06
-3.29401003172565e-06
-3.35558732646556e-05
-4.60598333948454e-05
-1.8885206551049e-05
-3.53324928367063e-05
-1.57437028157602e-07
-3.70747652452234e-05
-5.60952813006312e-06
-1.23050072384964e-05
-2.21876267220133e-05
-3.98150118824354e-05
-2.03238087167411e-05
-8.66843902982219e-07
-1.43124846053323e-05
-2.21802611673714e-05
-1.05855853763306e-05
-2.29471573226158e-05
-2.02073864137851e-05
-1.00910338824268e-05
-2.22875451326853e-05
-2.45641159044257e-05
-2.93847255274139e-05
-2.48541863925346e-05
-7.31251933494059e-06
-2.58504174415428e-05
-1.59416514846728e-05
-2.18792917600077e-05
-3.98512852641792e-05
-2.7162091073636e-05
-1.79286331949782e-05
-1.07298027687256e-05
-2.72662877330716e-05
-2.60511529074697e-05
-1.53805433824429e-05
-3.5471838614967e-05
-2.9210233952956e-05
-2.82906832578059e-05
-1.1994955565935e-05
-1.00486189605136e-05
-2.63374997355469e-05
5.95643803795911e-06
4.20358993390861e-06
-2.56556373920286e-05
-3.41691385131009e-05
-1.12792996737127e-05
-1.11782717446225e-05
-8.65091202930957e-06
-3.65937403559598e-05
-1.12160611849991e-05
-8.57477418359113e-06
-1.36762906532283e-05
-2.00893905411556e-06
-3.02780883791462e-05
-1.39853430030555e-05
-3.26455728622819e-05
-2.69293628875712e-05
-1.40300144756334e-05
-3.99841483470246e-05
-6.32298504730346e-06
-2.63411441752823e-05
-9.88430954456784e-06
-1.56996764174695e-05
-2.35896360143236e-05
-2.08271614968803e-05
-1.9201729243227e-05
-8.8428353268923e-07
-2.18029911625636e-07
-3.35970310530206e-05
2.69869629871713e-06
-7.19554023775693e-06
-1.12128132181398e-05
-2.65949876556275e-07
-1.21371084495796e-05
-6.84903248822646e-06
-1.3223964936876e-05
-1.31790606185114e-05
-1.97256491718681e-05
-2.74032817930119e-05
-2.92902137941867e-05
-2.18823774713269e-05
-2.02188152783827e-05
-1.71367589183464e-05
-3.65196282444679e-05
-1.57868581767353e-05
-3.83789178508672e-05
-2.72326985581442e-05
-2.03456860029921e-05
-3.79903385727007e-05
-1.42062254952763e-05
-1.45776506201107e-05
-1.63281558944103e-05
-2.55680798335733e-05
-4.02047519400339e-05
-1.13870430862966e-05
-3.01425129924983e-05
-3.56003147541628e-05
3.731659707938e-06
-2.04160581524554e-05
-3.00990140089765e-05
-2.83568933239413e-05
-2.30270528949149e-05
-1.54810289443352e-05
-3.56948849682653e-05
-1.19272448251686e-05
-4.35416082986491e-05
-3.73745781774718e-05
-2.08134705049277e-05
-1.40001348535425e-05
-2.4736834837488e-05
-8.09100083640427e-06
-2.55335831618679e-05
-2.16994853389705e-05
-5.0111169144342e-06
-2.17943880009034e-05
-2.28363543676841e-05
-6.65215540046456e-06
-3.64877643282762e-05
7.18529130191403e-06
-1.32495255333203e-05
-3.04943268665691e-05
-5.85365109298229e-06
-1.82493248346201e-05
-1.55751550880784e-05
-2.09013428152247e-06
-1.21572748416685e-05
3.47178557271675e-06
2.141792516184e-05
-1.37066275280994e-05
-1.23375927978911e-05
-3.0329437288618e-05
-2.09052632105198e-05
-2.72579579152353e-05
-1.71535844418205e-05
-4.66886846637323e-05
7.56687971869017e-06
-1.94672381083672e-05
-2.26686029578065e-05
-1.81421354441398e-05
-2.10213569248143e-05
-1.93531138634693e-05
-8.34320348637935e-06
-2.28532086893234e-05
-3.58829691978633e-05
-3.60885024499457e-05
-3.89004608626273e-05
-1.09939086328219e-05
-1.24003802521471e-05
-1.61642258201499e-05
-1.08938817452204e-05
-2.14386640724313e-05
-2.9629077706053e-05
-1.3154934597302e-05
-2.82557464174586e-05
-2.51134336031213e-05
-2.46944249497362e-05
-5.45287773823451e-06
-1.26224014768359e-05
-1.7588700595598e-05
-2.20131061925722e-05
-2.64132760623214e-05
-2.54437751079877e-05
-2.0656261287533e-05
-1.04647726699465e-05
-5.16700861070435e-05
-3.19218458647963e-05
-3.09488582938881e-05
-4.65745592912959e-05
-4.14429588443142e-05
-1.17391715289879e-05
-3.04521309990434e-05
2.91816793510749e-06
-5.32624517033281e-06
-3.7557330527735e-05
-1.52448703314249e-05
-2.42489519653537e-05
1.3421603166426e-05
-3.24770452527003e-05
-7.95022080784316e-06
-1.97961257060662e-05
-2.1304892014641e-05
-2.51728566836869e-05
-3.25208715557896e-05
-2.42557114739806e-05
-3.28942586295976e-05
-3.392300113515e-05
-6.03882800895821e-06
-2.09894368163689e-05
-1.02849297888398e-05
-1.81143455413786e-05
-2.03804371750669e-05
-1.7433142386924e-06
-1.75761646032255e-05
-5.78008758412632e-06
-8.0495375723878e-06
-2.28946389405645e-05
1.27376318917924e-06
-2.92869858923677e-05
-1.75965225364142e-05
-8.66941381926603e-06
-1.28984366579665e-05
-3.52138503008468e-05
-1.18735077328611e-05
-1.98928320457673e-05
-8.88223560598883e-06
-1.91664120991506e-05
-2.16813571131137e-05
-1.94085875698355e-05
-3.69065479325155e-05
-3.41661253718185e-05
-2.13592407455859e-05
-1.18734211891771e-05
-1.64768111406021e-05
-1.06217411804591e-05
-6.86732944230025e-06
-2.60204334991559e-05
-1.0606296405279e-05
-1.27722664633524e-05
-2.61178509017524e-05
-2.25481747560567e-05
-1.3677980283941e-05
-3.53256751517763e-05
-1.32961906165089e-05
7.87455340530457e-06
-9.30124749029945e-06
-1.52123153478007e-05
-1.73019017914485e-05
-3.39440311265495e-05
-7.61461067991538e-06
-3.10073248407001e-05
-9.63937943645748e-06
-1.17087439000744e-05
-4.85670433913749e-05
-3.44272454960432e-05
-1.33887198905466e-05
-3.64203174753486e-05
-2.63520821425196e-05
-1.96892410054208e-05
-1.33938335549571e-05
-1.97853945034498e-05
-4.59706581255953e-05
1.38819166577251e-06
-1.95195197495356e-05
-1.9887048034099e-05
-2.51355905927513e-05
-2.82174554795077e-05
-2.83471046109865e-05
-2.72779524442063e-06
-3.72555710370316e-05
4.74308193659492e-06
-2.9380932850985e-05
-1.28365002970907e-05
-7.09646405160674e-06
-3.02733520752389e-05
-1.41947504556599e-05
-2.91742463844565e-05
-1.78282965363547e-05
-2.4719176350872e-05
-1.19403121494483e-05
-3.57992284410157e-06
-1.36338970432313e-05
-3.64894457027306e-05
-1.42344342271524e-05
-2.17002705942284e-05
-2.45218889337614e-05
-2.98720642751248e-05
-9.90947136613701e-06
-3.30401812051407e-05
-1.09336255529141e-05
-1.7221738728116e-05
-2.68509831137156e-05
-5.55246873086544e-05
1.21417301806578e-05
-6.78858247034092e-06
-1.27967028456572e-06
3.98376712653325e-06
-1.0284267992982e-05
-1.33684529863634e-05
-4.50335501909598e-06
-1.46381140052052e-05
-1.74446480825609e-05
-2.82125354138579e-05
-1.97943010949555e-05
-2.52542765057674e-05
-3.53053148821366e-05
-1.28962832751787e-05
-3.64482833578654e-05
-1.98225224138755e-05
-1.68832876728211e-05
-1.73811741749094e-05
-5.94562832075197e-06
-2.0870933231495e-05
-1.40471283344653e-05
-2.23042332690493e-05
6.40712588612211e-06
1.50598069517694e-05
-9.20922619918519e-06
-5.14315648449558e-05
1.74253968336699e-06
-2.44553682013307e-05
-1.13268893402775e-05
-2.05556053399934e-05
-5.89456730634635e-06
-1.52821322838059e-05
-1.03874226941039e-05
-6.46384629246666e-06
-1.04157515675053e-05
-1.32270685533228e-05
-2.67147970195896e-05
-3.2108135879938e-05
-2.69307167164667e-05
-1.4675169413945e-05
-1.70693096785609e-05
-2.63412141603288e-05
-3.20978320986784e-05
-2.48048745928911e-05
-2.51503822289594e-05
-2.02053351301058e-05
-1.19128974076711e-05
-2.0260672722039e-05
-1.79094583505565e-05
-2.09935211888647e-05
-1.1048357629819e-05
-1.98433819672673e-05
-2.03129275770375e-05
-1.34787869464492e-05
-8.55420222690691e-06
-2.64719156673575e-05
-1.80426159015321e-05
-3.39194860165165e-05
-2.91736320271805e-05
-2.8907913032545e-05
-1.81455446870361e-05
-2.5500240165912e-05
-3.00272970606258e-05
-7.20506527904642e-06
-2.95126956379673e-05
-1.6736776817802e-05
4.33081874516781e-06
-1.63680990893942e-05
-3.93900631279875e-05
-2.0376079993419e-05
-9.99828207749082e-06
-1.6415488497943e-05
-3.26691453775753e-05
-3.44688436090618e-05
-3.84726567981237e-05
-2.91352902273936e-05
-2.65096463934884e-05
-1.39729041454459e-05
-1.02399427603402e-05
-3.06310818202894e-05
-1.38863708373336e-05
-2.08765398832211e-05
4.54887405909077e-07
-4.83461986693924e-05
-7.15154728178655e-06
-2.00831302248372e-05
-2.17628660584366e-05
-3.6834114605053e-06
-1.33528218188522e-05
-2.190497372194e-05
-1.70538018870805e-05
-3.02114860905916e-05
-4.0688693809331e-05
-3.90038517909756e-05
-1.96994153540591e-05
-3.00368751631395e-05
-2.87086783358758e-05
-1.27956914896955e-05
-9.27995761859453e-06
-2.83870769413517e-05
-1.97011603793369e-05
-1.83316237463373e-05
4.90014976125472e-06
1.1230451024467e-05
-2.06775373124515e-05
-2.70680946568661e-05
-3.00365950585744e-05
-1.42898686835726e-05
-1.43960167088691e-05
-7.69149664428631e-06
-1.50526514907523e-05
-2.93995710623394e-05
-1.88800638749889e-05
-3.99760240921637e-05
-4.0613826918421e-05
-2.29438880365454e-05
-1.45762406069511e-06
-2.79739553685987e-05
-3.31474146062615e-05
-1.8300612123377e-05
-1.09739010516573e-05
2.69350628229107e-06
-1.76408505117014e-05
-2.7558341004885e-05
-7.48229688668592e-06
-2.84929474999124e-05
-2.67541220102659e-05
2.68948673039037e-06
-2.62787337584225e-05
-1.68503355794141e-07
-1.63704140166328e-05
-3.04761288510624e-05
-1.1834990066274e-05
-1.21519835823155e-05
-5.97674292967608e-05
-1.68293244718622e-05
-2.21684662391302e-06
-1.67678438551421e-05
-1.76772209790554e-05
-2.30966953493948e-05
-3.032213514991e-05
-1.65179287767866e-05
-1.90483486717666e-05
-4.46207366739746e-05
-1.12930097473415e-05
-4.04733103632541e-05
-3.15120084908634e-05
-4.2246460108749e-05
-1.74507579027024e-05
-2.19452171131824e-05
-1.72929944588938e-05
-1.36261034856975e-06
-1.74960708206825e-05
-2.46785310231857e-05
-6.78683891520244e-06
-1.75038063334221e-05
-2.26723043264729e-05
-1.11424421803101e-05
-3.28777545625566e-05
-1.47781928179189e-05
9.47926528051236e-06
-2.31235503919826e-05
-4.04235810906063e-06
-3.61741335046062e-05
-2.49248246922728e-05
-3.0033611689847e-05
-3.44669721608143e-05
-3.1103371198781e-05
-2.7918283286611e-05
-1.91746669843436e-05
7.75051904397232e-06
-1.31622510670508e-05
-1.94246127160338e-05
-1.52751425595601e-05
-2.70189480581587e-05
-2.68659842035372e-05
-3.0831771257536e-05
-2.34921088583006e-05
-1.58547195010452e-05
-1.611820734736e-05
-1.61353096396881e-05
-3.62659465072153e-05
-7.56477197753539e-06
-1.57465170737751e-05
-2.14723103857296e-05
-1.0683915638396e-06
-2.20717799988726e-05
-4.07811855989224e-06
-6.2601050758411e-06
-7.61461643624969e-06
-1.13334064253069e-05
-3.80827556036728e-05
1.74517848506465e-05
-2.00450913143586e-05
1.37469019703757e-06
-1.67594925334132e-05
-7.91937438554989e-06
-2.16842585423982e-05
-1.30486351096971e-05
-2.70270527241708e-05
-2.16944789330544e-05
-2.64822767079541e-05
-1.59132792690492e-05
-1.68740327279861e-05
-2.33601586805406e-05
-1.6817825174644e-05
-1.26942986592532e-05
-4.90064141699393e-05
-1.35390043467116e-05
-2.63798005501211e-05
-1.71451178794032e-05
-8.21018487956125e-06
-1.7346589628349e-05
-2.27336214482172e-05
-3.05001440672729e-05
-1.90192405345089e-05
-3.10276432209948e-06
-2.00187239090262e-05
-1.65133281754833e-05
-4.53163180891954e-06
-2.13600596227986e-05
-2.1451577678317e-05
-1.50071045445974e-05
-3.38207006325184e-05
-9.97731256790791e-06
-1.5837218998806e-05
-2.36618584510078e-05
-2.4501441607391e-05
-2.79140434973631e-05
-1.91484293858956e-05
-2.00936949233239e-05
-3.13026899983208e-05
-2.60099497411075e-05
-2.30857372703944e-05
-3.50424202353483e-05
-3.29309182048499e-05
-1.8866277698874e-05
-1.86065828820731e-05
-5.21235954032209e-06
-1.2194784560969e-05
-5.56880987649102e-06
-3.93249242829038e-06
-1.8424182312754e-05
-1.8916784898026e-05
-3.99521213666491e-05
-2.38268965711395e-05
-2.61501502134434e-05
-5.48315017750439e-06
-2.15256143913925e-05
-2.96357116111611e-05
-2.76047667413605e-06
-1.92148089659845e-05
-1.20018228633174e-05
-1.85839419009487e-05
4.7306928114955e-06
-2.44468518461853e-05
-1.52795173627006e-05
-1.3792184171999e-06
-3.32874554306318e-05
1.73901738897122e-06
-2.24728355685134e-05
-1.13695439225156e-05
5.1221285127672e-06
-6.41899591107769e-06
-5.98035532511837e-06
-1.8888527899951e-05
-5.35773986325871e-06
-3.21256451579963e-05
-2.66276127422321e-05
-1.43054493522869e-05
-3.47238079737986e-05
-1.16046294317381e-05
-2.0681343245458e-05
-2.86156602028745e-05
-1.83588230861898e-05
1.76919861306e-06
-3.24830183507681e-05
-3.7213627175032e-05
-3.52335596187673e-06
-3.57229725488813e-05
-2.70255952952576e-05
-1.31182022137564e-05
-1.5320633153965e-05
-2.21318629668255e-05
-3.09979618594887e-05
-1.86293259285565e-05
-1.91764750409227e-05
-2.98953571809275e-05
-7.79564946308012e-06
-1.2514417235434e-05
-1.69223111003911e-05
-1.82189863296952e-05
-1.77512270655408e-05
-4.29137535152264e-05
-2.30204691690108e-05
-4.29350726749676e-05
-9.79799023557708e-06
-3.63315413109788e-05
-6.27329009530417e-06
3.36755616507056e-06
-3.71239773906014e-05
-1.99544397399916e-05
-3.62871496209058e-05
-1.75125793700772e-05
-1.28033940242681e-05
-1.85557123131641e-06
-1.04200620201322e-05
-1.27119892011608e-05
-1.69776390456029e-05
-1.86734719953668e-05
-1.97609004269448e-05
-3.22722016330667e-05
-1.57865356639626e-05
-1.92617041893942e-05
-4.3646396896911e-05
-2.25309170718222e-05
-1.69032896352122e-05
-1.31146383192112e-05
-6.39514842473925e-06
-2.35356940726349e-05
-4.62512452974386e-06
-2.55164022971346e-05
-2.80612712792399e-05
-1.64339125416952e-05
-7.11500046150664e-06
-1.44301884932207e-05
-1.1017114286966e-05
-2.79182474101931e-05
-1.12435945525424e-05
-3.69109249292839e-06
-9.68206180450541e-06
-1.43016446072613e-05
-1.92642023556261e-05
-1.69816899264831e-05
-1.1488821093565e-05
9.88151601557138e-06
-2.45861598292702e-05
-2.3965673836235e-05
-3.10573131566662e-05
-1.2307467667592e-05
-1.33942791268953e-05
-1.06701646058834e-05
-2.84327113122039e-05
3.89571499154505e-06
-3.63341038388063e-06
-2.34510849059769e-05
-2.26887722920317e-05
-1.38156749857983e-05
-2.33844921973077e-05
-1.65430406316169e-05
-4.28590361670966e-06
-1.89682540201021e-05
-2.84901592222651e-05
-2.16859099115242e-05
-2.45580064093638e-05
-2.57956665158576e-05
-1.89503921681882e-05
-1.98430203363522e-05
-1.75578068350496e-05
-3.95590470524623e-05
-2.03381683402178e-05
-1.5321219837368e-05
-1.02873339406136e-05
-1.39046629560727e-05
-2.54252084136999e-05
-1.59969943747235e-05
-2.13640225375889e-05
-3.92313219497152e-05
-1.0300294163315e-06
-1.57809206068778e-05
-1.65396425988773e-05
-2.40904798239286e-05
-2.80217204827715e-05
-2.30883695569345e-05
-3.12649155612289e-05
-2.27226003124224e-05
-2.44685297356491e-06
-2.96248094936325e-05
-3.29438635622961e-05
-1.96432807376348e-05
-2.73827323476034e-05
-6.21592741567986e-06
-1.15503407835249e-05
-4.84634424982e-06
5.14935639915428e-06
-4.33142749724087e-05
-2.79124919117101e-05
-2.95652618782867e-05
-2.10551123552963e-05
-1.23870852529168e-06
-1.77868287646184e-05
-1.01432291017855e-06
-2.72608518131964e-06
-1.80039447131049e-05
-9.36725638389105e-06
-2.52697252904486e-05
-4.556781394954e-05
-1.41689324897869e-05
-1.09920447569673e-05
-1.1990431660147e-05
-1.91296524850929e-05
-8.89101425627983e-06
-3.1499227836805e-05
-1.73550989119468e-05
-2.38153179337335e-05
-2.53158483171387e-05
-2.39633018684286e-05
-7.05100052853529e-06
-2.91149547115041e-05
-5.18740825717633e-05
-2.74639655447509e-05
3.51673628037246e-06
2.43618400407058e-06
-3.54404268627334e-05
-2.13408027522689e-05
-1.59196647444646e-05
-1.6747375092065e-05
-2.76405829406305e-05
-1.55088785450266e-05
-3.22487306608392e-05
-3.49585234948143e-05
-6.30737332408409e-06
-3.06555868812125e-05
-2.20035203731565e-05
-1.54060376311163e-05
-1.71584899703796e-05
-2.41673898661347e-05
-2.08562004797187e-05
-7.19814465571887e-06
-1.90518709303491e-05
-4.25390825246531e-05
-3.36491642601696e-05
-2.8420162893982e-05
-6.29858469882271e-06
-4.82229634961525e-05
-7.5595552465547e-06
-1.66635249707429e-06
-3.67593368332886e-05
-3.17567361135877e-05
-1.88248925657702e-05
-3.3382683565035e-05
-2.08138695308867e-05
-9.80927178136158e-06
-2.74813720662148e-05
-1.60846806264346e-05
-2.52680416827927e-05
-3.25605469997939e-05
-1.97893535127246e-05
-2.39952091250103e-05
-1.90146003465477e-05
-1.61526392810953e-05
-2.38217483247883e-05
-3.778257699688e-05
-1.83024321966296e-05
-2.31314358595555e-05
-2.51968681196052e-05
-2.14571796836618e-05
-2.26098178645625e-05
-1.07063791621951e-05
-4.33381654301151e-05
-9.21593229355646e-06
-1.80574715886645e-05
-2.26604150035131e-05
-2.19629623176734e-05
-1.69884003276424e-05
-2.33949030957176e-05
-2.53383112788008e-05
-8.91895522721234e-06
-9.08545452714267e-06
-1.16502162869447e-05
-3.41964778412957e-05
-1.65848343970455e-05
-2.63229821763409e-05
-1.91332381464349e-05
-1.54626460002731e-05
-2.47194370307911e-05
-3.87433795727548e-05
4.56377954768333e-06
5.80643209846367e-06
-2.37972934240777e-05
-1.9892720237095e-05
-2.67190344361181e-05
-2.431367539461e-05
2.53485151497452e-06
-1.25747514325792e-05
-2.48456109449801e-05
-1.70740192163688e-05
-2.97529767070839e-07
-1.88141598865622e-05
2.5729259893504e-06
-1.90928979327025e-05
-2.63542002068371e-05
-1.90929919758998e-05
-3.8341261528366e-05
-9.64599897342189e-06
-1.6626374812111e-05
-1.38859403371851e-05
-3.33262598195243e-05
-2.00883657709479e-05
-9.30267005247132e-06
-2.490135264232e-05
-9.46312791048025e-06
-1.46595993603181e-05
-3.3492946546633e-05
-1.46035465636139e-05
-1.11114736791637e-05
4.82853428430026e-06
-3.27174780071945e-05
-2.0642978249492e-05
-1.94745851446418e-05
-1.60221434607946e-05
-1.88927756028527e-05
-1.08638792843694e-05
-3.32224165845696e-05
-2.29885019955172e-05
-1.56955225035848e-05
-1.44471804937252e-05
-1.66011169122605e-05
-2.18870596371817e-05
-7.85160928061985e-06
-6.71087148871311e-06
-1.89294096342493e-05
-2.27784430207264e-05
-1.81519668354245e-05
-1.35448228650104e-05
-2.25584505258247e-05
-2.8099982906141e-05
-5.45720892234533e-05
-2.90527389512618e-05
-3.14053780782908e-05
-2.08744456774641e-05
-1.3829143813004e-05
-8.23461609659495e-06
1.11619507605374e-07
-1.58315532407257e-05
-1.18797141135171e-06
-7.29477916792813e-07
-1.11671202117903e-05
-9.98896997534941e-06
-2.37464463591965e-05
-2.97815356994684e-05
-1.03158802784527e-05
-1.43611469552992e-05
-2.56207483789854e-06
-5.8023059185008e-06
-2.5865542868387e-05
-2.79621871367221e-05
-1.98088260477328e-05
-1.82607427651172e-05
-7.32331415816101e-06
-2.95045267574234e-05
-1.47794385215803e-05
-1.43617648221585e-07
-2.72115428986561e-05
-2.88133401148407e-05
-1.65932359385032e-05
-7.84987454020648e-06
-4.31143251958936e-06
-3.17741105243411e-05
-2.03165170818192e-05
-2.05583941263697e-05
-4.29133652611996e-05
-2.62324433357702e-05
-2.69058646862452e-05
-3.79345290205019e-06
5.13075770277938e-06
-3.04564485187717e-05
-3.12846172986876e-05
-2.55685552614312e-05
-1.80946676289731e-05
-3.75396461113597e-06
-3.33091082805054e-06
2.0196668559863e-06
-3.11382607192708e-05
-3.85127645645277e-06
-1.3783614648318e-05
-1.37458539646174e-05
-7.33123885079637e-06
-3.43602546993618e-06
7.43416175426799e-06
-6.36344926172269e-06
-9.31887375730669e-06
-1.31062904909635e-05
-3.41802264431017e-05
-3.8833508388938e-05
-1.55708805322678e-05
-2.09048373212385e-05
-3.93246760047623e-06
-2.76974038513578e-05
-4.29800844667977e-05
-4.7243672529126e-05
-4.08701775891525e-05
-1.24566164593555e-05
-2.7868379715494e-05
-3.26377772728188e-05
-3.41146541591262e-05
-1.04377565124788e-05
-1.2357199697932e-05
-3.06944724509231e-05
-2.45121370231977e-05
-1.77585337550617e-05
-2.07257860279516e-05
-5.87562771081088e-06
-2.81317350673722e-05
3.12496279479872e-06
-1.36890673855136e-05
-3.63187898080036e-05
-1.2699627818051e-05
-3.95018854168961e-05
-3.22826432886934e-05
-3.48904123108213e-05
-4.56231312262603e-05
-2.33226303081281e-05
6.62058794053747e-07
-1.93455898968099e-05
-2.15133626345178e-05
-2.27798417600909e-05
-3.23526819777e-05
-2.29496564515512e-05
-3.31197951870709e-05
-2.7106223075572e-05
-2.16279253905354e-05
-1.28606663036008e-05
-2.14612589215e-05
-6.70064487929702e-06
-1.86650123655637e-05
-1.46056090892914e-05
-2.22890932015399e-05
1.57394935680016e-06
-9.58699515562993e-06
-1.9691803624293e-05
-1.11504701803309e-06
-2.66594478445763e-05
-2.64864249490716e-05
-7.04820490431569e-06
-2.47852569627896e-05
-2.87508950255838e-05
3.11067152143454e-06
-1.7603301816463e-05
-1.08598461728169e-05
-1.49298467301612e-05
-3.54695083012451e-05
-3.5248964253887e-05
-2.06040377585847e-05
-3.36051961657379e-05
-2.28457174956272e-05
-3.34370392692385e-05
-2.26240603005542e-05
-2.59005510282551e-05
-1.51741682504171e-05
-1.21619951654582e-05
-7.26629153529725e-06
-3.27546328440627e-05
-1.6190081621358e-05
-9.09285024430541e-06
-2.52325579773699e-05
-1.43234011394246e-05
-1.36471789604934e-05
-4.28823162857529e-05
-1.2678434220263e-05
-2.3680420651765e-05
-1.83924555300692e-05
-8.20803946696684e-06
-6.61905513666854e-07
-3.95478934004059e-05
-1.63849118539333e-05
-3.03097973876011e-05
-1.21297858098556e-05
-2.63895977024134e-05
-3.46421292108344e-06
-2.84061171719765e-05
-1.28386813255813e-05
-2.91353243451524e-05
-1.32996585987056e-05
-8.50050873196401e-06
-4.62787617298741e-05
-3.04396679613924e-05
-3.47792305807899e-05
-3.21993043376235e-05
-1.57485557492213e-05
-4.10258949497165e-06
-3.70106940997992e-05
-5.26558212695961e-05
-1.09429770643095e-05
-3.06482782017409e-05
-2.06014821536654e-05
-2.33989857660171e-05
-2.84327949750801e-05
-8.24797921825426e-06
-2.66675526020028e-05
-2.93287661358372e-06
-1.5783937263717e-05
-3.61432721229032e-05
5.86187148395619e-06
-5.01289015879735e-06
-3.5148467163316e-05
-8.35631843058592e-06
-2.75656774358098e-05
-1.03399756733051e-05
-2.7621428714469e-05
-3.38339468807096e-05
-3.62864057008724e-05
-2.09442300826421e-05
-4.05084102377193e-05
-4.79444476363021e-05
-2.12157486475397e-05
-2.30708685951808e-05
-4.20315491239715e-05
-4.08320886271435e-05
-1.81068915335361e-06
-1.71344937865443e-05
-3.01633087014925e-05
-1.69586477350128e-05
-2.05661792693161e-05
-1.7834269473991e-05
-2.2215139476585e-05
1.19064532082113e-05
-1.94412572956802e-05
-1.58756869303448e-05
-1.98578442915574e-05
1.01021422105429e-05
-3.86992216491508e-05
-3.95211147486902e-05
-4.02143418057775e-05
-2.25591021213263e-05
-1.98800259465567e-05
-1.38437664371266e-05
-2.82657551592899e-05
-5.66780750070043e-06
-2.17079991279375e-05
-2.36618363194737e-05
-2.26173978294205e-05
-2.99796922533654e-05
-3.59883948170344e-05
2.93311434310559e-06
-1.84132622242156e-05
-1.71926171332532e-05
-1.32176255216035e-05
-3.01742268137831e-05
-4.77466461063518e-05
-3.29594253791476e-05
-1.87699583089399e-05
4.59422288322986e-06
-1.19184913716901e-05
-3.06787047595369e-05
1.1009983793218e-06
-3.13619623108845e-05
-4.89034470725963e-05
-7.43735557643734e-06
-1.96500569188618e-05
-2.94197385085428e-05
-1.63273405698233e-05
-4.87028623039432e-05
-1.77915319130485e-06
-1.88253875931334e-05
-2.35526938410178e-05
-2.25240526218754e-05
-4.67460371314362e-05
-3.56227958843927e-05
-3.88450562823997e-05
-2.56139252616565e-05
4.41307963739239e-06
-1.29211544676688e-05
-3.21735159676803e-05
-2.21881753826634e-05
-3.92600145015484e-05
-2.12975436622089e-05
-4.17717102224463e-06
-2.63461020315989e-05
-2.99363921380056e-05
-1.31856873080619e-05
-2.6748587933145e-05
-7.38217690361388e-06
-2.73228714122137e-05
-3.14881159410721e-05
-2.58710888886026e-05
-2.26621577655481e-05
-2.80222897256081e-05
-2.4924443595753e-05
-2.39819520351401e-05
-2.30631064911412e-05
-3.90824015721613e-05
-1.14952932958139e-05
-2.62877204832992e-05
-1.76079895790611e-05
-3.05372323206894e-05
-1.75066646156426e-05
-1.48999392251651e-05
-1.55460657820695e-05
-2.1861672130144e-05
-2.86719919777682e-06
-2.01588280495174e-05
-1.62321648649875e-05
-1.30692989375886e-05
-1.83657341882597e-05
-3.62177623531638e-05
2.340766710264e-06
-4.990922066687e-06
-1.97808070343396e-06
-3.93673788828229e-05
-3.14986833117109e-05
-7.70448760815477e-06
-1.86744859568758e-05
-4.49565288701126e-06
-6.30104698410171e-06
-2.72210930517933e-05
-1.11602861342915e-05
-2.53879623816322e-05
-1.70451257106347e-05
-4.28590170186846e-05
-2.53425953848575e-05
-1.27582917959536e-05
-1.58737846554165e-05
1.36625747520923e-05
-1.56962106059152e-05
1.59350148873749e-06
-1.89948101124136e-05
-1.94429980332854e-05
-7.69852206879008e-06
-2.13628380927579e-05
-2.85366195698624e-05
-4.25147806669283e-05
-1.0169604045613e-05
-1.28084825219376e-05
-8.77590494819278e-06
-2.14373282343294e-05
-2.65356781779716e-05
-2.48110811557584e-05
-3.02192593973442e-05
-2.2750376330454e-05
-3.20126712870094e-05
-8.87967195140279e-06
-2.65291414522212e-05
-4.37330421224781e-06
-1.85542078601744e-05
-3.20560445106379e-05
-8.594055887187e-06
-2.92401237758715e-05
-2.42923451978015e-05
-7.65509918769698e-06
-2.13054478925581e-05
1.19290444762024e-06
-1.54336112719002e-05
-1.78209454137575e-05
-2.0762420831548e-05
-3.31680001692046e-05
-1.24325481090289e-05
-1.15707125203873e-05
-3.30446128477784e-05
-7.61603064140767e-06
-2.83754435772834e-05
-3.65469064441776e-06
-3.88506225848922e-05
-9.89449533049966e-06
-2.80329827398339e-05
-2.37461481580436e-05
-3.33553737755267e-05
-1.15036050786769e-05
-3.24553191897566e-05
-1.36179847982762e-05
-4.13575977785068e-05
-1.59789986387195e-05
-1.95088088279193e-05
-1.82453313609384e-05
-4.14967111170456e-06
-2.15106596057053e-05
-1.00611612672787e-05
-1.94017771741041e-06
-2.34541954837622e-05
-1.96955222142063e-05
-2.30062420392407e-05
-2.16617839544173e-05
-1.26623768714376e-05
1.09218582569192e-05
-1.0085863214326e-05
-1.55529312132206e-05
-3.81010347113975e-05
-4.05651415332532e-05
-2.96605929448074e-06
-3.38674895672081e-05
-2.45595056935825e-05
-6.60616360406119e-06
-7.21280284612391e-06
-5.49386647848929e-06
-1.61017864069897e-05
-1.40240105837131e-05
-2.16220593137113e-05
-1.41669479199823e-05
-2.58834194747856e-05
-4.10143503270203e-05
-2.56878762834985e-05
-4.43649637768147e-06
3.24877589131046e-06
-8.2321857117926e-06
-2.45172211369716e-05
-3.21279872842669e-06
-1.22361949689669e-06
-1.57303709398144e-05
-1.97611952405703e-05
-2.33412962735246e-05
-3.17353597026647e-05
-5.23872440224387e-05
-3.08954015933584e-05
-1.40835518473048e-05
-3.03382468442051e-05
6.60946392893607e-06
-1.3737974117177e-05
-3.05510038054426e-05
-2.33423178107402e-05
-3.86938689262302e-05
-1.62750451151058e-05
-2.35442397034938e-05
-2.99725963588799e-05
-1.41166723395246e-05
-2.46084153905714e-05
-4.20326860056719e-05
-2.34600475289989e-05
-9.76775071689765e-06
-2.20906801385676e-05
-2.29549957824256e-05
-3.15428595832115e-05
-2.28546678724263e-05
-1.75010454931966e-05
-2.84785888327952e-05
-2.35298002193806e-05
-2.46344222937906e-05
-2.02340325856537e-05
-1.97748595987894e-05
-1.06962471424616e-05
-3.57192056960801e-05
-6.04393638702522e-05
-3.61787583899748e-05
-3.99577610302464e-06
8.54417004857896e-06
-1.98011730536622e-05
-1.50428309149795e-05
-5.97640279025472e-06
-2.49591015737265e-05
-2.6328077358256e-05
-2.86863885864525e-05
-2.83349330959824e-05
-2.04218503823504e-05
-2.39641536371606e-05
-2.12358165720399e-05
-5.86453834485664e-06
-1.5978733778553e-05
-2.77539657590742e-05
-4.96511682627164e-05
-2.53890054953762e-05
-3.27050916916517e-05
-1.81265313801835e-05
-4.07420971231096e-05
-2.79714873918516e-05
-1.35112695064157e-05
-1.57416141487513e-05
-2.0286400134597e-05
-1.79535334592488e-05
-3.07090023229779e-05
-7.89735761316197e-06
-1.6909521928295e-05
-1.00938147071996e-05
-1.85911546594406e-05
1.10312386592865e-06
-4.79711656293897e-06
-1.51746138706499e-05
-1.10698410084506e-05
-1.04735767516951e-05
-2.51977368224913e-06
-3.41434228646876e-05
-2.23780976809529e-05
-2.19453203504971e-05
-3.54408088994343e-05
-9.28513394170986e-06
-1.79994008924939e-05
-8.60267093726552e-06
-1.43395781414887e-05
-2.35512510830682e-05
-1.9611167456716e-05
-2.13219974986034e-05
-2.08417979288691e-05
-2.10677570901959e-06
-2.08815494897796e-05
-1.51318187870895e-05
-4.03030829149305e-05
-1.22371709912628e-05
-6.41926745842271e-06
-3.06143679302745e-05
-3.28794213865683e-05
-2.13333516888724e-05
-4.84379909106257e-05
-1.08960065209165e-05
-3.19298677804371e-05
-3.7783124706674e-05
-3.13773187651061e-05
-4.64045822384501e-05
-2.95283343072767e-06
-2.89558846934469e-05
-2.26763802606021e-05
-3.0952107158362e-05
7.36003536409483e-06
-3.89699753191246e-05
-4.19399571047367e-05
-4.81512840823298e-05
-3.3691228948411e-05
-1.50330470542506e-05
-2.70901733297745e-05
-1.55178247224766e-05
-3.87705553880111e-05
-1.30316074499622e-05
-4.367385276366e-05
-3.4751955398505e-05
-3.13701915515464e-05
-2.46977288951264e-05
-2.61418619025624e-05
-1.87295503393894e-05
-1.1827711382585e-05
-5.93439917722216e-05
-2.00850672226945e-05
7.00819908620939e-06
-5.08256023575453e-06
-2.2358113862829e-05
-2.59266707234519e-05
-3.48581981366028e-05
-2.4913430826464e-05
-8.85837494349486e-06
-1.12580141119318e-05
-1.59830923662998e-05
-3.88134302070065e-05
-2.40092311836619e-05
-3.45518896395799e-05
-8.127473751759e-06
-1.8381073019701e-05
-1.67130453994513e-05
-5.08916369449097e-06
-3.69406384075852e-05
-3.02558699990926e-05
-2.16846881605134e-05
-2.60404512365503e-05
-3.03742100077423e-05
-1.76654129708677e-05
-1.56526957833591e-06
2.39836543892367e-06
-3.13232570264263e-05
-9.78253812840455e-06
-4.01386024242818e-05
-1.24405646949883e-05
-9.63564142047137e-06
-1.36481394214573e-05
-2.78801525475455e-05
-3.78781107363785e-05
-2.56175846006056e-05
-2.06828499345458e-05
-1.03610721935695e-05
-3.39619348747248e-06
-1.79013636427593e-05
-1.68036298434316e-05
-1.53461501193255e-05
-2.99474927971793e-05
-3.95219062381276e-05
-1.02167345326771e-05
-6.90317857290922e-07
-9.16880213831834e-06
2.32883815573742e-06
-2.41864878150826e-05
-1.31396317937187e-05
-2.93815617095832e-05
-2.24555574853917e-05
-1.57669920125476e-05
-1.0659231757126e-05
5.37190598692606e-06
-9.18643791995278e-06
-2.17546448294704e-05
-2.90575660678244e-05
-2.92922633966377e-05
-2.38187397496795e-05
-3.7920599269071e-05
-2.37377825322371e-05
-1.05114261100228e-05
-4.27831061014246e-05
-3.28686514752177e-05
-4.61402401653611e-05
-2.04305098395218e-05
-1.95655800559098e-05
-3.33016207839519e-05
-7.41551818168636e-06
-3.33677429731834e-05
-2.10034938352308e-05
-6.72094602844636e-06
-1.7375020729954e-05
-1.33033156529912e-05
-1.05179614025248e-05
-3.60643316905718e-05
-2.76035789173202e-05
1.23858802874292e-05
-8.59698865237958e-06
-3.84008187331104e-05
-2.1817818457881e-05
-4.1720591125135e-05
-3.67496222371077e-05
-3.62906708295473e-05
-2.28065469291626e-05
-3.284088695133e-05
-3.7338356552878e-05
-2.23070001499808e-05
-1.81925188749323e-05
-2.50179101594691e-05
-1.72111490628226e-05
-2.91913455797612e-05
-1.72078917222844e-05
-3.51607484871312e-05
2.20379320475085e-06
-1.09669577505803e-05
-7.40182641072433e-06
-1.20084987901459e-05
-8.87432797621685e-06
-1.24046731378583e-05
-1.37336661412414e-06
-7.4011098024009e-06
-4.41654506132571e-05
-2.26223099990019e-05
-4.81652272971987e-06
-1.15174743985658e-05
-2.41394376396704e-05
-3.34109230655219e-05
-1.51684701404565e-05
-8.21209339978421e-06
-1.89718325260269e-05
-3.76616396760583e-05
-1.58168124288824e-05
-2.80910043127222e-05
-2.8094918072809e-05
-2.47070312057846e-05
-3.35621579032223e-05
-2.34507154280551e-05
-2.19833632569422e-05
-1.55201069400373e-05
-3.19537960970686e-05
-3.40393981910525e-05
-2.42208446704845e-05
-3.41837864102293e-06
-7.8331777104871e-06
5.24126460715249e-07
-7.41222015110541e-06
-2.53718208874393e-05
-9.15581818337965e-06
-7.43297650905186e-06
-4.02275573705675e-05
-1.6943663039733e-05
-2.28556018528901e-05
-1.89578975551493e-05
-2.6219457178988e-05
-1.17319228144874e-06
-3.33426740807069e-05
-1.6199071204764e-05
-2.82464537739593e-05
-2.27911735417781e-05
-7.47930664863285e-06
-1.60787355526201e-07
-2.2906006626942e-05
-3.96845051169787e-05
-4.89068507856531e-05
-2.05394977839007e-05
-1.25782943534104e-05
-3.69819225500933e-05
2.94922508550997e-06
-2.86243883122519e-05
-1.3560444573325e-05
-3.16490011171289e-05
-1.19739915312835e-05
-3.20734102469094e-05
-1.47327685052867e-05
-1.20929796214928e-05
-1.14216874306411e-05
-2.35864118746922e-05
-3.68288824779904e-05
-1.95708008735984e-05
-1.53437092523351e-05
-2.30517791311644e-05
-3.42144903017049e-05
-3.02969357325852e-05
-2.30139267174764e-05
2.48084325943845e-06
-1.5752373250139e-05
-3.84139441057428e-05
-3.62622627434677e-06
-3.43332645241559e-05
-7.24692264264888e-06
-1.14268578553617e-05
1.35437556942255e-07
-1.95292205654042e-05
-2.87004648971765e-05
-2.20404749800381e-05
5.59305336260945e-06
-2.43640832545108e-05
-1.22167459437899e-05
-1.02041385421233e-05
-3.43215824847953e-05
-3.42017279070659e-05
-1.26600620087407e-06
-6.69769762736542e-06
-1.1656785935349e-05
-1.97068866709644e-05
-3.30348315692669e-05
-8.18415818369301e-06
-1.35349611035306e-05
-5.40331476630123e-06
-2.85966934533712e-05
-2.72941858507654e-05
-2.83122165437764e-05
-2.49209765746543e-05
-1.71742970740715e-05
-2.41872482045934e-05
-2.64056866515874e-05
-1.37268387896475e-05
1.79649952269415e-07
-1.95444382368815e-05
-5.58978445794352e-06
-2.45108714606691e-05
-5.50017086096698e-06
-3.18169478828535e-06
-1.49810220003083e-05
-3.69088614030282e-05
-4.14199611661194e-05
-4.21197722177344e-07
-1.01032508735722e-05
-4.64388566603918e-05
-6.54134754201474e-06
-3.27993547315413e-05
-1.92851710807258e-05
-4.02653899561876e-05
-1.24157291981961e-05
-2.81823061841582e-06
-2.21796377097708e-05
-3.66175552904233e-06
-2.01835962767496e-05
1.81117387633505e-05
-3.78108761250835e-05
-2.86837118430372e-05
-2.17731894034425e-05
-1.63774421868833e-05
-1.87832490957288e-05
-1.06450274559643e-05
-1.19039349350745e-05
-1.09174863944128e-05
-1.81476501854344e-05
-2.73586404315427e-05
-1.54994704584049e-05
-1.63748802581055e-06
-1.48962584171367e-05
-1.84734000908929e-05
-3.59961226308592e-05
-3.55843048169087e-05
-3.28507897247816e-05
-2.65832622023314e-05
-2.72862166734742e-05
-2.79094963971606e-05
-2.61879433921052e-05
-2.76326959246644e-05
-1.07882200001638e-05
-3.57107334561727e-05
-1.47398370862254e-05
-1.21574165790536e-05
-1.74073936500023e-05
-3.28809959196517e-05
-2.31110394344053e-05
-3.19951561849124e-05
-2.91399845123429e-05
-3.3941933984445e-05
-1.68208752937903e-05
-3.78260652110434e-05
-1.2403021631007e-05
-1.40651662797708e-05
-1.94435026656294e-05
-2.58544359159344e-05
-3.54348323597997e-05
-4.87943716447318e-06
-2.22300584489492e-05
-2.38978770697662e-05
-2.05362608983884e-05
-1.89985420973418e-06
-1.39236408090014e-05
-3.09446805918761e-07
-3.00806388677845e-06
2.32075554385212e-06
-1.55283645639274e-05
-6.81092841230318e-06
-3.0068749630515e-06
-1.49492678681303e-06
-1.1947033620584e-05
-1.59382825132294e-05
-2.22015681877093e-05
5.72292152433239e-07
7.70196755867727e-07
-3.7563210626569e-06
-3.20261829628092e-05
-1.91248667057319e-05
-9.2536279775845e-06
-6.53179067238656e-06
-1.16165351948332e-05
-1.18387175560218e-06
-1.80732896934846e-05
-2.48247019546625e-05
-3.43560567613167e-05
-2.76480680474179e-05
-1.15882466935624e-05
-3.26244849569433e-05
-1.92570217156427e-05
-1.54591998475323e-05
-3.73921648530152e-05
4.3398745905415e-06
-4.83290847912622e-05
-2.16978508892577e-05
-1.48868815027259e-05
8.37087919574276e-06
-1.11024237967054e-05
-2.80463289030431e-05
-1.32403741797589e-05
-2.02790157688058e-05
-3.1754143584364e-05
-2.19602158679661e-05
-2.84341598986385e-05
-2.13940246459881e-05
-8.21291747575925e-06
-2.50704087102764e-05
-1.40565090383932e-05
-2.77314359924576e-05
-3.34325317929462e-05
-3.2236550094789e-05
-3.64447104848756e-05
-2.98934184936911e-05
-1.94522567483577e-05
-2.35199964174306e-05
-3.69557183932363e-05
-1.28795308884105e-05
9.04271758658648e-06
-1.44830815907394e-05
-3.96795118233477e-05
-1.27928045947999e-05
-1.34161247616857e-05
-4.22311605060993e-05
-1.92635699353694e-05
-2.31944839292718e-05
-5.92516707897109e-06
-5.09725860552201e-05
-3.86987000906832e-05
-3.93627321394544e-05
-2.82298980434682e-05
-1.05922817289565e-05
1.27848774810572e-06
-3.55451778861096e-05
-4.73355017082675e-05
-2.69090116130499e-05
-1.04388766612253e-05
-7.5560768254658e-06
-1.09306815243432e-05
-2.3154991728448e-05
-1.91589706233255e-05
-8.54460077228134e-06
-3.54096263483677e-05
-2.11560260597187e-05
-3.62837922887535e-05
-2.15259423354179e-05
-2.84823768210138e-05
-2.32193780376804e-05
-9.26405419381989e-06
-1.96573520587454e-05
-2.54007287895069e-06
-2.80862607438799e-05
-3.04885044730227e-05
-2.58539645259897e-05
-7.37140081815943e-06
-1.67135514138589e-05
-1.77426123943969e-05
-2.82077796242792e-05
-4.80248503005e-05
-9.84101278519112e-06
-1.19826743977143e-05
9.87699437805683e-06
-1.29788124205046e-05
-5.13776898500993e-05
-3.01656659292512e-05
-1.53686021774446e-05
-2.41014003240577e-05
-2.29091324695468e-05
-2.22075076023066e-05
-2.52617735683039e-05
2.0874198527409e-06
-1.60409474042675e-05
-3.58041821435618e-05
-2.08996056370219e-05
-1.93596650531191e-05
-2.54386325939404e-05
-1.13978331685462e-05
-2.84959969704203e-05
-1.72111601243077e-05
-1.74189971807468e-05
-2.63970777878489e-05
-2.08411612881031e-06
-3.2784891419574e-05
-2.05568145192006e-06
-1.83001409674184e-05
-4.74586314404661e-05
-2.77224446374633e-05
-1.44837388033157e-05
-1.9146830011137e-05
-4.08995565366102e-05
-3.37593059829706e-05
-3.19635018116569e-05
-2.15725222178791e-05
-3.32258045498725e-05
-3.26503978503569e-05
-2.31672878379827e-05
-3.40697190924027e-05
-2.52996696437468e-05
-2.10505083784639e-05
-1.68189533263736e-05
-3.10389062126814e-05
-1.73448233053487e-05
-1.68167120790712e-05
-1.70497933888005e-05
-1.25104673042898e-05
-2.51690084727548e-05
-4.38273864310405e-05
-3.1609555253745e-05
-4.0141274546904e-05
-3.51407569535559e-05
-4.69762099134793e-05
-2.42679419413205e-05
-1.86607340751089e-05
-3.01991342841315e-05
-9.94551394870927e-06
-1.78606597707653e-05
-2.57628160385991e-05
-1.66252778184957e-05
-2.66102883522639e-05
-3.62220368389473e-05
-6.15521067723311e-06
-1.28930778253888e-05
-3.49871069478788e-05
1.02199103643902e-05
-1.82181980346254e-05
-1.56583800051292e-05
-1.76923911619945e-05
-2.54469247493645e-05
-1.38367980892107e-05
-6.58683564338556e-06
-1.80182004661807e-05
-2.07902668500191e-05
-1.20881778095163e-05
-1.01882622609498e-05
-1.43457128260652e-05
-9.24604510683935e-06
-1.30870982194223e-05
-3.47870810671228e-05
-9.13466519121247e-06
-1.45516964863652e-05
-1.71432405538949e-05
-3.29454853471328e-05
-2.20898504118331e-05
-2.77865575238416e-05
-2.28961582090447e-05
-1.11447816283963e-05
-2.94033235822448e-05
-1.27312812836758e-05
1.20146783235756e-05
-1.20268158337566e-05
-2.1976083794414e-05
2.78509348877592e-06
-1.5207024668781e-05
-3.00241972780734e-05
-5.17686919090645e-06
-7.23358949344667e-06
-3.57429814259396e-05
-8.43699793787461e-06
-2.01778726826202e-05
-1.63343970714987e-05
-2.09123542197207e-05
-1.03628895996377e-05
-2.72028988972431e-05
-3.71899143688968e-05
-1.58175823912048e-05
-4.0605573604943e-05
-2.8924819563761e-05
-2.10866667618531e-05
-2.36957005776283e-05
-1.30350048207309e-05
-4.3167189239733e-05
-1.54311190193471e-05
-1.86185643944204e-05
-1.69609972399125e-05
-1.4666805581354e-05
-1.33118151646214e-05
-5.74547079595857e-06
-1.96619512218613e-05
-3.12938538571799e-05
-8.95208283060999e-06
-1.01129052392859e-05
-1.8453618658702e-05
-4.72407996359362e-05
-3.54153336758772e-05
-3.21369585908721e-05
-3.43732623372242e-05
-8.94916013128092e-06
-3.00692519782024e-05
-1.76078375510537e-05
-2.54437305028139e-05
-1.15496425739788e-05
-3.31887897174971e-05
-2.94043811388541e-05
-2.82187793873626e-05
-2.32077266899432e-05
-3.99540153539868e-05
-2.4086682553013e-05
-1.36096969445429e-05
-3.21694342089764e-05
-2.22800732233213e-05
-2.81452938488944e-05
-1.41526054394947e-05
-3.20955783623664e-05
-1.27040599612092e-05
-7.34808461573185e-06
-1.42755923981535e-05
-1.61070232352107e-05
-2.34476431629837e-05
-2.34588371509597e-05
-2.55910094494722e-05
-2.74539968862826e-05
-1.68449932887741e-05
-2.68295024106993e-05
-2.47031987099792e-05
-2.49622801393163e-05
-3.45267785678626e-06
-3.59340485876204e-05
-2.70777084906495e-05
-1.05830956465336e-05
-2.84913712943923e-05
-1.85762657720804e-05
-4.62908247810578e-06
-5.71388181089656e-06
-1.35895609712216e-05
-3.55051742167737e-05
-1.92497406946918e-05
-1.39809289935739e-05
-4.89756153383885e-05
-2.73529878550292e-05
-3.23224844907096e-05
-6.3453430672769e-06
-1.72952816291457e-05
-2.02915808320255e-06
-2.2793425851297e-05
-2.14963262676089e-05
-2.71408963471843e-05
-2.76937751306964e-05
-1.22693466838023e-05
-1.69901444879072e-05
-1.50272989234154e-05
-4.21850418809015e-05
-4.28881026815687e-05
-1.75946152738502e-05
1.96677318585192e-06
-2.92566318605635e-05
-1.31690143890086e-05
-2.84763055238746e-05
-2.93628844464509e-05
-1.11266706879217e-05
-2.837883382507e-05
3.49843261945257e-06
-1.21341126968727e-05
-4.05073850404233e-05
-2.4046525498469e-05
-1.89392169136993e-05
-1.56657376444454e-05
-1.55482366705321e-05
-3.48251205105752e-05
-3.03183715051592e-05
-3.34723546199839e-05
-2.30477144484092e-05
-2.35678917602244e-05
-8.23851292902599e-06
-1.58693195757147e-05
-1.4861669558687e-05
-1.66376358025901e-05
-2.88194958944208e-05
-1.24981232632167e-05
-1.90482344646894e-05
-7.65603264512863e-06
-2.02520028177883e-05
-1.6756485877351e-05
-4.1101428698149e-05
-3.81650687760957e-05
-6.39906128492707e-06
-1.92013269333448e-05
-2.99412071153806e-05
-2.6171951485933e-05
-2.08957023173783e-05
-1.07254545335769e-05
-1.68993919862749e-05
-1.5720354174689e-06
-2.17751902673974e-05
-2.42162919247575e-05
-1.91662390475263e-05
-1.20887940878728e-05
-3.63384722070958e-05
-2.50558625704526e-05
-9.66294362904579e-06
-1.26724007573447e-05
-2.61695298298905e-05
3.27609562588822e-06
2.43882705649912e-06
-1.67655531406601e-05
-2.2892091833279e-05
-1.94355642836011e-05
1.49840499456515e-06
-3.52545275323528e-05
-1.34769618523399e-05
-3.7497961322323e-05
-1.35092091691937e-05
-9.10454449738214e-06
-2.19459396385374e-05
-4.74164515594914e-05
1.61795482703809e-05
-6.3117506056627e-06
-2.02548169899581e-05
-1.37879065390352e-05
-3.55262368156509e-05
-1.52537908469803e-05
-4.37794784760677e-05
-1.77000801383446e-05
-1.13259628594851e-05
-6.50561308824703e-06
-3.89307671952259e-05
-2.16323410637385e-05
-1.41271338843635e-05
-5.85201981357713e-06
-4.40946876317722e-05
-3.54152190458553e-05
-4.54989653729085e-05
-3.4680300414116e-05
-1.3994948764165e-05
-1.5646746479559e-05
-4.61666618209018e-05
-2.27805362514411e-05
-2.10306279334842e-05
-4.04816734153202e-05
-1.09129930671014e-05
-1.89589419918473e-05
-1.48213699498467e-05
-2.48991936237171e-05
-2.22153704361282e-05
1.89053356001283e-06
-1.48659582815321e-05
-3.77051616866478e-05
9.15998313003051e-06
-2.87143072208354e-05
-2.79702039440492e-05
-7.25507750131818e-06
-2.70546125639839e-05
-2.50780290226753e-05
-2.90486132289524e-05
-1.48199811983542e-05
-2.62873459603613e-05
-5.1966352627187e-06
-1.15913493611859e-05
-2.27791850550748e-05
-2.99434620903184e-05
-4.12359281669031e-05
-1.72414098153295e-05
-1.67684222155156e-05
-9.19877252026926e-06
-2.32042497550639e-05
-2.608384311733e-05
6.19694809396809e-06
-2.88351958884735e-05
-2.33689843225729e-05
-7.14995908770647e-06
-3.35793106017376e-05
-4.65925564158126e-05
-2.65941972004654e-05
-1.34019385577363e-05
-1.3332713513974e-05
-9.5041126042835e-06
-2.81680187924199e-05
6.13770089793948e-06
-1.00987566443283e-05
-1.61274633855402e-05
-1.05547840117766e-05
-2.67838865433717e-05
-1.60948229081184e-05
-9.79044473290137e-06
-4.3771087985229e-05
-1.01607567216645e-05
-2.15176505479834e-05
-1.23983278708968e-05
-2.30777114306387e-05
-4.24398254113182e-05
-3.19952482431195e-05
-1.67394090995053e-05
-1.3243807550219e-05
-1.15209171223874e-05
-1.85921785802932e-05
-1.60311206327273e-05
-3.82068532262885e-05
-4.8843497775702e-06
-2.97837558283914e-05
-1.89290886857371e-05
-1.68270268531018e-05
-2.20993310537613e-05
-1.76176561808477e-05
-1.88362820561702e-05
-1.90188633658244e-05
-1.97000247166173e-05
-1.35751359957519e-07
-1.98068736225249e-05
-2.95026850866019e-05
-3.3419902029521e-05
-2.97055770874751e-05
-5.90134211425908e-05
-3.6903837304603e-05
-2.39000561966727e-05
-2.30565856214438e-05
-2.75899978045942e-05
1.0562406539145e-06
-3.14024806184042e-05
-3.72969057477079e-05
-2.15759958178608e-05
-1.00947884455916e-05
-4.47667166381427e-05
-1.67399431359371e-05
-3.57300895621502e-06
-1.18977840765563e-05
-5.48618832851716e-05
-3.22857552064061e-05
-4.41230882090244e-06
-3.2264558443255e-05
-6.70957405889237e-06
-2.79770671953723e-05
-5.12968417441934e-05
-4.59091908415029e-05
-3.10395255133824e-05
1.8449056932997e-06
-2.99457177791091e-05
-1.52112284246988e-05
-3.44137711502855e-07
-2.3163719680748e-05
-2.74870957368431e-05
-1.87021400742175e-05
-4.4368869104746e-05
-4.8001951946968e-05
-2.61268956076256e-05
-1.77399216462278e-05
-1.5271648108276e-05
-3.48650393382671e-05
-1.63594578965653e-05
-9.60269654056044e-06
-2.46877174238127e-05
-3.49384237775541e-06
-8.70253261289863e-06
-1.85505770497874e-05
-6.4916952299172e-06
-3.55599907964982e-05
-2.22513629080037e-05
-1.64756910778315e-05
-2.64206602415896e-05
-7.10404432715463e-06
-1.69936447018025e-05
-1.33725178094746e-05
-2.68459092139752e-05
-1.36058170828549e-05
-1.96522465597552e-05
-3.01351017279163e-05
-4.87926470116567e-05
-1.26580786173444e-05
-1.05445978489663e-05
-2.3306535914704e-05
-2.43453674523387e-05
-2.29089583230116e-05
-2.66173860459309e-05
-6.45317842608575e-06
-2.57839336596202e-06
-1.74214078083906e-05
-1.25903185581729e-05
-1.31164168651337e-05
-9.69797843549593e-07
-4.03926507811655e-05
-5.70873634233713e-06
-2.92468667681628e-05
-3.76302300817843e-06
-1.78201624478871e-05
-2.29711692434147e-05
-1.89736177498392e-05
-4.07626173244851e-05
-2.22335843974425e-05
-3.28366650891595e-05
-1.27802413441437e-05
-2.22026791651594e-05
-1.79162641308225e-05
-7.5937268538211e-06
-2.04094600685005e-05
-1.74708165857379e-05
-2.51369773546359e-05
-1.48349317528272e-05
-2.26937854562564e-05
-2.33022065004201e-05
-2.64398984210158e-05
-2.54562341309547e-05
-2.60537396973124e-05
-1.04461917698225e-05
-2.81338695018573e-05
-4.07283705797072e-05
-4.13819386066432e-05
-1.38253199429459e-05
-5.37210621363998e-06
-7.0070813623927e-06
-2.92244079622338e-05
-2.07270413966284e-05
-7.26608303801549e-06
-1.66460094552514e-05
-3.91829401307722e-07
-1.83790320822871e-05
7.68087003880554e-06
-2.69642001078383e-05
-2.87323653890178e-05
-2.11485221942347e-05
-4.18641210198981e-05
-1.87748250580688e-05
-3.273390884756e-05
-2.15447984998454e-05
-2.65581213164402e-05
-3.65745649636975e-05
-2.2223206556633e-06
-1.18891221791147e-05
-2.53764914960398e-05
-1.51918238920863e-05
-1.99240158220663e-05
-3.4956837657545e-05
-2.94995466992442e-05
-1.34199124827155e-05
-1.67496834520407e-05
-2.59062757090335e-05
-1.00163726310253e-05
-2.46600944135529e-05
-3.4229566212019e-05
-2.32243146650538e-05
-3.25693179706565e-05
-1.38664890940651e-05
-3.8905970518953e-05
-1.63977586723084e-05
-2.49130469549051e-05
-8.98494884137324e-06
-1.13190903020151e-05
2.64887412521803e-06
-1.89794086700505e-05
-1.5858058456582e-05
-2.49151260218742e-05
-1.24228173738573e-05
-1.63820042355529e-05
-3.04340396137689e-05
4.8675362043941e-06
-2.25899322934502e-05
-1.04492908501786e-05
-2.3597359055571e-05
-8.76557524195852e-06
5.11263778313595e-06
-1.55749577887375e-05
-1.6001443615979e-05
-2.66665757114084e-05
-2.8714407352953e-05
-8.29753230972928e-06
-2.82969972589902e-05
-2.00331772648519e-05
-2.39641283618061e-06
-2.68753664800186e-05
-2.32424244856368e-05
-1.41286964131427e-05
-1.35906552035764e-05
-2.45951035477818e-05
-1.76998816932205e-05
-3.82489841912534e-05
-1.48447641589222e-05
-1.43852901028058e-05
-2.16634015273352e-05
-2.12766433446389e-05
-3.24203220059353e-05
-3.33682197567192e-05
-3.18859579055568e-05
-2.47195622317328e-05
-3.07998148337359e-05
-5.67604110513255e-06
-2.20678607069039e-05
-5.63826369129727e-05
-1.6536846872374e-05
-2.11157083538169e-05
-1.27784017752289e-05
-1.16576366521854e-05
-2.8205936201269e-05
-2.37168474234401e-05
-1.14867741205858e-05
-2.55664723016193e-05
-2.28969285437077e-05
-2.40067407468689e-05
-6.86363609631839e-06
7.21409690460981e-07
-3.12834253386386e-05
-3.44837122409494e-05
1.03517357330737e-05
-1.57769661410572e-05
-3.63527800225626e-05
6.29602664948622e-06
-3.06161913984029e-05
-1.54601214599215e-05
-3.39947560259355e-05
-3.94913364191194e-05
-4.00009492028111e-06
-2.16250351058897e-05
-2.05721889764458e-05
-5.43322820076858e-07
-2.645829908202e-06
-2.66630615984162e-06
-2.40677620470872e-05
-4.05241084478364e-05
-1.31504641445962e-05
-9.50817652455554e-06
-1.38126929773028e-05
-3.43953825827598e-05
-1.20920612486297e-05
-5.96293068737495e-06
-4.52149592711771e-05
-1.66458696079001e-05
-2.39589693524921e-06
-4.84761208756806e-06
-2.16865585076145e-05
-4.34448358853734e-06
-2.21305789011759e-05
-1.25591230010438e-05
-2.35279670497441e-05
-2.61093947324641e-05
-1.72293340564568e-05
-2.73105282096784e-05
-2.58927740796393e-05
-2.82840266075011e-05
-4.09204442435362e-06
-5.12802070017739e-06
-9.52193682062478e-06
-2.19820196394443e-05
-8.28240260289378e-06
-1.22065725287309e-05
-1.75187209280796e-05
-1.29230182801212e-05
-7.59772414191508e-06
-1.80463169250935e-05
-1.20389235161036e-05
-1.51966760356141e-05
-2.46001145482303e-06
-5.47019332179051e-06
-1.48063862243727e-05
-3.41707924339629e-05
-2.29708028798957e-05
-2.08679306661969e-05
-4.43767918651785e-05
-1.97024408352933e-05
-1.19022156772593e-05
-2.54448489964299e-05
-1.62159167497814e-05
-8.17768044304076e-06
-1.87514428135074e-05
-3.95363367166622e-05
-3.45139115108013e-05
-1.40776448176715e-05
-4.02946997611366e-06
-6.73629126424451e-06
-3.08229825784365e-05
-3.30303509181302e-05
-3.78511348181542e-05
-3.95856225964449e-05
-4.30683342182438e-05
-2.71384005396913e-05
6.37103776514187e-07
-6.0144615320262e-06
-4.11841072721896e-05
-4.00878132488991e-05
-2.15998451546847e-05
-3.25574076843667e-05
-4.11419061144939e-05
-1.92621025937381e-05
-8.28695176243114e-06
-2.82676726762972e-05
-6.24343019365075e-06
-1.46090948277236e-05
-1.15834320612893e-05
-2.06422749142759e-05
-3.2551147006809e-05
-2.37619319906602e-05
-4.46458704767355e-05
-4.3918455618311e-05
-1.01845114338384e-05
8.10678330595566e-06
-2.24661432876449e-05
-8.77229151601054e-06
-1.57074879812203e-05
-1.55622754720956e-05
-1.43505151118956e-05
-2.06384142075327e-05
-1.03771949129522e-05
-2.9184309213946e-05
-4.70871243752673e-05
-2.68525367496768e-05
-2.94381064475992e-05
-1.4327899046285e-05
-1.24068870397815e-05
-4.19675815093968e-05
-2.8344470468286e-05
-1.69540574350776e-05
-3.89218031955479e-05
-1.85895033342497e-05
1.35963531095476e-05
-1.95141661700598e-05
-9.00517367181509e-06
-1.46160727449631e-05
-1.96777856634095e-05
-1.90318715764929e-05
3.50720680238294e-06
-3.85560103224278e-05
-5.9155673862661e-06
-5.78825677529296e-06
-1.45937148592776e-05
-5.11612913555104e-06
-3.2398773453968e-05
-7.40671948251489e-06
-4.61512250843268e-05
-1.50061822942481e-05
-2.32696111214482e-05
-1.04465781460113e-05
-2.13115206774594e-05
-1.93429227656704e-05
-3.73165819720568e-05
-6.92646639168579e-06
-2.87964807436788e-05
-1.06512761916195e-05
-1.96113839716481e-06
-3.17719423606521e-05
-2.81678182529784e-05
-1.42324739798437e-05
-3.070508822911e-05
-1.50035566702138e-05
-2.1584658378383e-05
-8.68775442758771e-06
-1.41497450718202e-05
-3.1753286274971e-05
-1.59248278164423e-06
-3.16076189701313e-05
-2.40701824058333e-05
-4.49179352998302e-05
-4.00314672150856e-05
-5.07763987283445e-06
-1.95314178766758e-05
-1.76961744746748e-05
-3.06648855640497e-05
-9.77938260157764e-06
-1.60260368957653e-05
-2.22903703313685e-07
-2.21029978177743e-05
-2.76112294937497e-05
-2.23810604821032e-05
-3.9267886141272e-05
-2.82519539351692e-05
-2.30199432176544e-05
-1.86240939341586e-05
-2.31070700288968e-05
-3.16566349926512e-05
-1.53128827798201e-05
-2.03826497702452e-05
-5.94746097323823e-07
5.61261506665006e-07
-1.9518919108298e-05
-3.75537644717424e-05
-2.27478757211049e-05
-2.45118537739443e-05
-1.64138825785402e-05
-6.31546916226154e-06
-5.54929342781964e-06
-1.28783278250754e-05
-2.01332967891248e-05
-2.99427954848569e-05
-1.44122023341718e-06
-1.66913358567143e-05
-2.00947204037818e-05
-4.28007814115778e-05
-1.15201995521706e-05
-2.39963519469949e-05
-1.43377744187664e-05
-2.78228826443036e-05
-3.144666700659e-05
-1.48340808275349e-05
-9.52976756543462e-07
-1.618620642026e-05
-2.16543183781419e-05
-3.07744463817967e-05
5.14179095622986e-06
7.5824685144373e-06
-9.74302772238871e-06
7.32027947755556e-07
-2.68153393855817e-05
-6.05528720154062e-06
-1.8765283573502e-05
-1.07029459509642e-05
5.79058324632173e-06
-1.25502777506652e-05
-6.23290313933638e-06
-2.08714410344289e-05
-3.34601343871964e-05
-1.7219999630096e-05
-1.11909803827013e-05
-2.22227596361657e-05
-2.53584469304625e-05
-2.15713257367895e-05
-2.61293632912652e-05
-1.70288604841976e-05
-1.28514444942115e-05
-6.3356995191657e-07
-2.51490459245021e-05
1.41533687587391e-06
-7.57630619254458e-06
-2.57877525727867e-05
-1.56449664159007e-05
-2.94121935580497e-05
-2.40538241275911e-05
-3.79855838039247e-05
-2.01353741088131e-05
-4.94076672826519e-05
-3.34251491559485e-05
-3.08388859425141e-05
-4.98854696387933e-06
-2.89977692976227e-05
-4.00291911267138e-05
-4.06492000863133e-05
-2.89260198772184e-05
-1.95381749282369e-05
-3.21082225343315e-05
-3.1908747169386e-05
-2.93318515704962e-05
-1.08758984186051e-05
-1.92613409458127e-05
-2.5345110191033e-05
-2.78333110553665e-05
-2.43287396149099e-05
-2.44482082990578e-05
-2.43907196069618e-05
-3.36199713000201e-05
-1.33183822817871e-05
-2.50523544760882e-05
-2.60252677481168e-05
-2.4053953750644e-05
-3.26128779565659e-05
-4.48549483139381e-05
-2.63897500442471e-05
-2.8423541458138e-05
-2.28785255775762e-05
7.50353670524094e-06
-2.40821865130134e-05
-1.42946646175174e-05
-3.14186016191839e-05
-1.71869998536598e-05
-1.46966550282652e-05
-6.17445295470561e-06
-2.47577767919691e-05
-2.28626018530068e-05
-3.26036904601479e-05
-1.91202120897538e-05
-3.17931494281319e-05
-1.05804935866475e-05
-2.86831247945667e-05
-3.06546597621474e-07
-1.3854887020774e-05
-2.4649870080797e-05
-1.28352660499852e-05
4.35015491318972e-06
-2.32007794629565e-05
-1.44076583547826e-05
-2.09378685580926e-05
-3.19070273377644e-05
-2.70498494900047e-05
7.79032262789424e-06
-2.94940230476651e-05
-1.24051670306551e-05
-2.70750694908232e-05
-1.80369125943904e-05
-3.85966276328306e-05
-2.71328063129045e-05
-1.09785594331635e-05
-6.776127801222e-06
-3.23605890848113e-05
-1.27540066681536e-05
-4.0927946695596e-05
-2.59926567712114e-05
-1.45255053888763e-05
-2.05708348513824e-05
-2.52365135494331e-05
-3.34632459327284e-05
-1.34601643013161e-05
-4.1999270329345e-05
-3.77194488518044e-05
-8.29741969882308e-06
-1.67623141590945e-05
-9.40897581917262e-06
-2.94438392621529e-05
-2.5123592431694e-05
-8.75667807209772e-06
-8.13691793310583e-06
-9.11163663491227e-06
-2.16112051493879e-06
-1.08017639207791e-05
1.09135439970501e-05
-3.8960269528838e-05
-1.66888044337643e-05
-2.83919894321255e-05
-2.7072174157e-05
-2.824147401737e-05
-2.67544720726188e-05
-3.77340053219467e-05
-2.16076454339924e-05
-1.59270428488754e-05
-1.43296432754235e-05
-2.57562448186567e-05
-1.81996810686826e-05
-1.49459949108516e-05
-2.30498982410333e-05
-4.65102885054951e-06
-1.67716850870501e-05
3.3044071412486e-06
-1.47955682512299e-07
-4.39008509286343e-05
-1.38182567728429e-05
-2.43461188132688e-05
-4.06096641019065e-05
-2.20544711276744e-05
-2.42843780865282e-05
-2.2837888313971e-06
-1.33103498097409e-05
-3.20646725447898e-05
-1.25968495308139e-05
-7.1615808248898e-06
-1.80311035622776e-06
1.46164991739086e-05
-2.1865001233795e-05
-2.72652794844099e-06
-1.09831160213663e-05
-3.44324059650654e-05
-1.76045950900304e-05
-3.21405197876994e-05
-1.88926080650652e-05
-1.6122605975905e-05
-2.33939668829132e-05
-6.41155427117006e-06
-2.37872434858485e-05
-9.9043696680963e-06
-2.37576619830909e-05
-1.05727255759075e-05
-9.8803670112123e-06
-3.83168842112872e-05
-1.50426116805258e-05
-5.66046379443693e-06
-2.16742036360403e-05
-2.27481554956314e-05
-1.58474188339594e-05
-1.39793088943547e-05
-1.09384494561457e-05
-2.62289013789832e-05
-3.06166998922573e-05
-3.69663539213032e-05
-1.36491900678706e-05
-2.08624171956656e-05
8.25628198500854e-08
-1.93205604541689e-05
-1.85916128295004e-05
-3.32756256714391e-05
-2.34419026876296e-05
-3.71939852154915e-05
5.96499948148888e-06
-1.66924061336606e-05
-5.48874195769298e-06
-3.78091859514411e-05
-1.1963731637323e-05
-9.13252169130051e-06
-1.09055823147322e-05
-3.21076402084876e-05
-1.66919190221816e-05
-3.18612876076236e-05
-4.25760353995052e-05
-4.31706135287032e-05
-3.65456418375793e-05
-2.52327156840942e-05
-3.70430991959896e-05
-4.03181912665009e-05
-5.79601133684993e-05
-1.89920706444474e-05
-2.47621739604489e-05
-1.74560367223852e-05
-1.33576993457749e-05
-1.70119433190405e-06
1.06109992901194e-06
-8.7621262037308e-06
-1.8633609581963e-05
-4.59085530319565e-05
-1.59874844735164e-05
-4.66897273051869e-06
-2.78873574419879e-05
-6.59934106017284e-06
-1.86352082762712e-05
-2.31515216102559e-05
-1.46525346116682e-05
-3.23579490337938e-05
-3.17704257810258e-05
-2.8261654773761e-05
-9.64713856908174e-06
-1.92690616420679e-05
-2.5148297868514e-05
-4.17101945297083e-05
-4.19081547341521e-05
-2.00900613779593e-05
-1.35799314547054e-05
1.05977280690952e-05
-1.97436708039735e-05
-2.19611023891737e-06
-1.79044346713536e-05
-4.39797336195211e-05
-2.90608507720873e-05
-3.03766073783114e-05
-1.86700436544646e-05
-3.56390957460581e-06
-9.35757635336728e-06
7.08216894479295e-06
3.36015260387954e-06
-2.01852710683684e-05
-3.65749738977189e-05
-4.18151953935075e-06
3.5682797203958e-06
-3.17062314973405e-05
-1.39211109910134e-05
4.72018631165583e-06
-1.95046287610478e-05
-3.28674336610132e-05
-3.01448618240761e-05
-4.52586900790524e-05
-6.29079279223501e-06
-3.68039702086894e-05
-1.3790893007575e-05
-3.05207708251074e-05
-7.00585913387507e-06
-2.10573909552382e-05
-5.39381192816099e-05
-2.85629785821174e-05
-1.86384389190715e-05
-1.15410925173727e-05
3.0425978155775e-06
-4.18134090198055e-05
-1.64190814755163e-05
-4.23495514670973e-05
-6.38833640464391e-06
-1.19122584076301e-05
-2.8437554599081e-05
-2.91527751581207e-05
-1.60909366584801e-05
-1.72187386553786e-05
-2.62893056268309e-05
-1.76046881045333e-05
-1.26764748620451e-05
-1.44011501495492e-05
-1.17884523497162e-05
-2.54005528278979e-05
-3.72623179587237e-05
-3.11864398563976e-05
-9.34675795441614e-06
-1.36157281562037e-05
-3.6774286082912e-05
-2.40090265606214e-05
-3.1628592221267e-05
-4.07223357331373e-06
-2.90999176475476e-05
-2.56305828827436e-05
-9.56698787805036e-06
7.42630776985283e-06
-1.11563922287704e-05
-2.52387188252569e-05
-2.57001485710865e-05
-2.42903180173254e-05
-1.43556008556422e-05
-4.03436360337766e-05
-8.68661600184404e-06
-3.50059408325798e-05
-2.38408649556023e-05
-2.63357976685055e-05
-2.76570581105862e-05
-2.83535771520431e-05
-1.21552367185034e-05
-1.9327993436888e-05
-3.1069205462557e-05
-1.87309402381758e-05
-1.86686099473566e-05
-2.66690266549669e-05
-2.42166554924489e-05
-7.53829626340428e-06
-6.99049686339755e-06
-1.49316136671675e-05
-1.51896285272513e-05
-1.06589395088395e-05
-2.93065311230345e-05
-2.33249666673437e-05
-1.17385582609917e-05
-1.3821897561658e-05
-1.61207030162676e-05
-3.19661043782183e-05
-1.56563871549534e-05
-2.03512849431624e-05
-2.21566592026321e-05
-1.61487915749277e-05
-2.64589109254486e-05
-2.06553383601745e-05
-2.59338605020324e-05
-3.27050373866436e-05
-3.67721206616146e-05
-7.46712914080496e-06
-4.20963680212302e-05
-4.37116793854841e-05
-1.00527976743195e-05
-5.50717217231972e-06
8.36351346330958e-06
-1.76520908591594e-07
-1.1197864724144e-05
-3.57063004558661e-05
-2.57177495279042e-05
-4.9679177789574e-06
-5.53348472181106e-06
-3.48902124227348e-06
-3.15037647992919e-05
-2.6263145466485e-05
-3.7652075771778e-05
-1.75763168945249e-05
-2.17302413786415e-05
-2.35509996088642e-05
-3.76405611170598e-05
-2.36729849350329e-05
-2.16648225501006e-05
-1.81927526212037e-05
-3.59695523123029e-05
-2.76431920207189e-05
-2.43796348396347e-05
-1.46089007125444e-05
-2.48508542943536e-05
-2.09364278270328e-05
-1.20327392013363e-05
-2.98094861376222e-05
-3.19038543913274e-05
-6.77745742308186e-06
-3.00304604680581e-05
-5.92622357809758e-06
-3.44483823475566e-05
-2.90120435690078e-05
-2.77122291792913e-05
-1.3019225641764e-05
-1.10501307764774e-05
-3.01109519610711e-05
-1.84113673534141e-05
-1.62894765154788e-05
-2.80177920653682e-05
-2.06249377577956e-05
-1.65947923595071e-05
-4.1936347166653e-05
-1.99135663198111e-06
-2.22905922903893e-05
-4.85406745065485e-05
2.35211276839307e-06
-1.30430439869033e-05
-3.01044556552852e-05
-4.08605318474274e-05
-2.64377723410638e-05
-2.71381484247496e-05
-2.95039989926049e-05
6.49383456495713e-07
-3.19891295899441e-05
-2.1247727912856e-05
-7.88212718621428e-06
-1.48880139751566e-05
6.56064301231578e-06
6.89156149556189e-06
-2.50801476009939e-05
-1.77480692018515e-05
-1.42128583027549e-05
-1.99957884925466e-05
-2.22105855351752e-05
-3.88336087407062e-05
-3.9887532661457e-05
-3.44170266261999e-05
-1.3082852443617e-05
-3.68710110653098e-05
-2.15737820196094e-05
-1.06924654891937e-06
-1.84332498393613e-05
-1.70840906969926e-05
-3.40318419873577e-05
-1.29716905417036e-05
8.37989125572049e-06
-2.71205544057447e-05
-1.30603503033056e-05
-2.15673874480668e-05
-3.46244986262599e-06
-1.67493839238373e-05
-5.57297662082161e-06
-1.27424923036707e-05
-2.18138216310535e-05
-1.46026954169726e-05
-1.54888671726156e-05
-4.18289809648384e-05
-1.88773813028536e-05
-2.50464674313179e-05
-3.02859658184012e-05
-1.99894443627819e-05
-2.13164822410125e-05
-3.10791668078976e-05
-3.00819185319137e-05
-2.93052675162834e-05
-2.7196533426353e-05
-1.23640720920888e-05
-2.33453762378258e-05
-3.01113033311189e-05
-1.47182624934935e-05
-1.61999110018546e-05
-3.12803472856304e-05
-1.92436202750266e-05
-2.42024194758475e-05
-6.38136152683748e-06
-2.17639185638749e-05
-2.26162265738642e-05
-1.24322534876133e-05
-3.34371753215667e-05
-3.02103131954565e-05
-1.61474711591773e-05
-1.63795207660347e-05
-4.9581402388295e-05
-1.27710184537187e-05
-3.03611991728143e-05
-3.94768927733056e-05
-2.29151645437528e-05
-3.15642801202986e-05
-8.07275690622564e-06
-9.73002257045428e-06
-3.30979513977754e-05
-1.25890444613619e-05
-1.47147727961025e-05
-2.34532038498103e-05
-6.38068570976476e-08
-1.93320703111359e-05
-1.46207614673089e-05
-1.6496750583078e-05
-3.69910206036073e-05
-1.77348633306644e-06
-1.39856945200595e-05
-2.26259711836952e-06
-1.94695150627909e-05
3.09487996438152e-06
-1.20504999934786e-05
-5.34817220022961e-06
-3.08393583430314e-05
-2.68206136071809e-05
-1.15081391600905e-05
-1.9625835643586e-05
-1.91046433281181e-05
-1.32038369923904e-05
-1.89779203052066e-05
-1.964438676511e-05
3.45343278040921e-06
-1.81896247216416e-05
-3.49157879897217e-05
-4.90807638062618e-06
4.21287706052122e-06
-1.35838468127672e-05
-2.52123398408647e-05
-2.53882507338532e-05
-2.4803325495544e-05
-1.87214604158873e-05
-2.45553524001325e-05
-1.63160904775584e-05
1.30032019890014e-05
-1.30778198211641e-06
-1.7030842296437e-05
-3.38424491132275e-05
-1.32781732265465e-05
-4.08718628784407e-05
-1.39211586047584e-05
-2.09509539009026e-05
-1.65169704697407e-05
-2.16984548004808e-05
-1.49988720531844e-05
-2.73968693900273e-05
-3.0194554046101e-05
-7.50104211883464e-06
-4.5199337523057e-05
-3.7928769354962e-05
-2.22715356782289e-05
-9.90957489051126e-06
-3.41320535747519e-05
-3.82885016455867e-05
-2.55315622186974e-05
-2.79300327755011e-05
-2.54945524788629e-06
-1.07619547855877e-05
-1.50274189115079e-05
-1.51026757183026e-05
-2.55224900091165e-05
-2.1673502946884e-05
-2.15027259311469e-05
-2.98543979894789e-05
-1.41503578455965e-06
-1.91788425823383e-05
-3.92900168590519e-05
-3.77890276772863e-05
-2.5576732730594e-05
-2.08439559118608e-05
-4.1079184670969e-05
-3.43268795678696e-05
-3.09666013894645e-05
-3.55170742347688e-05
-1.17145206339827e-05
-1.36544892579412e-05
4.86497475723054e-07
-2.42453360957711e-05
-8.09253617525808e-06
-1.67941927135381e-05
-1.24000880060793e-05
-1.43465125130898e-05
-4.00368569297123e-05
-9.18980223118518e-06
-2.1851386432941e-05
-1.04816488593756e-05
-3.2629568823419e-06
-3.26690738620002e-05
5.94913626381287e-06
-9.75506060350498e-06
-3.0987851927941e-05
-2.92776282806524e-05
-1.87581916490541e-05
-1.72444191936914e-05
-2.22345302721448e-05
-2.88320217002808e-05
-3.36531428495136e-05
-1.86681861085473e-05
-9.4228672149526e-06
-3.07274962583819e-05
-1.40788627046092e-05
-3.96060340491489e-06
-1.07564558008728e-05
-1.59036394257555e-05
-1.13263845086501e-05
9.75606963785731e-06
-1.45642685395174e-05
-8.74012752920135e-06
-1.17478816370435e-05
-4.33714723914756e-06
-1.61528666610227e-05
-4.12573845606834e-05
6.74828283513359e-06
-1.05641589723802e-05
-2.8902898222565e-05
-7.54545465380784e-06
-1.90030409809347e-05
3.23651478875907e-06
-4.43271640149916e-05
-2.23567873968751e-05
-1.45355434143148e-05
-2.99488055389164e-06
-2.3407120137478e-05
-1.99100615181753e-05
-2.70012539862847e-05
-2.34275489425368e-05
-2.53375646930392e-05
-1.7561514754668e-06
-2.43647736577188e-05
-1.41325617250539e-05
-3.06602474037745e-05
-3.04790808755048e-05
-1.92478856126579e-05
-1.7956407267949e-05
-1.88654046210612e-05
-1.58164781291213e-05
1.57139534222182e-05
-3.93759140428486e-05
-3.36074359573679e-06
-3.80347192726026e-05
3.9147342594333e-06
-1.64739065958265e-05
-8.5304120900991e-06
-4.04038137556639e-05
-2.4693572882549e-05
-3.2144497560722e-05
-3.30965649260192e-05
3.21411795862188e-06
-3.14834386806199e-05
-3.25179763870421e-05
6.00988318516935e-06
-3.41909078531531e-05
-3.68887582567949e-05
-3.70322620867664e-05
-2.22598870921342e-05
-1.58761746763973e-05
-1.72937028722595e-05
-3.31183886543655e-05
-2.37471626393112e-05
-1.58849076921131e-05
-3.95191992990541e-05
-2.36365648579702e-07
5.73107623908867e-06
-2.58390438052474e-05
-2.00370701447287e-05
-2.46528575232982e-05
-2.76691447581605e-05
-2.4667253111286e-05
-2.39879050091502e-05
-1.04102120592283e-05
1.82844666971255e-06
-1.92174664392429e-05
-1.44772039380195e-05
-1.23110027291967e-05
-2.44018949845767e-05
-1.88302565975388e-05
-2.19866086319353e-05
-2.17928929644113e-05
-4.17561594910253e-05
-1.66028937124988e-05
-2.9586590371537e-05
-1.43587278620975e-05
-4.42950028847099e-05
-7.41245627254662e-06
-2.29043565288163e-05
-2.08687758234267e-05
-2.43059656016178e-06
-3.24275956433642e-05
-1.12808904006029e-05
-1.46047213667125e-06
-3.38752655404507e-05
-1.30054310433634e-05
-2.00927163599703e-05
-7.32973354318824e-06
-4.2748694510828e-05
-4.87364858428699e-06
-3.68693574243513e-05
-2.48610845843227e-05
-2.38816594688714e-05
-3.74219155362066e-06
-2.27733143157059e-05
-3.30606602065699e-05
-6.26481788332204e-06
-4.69950717881447e-06
-7.77934719503989e-06
-2.05097381031873e-05
-3.02532045705201e-05
1.0307543912853e-06
-3.20761877315054e-05
-2.30835097323741e-05
-2.58624596373305e-05
-3.69627267293908e-06
-2.51810322055211e-05
-3.19280090625646e-05
-2.59859805597866e-05
-3.0931052523522e-05
-6.94976367393752e-06
-1.65133454127806e-05
-8.03338762039668e-06
-1.81116943244116e-05
-3.24732515349369e-05
-3.67241178996166e-05
-3.72002921129548e-05
-5.06631995548795e-05
-4.4158083629993e-05
-2.33157702812206e-05
-1.95973257715762e-05
-2.10696103714665e-05
-1.88412166889128e-05
-1.52196042014374e-05
-4.07111063055224e-05
-2.21412876081987e-05
-1.32684769577584e-05
-3.01938308697818e-05
-1.99852351989209e-05
-5.2681029353504e-06
-4.82266451118518e-05
-1.97884326105453e-05
-2.40035756366338e-05
-2.17553750602307e-05
8.64908028052136e-07
-2.63954469190611e-05
-2.48370442272708e-06
-4.40833458819662e-05
-1.64804038236065e-05
-3.51263053114848e-05
-2.27053215640406e-05
-2.91833612411375e-05
-1.66863301531572e-05
-5.23274688001315e-06
-2.04115283731081e-05
-1.79310215898398e-05
-4.13606084441843e-05
-3.99210067886737e-05
-2.61031207314124e-05
-2.602530674613e-05
-1.82863541814409e-05
-1.01518172690842e-05
-2.04960780888057e-05
-1.27345449651601e-05
-3.51279031044671e-05
-3.74959942107312e-06
-2.20709326530637e-05
-2.15556835462753e-05
-1.81990514981656e-05
-3.52574335680376e-05
-2.29940989131534e-05
1.855851328896e-06
-2.14767087256746e-05
-2.54970899889928e-05
-1.67940414714881e-05
-1.34836603206695e-05
3.72413275517162e-06
-1.53184023175382e-06
-1.18922606488758e-05
-1.08803233431176e-05
-2.46840722271633e-05
-8.69187935334454e-06
-8.29737346201886e-06
-6.74878775935341e-06
-2.91797275707498e-05
-2.28181754972169e-05
-2.70710658729024e-05
-2.87524542857233e-05
-2.50099282411611e-05
-2.02083541279807e-05
-1.33231308565929e-05
-3.25009755187848e-05
1.52996451919669e-06
-9.46386800827228e-06
-7.97338965184529e-06
4.06045100323276e-07
-3.41611926201628e-05
-3.47818688369394e-05
-3.73212571862593e-05
-2.48681389242664e-05
-1.62713197274021e-06
5.2949674965344e-07
-2.0655068238244e-05
-3.77574205423244e-05
-1.17085903722819e-05
-3.17651053201086e-05
-2.03352972194497e-05
-1.89435049526032e-05
-2.59878947123791e-05
-2.0288571792849e-05
-3.0314987388275e-05
-2.12329079083157e-05
-1.5305431990176e-05
-2.69934084054636e-05
-2.2084747748069e-05
-3.88488843539975e-05
-3.08986379126879e-05
-1.7672150771718e-05
-3.42197733941552e-05
-1.40782834164127e-05
-2.57931250629752e-05
-3.41487560974332e-05
-2.22324583179611e-05
-2.22371039943773e-05
-1.53288499237764e-05
-4.54590348237603e-05
-3.65012686289937e-05
5.42642344748274e-06
-1.99638804720779e-05
-2.86821757796572e-05
-3.67934975579078e-05
-2.94745216123462e-06
-2.35123426752915e-05
-1.99485690348862e-06
1.09072387984074e-05
-2.6684527060835e-05
-2.64901334972998e-05
-7.00428687894383e-06
-1.32307349654673e-05
-1.30048890446723e-05
-1.77948219651988e-05
-9.06475072376298e-06
-1.28890030803302e-05
-1.79230739460004e-05
-3.92966854237429e-06
-2.7258954903391e-05
-1.69440497638232e-05
-9.98140278018331e-06
-1.21162843343041e-05
1.94946338147821e-05
-2.45957485983153e-05
-3.49796119599552e-06
-2.34652890938772e-06
-4.89034755913437e-05
-5.25416058823033e-06
-9.47757417717059e-06
-1.09786953442937e-05
-2.6161976746666e-06
-2.632987049896e-05
-1.87121347288097e-08
-1.06099758449814e-05
-1.92232139601941e-05
-2.54596340895282e-05
-3.48651610616133e-05
-3.09585401259301e-05
-2.26197930046721e-05
-4.6584780515665e-05
-1.135032764947e-06
-3.66191326453159e-05
-2.65521642076993e-05
1.94811882438562e-06
-1.92828919287493e-05
-3.44966615270734e-06
-3.25910135820901e-05
-7.39972912989753e-06
-4.20328170921394e-06
-2.09045617148275e-05
-1.63699543824895e-05
-3.92480667981157e-05
-2.58375207557846e-05
-4.29297726825264e-05
-1.99812364685094e-05
-4.19994796773003e-05
-2.22208277393322e-05
-5.31618657219477e-05
-5.11692779347263e-06
-1.25066657924371e-05
-4.08811944598698e-05
-2.35308260481304e-05
-1.95435612360943e-05
-2.00796927324584e-05
-1.15586773686258e-05
-1.6339097446908e-05
-8.76542910920248e-06
-2.63285891153622e-05
-1.76324048786487e-05
-2.99924909529942e-05
-1.72908683707451e-05
-2.55345640945701e-05
-3.14338279405565e-07
-4.58378274465163e-05
-1.20876290916265e-05
-1.18227696925311e-05
-3.14482074211165e-05
-1.47969825936471e-05
4.00620109893726e-06
-3.28646997848662e-05
-3.5420031138547e-06
-1.61056576879144e-05
-1.42134629376734e-05
-3.33386967352802e-05
-1.22111510935572e-05
-1.95212787903501e-05
-2.09122369385385e-05
-3.55960779994069e-05
-3.06239546578623e-05
-1.85435165513792e-05
-2.96258058418595e-06
-2.96326493014023e-05
-1.83669585686839e-05
-1.43438423031372e-05
-1.86981623002993e-05
-3.04274361678358e-05
-1.31350771199446e-05
-6.13220810429939e-06
1.34692178615965e-05
-3.53006169194545e-05
-1.6127893621721e-05
-3.52042052683663e-05
1.34593460006012e-05
4.3844243214804e-06
-1.99125826103052e-05
-3.45422955735299e-05
-2.2599988894594e-05
-1.12479300058537e-05
-7.05160046933687e-06
-3.38318541194863e-05
-9.6123766097997e-06
-1.90729789191544e-05
-3.43779797982515e-05
-3.76876843965967e-05
-3.18048523419256e-05
-2.19211647505442e-05
-2.10098289480896e-05
3.74486199012146e-06
-1.47428598786858e-05
-3.2162794889634e-05
-1.36293076933289e-05
-2.58509915427714e-05
-2.75229244476064e-05
-1.13469252542115e-05
-2.6114883560981e-05
-3.37317598756447e-05
-1.72914073727439e-05
-1.42726281862103e-05
-2.65164345435052e-05
-2.3359838327597e-05
-8.69815656789353e-06
-1.53035790731341e-05
-2.78579910407777e-05
-1.73138834390559e-05
-3.88755236617556e-05
-2.84249228489486e-05
-1.56493762921758e-05
-2.63954761851721e-05
-8.9051326488525e-06
-2.93586857274501e-05
-3.91544439641559e-05
-2.86569136446358e-05
-4.34565343176529e-05
-2.74843243195334e-06
5.76119683820368e-06
-4.14787455679143e-05
-1.6680713173666e-05
-2.6888248613963e-05
-1.35501679867261e-05
-1.57948944839934e-05
2.78683316333654e-06
-1.92660948840378e-05
-2.31549510799534e-05
-1.04786833981964e-05
-9.00616786627696e-06
-3.32714765379671e-05
-2.37086967996257e-05
-2.0402429661955e-05
-1.62702310905922e-05
-2.7096862887783e-05
-3.43320005251622e-05
-1.69475590538848e-05
-2.80028715023637e-05
-2.43198880901254e-06
-2.53122267705808e-05
-3.57370759415909e-05
-9.19061430748648e-06
-4.46491234064663e-06
-3.4429916911529e-05
-1.66364868293089e-05
-7.86639577372858e-06
-3.26849072642182e-05
-2.84294832069934e-05
-1.42056201362583e-05
-2.15241356377128e-05
-2.51320085393995e-05
-2.48220813822857e-05
-4.04107365277617e-05
-2.66510149400169e-05
-1.16544713860615e-05
-1.94570710359901e-05
-5.96263571745157e-06
-3.68194676188993e-05
-2.74970974739938e-05
1.71209167727367e-05
-2.01156476957893e-05
-1.91996444588972e-05
-3.57034373336686e-05
5.88762165278121e-06
-4.61520442730084e-06
-3.53815982340118e-05
-2.82631978141956e-05
-2.35240657358392e-05
-2.7662364620108e-05
-1.16526648503048e-05
-4.78475744752315e-06
-1.90562498916461e-05
-2.5803572555974e-05
-2.35266444076888e-05
-3.4801109643016e-05
-4.39285888560093e-05
-1.70668232699741e-05
-5.84886073665752e-06
-1.43961192817791e-05
-4.15907284193288e-05
-4.00812752090085e-05
-2.33628539783737e-05
-2.08195971297356e-05
-1.32686199677601e-05
-1.71267818004461e-05
-8.07057012322423e-06
-1.52581772788412e-05
-1.50886555790785e-05
-1.42827535688726e-05
-3.09954901449541e-05
-9.62819166069445e-06
-2.39248365555575e-05
-9.66423481545379e-06
-1.48749991287789e-05
-3.04237944513676e-05
-9.77743786287067e-06
-3.1657693110919e-06
-1.54658842064553e-05
-3.16875743083842e-05
-1.32040672995424e-05
-2.82315506747168e-05
-2.25735086672001e-05
-2.04486481133207e-05
-2.22727573286644e-05
-3.32904692013639e-05
-2.32289473563355e-05
-9.64069213078932e-07
-1.25167852114174e-05
-1.22849443115581e-05
-2.82218766750911e-05
-2.13526208843902e-05
1.15486820613438e-05
-3.16576404458949e-05
-1.4551818536737e-05
-2.75142121555187e-05
-2.13582798285583e-05
-2.23764299354352e-05
-2.47915574370798e-05
-1.39841145977158e-05
7.82984233671538e-06
-1.44328370643225e-05
-8.96389263665916e-06
-1.84289293427108e-05
-1.64044519577394e-05
-1.83195925011559e-05
-1.63308107374481e-05
-1.57245543418482e-05
-2.66138388900593e-05
-2.93052456693611e-05
-2.94449113210413e-05
-1.01572040776237e-05
-1.64118050765422e-05
-2.98055427719413e-05
-2.62320042015297e-05
-1.10637856601531e-05
-3.16323167818275e-05
-8.51015258682056e-06
-2.24494559603779e-05
-7.02828040893313e-07
-1.04766555027135e-05
-2.56818205973414e-05
-3.85886208308855e-06
-2.59479653520386e-05
-1.45927916715077e-05
-1.90672011071983e-05
-8.5827705324648e-06
-1.94321752698553e-05
-1.47400888822373e-05
-8.58698711847757e-06
-2.89503918564471e-05
-4.68962757318344e-05
-2.23174698453681e-05
-3.47129744281784e-05
-1.38375100412323e-05
-3.2929243755489e-05
-1.9815964231036e-05
-1.17630987446589e-05
9.08688771205294e-06
-3.37240582089908e-05
-2.38860971025028e-05
-2.77387057868966e-05
-3.17411105478711e-05
-1.29100500251735e-05
-7.59249467761533e-06
-2.9672100830636e-05
-1.84195619309458e-05
-2.30972910769433e-05
-3.94249053231348e-06
-3.80229560801114e-05
-2.34676283483743e-05
1.39572175010303e-06
-1.74094790205898e-05
-4.2246925007323e-05
-5.08252003832876e-05
-2.88690010333582e-05
-1.75437976266128e-05
-3.53312595725555e-05
6.04358751828381e-06
-1.02949478382673e-05
-2.33927627368227e-05
-2.48364017191401e-05
-2.66194581745192e-05
-2.99568954507936e-05
-3.80239669238627e-05
-2.73368352413407e-05
-3.14817228159046e-05
-1.38178256181794e-05
-3.56847036455014e-05
-1.69273523800207e-06
-1.89633732864481e-05
2.74217603697233e-06
-2.56864466382477e-05
-9.53324350701712e-07
-2.13149840715671e-05
-2.95995222772861e-05
-3.34297802161522e-05
-3.24109191572324e-06
-1.92790906950463e-05
-9.5234806900658e-06
9.63793944806188e-06
6.7811436521909e-06
-5.19263150329052e-07
-2.99121181672611e-05
-1.5797293492949e-05
-3.5224292569478e-05
-2.93240123062452e-06
-3.98354968122695e-05
-4.90265577194401e-06
-3.5571804704442e-05
-8.98789492929019e-06
-1.66639420913738e-05
-8.99595084767891e-06
-2.71859399291607e-05
-1.8055362235212e-05
8.13816509904733e-07
-1.77688686555491e-05
-4.11296518489816e-06
-9.88536978516934e-06
-3.41790171267775e-05
-1.41755318732485e-05
-2.81811967117637e-05
-2.04035326752212e-05
-1.09105374055509e-05
-2.43533897651036e-05
-3.4107608927926e-05
-3.00215471483481e-05
-2.24919155515503e-05
-1.69750882129868e-05
-4.39201113873995e-05
-1.94159303158408e-05
-2.06399449185301e-05
-2.85497953799656e-05
-1.65882540669488e-05
-2.01076441528988e-05
-2.89580038486973e-05
3.27086384326955e-06
-1.56641172624319e-05
-2.93244455437573e-05
-4.33627951949853e-05
-2.06303705413001e-05
-1.45592089676219e-05
-8.00700626243325e-06
-9.10341692990852e-06
-1.48954657757603e-05
-3.48719369322099e-05
-2.05973220640747e-05
-3.28321442798764e-05
-1.29083639550563e-05
-2.930880715986e-05
-2.46235124822361e-05
-1.28718770178859e-05
-3.52668026856191e-05
-2.76987533816764e-05
-2.4960123574369e-05
-2.61022504774053e-05
-1.31517392685744e-05
-3.16541646441509e-05
-2.95435330900858e-05
-2.82864129806981e-05
-3.56131114630973e-05
-3.53135427051949e-05
-9.39367578094724e-08
-3.52126988681415e-05
3.08702661799938e-06
-1.58129254283115e-05
-6.05929835380008e-06
-1.95100414327949e-05
-1.55404678113809e-05
-2.76658488101193e-05
8.31402305614468e-06
-6.29272936487068e-06
-3.4768251687371e-06
-2.45472176208784e-05
-1.0949917931022e-05
-3.05803675542715e-05
-3.51929161927978e-05
-6.04722236905114e-06
-2.03768395325297e-05
-2.06170112225689e-05
-2.25100521489227e-05
-5.30627026224586e-06
-2.77513829686401e-05
-1.5934489372383e-05
-1.64487849622205e-05
-9.8276071340729e-06
-1.49214874390736e-05
-2.69351658673016e-05
-1.74070260402558e-05
-2.57756770903978e-05
-2.33098349579954e-05
2.41827430268361e-06
-1.65241836714484e-05
-4.01544466527898e-05
-8.8859645874108e-06
5.19661300985186e-06
-5.60466746229536e-06
-1.34777859667525e-05
-8.04728042759774e-06
2.95455618644896e-06
-1.78155029745458e-05
-2.50412517115459e-05
-2.7887944955255e-06
-9.96640108715534e-06
-1.79715475557155e-05
-2.43827846511371e-05
-4.35145179990184e-05
-2.00871476760844e-05
-3.02462384615924e-05
-3.94612522932191e-05
-4.63209211795492e-06
-1.04903316007674e-05
-2.42751446848169e-05
-1.021809669778e-05
-1.00703723557591e-05
-3.26677672310969e-05
-1.00555490787208e-05
-1.31709025239869e-05
-1.65425077751382e-05
-3.14027652582146e-05
-3.72155266348468e-05
-5.00306305394123e-05
-2.38041265303588e-05
-2.10263544305665e-05
-1.19471218163303e-05
1.24662652235373e-06
-3.11317612441882e-05
-3.00677796507307e-05
-2.97523030409335e-05
-1.60845752407558e-05
7.30307285673818e-06
-2.38418204828351e-05
-2.69369069610574e-05
-4.16198944845909e-05
-4.39307551992256e-05
-4.64890972345309e-05
-2.44979198551295e-05
-5.08776484567841e-05
-7.57927370367712e-06
-2.74372945790279e-05
-8.49888447816314e-06
-2.79350606311326e-05
9.07500896786264e-08
-1.00181544798882e-05
-3.27492465958428e-05
-9.46220491437946e-06
-2.78123356569976e-05
-1.88120569184412e-05
-3.79131269034749e-05
-2.3290824141938e-05
-2.26372771579521e-05
-2.12027356056329e-05
-1.19000352066035e-05
-2.34470941851437e-05
-2.48260965549593e-05
-2.93271337430107e-05
-9.33917054227691e-06
-1.41632687174056e-05
-1.62883346914907e-05
-8.08956161938897e-06
-3.58708361184839e-05
-2.92760668136798e-05
-1.89382227153149e-05
-2.0014078241159e-05
-2.37524850114931e-05
-2.38900486458924e-05
-1.87993228095414e-05
-2.37886815383238e-05
-1.31497719842734e-05
-2.86204511608647e-05
-1.55230116681252e-05
-3.58170680329576e-06
-2.90938560144789e-06
-1.87026363982817e-05
-2.98352342728958e-05
-1.09582870374182e-05
-1.53583777738303e-05
-1.96527410199058e-05
-7.1451722376548e-06
-6.37529272230305e-06
-1.95553412090767e-05
-3.42258510890947e-05
-1.75607602563351e-05
-4.61342438702203e-05
-4.27339039360553e-05
-2.14429467080702e-05
-4.24916399594317e-05
-1.58114559575861e-05
-4.04496885420053e-05
-1.58792339096865e-05
-1.45087603881609e-05
-2.30429787086421e-05
-1.04322000212567e-05
-1.10701941944531e-05
5.51839150822444e-06
-6.00302002507489e-06
-4.34944226266654e-05
-2.0585463332017e-05
-2.69301132866448e-05
-1.28287658609887e-05
-2.64838389697886e-05
-2.68068751019341e-05
-1.07031139858896e-05
-1.59467942804565e-05
-2.3595863210732e-05
-3.6946313935711e-05
-2.79431516269854e-05
-3.12107203633631e-05
-2.98005247965511e-05
-1.05578331782093e-05
-2.2998444120646e-05
-3.77783271099628e-05
-1.74844897447432e-05
-1.63292380479626e-05
-7.43906768180114e-07
-1.46719192325457e-05
-1.44156930307453e-05
-1.1901539533881e-05
1.24658053249324e-05
-1.43694674873116e-05
-2.49961855394862e-06
-2.33436871715606e-05
-3.31928427772687e-05
-2.74598257310828e-05
-4.22553976897568e-05
3.57403113744003e-06
-3.08273613366042e-05
-3.45477722858056e-05
-1.93994655986552e-05
-1.17404571138521e-05
-4.12150811956703e-05
-1.00146884188272e-05
-5.4509171206293e-05
-1.95740528543311e-05
-1.68927909001023e-05
-3.92012615253984e-05
-1.97746152994078e-06
-2.27327065359009e-05
-2.18468138327908e-05
-7.8892699943634e-06
-1.35969080491846e-05
-1.94959461788305e-05
-1.37276941921653e-05
-1.58992944738986e-05
-3.82647595213506e-05
3.38462527682546e-06
-3.39792075037142e-05
-3.01008658412534e-05
-5.39175060292485e-06
-3.8499096362754e-05
-3.0012714858687e-06
-1.73936689023246e-05
6.65356662597e-08
-1.45671711246924e-05
-2.51910199217517e-05
-2.64713936701455e-05
-2.09678132767289e-05
-4.83581886230842e-06
-1.86691687726846e-05
-4.07370873771185e-05
-1.23483168334746e-05
-2.03847398171767e-05
-2.01122843578696e-05
-1.89349597347785e-05
-2.6092974480087e-05
-2.50061877268304e-05
-3.78143679556992e-06
-3.00599477973211e-05
-1.53433721018859e-05
-1.92595611323323e-05
-1.87735125119532e-05
-2.75868770674079e-05
-5.71313696926293e-06
-2.28040124339653e-05
-1.56924192758357e-05
-1.230376358121e-05
-3.90960152723634e-05
-4.52445113464031e-05
-2.16183325450506e-05
-1.54409787687125e-05
-1.3862184988731e-05
-1.74904842536135e-05
-1.12354666400851e-05
-3.84038574917171e-05
-8.35813966202642e-06
-2.22510108815466e-05
-1.53512527923438e-05
-3.11616976202882e-06
-2.19784968378263e-05
-4.72227218921051e-05
-2.78343098006015e-05
-3.19082908505416e-05
-3.83753716395025e-05
-2.00837566035476e-05
-1.87675888388149e-05
-3.32067738717358e-05
-3.08889020920805e-05
-3.15796380458952e-05
-4.14461984851284e-05
-2.94507694266824e-05
-4.67112730024327e-05
-9.41179948047557e-06
-2.83655269635153e-05
-2.45712679120988e-05
-4.21319640130074e-05
-4.072899776727e-05
-5.32350981358682e-05
-2.38690221005505e-05
-3.89035908407817e-05
-2.33804318617687e-05
-1.28635902560997e-05
-2.3137035468536e-05
-4.46588093744754e-05
-2.38671496648442e-05
-2.2840700730222e-05
-1.38227918114975e-05
-1.5363860636827e-05
-1.21578044236307e-05
-1.01448209840044e-05
-2.93258606408471e-05
-2.67769421377329e-05
-1.6499986535204e-05
-7.11841887277725e-06
-4.70051764224614e-07
-4.54632371366487e-05
-1.4898950721342e-05
-3.19965944193082e-05
-8.81661385189781e-06
-3.03300215671172e-05
-2.20533137608815e-05
-1.23885363478147e-05
-1.23885728964589e-05
-1.4063174627502e-05
-4.43871592038186e-05
-1.06201202528662e-05
-3.11035428571866e-05
-2.66392897499586e-05
-5.25646841254277e-06
-1.41377179900946e-05
-5.64673423587445e-06
-2.84882474553197e-05
-6.88228694088277e-06
-3.72111734761076e-05
-1.81214833616154e-05
-7.40636278714041e-06
-1.43534463284373e-05
-1.134962686642e-05
-8.65642053445938e-06
-9.12605996923993e-07
-2.14835517075885e-06
-6.10109967297734e-06
-1.84239977526518e-05
-2.47944622833856e-05
-1.26154358014893e-05
-1.52766504798536e-05
-8.9356390803004e-06
-9.77280637187358e-06
-3.18002483329813e-05
-2.51151063084478e-05
-4.51551856513738e-05
-1.32423166994791e-05
-1.65345754335804e-05
-2.42470070622067e-05
4.91484254243169e-06
-2.71549435323623e-05
-3.24691954663473e-05
-1.00775646518309e-05
-3.81660532731427e-05
-3.41256629955923e-05
-1.84119749329397e-05
-1.87342666515971e-05
-2.07426137183972e-05
-4.0661700530193e-05
-1.87817654757664e-05
-3.52304601797766e-05
-8.26499368243942e-06
-3.11851440033531e-05
-2.03493554988437e-05
-3.09009864346345e-05
-3.12693021986489e-05
-4.04630198439554e-05
-2.51909203064337e-05
-3.44527627038722e-05
-1.52509627387315e-05
-2.74869516407446e-05
-3.42089250852364e-06
-2.79626807133947e-05
-2.79426111812142e-05
1.03806326939128e-06
1.95519465966917e-06
6.10432378434598e-06
-1.5356432566111e-05
-9.98381518985811e-06
-2.4727999237238e-05
-1.01285919867655e-05
-2.40038215374171e-06
-3.13150792640483e-05
-1.73061856055436e-05
-2.40407973969204e-06
-1.50606995903798e-05
-4.29555766396411e-06
-1.18314780581688e-05
-3.44924268415603e-05
-1.02500375713244e-05
-2.35543408998622e-05
-3.59224376682137e-05
-2.65703054692251e-05
-1.04266807614219e-05
-1.12710556874298e-05
-1.15235602995368e-05
-1.85988660390767e-05
1.37292341282004e-06
1.23294067468995e-05
1.25332914025488e-06
-1.73589870473755e-05
-1.91178232991262e-05
-2.25483408142725e-05
-3.04728878142788e-05
-3.02102789657885e-05
-3.41841251589612e-05
-2.80863492727341e-05
3.67306798569741e-06
-2.19770134304023e-05
-4.07952515763833e-05
-1.33359371602775e-05
-1.93966861429499e-06
-1.29764672147391e-05
-2.70529741992402e-05
-1.40235830298213e-05
-3.08494013085431e-05
-1.00826555195612e-05
2.51380146297305e-06
-3.00322232820027e-05
-1.92086752303083e-05
-1.55507498232446e-05
2.7578621746791e-06
-2.07215601354727e-05
-1.37899287463113e-05
-3.246125857473e-06
-2.55075439009307e-05
-3.27407224142165e-05
-2.54742876045421e-05
-1.32599167063754e-05
-1.63183443244437e-05
-2.27649815774862e-05
-2.9388628408472e-05
-1.93089543552571e-05
-3.0216552123222e-05
-2.93576534684432e-05
-2.76627975257388e-05
-3.87745370658346e-05
-2.54780548551138e-05
-2.95219785330243e-05
-1.69138181783834e-05
-1.1814322830511e-05
-1.19815257346942e-05
-1.69240922116e-05
-2.75737118233311e-05
-1.22736130220162e-05
-1.3757299267916e-05
-1.60958816384399e-05
-2.74609798854793e-05
-4.13645418029701e-05
-2.17763125923194e-05
-2.42898576492669e-05
-1.58655450667124e-05
-3.7316082702874e-05
-2.73165530383255e-05
-2.56427305070725e-05
-1.83640814041222e-05
-1.6156304115474e-05
-1.11916904376169e-05
-3.67149321227016e-06
-2.89281385814052e-06
-4.2342478342266e-05
-2.01254806802084e-05
-2.04324366742372e-05
-4.76275427138195e-05
-2.83735352446598e-05
-4.41880906134415e-05
-3.09864191150694e-05
-9.81067053527389e-06
-2.15651774548887e-05
-2.02028128082719e-05
4.73015246634803e-07
-5.09233670225687e-05
-1.46633412557466e-05
-3.9276269963182e-05
-3.00812057522758e-05
-1.34630888427718e-05
-2.5580465638207e-06
-6.45585062771518e-06
-3.50153152085197e-05
-2.43039162211733e-05
-2.01483495743144e-05
-3.10337540939711e-05
-3.60044330705874e-05
-2.02024788356794e-05
-1.21266909142879e-05
-3.15174498088256e-05
-2.94213478436048e-05
-3.60514700452512e-05
-2.23181390550986e-05
-7.21607939652281e-06
-1.22060056026262e-05
-9.99064622808145e-06
-1.00083689207903e-05
-6.69231971506096e-06
-4.24005401812862e-05
-2.53502528914268e-05
-3.8226310704895e-05
-2.44210190917424e-05
-1.79991643927563e-05
1.05795131592192e-05
-4.35294558318952e-06
-3.34093315186555e-05
-3.48361933756134e-05
-5.45766910687651e-06
-2.52823767691373e-05
-6.12042669262296e-06
-3.16953542128867e-05
-3.72511561619767e-05
-2.40233228739858e-05
-2.32791245263903e-06
-3.18709788739022e-05
-1.87774850680628e-05
-2.44121106944037e-05
-2.2230063300579e-05
9.03288242484638e-06
-3.26298369418392e-05
-1.64033003190893e-05
-2.04649743975168e-05
-2.43945440433056e-05
-2.32618140144113e-05
-1.83543328363296e-05
-2.51648444054576e-05
-4.96299420696262e-06
-4.18253239430906e-05
-8.56238536739047e-06
-3.28263047165088e-05
-8.31722240694659e-06
-2.66655701423385e-05
-2.40834163739192e-05
-1.77686024390762e-05
-1.57465615494651e-05
-2.95270449977393e-05
-5.67202875331775e-06
-3.77815871663118e-05
-2.9195833808396e-05
-2.98950349002731e-05
-2.09103748272452e-05
-1.80437704317038e-05
-1.41117949629399e-05
-1.65904444028485e-05
-2.17054826533271e-05
-2.14564524079234e-05
-2.03370000522391e-05
-1.53467253928504e-05
-3.16197825013216e-05
-2.07761138122668e-05
-8.89608428333237e-06
-3.14379082730636e-05
-1.96910746216667e-05
-3.6107122592919e-05
-4.520562189162e-05
-2.01850688970584e-05
-1.60808041493029e-05
-2.58703115124406e-05
-1.70022657119311e-05
-5.43629878468477e-06
-5.84775910397538e-06
-1.05222249142949e-05
-2.33746644259223e-05
-1.87290970272264e-05
-7.73258610045301e-06
2.92679245751123e-07
-1.54285751046205e-05
-2.94863089167608e-05
-1.61730560003303e-05
-2.08348837342032e-05
-1.14111504383091e-05
-1.97447984326789e-05
-1.52641675029119e-05
-1.13281944055769e-05
-4.23538426757947e-05
-3.00805229242413e-05
-2.01588116886517e-05
-2.7284461514565e-05
1.34994751356791e-06
-2.36954988080842e-05
-1.1716777886076e-05
-3.01484403220161e-05
-1.33888599222664e-05
-1.11559762666511e-05
-6.98744462684157e-06
-2.59962861711663e-05
-2.80636373859417e-05
-1.08400217735412e-05
-1.45078025500593e-05
-3.27791734990267e-05
-2.12090019078853e-05
-3.55869840397931e-05
-2.0486782019466e-05
-8.39778493340364e-06
-1.69789709477101e-05
-1.70262248374452e-05
-2.55960624909197e-05
-2.77547403733846e-05
-3.75430813497126e-05
-3.37899489611344e-05
-3.4135346488585e-05
-7.66179848897484e-06
-2.35618348231519e-05
-2.14705526906315e-05
-2.02480687589791e-05
-3.38535941181537e-05
-1.34715085998253e-05
-2.37811507055366e-05
-2.84500203524541e-05
-1.29417687225016e-05
-1.80916449979195e-05
-8.187594394557e-06
-1.1222627023625e-05
-2.3741645828423e-05
-2.02101800773723e-05
-4.02908593727918e-05
-1.66949073791228e-05
-3.6059738717011e-05
-2.5271760792768e-05
-1.28980596249081e-05
-2.44565891684666e-05
-7.96669563611938e-06
-1.51482402514234e-05
-3.55271998328206e-06
-4.69714432858158e-07
-2.07775735438362e-05
-5.95605670431683e-06
-2.10732093381931e-05
-1.65148999436915e-05
-1.91075823320464e-05
-1.67206716751105e-05
-1.48088660286198e-05
-3.84090840360054e-05
-3.9469311470285e-05
-1.09152474367221e-05
-2.9404221371622e-05
-2.18926405752198e-05
-2.06813109945878e-05
-2.93282822835297e-05
-2.1715805862262e-05
-1.66415896052884e-05
-2.64236768424047e-05
-1.61442177765674e-05
-1.32680926119199e-05
-4.83464759204797e-06
-1.98930913848471e-05
-1.46813955729996e-05
3.41147047001498e-06
-3.08106449873084e-05
-3.30577189664422e-05
-1.46054990509771e-05
-2.76721764416616e-05
-2.56777187888374e-05
-1.67175956023563e-05
-9.69619104560755e-06
-1.2220396258824e-05
-1.60841920081187e-05
-3.91491225787569e-05
-3.09312678975794e-05
-1.81718849043795e-05
-2.37323845776189e-05
-2.74712820528895e-05
7.44444350994956e-07
-2.7206027379274e-05
-2.40497955815836e-05
-3.43312174044023e-06
-2.99089660085496e-05
-2.00454103692849e-05
-1.36454591333446e-05
-2.56926537308158e-05
-3.79531312884861e-05
5.991753732305e-06
6.84478724156604e-06
-2.1389492203857e-05
-3.18433889307683e-05
-1.94991006877532e-05
-1.7864188847209e-05
-2.82432697100467e-05
-1.6430353922104e-05
-2.36159194917223e-05
-4.70102779524557e-05
-7.47723544889111e-06
-1.72232824172402e-05
3.5100765590885e-06
-2.89322230594476e-05
-3.19817818843884e-05
-2.46622658598492e-05
-3.93205516386291e-05
3.70763865453549e-06
-1.43612581753358e-05
-2.32574815681092e-05
-1.77194349808828e-05
-1.77212172753569e-05
-3.0433336172546e-05
-1.23758848592365e-05
-3.52628194529249e-05
-2.66537185848655e-05
-1.7715856341216e-05
-2.36150750000226e-05
-2.07023242617664e-05
-1.58144211471252e-05
-2.09174678016434e-05
-1.64099239342394e-05
-2.81165968405832e-05
-1.46057947901569e-05
-1.76333048397606e-05
-8.25115842721909e-06
-2.15618872952833e-05
-1.90697925128587e-05
-2.50189929201783e-05
-2.97099211958187e-05
-8.57520876354696e-06
-2.53087672252977e-05
-3.88983264142227e-05
-3.26012148796194e-05
-1.14870205597458e-05
-1.74855259885452e-05
-1.70956292458473e-05
-1.7999224520707e-05
-1.56198386612211e-05
3.48773344987724e-06
-4.79753317611829e-06
-1.8802336746355e-05
-2.28779081024712e-05
-1.45538182236518e-05
-1.3071998527006e-05
-3.60720153311314e-05
-2.19368897985278e-05
-5.7881839649323e-06
-2.46717038367987e-05
-3.76386341591555e-05
-8.73765540938898e-06
-4.97391446238983e-06
-3.52706899277488e-05
-2.36706428377402e-05
-2.09941829189067e-05
-1.08303150182632e-05
-1.37162421393851e-06
-9.57951305070362e-06
-2.65932148913878e-06
-1.1650947129525e-05
-1.28566113639897e-05
-5.03276192926397e-05
-1.25838438456776e-05
-7.34502859310343e-06
-2.64212015456303e-05
-1.39489654679163e-05
-3.49910193765553e-05
-3.28171654995211e-05
-2.59171535158885e-05
-1.72370494462632e-05
-1.59076367787094e-05
-3.23323932019473e-05
-8.82949337258754e-06
-3.21792989043363e-05
-3.75834550181602e-05
-8.62280294836635e-06
-2.22548306887111e-05
-2.37277447136674e-05
-1.58986300673435e-05
-8.95437751096226e-06
-1.23201590506757e-05
-2.45206605666651e-05
-5.766265194133e-05
-1.88834293887603e-05
-1.66046218648576e-05
-2.52303704352914e-05
-1.71439017712787e-05
-2.83902858708053e-05
-2.12242046993299e-05
-4.91830618861132e-06
-2.68730360901767e-05
-5.69526416700921e-05
-2.61607036847548e-05
-2.5152153721447e-05
-1.40500197914807e-05
-2.55126035961817e-05
-1.73653405790622e-05
-2.46364514170007e-05
-1.73483670352257e-05
-5.24415442059741e-05
-1.3581782642346e-05
-3.00884163542209e-05
-4.75136108146222e-05
6.9521653817675e-06
-1.54432965144373e-05
-4.09835720411077e-05
-1.58020522388155e-05
-3.78026574477048e-05
-4.53298798719971e-06
-8.6147644653182e-06
-1.88530473970505e-05
-3.35802414256813e-05
-2.62524448891147e-05
-4.0176053279033e-05
-2.11108132332632e-06
-2.87647641917003e-05
-1.4216085183376e-05
-1.42505115356137e-05
-1.27042301463002e-05
-1.34982781907307e-05
-1.58923963713049e-05
-1.59452721939338e-05
-3.46422754404725e-05
-3.39743897917162e-06
-6.67206745408817e-06
-2.84827102160069e-05
-1.24058665174006e-05
-3.25199411551308e-05
-9.82567011864104e-06
-7.02136848984016e-06
-9.49508649791309e-06
-2.52645609460045e-05
-1.94880864733934e-05
-1.97572102314495e-05
-1.06919066402672e-05
-2.69398530619137e-05
-8.33612029067415e-06
-3.2975568711009e-05
-2.78501708839755e-05
-1.29202343221321e-05
-1.92528190301116e-05
-2.22760317938246e-05
-3.97389448942687e-05
-1.86790353906853e-05
-1.76373980989385e-05
-9.59127077881506e-06
-1.35499395175297e-05
-4.81850475444163e-05
-6.88760680877965e-06
-2.41749940543706e-05
-3.83863409732159e-06
-1.74359553839236e-05
-1.80067873868552e-05
-2.4880302782625e-05
-3.07625016929889e-05
-5.27806152807772e-05
-1.59703892736047e-05
5.80867505189677e-07
-3.16609551622079e-05
-4.17580361059797e-05
-1.37022607857051e-05
-2.22266822881371e-05
-8.69663320743412e-06
-1.06972001039307e-05
-4.44327399504451e-05
-3.56452142141299e-05
-1.77734837765107e-05
-2.82278346594212e-05
-2.83560353750218e-05
-1.11835760390513e-05
-2.89881729363914e-06
-2.9122411969869e-05
-2.63042045561932e-05
-2.20799584806355e-05
-2.44386354343496e-05
-3.28947886493362e-05
-1.34973359022981e-05
-1.46938064793992e-05
-3.51524950170446e-05
-9.36641204991952e-06
-2.46468251134236e-05
-7.27159216072911e-06
-3.8313766953391e-06
-1.03843096830096e-05
-1.26165924438417e-05
-2.50603718142496e-05
-2.35121318133425e-05
-2.38315997848657e-05
-1.55372013919308e-05
-1.28583626944731e-05
-1.52192988669775e-05
-1.55015110810988e-05
-1.94147789569264e-05
-2.92688197791828e-05
4.28475250540046e-06
-1.66366745139598e-05
-3.49247457380195e-05
-3.07610246073583e-06
-2.60266760215675e-05
-1.21485175417913e-05
-1.51056231702034e-06
-9.80221801169944e-06
1.40016730594896e-06
-1.22243367572303e-05
-2.99126250183536e-05
-3.16524341149727e-05
-9.6192279747979e-06
-3.64329775073772e-05
-2.94600222047832e-05
-2.53246182550709e-05
-2.78669274090265e-05
-2.19474147675481e-05
-1.70589892891575e-05
-1.62047540564359e-05
-2.05921377088439e-05
-2.51838397972011e-05
-9.06911432308465e-06
-2.03146873326358e-05
-2.15036631973655e-05
-3.44084019472541e-05
-7.1436406680093e-06
-3.22193992377079e-05
3.67436508782716e-06
-7.94410114401953e-06
-2.49136069943814e-05
-8.22388476708036e-06
-1.02484871433572e-05
-1.12245885954902e-05
-1.92124204286428e-05
-2.99521153641376e-05
-2.52570544783417e-05
-1.6119896525037e-05
-5.52752731627838e-05
-5.3763701295458e-05
-3.78027958078149e-05
-1.94230407955157e-05
-4.66653599966852e-05
-3.1659315752927e-05
1.37654456366672e-06
9.99392063626825e-06
-2.80976629770707e-05
-2.50176739477248e-05
-1.72935915697624e-05
-1.8225370391562e-05
-1.8985541004009e-05
-3.49705549953874e-05
-7.97501818442943e-06
-2.94832053766756e-05
-2.63028473378786e-05
-1.84930285142484e-05
-3.01287329848881e-05
-4.45540167301859e-06
-2.30074006300574e-05
-3.78559687468211e-05
-2.16982858012878e-05
-1.86747778689857e-05
-1.83792289904664e-05
-9.25935563734671e-06
-1.95706615849035e-05
-2.06510331504994e-05
-1.1391769919453e-05
-2.24368305287524e-05
-3.74412640729453e-06
-8.53193804212429e-06
-6.77672309104139e-06
2.45044023336034e-06
-7.03434344180112e-06
-1.71948489107828e-05
-3.3187685863206e-05
-4.36271536948213e-05
-1.38676202361832e-05
-1.30370104245414e-05
-2.8680322161461e-05
-1.36510650724928e-05
-1.63599516332281e-05
-1.14465491968239e-05
-4.87529406143336e-06
8.5874777085372e-07
-1.85873472677769e-05
-1.40772736402663e-05
-3.35136371072075e-06
-1.7831931540121e-05
2.41643198375808e-06
1.08753990293194e-05
-2.63112770641419e-05
-3.35151833481879e-05
1.59320124562884e-06
-1.67682616433699e-05
-2.20602390415771e-05
-1.80744465628559e-05
-3.24580563806328e-05
-9.96735090237293e-06
-1.43367809959416e-05
-9.90409269669394e-06
-1.75683034279959e-05
-2.83582503609574e-05
-4.44093257633533e-05
-1.59781958148312e-05
3.72586335628514e-06
-4.71010930551665e-05
-2.03310043925714e-05
-3.94203056182728e-06
-1.33432567658898e-05
-1.23831561245913e-05
-7.25362875508994e-06
-3.23316531839194e-05
-2.64290799454314e-05
-1.46414883929594e-05
-5.01878147679626e-05
-2.45898155461286e-05
-1.94142135430058e-05
-3.13445740033576e-05
-2.48320466598849e-05
-2.92359689375213e-05
-1.05703483357027e-05
-1.5030917303223e-05
-2.07228678405138e-05
-1.14589509224465e-05
-5.73046846751993e-06
-1.91453620106591e-05
-1.27304279270125e-05
-3.34277225725301e-06
-3.52107201497981e-05
-2.32200231909713e-05
-2.74760367405725e-05
-2.18662627605729e-05
-2.76712680465402e-05
-2.53109940197058e-05
-1.35005891899991e-05
-2.51046736767975e-05
-4.97693352224171e-06
-2.03142356503723e-05
-2.94457741945622e-05
-1.71676147179226e-06
-4.03467027594546e-05
-2.32277660511014e-05
-3.2199277881613e-05
-1.23306525351213e-05
-3.91523498008853e-05
-9.53572878346349e-06
-3.22645242717167e-05
-2.97729720661852e-05
-3.17712044151243e-05
-1.04264062270097e-05
-1.18508828483335e-05
-1.72766192683381e-05
-2.11761234851845e-05
-3.50314058421764e-05
-3.9640049138082e-05
1.04057725102673e-06
-2.90540991003748e-05
-2.06076302966165e-05
-1.34495614829766e-05
-2.77850918492649e-05
-1.46893047184791e-05
-1.48501226398575e-05
-3.76910010198903e-05
-1.26638286678756e-05
-1.70838116158926e-05
-2.31518066002917e-05
-1.34141115952769e-05
-1.34345874309459e-05
-1.26409532639667e-05
-6.40629595409905e-06
-1.67781119047075e-05
-1.62555578504288e-05
-8.9113112725648e-06
-1.24048633867005e-05
-1.23727855548377e-05
-2.36561652185772e-05
-1.70052218751688e-05
-8.64135208243942e-06
-2.74936121846292e-05
-3.10165139087988e-05
-2.52385929962321e-06
-2.29283561129311e-05
-2.0262926752901e-05
-4.07478511855827e-05
-9.57206240296086e-07
-8.04922673518139e-06
-4.75602492305489e-05
-7.12416988933959e-06
-1.56675253472976e-05
-3.94128614706653e-05
-1.04778343207187e-05
-2.62060545273322e-07
1.67327041247429e-06
-8.42438980742624e-06
-2.49097712845021e-05
1.06239231050215e-06
-3.57151071852377e-05
-3.3155322686914e-05
-1.76973611367327e-05
-3.01034817004566e-05
-1.84959815237654e-05
-1.4759395007842e-05
-3.40704796562123e-05
-1.09642487246418e-05
-2.97583349556219e-05
-1.66558014719486e-05
-1.38118999321591e-05
-2.06878064251161e-05
-2.76005680317689e-05
-4.45493365801521e-05
-2.45439170404724e-05
-3.21938915386694e-05
-2.29644889175322e-05
-3.00850535009953e-05
-3.46634209099756e-05
-2.6738833676666e-05
-1.48703710563695e-05
-5.44280136560789e-06
-1.89206641891528e-05
-3.08232904023064e-05
-1.12338527712637e-05
-2.36963869043852e-05
-6.82566841276769e-06
-2.78192111257619e-05
-7.11868647718732e-06
-1.221945938749e-05
-2.13994779148147e-05
1.94948232829044e-06
-1.13490126808054e-05
-2.8770265089713e-05
-1.52114788794995e-05
-2.33643334190067e-05
-9.97122627859757e-06
-3.96166472028962e-05
-1.95468090589187e-05
-3.00055650163581e-05
-2.8891810798268e-05
-2.14870297927641e-05
-2.03501194978894e-05
-1.85922120685054e-05
-1.31346344016086e-05
-3.84424428843733e-05
-1.00547506551411e-05
-2.00568662067046e-05
-7.29820176284913e-06
-1.92336738302566e-05
-2.1578591889689e-05
4.9899678589586e-06
-3.25531784493357e-05
-1.23226670205298e-05
-1.38472176673166e-05
-1.96024750929453e-05
-2.00574049424936e-05
-4.50184989229434e-05
-1.88404443602294e-05
-7.98979358979259e-06
-5.11608577907708e-06
-1.29281913008724e-05
-2.4930349786323e-05
-3.13178561030723e-05
-2.13304346607021e-06
-3.81039224519928e-06
-3.35780723147739e-05
-3.12067171560968e-05
-2.53806037990332e-05
-1.89767572517646e-05
-4.05519585292948e-05
-4.6700133062563e-05
-2.34885465563595e-05
-2.94973539442653e-05
-8.77488390223227e-06
-3.46025542010632e-05
-1.43925111470959e-05
-1.50811583171207e-05
-2.08022440590078e-05
-1.69154764790783e-05
-3.22357517093979e-05
-9.39599083387741e-06
4.10493308426708e-06
-4.34135821431878e-05
-6.78308869794732e-06
-3.2210039032105e-05
-1.89259578722524e-05
-2.12536994998886e-05
-3.53521335544323e-07
-2.69907208059073e-05
-2.01976195374705e-05
-3.80590691439703e-05
-3.17841038442954e-05
-1.43380616427336e-05
-3.41711435793641e-05
-2.02358110192945e-05
-2.1154449101855e-05
-7.39860018867852e-06
-2.23562295281049e-05
-1.04783903486662e-05
-1.63549666981745e-05
-7.24579837875109e-06
-1.76274036777727e-05
-3.1968850816167e-05
-1.7609315519228e-05
-5.50010998047675e-06
-3.17899704725329e-05
-2.92646136307851e-05
-8.53057164394268e-06
-2.23495220600674e-05
-8.16842313644818e-06
-4.54206680547904e-06
-1.18654695842418e-05
-4.01766242285899e-05
-3.30164261182987e-05
1.9557988800788e-06
-4.42491091671044e-05
-2.63597111690297e-05
5.06468374075326e-06
-1.97673985400132e-05
-1.10810909186546e-05
-2.08079496837018e-05
-7.66884322591433e-06
-1.15032246677536e-05
-1.59742404166848e-05
-2.07867256151135e-05
-1.62374900450646e-05
-2.69139298603067e-05
-1.53173808342638e-05
-2.93527867039373e-05
-2.86536751151069e-05
-7.72718445195556e-06
-8.51794249918012e-06
-2.86135263962294e-05
-4.44889429376061e-05
-2.31408164716769e-05
-2.26242182504281e-05
-1.8629110425311e-05
-2.79588380202492e-05
-1.25519502822514e-05
-1.38902764856919e-05
-2.41197418600374e-05
-3.30593562456429e-05
-3.07685566220196e-05
-2.18715593368059e-05
-3.15722499586652e-05
-1.53488444086625e-05
-2.20778839524643e-05
-1.66186743315375e-05
-1.79771775815363e-05
-1.77721024824967e-05
-1.15117327160425e-05
-3.20955391629187e-05
-1.15262572796783e-05
-2.65110242013876e-05
-2.75742311910556e-05
-2.20662062496185e-05
-2.37451805968357e-05
-1.40572133171934e-05
-3.11743294925591e-05
-2.82993007324419e-05
-2.83083319486242e-05
-9.29710640245913e-06
-3.68645391838586e-05
-1.08605186265938e-05
-1.93983511371372e-05
-1.22265852120013e-05
5.25145640329116e-06
-4.646302174645e-06
-2.72173163934412e-05
-2.8765254560444e-05
8.19529767475655e-06
-4.66824949151456e-05
-1.30038085951913e-05
-7.61534814015504e-06
-2.38506813908305e-05
-2.18265852326179e-05
-3.8760627873896e-05
-2.04068044261342e-05
-1.28641654617816e-05
-1.03578857768526e-05
-1.01078593746088e-05
-3.56959555503414e-05
-2.3978957795316e-05
-1.67621603412577e-05
-1.52587817828584e-05
-4.39852664779501e-06
6.51448804704187e-06
-2.94222146134394e-05
-1.5819766787612e-05
-1.33408811147963e-05
-2.86672336767686e-05
-2.39346425055434e-05
-2.85025979353934e-05
-2.00985202241791e-05
-1.48886566098744e-05
-6.3832116059895e-06
-2.56377954072472e-05
-1.70435382936891e-05
-3.11508419391934e-05
-2.81852116449933e-06
-3.53760815051062e-05
-3.65553159206138e-05
-3.01917387428947e-05
-1.89554900822843e-05
-1.0975454654659e-05
-1.89325825733321e-05
-2.19513060858936e-05
-3.38675205051082e-05
-2.65073883546757e-05
-9.94224559918545e-06
-2.8321351510967e-05
-1.74085204212659e-05
-9.81793004881844e-06
-2.32998158565787e-05
-2.02659055828827e-05
-1.88902206121595e-05
-1.84799329762197e-05
-2.47731836841275e-05
-1.58349507451183e-05
-2.42020352295223e-05
-2.67231812492927e-05
-1.82822571501973e-05
-1.99093626886598e-05
-1.3543110961203e-05
-1.36649040843664e-05
-5.81487418456652e-06
-2.55391175470078e-05
-3.50423777881942e-05
-3.51910549662467e-05
-2.06494995367309e-05
-1.46499120236641e-05
-1.96033103345597e-05
-1.17835243914723e-05
-1.46144128859684e-05
-5.36273011293995e-06
-1.37300530569866e-05
-4.0508762727466e-05
-2.80375717442603e-05
-2.2369497800843e-05
-2.59464445713145e-05
-3.1019339623874e-05
-2.25347852934239e-05
-1.6725690645554e-05
-3.13728799247469e-06
-3.44576956112633e-05
-2.54128600087892e-05
-3.04384908662508e-05
-1.54715652176603e-05
-2.31718792277473e-05
-2.87667687281026e-05
-3.32486333337661e-05
-1.18110645982313e-05
-2.61846555616149e-05
-2.63066615166956e-05
-1.36513727435742e-05
-1.49920025677439e-05
-1.87978346469383e-05
-3.17450387783402e-06
-1.96031803060325e-05
-2.01776510217206e-05
-2.62088748959519e-05
-2.60573651566806e-06
-2.23371323983076e-05
-4.24505964207368e-05
-7.14907140414661e-06
-2.04315274580007e-05
-2.05987832008236e-05
-1.98738442207436e-05
-1.66965229381828e-05
-3.97616495189618e-05
-9.67298335980976e-06
-1.47908747892708e-05
-3.10153027645686e-05
-1.57771106547986e-05
-3.74456166393554e-06
-3.98149718519574e-05
5.13384989011691e-06
-1.07699120520165e-06
-2.16355785521513e-05
-2.87110245778213e-05
-4.98169041255934e-06
-3.44888278618168e-05
-1.00125039276391e-05
-3.61576087308711e-05
-2.0552177653484e-05
2.3677330311253e-06
-3.72031372192141e-05
-8.30338287537368e-06
-1.63320637483519e-05
-1.35437705791368e-05
-1.85437349415335e-05
-5.31662986680364e-06
-1.03295271723156e-05
-1.68288263011091e-05
-6.64739870078756e-06
-2.0376004254581e-05
-4.0442954719566e-05
-6.98726589004177e-06
-2.3810114649765e-05
-8.87653155996011e-06
-2.6573881786192e-06
-1.03817262648684e-05
-6.97335503992967e-06
-4.62865616687603e-05
-2.55821414668248e-05
-1.95019696197216e-05
-5.58694854586413e-06
-1.38323479860986e-05
-2.23718145975059e-05
-3.31934779604875e-05
-1.97890402840986e-05
-3.61496831941375e-05
-1.8412303713755e-05
2.60361297318796e-06
-2.84058504153204e-05
-1.7191857733291e-05
-1.78147815437163e-05
-1.65491710051197e-05
-1.98415214849641e-05
-1.26965187284888e-05
-1.60136643477594e-06
-2.48265872815088e-05
-1.58836367959048e-05
-2.73165561834271e-05
-3.91756333531575e-05
-2.35012823696242e-05
8.32418290808029e-07
-2.29137183942876e-05
5.41437465483455e-08
-2.83812216199993e-05
-2.56542319885915e-05
-4.55994390283388e-05
-4.07199662130074e-05
-3.71018216266774e-05
-3.53006001840511e-05
-3.3048791629595e-05
-4.64956285913828e-05
-2.0032276148097e-05
-1.89114282172216e-05
-2.8407514464374e-05
-1.50722062643271e-05
-3.76713303128002e-05
-2.77816965931062e-05
-3.08109238042845e-05
