# Supplementary material for: Research on computational propagation and identification of mine microseismic signals based on deep learning
Source: PLoS One. 2025 Oct 22;20(10):e0334641. doi: 10.1371/journal.pone.0334641 (PMC12543183; doi:10.1371/journal.pone.0334641)
Supplement: S1 Data — (ZIP) [file pone.0334641.s001.zip › 000100500001022.xlsx_0.txt_24.txt.txt]

-3.20038850901464e-05
6.27932535490633e-08
-2.91184640750687e-05
-4.08882268136328e-05
-1.94657270963766e-06
-2.044236892894e-05
-1.67787336505581e-05
-1.60637875335123e-05
-2.16340259058954e-05
-4.78245748181475e-05
-1.77209822637737e-05
-2.1284785491211e-05
-7.67511156992628e-06
-3.55008421102046e-05
-3.39324396381953e-05
-2.71509301667327e-05
-1.3922686450953e-05
-1.90692627729322e-05
-1.13218681871034e-05
-2.21939222051861e-05
-3.20972067049091e-05
-2.87466566710022e-05
-4.19945848728018e-05
-2.82153085566038e-05
-3.07531239515527e-05
-3.15501050865141e-05
-2.20750403498826e-05
-2.27550853074905e-05
-2.32514670255807e-06
-1.48702329389167e-05
-1.17224774647152e-05
-2.87873568080154e-05
-3.50643231847234e-05
-4.95767478002137e-06
-4.17516857386976e-05
-1.02458644899673e-05
-3.36584018916995e-05
-3.93447418435412e-05
-1.45571705022597e-05
-3.06014822701219e-05
-2.28839396341959e-05
-2.09724025959421e-05
-3.70014542479492e-06
-1.95866381931788e-05
-1.90083949025972e-05
-3.46444658123687e-06
-2.71970299390418e-06
-2.5936979534384e-05
-2.11192573185105e-05
-9.95656149571906e-06
-9.09154648302599e-06
-3.88924590314525e-05
-2.31704539395426e-05
3.3484353210215e-06
-3.7606608880598e-05
-1.22386701771978e-05
-2.97925138074069e-05
-3.95523957590667e-05
-6.56641973858883e-06
-1.57199823452464e-05
-9.98524598191653e-06
-2.78060964434335e-05
-2.42749184067375e-05
-1.22081790659039e-05
-1.26652604969989e-05
4.82064928570801e-06
-3.29676469981076e-06
-2.14058145952093e-05
-2.05787022858158e-05
-1.48769822933565e-05
-1.30259397359029e-05
-1.69885048570941e-05
-3.80895158487686e-05
-1.51051444525078e-05
-2.10649903496346e-05
-1.96124055555253e-05
-9.11614188126533e-06
-1.3609444323755e-05
-5.74241833897248e-06
-3.35235256163076e-05
-2.52973661723872e-05
-1.77411085929618e-05
-2.79914109080446e-05
-1.38129343755486e-05
-3.27489421835268e-05
-1.71023288195986e-05
-2.06540963756319e-05
-2.92867923069829e-05
-1.22353932677839e-05
3.59669899627772e-06
-5.49507156451067e-06
-1.44543301226673e-05
-3.94557938689959e-05
-1.81692146209305e-05
-1.32177452926869e-05
-3.39684189978012e-05
-1.21437994200043e-05
2.23684971695502e-06
-1.45590845546044e-05
-2.58799660377152e-05
-3.34009111022029e-05
-3.37236528477176e-05
-1.55349782832983e-05
-1.78963116025968e-05
-7.18073520279866e-06
3.41736770329815e-06
-2.83649753471175e-05
-1.37297790559216e-05
-1.78905858546523e-05
-2.96057110463812e-05
-2.14723809418666e-05
-2.80917094056939e-05
-2.84190218854083e-05
-3.24481301270323e-05
-1.76686551816009e-05
-2.09275039488087e-05
-2.92904300564019e-06
-1.06995333415702e-05
-1.78652600666222e-07
-2.55729563723197e-05
-2.21415626838353e-05
-8.43164373599809e-06
-3.33470680972487e-05
-8.94359500658351e-06
-2.14151092102407e-05
-2.55192870338314e-05
-1.4883697523613e-05
-2.99450002078697e-05
-1.53795125781381e-05
-1.74541783947913e-05
-1.40293622027616e-05
-4.27036396591217e-05
-5.68510847053332e-06
-3.45971699077929e-05
-2.48901954159916e-05
-6.20966594741582e-05
-1.31017789031736e-05
-6.67476851736781e-06
-1.70054472429856e-05
-3.53056369265666e-05
-1.64306907631374e-05
-1.25436738441134e-05
-2.85403427688158e-05
-4.14316355466791e-05
-1.99906027878204e-06
-3.327957541408e-05
-4.24841600085391e-05
-1.5859442569503e-05
-2.5245332672963e-05
-3.33928328908477e-05
3.67436972777828e-06
-2.13696320331394e-05
-1.33113090105843e-05
-1.37510301229927e-05
-8.96024359413202e-06
-1.26794936044604e-05
-3.16383539269665e-05
-1.46992071658437e-05
-4.00108719771809e-05
-3.16007111053976e-05
-1.41030736990319e-05
-2.29942222233834e-05
-1.41802936946765e-05
6.59335769369155e-06
-2.08512270726579e-05
-2.47745543588641e-05
-1.67116153586536e-05
-3.07511145266155e-05
1.44786374023221e-06
-2.17033038800234e-05
-1.90340636415333e-05
-2.34955250918475e-05
-2.87443569361301e-06
-1.11161448200389e-05
-2.08444699649807e-06
-2.70046382701859e-05
-1.05392774850237e-05
-1.86857421825736e-05
-3.33485297057164e-05
-3.11651471112012e-05
-1.71548298117643e-05
-8.07488409786577e-06
-2.6174082677806e-05
-1.03308867357821e-05
-3.9948603830866e-05
-4.04014860228088e-05
-1.28388545053813e-05
-1.50291966723769e-05
-1.93689740059423e-06
-1.11657244406953e-05
-9.62463083155036e-06
-2.31404969399538e-05
-2.25438701797242e-05
-6.44852521717332e-06
-2.76712960881264e-05
-1.600797655968e-05
-2.85412745801064e-05
-4.84411172920654e-06
-1.36992483970333e-05
-1.95438127899557e-05
-4.08641853821985e-05
3.03142227753128e-07
-2.9217242052334e-05
-3.35799592654148e-05
-2.16586150219612e-05
-2.35247367048557e-05
-1.30850940059524e-05
-2.78188471468504e-05
-3.24980795370918e-05
-2.98398781448215e-05
-5.25810741832367e-06
-7.32770387478872e-06
-2.89765192500825e-05
-1.9648954896371e-05
-3.19689884632568e-05
-1.98103967010708e-05
-4.58222499811042e-06
-1.08216596201769e-06
-3.42239776138145e-05
-3.29265848188201e-05
6.75611804063228e-07
-3.59740709047251e-06
-3.615832315238e-05
-6.61909069104568e-06
-1.32790068670324e-05
-2.6218946229643e-05
-2.54131722764953e-05
-8.20653603540754e-06
-1.09824666559857e-05
-1.60821756959205e-05
-2.55029204266896e-05
-2.38020807875659e-05
-2.02510906725457e-05
-1.11067441934452e-05
-2.87418587484955e-05
-1.55355926934984e-05
-1.70307114821849e-05
-2.4445650421077e-05
-3.72119001925401e-05
-2.636115824356e-05
-2.79770403536203e-06
-9.47560506003627e-07
-2.81650360229553e-05
-2.44737699055865e-05
-4.52698569132309e-05
-1.72398166194888e-05
-1.24143658401818e-05
-2.65334288454125e-05
-3.04728657107185e-05
-2.90217840285376e-05
-1.67247011691739e-05
-6.04141633690694e-05
-1.58477967205074e-05
-1.84431261929154e-05
-2.20491544981384e-05
-2.85305159003476e-05
4.22916543018774e-06
-8.024024157489e-06
-3.23459300689166e-05
-1.58508799076736e-05
-1.87791477730015e-05
-3.81500673168511e-05
-1.50895448023186e-05
-7.24085017104512e-06
-8.49453236356864e-06
-3.05973292542248e-05
-2.77716896159301e-05
-2.52880198987579e-05
-7.26721274535856e-06
-9.14290119361314e-06
-1.25239694100001e-05
-1.66960290836473e-06
6.01325595975601e-06
-2.02969688968001e-05
-2.80168094631484e-05
-2.53441410610565e-05
-3.76347389426348e-05
-9.91235196207648e-06
-7.03176835568468e-06
-7.37537244612988e-06
-3.23310076147432e-05
-5.13568015393624e-05
-1.27670873545286e-05
-1.18583836569314e-05
-1.83881002654678e-05
-1.93961540882282e-05
-8.86175293810795e-06
-5.067959799767e-05
-2.09391543176127e-05
-1.11930083133597e-05
-1.49236188444694e-05
-2.61031408245158e-05
-2.72333541641662e-05
-1.80594697634589e-05
-3.22637310765908e-05
-2.03258892629134e-05
-8.40009822261891e-06
-1.15804894588765e-05
-6.82576111754138e-06
-2.02277183290195e-05
1.72945618069846e-06
-1.76253801736575e-05
-2.43384654832732e-05
-3.13301412830008e-05
-3.52706422565993e-05
-2.41128374635283e-05
-1.66092357133456e-05
4.37008274570086e-06
-2.88580373893236e-05
-2.75687787418337e-05
-2.44541993200318e-05
-1.06951595289007e-05
-2.1770326943736e-05
-3.99845990259823e-05
-1.40560644588802e-05
-2.02854765522134e-05
-1.49546288809071e-05
-6.67413761487865e-06
-6.22401866085247e-06
1.27393768739386e-05
-3.91179113149471e-05
-2.62805311846694e-05
-4.88573854159141e-05
-2.72063765499024e-05
-1.79047713867836e-05
-1.56034559890049e-05
-2.48107637790759e-05
-2.84038608459916e-05
-2.1774519924261e-05
-2.44851652764638e-05
-2.2229486132574e-05
-2.77406526921947e-05
-2.45856581069217e-05
-4.59103122434478e-06
-1.34686538637382e-05
-1.7378707382247e-05
-3.40074350235489e-05
-3.3790587727586e-05
-4.65493510613601e-05
-4.65956688957979e-06
-2.35079482575419e-05
-1.11787023807391e-05
-2.23419739043052e-05
-3.95455099607401e-05
-2.16992019520687e-05
-2.63733427546583e-05
-3.52976997102524e-05
-2.10183915991231e-05
-2.75725693424605e-05
-1.58708179237041e-05
-2.77135467511658e-05
-3.77378016048803e-05
-1.29316530706121e-05
-2.50133689063209e-05
-6.16885225471214e-06
-2.27296950171563e-05
-2.47598660113455e-05
-3.65480402777957e-06
-2.27991103246298e-05
-1.79544558442038e-05
-2.54895533583597e-05
-1.06409686202183e-05
-1.40220302544604e-05
-2.13255711126566e-05
-2.05935267245834e-05
-1.37879514634661e-05
-2.06992357845404e-05
-1.90037406347975e-05
-3.42296752227923e-05
-6.92711757682624e-06
-2.08538120450376e-06
-3.2055072003035e-05
-4.38388775120023e-06
-2.65213346402437e-05
-4.1907460030446e-05
-2.60412836936541e-05
4.64402313165005e-06
-2.8262388371472e-05
-3.04649782888221e-05
-3.082888902321e-05
-3.68998543740742e-06
-1.10436798715971e-05
-2.47193451400947e-05
-1.02839645115354e-05
-2.40296967754952e-05
-3.33978740245636e-05
-3.16371358746725e-05
-1.25880123088072e-05
-1.85447407813563e-05
-2.10382864648498e-05
-3.30537813042875e-06
-2.57726901512338e-05
-1.56630074826616e-05
-1.52837476722246e-05
-3.02863587418533e-05
-4.33293039668996e-05
-1.65939825604352e-05
-1.03642442293859e-05
-2.31879450749784e-05
-2.79978344363426e-05
-1.69874826378214e-06
-3.03077099173745e-05
-3.93349760272317e-05
-8.98076393769554e-06
-1.71197645579276e-05
-5.81797732385403e-06
-2.24957807627804e-05
-1.37664485184551e-05
-7.04864457346009e-06
-1.26408494674566e-05
-2.08765215071876e-05
-2.86880861412435e-05
-8.37772079669006e-06
-2.04285798019296e-05
-5.04433930847407e-05
-3.53648184503217e-05
-2.57971064144255e-05
-2.4094192558714e-05
-3.90048954192448e-05
-2.31904629872495e-05
-3.47951454451869e-05
-2.94597062126481e-05
-1.45120658235872e-05
-2.54738247429718e-05
-1.3280208407217e-05
-1.76496281131202e-05
-3.71251355567333e-05
-2.19265515376139e-05
-2.53180460150712e-05
-1.71273898028198e-05
-3.56302083259251e-05
-1.75706246806263e-05
-1.63405238592323e-05
-3.40500104800056e-05
1.79628702839921e-05
-4.16639305500591e-05
-1.44148795174114e-05
-1.88144128588148e-05
-2.13132040976612e-05
-2.90683623785459e-05
-2.41246045425644e-05
-1.52548654874834e-05
-2.40490214309107e-05
-1.68549856077257e-05
-1.68963743050387e-05
3.74281719247708e-06
-6.82977890540286e-06
-1.09911844091232e-05
-6.99689032613816e-06
-2.4923125786565e-05
-1.51901801197517e-06
-2.77932239314775e-05
-1.51464443613727e-05
-3.80926502906635e-05
-1.98345256170206e-05
-4.06724078451798e-05
-2.10559157369934e-05
-1.84437648229228e-05
1.88135142674455e-06
-2.04844027733519e-05
-2.55342384017317e-05
-3.17186351841394e-05
-3.91010905967475e-05
-2.13475734966787e-05
5.53066196093897e-07
-1.44484044560389e-05
-1.40512089399577e-05
-2.94741954264732e-05
-1.50752315519386e-05
-1.97648870320333e-05
-3.06296474412818e-06
-1.54800052268775e-05
-2.51314715494269e-05
-1.77500573455093e-05
-2.95411457999689e-05
-2.72043296126129e-05
-4.46565781666452e-05
-1.78862518569423e-05
-1.43649041549374e-05
-2.61624772317321e-06
-1.52097374904807e-05
-3.43099490972432e-05
-3.63674907160229e-05
-2.20703262616505e-05
-2.57685752450766e-05
-5.22252260060367e-05
-9.07193659190181e-06
-3.19871494844511e-05
-2.89710812918599e-05
-3.9745766127297e-05
-5.85347244263797e-06
-1.56462160612866e-05
1.17345681628216e-05
-2.64219569963047e-05
-2.9709525562747e-05
-5.21156775325769e-05
3.92994650517362e-06
-2.96705435933453e-05
-1.31638816271978e-05
-8.68710648373397e-06
-2.20084445907986e-05
-1.48651599469475e-05
-2.14849445962798e-05
-7.29529592641123e-06
-8.6144668749165e-06
-2.4171844569443e-05
-3.65427925034312e-05
-2.52122138316987e-05
-9.33572447632534e-06
-2.48257420205155e-05
-2.83436426509906e-05
-5.55074347372788e-06
-3.79600441857442e-05
-1.09714899931132e-05
-2.24116291565827e-05
-1.06544866355886e-05
-2.47364535649121e-05
-1.00986145353039e-05
-2.57369241274891e-05
-2.53546438076943e-05
-4.79884020911953e-06
-2.23122641439534e-05
-2.85316092400388e-05
-2.32271338823697e-05
-2.41244468548827e-06
-2.11553717818343e-05
1.73361689528995e-05
-3.02845733961514e-06
-2.72479461595038e-06
-1.8164117243754e-05
-1.12359659314955e-05
-1.66592302612988e-05
-7.77796657109779e-06
-1.05725966631199e-05
1.78768372300585e-05
-6.7316008118227e-06
5.68627163355288e-06
-3.74750945687185e-06
-3.64157912762266e-05
-4.98147150775447e-06
-8.47587696541374e-06
-3.12184565506876e-05
-1.35129809417307e-05
-6.90437271924754e-06
-1.73949375411599e-05
-2.15986767249646e-05
-4.33720576064784e-05
4.0330610069312e-06
-1.04058799301121e-05
-1.37491311141916e-05
-2.25770446301643e-05
-1.16117086436523e-05
-2.71940224830439e-05
-2.37551000392611e-05
-4.01769539347767e-05
-2.67594587672249e-05
-1.6338215435604e-05
-2.53752603370198e-05
-3.49621188044384e-05
-7.26423492266693e-06
-1.49014220110726e-05
-1.99183030181597e-05
-7.47874375375621e-06
-1.84852174450421e-05
-2.88300726848394e-05
-1.12989576986548e-05
-2.08703386281063e-05
-4.47123494545716e-05
-1.39073941477868e-05
-1.21877728736851e-05
-2.24522194019615e-05
-2.11734051718538e-05
-1.48179054699261e-05
-2.69452156420426e-05
-3.75023353846592e-05
-9.98898822974225e-06
-3.3548927562312e-05
-2.39256864618913e-05
-8.74094522541454e-06
-1.40100063041459e-05
-3.25610696071334e-05
-3.13531633606891e-05
-2.14029568727257e-05
-3.49487163246413e-05
-1.47310157313578e-05
-1.45109831992253e-05
2.00904208990764e-06
-2.16968745179263e-05
-1.97097985176206e-05
-4.3469033525385e-05
-2.25739526539003e-05
-2.60415762772921e-05
-2.86986600539669e-05
-2.85447400450456e-07
2.56010795770279e-07
-3.29579484818861e-05
-2.57465292852331e-05
-2.60769334840894e-05
3.43965233919032e-06
-4.23940054712598e-05
-4.22830221211531e-05
-1.65755393256205e-05
-3.53587722123051e-05
-3.00835477893948e-05
-3.22972614469474e-05
-2.61618466589042e-06
-1.84847227244066e-05
-1.91287056524529e-05
-4.03023613758829e-06
-4.58417335333258e-06
-1.39060682814464e-05
-2.98593315322797e-05
-1.12962330596438e-05
7.25045292189715e-06
-1.7770863087906e-05
-2.63684858129756e-05
-2.89695043885672e-06
-3.11101477634926e-05
-2.42499127809744e-05
-1.21967496090895e-05
-2.03837381732572e-05
-2.86569466612747e-05
-2.46286474617237e-05
-2.13884944883143e-05
1.15548419602311e-06
-1.84441408235506e-05
-3.30825793454929e-05
-2.43265310114435e-05
-2.69622063740597e-05
-2.3217924069464e-05
-3.13929505480261e-05
-2.83624962264657e-05
8.48522862201877e-06
-1.04083452374166e-05
-6.73589340860146e-07
-1.0091973942671e-05
-7.78891406684187e-06
-5.72111924600274e-06
-2.19768531607961e-05
-8.16299663011214e-06
4.73457802224832e-06
-3.97983187809561e-06
-1.68837122850517e-05
-1.05493137018656e-05
-1.30836039242214e-05
-1.11796716026432e-05
-2.43467698644171e-05
-1.62911914520583e-05
-2.82536891280059e-05
1.42060295402531e-05
-2.27924837580045e-05
-3.43255722353269e-05
-1.36498105486866e-05
1.85448743759927e-05
-3.35404344686124e-05
-2.34134357023213e-05
-2.16926337984313e-05
-1.06109931306463e-05
-3.45970947919888e-05
-3.00835798159505e-05
-2.18250693285007e-05
-1.41040123409408e-05
-1.90676629459341e-05
-2.32781466443942e-05
-1.45413840076052e-05
-8.32884967816049e-06
-2.46223257882464e-05
-1.38958598930655e-05
-9.80843218173256e-06
-2.27242747150078e-05
-1.82421674021442e-05
-6.34398078378829e-06
-1.06972639812633e-05
-2.59366074740453e-05
-1.80587751267093e-05
-4.16204513035383e-05
-3.3916597163257e-05
-1.4850003457192e-05
-1.60128966279627e-05
-3.28670596838282e-05
-4.35258882897582e-05
-3.29087932394074e-05
-2.33638044826888e-06
-1.3402765575108e-05
-1.96069133544607e-05
-2.14176243866932e-05
-2.05848623849606e-05
-3.85285275589479e-05
-8.76956624451111e-06
-1.02046728100641e-05
-8.01162038751627e-06
-2.18491260393984e-05
2.0334328647385e-06
-2.05629652513508e-05
-3.64185564737408e-05
-1.72197223929538e-05
-2.96867895748816e-05
-2.61743831638426e-05
-9.7277247224732e-06
2.82013911628361e-06
-1.82701966019784e-05
-1.10978906967235e-05
-4.67010675924956e-05
-3.21443577466794e-05
-1.90692150949056e-05
-2.32106688118771e-05
-3.2824340577896e-06
-1.5242294340478e-05
-2.3645729749894e-05
6.14383585782491e-06
-2.36795690412987e-05
-2.36392632679197e-05
-3.21633937503368e-05
-2.00088866375778e-05
-2.89766981687204e-06
-1.89530623485185e-05
2.04606410413345e-06
-4.35066774771147e-06
-3.86518273086074e-05
-2.7006255090447e-05
-7.39331470308276e-06
-1.47509785467056e-05
-2.17092009560935e-05
-1.83724044186306e-05
-3.76766381417425e-05
-3.88629212182422e-05
-3.11710286042221e-05
-2.04969850613527e-05
-2.30537555777789e-05
-1.12011499223008e-05
-1.10481647068958e-05
-1.36226850958408e-05
2.88694488156092e-06
-3.80267839999413e-05
-2.59250465765532e-05
-2.46377043683481e-05
-1.08851762395075e-05
-2.3826298838979e-05
-2.24113132244146e-05
-4.99714469158751e-06
-2.50416462026466e-05
-3.17649520780167e-05
-2.8499844800444e-05
-4.00261090425352e-05
-2.14204875063864e-05
9.20194523846884e-06
-5.4012267869311e-06
-3.79431195166033e-05
-3.47995083835423e-05
-3.35225133695156e-05
-3.16176495417717e-05
-2.34705661597477e-05
-1.45228870504864e-05
-3.20926118324414e-05
-4.98328619236986e-05
-1.71633763092088e-05
-3.53529983973037e-05
-1.01460431593755e-05
-1.64538921675706e-05
-3.25818877637983e-05
-1.58836365632305e-05
-2.80768954664549e-06
-5.67510298437734e-06
-2.50258991050244e-05
-3.40409773233971e-05
-3.49046123283121e-05
-2.2004993379131e-05
-3.31270354359471e-05
-5.79536826940361e-06
-3.210558812823e-05
-3.50619513460857e-05
-4.4859508738496e-05
-3.67676837143851e-05
-8.69198978931379e-06
9.12505068927854e-06
-9.95313997720827e-06
-3.11360058725716e-05
-2.54378910983878e-05
-1.90500802340032e-05
-1.28253809416735e-05
-2.4915125646554e-05
-3.69738455974638e-05
-1.47843112138618e-05
-2.18599075323811e-05
-1.43448914559037e-05
-2.03843601789549e-05
-1.15177876259885e-05
5.42091919692143e-07
-2.2795914566971e-05
-1.29175482074494e-06
-1.5757266804028e-05
-3.14297067411758e-05
-2.31887023843783e-05
-8.39385443155152e-06
-2.3570123994241e-05
-1.67312760738878e-05
-1.22119249530708e-05
-3.23821094610193e-06
-2.39801728088521e-05
-1.92489364524166e-05
-3.80309721060435e-05
-2.71730548148673e-05
-1.11382365259496e-05
-1.6084213092446e-05
-1.54833008692908e-05
-2.33838001049348e-05
-4.09491798483933e-05
-2.62442721341311e-05
-1.07439807842509e-05
-2.1103266710742e-05
-2.9487195647472e-05
-2.21952467626171e-05
-1.02856722318137e-05
-4.29198932224878e-05
-3.26552029070041e-05
-3.69671839576577e-05
-1.81910050745697e-05
-1.46005826489974e-05
-2.05189378348973e-05
-1.82268255287906e-05
-4.89924743735848e-05
-1.61180358425325e-05
-3.9540938018556e-05
3.91164374424688e-06
-9.61511769174611e-07
-1.41769710823319e-05
-4.07970942525363e-06
-1.38456498129892e-05
-1.91539277602713e-05
-3.08519127489186e-05
-1.05789757553798e-05
6.56568533826688e-06
-2.00569514335579e-05
-4.42551479627401e-06
-2.38539169546675e-05
-2.70520012702669e-05
-3.23775765791034e-05
-1.01975868770249e-05
-2.07808748897997e-05
-2.50276290986266e-05
-1.04734147626377e-05
-1.38313767472101e-05
-2.11623521444951e-05
-1.0986266003299e-05
-2.24913750355532e-05
-1.92488693942557e-05
-2.38390217158076e-06
-3.07986352636487e-05
3.11319329787466e-06
-2.96864718540069e-05
-2.06476186805247e-05
-4.79482775749479e-05
-4.92588659098232e-05
-1.48172029365406e-05
-1.98706868880271e-05
-2.3927863176274e-05
-9.77872772804469e-06
-3.18736665651539e-05
-5.80390970180731e-06
-2.08410406447651e-05
-2.95816288488894e-05
-1.91875176514067e-05
-5.57310196656895e-06
-1.07687399795449e-05
-2.02114233761482e-05
-1.23200088858065e-05
-2.94021212104869e-05
-2.17191164645932e-05
-4.1342651163893e-06
-3.04375087897219e-05
-3.40311185790289e-05
-1.88194088421995e-05
-2.7604230287817e-05
-1.12640514175725e-05
-2.22408942290472e-05
-1.42089511345855e-05
-1.44775092600952e-05
-2.90924197812304e-05
2.59524729886578e-06
-1.34877369852879e-05
-1.38347088120094e-05
-3.3219541427558e-05
-1.56755056687024e-05
-2.22758062531452e-05
-1.06225656107972e-05
-3.45301451576054e-05
-2.94184341578586e-05
-9.30458203073399e-06
-8.54960109962136e-06
-3.42487150476388e-05
-1.06256910757715e-05
-1.50679101722175e-05
-3.10915540870632e-05
3.22310531109388e-06
-2.33683953730392e-05
-2.36915236826669e-05
-3.61083396636413e-05
2.98732866049748e-06
-2.35772387329132e-05
-1.64690388769342e-05
-2.25282051168375e-05
-2.70686753491909e-05
-1.03450156291504e-05
-2.38752513181047e-05
-3.65896423288509e-05
-1.02282144423336e-05
-4.38871241420936e-05
-2.16468300491763e-05
-1.55996357404293e-05
-1.54004228633788e-05
-8.57162455611255e-07
-1.64644978468677e-05
-2.05303959367369e-05
-1.20086902262344e-05
-1.42982998256779e-05
-1.73702092620227e-05
-8.78315579279415e-06
-2.57659477686736e-05
-1.08654911431838e-05
-1.62606525937436e-05
-3.86349754510079e-05
-2.35403702590187e-05
1.22803654430073e-05
-3.9707209703457e-05
-1.36227847425901e-05
-2.44820586904369e-05
-1.51446333230046e-05
-3.54741106608446e-05
-3.461196491472e-05
-2.96266899517074e-05
-1.96237553550621e-05
-8.38155693015988e-06
-1.41756469467218e-05
-2.06653689982343e-05
-1.30229006110237e-05
-1.88021056350672e-05
-4.10993435591976e-05
-1.81864920780727e-05
-2.09159856703063e-05
-6.41166939347573e-06
-2.47616189027279e-05
-1.91118598383263e-05
-1.15243100495509e-06
-1.20808028959469e-05
-1.23481702401835e-05
-3.35065929331451e-05
-2.53401810184883e-05
-2.09270126278777e-05
-1.62999069527996e-05
-1.58487251955859e-05
-2.31456523432386e-05
-3.11834823239313e-05
-3.62439257877336e-05
-1.01840961493062e-05
-2.81352604388114e-05
-2.72390008436252e-05
-3.78408930835897e-05
-4.01636043358024e-05
8.07183201575326e-06
-1.94508589931313e-05
-1.83156936630418e-06
-5.6465502139948e-06
-4.8819112715721e-05
-1.41556611897786e-05
-2.35621420674474e-05
-1.94416084528892e-05
-3.07798014890251e-05
-6.77916044735396e-06
-1.10838599772137e-05
-4.51878045257281e-06
-1.17862418892975e-05
-9.96248531265633e-06
-2.59783531205013e-05
-2.4796044912045e-05
-2.22847895783532e-05
-6.74716405617297e-06
-9.43704877464763e-06
-2.73326820387806e-05
-1.23921318762569e-05
-2.48055659766976e-05
-1.27938650548635e-06
-4.17423648379566e-05
-1.28950731393796e-05
-3.59471977405407e-05
-3.44051237809993e-05
-2.96711938653894e-05
-1.94169219477014e-05
-1.15244225171169e-05
-1.89762055766227e-05
-2.36750563321895e-05
-5.69615070485312e-06
-1.05779665744473e-05
-1.21341790878602e-05
-9.40660806966161e-06
-3.14548433230897e-05
-4.35294878158568e-05
-3.13279766916652e-05
-1.52516294845263e-05
-1.79999151985978e-05
-3.3747330625407e-05
-1.25155814795139e-05
-1.43783831731045e-05
-2.69899993936492e-05
-3.17634528121161e-05
-2.12069701579637e-05
-2.09222611554925e-05
-6.38042952953532e-06
-1.5712921377948e-05
-2.67008480596322e-05
-1.17446031834828e-05
-2.09594489457795e-05
-4.02123031035075e-05
-3.08367731691865e-05
-2.39633997253522e-05
-1.05143843860319e-05
-3.41112707801477e-05
-2.90752886131967e-05
-6.6792324878163e-06
-9.6406599939209e-06
-1.5792487195978e-05
4.44782576139549e-06
-2.81087731792703e-05
-1.19673166638635e-05
-1.76229787394469e-05
-1.08962400723594e-05
-1.99469773998221e-05
-1.43574739647174e-05
-2.92411750158535e-05
-5.97320215424798e-07
-9.0474285107411e-06
-2.2211787901106e-05
-1.78647965459073e-05
-1.58958727125587e-05
-3.19430898928353e-05
-2.3816740566292e-06
-3.01084798978725e-05
-3.94073186935523e-05
-1.35316772599144e-05
-5.86738936751956e-06
-1.84699627771864e-05
-9.0090946412485e-06
4.2580809689044e-06
-1.65574910641716e-05
-2.45623719650465e-05
-2.50869516985288e-05
-4.07108389869566e-06
-3.36419938629901e-05
3.94300942825127e-06
-2.82751143190224e-05
-1.92363194377725e-05
-2.75069930630452e-05
-6.92467532424036e-06
-9.92098969170594e-06
-2.18424589576447e-05
-2.78876385830667e-05
-2.80085614317533e-05
-1.55148673377813e-05
-2.91778014160827e-05
-4.80809903470033e-05
-2.41746200402984e-05
-2.37328882444834e-05
-1.09546072681339e-05
-1.35616126899331e-05
-2.72031780215313e-05
-2.56136318267699e-05
-2.14589650025865e-05
-3.14857441692936e-05
-2.82509519886938e-05
-5.34412479572077e-05
-3.37187718254253e-05
-4.1767385019578e-06
-3.06061883201219e-05
-3.21551560907473e-05
-9.22868737541098e-07
-4.17398061646787e-05
-1.99823460560996e-05
-2.06569754913042e-05
-1.05072292423169e-05
-1.05009146472044e-05
-2.68065493731296e-05
-3.38397589173409e-05
-2.94591140126613e-06
-2.887557937031e-05
-1.1537005732437e-05
-6.68372346264912e-06
-2.08130349400743e-05
-3.06528036791034e-05
-2.22192068374119e-05
-2.77940136034135e-05
-1.83367361571667e-05
-3.58220639682575e-05
1.60643018342817e-06
-1.48075428376354e-05
-1.02594177017006e-05
-2.18119773915167e-06
-5.74021371802901e-06
-1.85274710070896e-05
-2.71831286865591e-05
-1.12360073443761e-05
-2.3851474572363e-05
-1.83747870145919e-05
-1.45555817996205e-05
-2.20281942213417e-06
-1.09619344668212e-05
-6.46356994275128e-06
-3.36063533047863e-05
-3.28740640738567e-05
-2.37533784239748e-05
-4.72856414697233e-06
-2.82583277377328e-05
-1.26513317030184e-05
-2.14354583564002e-05
-1.93464842431627e-05
-3.5468118537106e-05
-2.69402967809989e-06
-1.9801958042235e-05
-8.25140859400452e-06
-2.42609627765482e-05
-3.08438584111848e-06
1.08368723316254e-05
-2.88953454567593e-05
-3.27846155801904e-05
-2.20616062221099e-05
-1.8781095250635e-05
-2.3255854867159e-05
-2.24038873996485e-05
-2.7719358002309e-05
-2.05661880069068e-05
-1.15482217906558e-05
-2.80272724630382e-05
-1.82524874000312e-05
-1.10149516637827e-05
-4.7258446250546e-05
-4.42318036831352e-05
-3.44668053341693e-05
-6.59218122207602e-06
-1.80207926456904e-05
-5.12789546320475e-06
-1.52920089414182e-05
-3.61256103808087e-05
-1.79736834499253e-05
-1.1225468561925e-05
-3.50542847589376e-06
-1.73149824146148e-05
-1.010763856329e-05
-1.58824051463075e-05
-1.14819321880057e-05
-7.15681631691831e-06
-3.51497342263604e-05
-4.04336194872932e-05
-3.69670514531371e-05
-4.93394336031782e-05
-1.84421735493805e-05
-8.87908565630785e-06
-1.89547223943127e-05
-4.89573314387289e-06
-4.32618085178045e-05
-2.60262978491707e-05
-1.98364821875068e-05
-6.37298835762019e-06
-4.92203177225424e-06
-6.91888390498716e-06
-1.83774728996641e-05
-2.81471116995372e-05
-5.02948147875211e-06
-3.05603109376831e-05
-1.55029525769892e-05
-1.73719867456471e-05
-4.92909567977805e-06
-3.23666777699403e-05
-2.566736015865e-05
-3.31519841121934e-05
-3.56938262577708e-05
-1.93465444466861e-06
-1.50461996164206e-05
-2.01197984139405e-05
-1.28400429844545e-05
-1.85555301115253e-05
-1.43741249939992e-05
-2.68004836946394e-05
-3.35536663274511e-05
-6.79990508025806e-06
-1.28259040901815e-05
-1.46517074376537e-05
-1.6816736469373e-05
-2.21684364067419e-05
-1.28264096567543e-05
-1.40274731496618e-05
-3.5883489253021e-05
-2.33229209924222e-06
-2.25361964883612e-05
-1.74727576970954e-05
-2.21253602572784e-05
-1.70817341058607e-05
-3.23716045751914e-05
-1.48186891657126e-05
-1.33352546627661e-05
-2.01721492019878e-05
-6.04394468757857e-06
-1.98412158355798e-05
-3.27296054047981e-05
-9.33624174230439e-06
-1.51946829775957e-05
-3.21462812894611e-05
-2.51063557547874e-05
-1.55897745157765e-05
-3.31858469827573e-05
-9.2758431454821e-06
-1.22898304113937e-05
-8.47994353006066e-06
-2.1050987067194e-05
-1.57292794366273e-05
-2.42232250537196e-05
-1.65161860262476e-05
-1.7292996064586e-05
-1.47986179649301e-05
-3.29505326816361e-05
-3.81120561706834e-05
-3.7733492466687e-05
-1.49204369872398e-05
-7.37306331449165e-07
-7.81082566660553e-06
-1.7483917190194e-05
-1.54166411524713e-05
-1.70916892541958e-05
-2.77242984662442e-05
-1.37613084869266e-05
-2.99253476137302e-06
-3.3090046035172e-05
-4.8929710276399e-05
-2.95265853868656e-05
-2.01011782647419e-05
-1.83648528078109e-05
-1.5531078945211e-05
-3.35059866872161e-05
-3.69683692283983e-05
-6.17158500509812e-06
-4.44587574197226e-05
-1.10531856983114e-05
-2.68826190018935e-05
-1.89335203735123e-05
-1.97816911523202e-05
-2.51113859200208e-05
-4.26576942128203e-05
-2.22698335153014e-06
-3.77618119399313e-05
-2.29026119893302e-05
-2.25640887650687e-05
-3.60965173491018e-05
-6.50651304696772e-06
-1.15432783059034e-05
-2.56842865880413e-05
-1.71843543238925e-05
-1.5170629840023e-05
-1.93103455979386e-05
-3.23430959452234e-05
-4.08858363728666e-05
-3.73477313766531e-05
-3.28276051338037e-05
-2.07667766368825e-05
-3.66055324691867e-05
-4.47835069627818e-05
-2.71005323833645e-05
-2.40342521661567e-05
-1.76747475221257e-05
-1.55620327979221e-05
-1.28268599104552e-05
-7.76015252069952e-06
-3.17267753703586e-05
-1.35548477535671e-05
-2.28550187386842e-05
-1.26021553415852e-05
-2.21921289500814e-05
-2.09040417460223e-05
-1.06637847763993e-05
-3.04282236550887e-05
-2.12395275747257e-05
-1.48534500935085e-05
-3.67082229594365e-05
3.16911399572224e-06
-3.31135669304335e-05
-2.26666933549219e-05
-2.53823045310195e-05
-3.3289843081454e-05
-3.28708461411944e-05
-6.02087290105709e-05
-2.83951129774331e-05
-3.38771434272697e-05
-2.5876973497053e-05
-2.81970380600007e-05
-2.04021762831953e-05
-1.38705425745249e-05
-1.70863085152834e-06
-6.95357465456561e-06
-4.25919028952144e-05
-2.93498109967068e-05
-2.53223352912261e-06
-1.6805981986095e-05
-2.41400497277522e-05
-9.60854013147118e-06
-2.00293325408339e-05
-1.48020665753657e-05
-1.51126605854048e-05
-3.2583715317832e-05
2.72504191098859e-06
-2.66078932711883e-05
-2.52422348629812e-05
-1.18419809197144e-05
-6.57254421360438e-06
-2.40454613450096e-05
-1.53568118471998e-05
-1.01434097298297e-05
-3.46739407110395e-05
-3.44714538104178e-05
-2.19170114029189e-05
-2.02134339618447e-05
-1.51160863511527e-05
-2.53543483512191e-05
-3.14736731576461e-05
-1.72939286396269e-05
-2.75692235878738e-05
-2.59235064261547e-05
-2.48296269683597e-05
-2.55302000356999e-05
-2.60642335192135e-05
-4.07278609671349e-06
-1.71598699087646e-05
-3.01335381168772e-05
-2.03827565245772e-05
-6.1724708543423e-06
-1.33496028649645e-05
-1.22864387002441e-05
-7.83407188881285e-06
1.09407458963805e-05
-9.94042527577349e-06
-5.19518387735872e-06
-2.51453929224519e-05
-7.10695607289084e-06
-1.7234942176245e-05
-9.33006310504506e-06
-3.4200848819752e-05
-6.12989036413025e-05
-3.57127996635983e-05
-3.71985706635417e-05
-1.97224056444254e-05
-2.71409551757837e-05
-3.06220575411659e-05
-9.72478243950187e-06
-2.50686273391478e-05
-3.98536947458254e-05
-1.24266861201764e-05
-1.46510021626785e-05
-3.37548115854813e-05
-2.98022261664086e-05
-4.01608603847033e-05
-3.6802553409086e-05
-2.52782752931279e-05
-1.72008393890921e-05
-2.76611394695738e-05
-2.70524102060927e-05
-2.17352219573562e-05
-3.98965012879567e-05
-5.89850116431714e-06
-2.38658898570661e-05
-1.18198831817916e-05
-1.93795616258715e-05
-9.64489583816193e-06
2.14671264100495e-06
-3.173437109367e-05
-2.86412584505645e-05
-1.165846462446e-05
-1.92890983872176e-05
-1.15963724290038e-05
-7.50779826093873e-06
-2.92135585265082e-05
-2.94127816543503e-05
-3.16375955526976e-05
-2.27197286919741e-05
-2.12443086866031e-05
-4.01049594050233e-05
-2.73012965840532e-05
-1.81376071621801e-05
-2.78212594160886e-05
7.60485081965257e-07
-2.17687214845575e-05
-2.4978244402358e-05
-1.38977054401024e-05
-2.20791784185753e-05
-3.44800621912216e-05
-2.78242604062042e-05
-3.19230307515519e-05
1.94483777422281e-05
-3.80861287756043e-05
-1.67365266611434e-05
-1.0534586534228e-05
-2.4177169089142e-05
-1.96825325056216e-05
-3.10952816823524e-05
-3.18812211091805e-05
-2.53093280345463e-05
-3.44857693298282e-05
-1.51645356343255e-05
-4.44271651538877e-05
-2.78492985480263e-05
-1.66114173880502e-05
-3.65698151657401e-06
-3.78911366714604e-05
-2.60208364304916e-06
-4.05423163453301e-05
-2.13267230034107e-06
-1.64485494366258e-05
-2.03667903854731e-05
-2.6600090291156e-05
-2.55272801547573e-05
-5.55762387297405e-06
-1.51162181401694e-05
-2.26289863150599e-05
-9.94494306116782e-06
-2.73686530587992e-05
-4.42287980131092e-07
-9.31010717685037e-07
-2.37417723200641e-05
-1.81717871357507e-05
-2.49662632686456e-05
-4.87822789248456e-05
-2.37052212773536e-05
-2.4098866164002e-05
-4.04340237652549e-05
-1.52610578049434e-05
-2.90765844733719e-05
-2.7677542966048e-05
-2.5946097943391e-05
-3.60860436688094e-05
-2.60145357403351e-05
-1.45226840281454e-05
-2.4015294593477e-05
-2.30445511367779e-05
-2.93481051181852e-05
-1.11124360045625e-05
-1.90464311727041e-05
-1.0170645504683e-05
-1.69929683490974e-05
-3.48320070054228e-05
-1.58772591801328e-05
8.72491352783295e-06
-1.39573930115624e-05
-1.77448717777254e-05
-8.0099185795244e-06
-7.02269517617993e-06
-8.21977747325165e-06
-2.29786132358691e-05
-8.79839162373183e-06
-1.27170627879704e-05
-2.53728131518748e-05
-1.37631467353858e-05
-2.9276559706936e-05
-5.07514615740633e-06
-1.37483131391274e-05
-3.72151206716373e-05
-5.25197250571382e-05
-3.79683994085582e-05
-3.59710427545925e-05
-1.88483118158128e-05
-5.64251539447423e-06
1.01740970531838e-06
-3.94621381288063e-05
-1.24294835076041e-05
-4.56384078762445e-06
-1.39386491104573e-05
1.95672273139736e-06
-2.04585950396632e-05
-2.93764401647954e-05
-6.23168463277394e-06
-1.26108491420484e-05
-1.26834125957842e-05
-2.81990648373523e-05
-4.81343543735868e-05
-3.73511282307583e-05
-1.04223535038623e-05
-1.83934109074467e-05
-3.34042404225893e-05
-2.65809659512954e-05
-3.30530760050806e-05
-2.68577899899844e-05
-5.138040859103e-05
-2.40344596411041e-05
-1.52603574959276e-05
-1.62283057969866e-05
-2.67379769885166e-05
-1.61409432989634e-07
-2.83363271112222e-05
-1.67538831470763e-05
-3.13781955825011e-05
-2.4881455583817e-05
-9.17846833715262e-06
-1.45850280835968e-05
-1.4846367368672e-05
-6.90392464779181e-06
1.15139633973926e-06
-2.98434055884418e-05
-1.98605529109466e-05
-5.43452123763833e-05
-2.74883061894781e-05
-4.41083131183741e-05
-2.85083289666655e-05
-1.50123962424249e-05
-1.24591600046169e-05
-1.84548243355998e-05
-1.59685041504591e-06
-3.95140849464858e-05
-2.10066050627313e-05
-1.14716863132444e-05
3.17981188028714e-06
-8.4555180081026e-06
-4.12528853383603e-05
-1.34592690166176e-05
-8.97935351527144e-06
-1.15032795201804e-05
-1.12704775622451e-05
-5.07840354812474e-06
-1.17085672108275e-05
-7.90416919558547e-06
-4.14614136942674e-05
-1.94108800916525e-05
-2.19172355208078e-05
-2.44630816885857e-05
-2.22875973691641e-05
-1.7196773936529e-05
-3.49880160966225e-05
-4.03852892232387e-05
-7.5574817366478e-06
-1.38728048526448e-05
-2.02668644777851e-05
-3.14748822653286e-05
-2.66811092597742e-05
-3.00688370315401e-05
-1.1590377635988e-05
-3.19304235617827e-05
-1.52485690488399e-07
-1.8342194484237e-05
-6.14411951161978e-06
-5.5826485566617e-06
-2.05777577461082e-05
-2.45586303383021e-05
-1.20343463786755e-05
-2.3691061117072e-05
-1.00503009341049e-05
-2.48543323407332e-05
-2.3345814966864e-05
-9.44519691897337e-06
-2.39261802244316e-05
-1.67421800237142e-05
-2.32724802436377e-05
1.48924622721301e-06
-7.21020311057197e-06
-3.14848572360248e-05
-2.88531798495916e-05
-2.11516164221639e-05
-2.40685176020411e-05
-2.30877134692644e-05
-1.20808987469597e-05
-1.79762325019153e-05
-1.50255232155845e-05
-1.08497212516271e-05
-1.20190598964971e-06
-1.6644937267994e-05
-1.98933175135008e-05
-2.01800709929992e-05
-2.04925787780564e-05
-2.55919264340796e-05
-9.42529163189315e-06
-1.75433661086604e-05
-2.23866936030735e-05
-2.77537251648903e-05
-2.15970209071502e-05
-1.63208267146601e-05
5.403668763799e-06
-9.98222866332877e-06
-2.67596109267135e-05
-3.65611550732679e-05
-1.86302493427898e-05
-2.2818101672441e-05
-3.80453874492208e-05
-1.18070852915884e-05
-1.70507264668848e-05
-2.22022910082363e-05
-5.3792808313236e-06
-3.16276855090518e-05
-3.30033128355735e-05
-2.30847900190419e-05
-6.55193198709356e-07
-2.00547696304057e-05
-1.94370557715411e-05
-2.07203156642978e-05
-2.56532776957612e-05
-2.13319310479591e-05
-5.52362391411702e-07
-1.63056625541872e-05
-6.79895575022201e-06
-2.18688957232341e-05
-1.98126956395622e-05
-4.67477554853867e-05
-2.91583289342221e-05
-2.08490357757823e-05
-2.73476971529253e-05
-1.38309527780758e-05
-2.86301742044119e-05
-4.74443931028031e-05
-1.86182269629253e-05
-3.07132148839047e-05
-1.28528265296487e-05
-4.06412153672797e-06
-1.51030305055852e-05
-4.24984303264624e-05
-2.00049388692521e-05
-1.53055267111439e-05
-2.68815147883624e-05
-1.36903122985292e-05
-1.12885341523875e-05
-3.30615414049436e-05
-2.74326642445545e-06
-4.38933114829609e-05
-1.8852772113277e-05
-3.10765704395576e-05
-2.25651872676033e-05
-2.37059119642726e-05
-1.39006417069929e-05
-2.97247823798277e-05
-6.93749949801566e-06
-1.40375780642025e-05
-3.06965107413886e-05
-1.42736158356354e-05
-3.58323210608335e-05
-2.75298695409278e-05
-1.46949154482137e-05
-2.60350873178359e-05
-3.83488705465082e-05
-3.81393345775248e-05
-3.06643219855317e-05
-1.45020389286663e-05
-2.82534508156418e-05
-3.76594909060321e-06
-9.12938475510252e-06
-1.98770724917763e-05
-1.6198335908858e-06
-3.12240353440826e-05
-4.90323612680162e-05
-2.18286613503238e-05
-2.81342953186377e-05
-2.07834640514834e-05
-1.18558023913924e-05
-1.18250770074639e-05
-2.39355790303042e-05
-8.78468840686306e-06
-2.62311804618124e-05
-2.21150038154174e-05
-2.51650286973018e-05
-2.39897391876875e-05
-1.92238245935761e-05
-2.1141027965886e-05
-3.39984564703799e-05
-1.12795107844473e-05
-2.46384314607474e-05
-3.50305266789461e-05
-3.57440562526779e-05
-3.08395042988603e-05
-4.95881151410439e-05
-3.25991420455761e-05
-2.00094462249974e-05
-2.3968249436504e-05
-2.35221883764306e-05
-1.37113860572225e-05
-5.40704601722227e-06
3.14433274658763e-06
-3.91050465552398e-05
-1.82113228123592e-05
-1.6587245458135e-06
-3.42002414956056e-05
-4.31416899590957e-05
-2.11100054734114e-05
-2.02812021601656e-05
-3.23684405834892e-05
-2.01462452838537e-05
-8.28655578784402e-06
-2.23103907755089e-05
-2.34165487318466e-05
-3.86201261769234e-05
-1.14664522432788e-05
-8.69495211720555e-06
-2.6277786016136e-05
-1.44996391129897e-05
-3.03922369138333e-05
-2.56695578598917e-05
-9.31000922354947e-06
-3.52685983263433e-05
-5.29602148422315e-06
-1.75655410455949e-05
-1.04407501409945e-05
-1.19677483665221e-05
-1.21299311404029e-05
-7.83430543605393e-06
-3.54342486913802e-05
-2.3979394257355e-05
-2.00229526391117e-05
-3.56044852816438e-05
-2.36204603140942e-05
-2.11388010420975e-05
-3.34379394158932e-05
-1.85702887049205e-05
-2.22436051435064e-05
-2.17462970928176e-05
-1.47291109811897e-05
-2.3544399178947e-05
-1.30092743462422e-05
-3.58560246318534e-05
-2.15891846074548e-05
-4.56243006683188e-06
-1.21057530543758e-05
-3.10146838229215e-05
-1.73983144977371e-05
-1.29090221380484e-05
-3.223467263152e-05
-2.65751623585803e-05
-7.70776023239367e-06
-9.33397568108605e-07
-2.64035855233107e-05
-3.15398424407172e-05
-3.21261932818976e-05
-4.17278957297348e-05
-1.9572625246413e-05
-1.1896894547391e-05
-5.65821426495151e-05
-1.80443017689548e-05
1.29962906742348e-05
4.26809197968409e-06
-2.08870977080579e-05
-1.94000783609505e-05
-1.07641151239058e-05
-1.25922937400742e-05
-3.46462606703596e-05
-9.20449577394797e-06
4.53868003643742e-06
-4.28915786044783e-06
-2.6239726209672e-05
-1.87335232711489e-05
-1.42572207501737e-05
-3.26463785417805e-05
-2.44402792806338e-05
-2.10962529605946e-05
-8.50387599219796e-06
-2.28517150971148e-05
-2.61427494997875e-05
-3.04737865257225e-05
-2.51514197178278e-05
-4.16427818732158e-06
-9.02487679346911e-06
-1.93869260641146e-05
-2.96634646630742e-06
-1.95077838612751e-05
-2.54746956886464e-05
-2.10532720810392e-05
-1.41603038590207e-05
-1.75582105732729e-05
-2.31792905363991e-05
-2.46260179293553e-05
-5.49425448595501e-06
-1.68205673969323e-05
6.44790329263041e-06
-7.69052438663999e-06
-4.97863848983299e-05
-2.07185111578802e-05
2.48013615817546e-06
-4.97569951131195e-06
-1.62395904032006e-05
-7.55833667202179e-06
-9.85012759860071e-06
-2.31051500388396e-05
-1.82705702611275e-05
-2.30544636655002e-05
3.56412640678606e-06
-3.48895925902112e-05
5.06986339195786e-06
-2.84207606855459e-05
-1.9211458708715e-05
-4.05590375057541e-05
-2.31083622511677e-05
-3.57640926421452e-05
-2.13300188401498e-05
-2.39545899973624e-05
-2.82144752292354e-05
-1.01059498666743e-05
-2.25103035030518e-06
-4.227284944008e-05
-1.09997329828714e-05
-1.66795668097694e-05
7.62113472938772e-06
-2.89992927103153e-05
-3.03219166095347e-05
-2.72558570469962e-05
-2.07151371653166e-05
5.58267195803504e-06
3.55973114789056e-06
-7.45396507439255e-06
-7.90781233170205e-06
7.60967734902096e-06
-9.69282934209905e-06
-3.38039186818426e-05
1.21573305851376e-05
-1.4758071618251e-05
-2.32555256325269e-05
-3.14916045263631e-05
-3.09632747072827e-05
-2.84707121340763e-05
-3.0399081405936e-05
-3.94837513438213e-05
-2.29589125841265e-05
-1.13841271480934e-05
-3.60405854737302e-05
-1.7488610425338e-05
-6.71978292617998e-06
-9.26901783195838e-06
-3.60880720043082e-05
-1.4373252589997e-06
-3.26077923987258e-06
-5.60156620165769e-06
-1.16489225735413e-05
1.28297107375025e-06
-2.19605557847611e-05
-2.53377716955926e-05
-3.18866683480744e-05
-1.45135474231621e-05
-1.53374609085051e-05
-2.66343188056213e-05
-4.02807357685706e-05
-4.1114823162193e-06
-3.64877835341368e-05
-1.41652449270116e-05
-1.9762860445041e-05
-2.41723760036446e-05
7.25073164321668e-07
-4.33966169551916e-06
-3.59410941259184e-05
-2.25233804649776e-05
-1.42256482047986e-05
-1.10369963559559e-05
-1.69570274005071e-05
-1.84840109588767e-05
-1.90458444040963e-05
-1.15579459318644e-05
-8.62302425082903e-06
-2.47001591377496e-05
-2.92113743359952e-05
-2.49767114817126e-05
-3.78407217791554e-05
7.87428823988567e-06
-1.36715099703248e-05
-3.47629934621447e-05
-3.57773938918326e-05
-1.75932201272499e-05
-5.12740302656681e-06
-2.58041382976383e-06
-8.12427045052571e-06
-1.80027086746624e-05
-1.28616337573216e-05
-1.62438666552979e-05
-7.66388302835495e-06
-3.00794560354978e-05
-4.00380783201204e-05
-3.4499422960237e-05
-8.68129797291211e-06
-8.12266715153433e-06
-2.92357651410757e-05
-3.49868012547798e-05
-1.15187806094582e-05
-4.35941423096713e-06
-1.80441477095799e-05
5.55549622606598e-06
-2.09105915816175e-05
-2.69775498928062e-05
-1.10010122780381e-05
-2.08627466516528e-05
-8.80103778957133e-06
-2.06329447088325e-05
-2.00582677626736e-05
-2.88251832993466e-05
-3.51918770579496e-05
-3.13686353251223e-05
-2.28464726625081e-05
-1.15265915448487e-05
8.68470691140309e-07
-1.87158745749684e-05
-3.25427927258348e-05
-1.8063763276484e-05
-1.15458387125241e-05
-2.41656042111368e-05
-1.08336127921753e-05
6.92801306325414e-06
-2.91698176604751e-05
-1.52766511752262e-05
-3.52775275667636e-05
-1.71653503939077e-05
-1.39389083182075e-05
-1.63757676875235e-05
-2.41355979598188e-05
-3.09062477220254e-05
-1.52293584581215e-05
-4.61184710633665e-05
-4.09463221231797e-05
-2.51198030069699e-05
-1.24205494508243e-05
-2.26588904221595e-05
-6.23529821795334e-06
-1.15052555861041e-05
-1.72904966592398e-05
-1.84949959880008e-05
-4.54671306523275e-05
-2.11347978123838e-05
-4.17570708249348e-05
1.77785561233832e-06
-1.73123305549226e-05
-5.07928940340261e-06
-2.29309268567775e-05
-1.71694724875529e-05
-1.02543045425383e-05
1.73551824724316e-06
-1.59228342809386e-05
-1.08795525437078e-05
-4.0834803863991e-06
-2.60593337509511e-05
-2.58355534524013e-05
-1.38696491464491e-05
-1.66007089678491e-05
-4.16658411618525e-05
-1.70739906604188e-05
-3.23115520590745e-05
-1.43017692295698e-05
-2.72073043729833e-05
-2.37975856506622e-05
-9.25244525870732e-06
-2.05023498328675e-05
-2.28540844453987e-06
-3.56357355462992e-05
-2.72991402935807e-05
-2.72211621367977e-05
-4.08381451598096e-05
-1.99847285927363e-05
-3.1620257510618e-05
-2.9514329940261e-05
5.34888650473899e-06
-2.11497775440654e-05
-2.77493829156428e-05
-2.36380503695421e-05
-2.88227823585261e-05
-6.85772112527159e-06
-1.62261605595116e-05
3.60864630396079e-06
-2.71098854147502e-05
-3.52983413282423e-05
-1.93015376358494e-05
-5.92534810885996e-06
-4.51779538135444e-05
-1.13634420225656e-05
-2.36326189472612e-05
-1.70656896619272e-05
-1.2507934021364e-05
-5.39989270572745e-05
-2.56697379582486e-05
-7.91900383579854e-06
-1.05823728789932e-05
-2.87423541554237e-05
-2.44779609416941e-05
-3.86292408424166e-06
-1.94085174271602e-05
-2.24995147576237e-05
-2.17271058354037e-08
-3.66204799891392e-05
-1.35495697398503e-05
-2.75800620360459e-05
-4.74476859008486e-05
-2.60850149117988e-05
-3.84753393816505e-05
-3.5104124583469e-05
-2.4488661761426e-05
-2.70590218584357e-05
-3.82353295504634e-06
-3.59833595518789e-05
-7.86487857189702e-06
-2.08072354190899e-05
-1.66748952880678e-05
-2.36056826165889e-05
-1.46996931384238e-05
-3.61606445795685e-05
-2.99676031967636e-05
-2.64520415133261e-05
-2.87248889666006e-05
-9.40028554748685e-06
-8.93438982159116e-06
-1.80683828821428e-05
-1.80686689685797e-05
-1.91776904305221e-05
-1.30197468464155e-05
-3.71438452652504e-05
-1.10682890633463e-05
-3.08794847041048e-05
-2.33785498562217e-05
-4.36956746654276e-05
-2.20254421575179e-05
-1.70332609015456e-05
-1.14299890153593e-05
-1.35709175828854e-05
-3.31934075620513e-05
-4.51381171030499e-05
-2.81701671886302e-05
-2.29161330149164e-05
-2.04341766978046e-05
-3.44288111029011e-05
-2.05010209956216e-05
-3.1984619268333e-05
5.95762499226536e-06
5.76746810800544e-06
-3.74188593562864e-05
-6.58245325490442e-06
-1.02507156414444e-05
-3.25223444284313e-05
-1.12730862553933e-05
-1.38051561883873e-06
-8.47098885893133e-06
-1.87677940840733e-05
-9.81661023700029e-06
-1.89562244048338e-05
-2.12340234132871e-05
-2.70905903721124e-05
-3.73970147176982e-05
-3.11915357650989e-05
-1.25738019991721e-05
-2.76906709319271e-05
-2.96555380874679e-05
-1.83441184901896e-05
-3.34838524319573e-05
-1.40743880497008e-05
-2.25187723766245e-05
-1.67493209532855e-05
-1.29590928858028e-05
-2.28810243111431e-05
-2.33651376372099e-05
-1.31875929455283e-05
-2.12350469023009e-05
-2.77611553338502e-05
-3.52026738168148e-05
-2.36471833839432e-05
-1.2351311443243e-05
-9.01889165872687e-06
-3.19573805022964e-05
-2.88296928208061e-05
-4.84843674962224e-06
-4.11392469453571e-05
-2.73857838196588e-05
-2.7494598051261e-05
-3.51571073675765e-06
-2.62678725857316e-05
-5.33675326702559e-06
-6.54591817488871e-06
-1.24701529065084e-05
-3.69299462172687e-05
-2.52092685944222e-05
-1.36402584713647e-06
-3.17998155461359e-05
-2.42976187663129e-05
-1.48411567393862e-05
-1.19010529783016e-05
-1.62017171646328e-05
-2.77593157747809e-05
9.02221391324669e-06
-6.55043891852972e-06
-2.40164336256711e-05
-3.49317685953101e-05
-9.54649135626139e-06
-1.60779933490346e-06
-2.06233573180778e-05
-4.20033822925644e-05
-1.69022341051746e-05
-6.40895400147582e-06
1.23982149502499e-07
-1.02089477291452e-05
-3.27405934741178e-05
-2.16155355120401e-05
-2.48824377468039e-05
-1.37677972479717e-05
-8.26808532518008e-06
-4.67126022737978e-05
-1.91732156708409e-05
-1.53563635418547e-05
3.97985680469966e-06
-1.27808892801405e-05
-2.83122485019846e-05
7.5630138695955e-06
-1.60949112978731e-05
1.11285513047124e-06
-1.73575530361759e-05
-2.83185485161293e-05
-2.30015306967883e-05
-2.65941009650603e-05
-3.46571210814755e-05
-2.65702546672852e-05
-1.78152735728533e-05
-3.65187689075424e-05
-3.34563219624638e-05
-3.81093093177243e-05
-3.42939030313645e-05
-2.4120711092418e-05
-1.82805790461205e-05
-2.13742206438716e-05
-3.04164625531838e-06
-3.46025072224284e-05
-3.11300228913371e-05
-8.75661265822293e-06
-1.43068344017896e-05
-1.36312658026732e-05
-4.20897834637852e-05
-2.34034765271366e-05
-2.3275694559049e-05
-1.53847247248999e-05
-2.6083536179879e-05
4.34728527893082e-06
-2.20426948369043e-05
-1.06504345539274e-05
1.71452003413086e-05
-1.24905158462293e-05
-1.36496804883659e-05
-3.53206188899777e-05
-2.735446524359e-05
-2.01640428430177e-05
6.17895742735471e-06
-3.93154930774432e-05
-3.12400839757331e-05
-3.49105960888823e-05
-2.02730015715108e-05
-1.81452192258618e-05
-2.55362732084755e-05
-1.63034837018891e-05
-1.32992689678919e-05
-2.63878334921243e-05
-3.47666853215199e-05
-2.67599197611951e-05
-1.48611843876325e-05
2.69939278353724e-06
-9.97503186867011e-06
-3.02223249702352e-05
-9.88795165305197e-06
-3.5152045785043e-05
-9.80793617401092e-06
-5.53404632496394e-06
-3.45620966136058e-05
-1.97936995324464e-05
-2.83728153173166e-05
-1.490028871862e-05
-1.511456624931e-05
-1.65716068620419e-05
-3.1270126397371e-05
-2.04283117331625e-06
-3.01014093030463e-06
-6.73445019122946e-06
-5.74253443423129e-06
-3.0144339860608e-05
-2.63737851008116e-05
-1.27279978534939e-05
-1.93479957371529e-05
-1.23686745992006e-05
-2.93184593291464e-05
-2.41827357398684e-06
-4.07938970664118e-05
-1.77672261566775e-05
3.35759811109605e-06
-2.96342946720999e-05
-1.33396603502784e-05
-3.63504349586033e-05
-2.07537402393741e-05
-2.42881384422378e-05
-2.35884209013624e-05
-1.45741819082998e-05
-2.12781606619653e-05
-1.96120049435526e-05
-1.55117805720847e-05
-4.3003179901735e-05
-1.1018424965491e-05
-1.9070401588753e-05
-1.1509624286039e-05
-2.39725330751205e-06
-2.18730029906563e-05
-2.76351772102394e-05
-2.50945575310235e-05
-3.46151692063805e-05
-3.07617509713156e-05
-1.98452284887485e-05
-7.76229984492894e-06
-7.48813805077385e-06
-1.38966943941878e-05
-1.18550647440228e-05
-7.54036118429222e-06
-2.5583574540742e-05
-2.92919410466438e-05
-1.70246807183097e-05
-1.75251553979739e-05
-3.1371964689869e-05
-2.14485492651783e-05
-2.07028749116306e-05
-3.39015601804957e-05
6.92333905938247e-06
-1.99208252192761e-05
-1.00729587440701e-05
-2.00539698996509e-05
-3.18755111814701e-05
-2.91398348980442e-05
-1.4478245972363e-05
-3.81239743609043e-05
-1.96137393965586e-05
-3.0798038824764e-05
-1.59145668918667e-05
-1.33058002659693e-05
-9.30287072585815e-06
-1.60918421516317e-05
-1.78755757393668e-05
-2.25246409044639e-05
-6.49729529830947e-06
-2.97061805085036e-05
-2.02853877194992e-05
-3.54406709542681e-05
-3.99325194332351e-05
-2.97064804318402e-05
-1.72700789244851e-05
-2.62140599102769e-05
-1.82912825106623e-05
-1.97312118451747e-05
-1.47048467198474e-05
-2.57571113732758e-05
-3.22531238481906e-05
-2.44649057896674e-05
-2.52396145113051e-05
-4.11478570484704e-05
-1.81249815309682e-05
-1.810422368606e-05
-3.32980444304234e-05
-9.96465101111942e-06
-8.16901452337879e-06
-3.3681770176053e-05
-1.04585980285782e-05
-3.19221149965098e-05
-2.65591894027631e-05
-1.13928986056579e-05
-1.16478757502476e-05
-2.24002332266229e-05
-2.16053382593238e-05
-1.98827240448537e-05
-3.74442780928745e-05
-2.86179571677754e-05
-3.36255494164945e-05
-1.08972800490994e-05
-3.82438813897767e-05
-1.47552468397325e-05
-1.25276397249521e-05
-4.36207625149515e-06
-2.02515989618774e-05
-1.96021366181473e-05
-2.40123333426067e-05
-9.57860881802119e-06
-2.01620920887063e-05
-1.92297083069598e-05
-4.71264643177593e-06
-1.48091677641134e-05
-7.19016829965677e-06
-2.66988359604106e-05
-2.98813036973542e-05
-5.44330892038381e-05
-1.12944002032299e-05
-7.84115315785527e-06
-2.856599861654e-05
-1.89569848568427e-05
-7.91015841298909e-06
-1.04350023776119e-05
-1.27468324413747e-05
-3.62519104344351e-05
-9.59182049196224e-06
-5.75733719580781e-05
-3.06119595068367e-05
-3.09825059636326e-05
-2.57331149618084e-05
-2.7421184391351e-05
-2.90469873306542e-05
-8.57128066834104e-06
-3.46300163167802e-05
-3.64247283311594e-05
-2.42321646263781e-05
-2.3206271085077e-05
-5.62084610076162e-06
-2.12715840016613e-05
-4.20028213639822e-05
-2.58570760510143e-05
-1.84228426371419e-05
-3.50024763866251e-05
-1.13006276199725e-05
-1.57969331649198e-05
-2.19246379674297e-05
-2.28462247012781e-05
-1.38429933534339e-05
-1.69765515808885e-05
-1.80509049024465e-05
-2.33536586895932e-05
-1.80676786220175e-05
-2.03794344580766e-05
-2.95095874809495e-05
-3.97856177546935e-05
-2.1784121458381e-05
-2.26270262145634e-05
-1.18883378068208e-05
-1.58769094722468e-05
9.74336400574303e-06
-1.24919654397855e-05
-6.09347274544143e-06
-1.74495264255798e-05
-1.75910758884984e-05
-1.22657537738966e-05
-4.40957516018397e-06
-4.31576226833433e-05
-1.76933402295513e-05
-4.16280035624672e-05
-4.07380068649537e-05
-3.67125543128281e-05
-1.75433884995386e-05
-3.19094971263637e-05
5.09604068727581e-06
-2.1360489045142e-05
-3.47827889546972e-05
-2.76564756890358e-05
-1.37063788816789e-05
-1.16973039449953e-06
-6.88491535621639e-06
-2.06308504693926e-05
-1.23632913290955e-05
-1.9488894714975e-05
-1.5501082171231e-05
-1.78439397263305e-05
-1.78322976338984e-06
-3.74532390710851e-06
-1.57828937837779e-05
-2.46582632858509e-05
-2.6627817983722e-05
-1.05357579467996e-06
-2.7450163859613e-05
-1.41567311244054e-05
-3.20125053475195e-05
-1.67605614733323e-05
-3.43179512768788e-05
-1.42986648910959e-05
-1.36247161801786e-05
-1.09418247480436e-05
-2.71973285529982e-05
-2.13694086616275e-05
-2.62145312074038e-05
1.28928549050829e-06
-9.05172982335714e-06
-4.72168615702256e-05
-3.64811148844907e-05
5.39216477718069e-06
-1.05079905123588e-05
2.54123020641719e-06
-2.96221386602049e-05
-2.76587187227258e-05
-3.5944573548293e-05
-4.40001930529062e-06
-2.14854775908894e-05
-1.71515235330713e-05
-2.54945875477019e-05
-2.59690088756399e-05
-1.29691221943394e-05
-2.73104659593954e-05
-1.59257568973783e-05
-1.78426692583499e-05
-1.84940952055294e-05
-1.98818353925512e-05
-2.55111584241908e-05
-1.48242750786818e-05
-6.19849425193817e-06
-1.6049103274477e-05
-8.05906571317916e-06
-2.46912446476756e-05
-2.89112574007386e-05
-3.93909099505408e-05
-2.64614287914665e-05
-8.40428205049934e-06
-1.46501445579701e-05
-2.12472885046501e-05
-6.74310004272524e-06
-3.862158847924e-05
-4.50874919521361e-07
-3.02774464944365e-05
-2.3649056104344e-05
-9.29541824281569e-06
-5.31513630755326e-05
-3.42910937248351e-06
-3.00689600386592e-05
-2.51472229262292e-05
3.02136087376175e-07
-1.28076112758453e-05
-1.40073314650102e-05
-1.33534858061271e-05
-4.78925020431029e-05
-4.11202438849849e-05
-4.59488940287831e-05
-3.01395491973746e-05
-2.24118416718261e-05
-3.90433572511273e-05
-1.26421864203811e-05
-2.52263493579723e-05
-2.19135929733653e-05
-1.06430378124121e-05
-1.76689138782829e-05
-1.61114866953648e-05
-2.65566206203093e-06
-2.58561731807144e-06
-6.57135192955579e-06
-2.57281113661373e-05
-2.17998090558405e-05
-2.9286775849789e-05
-3.02968693727059e-05
-2.80661952457211e-05
-1.7853514105566e-05
-2.99821634212378e-05
-3.93168853843725e-05
-2.86981265769962e-06
-2.60836980657845e-05
-2.36567326310425e-05
-2.43047591949662e-05
-1.5666737817199e-05
-2.8605449315139e-05
-1.64953814634605e-05
-9.5903706468509e-06
-3.29238618077821e-07
-2.78278927811996e-05
-3.71109885476807e-05
-3.34163556960544e-06
5.55134138991134e-07
-1.98085729803941e-05
-3.99519751270788e-05
-2.44814497877784e-05
-4.17866665570366e-05
-2.30146439549359e-05
-1.59640785481614e-05
-1.54107492503162e-05
-4.75074503754738e-06
-2.84216833212817e-05
-1.91744939976381e-05
-1.299551160746e-05
-4.10353224326272e-05
-2.94001515627253e-05
-2.26660296820782e-05
-3.22024070888371e-05
-6.49755380044486e-06
-1.24507343469825e-05
-1.78771838905434e-05
-1.70259212843077e-06
-1.58736327197801e-05
2.02517248908652e-06
1.12763031721849e-05
-3.085069665848e-05
-4.21604514629415e-05
-1.68783838424979e-05
-3.3480579434138e-05
-3.12216507760911e-05
-2.95489210742779e-06
-2.90029610320583e-05
-2.3138394762912e-05
-6.01381687471999e-06
-2.11733280043685e-05
-6.32861484600978e-06
-3.84710685674869e-05
-7.41390466864817e-06
-1.47195245947587e-05
-1.98775936436185e-05
-2.13806058340998e-05
-1.97665106208602e-05
-2.94359811220882e-05
-2.15504899961176e-05
-1.18415223480216e-05
-8.56793959094716e-06
-2.06118603646451e-05
-9.86720805605352e-06
-1.86652048976739e-05
-4.06765242053725e-05
-3.01203949518992e-05
-4.53669469494884e-06
-2.54399320059731e-05
-1.83284148843871e-05
-3.249454904644e-05
-1.63467200488129e-05
-1.59974566777704e-05
-9.61384569514609e-06
-2.1826822114321e-05
-3.91200495173478e-05
-3.25435226919524e-05
-1.97893039715159e-05
-3.33543665491476e-05
-4.78060474978431e-05
-2.94958096794367e-05
-2.27001561353417e-05
-2.35761805854719e-05
-1.01036463952751e-05
-2.2410969412183e-05
-3.1177644988384e-05
-1.50265682130052e-05
-2.59079975680186e-05
-1.2208582372242e-05
-8.38592975830262e-06
-1.60477946459244e-05
-4.458174460962e-05
-3.04490590832757e-05
-2.65949907371225e-05
-1.62460134678632e-05
-2.42286721190114e-05
-2.37808413225555e-05
-2.24586248019595e-05
-5.09721951744567e-05
-1.4278785194638e-05
-1.67534231636332e-05
-1.45172829938864e-05
-6.04239841790758e-06
-1.05969207602994e-05
-3.31307628597885e-05
-2.1359617546313e-05
-3.20831414789954e-05
-7.26854371718844e-06
-3.14762873424037e-05
-1.89014053908137e-05
-3.37733930629651e-05
-2.88713558791493e-05
-5.4306304730848e-06
-2.60816379537465e-05
-3.03109647202446e-05
-1.1949948645898e-05
-3.29613743345868e-05
-3.04191352106384e-05
-1.34420394439554e-06
-2.44488182570192e-05
-2.71340330826415e-05
-2.56697858407079e-05
-3.56802567151293e-05
-2.40664337366961e-05
-1.65798132271816e-05
2.58604399937398e-06
-3.57333908980553e-05
-2.57411796389159e-07
-1.63729486980781e-05
-1.23511183918014e-05
-1.94923786759604e-05
-1.75522178052867e-05
-2.39424552575133e-05
-2.68535224083969e-05
-3.6846819560112e-05
-3.16958185200208e-05
-2.96995975451606e-05
-2.0366916653827e-05
-4.08103119646427e-05
-2.31185733841919e-05
-2.71449849718373e-05
-2.24801033915889e-05
-2.08781455536528e-05
-3.2101833765437e-05
-2.04431667479841e-05
-2.67319554245393e-05
-1.8677511937682e-05
-1.89632557713867e-05
-3.62440826116562e-05
-1.46250157344443e-05
-4.90008277577875e-06
8.80922621506846e-06
2.97780406602473e-06
-3.25550090092758e-05
-8.9570562770899e-06
-1.03561228545823e-05
-1.05554160846485e-05
-3.86331296361019e-05
-2.7773439914081e-05
-1.85057795691719e-05
-3.08915108703119e-05
-3.08093202977016e-05
-9.00454624433559e-06
-1.72065309874666e-05
-3.46773207200341e-05
-1.42048866091292e-05
-1.40471177244216e-05
-1.9218519066443e-05
-1.05171903250419e-05
-5.25074490326089e-06
-7.39829322601754e-06
5.94009790376708e-06
-4.1453116234752e-05
-1.60068336342601e-05
-9.95144999948215e-06
-3.86839921780971e-06
-4.73227293973522e-05
-1.26876136176819e-05
-5.53206016902611e-06
-3.09459879333931e-05
-1.72138028033489e-05
-2.87011526968989e-05
-7.53851704526742e-06
-8.79924375784721e-06
-3.13102566174127e-05
-1.34304601129933e-05
-2.32128572615207e-05
-2.29026529185683e-05
-1.81363163108601e-05
-3.98822333155649e-05
5.80846374506524e-06
-7.07102603855544e-06
-2.83565769313789e-05
-4.29037369731104e-05
-8.0007895015142e-06
-8.52323728566027e-06
-1.26722732615881e-05
-2.9956453699191e-05
-4.31744050178589e-06
-2.65989096959187e-05
-2.26422236270165e-05
-4.1983312925908e-06
-9.54681965291557e-06
-2.05524973733561e-05
-1.79098333884393e-05
-1.81119397895154e-05
-2.36676202499873e-06
-3.86766285986462e-05
-1.80104364731376e-05
-3.83431009936947e-05
-2.52217419776332e-05
-1.03104044191246e-05
-7.0264426360059e-06
-2.196024258432e-05
-1.28698327286257e-05
-1.95400182292798e-05
-2.03476234280218e-05
-1.78529751324003e-05
-2.30199368342189e-05
-5.10214406656703e-06
-1.77417672211283e-05
-1.11959302132911e-05
9.692339605106e-06
-3.63920852490305e-05
-1.9206595407903e-05
-2.52099155041715e-05
-2.4469547574341e-05
-7.94253451683084e-06
-2.63057132269652e-05
-2.89700219354932e-05
-8.18211846038899e-06
-1.9713977339753e-05
-2.51903181659141e-05
-2.8588962368441e-05
-3.57424209088975e-05
-5.87989044250492e-06
-2.58475138349674e-05
-1.94234998428553e-05
-1.5701904967577e-05
-3.42772425004614e-05
-3.06589451369219e-05
-1.98725799669639e-05
-4.17778829229932e-05
-3.60109721821601e-05
-8.7061230000148e-06
-8.00244033122798e-06
-2.21805587169539e-05
-3.06347970398497e-05
-1.21134822577437e-05
8.73460187137308e-07
-2.68132762478941e-05
-4.09600801894855e-05
-1.04582163785636e-05
-2.66972999900237e-05
-3.09142084023551e-06
-3.11192258486542e-05
-2.61081673257289e-05
-3.05312464839125e-05
-3.25889394408619e-05
4.62791674267268e-06
-2.11933131056805e-05
-2.54129932888439e-05
-3.6768992291531e-05
-1.75659665179752e-05
-2.55169526429023e-05
-2.24484409041273e-05
-1.84238437542128e-05
-4.72580552266555e-05
-3.74854433061509e-05
-1.48195054543893e-05
-5.66456021433876e-05
-7.99171487383483e-06
-4.22207997256904e-05
-5.41112572854091e-06
-4.61928129582257e-05
-1.04306152732185e-05
-2.13172497285266e-05
-2.37952104096434e-05
-1.49850601053868e-05
-2.63519978669558e-05
-5.87071684186435e-07
-2.32539548695356e-05
-2.4850627519982e-05
-6.99851817647216e-06
-3.67775682952521e-05
-1.7389559300404e-05
-2.23315148188551e-05
-1.6703815217312e-05
-3.09809971719455e-05
-2.49440557905243e-05
-4.01771930374703e-05
8.98278882460129e-06
-8.61892600171086e-06
-1.22225093028219e-05
-1.31939752057415e-05
-2.08389139348647e-05
-1.7197854138413e-05
-2.08431431483843e-05
-7.2287395370785e-06
-2.10112999107847e-05
-1.77229478896359e-05
-2.37270556331621e-05
-9.32445761746364e-06
-6.26992860692715e-06
-1.82839268975185e-05
-3.15180859546299e-05
-7.20590983339649e-06
-7.01721062432719e-06
-1.44215371065818e-05
-7.09967025435201e-06
-1.09906803127253e-06
-1.95140176273485e-05
8.00933772846693e-07
-4.49985603891434e-06
-2.72013142317278e-05
-1.60047572482962e-05
-2.2330865782334e-05
-1.67337651931196e-05
-9.78186265896681e-06
-2.96269037890943e-05
-3.30368841561965e-05
-3.29034830955768e-05
-2.90572968770074e-05
1.46010356282929e-06
-3.40987917447412e-05
-3.48176220239141e-05
-1.33089677671925e-07
-3.77648996756036e-05
-1.4236976424375e-05
2.06645116044191e-06
-2.1921493383447e-05
-3.59197647180337e-05
-1.45841770236086e-05
-3.06253419136483e-05
-1.05068601761334e-05
-3.68472057510237e-06
-8.86519197168236e-06
-3.0364522049226e-05
-6.18541718834847e-06
-1.27721829933692e-05
-3.13698279938673e-05
-2.57300630302732e-05
-9.51091473096558e-06
-2.00765628690768e-05
-3.2307803311832e-05
-3.32190857823022e-06
-3.06044937609611e-06
-1.75486928001968e-05
-2.17232099035962e-05
-3.39291806052045e-05
-7.93158727684632e-06
-3.629592879833e-05
-2.5895803339158e-05
-7.11865957702597e-06
-2.04440641688955e-05
-3.31987750874575e-06
-1.96520911617343e-05
-6.55229641194778e-06
-3.51891639954739e-05
-2.29563966490036e-05
-1.47048241365706e-05
-1.96131789022671e-05
1.10713964277551e-05
-4.41678184700382e-05
-3.8193933751967e-05
-1.17133107401293e-05
-4.08136235759589e-05
-1.96108522420381e-05
-1.72940988327302e-05
1.78394996105041e-06
4.13038985696939e-06
-3.25709552189112e-05
-1.82386822392228e-05
-1.95921557353461e-05
-1.91932700203441e-05
-1.69359216523174e-05
-2.47009037775474e-05
-1.0816471048115e-05
-3.6600269465425e-05
-1.51032435676884e-05
-3.13690433624628e-05
-2.7705456800416e-05
-2.39525057835605e-05
-9.36637360639385e-06
-1.51328414244481e-05
-2.3088696444881e-05
-9.42756170778654e-06
-5.247848211731e-05
-3.48760106668158e-05
-1.45491320686819e-05
-1.30994097490272e-05
-2.94196830431855e-05
-1.65564242781584e-05
-9.41837908267913e-06
-2.21497440988489e-05
-2.20019646626383e-05
-3.56178804418645e-05
-2.47938958621469e-05
-1.29598460890006e-05
-2.53931337615741e-05
-3.22567206361862e-05
-4.03070982543096e-06
-2.80333179913578e-05
-2.48788230592148e-05
-2.55651988500358e-05
-4.13589160757647e-05
-1.83862564199092e-05
-1.98474543313582e-05
-3.3861922186301e-05
-2.65824887367898e-05
-2.34094403458518e-05
-7.08417429434369e-07
-1.57885003615268e-06
5.36275021343184e-06
-1.91948117370939e-05
-4.17380765652576e-05
-2.61365196942365e-05
-1.9066190234916e-05
-1.67275692494192e-05
-6.4457497749045e-06
4.6246278669471e-06
-3.47351033544348e-05
-2.00233968457933e-05
-1.92621223630554e-05
-1.28350383303899e-05
-1.30780194691765e-05
-7.21134835205611e-06
-2.14505460957351e-05
-1.65620641112173e-05
-2.36446409095163e-05
-3.90602773541547e-05
-1.05960359572895e-05
-1.7344148616001e-05
-4.57408906150306e-05
-3.0048617681874e-05
1.67506363473767e-07
-3.62727902348676e-05
-7.86229798956656e-06
-2.09979687500921e-05
-2.30613785402604e-05
-2.28272229413164e-05
-2.78338598552786e-05
-1.58311587724149e-05
-1.01781637472042e-05
-1.07240482888221e-05
-3.87578977338507e-06
-1.35592221529993e-05
-1.5245516377619e-05
-1.64996706710664e-05
-7.50506202830635e-06
-1.24211954471002e-05
-2.79945968783814e-05
-1.44130829036441e-05
-2.13963873499923e-05
-4.36840717814525e-05
-2.23412731492821e-05
-1.81841658175194e-05
-1.43014505836651e-05
-1.0109613703621e-05
-2.80585699342856e-05
-2.74590879078278e-05
3.92349625077903e-06
-1.72290042575962e-05
-1.32173050690616e-05
-1.66559800620428e-05
-2.69219435273221e-05
-3.4899108184773e-05
-7.40321831144376e-06
-3.16957858872653e-05
-3.18674653595116e-05
-1.50718211980856e-05
-1.24599010104705e-05
-2.26161118498411e-05
-1.31610991085703e-05
-2.77127661546036e-05
-1.40992404328137e-05
1.54049319558793e-05
-2.45809160584879e-05
3.32566018308872e-06
-1.04341126218999e-05
-1.31419264521146e-05
-2.53626205298002e-05
-1.24027379040097e-05
-1.06803849717059e-05
-1.60290593332088e-05
-3.99354355104488e-05
-1.53161282408165e-05
-1.11271509262009e-05
-3.06916442822314e-05
-2.2799048353689e-05
-1.70572556858992e-05
-3.66087467295901e-05
-1.92416040629795e-05
-1.78312704607372e-05
-1.70824633137716e-05
-1.9419340908315e-05
-1.28686385866215e-05
-1.45488608916808e-05
-1.74975873888095e-05
-3.95707076790649e-05
-1.95940327715315e-05
-1.71335503140085e-05
-1.52516585750977e-05
-4.03881687429149e-05
-2.79759128732932e-05
-1.1110332788949e-05
-1.98281401643758e-05
-6.4641935570455e-06
-3.59265757268241e-05
-2.43422089091068e-05
-1.01306697298485e-05
-2.03434317867218e-05
-2.84898054498003e-05
-4.14464141250851e-05
-1.59571292084874e-05
-1.04738603577957e-05
-2.20340476244643e-05
-3.20396383360846e-06
-2.84114007623166e-05
-1.63739188775554e-05
-2.05128500514714e-05
-2.90603160746642e-05
-2.32101667966316e-05
7.15440157170591e-06
-2.08418299868941e-05
-1.40014596037109e-05
-1.17974606394809e-05
-2.82687866500797e-05
-3.1524947245676e-05
-1.7120958653981e-05
3.4729188248647e-06
-2.73202991733905e-05
-1.59002125228095e-05
-6.12476905089671e-06
-1.23292936332763e-05
-3.22806841701454e-05
-1.82449510613983e-05
-3.89327553206782e-05
-2.5932378856315e-05
-5.10960295662093e-06
-1.848956783869e-05
-2.44139750114071e-05
8.51950409556379e-06
-2.14266736490886e-05
-2.78085344697828e-05
-3.74122189123769e-05
-3.7289367909543e-05
-1.43016845014482e-05
-1.67708390570109e-05
-3.28703505132561e-05
-1.83071064770971e-05
-2.5624162366718e-05
-1.74671877053511e-06
-1.4304266418653e-05
6.31093843136474e-06
-2.23497748946053e-05
-1.14700153400867e-05
-3.84804878770764e-05
-1.83871198824272e-05
-4.7310775627612e-06
-4.05431228843836e-05
-2.30061675834659e-05
-1.5021210519021e-05
-3.42599136827724e-05
-3.65107849798558e-05
-2.73369291505166e-05
-5.28550421163563e-05
-3.03707895396171e-05
-3.00092359767714e-05
-3.74570613956528e-05
-3.0552233872102e-05
-3.97753834120881e-05
-3.83609237490814e-05
-1.8797101926165e-05
-3.17676799384828e-05
-1.38336403571991e-05
-5.8344642737805e-06
-2.20813788211183e-06
-3.40447136596192e-05
-4.09269108848712e-05
-1.82793351957473e-05
-1.98012875719388e-05
-2.20290626694364e-05
-1.67696416452048e-05
6.6430542260199e-07
-2.41916467326317e-05
-7.78231374553139e-06
-3.9924627121279e-05
-2.69795645706145e-05
-2.99600953913e-05
-3.7461231734675e-05
-1.67101520990723e-05
-3.49552469123262e-05
-2.60229206214065e-05
-1.33173428404689e-05
-6.90988974823833e-06
-3.1476634635627e-05
-1.56616059719616e-05
-2.5183257422771e-06
-2.99851335862659e-05
4.65154728247759e-06
1.28350501365924e-05
6.42479047288259e-06
-8.56829546917596e-06
-1.91848942659623e-05
-6.53256476279339e-06
-2.11548965221144e-05
-3.27579052291944e-05
-2.09687616950485e-05
-1.99117178569567e-05
-3.23572224455861e-05
-3.00559221036354e-05
-2.70219651098016e-05
-1.24989215295784e-05
-2.7193612991355e-05
-1.93492515728263e-05
-4.8918890609508e-05
-1.03890841076075e-05
-1.17694607430243e-05
-2.6129709520727e-05
-2.07998514489511e-05
-2.21532329640983e-05
-2.37498942352127e-05
-4.06575144829356e-05
-1.68777610068612e-05
-1.46284625187201e-05
-1.31136249043414e-05
-1.92648267629318e-05
-1.5577752841852e-05
-3.20246270407596e-05
-1.22807990892389e-05
-1.7918253782748e-05
-2.49648770747801e-05
-2.13887248699523e-05
2.36892637442663e-06
-2.36601174289861e-05
-1.70613251485186e-05
-3.34661204150674e-05
-8.43283160886468e-06
-2.43748585448267e-05
-2.95481912728139e-05
-2.17905597114164e-05
-1.66787866157742e-05
-1.33049790940385e-05
-1.1860245693848e-05
-2.99692799274694e-05
-2.28185388082925e-05
-7.44169213745345e-06
-2.35014615630632e-05
6.78633373887157e-07
-1.29859241033388e-05
-2.77675378797023e-05
-6.00909605383888e-06
-2.74785170698319e-05
-4.07965791171892e-06
-1.4114118056018e-05
-4.46032224694186e-06
-2.78978063963795e-05
-1.09023887592407e-05
-6.2747406809743e-06
-1.06304806293833e-05
-3.22635196970862e-05
-2.70311017455533e-05
-2.82747501793258e-05
-9.33164350324578e-07
-5.50314788061524e-06
-1.22009709891045e-05
-2.07163229658813e-05
-2.37761547158899e-05
-4.47363174170803e-05
-2.2495136557771e-05
-3.12959640600454e-05
4.04230533307982e-06
-1.55570368717773e-05
-2.53450158641093e-05
1.17225003769432e-05
-1.69494703829779e-06
-5.87196278984809e-06
-2.02838112718522e-05
-1.58988757285329e-05
-2.02622607399641e-06
5.12315919233259e-06
-4.64170773588313e-05
-5.56349253788611e-06
-2.01561363341327e-05
-1.42665474043557e-05
-2.08868319426745e-05
-2.46561012805375e-05
-2.2321247641379e-05
-6.49310650616936e-06
-4.60373615901172e-05
-1.40314327645633e-05
-2.69240818274736e-05
-4.68169756138614e-05
-1.4349520942896e-05
6.59015658169741e-06
-3.90069722800143e-05
-3.66279633903898e-05
-4.4095960815813e-05
-4.05393968236844e-05
-6.20716092741962e-06
-1.67131013449774e-05
-1.40354573999746e-05
-1.20466372899749e-05
-7.84028501837987e-06
-1.99287806907705e-05
-4.55844757485192e-06
-3.14678945999013e-05
-2.93667843950144e-05
-1.21903907163275e-05
-3.46574039614108e-05
-4.20892057322525e-05
-3.85387601371093e-05
-9.26914052769925e-06
-2.53589163229225e-05
-9.34638110724813e-06
-2.54218025244911e-05
-2.31106230873971e-05
-1.89540877615689e-05
-2.30369251669348e-05
-3.37915649251419e-05
-1.37260225922364e-05
-2.45552179458284e-05
-7.98796919701227e-06
-2.11864160126342e-05
-2.03596807116798e-05
-2.10023489413013e-05
-2.00513710601128e-05
-7.24771436114807e-06
-1.78463236937565e-05
-2.21267197137237e-05
-3.91011581768536e-05
-3.3225262045423e-05
-2.37703236521095e-05
-2.46462211774228e-05
-3.8125406559486e-06
-3.34564402210388e-05
-2.67880330662858e-05
-1.2739210257511e-05
-3.11122388855597e-05
-2.4388634115209e-05
-3.24460978685722e-05
-2.94084302378665e-05
-4.55143841199271e-05
-1.75260582439062e-05
-1.44636259399676e-05
-2.93169640148809e-05
-2.71467400166502e-05
-1.64162146449919e-05
5.92600136496464e-06
-4.27613406555281e-05
-8.30729839631845e-06
-1.73616777724488e-05
-3.25455717856909e-05
-5.42329438626808e-06
-6.97554618995629e-06
-1.36479929663533e-05
-2.96459940717094e-05
-1.14293398360752e-05
-1.77275139138594e-05
1.06190277591542e-05
-2.59195351259439e-05
-2.61052818521922e-06
-2.24591540031132e-05
-2.81504485382108e-05
-1.24660751082891e-05
-2.69452469171964e-05
-1.34510497061628e-05
-2.46871382650783e-05
-3.81563752995953e-05
-3.08216936063904e-06
-2.47717995121538e-05
-2.76698849559837e-05
-6.91216888997686e-06
-7.94432351008153e-06
-4.0349352153956e-05
-2.07983403934347e-05
-2.10289248279828e-05
-4.7548945947277e-05
-3.53214241111122e-05
-4.02091506966551e-05
-1.93690710272081e-05
-1.86454888617968e-05
-6.34322236445712e-06
-2.10158866671462e-05
-2.28542131377456e-05
-8.75688660316681e-06
-1.27529929399533e-05
-1.31927000701307e-06
-3.92564417792898e-06
-1.68958538127912e-05
-2.31122300040863e-05
-2.282190695635e-05
-2.65793091647629e-05
-1.25522086873552e-05
-2.4462351982992e-05
-3.04047278934274e-05
-2.74349750662876e-05
-3.01460571790284e-05
-1.10244895661241e-05
-3.33469232518017e-05
-7.67806213120713e-06
-4.52947588234831e-05
-1.21826098799366e-06
-2.57895602944957e-05
-4.39884449880932e-06
-1.20458211736606e-05
-1.58552652615318e-05
-3.91868445886479e-05
-2.62548869604913e-05
-4.59507601673258e-05
-3.35389611556631e-05
-3.66432546100056e-05
-4.47700945713923e-05
-2.80606552584834e-05
-3.12040461897549e-05
-4.75783212716318e-05
-1.49405728149289e-05
-1.30589524191511e-05
-2.1779805440729e-05
-1.30861588019453e-05
-1.88985777091687e-05
-3.1877127811631e-05
-5.91352615634476e-06
-2.89019048423815e-05
-2.40014402954194e-05
-5.58596831210972e-06
-1.00151056454013e-05
-7.97526587508253e-06
-5.27967861217354e-06
-2.02830021501251e-05
-4.16366571589844e-05
-2.40557459800798e-05
-3.81693655302555e-06
-2.34340017443243e-05
-1.92942059913682e-05
-2.4114498336667e-05
-2.51924941158884e-05
-1.88719538838393e-05
-2.78298349561524e-05
-1.43999537422291e-05
-7.90711897645757e-06
-2.72991486607538e-05
-2.56660495551027e-05
-3.72858938348569e-06
-1.16573637242641e-05
-2.18958192358752e-05
-1.38923923767966e-05
-1.21086365679963e-05
-1.62079518271056e-05
-2.42327500344434e-05
-1.52600805703469e-05
-3.6831786346862e-05
-5.44959030937862e-06
-2.13769300703659e-05
-3.47836106628626e-05
-3.05928560120013e-06
-2.30879543625318e-05
-4.83597910388994e-06
-1.77269713553473e-05
-1.48095660536542e-05
-1.52436284483389e-05
-1.99649354842834e-05
-1.42387565066174e-05
-3.4385316033734e-05
-4.22173644001778e-05
-4.73159629132985e-05
-3.40691041268805e-05
-2.17873386723215e-05
-2.85380445816208e-05
-3.81829535432198e-05
-3.91222935844695e-05
8.19197054720422e-06
-1.73494793554007e-05
-3.62310668830942e-05
-1.59134277894126e-05
-1.51336212762495e-05
-2.18194154870502e-05
-1.97603638424518e-05
6.92767066438036e-06
-1.57780836704501e-05
-1.9187237493209e-05
-3.21218232700684e-05
-2.49726813054445e-05
-1.64182074799135e-05
-4.92629049685464e-06
-3.75756653937351e-05
-2.79700463226425e-05
-4.78829006644755e-05
-4.57581381515113e-05
-2.63384450165132e-05
-3.88304675796779e-05
-2.71649535206023e-05
-1.3865132958051e-05
-1.33163808437586e-05
-2.7492939773625e-05
-3.64945623398471e-05
-3.16749381732531e-05
-3.42798589934897e-05
-3.68304872011437e-05
-3.03397497293427e-05
-1.35065406776935e-05
-2.62572651236427e-05
-1.60007624083189e-05
-1.21340907740563e-05
-2.59327656223586e-05
-9.10596430342839e-06
-2.48656672231569e-05
-2.08353900692562e-05
-2.33550768274004e-05
-1.57984326011003e-05
-2.89363940645288e-05
-4.79215744183174e-05
-2.35486134125147e-05
-4.38083480990609e-05
-2.65612874010147e-05
-2.74886367315385e-05
-2.18509614535942e-05
-1.83327474108397e-05
-1.13881793827333e-05
-2.10728519224958e-05
-4.98150008693643e-05
-2.23795097451389e-05
-2.02928377609214e-05
-2.49466933918598e-05
1.97547144839399e-06
-3.11280313387459e-05
-2.93614024875575e-05
-2.48625763795483e-05
9.39930129676411e-06
-1.4478666556982e-05
-3.02005165465769e-05
-2.86831291317702e-05
-2.80490154177502e-05
-1.7674571622279e-05
-1.5273036402921e-05
-4.72595852033489e-05
-2.64190554790172e-05
-4.05705840746142e-05
-2.58183288867642e-05
-4.09197416669439e-05
-1.16996586689905e-05
-2.69236194517352e-05
-3.24189948076105e-05
-4.91954411975671e-05
-3.24696531743044e-05
-1.3280179071738e-05
-2.68121371144935e-05
-1.60036573915804e-05
-7.52002733350829e-06
-2.70155583923477e-05
7.8201875187432e-06
-2.71759617566934e-05
-1.09583197283263e-05
-2.39044034360661e-05
-4.44602664650583e-06
-1.38670842294503e-05
-3.21015863024399e-05
-8.10703219473961e-06
-2.0108313466342e-05
-2.44079849106162e-05
-2.9235520199671e-05
-1.37747731450884e-05
-1.64299495326283e-05
-2.73801054539613e-05
-8.98137309818897e-06
-2.17846459674082e-05
-2.70735177266227e-05
-1.32900954030101e-05
-1.25460767319608e-05
-2.33019078338983e-05
-2.99066101828171e-05
-2.80334790747709e-05
-1.34399284339956e-05
-1.08765091277396e-05
-2.11985103500346e-05
-2.60183510393242e-05
-2.32206733226282e-05
-3.53255565906522e-05
1.18167961181443e-07
-1.42666148900972e-05
-3.00845832327613e-05
-1.11199710727545e-05
-3.68547483229223e-05
-1.11294423462387e-05
-2.49537087630396e-05
-4.55633537978399e-05
-1.11390180266404e-05
-2.14424901885425e-05
-7.09213249992455e-06
-1.72882116857459e-05
-6.85106109765895e-06
-1.32059745021132e-05
-1.37417708694566e-05
-2.08050642337184e-05
-6.84441121402423e-05
-2.96045618921023e-05
-1.5257989501282e-05
-1.38770533507288e-05
-1.4951369332875e-05
-4.11698473653224e-06
-1.88476082391057e-05
-2.53359471915324e-05
-1.96233069402984e-05
-1.37556198147132e-05
-2.99825962904297e-06
-2.13340966614914e-05
-2.38698626379374e-05
-6.49117244767991e-06
-3.5582638938787e-05
-1.5013196863825e-05
-2.67248852035368e-05
9.67058719355217e-07
-1.12962979705603e-05
-1.17414574726841e-05
-1.87722595307069e-05
-1.75381251720213e-05
-2.26530784921655e-05
-2.62601774265239e-05
-2.98352158891434e-05
-1.76997375391971e-05
-2.50471953793269e-05
-2.382183641502e-05
-1.13300804652105e-05
-3.20916056721788e-05
-1.21504117969215e-05
-1.67215624361759e-05
-1.58290756668493e-05
-1.78566269386106e-05
-2.57729919092904e-05
-2.73411024229607e-05
-8.68541039107388e-06
-9.80269719227216e-06
-1.85895839765848e-05
-2.21958740187056e-06
-2.74501329650709e-05
-2.30144301592096e-05
-2.0954106577885e-05
-4.56612454014422e-06
-3.52107650566325e-05
-4.77780925532212e-05
-1.60021981361983e-05
-2.02477134705401e-05
-3.71556295305183e-05
-3.79517298502982e-05
-2.53306849703883e-05
-4.07306745192241e-05
-3.32433806613105e-05
-1.35030703835517e-05
-2.45119813318789e-05
-3.0716552632426e-05
-2.30613664526652e-05
7.04864657809238e-06
-2.42309815474309e-05
-5.89959456942229e-06
-3.25805989608266e-05
-2.98444948037201e-05
-9.28553596135435e-06
-1.0193595784034e-05
-3.63522512819311e-05
-4.46211697235817e-05
-1.59860738800297e-05
-4.47709457720933e-05
-2.71311549009089e-05
-3.24893954238088e-06
-2.70333347614144e-05
-3.69211260777412e-05
-2.4504366731327e-05
-3.19319461748429e-05
-2.76078379801919e-05
-2.24017442381446e-05
-3.1518832129531e-05
-4.98107405915303e-06
-1.2163943167515e-05
-5.31512285256531e-06
-2.59190142674598e-05
-5.41678518155714e-06
-3.2769138414698e-05
-3.2560343559581e-05
-9.40815625926648e-06
-6.04988741156613e-06
-1.46232041905926e-05
-1.17586964170873e-05
-2.43032101534208e-05
-1.0042626887782e-05
-4.33784745627787e-05
-2.30708425805737e-05
-2.82836619525577e-05
-2.72521350590744e-05
-4.28687056215372e-05
-2.35269317374129e-05
-2.05398712400179e-06
-9.82582514532743e-08
-2.51514781976774e-05
-8.83696391022866e-06
-2.65307816315501e-05
-1.90882556274297e-05
-3.16571497549854e-05
-1.90834649167022e-05
-1.42258256343495e-05
-4.11965361752402e-05
-1.32353935257275e-05
-1.58593480271258e-05
-1.74567123605636e-05
7.89986504554389e-06
-2.06856574993064e-05
-2.78047295590416e-05
-4.54345052577639e-05
-2.12941278305829e-05
-2.42974981471613e-05
3.17163601139041e-06
-3.59750082695116e-05
-2.11089964024889e-05
-1.59210915690823e-05
-2.6776835936056e-05
-5.021767539742e-05
-3.8691102747092e-05
-9.87208491380146e-06
-1.20982714168571e-05
-3.80682093355295e-05
-1.71645919179612e-05
-1.37567061666484e-05
-1.41203123552771e-05
-1.02193723120603e-05
-6.6992337048298e-07
-1.22062998820287e-05
1.68990996166113e-06
-4.00877260143267e-05
-2.97783073533787e-05
-1.43410166576216e-05
-3.07922622219278e-05
-5.35397270058662e-06
-1.84693956107842e-05
-7.48702517833653e-06
-2.24799160303158e-05
-3.80802381358058e-05
-1.19608138755032e-05
-1.0394278038345e-05
-8.87951615335559e-06
-9.86376463758691e-06
-7.46180546763656e-06
-1.58616033631329e-05
-3.32781900790623e-05
-4.47825165361722e-05
-2.53116456966385e-05
4.99615065339402e-07
-5.36643421668453e-06
-2.36726066400415e-06
-1.46709170292758e-05
-3.99001399974427e-05
-2.06632898066644e-05
-1.89533765262162e-05
-3.75145777654601e-05
-1.14338387692943e-05
-1.76632891283394e-05
-9.36405677400888e-06
-7.03912859629433e-06
-3.64200251294171e-05
-3.85214986075825e-06
-1.24152500698436e-05
-7.81719953889603e-06
1.17113410131915e-06
5.79490898383857e-06
-1.19762376150539e-05
-1.80925672172002e-05
-2.57685869899044e-05
-3.09449671813761e-05
-9.28997334396539e-06
-2.06527350009408e-05
-1.54910922573199e-05
-1.12790952703596e-05
-3.6857200758672e-05
-1.1459326589997e-05
-2.12860850145099e-05
-4.2395287647243e-05
-2.38168687571365e-05
-7.94975111972354e-06
-2.20691798242683e-05
-2.39044735621506e-05
-2.16521179632689e-05
-3.28948939751953e-05
-4.10178688016657e-05
-1.87411343446261e-05
-2.84543845589354e-05
-2.66016938327331e-05
-2.16318672018009e-05
-6.62313830100605e-06
-2.86201115584099e-05
-3.22110767054173e-05
-3.24941272631381e-05
-2.86760950794021e-05
-1.83345884352909e-05
-2.89732366624966e-05
-2.13878827481409e-05
-4.21127447421647e-05
-3.82739286784116e-05
-2.48804818401796e-05
-1.90640497375039e-05
-1.86806831813903e-05
-2.11995252066998e-05
-2.83607905093873e-05
-3.36670233012376e-05
-3.40990042047541e-05
-2.51341511882849e-05
-2.40819939448474e-05
-3.56923932322129e-05
2.76267198013927e-07
-1.94616720544591e-05
-2.65460154314925e-05
-3.71758991365174e-05
-2.37244273172433e-05
-1.50249614103961e-05
-7.74006208205835e-06
-2.94287406605028e-05
-2.36770065486751e-05
-2.43415329775545e-05
-1.94032652491335e-05
-2.81555583753101e-05
-2.00455549436226e-05
-9.31792493651038e-06
-3.73614173669527e-05
-2.66411244131872e-05
-5.39400012625109e-06
-3.09749541914556e-05
-2.28986087616399e-05
-1.23229467191729e-05
-2.67284002765517e-05
-1.87889692254868e-05
-3.74161979382903e-05
-1.76416960763128e-05
-2.62913685300258e-05
-2.54756989087726e-05
-9.9449004801095e-06
-2.44209203706609e-05
-2.21136707012657e-05
-1.86354913246708e-05
-3.79815439377167e-05
-2.68589117217729e-06
-5.66840930523686e-06
-5.48742719195041e-06
-3.81079895135054e-05
-3.59208876213318e-05
-1.90467918436186e-05
-7.60486686142403e-06
-2.30609510355812e-05
-2.84317573732941e-05
-1.87372787842157e-05
-7.27898298459921e-06
-2.80070028769812e-05
-1.8472111128899e-05
-2.10649075441751e-05
-2.12235166873511e-05
-2.91703626168386e-05
-1.13913271875341e-05
-6.77773610098555e-07
-1.96490582490534e-05
-2.33230502247727e-05
4.06972929648343e-06
-1.82846170098736e-05
5.10860699856805e-06
-3.7632956377476e-06
-2.47273695851655e-05
-2.69766914630092e-05
-2.90719594066656e-05
-3.40454482112811e-05
-1.36259026612563e-05
-1.64708068870494e-05
1.66764981908583e-05
-3.80306773280705e-05
-1.80597921243073e-05
-3.06069685269549e-05
-3.17686795097615e-05
-3.7430928949018e-05
-3.9486552594289e-05
-1.77457089308638e-05
-2.86932724169831e-05
-3.46858989082373e-05
-3.14650001442795e-05
-2.3059133547917e-05
-3.251718700549e-05
-2.15001240224034e-05
-1.11745510567002e-05
-1.41324044858051e-05
-4.46011811537786e-05
-1.20762565954055e-05
-2.12244183825698e-05
-2.07476539183492e-05
-2.18688072368525e-05
-9.75558261167193e-06
8.04193693003287e-06
-2.51833951238881e-05
-1.71093640995066e-05
-2.61248520839394e-05
-1.59136035018558e-05
-3.21006201568994e-05
-1.8237159432153e-05
-5.37238458391298e-06
-2.09843274252458e-05
-1.86040934098267e-05
1.00482449502752e-05
-1.90420422539394e-05
-3.72333516390671e-05
-4.42216747148549e-06
-2.53157536558429e-05
-2.45472260211587e-05
-2.88651298940268e-05
-2.19445726326989e-05
-1.36656733939199e-05
-1.88478579393527e-05
-4.1671154427683e-05
-2.56228100379915e-05
-2.41594037928877e-05
-3.72198201527946e-06
-2.94098046622529e-05
-1.144578052948e-05
-2.01439502094296e-05
-1.40046512682789e-05
-3.70986178981226e-05
-1.9347227778923e-05
-3.21710536393395e-05
-2.35279697800507e-05
-3.18213066862601e-05
-2.36103856451784e-05
-7.7560874000581e-06
2.87212538063284e-06
-2.32646937179107e-05
-2.78909547422949e-05
-4.62749738655137e-06
-1.15487775234146e-05
-1.15151950088989e-05
-1.24207423541435e-05
-4.43656503055025e-05
-4.00135613294706e-05
-2.9775793490584e-05
-2.2012685869321e-05
-2.06358604675957e-05
-1.12653369261441e-05
-1.15185728873692e-05
-2.27909378084638e-05
-3.9169975892971e-05
-5.08419290865596e-05
-1.1748531168314e-05
-1.59729432714896e-05
-3.50069827167248e-05
-2.49019768565578e-05
-2.14147149464274e-05
-4.97767170577048e-05
-1.02337080600757e-05
-1.8564795568033e-06
-1.6777800367232e-05
-3.0414100225392e-05
-1.06244112013959e-05
-2.35666307701614e-05
-3.53077508720516e-05
-3.96995695883718e-05
1.2026684626905e-06
-1.10853017711197e-05
-1.6735553717139e-05
-1.94034464978197e-05
-3.46670402275856e-06
-1.99171937032414e-05
-2.0157705880933e-05
-2.22062780399071e-05
-3.69499372551302e-05
-1.60788908650076e-05
-3.16825321582288e-05
-2.75528200857303e-05
-1.91929224301034e-05
-1.85088776258685e-05
-1.53914325913458e-05
7.78426748912116e-07
-1.85310774197293e-05
-3.04949130926977e-05
-3.99769007140316e-05
-1.80092098829729e-05
-1.3378050365901e-05
-2.52639534498727e-05
-3.90604989685764e-05
-1.6378194665795e-05
-6.67915624109625e-06
-1.52025953986668e-05
-1.81345158972307e-05
4.49101311900053e-06
-1.62122218609924e-05
-1.59529802888045e-05
-1.88296115992148e-05
-9.24382742336838e-06
-2.10831364370756e-05
-1.54807463959023e-05
-1.09703450585519e-05
-4.60101894514442e-06
-1.16232703693339e-05
-8.45423980571797e-06
-3.59996400923107e-05
-2.02396947619658e-05
-4.52655746484244e-05
-5.62611600118998e-06
-4.65735665999525e-05
-2.20892732822174e-05
-1.88570616134585e-05
-4.34296969803796e-05
-3.28309529958513e-05
-1.21555398359144e-05
-1.25394555872915e-05
-7.53236824504522e-06
-1.33352320029091e-05
-3.00741767789912e-05
-2.94426505899662e-05
-1.1908585648903e-05
-2.39827720013928e-05
-1.92526211518985e-05
-1.89853563767195e-05
-2.76327634787644e-05
1.22487332317611e-05
-1.17900431177999e-05
-3.98751857938455e-05
-1.32118275749799e-05
-3.06130389377831e-05
-2.79091670197148e-05
-1.0432050754953e-05
-3.97134491140185e-05
-3.08674050324412e-05
-1.44765443275129e-05
-1.66484627090115e-05
-9.59774614174603e-06
-8.02258973617741e-06
-1.64437635185973e-05
-1.41905616989907e-05
-1.25542627011476e-05
-1.45793768187958e-07
-1.53827039927578e-05
-1.87861779684464e-05
-5.03914776056832e-06
-9.18997948954718e-06
-2.79566192945863e-05
-2.5952684060466e-05
-1.91091377964163e-05
-1.15700018206544e-05
-2.02030876817714e-06
-3.1942454849181e-05
-3.90059299570722e-05
-3.76837510018521e-05
-2.04138014393543e-05
-1.85625800742821e-05
-1.1304313888831e-05
-3.84821335500873e-05
-3.57084955095733e-05
-2.3061009213e-05
-5.89999568249352e-06
-1.50807491913145e-05
-1.82107029082395e-05
-4.02459511885572e-05
-2.31379234321723e-05
-2.82166769028969e-05
-3.60259675920362e-05
-7.23753991265562e-06
-2.40054691724431e-05
-3.1359993411206e-05
-3.14051685309441e-05
-4.00658360293399e-05
-1.40184038413489e-05
-1.81713186581213e-05
-2.68340592354543e-05
-8.35688217304676e-06
-1.56704246229603e-05
-2.57279703977086e-05
-1.910996062456e-05
-3.62822020589586e-05
-1.34812226858774e-05
-4.32797307176018e-05
-3.27890916832103e-05
-9.64578775969743e-07
-4.55115813939646e-05
-2.75943590608656e-05
-3.19284605561697e-05
-1.51013717304865e-05
-2.25633672545517e-05
-2.13726881144784e-05
-1.97759512240866e-05
-9.59948522134622e-06
-1.86958217131465e-05
-2.29597985131684e-05
-2.64029041391446e-05
-1.58064931794518e-05
-1.96733202165814e-05
1.03983745090844e-05
-4.39443518979023e-05
-2.51018214445064e-05
-2.40913334521568e-05
-1.9503521888553e-05
-1.33527199118536e-05
-3.94070439218254e-05
-1.99768689029979e-05
-1.87243038875836e-05
-7.12700508723106e-06
-1.14249482233099e-05
-2.89767294143508e-05
-7.33449766849016e-06
-2.56235321491773e-05
-2.41287525790968e-05
-1.46130703866789e-05
-7.7707929064461e-06
-6.73738803880787e-06
-1.74627401199015e-05
-2.87314730428203e-06
-4.46210580692633e-05
-2.45057559373655e-05
-4.77555998084354e-05
-1.10756243995837e-05
-2.49764129402733e-05
-2.33708977075642e-05
7.80471577084488e-07
-2.22488936688665e-05
-4.0915493760807e-05
-2.50652295745929e-05
-3.17049869181286e-05
-9.61906676822018e-06
-2.1105064085248e-05
-1.68172208911912e-05
-3.08122440784002e-05
-1.58347309659207e-05
-3.07352467792556e-05
-9.2732764861648e-06
-1.96858060787576e-05
-1.34007625753666e-05
-1.04276047500095e-05
1.07273258038676e-05
-4.59662449204222e-05
-2.07302369704217e-05
-1.13925655079232e-05
-2.58405858733857e-05
7.52960791374533e-07
-2.11269684727196e-05
-1.44985455389462e-05
-7.76064484168952e-06
-4.06725527927695e-05
-9.09853450124759e-06
1.74691145546867e-06
-2.32332086517818e-05
-1.1646821817014e-05
-1.03627178547089e-05
-4.20657753262914e-05
-3.29096045715893e-05
-2.84567466653543e-05
-2.67152732045638e-05
-1.53214330000805e-05
-3.34365468514665e-05
-4.38913909156541e-05
-1.86892585760232e-05
-2.36239924840737e-05
-3.5921386002117e-05
-2.34438797908086e-05
-1.4311264791275e-05
-2.8710138770063e-05
-8.9503006005156e-06
-1.92277435752948e-05
-2.00368130885994e-05
-2.78788191040854e-05
-1.93724330362173e-05
-3.74444080161972e-06
-2.36785705011879e-05
-1.60527546803539e-06
-1.0971055876074e-05
-9.59105694983382e-06
-2.75057701113379e-05
-3.88778144756388e-05
-1.68434125798004e-05
-2.41313525523405e-05
-1.23072180467649e-05
-3.24855078659357e-05
-2.5356754716038e-05
-2.24698414313312e-05
-1.71464382546555e-05
-1.61944654749908e-05
-3.39977126092771e-05
-1.91264946151416e-05
-2.7453521594093e-05
-2.29280866260915e-05
8.29032483122747e-06
-1.30685362485971e-05
-2.13352956147149e-05
-2.24966998254733e-05
-1.12747735222672e-05
-1.47035614799485e-05
-1.09037909200426e-05
-9.33809383102836e-06
-2.32287388690048e-05
-1.09818327420103e-05
-5.14537837997165e-05
-1.18595652340869e-05
7.34326973391529e-07
-2.68756791558178e-05
-2.82140520579357e-05
-2.26994236004337e-05
-2.3395133917549e-05
-9.6247156179225e-06
-3.35799867499978e-05
-1.558767387835e-06
-2.81683331387859e-05
-4.94445754762112e-05
-1.24835779461512e-06
-1.66845430475413e-05
-1.55140476281976e-05
-1.92984226678584e-05
-1.00884819991573e-05
-2.82571597022359e-05
-3.85070471044996e-06
-1.84476884253322e-05
-1.36212663901276e-05
-1.95449682234008e-05
-2.59735229942701e-05
-1.38094818923595e-05
-8.65609454270557e-06
-3.76675066711236e-05
-2.02725262835221e-05
-4.82257961705302e-05
-1.50969580099052e-05
-3.21528201012062e-07
-3.92811300373358e-05
-3.68003406614894e-05
-2.27489914159609e-05
-6.28402686595768e-05
-2.41531486938418e-05
-3.24484897886639e-05
-1.96707288072528e-05
-2.71082187093418e-05
-1.97101219554959e-05
-2.03986290551279e-05
-1.58160958639384e-05
-2.012783007928e-05
-2.03544163142767e-06
-2.24833629694684e-05
-2.59381529181834e-05
-3.03854237789655e-05
-2.52441295061223e-05
-2.92014050302986e-05
-1.89310072953458e-05
-1.91415989652771e-05
-2.41609201231212e-05
-2.05150912616654e-05
-2.36173436907267e-05
-3.99105876837338e-05
-1.18360617405061e-05
-4.07360650368902e-05
-1.73508115847968e-05
-1.94002097464664e-05
-3.91245262529496e-05
-1.27414662351308e-05
-7.8363349650519e-06
-1.10450388076103e-05
-2.24901237144432e-05
-1.86220427026977e-05
-8.44115253819162e-06
-2.52059265051283e-05
-2.59748106781752e-05
-2.29343258116198e-05
-1.73447063419089e-05
-1.6262661420796e-05
-4.6302077014597e-05
-1.56577320603776e-05
-1.67811053434099e-05
-9.72475260429289e-06
-2.31169876255055e-05
-7.63937402680073e-06
-1.99439024418684e-05
-2.14200458805659e-05
-2.87019488066296e-05
-2.76560859576011e-05
-3.3561902531822e-05
-5.2634892427044e-06
-4.58407063555715e-05
-4.34216348539915e-05
-2.38925680214979e-05
-3.46803351359136e-05
-3.01473524301506e-05
-3.18578966549246e-05
-3.58169165709058e-05
-3.51833684754308e-06
-1.29187868597595e-05
-4.28118632256582e-05
-1.04472201858111e-05
-4.41901077902324e-06
-1.97260581411479e-05
-1.53250415792845e-05
-1.48465537637464e-05
-1.61359502512294e-05
-1.85592652263476e-05
-2.7368940533728e-05
-2.67291940752188e-05
-2.37246389343054e-05
-2.3077862104416e-05
-3.55354336900521e-05
-2.30710478211786e-05
-3.45510295721107e-05
-1.74682198663423e-05
-9.55781007902531e-06
-3.88227871671609e-05
-1.09336472191909e-05
-2.00399561569864e-05
-2.8371230605595e-05
-3.46670503555388e-05
-3.24487699243207e-05
-1.55000962796405e-05
-1.18696398954479e-05
-1.55376622753567e-05
4.13962696965627e-06
-1.53659867233044e-05
-2.4315917637838e-05
1.18459979708232e-05
-2.1353745615856e-05
-8.24747363299522e-06
-1.30812427318475e-05
-1.38818127119615e-05
-2.99909144513013e-06
-1.85214222062467e-05
-7.24190353077086e-06
-2.99621957670748e-05
-8.04173184132511e-06
-2.11989543221902e-05
-1.33615301353498e-05
-2.94826249966735e-05
-1.96714244440481e-06
-1.01498822910344e-06
-1.01408509772979e-05
-1.87912318074049e-05
-2.84171103322493e-05
-1.69260063664326e-05
-2.66966938969366e-05
-5.94866529139877e-07
-2.64610302260342e-05
-2.34636612686642e-05
-2.02595682162596e-05
-4.58165865583854e-06
-1.62282223109982e-05
-2.66709169107369e-05
-2.7347701681737e-05
-6.58250995074957e-06
-2.95155794696127e-05
-6.82001031356051e-06
-2.32741809030602e-05
-2.52820232116796e-05
-4.39284254344665e-06
-2.04675898269899e-05
-5.90279260467843e-06
-1.98889294512572e-05
-9.05266296782496e-06
-2.18506101899005e-05
-2.09547268813436e-05
-1.24175950824411e-05
-2.80040022200642e-05
-1.98789192077493e-05
-3.49868840792684e-05
-1.74954415488696e-05
-2.39281609889426e-05
-9.98640829922259e-06
-1.32851665387138e-05
-2.53371098636082e-05
-3.47582255384809e-05
-1.49113805871719e-05
-2.77059510047505e-05
-1.23440850126409e-05
-3.27161105308355e-05
2.95247485793706e-06
-9.19701029650221e-06
-2.19141350666266e-05
-1.85520465634886e-06
-3.17733813385555e-07
-1.95214967368244e-07
-3.56259640866089e-05
-2.7871149155667e-05
-1.07047483034576e-05
-3.95165426818976e-05
-4.28933228190838e-06
-1.22529068816008e-05
-1.79208498034202e-05
4.53427059229704e-06
-1.08512833145319e-05
-1.19993591472846e-05
-7.89794895681392e-06
-1.95234905511175e-05
-1.04820392556023e-05
-3.02872514626636e-05
-3.2972853172327e-05
-3.07189229964583e-05
-1.7855008813691e-05
-1.93870048649963e-05
-4.35275916537362e-05
-3.01635410341491e-05
-3.55959730470371e-05
-3.35328896003005e-05
-2.61608131663276e-05
-1.52916127159051e-05
-1.78399658176693e-05
-3.26237263072023e-05
6.57805626679526e-06
-2.04458721546057e-05
-1.16116775490884e-05
-3.55640477763266e-05
-2.43728088560356e-05
-1.62173742630034e-05
3.54673991712417e-06
-1.84549464054536e-05
-2.36929856522902e-05
-3.66136320384238e-06
-1.3329076542978e-05
-2.66046888190145e-05
-2.91873722465975e-05
-1.54197744623686e-05
-1.99457956144791e-05
-1.88531463405196e-05
-4.35667265582933e-05
-2.58784799908079e-05
-2.30398267905001e-05
-2.00652217949047e-05
-3.71168838040529e-05
-2.92082173330317e-05
-4.24211249119e-06
-1.31225976693901e-05
-1.86350463855218e-05
-2.79161888696194e-05
-9.965670508606e-06
-7.53377648183705e-06
-1.3423242789503e-05
-3.05596150217392e-05
-9.08413051151614e-06
-7.37294188660133e-06
-1.53303932271043e-05
-2.25686399457825e-05
-1.10286912544065e-05
-3.14880250795522e-05
-2.38835705215512e-05
-3.79376405693257e-05
-2.14722130711096e-05
-3.0772968797524e-05
-2.06039443168954e-05
-2.6003314048383e-05
-4.00327937928438e-05
-2.97214300662224e-05
-2.28462055192526e-06
-2.31764353751994e-05
-1.5609841140352e-05
-5.32404353050383e-06
-1.39963268376852e-05
-3.53027095052165e-05
-2.51316437923386e-05
-2.56084774398701e-05
-1.68766252222568e-05
-2.17488100736335e-05
-1.49452785231172e-05
-2.39722289710162e-05
-3.2705595019878e-05
-3.78616774006574e-05
-1.01556180248634e-05
-1.75634569607532e-05
-2.70998712699454e-05
-3.9669495908113e-05
-4.77198209899802e-06
-2.33637014949538e-05
-1.88474539788795e-05
4.88862193900809e-06
-2.6711278796454e-05
-3.05832075334806e-05
-2.91385794629034e-05
-5.77773957813238e-06
-2.70474456163655e-05
-2.10579157820197e-05
-2.61275078451954e-05
-2.35396582960545e-05
-4.81883564313366e-06
-1.28433387647314e-05
-2.06665559834316e-05
-6.38469914669517e-07
-1.9020580377077e-05
-2.39319971634816e-06
-1.57952204052449e-05
-6.65599599953683e-06
-4.33301462648895e-06
-1.06879205080126e-05
-1.07457158749712e-05
-2.64978886837898e-05
-2.35448857046563e-05
-1.35079481182204e-05
-2.01578487948736e-05
-2.41238754076944e-05
-6.09550907588284e-06
-1.8873236117917e-05
-2.37661588859054e-06
-2.18405389617543e-05
-3.10936744630583e-05
-1.9106544648762e-05
-2.9721808460449e-05
-3.04499106313205e-05
-2.18478005114814e-05
-1.44130438166793e-06
-7.5415511397974e-06
-1.75224617385374e-05
-3.0042498937639e-05
-2.99155377479509e-05
-1.48823265967917e-05
-8.55094096963056e-06
-1.71491054217982e-05
-1.62789283660635e-05
-2.96295541350975e-05
-2.52233430136998e-05
-1.27306065770872e-05
-2.15403224459047e-05
-2.54846696142354e-05
-2.58973057575374e-05
-5.40119280060086e-05
3.71230055536344e-06
-1.19726308325026e-05
-3.34695895192286e-05
-1.66124611180757e-05
-1.11030303608866e-05
2.78533795803186e-06
-1.85705913835906e-05
-7.11617633851089e-06
-1.99528736203258e-05
-3.26998994952468e-05
-1.63406342222893e-05
-2.95954801199555e-05
-2.34893469835674e-05
-1.50181139120411e-05
-4.09797674442015e-05
-9.65330286785394e-07
-1.33049728468751e-05
-2.16202513995696e-05
-1.17355962898527e-05
-1.81454096572223e-05
-2.3328636810796e-05
-2.2813639486162e-05
-3.13161500254012e-05
-1.79253342904924e-05
-3.47998469412766e-05
-3.99164113379074e-05
-1.08497241504602e-05
-1.56290770437772e-05
-4.23596764495794e-05
-1.97584951227532e-05
-1.86869157719011e-05
-2.49736939540076e-05
1.11382564463398e-05
-1.71567664011381e-05
-1.56435909371195e-05
-1.36188800743475e-05
-1.2318569884421e-05
-3.85945108638947e-05
-1.13633820448504e-05
-3.69340811055798e-05
-2.67166930543735e-05
-2.42522573842765e-05
-3.83801541504805e-05
-2.56268951494339e-05
-1.3765273396025e-05
-3.77692929414306e-05
-7.42648447918328e-06
-8.44330787689724e-06
-4.46914641212078e-06
-3.2885593295963e-05
-2.24174608043668e-05
-2.70662553375538e-05
-2.86250980847192e-05
-2.1605782366602e-05
-2.9802769457647e-05
-2.22475068846937e-05
-2.12117197351888e-05
6.100231174725e-06
-2.36404683752066e-05
-1.7352108510353e-05
-9.00191883405884e-06
-9.44691654344796e-06
-1.40690404255398e-05
-2.11633531351521e-05
-1.19030008907811e-06
-2.79616794971688e-05
-3.72182750549984e-05
-3.10447628032547e-05
-8.38725156852737e-06
-3.04136182318724e-05
-3.60391880086811e-05
-1.12926540451817e-05
-5.47019237460072e-06
-2.13766695154661e-05
-2.92274899119485e-05
-1.73467806593282e-05
-3.24253522590544e-05
5.07087652495976e-07
-1.29644096377612e-05
-2.53966010059867e-05
-1.02591640821504e-05
-2.4775237069735e-05
-3.55770869185517e-05
-2.30124582485317e-05
-8.15201890988331e-06
-2.5884813568762e-05
-1.94586725065487e-05
-8.25442952972395e-06
-2.71503393232255e-05
-1.58936241008377e-05
-4.03844635483335e-05
-2.66482687678909e-05
-2.51539836342112e-05
-9.7345207304125e-06
-2.91579586438567e-05
-9.61502630695272e-06
-2.09006878913845e-05
-2.72432358946665e-05
-6.82311724269198e-06
-2.9067145405497e-05
-2.23768046179606e-05
-2.04138538458864e-05
-4.69497752751438e-05
-3.53376335034158e-05
-1.77826430258294e-05
-2.73675866624688e-05
-4.09382479850901e-05
-2.76160505949202e-05
-1.18276060197153e-05
-4.96480149984948e-06
-7.75948575643112e-06
-1.46089033398752e-05
-1.49902473491692e-05
6.54641109395772e-06
-2.99646477048576e-06
-2.39381588520048e-05
-4.32103954801791e-05
-1.02815118466724e-05
-2.48347726879437e-05
-2.10016822227973e-05
-1.86353573423371e-05
-1.39012337104502e-05
-4.19064274842768e-05
-1.42700153252541e-05
-2.93127164125801e-05
-2.48155997637783e-05
-1.00792899699518e-05
-4.00805392551536e-06
-2.88446095441821e-05
-1.64107189381388e-05
-2.40139847474212e-05
-4.22351684763276e-05
-3.00999227971112e-05
-2.35734951728882e-05
-6.63352922842358e-06
-3.96029540010723e-05
-2.56509911387867e-05
-1.58784897865899e-05
-2.54255250174708e-05
-2.44518388518371e-05
-2.29589109851997e-05
-3.98443606222621e-05
-4.85352528904229e-05
-2.95009575481643e-05
-9.26669034160147e-06
-3.67841451508452e-05
-8.93869867018357e-06
-1.96330221376522e-05
-2.41069571560879e-05
-6.85463800962169e-06
-1.38502465239715e-05
-1.15887649750492e-06
-2.66546808649928e-05
-1.4211691192723e-05
-1.8820295122343e-05
-2.05521263755177e-05
-2.88114395432315e-05
-1.51497356068975e-05
-2.11400788966222e-05
-3.75402522906674e-05
-8.84558382770547e-06
-1.69584838922627e-05
-6.49904299472708e-06
-6.03792272513685e-06
-4.08415301802643e-05
-2.14883489749825e-05
-5.23377693112256e-06
-1.42466921095128e-05
-1.96877306361828e-05
-4.22955119506019e-06
-3.83837241433617e-05
-4.35169625871833e-05
-2.81691159496027e-05
-1.84741222947761e-05
-6.85219704355312e-06
-1.50756600412176e-05
-1.49773238760472e-05
-1.74070374799271e-05
-1.01948964481624e-05
-3.09738900123949e-05
-2.45665505999965e-05
-1.35486234976502e-05
-1.08772681269105e-05
-9.77421418898539e-06
2.52447016518343e-06
-1.94694986454608e-05
-2.43622425610022e-06
-1.04775345353712e-05
-2.70434415357738e-05
-2.96534154978557e-05
-4.891019179488e-06
-3.49219136047794e-05
-2.41715499300388e-05
-5.83100031017458e-06
-2.10847643140313e-05
-1.89025339266893e-05
2.77898396504236e-06
-1.52014900349256e-05
-2.19239790876367e-05
-3.72749514493866e-05
-3.18583394329641e-05
-1.52221637463653e-05
7.44161615336454e-06
-2.18147610904613e-05
-1.43697797914614e-06
-4.74890292505429e-06
-1.17726599446464e-05
-3.12790865548054e-05
-1.0271024347831e-05
-1.3200755176481e-05
-3.12017940455127e-05
-1.08889805084143e-05
-4.35611143602849e-05
-8.78904583973808e-08
-7.90451087819023e-06
-1.63578069013573e-05
1.22442465002737e-05
-4.75564946457952e-05
-3.4874636553143e-05
-1.70115062263772e-06
-2.83991386714778e-05
-2.53785549845746e-05
-1.85393978141091e-05
-1.7859416994313e-05
-1.74716717563972e-05
-1.71869961985835e-05
-3.21309811111021e-05
-2.37874436239708e-05
-2.01968654765225e-05
-2.65396217607878e-06
-7.62084974957169e-06
-2.05758303640507e-05
-1.16079337990997e-05
-3.1529892920463e-06
-3.93890856735471e-05
-1.20757492373973e-05
-9.88482156134673e-06
-2.87287858417084e-05
-1.44940814734204e-05
-1.55800224135486e-05
-2.22658959582427e-05
-1.60353679439947e-05
-1.82054510458315e-05
-2.07731344150602e-05
-2.31849562971347e-05
-2.43087282303192e-05
-2.72129719998589e-05
4.08991824993769e-06
-1.03953361309239e-05
-2.23350291909984e-05
-2.43154623537613e-05
-2.39826933610784e-05
-3.28192065072733e-05
-2.27648069528934e-05
1.78510367794022e-06
-7.72057107658652e-06
-4.02449033656253e-05
4.52288516842022e-06
-1.59778891269465e-06
-1.55447880701358e-05
-1.63888913318454e-05
-1.42943214210613e-05
-7.14342854810043e-06
-8.2512400006429e-06
-2.43579645849486e-05
-1.19761373408299e-05
-3.15984521115695e-05
-2.88686116023029e-05
7.57256996878297e-07
-3.24559719152752e-05
-1.28534351837862e-05
-1.83334226421051e-05
-4.10839034977411e-05
-1.8042507070458e-05
-2.11892679016814e-05
-2.2172566815935e-05
-1.4213623234642e-05
-1.7263456931984e-05
-1.83738244249293e-05
-2.15952811890008e-05
-2.7308347095695e-05
-1.41877881430887e-05
-9.351633333759e-06
-3.39022060300417e-05
-1.91329588172139e-05
-2.09953215614198e-05
-7.36268626521994e-06
-2.10688976146163e-06
-1.03592945576011e-05
-4.38746885666238e-05
-2.27003718502017e-05
-1.56698913849849e-05
-1.5875880212468e-05
-3.88113414633734e-05
-6.2534575966222e-05
-3.33973059193378e-05
-3.53752676937744e-05
-2.07135741815067e-05
-2.29869427333857e-05
-1.46176149443196e-05
-2.18966432829522e-06
-1.48329351151567e-05
-1.53886046682296e-05
-5.93351960006606e-06
-1.64964736957312e-05
-2.42466951562873e-05
-2.17076685179261e-05
-3.65393098965961e-05
-9.55560661616809e-06
-1.00710024792255e-05
-4.27607396911385e-05
-1.66582526332357e-05
-1.35874121780252e-05
-5.08793242208273e-06
-2.28449494756973e-05
3.23839887336911e-06
-8.32206448258095e-06
-2.29506035446039e-05
-2.8778091036587e-05
-3.45058807973643e-05
-3.20900216827219e-05
-3.86427157575955e-05
-3.42224032255902e-05
-1.70232261699612e-05
-3.25783341504504e-05
-3.42260627764333e-05
-1.41621081766154e-05
-2.29868340368617e-05
2.31647839405187e-06
-2.70563451497891e-05
-3.9017178790725e-05
-3.92170157582413e-07
-2.01842782096215e-05
-4.99033228743388e-05
-1.68293082012789e-05
-2.76554600261913e-06
-4.23810542199291e-05
-9.15573267158625e-06
-1.12592932821433e-05
-1.6919625122909e-05
-3.05793892129374e-05
-6.91337322866923e-06
-3.40836918557454e-05
-3.42053662272047e-05
-2.75822224527729e-05
-4.09491655941061e-05
-2.66095418997219e-05
4.1467489194668e-06
-3.03497859049285e-05
-5.52602174728227e-05
-2.06599941355284e-05
-4.75715116505597e-05
1.63909730792012e-05
-3.78257956254281e-05
-1.88426535822893e-05
-5.49600881004792e-06
-2.63494722822257e-05
-2.49504212294024e-05
-1.0030049187159e-05
-2.1553618766103e-05
-4.40340696613157e-05
-1.52848037491853e-05
-1.56670797910535e-05
-3.3746339034035e-05
-1.87022183443167e-05
-3.34705386465068e-05
-2.70192182939091e-05
-3.81512630730696e-05
-2.2209808625218e-05
-2.07137120340465e-05
-2.04299330396787e-05
-1.51829380542756e-05
-2.44949942114125e-05
-3.46062186495296e-05
-3.76946787397489e-05
-3.65045142286243e-05
-3.33495853897698e-05
-2.11124631503281e-05
-2.45203934045008e-05
-1.83389471208362e-05
-1.40895180147357e-05
-1.63268866815372e-05
-2.44202600871245e-05
-2.80481294060625e-05
7.15518509726888e-06
5.40762691321582e-06
-1.2223826353615e-05
-2.22558697720765e-05
-2.21957316974925e-05
-2.53123220073309e-05
-2.79198879185134e-05
-2.5742626411878e-05
-1.76686508877396e-05
-1.68154259060394e-05
-2.05735476541286e-05
-2.39088911843772e-05
-3.30100693124377e-05
-2.2921104578057e-05
-1.42315224169692e-05
-2.55062354054003e-05
-1.44451387354076e-05
-2.40794523002754e-05
-2.02085358953118e-05
-1.44425592026166e-05
-4.63423674321117e-06
-6.84767288502139e-06
-7.5720966620599e-06
-9.54828217297731e-06
-2.57042089963199e-05
-1.89449616978328e-05
-1.62319493171758e-05
-3.2941869157799e-05
-7.52068914351282e-06
-2.95274471248207e-05
-5.32243269883779e-05
-3.94961311157336e-05
-1.53459551681692e-05
-2.43185564793047e-05
-1.40608901340886e-05
-2.15545824366599e-06
-2.76966555709489e-05
-2.21657122636354e-05
-3.44409589409039e-05
-9.09148384731756e-06
-3.43598932766461e-05
-2.78781193503846e-05
-1.65208794935254e-05
-1.0803643059109e-05
1.13023691157339e-06
-1.27960967725324e-05
-1.87006224205692e-06
-1.5063685483387e-05
-1.10462778233898e-05
-2.39184482756134e-05
-2.07696051505368e-05
-2.81830664532938e-05
-7.6123931338278e-06
-2.72315489087069e-05
-4.50696900863644e-06
-3.4315777212895e-05
-6.28368373004507e-06
-2.35534434670872e-05
-9.08675499468969e-06
-3.65192867130776e-05
-1.09744218741351e-05
-1.09626604082806e-05
-2.40754968272617e-05
-2.39757858948815e-05
-7.55928235268364e-06
-2.91474400477471e-05
-2.64484693007754e-05
-2.5134165072833e-05
-2.40190849317312e-05
-2.91061023885536e-05
-2.01215470890684e-05
-2.2057763050757e-05
-7.57119995723107e-06
-3.12138256349961e-05
1.60055348152172e-05
-1.99628009964315e-05
-3.3368459087959e-05
7.26663881637608e-06
-6.61283443617647e-06
-2.43338952841453e-06
-2.4250420980534e-06
-1.49427663342133e-05
-3.90290615665674e-05
-4.85432004623759e-05
-8.24691362753946e-06
-3.8813331226629e-05
-1.87997745259846e-05
-6.67050184048457e-06
-1.55438736500702e-05
-1.12579411981653e-05
8.53785386754482e-06
-6.61237690995869e-06
-1.73119727850737e-05
-8.46735036206057e-06
6.51242147468618e-06
-2.04657714390467e-05
-1.98784655185494e-05
-5.69107034432049e-06
-2.26752372134661e-05
-3.05313657684146e-05
-4.57168361942661e-06
-4.26398533911664e-05
-1.40044799821142e-05
-2.35093728662183e-05
-1.91700875648939e-05
-1.5545134278499e-05
-1.14696417563741e-05
-2.86091249864956e-05
-3.4082049243203e-05
-1.65332758543363e-05
-1.06273432004563e-05
-2.27328465063377e-05
-2.07377026519346e-05
-3.58474994385489e-05
-2.21328578223449e-05
-2.48747150224409e-05
-2.56406028368845e-05
1.77787513476727e-05
-5.82552207140598e-06
-7.90349920104344e-06
-3.33498860465746e-06
-1.7444515730116e-05
-2.47350982679223e-06
5.94174313672689e-06
-2.05321039254993e-05
-1.0650287192551e-05
-5.66941627970408e-06
-4.22322354842833e-05
-1.9953243184746e-05
-4.32127448126596e-05
-2.26791222925912e-05
-2.656355813258e-05
-2.9614029129021e-05
-2.31021794415929e-05
-2.8675670370755e-05
-1.44687836718276e-05
-2.98375396563122e-05
-1.81906092668795e-05
-1.62781646805641e-05
4.91012855574531e-07
-2.47172296994295e-06
-3.87747589271038e-05
-2.53771738250808e-05
-4.31948134404409e-05
-2.43144094447093e-05
-9.60106565938255e-06
-1.9542657194042e-05
-3.44780386585138e-05
-2.95118187806818e-05
5.93000972455371e-06
-1.68478282509256e-05
-2.71057908627552e-05
-1.83245232617098e-05
-4.72475207783601e-05
-9.17172773685526e-06
-2.17804925323881e-05
-3.3097085336025e-05
-3.33406360815089e-05
-2.35861723747765e-05
-1.68038880336389e-05
-3.11784907802264e-05
-4.38707334987702e-05
-4.3106491117479e-05
-1.32936417216552e-05
-2.40844133767575e-05
-8.66907813795926e-06
-2.01830299256055e-05
-4.99028080816091e-06
-1.76883045336729e-05
-3.42980205484386e-05
-2.48505270350876e-05
1.17247643665102e-05
-1.71249589882406e-05
-1.57848253723323e-05
-3.51680458885552e-05
-7.34873413379441e-06
-1.07522010855287e-05
-2.06211401346534e-05
-3.34197132503119e-05
-1.96975753590621e-05
-2.14614255640238e-05
-2.59318414487706e-05
-9.15784363543818e-06
-6.90741901904324e-06
-2.38579367478862e-05
-3.39261194198475e-07
-3.39602490993179e-05
-1.26544731150356e-05
-2.95308354427448e-05
-3.01058482870009e-05
-2.50852486519133e-05
-1.48252471019354e-05
-1.39621537023463e-05
-2.27077742580912e-05
-2.92622876727171e-05
-3.74247899091346e-05
-5.71611127407184e-05
-3.70237126739933e-05
-1.44617025606686e-05
-2.95883784581915e-07
-2.44178235229911e-05
-2.59158827498069e-05
-2.25992971079723e-05
-2.0357981916803e-05
5.61063822146291e-06
-3.13899573267754e-05
-2.08429112074616e-05
-2.89521882762461e-05
-1.23244658935427e-05
-5.97344491255793e-06
-1.178128626572e-05
-5.58080904646172e-05
-2.55641637308344e-05
-3.69141362770505e-05
-3.79306823890796e-05
-2.40802526845704e-05
-2.20140007379429e-05
-1.16965148643778e-05
-9.27791254461181e-06
-4.41932509252979e-05
-2.91795025654303e-05
-1.32704287315581e-05
-7.57557175313209e-06
2.72793854009775e-06
-3.2047964579515e-06
-3.01043720595234e-05
-1.62774539874363e-06
-3.90136622854477e-05
-3.46020623405368e-05
-2.56066775019326e-05
-1.06879987596601e-05
-7.48270105274039e-06
-1.75530199669943e-05
-1.73479830712382e-05
-8.30730424201564e-06
-9.5539694141131e-06
-3.02204393397598e-05
-1.04350320862677e-05
1.17254973768391e-05
-1.03534921356354e-05
-1.17642495080658e-05
-1.5493784224039e-05
-2.63832678687591e-05
1.73198583761711e-06
-1.91242633376344e-05
-2.50352703432901e-05
-1.6880726063434e-05
-1.73953752663694e-05
-1.89862493289519e-05
-1.53627560847396e-05
-3.01877127317047e-05
-4.20080070468143e-06
-3.46517717613139e-05
-1.84845439468571e-05
-1.77098630408384e-05
-3.53383799479172e-06
-1.93735315425696e-05
-1.88392439085979e-05
-1.91437219762686e-05
-2.16121670685328e-05
-2.46434969526565e-05
-1.9068543271999e-05
-3.9450358280621e-05
-2.81314690503382e-05
-2.77628948407273e-05
-3.31143210789042e-05
1.20076912117557e-06
-2.81252295749736e-05
-3.23538912485423e-06
-3.31964469372225e-05
-2.48815314261874e-05
-1.57006384445627e-05
-1.49854872215527e-05
-2.18558440642862e-05
-2.29179543069652e-05
-2.22814007272941e-05
-2.74068653126988e-05
-1.79100764209325e-05
-2.98852809921728e-05
-9.92925028410726e-06
-3.6034164016499e-05
-1.24064397471406e-05
-3.79376414096068e-05
-2.19033814049295e-05
-5.87101784680841e-06
