# Supplementary material for: Research on computational propagation and identification of mine microseismic signals based on deep learning
Source: PLoS One. 2025 Oct 22;20(10):e0334641. doi: 10.1371/journal.pone.0334641 (PMC12543183; doi:10.1371/journal.pone.0334641)
Supplement: S1 Data — (ZIP) [file pone.0334641.s001.zip › 000100500001023.xlsx_0.txt_24.txt.txt]

-6.06236738146408e-06
-2.37054958007822e-05
-4.31416750639713e-05
-3.18614090619086e-05
-2.59578676069919e-05
-3.26419123018663e-05
-2.55533217720503e-05
-4.89644150476221e-06
-6.72975195666755e-06
-1.78781264565936e-05
-1.96091295286014e-05
2.81234795788943e-06
-3.61876075543069e-05
-2.1072648785525e-05
-4.11509796590026e-06
-1.76145783324499e-05
-8.97102560092095e-06
-3.13091811385064e-05
-2.97199879727997e-07
-2.38070088455242e-05
-3.87834708925269e-05
-3.04447635247288e-05
-2.81047215137088e-05
3.60274123269407e-06
-1.53738202961554e-05
-2.58055780576413e-05
-9.96546980537613e-06
-3.96177095541077e-05
-2.12660937047144e-05
-3.58271587649399e-05
-3.41374812990609e-05
2.8637397129996e-06
-3.41350597797131e-05
-2.20515149756029e-05
-2.32117609513466e-05
-4.80555377398109e-05
-2.46082395157827e-06
-6.05783908002662e-06
-2.95875005682002e-05
-3.1658188809999e-05
-9.02394904613457e-06
-3.42381600191601e-05
-2.81568297918823e-05
-4.25050760332648e-05
-3.74534014864128e-05
-3.01014888155904e-05
-4.70026350251014e-05
-1.74998696858533e-05
-1.7974655039534e-05
-2.87886089396204e-05
-2.54626473059148e-06
-4.83056288183933e-05
-2.58645045994665e-05
-3.83766600315688e-05
-3.44845607812231e-05
-2.19967253461612e-05
-1.99819705136506e-05
-8.63898575987071e-06
-2.67109155229672e-05
-2.40555193853382e-05
-1.7291911071177e-05
-7.89473671470706e-06
-2.3766168825286e-05
-3.09269982133784e-05
-5.94134362885775e-07
-3.71932639692663e-05
-2.27161367258995e-05
-2.06764392581175e-05
-3.83498393725929e-05
-2.06021041500946e-05
1.22752327747288e-06
-9.06700173116459e-06
-6.23196012865464e-06
-1.32773878860525e-05
-1.08114467294401e-05
-1.91790284599271e-05
-1.08582787138141e-05
-2.24627766036787e-05
9.67594557623751e-06
-1.59582505946126e-05
-2.5956336485507e-05
-1.89152171653641e-05
-1.95491598604924e-05
2.40017679142978e-08
-4.17792245367728e-05
-2.46567497299955e-05
-1.50050546377944e-05
-3.43191336727906e-05
-2.86170743292088e-06
-4.24992583769895e-05
-2.66710251939423e-05
-4.15742688741263e-05
-2.90276278612208e-05
-2.8452051233121e-05
-3.59296244005684e-05
-4.44781839747343e-06
-3.3291770316971e-05
-1.34672192608933e-05
-3.97672949941806e-05
-2.01866922859524e-05
-1.17300438867786e-05
-3.170883669023e-05
-9.31562074876162e-06
-1.99320908251918e-05
-1.8804876197517e-05
-7.36645342118064e-06
-3.10677923707851e-05
-1.55763536003605e-05
-1.22147103096383e-05
-1.73546229825855e-05
-2.49362776940701e-05
7.3453605667828e-06
-1.25169536698867e-05
-2.57897655156935e-05
-2.31423249228485e-05
-1.63405706671475e-05
-2.9641324258103e-05
-3.90259795435047e-06
-3.7616337037312e-05
-3.21496374832536e-05
-2.94571811285039e-05
-2.89072594421291e-05
-1.28854700758088e-06
-1.41064936176231e-05
-3.11976611231734e-05
-8.76287130586548e-06
-1.81692803299015e-05
-1.57867977987436e-05
-1.41114496239801e-05
-1.65170688759281e-05
-4.81632367558734e-06
-3.17309126187879e-05
-2.45632088776579e-05
-3.83673892849421e-05
-6.33646592525722e-06
-9.26248293557825e-06
-4.29536879125517e-05
-4.99890845795796e-06
-1.8339624524831e-05
-1.46819451399017e-05
-1.38563217730551e-05
-3.98172384872902e-05
-1.15033994693316e-05
6.95954784811031e-07
-2.66860257527136e-05
-2.89668460547106e-05
-9.91884253633585e-06
-2.51107762608713e-06
-1.30019828793526e-05
8.46889786468685e-06
-3.98399332868009e-06
-2.46105815163655e-05
-2.84420187983587e-05
-2.03552427174337e-05
-1.53744084990518e-05
-4.46159905652e-06
-2.54715497296811e-05
-3.34187454807046e-05
-5.70336633633442e-06
-3.83132864232331e-05
-3.61985989739653e-05
-1.77266758921633e-05
-3.48497500723349e-05
-9.25865063830213e-06
-2.05429567750513e-06
-3.42147770748089e-05
-8.01472719343493e-06
-1.33216216732301e-05
-9.52803709952706e-06
-2.02806885225332e-05
-8.70487167830283e-06
-2.30181501288116e-05
-4.49238421548259e-05
-3.83475609769428e-05
-4.32357955111218e-05
-2.22234469542294e-05
-9.95823906136572e-06
-3.37093440331348e-05
-2.77976504965066e-05
-3.01973754044105e-05
-3.3589915346184e-05
-4.04529241328806e-05
-2.73107963812828e-05
-2.10551748683608e-05
-3.16563736328661e-05
-3.34507364987719e-05
-2.13793297309614e-05
-1.81547644448949e-05
-1.11223512562897e-05
-2.94558361129209e-05
-3.43017166119267e-05
-2.23504218837667e-05
-3.02362791348109e-05
-3.06578973470064e-05
-2.24532196476003e-05
-1.48231915302599e-05
-3.13794072320087e-05
-1.00852541576885e-06
-1.55315999322605e-05
-9.94501131733277e-06
-1.05474784585122e-05
-5.1719546194773e-05
-2.79473459416193e-05
-1.53055903466912e-05
-2.13350876388293e-05
-1.97815712005912e-05
-1.66393160909635e-05
-2.30108677967438e-05
-2.44656625991689e-05
-2.46002933907535e-05
-3.23316946586255e-05
-2.41707526980934e-05
-1.09871443408365e-05
-1.46225220016745e-05
-1.59768610530469e-05
-2.30481288295928e-05
-7.49889827113835e-06
-7.8048102229555e-06
-3.12040189242006e-05
-8.60493713951566e-06
-1.93656363252513e-05
-5.79610857537156e-06
-2.55631575308927e-05
-7.66076143355046e-06
-8.81108157057939e-06
-1.74163997458199e-05
-1.93311085620973e-05
-2.10620313911111e-05
-3.38824456991847e-05
-2.43604324427194e-05
-6.85189879291488e-06
-2.55787422301614e-05
-1.81436621160141e-05
-1.56836994544956e-06
-2.32886544330721e-05
-1.33783082616535e-05
-4.23454733856406e-05
-1.91560828135512e-05
-1.41642866633215e-05
-2.40508507440653e-05
-1.24564078041817e-05
-3.58064621530087e-05
-1.113195825649e-05
-1.94171891012743e-05
-4.40343075498996e-05
7.92260410479422e-06
-2.5205811662066e-05
-1.02764852948884e-05
-3.84154398226333e-05
-2.9065898996867e-05
-2.67231467170044e-05
-1.95193552000064e-05
-2.48601556966606e-05
-5.61270280220026e-06
-3.45840607174336e-06
-2.12988243826572e-05
-2.88746344379161e-05
2.83768419007135e-06
1.23332708744195e-06
-8.64256346657552e-06
-8.8102218149396e-06
-2.5990762682065e-05
-1.72662193566327e-05
-3.7948478478879e-05
-1.2537024226208e-06
-2.84826904618672e-05
-1.76462667984711e-05
-3.4730300032604e-05
-4.24864147200582e-05
-3.65374474039661e-05
-2.20925938686201e-05
-5.96712775519279e-06
-3.67854620494011e-05
-1.51833916849591e-05
-1.28695801750987e-05
-2.74582877114674e-05
-1.89263790811663e-05
-2.10592128325463e-05
-2.54124559710403e-05
-2.28951597906763e-05
-3.01625208766121e-05
5.92690236470702e-07
-3.24906168587375e-05
1.18994941786191e-05
-1.63530097175872e-05
-9.32913054808852e-06
-2.98459084071426e-05
-2.78771966232047e-05
-5.81017923600905e-06
-2.67007414491635e-05
-1.81307953907558e-05
-1.22189016904815e-05
1.59629357027196e-06
-1.93919374482205e-05
-1.03525936290296e-05
-1.38042545102822e-05
-3.7354606824091e-05
-3.3681119671926e-05
-2.97529445150124e-05
-1.03546873963889e-05
-7.02115996586847e-06
-1.42112400707446e-05
4.23939511509164e-06
-4.69173847582025e-05
-2.10114236727362e-05
-2.36016020150958e-06
-7.3547165080946e-06
-2.82637587200939e-05
-2.0124821443707e-05
-2.75581618281422e-05
-3.37011601797301e-05
-2.75401278214667e-06
-8.07914967080278e-06
-8.25349727092878e-06
-6.37949107347805e-06
-3.5462993374503e-05
-4.39633979377069e-06
-3.50948365497876e-05
-3.01114444988134e-05
-2.61655510153764e-05
-2.96905311944342e-05
-2.13503822352614e-05
-3.30855152872182e-05
-2.43880882648394e-05
-3.0549156358657e-05
-2.28838429330695e-05
-3.15416356962432e-05
-1.04132975878233e-05
-3.89263072293548e-05
-3.41843414645595e-05
-3.48188626615996e-07
-2.07013798524815e-05
-1.71537034562063e-05
-3.2413861345968e-05
-1.69771588722943e-05
-4.6974613546634e-05
-4.00375479704764e-05
-4.40988930314218e-05
-4.17595149924912e-05
-2.60867217222402e-05
-1.37034753947246e-05
-2.43101915856072e-05
-2.04197703961458e-05
-1.81503913332844e-05
-2.88988624076717e-05
-2.87390002750149e-05
-3.68465655937991e-05
-2.10017989807212e-05
-4.45982984844112e-05
-7.32931578750856e-06
-5.10804740123429e-05
-2.82362770865954e-05
-8.01742872951338e-06
-2.68982008575872e-05
5.42833161257073e-06
-4.42620467971637e-05
-1.89816811569319e-05
8.9166980537017e-07
-2.61418645041661e-05
-3.36237681394001e-05
4.83983454150976e-06
-6.52621927023976e-06
-2.75121745558999e-05
-2.48460828917171e-05
-7.23991739724103e-06
-2.89411017255711e-05
-1.15037487665055e-05
-1.69708406034578e-05
-1.82680879957957e-05
-9.12421935823992e-06
-1.62182054216044e-05
-5.24199528349141e-06
-1.85194044995208e-05
-9.85198777456586e-06
-1.18934393129127e-06
-2.91397317733185e-05
-9.90021678110276e-06
-1.43147619548764e-05
-3.28189915426793e-05
-2.68680077984699e-05
-4.01070159458309e-05
-3.32506328715295e-05
-2.35854590577258e-05
-3.30641696255422e-05
-3.2179016089059e-05
-2.67258042788975e-05
-2.80845821884457e-05
-1.58149670194434e-05
-1.59154997704237e-05
-1.73901657264917e-06
-3.64738020979692e-06
-2.3219018403196e-05
6.59055690389317e-07
-2.6199254404007e-05
-2.24696065099255e-05
-3.3764111036574e-05
-2.2711065360823e-05
-1.24377987724126e-05
-5.9892082439425e-06
-5.77716240363485e-06
-1.95742543688823e-05
-2.48995548097345e-05
-3.00708058227661e-05
-2.43003028931482e-05
-1.23392265130195e-05
-2.8511275334629e-06
-2.62076454524924e-05
-7.0742450907646e-06
-1.91344751534144e-05
-3.8002426558777e-05
-4.42652624896445e-05
-3.4438635710787e-06
-1.54208435465922e-05
-3.14300237839506e-05
3.17279782928621e-06
-3.75068241401904e-05
-3.06814643230179e-05
-2.26542477708508e-05
-1.64450113234717e-05
-1.9543625995789e-05
-6.57641380059141e-06
-2.31242557697078e-05
-2.39148698337992e-05
-5.03224799531449e-05
-1.3272137788789e-05
-3.43316845690104e-05
-4.00065950107563e-05
-4.12546444164428e-05
-2.41838656921396e-05
-2.41494468231596e-05
-2.34178398636841e-05
-2.07662481780294e-06
-2.40714268375725e-05
1.09639392939129e-05
-1.29073899760899e-05
-1.2311336831033e-05
-2.42526331901828e-05
-1.51490717713436e-05
-3.56233227255386e-05
-5.5968207267574e-05
-1.40955474802413e-05
-8.54411282519022e-06
1.4396954069696e-05
-1.41582498083348e-06
-2.93626905266125e-05
-3.52972165550088e-05
-3.99914366793966e-05
-1.67379310936446e-05
-3.64357838106159e-05
-1.68079561903081e-05
-1.12244778547773e-05
-3.60429280738156e-05
-3.19402339936522e-06
-4.33767870357607e-05
-9.30157411147674e-06
-1.51830331467325e-05
-2.49033948591013e-06
-1.57123806998577e-05
-3.65989674460058e-05
-3.28965251721073e-05
-2.85041115666517e-05
-1.58769042782652e-05
-1.64830928029253e-05
-1.930995688369e-05
-2.74190658366305e-05
-1.36019042787147e-05
-4.7209507416074e-07
-3.79852882017661e-05
3.09036604727299e-06
-1.12984705534086e-05
-2.39226604876194e-05
-4.43553086975988e-05
-1.28679946386422e-05
-2.36432892239296e-05
-1.07181712649252e-05
-2.71263927083393e-05
-1.37058777661954e-05
7.09433759984529e-06
-2.87125349815562e-05
-1.94500448629408e-05
-1.57343149094668e-05
-2.02601128511286e-05
-2.44712714722386e-05
-4.86841422488355e-05
-3.09540019090857e-05
-3.42990719697512e-05
-3.17504099793775e-05
-3.56195308208625e-05
-4.75635058563015e-05
-2.68706955093898e-05
-4.08767916340602e-05
-1.65149661094657e-05
-4.25445978540831e-05
-2.99800689811128e-05
-1.89350483990249e-05
-1.57365503743266e-05
-2.44999184768344e-05
-1.84201797450171e-05
-2.83348287605907e-05
-5.12120270651417e-07
-3.7039614283381e-05
-3.30544832785169e-05
-2.70012674820121e-05
-4.30759691689114e-05
-3.22883907604093e-05
-7.38716611628028e-06
-1.9470622051991e-05
-3.42346963164157e-05
-2.07943400431229e-05
-1.98805754075889e-05
-2.56341535011686e-05
3.94733355479571e-06
-2.69285652004228e-05
-3.07962645859322e-05
-4.06713918370207e-05
-3.26146483596531e-05
-5.06042420651011e-05
-2.79222511797428e-05
-2.5586273737e-05
-2.23544069262601e-05
-3.72481464529868e-05
-3.31035782185008e-05
-2.49589397855481e-05
-1.51546871176881e-05
-7.41253440724711e-06
-3.76367931517897e-05
-5.52448332312492e-06
-2.35786785084103e-05
-3.34627473346855e-05
-2.13221153194397e-05
-2.0746171628204e-05
-2.04853725079835e-05
-2.13085724053219e-05
-1.66208790392886e-05
-5.18083113491069e-05
-2.06658478844788e-05
-9.83467129639642e-06
-1.46170973458515e-05
-1.04049926682584e-05
-1.17386830666697e-05
-3.29921535499769e-05
-3.10224979456136e-05
-2.10876863019465e-05
-2.87807759945186e-06
-3.21116557518016e-05
-1.83561418741555e-05
-3.00274401545054e-05
-1.27918439812529e-05
-1.04852473494002e-05
-3.45743064623617e-05
-6.86902434143648e-07
-2.29115891332144e-05
-3.13182008365278e-05
3.98452535677034e-06
-1.77501075245746e-05
-1.15240802102218e-05
-1.94068921373292e-05
-1.97654018653656e-05
-1.68147725208119e-05
-1.25515359846217e-05
-4.55626518727082e-05
-3.05944288360386e-05
-1.87092237713096e-05
-4.71239184440288e-05
-4.1636822435002e-05
-2.14983189897619e-05
-1.30136925810353e-05
-1.46562222191309e-05
-2.4227975570303e-05
-2.19256061473311e-05
-2.14846546795637e-05
-3.20782612562286e-05
-4.23671364901642e-05
6.86284081563515e-06
-1.85899700928952e-05
-3.08212329829022e-05
-1.8803951693551e-05
-3.86992398832205e-05
-1.56099205895929e-06
-3.5528623247145e-05
-3.7075885230737e-05
-3.09011160192793e-05
-4.31356756828074e-05
-2.06482133780791e-05
-1.24593089465806e-05
-3.60562067680105e-05
-4.063318586011e-05
-1.70327334436471e-05
-1.68388591352298e-05
-3.10280168012047e-05
-3.24432910205911e-05
-2.46964200916655e-05
-1.94591536945888e-05
2.32854287165257e-06
-3.80271837196065e-05
-2.38824805513618e-05
-1.46290516423186e-05
-4.30975459900369e-06
-2.66204573704111e-05
-2.12931784744613e-05
-4.22354901864201e-05
-2.44455695394064e-05
-2.06666565947679e-05
-1.63360090190603e-05
-2.94883484037863e-05
-1.50585394015509e-05
-2.72197579846614e-05
-3.86961742658943e-05
-4.13583911710387e-05
-3.83630305985652e-05
-3.09349998905642e-05
-2.3714334412439e-05
-3.04629466666575e-05
-2.86239654341085e-05
-2.71433953005415e-05
1.62587097163409e-05
-9.2823642767644e-06
-1.130750059827e-05
-2.72575013661564e-05
-2.8748142956967e-05
-1.78665668173592e-05
-1.5203575269707e-05
-1.05894980305225e-05
-2.61976854679328e-05
-9.13696325620804e-06
-3.37391346189112e-05
-2.13767807329528e-05
-2.31031919161411e-05
-2.18128631866105e-05
-1.78839533142013e-05
-2.79711069698803e-05
-3.58162995943611e-05
-1.17830220624685e-05
-4.18286918000309e-06
-9.94800490390956e-06
-3.24852645735587e-05
-2.51254142310486e-05
-1.93663151082993e-05
-2.93762951109459e-05
-1.87702963640831e-05
-3.35462535708674e-05
-2.90736652087238e-05
-8.90210601432886e-06
-2.56609116236756e-05
-1.35127640030828e-05
-7.26615322551333e-06
-1.48280841980838e-05
-2.34908831844361e-05
-2.2601357135332e-05
-3.97434568047594e-05
-1.55707008351273e-05
-2.02376156309783e-06
-1.23486736382975e-05
-2.60207816123302e-05
-1.97690372976426e-05
-2.97560483756906e-05
-1.59984134601914e-05
-3.12339213998909e-05
-3.52822352804228e-05
-2.43405216624467e-05
-2.697213942776e-05
-4.27159233666297e-05
-3.02565662762842e-05
-2.30869302445404e-05
-6.18224595770136e-05
-4.52506327847394e-05
-3.31559006195804e-05
-2.45848026253653e-05
-1.88006448126852e-05
-4.97037243351977e-06
-1.59143811053185e-05
-9.58023875285591e-06
-2.93951645541812e-05
-2.58465473768837e-05
-2.88727007239593e-05
-7.4417945333849e-06
-1.66497209011284e-05
-1.61463235488345e-05
-2.38979335580623e-05
-1.72114634174043e-05
-3.52102130326585e-05
-4.98976276967447e-06
-1.1233667665275e-05
-2.17139367209826e-05
-3.02014570682148e-05
-4.22633020961662e-05
-1.05737560084821e-05
-2.35593635879322e-05
-4.51006091090431e-05
-2.84477654480785e-05
-3.6670049775399e-06
-2.50815667503685e-05
-2.62462112327916e-05
-3.68299175487389e-05
-2.53109626257386e-05
1.4689352072002e-05
6.42327628876273e-06
8.46444461861099e-06
2.16241296288222e-06
-3.61983503654914e-05
-2.15138395305863e-05
-3.858087257132e-05
-6.72973275623433e-06
-2.5500567071275e-05
-2.87907117003919e-05
-3.13099240424916e-05
-3.57459431763093e-06
-3.84012343138882e-05
-8.05933933951456e-06
-1.21142588624115e-05
2.84150798959628e-06
2.75648940990104e-06
-3.94924060804911e-05
-1.25593013624616e-05
-4.36408433832118e-05
-9.54927423783027e-06
-1.42506467124892e-05
-2.61047978888725e-05
-3.78231248398679e-05
-2.55733923756933e-05
5.66865316031842e-06
-2.04085324185212e-06
-1.75017227272604e-05
6.66531736079359e-07
5.83716963722072e-06
-1.00617703544598e-05
-1.39197797692869e-05
-9.42239145924119e-06
-2.8526893692533e-05
-2.21751731984879e-05
-5.9660755902965e-05
-1.53589202610086e-05
-2.44703196127838e-05
-1.1583294678662e-05
-2.33719416799077e-05
-3.10834437957513e-05
1.96791632793878e-06
-3.20135832504145e-05
-4.27205534921268e-05
-4.36385457022665e-05
-5.63929832483773e-06
-4.67647791304519e-05
-3.50948577013512e-05
-4.29768149103234e-05
-3.62478660199983e-05
2.4429547520484e-06
-1.99608109986815e-05
-2.39900103262228e-05
-1.24309573319538e-05
-8.1715038152548e-06
-2.85661722507587e-05
-2.71468888788473e-05
-2.21963869398159e-05
-3.4208846846848e-05
-2.12267639584095e-05
-4.59359409473944e-05
-2.01239489070395e-05
-4.51796933751637e-05
-4.37533531215892e-06
-3.87851252407934e-06
-3.097808559192e-05
-1.27898985578084e-05
-2.40874963702158e-05
-3.35426129763672e-05
-2.52625444496497e-05
-4.0739777641217e-05
5.39448869526336e-07
-1.83884790753011e-05
-7.32989225013105e-06
-1.09962735211122e-05
-3.4323078644061e-05
-3.30416550692329e-05
-4.74904905685877e-05
-4.56495532704772e-05
-1.46144547676699e-05
-4.17143267874607e-05
1.0460028245912e-05
-9.85430237431958e-06
-3.87868725338557e-05
-2.12154859183952e-05
-2.69750785616451e-05
-2.140046591089e-05
-2.60771371540186e-05
-1.14382062120279e-05
-1.91443383578506e-05
-1.6611391394717e-06
-3.10519716129624e-06
-1.09458135691907e-05
-3.41430067245892e-05
-4.30591781315781e-05
-2.19299815443648e-05
-2.40643306958165e-05
-2.95053252722102e-05
-9.11840557941348e-06
-4.26297169562405e-05
-2.70248646044975e-05
-1.96459576258924e-05
-2.2307247856712e-05
-2.48059143238679e-05
-1.62790844832128e-05
-2.65638624910945e-05
-2.83374532571005e-05
-5.16048940946386e-05
-2.7247298029894e-05
-1.76199734491325e-05
-1.32247122246814e-06
-1.76207439579918e-05
-1.57746810474676e-05
-4.85534343503992e-05
-6.27373902639806e-06
-2.56415775225149e-05
-3.46524122056793e-05
-3.66654366345865e-05
-1.89838856111387e-05
-1.14285466852115e-05
-2.81181917947026e-05
-2.06344607648215e-05
-3.36428654242028e-05
-3.9145782502042e-05
-3.73587811203655e-05
-2.17335970632251e-05
-5.13536026885471e-05
2.47706238466845e-06
-2.90693997751077e-05
-3.56968532745265e-05
-1.66037024276767e-05
-4.17838236694187e-05
-4.02355882778114e-05
-2.43073078479732e-05
-3.83723730361981e-05
-2.08142192115834e-05
-6.23846796472642e-06
-2.91715733124602e-05
-2.46927315249199e-05
-3.92417496342705e-05
-2.12637844929088e-05
-8.62187162476807e-08
-3.58209881944785e-05
-3.52599722366715e-05
-1.54007731954766e-05
-3.14009631303608e-05
-3.1035710451097e-05
-1.6820917789642e-05
-4.1859869074328e-05
-2.22250381122014e-05
-2.43877698843691e-05
-1.5946882600432e-05
-1.0967968370701e-05
-4.19457770036403e-05
-3.84310493210144e-05
-2.15764620601835e-05
-2.01570445484624e-05
-1.46166081797749e-05
2.77265617205427e-06
-4.76207944343296e-05
-1.52622720285455e-05
-1.21735973013863e-05
-3.53238204056078e-05
-4.66217752801596e-06
-3.86845664914073e-05
-1.90740908501964e-05
-3.09969611973675e-05
-4.21777598174429e-05
-3.38801589521744e-05
-1.6100026411287e-05
-6.65781092431558e-06
-3.07945687143333e-05
-2.0602429321389e-05
-2.43427765503468e-05
-2.49885419336736e-05
-2.9118566957955e-05
-3.41331032648351e-05
-2.23868030527763e-05
-3.52915549873223e-05
-3.6751826568719e-05
-2.92306218630397e-05
-6.50573429918033e-06
-3.62559293925707e-05
-2.07627749321044e-05
-2.36293595309887e-06
-3.90394041391727e-05
-8.72502827621671e-06
-5.97413895701834e-06
-4.17409560401585e-05
-5.39572289802112e-05
-2.22308837542341e-05
-4.38628122473263e-05
-1.76998709160928e-05
-2.46057744209846e-05
-3.22453560944198e-05
-5.69151154504176e-06
-1.71275782463586e-05
-3.09534630995323e-05
-1.0515945139866e-05
-2.98132406454097e-05
-2.38057756073378e-05
-2.34097563597217e-05
-8.14643488397304e-06
-3.00918740733733e-05
-1.60246028492276e-05
-2.97070146063854e-05
-3.23491895932411e-05
-2.54951403188255e-05
-1.83556216390979e-05
-1.50123247835503e-05
-1.42298782136958e-05
-3.05490822212071e-05
-1.00545206874948e-05
-4.39000775316353e-05
-3.9586481063385e-05
-1.69732338334059e-05
-2.46310646342989e-05
-1.86301610103197e-05
-2.35319545773018e-05
-7.60652644859993e-06
-1.73572127762253e-05
2.59194455182891e-05
-2.195676909047e-05
-2.85664202924572e-05
-3.48133533140715e-05
-9.72042747009674e-06
-3.2002198944185e-06
-9.38404792177776e-06
-2.28737739258212e-05
-3.19375729943483e-05
-1.93851770727378e-05
-3.47396305869509e-05
-2.4973084288261e-05
-1.22444537118301e-05
-1.0868165017208e-05
-2.04757590679459e-05
-3.02246213145187e-05
-2.84117297759088e-05
-2.27104925199383e-05
1.01844982542293e-05
-2.1130859299236e-05
-3.71729932203566e-05
-4.78303442413753e-05
-1.38671623029831e-06
-3.78285610716612e-05
-3.09579362477095e-05
2.34542646058078e-06
-1.41127995736444e-05
-5.14534214655509e-06
-6.27128171791385e-06
-2.08817128098577e-05
-5.80273854795479e-06
1.4757366217177e-05
-2.23739203227534e-05
-2.08094351061242e-06
-1.82408539714552e-05
-1.73725145044011e-05
-5.97453145394036e-07
-2.83030213391548e-05
-4.19681896872849e-05
-1.58256658589198e-05
-8.21605260223074e-06
-2.35164500819842e-06
-2.70740721833405e-05
-2.79194794582486e-05
-1.98438016837584e-06
-4.12743763918878e-05
-2.18580338195162e-05
-2.91737330971031e-05
-2.69636289855591e-05
-1.43984870341398e-05
-1.38758864396655e-05
-4.55678875947589e-05
-2.48235316458993e-05
-1.28671904610128e-05
-2.71662189851585e-05
-1.92254184736694e-05
-9.86349162425268e-06
-3.44179839100342e-05
-2.664014873569e-05
-1.62859993780885e-05
-2.62956725000162e-05
-1.46332269879037e-05
-1.15436079965979e-05
-2.14784788139474e-05
-1.76623776310038e-05
-5.14512182708445e-05
-2.83694215456186e-05
-5.35105509425301e-05
-3.08240030521446e-05
8.81377195299191e-06
3.76757022562956e-06
-2.83778154939142e-05
-9.92037379244312e-06
-4.61231422377379e-05
-3.47522015181382e-05
-1.40522110208492e-05
-4.40276045240006e-05
-2.86262042463134e-05
-2.69051056918267e-05
-3.82901788721169e-05
-4.64651195789789e-06
-2.60022891060147e-05
-3.12384290724328e-05
-4.89749143461876e-05
-2.77624554086019e-05
1.8367553695086e-05
7.79339808869603e-06
-1.85266939407288e-05
-9.00594507682855e-06
2.20603223360082e-06
-4.14387088151949e-05
-3.07020735925574e-05
-2.79138201199124e-05
-4.7023719333674e-05
-2.35697472692381e-05
-1.44499269125767e-05
-4.43611605624034e-05
-2.99396032229081e-05
-3.52836703709508e-05
-3.22395095374273e-05
-3.94557097970471e-05
-2.03708613595897e-05
-7.14406138701729e-06
-1.39758346580642e-05
-2.02063607449337e-05
-1.29318970217604e-05
-2.87921740138225e-05
-2.84029270663706e-05
-1.49891644553469e-05
-2.94536823097654e-05
-1.24523429995661e-05
-3.029135423777e-05
-1.15712523727515e-05
-7.61548377761878e-06
-1.69238113058178e-05
-2.83733962551589e-05
-2.77559573954249e-05
-1.25085282866761e-05
-4.15417423431143e-05
-3.59390604267293e-05
-2.55125937117019e-05
-3.0555502056738e-05
-2.18313368646179e-05
-2.40963883093449e-05
-3.17943321556053e-05
-3.1908953416443e-05
-7.34745174930616e-06
-1.5853014657066e-05
-3.43462586574059e-05
-1.13772343239839e-05
-4.60120358685282e-05
-2.53825216352749e-05
-2.71565675500792e-05
-3.13879996912559e-05
-1.3815521763347e-05
-2.24005272502808e-05
-2.08368794729746e-05
-1.28424484088153e-05
-2.04793706537124e-05
-3.05530117979752e-05
-1.94527364923967e-05
-4.0236336845221e-05
-2.78843732094391e-05
-3.19602242604109e-05
-1.48036016487383e-05
-4.83950282879326e-05
-1.67750931803729e-05
-5.10353635595355e-05
-5.7752625913899e-07
-2.63524370430388e-05
-1.98682712431285e-05
-1.24797284796301e-06
1.59280046181614e-05
-1.77576590735519e-05
-3.44698588849469e-05
-2.20318898371988e-05
-4.99009916168198e-05
-3.26736453501852e-05
-3.67110443204831e-05
-3.53823851099209e-05
-3.00368803065242e-05
-3.70136236832938e-05
-2.11339782045756e-05
-2.7164388626768e-05
-4.40223872246986e-05
-2.34312148867437e-05
-1.85376286278516e-05
-1.34669425980896e-05
-3.59033599257503e-05
-3.39453425015663e-05
-1.74991456128824e-05
-3.85910820272274e-05
-2.84195535635276e-05
-3.59828062529994e-05
-3.20867093797014e-05
-3.99842295127202e-05
-4.18146620153913e-05
-2.77822406479437e-05
-1.83730981845034e-05
-1.63776953882681e-05
-1.33121491487637e-06
-1.96383003077443e-05
-2.58563106618951e-05
-1.33997008215057e-05
-2.4530288158598e-05
-4.46676807299102e-05
-1.91120362874899e-05
-2.56864843474864e-05
-2.14557556683945e-05
-2.24519888949883e-05
9.80091563655336e-06
-1.44919996393299e-05
-2.7621772217819e-05
-2.34561566639565e-05
-2.60723145293187e-05
-1.46159032203153e-05
-1.41056400346157e-05
-2.26967251043447e-05
-1.44477594513506e-05
-2.28295259460963e-05
1.01736951723936e-05
-2.13049214084153e-05
-1.97047092181351e-05
-5.46837339962915e-06
-3.40017814548138e-05
-1.12024488402471e-05
-4.63519056512968e-05
-4.48159838039312e-05
-3.94545068423782e-05
-3.86844126019449e-05
-2.1579250613774e-05
-6.44119333117689e-06
-2.36625564680425e-05
-2.4847461038251e-05
-1.51050486190423e-05
-2.67469424341438e-05
-1.8475408290985e-05
-2.60748711018093e-05
-1.24809247602858e-05
-1.03610177787133e-05
-2.42531675472599e-05
-1.47409217715606e-05
-1.84166779324113e-05
-4.28096842690741e-05
-2.7523850558401e-05
-1.90920364051708e-06
-2.12631908152262e-05
-1.39656348952831e-05
-3.49230329073501e-05
-2.17267779449822e-05
3.02009136988365e-07
-2.84469519482784e-05
-4.65182028794771e-05
-3.47604927290233e-05
-3.60673144921603e-05
-9.54860184876085e-06
-9.47256718090327e-06
-5.83263630053217e-05
-2.64315023633029e-05
-3.08437500838805e-05
-2.91403344160681e-05
-1.27120055519999e-05
-2.815183755054e-06
-7.78223968674549e-06
-4.35529925965128e-05
-3.03818051797745e-05
-2.82407656601953e-05
3.70134540887342e-06
-4.7824370202857e-06
-2.04860715524867e-05
-2.76027864386071e-05
-2.77672170793693e-05
-1.34083041854952e-05
-2.79824164181317e-05
-4.79034861974225e-05
-3.01414849246621e-05
-3.19633077814193e-05
-2.53735962303401e-06
-3.70284296016105e-05
-4.87325280731424e-06
-1.49734733634389e-05
-2.20194541795083e-05
-3.76501413721634e-05
-8.59439985505153e-06
4.2889271187395e-06
-2.61417159173892e-05
-2.7778326504362e-05
-2.39408810707449e-05
-4.01488808259785e-05
4.46192717920454e-06
-3.11480978136567e-05
-3.24186749883949e-05
-2.62608568352877e-05
-1.35581948491107e-05
-2.82034962467583e-05
-1.95063363791944e-05
-1.86704809910993e-05
-1.61886642962626e-05
-1.78605103233112e-05
-3.54906558264208e-05
-1.42471406265336e-05
-3.89195007809254e-05
-2.1605828673944e-05
-1.11073551664738e-05
-3.35410430419686e-05
-3.0532676242924e-05
-2.90014513474023e-05
-2.35474826634783e-05
-2.01333888540748e-05
-3.81662394359661e-05
-3.53157985055194e-05
-4.5210167489251e-05
-4.07345660996934e-05
-1.84290097080198e-05
-6.55668632255174e-06
-2.43298414611042e-05
-6.2144042415113e-06
-2.2904234098781e-05
-4.95883184947689e-05
-1.99551231705503e-05
-2.18613709185227e-05
-1.28196633362581e-05
-2.45320116989073e-05
-1.65447565254971e-05
-3.07295776879893e-05
-3.08058271989416e-05
-2.5169166491981e-05
-4.06201534935708e-05
-2.55203583006098e-05
-2.28472074501738e-05
-2.59877579722937e-05
-3.10201458635169e-05
-2.15817413151004e-05
-3.28043110745076e-05
-4.6953042728336e-05
1.54051459874388e-06
-1.65490029543347e-05
-3.21848513577674e-05
-1.42481249370143e-05
-2.16364633804305e-05
-2.43155790145972e-05
-5.11288880870764e-06
-2.41714493116924e-05
-1.49157920350603e-05
-2.13148811686768e-05
-1.46166530682479e-05
-5.84643819867272e-05
-3.45954250457304e-05
-2.24703458958253e-05
-1.15581673293999e-05
-2.08546831100898e-05
-2.63035269462589e-05
-3.01461426807407e-07
-1.20239134356675e-05
1.03762397082613e-06
-3.2211920154141e-05
-3.08620281448609e-05
-2.29591693250376e-05
-1.86104354911495e-05
-1.4460298354805e-05
-3.69586578584655e-05
-1.90034241195109e-05
-2.99781766228153e-05
-2.06878608286581e-05
-1.98785352556695e-05
-4.58700889738619e-06
-2.34813052472518e-05
-2.8075298756923e-05
-8.1111906983561e-06
-2.12091108316543e-05
-2.82545181195204e-05
-3.51863725179366e-05
-8.07120228051737e-06
-1.61262986069042e-05
-1.18038387752426e-05
-3.14265345365536e-05
-2.30079368249059e-05
-1.32044556918931e-05
-1.43218022727192e-06
-1.4309816933864e-05
-3.60371436390549e-05
-1.36158471910499e-06
-3.59332835939956e-05
-4.8220059631734e-06
-9.0981419767788e-07
-2.29762641476338e-05
-3.33640112288837e-05
-2.73814892671828e-05
-2.09587811166333e-05
-8.07586222668639e-06
-3.52718656717912e-05
-1.50172989626828e-05
-1.17050862221662e-05
-1.88423524083122e-05
-1.07676376225381e-05
-1.72085901145014e-05
-2.02018549656975e-05
-2.60768694533593e-05
-2.87551281065924e-05
-3.23027191940103e-05
-3.97186961838925e-05
-1.61886736787321e-05
-2.7835190579328e-05
-3.44735306960455e-05
-2.19045319810201e-05
-2.36171253371582e-05
-4.71675806169113e-05
-2.32910907011674e-05
-1.52401858540604e-05
-2.2182677418744e-05
-1.76503266393192e-05
-2.47842314103029e-05
-2.68633865763147e-05
-2.65253502791993e-05
-4.19299453849053e-05
-3.39842782901219e-05
-1.43233379926816e-05
-4.20548140976069e-05
-2.29396904298347e-06
-2.92943179946376e-05
-2.53356199821009e-05
-1.33146818100453e-05
-1.02608731279745e-05
-3.0452641524931e-05
-3.33158735655285e-05
4.08330321710282e-07
-2.55757112786815e-05
-4.00432131351679e-05
-7.69541628965872e-06
-3.27510536720412e-05
-5.01143548038857e-05
-3.13761406674818e-05
-1.11691049862234e-05
-3.43721384377499e-05
-2.81710532057033e-05
-7.87947983378006e-06
-1.44914974367322e-05
-1.51868495054644e-05
-3.5512034092526e-05
-3.18896495621273e-05
-1.33408286959669e-05
-1.72450692813693e-05
-1.46156376088036e-05
-1.79788849772489e-05
-1.99869740781195e-05
-1.61388379604068e-06
-2.39674415893114e-05
-1.27284832431821e-05
-4.64267673044973e-05
2.83366176656581e-06
-3.93050486088555e-05
-2.71594384092381e-05
-1.56875024428545e-05
-3.71731968383237e-05
-2.89061578108015e-06
-3.15325466815654e-05
-2.14680841389045e-06
-1.55322212776816e-05
-1.72284916732766e-05
-3.94481052162667e-05
-1.18142655591192e-05
-1.51784357841366e-05
-1.06079519462382e-05
-3.58284658685065e-05
-7.29077674179549e-06
-3.23521024641806e-05
-3.90324607182424e-05
-3.853227771278e-05
-2.45220306860825e-05
-3.29261262318781e-05
-2.06495563559957e-05
-2.03383697074018e-05
-1.95078447615453e-05
2.2777474696207e-06
-3.31785330146453e-05
-1.70530907076305e-05
-5.40707148340639e-06
-1.11917749697723e-05
-3.59539777422907e-05
-2.78640681729368e-05
-2.1521344753048e-05
-5.0252333024266e-06
-9.88098074127011e-06
-1.08030215407994e-05
-2.01205648659403e-05
-3.37450557121478e-05
-3.268192460591e-05
-2.29226825399942e-05
-1.59852997835872e-05
-2.27818086252558e-05
-3.54284591742567e-05
-1.27289411969935e-06
-1.28527665317916e-05
7.30988879598034e-07
-7.12573616372276e-06
-4.96811327279821e-06
-1.31010274906599e-05
-3.15442390217578e-05
-3.2074238957503e-05
-3.11508035115281e-05
-3.02561488390101e-05
-3.04508294328926e-05
-2.3718753823872e-05
-6.39198752604446e-06
-9.91686855088016e-06
-3.90694400336153e-05
-1.74869647604191e-05
-2.3948338419039e-05
-2.73854675118973e-05
-7.96777897754679e-06
-2.82977919682132e-05
-2.3217157486389e-05
-3.02127415108607e-05
-9.78893908489787e-06
-5.9189405059037e-06
-1.98474519917303e-05
-8.95322052737895e-06
-3.2396066621161e-06
-1.81931243246578e-05
-2.36383089050791e-05
-2.32834332216885e-05
-1.7967040343428e-05
-1.85796265814161e-05
-2.9588234196991e-05
-3.08772803110233e-05
-1.22709538140966e-05
-2.31845623652876e-05
-3.35673278679095e-05
-2.08361032509898e-05
-2.08845313641964e-05
-9.97146315260927e-06
-2.93098880860376e-05
-2.59488127962053e-05
-1.04584721640847e-05
9.41924214722663e-07
-1.82536433697884e-05
-5.39628511689312e-06
-3.37684104657659e-05
-3.13063020085784e-05
-2.75919309588495e-05
-3.63056281556046e-05
-1.35298574525299e-05
-2.12033971198744e-05
-4.40935870193402e-05
-3.50757278019204e-05
-2.0364259812118e-05
-2.8172314698577e-05
-1.99536819675948e-05
-1.07364385542e-05
-4.59793631364735e-05
-1.98353049670767e-05
-1.03398803146165e-05
-3.75667362764812e-05
-2.18707796106705e-05
-3.22713046347406e-05
-2.62583833631922e-05
-8.48896687723419e-06
-3.97912404224718e-06
-3.95249232808848e-05
-4.17535330092497e-05
-7.99168417624179e-06
-2.20165816523556e-05
-3.92474722210767e-05
-1.57429852347612e-05
-3.37521260875671e-05
-1.19421565979706e-05
-1.11759995728672e-05
-3.17746946082592e-05
-3.8420577104803e-05
-1.94225319611273e-05
-2.90682515612811e-05
-3.31767528570463e-05
-7.98122383918469e-06
-1.93871683285739e-05
-2.82957773121692e-05
-7.82897424390401e-06
-3.51099060244537e-05
-3.73176853756629e-05
-1.18919938426763e-05
-3.0267608970978e-05
-1.56281909651798e-05
-2.52282392840524e-05
-4.49148248861588e-05
-6.69334173111879e-06
-3.35498655591343e-05
-1.28596656866016e-05
-1.34562548496554e-05
-1.32837320215029e-05
8.99660370455396e-06
-5.03784826828521e-05
-2.43875052244649e-05
-1.66390016762603e-05
-3.12846418946029e-05
-2.02300968787688e-05
-4.26224352952568e-05
-2.27899704684617e-05
-3.0372601721231e-05
-3.34914707254652e-05
-3.77142050074067e-05
-9.67844390234891e-06
-2.98116237588708e-05
-1.8620251198357e-05
1.25743060157324e-05
-2.85791231099615e-05
-2.89648255497894e-05
-3.12920213900372e-05
-1.57922395720524e-05
-2.88506842621565e-05
-2.67165817814191e-05
-1.49560528547911e-05
-6.93110186605048e-06
-1.33333644218787e-05
-3.76127377623593e-05
-1.55709707931651e-05
-8.74998675280685e-06
-3.12316615756633e-05
-2.01605608703978e-05
-1.50956253772737e-05
-4.45197967871097e-05
-4.21281683029746e-05
-6.22542980040344e-05
-5.41131345902226e-05
-1.09071150511845e-05
-2.94096772267092e-05
-1.70957843865295e-05
-1.38799191551479e-05
-3.09786997135276e-05
-1.15855153077773e-05
-1.63343558773225e-05
-2.06061464993769e-05
-6.01516046825204e-06
-2.75683606471483e-05
-2.16933172319703e-06
-2.86022416989538e-05
-3.79019840966666e-05
7.438252826926e-06
-1.65416936061964e-05
-1.32175982104924e-05
-3.46629451700064e-05
-2.47251137266551e-05
-1.48969879949495e-05
-3.61643694384622e-05
-3.67465589856029e-05
-3.41956025783128e-05
-3.15846402843701e-05
-2.49818073681107e-05
-1.79102751581195e-05
-1.5466587660059e-05
-3.60632437070377e-05
-1.791554723374e-05
-1.916639805405e-05
-2.86069524153478e-05
-2.39455125997289e-05
-3.50354868430001e-05
-3.60320994596054e-05
-1.91801370499504e-05
-1.30479895198614e-05
2.53354686732791e-06
-6.65514871313113e-07
-3.89255615826435e-05
-1.36208483266564e-05
-1.73502850295225e-05
-2.61975025774549e-06
-1.07238712069213e-05
-1.71102260846039e-05
-1.33693553838325e-05
-3.46482061174885e-06
-2.71777840763576e-05
-3.62094314235046e-05
-4.79509027031511e-05
-2.0045118525771e-05
-4.64804188001298e-05
-1.05484396892589e-05
-1.89070367746579e-05
-3.3612747125591e-05
-2.95807310225389e-05
-2.70739442674953e-05
6.22840862356318e-06
-1.87063787208086e-05
-2.54409399400003e-05
-2.97441310224817e-05
-1.99608905715978e-05
-1.97878216420084e-05
-1.06558989807748e-06
4.69203827535916e-06
1.01852480466653e-05
-1.47652871375254e-05
-3.39284677663833e-05
-1.81816918264367e-05
-2.35396417729644e-05
-9.35774495911442e-06
-1.92994471734963e-05
-4.44322369309032e-05
-1.18680861078736e-05
-2.47818212665513e-05
-2.71230405670693e-05
-1.37018031880532e-05
-3.13674859243264e-05
-2.11207747178732e-05
-2.55606324081227e-05
-3.41638313499991e-05
-9.30205513535383e-06
-4.54539605843283e-05
-9.4137128929912e-06
-3.05628258126846e-05
-4.67589494339795e-06
1.10545304150144e-05
-3.62683733861744e-05
-1.01365795072135e-05
-1.44350098642063e-05
2.01352743504401e-05
-1.22210816797279e-05
-2.00626675726627e-05
-1.76549931912879e-05
-3.17896803429172e-05
-2.48388945212503e-05
-2.47251296672985e-05
-3.08624762445949e-05
-7.16922678883009e-06
-1.97260320372658e-05
-3.13241249565344e-05
-4.12004735355212e-05
-1.96462294489469e-05
-6.34620721378991e-05
-2.4719374978681e-05
-4.07830564215343e-05
-2.3805595114897e-05
-2.95840852228904e-05
-1.90968006904964e-05
-1.44647903465099e-05
-4.25768255975486e-06
-2.29119622019941e-05
-2.33331143122617e-05
-3.08455929145394e-05
-3.59056928273003e-05
-2.02066024868144e-05
-1.97179872036696e-05
-1.89507916254902e-05
-2.2199096825156e-05
-3.47077583510338e-05
-3.12178049842364e-05
-4.77022467759264e-05
-2.51669932730642e-05
-1.36747207178791e-06
8.75901228090615e-06
-2.66741268670822e-05
-3.46679379704853e-05
-2.01478110916099e-05
-3.55280160125879e-05
-1.34542960025994e-05
-2.0425258060905e-07
-8.57620203612235e-06
-3.24372066416042e-05
-2.06997520410685e-05
-2.08307470814598e-05
-1.262338430225e-05
-1.84926988151059e-05
-3.16509248671068e-05
-2.23632821837317e-05
-1.91673385020925e-05
-1.44718624202114e-05
-1.65196465948348e-05
-3.47486867231814e-05
-2.63066161230879e-05
-4.39508473720545e-05
-2.62225456246014e-05
-1.82705726404475e-05
-2.54802406313989e-05
-1.59824770838906e-05
-2.37131489127067e-05
-3.87783100451064e-05
-3.02863385327567e-05
-3.30831794956467e-05
-1.34045417320429e-05
-3.68094407283616e-05
-3.52379052826922e-05
-1.85551000671827e-05
-1.71225990941813e-05
-1.05176935933115e-05
-1.55022503920418e-05
-4.25500347607691e-05
-2.01098101500828e-05
-6.11633921404817e-05
-2.50525913349723e-05
-3.16031673546794e-05
-1.29873182404116e-06
-2.24720164777124e-06
-1.48007981492494e-05
-1.19777265598431e-05
-2.82875098505579e-05
-3.38564535845276e-05
-2.21138496679151e-05
-2.58700414531189e-05
-3.94409685762133e-05
-1.00366836707599e-05
-2.03226544522218e-05
-2.48193168453745e-05
1.12249936868101e-06
-3.02884034102042e-05
-2.40088532128555e-05
-3.7078595013881e-06
-1.87486779322243e-05
-1.82449264136821e-05
-1.98561385204279e-05
-4.38276291524156e-05
-6.46040735545523e-05
-2.58245966292301e-05
-3.65390348614298e-05
-9.6640331324327e-06
-3.16932766306191e-05
-2.32622022000382e-05
-1.98030779701046e-05
-2.90391136923427e-05
-2.05306337243704e-05
1.00791300913335e-05
-3.66010990178434e-05
-2.18774377817837e-05
-6.04911997364061e-06
-1.93248222218582e-05
-4.5308662629927e-05
-3.15968113330713e-05
-2.77482320866536e-05
-4.10207725586381e-06
-2.84608985245136e-05
-9.34032994668767e-06
-4.65479574207986e-05
-2.35019393806222e-05
-2.75943534142688e-05
-5.28314493529387e-06
-2.04985514843633e-05
-3.46388558751409e-05
-1.36902360750486e-05
-7.70471433801454e-06
-2.45263431277711e-05
-2.20470836305661e-05
-1.99629543750911e-05
-2.11093100642813e-05
-3.42706929860408e-05
-5.5265550862735e-06
-1.38562147318927e-05
-9.23242323182578e-06
-5.05125028417256e-06
-2.80412018056788e-05
-1.85620053064628e-05
-3.16362892346269e-05
-1.17987862185067e-05
-1.80847065228692e-05
-2.6974367239197e-05
-2.16712922817675e-05
-4.36120177623871e-06
-3.28979656524079e-05
-2.37511017354769e-05
-9.24710273270855e-06
-1.24644410946432e-05
-2.9799443130359e-05
-2.68345154791649e-05
-4.79217311276666e-06
-2.0836173131943e-05
-1.91238734660466e-05
-2.14899768102748e-05
-2.19820908882767e-06
-2.35301248752995e-05
-2.6073152895263e-05
-1.93378466755163e-05
-2.41452657587733e-05
-4.27005718315848e-05
-2.66951551883344e-05
-4.12590229632338e-05
-6.49832915721174e-06
-2.65234888649678e-05
-2.57151238812417e-05
-4.43729751746562e-05
-4.803811256522e-05
-1.59289894173876e-05
-4.19643926967662e-06
-1.24509766713632e-05
-3.82574513595995e-05
-7.95207406938886e-06
-1.2203995683685e-05
-2.60539897387809e-05
-2.75763403027029e-05
-2.57797465650743e-05
-1.63033773887958e-05
-1.70375451306138e-05
-3.66737285600528e-05
-8.59968500681113e-06
-4.72556684777843e-05
-4.1949533691368e-05
-2.15042820595073e-05
-1.95613045521963e-05
-1.62132764726306e-05
-1.62423929308746e-05
-3.56846954095384e-05
-4.45138535411203e-05
-1.34756340727229e-05
-3.78417905222268e-05
-2.16092792725316e-05
-1.68823736794017e-05
1.38951744931012e-05
-1.75419614829585e-05
8.38072903935943e-06
-9.21241657131007e-06
-1.39024732083195e-05
-2.90663373801919e-05
-1.24348720336511e-05
-2.22387171716942e-05
-1.05777703642997e-05
-2.1407561977276e-05
-1.98699109842232e-05
-2.11737174151966e-05
-2.51202489868252e-05
-2.35338032843825e-05
-4.10990177048989e-06
-1.91932843918184e-05
-3.60001120852027e-05
-3.20222695473174e-05
-3.3005568700415e-05
-1.9004520191472e-05
-1.84816890536177e-05
-1.67507154608262e-05
-2.12925147824261e-05
-1.46976327426873e-05
-5.80237275243693e-05
-1.16081820488708e-05
-1.34676216194992e-05
-3.86591566749189e-05
-4.99306685067973e-05
-2.58911653750009e-05
4.71357194549584e-06
-3.85889188570252e-05
-3.51761999712055e-05
-4.07196354188655e-06
-2.50506956409617e-05
-4.02499425612554e-05
-1.01946989189481e-05
-3.70902789155331e-05
-3.79603873747086e-06
-4.22033404661787e-06
-3.95596069311534e-05
-1.91903194152331e-05
-2.17357641194534e-05
-2.33809803310126e-05
-1.89052534369007e-05
-7.50775031404047e-06
-2.43043190764821e-05
-1.50173241213894e-05
-3.08846925358503e-05
-1.18660669244426e-05
-4.20342835361904e-05
-3.11804211860822e-05
-6.17713240726137e-06
-8.34361391483901e-06
-1.83985583227994e-05
-2.78541645451607e-05
-3.7835892557834e-05
1.93920794045215e-05
-1.35474439182345e-05
-2.80224859537721e-05
-3.11442558217585e-05
-1.30083710874962e-05
-2.32757275496069e-05
-4.41947970563213e-05
-2.8164417401948e-05
-3.345114005548e-05
-8.1085967325564e-06
-6.05303835840803e-06
-3.46586081745856e-05
-3.37435574421373e-05
-2.8128600236556e-05
-5.14072869256139e-05
-3.77118332413023e-05
-4.85900012778989e-05
-2.05957094434299e-05
-2.54531987103987e-05
-6.23858406268905e-06
-3.39490343253617e-05
-1.45971740457824e-05
-1.38444479514503e-05
-1.59866331677602e-05
-1.09902147591345e-05
-1.11006958611626e-05
-5.81359608828426e-06
-2.39928921076476e-05
-1.71545366891846e-05
-3.74584750450599e-05
-5.51880442889326e-06
-3.86064385745791e-05
-6.615453028636e-06
-2.18279136515996e-05
-3.26236703418453e-05
-2.79683134143424e-05
-1.99077547291583e-05
-2.70011585133213e-05
-3.6337690064004e-05
-1.49738982716867e-05
-1.49077013200856e-05
-3.43929767612484e-05
-7.99469884904165e-06
-2.91432135270556e-05
-2.98450320939289e-05
-9.2167291516746e-06
-1.04654812371383e-05
-1.28116027732541e-05
-1.53008939708083e-05
-2.41848749543646e-05
7.96628256254001e-06
-2.06434613546074e-05
-3.21382266329456e-05
-1.72916259635991e-05
5.17918581351185e-06
-2.92938002301714e-05
-2.61323392256018e-05
-3.09818095174112e-06
-2.68991047231469e-05
-1.765074866713e-05
-2.29238666037532e-05
-2.35092472918175e-05
-7.67537517694874e-06
-1.17619666066583e-05
-4.77983538161773e-06
-2.24776164637135e-05
-1.64389217868359e-05
-1.71225700823329e-05
-1.43051958027841e-05
-1.42251121416249e-05
-2.40692085249089e-05
-1.6061103524237e-05
6.43028038891014e-06
-1.79801862272775e-05
5.04294768538244e-06
-2.60690237464476e-05
-4.02085905990527e-05
-2.24664642117502e-05
-2.7453535927031e-05
-9.19540973644453e-06
-2.41239433888624e-05
-1.19988881010639e-05
-2.73202644888125e-05
-2.90023510161393e-05
-3.41002291242584e-05
-2.34932361911009e-05
-2.06773920921148e-05
-1.81371642180335e-05
-3.36002843845187e-05
-7.85967672830082e-06
-1.44160431899831e-05
-1.58485491448451e-05
-2.21299433756085e-05
-3.03985979821829e-05
-1.50471391513665e-05
-7.30373474846407e-06
-2.08989626822328e-05
-2.91055445586913e-05
-3.03805295410297e-06
-1.74112651253178e-05
-5.62796070040233e-06
-4.66811477482584e-05
-2.16893400690984e-05
1.70226209958592e-07
-2.00517797475883e-05
-1.94901320612009e-05
-2.98055685674258e-05
-1.87329302856158e-05
5.67107242867136e-06
-1.06594245840461e-05
-6.47387162118612e-06
-3.06702266221914e-05
-1.89086977427028e-05
-2.55909800345183e-05
8.68896306960783e-06
-1.91967936448066e-05
-2.31511759133167e-05
-1.73920040203339e-05
-3.68751031098328e-05
-1.88073368815117e-05
-3.7548348656963e-05
-2.59370728029847e-05
-2.01271908722823e-05
-8.15519513216714e-06
-1.43611603539917e-05
-3.33064757775346e-05
-1.56755672350312e-05
-2.0477069419943e-05
-2.19354147714212e-06
-3.76665584865468e-05
-2.8949667692575e-05
-2.70121341889811e-05
4.44807632871792e-07
-3.15581974143653e-05
-1.52624113687865e-05
-1.54741952392818e-05
-1.75454345826248e-05
-3.47736948904691e-05
-1.48215878133737e-05
-8.16968202734959e-06
-2.86983350675572e-05
-2.50358759171977e-05
-2.77000837560762e-05
-1.36430566162751e-05
3.33836457068156e-06
-1.23224897777271e-05
-2.3010137010634e-05
-1.54445765599568e-05
-3.71222954526179e-05
-1.89914305082505e-05
-2.97477101852325e-05
-8.06435714856339e-06
-1.69873060284955e-05
-1.57234519877706e-05
-1.96426801868959e-05
-3.19282557926072e-06
-2.84338462841554e-05
-7.62559241956771e-06
-3.02422629496857e-05
-1.05528741494557e-05
-8.17408139277661e-06
-1.32298021085814e-05
-3.25819689502727e-06
-3.114618904284e-05
-2.19661008713054e-05
-2.19301601392905e-05
-5.20336439051997e-05
-2.67203185006908e-05
-1.72089815489787e-05
-3.34265828146111e-05
-9.87309387293902e-06
-1.76831816832407e-05
-2.72224190690916e-05
-3.18621263917939e-05
-1.16070965151165e-05
-3.83464326406838e-05
-7.42017669420521e-06
-2.67765928453359e-05
-3.46196011806052e-05
-2.22212317135839e-05
-2.91304568071124e-05
-2.730852103764e-05
-3.20971768070394e-05
-1.98469356906365e-05
-3.58335887858357e-05
-3.57397520149786e-05
-2.73484650055838e-05
-1.26188931949164e-05
7.4712563585023e-06
-3.72038735881057e-05
-1.31738707636348e-05
-2.74104744248763e-05
-2.1574021669687e-05
-3.25346985050819e-05
-6.42029663059746e-06
-6.60253072904757e-06
-2.02320784841656e-05
-3.62518838706091e-05
5.57621589935648e-06
-2.5514427199025e-05
-3.00526794328965e-06
-3.83032754004666e-05
-1.51099745110345e-05
-2.77743149624874e-05
-2.91559356599801e-05
-2.35431489760659e-05
-1.88642634939517e-05
-1.90837411730808e-05
-1.89682160452096e-05
-1.43480763797882e-05
-2.68710799654644e-05
-2.56511353763216e-05
-1.93275121418266e-05
-2.71256501255824e-05
-1.48490431721522e-05
-2.12231773499077e-05
-4.12294872190044e-05
-1.38893883733701e-05
-1.07245820913045e-05
3.14042805441145e-07
-2.77339729718249e-05
1.54210554060554e-08
-3.08471099720334e-05
-3.10006025785547e-05
-1.30081012087014e-05
-2.22221443910617e-05
-1.13408086665915e-05
-3.46068965222011e-06
-2.0256379376604e-05
7.91014508669236e-06
-3.57439617017043e-05
-1.38409447726257e-05
-2.59758258451354e-05
-1.5443022496697e-05
5.83264867857899e-07
-5.30153306738101e-06
-4.82821162270713e-05
-1.94452081967139e-05
-3.04863067426502e-05
-1.09912982563103e-05
-2.06812059524456e-05
-3.07195463174371e-05
-4.86121156972769e-05
-2.05253377876643e-05
-4.47966297626983e-05
-3.89893062372149e-06
-3.07984762315286e-05
-2.54326247926249e-05
-3.51545117583992e-05
-4.42953375432016e-05
-5.08479122730724e-05
-3.01633669532665e-05
-3.21196554837104e-05
4.38393299536717e-06
-2.88512202536379e-05
-1.21825258569359e-05
-2.62340893086557e-05
-3.81426952021515e-05
-1.4650019985987e-05
-1.61039028638301e-05
-4.09880215437446e-05
-5.29124386578856e-05
-3.01394038055714e-05
-1.85462062996437e-05
-1.79512759776851e-05
-9.36826007520714e-06
-4.08048931211061e-05
-3.70801129889263e-05
-2.86731045802471e-05
-2.99546617850343e-06
-7.58923567719619e-06
-1.83125178093921e-05
-1.96882519839113e-05
-3.23456068271484e-05
-2.73350883491691e-05
6.39940736178655e-07
-5.44606243333085e-05
-1.8687359605439e-05
-8.24463645861275e-07
-1.20742693484512e-06
-3.16754122842816e-05
-3.47189677159629e-05
-1.11580589527008e-06
-2.41317571912944e-05
-1.93011124158779e-05
-2.59075578014536e-05
-3.66706635112456e-05
-1.52224292474029e-05
-1.04948934383392e-05
-3.38727547077058e-05
-2.76343222490816e-05
-3.72366624546944e-05
-7.80943275645092e-06
-4.81480294679788e-06
-4.36560555777048e-05
-1.39558757575069e-05
-4.77232579459558e-06
-3.46889597399613e-05
-1.41328608729953e-05
-3.16052165233011e-05
6.77145819981456e-07
-1.52311727477809e-05
-3.44155282882774e-05
3.51527823871676e-06
-1.71270799385756e-05
-3.54937773838655e-05
-7.99370083462983e-07
-2.29662288730098e-05
-1.88994141414702e-05
-6.69862548970686e-06
-2.56679354245263e-05
-3.20763082268325e-05
-3.21696915996328e-05
-2.83640081262669e-05
-3.77501011882408e-05
-1.80493156600407e-05
-2.06426456059732e-05
-1.77058905869832e-05
-2.54343788941466e-05
-9.08778364537161e-06
-3.37516373083289e-05
-4.34899578354777e-05
-3.1452190747739e-05
1.81526956633394e-06
-1.26839909937484e-05
-4.00836369406281e-05
-1.48878766737641e-05
-2.5197531076081e-05
-3.79092410940328e-05
-2.94187289407774e-05
-1.5884341823592e-06
-3.26238717239285e-05
-1.91445534207915e-05
8.0816069052371e-06
-4.78965374573538e-05
-7.60706606594921e-06
6.53947730501275e-06
-8.06839221801078e-06
-3.51133383776753e-05
-5.09829111839062e-05
-4.77838020839875e-05
-3.26950167397252e-05
-4.00626957340194e-05
-3.70270404801417e-05
-2.97616154440181e-05
-5.42263166026617e-05
-2.53533577790317e-05
-2.1323382508615e-05
-1.9380516609255e-05
-9.35446966853441e-06
-1.65130620363315e-05
-6.63863582253507e-06
1.36895315583643e-05
-3.41688217135453e-05
-5.35626015419179e-06
-1.08213154784253e-05
-3.43117817013685e-05
-9.68595250105334e-06
-1.47652675146158e-05
-1.21537083475435e-05
-2.52790890355157e-05
-3.0509687552132e-05
-4.28181197379665e-05
-3.05701872819735e-05
-3.75707808354598e-05
-4.36029248345499e-05
-3.96703814123299e-05
-2.38029636985295e-05
-3.23121278991451e-05
-3.61993354117534e-05
-3.26539328182271e-05
-7.55083257746805e-06
-7.7143125481487e-06
-2.65696665236103e-05
-2.75132146150608e-05
-2.65252342173971e-05
-1.6698687917213e-05
-4.37587757414709e-05
-2.57019783160956e-06
1.18348941909679e-05
-2.17982569762686e-05
-2.32156628696668e-05
-1.22800869890541e-05
-1.82331215321312e-05
-1.70979941282516e-05
-1.61050545413135e-05
-3.15291135682462e-05
-5.17789696214641e-06
-3.52681193909302e-05
-4.15755759108289e-05
7.16483264650639e-07
-1.56691583716638e-05
-4.94953617693634e-05
-2.31117592866622e-05
-3.53479013446025e-05
-2.77922199865247e-05
-5.59321211440926e-06
-1.993985668205e-05
-3.93432091500788e-05
-2.37853179217123e-05
-8.18482201010099e-06
-3.8947974889844e-05
-1.74592076024294e-05
2.99007863990505e-06
-2.28084620434015e-05
-8.53749215025717e-06
-1.05494340129967e-05
-3.56057220570707e-05
-2.34045380649751e-06
-5.23639646828119e-06
-2.02357034229534e-05
-1.38037818386785e-05
-3.60616864546597e-05
-4.7280141518184e-05
-2.4539522090513e-05
-2.36498232490057e-05
-8.78391697241541e-06
-2.19596694909696e-05
-5.88633367094816e-05
-1.43433795287058e-05
1.18486007914308e-05
-4.0343652252194e-05
-4.20178478800283e-05
-1.95139216338395e-06
-2.24674603696228e-05
-2.40423893737533e-05
5.91929079788344e-06
-2.4725008177092e-05
-1.09023971563286e-05
-2.48510223140164e-05
-3.21305235528504e-05
-5.07774185603089e-05
-1.48274367708641e-05
-1.2627143478512e-05
-5.40594895384875e-06
-1.8896372868472e-05
-4.27332015871433e-05
-2.76310736147328e-05
-1.890481515059e-05
-3.22167364731007e-05
-3.55721342613719e-05
-1.667630001501e-05
-1.38693166042185e-05
-1.8429526452953e-05
-1.73060233809046e-05
-2.82744998128326e-05
-1.15938135338687e-05
-2.50584659038103e-05
-2.62603619769555e-05
-2.35404493422062e-05
-5.61927292813204e-06
-2.55036047170356e-05
-4.08408897883598e-05
-6.55297152739621e-06
-2.77113619070622e-05
-1.6557838849907e-05
-5.36946248884006e-05
-2.39011431828664e-05
-1.18632813504922e-05
-1.47864184736349e-05
-4.15524853662208e-05
-3.22550828377289e-05
-3.34178356155715e-05
-1.51722867146041e-05
-4.51784344007587e-05
-1.77265221667274e-05
-2.74838327193287e-05
-2.86046639138497e-05
-1.37909300090273e-05
6.50778881580209e-06
-4.18927884824412e-05
-3.54721384619262e-05
-5.28653767255959e-05
-2.65185450381698e-05
-3.29913396957657e-05
-3.06100895069559e-05
-3.02923389632005e-05
-4.08823997325762e-05
-4.65338446155666e-05
-3.84848190699598e-05
-3.35171385530788e-05
-8.71375440124128e-06
-5.47731735711713e-05
-4.05135784483892e-05
-2.66489626547582e-05
-1.53701407506397e-05
-6.05678233211379e-05
6.96789585473265e-06
-1.52178009826798e-05
-3.23881636219135e-05
-4.04132114973739e-05
-3.87813211005421e-05
-3.13463787630778e-05
-3.59572899310302e-05
-5.02666013363123e-05
3.84701043475725e-06
-2.49859846291975e-05
-5.03196934022641e-06
-6.4679854469896e-06
-2.55749180874241e-05
-3.41572355299098e-05
-2.17309414010426e-05
-1.7613329393737e-05
-3.2652261122571e-05
-1.70646418719845e-05
-1.89337248769336e-05
-4.07829529015891e-05
-3.56578740899501e-05
-4.39868469241653e-05
-2.51554434226136e-05
5.20260952791613e-06
-2.92800758483769e-05
-3.1442848164447e-05
-2.11091499546759e-05
-2.35775924256719e-05
-2.39362192012811e-05
-1.13814310714769e-05
1.47569141552454e-06
-1.01108917145397e-05
-7.53215514698235e-06
-3.41052827129575e-05
-3.24640773943698e-05
-3.41342229844835e-05
-4.67685209923219e-05
-2.91254908951723e-05
-3.51818705452705e-05
2.10765344411374e-06
-2.56540276843973e-05
-1.68859010593208e-05
-1.7134875916635e-05
-2.33813591238903e-05
-1.75156818015902e-05
-7.61986728384989e-06
-2.86346324716689e-05
-3.32368691445901e-05
-1.93895170780144e-05
-9.11725698077258e-06
-1.73604185450881e-05
-4.05244866172314e-06
-3.07623962675327e-05
-2.09911412233798e-05
-2.73915259390879e-05
-3.2423987238772e-05
-1.08970166720378e-05
-1.05177628800106e-05
-2.2528056547351e-05
-2.13849785343465e-05
-1.4103890177726e-05
-2.99229312966606e-05
-2.20348177805223e-05
-2.90355642639954e-05
-9.00321586713515e-06
-2.81307700977648e-06
-3.01048769148271e-05
-2.00312625488041e-05
-1.39757828254504e-05
-2.35510383002129e-05
-1.36528277485554e-05
-2.8758175046787e-05
-2.13455020445893e-05
-3.96324722900553e-05
-7.61149067473859e-06
-1.49623954547622e-05
-3.00107053713655e-05
-3.46255631314454e-05
-8.57940219195242e-06
-3.8534255119397e-06
-3.73626240849764e-05
-1.68724129193609e-05
-2.88223060820605e-05
-4.4344319969706e-05
-1.20255505952105e-05
-1.65749052555496e-05
-2.61871685113237e-05
-4.53491444939419e-06
-2.44979386369774e-05
-5.08756474005404e-05
-3.65108017830168e-07
-1.80308118738942e-05
-2.26800119009742e-05
-2.07061942455256e-05
-5.72348065803822e-06
-3.55994625983386e-05
-2.93067676157811e-05
-2.93770272458131e-05
-4.73058831743438e-05
-1.60005244365828e-05
-9.73498875294692e-06
-8.45765579000294e-06
-4.55067785708556e-07
-2.37423987346566e-05
-3.2556314676446e-05
-1.1120477804174e-05
-8.38613953547564e-06
-2.59205247795885e-05
-1.03496903029044e-05
-1.13134856821803e-05
-4.44881081312637e-05
-1.6886638350825e-05
-1.06111803820134e-05
-1.90706248492424e-05
-2.55753874232072e-05
-2.6926690185679e-07
-2.84585461777216e-05
-2.73564601085922e-05
-1.02021093214027e-05
3.73149847863604e-06
-2.48265794948721e-05
-2.76453989583231e-05
-4.64357912366647e-06
-3.37243253072484e-05
-1.67244242440482e-05
-2.10406535064056e-05
-2.34292969646932e-05
-1.34319232792187e-05
-2.05584722205818e-05
-3.11211180999403e-05
-5.8970671104548e-06
9.17869040107936e-06
-2.3853399235922e-05
-1.75742932469317e-05
-2.40738960579044e-05
1.16796400787834e-05
-7.84381637070198e-06
-1.68044198843749e-05
-1.06340281793425e-05
-3.80044873325774e-05
-1.50940901210875e-05
-1.74820226614175e-05
-1.6330311529789e-05
-7.20608245596009e-06
-2.03343468615208e-05
-3.58364568864802e-05
-1.87617475693767e-05
-1.58749568655928e-05
-1.73895923756594e-05
-4.23372822485898e-05
-2.96746573696124e-05
-1.64787780888996e-05
-2.0919500454134e-05
-6.66813556996847e-06
-2.45942168491372e-05
-1.26863390765451e-05
-1.00776482007243e-05
-1.39399205756621e-05
-3.14777561666762e-05
-1.14724672465437e-05
-3.68592501686443e-05
-2.37656632800409e-05
-2.86822798908283e-05
-1.50302392913074e-05
-9.67667001889572e-06
-2.85286861349597e-05
-2.43618892168857e-05
-4.98044278196858e-05
-4.44596998627319e-05
-3.3981549123693e-05
-4.31627955539078e-05
-1.57876424797468e-05
-1.91988861036647e-05
-2.04580879840555e-05
-4.28300306395963e-05
-3.96413682379123e-05
-1.58807172554734e-05
-2.68857371678066e-06
-3.70698999241671e-05
-4.17271244929316e-05
-2.9764312886984e-05
-9.08959405765799e-06
-5.98587837730034e-06
-2.2121893376111e-06
-1.99798707324354e-05
-1.6897176050349e-05
-2.90802180115581e-05
-1.44841873317928e-05
-1.71343115289914e-05
-2.08392799832633e-05
-1.3335708157143e-05
-3.25601834361771e-06
-1.85031648005841e-05
-2.27922911670016e-05
-4.57673869021421e-06
-1.07679847406648e-05
-4.10013473383538e-06
-2.11691844228019e-05
-3.10069676760293e-05
-1.86607959080805e-05
-1.52218690544999e-05
-1.72845650487492e-05
-6.25924082850354e-06
-1.97728351029556e-05
-2.08986007701466e-05
9.3730897003841e-06
-2.29347619973397e-05
-1.61147359028139e-05
-2.39121067100012e-05
-2.0493597798135e-05
-1.43830948089023e-05
-1.41593122454731e-05
-2.0763080351888e-05
-2.88011432376416e-05
-2.20960278685049e-05
-2.18256756306194e-05
-4.99790402726867e-05
-4.02030662149073e-05
-4.54503343847257e-05
-2.66049461007334e-05
-2.28503952181941e-05
-2.40943507912753e-05
-1.47598035211704e-05
-1.56362590775009e-05
-2.39764641228695e-05
-2.21391986894174e-05
-1.94681543832452e-05
-1.63924196388986e-05
-2.12460870864102e-05
-2.36071684425218e-05
-4.97989596821164e-05
-4.36822673095362e-05
-1.20442216955791e-05
-1.44277453914372e-05
-1.09269475411066e-05
-2.13470561596775e-05
-1.21859255455261e-05
-3.11175958620633e-05
-3.65953797135536e-05
-3.32307091133111e-05
-3.73811368410739e-05
-3.85192404150409e-05
-1.87161407005404e-05
-1.86157625444585e-05
-4.05249471819736e-05
-4.58382550189789e-05
-4.93603069213169e-05
-3.17595920750016e-05
-1.51074378669545e-05
-1.88635361877653e-05
-2.26721725275574e-05
-2.71519374849242e-05
-1.10781898060676e-05
-3.95289473036052e-05
-1.91223957067481e-05
-3.31745864338603e-05
-9.89033048710532e-06
-2.26530910444376e-05
-3.86343558123208e-05
-6.2519426763859e-06
-2.0000976292459e-05
-1.31297784029565e-05
-2.13323329426847e-05
-1.32983884343497e-05
-1.49621853665096e-05
-4.85535516126192e-05
-1.11979253428442e-05
-1.56064890494823e-05
-3.89078417236973e-05
-1.93295589678858e-05
-1.96203674754238e-05
-8.75754102669442e-06
-3.20646275817999e-05
-1.41616884901144e-05
-3.1466656248891e-05
-5.36668194373283e-06
-7.50460935336315e-06
-2.06323957182488e-05
8.22908947446731e-06
-9.27028726919273e-06
-1.09684445547231e-05
4.4285031268406e-06
-2.64335930324675e-05
7.5681858388961e-06
-1.52705739120775e-05
-1.04955151977226e-05
-9.17168710734841e-06
-2.32956406406221e-05
-3.84248867853346e-05
-3.4521452588456e-05
-1.48224810842863e-05
-2.82451548496758e-05
-8.41415887249338e-06
3.06274776310237e-06
-7.3116000223075e-06
-4.31098639114343e-05
-3.699641628141e-06
1.88524729649116e-05
-4.27126745356863e-05
-1.94484420802928e-05
-3.03518467505724e-05
-9.94208597087993e-06
-1.12742081677009e-05
-1.63653756639063e-05
-5.58083112668709e-06
-2.816926679169e-05
-1.70269919753972e-05
-5.0397075269215e-05
-1.18728367623385e-05
-9.65669805599331e-06
-1.78771463349767e-05
-1.15489531940058e-05
-3.35435099742877e-05
-1.59746753441024e-05
-2.86681125666292e-05
-3.72028578039234e-05
-4.98637833117719e-05
-2.2437702438038e-05
-3.10947097910081e-05
-2.87991008937407e-05
-3.08536975079428e-05
4.65073653044367e-06
-5.65365911685132e-05
-2.5642439153752e-05
-1.64874387818467e-05
-2.07909719607563e-05
-1.35175429586398e-05
-3.0260898235484e-05
-2.17228833495457e-05
-3.8940638203415e-05
-3.47854624811888e-06
-2.56713968802919e-05
-2.10323643856001e-05
-2.74331735510876e-05
-2.07493774061346e-05
-1.3401985034475e-06
-1.69394983668611e-05
-2.44535180885603e-05
-3.27003520121548e-05
-1.01790496309481e-05
-1.23303211130595e-05
-3.63954598022353e-05
-1.64329216000395e-05
-1.72924024965509e-05
-7.12092546096907e-06
-2.44169332921504e-05
-4.03653002120558e-05
-8.79956276277979e-06
-2.99143923261227e-05
-2.40759335479755e-05
-3.90775749496265e-05
-6.90268950630477e-06
-3.07696441353801e-05
-4.39013617906878e-05
-1.95344480591821e-05
-2.5509289012645e-05
-1.41269314535065e-05
-1.01103589649788e-05
-2.91170316765273e-06
-2.17496032618164e-05
-3.01031422651141e-05
-2.91274538827894e-05
-4.81418634695242e-05
-1.51431842302228e-05
-2.73720838449477e-05
-5.53019529857788e-05
-9.02850144473374e-06
-2.42915429945533e-05
-2.21565856302451e-05
-1.817471143173e-05
-1.62935253166671e-05
-1.94452494744384e-05
1.91349013635945e-06
-1.41654907846266e-05
3.50268672940329e-08
-1.62599029674112e-05
-2.72438099222699e-05
-2.66239224942848e-05
-3.11307191608665e-05
-4.69018044955742e-05
-4.25803107555232e-05
-1.65220964536296e-05
-1.92379393774876e-06
-5.7041545967842e-06
-1.17535076125499e-05
-1.0503749395201e-05
-2.53511963734139e-05
-3.84899894244014e-05
-1.53321201310728e-05
-3.82067151917232e-05
-3.28449649965116e-05
-1.61615333766464e-05
-5.2189672297817e-05
-4.54965082134468e-05
-4.11197081516273e-05
-4.37294673166757e-05
-1.31246455060525e-05
6.90345936541865e-07
-1.20739808651242e-05
-2.24086349008276e-05
-2.12029760225563e-05
-1.91770144633928e-05
-4.65233600148058e-05
-2.51710006585451e-05
-3.05239315256192e-05
-1.00797087239679e-05
-3.41430357210168e-05
-3.57910479872647e-05
-3.83044276008424e-05
-4.73886226593575e-06
-3.78928113164755e-05
-2.23703037462561e-05
-3.28289211299075e-05
-3.61377785338629e-06
-3.12026439385921e-05
-3.43683895229226e-05
-2.95853356975269e-05
-3.25086555628679e-05
-8.91362884324082e-06
-1.51011094295075e-06
4.48110641511737e-07
-1.82702897721534e-05
-2.75194904512577e-05
-4.82284641497061e-05
-2.09630065967493e-05
-2.20544178239734e-05
-2.06554604514629e-05
-1.97563069021614e-05
-3.6369063950577e-05
-4.4002627409218e-05
-1.8243463670947e-05
-1.94080043283066e-05
-3.1720867135522e-05
-1.07947299401323e-05
-1.86908528781753e-05
-3.84138611881088e-05
-3.59571107801512e-05
-2.9180197481878e-05
-2.94237635455086e-05
-3.47773717355097e-05
-3.23090555833088e-05
-1.55770382314597e-05
1.61878121904732e-06
-4.11805664533973e-05
-1.99226300888703e-05
-2.26876829478032e-05
-2.29435194501349e-05
-2.32116067737609e-05
-1.08708557685944e-05
-3.91977093853818e-05
-2.98285754936147e-05
-3.99465738065015e-05
-3.98771179331773e-05
-1.43063568663885e-05
1.16861948243058e-06
-1.68993944769423e-05
-1.75727282058608e-05
-1.5166425546471e-05
-3.75376868233289e-06
-3.23093004155051e-05
-3.65624130253492e-05
2.05810911186298e-06
-6.98566425470959e-06
-2.72365393819478e-05
-3.52832879493989e-05
-3.33415920260004e-05
-3.13965311218277e-05
-1.60466846211882e-05
-1.36987984247965e-05
-1.67770933456309e-05
-1.52996568299593e-05
-3.05176824903305e-05
-7.0494834770123e-07
-2.68125699183056e-05
-1.21500388823262e-05
-1.68411668577985e-05
-2.5105516664217e-05
-1.83685010619494e-05
-1.83230727758545e-05
1.19056971116266e-06
-4.56256646011992e-05
-3.09219313446797e-05
-1.95450149849282e-05
-1.95744298505072e-05
-2.02310611520926e-05
-2.64178248644888e-05
-1.2003181124901e-05
-1.71826985511557e-05
-3.86635369263594e-05
-3.25129067029227e-05
-3.04858127607161e-05
-3.7413273618564e-05
-3.6841847335535e-05
-3.34715861969933e-05
-1.63803775286603e-05
-2.31946647452216e-05
-5.73714376346467e-06
-2.13203037494305e-05
-2.05368076478064e-05
-3.90607563341864e-05
-3.9902822078963e-05
-3.00895302631941e-05
-6.55348170751844e-05
-1.4522684951971e-05
-9.97257510540008e-06
-2.64620403524414e-05
2.80471019748813e-06
-2.01356666798506e-05
1.37268202352106e-06
-1.76099154593033e-05
-1.09353699747522e-05
-1.92178090604989e-05
-1.62510460992922e-05
-7.64405181358179e-06
-1.82554628838717e-05
-1.05762661159237e-05
-1.08743292865747e-05
-3.16343938037348e-05
6.21681135493746e-06
-6.10350363281863e-06
-9.5729850810509e-06
-2.4127246694275e-05
-6.55906502453528e-05
-1.41309760031598e-05
-2.84986926950574e-05
-2.20335181492998e-05
-3.89540701815572e-05
-1.89998635462258e-05
-4.7917051042935e-05
-1.03230031673063e-05
-4.82185826230102e-05
-2.31429677276286e-05
-1.21348202900865e-06
2.44471398178016e-05
-6.34058317165234e-06
-3.97812312998812e-05
-8.01896287925055e-06
-1.35488129029932e-05
5.45148451132398e-07
-2.17716705938305e-05
2.12072511447805e-06
-1.84149305539346e-05
-1.4536922362582e-05
-2.00402028788583e-05
-3.41696096242925e-05
-3.58486580538046e-05
-1.37116665684877e-05
-4.54103362364372e-05
-4.38278476345376e-05
-3.05200027276547e-05
-1.97392128357996e-05
-1.43256350417515e-05
-3.25916723654677e-05
-3.3897748858129e-05
-2.31211965607232e-05
-1.26128186516123e-05
-3.89210896394706e-05
-1.49443459997088e-05
-8.50912568821435e-06
-2.36509520549248e-05
-1.38374631235093e-05
-1.45217028628449e-05
4.95972777594528e-06
-1.88567192521536e-05
-2.53647996338247e-05
-1.50003149432757e-05
-2.01640254779341e-05
-2.73760630266318e-05
-2.16650588927759e-05
-2.69660130735891e-05
-2.85935678800621e-05
-2.90446110261302e-05
-1.89099437122524e-05
-1.78159248737382e-05
-3.65004389669037e-05
-1.80309249845814e-05
-3.05308141632478e-05
-2.5931716577438e-05
-3.52558201067901e-05
-2.55857814972118e-05
-1.18657178648397e-05
-2.86253441870791e-05
-1.38981397286999e-05
-2.61521335073541e-05
1.51715073036916e-05
4.63124810520138e-06
-3.66372536239762e-05
-3.40655645107991e-05
-3.50479584466478e-06
2.96457127773602e-06
-7.62702797003567e-07
-7.45494001698206e-06
-1.6823794890859e-05
-3.02886202439705e-05
-2.06975595915887e-05
-9.98276603682841e-06
-3.24555767065741e-05
-5.63824301184167e-06
-4.65064927565958e-06
-1.48835238968293e-05
-2.87870042559487e-05
-4.55403502733683e-05
-4.16126924660334e-05
-2.1709940037087e-05
-2.63427789324701e-05
-3.84868586537183e-05
-3.82525748493816e-05
-2.7453267494901e-05
-2.68659628625555e-05
-2.7239310767462e-06
-2.46775234950085e-06
-2.893463704973e-05
-1.83754342885492e-05
-2.08556648826006e-05
-1.77022462122782e-05
-1.53818978806803e-05
-2.53067629945674e-05
-3.37852742012845e-06
-1.33336307689405e-05
-4.02125819559989e-05
-5.34562510811346e-05
-4.09145764214322e-05
-3.01545698329184e-05
-1.43510376267622e-05
6.93612968971545e-06
-1.24608176734721e-05
-2.10445854584836e-05
-2.33260859324135e-05
-3.35408532481882e-05
-2.42375315645462e-05
-1.47306023370936e-05
-3.20099616888458e-05
-1.68301296558992e-05
-2.34298189839416e-05
-2.25226392067882e-05
-1.69353149320624e-05
-3.61266577962435e-05
-1.8024867951056e-05
-4.12806878538718e-05
-1.9675016220614e-05
-7.40986955550749e-06
-3.19662937646153e-05
-3.39839246057579e-05
-2.13855800381331e-05
-1.50259016718131e-05
-1.86120471172894e-05
-3.82759485040118e-05
-6.04012832116513e-06
-2.18182438062362e-05
-1.48082591103439e-05
-3.51918082493007e-05
-3.42358100559037e-05
-2.5706584361218e-05
-3.4222932158038e-05
-3.68105281683742e-05
-2.5681931595999e-05
-1.37701759884523e-05
-2.07236606610414e-06
-2.39202339821944e-05
-9.07342265544192e-06
-2.47794553961948e-05
-1.35187783234376e-05
9.89987457745421e-07
-4.83906749968245e-06
-2.75433918161675e-05
-4.82955259618997e-05
-4.17222168176764e-05
-3.29980065994359e-05
-1.47551319382894e-05
6.16571026562649e-06
-3.73136110826885e-05
-5.298847891118e-05
-3.85856922769112e-05
-1.47568847818852e-05
-2.82580089467634e-05
-2.32806084027169e-05
-2.55878890415237e-05
-2.57121559464924e-05
-2.50081092962149e-05
-1.09399750324659e-05
-1.80193299011994e-05
-4.60312789023425e-05
-1.62924254405817e-06
-7.14114090044704e-06
-4.24026169981153e-06
-2.98910856887643e-05
-2.97842741679994e-05
-4.90393370179266e-06
-3.95374020237059e-05
-4.67203479860775e-05
-3.59037681514323e-05
-2.20407100026671e-05
-2.02265675567709e-05
-1.15848873989455e-05
-1.95089489929962e-05
-2.49817800404225e-05
-1.21680821947045e-05
-1.31143099411715e-05
-2.958527019653e-05
-1.07557066164206e-05
-4.82378491355136e-05
-2.54969382302853e-05
-5.01254739663202e-05
-1.06883171535363e-05
-1.86298703701367e-05
-4.32500995117556e-05
-3.59424725789114e-05
-3.53216172096196e-07
-3.52966253688276e-05
6.70459226502661e-06
-1.28250672831997e-05
-1.20398591474651e-05
-3.14167363048979e-05
-4.85357914250483e-05
-1.92766944485204e-05
-4.38052005140617e-06
-2.28604590139461e-05
-1.47565312973677e-05
2.09012595352059e-07
-2.1365267303469e-05
-1.14946643633103e-05
-1.26217879662048e-05
-3.19721544162624e-05
-4.03528237581236e-05
2.30361635900028e-07
-2.63255832079488e-05
-1.83358078091816e-05
-2.17913418852071e-05
-1.83783594079406e-05
-2.32142929490154e-05
-2.54990780517077e-05
-1.40706114753426e-05
-2.01823403124845e-05
-8.29384153776752e-06
-4.88202592278108e-05
-1.91437692526049e-05
-2.79645626383552e-05
-3.54537050357877e-05
-1.59095712567532e-05
-2.43736632446393e-05
-3.13478816595144e-05
-3.32771637057991e-06
-2.37455387225537e-05
-2.27867244975029e-05
-2.92063925241314e-05
-3.27937046106413e-05
3.6911590708666e-06
-1.54705624590803e-05
-3.10540896183585e-05
-2.5552979554783e-05
-7.34560249078231e-06
-3.09150794510453e-05
-1.8709417467405e-05
-2.27854465533048e-05
-2.6281961886057e-05
-4.4920746595279e-05
-2.42479720692221e-05
-3.03554591351417e-05
-2.86210901842931e-05
-1.58805497346358e-05
-1.36568327461601e-05
-3.36679471667855e-05
-1.35580363904935e-05
-2.4568678727969e-05
-6.9665328566748e-07
-1.29457420119602e-05
-6.1772053322627e-06
-1.30002073295214e-05
-1.30051250591521e-05
-3.5041163495258e-05
-3.32150702928056e-05
-3.88852062056428e-05
-6.70648609735042e-06
-1.52264529327604e-05
-3.66000724769894e-05
-3.33790601390382e-05
-9.02212603132029e-06
-2.96534970308926e-05
-1.41122382458755e-05
-1.65025476967593e-05
-3.58103598400858e-05
-4.2387746016508e-05
-2.98633069562624e-05
-2.11964515170751e-05
-1.51708232006898e-05
-1.91022143045225e-05
-2.94842419060101e-05
-1.76728499678199e-05
-3.64548368732476e-05
-1.30965458812382e-05
-3.28101129059241e-05
-2.65696781389504e-05
-5.54597195078575e-05
-4.22494958219961e-05
-8.76935861897533e-06
-1.9796219228639e-05
-1.92185100707439e-05
-2.02021876632875e-05
-3.32536977819469e-05
-1.91574140598769e-05
-2.87278734391642e-05
-7.97384779522993e-06
-1.85217795057806e-05
-2.89240244251949e-05
-3.46192410057629e-05
-2.00920432584407e-05
-2.46611163322021e-05
2.97576996699521e-06
-4.01624338686809e-05
-2.45074057105263e-05
-4.88176532155098e-05
-3.83018514632615e-05
-2.00083360879293e-05
-1.34531149149745e-05
-1.61825577162709e-05
-2.2339145160898e-05
-2.90812477348554e-05
-1.09713786477783e-05
-3.17669472130626e-05
-3.73845776687112e-05
-1.72162380113382e-05
-2.65031530193938e-05
5.27186734414474e-06
-3.58873217322861e-05
-4.91169179471935e-05
-3.95221287515879e-05
-3.83719793917957e-05
-1.94261365136614e-05
-2.55635860546551e-05
-4.35723232225501e-05
-6.98336345197847e-06
-2.11174030384113e-05
-3.35576314164512e-05
-2.87572692585322e-05
-2.18656679643626e-05
-2.2041744122242e-05
-7.01991169062615e-06
-2.7820290162029e-05
-1.95292577183479e-05
-9.2827552094383e-06
-6.90457852225356e-06
-7.84481896587357e-06
-3.89595971269022e-05
-1.57568027312288e-05
-8.03502470341499e-06
-8.68415393734207e-06
-4.25770268954503e-05
-2.00329761623393e-05
6.49885072126371e-06
-1.04055956901288e-06
-7.16649815756047e-06
-2.97356858092014e-05
-3.18349148576196e-05
-1.02993899129358e-05
-1.71165235312226e-05
-1.67678284928396e-05
-3.17734330543431e-05
-1.46358795510079e-05
-3.21806708867992e-05
-1.28360794671394e-05
-1.61099790629456e-05
1.05902450150551e-05
-7.33111171642557e-06
-2.23630302616359e-05
5.66849452762767e-06
1.34802367513505e-05
-3.449534607363e-05
-6.16713719836093e-06
-3.42528031466345e-05
-5.31861180258141e-05
-2.03116614220255e-05
-6.4164433069081e-06
-2.29149127146865e-05
-3.73057653205947e-05
-3.67474799465086e-05
-1.02238368316496e-05
-7.51649117238174e-06
-2.01584819531627e-05
-4.92629688730032e-05
-1.2550243986502e-05
-1.47998676346693e-05
-1.95426574872433e-05
-1.76960422277559e-05
-7.51505118566565e-06
-1.08476904631306e-05
-9.05958869274559e-06
-2.33892082647113e-05
-3.35956429435224e-05
-2.8929635824565e-05
-2.68593877131338e-06
-1.59034042668487e-06
-2.65895593480243e-06
-3.64281778134651e-05
-2.9162946313736e-05
-3.37049273592045e-05
-1.83542866599373e-06
-1.17293328612994e-05
-2.52876475039609e-05
-5.54900738413887e-05
-3.08586208636347e-05
-1.32730775856523e-05
-1.57890101916263e-05
-2.28386042666609e-05
-8.90213742701572e-06
-2.71532880433045e-05
-1.99104164174819e-05
-1.81247004164768e-05
-2.05683606989583e-05
-4.08452550447349e-05
-2.40862201993053e-05
4.19593308102254e-07
-1.86331114386663e-05
-3.98952528156873e-05
-2.99979758360674e-05
-2.84630278599816e-05
-2.02040260131446e-05
-1.60460094877718e-05
-2.14143356355557e-05
-3.89269592020565e-05
-3.61765674147832e-05
-2.09308501295746e-05
-2.0312523842929e-05
-1.54090093148085e-05
-3.99959613947085e-05
-1.31061443767324e-05
-1.99319153179564e-05
-2.37292955161531e-05
-1.60416803948068e-05
-2.50073239614882e-05
5.14347565943689e-06
-1.96235223223512e-05
-2.49249866747933e-05
-5.59657775419549e-06
-5.2836713273215e-06
1.42594752219512e-06
-1.98309319694865e-05
-2.36958951634699e-05
-2.16921813899899e-05
-2.68734221439925e-05
-5.2445894409605e-05
-1.54874265024213e-05
-3.83566339024915e-05
-2.74017514674191e-05
-1.61819645250747e-05
-1.25686582279049e-05
-9.80510186923349e-06
-3.54108843716874e-05
-1.43988405242631e-05
-9.81072271421645e-06
-3.51836601076432e-05
-3.45238375013379e-05
-2.96695367235988e-05
-2.9162167362827e-05
-9.52552937540533e-06
-1.38506037732345e-05
-3.65101203128117e-05
-2.29407627493704e-05
-2.06019366553087e-05
-4.13868530790537e-05
-1.79991459785459e-05
-2.35074639138289e-05
-4.16205349245299e-05
-2.87864559982036e-05
1.29944020769196e-05
7.18424082577117e-06
-3.89048122321632e-05
9.61594177229801e-06
-7.90928756386271e-06
-2.90511240760911e-05
-2.63092731826944e-05
-1.84758589706959e-05
-2.21382734672985e-05
-5.40711251299693e-06
-9.59441188167875e-06
-2.10310933884736e-05
-4.62730061608802e-05
-4.1345160087569e-05
-2.57069841795028e-05
-3.85149702164565e-05
-3.35021691543626e-05
-2.18580760643687e-05
-2.41651606726876e-05
-7.40737599635603e-06
-8.66048011977037e-06
-2.77252169098658e-05
-2.68702907642754e-05
-3.92949293761782e-05
-1.85941610186312e-05
-9.80788653272637e-06
-2.98944750752406e-06
-2.74616846613073e-05
-9.54297670951825e-06
-2.29491330289575e-05
-3.19511608594187e-05
-2.30403280872638e-05
-2.25403369321102e-05
-2.11566813385635e-05
-1.84285061972677e-05
-1.79990099652575e-05
-4.66294190780304e-05
-2.24683430421953e-05
-1.62199959312522e-05
-1.14483477859008e-05
-1.96965694643054e-05
-1.99068614438619e-05
-3.8357821873057e-05
-7.94554979607839e-06
-3.75903560208601e-05
-1.84451155574806e-05
-2.19690554495325e-05
-2.1876756372682e-05
-3.10817739019947e-05
-7.39670208485163e-06
-1.15275132331265e-06
-4.18482047688493e-05
-1.65946052655704e-05
-9.14752736621071e-06
-9.62636945641788e-06
-2.31731738677491e-05
-3.80975627986455e-05
-1.49295821719105e-05
1.28495150807839e-06
-3.1183134317232e-05
-3.5738452437945e-05
-5.03855042152794e-05
-1.92457253240299e-05
-1.74113722336581e-05
-2.86985271643052e-05
-2.65305599376973e-05
-1.54398271266494e-05
-1.9208936572257e-05
-4.03629927430093e-05
-9.38931014251673e-06
-5.03854436426829e-07
-3.01173009588215e-05
5.59259129229426e-07
-1.89796986606971e-05
-2.42115111400243e-05
-1.97790755082888e-05
-2.86773482174786e-05
-1.75128052666993e-05
-3.18548201361652e-05
-8.69825462362894e-06
-1.45015147903879e-05
-1.58712944177075e-05
-2.34616567937522e-05
-2.61382983542199e-05
-1.82259098968095e-05
-2.28941265074143e-05
-1.26539797368399e-06
6.47227544096977e-09
-1.36141415846819e-05
-1.96195489474893e-05
-4.89328346616943e-05
-2.87598272126547e-05
-2.73265991112013e-05
-2.68371637934565e-05
-2.20580322749871e-05
-2.15237642662579e-05
-9.05264410830903e-06
-1.63680491551706e-05
-3.77449978947085e-05
-2.44106187402851e-05
-3.73206840092383e-05
-1.18295474506609e-05
-2.71379470151432e-05
-1.6639962100798e-05
-8.93183456761716e-06
-2.73565616459843e-05
-1.92011198621696e-05
-5.47371489055257e-06
-4.74455715855345e-05
-2.66728891104378e-05
-3.83845622187938e-05
-3.56187350666139e-05
-4.42129104009606e-05
-2.70081345645239e-05
-3.22439669463645e-05
-2.26632248432916e-05
-2.65337114942576e-05
-1.17275302136442e-05
-1.0825054445081e-05
-3.15087259528115e-05
6.86931383346696e-06
-2.55614005221676e-05
-3.08992708320401e-05
-1.96734293820327e-05
1.36101396207369e-07
-4.29718736741259e-05
-2.87250694515315e-05
-2.85259720787406e-05
-3.49489770090628e-05
-3.69646191910335e-05
-2.75768381624221e-05
-1.7425026478274e-05
-2.2018959288214e-05
-1.77113339262527e-05
-1.99051675071361e-05
-2.65189332812698e-05
-5.05266248148336e-06
-3.50132115844675e-05
-1.0411416557055e-05
-2.82923505333232e-05
-2.22792974490203e-05
-1.65371084439024e-05
-2.3950805474609e-05
-3.6837128839313e-05
-2.24210416175387e-05
-2.36973742120033e-05
-2.20523746085313e-05
-3.15220422459455e-05
-2.5740909663142e-05
-4.37277022988809e-05
-1.8266541465271e-06
-1.46307170002058e-05
-2.7353454189243e-05
-3.34601963790174e-05
-3.12053957048579e-05
-1.68860038798475e-05
-4.14963665156148e-05
-1.77070428500342e-05
-2.90065749266332e-06
3.52907718820619e-06
-1.74975548020786e-05
-2.66243803685365e-05
-3.34951688948061e-05
-2.93720409091876e-05
-2.89663071940686e-05
-2.09508413376038e-05
-5.44419206607898e-05
-3.66819533529672e-05
-5.61582230923593e-05
-3.24990386820832e-05
-3.79771571354484e-05
-5.60077615264379e-05
-2.71834861613239e-05
-5.12747723515594e-05
1.94894865430183e-05
-1.78140010516292e-05
-2.52311912348743e-05
-4.88506694044522e-05
-2.61737955357778e-05
5.88805160280587e-06
-2.13644524355294e-05
-1.15042895351515e-05
-4.22441756819924e-05
-2.03197804647555e-05
-2.93797019862002e-06
-1.69989932593483e-05
-4.07169079166876e-05
-3.64089609337938e-05
-2.3977568074627e-05
-1.19158505953462e-05
-3.17375328304891e-05
-1.0874807360199e-05
-1.03052699256896e-05
-2.51572373674882e-05
-3.1221607573469e-05
-2.35707942300097e-05
-2.98291079226365e-05
-1.0829246718401e-05
-2.50025955175994e-05
-3.10373409903042e-05
-2.19623039948661e-05
-1.23911621979911e-05
-1.79438862375174e-05
-2.63996985715828e-05
-1.36381392082738e-05
-2.22436047043391e-05
-1.17527624812355e-05
-1.81812157109045e-05
-2.16584844029623e-05
-3.69148415107076e-05
-3.77898216694578e-05
-3.37576417746011e-05
-2.28781911899015e-05
-3.13705608236828e-05
-9.13519307036406e-06
-2.52820366370621e-05
-1.99266194005809e-05
-1.48745405741323e-05
-1.79189616123868e-05
7.8152971867837e-06
6.69942435717646e-06
1.36548062611537e-05
-4.62501104157957e-05
-7.94317474031898e-06
-3.93357618732462e-05
-5.85891434030979e-06
-2.50221303179458e-05
-2.10732026108719e-05
-1.79792235391567e-05
-1.30306633822419e-05
-1.6071854206678e-05
-3.05628593893453e-05
-5.47023092874155e-05
-1.05390713357321e-05
-1.72993401496149e-05
-2.59977539689512e-05
-3.19668552449841e-05
-3.10162950807228e-05
-3.17993822193373e-05
-2.9086708594274e-06
-2.95964483391601e-05
-3.31202468693838e-05
-2.913453364934e-05
-2.73774724147089e-05
2.90806062412053e-06
-2.77685139113507e-05
-3.88758460666376e-05
-1.41708599136086e-05
-3.28899673860246e-05
-2.75357189353562e-05
-2.29944580499494e-05
-3.21051272816923e-05
-2.23090347458847e-05
-4.84483567855171e-05
-3.22059771939172e-05
-4.77250728672942e-05
-2.38409172744574e-05
-3.71329163705136e-05
-8.45222985781708e-06
-2.40014993360325e-05
-2.92272411634221e-05
-2.94268474267601e-05
-1.74840346120703e-05
-2.0417060100254e-05
-4.33910559758447e-05
-1.6688710697234e-05
-2.66968337375225e-05
-2.77208817449022e-05
-3.46989334687486e-05
-3.47481527276818e-05
-2.32280086216378e-05
-3.18493684758526e-05
-1.95377997100418e-05
-1.13472329963502e-05
-6.51538573726214e-06
-2.61499228715819e-05
-4.64865553518582e-05
-2.8032226992682e-05
-3.31482754878702e-05
-1.88208246318694e-05
-2.60704700534699e-05
-3.97651914146545e-05
7.53612624010861e-06
-2.19525301092766e-05
-2.5311162654633e-05
-2.34371877197787e-05
-2.26784407533089e-05
-1.96512073505409e-05
-1.09554790661777e-05
-5.09047190913256e-06
-2.05588305087268e-05
-9.0773087434898e-06
-1.48531282488955e-05
6.38324858529354e-07
-3.29969786661227e-05
-2.28124387195944e-05
-3.26659441369594e-06
-2.10666647355902e-05
-3.48860232734785e-05
-1.3333145844117e-05
-3.18711619483521e-05
-1.88772304775585e-05
-3.38686608082848e-05
-3.39903106652486e-05
-1.37768794565927e-05
-1.46133426406136e-05
-2.47646155649025e-05
-3.80203926339071e-05
-3.38736261967293e-05
-6.1247594655654e-05
-1.80050207707107e-05
-3.05777985031432e-05
-2.65011095289524e-05
-1.89235632026484e-05
-3.50292259103852e-05
-2.45932990387705e-05
-1.03408402681197e-05
-1.66303890192483e-05
-2.0360190061876e-05
-2.22293824721353e-05
-1.74121645518524e-05
-3.68524589078937e-05
-2.98908970644981e-05
-3.63497912621954e-05
-2.43904532806175e-05
-1.61313258695262e-05
-2.42410746946461e-05
-3.25242582282222e-05
-2.98328702233586e-05
-2.61014114188553e-05
-1.96196572194639e-05
-1.49421188019681e-05
-8.11007927616895e-06
-9.49525745159903e-06
-1.15245459822283e-05
-2.31881181977711e-05
-2.33497653996908e-05
-9.38034502692822e-06
-3.0619603970625e-05
-2.53612034881178e-05
-3.50976518925004e-05
-1.10536318953458e-05
-2.00239087026014e-05
-2.75057760930868e-05
-2.11499278423079e-05
-3.18294229857729e-05
-2.82927282241893e-05
-3.91026375497099e-05
-1.65988040664807e-05
-1.72092351630703e-05
-9.75240891802708e-06
-2.35955900388484e-05
-5.37164365156785e-06
-1.50218784666104e-05
-7.37890968219895e-06
-3.98603431046003e-05
-8.74156693166883e-06
-4.07010165738129e-05
-4.64297997252308e-05
-1.66598074328332e-05
-2.07238811392262e-05
3.00097768247535e-06
-2.90641789879323e-05
-2.26604494258294e-05
-1.83854254455173e-05
-6.4484087532213e-06
-1.02208861887852e-05
-2.91378258214879e-05
-2.51041543635679e-05
-2.59323968022426e-05
-2.70807931578403e-05
-2.30095607530396e-05
-2.03632813346062e-05
-2.45667276806722e-05
-3.28627954113929e-06
-4.69192978133048e-05
-2.91172073944062e-05
-4.17497683006111e-05
-3.73924492235234e-05
-2.91723847804709e-05
-2.05521344101273e-05
-2.6252110500164e-05
-3.00018996407735e-05
-2.07074336306073e-05
-3.06114474335905e-05
-1.89131222429586e-05
-2.35956486253764e-05
-2.96235873207136e-05
-6.3163782788596e-06
4.69500205522449e-06
-2.99602961004457e-05
-1.93126416977439e-05
-1.64189787548996e-05
-2.15488847203045e-05
-1.31408619904163e-05
-1.17018991889362e-05
-1.72892967032993e-05
-2.96093513581632e-05
-4.44998848986423e-05
-3.51165704945374e-05
-3.64600830836692e-06
-3.05560943804339e-05
-1.44482740065524e-05
-1.25059252917852e-05
-2.44534175618648e-05
-2.05261012920491e-05
-1.71618779000512e-05
-3.96940002800526e-05
-2.0764508227289e-05
-2.22726885118318e-05
-8.58065848499409e-06
-1.425767091504e-05
-2.65558844055931e-05
-1.41029766130916e-05
-3.55712982157044e-05
-2.96180816797256e-05
-2.27110057063071e-05
-2.25698552662713e-05
-2.27968818291191e-05
-3.30140661153762e-05
-2.25538317933506e-05
-1.7031924474043e-05
-3.04868531570013e-05
-1.48532622451605e-05
-1.69362795842282e-05
-3.88033979000099e-05
-3.15520788323196e-06
-1.10624013117832e-05
-3.25919501003177e-05
-3.03478114308303e-05
-4.6294650905601e-06
-4.89101758266651e-05
-1.46152528318264e-05
-1.84074533806127e-05
-1.07922319368498e-05
-7.63720138047616e-07
-1.19448616735148e-05
2.82169014736822e-07
-1.15593486548527e-05
-3.15856119472436e-05
-4.17218726748709e-05
-3.48887135400901e-05
-8.41452989152292e-06
-2.22446477619622e-05
-1.59465737542055e-05
-2.68973716887617e-05
-8.78771520105939e-06
-1.99585864661186e-05
-2.24475785417262e-05
-8.73383167158722e-06
-1.90255954112363e-05
-5.97467311312579e-05
-3.34975907184354e-05
-1.71662978295784e-05
-1.41307420932867e-05
-2.89274960468388e-05
-2.05211066345171e-05
-2.50152146161972e-05
-1.79190199785387e-05
-6.00296649998359e-06
-2.99177454541054e-05
-3.75101209938713e-05
5.20392564908782e-06
-1.11682609543844e-05
-5.09765131544529e-06
-2.58532443523481e-05
-2.75659012402111e-05
-1.77445082470476e-05
-2.55474037013984e-05
-1.9270180576608e-05
-1.04972427611681e-05
-2.33340102581863e-05
-1.04055458241132e-05
-4.99780784963158e-06
-2.73442413891567e-06
-1.82278443878724e-05
-1.11748634118651e-05
-2.49940171103914e-05
-4.42278895276984e-05
-3.72105848045625e-05
-2.80364831826966e-05
-3.40511871555338e-05
-1.68888391248646e-05
-3.42344908192946e-05
-9.78797341667659e-06
-3.07157083799417e-05
-1.28806378933025e-05
-2.94051914960226e-05
-1.04537659225557e-05
-2.84811546017703e-05
-1.25859869805798e-05
-7.14137863716175e-06
-1.99331845148496e-05
-3.72431948278275e-05
-3.5364452253577e-05
-1.3027202080885e-05
-3.73750774812996e-05
-6.28395813616245e-06
-1.36237235784518e-05
-2.42569409011518e-05
-2.55500591753453e-05
7.91186980217962e-06
-2.69451982626793e-05
4.47920383155207e-06
-1.34925942490825e-05
-2.37118210851681e-05
-7.34840389163291e-06
-1.80629309964318e-05
-2.99653695263868e-05
-3.80350588905598e-06
-3.5606599283637e-05
-2.14535732948773e-05
-1.81051552849741e-05
-3.61278353612496e-05
-1.20864785459948e-05
-2.63490915304742e-05
-2.64950791481731e-05
-2.72060760095278e-05
-1.58553840070772e-05
-3.40820699122818e-06
-4.02345460214928e-05
-1.53255476693513e-05
-2.71559169739804e-05
6.72684330433506e-06
-3.26226756151306e-05
-3.46288019792023e-05
-3.32433318424253e-05
-2.13984644804531e-05
-1.85421718263422e-05
-7.34765325780452e-06
-3.73924265477206e-05
-3.25067316133147e-05
-2.84707007079296e-05
-2.515321924742e-05
-1.87878596736973e-05
-1.11212328225227e-05
-3.38100985816944e-05
-1.50074056466628e-05
-2.9069704607816e-05
-3.24975026127102e-05
-2.10277353405444e-05
-1.65044582143795e-05
8.27890125863606e-07
-1.44079665252914e-05
-3.43411553875613e-05
-2.6918267975085e-05
-1.85221088798761e-05
-1.63754569356969e-05
1.05163619937293e-06
-1.24941022038279e-05
-2.19288432173006e-05
-9.12382883443566e-06
-4.33118027481765e-05
-2.00023120116935e-05
-3.48373550344681e-05
-2.42602014799044e-05
-3.54926801432209e-05
-5.04597964969512e-07
-2.64831892172874e-05
9.37992044174081e-06
-2.55983178405815e-05
-3.4740014071518e-05
-3.22277203356769e-05
1.14590325660803e-06
-1.77842862469784e-05
-1.25162476372784e-05
-1.92275392916897e-05
-1.48936037122269e-05
-1.68299032701897e-05
-3.89550378042022e-05
-2.26411663983524e-05
-8.32074801836117e-06
-3.06327124534668e-05
-2.14114217923641e-05
-2.87914927091388e-05
-9.49053920696792e-06
-3.81311132816953e-05
-3.27837870772503e-06
-1.44883806013056e-05
-1.23806332489998e-05
-2.52735406265081e-05
-2.15129552329953e-05
-3.92223940871262e-05
-1.40460748161676e-05
1.53402876975147e-06
-4.11430542646956e-05
-3.88848631205081e-05
-2.37863944939388e-05
-1.82012784800688e-05
-2.71279363981066e-05
-3.33572136125518e-05
-3.91599845552026e-05
-1.441816777865e-05
-3.65242262907862e-05
-1.27074581198971e-05
-2.14537710879189e-05
-1.23665672886501e-05
-1.33162724599494e-05
-1.95361022738001e-05
-2.50003739222946e-05
-1.7071955476183e-05
-7.6358965142645e-06
-2.97755429317988e-05
-9.70108690594961e-06
-3.19561675606217e-05
-2.03108493948468e-05
-1.91415653671887e-05
-4.19577401582413e-05
-6.90500966711687e-06
-2.23713777505265e-05
-3.36767252794647e-05
-2.35179420905944e-05
-9.36707007482061e-06
-2.61368099303259e-05
-2.92122658354134e-05
3.32656096057889e-06
8.72902908548347e-06
-7.08099699668037e-06
-2.14856987038481e-05
-2.87087546672704e-05
-4.58483564650408e-05
-7.32411233636802e-06
-4.21596651118663e-05
-3.03698457417034e-05
-1.85155886942069e-05
-4.77031629771739e-05
-1.61154453488037e-05
-3.36697719024876e-05
-2.85900825489933e-05
-2.37274619466727e-05
-2.54511492976493e-05
-5.56649137310869e-06
-1.59859132184584e-05
-2.45582737209015e-05
-4.95528014162932e-06
-1.78956622589857e-05
-2.41469503160872e-05
-2.23622018027617e-05
-3.55803251667581e-05
-2.72300390314412e-05
-3.37319746163942e-05
-2.97755919673793e-05
-2.665434822154e-05
-3.53378795591184e-05
-3.05303081401285e-05
-9.0405769413869e-06
-1.21388193164723e-05
-7.4644474532292e-06
-1.45177254919908e-05
-1.02396848609727e-05
-4.91737616511696e-05
-4.28564641735586e-06
-1.94138891508079e-05
-3.82837552273798e-05
-1.43443904479419e-05
-8.79545276621693e-06
-3.75499932552337e-05
-1.27551648348254e-05
-2.87523870270045e-05
-2.27277916460562e-05
-3.97309168953397e-05
-2.43275081489649e-05
-1.30240944449021e-05
-2.91714148634527e-05
-1.09135796779653e-05
-2.67557015105688e-05
-2.11415837757825e-05
-2.70545095353549e-05
-9.96495598072906e-06
-3.80172578770418e-05
-1.19986870748507e-05
-3.15941614524242e-05
-2.28272427273037e-05
1.60298740127083e-06
-1.67525970340863e-05
-2.5600346006562e-05
-1.42965305388238e-05
-2.76320282192356e-05
-3.78100892545234e-05
-2.12557003388577e-05
-1.70974133608025e-05
-1.69389316216606e-05
-3.42486494893225e-05
1.07977423028737e-05
-3.0590115756877e-05
-7.23960321891269e-06
-2.89322718189729e-05
-2.89763623018689e-05
1.01144616822419e-06
-2.73433076067494e-05
-1.91641225045754e-05
-2.51491156839811e-05
-1.87161849514833e-05
1.41584986546787e-05
-3.17706762069853e-05
-4.4569130028495e-05
-7.28938067912586e-06
-1.11252122274216e-05
-1.35576900385183e-05
-1.03218343921985e-05
-7.79042466723678e-06
-2.57358919920842e-05
-2.87574454485969e-05
-1.09181045930623e-05
-3.69937929207424e-05
-2.55495705878648e-05
-3.20292898644241e-05
-2.72256350327389e-05
-2.33726669379069e-05
-4.62436860157207e-05
-2.86582927460977e-05
-2.79437556925638e-05
-2.52654174612467e-05
-3.44918371954497e-05
-1.54041760202887e-05
-2.47509861654848e-05
-2.06838658903142e-05
-2.07602406787026e-05
-2.34804833042065e-05
-5.45876164276133e-05
-1.14227525331605e-05
-3.19780679070466e-05
-1.13307138676982e-05
-3.19083697959952e-05
-4.32118670111936e-05
-3.23094681549925e-06
3.79120387164868e-07
-1.51603057718763e-05
-2.64438356390041e-05
-1.52394796069458e-05
-7.2871775434107e-06
-1.64940715298457e-05
-2.72308697833798e-05
-3.14013840200882e-05
-1.73769137184796e-05
-2.72604186197207e-05
-3.98224975091891e-05
-2.1989288211528e-05
-3.54167906174901e-05
-3.69714057271587e-05
-2.45616974584802e-05
-1.52708742178736e-05
-1.90971936158767e-05
-4.16858040466134e-05
-7.1280250366009e-06
-1.88113700705417e-05
5.53374355697509e-06
-1.93416019445223e-05
-3.25192821093259e-05
-3.02817820805849e-05
-7.98798420449355e-06
-4.19525050049805e-05
-2.01396169576857e-05
-8.46679087043313e-06
-2.83577238761182e-05
-3.22241803092403e-05
-3.50357546600442e-05
-3.13850604830621e-05
-1.99652566269559e-05
-1.47455761858867e-06
-4.61251624388895e-05
-8.02979774043989e-06
-2.00028071573247e-05
-1.2434337064907e-05
-2.38374590286932e-05
-3.12189391868677e-05
-1.90814502287715e-05
-2.73398986573095e-05
-7.29315733157524e-06
-3.08679947259537e-05
-4.73745089899922e-05
-7.85641598138767e-06
-3.57535612280162e-05
-2.618542664557e-05
-1.12998131928354e-05
-4.23068604160124e-05
-2.4532757558043e-05
-3.12492403782922e-05
-2.46467602544652e-05
-2.24184793003514e-05
-2.74641705984727e-05
-2.47386345095776e-05
-1.8254307447031e-05
-1.17763584542083e-05
1.73357138997421e-06
-3.44363315966957e-05
-9.59850751325881e-06
-3.34864948421592e-05
-3.61496246894295e-05
-3.14468498709573e-05
-2.5272402679064e-05
-3.34044854005796e-05
-3.00623889300709e-05
-1.63716931358931e-05
-8.36629556574474e-06
-9.45645769413409e-07
-2.17917691584897e-05
-1.92995075901755e-05
-1.57445444114741e-05
-2.363545626689e-05
-1.94659033514712e-05
-2.2205738769822e-05
-4.89503944138104e-05
-6.04962709168127e-05
-8.74388806205047e-06
-2.99384658532826e-05
-3.99009655942746e-05
-1.91952756920459e-05
-3.58056006850969e-05
-9.24757889447984e-06
-3.98094896260332e-05
-4.70207361335329e-06
-2.19294200925877e-05
-3.34485605244228e-05
-1.79720819140545e-05
-2.19003392268381e-05
-3.93985189258425e-05
-2.86860125961728e-05
-1.81322048583985e-05
-1.53353728666051e-05
-4.97875397052806e-05
1.88575692366354e-05
-3.49922187528219e-05
-7.80609081050308e-07
-1.12555197485538e-05
-1.84051665152517e-05
-1.73460771413162e-05
-1.80598457680476e-05
-2.39428621699642e-05
-1.47939168948833e-05
-5.37426354993542e-05
-2.42916835863542e-05
-3.33714145392221e-05
-5.08036085383958e-06
-1.90743705016947e-05
2.30342441200282e-06
-2.66046604518332e-05
-1.43895090356501e-05
-3.4244648111879e-05
-2.59451379218929e-05
-1.52891783167266e-05
-1.79571926172978e-05
-3.03480869840675e-05
-1.55011118855152e-05
-8.6839542480578e-06
-7.3769789549961e-06
-4.36321902674835e-05
-2.4154325213165e-05
-1.03125945758151e-05
5.79115314452338e-06
-1.06564857192229e-05
-2.24001351299402e-05
-1.38680738001171e-05
-2.0829506120099e-05
-2.83821367555676e-05
-1.71518829035584e-05
-1.71066218191668e-05
-2.67197703341519e-05
7.69087730190072e-06
-1.99597014620697e-05
-4.24249569110996e-05
-2.71309879585917e-05
1.651280727764e-06
-6.38805367369575e-06
-2.1697626525254e-05
-2.97044916612037e-05
-3.74425159923322e-05
-1.08371326049e-05
-3.19562666888213e-05
-2.17169966879605e-05
-1.99654629148265e-05
-3.91822379493366e-05
6.78249036222809e-06
-6.89459021318539e-06
-1.25488207957318e-05
-9.6186250651402e-06
-1.50195019888207e-05
-2.27944076910476e-05
-2.5711419411421e-05
-9.2409267603861e-06
-1.51403597579798e-05
-3.19813632331066e-05
-5.35683202688075e-05
-2.25932870321689e-05
-3.41158848027785e-05
-3.23993156514995e-05
-4.06693043184141e-05
-3.34679370649691e-05
-2.68826708385211e-05
-1.42977102120664e-05
-1.00950573741141e-05
-7.94418114066281e-06
-2.98797318195213e-05
-1.34131991815852e-06
-1.84855406044867e-05
-2.09962208163615e-05
-8.1324870181802e-06
-3.21359135187529e-06
-8.93736263942938e-06
-2.57233979627977e-05
-8.16312590406516e-06
-2.79948930306822e-05
1.1364983761161e-05
-1.93000229690162e-05
-8.55361449162013e-06
-1.81953100383101e-05
-2.88028709756142e-05
-2.74639422166927e-05
-2.86063726449986e-05
-2.829432747085e-05
5.99998924655605e-06
-2.12176866368687e-05
-2.38084822491665e-05
-1.51097366846083e-05
-2.87639991992706e-05
-2.40873716448256e-05
-4.94225469221488e-06
-2.79301606189495e-05
-2.94349079885544e-05
-8.89873421899421e-06
-4.62027553892792e-05
-2.36495818027994e-05
-3.11020323177084e-05
2.27051585634503e-06
-2.98428506948446e-05
-2.05143421492312e-05
-7.0449593556441e-06
-2.32004314038509e-05
-3.46404931371972e-05
7.73319843034791e-06
-4.24492560001768e-05
-5.2972271224828e-05
-1.5626476142899e-05
-1.83546009050212e-05
-1.96451810484089e-05
-2.0858508817999e-05
-3.36199151016066e-05
-3.55797475066343e-05
-6.71155364744786e-06
-2.27748109395125e-05
-1.53723308515971e-05
-3.29173535696824e-05
-3.43348643145366e-05
-2.59628144725925e-05
-3.64122851905046e-05
-1.50378361715254e-05
-1.32563478718444e-05
-3.29996048784741e-05
-2.0810082333728e-05
-1.83784405068961e-05
-1.60100282075274e-05
-6.47867627154019e-06
-4.44186332300269e-05
-3.60058772419164e-05
-3.11637166979472e-05
-3.43648886678112e-05
-2.46510142701311e-05
-2.57438477405587e-05
1.1984656901531e-06
-1.25134751548797e-05
-2.08832521387495e-05
-2.48680200649546e-05
-2.22786118822212e-05
-1.81484299751312e-05
-3.65013325449119e-05
-3.7108888087494e-05
-3.86075025655999e-05
-2.75915142985836e-05
4.55286499775073e-06
-4.66862424576273e-05
-1.06813943617963e-05
-2.75337567201267e-05
-9.05446383547179e-06
-9.56874444183868e-06
-1.69739880922731e-05
-6.96815476753655e-06
-4.5809043802739e-06
-1.91292267624759e-05
-2.24637706857583e-05
-2.77152155779405e-05
-1.17685705962624e-05
-9.01875691496634e-06
-2.45232205553151e-05
-1.72089207987908e-05
-2.34421013741887e-05
-1.62756058587809e-05
-3.37308272125089e-05
-1.09821494422746e-05
-1.33061593692119e-05
-2.11871356936454e-05
-3.47860933682932e-05
-3.13908481270362e-05
-1.2019552065783e-05
-2.43308816909462e-05
-2.90108833555625e-06
-2.08000132801353e-05
-2.42563468680771e-05
-2.84015933753404e-05
-4.89342461764793e-06
-7.16414263025937e-06
-4.46023360495616e-05
-4.94379939367108e-05
-2.77296441382885e-05
-1.36804094784363e-05
-2.57609457649104e-05
-2.93911346066735e-05
-1.86140189652587e-05
-2.55094128767588e-05
-2.34471553003224e-05
-3.95568644594909e-05
-2.4737215051325e-05
-2.67271731011788e-05
-2.69629394443753e-05
-3.12790009235736e-05
-3.54499408129129e-05
-1.29774039310492e-05
-2.10861846246303e-05
-1.19223560671787e-05
-2.86068745070404e-06
-2.42194769570415e-05
-2.94077319074807e-05
-1.55661075027818e-05
-1.11100287109295e-05
-2.75722956161896e-05
2.88375448282894e-07
3.87548828260601e-06
-9.57700924397473e-06
-3.21909594190538e-05
-2.5894967403736e-05
-3.25745824914509e-05
-2.72352054784956e-05
-2.02973752255288e-05
1.77693950920152e-06
-3.47020851895245e-05
-6.0488936663489e-06
-3.95585783594678e-05
-3.0814556645245e-05
-2.47637737809258e-05
-1.34695543549584e-05
-3.62019246620149e-06
-1.40385808081349e-05
-4.19692394603437e-05
-3.54368721291704e-05
-1.4876246088144e-05
-3.12725168045446e-05
-3.27849314273328e-05
-2.47545272607914e-05
-8.76532828751113e-06
-1.67296035841245e-05
-8.46202232208249e-06
-1.99004349355257e-05
-4.83817796168499e-06
6.53582410110115e-06
-1.27823699130826e-05
-3.7273179683964e-06
-2.07481895635602e-05
-1.21142078832995e-05
-4.75231455337503e-05
-1.93001683542291e-05
-1.50921634834911e-05
-2.25842707705185e-05
-3.61754674931596e-05
-8.26102955493241e-06
-3.32168895304842e-05
-8.07078214307346e-06
-3.74471336898768e-07
-2.25770868305053e-05
-2.5584345475071e-05
-6.3673838577532e-06
2.17618080830477e-06
-6.2676825514007e-06
-3.55705562307642e-05
-2.37584977082702e-05
-5.13610207111156e-06
-9.7480285433961e-06
-3.35962495252697e-06
-2.13816088048328e-05
-2.9459861682202e-05
-1.62710017604282e-05
-3.54286712611413e-05
-2.53440191111786e-05
-3.35892905357283e-05
-1.819283776185e-05
-1.51138151952215e-05
-1.74378980623943e-05
-4.28585406586e-05
-2.03444915608597e-05
-2.5741618564251e-05
-2.17801510844922e-05
-1.46739888710998e-05
-4.91156941793872e-06
-3.12006490509977e-05
-5.13257020000182e-06
-7.50237612301071e-06
-4.37183377470783e-07
-1.03797698405568e-05
-6.19006189438652e-06
-4.53513343726448e-05
-2.14349951994786e-05
7.90677605817311e-06
-1.85696670213034e-05
-4.66762342244587e-05
-3.24390986815441e-05
-1.39118823008532e-05
-1.76859396573558e-05
-4.54084179013027e-06
-2.39913220322954e-05
-1.01224383418327e-05
-1.76610434933061e-05
-9.00219531485821e-06
-7.02372889692075e-06
-4.90156614536554e-06
-1.76355688375261e-05
-1.97168500241546e-05
-3.17100633262404e-05
-2.47177561796889e-05
-2.34655283062812e-05
-2.20263204259768e-05
-2.40855273239419e-05
-2.50910793849653e-05
-2.15603439427979e-06
-1.51008691700535e-05
-2.0979126245408e-05
-3.78442911860667e-05
-2.72905459668002e-05
-1.31976197717236e-05
-1.94548552626543e-05
-3.25880423644624e-05
-1.72799227479979e-05
-5.81741135095326e-05
-1.12503682163022e-05
-1.9147678418575e-05
6.10648160235503e-06
-1.55446785077559e-05
-3.22216413398279e-05
-4.52550054049891e-05
-2.4547557924295e-05
-2.12344743482086e-05
-1.24278660669466e-05
-2.87264942679273e-06
2.51407671355505e-06
-2.37220060264177e-05
-3.70741809075995e-05
-3.1433492615276e-05
-1.87080258943361e-05
-2.56243276472846e-05
-4.32203406183951e-05
-1.45305058779386e-05
-1.83031505849583e-05
-1.5773545231228e-05
-2.53752765234945e-05
-2.58019420601144e-05
-1.32860637844929e-05
-4.68359743196234e-05
-2.79765497041743e-05
-3.18624239769599e-05
-1.42315982440018e-07
-2.82948532730592e-05
-2.89319705285726e-05
-3.20791268754557e-06
-1.53260186391033e-05
-3.88019080367556e-05
-7.98393296987161e-06
-7.0449555201314e-06
-8.47802746891526e-06
-1.97466557116934e-06
-2.52775069503628e-05
-9.0558303218289e-06
-2.66907351868652e-05
5.64256308263554e-06
4.98905743924444e-06
9.93127989764393e-06
-7.94292425952264e-06
-3.97364090514085e-06
4.3486802407783e-06
-1.72037184762409e-05
-3.31707746644955e-05
-2.3607087263559e-05
-2.48327539568628e-05
-1.85137143911642e-05
-2.16793904955628e-05
-2.36971381804134e-05
-7.8098883766866e-06
1.05197535614284e-06
-3.36189033060336e-05
-4.69584789159879e-06
-1.0132655312201e-05
-1.76857690960668e-05
-4.54758007400868e-05
-2.82676232451001e-05
-3.72292180643935e-05
-3.23892705779572e-05
-4.51781329157285e-05
-3.61591809896097e-05
-3.52155269568066e-05
-4.21381668735784e-05
-4.47408301254302e-05
-3.73628470827339e-05
-1.56792686763424e-05
-3.22390079839656e-05
-3.06255951354623e-05
-2.32883902155276e-05
-1.58307607242033e-05
-2.18417498964227e-05
-3.73118289451009e-05
-3.76985854891054e-05
-3.09703284950145e-05
-4.40636451173625e-05
-6.49187779918857e-05
-2.1485705714543e-05
-3.32579887158388e-05
-2.31651582947212e-05
-2.63768338156632e-05
-1.17691005250008e-05
-2.53380641365688e-05
-3.73867677084349e-05
-1.02255472372674e-05
-1.30928281821317e-05
-3.73605960089147e-05
-2.49257653578825e-05
-2.30115951061532e-05
-5.61093387540747e-06
2.06407511749834e-06
-1.68278698997989e-05
-3.38393054241684e-05
-2.53354047695726e-05
8.05505176657762e-07
-2.53385316821812e-05
-3.87428571325011e-05
-4.82014111218956e-05
-1.72457014469045e-05
-4.41917855661078e-05
-3.24000385207278e-05
-2.22766990496476e-05
-3.39386674813993e-05
-1.10761856041392e-05
-2.17729856100756e-05
-4.42092694753984e-05
-1.87613861306752e-05
-5.05363857458183e-05
-2.71337226349555e-05
-2.07174215240083e-05
-3.85404858706002e-05
-1.47936704981358e-05
-7.84002555958103e-06
-1.18106516863385e-05
-1.63342294924304e-06
-3.77379528423827e-05
-1.47533023741568e-05
-2.33305971877061e-05
-4.15375516104219e-05
-5.2681685635532e-05
-5.1268065108629e-05
-3.10057728322267e-05
-2.42094239400143e-05
-1.92082833748186e-05
-2.92430381200533e-06
-3.84565223765395e-05
-3.81797528938858e-05
-3.15305733416944e-05
-2.39917038959947e-05
-2.27901780621077e-05
-9.2098193201971e-06
-7.38834062336616e-06
-1.32907120689816e-05
-2.04751226501592e-05
-3.27740056958037e-05
-2.63010656355349e-06
-3.35616476875421e-05
-2.12610120719103e-05
-4.62624691069835e-05
-1.30992143808187e-05
-2.53055590529185e-05
-1.24666807545269e-05
-2.95387954371855e-05
-3.73146870133833e-05
-1.38015043978274e-05
-3.51222402243353e-05
-3.13477564537992e-06
-1.70206476355778e-05
-2.7641253549953e-05
-2.40122873234506e-05
-2.70374031431606e-05
-4.11646742828097e-05
1.15179094977334e-05
-5.11752394361359e-05
-3.10861337023667e-05
-3.09972412957122e-05
-1.6971178357712e-05
-1.05376499704679e-05
-1.88346653887464e-05
-2.75848849439585e-05
-1.01565158786816e-05
-2.85913863426514e-06
-1.59748460976457e-05
-8.92977536558782e-06
-1.58914822224225e-05
-4.65604333990702e-05
-1.54495042441121e-05
2.01376184785119e-06
-1.79325539649099e-05
-2.07580661661015e-05
-2.67669862903664e-05
-1.4644172036579e-05
-2.57409053971135e-05
-2.26956919010506e-05
-2.78712359583486e-05
-1.17619242123677e-05
-2.40621359795688e-05
-4.24296409899036e-05
-2.60408083323145e-05
-2.95581431116042e-05
-1.31904167344553e-05
-1.70529582064067e-05
-1.5198768132874e-05
-1.04395313487433e-06
-1.88618411061454e-06
-3.0082792375219e-05
-7.70230143798794e-06
-1.79283200003637e-05
-2.02264601519044e-05
-1.29859242175148e-05
-2.13965344739389e-05
-5.18653071345799e-06
-3.36237443297852e-05
-1.38006490301058e-06
-7.7053271519948e-06
6.0586130300215e-06
-1.25560817388046e-05
-2.94409991998895e-05
-2.91069140155053e-05
7.16396637784284e-07
-3.33122856931328e-05
-2.13588292102967e-05
-2.05076108130801e-05
-3.47769152193531e-05
-8.66786193785084e-06
-1.92547305517801e-05
-2.65157053643537e-05
-3.25212255705528e-05
-8.89687534556432e-06
8.05840004504797e-06
3.86111389465461e-08
-1.27320974455805e-05
-2.15633496267048e-05
-6.88104271730393e-06
-1.58123059096767e-05
-2.08333216588394e-05
-2.78535404865972e-05
-9.97057446039177e-06
-1.32529114502482e-05
-2.62693139982254e-06
-1.61833471594205e-05
-2.97713568005535e-05
-6.47836210615711e-06
-7.9500076569279e-06
-2.25400471806645e-05
-3.95282750585977e-05
-2.09174498353405e-05
-3.479315447715e-05
-1.52549703339547e-05
-2.35495231162754e-05
-3.78634472713518e-05
-3.47154399571719e-05
-3.13314674558246e-05
-3.14449345499314e-05
-2.90627821365897e-05
-4.41879216475192e-05
-1.72933890905539e-06
-1.80790634027587e-05
-2.19212792680692e-05
-1.29032901190807e-05
-2.92826011315219e-05
-2.71985662807065e-05
6.88503247444145e-06
-2.77698978807912e-05
-1.32468208094013e-05
-4.3907185301466e-05
-1.27404242619567e-05
-5.38772903083943e-05
-3.51855827257226e-05
-1.95393018523178e-05
-1.06464988703614e-05
-2.29238019496799e-05
-3.78443953058891e-05
-2.89315316971868e-05
-2.8076836870231e-05
-3.60967350778183e-05
-1.43985701386444e-05
-2.84688378602283e-05
1.71946381322823e-06
-2.11099999513577e-05
-2.16804912317899e-05
-3.20478049924052e-05
-3.18524233863689e-05
-1.61221708336118e-05
-2.38647662842297e-05
-4.68811002242195e-05
-6.8647965181374e-06
-2.09735035046474e-05
-2.53458722741287e-05
-3.56676863963196e-05
-1.35753463893624e-05
-3.07758669516607e-05
-1.34719344696796e-05
-2.4497088156095e-05
-2.99933129764651e-05
-1.00366784863576e-05
-2.03553315353723e-05
-1.2408251878138e-05
-1.01354085382079e-05
-4.11660618517679e-05
2.95326954115582e-06
9.67354145672617e-06
-3.66614420698558e-05
-3.00334024101401e-05
-3.3514553291266e-05
-3.25554084399003e-05
-2.78950957877556e-05
-2.25706701292172e-05
-2.63452164079141e-05
3.57933307416103e-07
-2.37185578868994e-05
-3.09673368226085e-05
-4.21095453485617e-05
-2.89230966697905e-05
-1.69754889484576e-05
-2.97588685652027e-05
-4.0878169179677e-05
-3.77851521099773e-05
-2.23390035334693e-05
-1.99694420788932e-05
-1.82432019422854e-05
-3.48470042127922e-05
-2.36000322516963e-05
-1.98629063789467e-05
-2.20292202498144e-05
-2.66202907579097e-05
-2.65082629985627e-05
-3.76683839457733e-05
6.85171116998089e-06
-1.67215477554753e-05
-5.01437261672595e-06
-2.82809928484738e-05
-2.01830996827059e-05
-2.32694384664928e-05
-1.70395262466729e-05
-9.37577393359579e-06
-4.32608543586116e-05
-1.8770450807364e-05
-2.22948538289844e-05
-7.24387248879666e-06
-3.79505900543466e-05
-2.98819569577607e-05
-3.59194375609496e-06
-2.52473926626698e-05
-1.36689423118637e-05
-1.74628053614479e-05
-1.91674409621032e-05
-3.13922218892174e-05
-2.85705423315535e-05
-2.02726353490522e-05
-3.06180554997058e-05
-1.23348422551988e-05
-2.79130713883481e-05
-1.99652776609029e-05
-2.89627909416474e-05
-1.0455485780683e-05
-2.19244515322201e-05
4.09871054532527e-06
-1.74026475082915e-05
-1.90814592321876e-05
-2.25380839374982e-05
-1.86261266431165e-05
-2.57392795016487e-05
1.43852514014e-05
1.48216529721171e-06
-1.71988936343334e-05
-2.27316086832696e-05
-1.60618443450226e-05
-4.52341654917418e-05
6.64284689242389e-06
-4.46608222391586e-05
-3.11772701678932e-05
-2.1693749892255e-05
-7.36472846166791e-06
-1.0474648430201e-05
3.2060836144238e-06
-2.41214400933272e-05
-1.48303185384336e-05
-1.86613474073335e-05
-3.32190407301847e-05
-2.06044014496392e-05
-2.41684229585585e-05
-2.70816740921277e-05
-2.62917893732704e-05
-6.07914669124272e-05
-1.13234149926494e-05
1.00757765775827e-06
-1.98746994070637e-05
-2.53751942504611e-05
-1.80316301906735e-05
-1.10530728420145e-05
-7.19048671382445e-06
-3.03967702180321e-05
-2.29227985674376e-05
-4.09030951501386e-07
-1.84117100052424e-05
-3.21135050793434e-05
-2.05453409389289e-05
-3.41155779718653e-05
-3.11005718071851e-05
-1.82370718541862e-06
-3.30115572769198e-05
-7.47974650189897e-06
-2.74281762422943e-05
-3.36946587227906e-05
-2.22944320760115e-05
-5.18984089556629e-05
-2.4634436566813e-05
-5.08770416393424e-06
-3.29707228654592e-05
-2.30520075159968e-05
-1.03774559532377e-05
-3.2468179595496e-05
-2.84617851563514e-05
-3.17404826995527e-06
-1.14745926850963e-05
-2.59114821334608e-05
-1.13164583549804e-05
-2.68252530003776e-05
-3.8687590231137e-05
-4.28928661854822e-05
-1.97017807315998e-05
-1.44894966111737e-05
-3.72063901596786e-05
-1.20289243939798e-05
-2.03273826377209e-05
-4.59671751965616e-05
-3.18808267403593e-05
4.14419676933727e-06
-4.4703424045713e-05
-1.49574058012987e-05
-3.47474364306834e-05
-4.41067114634324e-06
-2.73074159097537e-05
-2.03035885241292e-05
-3.02273833343307e-05
-2.35637515772443e-05
-3.91304273377361e-05
-3.40439406176045e-05
-2.30940186153775e-05
-1.70291504967959e-05
-3.98540054405544e-05
6.32127286773451e-06
-2.01510392479078e-05
-1.94532801364755e-05
-3.91155940220372e-05
-5.69968167666603e-07
-2.46676969903569e-05
-1.30550235871415e-05
-1.72138847916721e-05
-2.89820559066035e-05
-2.4054575116297e-05
-9.17725998600916e-07
5.0709343341846e-07
-3.12413468856225e-05
-1.5512154713746e-06
-4.08651546841188e-05
-1.87287902114263e-05
-5.28110624738919e-05
-1.59577301223956e-05
-2.41684328707541e-05
-1.63907588694801e-05
-9.65036636609581e-06
-2.07717016771225e-05
-7.35097310263029e-06
-2.03902608744351e-05
-3.40069036520125e-05
-2.15707049848514e-05
-1.87824468685676e-06
-1.88324341273898e-05
-1.58488944230015e-05
-1.5195932677946e-05
-4.46176129543831e-05
-1.83931793757331e-06
-1.66451807026286e-05
-3.78895318624326e-05
-2.92612676300633e-05
-2.29857671358802e-05
-4.54101036992921e-06
-4.9232788616505e-06
-2.71272714593561e-05
-2.3691804056188e-05
-2.65595154660253e-05
-1.26173170214879e-05
-4.48320579115337e-06
-2.08517808177379e-05
-3.03443586509642e-05
-3.66279722698626e-05
-5.59546330353205e-06
-1.11462663140678e-05
-2.94807687111871e-05
-1.69557079990612e-05
-2.79796090703981e-05
-2.20399922007381e-06
-2.95766448776112e-06
-2.31360636283511e-05
-1.32810432185578e-05
-1.49271729591771e-05
-5.83514864149671e-06
-5.38352643489804e-06
-3.56542828614821e-05
-2.9769070772119e-05
-4.24389904491674e-05
-2.43244264609036e-05
-3.2553304673851e-05
-2.86496730223076e-05
-3.236004003651e-05
-4.17375917564331e-05
-9.05519617647463e-06
-2.79068065743552e-05
-3.84397903715287e-05
-2.63235714573849e-05
-1.15507962270785e-05
-2.37469129062014e-05
-2.89602877810742e-05
-4.5454989670383e-05
-2.38467207103877e-05
-2.20576376864053e-05
-1.88576372051316e-05
-3.96515484262934e-05
1.45291008332218e-05
-9.28192249506771e-06
-2.57446632271672e-05
-3.015312299914e-05
-2.39425338233669e-05
-1.90431024894238e-05
-2.97473687055106e-05
-2.26605420215225e-05
-2.13787371094038e-05
-4.3541417025302e-05
-2.09750810832624e-05
-6.79844932830076e-06
-1.79506589286329e-05
-2.40007921646659e-05
-2.47129715925253e-05
-2.55429190919139e-05
-1.32233262386206e-05
-3.01059394051958e-05
-1.30717228227187e-05
-1.24073482722454e-05
-1.76603503081561e-05
-3.4770933799467e-05
-1.6482734302116e-05
-2.6686880012422e-05
-2.29676675722836e-05
-2.70317574691137e-05
-3.73947716476196e-05
-1.38585871809958e-05
-3.56277998255898e-05
-3.19704351174544e-05
-3.81453508779345e-05
-1.32551196793349e-05
-4.30651343702953e-05
-2.92562346154092e-05
-1.36439636142459e-05
-3.03818103495929e-05
-9.05566139879356e-06
-3.35031438161907e-05
-2.58723048724435e-05
-1.88447723170159e-05
-3.60560606796788e-05
-3.15024502221725e-05
-1.43295711629664e-05
-3.09796379136448e-05
-1.16642824164593e-05
-1.70864275207823e-05
-1.05338935427517e-06
-1.84764912171583e-05
-4.48494640867127e-05
-1.64562190745828e-05
-1.7649033927212e-05
-3.71558469316081e-05
-2.1983270976003e-05
-1.5081704175644e-05
-2.6713034572866e-05
-3.2617761046318e-05
-3.18871188215103e-05
-1.83363586914351e-05
-4.16203591489565e-05
-1.96209051447766e-05
-4.9400802062294e-06
-1.29913809333852e-05
-1.7569589129885e-05
-3.92080488395517e-05
-2.15409139701008e-05
-4.5403906533114e-05
-6.9021923145396e-05
