# Supplementary material for: Research on computational propagation and identification of mine microseismic signals based on deep learning
Source: PLoS One. 2025 Oct 22;20(10):e0334641. doi: 10.1371/journal.pone.0334641 (PMC12543183; doi:10.1371/journal.pone.0334641)
Supplement: S1 Data — (ZIP) [file pone.0334641.s001.zip › 000100500001024.xlsx_0.txt_24.txt.txt]

-2.19599083858617e-05
-4.10872890661651e-05
-3.43022394601535e-05
-1.53280166672235e-06
-2.56666729643936e-05
-1.29160994789402e-05
-3.59953655556433e-05
-4.29345762760335e-05
-4.06146455126396e-05
-1.85328146169717e-05
-2.97710243895209e-06
-1.78720091747555e-05
-3.52350249802167e-06
-8.36107260139655e-06
-2.12297169420609e-05
-4.11538997186306e-05
-2.26893414348451e-05
-2.23293617360564e-05
-3.55393093749003e-05
-3.90681553731102e-05
-2.57530895038974e-05
-2.99076890716598e-05
-4.37645074803928e-05
-1.82180803841322e-05
-3.21722500497209e-05
-1.92156675195627e-05
-2.8579480829879e-05
-3.20369882602386e-05
-2.72959637893525e-05
-4.75191268118376e-05
-4.16238769923007e-05
-2.38716306745247e-05
-2.43897774339664e-05
-9.56350195380889e-06
-2.29130620151495e-05
-1.68122404862458e-05
-8.92781295164732e-06
-3.16727891839972e-05
-2.10854884876499e-05
-8.48667306516178e-06
-2.45024873997762e-05
-1.22691129023835e-06
-2.93589706470382e-05
-4.29974832509663e-05
-2.5565643313699e-05
-3.74139671035881e-05
-2.18316818846459e-05
-2.64511201795273e-05
-3.2282536265013e-05
-1.73654549569146e-05
-1.50510955295628e-05
-3.54376047132817e-05
-4.3482316678078e-05
-1.60190950675232e-05
-2.363089318048e-05
-3.72677828792888e-05
-3.59271325667897e-05
-2.10008991657041e-05
-2.43701930366922e-05
-8.28316489624936e-06
-2.03797919967149e-06
-6.70920503998059e-06
-1.28098975053144e-05
-1.80002242629063e-05
-3.70720891068173e-05
-1.8348258344642e-05
-3.00674255463869e-05
-3.27410980937669e-06
-1.62529610722317e-05
-2.0310528395422e-05
-1.32123330221459e-05
-1.93097508442165e-05
-1.33744622782428e-05
-1.55733109458319e-05
-2.7039673332291e-05
-1.29228097495732e-05
-3.12605619324984e-05
-3.06013043977362e-05
-3.22683050906415e-05
-2.82423538431023e-05
-5.13771983507125e-05
-1.2766155264356e-05
-1.69613251635172e-05
-9.98111754169669e-06
-2.72245327695486e-05
-1.82508138156488e-05
-1.04957032678223e-05
-2.83503349693724e-05
-1.12257107722289e-05
-3.76092090399003e-05
-1.37620020858778e-05
-1.64724665859277e-05
-3.95257692180067e-05
-2.87007734949599e-05
-2.1870288559106e-05
-8.89863378688507e-06
-3.12409299117945e-05
-3.06250060654989e-05
-3.25848890567412e-05
-3.55606316122832e-05
-2.73982694934207e-05
-3.17727814277288e-05
-4.88738988130194e-05
-1.49916768464483e-05
-2.81256427652392e-05
-1.93507495828988e-06
-2.15826424927229e-05
-3.88605401527134e-05
-3.25250040349744e-06
-1.8865708417048e-05
-4.33857848639225e-07
-4.81725448359796e-05
2.90447097712014e-06
-2.39415287630402e-05
-3.8057205543091e-05
-2.03340878584812e-05
-2.06379283991526e-05
-2.22333553126535e-05
-1.85117863255827e-05
-2.66921431343537e-05
-2.52296129545278e-05
-3.29208896244077e-05
-3.93884812214689e-05
-3.57001709965848e-05
-7.15080291528211e-06
-2.59514799470818e-05
-2.4070410619097e-05
-2.13918835907409e-05
-1.70684417367291e-05
-2.90535762079459e-05
-1.11713722281695e-05
-2.71264099019196e-05
-2.93679062957611e-05
-2.89958597782112e-05
-2.19309313500903e-05
-6.80095160071464e-06
-1.75805685446487e-05
-2.49089606518196e-05
-5.69340164405776e-06
-1.54676877444475e-05
-2.53058426466573e-05
-2.861315449341e-05
-2.57717931805026e-05
-3.11044449802031e-05
-2.5973378007117e-05
-2.10532118044983e-05
-2.58925364367707e-05
8.26738167498021e-06
-1.3571118967362e-05
-5.39166211100919e-07
-2.86171560190078e-05
1.83707727929596e-05
-1.21116800295018e-05
-3.44811806836534e-05
-2.8303551496463e-05
-2.03277017524329e-06
7.79069968846241e-06
-2.354852396108e-05
-1.12351690046164e-05
-2.82634401015254e-05
-4.30176585080881e-05
-2.10097764412307e-05
-2.99012423586885e-05
-3.30087002302568e-05
-5.0313947239771e-05
-1.45011217250019e-05
-1.61989340935352e-05
-2.56559138168092e-05
-1.1713128051212e-05
-1.66082853926312e-05
-5.53351079439204e-05
-1.76226959604425e-05
-2.98738572723248e-05
-2.99671670853368e-05
-3.03990004525829e-05
-2.5358343057784e-05
-3.37987155600428e-05
-3.90993586039817e-05
-2.196195185568e-05
-1.68250998525742e-05
-2.11797476465188e-05
-8.17347514902369e-06
-1.33986031694757e-05
-3.06701806090666e-05
-2.64559435426114e-05
-8.96338351309401e-06
-4.17265773817574e-05
-1.09812610600493e-05
-3.09120224247395e-05
-3.46874994217466e-05
-3.33246010012249e-05
5.11418009777975e-06
-1.4282578509446e-05
-2.17111373501107e-05
-1.02039401650156e-05
-9.94434769676105e-06
-2.98713250675771e-05
-3.63642957124744e-05
-2.39217821011952e-05
-4.14215257758375e-05
-1.25782724710606e-05
-3.29828038629884e-05
-1.53428183059753e-05
-1.59227314127762e-05
-1.74146270238456e-05
-2.05994822514771e-05
-2.13667517558691e-05
-1.27660485765535e-05
-1.62796465945695e-05
-2.97027141665348e-05
-1.50164426684706e-05
-3.02596434651106e-05
-2.25579052504745e-05
-1.00086402278304e-05
-2.60086954938313e-05
-6.8802676274179e-06
7.01026825349392e-07
-1.2600489161028e-05
-8.62407279961598e-06
2.9219147642519e-06
-2.8495009999482e-05
-3.36475355920258e-05
-2.04039128275833e-05
-1.56001857843333e-05
-2.70680502667776e-05
-2.81327038483774e-05
1.27336670947403e-06
-1.38654424754695e-05
-2.67740924195201e-05
-3.32923164062656e-05
-3.07464078677686e-05
-3.52887342142856e-05
-2.13308256855896e-05
-2.47291072303441e-05
-2.90656666227931e-05
-2.02299928414744e-05
-1.04503342633017e-05
-1.29604821368221e-05
4.83092004552598e-06
-2.50989085239896e-05
-2.86232307605646e-05
-4.42090385806259e-05
-3.11466191762182e-05
-2.1816326193053e-05
-2.1213380625988e-05
-2.14177883079011e-05
-3.39047799528404e-05
1.73171261655061e-06
-2.41890531668056e-05
-1.05251338339017e-05
-3.91293041878734e-05
-2.92169907610937e-05
-2.05728467136382e-06
-3.63288750736465e-05
-2.56126584017916e-05
-2.71663479590751e-05
-4.75847104870795e-06
-4.24024139178585e-05
-3.45338045268289e-05
1.17846828454432e-06
-3.61708965323223e-05
-2.57214512168627e-05
-2.93687915149197e-05
-2.5009808748248e-05
-2.99449972195984e-05
-2.38564776333593e-05
-1.10127230522021e-05
-5.39123881268079e-06
-4.13690235156993e-05
-1.13820013809807e-05
-5.6117392977726e-05
-2.8251626432193e-05
-3.71785563721166e-05
-1.21828423190437e-05
-1.92313889269374e-05
-1.99655936696567e-05
-2.47391226587011e-05
-2.19330443787945e-05
-1.47585229895861e-05
-2.46599784799598e-05
-4.9522413014421e-06
-8.38890053162445e-06
-4.17782773265162e-05
-1.91280310862685e-05
-1.21214076484054e-05
-3.35284334108906e-05
-3.76882858968622e-05
-1.10203835642834e-05
-1.63023334796189e-05
-2.79341911370338e-05
-2.48348116399727e-05
-1.11569935354044e-05
-1.66781743434071e-05
-3.91818370594154e-06
-2.470388053267e-05
-2.80703963794899e-05
-2.51428178228073e-05
-1.46002059044413e-05
-3.2811377348954e-05
-1.1332690997331e-05
-3.31059250868365e-05
-1.76453615570511e-05
-9.89294219394979e-06
-1.02597967994612e-05
-1.28216579637578e-05
-1.45464349500776e-05
-3.32118824130811e-05
-1.71533239265333e-05
-3.7131774455655e-05
-3.0672780987131e-05
-1.77328654384512e-05
-2.4148153398564e-05
-1.30660723629828e-05
-2.80217270475096e-06
-3.89318227343271e-05
-5.35247321965405e-06
-1.27577534060559e-05
-2.85850787072578e-05
-3.45498087978406e-05
-1.33131996437434e-05
-1.83400328316454e-05
-2.68204191643602e-05
-5.66664555350429e-06
-2.0071637336009e-05
-2.91971127350116e-05
-1.53220799333156e-05
-1.50511981394475e-05
-1.08229761543411e-05
-1.1470076772855e-05
-2.10792533626029e-05
-3.34725774625988e-05
-2.24500308821018e-05
-4.25370597897041e-05
-3.2615050033574e-05
-1.21753079962419e-05
-1.26719189871396e-05
-2.97834097320921e-05
-2.35690978127869e-05
-1.62480418697133e-05
-4.95430401950007e-06
-4.96601539840909e-06
-1.54450994938452e-05
-2.70273008700008e-05
-2.14165184950205e-05
-7.15011087389274e-06
-3.18522993431309e-05
-1.52026689492979e-05
-4.45308706798545e-05
-3.51107294452793e-05
-1.37838855478901e-05
-1.00657735963043e-05
-1.84184937016003e-05
-3.3008561060692e-05
-1.42406439707278e-05
-3.64833188071617e-05
-2.76432894619272e-05
-2.84234614422365e-05
-2.39897251976465e-05
-4.82567540932442e-05
-1.32164080306085e-05
-2.47358309713377e-05
-3.50875321175638e-05
-9.15503343365907e-06
-3.90247845162911e-05
-2.85168421406717e-05
-1.63343105285505e-05
-4.63284240005542e-05
-2.12489880471597e-05
-2.98633942062823e-06
-2.8067912785849e-05
-1.88900832478235e-06
-2.47145600967014e-05
-1.58720574130693e-05
-4.94255930088189e-06
-1.6687014359591e-05
-3.08417404139472e-05
-1.17698526733889e-05
-2.70477790192121e-05
-2.56194022900833e-05
-2.40668789342294e-05
-1.30434655944718e-05
-9.68854302274265e-06
-3.72922585925514e-05
-2.17098377703902e-05
-4.97677842634539e-05
-2.4449321566323e-05
-2.31166856887119e-05
-3.36711593397544e-05
-1.98877370911461e-05
-1.68908563888898e-05
-1.40252778941689e-05
-7.22615633928711e-06
-2.94921969609644e-05
-4.462467751283e-05
-2.06932171846394e-05
-8.51804732348237e-06
-1.13423429594025e-05
-2.26791865627503e-05
-3.21175246129684e-05
-1.8660174171036e-05
-3.44152386151429e-05
1.3245461423246e-06
-3.74495982812929e-05
-2.72955972096713e-05
-2.95752108317023e-05
-4.62071189474449e-05
-1.90540656952856e-05
-2.4361626345937e-05
-2.46738984307637e-05
-2.61753935795058e-05
-3.76440254212272e-05
-2.79581578724764e-05
-1.33458133140401e-05
-1.26615810550349e-05
-1.70587441104607e-05
-1.81202356056311e-05
-2.11123821202294e-05
-2.85129740894787e-05
5.01101184234024e-07
-2.40083495217949e-05
-3.13960926011793e-06
-1.94543819000182e-05
-2.53192390943428e-05
-2.08987790621108e-05
-4.56461367061747e-05
-1.94281912450283e-05
-1.59740594338716e-05
-2.49596956946131e-05
-3.42509411861414e-05
-1.73082527549336e-05
-3.11789001127972e-05
-4.31351838791062e-05
-4.33833708848037e-05
-3.95763258286597e-05
-1.06636088732904e-05
-3.6894337647133e-05
-1.46291260938811e-05
-1.26809456195136e-05
-4.34437170417863e-05
-2.22780536332393e-05
-2.80755810785617e-05
-3.34465078967749e-05
4.23901092499434e-06
-2.28348966379245e-05
-3.46435112599269e-05
-3.28944262677961e-05
-3.39275298695274e-05
-3.00799385256423e-05
-6.63822685752445e-06
-2.28361183655861e-05
-3.42357126938465e-05
-2.89410390655317e-05
-1.99248315991425e-05
-1.44422654722582e-05
-3.35026276146705e-05
-3.07675407306544e-05
-2.14879151056944e-05
-3.1944924894311e-05
8.1868847925826e-06
-3.97049989687329e-05
-1.64275252087216e-05
-5.64560775466136e-06
-1.41308697749839e-05
-2.04753641206936e-05
-1.99146021465642e-06
-2.81658957104191e-05
-1.35061155521799e-06
-1.05095079552792e-05
-2.33847499459966e-05
-3.39844219291463e-05
-1.79544123275332e-05
5.76188368738288e-06
-1.60436618510187e-05
-3.04950481390682e-05
-3.36021998700149e-05
-2.76899250840881e-05
-2.49532359621214e-05
-3.31113579860447e-05
-9.3455700088014e-07
-2.12969713368193e-05
-4.64153802711418e-05
-3.32846538679225e-05
-2.5302007897339e-05
-3.43966665914152e-05
-4.11493274877096e-05
-2.45172443788199e-05
-1.52190321570606e-05
-2.04272412536618e-05
-8.32985191331019e-06
5.24142371871313e-06
-7.40696326872975e-06
-2.45849710528622e-05
-2.11226618429619e-05
-5.01482203405511e-05
-3.39283491841086e-06
-1.27287691683175e-05
-1.18820901517371e-05
-2.3040534960883e-05
-2.59459674087336e-05
-3.39754117391371e-05
-1.95269238174525e-05
4.76305413408458e-06
-2.98555775149734e-05
-4.62288948243369e-05
-7.58756194123539e-06
-9.67955198714634e-06
-2.13386858546419e-05
-2.66563145854299e-05
-1.67732901051337e-05
-5.47647741144257e-06
-6.263437711317e-06
-5.05464927655603e-05
-2.95351185591672e-05
-1.74038777598244e-05
-1.15522076192902e-05
-2.75325014729425e-05
-4.13083028645356e-05
-9.36580387873863e-06
-7.72863999650974e-06
-2.99139758759815e-05
-2.48771204700622e-05
-1.77260536621029e-06
-1.13885351316551e-05
-2.46929145685379e-05
-1.69998841020668e-05
-1.07453603828156e-05
-1.44395937529294e-05
-3.16547425093137e-05
-1.3403957021239e-05
-2.24445520798143e-05
-1.58094438723093e-05
-3.62404631563196e-05
-2.65005019295281e-05
-5.47197017247592e-05
-2.31121729465003e-05
-2.09138367578493e-05
1.36694784373738e-06
-3.57568950586541e-05
-1.01138669082529e-05
-2.4596478409035e-05
5.24391504488348e-06
-9.46517236553522e-06
-2.56527161632895e-05
-2.57019166566177e-05
-2.59897903058878e-05
3.52391008691554e-06
-3.08257273548447e-05
-2.23026459605356e-05
-7.0193426556178e-06
-3.72875543825348e-05
-2.36618165431936e-05
-1.47916511350795e-05
-2.72163095236658e-05
4.80142590212493e-06
-2.07737832796171e-05
-2.00580854945073e-05
-2.42883265726423e-05
-4.02337770161915e-06
-2.03044270183015e-05
-2.88312816661201e-05
-2.70647244190811e-05
-2.47761851743931e-05
2.76020721445786e-06
-2.09316317690044e-05
-1.49464610837689e-05
-4.93851357070054e-06
-7.71701218506581e-06
-9.79687479298369e-06
-1.55400543696541e-05
-1.20216832364621e-05
-3.55718666886258e-05
-3.78413731820639e-05
4.88815651940934e-06
-3.05000677306596e-05
-2.63822295241204e-05
-1.55257141441153e-05
-2.38821766455126e-05
-2.86468668977128e-05
-1.95672558809708e-05
-4.47153384693537e-05
-1.76985230241419e-05
-4.60304628495616e-06
-2.63530366477841e-05
-2.29806209894927e-05
-6.52572493429663e-06
-3.58166908528267e-05
-3.24868056517131e-05
-2.46157473269221e-05
-3.61710150012243e-05
-1.62500273642295e-05
-3.48432862683203e-05
-8.25772504881737e-06
-1.33657562834114e-05
-2.45749963586412e-05
-4.19691849175016e-06
-3.31307769931024e-05
-2.0599932643706e-05
-3.54229483536771e-05
-3.63064941757218e-06
-4.61197227163188e-05
-3.78191923233556e-05
8.20612404755607e-06
-2.79517810921983e-05
-2.79205851893956e-05
-2.60096430750191e-05
-3.73680597438862e-05
-3.0331202598683e-05
-4.53772075216981e-05
-2.22829324802346e-05
-2.12031230438944e-05
-2.39814000127691e-05
-2.71604334333568e-05
-2.98344728617699e-05
-2.24012925318361e-05
-5.4399479638383e-07
-3.40069308492204e-05
-2.39287633605621e-05
-3.39206799174289e-05
-1.33997172203312e-05
-1.58100242015815e-05
-1.48048244971169e-05
-2.09537274645153e-05
-9.96521949908654e-06
-1.10500049065522e-05
-1.47991266546154e-05
-3.33399666156262e-06
-2.44126428335301e-05
-5.24943643279586e-05
-1.68491505002467e-05
-4.23587677074823e-05
-2.75497163014247e-05
-2.12989378114256e-05
-1.72321961966676e-05
-3.48846501827629e-05
-8.16367439698008e-06
-3.04051770089794e-05
-1.79057708547994e-06
-2.08878726403011e-05
-2.31254825773434e-05
-1.58345242027196e-05
-7.97075344554681e-06
-2.0201779432961e-05
-2.46402982413419e-05
-4.3015154541299e-05
-1.20154057564631e-05
-2.60285051103551e-05
-1.75817929885778e-05
-3.06857385054648e-05
-4.28004099220237e-05
-3.42332800920275e-05
-1.93058126514049e-05
-3.25989437525983e-05
-2.689105128157e-05
-2.92054429142906e-05
-2.28880479915391e-05
-6.68148400457549e-06
-2.85814379589165e-05
-1.62041616067986e-05
-5.2961943696247e-05
-3.06133108148879e-05
-1.6876380894864e-05
-3.18199780684722e-05
-2.48303326609145e-06
-2.01553627323385e-05
-2.23526901340983e-05
-3.25139217296893e-05
-3.0068087023434e-05
-3.13692689873631e-06
-1.78388527710857e-05
-1.59899804355108e-05
-3.63146217182041e-05
-2.14307422380403e-05
-4.28483346260976e-05
-1.90727790661823e-05
-2.8043574811216e-05
-1.44738781125895e-05
-1.1720608260955e-05
-4.26039601031287e-05
-1.78587871273e-05
-2.08342696095386e-05
-3.40406103306324e-05
-1.95882669967499e-05
-3.19476655656302e-05
-1.93635746861489e-05
-3.45077880096308e-05
-1.16806815907185e-05
-3.18557803444458e-05
1.77235558971039e-06
-1.20734093780061e-05
-3.59521146646355e-05
-3.98738871365918e-05
-2.66833549863977e-05
-2.38805213864865e-05
-5.83205264083892e-07
-2.03534763246882e-06
-4.76141651644052e-05
-1.66476575835137e-05
-2.05799869496831e-05
-2.00676646858571e-05
-1.37599678157941e-05
-2.33775643555783e-05
5.92686375582593e-06
-2.72269297472745e-05
-3.36008848654674e-06
-2.28576834619792e-05
-5.60190064380709e-06
-1.32300432076731e-05
-2.74594581692735e-05
-1.97868614557675e-05
-3.0879952345149e-05
-1.9547591621027e-05
-1.97597933371877e-05
-2.29245871102428e-05
-1.42117013597547e-05
-3.48310177744971e-05
-2.21767886753232e-05
-1.35616310521363e-05
-2.49928285023974e-05
5.16145727784491e-06
-3.43860370642409e-06
-4.7638443487863e-05
-2.63427897522291e-05
-1.02168188450795e-05
-3.37104677139136e-05
-2.28977520942637e-05
-3.58731727201593e-06
-4.2917479303444e-05
-2.66600142484784e-05
-3.46397618355642e-05
-1.05999191308246e-05
-1.91307940191707e-05
6.80963769671456e-06
-7.01388987489615e-06
-2.75689707903769e-05
-3.71637227044793e-05
2.4424112765204e-06
-5.09488113240235e-05
-6.2058050396582e-06
-1.88107376726113e-05
5.56444274171589e-06
-1.94856248028693e-05
-1.45335806873647e-05
-2.08001859623446e-05
-2.97071150176181e-05
-1.74821999460719e-05
-9.92048155621308e-06
-1.67614136437795e-05
-3.36285506176952e-05
-3.70361121887039e-05
-2.81229332277353e-05
-1.71573784960419e-05
4.28373599094259e-06
3.11101366621728e-06
-1.46401785889786e-05
-4.10551665330973e-05
-4.97450994486831e-07
-1.90790567745333e-05
-3.30257155632382e-05
-4.78895464690802e-05
-3.26482244696821e-05
-2.65171694252924e-05
-2.65172952777943e-05
-2.31310980150131e-05
-1.34547605735624e-05
-3.36948054301974e-05
-2.38393832573878e-05
-1.43719132740258e-05
-2.12655190477769e-05
-3.32514071827051e-05
-1.15538898435368e-05
-2.82099239772105e-05
-2.48730265599143e-05
-2.28797036322235e-05
-9.79339940337207e-06
-1.04720089274479e-05
-1.0145068890438e-05
-2.39271599651335e-05
-1.68154493286527e-05
-2.87282806945083e-05
-5.38789526746589e-05
-1.84075757750736e-05
-3.6444284859479e-05
-2.97216512528477e-05
-2.29886646686513e-05
-1.49766653449882e-05
-1.7533639833134e-05
-2.58533810958068e-05
-9.24722011598469e-06
-1.93078899261541e-05
-1.12276810644723e-05
-2.08002523622061e-05
-2.58974573095757e-05
-2.73538536217227e-05
-1.9508537679509e-05
-3.42175622917519e-05
-3.29893762247497e-06
-1.93158424834446e-05
-2.89483729075602e-05
-3.90118962176503e-05
-4.00749540162292e-05
-2.42917283118385e-05
-9.97866768810316e-06
-3.29603623509659e-05
-1.01759247341229e-05
-2.51248703417792e-05
-1.44400189875024e-05
-1.76503947654647e-05
-2.87904828711817e-05
-3.0571766325023e-05
-3.37411633504326e-05
-1.95090698399749e-05
-4.15123986540879e-05
-2.29583353677579e-05
-1.98284382556767e-05
-1.24707618887274e-05
-1.06297818828458e-05
-3.21511489177223e-06
-1.08540874559556e-05
-2.68554745511299e-05
-2.00994273688113e-05
-2.78249819080721e-05
-3.39804299227866e-05
-1.35532890857507e-05
-1.2429014331267e-05
-4.19534033448893e-05
-3.08413521096812e-05
-1.12058340339988e-05
-2.40273965989341e-05
-1.02961187665677e-05
-2.16198117596349e-05
-1.79729329459727e-05
-2.13852978881679e-05
-3.64456789694028e-05
4.97069211851908e-06
-4.36917605089575e-06
-2.45197907564196e-05
-2.3073669718143e-05
-2.63784720655149e-05
-4.68104558781631e-05
-2.08548403790167e-05
-2.4804177943107e-05
-2.77219158405555e-05
-3.16383863518288e-05
-4.78877905119616e-05
-1.4911907486724e-05
-3.46482376518348e-05
-1.83910010622584e-06
-4.33204585702964e-05
-6.01540469506759e-05
-2.16147540272087e-05
-4.12598012176462e-05
-1.6634257031558e-05
-7.15066041179477e-06
-1.67890058475749e-05
-2.32016224880987e-05
-3.86706801530643e-05
-3.45763138693393e-05
-4.48397696010162e-05
-3.39442496838107e-05
-2.38077794660929e-05
-3.62205457628115e-06
-5.25180439919386e-06
-2.21395918294072e-06
-2.55474684364386e-05
-1.34036289940831e-06
-2.05361365158957e-05
-1.27572170075817e-05
-2.75579958742523e-05
-5.57573548202593e-06
-1.36148142596491e-05
-2.7174732676156e-05
-2.98884927280569e-05
-3.57183167310876e-05
-2.36111847725361e-05
-7.58793081391001e-08
-8.05060934290671e-06
-2.58317195755277e-05
-3.05689269996526e-05
-1.4216585412471e-05
-1.33766275385306e-06
-7.51741498006611e-06
-2.49724498476921e-05
-2.51702024180434e-05
-1.58270705042818e-05
-1.90585465577942e-05
1.21759806423918e-05
-1.14293319262516e-05
-3.45275171584728e-05
-2.28174056402136e-05
-4.04950952370838e-05
6.80826469220485e-06
-2.8957262794498e-05
-1.05950674379607e-05
-1.01394625215513e-05
-3.06955499522908e-05
-3.57388514335215e-05
-7.67006607407002e-07
-3.05742480600107e-05
-2.26527663554108e-05
-2.31311457463742e-05
-1.26709914000283e-05
-1.30529519776258e-05
-1.93370829712373e-05
-1.14212138287444e-05
-1.37506762618885e-05
-2.64437211494113e-05
-1.770638461698e-05
-2.90064976257729e-05
-3.38743813800856e-05
-2.25593230269946e-05
-1.88971715345084e-05
-1.41882561414915e-05
-2.93998543973113e-05
-1.69951997126668e-05
-1.81801426834488e-05
-4.56160433648669e-05
-3.07678122413534e-05
-2.49380603460353e-05
-2.22466872222982e-05
-1.20166410141555e-05
-2.11661618354298e-05
-8.21391872094511e-06
-1.87568385723493e-05
-1.14498105016796e-05
-4.79661873039001e-05
-3.31517980134891e-05
-3.6734639390546e-05
-2.64777766445135e-05
-3.16298268511995e-05
-5.078408837067e-05
-3.92296397573429e-05
-1.31090431813825e-05
-3.37615879274991e-05
-5.06387006418994e-05
-7.58759168566456e-06
-1.61384396335897e-05
-2.71933922310811e-05
-2.66586988767402e-05
-3.69118720448032e-05
7.22867727153122e-07
-1.43487888676177e-05
1.99280389703214e-06
6.2972655637909e-06
-2.94591799924395e-05
-2.32373050473341e-05
-3.78805356274098e-06
-1.61636039366916e-05
-3.13427244723005e-05
-1.97634478603385e-05
-2.5425254845164e-05
-3.52652498324663e-05
-3.511839220046e-05
-1.39303321452981e-05
-2.84984573555452e-05
-3.11388610635433e-05
-3.53157671914728e-05
-1.17648545987714e-05
-8.16455552753862e-06
-2.66157468540068e-05
-2.79770794449703e-05
-2.07551126779659e-05
-1.92356116956128e-05
-1.46138379746236e-05
-3.9933606943874e-05
-5.35146842273033e-05
-2.19693163876307e-05
-1.38190448518442e-05
-2.75263647615924e-05
-2.61288540774751e-05
-1.53883829879727e-05
-4.27309411907926e-06
-2.33206484676782e-05
-1.08165649900034e-05
-2.02566539437452e-05
-3.05681008098643e-05
-3.59796454384622e-05
-2.15058386384731e-05
-1.53400124029212e-05
-3.70969778831996e-05
-1.13095493278648e-05
-2.86350067189407e-05
-1.80709395045334e-05
-3.23477702469483e-05
-2.56898722950835e-05
-1.16899322629718e-05
-2.27087547088524e-05
-1.34065930013333e-05
-2.97985013516958e-05
-2.57403353530917e-05
-3.34893803183583e-06
-2.04311849703747e-05
-4.35013660198307e-05
-5.68449148595491e-06
-1.93009815451498e-05
-3.46588378746486e-05
-2.85800574131131e-05
-3.58968404635422e-05
-2.93347854470241e-05
7.04346466727771e-06
-2.12498074869128e-05
-2.44766868594961e-05
-1.60664241588345e-05
-3.19641985307303e-05
-2.03198870603071e-05
-1.48838698887679e-05
-2.13901892822573e-05
-2.75952441431998e-05
-1.64734430365877e-05
-7.6827075432745e-07
-1.10074249075244e-05
-2.49121277811723e-05
-2.28489212682226e-05
-2.76150257168312e-05
-4.87864786114982e-05
-1.78650983177248e-05
-3.62491605452266e-05
-6.43627250057497e-06
-1.79318848478275e-05
-2.30965093533278e-05
-1.68654241645719e-05
-2.24303857767822e-05
-2.02549767405751e-05
-2.01657180391166e-05
-1.96943928089615e-05
-2.02197660248894e-05
-2.49859651664666e-06
-8.85416308655885e-06
-7.4569463422692e-06
-2.45942272776391e-05
-2.43197690237367e-05
-3.31545382196968e-05
-6.69454308343279e-06
-3.2100430081567e-05
-1.2852187257105e-05
-1.57649699902916e-05
-2.21969396567416e-05
-2.99814319317345e-05
-1.53863334239733e-05
-1.74621264621824e-05
-1.80348089966393e-05
-1.88294059354265e-05
-7.80733426140426e-06
-8.75689776852952e-06
-3.67144818365918e-05
-9.96469580146143e-06
-1.78691313903267e-05
-1.0270248156808e-05
-2.87621217950412e-05
-4.28038938853792e-05
-2.35810461607199e-05
-5.54122208043894e-05
-2.51887164334266e-05
-6.54748698231922e-06
-4.37717740632321e-05
-3.41775616873913e-05
-1.16661312781767e-05
-1.21304522144111e-05
-4.16436268792044e-05
-2.37578980207717e-05
-2.26079785070396e-05
-1.49137576437494e-05
-2.58907267002718e-05
-3.47557304009027e-05
-3.37974074045522e-05
-2.04606117529117e-05
-7.20362730516469e-06
-1.44824978476743e-05
-1.60717807889975e-05
-1.7906087049154e-05
-5.13125292377367e-06
-4.72153983222411e-05
-2.65741486349436e-05
-2.76030762533579e-05
-2.94061863287479e-05
-1.67650464183625e-07
-3.88789157246262e-05
-1.34116714867684e-05
-6.9222206549426e-06
-3.4824036415602e-05
-3.54224363040205e-05
-8.4422940419469e-06
-9.96529405083455e-06
-1.90948505109899e-05
-1.61867793495246e-05
-1.95027319884765e-05
-1.48979167031364e-05
-2.88046213236791e-07
6.13511558318529e-06
-2.45847487094385e-05
-2.41113226869895e-05
-3.44020063950264e-05
-9.46477488588279e-06
-1.97173796389776e-05
-1.70983584232998e-05
-4.86159549486203e-05
-2.75486668464146e-05
-3.13508044970347e-05
-4.51809201475301e-06
-3.11959083195967e-06
-2.54864667326673e-05
-2.30094660811333e-05
-2.41239373314714e-05
-9.97448790527465e-06
-3.02423149903332e-05
-1.76608906467829e-05
-2.50996633598917e-05
-9.14713664465593e-06
1.01513895797326e-06
-3.4159927113438e-05
9.02922480288144e-06
-2.69640823180856e-06
-3.89083584482385e-06
-6.73417449632859e-06
4.68293217940856e-06
-5.39627495259722e-06
-8.53424208210671e-06
-3.51213029488433e-05
-2.06157438879464e-05
-1.74348891656088e-05
-2.33938908026968e-06
-3.01742099700688e-05
-3.09245842714518e-05
-1.34781316527544e-05
-2.98204277143537e-05
-3.42111578356685e-05
-2.3092012635744e-05
-5.35881446421866e-05
-6.17264554572968e-05
-6.7311696217654e-06
-8.74942198537565e-06
-4.46031664697953e-05
-2.69462820320515e-05
-2.66481084751208e-05
-4.14489675244619e-05
-2.40841782527444e-05
-2.02386901834004e-05
-1.28919090826794e-05
-2.93667145921358e-05
-2.15153364088786e-05
-1.81589706736362e-05
1.05048364178083e-07
-1.2215201425705e-05
-2.75891056563421e-05
-1.65855574620699e-05
-1.48366851726679e-05
-2.73502819292154e-05
-2.03694226033605e-05
-3.19444166991701e-05
-3.36675232291769e-05
-3.61708238660727e-05
-1.68213405849643e-05
-4.0027889227373e-05
-1.43290251715297e-05
-4.28762694237503e-05
-1.1169583081086e-05
-2.73908353410603e-05
-5.01346254207372e-05
-1.41697584448523e-06
-1.98759140237126e-05
-2.99561525917436e-05
-1.81128862091954e-05
-1.97181218169621e-05
-1.91701044814545e-05
9.15936379863633e-06
-2.52439562593001e-05
7.37538572474612e-06
-2.80343363229821e-05
-2.62323107679626e-05
-1.085740394003e-05
-2.1040082250572e-05
-1.13504404554442e-05
-6.16263549266461e-06
-6.46004235688742e-07
-2.62420478371653e-05
-4.59757670077668e-05
-7.47730190363701e-06
-8.31145063971585e-06
-7.00681398763783e-06
-1.41991570139462e-05
-3.02181209951735e-05
-3.53708913559479e-05
-3.10828674649267e-05
-2.43646712303531e-05
-3.66040514309748e-05
-2.15146342440451e-05
-2.40893877679046e-05
-3.60365939614444e-05
2.53075375537857e-06
-1.68069054104692e-05
-4.22842468228989e-05
-1.04698391909843e-05
-3.59480980714552e-05
7.63741152419181e-07
-1.71460546980008e-05
-3.47458670562098e-05
-5.95587241778069e-06
-8.18280746069605e-06
-1.50763395252837e-05
1.00249192119888e-06
-2.91355009407489e-07
-1.0214077883705e-05
-2.42188587769417e-06
-3.27788847622401e-05
-2.98741077759979e-05
-1.91416737205481e-05
-2.2270057456229e-05
-3.96517486847811e-05
-4.13894547285954e-05
-2.30584112462277e-05
-9.00957250195461e-06
-2.1696232533259e-05
-1.35748152893317e-05
4.73851991626406e-06
-1.87538356773682e-05
-3.79697399389108e-05
-1.80092648000955e-05
-2.92855589580889e-05
-3.99989698183546e-05
-2.34398549194934e-05
-2.50736771288088e-05
-4.48232579669449e-05
-2.1324182057267e-05
-1.27041856970794e-05
-2.07985422677268e-05
-1.80701035411813e-05
-7.98031504973227e-06
-2.52272554463735e-05
-3.4910090146682e-05
-3.22103759131255e-05
-2.47691856974108e-05
-2.21903975402437e-05
-3.41464686029368e-05
-1.33149194947821e-05
-2.34668370905656e-05
-2.78750773348113e-05
-2.16350842270146e-05
-6.49657837397367e-06
-3.25907550234161e-05
-2.52034109161662e-05
-3.94912300704527e-05
-7.78978464331954e-06
-2.30453481969566e-05
-3.65573115998513e-05
-1.18767711246232e-05
-4.45686815881034e-05
-2.57388968168382e-05
-6.612221164854e-06
-2.80355887289529e-05
-3.0780109576548e-05
-2.25769891900452e-05
-3.27981866206508e-06
-5.07348900397502e-05
-8.93943939994705e-06
-2.7724484651685e-05
-4.41111009041365e-05
-4.0290550062449e-05
-1.53036080841089e-05
-2.77775273094678e-05
-8.83081836507396e-06
-8.28703549793618e-06
-1.09981375830286e-05
-2.89922390452444e-06
-7.1344845168073e-06
-9.34481364995413e-06
-3.35404053221058e-05
-2.22607564648952e-05
-4.65410493825661e-05
-3.09268423963655e-05
-3.37470415259184e-05
-1.27621987771487e-05
-9.87950756516868e-06
-8.90264750036623e-06
-1.80597278406753e-05
-4.66563429154369e-06
-2.41488237573237e-05
-3.85272523007198e-05
-3.59613206908316e-05
-2.79804533039406e-05
-9.27031146082821e-06
-2.38464797991231e-05
-2.77076804785094e-05
-4.39427215946842e-05
-2.99601359557825e-05
-1.61717443802742e-05
-3.54356010241413e-05
-1.08687591143976e-05
6.19725360131154e-07
-6.90782994615873e-07
-2.6517378280129e-05
1.60235237041806e-06
-1.81349683688258e-05
-4.24873602567934e-05
-3.67880117869104e-05
-3.33509102361577e-05
-3.5771111172336e-05
-2.7358511742462e-05
-2.03411094571667e-05
-3.22273583898205e-05
-3.25571046774792e-05
-2.87452551948057e-05
-2.02152736671415e-05
-2.85538441847673e-05
-1.58102733231223e-05
-2.28565350601578e-05
-3.29595743985537e-05
-2.32844572191329e-05
-3.58425462601715e-05
-2.60188787661914e-06
-6.03731444190406e-05
-2.08823298134748e-05
-9.44595253033272e-06
-3.22311106320454e-05
1.31439853613662e-07
-2.86717542783431e-05
-5.54314362467819e-06
-2.47978444561717e-05
-1.99026898773055e-05
-1.34248298039972e-05
-2.91377609273615e-05
-1.38549053528978e-05
3.92384145490905e-06
-3.06543796292968e-05
-2.13182683721132e-05
-1.10640356939715e-05
-4.80115949531219e-05
-1.69250642374953e-05
-1.67389765857999e-05
-1.17164522437381e-05
-2.70009797448367e-05
-1.19590403682083e-05
-6.41162771321494e-06
-1.40880064888759e-05
-7.66057529023394e-07
-3.5138453070539e-05
-1.02896647236526e-05
-3.24452532615645e-05
-1.31052461465199e-05
-9.30309681886507e-06
-2.2541074883865e-05
-1.94845358519488e-05
-3.85147397895248e-05
-1.90872729884156e-05
-3.49160296177695e-05
-6.17861304179951e-06
-3.50531707932734e-05
-2.28393774763932e-05
-3.72900672043802e-05
-2.29725078876441e-05
-3.53236211435176e-06
-3.02903269482497e-05
-3.70565016084917e-05
-4.24026159545766e-05
-2.0494035522069e-05
-2.67209603784876e-05
-4.24518874084824e-05
-2.3529926137893e-05
-5.70101863170014e-06
-1.81949072747779e-05
-1.27822100214126e-06
-2.25161201612474e-05
2.13247775421841e-06
-1.54894901229673e-05
-1.40220623703341e-05
-7.18330662283022e-06
-1.29572924021728e-05
-1.53279604901477e-05
-5.09068535191942e-05
-1.11414011752686e-05
-1.18156774819705e-05
-8.73442658230825e-06
-3.11524773813439e-05
-1.37241785466293e-05
-7.90876679529302e-06
-2.7698586305301e-05
-2.23405780872799e-05
-2.64144231141988e-05
-4.46339478482107e-05
-1.59136481276712e-05
-2.73177285282301e-05
8.81662237862243e-06
-1.27182759604789e-05
-4.59396069108419e-06
-2.09882458716545e-05
-3.96213113387734e-05
-3.82033569561357e-05
-1.73120079146081e-05
-2.78526315514667e-05
-2.20173091944884e-05
-2.6584131475027e-05
1.63390869782226e-05
-3.65650229222905e-05
-5.14888565790196e-06
-3.36746312225015e-05
-2.56999093580906e-05
-3.16513248248814e-05
-3.14237841824821e-05
-2.17161855866666e-05
-3.78904641169039e-05
-4.58516704485521e-05
-2.26952996708537e-05
-3.61455884017337e-05
-1.95290648416001e-05
-3.38360223495496e-05
-2.18098406254307e-05
-1.4818451442492e-05
-3.1298235419231e-05
-6.87985669418433e-06
-3.13913815179768e-05
-1.6614282992837e-05
-7.99790193159085e-06
-4.06399229743817e-05
-3.02430037819612e-05
-3.75450550664863e-05
-5.40006061859559e-05
5.82209018575928e-07
-3.60239085550402e-06
-1.38870343011171e-05
-1.64800648182931e-05
-2.8655133128663e-05
-1.33494914586338e-05
-8.12982379177539e-06
5.03797207415422e-06
-1.35512910056241e-05
-9.52546376063524e-06
-3.27234696282151e-05
-1.6091982217597e-05
-1.03777859524757e-05
-1.35546950128117e-05
2.57959349592341e-06
-2.24863316008833e-05
-2.50422875157521e-05
-1.35381849698701e-05
-6.84549737033317e-06
-2.34110183002461e-05
-2.84715513170807e-05
-1.85413978464644e-05
-3.36826823714138e-05
-1.4562553199406e-05
-1.36547736380729e-05
-9.29231211568108e-07
-3.08422045545011e-05
-3.00770479640954e-05
-1.65412259861831e-05
-2.4266556155504e-05
-2.33614217893487e-05
-3.68093190123164e-05
-2.26764682294671e-05
-2.86898896427647e-05
-3.08971813308272e-05
-1.38493090660132e-05
-2.90717693291114e-05
-3.6420575876633e-05
-1.96176971870056e-05
-3.30941990910655e-05
-1.86617385441229e-05
-3.13521525080458e-05
-2.3851710094579e-05
-2.80211923744554e-05
-2.69222158372429e-05
-1.35531156772932e-05
-4.06474616842893e-05
-2.02894626101286e-05
-1.99233917753324e-05
9.09714942155706e-06
-3.54096662990466e-05
-2.1955520340731e-05
-1.99008910564859e-05
-5.00467657617031e-05
-2.30288273999474e-05
-2.15655654783539e-05
-1.23218548935418e-05
-1.4873593230056e-05
-3.66024674056213e-05
-1.48526868088214e-05
-2.3110017510632e-05
-1.50427818322476e-05
-4.33747324011873e-05
-2.73937816269982e-05
-1.78052216072755e-05
-2.74529025282727e-05
-1.6872151518195e-05
-1.07811645668412e-05
-2.84442981778064e-05
2.04025467331942e-06
5.09658497820497e-06
-2.67935155037312e-06
-3.52547435265112e-05
-3.83975293013579e-05
-2.95459591267889e-05
-2.02987905616191e-05
-2.38130379297498e-05
-1.0679522549242e-05
-3.02604371525947e-05
-2.34168589664431e-05
-3.82346006662811e-05
-3.27869558155394e-05
-3.58197563959949e-05
5.68330389749039e-06
-2.39984797215717e-05
-3.90173732524098e-05
-5.46983589707279e-06
-2.0630600840242e-05
-2.45260886658687e-05
-3.05517838362366e-05
-2.31103022580389e-05
-1.37692635600114e-05
-2.16136134855964e-05
-9.97711415446985e-06
-1.61813230534773e-05
-2.15653896941253e-05
-1.89195470602498e-05
-5.25234761801947e-05
-3.84271722785558e-05
-3.55714115729295e-05
-1.26719662304823e-05
-2.23821199725573e-05
-3.91964879559234e-05
-3.29491183060743e-05
-2.77728055854517e-05
-2.50291459357955e-05
-7.74774155196979e-06
7.25303640502902e-07
-3.39932574160015e-05
-2.48189967773837e-05
-2.00546117174517e-05
-1.71124748045123e-05
-1.12890088903723e-05
-4.46772514049088e-05
-1.58436893295244e-05
-1.97930109501842e-05
-2.27635859373187e-05
-2.14625744097827e-05
-3.69167877223908e-05
-4.03946783557843e-06
-3.60358194812248e-05
-4.63725093221478e-05
-2.45199578415046e-05
-1.52727083477864e-05
-2.31180605095655e-05
-2.71850621451977e-05
-1.78079945856106e-05
-2.98936123723021e-05
-7.70160447370607e-07
-1.33153846026785e-05
-1.25742333015076e-05
-1.01891642376108e-05
-2.17968112335834e-05
6.66636440009217e-06
-3.16478789099268e-05
-7.27961945944269e-06
-4.24651164666735e-05
-3.79807749236854e-05
-3.23268216617741e-05
-4.89164173529367e-05
-2.3903776481383e-05
-3.97957018150297e-05
-1.55852419573104e-05
-2.21152084641745e-05
-3.33692415442763e-05
-6.77076851769552e-06
-2.34270011205697e-05
-2.20644538275176e-05
1.58141579374633e-05
-1.73787218136831e-05
-2.69906136335764e-05
-3.52440981345856e-06
-1.00420375584786e-05
-2.58114529877321e-05
-1.43671483302681e-05
-1.13607616235802e-05
-3.49556878708177e-05
-3.0322385405843e-05
-1.47579594345345e-05
-4.87688892007693e-05
-4.11340544157638e-06
-2.90571320213418e-05
-1.7601355079081e-05
3.1592401267504e-06
-1.4945861219109e-05
-2.13626603185784e-05
5.95114633896919e-06
-3.16832359066804e-05
-1.39113415712351e-05
-1.59425694038108e-05
-3.67402649959949e-05
-3.29341641538693e-05
-1.15646159672395e-05
-9.66502391186185e-06
1.76055654622083e-05
-2.13948169644408e-05
-1.25648799649295e-05
-1.24979093456879e-05
-3.03165231213226e-05
-2.63511239463441e-05
4.74876068412881e-06
-2.01189493210899e-05
-2.48911185314586e-05
-3.66878381447294e-05
-3.20781165414637e-05
-1.05102524530647e-05
-3.64872192751079e-05
-4.35552016595053e-05
-1.02009282844306e-05
-1.14827327087242e-05
-1.18892771564924e-05
-1.71864899167983e-05
-2.22836219659481e-05
-2.51179613605407e-05
-1.55305357113853e-05
-3.37240481617171e-05
-1.09085132661151e-05
-3.07224424942857e-06
-1.98913202358382e-05
-1.30579814466457e-05
-1.26148308707018e-05
-1.20028404671352e-05
-3.36495242980322e-05
-3.92210735663516e-05
-1.61540666482104e-06
-7.82207539440968e-06
6.16599686422011e-06
-3.30265538407123e-05
-4.40630804207803e-05
-3.56336831166413e-05
-4.04664402381533e-05
-3.41974165797287e-05
-3.44853210747246e-05
-3.58056610109358e-05
-2.83793015651435e-05
-3.24744300812508e-05
-5.59259061665612e-05
-1.31466970720861e-05
-3.14157758298194e-05
-5.09548883728038e-05
-2.38901624694786e-05
-3.94659625051412e-05
-2.70725133759396e-05
-2.23134846859739e-05
-3.14286947126995e-05
-2.55881628623088e-05
-9.70006576877764e-06
-2.01444432358848e-05
-2.81243879703592e-05
-3.37790979993822e-06
-2.53741424165375e-05
-3.84986538704125e-05
-2.65992727006842e-05
-2.73005616519637e-05
-2.57907407439706e-05
-2.06263539428941e-05
-1.66846967750667e-05
-2.39106153061538e-05
-2.32639263713853e-05
-1.06040756113661e-05
-3.94282033229062e-06
-4.65462473931368e-05
-2.86482663040144e-05
-1.6616380452334e-05
-3.78411481065426e-05
-1.80444931635528e-05
-2.11858991608086e-05
-4.04878524851664e-05
-6.54197488152858e-06
-1.36562373036736e-05
-8.80683256947594e-06
-2.60186712849997e-05
-1.80558292778125e-05
-3.5947446223438e-06
-9.02533064772543e-06
-3.34232167419021e-05
-1.59271806889203e-05
-2.11617904824009e-05
-2.9211870374019e-05
5.98606026513782e-07
-3.1945882359298e-06
-2.80518918360274e-05
-2.84981141100498e-05
-3.15924301853877e-05
-2.5274400540205e-05
-2.11668415020231e-05
-2.09472567810184e-05
-2.04801305872498e-05
-7.48462531042902e-06
-3.90892354405037e-05
-3.32395811283102e-05
-1.3679476093176e-06
5.18160336440615e-06
-1.2874982214115e-05
-2.18469582057101e-05
9.19049545601235e-06
2.4862988420937e-06
-2.18484636974747e-06
-4.12861073591787e-05
-2.35136068986461e-05
-2.25637987541079e-05
-2.06976891250095e-05
-2.09260550834411e-05
-3.45085374450151e-05
-3.47716332623377e-05
-3.07818829094079e-05
-3.17557558094025e-05
-2.24281947863172e-05
-3.77213883505129e-05
-2.38870825835727e-06
-1.62642495627626e-05
-3.81844115720719e-05
-2.18110182635366e-05
-1.6553061539285e-05
-1.80813242288635e-05
-2.44120321107869e-05
-3.09808729545142e-05
-4.66052234344087e-05
-3.03322046298027e-05
-6.41002106088008e-05
-7.12702751414358e-06
-2.25648864582324e-05
-1.95714151281038e-05
-2.99770461633753e-05
8.08675561593128e-06
-2.44394242663954e-06
-1.86933580015313e-05
-8.47762288805135e-06
-2.98960754071927e-06
-3.56260238073928e-05
-1.91122172458316e-05
-5.59003166048736e-06
-3.2738149447164e-05
-1.9317435586488e-05
-2.46009772470098e-05
-2.29815363663537e-05
-4.41941824338238e-05
-1.89080623723836e-05
-8.85001640266267e-06
-3.50004147894824e-05
-1.64386336798514e-07
-1.47872746901379e-05
-3.31630708247441e-05
-8.25544210541938e-06
-1.58306604772542e-05
-1.88829745019445e-05
-9.5099087665899e-06
-2.98404015243159e-05
-1.86504730325331e-05
-1.79935143615101e-05
-2.68228984003874e-05
-1.74117444853257e-05
-3.53018187229515e-05
-9.01945445177626e-07
-1.99634482157134e-05
-3.05025596715163e-05
-1.622948793252e-05
-2.51915652291736e-05
-7.9256327595273e-06
-2.07389754016741e-05
-4.90590529333593e-06
-4.09755134619388e-06
-4.30989816037291e-05
-2.73250441993197e-05
9.0335609858417e-06
-4.51791285723243e-05
-3.2874027760384e-05
-4.65891822224729e-05
-1.66620596587503e-05
-1.6274652145969e-05
-5.00095274142984e-05
-1.52779919751961e-05
-1.978484399096e-05
-2.17067787303068e-05
-1.31452031600457e-05
-1.82554374443817e-05
-1.66478787917588e-05
-2.98072299071216e-06
-7.258017281056e-06
-1.2113450996745e-05
-9.06271660545071e-06
-2.7020442392301e-05
-2.61161043721493e-05
-2.91979595849128e-05
-4.21305002600486e-06
1.92231509685001e-06
-1.65798468340744e-05
-3.52652784144537e-05
-2.45943528245889e-05
-2.88942656785671e-05
-1.87024204511472e-05
-2.84300231090534e-06
-2.32380907071583e-05
7.38339828561348e-06
-2.98129090404478e-05
-5.23052327946416e-05
2.07010420570707e-07
-2.86368260827158e-05
-2.22922749445749e-05
-1.22401932523827e-05
-4.30955788227326e-05
-3.80086405985697e-05
-2.56172364334729e-05
-3.72743957217408e-05
-6.8113503506798e-06
-2.71506214407086e-05
-3.25059408603361e-05
-2.66196484040185e-05
-1.89800403146973e-05
-1.29537970443359e-05
-2.15722797504867e-05
-4.35272469187056e-05
-9.99884540563132e-06
-1.16871948294366e-05
-3.92153437736251e-05
-3.29331263080537e-05
-3.18709108235685e-05
-2.17994116822154e-05
-1.72654422309988e-06
-2.95140079709322e-05
-1.56035686150681e-05
-2.73157524311433e-05
-1.05075834699161e-05
-2.4182746139111e-05
-9.71074807728847e-07
-2.77059906969603e-05
-2.04953513246994e-05
7.31661922258785e-06
-6.52107667411835e-06
-2.40668216979145e-05
-5.20884085479853e-06
-1.51181379396815e-07
-2.97503227354247e-05
-1.51708930294619e-05
-8.5786828361631e-06
-1.83485389356605e-05
-1.47820678857913e-05
-1.2826840324622e-05
-4.79020080631838e-05
-1.34827732000493e-05
-5.05112815395208e-06
-9.76847710243964e-06
-1.85120331297435e-05
-1.73674395532665e-05
-1.90088901218845e-05
-2.7818929640535e-05
-1.4124473557745e-05
-3.52738856627878e-05
-2.62347628883841e-05
-9.03121074670013e-06
-7.06907119072633e-06
-3.17418767728308e-05
-2.43378444001523e-07
-2.26611934624212e-05
-1.82037357678363e-05
-3.16697426619676e-05
-7.79328839993272e-06
-3.08487991206874e-05
-4.78944210142577e-05
-2.06710314262556e-05
-2.04710996656549e-05
-2.60183655472891e-05
-3.7219284903786e-05
-3.06670899987382e-05
-6.97227593195804e-06
-1.37616112599018e-05
-3.12040186186472e-05
-2.28230479662929e-05
-1.2341526688485e-05
-2.63444119048493e-05
-3.97970322579133e-05
-3.09122808102031e-05
-2.02177880508649e-05
-1.69839314251827e-05
-4.84680079034537e-05
-1.21039349662195e-05
-2.10025862505386e-05
2.2025377466169e-06
-1.85829551725704e-05
-1.03298157479222e-05
-2.66283645725436e-05
-3.19228080573778e-05
-2.50666832235552e-05
-2.158960967752e-05
-3.4676266882804e-05
-2.51871418874835e-05
-2.26606380567103e-05
-3.41375465769549e-05
-4.89129580068669e-06
-2.00690515590577e-05
-1.4912178852453e-05
-1.991435529083e-05
-6.88701138869918e-06
-2.04799893935338e-05
-1.62503500468399e-05
-4.91321984448905e-05
-1.98804557307172e-05
-2.50145006065771e-05
-3.77900065155851e-05
-2.44632412917393e-05
-1.50396069625746e-05
-3.18652303555112e-05
-1.19714093653968e-05
-4.03689551476518e-05
-1.02192070352318e-05
9.05002171559152e-07
-1.8635798190325e-05
-1.59489137572704e-05
-2.08063241631932e-05
-1.78580591262835e-05
-3.11984415590496e-05
-3.3793139059148e-05
-2.00771920179215e-05
-1.03099886894335e-05
-3.05795871120383e-05
-2.89558818403101e-05
-2.08600295930424e-05
-4.44054515150561e-05
-1.99529754521793e-05
-1.17968826321007e-05
-1.79176761106397e-05
-1.81843391737972e-05
-4.69391442476825e-05
-1.96713258125934e-05
-1.13139813087912e-06
-1.43449808060867e-05
1.15025825207731e-05
-3.61606397876696e-05
-4.13142412113419e-05
-2.21737386666336e-05
-2.49820142012154e-05
-3.18947723397012e-05
-1.9840357580687e-05
-2.23302589189993e-05
-8.82269517225401e-06
-9.07567955218712e-06
-1.88364795567598e-05
-1.65792687892731e-05
-2.90495498388519e-05
-1.94449701773024e-05
-3.56942287892271e-05
-3.72278456398845e-05
-1.93324783329904e-05
-1.79596158292588e-05
-1.51265533071146e-05
-3.51840748239534e-05
-3.80264879183834e-06
-3.147388446562e-05
-3.32441342140121e-05
-1.91032628444251e-05
-4.29694984135018e-05
-3.10933129940036e-05
-2.37591026619017e-05
-3.69905073008844e-05
-2.63257792173009e-05
-2.48434841207552e-05
-4.11857608332156e-05
-3.99286900410238e-05
-2.27915067402686e-05
-2.52502469642741e-05
-4.43243091379675e-05
-3.24934022524101e-05
-1.5824737386049e-05
-3.0875591259891e-05
-2.81776596354752e-05
-3.29344403297344e-05
-2.77176886839899e-05
-2.68708611963247e-05
-4.8898026348389e-05
-2.2885318552276e-05
-2.11688000798272e-05
-2.07427069926669e-05
-7.15521353610153e-06
-1.37287340168393e-05
-2.79495714265419e-05
-1.63002012838869e-05
-2.80863648375487e-05
-1.66842905038376e-05
1.30414639117543e-05
-3.48699628424402e-05
-1.37706410030645e-05
-1.15336166788071e-05
-1.9766996240674e-05
1.19546006038418e-05
-1.52635472832444e-05
-1.00757609649105e-05
-3.08581804625217e-05
-1.0730995706371e-05
-2.51667240666354e-05
-2.03828561513581e-05
-2.54177002776887e-05
-1.96223405022062e-05
-3.64675289554086e-05
-2.86466886303025e-05
-3.39041281634703e-05
-1.42728055731865e-05
-1.90560521493896e-05
-6.55839566352679e-06
-4.83025976941602e-05
-9.56295862993019e-06
-2.30905974193115e-05
-3.89570164342812e-06
-3.87125470936535e-05
-1.72516963604079e-05
-1.16380882348294e-05
-2.90267223011934e-05
-1.6507369888325e-05
-3.72305448914136e-05
-1.88317430583149e-05
-2.66199811119053e-05
-1.35514699895202e-05
-1.72865114078126e-05
-2.00028676020235e-05
-3.44658322079832e-05
-2.52814236778487e-05
-3.00624931836485e-05
-2.36354321485202e-05
-2.62508810277655e-05
-1.22872675732763e-05
-3.39730226365752e-05
-3.66932347846543e-05
-5.14775514014199e-05
-3.06677786329706e-05
-2.36512400093525e-05
-9.52397140264373e-06
-1.21559251025923e-05
-1.85279259871286e-05
-4.26117132835878e-05
-3.19884764213056e-05
-2.71255937178392e-05
-2.46093941865831e-05
-1.29760298903468e-05
-1.71564940742848e-05
-1.71673339346863e-05
-8.06683520826396e-06
-1.89214892605199e-05
-3.45728809149813e-05
-2.59577335052483e-05
-2.47176699733015e-05
-2.97404585185719e-05
-3.88168092318255e-05
-5.19956177291592e-05
-2.06053902191783e-05
-2.22895641936352e-05
-2.49295368848416e-05
-8.60512956914265e-06
-3.61324086956062e-05
-1.64934664606155e-05
-1.91822081285658e-05
-3.43252544027615e-05
-2.4424084901521e-05
-1.15080089073203e-05
-3.85992859192161e-05
-5.78216498475021e-06
-3.77945959778099e-05
-4.05202844225702e-05
-3.23433507392812e-05
-2.10036345135449e-05
-1.80474310314667e-05
-3.04657808291603e-05
-6.17636817476185e-06
7.81619533219856e-07
-1.95194936564337e-05
-2.79958624157801e-05
-2.10790733308207e-05
-2.387643645242e-05
-3.19079294382598e-05
-1.35897239766008e-05
-5.67112110284214e-06
-1.14802949727517e-05
-2.11526900056502e-05
-3.1590349830748e-05
-3.61847679259243e-06
-3.99441683092309e-05
-2.49135449922452e-05
-1.76424923729036e-05
-2.14296590692276e-05
-6.86466032837922e-06
-1.89845971648965e-05
-8.211092077441e-06
-2.53664997301036e-05
-1.42344771047065e-05
-2.36076174738594e-05
-1.02283409904465e-05
-1.79580702159325e-05
-1.56065922443505e-05
-5.50919986763819e-06
-7.7359820262384e-06
-3.75498580561012e-05
-3.5622324518102e-05
-3.76178594477063e-05
-6.15871782199025e-06
-2.50719332114425e-05
-2.99662655803384e-05
-5.96793537631418e-06
-3.94139135919022e-05
-3.38395712451283e-05
-2.94757313357096e-05
-3.27841367237038e-05
-7.99368553306517e-06
-4.43193582387363e-05
-3.05874370684576e-05
-1.93977797527212e-05
-3.47164927119557e-05
3.95032516163111e-06
-2.92148845187269e-05
-3.91460799586617e-05
-1.16568523359886e-05
-1.24755916027497e-06
-3.91184133612877e-05
-2.05005473230592e-05
-1.96337596676609e-05
-3.54375882325997e-05
-2.40101255211356e-05
-1.08781959356901e-05
-2.37205840664297e-05
-1.23814950790228e-05
-7.09331793683997e-06
4.53954065492345e-06
-4.16026972175579e-05
-1.60048341286898e-05
-3.91738605304567e-05
-2.26428408892423e-05
6.59089927822992e-07
-3.30217366142338e-05
-7.33954056394741e-06
-3.57109313802707e-05
-3.26910374268244e-05
-3.7431102363239e-05
-4.67803566543255e-05
-9.18840537753962e-06
-2.61745036900601e-05
-3.08823721265358e-05
-3.12408278480904e-05
-3.26846427349234e-05
-3.10615599039085e-05
-1.90382362914409e-05
-3.56758546920981e-05
-1.02960595363173e-05
-2.86706577510493e-05
-2.61671108368144e-05
-2.25180001629383e-05
-8.08826497737821e-06
-3.25765145238129e-05
-1.10678422355419e-06
-1.70331519966796e-05
-2.41251632640533e-05
-1.75338836554739e-05
-4.93062537291056e-06
-5.31775694300539e-05
-3.52919937846218e-05
-3.53431013436495e-05
-4.54246868092715e-05
-2.46057291978388e-05
-2.10496990973164e-05
-2.65825451190424e-05
-4.4937917515364e-05
-2.5693916699495e-05
-2.97515447786139e-05
-3.46697013009616e-05
-8.5657373818629e-06
-8.7666045756726e-06
-7.10267458834875e-06
-1.78245207199138e-05
-4.13805376628215e-05
-1.89940563417723e-05
-3.61123292093009e-05
-3.23466084193281e-05
5.60075472285059e-06
-3.83029152309781e-05
-3.34351339504649e-05
2.98162088214944e-06
3.89850266113867e-07
-4.43150549256285e-06
-2.64453822198639e-05
-3.3416799965231e-06
-4.36125143576154e-05
-3.32317814268963e-05
4.43659666820141e-06
-3.32914889587949e-05
-2.81843151736206e-05
-2.07909050894916e-05
-4.22681828904826e-05
-7.04841298993604e-06
-3.24051397052109e-05
-4.25712206792e-05
-2.12107694752617e-05
-3.056679352779e-05
-1.83783745670127e-05
-3.39554241114923e-05
-7.30195230782514e-07
-8.43844893884741e-06
-2.32509942882241e-05
1.63180834544966e-06
-3.63647654805465e-05
-2.10468869217617e-05
-9.35664983609455e-06
-2.15401810838426e-05
-6.27060537227311e-06
-2.5508357155734e-05
-3.95646770873388e-05
-1.62223505223045e-05
-3.76986441355747e-05
-2.62853340146011e-05
-7.90858668639526e-06
8.15056752752715e-06
-2.68308917112977e-05
-1.36579500594899e-05
-2.67912201667856e-05
-2.92898696869634e-05
-2.31140036427474e-05
-3.51353738642244e-05
-2.51048400340141e-05
-1.61982457972078e-05
-2.70597499326823e-05
-1.78573877467754e-06
-9.60313866380347e-06
-4.80052751684233e-05
-1.77121642675323e-05
-1.74029839706478e-05
-3.15895953535037e-05
-2.23555901015828e-05
-4.54619914550666e-06
-2.66960944594885e-05
-3.27096077271903e-05
-2.65571216229014e-05
-3.31090851431493e-05
-2.59544878216921e-06
-2.33618825227824e-05
5.38032281510481e-06
-8.88282110121246e-06
1.08216087604644e-05
-1.73035533910949e-05
-1.5757041700491e-05
-8.7141519544191e-06
-2.71993879573225e-05
-2.28968433461227e-05
-1.13957514339904e-05
-1.75800187322693e-05
-2.61248643388186e-05
-1.37212836696189e-05
-2.69624437724329e-05
-2.5703622401942e-05
-2.71435143270507e-05
-2.10214760541211e-05
-2.21229650246311e-05
-2.73638098208284e-05
-2.4958278475105e-05
-1.71622575357143e-05
4.22930723648962e-06
-2.38736362741867e-05
-1.71640878544274e-05
-2.9577900473729e-05
-2.43833549264099e-05
-1.83665385218581e-05
-1.66272858653817e-05
-3.30857503162906e-05
-2.37770526327221e-05
-1.22359434219844e-05
-1.97978099731712e-05
-2.75315151290939e-05
-2.19808382548518e-06
-5.19050968216618e-05
-1.597841920834e-05
-2.79933555501168e-05
-3.65369161669097e-05
-1.15877962729897e-05
-1.95719333165706e-05
-2.05834626453079e-05
-2.3793659070835e-05
-1.46431714845478e-05
-2.32408276142896e-05
-1.21124269904359e-05
-1.35651689593714e-05
-3.0963024528868e-05
-1.88741976185454e-05
-4.66072994651633e-05
-4.5945140903472e-06
-2.51638645768544e-05
-4.46478013492863e-05
-1.50265690468174e-05
-1.27230040595284e-05
-3.54709997007848e-05
-3.71793516613723e-05
-2.49488920588167e-05
-1.60002145433786e-05
-1.60049337432437e-05
-2.2100616148914e-05
-1.09824483153965e-05
-3.35285472616277e-05
-2.67785711190181e-05
-1.51453014277211e-05
-3.28663287338226e-05
-2.02127303151583e-05
-2.82583797397873e-05
-1.14901176065508e-05
-3.36622692950412e-05
-2.28526449383808e-05
-4.88406358995091e-05
-3.01311603421177e-05
-2.91529283461361e-05
-1.46259080478154e-05
-3.85783874454824e-05
-1.2045218589091e-05
4.22226738444911e-07
-1.8714092178863e-05
-3.51824781113293e-05
-4.74715670939613e-06
-6.39893331583346e-06
-3.35172184420112e-05
-4.97111986388993e-05
-2.73254120928991e-05
-2.26992554202485e-05
-2.63554466709105e-05
-4.27304523705733e-05
-1.93782816809164e-05
-1.97192578464047e-05
-2.98526799580147e-05
-1.30858091783094e-05
-1.65405385953739e-05
-3.17946215137579e-05
-1.6272246531845e-05
-2.02318762239974e-05
-4.8312408084122e-05
-2.19587049419268e-05
-1.47168752245937e-05
-2.26228101632655e-05
-5.64471668686824e-06
-2.77086167494776e-05
-1.62656522169166e-05
-3.81397074179718e-05
-2.88196649376524e-05
-3.47462832896184e-05
-2.74901393932649e-05
-1.10545180581145e-05
-6.32497707713711e-06
7.10100177684405e-06
-1.84498695450308e-05
-7.77044561313671e-06
-1.04030797085803e-05
-3.24049925425981e-05
-5.05614218782129e-05
-2.28082014225695e-05
-1.56080878986862e-05
-2.2450401364452e-05
-2.3071067206946e-05
-1.96894453129792e-05
-1.60670669597713e-05
-2.52745522504819e-05
-2.52830704287315e-05
-2.87037934861566e-05
-2.19420364541365e-05
-7.38009852145418e-06
-1.72440923223175e-05
-1.92859875878206e-05
-4.00530940925086e-05
-2.56378071467225e-05
-1.87732720881042e-05
-2.3595886787696e-05
-2.77636999171609e-05
-1.3920583333659e-05
1.02939197097118e-05
2.56807679608426e-06
-2.50201769310957e-05
-2.19437633043382e-05
-1.93708718737714e-05
-1.10576033140272e-05
-2.65893064019848e-06
-3.03958369834799e-05
-3.09895874466491e-05
-3.29877402170241e-05
-5.32308954671386e-06
-3.42211340892119e-05
-1.41695294102515e-05
-3.34313694434666e-05
-6.91659701428135e-06
-2.54831759574049e-05
-7.75949263902002e-06
-3.78689568178174e-05
-2.68487674621006e-05
-4.35421170090024e-05
-3.27293542480381e-05
-2.78048096805401e-05
-9.17922605391126e-06
-2.77943795607223e-05
-2.0104345955701e-05
6.8009457446383e-06
8.33610052882358e-06
7.92429560467281e-06
-3.31053278074275e-05
-6.96672024578936e-06
-8.80549986239695e-06
-1.551954028483e-05
-1.15465948044255e-05
-1.83880062958137e-05
-5.659597400591e-06
-6.71261357541278e-06
-3.43034361628999e-05
-1.07930417990024e-06
-2.0132325654358e-05
-8.87846388864469e-06
-5.68244350656626e-06
-2.61760299312387e-05
-1.58191975070072e-05
-2.24668222109908e-05
1.19532021476845e-06
-3.30136755244264e-05
-3.88105558227705e-05
-1.80146561241194e-05
-1.82296632087185e-05
-1.15313283463261e-05
-1.6513163680425e-05
-3.00571022565436e-05
-1.76490762269264e-05
-9.37544499300181e-06
-3.90921213323266e-06
-3.93497875464085e-05
-2.94274101415131e-05
-1.52166595375138e-05
-2.10858429115272e-05
-1.87045253866201e-05
-2.71377070753045e-05
-3.79787103171645e-05
-2.80079315796195e-05
-1.17282235805755e-06
-2.72216793656489e-06
-1.9447876902291e-05
-3.39191035810297e-06
3.02632648854204e-07
-2.75907651319291e-05
-3.37345184708735e-05
-3.63203504612771e-05
-2.3506642182561e-05
-2.44716657832634e-05
-2.51725020394299e-05
-3.0259615207269e-05
-3.98232392972195e-05
-1.76013180760846e-05
-4.1688517014374e-05
-2.10115405935674e-05
-7.47330435091986e-06
-2.39200784733408e-05
-5.2675425473187e-05
-2.24006734744365e-05
-3.41762119230798e-05
-1.01431263970306e-05
-1.97738822213945e-05
-7.90342588948924e-06
-1.77424668656014e-05
-1.99095034677994e-05
-1.35162221358601e-05
-2.22507025997916e-05
-4.43662166182221e-05
-3.35595310957635e-05
-1.25598856581737e-05
-2.08420736719243e-05
-5.02990194421078e-05
-1.56351194347453e-05
-9.94805076653042e-07
-4.11885565419506e-05
-1.92310104691764e-05
6.25749038236322e-06
-2.25053777627575e-05
-1.5273731216008e-05
-3.32802100385027e-05
-3.12911685781277e-05
-1.97583876217254e-05
-7.86882320055358e-06
-8.56058330717262e-06
-2.60330973890582e-05
4.26904580564798e-06
-1.60942884560869e-05
-1.91659872463822e-05
-1.6781597969371e-05
-3.83325733549096e-05
6.03478369679308e-06
8.39732225353231e-06
-7.9093096314732e-06
-2.77354970558015e-05
-1.28601448327426e-06
-2.0932832184889e-05
-4.65825423716039e-05
-2.17175417702276e-05
-2.04111192695818e-05
-3.39995154712532e-05
-1.2102260117657e-05
-2.885306127684e-05
-2.92753377044615e-05
-6.33632777478876e-06
-1.19591383867083e-05
-2.36019474673581e-05
-1.99558419693501e-05
-1.67748397113246e-05
-4.34645226233759e-05
-3.60392649331942e-05
-3.46249618668701e-05
-1.69387174662934e-05
-1.49285993242341e-06
-5.19163990485317e-06
-4.07839493745233e-05
-2.00265088348437e-05
-1.49379199104761e-05
-3.3727326327846e-05
-2.12052195103305e-05
-2.10737956009879e-05
-2.06448939157093e-05
-7.35523723017922e-06
-2.5079253408548e-05
-1.37613370126007e-05
-1.73612846563338e-05
-3.92502675131421e-06
-4.60753233899729e-05
-3.54080990114855e-05
-1.48778247018009e-05
9.74107804474224e-06
-3.75938479658521e-05
-2.12027013855461e-06
-1.29436031972257e-05
-1.37877216721941e-05
-2.93558512274339e-05
-2.66513005100101e-05
-1.04377709863279e-05
-2.10447814493424e-05
-2.64892025128545e-05
-2.92505705721806e-05
-1.76962860321787e-05
-7.32511520227691e-06
-2.50482790144655e-05
-3.72065121359884e-05
-4.0298710665616e-05
-2.03252738039209e-05
-3.25288037655199e-05
-2.0139734289212e-05
-2.56650003368341e-05
-2.38434083328714e-05
-7.66319769566706e-06
-2.00580584609877e-05
-7.68171539961158e-06
-3.10359297801069e-05
-3.12357902538759e-05
1.1128350894807e-05
-1.13967591670944e-06
-5.66903939358518e-06
-4.85425009108943e-06
-7.98797105096123e-06
-8.16658948266042e-06
-1.35697180870935e-05
-2.54359325168664e-05
-3.00978993658177e-05
-1.90623026896389e-05
-3.47969263905129e-05
-1.78970473826768e-06
-2.0102021832033e-05
-1.3085471929082e-05
-2.53021026921959e-05
-3.91083493703609e-05
-3.12797153295216e-05
-2.58347521364451e-05
-7.58859452060989e-06
-2.12253345720632e-05
-4.76676443727691e-05
-2.97743619575155e-05
-3.18519584245246e-05
-2.43151747588702e-05
-2.79040405638883e-05
-2.32192705669518e-05
-1.66831701309337e-05
-2.56402576733035e-05
-2.16599393862779e-05
-2.72657792108317e-05
-3.27749683104216e-05
-9.82347384826784e-06
-1.44025342298866e-05
-2.34199946529264e-05
-2.16000111117986e-05
-2.89478826582352e-05
-3.69640458499173e-05
-4.14808630250224e-05
-3.22464795951836e-05
-5.03938714520339e-05
-3.85026017763934e-05
-3.42106714546566e-05
-3.08954738525345e-05
-3.06869693100163e-05
-1.39367940861684e-05
-2.69716900354532e-05
-9.53084339258272e-06
-1.49824722104699e-05
-8.36707248771599e-06
-1.96107967697368e-05
-1.51973666362956e-05
-2.28787611054693e-05
-2.88826329724954e-05
-3.95622442471581e-05
-2.32679707228156e-05
-2.99094510038544e-05
-1.87376460417954e-05
-2.85564635158177e-05
-2.30072439738163e-05
-3.55126019074592e-06
-5.80454659284948e-06
-2.45728172067777e-05
-4.89827306343923e-06
-3.4386694126474e-05
-4.77434800241121e-05
4.84758210396588e-07
-2.81123363498371e-05
-3.11695716347896e-05
-1.1021390133302e-05
-2.84557091191996e-05
-4.71394488321293e-05
-2.5694486098538e-05
-1.82955579587116e-05
-2.70720476685803e-05
-1.91978979277465e-05
-3.48845739482236e-05
-3.25466640994398e-05
-1.282924007203e-05
-1.84076472818276e-05
-2.32889497069855e-05
-1.29509208010193e-05
-2.68150488880631e-05
3.89479196363767e-06
8.41165461276941e-06
-1.9741071608813e-05
4.40482044259903e-06
-2.92867580914626e-05
-1.20298182728283e-05
-4.50372423909352e-05
-3.8750908591416e-05
-2.20230959749507e-05
-4.10261545346229e-05
-1.9252866353371e-05
-2.93193481468143e-05
-3.31108295451781e-05
-3.09350236817029e-05
-7.86695141196815e-06
-9.94540800195e-06
-2.88993930923374e-05
-1.33031729129294e-05
-1.81477922810561e-05
-2.33628204056639e-05
-3.06602709145485e-05
-1.29125274535757e-05
-1.25524837141063e-05
-3.51069055400288e-06
-2.30875549365401e-05
-3.91981758847474e-05
-5.68396764391762e-05
-3.1873032820716e-05
-2.25766324518289e-05
-1.75926200632024e-05
-1.88794222321916e-05
-2.24921443887038e-05
-1.26687578704155e-05
-2.40397270567148e-05
-2.34138430331155e-05
-3.98588220922763e-05
-5.54302420379173e-06
-1.75477579162693e-05
-3.9140889182404e-05
-4.56667321182838e-05
-2.55102656378231e-05
-1.28792747988915e-05
-2.56644811329321e-05
-3.6156363735285e-05
-3.29171770055018e-05
-1.46083507259559e-05
-9.47887201072208e-06
-2.45199451198094e-05
-1.86061646468507e-05
-6.60440070711159e-06
-3.46625522615154e-05
-1.00312802804173e-06
-2.73473809403093e-05
-2.76348038821642e-05
-3.73181501526147e-05
-2.82469178413321e-05
-2.96454160616626e-05
-2.21220636294469e-05
-3.38145931516547e-05
-4.31978621484038e-05
-1.94231161559076e-05
-1.92658995635074e-05
-3.17525080082314e-05
-1.98972688155763e-05
-3.53813705707767e-05
-1.20215637658381e-05
-3.86863630529272e-05
-2.28715973411915e-05
-2.06267212920414e-05
-3.37472175094057e-05
-2.97738285235109e-05
-4.39244163309694e-05
-5.09767441585165e-06
-2.21900548067716e-05
1.88887432812497e-06
4.64936832952706e-06
-2.03059112898191e-05
-3.04823025754281e-05
-3.28050394052185e-05
6.89762153870542e-07
-2.03316448892154e-05
-1.16763097138805e-05
-3.12314531820038e-05
-3.28360626936678e-05
-2.28433774436608e-05
-9.79440462190973e-06
-2.37937593400859e-05
-2.27555200809066e-05
-3.08342530084701e-05
4.39169539930613e-06
-3.44247792351396e-05
-2.42388235194075e-05
-3.69612321673847e-07
-1.27639524696815e-05
-4.43659492786186e-05
-1.93249688581055e-05
-1.94920222076667e-05
-4.72988653673676e-05
-2.44544599194834e-05
-3.88040375376759e-06
-2.48726189102656e-05
-1.46616684523515e-05
-2.89635429136732e-05
-1.30160367335818e-05
-1.02875676249526e-05
-2.96694956757233e-05
-2.5640712544648e-05
-3.27888396787064e-06
-6.27494674139574e-06
-1.56116934583139e-05
-1.71124371093233e-05
-1.98256478017554e-05
-3.15053298490177e-05
-3.81814005936363e-05
-7.03058867245326e-06
-1.14627417012004e-05
-2.04646766989871e-05
-8.94992624931194e-06
-3.85023118487968e-05
-3.29844205977759e-05
-2.75743446101733e-05
5.33051166772833e-06
-3.17231329482662e-05
-2.12887636159553e-05
-2.84154361868156e-05
3.15198006957455e-06
-1.71699803776209e-05
-1.77293680066131e-05
-3.48575624714795e-05
-1.98287052359587e-06
-3.20056758639219e-05
-1.16252181572788e-05
-1.90268577927978e-05
-3.82639503539305e-05
-1.35050717335592e-05
-1.06893901525047e-05
-2.2909642632843e-05
-2.98491481425125e-05
-2.80824472087839e-05
-1.19905089684051e-05
-3.57121547008816e-05
1.01074508065377e-06
-2.67590578830853e-05
-3.34150203100106e-05
-2.57843077133727e-05
-5.56053176446433e-06
-1.60724945981367e-05
-3.54615710469002e-05
-1.23204970012865e-07
-2.59438252552742e-05
-3.23562351869141e-05
-1.83706319932339e-05
-1.84505977590355e-05
-1.96830625200308e-05
-1.22311768623321e-05
-2.17235272858831e-05
-4.07503040357325e-05
-2.43029162795605e-05
-4.75815922834963e-05
-3.52531845510977e-05
-2.98934766002694e-05
-3.85853777563389e-05
-2.38815852417129e-05
-2.07165425038529e-05
-1.80177887747145e-05
-8.69055059574721e-06
-2.36996272325315e-06
-2.6074106749543e-05
-6.02293735500864e-06
-2.10129850494417e-05
-1.94120859442682e-05
-3.23552228090515e-05
-2.34927849188504e-05
-2.5616621541232e-05
-2.26622918955469e-05
-1.4949250189781e-05
-2.34498238045621e-05
-2.44130369703379e-05
-2.57301426771226e-05
-1.98369531220031e-05
-3.51278915684475e-05
-1.46461033728341e-05
-3.21582755674371e-06
-1.96003709934624e-05
-5.04079192826811e-05
-3.91093956132814e-05
-2.56216356364271e-05
-2.72463385318499e-05
-2.7527559365816e-06
-1.11048219437728e-05
5.9455584161433e-06
-3.90487873796924e-05
-1.97183926865046e-05
-3.1692551543036e-05
-3.86805910816721e-05
-2.97346305271622e-05
-6.08925199700534e-06
-2.86971806395747e-05
-2.38996615187225e-05
-2.26166498149609e-05
-2.49837870116523e-05
-4.11772404817553e-05
-2.30098458525526e-05
-3.57964400864923e-05
-1.78291399504756e-05
-4.38860211626276e-06
-2.74082180664564e-05
-1.6455125717727e-05
-1.04669596217626e-05
-3.10624034087136e-05
-1.83441749211695e-05
-2.09246198197284e-05
-4.07556017120508e-05
-2.91031122854705e-05
-1.94380911090094e-05
-2.17407140184986e-05
-1.18470799480506e-05
-1.27137575002399e-05
-1.05035026135086e-05
-2.97815568529529e-05
-3.06798710486978e-05
-3.43493473583305e-05
-3.20660032629303e-05
-2.73422012776586e-05
-1.47046725371326e-05
-8.2285558750111e-06
-1.70557175447864e-05
-2.14101345935459e-05
-3.88608813782576e-05
-3.03118829202036e-05
-3.43502205882033e-05
-4.54943864160739e-06
-2.68798143244712e-05
-1.64929879261397e-05
-4.72966215945091e-06
-7.07674646963999e-06
-2.3531942632351e-05
-6.02240768137289e-05
-2.98097284015436e-05
-3.51883220720856e-05
-2.37768161686724e-05
-2.83945452946302e-05
-5.38142182903846e-06
-2.05026621114235e-05
-8.04102228484196e-06
4.10603615405727e-06
-2.27767290886955e-05
-3.49747392156274e-05
-2.70818765838596e-05
-2.96162966617185e-05
-1.45679273688048e-05
-1.64570549608096e-05
-2.41546208353674e-05
-3.64636984776791e-05
-1.49238530081894e-05
-6.10872803268431e-06
-3.23640300903492e-05
-4.9556703806419e-05
-1.70861283501714e-05
-2.85720669435697e-05
-2.9233978235492e-05
-2.55499505036421e-05
-1.71321029206741e-05
-2.01014669297483e-05
-2.03623615579276e-05
-2.10011065991859e-05
-7.3797819736094e-06
-3.817800181654e-05
-2.88071657527679e-05
5.08889494024349e-06
-2.32765457194085e-05
-2.38349090165715e-05
-3.00859855195179e-05
-1.1499240104261e-05
1.30114431819798e-05
3.21722033303337e-07
-2.92445083181772e-05
-1.99736447477382e-05
-3.49033342562523e-05
-3.94542999161131e-05
-1.84159642887106e-05
-3.2842485327422e-05
-3.40220383110993e-05
-2.8789347210482e-05
-2.93782146474637e-05
-3.78583697838807e-05
-2.12368787748072e-05
-5.76512426954067e-06
-1.56626402031011e-05
-1.43236414353815e-05
-3.78809319296876e-05
-2.20691672892554e-05
-3.22726464243898e-05
-5.11757655707441e-06
-3.35519398147094e-05
-3.06554299525604e-05
-2.10428291514445e-05
-1.32556328635006e-05
-1.26902177333901e-05
-1.39308138691461e-05
-4.36277742109444e-05
-6.43168781378124e-06
-1.08559293467354e-05
-1.96441799970012e-05
-1.63905467896711e-05
-3.28831876212645e-05
-3.06785594541936e-05
-3.97755500504028e-05
-2.40254490640724e-05
-1.70915265509018e-05
-8.24514339981367e-06
-2.75637004099803e-05
-3.11980526780743e-05
-3.89754024071692e-05
-1.63069486947085e-05
-1.59741579415634e-05
-2.31050992139972e-05
-2.11898588188307e-05
-1.89670163379518e-05
-2.58780401820502e-05
4.00887359215486e-06
-1.87993667402414e-05
-3.43814088474991e-05
2.0661753468454e-05
-3.05391226838408e-05
-2.72882525419938e-05
-4.11582614266843e-05
-2.1607082228762e-05
-1.21389314488345e-05
-1.9810409694244e-05
-3.37195655710651e-05
-1.64877421219943e-05
-2.9557143893875e-05
-1.69239344138945e-05
-2.02351249147468e-05
-2.21264481841791e-05
-2.1910875286953e-05
-1.20626736099806e-05
-2.70418551519246e-05
-4.71679097159815e-06
-1.01991521139417e-05
-3.46831709483896e-05
-2.36715839419097e-05
-1.34266265072753e-05
-2.2437820384418e-05
-2.77642762041665e-05
-3.71543939461923e-05
-9.53390771917384e-06
-2.3320990659604e-05
-2.03243369699646e-05
-1.70249655691897e-05
-2.29344211018515e-05
5.8877018917168e-06
-2.27114761584019e-05
-1.69747111118988e-05
-4.15957224146738e-05
-1.47182648746622e-05
-4.8824302319305e-05
-2.77811644005068e-05
-3.5520820756105e-05
-1.73298798789649e-05
-3.12598582679834e-05
-1.17119300413892e-05
-3.35568906183329e-05
-2.15291318511668e-05
-1.52587382037909e-05
-2.4317613257327e-05
-1.12759613010729e-05
-2.28843987947023e-05
-1.20010071284346e-05
-2.80493386085329e-05
-9.93700142421725e-06
-1.05031270508788e-05
4.35477286030143e-06
-1.35873637618168e-05
-1.39961280852663e-05
-4.44420772657189e-05
-1.58687663389265e-05
-1.43699303162524e-05
-1.83051141302106e-05
-1.74114036177485e-05
-8.7337564193188e-06
-1.46195685319986e-05
-4.4698595121315e-05
-2.91623589819082e-05
-2.00535878699531e-05
-1.37724535293409e-05
-2.76671482976293e-05
-2.25762887368806e-05
-2.89682406771946e-05
-1.8277343045257e-05
-3.42444182834255e-05
3.63703782185296e-06
-1.52779295331927e-05
-2.83614057665341e-05
-2.95098403903781e-06
-3.30601311688207e-05
-1.48842348034226e-05
-1.80784828491098e-05
-1.98636605830602e-05
-1.04094825821476e-05
-2.95184776505516e-05
-7.99984371824624e-06
-9.90105344337139e-06
-7.02349816414901e-06
-1.90640638594561e-05
-1.65224938672381e-05
-9.11260851177807e-06
-6.72888644682891e-07
-2.24842141567329e-05
-5.46177414047912e-05
-6.45071541460521e-06
-2.23631299366589e-05
-1.87483141549996e-05
-2.44148573710634e-05
-4.01346348483016e-05
-1.68450707068948e-05
-1.12239720477519e-05
-2.31270644017506e-05
-1.68200443343585e-05
-6.60555585210349e-06
-4.19344885466129e-05
-2.19555716049497e-05
-1.9080634035397e-05
-1.90320030272044e-05
-1.11722162308074e-05
-1.02230258398768e-05
-2.88468543157298e-05
-3.4695421908436e-05
-1.77131656158733e-05
-2.62849542853329e-05
-1.89362393290543e-05
-1.91526386943699e-05
-3.8689932184079e-05
-9.38906889304207e-06
-1.73708739405086e-05
-2.18169713929641e-05
-2.21774053816373e-05
-1.01831186093889e-05
-2.68100031108609e-05
-3.84642838525936e-05
-3.26450723910718e-05
-9.55298538302891e-06
-6.50376596389581e-06
-2.39079313341592e-05
-9.49755498195057e-06
-1.15629535275842e-05
-2.87389853345968e-05
-1.98704265016397e-05
-4.94242386575066e-06
-3.06691240649774e-05
-2.46743634521321e-05
6.14838029650409e-06
-2.58235137628849e-05
-1.21015584259562e-05
-3.94355559689915e-05
-2.89125017961083e-05
-1.112381482414e-05
-2.13782137954705e-05
-2.56361136904925e-05
-2.37372311653522e-05
-3.4962500107297e-05
-2.00041672875958e-05
-3.39815101839462e-06
-4.17188693238893e-05
-3.14934187251449e-05
-2.61831597445444e-05
-1.80433170052165e-05
-3.59763331012029e-05
-1.87389485372935e-05
-3.04952646263747e-05
-1.1306809941437e-06
-3.65791668547717e-06
-1.32764742463569e-05
-3.75947239666706e-06
-1.99733337486222e-05
-3.51371493389993e-05
-2.10967681372249e-05
-1.31167564264745e-05
-1.35410835897068e-05
-3.98426351694267e-05
-2.50950927065588e-05
-2.04804864161424e-05
-1.78294375474223e-05
-1.48483492163837e-05
-5.16661465854499e-05
2.09252083541751e-06
-3.00390993002531e-05
-2.03208074491008e-05
-1.47439169215667e-05
-1.77963122790814e-05
-2.62668454881839e-05
-5.28673410650873e-05
-3.52682771946007e-05
-2.07631952007272e-05
-2.54519742070726e-05
-2.43698758951674e-05
-9.61345392438798e-06
-2.49523104584632e-05
-3.46110356302691e-05
-4.51376475980887e-05
-1.0818371424518e-05
-1.27518888468421e-05
-4.21405116782322e-06
2.43286844051039e-05
-1.98363945551177e-05
-1.88742402344933e-05
-3.5720214794446e-05
-6.9991711072048e-06
4.2826226139328e-06
-3.01282368591323e-05
-3.75240669367138e-06
-2.35650088196066e-05
-4.38479477552217e-06
-1.94292008197471e-05
-2.38070305833197e-05
-2.01823621165604e-05
-2.53763492606359e-05
-2.83597648721652e-05
-8.12173773757514e-06
-2.51129237084645e-05
-1.71224543858537e-05
-2.551332849302e-05
-3.2846658330895e-05
-3.61870072662085e-05
-3.16427783059286e-05
-2.25215061329897e-05
-3.70259186932494e-05
-3.17359403388224e-05
-1.00555753596439e-05
-1.95637590526537e-05
-1.53861564739402e-05
-4.84231428684728e-05
-2.38516459703001e-05
-5.9920641800744e-06
-1.38191112110712e-05
1.14611720383753e-05
-3.35148676521743e-05
-3.00604315362083e-05
-5.52005898531461e-05
-2.79472085561263e-05
-3.33193058471526e-05
-3.1026861525048e-05
-2.13566485694055e-05
-1.55365188264212e-05
-3.51385600513843e-05
1.16504332955198e-06
-2.36865292466783e-05
-8.19839985409152e-06
-3.77733558556473e-05
-1.90590609520944e-05
-1.99187624676954e-05
-2.63108664817672e-05
-4.15169907241718e-05
-2.47357249857129e-05
-1.63488918178424e-05
-1.72976476498933e-05
-4.67751623374144e-05
-4.46741927614716e-05
-1.69408006319054e-05
-2.05458479399466e-05
-3.1465022507264e-05
-2.24865371401077e-05
-2.00976879946649e-05
-2.91655023654409e-05
-2.05465043732103e-05
-3.82719164817576e-05
-1.22863416985785e-05
-8.061053906236e-06
-2.48983686744643e-05
-3.35507104833413e-05
-6.34020366906693e-08
-3.74412882544069e-05
-1.75902349531568e-05
5.17745088736754e-06
-2.89603551608926e-05
-3.06351158652948e-05
-1.22940892847174e-05
-1.57848646688932e-05
-3.26239635102344e-05
-1.94266640908814e-05
-1.62945124487978e-05
-5.30778987842135e-06
-1.15349038909055e-05
-3.4115791266125e-05
-3.09877658800706e-05
-1.72902019181273e-05
-2.21247252226448e-05
-1.93417023853877e-06
-7.09883991602127e-06
-2.82292756029597e-05
-2.85455826227334e-05
-1.5169452140182e-05
-2.29282568556465e-05
-1.30267172553696e-05
-2.58535318627262e-05
-4.98558710474348e-06
-1.57382051369118e-05
-3.34782172953712e-05
-8.7959749142564e-06
-3.36677818496951e-05
-2.87625345999662e-05
-2.65638768451202e-05
-2.24856814873008e-05
-1.30498699916258e-05
-2.2208744646138e-05
-1.7267550426442e-05
-3.78748443949278e-06
-1.54314975367206e-05
-3.42881296991261e-05
-3.20121622027065e-05
-2.5018584322175e-05
-1.49945672688575e-05
-9.18750525057063e-06
-1.49838922316632e-05
-2.24357407864337e-05
-3.23447382003603e-05
-1.72714818588208e-05
-1.7933516347602e-05
-3.55054717641807e-05
1.68951983351784e-05
-4.61669620230406e-05
-6.93884917477115e-06
-1.56570439238122e-05
-1.29592783767854e-05
-3.37284105247488e-05
-1.22329321479976e-05
-3.59254953300655e-05
-2.92206707128199e-05
-1.06879005752964e-05
6.1608987231729e-06
-3.20376277177624e-05
-1.66005014678817e-05
-9.34302437976154e-06
-3.36206159071284e-05
-1.19876989066471e-06
-9.10140574511561e-06
-8.37594044319779e-06
-9.56667901900673e-06
-3.79872266866063e-05
-2.92235402861756e-05
-3.28742141920045e-05
-4.23744370003209e-05
-2.84850860802515e-05
-2.78162681266726e-05
-7.83201210865407e-06
-2.04701714722143e-06
-2.9425281013037e-05
-1.21472259641307e-05
-2.3701726245761e-05
-2.7148978477925e-05
-7.41105521078301e-06
-1.94751256277592e-05
-6.49114216040161e-06
-2.08216481717768e-05
-5.640350540804e-06
-2.68740770938504e-05
-1.85655259179641e-05
-2.01694388718394e-05
2.55016395651174e-07
-2.47024948864438e-05
-1.21546196923057e-05
-1.36662929262414e-05
-6.97784083305465e-06
-1.83336318050691e-05
-3.84711546422331e-05
-2.93246422353387e-05
-1.47814731210235e-05
7.23534731495174e-06
-1.32356136006992e-05
-3.2076708690404e-05
-1.7296565729944e-06
-5.33220000245442e-06
-2.02098584924169e-05
-1.55571495703589e-05
-2.07781858336668e-05
-7.25891198987718e-06
-4.02843951042789e-06
-2.16277642216544e-05
-2.36033384384835e-05
-2.41733252159604e-06
-1.03173576226158e-05
-3.34827173580856e-05
-3.68029346341576e-05
1.83905977879518e-08
-1.54444891412751e-05
-2.86086935832348e-05
-2.80864692692643e-05
-3.68056374343779e-05
-8.49153796083598e-06
-3.69378161469613e-05
-2.9064469999741e-05
-1.50719250055849e-05
-2.05943176443705e-05
-1.56428943497925e-05
-9.67396305856734e-06
-4.42078011232076e-05
-2.45168299313538e-05
-2.573556500643e-05
-4.07965743024901e-05
-4.51172166279937e-05
-2.42590579823647e-06
-2.88030114294849e-05
-3.20273620849306e-05
-2.35479327773248e-05
-2.98608403337159e-05
4.13082089844428e-07
-1.68949391241495e-05
-3.61321706740104e-05
-2.51041353582132e-05
-2.88637464906978e-05
-3.94055174327711e-05
-2.28684838114833e-05
-2.64064347789218e-05
-2.56746375463639e-05
-2.13175223484422e-05
-2.53467469453761e-05
-1.73839278700361e-05
-3.12493671333137e-05
-1.30964288149441e-05
-1.74446095909829e-05
-1.07053528663938e-05
-1.21841871062051e-05
3.83591257117835e-06
-3.41384762778923e-05
-4.81255103864599e-05
-6.5481671057219e-06
-1.32285891455867e-05
-5.24571391364509e-06
-4.42723160177971e-05
-9.75580371495822e-06
-2.91249863343666e-05
-2.96139351356243e-05
-4.33409319517312e-05
-2.48210127532387e-05
1.10308217707563e-05
-2.34813346008832e-05
-2.12424789759287e-05
-2.08617355919571e-05
-3.62928214968941e-05
-2.80993360776705e-05
-2.31922221427701e-05
-6.41900212377555e-06
-1.84011395143321e-05
1.4601143873126e-06
-1.0357715260835e-05
-4.00851473192743e-05
-1.84575229081527e-05
-1.1112961590283e-05
-2.64869639360841e-05
-1.59764726519264e-05
-2.68177733768958e-05
-1.47127101894559e-05
-6.61520023901425e-07
-2.12506017274849e-05
-2.09021075800015e-05
-2.42647397657476e-05
-1.90807233108969e-05
-2.49564459206176e-05
-3.40261461704417e-05
-2.48772205131658e-05
-1.1913912882509e-05
-4.63546757534526e-05
-9.77098474554354e-06
-2.45005998081669e-05
-2.46672366376965e-05
-2.52788887906308e-05
-1.83781346017149e-05
-2.16271357981398e-05
-1.55758878839005e-05
-2.20505330911069e-05
-4.33635948217696e-05
-4.33042820630574e-06
-1.16942654674782e-05
-2.971607389041e-05
-2.27377382851509e-05
-1.13930901177672e-05
-3.67672218936817e-06
-2.26910794845884e-05
-9.87879504652312e-06
-1.97852163830969e-05
-2.52141365961432e-05
-3.01316289371315e-05
-2.1841906515674e-05
-3.1434751343396e-05
-3.45003349573057e-05
-1.73172389064265e-05
-1.92640710030825e-05
-2.6075936500815e-05
-2.23534142118659e-05
-1.94532106075664e-05
-9.86065543587993e-06
-2.89195914005574e-05
-2.04198017808102e-05
-8.99253873449754e-06
7.84673883210814e-06
-3.15419973572418e-05
-1.79530953111418e-05
-4.05107529262374e-05
-7.54811217398266e-06
-2.66829746562909e-05
-4.10552244919239e-06
-1.76681050538321e-05
-3.95983967434902e-06
-3.48924802550945e-06
-1.54142823259921e-07
-1.5961849852202e-05
-2.99823678104734e-05
-1.95014112196984e-05
-8.18973651804227e-06
-2.47761673921103e-05
-2.19247886113703e-05
-2.32828987021886e-05
-1.95591498122385e-05
-3.65761838756545e-05
-3.61441598071635e-05
-2.09741335238288e-05
-4.53882830138285e-06
-1.81742765033391e-05
-1.12702606911445e-05
-3.16219443973572e-05
-3.8841356386777e-05
-2.41003964587117e-05
2.46461780755462e-06
-2.56079137792664e-05
-3.83485208121806e-05
8.60028425449749e-06
-6.16271681403829e-06
-3.46682308209193e-05
-2.40319569996803e-05
-5.35418845137584e-05
-4.21087460050298e-05
-2.82680318934581e-05
-1.22391967515241e-05
-2.55041631719418e-05
-1.41168143683004e-05
-2.01226022742469e-05
-3.14357431824239e-06
-1.60870472603651e-05
-1.99040758799811e-05
-3.30369906030526e-05
-3.89531405288697e-05
-2.12671584973665e-06
-9.75197813974079e-06
-4.42787341122536e-06
-5.61439208193133e-05
-3.81375605182022e-05
-8.90346304626906e-06
-1.69899686284038e-05
-5.33163538463361e-05
-9.17356499064544e-06
-1.22376192521261e-05
-2.68474790778935e-06
-3.42953578775765e-05
-2.25959702483193e-05
-1.10587969263262e-05
-1.85505454749818e-05
-4.79762787487227e-05
-2.06625933383627e-05
-1.95754971315133e-05
-2.76018258507882e-05
-3.22010411501686e-05
-1.50958623751716e-05
-5.05087211476407e-06
-1.2222826002124e-05
-3.82702388132219e-05
-4.43724492309387e-05
-1.29153376363655e-05
-2.52398257333503e-05
-1.42357927790041e-05
-3.19655107799914e-05
-5.14240717529476e-07
-1.65744270562118e-05
-2.7569141287774e-05
-2.66913391655479e-05
1.08702119029951e-05
-2.17278025436145e-05
-2.58688511909796e-05
-2.90170437646846e-05
-9.7194553398514e-06
3.87601603471945e-06
-2.08701851683915e-05
-2.8213960987635e-05
-1.63243334094883e-05
-2.2637591787137e-05
-2.71928865865721e-05
-6.82945229006482e-06
-1.11640443896086e-05
-5.06000424456423e-05
-3.85302885910307e-05
-3.95750784628779e-05
-2.39206208119432e-05
-2.790430302078e-05
-1.99957762345145e-05
7.3576574671868e-06
5.99989829315739e-06
-2.09467633733463e-05
-1.72905141477862e-05
-2.00230047442345e-05
-1.45162087703354e-05
-4.74398152696533e-05
-3.16460865445025e-05
-9.78976689810793e-06
-5.30093301075663e-06
-5.69548716473631e-06
-1.51760322804573e-05
-3.0759823879182e-05
-1.89665288483715e-05
-3.52921973142203e-05
-3.13319389708787e-05
-1.43936725316003e-05
-1.46714000660923e-05
-2.21525403123621e-05
-2.62036622778235e-05
-1.56820415499639e-05
-2.8406244864303e-05
-1.81635715664652e-05
-3.50377244184774e-05
-2.65374715781758e-05
-3.28401267956045e-05
-1.83543982647852e-05
-3.20916720481112e-05
-2.24361255594432e-05
-2.61678217585947e-05
-2.26577720163206e-05
-3.55603637431393e-05
-2.83099026467266e-05
-2.36184213330164e-05
-4.49664715035594e-06
-3.95465380276224e-06
-3.43055694405893e-05
-2.13938797710769e-05
-3.34805962762996e-05
-1.95075379784879e-05
4.23873429637373e-06
-1.08254582824424e-05
-1.94655490597367e-05
-3.15934688123821e-05
-1.64460593736636e-06
-1.86193167131821e-05
-2.38729490403127e-05
-2.54811462992045e-05
-3.03367653939043e-05
-3.90610066040658e-05
-3.18305674080417e-05
-3.5035464152971e-05
5.32821747619169e-06
-2.14969746859056e-05
-3.09347911373594e-05
-1.93960299502784e-05
-2.65998949567414e-05
-5.0994841177869e-05
-1.43658755001539e-05
-1.15490633673376e-05
8.44821748669302e-06
-3.94512819743626e-05
-1.48367338619255e-05
-2.85515210357527e-05
-3.03992907693647e-05
-1.6739821613801e-05
-2.68425632685456e-05
-3.96779146308145e-05
-3.61290498966329e-05
-1.12910469215302e-05
-1.92161615918987e-05
-3.00482757888083e-05
1.32924471010112e-06
-2.25918000437168e-05
-2.19337751147014e-05
-1.58650331961114e-05
-3.96424593972246e-05
-7.91758935929775e-06
-7.85921483467889e-06
-4.20567664041463e-06
-2.13146561546211e-05
-2.07664595791215e-05
-3.91180139459545e-05
2.71854106074695e-06
1.5258700329073e-06
-3.70656989606017e-05
-3.2264813999242e-05
-2.72099907233511e-07
-2.59497754500127e-05
-2.10815420437456e-05
-1.19549915447142e-05
-1.16820055626317e-05
5.99031167105907e-06
-1.63551939925129e-05
-1.17245196930888e-05
-2.23035988125505e-05
-2.09065340425618e-05
-2.49318139275783e-05
-2.31494181033412e-05
-2.51594231049824e-05
-3.07266211146337e-05
-3.2659359590606e-05
-2.10114586646503e-05
-4.53224952945896e-05
-4.59623444767166e-06
6.21260962472748e-07
-1.25478662070824e-05
-4.65374831233186e-05
-2.06547389204645e-05
-1.78501219323745e-05
6.2659892466359e-06
-6.42694769259623e-06
-1.07226852324494e-05
-1.18759978466462e-05
-6.54144083487939e-06
-3.67550257870601e-05
-3.06333070727177e-05
-3.12472125519076e-05
-3.35799430547481e-05
-2.17173739646353e-05
-2.45249016610255e-05
-8.96485427064531e-06
-3.42572537579945e-05
-1.56750323700017e-05
-1.68310133303786e-05
3.38920407439618e-06
-3.00170649428045e-05
-3.70630996445957e-05
-1.12399128446922e-05
-4.69644617661885e-05
-2.21108313095691e-05
-2.47424251806125e-05
-1.05159500945754e-05
-3.5721780611391e-05
-1.71013251199144e-05
-2.85386524115552e-05
-2.34177940814577e-05
-3.18225775161419e-05
-2.35092414709601e-05
-5.06410743267918e-05
-2.25854082260293e-05
2.76000304332875e-06
-3.18233340582356e-05
-3.50760740328803e-05
-2.13358783079592e-05
-7.79572985659177e-06
-1.65656375691292e-05
-9.07504403776688e-06
-3.39138537693888e-05
-2.67304785678448e-05
-1.73513206603626e-05
-3.91703460952589e-05
-3.27506739202947e-05
-1.56843415049102e-05
-3.93484411939257e-05
1.34898674327465e-07
-3.88220850575743e-05
-1.86267330458067e-05
-1.30224610486917e-05
-3.39640037894733e-05
-1.69398520571959e-05
-1.61434585312487e-05
-3.15876230902469e-05
-4.55519777872342e-06
-2.71214648211489e-05
-7.45054334081789e-06
-3.07772953818736e-05
-1.24540996394826e-05
-8.49794723604106e-06
-2.31656897002508e-05
-2.22021941071441e-05
-2.21551492896175e-06
-2.53723571570124e-05
-2.52894574017128e-05
9.74744778056462e-07
-3.92366374090179e-05
-2.2339937580263e-05
-3.07515929659689e-05
-2.66790894262491e-05
-3.70502731867379e-05
-3.72936741026826e-05
-2.31061761341572e-06
-2.74444421765627e-05
-3.92706994376927e-05
-5.6377220666526e-06
-2.65035743290209e-05
-2.40163226429696e-05
8.72233033101531e-06
-1.52451914728337e-05
-2.09841525164943e-05
1.52225968955121e-06
-4.12376462469786e-05
-2.62839774059556e-05
-5.65009861544462e-05
-2.23837112092815e-05
-4.74418064593158e-05
6.85866235080985e-06
-4.70649806906693e-05
-4.51294448586983e-05
-2.74615234251957e-05
-2.56170167029942e-05
-7.40301422755804e-05
-2.36806993171415e-05
-2.76231021102776e-05
-1.95415800113568e-05
-3.23027131188181e-05
-1.72036188063727e-05
-3.06805619873542e-05
-1.21360200981428e-05
-2.60261781460242e-05
-2.02357266785814e-05
-2.17456066919604e-05
-2.60345413075422e-05
1.23159328154764e-08
-1.99069174103726e-05
-1.47941994708593e-05
-1.56090964753976e-05
-1.30312897582877e-05
1.16996072810058e-05
-1.54411043629468e-05
-1.83629909787675e-05
-2.28496237250506e-05
-3.30548469602517e-05
-1.33169304779538e-05
-3.18209820799385e-05
-4.04885047796391e-05
1.05757449940059e-06
-3.19756400550176e-05
-3.38796731214279e-05
-2.13812438413893e-06
-2.16412652457204e-05
-1.24991753631189e-05
-2.85761285776026e-05
-2.99632760821059e-05
-3.15131592627287e-05
-1.75525231519224e-05
-1.0724370652223e-05
-2.19869437839573e-05
-3.10193062002616e-05
-3.97060026619968e-05
-2.22050910925997e-05
-1.60152286269843e-05
-1.74534697225807e-05
-5.31800748695721e-05
-1.78497299242642e-05
5.85612116855172e-06
-8.69780334462445e-06
-2.74053523327267e-05
7.26456007546405e-06
-1.20404234010501e-05
-1.05389997861649e-05
-1.60297782419648e-05
-2.40495253977849e-05
-3.44555558434517e-05
-4.78432417376977e-06
-2.77014173321368e-05
-1.86173413530652e-05
-4.41552313515817e-05
-2.507411259566e-05
-4.41203219627977e-06
-9.20991961403561e-06
-1.49898016010604e-05
-3.41213038266004e-06
5.0518892915586e-06
-1.09224054082364e-05
-2.01988855138345e-05
-8.82705061350729e-06
-3.92483314134419e-05
-4.64803912062691e-05
-1.13684463371027e-05
-2.89841256964794e-05
-1.60964295030466e-05
-2.41409988550848e-05
-3.51913721871796e-05
-2.97993612075498e-05
-2.89067136683177e-05
-9.94849445823333e-06
-7.34239511842733e-06
-3.53881767502046e-05
-2.51417323378247e-05
-3.8240223827973e-05
-2.9587980590887e-05
4.59693800176239e-06
-1.37718620753064e-05
-5.09949205016522e-06
-3.69790596275078e-05
-3.34986454828876e-05
-1.84723755954178e-05
-2.00620818142551e-05
-7.95517154856507e-06
-3.76503001864701e-05
-1.79809257436005e-06
-2.35006531162298e-05
-3.29206980585335e-05
-2.26754528133738e-05
-3.09751455110029e-05
-3.6591002199784e-06
4.48621569708463e-06
-3.74933806037765e-05
3.05522506083215e-06
-1.49948395219081e-05
-1.36071009053081e-05
-3.82578396564452e-05
-1.7863864599652e-05
-9.63043118413801e-06
-1.00364360991992e-05
-6.37470953423717e-06
-2.02975970254408e-05
-1.48330960271749e-05
-1.12253618830258e-05
-1.7893114797469e-05
-2.22956794529935e-05
-1.31981421831944e-05
-2.13229426094036e-05
-2.19912395551537e-05
-2.90738036000602e-05
-1.29249856095949e-05
-2.35318111693282e-05
-1.33472953633067e-05
-1.27700697547783e-05
-2.24905094686768e-05
-2.79101188182752e-05
-2.24647105815593e-05
-2.54401357002692e-05
-1.13376970160083e-05
-9.08032597504998e-06
-3.32666710247275e-05
-3.16472825827522e-05
-2.32565792384494e-05
2.81025792734577e-06
-3.51006131739682e-05
-1.79580530668879e-05
-2.4703083299347e-05
-2.91602645773476e-05
-3.40688589849247e-05
-1.57265358672585e-05
-2.85387583029487e-05
-1.93158058344068e-05
-1.53798915721142e-05
-6.31953400559567e-06
-4.15714234150916e-06
-3.15642217717152e-05
-8.26229873378167e-06
-2.81983122615606e-05
-9.03190439295849e-06
-2.0715794064211e-05
-1.17040864924038e-05
-3.97830542501568e-05
-1.69335538486631e-05
-9.3640103276894e-06
-7.24434963570681e-06
-1.3063437023856e-05
-3.41753178786592e-05
-2.24779437839418e-05
-1.92480511796712e-06
-1.53290242977545e-05
-4.29633689510015e-06
-2.18833400795206e-05
-3.91558571548996e-05
-1.77481387707153e-05
-4.01567208893115e-05
-2.16926460347035e-05
-2.40152119446366e-05
-1.64221460239018e-05
-3.44531047221429e-05
-1.99215924815626e-05
-1.33576237911714e-05
-1.65579450819836e-05
-7.26203194269985e-06
-2.37271093672996e-05
-1.32338448462022e-05
-1.38449751095837e-05
-1.21635173325851e-05
-2.04966079932408e-05
-1.98953122018752e-05
-9.72397485211918e-06
-1.91725784656091e-05
-3.07151709063951e-05
-2.539749065197e-05
-2.01289795235068e-05
-5.87355989276079e-06
-4.32313131296852e-06
-2.64356935286506e-05
-3.09517159206593e-05
-2.04143228548222e-05
-3.78912154497916e-05
-1.76643704531886e-05
7.19462288782959e-07
-9.56497578929333e-06
-2.70649247971727e-05
-1.92946633453916e-05
2.59111566070114e-06
-2.86855121556798e-05
-8.97203390643633e-06
-3.42628085817165e-05
-4.78180378316546e-07
-6.64850392025347e-06
-3.02954566553831e-05
-2.73099298401264e-05
1.13617672184312e-05
-6.37679148075912e-06
-2.54864011108743e-05
-3.4387193769418e-05
-3.05294630991336e-05
-2.66920626368716e-05
-2.79353653557534e-05
-8.48481851019094e-06
-1.75147579378156e-05
-2.65785205961994e-05
-2.67052507706243e-05
-6.185245662783e-06
-1.61768935689446e-05
-1.93117700747519e-05
-4.35293089971376e-05
-4.04175005888546e-05
-8.9205970768741e-06
-1.74672009300669e-05
-2.66745792672345e-05
-3.16224228510664e-05
-5.02783269537413e-05
-2.24045489633139e-05
-3.06347747867976e-05
-1.72828582726315e-05
-1.71130004194724e-06
-3.04844448731273e-05
-2.81470872822147e-05
-3.60248307562241e-06
-1.82844691631034e-05
-4.21547684205155e-05
-1.77085729397171e-05
-1.64230189491368e-05
-4.19537407145638e-05
-4.21147436907271e-05
5.91081054481889e-06
-2.11302117650377e-05
-3.05857818424381e-05
-4.28464328368982e-05
-1.75770628900347e-05
-2.66614421382925e-05
-1.26618540911494e-05
-2.29031713204348e-05
-3.95269316683474e-05
-4.02673839184267e-05
-2.46973464992089e-05
-1.18928736281938e-05
-3.83422738900139e-06
-2.9836374941954e-05
-4.28446077291755e-05
-2.830825846592e-06
-3.70007625851308e-06
-1.72224432263241e-05
1.39670610576989e-06
-1.64973796656371e-05
-2.96325708929232e-05
-2.7465319919024e-05
-2.90821618314736e-05
-2.34378945186098e-05
-1.47646363368033e-05
-1.78902431090613e-05
1.01272859539249e-05
-4.67081622857928e-06
-1.16384758134473e-05
-1.74768621515333e-05
-4.35690024032323e-05
-2.34617153449249e-05
-2.77217467872287e-05
-2.28672130662011e-05
-1.43342144234663e-05
-1.22687354842474e-05
-1.65595311630691e-05
-5.72885816477592e-06
-1.1973420742223e-05
-4.46182173534758e-06
-2.81966442209088e-05
-3.68624219893567e-06
-4.28118791080871e-05
-1.70695257128079e-05
4.77132051140412e-06
-3.27596351867513e-05
-4.73890427081721e-05
-1.0930851126739e-05
-2.05875263610379e-05
-1.62240543240317e-05
-2.77523296913781e-05
7.03090178691613e-06
-4.76129143607129e-05
1.1390765166654e-05
-2.44931202271532e-05
-3.27967532034541e-06
-4.15978849025369e-05
-1.01742565063774e-05
-3.04384759250792e-05
-4.14434000201274e-05
-2.16541883492689e-05
-1.69399864881572e-05
-1.94886437706725e-05
-1.43705179394439e-05
-2.31584150399391e-05
-2.10645769340758e-05
-7.07078153580928e-06
8.34092562341258e-07
-5.06156568359324e-05
-3.72386855348094e-05
-4.13536978498834e-05
-2.55839489504441e-05
-2.93728686845285e-05
-3.65960573569451e-05
-2.02061586556145e-05
-1.67220316783933e-05
-5.33050453663988e-05
-3.248490866139e-05
-3.18202641134042e-05
-2.95144791459688e-05
-2.23720679554799e-05
-3.05310305789836e-06
-8.36372994668908e-06
-1.02695214274216e-05
-3.24492814027673e-05
-5.02260088925007e-05
-2.0629198296292e-05
-2.09978905917846e-05
-1.46692168334683e-05
-1.3809589065551e-05
-1.91396468051854e-05
-3.16159089985639e-05
-2.04219111923322e-05
-3.528915652138e-05
-8.36086516715921e-06
-2.56869652456683e-05
-2.63530408933324e-05
-3.10828812958439e-05
-2.39231876611581e-05
-3.35387014019878e-05
-1.11808407954389e-05
-2.3849029518541e-05
-1.25357713997695e-05
-8.37611251576302e-06
-1.012836046142e-05
-1.25558802949394e-05
-3.1786725239322e-05
-2.42201594524717e-06
-2.02811382292334e-05
5.04764444924198e-06
-2.18765982755133e-05
-2.76041974595954e-05
-2.71438203112025e-05
-2.42631922785849e-05
-3.37644250066269e-05
-2.98564896618561e-05
-2.67206491045783e-05
-2.39628403524834e-05
-1.76402321297853e-05
-3.20382455903045e-05
-3.08242624666046e-05
-7.75622869078828e-06
-2.27034484167189e-05
-1.40135818797191e-05
-8.5572255017088e-06
-1.58202220967732e-05
-3.62297030389624e-05
-8.52240961752501e-06
-2.30450544352608e-05
-2.00850556058304e-05
-1.6758013426824e-05
-1.77962484999425e-05
-2.24447025802363e-05
-2.41320872431297e-05
-3.20522294349866e-05
-3.13292643744841e-05
4.22003908751448e-06
-1.69880709364866e-05
-2.47201606673648e-05
-3.41192635391985e-05
-4.74682910135883e-05
-2.08921211688241e-05
-2.88913901913871e-05
-1.97452272180109e-05
-2.7673976295986e-05
1.10401342064744e-05
-1.99691191297912e-05
-8.6077540684588e-06
-1.89117909608588e-05
-3.34123551385503e-05
-1.01721111857247e-05
-2.45677066731942e-05
1.52230856211715e-06
-1.50352300972282e-05
-1.20481513106307e-05
2.84621943638197e-06
-3.12057423021546e-05
-2.57990191652314e-05
-3.3570998188462e-05
6.42591354243268e-06
-1.41612992914526e-05
-8.3862434961491e-06
-1.96770290115233e-05
-4.91893923862177e-06
-6.31089009892368e-06
2.37395864077369e-06
-2.96446528968099e-05
-1.39318509675445e-06
-2.52661768895918e-05
-3.01420012642004e-05
-2.18646042424748e-05
-2.18052862520813e-05
-1.91151563851959e-05
-1.18928221893399e-05
-3.00381058987444e-05
-3.7208476748866e-05
-3.27366960252082e-05
-1.34673623723216e-05
-2.90552556800541e-05
-4.33653522078884e-05
-1.30215566486516e-05
-3.25032171331016e-05
-9.09383667948872e-06
-1.46616620287394e-05
-1.85902025579453e-05
-3.18690897646233e-05
-3.28325536390268e-05
-1.81760223703737e-05
-1.57238370252857e-05
-1.4653867171409e-05
-4.29907959565974e-05
-3.53071581767911e-05
-9.94987089090347e-06
-2.11214161439266e-05
-3.28610861234075e-05
-6.57834444564906e-06
-3.07942296984866e-05
-3.65529707972741e-06
-3.52014419255316e-05
-2.68115268975736e-05
-6.17738085795327e-06
-9.03828622192177e-06
-2.69538150698903e-05
-1.63435697990816e-05
-1.23856142016759e-05
-1.58932222477175e-05
-1.32508239934451e-05
-2.34427101511699e-05
-2.09533096747593e-05
-1.15925168942997e-05
-3.19734324732682e-05
4.29835311262909e-06
-2.03737819282035e-05
-1.67673034130628e-05
-4.05629744944041e-05
-7.74655517253838e-06
-1.90146240172646e-05
4.51694142088288e-06
6.14931935869221e-06
-2.83448329282785e-05
-3.38209629474938e-05
-2.22496805770109e-05
-2.52697235763998e-05
-2.61543321470648e-05
-2.37660210066333e-05
-3.09277982282679e-05
-1.78264012084861e-05
-1.35315046107755e-05
-2.43151463268037e-05
6.07385387992392e-06
8.70564800128177e-06
-1.98770718405118e-05
-3.67817161778297e-05
-3.26012407984025e-05
-2.9558226203291e-05
-9.80413462498471e-06
-4.03905579211466e-05
-4.04069398070298e-05
-1.50584424431033e-05
-2.83642154048918e-05
-6.51314154372264e-06
-3.729490190361e-05
-3.64414015893312e-05
-1.38283499691964e-05
-2.04824419819156e-05
-1.27725185699373e-05
-8.65108940681345e-06
-1.07556358741637e-05
-1.4296537384021e-05
-2.48483742173991e-05
-1.32948870309505e-05
5.31242875325379e-06
-3.08070629518871e-05
-2.24698087640614e-05
-3.71474422479105e-05
-2.16242617328725e-05
-3.30097397382742e-06
-3.91984519601355e-05
-2.35868290528874e-05
-3.17181906941622e-05
-2.29842981844177e-05
-3.87447158352565e-06
-3.47706430078131e-05
-1.9880795783006e-05
-2.26547887867629e-05
-2.35806091419405e-05
-9.15314780943248e-06
-1.53905122504616e-05
-3.44628033958196e-05
-3.11178294426091e-05
-2.2172893153144e-05
-2.47049990918016e-05
-2.34205386123776e-05
-5.3265506997963e-05
-2.75999557450934e-05
-1.22431786007393e-05
-1.99115312382825e-05
-1.66772166096221e-05
-1.98916665010958e-05
-3.84423017080652e-05
1.34419625546822e-05
-4.44832113694477e-05
-5.81541917566862e-06
-3.08990231345525e-05
-3.83793982965874e-05
-3.71272206396044e-05
-2.8105625438405e-05
-3.90178947533993e-06
-3.69596591798894e-05
-4.15756434565728e-05
8.2888966561265e-06
-5.28168700935373e-05
-7.23147244623134e-06
-2.41425953340337e-05
-3.17131215067789e-05
-6.45525633790387e-06
-1.6811288137913e-05
-3.95930024944431e-05
-4.60290166376685e-05
-9.34653839469884e-06
-1.73189519470806e-05
-1.83306419608669e-05
-1.58051847114671e-05
-4.52989615763592e-05
-5.31661806585186e-06
-3.08482800924844e-05
-3.77254568943596e-05
-1.88222576499067e-06
-2.88887878484236e-05
-2.538655843336e-05
-2.05918969731014e-05
-1.08189353295783e-05
-6.57139244664019e-06
-3.27453106292898e-05
-4.59053427844849e-05
-1.89611278377968e-05
-2.92697540721293e-05
-4.08376485620829e-05
-3.44106289136045e-05
-2.38716079227335e-05
-1.39425087085983e-05
-2.71157401807218e-05
-3.52735249917395e-05
-1.3868024884794e-05
-1.30592356412684e-05
-3.37064814546343e-05
-5.01093034138978e-06
-3.20213475162468e-05
-2.41743247723804e-05
-3.93702996776983e-05
-1.92271870765459e-05
-2.81466429947988e-05
-2.16115242860219e-05
-1.69369854902735e-05
-5.6757912006554e-06
-3.51734737413689e-05
-3.22811458456112e-05
-2.42702680071695e-05
-3.55346195628377e-05
-3.26475571443722e-05
-3.34563847714772e-05
-1.02904855729396e-05
-3.45057572675837e-05
-2.25399969226672e-05
-3.32349413413997e-05
-2.79161096568117e-05
-6.47932146654092e-06
-3.87830369028797e-05
-3.36361093538693e-06
-2.02249463064258e-06
6.83932101946499e-06
-4.50603500533253e-05
-2.67263831733184e-05
-2.18176479276408e-05
-9.27194738421895e-06
-3.30310314230276e-05
-2.011606179497e-05
-8.42622846076728e-06
-2.39724980329578e-05
-3.97722906473402e-05
-3.22491284640525e-05
-2.3050682670631e-05
-2.26087489129505e-05
-2.88056941185874e-05
-9.21559701985077e-06
4.17112979685301e-06
-2.87429210449482e-05
-2.98685210930614e-05
-2.66664367239644e-05
-3.35012575461325e-05
-1.58523193628311e-05
-3.55534855110176e-06
-4.0401100130678e-05
-1.76448235690371e-05
-1.65201368807393e-05
-5.09352863392102e-06
-2.66656137568842e-05
-2.02172314821378e-05
-1.81114775533707e-05
-2.66656421224409e-05
-6.67577785982433e-06
-5.20747781203828e-05
-1.39695120476225e-05
-1.63671387097383e-05
-4.27634832350884e-06
-1.11837370796988e-05
-6.8758850631199e-06
-2.48028218702787e-05
-2.71781185047023e-05
-3.59761014396019e-05
-2.5266762378951e-06
-3.92186625206385e-05
-2.98142853977698e-05
1.03071880212431e-05
-3.02319541701621e-05
-3.22485010024382e-05
-1.82974195823771e-05
-3.29166155097458e-05
-9.13139804384236e-06
-1.67997071682415e-05
-2.30972483228347e-05
-1.53449745250333e-05
-3.0083345355021e-05
-3.2130414893788e-05
-2.58792762616604e-05
-2.59880335653827e-05
-2.79043164600149e-05
-1.23293483084793e-05
-2.93118266177925e-05
-2.20157299031132e-05
-1.7672948518906e-05
-1.05114195531809e-05
-1.78712311855211e-05
-3.32211686041814e-05
-3.33808677173179e-05
-2.14283653388974e-05
-9.45302395805363e-06
-3.7675114216229e-05
-3.64758749319799e-05
-4.78187746763345e-05
-4.75130766180945e-05
-1.35496275185548e-05
1.94597565368458e-06
-1.09932868720329e-05
-3.9061190718838e-05
-1.47619691872162e-05
-2.56257831066722e-06
-1.86182842508259e-05
-3.02502203297243e-05
-2.77545117322123e-05
-2.30081044370298e-05
-6.73216975992119e-06
-3.4261664457919e-05
-1.671644659097e-05
-2.96092507597867e-05
7.78207945644698e-06
1.41648720734103e-06
-1.8646864025884e-05
-2.03914015914183e-05
-3.61357435994542e-05
-2.85013760112331e-05
-2.62280932692151e-05
-7.73826557758266e-06
-2.9111095193084e-05
-8.52774698340897e-06
-2.81578844068027e-05
-3.24123089192816e-05
-1.78537558198095e-05
-3.13807634898257e-05
-1.78919496683277e-05
-2.00669607798835e-05
-3.03212539994753e-05
-2.53331502091265e-05
-1.43721336278638e-05
-1.80655803651356e-05
-2.97277926243118e-05
-2.58344354742588e-05
-1.33627846091492e-05
-4.75612075253753e-06
-3.14353054209625e-05
-1.2778241337623e-05
-3.94212138451572e-05
-1.68440254861787e-05
-3.00979965074982e-05
-3.27523410468129e-05
-1.7552218263951e-05
-4.12643337713202e-05
4.83135075357314e-08
-1.74834013374903e-05
-3.31298545893773e-05
-3.54443382550237e-06
-2.36978412506624e-05
8.22739918023176e-07
-2.65858764060148e-05
-3.31885656425919e-05
-3.85589968427517e-05
-1.6432462899828e-06
-9.77725578073317e-06
-2.84106538010768e-05
-1.76174522953329e-05
-6.25978468186212e-06
2.34226841532833e-07
-2.09130775059887e-06
-2.37435638588967e-05
-3.4020313467177e-05
-2.21140038169318e-05
-3.07561205310709e-05
-2.67954210747874e-05
-1.31967980106533e-05
-2.64980441878131e-05
-4.1268985577245e-05
-2.06412637286403e-05
-1.97884811521466e-05
-1.79777238685901e-05
-2.94286092337221e-05
-1.51886678829621e-05
-2.94400011267003e-05
-3.92889616322482e-05
-1.46113432383878e-05
-2.18318967576405e-05
-2.6887236225715e-05
-2.96013141797207e-05
-1.73949290508498e-05
-4.15336033664315e-05
-1.8810362849738e-05
-2.78723441071539e-05
-1.60855347582698e-05
-1.75806603967059e-05
-1.97173977058759e-05
-2.60967152168679e-05
-2.53745139062713e-05
-5.80012762561036e-06
-1.69150517322383e-05
-4.23573947837473e-05
-2.91781208337597e-05
-2.48363662841271e-05
-1.54816831669677e-05
-7.46491844202034e-06
-6.42711238239749e-07
-6.42341323517832e-06
-1.71121860062949e-05
-9.97105205926039e-06
-8.69785498930583e-06
-2.34740189183328e-05
-2.65684701018758e-05
-3.20406678937193e-05
-3.51350759253668e-05
1.80952682841049e-06
-2.17599133472576e-05
-4.25983660034305e-05
-8.32597768376227e-06
-4.21345931098312e-05
-3.26464729675347e-05
-4.6471939602624e-05
-2.59373280430733e-05
-1.89750787852026e-05
1.1423241667714e-05
1.65183226784147e-06
-5.02016769313033e-05
-5.18671692733057e-05
-1.65443972855438e-05
-1.16383277042435e-05
-2.95366132343811e-05
-1.22140942309378e-06
-1.22926830640807e-05
-3.49785040478603e-06
-2.06288449300184e-05
-2.77795646470657e-06
-1.39917886412889e-05
-6.66091657991088e-06
-2.35110141315582e-06
-3.63151374178522e-05
-1.39637121671395e-05
-4.13455149440288e-05
-2.15821382636308e-05
-2.56527865591239e-05
-4.25227426193507e-06
-2.9529568363154e-05
-7.64618576604845e-06
-3.99328869924573e-05
-2.97154990999173e-05
-3.83635747675165e-05
-1.22961796739013e-05
-1.80702120477215e-05
-2.56548951605199e-05
-3.39222915212818e-05
-1.51045377598466e-05
-3.92882000330431e-05
-2.39354186760629e-05
-2.25374346637058e-05
-1.39724646294894e-05
-1.22198666088219e-05
-2.75373554005625e-05
-4.38305541854885e-05
-1.27635367688183e-05
-2.02227392758905e-05
-2.96135210180359e-05
-2.11762649192189e-05
-3.43141857010933e-05
-2.47551504586786e-05
-2.12887368109535e-05
-1.69200693199805e-05
-1.39128776812473e-05
-2.24740306621318e-05
-2.47472318937337e-05
-2.88211483323525e-05
-4.39868286994982e-05
-2.78079391086392e-05
-2.06568401943755e-05
-1.26554208743968e-05
-2.97689914223033e-05
-2.19804328972059e-05
-1.34420456336061e-05
-1.6757371440171e-05
-3.0851091806521e-05
-2.84672365970814e-05
-6.09256334415005e-05
-1.72933771334832e-05
-2.4797478266767e-05
-6.61247332114026e-06
-5.01807502845246e-06
-2.33384827553858e-05
-2.84660401676483e-06
-2.75561870986637e-05
-1.52545419659896e-05
-1.57992231169316e-05
-3.85337462490242e-05
-1.71852128781493e-05
-1.28116135362886e-05
-3.36642733562149e-05
-2.28322156893587e-05
-3.26040625486951e-05
4.02271012252184e-08
-1.87562300131858e-05
-1.37698076076358e-05
-2.66320697325038e-06
-1.30805022089385e-05
-7.20970802127065e-06
-7.31160691681146e-06
-2.17269518635746e-05
-9.05509187517677e-06
-3.01168281329714e-05
-2.0607620607116e-05
-2.07775057473143e-05
-4.42097620100394e-05
-1.19696861080181e-05
-3.55987118293133e-06
-3.28595459799887e-05
-3.5327883448891e-05
-9.48469474787857e-06
-1.22495194172501e-05
-3.21322613711763e-05
4.05299473584487e-06
-2.54639402738803e-05
-8.14863352500691e-06
-1.75552031519106e-05
-9.34653289521441e-06
-2.05470670756057e-05
-3.47610945446431e-05
-5.70333643442354e-06
-3.08697977340996e-05
-2.21467306647595e-05
-4.12980934319457e-05
-1.58372710758219e-05
-1.84308449771506e-05
-4.17238804961344e-05
8.15446460500509e-06
1.64287234676018e-06
-4.8858204514176e-06
-8.94735180636119e-06
-2.7779898949711e-06
-1.97102138117982e-05
-3.48683530984632e-05
-9.9408551624174e-06
-1.73155382542307e-05
-4.40560046597669e-05
-1.1333960296303e-06
-1.95133591786448e-05
-1.63046875147507e-05
-2.46759537450184e-05
-9.10818000916511e-06
-3.52003965652619e-05
-1.93696822004725e-05
-4.26462150687593e-05
-2.52712071051052e-05
-8.25940039121747e-06
-2.63759828187573e-05
-5.06825072347304e-05
-3.73749008455183e-05
3.48223812227482e-06
-1.65575668834442e-05
-1.76172651888099e-05
-2.4697624280857e-05
-1.30453353256903e-05
-4.57584092223065e-05
-9.84889082534844e-06
-2.90332799508438e-05
-6.97028795886748e-06
-1.3481308822086e-05
-1.87778500652148e-06
-2.51931874569005e-05
-2.18999724967677e-05
8.95782063071146e-06
-1.68941647963118e-05
-3.53416327053328e-05
-2.40808159089537e-05
-1.25548821593914e-05
-2.08442827895413e-05
-6.28530340694362e-06
-2.52784349450384e-05
2.53194390281466e-05
-1.64646405160914e-05
-3.08423828486039e-05
-2.10931571536883e-05
-1.7578650122272e-05
-1.46409551057067e-05
-2.16305226236321e-05
-1.01473933740824e-05
-1.71297283429302e-05
-5.32363693017237e-06
2.65901861552164e-07
-2.74390158337064e-05
-3.19320550477148e-05
-8.630402962556e-06
-4.52823288963806e-05
-3.73512944938975e-05
-4.37038176359094e-05
-1.20555203049363e-05
-2.04008963563419e-05
-2.31220591379997e-05
-2.95675169089936e-05
-1.75804364721938e-05
-1.82635742613725e-05
-4.3048678740028e-05
-1.70108932815629e-05
-2.46894457920695e-05
-2.38076848456749e-05
-4.22182514688764e-05
-1.59031474910834e-05
-3.66008971991884e-05
-2.52341000406443e-05
-2.35868296790295e-05
-2.7503483874519e-05
-1.44464971357503e-05
4.58868640161791e-07
1.16022559093145e-05
-2.46760933799297e-05
-1.76443976157003e-05
-1.10236810361516e-05
-1.50327990636828e-05
-5.02157261263186e-06
-7.70361908342978e-06
-1.36367363013765e-05
-3.44806914235437e-05
-2.60916466166504e-05
-2.72949022828633e-05
-3.87533800580552e-05
-4.41217940182729e-05
-1.4343443861315e-05
-1.10411334453273e-05
-4.30120899582898e-05
-3.30055962339329e-05
-1.82181755805055e-06
-2.45950133506744e-05
-1.54770028939145e-05
-2.07660844590556e-05
-2.43890555459256e-05
-2.39480304604817e-05
-3.42079981497028e-05
-3.68540256561965e-05
-2.26550758789734e-05
-7.54961363443185e-06
-2.8963889037374e-06
-1.35324201091832e-05
-8.9185207197631e-06
-2.4972341113764e-05
-1.05902146664522e-05
-1.183093740886e-05
-2.44265367368991e-05
-2.24134460924489e-05
-3.9838613112309e-05
-1.52542221146351e-05
-9.27367694910679e-06
-8.53882571732085e-06
-2.16941602946081e-05
-2.67874912241805e-05
-2.04128361492657e-05
-1.05433782299654e-05
-1.3339687387981e-05
-1.39257674728552e-05
-4.02883328328295e-05
-1.62362551653848e-05
-3.82288366160101e-05
-3.34408154075268e-05
6.06519769422938e-06
-2.6304164471478e-05
-2.09969067824072e-05
-1.65893949794841e-05
-1.87829235143483e-05
-1.49662982797825e-05
-3.13305338540123e-05
-1.01427605108797e-06
-1.56066273238226e-05
-1.28277948754828e-05
-3.71507437011137e-05
-1.40524776338398e-05
-3.33382714832805e-05
3.39458216892953e-06
-4.10551416774494e-05
-1.22873478194201e-05
-5.41083323668943e-05
-1.71196026731545e-05
7.86500382149741e-06
3.00193072311155e-06
-4.12137067653725e-05
-2.07807980485867e-05
-2.53961428232291e-05
-2.97649186605846e-05
-2.09916264517396e-05
3.68551296899655e-06
-2.73752935273972e-05
-2.75289630637653e-06
-2.82009578201244e-05
-1.91167147363832e-05
-1.20356484723816e-05
-8.30867284489296e-06
-2.27864928441772e-05
-1.19384689720864e-05
-3.89838368753453e-05
-1.31296771630393e-05
-2.50266786800222e-05
-1.23420769438977e-05
-1.9150760517739e-05
-2.79708803530408e-05
-3.15886516947907e-05
-2.25495845336569e-05
-3.49704820195721e-05
-5.86214459725332e-06
6.09103348576518e-06
-2.78010435168915e-05
-7.1364091127261e-06
-2.62379068881377e-05
-3.41614539380983e-05
-3.0987575689238e-05
-1.71310528662199e-05
-3.0607072321888e-05
-1.47433062529227e-05
-4.20531575068696e-05
-1.45861172238948e-06
-4.72480339610899e-05
-2.38217684380042e-05
-1.34934428885025e-05
-1.12333357413351e-05
-4.011205932758e-06
-2.43973102996959e-05
-1.09333714645436e-05
1.19562070413876e-05
-1.69472498638273e-05
-1.39121003345883e-05
-1.04832289613969e-05
-2.86143550827515e-05
-1.20626233976249e-05
-1.5760960901558e-05
-3.28628378192153e-05
-2.95652775611709e-05
-2.08986786004951e-05
-1.01036266332021e-05
5.76953126803658e-06
7.1087151205282e-06
-4.93165375307465e-06
-1.83841150183335e-05
-7.42950114889975e-06
-1.70705363520894e-05
-4.31177473077498e-05
-2.30496245339537e-05
4.61997249096537e-06
-1.6141660207464e-05
-2.18884966079452e-06
-1.22993121601402e-05
-1.52681302870846e-05
-2.60422589508017e-05
-7.56545396329673e-06
-1.66549295547086e-05
-2.08291125662494e-06
-1.87483022486166e-05
-3.13478858162734e-05
-9.79879194331196e-06
-9.35646088045827e-06
-2.24222017368158e-05
-8.67887633516559e-06
-2.59527929005493e-05
-2.84382194469546e-05
-2.37223106574655e-05
-4.25560269254986e-05
-1.50099373931692e-05
-2.74202307273733e-05
-6.67655464603289e-06
-4.53970150051501e-05
-5.02114861056009e-05
-2.37373861588365e-05
-1.7930386191837e-05
-1.12368007877668e-05
-9.15927735773173e-06
-2.1936240898845e-05
-1.08051637990081e-05
-1.42914830782745e-05
-1.32432936950794e-05
-6.45125938284179e-06
-3.63793160876484e-05
-1.01895927486875e-05
-3.13136259163464e-06
-3.77428464457066e-05
-1.14466761386924e-05
-1.80122186614313e-05
-3.02745894991972e-05
-3.76752260274985e-05
-2.77894434894975e-05
-1.95035860579133e-05
-3.06586377889714e-05
-2.7537060367896e-05
-2.04746698708696e-05
-3.18078329803382e-05
-2.7364008473345e-05
-8.08177020384623e-06
-1.67179236222596e-05
-1.37864921176904e-05
-8.10909934511313e-06
-1.03384534811817e-05
-8.55765222310049e-06
-2.36791834799202e-05
-2.03003522094324e-05
-3.36456845039615e-05
-2.3113012184073e-05
-1.35009289695751e-05
-3.20670316443755e-06
-1.8671888207434e-05
-4.71757523267692e-07
3.67776948245701e-07
-2.25778766664289e-05
-1.56513201921447e-06
-1.2759630342385e-05
-1.021527928503e-05
-6.87248945091267e-06
3.14194604716129e-06
-2.05595884547055e-05
-2.74123277624646e-05
-5.53547935441176e-06
-2.8828284268528e-05
-2.57276602529516e-07
-1.06828647763825e-05
-2.2203212449047e-05
-1.76485378440867e-05
-1.0233723568836e-05
6.3276278560837e-06
-2.72772828375354e-05
-1.37232922894862e-05
-1.40121206471428e-05
-5.05932842918875e-06
-2.71959344365935e-05
-1.80882602617743e-05
-1.58712585713402e-05
-8.30670596158871e-06
-1.26565076844198e-05
-1.53796076872677e-05
-2.9547186176543e-05
-1.30523957865224e-05
-1.11066373151546e-05
-1.61525063832013e-05
-1.36191043878195e-05
-1.52107689448078e-05
-3.13369814937637e-05
-3.98268242095847e-06
-8.71118711761021e-06
-8.61600482886994e-06
-6.69542055060707e-06
-1.85082441671834e-05
-1.57809190166768e-05
-1.16952120013593e-05
-2.00467790470043e-05
-7.00086834802242e-06
-5.06902593754834e-05
-3.41108824783185e-05
-2.68902961601472e-05
-6.46033317777014e-06
-2.94198482366673e-05
-1.23290732996327e-05
-3.19165908088099e-05
-4.91997800669167e-05
-3.20440979461935e-05
-2.24903705713554e-05
-2.75539309629726e-05
1.40638560796919e-06
-2.62837665019974e-05
-1.52937195350454e-05
-2.61178706056206e-05
-3.11761032027764e-05
-2.80330480740896e-05
-3.90904022154178e-05
-2.89059900353381e-05
-2.03114663973634e-05
-1.62272255230127e-05
-4.79115188356644e-06
-1.90723755614488e-05
7.50697291154884e-06
-4.39677513641041e-05
-1.17443592842026e-05
-1.68507235551003e-05
-1.33641440050161e-05
-3.07485148491975e-05
-2.93477481765454e-05
-1.37922377797803e-05
-2.07261842848616e-05
-1.58592291889171e-05
-2.24526511399189e-05
-2.81925576152831e-05
-1.62622304782789e-05
-2.05200593270264e-06
1.32499535133765e-06
-2.15511896735584e-05
-1.38935285779039e-05
-1.56034468836551e-05
-2.47497111265951e-05
-2.77219572196434e-05
-1.84349034450694e-05
-8.69187843860504e-06
-9.9490961293605e-06
-6.10060641936298e-06
-2.20695851322066e-05
-1.27418513005218e-05
-2.27828090326515e-05
-2.96978204939363e-05
-1.95922551746845e-05
-3.4531120805734e-05
-3.19789034935717e-05
-5.87783790969437e-06
1.2013873245155e-05
-3.80383992938326e-06
-1.98397866481029e-05
-3.49386608115574e-05
-2.27553891920693e-05
-4.3482443291257e-06
-2.05097031180055e-05
-1.01222709464262e-05
-1.25290244691602e-05
-5.21352768685211e-06
-2.00077537371734e-05
-1.31347539350287e-05
-2.71728286923844e-05
-4.21254385778644e-05
-2.15012491900012e-05
-3.05008864690883e-05
-3.28087704712056e-05
-2.1256985377664e-05
-3.2071555668017e-05
-1.51095779711548e-05
-3.35617224900319e-05
-2.17797626683816e-05
-8.69286984721552e-06
-2.2983418786863e-05
-2.7782489926173e-05
-1.66496775120644e-05
-3.6297742599062e-05
-1.88946277815851e-05
-4.19357886365211e-05
-2.23279619964433e-05
-2.13315562073838e-05
-2.91943574431432e-05
-1.8218224584245e-05
-4.10645233773244e-05
-4.67837932740025e-05
-6.18753785379426e-06
8.03839158181099e-06
-2.21609703844112e-05
-3.54725510060822e-06
-1.33699853906335e-05
2.19076596986033e-06
-3.03561375116817e-05
