# Supplementary material for: Research on computational propagation and identification of mine microseismic signals based on deep learning
Source: PLoS One. 2025 Oct 22;20(10):e0334641. doi: 10.1371/journal.pone.0334641 (PMC12543183; doi:10.1371/journal.pone.0334641)
Supplement: S1 Data — (ZIP) [file pone.0334641.s001.zip › 000100500001025.xlsx_0.txt_24.txt.txt]

-4.21790066767097e-07
-4.92944448380159e-07
-7.09914937955966e-06
4.36179963325351e-06
6.04691425655867e-07
-2.30138215977566e-05
-3.40182185307894e-05
-1.90743825952058e-05
-1.04162886264331e-05
-1.62013014308153e-05
-2.1387936921035e-05
-2.37172596243135e-05
-2.13699398948798e-05
-2.30022956358067e-05
-1.74143075782449e-05
-2.29194264716517e-05
-1.34773332852638e-05
-2.19814312205373e-05
-2.69142074690411e-05
-1.97289161822118e-05
-1.29137314109247e-05
-1.18311102664532e-05
-2.76668962904169e-05
-3.14357953691224e-06
-1.73370525471527e-05
-7.49676058106593e-06
-1.96230333126228e-05
-2.11369014431894e-05
-2.29271277813649e-05
-1.38417638745169e-05
-1.64322039568954e-05
-2.8357265516912e-05
-2.53325747765118e-05
-3.07494361342876e-05
2.97457787524838e-06
-2.13862627838294e-05
-9.11003620302915e-07
-2.85705687248703e-05
-3.16204598693707e-05
-2.14550400355523e-05
-2.12801857060106e-05
-1.62663581909268e-05
-5.13808160303965e-05
-3.54565083065204e-06
-1.22192689659032e-05
-5.08688960588953e-05
-2.34980099774116e-05
-2.49482133803416e-05
-3.37065726680129e-05
-2.8417469058238e-05
-2.42805339067296e-05
-2.99636529643698e-05
-4.63647984948276e-05
-3.49614989332408e-05
-5.23315417185884e-06
-3.05767940892867e-05
-2.841116081909e-06
-1.82265608057549e-05
-2.44720273968745e-05
-5.11633502480913e-06
-6.59205315801271e-06
-2.08352279960418e-05
-1.66524622900557e-06
-2.07470398583089e-05
-3.21770005611692e-05
-1.58054586673376e-05
-1.63285969938849e-05
-4.55884489066883e-05
-3.03737084195308e-05
-1.19454051296711e-05
-1.29201873733661e-05
-4.07346478016016e-05
-4.14035912552401e-05
4.61483449002595e-06
-2.36522984660122e-05
-2.53617729867708e-05
-2.09262144884909e-05
-1.73852802067008e-05
-1.16531191086647e-05
-2.45611232458164e-05
-1.87837640325977e-05
-2.90285801399087e-05
-1.87464669774007e-05
-2.63260651079668e-05
-2.17227682311568e-05
-3.40106913074197e-05
-3.75988691939249e-05
-5.94477960547828e-06
-2.26629593430214e-05
-2.35107531781767e-05
-1.23435113517713e-05
-3.03293742429163e-05
-3.54365115524662e-05
-4.74512483039517e-05
-1.95992118698845e-05
-2.42402328303257e-05
-3.31992722430324e-05
-1.22629382065076e-05
-4.62698994804243e-06
-7.59859270518277e-06
-1.28960758039656e-05
-3.11597160564927e-05
-2.87841999751674e-05
-2.37088913108403e-05
-3.29554648378154e-05
3.00028843507826e-06
-2.75432871195938e-05
-4.84114732312839e-05
-2.6382312409551e-05
-3.42507755136865e-05
-3.05344070697691e-05
-3.19619139444183e-05
-1.19459758100818e-05
-3.8270558888063e-05
-2.28269543265022e-05
-1.80906204320966e-05
-1.46002821526186e-05
-2.12407423297243e-05
-3.21336908398064e-05
-1.10497931234696e-05
-3.42122182750755e-05
-2.46261207477882e-05
-1.902632676238e-05
-1.4182492128867e-05
-2.20574929259888e-05
-3.96033179750346e-05
-2.70266654598272e-05
-4.31324128482338e-05
-3.68733941675514e-05
-6.8562846867515e-06
-8.49221694110067e-06
-7.85929027600365e-06
-1.99677579079741e-05
-3.21284049997655e-05
-2.48268542964833e-05
-2.89810999293261e-05
-1.80890557299937e-05
-4.05076637666877e-05
-2.22046519068554e-05
-3.07391704751311e-05
-3.16143024937086e-05
-1.84423301576245e-05
-1.22314193734577e-05
-1.84753582380633e-05
-2.0104108478669e-05
-2.8904322098018e-05
-3.25546222447421e-05
-3.2309478723631e-05
-3.15651889305604e-05
6.4505700331424e-06
-3.47040912309535e-05
-2.19211226569225e-05
-1.3563833734027e-05
-7.83523557484086e-06
-2.80157518997269e-05
-1.97826768029457e-05
-3.42880139153334e-05
-2.49794552316912e-05
-1.50074854635225e-05
-1.53982974261828e-06
-1.17979182792548e-05
-3.38276286528576e-05
-3.12057637619808e-05
-1.99824615516925e-05
-4.35959271015092e-05
-3.1854272281072e-05
-3.78103196895171e-05
-2.13397307102214e-05
-4.71924957840579e-05
-3.65058323517968e-05
-1.24423004937649e-05
-4.57788599193742e-05
-2.92136460120928e-05
-2.41699645023741e-05
-1.94171774410426e-05
-3.23638174632432e-06
-3.06832384292281e-05
-4.06998684817496e-05
-1.64759009305528e-05
-2.72255771140602e-05
-2.96686250949217e-05
-2.70321046854634e-05
-3.84950758122106e-05
-1.17386311989114e-05
-2.7289553235009e-06
-4.38946660459073e-05
-4.61362301739198e-05
-3.06706559703623e-05
-2.62722354812921e-05
-8.52084054947482e-07
-4.28937732500161e-05
-3.01575530305922e-05
-2.1823076887424e-05
-1.65157144816948e-05
-4.23412211990021e-05
-1.41150013270904e-05
-2.25613279806636e-05
-5.19472880394986e-05
-2.39352397910015e-05
-2.83056652331732e-05
-8.92738987960245e-06
-1.45362314533113e-05
-4.24695218519632e-05
-1.10375922127191e-05
-2.86934601110203e-06
-1.30227642876655e-05
-2.82211333924646e-05
-2.67680355520081e-05
-3.07212497625977e-05
-2.26775187440183e-05
-3.90202502156094e-05
-3.39006965516196e-05
-7.58240202501012e-06
-4.47847593092957e-05
-1.88178903621717e-05
-3.98153388905359e-05
-2.16143121827431e-05
-3.20263456273535e-05
-3.59679515541138e-05
-3.50084522646056e-05
-1.75862746570969e-05
-1.43193734096696e-05
-1.24666197557944e-05
-3.45099159716609e-05
-2.22194170583794e-05
-3.54115623852514e-05
-2.75599253838479e-05
-1.96595855777869e-05
-2.55821641957464e-05
-1.74542189394166e-05
-1.67812272666715e-05
-3.74968352832375e-05
-1.89677665056905e-05
-4.35012088232102e-05
-3.44485744136803e-05
-2.8623585823119e-05
-2.27893122895691e-05
-3.02734340735353e-05
-3.58806401331248e-05
-3.55008618465739e-05
-3.62847083112844e-05
-1.9838110438245e-05
-3.43053983743996e-05
-3.60927496344001e-05
3.82107016762127e-06
1.30254494975919e-05
-2.28075782371138e-05
-4.41093427218732e-07
-2.27766715020087e-05
-5.01058903800549e-05
-1.40938956395204e-05
-1.47477198130481e-05
-2.08919843368959e-05
-2.34809829157075e-05
-1.53247844659855e-05
-2.1617486800398e-05
-3.75239651351573e-05
-2.35456554953232e-05
-3.58026782780237e-05
-3.34929233926308e-05
-1.25762238043378e-05
-2.35978043562844e-05
-8.10153297797831e-06
-2.05118529833766e-05
-4.3379505803249e-05
-2.79070697007305e-05
-5.39949809476633e-05
-8.05634401396908e-06
-1.26733968576707e-05
-1.67645028409246e-05
-1.54450074544385e-05
-1.3701484539709e-05
-2.0773170995117e-05
-2.52115187207375e-05
-3.35583477421058e-05
-7.64425237758076e-07
-2.66317523550625e-05
-7.95568290061197e-06
-2.14826395118256e-05
-2.29824941811842e-06
-1.27537328294925e-05
-1.91531115946316e-05
-1.62740166673471e-05
-1.46423223139883e-05
-7.45435416207048e-06
-9.38375468426232e-06
-3.4304303752768e-05
-2.45529368865385e-05
-2.71623624412405e-05
-1.67086977834798e-05
-8.99958272842735e-06
-6.47434110851303e-07
-4.20022252957032e-05
-1.24586053132213e-05
-2.81746088267769e-05
-2.10837030390993e-05
-3.2024414558241e-05
-1.27386477910214e-05
3.66203432041607e-06
-1.99363758993933e-05
-2.11318963631782e-05
-2.84611061554677e-05
-4.6292397777256e-05
-3.1749945226042e-05
-1.26545858725947e-05
-2.84018032340925e-05
8.17549025322131e-06
-1.34440969441063e-05
-3.16636069621083e-05
-6.69324854758148e-06
-3.45761047411732e-05
-7.1042320051956e-06
-2.94797835776851e-05
-3.68937082698343e-05
-1.43690808125603e-05
-8.06322939449861e-06
-9.54235756413606e-06
-1.26289600952976e-05
-1.77623640051084e-05
-1.80700382035945e-05
-4.52382204750173e-06
-2.08754008068895e-05
-1.78750033532284e-05
-2.09417107650461e-05
-2.32811282873066e-05
-1.54031289098887e-05
-1.08323780135747e-06
-6.05440935257789e-06
-1.25295698355767e-05
-1.15886639484813e-06
-3.87348152516965e-05
-2.74731605135374e-05
-1.63497842137351e-05
-2.11110632644034e-05
-2.32467744332177e-05
-2.11065308527401e-05
-2.49368624144519e-05
-9.87481608449804e-06
-3.10014248312026e-05
-1.3027314772951e-05
-1.85115315807464e-05
-2.88544932447839e-06
1.04828392464346e-05
-2.16503843397788e-05
-4.10326686290852e-05
-2.73798791803987e-05
-2.9539509680257e-05
-3.74636453983069e-05
-3.15549497839432e-05
7.22050293738013e-07
2.03096995488442e-07
-3.36209708844045e-05
-1.41614806986496e-05
-2.70571869432375e-05
-4.42511785961367e-05
-3.12467219638549e-05
-1.57072271575871e-05
-5.33200084024806e-06
-2.38304726511505e-05
-1.77910793220054e-05
-2.67786949326813e-05
-2.1821068412014e-05
-6.53554527735667e-06
-1.28628267539028e-05
-3.18253730943883e-05
2.00257838878327e-06
-3.75617961033593e-05
-3.09240466529284e-05
-2.95416778682867e-05
-2.2178157032794e-05
-1.07050606193302e-05
-2.81907382183093e-05
-2.33490179615191e-05
-2.4397619621184e-05
-2.84966192216156e-05
-1.82058745307875e-05
-2.44178160810114e-05
-3.26768600783212e-05
-1.9711863651307e-05
6.4988945631317e-06
-7.22657432769381e-06
-3.51655536868841e-05
-1.87651114401199e-05
-9.74586182002693e-06
-3.07898256947006e-05
-2.17038954546489e-05
-1.62583479759089e-05
-2.52214950164846e-05
-2.08045871066057e-05
-2.9958291041144e-05
-3.11792270563308e-05
-3.86536400858783e-05
-2.52211441726846e-05
-3.06106564077567e-06
-1.79296354065489e-05
-2.05285157826352e-05
-1.6974517445059e-05
-1.2148839953143e-05
-2.43223453282714e-05
-2.79397122278394e-05
-1.51686931172091e-05
-2.88532847964176e-05
-1.71042439355462e-05
-1.92289275821427e-05
-3.22354556352933e-05
-1.78444394018195e-05
-1.94750158408432e-05
2.98565863045734e-06
-4.70262848807239e-05
-5.55868864305021e-06
-1.42501858703947e-05
-2.00737988492616e-05
-1.88170435022487e-05
-4.06972938403404e-05
-2.69106947368355e-05
-3.1897121071437e-05
-2.95212863500992e-05
-1.69796872600655e-05
-1.73033273131904e-05
-1.74773809648514e-05
-2.08725251343107e-05
-2.3791395388092e-05
-1.06849129811972e-05
-3.70005609038784e-05
-4.10133954909112e-06
-3.47901821560171e-05
-1.30701027177162e-05
-4.32390620975251e-05
-2.84519251485079e-05
-2.01815618322983e-05
-9.53798608625416e-06
-1.04275741449691e-05
-1.82035905580223e-05
-2.14740423751365e-05
-6.56454599326458e-06
-3.37888868773044e-05
-1.98765611869783e-05
-3.38384688280696e-05
-3.35646029721356e-05
-3.07187859451654e-05
-2.70035870154188e-05
-2.81690094128992e-05
-4.33338576793044e-05
-4.06871981814346e-05
-2.27103382463114e-05
-3.14815442559235e-05
-2.1886347278814e-05
-3.34013467748185e-05
-2.19211724613754e-05
-4.27725701354037e-05
-2.04993148436897e-05
-1.7119617719352e-05
-1.63126979825791e-05
-9.97573290581974e-06
-2.15972376180759e-05
-2.4238869410372e-05
-1.38135680559856e-05
-1.21589667811738e-05
-5.42129364447429e-06
-1.16434033350481e-06
-3.84487060723856e-05
-1.95756868664039e-05
-4.27530388283272e-05
-1.62523288235193e-05
-2.88119179167473e-05
-3.18356652033585e-05
-5.44845562976643e-05
9.52330543567629e-07
-1.72058338014909e-05
-3.11665942344124e-05
-1.53947451843512e-05
-2.17712401203233e-05
-4.03644920990885e-05
-1.98202115158502e-05
-6.93145447123079e-06
-2.1625158691038e-05
-9.65879386074784e-06
-1.74407285143943e-05
-1.34480761565317e-05
9.52404793439992e-07
-1.99235694219178e-05
-2.17400180339631e-05
-2.78473301713708e-05
-2.3899164596448e-05
-2.52640996061962e-05
-1.55436430638708e-05
-1.62509065836836e-05
-3.08621281667306e-05
-3.36246086230691e-05
-2.48241880855594e-06
-1.29182937999646e-05
-4.27556878506991e-05
-2.7485330902659e-05
-3.00061071420239e-05
-2.45555760960327e-05
-4.32887316788806e-06
-2.42609347921772e-05
-9.25693608742752e-06
-2.10868300862164e-05
-3.07378588105348e-05
-3.68079851767051e-05
-1.34533536833498e-05
-1.3570658852088e-05
-2.70451938326525e-05
-2.77661378397375e-05
-1.38480234891322e-05
-4.06045109672983e-05
-3.50486376369529e-05
-8.56415601704844e-06
5.04556625172421e-06
-2.62796672207704e-05
-1.47083711864843e-05
-4.99259503574302e-06
-2.2271393807255e-05
-2.73454859648691e-05
-2.69552869251278e-05
-2.95221710645788e-05
-6.72014161442491e-06
-3.00117806380681e-06
-3.74969142134042e-05
-9.00379878085502e-06
-2.75864263984061e-05
-3.3207114853266e-05
-3.04846468303934e-05
-2.81105314502874e-05
-3.33889410213275e-05
-1.30603847719536e-05
-3.13028080873451e-05
-3.0181072186239e-05
-2.02198177165184e-05
-2.58706499330298e-05
-8.63417958540418e-06
-1.55040349625623e-05
-1.36434380889687e-05
-2.04623023199376e-05
-1.63824069647589e-05
-1.4572053750897e-05
-2.03662543567823e-05
-3.44397715278106e-05
-2.69957351568497e-05
-1.82778670070528e-05
-2.37071988256423e-05
-2.79836463811943e-05
-1.43191171955425e-05
-1.72765563321653e-05
-2.39264238346364e-05
-3.62189292761229e-05
-1.85565771630414e-06
-2.01706936812736e-05
-8.26212515479922e-06
-8.4446898741759e-06
-3.38798660277657e-05
3.45907807124791e-06
-1.75245433114314e-06
-3.36316191716754e-05
1.83469327665416e-06
-1.42875121137449e-05
-9.58642402293511e-06
-3.32931848200116e-05
-2.03343527825335e-05
-2.83055875890107e-06
-3.23896741891268e-05
-8.60032622801755e-06
-2.44851914145569e-05
-1.1603322651005e-05
-1.61231345095861e-05
-2.90342511277923e-05
-2.31122078704446e-05
-3.68789848277878e-05
-1.00062150201375e-05
-2.92132405796034e-05
-1.37511132307126e-05
-2.09037724540977e-05
-4.43176413257378e-05
-1.38858990304709e-05
-2.27966692894185e-05
-3.02674198746686e-05
-2.53222283924324e-05
-2.8226534915021e-05
-1.88124055218771e-05
-1.50906091079656e-05
-3.32242490051644e-05
-3.70491124286543e-05
-1.21545513117041e-05
-1.34633936004713e-05
-3.62605437373527e-05
-2.37649332724835e-05
-1.56169003490289e-05
-1.17201630673718e-05
-2.18196476318364e-05
-4.14974886423198e-05
-1.70522892760923e-05
-2.38977509687805e-05
-2.80344959420786e-05
-3.99196651270568e-05
-2.22057806375714e-05
-2.03878236053114e-05
-4.50839317167734e-05
-1.80111922336687e-05
-2.93871549154267e-05
-1.53614432185428e-05
-4.01483623315515e-05
-1.83666211341384e-05
-3.72794103730207e-06
-1.66221433829256e-05
-2.37032582205748e-05
-1.2865157963469e-05
-2.2107483443165e-05
-3.7274128475162e-06
-3.03154617604752e-05
-1.20749969085275e-05
-1.9194555281327e-05
-2.70822642162892e-05
2.55931006439825e-06
-3.31494305308313e-05
-3.07123482210133e-05
-1.70449013023731e-05
-2.25329527701695e-05
-2.89989903538601e-05
-1.9251710801908e-05
-1.6052060625034e-05
-1.5394278447258e-05
-4.10158667074886e-05
-2.36637913617428e-05
-2.2921483965571e-05
-3.0781318864234e-05
-2.00271067027897e-05
-4.29124170850047e-05
-2.30238470735725e-05
-2.00437990259506e-05
-1.61137341416238e-05
-1.03457925267574e-05
-9.90208929477936e-06
-2.32744844175943e-05
-3.1959008209521e-05
-1.19487993921125e-05
-3.73586631112638e-05
1.04286961814359e-05
-1.131648880509e-05
-7.86343375842846e-06
-2.89150303375709e-05
-2.5185410746896e-05
-1.4410541312128e-05
-1.01251686969318e-05
-3.8199668321952e-05
7.30836540868285e-06
-4.09376929033166e-05
-1.23260591500595e-05
-2.28314038702075e-05
-4.11683992770126e-05
-3.131274913016e-05
-3.56435156764366e-05
-1.07006350665733e-05
-1.04089491552998e-05
-1.01999448575858e-05
-2.26879025441947e-05
-3.99272656458791e-05
-1.5523444520145e-05
-2.32417482931522e-05
1.63267145349099e-06
-1.5646786964862e-05
-1.30990437219655e-05
1.23918360045967e-05
-1.31341491189194e-05
-1.96488140088049e-05
-2.66957845857577e-05
-4.24738183711092e-05
-1.90002235246894e-05
-2.63020912915627e-05
-3.88587902328971e-05
-1.98481433299394e-05
-1.5066806076339e-05
-2.40618623314716e-06
-2.26838551254215e-05
-6.96419100397216e-06
-1.46319754763203e-05
-1.08760800479449e-05
-1.16584115012892e-05
-3.67411388544595e-05
-1.62632618245865e-05
-2.01735610128538e-05
-3.14569353959135e-05
-1.94859685074016e-05
-1.75841913400352e-05
-2.35435023943533e-05
-3.26949632356863e-05
-2.43818462695744e-05
-4.07374170321694e-05
-3.71001996383484e-06
-1.5203296252212e-05
-1.32105941340603e-05
-3.39268702153039e-05
-2.81714523005479e-05
-3.78931738320743e-05
-3.66346041675302e-05
-1.39281678871024e-05
-2.01676372173069e-05
-4.37760222915408e-06
-1.53301869147468e-05
-8.9047095882602e-06
-1.3636484292421e-05
-9.43998015388682e-06
-1.39199621742032e-05
-2.33068174428717e-05
1.64536093644074e-05
-2.15255184420758e-05
-3.23149792282499e-05
-1.90686726439599e-05
-2.45612614652282e-05
-1.24236594115831e-05
-2.3200637064943e-05
-1.27097456634202e-05
1.72960388353197e-06
-1.01786057061159e-05
-4.44665177109634e-05
-3.5862815321452e-06
-2.1100745537784e-05
3.38237470300502e-06
-1.55860815425417e-05
-3.84949394407813e-05
4.44460617984921e-06
-1.82577268434613e-05
-2.22086169229623e-05
-2.08089998386412e-05
-9.95428085473925e-06
-1.88801457029358e-05
-1.87875386736965e-05
-4.40612148692259e-06
-3.2283740834234e-05
-2.55552131056659e-05
7.54525627644095e-06
-2.57578896159694e-05
-2.08007821578028e-05
-1.68031529070924e-05
-2.88588834007081e-07
-3.29579647777014e-05
4.87488267281287e-06
-9.15642422767575e-06
-6.8289465984205e-06
1.73377580144734e-06
-2.04677050841239e-05
-1.16416845004626e-05
-2.81825541380142e-05
-3.83638997754728e-05
5.05666247434946e-06
-3.53438825914507e-05
-3.14506389867204e-05
-2.51331183555129e-05
-2.30835800508621e-05
-4.00745859630684e-05
-7.83224260729713e-06
-6.58823062035169e-06
-1.96858373993231e-05
-2.6780841271779e-05
-3.51656408755377e-05
-2.85986095340636e-05
-4.11188850247275e-05
-2.02156257698917e-05
-2.69947006703839e-05
1.93914782577529e-06
-2.36803093957914e-05
-3.35722329878999e-05
-3.02233691774483e-05
-1.88550191044927e-05
-3.30899726935723e-05
-1.74736160054012e-05
-2.53025901355849e-05
9.79429373969561e-07
-8.02965255976806e-06
-2.89297511173132e-05
-4.9860091293448e-06
-2.73034053932996e-05
-4.10479972697541e-06
-6.19836610693455e-06
-6.38361468848659e-06
-4.51376187513956e-06
-2.43196102495372e-05
-3.56561473630838e-05
3.24689709383219e-07
-6.84422944059412e-06
-3.45009441063005e-05
-2.19215827539167e-05
-1.84267179221193e-05
-1.73322937346693e-05
-2.39650871263652e-05
-1.68496313515238e-05
-1.46663169359419e-05
-4.04517691036163e-06
-1.82892949617834e-05
-1.23503841004343e-05
-1.67016819559011e-05
-1.97178864913913e-05
-9.88145716891927e-06
-2.31158754661739e-05
-8.69073218317714e-06
-2.90524115713277e-05
-3.32582695088955e-05
-2.38996836640204e-05
-2.22980744392408e-05
-1.69455915312411e-05
-2.79889556189174e-05
-2.30224355391945e-05
9.26520436833951e-07
-1.31927140403651e-05
-1.45630294294677e-05
-3.06915693995117e-05
-3.00972734504868e-06
-1.89521242406053e-05
-5.20867489679544e-05
-2.70000837771478e-05
-1.66083011831733e-05
-1.31970943531691e-05
-2.78210355753879e-05
5.72889453527566e-06
-1.08083632157035e-05
-3.29426599040743e-05
-2.14028825790018e-05
-1.61626974431688e-05
-2.88379388381185e-05
-2.88612910094866e-05
-3.07672707095957e-05
-3.06010468954299e-05
-1.46639528868146e-05
-3.23120356205113e-05
-3.50560113056862e-05
-2.51716195217531e-05
-1.66761459397953e-05
-2.21933895894207e-05
-2.33487203709998e-05
-1.28836887332546e-05
-2.91213738392119e-05
-1.6124927181089e-05
-3.32232033895403e-05
-1.80953281344867e-05
-2.14825995873607e-05
-1.94646211681574e-05
-2.12455379466184e-05
-2.88018890806323e-05
-2.06459756517954e-05
-3.77384511755302e-05
-2.4327035251525e-05
-1.77646901576624e-05
2.39736711228374e-06
-4.92324756288359e-05
-2.83402225842664e-05
-2.05176036846081e-05
-2.33753648595644e-05
-2.30364191728398e-05
-2.50316101268244e-05
-3.34237064522344e-06
-2.63573370707941e-05
-2.10454531185552e-06
-1.18000589559454e-05
-1.66333013911891e-05
-1.87556910268721e-05
-1.03558906950199e-05
-2.78935065892381e-05
-3.70757294228965e-05
-1.10016565790006e-05
-1.99650629693848e-05
-2.98992485610579e-05
-2.91928733841867e-05
-2.54325102722642e-05
-1.3329677602794e-05
-2.36979374610125e-05
-9.64529007207974e-06
-1.7905280539866e-05
-2.738398083734e-05
-1.4953652258783e-05
-3.00748014479208e-05
-2.92827988673629e-05
-2.22687003375778e-05
-8.07043806339078e-06
-2.14762502691224e-05
-1.99600558551815e-05
-3.76640119652342e-05
-2.08019887107425e-05
-1.07932958038163e-05
-3.8787799638227e-06
-8.01880819013351e-06
-3.94258048215916e-05
-2.08140603190715e-05
-1.923516548508e-05
-3.57279913111254e-05
-1.75073402556424e-05
-1.53971850141539e-05
-2.94036051455114e-05
-2.47256505203734e-05
-3.57953087434559e-05
-1.85881219120131e-05
-1.04031279948125e-05
-2.4094387362341e-05
-9.53585353397341e-06
-4.82759209634368e-05
-2.05374594986355e-05
-2.69528977137144e-05
-1.57673513778402e-05
-1.6781591220236e-05
-9.92509475950861e-06
-1.65439844203727e-05
-5.6046961312481e-06
-5.03464153019834e-05
-2.02121314391632e-05
-2.8855396187267e-05
-6.29954155998856e-06
-6.77134511351008e-06
-2.61047181710261e-05
-4.31112734165511e-05
-1.67407131935695e-05
-1.35975163494569e-05
-1.48379201936191e-05
-1.8336461968783e-05
-3.49844504459897e-06
-1.98570019448968e-05
-2.07767703643109e-05
-1.39773758245947e-05
-2.80449643281036e-05
-3.14468460531361e-05
-2.43037613428846e-05
-2.4043222556714e-05
-1.96112790961442e-05
-2.67498524352348e-05
-6.17266806145202e-06
-9.91231148766158e-06
-3.12540065003816e-05
-3.80514553345893e-05
-7.41768825400187e-06
-4.63344767275996e-07
-1.34019341926894e-05
-2.0163074009261e-05
-1.48357202884975e-05
-1.31778901403635e-05
-1.49778203823999e-05
1.52205104332253e-06
8.42820079537022e-06
-2.20199394276365e-05
-4.36444987161502e-06
-6.25328007308119e-06
-4.16422203633675e-05
-1.39754394239097e-05
-2.27102361377002e-05
-3.6622406314938e-05
-1.26645076484307e-05
-2.34447183030181e-05
-1.26330666366627e-05
-2.47333986866832e-05
-3.10029822900949e-05
-1.90678520108752e-05
1.76035172075249e-05
-3.47447654416451e-05
-8.16543197439059e-06
-2.71495102823586e-05
-1.04528745976576e-05
-5.75927249324836e-06
-1.63061172840718e-05
-2.96516057690639e-05
-9.93611002202304e-06
-1.29862327216857e-05
-2.73082824392947e-05
-2.1095315057128e-05
-1.34654504817904e-06
-2.39148611648849e-05
-3.78172686470136e-05
-2.61571713602123e-05
-3.00204450840648e-06
-8.94416683148565e-06
-2.38083033945795e-05
-2.95733018501459e-05
-2.87269065781073e-05
-3.22490683357958e-05
-1.42952300144455e-05
-5.32213600499063e-06
-1.74261892882891e-05
-4.87885671256295e-05
-2.27814355820416e-05
-5.07207926588833e-06
-1.78859531791419e-05
-4.5048859564316e-06
-1.44534732596595e-05
-8.31168732976466e-06
-1.97660057720759e-05
-3.30757827845478e-05
-1.56605405676744e-06
-9.54573114917914e-06
-1.06125781486295e-05
-7.37660589797927e-06
-1.70614441356072e-05
-1.33106181849229e-05
-3.54717668895752e-05
-3.19249923380012e-05
-1.76858575469615e-05
-1.20008713473525e-05
-2.06726969759077e-05
-2.83162567830343e-05
-3.84012463995651e-05
-3.53963797549298e-05
-3.02253052172394e-05
-1.83906378700434e-05
-2.25280011148109e-05
-2.50434769376315e-05
-1.27752750541818e-05
-4.30587944900773e-05
-2.80437166519845e-05
-1.14693269564689e-06
-3.91077291586105e-05
-4.38172850032555e-05
-5.70262369245519e-06
-8.54927164850986e-06
-1.1491409378476e-05
-1.38647629443391e-05
-1.5035739249936e-05
-2.72735632399353e-05
-1.6043755879027e-05
-9.88757480420992e-06
-1.9684560167981e-05
2.24911462537629e-06
-1.72892433056688e-05
-1.14326083419092e-05
-1.17559432957613e-05
-4.02918492163299e-05
-2.19956945927978e-05
-3.10995176566768e-05
-1.63661103961611e-05
-1.54834117766577e-05
-6.4579520401545e-06
-9.03496805891042e-06
-9.9051265030869e-06
-3.30249353836493e-05
3.40846371300197e-06
-8.13543212643699e-06
5.88465972400282e-07
-2.23926694719518e-05
-1.18381777470335e-05
-1.02774256437769e-05
-1.99785594417483e-05
-3.09510791460147e-06
-6.85014459636633e-06
-1.89669138676858e-05
-1.74246542102786e-05
2.29060562086772e-06
-3.56062276861651e-06
-2.53709501494277e-05
8.13681837672888e-06
-3.00660127909088e-05
-2.18025999823146e-05
-3.13468259600913e-06
-1.73344010345276e-05
-2.25436543146237e-05
-2.15487159221418e-05
3.29851483070111e-06
-3.19290080642069e-05
-8.42087991612008e-06
-2.93698319621244e-05
-1.82723000696627e-05
-3.22281664801108e-05
-1.82264878890006e-05
-3.15106570627848e-05
-2.67608694191242e-05
-1.9385721294277e-05
-2.41702805541365e-05
-2.4443374462907e-05
-4.87081798405219e-05
-2.33955684469574e-05
-3.13649720162205e-05
-3.08318283317506e-06
-2.51853038439571e-05
-4.35192236033889e-05
-2.08148270241627e-05
-1.26013838048264e-05
1.0612758695344e-05
-9.84787582508021e-06
-2.05027931582358e-05
-4.30679327934735e-05
1.70876077840926e-06
-3.54467135342923e-05
-2.48369807044e-05
-2.15691609918377e-05
-2.05664699946855e-05
-1.74797958262383e-05
-2.73156016250145e-05
-8.96303308442084e-06
-1.69514275344983e-05
-2.74710865458408e-05
-2.83513013958081e-05
-1.35561220784538e-05
2.96684069698716e-06
-1.10182569750265e-05
-3.71067609149966e-05
-3.62291125280278e-05
-4.24491339259812e-05
-1.06183034080681e-05
-1.40358767227695e-05
-3.35376642887051e-05
-3.42841472123126e-05
-1.40327377774576e-05
-5.71156880701717e-06
-3.24909792887499e-05
-3.45380520325486e-05
-5.59603077759796e-06
-3.05050103237931e-05
-1.08203257444203e-05
-2.28926142030177e-05
-2.80924398309945e-05
-3.27762916258048e-05
-1.34964937901763e-05
-5.06644578078882e-06
-1.0737347897832e-05
-5.40392792553375e-06
-1.55513528756526e-05
2.60532844735307e-07
1.07281757247221e-05
-2.72561187198297e-05
-2.71861729486547e-05
-8.60397970633076e-06
-6.07694175487888e-06
-3.41038341823256e-05
1.37550356136159e-06
-3.10227630008974e-05
-1.23552887533813e-05
-2.99077087859998e-05
-3.28610825587964e-05
-1.81197929831208e-05
-1.24257272378888e-05
-3.72181496120529e-05
-6.10388999857072e-06
-2.27338480895587e-05
-2.47059840101909e-05
-2.61041813188005e-05
-2.20242706698575e-05
-1.37753438795966e-05
-5.3938201496414e-05
-1.9460804964596e-05
-3.86808561757635e-05
-3.50598062207618e-05
-1.3888031980511e-06
-2.98199864643327e-05
-2.47527991908885e-05
-1.87625006562506e-05
-2.95070128795824e-05
-8.32298647823323e-06
-4.03471799952128e-05
-4.11318146711956e-05
-4.30202771022215e-06
-3.04440360630295e-05
-3.16699378647281e-05
-1.7202867532279e-05
-1.65991693411553e-05
-2.99729247924893e-05
-2.81292770151197e-05
-4.63139883767002e-05
-3.19719111213965e-05
-2.47722442381724e-05
-7.12895493039967e-06
-3.20950804200078e-05
-3.48514220095052e-05
-1.85858452654808e-05
-4.66021638148707e-05
-2.07907957379259e-05
-2.47486214783491e-05
-1.56370328071007e-05
-8.95928942282383e-06
-7.36672169782818e-06
-2.58750539104861e-05
-5.0755539639039e-06
-3.14251628716236e-05
-2.2594210817577e-05
-5.7372111332175e-06
1.57911899981889e-07
-2.24972771001283e-05
-3.33030049220009e-05
-1.23423172550412e-05
-1.40206294736881e-05
-2.86985654003928e-05
-2.55719786114129e-05
-1.94126874176238e-05
2.09085831516896e-06
-3.26043429236414e-05
-3.10217222290468e-05
-2.92430803014145e-05
-3.70671272759611e-05
-2.94263243369773e-05
-2.13013392494849e-05
-5.5131047988621e-06
-2.47549797017035e-05
-1.83876533078182e-05
-5.55796284637551e-06
-1.21297451829667e-05
-2.90104084538888e-05
-2.22765409732815e-05
-2.57740654750728e-05
3.09243961608072e-06
-3.59199200293129e-05
-2.62030707520087e-05
-2.15203551860338e-05
-1.25629646741792e-05
-1.09582603740083e-05
-6.42631910914843e-06
-1.09471798855227e-05
-3.1472068462499e-05
-1.29882408307058e-06
-3.98580627444572e-06
-4.72662831404419e-05
-9.74621661243927e-06
-4.40098809092368e-05
-1.05115733645432e-05
-2.6012192894024e-05
-2.20236139763102e-05
-2.86733995567534e-05
-2.09140081900946e-05
-1.73289653723812e-05
8.49570621529254e-07
-2.38353420547196e-05
-2.17982226350498e-05
9.99464714221389e-06
-1.7276184142551e-05
-2.724772463025e-05
-1.22043644164881e-05
-2.57882770247907e-05
-6.96649414324084e-05
-2.68923153184055e-05
-2.12586819806632e-05
-3.5657745414897e-05
-2.67546937051982e-05
-3.54187955903179e-05
-2.43837704783264e-05
-4.13961156270727e-05
-3.57298096936261e-05
-3.2502843205599e-05
-1.37533184119215e-05
-2.53403233437477e-05
-1.31813671671727e-05
-1.62034527743244e-05
-4.34138170428755e-05
-9.5301562692733e-06
-2.86406684933965e-05
-1.90218884787816e-05
-1.89166777623076e-05
-1.63694994206416e-05
-2.1148995875604e-05
-9.07696103257989e-06
-2.93237226826269e-05
-4.28219974983944e-05
1.06069066435971e-06
-2.33807165158828e-05
-2.20690484394101e-05
-1.89991410268567e-05
-1.84069354476418e-05
-1.31652383393009e-05
-2.30617471689462e-05
-1.29989031911931e-05
-1.51441417745098e-05
-2.33384636551887e-05
-3.66047286731692e-05
-1.78934216686457e-05
-2.71429147273745e-05
1.80591919893092e-06
-2.17385063510843e-05
-2.27940367922216e-05
-8.44628125781359e-06
-4.96230319873633e-07
-1.35872212105224e-06
5.42076096921366e-06
-3.18632579937454e-05
-2.40447068639551e-05
-9.70148249350535e-06
-1.62501957632199e-05
-1.48371473367617e-05
-2.92202908185408e-05
5.08113118829149e-06
-3.74582002079423e-05
-2.85421624745298e-05
-2.49957815817857e-05
-1.79893572870233e-05
-1.24412611427409e-05
-2.6315767626436e-05
-2.85434763769046e-06
-3.37980808214275e-05
5.58390094979933e-07
-2.451803501974e-05
-4.56072165008737e-06
-2.47177595338026e-05
-2.16659812766195e-05
-3.18903377284355e-05
-4.06564735548067e-05
-3.44658715147628e-05
-1.4118952494286e-05
-1.68395894584218e-05
-3.14583119256373e-05
-3.39309641891414e-06
-1.47718011821461e-05
-3.51924966357595e-05
-2.40131324600092e-05
-1.582919667734e-05
-1.52817540810573e-06
-1.65965127068676e-05
-4.46367339178768e-06
-1.61768258545339e-05
-7.67017696170504e-06
-1.36120218677654e-05
-2.23853925470619e-06
-4.68048112371657e-05
-3.48753262141818e-05
-3.3021278791852e-05
-4.09661304463575e-05
-2.18808186566185e-05
-3.66042652944631e-05
-1.9250020073668e-05
-3.19420853221032e-05
-2.54530979494366e-05
-2.05467935027411e-05
-2.92900887368961e-05
-2.12760324603262e-05
-1.85385884620091e-05
-2.52792756886525e-05
-2.14227497605417e-06
-1.11001652816161e-05
-2.69429947121569e-05
-5.46139663569626e-06
-1.93447955527118e-05
-1.1004296612023e-05
-1.44216314087114e-05
-4.42867327263378e-05
-2.0980392357969e-05
-5.52698077896819e-06
-2.24134121886101e-05
-2.43839811927716e-05
-1.19985428688433e-05
-5.21904546441819e-05
-2.57581804409725e-05
-1.16298753907114e-05
-1.96308087973781e-05
-1.95391668154798e-05
-2.14895321149124e-05
-4.78321639221655e-06
-2.91912159595848e-05
-2.42290761296983e-05
-1.51287682916971e-05
-2.04518527830334e-05
-4.02176520597074e-05
-8.27079149150265e-06
-4.08726198427003e-05
-1.52945575883296e-05
-2.05449178689311e-05
1.58633475948705e-06
-2.16493094342242e-05
-2.39987699264011e-05
5.61715713082906e-07
-3.00423046757752e-06
-4.5686871988406e-05
-1.44662545276445e-05
-9.22426509328332e-06
-2.23167723902423e-05
-5.08023178155269e-06
-3.39015355087008e-05
-3.402295651238e-05
-1.03396338699539e-05
-3.86120662360924e-06
-5.72940854457931e-06
-5.00357955905278e-06
-1.56306554080814e-05
-1.96198599216422e-05
-3.36802673793113e-05
-1.46229647054131e-05
-1.44960036369387e-05
-2.7112586607464e-05
-1.06366629508447e-05
-3.16139695486943e-05
-3.42319992763272e-05
-2.03229749427621e-05
-3.98539619910167e-05
-1.76311925109421e-05
3.82958946868189e-06
-3.11651188772771e-05
-4.3057806374061e-06
-1.3530708877454e-05
-2.2458548534209e-05
-1.31660151133861e-05
-3.98795457026311e-05
-2.08399764569081e-05
4.74083447435155e-06
-1.06093142477823e-05
-3.48194418569512e-05
-2.74452872362148e-05
-1.66637621045815e-05
-3.92633403348451e-05
-8.3198808321594e-06
-2.61954729631587e-05
-1.75441202155616e-05
-3.86621217059695e-05
-1.77362267078133e-05
1.36051204008123e-06
-3.95392571261629e-05
-2.72487884247102e-05
-3.75501185426479e-05
-7.71098946647962e-06
-2.99754265645993e-05
-3.93603875433976e-05
-1.85952522019582e-05
-3.04354631205191e-05
-1.70984972565888e-05
-3.65919443947533e-05
-2.55632296608594e-05
-1.10648461856665e-05
-2.68655580637978e-05
-3.00305282708852e-05
-2.12295133787048e-05
-2.26700076475554e-05
-2.68737641590138e-05
-1.98667907958262e-05
-2.99085984149592e-05
-2.51606049034933e-05
-2.46354936213476e-05
-2.48831610531904e-05
-1.86032674661822e-05
-3.40275630419734e-05
-1.98544909234539e-05
-4.36339981496792e-06
-1.99522290776993e-05
-5.5451768006882e-06
-2.21960458140633e-05
-9.01052551798258e-06
-2.63608520337239e-05
-1.72735696308685e-05
-1.03383113786908e-05
-1.01696794751768e-05
-3.6054818994094e-05
-7.08302250545415e-06
-3.02235953164446e-05
-3.87802497849305e-05
-3.04804852823707e-05
-3.49516560051592e-05
-4.28346844859676e-05
-8.9205774730148e-06
-2.0630627588142e-05
-4.6627621197346e-05
-2.89682405731718e-05
-1.05484805133448e-05
-2.09647172234357e-05
-1.51111621170684e-05
-1.62336083400267e-05
-2.30209496320867e-05
-1.4816674578762e-05
-8.68966013057606e-06
-6.48032404581912e-06
-1.09135746325073e-05
-1.14307225272201e-05
1.75350039704668e-06
-7.20883323091287e-06
-3.08504097542761e-05
-1.76845971434114e-05
-1.86120514535687e-05
-1.23505059126346e-05
-4.60716012922829e-05
-1.14440888260985e-05
-2.41077396357432e-05
-2.17823313629779e-05
-3.3756537788101e-05
-3.20102903582411e-05
-4.66969762688712e-05
-2.24779737806674e-05
-4.86573609208136e-05
-1.68926732338377e-05
-1.92977414748973e-05
-3.73000940424343e-05
-1.36287358611383e-05
-1.5866305458992e-05
-2.50296237607711e-05
-2.64106791079115e-05
-2.32076998879486e-05
-2.76056209919903e-05
-8.92486590741055e-06
-2.88196294535564e-05
1.32938231068727e-05
-7.6896366365213e-06
-2.75643831930091e-05
-1.49144631160778e-05
-3.04790892500046e-05
-3.14812785821085e-05
-1.38753293457385e-05
-2.00939242505465e-05
-1.26762005404174e-05
-1.28449515165383e-05
-3.17294036038436e-05
-1.10410936139031e-05
-6.95269266236254e-06
-1.19648565723513e-05
-2.2388558467942e-05
-2.30534180894111e-05
-3.30781556241968e-05
-8.63180520596876e-06
-3.26426493284369e-05
-1.96919279839879e-05
-7.1641154497096e-06
-8.3693065274523e-06
-2.29916047135586e-05
-5.38510877339801e-06
-2.48346831851131e-05
-1.72909508455402e-05
-1.52523746407423e-05
-1.84225747018969e-05
-1.99367948246591e-05
-3.2067965869404e-05
-2.8756022417585e-05
-2.57020190323481e-05
-2.83199128787605e-05
-2.91656657469352e-05
-7.82750847267422e-06
-1.83104375607799e-05
1.24089111611238e-05
-2.99272349546737e-05
-1.25814041683386e-05
-2.12563748003502e-05
-1.28031408281967e-05
-1.95021409416648e-05
-1.92744671165873e-05
-1.97684973344425e-05
-1.90556985437623e-05
-1.67701382694522e-05
-2.49008596314572e-05
-2.32148428552797e-05
9.61397021556669e-06
-8.37041753428381e-06
-3.57151905382539e-05
-3.53589300783658e-05
-4.64756848305971e-06
-1.67566406437306e-05
-2.51858864739411e-05
-5.83274493604617e-06
-1.15368080900529e-05
-2.55783071560203e-05
-3.22182123409756e-05
-1.80077239133002e-05
-2.56530375121088e-05
-1.01288621984265e-05
-2.4019560781299e-05
-1.91878134798674e-05
-3.62843657294335e-05
-2.93332432316002e-05
-1.91659274650045e-05
-1.39901607791443e-05
-7.13573689601006e-06
-1.98154545919749e-05
-2.29993527745167e-05
-7.9404550451918e-06
-3.7264724403921e-05
-2.36541588407944e-05
-2.89332760767972e-05
-3.53205508007706e-05
-3.21256189344385e-05
-1.16288418153139e-05
-1.99878218468221e-05
-4.73978352393858e-06
-1.36769094122688e-05
-3.95932432322056e-06
-1.96557133201185e-05
-3.89288242546037e-05
-1.44157550971979e-05
-1.18326284067051e-05
-1.88794807015649e-05
-2.46555528699674e-05
-2.28335125477042e-05
-2.80185500978907e-05
-2.93154131897107e-05
-1.36826031858763e-05
-3.32583118625933e-05
-2.72800038018289e-05
-1.7107119481214e-05
8.09061719545373e-07
-1.15157375289532e-05
-4.91992719806975e-06
-3.85236179863551e-05
-2.49808340655459e-05
-2.96291643644387e-05
-2.57190811196909e-05
-2.88345944608724e-05
-9.3829948031025e-06
-4.08017480609764e-05
-1.40893136121311e-05
-2.0395664862029e-05
-1.75721021359086e-05
-1.47673263750855e-05
-2.74375219069816e-05
-2.46920151183474e-05
-2.79246843062111e-05
4.21706388696646e-06
2.46177989978168e-07
-4.19570538325339e-05
-2.75193700589096e-05
-3.2860471548769e-05
-3.29462927220867e-05
6.8424084251268e-07
-4.86062581308958e-05
-2.09206289148959e-05
-6.63596067489551e-06
-2.03519331016561e-05
-2.97102527666128e-05
-1.8468901188828e-05
2.09319849903663e-06
-6.82559347038563e-06
-3.17818358235434e-05
-1.91823273343435e-05
-2.92505101762874e-05
-2.47204201157967e-05
-2.49234469222523e-05
-2.55244454493822e-05
-2.10089234473941e-05
-3.08905089101731e-05
-3.63842478493262e-05
-1.59879237378558e-05
-5.86875468241468e-06
-2.71369404379644e-05
-3.04617409942087e-05
-3.38743301243461e-05
-2.45045427139244e-05
9.39878233601489e-07
1.63481664387211e-06
-8.9692319054938e-07
-3.16862915717008e-05
-4.04747099048063e-05
-2.50803505771332e-05
-1.56122504892356e-05
-3.47152531968102e-05
-8.63716170701521e-06
-2.06752072572922e-05
-1.1841756715511e-05
-2.78051394850083e-05
-1.53529664437944e-05
-1.00268864298257e-05
-2.21369229071166e-05
-3.70236333928965e-06
-3.88826424855874e-05
-2.53882872847305e-05
-9.99435273834272e-06
-2.28593164606566e-05
-2.3089057929986e-05
-1.94164758961231e-05
-3.36268269824606e-06
-3.13475519338956e-05
-2.52622071638372e-05
-1.52706289283409e-05
-5.1608949671066e-06
-1.5270007670023e-05
-2.83153179545493e-05
-1.33218457811966e-05
-7.9403336868239e-06
-2.81129545304864e-05
-7.02671396268249e-06
-5.06102594567519e-06
-1.3620749990819e-05
1.72542522609557e-06
-3.09231424609289e-05
-1.28922103526922e-05
-2.12621817271542e-05
-3.23966438823026e-05
-2.04958791076008e-05
-4.20865855937284e-05
-3.2795619497794e-05
-2.28300575691785e-05
-3.23863267149734e-05
-3.09939207166918e-05
-3.04115433356968e-05
-3.91837130009999e-05
-3.95141260922529e-05
-8.42023464599892e-06
-5.06864749710219e-05
-1.31278701209367e-05
-3.51024504446898e-05
-4.24315684129101e-05
-2.30054980259977e-05
-1.9555133168737e-06
-3.31722640942057e-05
-6.36200878657411e-06
-2.79650952074592e-05
-1.78314561968514e-05
-5.2854692237116e-06
-2.55092543071903e-05
-2.6974838968369e-05
-3.06306886786013e-05
-2.43045974429592e-05
-1.3501660975973e-05
-7.99962645390432e-06
-6.45119466206439e-06
-2.27117205143692e-05
-9.02553541988048e-06
-2.42687855884717e-05
-1.59332738928416e-05
-3.48575911749654e-05
-2.40408945524715e-05
-2.18094188653715e-05
-3.48027367150522e-05
-2.10847105700478e-05
-3.30251978593546e-05
-2.84546046922964e-05
-3.03265011339807e-05
-4.27640798307035e-05
-1.78869737048247e-05
-7.50591689039116e-06
-2.63740928722272e-05
-3.7486814966953e-05
-5.22368508902083e-06
1.7699240560635e-06
-3.38448851904408e-05
-3.46049771121463e-05
-2.80929128251556e-05
-1.54082242149329e-05
-2.19827830863744e-05
-3.10833442742829e-05
-2.95088731002241e-06
-1.80403381146183e-05
-2.67949919039341e-05
-1.79832200362819e-05
-3.09426202040879e-05
-3.47205049885581e-05
-1.33737509344834e-05
-3.13032385399126e-06
-1.30971181176856e-05
-1.65158526581531e-05
-3.71109800925775e-05
-2.04962903189493e-05
-2.3067464087447e-05
-1.71706364471629e-05
-2.46964272770593e-05
-8.69020391697051e-06
-3.40954615464022e-05
6.65256756861257e-06
5.69625333537989e-06
-2.60501627915855e-05
-1.46251143481052e-05
-1.72516429186737e-06
-8.94198205789761e-06
-2.02446429698403e-05
-3.36697091403484e-05
-2.34898159980497e-05
-1.98077608792156e-05
-1.7773608342568e-05
-3.15251365748851e-05
-2.23183414937189e-05
-2.08052723214178e-05
-1.23576391534749e-05
-2.97625052015423e-05
-2.22683110523505e-05
-3.65120125348295e-05
-2.6018657562555e-05
-1.47072300166306e-06
-3.24727457858223e-05
-2.09213963109563e-05
-5.00320041759582e-06
-2.03032024266356e-05
-1.14914020293591e-05
2.28584943906325e-06
-5.38998053573308e-05
-1.2973279595437e-05
-1.54881907346807e-05
7.65734016334485e-06
-2.1528516045487e-05
-2.1430481829407e-05
3.00219597235512e-07
-1.05756921804008e-05
-2.51676840548576e-05
-1.47426202693973e-05
-2.72834584218346e-05
1.24198072091717e-05
-1.64995213973214e-05
-2.66803813330033e-05
-1.98388252480841e-05
-1.67278031271564e-05
-2.78806103390748e-05
-4.3129329795916e-05
-1.96337882974442e-05
-2.00919951018257e-05
-2.41637814613688e-05
-1.26330516959501e-05
-1.0331148345205e-05
-1.97935177725497e-05
-2.41398759280215e-05
-3.70232181479251e-05
-4.89172276231084e-06
3.64425270579575e-06
-2.05884321975781e-05
-1.81716919736787e-05
-1.62994577585103e-05
-1.58722811911849e-05
-8.69956676874792e-06
-1.62884729693902e-05
-3.49148404165635e-05
-2.92241336056866e-05
-2.33205062430379e-05
-3.33268248507345e-05
-5.71844904484876e-06
-2.20463273277269e-05
-4.49844109635135e-05
-2.5970010488857e-05
-3.31706652787913e-05
-1.75985591151396e-05
-1.69397222273771e-05
-1.06750050928589e-05
-1.94675206443348e-05
3.4574281176584e-07
-2.29526565554182e-05
-3.26925194491897e-05
-2.6463991270827e-05
-1.41478366596165e-05
9.31714363580888e-07
-4.73330898511965e-06
-1.0899831351937e-05
-8.00220856380398e-06
-2.6708959588887e-05
-2.07189336926828e-05
1.80141449907531e-06
-1.93692179046035e-05
-3.2370302256158e-05
-1.48776540551049e-05
-2.41462077499045e-05
-3.30117137557984e-05
-2.91512949238927e-05
-4.11644094781365e-05
-1.73937316265464e-05
-1.03938255768905e-05
-4.0561475830332e-05
-3.17149591203926e-05
-1.31600631153726e-05
-2.10647246074033e-05
-4.91430445118419e-06
-1.15454854497708e-05
-1.57131812238554e-05
1.16829443023606e-06
-1.32227105832691e-05
-1.58506865099871e-05
-2.03671548164877e-05
-3.31740819847927e-05
-8.81433230554743e-06
-2.04959504816334e-05
-2.26183789750629e-05
-4.08001989973232e-06
-2.98795798110351e-05
-9.08584097728087e-06
-1.11057782661061e-05
-1.51981230350564e-05
-2.97868919742733e-05
-1.44053181731788e-05
-2.1893661685933e-05
-2.20142889426927e-05
-2.70386334705102e-05
-2.16517828075599e-05
-7.13935076543585e-06
-3.33023841571181e-05
-1.497461216226e-05
-1.4422966479442e-05
-1.45091039398158e-05
-4.36139838738303e-05
1.49630475619982e-06
-1.58344135907151e-05
-8.28657807941208e-06
-2.63560015759324e-05
-2.79201335637597e-05
-1.04477789420017e-05
-2.34976529176561e-05
-1.73660205592372e-05
4.52782407586173e-06
-2.67913981300859e-05
-1.59325479809847e-05
-4.2197337177161e-05
-3.13841605774524e-05
-1.67231552985819e-05
-3.34918428408867e-05
-2.99825074212017e-05
-1.51717376233854e-05
-2.52515558600036e-05
-3.31779445792416e-05
-1.80216762737537e-05
-2.94918123235305e-05
-1.1104050859919e-05
-2.22485559531324e-05
4.64993135443169e-06
-2.8819072464671e-05
-4.21768366488987e-06
-5.97952751408656e-07
-2.28597976925354e-05
-3.93135344935183e-05
-4.76299154789866e-06
-2.47020619882583e-05
-3.29599002833808e-05
-1.39048108697562e-05
-2.76912891413047e-05
-1.21032757631921e-05
-3.59372179494592e-05
-3.02071798314768e-05
-4.2625333186338e-05
-2.6098414824623e-05
-2.63379552441558e-05
-1.66534782505895e-05
-2.0326722611415e-05
-1.90012136906721e-06
-3.18155605763655e-05
-3.31603739787476e-05
-2.58145254348818e-05
-1.4067265916916e-05
-3.94508208132615e-05
-2.52043342720953e-05
-2.6245106643655e-05
-1.07733398082318e-05
-1.87470808715242e-05
2.48409865101257e-07
-2.34691401595814e-05
-2.7232997377315e-05
-1.86907429249035e-05
-2.21421868278431e-05
-6.9168526037571e-06
1.83234626950679e-05
-1.76899875098435e-05
-4.36960611628289e-06
-7.04711993692549e-06
-1.46599596106958e-05
-1.23902884735981e-06
-2.26628563962926e-05
-2.40898034642274e-06
-2.35464972189118e-05
-3.35718428284233e-05
-3.28377935428615e-05
-3.27211090571837e-05
-1.66161863787786e-05
2.50438313153082e-06
-1.82550975569314e-05
-2.19507185503289e-05
2.74150286896897e-06
-1.30712965589567e-05
-1.43929536225417e-05
-1.72149869500736e-05
-7.31226832242741e-06
-3.57028686883565e-05
-4.05884122175e-05
-3.22817516596766e-05
-2.77792511865111e-05
-4.65739738896426e-05
-2.8085736864769e-05
-3.92778920965023e-07
-2.53837213192939e-05
-1.09685202587903e-05
-4.8737650007524e-05
-4.30545380312087e-06
-3.10990506004193e-05
-4.01891443977067e-05
-2.61659002110981e-05
-8.9990688970066e-06
-1.87201625707285e-05
-4.043239548478e-06
-3.80124390668194e-06
-2.38556806712986e-05
-1.72442532542874e-05
-1.97812459230535e-05
-1.32465713334654e-05
5.16514037638248e-06
-1.82095084247145e-05
-3.06249513386471e-05
-2.05632832210937e-05
-3.68351865725008e-06
-4.93814566851044e-06
-7.36549852990721e-06
-1.93028306476811e-05
-3.83846712755159e-05
-1.52206117218652e-05
-8.82496818056595e-06
-2.06382634908466e-05
-2.02544256748532e-05
-2.20965309219558e-05
-3.5347904502341e-05
-1.0766845808851e-05
-1.82844936603324e-05
-2.95641903495421e-05
-4.40735095446123e-05
-1.43126217330025e-05
-4.37707091020947e-05
-1.68694609227056e-05
-4.43420885537295e-06
-2.75287960335144e-06
-9.27950595833527e-06
-1.1313159825352e-05
-2.30865998776223e-05
-2.06943855887761e-05
-2.36611427820891e-05
-2.21276398068388e-05
-2.21271571430673e-05
1.45021476290479e-06
-2.025542047448e-05
-3.71596065299268e-05
-1.17262634694879e-05
-2.28951349367247e-05
-2.05961667031908e-05
-5.98475662132606e-06
-5.07009113777824e-06
-2.09736881533894e-05
-1.97338848208048e-05
-2.71437411107961e-05
-3.71703679632047e-05
-4.92782328258938e-06
-3.91819392410949e-05
-1.29354671817514e-05
-7.91448400585786e-06
-5.29592294116328e-05
-2.54213139486725e-05
-1.50344535958747e-05
-5.54729431653028e-06
-1.88476481041769e-05
-1.923851110924e-05
-1.72488918783553e-05
-2.0172619978354e-05
-1.61698535802211e-05
-2.93886953083191e-05
-1.75261087752529e-05
-2.71163922877724e-05
-1.26312894172018e-05
-1.70282237060476e-05
-9.75869882411763e-06
-1.56586333857564e-05
-9.64215092335272e-06
-3.55010184258888e-05
-5.63377364709289e-06
-2.75839979111761e-05
-3.80102493843566e-05
-2.97824824895849e-05
-3.42259821048147e-05
-1.87851425425798e-05
-1.25495480189078e-05
-2.81855447827521e-05
-2.25837063547446e-05
-1.36788362903611e-05
-3.251382684771e-05
-2.81019289158543e-05
-1.99009713766297e-05
-2.64335287606443e-05
-1.65974744765807e-05
-3.73905006004599e-05
-1.51253535126604e-06
-2.47945482267522e-05
-2.93205990369729e-05
-1.52374191013616e-05
-2.35264952456795e-05
-4.37935261391488e-05
-3.85761927318913e-05
-4.1527880247559e-05
-4.06840647544408e-05
-2.24208492775233e-05
-2.50190632684487e-05
-4.70359528484313e-05
-4.12583772902378e-05
-9.1053217923836e-06
-1.00993901774988e-05
-3.26954201729564e-05
-1.36395285282899e-05
-1.11352216376368e-05
-1.85804175420078e-05
-2.11494898232505e-05
-4.02310824311769e-05
-9.11154091955583e-06
-1.48495445515925e-05
-3.31620261227133e-05
-1.9026740826525e-05
-1.20575690568171e-05
-1.66461597735917e-05
-8.86622710548098e-06
-1.18032532279675e-05
-2.62237588922646e-05
-1.41547568004016e-05
-1.98582504481212e-05
-2.31941153406298e-05
-2.73427915106861e-05
7.75427148528755e-07
-2.43875151877055e-05
-1.15772027447578e-05
-2.76175887961643e-05
-3.0112178697107e-06
-3.73433877461938e-05
-7.13612731646825e-06
-3.01357812059946e-05
-4.07982483261015e-05
-2.50192977173108e-05
-1.75285386291796e-05
-1.18164549603608e-05
-3.24266837116504e-05
-2.24577251582929e-05
-2.08767410481803e-05
-3.26671080073046e-06
-3.74093655131958e-05
-2.41437616562736e-05
-2.2075577170946e-05
-5.10001845980257e-06
-2.21520876730512e-05
-1.92324346874051e-05
-1.22550208093978e-05
-3.67914040245498e-05
-2.58977228898301e-05
-3.1697071103626e-05
-2.53767026159704e-05
4.26595912471664e-06
-1.35717315812433e-05
-2.58117306824108e-05
-3.62796982544539e-05
-4.07806077141733e-05
-6.0182263865413e-06
-1.92401850275388e-05
-1.801167923386e-05
-2.83954215997931e-05
-2.5915434290144e-05
-1.34662320824307e-05
-4.70774992146987e-06
-1.27899973211541e-05
-2.7250647385386e-05
-1.44453320671086e-05
-3.33213984632171e-05
-1.06039380388842e-05
-3.39604800931911e-05
-2.67579152997603e-05
-2.69007722429678e-05
-4.44034982142973e-05
-3.00445639895544e-05
-2.07315274743192e-05
-1.91623600762703e-05
-2.78301150259619e-05
-1.86278208199642e-05
-3.08492241666536e-05
-9.79043549037652e-06
-2.08658057347409e-05
-3.8330360687175e-05
-3.64352257318157e-05
-2.31067763560985e-05
-4.58261847856546e-05
-2.1505158442289e-05
1.31019431041388e-06
-3.46677153600872e-05
-1.33962102889752e-05
-7.69890083762173e-06
-7.92287939618815e-06
-1.51749633952383e-05
-1.55682017007e-05
-1.87292385159931e-05
-1.04550987356463e-05
-8.01561736268008e-06
-3.17162058187362e-05
-4.27598156372293e-05
-2.57290784832758e-05
-2.02097104457022e-05
-3.01293649598346e-05
7.48737808573292e-07
-7.28377894694711e-06
-2.85427208289695e-05
-3.81644653123908e-06
-4.98114167751638e-06
-1.400531841462e-05
1.29539763896633e-05
4.71098772133796e-06
-3.26346995863571e-05
-2.59673860723685e-05
-1.52806141645339e-05
-3.44146396965109e-05
-4.01881891184111e-06
9.95553657510711e-06
-1.94355463871717e-05
-2.03123577454975e-05
-2.33415525309671e-05
-2.48529818127955e-05
-4.72658075714774e-05
-3.21120477754913e-05
-2.10053730632615e-05
-3.43066855336275e-05
-2.16089020154192e-05
-2.14012693495437e-05
-1.4729569345249e-05
-2.86408430318678e-05
-1.36314236181225e-05
-1.6781873175051e-05
-2.88719706327411e-05
-2.02283102398915e-06
-2.25314412913791e-05
-2.64018590070918e-05
-3.41514750986004e-05
-2.26933835959457e-05
-3.61993336516944e-05
-9.32930371566833e-06
-2.24649587683586e-05
-2.3423707345291e-05
-2.16775927583364e-05
-3.36697119561316e-05
-1.44327984613828e-05
-1.49104679341813e-05
-2.06520233355985e-05
-2.12777002216427e-05
-1.81869092091343e-05
-3.59319998961064e-05
-2.57225380130274e-05
-5.77224185787397e-06
-3.40812484412876e-05
-1.69491427834068e-05
-3.01971234387573e-05
-1.17823001614155e-05
-2.28510189271805e-05
-8.38589878821578e-06
-2.07355807589132e-05
-2.13050507933057e-05
-1.4973739378239e-05
-1.49628694777087e-05
-2.04071376112739e-05
-1.41654007218181e-05
-5.96319021981639e-06
-3.4139938847357e-05
-1.23604784346657e-05
-3.44269182474202e-05
-2.95229905992547e-05
-2.79281682018271e-05
-1.14709600211478e-05
-4.18630690672585e-05
-2.05764416050056e-05
-4.65100114396498e-05
-3.26607192687753e-05
-7.97994960416412e-06
-8.14554542154407e-06
-2.33431135155004e-06
-2.78235396332256e-05
-2.11348531206807e-05
-2.5065951727711e-05
-2.49410089252878e-05
-1.50300868312228e-05
-1.85004954130115e-05
-1.40195420201929e-05
-1.1143590450765e-05
-1.78136826117241e-05
-3.17301758201576e-05
-1.53360328052821e-05
-1.29604544262396e-05
-3.51612268066542e-05
-3.1202564504393e-06
-3.09417921311611e-05
-3.5513906037296e-05
-1.01127877434072e-05
-1.46570321419342e-05
-6.06175656269136e-06
-1.70759964649203e-05
1.99601721745541e-06
-1.22644001628797e-05
-2.23905104986753e-05
-1.3655034135844e-05
-1.5039651042103e-05
-1.09366048518724e-05
-7.29289204043795e-06
-1.78058643574851e-05
-4.88064541388889e-05
-3.39483000106321e-05
-1.68533906483736e-05
-2.27501710805077e-05
-2.773736580499e-05
-1.08760647445754e-05
-2.41054950503451e-05
-3.28766586987253e-05
-1.57369414066697e-05
-3.25839943123701e-05
-1.74272294623836e-05
-1.64352244969881e-05
-2.31174991901778e-05
-2.02912527873536e-05
-3.47246285833854e-05
-5.54273824362289e-06
-3.22350095103632e-05
-1.42632275368409e-05
-3.97444041516319e-05
-1.30188030862191e-05
-2.42099996010993e-05
-1.40043945819428e-05
-4.19686313576354e-05
-3.36459679974914e-05
-9.05342311748033e-06
-2.32305416205176e-05
-3.05669206510552e-05
-2.98215956465345e-05
-2.49042363742275e-05
-4.33256324320571e-05
-2.05807129748836e-05
-2.29328112228415e-05
-9.79063243910317e-06
-2.26087099536987e-05
-2.51163429540183e-05
-2.11490356392431e-05
-3.07442133146734e-05
-3.11486877402808e-05
-1.8927094374133e-05
-2.80297801220204e-05
-7.92956492570506e-06
-8.224373907318e-06
-2.56964641515402e-05
-1.70371020197024e-05
-1.9439565918132e-05
-1.43467965753846e-05
-2.89805519459852e-06
-3.16521134447724e-05
-2.40783231611047e-05
-1.13006277536887e-05
-7.53730829070406e-06
-3.46540450308346e-05
-3.07911219029735e-05
2.06559269886606e-06
-2.32645108565921e-05
-1.34473141111789e-05
-2.01628592716565e-05
-1.66946340823722e-05
-5.65112593023196e-05
-1.14034823602912e-05
-2.35518729267078e-05
-2.20694094875757e-05
-5.06722119748813e-05
4.397483065993e-06
-4.71846646164547e-06
-2.16200084937529e-05
-1.4006759805909e-05
-4.7774761903029e-06
-1.00772701471266e-05
-3.20631967117298e-05
-2.06531643988568e-05
6.62504000093673e-06
-1.44809558270949e-05
-2.31526245805045e-05
-1.12906054783212e-05
-1.41129862856468e-05
-1.91317884993012e-05
-2.06486272062962e-05
-1.62018458207264e-05
-2.64231281190837e-05
-4.90789965376445e-06
-3.61724506969035e-05
-2.43988392445387e-05
-1.73687861456519e-05
-2.35179547500957e-05
-4.57067106348264e-05
-1.26645697134764e-05
-2.18598701264613e-05
-2.12107421765338e-05
-2.13634478035945e-05
-3.17889813774049e-05
-9.22330005177578e-06
-1.52750506594098e-05
-3.09423968433306e-05
9.14885254972513e-06
-1.89886997571413e-05
-3.16015672212213e-05
-2.67611934717783e-05
-1.22615986918441e-05
-2.02038586547729e-05
-2.04581602311013e-05
-2.21930252829091e-05
-3.6591703650168e-05
-2.13508634304712e-05
-1.96163045944163e-05
-3.20291104338215e-05
-1.4159196277083e-05
-2.45629354838731e-05
-8.82167485705628e-06
-2.64180626212188e-05
-4.44598974134699e-05
-3.92134202635788e-05
-2.71006654090075e-05
-1.44787050613692e-05
-3.61442247116447e-05
-2.32598690590011e-05
-2.90840166503858e-05
-3.61071811381086e-05
-2.33810910539327e-05
-2.06215783621767e-06
-7.74833854777894e-06
-5.903321315956e-06
-9.20215300510428e-06
-1.8874278847891e-05
-3.41183527899185e-05
-1.2520880279004e-05
-1.43141469837879e-05
-1.30782285919139e-05
-4.4139659483154e-06
-2.56740489391335e-05
-3.43173776142325e-05
-1.87280279197377e-05
-4.72544663728162e-05
-1.47550335980722e-05
1.63596517305337e-06
-2.61334773369485e-05
-1.41559736145833e-05
-4.67035730184009e-05
-2.60068679452639e-05
-3.41941202177917e-05
-7.27021737268892e-06
-1.17825506283446e-05
-1.84082989935613e-05
-2.21461972422909e-05
-2.16656719707828e-05
-1.47115622629761e-05
-1.97855211341857e-05
-2.47111736865743e-05
-3.94270382460585e-06
-1.20248836721724e-05
-3.29048392776818e-05
-2.1559190362939e-05
-3.56259713014039e-05
-3.26656440904502e-05
-9.28960052280795e-06
-2.69569374339064e-05
3.40306332577488e-06
-4.9058088547018e-06
-2.03647569508728e-05
-1.18909249950187e-05
-1.73386776952061e-05
-1.43087617488871e-05
-1.62474095957432e-05
-3.16304217705188e-05
-2.15269084174659e-05
-1.62239222592651e-05
-2.08575859839411e-05
-1.51905793283805e-05
-3.79513413864556e-05
-2.56973084519483e-05
-2.9848193992124e-05
-3.15850237859545e-05
-2.86600543664335e-05
-2.89406501751142e-05
-4.32450748862384e-06
-1.14644520373271e-05
-3.44951499865477e-05
-3.60198442862226e-05
-1.81836999294625e-05
-3.17275149591308e-05
-2.88301695348433e-05
-2.05535697375814e-05
-1.42709914887957e-05
-1.35256511810488e-05
-2.82718896318242e-05
-1.95301290941025e-05
-1.85041450508745e-05
-3.22561215499687e-05
-4.28525549685606e-05
-2.70757356038779e-05
-2.7920340787173e-05
-4.21129549519542e-05
-2.60571324161254e-05
-3.38531101983622e-05
-1.75879691182416e-05
-2.98581903251278e-05
-1.53351096037328e-05
-3.36776730722988e-05
-1.64279992756996e-05
-3.18250643555088e-05
-3.20528223943441e-05
-1.19217551139675e-05
-1.9993241053571e-05
-3.21437446429868e-05
-2.48756056138449e-05
-1.80717542685868e-05
-4.33095361659347e-05
-1.99697741326451e-05
-3.24090885304055e-05
-2.92906891870723e-05
-1.22409721980578e-05
-4.70023047851288e-05
-2.51031075605103e-05
-1.65593974412194e-05
-2.52463684213325e-05
-3.25820564423272e-05
-1.71082309458724e-06
-2.27135537658417e-05
-3.39683797009858e-06
-2.0720719248427e-05
-1.56515952085453e-05
-2.75129846697691e-05
-2.17817435052969e-05
-2.03998249790265e-05
-3.29600041900559e-05
-4.02475507502508e-06
-5.29050530660113e-06
4.93216638960091e-06
-2.07962824917911e-05
-2.63930730727063e-05
-5.69577295773147e-06
-1.57899498064019e-05
-2.98810665995653e-05
-6.47762348297469e-06
-3.17107575597151e-05
-2.32083661348108e-05
-2.2645352369547e-05
-2.29022693235729e-05
-1.0222171054797e-05
-3.87785698318854e-05
-1.51180306017426e-05
-1.38774507326829e-05
-1.48871753989375e-05
-2.86033412584674e-05
-3.50925648686916e-05
-4.26304313176751e-05
-3.4582474446654e-05
-3.7572777641323e-05
-2.46034020814963e-05
-2.42709247075072e-05
-1.35734867436164e-05
-1.41414401910951e-05
-3.65915281681912e-05
-2.19447608448812e-05
-2.56246199585755e-05
-2.38371931338274e-05
-3.56548155569531e-05
-3.13861927506823e-06
-1.83322339820966e-05
-2.26688614777197e-05
-1.84251129653837e-05
-2.01151054497683e-05
-2.76092859290415e-05
-1.97867142461777e-05
-2.32807341730012e-05
-1.82320083854159e-05
-1.3968113691298e-05
-3.80872662104034e-05
-4.26442367826826e-05
-2.53799915681192e-05
-1.48682690830586e-05
-2.64577304725841e-05
-2.428952933933e-05
-1.8978051044999e-05
-1.60977372575382e-05
1.46946305263859e-06
-3.09720848254723e-05
-1.43525808926737e-05
-1.84794175241747e-05
2.61171652830132e-06
-1.13754321695204e-05
-3.00761969028346e-05
-1.96683809763208e-05
-2.83136426040562e-05
-4.36555020261964e-05
-2.91473239463831e-05
-3.24290146605967e-05
-2.17076446297276e-05
-2.93734141349362e-05
-2.05129011554047e-05
-2.85742171988096e-05
-3.11804368819905e-05
-3.68996428759369e-06
-2.16109163819773e-05
-9.47322959280455e-06
-9.49764480079824e-06
-4.03582094675501e-05
-1.00543809273968e-05
-3.3718168961944e-05
-3.33634933840393e-05
5.05016084838175e-06
-8.11515428057269e-06
-3.58923151490403e-05
-5.3544098533547e-06
-3.32178946630467e-05
-4.58086853103587e-05
-3.11333123741679e-05
-4.38128496838247e-05
7.52565278050666e-06
-1.39270834293079e-05
-1.61969021020205e-05
-2.38425121677288e-05
-2.15729033552903e-05
-2.68863300467851e-05
-1.91796219501502e-05
-2.44819683620644e-05
-1.34249724921115e-05
-1.14443763779295e-05
-3.26237321394889e-05
-2.33586260545826e-05
-1.68416377212922e-05
-8.1912731433593e-06
-1.05461038022773e-05
-1.54996944936513e-05
-2.71119609000032e-06
9.85868590078498e-06
-2.40984726331318e-05
-1.85225702494642e-05
-1.30485876481155e-06
-9.90409269769085e-06
-2.39870939214785e-05
-1.35752606146009e-05
7.37590076656907e-06
-2.23806510937787e-06
-2.52269720933395e-05
-7.91668327174362e-06
-3.94880073701858e-05
-3.88810314151533e-05
-1.60342974913931e-05
-2.47684371594319e-05
-1.45553546647887e-05
-2.93044711859653e-05
-3.41679360015128e-05
-3.02075463424315e-05
-3.08825511204793e-05
-1.26819216170071e-05
-1.60541941200981e-05
-5.49914871672305e-06
-2.0548572530514e-05
-4.2023920285127e-05
-2.9545567053078e-05
-2.97090993474379e-05
-1.45436561151394e-05
-4.47518892634589e-05
-1.90284897950925e-05
-1.65200127722286e-05
-2.63824102164793e-05
-8.27660455778745e-06
-3.16075445438963e-05
-7.16867032196137e-06
-3.16036603043019e-05
-2.12898738143528e-05
-8.07613400130328e-06
-2.56049825759262e-05
-2.50766638322785e-05
-3.47685671802256e-05
-9.17677791545352e-06
-1.74962758211654e-05
4.86256170981478e-06
-3.325438710503e-05
-3.27034261993045e-05
-5.28107273752943e-05
-2.0986723388019e-05
-3.1528771024825e-05
-8.4219580338085e-06
-6.75765343276225e-06
-3.51948320195021e-05
-1.34541671149773e-05
-1.3995655367897e-05
-1.095574385071e-05
-7.25992435747882e-06
7.40215350618526e-07
-1.27922544033191e-05
-3.36062413343721e-06
1.26068775763145e-06
-5.3814581342868e-06
-1.62924049396999e-05
-1.32468994822731e-05
-5.88655358161154e-06
-1.72395726279618e-05
2.34192478430971e-06
-1.36125982324627e-05
-2.52548388588429e-05
-2.25987694031482e-05
-3.55202104765184e-05
-2.9814057005149e-05
-2.32797211505839e-05
-2.61055264212974e-05
-1.95872454863098e-05
-3.41373573580696e-05
-2.03469907979178e-05
-1.41064957755256e-05
-1.25764040686856e-05
-3.67335981219748e-05
-1.06407509667262e-05
-1.94023905383e-05
-2.10205000512597e-05
-1.26761428077179e-05
-1.53537497643277e-05
-1.36761196427145e-05
-2.17988194676281e-05
9.88735925248676e-07
-1.54326353723576e-06
-2.68059622018135e-05
-2.39203574070368e-05
-3.04881060421638e-05
-8.77892499907962e-06
-2.80403971028089e-05
2.58447034777121e-06
-1.56432493501168e-05
-2.53169023716989e-05
-2.7848378525766e-05
-2.07547243563921e-05
-1.37208461177375e-05
-3.95687398540409e-05
-2.25687733826499e-05
-3.32498339078895e-05
-1.10842535480706e-05
1.67444804613221e-05
-2.38079320205375e-05
-3.46485517218921e-05
-8.15842248502577e-06
-2.32096979215035e-05
-8.57115280009791e-06
-1.39440381330662e-05
-1.67558435617964e-05
-7.18615032042589e-06
4.37829104687294e-06
-8.71320792483179e-06
-1.97480893442828e-05
-2.69761126640085e-05
-5.34174035328439e-05
-3.64356679292009e-06
-1.22657047604475e-05
-3.76704017867521e-05
-3.79137630186656e-05
-3.31811848982104e-05
-2.94416696323941e-05
-7.27856356135604e-06
-3.5227794667603e-05
-2.10364146057701e-05
-2.76480906889749e-05
-2.10274226446051e-05
-1.79040215139802e-05
-6.59213897756556e-06
-1.87664401730322e-05
-4.52658346005639e-05
-2.6508847153476e-05
-1.05959815922215e-05
-3.692372770348e-05
-5.22814214597484e-06
-6.44783212544975e-06
-1.14694946624106e-05
-2.69279460029737e-06
-2.70072651682991e-05
-6.53719999211565e-06
-1.32532766326659e-05
-3.04559612809463e-05
-2.82879453232819e-05
-1.94818993650063e-05
-2.2646602111121e-05
-4.71729609747286e-05
-3.06614734560423e-05
-3.62094453097977e-05
-3.08881022600174e-05
-1.88360278319377e-05
-7.07236598511414e-06
-3.78356840170607e-05
-9.46745902511695e-06
-2.5331994453489e-05
-2.74283809536428e-05
-2.80925988131126e-05
-9.01013602592044e-06
-5.80426554945571e-06
-1.36623402657067e-05
1.13107104375097e-05
-3.59692003845062e-06
-3.8823671216557e-05
-3.06170041915132e-05
-2.63385712136445e-05
-2.7377288982829e-05
-3.29393884452358e-05
-2.17541786191627e-05
-1.52151772410291e-05
-1.66051621932825e-05
-1.04283102255315e-05
-6.24019314309185e-06
-2.32408640483497e-05
-4.00609982240829e-06
-2.57610503788717e-05
-1.58648160885397e-05
-2.54620557147402e-05
-2.77361289055179e-05
-4.30019415502325e-06
-2.58100785954145e-05
-8.75960828214494e-06
-4.05393436281688e-05
-3.25532988915826e-05
-2.26077799666898e-05
-9.87021010006156e-06
-1.46526598890535e-05
-4.17213349305165e-05
-2.84467209300583e-05
-2.90703815636134e-05
-2.34250347221825e-05
-3.76198616640942e-05
-5.55897872269317e-06
-1.31395663545222e-05
-3.81681855866708e-06
-1.64153769428364e-05
-2.50882676568061e-05
-6.96677880642632e-06
1.42579046968108e-06
-2.28370634739374e-05
-1.71845189888303e-05
-1.96877868896367e-05
-2.23059827793315e-05
-1.82948038563809e-05
-2.27108414280583e-05
-4.91372274682819e-06
-5.20378508418617e-06
-8.89552889408334e-06
-1.80930121138011e-05
-1.09321415380413e-06
5.46469357953603e-06
8.19026040219843e-06
-1.92303486509717e-05
-5.19774777459493e-06
-2.60745852740296e-05
-3.68257059779757e-05
-7.26481925713494e-06
-7.09170125158348e-06
-4.39650204119456e-05
-1.15747218579128e-05
-1.89619646302242e-05
-2.91302581558171e-05
-5.49094007275687e-06
-1.58068019334789e-05
-2.96706001207379e-05
-7.48269167875545e-06
-2.03932202137625e-05
-6.19321680743175e-06
-2.99503615923882e-05
-1.70748948765676e-05
-1.73098352634093e-05
-1.32557353791753e-05
-1.01657905391225e-05
-2.81545859898144e-05
-3.50755143751977e-05
-2.08531550511002e-05
-9.1301129098203e-06
7.79395504978422e-06
-8.69452114616677e-06
9.13959541872961e-06
2.6326554740422e-06
-1.52611278460123e-05
-2.20137002351126e-05
-2.58812657633459e-05
-1.59482452137102e-05
-1.72005514206252e-05
-3.63028486529607e-05
-1.93587183525298e-05
-1.42782249791571e-05
-3.75787172965661e-05
-3.85907422823441e-06
-1.83636328548833e-05
-3.52918235200918e-05
-1.36435879353313e-06
-2.29604108027571e-05
-1.05257380881901e-05
-1.93509694108744e-05
7.98226895630453e-07
-2.77638329441469e-05
-3.11581333993347e-05
-1.29841066879878e-05
2.19655641914134e-06
-1.87847976664044e-05
-2.24292653231301e-05
-8.07487701116592e-06
-1.77038123301302e-05
-3.86585203921071e-05
-3.55316954481652e-05
-7.1504925807414e-06
-2.31200380100009e-05
-4.13877729235756e-05
-2.55998709042095e-05
-3.81579978218987e-05
-2.83943496066086e-05
-3.1567362432674e-05
-3.95685708806446e-05
-2.55210228224535e-05
-4.75266543748066e-06
-1.93212232607485e-05
-2.60927344808191e-05
-1.96442703725059e-05
-1.26616381252459e-05
5.04874720724354e-07
-3.09348262154121e-05
-2.79541813500203e-05
-1.04802270638233e-05
-1.54637540339678e-05
-2.75109171873889e-05
-1.42415532941009e-05
-3.86227993400678e-05
-2.91981892461427e-05
1.21938879796896e-05
-2.34344260010884e-05
-1.54086052835355e-05
-2.04715890232445e-05
-5.80436695714888e-06
-1.58613118018781e-05
-4.4620828755293e-05
-4.07659933151885e-05
-1.45927206978091e-05
-1.44461173413133e-05
-3.52317848441774e-05
-1.75151886751514e-05
-1.11864984484947e-05
-1.30429790524092e-05
-2.12028803907207e-05
7.29039600219119e-06
-2.02703665345542e-05
-2.1721033836445e-05
-1.48750137886234e-05
-1.53489835429802e-05
-4.78305295664428e-05
-8.48137900976768e-06
-2.87134213468567e-05
-2.02783853961442e-05
-4.41146660947137e-06
-8.19861698005686e-06
4.52808826227086e-07
-2.11708407411291e-05
-2.64528843335328e-06
-2.63743157060285e-06
-2.24787012379695e-05
-2.19429958276181e-05
-2.28948005348068e-05
-2.92868832954123e-05
-3.37227262658921e-05
-8.78620204997057e-07
-5.26744885802084e-06
-2.74048511216694e-05
-1.53753732699686e-05
-3.93521087988263e-06
-2.54225630106821e-05
-5.13521514885545e-06
-2.08884897694382e-05
-2.99786860117941e-05
-4.09571863446895e-07
-2.62832111859993e-05
-2.0074390622846e-05
-1.06308279277627e-05
-1.11795197562558e-05
-1.79919641799444e-05
-4.00558066793446e-05
-9.99433203043024e-06
-2.51357500835865e-05
-2.37406025477632e-05
-3.67298282846899e-05
-2.89037121391655e-05
-1.79108519271234e-05
3.0612782310166e-06
-3.15996583670439e-05
-9.79657977532158e-06
-1.63760496192482e-05
-2.78031819037967e-05
-4.22801788095968e-06
2.32936397911963e-06
-2.80567028608084e-05
-2.71365444419654e-05
-2.64843793637107e-07
-4.08858281843572e-05
-1.41967548420097e-05
-7.08849096866233e-06
-2.84093825215126e-05
-4.99397962103543e-06
-4.89999599489355e-05
-3.31302649600227e-05
-2.73521417638202e-05
1.54556376078397e-06
-3.4116932103409e-05
-3.8931801524125e-05
-9.44141591333327e-06
-6.86595894939596e-06
-9.13730056942575e-06
-3.44809935815028e-05
-1.67719907872799e-05
-2.54717844186393e-05
-3.08861341625895e-07
-2.36515967327893e-06
-9.08280851170704e-06
-2.31867471782985e-05
-1.60372388863961e-05
-3.14522280805184e-05
-2.1340779437346e-05
6.63156737238742e-06
-4.49887354741571e-05
-1.65960041970588e-05
5.20651690704726e-06
-1.26491229315538e-05
-7.62558806483425e-06
-1.15428695128862e-06
-1.19481975354397e-05
3.38748576769048e-06
-1.98289281354801e-05
-3.6113813061384e-05
-2.21546331386768e-05
-3.1515627838756e-05
-2.82799623093831e-05
-2.31825412635562e-05
-2.25874850810256e-05
-5.87489444636067e-06
-2.70416527458754e-05
-7.29624316161767e-06
-1.28420945026287e-05
-1.72573488262143e-05
-2.02351058277751e-05
-2.44398191528524e-05
-1.04419148153557e-05
2.02467517393479e-06
-3.03635803068396e-05
-1.27418996182509e-05
-2.23850343726191e-05
-2.0531283409198e-05
-2.27408230085848e-05
-1.13185545903204e-05
-1.97570633863908e-05
-6.11185676812419e-06
-2.71485619887462e-05
-1.58405338209533e-05
-2.95144540728986e-05
-2.04915107052176e-05
-1.15928891373966e-05
-4.02626443249539e-05
-2.23419771734881e-05
-2.70630475138404e-05
-2.51378041712072e-05
-4.18059074127471e-05
-3.25963571278051e-05
7.9868361519612e-07
-2.07311016858654e-05
-1.63860739988374e-05
-2.89473184136567e-05
-2.49558748480823e-05
-9.08669178243119e-06
-1.82254384323238e-05
-6.12768057984506e-06
-5.40023855014098e-06
-1.77292805527491e-05
-2.56268396176623e-05
-3.62578563805702e-05
-2.28282253535782e-05
-2.34155822774529e-05
-3.09470796080755e-05
-4.26159854928394e-05
-2.62833187393813e-05
-1.20179877765679e-05
-3.356776511962e-06
-1.18474006580589e-05
-2.07168747584708e-05
-1.06102623508832e-05
5.35142584607856e-06
-2.49532853674394e-05
-1.24093291197009e-05
-1.8650185639658e-05
-1.92148616972403e-05
-1.18823195945721e-05
-1.89628539312002e-05
-6.03475155084969e-06
3.76948368538988e-06
-2.31620749007343e-05
-7.75359377689217e-06
-1.32911421834133e-05
-2.61806635625065e-05
-3.7042028504205e-05
-3.32703901598738e-05
-4.68004636140405e-05
-2.39418956777854e-05
-2.00284082271965e-05
-2.63522119193207e-06
-2.47223400336813e-05
-4.21591629893225e-05
-4.07578557784304e-05
-1.43796026934056e-05
-1.87973307320666e-06
-2.58039554761658e-05
-4.28521391069989e-05
-1.55080601046593e-05
-2.37911384451431e-05
-4.94228599439883e-06
-3.07332781416569e-05
4.30128317874746e-06
-1.60624042848932e-05
-1.73928482380136e-06
6.05370048736688e-06
-5.22728935341766e-05
-3.36993194782907e-05
-1.73316323679988e-05
-2.20322798433386e-05
-3.48186966650918e-05
-1.46599534977516e-05
-2.29164038552972e-05
-5.56020871480152e-07
-4.52049197443985e-05
-4.45570146500036e-06
-2.45848396866558e-06
-2.8329112907193e-05
-3.78474363718592e-05
-3.72059046553842e-05
-1.77113694368217e-05
-1.6770857941292e-05
-2.95695238022265e-05
-2.38412389900027e-05
-1.6607568807797e-05
-1.81958525253884e-05
-3.02985710345058e-05
-1.82562135322293e-05
-2.57121072805211e-05
-2.65897171694975e-05
-1.67684262062873e-05
-2.63334544633621e-05
-8.98032932088415e-06
-2.46831891431886e-05
-2.09214017075686e-05
-8.32443287288843e-06
-2.36849470297191e-05
-3.04706459348506e-05
-3.08857242035616e-05
-2.85536343159384e-05
-1.0057677072901e-05
-2.59868969919843e-05
-2.02086575763561e-05
-4.25575792744276e-05
-1.04087735704925e-05
-5.91774085628012e-06
-2.15911839058788e-05
-1.22962764394359e-05
-6.8574032861254e-06
-2.21535411356046e-05
-3.3873095995254e-06
-2.62253890805427e-05
-1.15150615299621e-05
-7.6361168323488e-06
-1.92098514602375e-05
-3.00403486272264e-05
-2.21351634476294e-06
-1.33890694419911e-05
-1.35235477975842e-05
-9.31589662896251e-06
-2.62323840845108e-05
-1.05395644761087e-05
-1.55391520948826e-05
9.9745913184001e-08
-1.10728047917185e-05
-1.79981883824744e-05
-3.94716640665274e-05
-1.41514309069617e-05
-9.95815391854114e-06
-2.98566932075008e-05
-2.40287613526377e-06
-1.76725805506125e-05
-2.93778831786781e-05
-4.21539226445551e-05
-2.76988613637152e-05
-8.61096020719887e-06
2.95749456278885e-06
-1.77028725183868e-05
-2.51375834607406e-05
-4.03045897335957e-06
-1.61415705675497e-05
-1.40343198256123e-05
-4.4340588192797e-05
-4.06099088785887e-05
-5.35905510653742e-05
9.36488824427784e-06
-3.22158645898804e-05
-4.12854702075622e-05
-1.24446535691437e-05
-2.49718647272107e-05
-7.20848589311551e-07
-2.3135544945748e-05
-3.24096422398493e-05
-3.38653500567088e-05
-1.6197456266189e-05
-4.19179906766825e-05
-2.32779266391095e-05
-2.00527024374315e-05
-2.43680787304977e-05
-2.8696683777507e-06
-2.78621803000825e-05
-7.8388706218385e-06
-9.46717066255884e-06
-2.21099175170162e-05
-5.31690849557953e-06
-3.17924315724208e-05
-4.07316956405e-05
-3.23087507576919e-05
-1.66587569105045e-05
-4.67834554878674e-06
-2.01628827597615e-05
-1.42934299800993e-05
-4.53519663764712e-06
-1.02037140621287e-05
-1.90356217190115e-05
-1.92213377986986e-05
-1.35865429801662e-05
-1.66703872081959e-05
-2.57569638762076e-05
-2.25061623005258e-05
-3.07055221644725e-06
-2.59518317128568e-05
-3.44183332612428e-05
-4.45326620702961e-05
-2.07468556456263e-05
-3.86369579353832e-05
-2.48345024828508e-05
-2.74487671099246e-05
-2.88666321350602e-05
-2.34332359770723e-05
-5.1118575934792e-05
-2.18708278456808e-05
-2.14290215902175e-05
-8.16136316258803e-06
2.41821251444965e-06
6.17106589345303e-06
-2.21923191264536e-05
-2.43640198247329e-05
-2.15776171955391e-05
-2.51887552667966e-05
-1.77187755430163e-06
-2.32408388270271e-05
-6.35913346228505e-06
-2.75659346530063e-06
-8.88804068789838e-06
-2.17191010157161e-05
-2.94669830910931e-05
-3.4011080417749e-05
-1.02219255272403e-05
-1.95865722457628e-05
-1.90799293825913e-05
-2.11934616308195e-05
-1.38501085855582e-05
-2.40301835973707e-05
-2.24209298614196e-05
-2.29917190177275e-05
-5.50923490194569e-06
-2.34333724468585e-05
-2.45515505360822e-05
-8.32279336848745e-06
-3.31009554971293e-05
-2.73770295970723e-06
2.97708904861888e-06
-9.3207476133275e-06
-4.79448582932773e-05
-2.83360990852511e-05
-9.5208108032745e-06
-2.14709291516949e-05
-2.91722274355223e-05
-1.85322214061017e-05
-1.75708076002514e-05
-2.21959382156966e-05
-1.56965721945345e-05
-3.64535199555146e-05
-3.80817048347485e-05
-2.47748251774519e-05
-2.69026938262838e-05
-2.31150158440463e-05
-2.74953888554231e-05
-1.47844681912738e-06
-2.28910238434812e-05
-9.09215011761257e-06
-2.39262661912534e-05
-1.23688181548947e-05
-1.11930395872284e-05
-2.53204637436719e-05
-1.63592228805999e-05
-5.60531663253874e-06
-2.83036872302625e-06
-3.74209277106127e-05
-4.31714541936799e-05
-8.56801554078872e-06
-1.15730565862454e-05
-1.8758380138604e-05
-1.07909882600184e-05
6.49225828357511e-06
-1.8848026944358e-05
-1.74816561730053e-05
-3.69316298455469e-05
-1.50541982060904e-05
-2.60157509111626e-05
-2.68262136644249e-06
-2.71957487452435e-05
-2.94409064424404e-05
-2.37475361995394e-05
-3.77628818466546e-05
-2.00225042909106e-05
-1.52373229443292e-05
-1.36613102318817e-05
-1.97502560716294e-05
-2.23314113839431e-05
-2.45974762487661e-05
-2.78750084483074e-05
-9.08252612157575e-06
-6.58035954423385e-06
-1.50735391715908e-05
-6.78001676715316e-06
-1.92053030935082e-05
-7.33764985127828e-06
-1.18548315830062e-05
-1.58444499454053e-05
-2.15834421984165e-05
-2.66226412606431e-05
-6.55573739167406e-06
1.8343247281405e-06
-3.73327430466009e-05
-4.85622748628087e-06
-5.22851183439096e-06
-2.53272149939456e-05
-1.98873539806981e-05
-3.78304679491995e-05
-2.27037468903346e-05
-1.09573866832108e-05
-1.89133059311933e-05
-2.35852999203564e-05
-4.12321467182769e-05
-1.6636407779078e-05
-2.98334346922811e-05
-1.58969880897824e-05
-9.37681422561977e-06
-1.66870291622562e-05
-1.99982763763574e-05
-1.44827847018566e-05
1.08696732605321e-06
-1.85016600233934e-05
-1.46742230319899e-05
-1.9806005776266e-05
-1.54373042041542e-05
-1.92914672288476e-05
-4.71304523384565e-06
-1.66420862283377e-05
-2.54548013766345e-05
-2.17464846676058e-05
-3.20407198459843e-05
-3.02400099160722e-05
-2.23667514105743e-05
-4.39793421501715e-05
-1.40281230021668e-05
-1.07940180039389e-05
-1.41793809042279e-05
-2.80683122678031e-05
-3.00009001611202e-05
-9.58151206304315e-06
-1.10111717641645e-05
-6.02917803652351e-06
-3.92434225479584e-05
-3.48938472450363e-06
-8.93058457695073e-06
-1.73172417163022e-05
-1.84804606297784e-05
-1.05321015450028e-05
-1.69116750343097e-05
-2.82041991504833e-05
5.8477157261383e-06
-8.04190044404706e-06
-1.86384889236819e-05
-1.98960513423281e-05
-4.80061883076019e-05
-2.06862772277811e-05
-2.78779398420858e-05
-4.78287822943707e-05
-2.20142063088675e-05
-1.55880175017623e-05
-1.86166910377612e-05
-9.04903212705559e-06
-2.18121689867071e-05
-2.42550428575389e-05
-1.56834579826325e-05
-3.23964741241243e-05
-1.92582033823383e-05
-1.10751696219403e-05
-2.60425559749132e-05
-1.71623665061041e-05
-2.96574821803154e-05
-1.5788604476878e-05
-1.33339963982184e-05
-1.50416424526458e-05
-4.05037613246092e-05
-2.09458538745204e-05
-1.14606523481435e-05
-2.60301852809674e-05
-2.17549877883e-05
-1.69701386180054e-06
-4.21154918502442e-05
-9.2358024186749e-06
-4.91783092635818e-06
-4.865372068563e-06
-1.07826391860058e-05
-8.95435983922235e-06
-2.2875906685979e-05
-2.91827102353424e-05
-1.3644297693064e-05
-2.72567363070964e-05
-2.1144420383436e-05
-1.52204009442159e-06
-7.40319333576461e-06
-1.24544466581718e-05
-2.62311856705207e-05
-1.24989096019179e-05
-2.23228293180199e-05
-2.13196835341074e-06
-1.55282376617416e-05
-2.80563466062757e-05
-3.27680839456305e-05
-3.50284456821158e-05
-2.70083691158115e-05
-4.65875132445404e-05
-2.69678787970438e-05
-2.18567602585489e-05
-2.83473659231459e-05
-2.74155341542238e-05
-1.61712609768899e-05
-1.15510373280854e-05
-2.50128774506099e-05
-1.6801977618096e-05
-3.80887941024136e-05
-1.62113110230551e-06
-1.38922079657516e-05
-8.85830917284485e-06
-6.71031190955043e-06
-2.27806524404735e-05
-2.54570692017049e-05
-1.22517982528843e-05
-2.3797654310959e-05
-5.05304733670828e-06
-1.86806151133251e-05
-4.18775895602079e-05
-2.85459222424751e-05
-4.19481100142703e-06
-2.76442655580933e-05
-3.15234302853241e-05
-2.72948377329968e-05
-3.66510501462388e-05
-1.84520141361968e-05
-3.2827245128405e-05
-2.68980961124926e-05
-6.46394562777458e-06
-4.18451562241904e-05
-2.09202091684486e-05
-1.73249291974698e-05
-8.83506965493106e-06
-1.30935411549788e-05
-2.67863077355127e-05
-4.16524689591137e-06
-9.11911217008104e-07
2.14485819080083e-06
-2.91494854958758e-05
-1.60409230689297e-05
-3.15019982440324e-05
-2.46446575120888e-05
-2.98888376709628e-05
-2.0287994982427e-05
-2.47458629282536e-05
-4.2040401255078e-05
-1.58675457765601e-05
-2.21670311446627e-05
-1.37351609302524e-05
-3.48011552860636e-05
-3.7402461932625e-05
8.41088743156088e-07
-2.34971986205897e-05
-2.53977475792086e-05
4.96441375463437e-06
-1.87485117352635e-05
-2.5525648806869e-05
-1.16032216697371e-05
-1.21018279918553e-05
-2.74854140091116e-05
-2.56522242264422e-06
-4.79943421961355e-06
-1.6092856106563e-05
-2.49015451696537e-05
-2.89161182630742e-05
-2.22065349595232e-05
-6.96050814466034e-06
-1.21079305990634e-05
-1.45481574185309e-05
-3.05074864857564e-05
-4.12595756234044e-05
-2.39488674914433e-05
-1.63376260817487e-05
-1.09596176186337e-05
-1.86406721578196e-05
-2.814470054643e-05
-9.66329351502857e-06
-2.68918129225154e-05
-2.90409581020455e-05
-3.0256832756468e-05
-1.07695003705567e-05
-1.81309877215539e-05
8.80609699898136e-06
-3.27730994816942e-05
-1.41965294792664e-05
-2.95797721853327e-05
-2.52431775975824e-05
8.52108887323466e-06
-1.36269701404208e-05
-2.18768693615783e-05
-1.42153661056325e-05
-3.7592531084707e-05
-4.27159361463462e-05
3.73958677402245e-07
-2.23196688065298e-05
-3.01005468622552e-05
-3.48541858388667e-05
-1.19732813680963e-05
-9.21699826298832e-06
-1.89942771176575e-05
-2.03186920919846e-05
-3.33152282742412e-05
-1.13892115539506e-05
-2.58150019868406e-05
-1.54577477483276e-05
-1.20910321467121e-05
-2.04006395582256e-05
-1.35506599655073e-05
-2.38124466567583e-05
-2.10129508042688e-05
-3.0375271417236e-05
-2.52839489140852e-05
-3.05506436737764e-05
-1.17917169716656e-05
-1.4856091823333e-05
-1.94422443093851e-05
-1.86141754787324e-05
-2.17574812562095e-05
-1.34772005214872e-05
-2.32546109652891e-05
-3.43837775138135e-05
-3.76465427504957e-05
-3.20802314591537e-05
-1.64394285567274e-05
-1.30864797217959e-05
-1.1305738254106e-05
-2.86942862771224e-05
-2.96023386004033e-05
-3.10756526188818e-05
-3.67041032505065e-06
-9.3773279770643e-06
-2.05529987457346e-05
-1.46055159219071e-05
-3.49061156122799e-05
-2.94800313152882e-05
-1.51813353792871e-05
-3.65692416090589e-05
-3.11870652883108e-05
-1.2313025944196e-05
-1.05334104420062e-05
-2.20514239332199e-05
1.28291033179098e-05
4.24114409330921e-08
-3.24278645278836e-05
-2.08454741378155e-05
-3.78712885024737e-05
-1.79251160278697e-05
-2.91076525891866e-05
-4.04660756023762e-05
-1.27257746649714e-05
-2.4969398220766e-05
-2.85065121428539e-05
-1.38615616164839e-05
-2.58454240236005e-05
-1.9528250827249e-05
-3.5420979699275e-05
-2.60615192387274e-05
-1.89490306514396e-05
-2.31832555930848e-05
2.25554435188036e-05
-4.20358356198536e-05
-3.49059809064807e-05
-1.97811706018197e-05
-1.64090008956054e-05
-3.70510748527938e-05
1.18180575673989e-05
-1.29999451492404e-05
-1.50250599249298e-05
-1.17998358325273e-05
-9.59567710613526e-06
-1.23065285514301e-05
-1.24414786066802e-05
-1.12995953941282e-05
-3.65677144494292e-05
-1.23305215570245e-05
-9.51605614376015e-06
-2.25240751357833e-05
-4.72891136454736e-05
-3.40756804945841e-05
-1.95820614625657e-05
-3.35748187218955e-05
-3.18533719322414e-05
-4.03441789159647e-05
-3.25199253607136e-05
-2.03960854355028e-05
-2.0222400302617e-05
-1.91344170147216e-05
-3.5585959449751e-05
-1.57316813824267e-05
-7.63767624758183e-06
-3.04573310641309e-05
-4.47153086415001e-06
-1.0051787372187e-05
-1.91493984384591e-05
-1.41032251252725e-05
-2.59558088685266e-06
-1.60982869412418e-05
-2.50507287011479e-05
-2.74403455915033e-05
8.90943512132864e-07
-2.85021434978837e-05
-2.59348249092336e-05
-1.62005508505501e-05
6.36416140559178e-07
-1.58599966120498e-05
-6.00243070898173e-06
-1.81584622055851e-05
-2.02832643799445e-05
-3.62548476267129e-05
-2.36496992210494e-05
-2.30934623269509e-05
-7.87717877079492e-06
-2.13180048787961e-05
-3.06084865455725e-05
3.44555972015032e-06
-2.60161477557376e-05
-7.46976826266738e-06
-1.07572959481558e-05
-3.18307762122805e-05
-2.68511730125235e-05
1.6007764206514e-06
-1.50212536797604e-05
-2.86296570647452e-05
-3.87102930996994e-05
-4.5806194089865e-06
-1.56024196153588e-05
1.3847194597651e-06
-1.58000963341029e-05
2.73192656234669e-06
-8.25653011086364e-06
-1.92876968098497e-05
-1.95851687608313e-05
-8.70104797791846e-06
-1.34420917712899e-05
-3.09806561449596e-05
-1.29025971233482e-05
-6.77485561509792e-06
-2.88230404392279e-05
-2.32181864207149e-05
-2.01035163205884e-05
-2.65914204708398e-05
-8.65352888788049e-06
6.61807578694304e-06
-1.55363802893883e-05
-4.34876890338583e-05
-2.18503336366781e-05
-8.86408852420655e-06
-2.7765326760923e-05
-2.71173672013715e-05
-3.41658969508952e-05
-1.99102701772367e-05
-7.17357945228435e-06
-1.41817370896659e-05
-1.23669123444346e-05
-1.83401776781748e-05
-7.8111933732188e-06
-2.81523469652385e-05
-2.71924462525095e-05
-2.22677243983606e-05
-2.29047068725056e-05
-1.66961076985483e-05
-3.73158401099611e-05
-2.12379424327127e-05
-2.97711860424431e-05
-2.5428129097925e-06
3.28652188769442e-06
-8.16926019513749e-07
-2.8883258855232e-05
-6.49885163812103e-06
-3.06657627732445e-05
-2.03592467981855e-05
-5.12440397629659e-06
-1.80937722727681e-05
-3.4549080408801e-05
-3.0005321596947e-05
-1.60269904785197e-05
-2.76514880128049e-05
-3.36659772276831e-06
-3.44423986276032e-05
8.43736086241105e-07
-1.41924704010742e-05
-2.40257350949276e-05
-9.23443925268388e-06
2.54498313333171e-06
-9.81855202391804e-06
-2.92064509941016e-05
-1.10125936807645e-05
-1.38394199573751e-05
-2.48150778332405e-05
-3.2538733834802e-05
7.59927276894081e-07
-4.62854788627632e-05
-3.00278667219834e-05
-4.944129128348e-06
-2.29048016645312e-05
-9.50937224074811e-06
-1.52941883680196e-05
-2.02306821205754e-05
-1.88990202287324e-05
-1.44027386013983e-05
-1.32637304984521e-05
-3.41465316229058e-05
-1.74020192356813e-05
-9.43257718488363e-06
-7.79463041498394e-06
-7.34519788164288e-06
-3.28006370161426e-05
-2.50215468334066e-05
-1.45287532304243e-05
-9.52778024169102e-06
4.85767112044302e-06
1.06635315564404e-05
-2.49047766019574e-05
-1.29871583518324e-05
-2.65936232448268e-05
-1.64753094511572e-05
-7.23130194864384e-06
-3.20871519392184e-06
-7.43824759560475e-06
-8.64133952034345e-06
-2.17608664170092e-06
-3.27551607432181e-06
-3.78421722354168e-05
-3.85390205983932e-06
-2.06250107579598e-05
-2.46719754270406e-05
-2.16291570814946e-05
-1.45179828866475e-05
-2.183002122296e-05
-1.65225719344108e-05
-4.46322685805455e-05
-3.61266843188581e-05
-3.57323469497955e-05
-1.91292639784651e-05
-2.39906579046575e-05
-2.50868031078193e-05
-5.0141920577271e-05
-6.8532892000542e-07
-3.64709428780298e-05
-2.63603118380606e-05
-1.97129791820114e-05
-2.66025694786736e-05
-1.21081015103391e-05
-3.11830796379682e-05
-3.65223577976855e-05
-2.04364768932109e-05
-3.38970763082518e-06
-2.84646928783293e-05
-1.80117455620648e-05
1.02659461589062e-06
-2.31957456566288e-05
-3.31776606331662e-05
-2.0032306924785e-05
-2.48687349413712e-05
-1.09392476516486e-05
-1.06787200293898e-05
-2.76603099101913e-05
-2.07165575131101e-05
-2.37933472102779e-06
-1.23961119945165e-05
-3.48571980603425e-05
-2.83209565073447e-05
-4.04850611648883e-05
-4.53678179808603e-05
-3.52422452002565e-05
-3.46289175085773e-05
3.81401916245265e-06
-8.0460519841982e-06
-1.31314835942685e-05
-5.38871890212232e-06
-8.11004398882265e-06
-1.8694208504908e-05
-1.13554863094183e-05
-2.4931669475143e-05
-1.71366413319506e-05
-1.17658090706105e-05
5.39642224160918e-06
-1.40184716912648e-05
-1.85467936188884e-05
-2.31010257880907e-06
-2.84237451836985e-06
-2.37367433622888e-05
-1.92248346821198e-05
-6.56439736492103e-06
-3.05609472040263e-05
-9.42047086438507e-06
-3.4331257443771e-05
-1.65697432486183e-05
-2.77135570087438e-05
-9.60291587559161e-06
-2.39128162669793e-05
-2.63165741457362e-05
-3.24316469980732e-05
-1.96597492347002e-05
-3.92528619513827e-05
-3.20135123527229e-06
-8.85510616326094e-06
-2.80202064549149e-05
-9.42112416126186e-06
-2.84798669863505e-05
-1.84167073204984e-05
-2.91078373555608e-05
2.07970958130964e-07
-4.00541430184057e-05
-2.77632727455494e-05
-6.62550097878579e-06
5.21793598510203e-06
-2.87840114802788e-05
-3.32251400040057e-05
-1.53062231101025e-05
-1.92799218467786e-05
-2.42434698156468e-05
-2.82722769753945e-05
-5.28379607301525e-06
-2.32041838408506e-05
-2.98142234305579e-05
-3.06755907759928e-05
-1.6846538800764e-05
-1.16814243643646e-05
-2.17787097417774e-05
-1.24476468035246e-05
-1.86646404109298e-05
-2.10323114722316e-05
-3.19413148192851e-05
-3.09787312523223e-05
-8.10797244576316e-06
-2.11710159817157e-05
-2.53731133750702e-05
-2.46355342690211e-05
-4.89448603223932e-05
-1.08110123750183e-05
-7.49854895083438e-06
2.71459736296328e-06
-8.1299897875406e-06
-1.75523237734486e-05
-1.75320884814676e-05
-2.8703365606845e-05
-2.39372702291463e-05
-2.26557954407401e-05
-2.99080347579297e-05
-1.10086976354424e-05
-3.99527912122695e-06
-2.57494006870343e-05
-2.42559700782678e-05
1.83563248320093e-06
-8.4554275016818e-06
-1.06730850493294e-05
-2.46315990695764e-05
-2.36531161735202e-05
-3.13908459579815e-05
9.94669368310474e-06
-1.15078422256918e-05
-2.62634258933429e-05
-2.09146089929277e-05
-1.8948062270363e-05
-1.07260417469952e-06
-1.06337355814129e-05
-1.89794607536526e-05
-1.81724668198297e-05
-1.85397507302167e-05
-1.77840945902218e-05
-1.54784061946246e-05
-2.16630213939545e-05
-1.37471846498485e-05
-3.2736732767996e-05
-2.97584327362114e-05
-1.4216646534102e-05
-4.72546568410768e-05
-1.2258953341639e-05
-9.32970170869621e-06
1.94689926478369e-06
-2.15689975412274e-05
-3.12973123946453e-05
-7.14134371508764e-06
-2.00865317555354e-05
-1.21037234714297e-05
-9.36050670574594e-08
-4.42792412694732e-06
-2.95844742154881e-05
-8.41240357207204e-06
-2.73149756204668e-05
-4.13819473164777e-05
-3.38365517999841e-05
-1.63269367943634e-05
-2.67466218949622e-05
-1.35219200853428e-05
-1.37740263967017e-05
-3.5215421855867e-06
3.63455028807756e-06
7.41321652291624e-06
-1.58442873593573e-05
-2.31784749248117e-05
-2.89348474888837e-05
-2.11715014744788e-05
-1.44622379530728e-05
-1.78188522936256e-05
-4.05622276373168e-05
-2.96169823394923e-05
-1.24410336523132e-05
-5.52939864699379e-05
-1.7260125558174e-05
-2.92829278891106e-05
-1.08231195649695e-05
-4.13443658664041e-05
-2.73840288293964e-05
-4.65566721050897e-06
-3.13279487288845e-05
-2.43698425852191e-05
-3.80937297182105e-05
-4.22745504141854e-05
-3.00185518266749e-05
-9.0286104939677e-07
-1.71839124350617e-05
-3.65117567996724e-05
-2.53971090891394e-05
-1.04215037725552e-05
-1.02881812329807e-05
-2.09904388011923e-05
-2.36290793896218e-05
-1.57961167667936e-05
-2.16403697789328e-05
-2.14485194005956e-05
-4.64861448378577e-06
-2.46070541284189e-05
-1.11088108893411e-05
-3.12372745018383e-05
-1.84131225150083e-05
-1.88549407177018e-06
-1.47684708409605e-05
-2.3410691419938e-05
-2.07144846758379e-05
-8.86318875395798e-06
-4.57334900370562e-05
-3.13777634344468e-05
-8.4000894826937e-06
-1.08545035028217e-05
-2.03273283520832e-05
-1.88643970429735e-05
-1.94972998581675e-05
4.65450952280193e-06
-3.2002080128075e-06
-2.75752166226993e-05
-2.02627497133354e-05
-2.07556943126814e-05
-7.61400251733307e-06
-2.41017272462327e-05
-2.58476773758857e-05
-1.24192325748628e-05
-2.51341896849197e-05
-2.45984916689989e-05
-1.67491077252113e-05
-3.11302003626875e-06
-1.4396075469814e-05
-1.8021852787222e-05
-2.55257524079211e-05
-3.7265180136609e-06
-2.23534258730606e-05
-1.93355535351501e-05
-1.43001021597001e-05
-2.63096413100039e-05
-1.07222176793658e-05
-2.52858133492173e-05
-2.70880935900321e-05
-2.40346536030887e-05
-4.36191515644772e-05
-3.36409954198559e-05
-2.6420904631312e-05
-1.58900831009603e-05
3.09872695636789e-06
3.28424729887696e-06
2.80547813604987e-06
-1.96407123949915e-05
-4.79431086250262e-05
-4.57561082703635e-06
-1.44699710922938e-05
-1.27043552695282e-05
-2.18777381981564e-05
8.35451130623199e-06
-1.80652948557081e-05
-2.24559196759881e-05
-1.56897508498493e-05
-9.14058887064866e-06
-4.75324253346906e-05
-1.93242521901215e-05
-7.6465459103915e-06
-1.3143386193009e-05
-2.37110597412573e-05
-1.77695644602168e-05
2.41943480066058e-06
-1.57669321108288e-05
-2.60612551511909e-05
-3.58747962583935e-05
-1.57559956025264e-05
-2.83722108004262e-05
5.65619722902857e-06
-1.68955729075155e-05
-5.14089795091794e-06
-3.5895658447415e-06
-3.33233042463183e-05
-2.44871982548974e-05
-5.87333097725775e-06
-1.63325772167027e-05
-3.00737718712482e-05
-1.76748774636708e-05
-2.70677836043475e-05
-2.90786452027709e-05
-3.42193717112096e-05
-1.43062445868559e-05
-2.58742140927598e-06
-3.10436843746079e-06
-2.32957586403763e-05
-1.35780618783832e-05
-1.88868832984185e-05
-4.18757817482739e-06
-1.59267145483624e-05
-2.66263819497584e-05
-1.82334550396826e-05
-1.79808081650972e-05
-9.2751154802857e-06
-5.02741976634385e-05
-1.59691292833091e-05
-3.31822484849914e-05
-2.00659541605083e-05
-8.25425549925608e-06
8.77619029044814e-06
-5.06034620102744e-06
-2.35979554156228e-05
-3.05199198840435e-05
-2.22980475285162e-05
-1.29627117148605e-05
-2.62449903610375e-05
-1.30345484711266e-05
-2.27836339039057e-05
-1.94421134254527e-05
5.77291344986383e-06
-2.13866257395935e-05
-1.21921231951492e-05
-1.82487644636823e-05
-1.52745306960051e-05
2.68805917896881e-06
-2.25053770336528e-05
-3.44115774799281e-05
-1.84101136332049e-05
-2.36565379830943e-05
-1.35951310095151e-05
-2.38202656580031e-05
-2.45837003182892e-05
-3.21371476990961e-05
-1.10219302484607e-05
-1.10268134951042e-05
-2.683111678284e-06
-2.7080961981151e-05
4.46809935819585e-06
-1.66474197094106e-05
-5.97863191248718e-06
-2.6739394298226e-05
6.33159075430234e-06
-3.72601732569766e-05
-5.06187417757216e-06
-3.37332593518207e-06
-2.40762943494356e-05
-4.03474362853571e-06
8.21019253331268e-06
-2.11640952724643e-05
-1.19851668251746e-05
-3.41001320424369e-05
-1.07756098198616e-05
-2.57648033499528e-05
-8.56975838110149e-06
-6.99044480515747e-06
-2.55180439615657e-05
-2.79495173776696e-05
-3.09112153870904e-05
-2.50925843941815e-05
-3.52757476870071e-05
-2.88788882680802e-05
-1.89326164080089e-05
-2.82770484757021e-05
-3.49338939485101e-05
-2.79092541605147e-05
-1.66256509960894e-05
-3.20127876387531e-05
-3.44510498047175e-05
-1.18992330879898e-05
1.47705327959938e-06
4.22914217343146e-07
9.75846795363511e-07
-1.95246482259556e-05
-1.99889188405169e-05
-8.92434184165488e-06
-2.30007187310507e-05
-2.66644680577679e-05
-2.45790707348189e-05
3.10877294350672e-06
-9.84193169130227e-06
-2.73707458916632e-05
-2.7488895189165e-05
-1.27778755480649e-05
5.82538511135691e-06
-1.71430135423682e-05
-1.71235683211415e-05
-3.41597855931306e-05
-4.68840552289649e-05
-1.73724862248745e-05
-1.50664504575237e-05
-1.3900099115033e-05
-2.69121105184966e-05
-1.19700771367462e-05
-1.2671736014911e-05
-1.64514012218319e-05
-2.34776385920306e-05
-1.58103151443935e-05
-1.44610248460869e-05
-1.39401874608962e-05
-1.84416587248805e-05
-1.96238288340707e-05
-2.49996069430454e-05
-3.15598977283829e-05
3.17019959887518e-06
-8.71676975926931e-06
-1.89949276772485e-05
-2.87437921408748e-05
-1.78283677197958e-05
-1.75693788043365e-05
-1.41412781096916e-05
-1.0039345958671e-05
-1.4275840872044e-05
-3.41002038297686e-05
-1.41160239874088e-05
-2.74128969373217e-05
-2.45308873617041e-05
-2.03512228976664e-05
-4.37596644613242e-05
-5.81807989848623e-06
-2.97850488036349e-05
-6.23322400454932e-06
-4.72018461457493e-05
-3.54083407282477e-05
-1.71402864204868e-05
-4.19903421058154e-05
-1.86725201664159e-05
-5.55279032821478e-05
-1.40143568354162e-05
-2.26913220924423e-05
-1.75087610413237e-05
-3.82563481909252e-05
-1.31422870096756e-05
1.79651953219154e-05
-2.2412521400185e-05
-2.43615315259928e-05
-1.62263269275732e-05
-1.08933768331923e-05
-3.40764718212163e-05
-1.12883599988397e-05
-3.33215445151516e-05
-7.5339628430017e-06
-1.20733125343802e-05
-1.89257082817154e-05
-1.32196536342069e-05
-3.03750925422755e-05
-4.09070251914109e-06
-3.8786866427796e-05
-2.11568431062237e-05
-3.21842829295986e-05
-1.29490356764841e-05
-3.23499647702995e-05
-3.24497585734519e-05
-3.35599437536551e-06
-1.47705927294572e-05
-1.95338530998093e-05
-1.49452979281861e-05
-9.99958389402958e-06
-2.70081187545779e-05
-1.69226265840971e-05
-9.47477699191776e-06
-7.06209233519831e-06
-3.19324486976331e-05
-4.32165075895891e-05
-2.25736338278097e-05
-2.63077826818048e-05
6.00052439002358e-06
-2.03315121033846e-06
-3.96275586940723e-05
6.48670016888377e-07
-2.71791814949973e-05
-1.06926573044833e-05
-1.57830747977783e-06
-1.52064256788687e-05
-1.88813310253789e-05
1.503223921834e-06
-1.09608932372398e-05
-3.34820275394804e-05
-1.2911920591566e-05
-2.81397406546591e-05
-1.32584823878166e-05
-2.59174139734371e-05
-4.51085330582545e-06
-7.81051456746812e-06
-1.276741970093e-05
-1.14626399150708e-06
-3.47215995952192e-05
-1.4025138598487e-05
-9.18464843489193e-06
-2.27276743181944e-05
-1.13465463260775e-05
-1.26225423347922e-05
-1.31339276249158e-05
-3.72792982425205e-05
-2.21842446055212e-05
-3.07812060785685e-05
-1.95775226923708e-05
-4.34484651828685e-05
-2.04689745094009e-05
-3.87664394624417e-05
-1.35710214412345e-05
-3.82356619523818e-05
-2.81722060725482e-05
2.33085103460898e-05
-2.20068395335102e-05
-3.81036455649081e-05
-2.57417557083429e-05
-2.85219524069448e-05
-1.89175645028368e-05
-2.66811073688002e-05
-2.03777830260629e-05
-2.4466007364096e-05
-2.40870132720407e-05
-1.35162943686327e-05
-1.88152858694033e-05
-1.52239210885498e-05
-2.3053481413776e-05
-2.76084243331591e-05
-1.5579249960008e-05
-3.01732867299782e-05
-4.2516131723374e-05
-3.92799119909979e-05
-1.42644083616814e-05
-3.11032277738257e-05
-3.32190538065141e-05
-3.3044837193596e-05
-7.78609694369082e-06
-1.82740874072448e-05
-2.9886432403509e-05
-1.07960913795167e-05
-2.09286777729407e-05
-3.10975106650835e-06
-1.28940844440356e-05
-4.61194525209737e-05
-1.47518751993431e-05
-5.43422883888954e-06
-3.28086777879138e-05
-1.8124884822563e-05
-4.75477373870028e-05
-2.99505980376042e-06
-2.28223275099939e-05
-3.78874401080459e-05
-2.47078161638109e-05
-4.25175663995341e-05
-5.27266831878711e-06
-2.16104058947667e-05
-2.5894650520226e-05
-2.02104614551237e-05
-2.74231682810483e-05
-1.16712424634149e-05
-2.32428153242565e-05
-2.18788205555559e-05
-1.78765300236457e-05
7.85505364927509e-06
-2.20059790748048e-05
-1.59460584082726e-05
-5.96549873071036e-06
-7.76959378891405e-06
-2.15742567770948e-05
-3.83097321287391e-06
-2.44784077638943e-05
-3.34596808109621e-05
-1.86006118021963e-06
-2.04069503549746e-05
-2.31068376145865e-05
-2.93386883230279e-05
-1.5539186582106e-05
-2.83122194413061e-05
-4.10172485793493e-05
-2.51304250788696e-05
-1.64766611855224e-05
-2.18441915343504e-05
-1.43297351374686e-05
-2.37120833727149e-05
-1.02707030061421e-05
-1.7483934983051e-05
-4.20858291063679e-05
1.6497031524125e-06
-1.86479715116107e-05
-2.79586287087427e-05
-2.72144932619779e-05
-2.80691129678947e-05
-8.96132871042533e-06
-6.49356991447876e-06
-3.56075229538277e-05
-2.53059383739526e-05
-1.52246933217558e-05
-1.98588422496322e-05
-3.74680772084334e-05
-2.00499766463417e-05
-1.76400497587419e-05
-3.32959928958568e-05
-1.9570757789414e-05
-3.8115254156738e-05
-1.58951190426208e-05
-1.93608552205476e-05
-2.06083545002423e-05
-2.41760544042375e-05
-4.15532369490554e-05
-4.74243699939087e-05
-6.30127248567769e-06
-2.44984029139423e-05
-1.51808324149402e-05
-1.77104473004383e-05
-1.17978317189434e-05
-4.62595709391802e-07
-2.56425025704978e-05
-4.70110749623063e-05
-2.10036426274866e-05
-2.64931836126009e-05
-3.46003014563752e-06
-3.46295128513251e-06
-1.57008509715701e-05
-2.04619677762772e-05
-1.99348485055404e-05
3.86713323692398e-06
-6.9733216557939e-06
-1.84460758135569e-05
-2.52586796663978e-05
-3.95809949842394e-06
-5.86940706265261e-06
-3.10164778660595e-05
-9.4465346626025e-06
-1.45360692190554e-05
-1.6310372455607e-05
1.43153732126788e-05
4.23467986054169e-06
-1.67080317985833e-05
-2.07909571638065e-05
-7.66788443327246e-06
-1.4675966219103e-05
-1.79974674594814e-05
-5.23044426287906e-05
-2.21107576918008e-05
-3.14085766991104e-05
-2.94880250140846e-05
-3.64529022128683e-05
-3.13097733752522e-05
-1.91837270094337e-05
-1.42537093859665e-05
-2.25431424777537e-05
-2.0514498430772e-05
-3.69843508274434e-05
-5.6924085233747e-05
-1.58730730064702e-05
-2.08554292378229e-05
-4.89391058427565e-05
-3.61328769621142e-05
-9.26483767772826e-06
-2.81779649717096e-05
-3.96392173526788e-05
-1.89526340117927e-05
-1.6654162083355e-05
-1.93745702584457e-05
-1.74450108360878e-05
-3.58152370145563e-05
-2.7039776265165e-05
-2.88005680060484e-05
-2.99211763721072e-05
-1.28072123045653e-05
-2.03026100171634e-05
-7.48848585648408e-06
-1.47329852507201e-06
-1.03637318322625e-06
-9.86491899054738e-06
-6.77992319680881e-06
-3.68805203738243e-05
-8.27238001590626e-06
-1.46581228129896e-05
-2.59925594347762e-05
-4.01812793939517e-05
-3.42298307820772e-06
-3.17354619740212e-05
-2.82650764842182e-05
-3.10686339146388e-05
-4.13843408878053e-05
-2.55061484214975e-05
-1.77286649850085e-05
-3.60209954810926e-06
-1.21534707812055e-05
-5.33341073564577e-06
-3.10185340388916e-05
-2.64887093218589e-05
-2.18409606850092e-05
-2.57171927535958e-05
-2.06377041578096e-05
-1.09316676501546e-05
-9.75467403674716e-06
-1.74235228989542e-05
-2.52003790378077e-05
-3.36612311862021e-05
-2.13684127961295e-05
-2.51153295928774e-05
-2.89372512525978e-05
-5.00348169535984e-05
-1.39099311773131e-05
-1.90935685072611e-05
-3.16817516385977e-05
-4.6831092877372e-05
-3.02056306975835e-06
-2.24977504363611e-05
-1.71585956883027e-05
-4.69238510628693e-05
-3.4415060739783e-05
-2.72277987314309e-05
-2.17349928990999e-05
-1.56228153287275e-05
-1.51796496863022e-05
3.91079031795832e-06
-4.94601462384469e-06
-9.17882454620887e-06
-7.83246324672075e-06
-2.79238885253544e-05
-1.65693336225194e-05
-3.74298852733471e-05
-1.5250756794175e-06
-4.2435301245603e-05
-1.40285200773945e-05
-1.28961642413387e-05
-3.04847332260778e-05
-2.33815169652458e-05
-2.46951362009847e-05
-2.5552923080661e-05
-1.26713162272826e-05
-2.00296766540346e-05
-1.41221285611735e-05
-2.19040272697524e-05
-1.18111212472148e-05
-1.24186901996504e-05
-1.06360518729229e-05
-2.32502631923776e-05
-2.37151213552177e-05
-7.11092961230427e-06
-1.36656629571176e-05
-1.23795365407539e-05
-1.97779439092842e-05
-2.73533487301692e-05
-2.01216276001537e-05
-1.72885645645133e-05
-1.83328394189625e-06
-3.21015991292727e-05
-2.15392748640454e-05
-3.17164714802981e-05
-1.75577695341781e-05
-2.6357820665615e-05
-1.76966644392663e-05
-2.27209623766346e-05
-3.21095141847332e-05
-4.01993300309438e-05
-1.83654878424758e-05
-8.39325110257147e-06
-2.47179239621955e-05
-1.79434107447184e-05
-1.61915484921265e-05
-2.69664936680374e-05
-2.09968308212714e-05
-3.22867558851485e-05
-1.35230101728793e-05
2.9777285201652e-06
-2.586293292135e-05
-2.83826520348967e-05
-1.796488403979e-05
-1.15948487196076e-05
-1.12081213180944e-05
-1.46172887780263e-05
-3.89991577250884e-05
-2.98758608768019e-05
-4.07847131229854e-05
-2.00684481681518e-05
-2.74914267560984e-05
-1.83019192471414e-05
-7.80452880209157e-06
-2.6288970769503e-05
-1.74445864955209e-05
-2.28891685692215e-05
-3.51364254374535e-05
-2.07308205032954e-05
-2.79357114139378e-05
-3.13594398074613e-05
-2.54508102078191e-05
-2.42977805210855e-05
-1.57232623153634e-05
-1.95643401901064e-05
-4.67450674315674e-05
-4.4164222235504e-05
-4.61475757091895e-06
-1.24103896028443e-05
-2.66429499051202e-05
-8.84443952677734e-06
-3.75845804954498e-06
1.21065823276325e-07
-2.76811914819646e-05
-1.69754063208307e-05
-8.42538505031784e-06
-1.86212381564372e-05
-9.11859118830559e-08
-1.40878533520471e-05
-2.34738212622213e-05
-1.2199887398864e-05
-1.66591518366633e-05
2.64671462074984e-06
-8.35356854362209e-06
-1.94370949694801e-05
-3.26039171589905e-05
-3.92141540042562e-05
-3.77611241219079e-05
-3.04428506306872e-05
-3.0511086700431e-05
-3.00653827827335e-05
-1.49384343516081e-05
-1.11959519573179e-05
-6.20314763554418e-06
-1.71501443958553e-05
-2.45204160021996e-05
-1.45986145295327e-05
-2.49219628380526e-05
-2.53711610883903e-05
-7.19961600261609e-06
-2.19542494364169e-05
-1.4706517047356e-05
-3.18652697814807e-05
-9.71421357038577e-06
-2.38830524538795e-05
-1.98519476259382e-05
-3.59988470155107e-05
-2.72775983618971e-05
-2.80848489690663e-05
-3.79355092117403e-05
-5.91724369716792e-06
-1.85204691002905e-05
-4.51873426033802e-05
-4.15342489582174e-05
-2.31912874817066e-05
-9.34713325747243e-06
-4.66838841454047e-05
-1.16389509378413e-05
-1.62475713848716e-05
-3.3920924555616e-05
-3.62772321757977e-05
-4.26601427971643e-05
-3.1451396394313e-05
-5.3860930364042e-06
-3.2981914448124e-05
-1.89963397327455e-05
-3.97805047598005e-05
-6.34460894806393e-06
-1.30468493883743e-05
-7.24762590060663e-06
-1.77102050255281e-05
-1.21798705961601e-05
-1.8537631806605e-05
-4.48241068926884e-05
-1.1026145633852e-05
-2.2716211790585e-05
-2.7273097322792e-05
-2.31742211456272e-05
-1.29142531230967e-05
-3.27847745402682e-05
-3.18978126340087e-06
-3.84049979863784e-05
-2.40190729486016e-05
-8.63893056992258e-06
-8.91701933406647e-06
-1.4759202318801e-05
-2.75222399215777e-05
-2.19613195534486e-05
-1.5305043226632e-05
-2.35504114959711e-05
-1.28465832095852e-05
7.81834488813382e-08
-2.98489165782075e-06
-3.0292385413617e-05
3.08729063691421e-07
-2.75928961610333e-05
-4.58196200659641e-06
-2.71307602620573e-05
-2.54092467684453e-05
-4.0556501990348e-05
-1.32952536568098e-05
-2.4829242193712e-05
4.85415178826825e-06
-2.2836256469846e-06
-3.45795989995895e-05
-2.39371691708606e-05
-1.46466471739278e-05
-1.83041295316008e-05
-2.04188205687635e-05
-1.08213572679228e-05
-2.26855298018576e-05
-9.68788018845028e-06
-2.51191649218109e-05
-2.33601056843835e-05
1.01761676172396e-05
-2.9747525156407e-05
-2.37232785351667e-05
-1.48097800428855e-05
-3.29541798771197e-06
-4.78671920206182e-05
-1.82020157656447e-05
-2.07212099609773e-05
-3.78750949461871e-05
-2.94328890234346e-05
-3.64342312018344e-05
-2.84948242569116e-05
6.0075664195602e-06
-1.50252876833013e-05
-8.0750707393382e-06
-2.71045871870277e-05
-1.81535509657143e-05
-2.19650395175193e-05
-3.33598546175447e-05
-4.72424507372659e-05
-1.81484832670001e-05
-4.0432032838828e-05
-2.35819144581447e-05
-3.71501968200047e-05
-2.50552720696208e-05
-2.8133882888075e-05
-4.06270631068201e-05
-4.37457394311828e-05
-1.53652919786663e-05
-1.42847788739184e-05
-1.26105344551009e-05
-4.63503792743508e-05
-1.71777443888037e-05
-1.69261775061325e-05
-1.97145801169304e-05
-2.20347890237133e-05
-3.07686948783548e-05
-3.52966185498331e-05
-5.1118846565998e-06
-3.05808031784885e-05
-3.62758525313745e-05
-1.8186016673916e-05
-3.64436552782263e-05
-2.71125665052165e-05
-1.95384708325302e-05
6.1855018526296e-06
-2.82081603831734e-05
-1.28463741478843e-05
-2.60712796689777e-05
-4.52158534900922e-05
-6.099871168174e-06
-1.80732247351246e-05
-2.60469436905918e-05
-1.04808115874183e-05
-2.23487387394362e-05
-2.45983301091873e-05
5.05828316242984e-06
-2.49519567172487e-05
-9.08721306097258e-06
-9.20335980463308e-06
-3.20046597597839e-05
-3.8515266978131e-05
-2.31536553388105e-05
6.87581387215399e-06
-1.61576329638284e-05
-2.48829460279762e-05
-1.78345705161456e-05
-2.13448153145496e-05
-1.37771308412445e-05
-2.49938261399383e-05
-1.62225876804735e-05
-2.10910872455035e-05
6.78754894548404e-06
-2.68463285722609e-05
-4.53211254522066e-05
7.41039729918769e-07
-1.97015041405212e-05
-2.2971190557468e-05
-8.82547743022982e-06
-2.54526219265063e-05
-1.74514392325628e-05
-2.81204974360441e-05
-2.98010619177851e-05
-3.56604155560936e-05
-1.49322682225355e-05
-3.15190453581099e-05
-1.33909376256407e-05
-4.16456631172222e-05
-1.83964415086177e-05
-1.30238566696327e-05
-3.7649128523201e-05
-3.19940487853116e-05
-1.90376576474167e-05
-1.6840542515094e-05
-1.96370210437296e-05
-2.24826955038252e-05
-3.40147228447983e-05
-2.80508700083052e-05
-5.45967699760443e-06
-4.38675509640792e-05
-1.52443450280756e-05
-4.93915816866946e-06
-3.19304905974195e-05
-3.27094974976203e-05
-1.99816877180628e-05
-3.68739786600322e-05
-1.50193553251259e-05
-4.43476306243137e-05
-1.54150000897143e-05
-9.71978269954394e-06
-1.15307299226618e-05
-2.04859598960969e-05
-2.12148015615508e-05
-1.13502738171191e-05
-2.46113728662459e-05
-1.3641693089057e-05
-2.65029414780283e-05
-2.35102937075419e-05
-3.00431588045398e-05
-2.49356102387827e-05
-3.42969527474679e-05
-6.3055649440383e-06
-2.07903561299141e-05
-1.64296381485138e-05
-1.18759092143042e-05
-1.16937874215577e-05
-3.01075216769803e-05
-5.54034422938608e-06
-2.15381018685066e-05
-2.80513606216919e-05
-6.36962631785585e-06
-2.11667230022488e-05
-1.32298414344642e-05
-2.07882179943437e-05
-1.9413931711047e-06
-2.70933646483429e-05
-2.01150480153648e-05
-2.37667851772587e-05
-1.57396057704597e-05
-1.57510144172891e-05
-4.42906345207364e-06
-2.22824341726329e-05
7.3665175719059e-07
-1.00944592722729e-05
-2.46424696994642e-05
-8.46934575050218e-06
-5.38330603978758e-06
-2.36604172525191e-05
-2.97015269663283e-05
-8.54104164697683e-06
-4.26384237476644e-05
-2.67974024058184e-05
-2.92814607435073e-06
-1.73610995191032e-05
-1.21157617106044e-05
-2.53735269127969e-05
-2.17024557451766e-05
-2.88728687778018e-05
-6.22659117134211e-06
-1.91628180084065e-05
-2.17346387391374e-05
-4.41548487786847e-06
-2.69651268183302e-05
-1.83550717488119e-05
-2.72709647948315e-05
-3.40794486568145e-05
-2.00184798354828e-05
-3.63268295382031e-05
-3.7897193309404e-05
-4.34461839110139e-05
1.87661670053714e-05
-4.1325348256568e-05
-1.12500140880585e-05
-3.38091265369616e-05
-1.25171543644911e-05
-3.90470755169945e-05
-2.42071983614005e-05
-2.86060942192535e-05
-2.20890031598248e-05
-3.38143365344365e-06
-2.13099859761177e-05
-2.08284066867768e-06
-1.47068032453585e-06
-2.90170493855647e-05
-6.85326172446751e-06
-1.22075051493249e-05
-2.62519765575828e-05
-1.60790984957041e-05
-5.3077426275701e-06
-3.39140109078912e-05
-1.70397436844808e-05
-3.7734880253385e-05
-1.3238474064569e-05
-1.58234633196207e-05
-3.17944137463294e-05
-2.57819527602856e-05
-2.29963039221016e-05
-1.46635995144227e-05
-2.06987161121569e-05
-3.25775346201538e-05
-5.95519151205011e-06
-2.567395315962e-05
-9.82626129000686e-06
9.83212543840143e-06
-1.00275607001093e-05
-1.96504235024963e-05
-1.36320996421005e-05
-3.0435065860887e-05
-1.03998480010043e-05
-3.31783069082913e-06
-1.00176211199795e-05
-2.24904145870587e-05
-1.77085982073881e-05
-2.02049270594577e-05
-1.77932083155797e-05
-2.26090374243364e-06
-1.24975441200222e-05
-3.09009717457688e-05
-3.04405167699909e-05
-2.32876514671394e-05
-8.55581356563051e-06
-9.2376914941295e-06
-1.52263158674182e-05
-2.46671733202534e-05
-3.72904233311096e-05
-3.40696759835209e-05
-1.65787059544973e-05
-1.09171580454552e-05
-2.90971996998946e-05
-3.06800498754054e-05
-8.23566087724252e-06
-1.79150604988056e-05
3.79867020818729e-06
-1.40284842802704e-05
-2.62391652768856e-05
-1.26062453956521e-05
-3.22347433953783e-05
2.01565376205194e-06
-1.77808626419473e-05
-3.45322686024704e-05
-3.53031922695707e-05
-5.14328193239445e-05
-1.71899140277409e-05
-1.02457642398348e-05
-2.27223102094486e-05
-4.12239928637492e-05
-1.15004877639009e-05
-1.71737377330329e-05
-1.05440243412037e-05
-2.59278302377698e-05
-3.20510826078057e-05
-2.45555233782105e-05
-1.70825180480239e-05
-2.91756334651806e-05
-3.38005532579778e-05
-1.32229417526977e-05
-7.92065934020842e-06
-2.09292630746746e-05
-2.64092760877094e-05
-1.54024702779612e-05
3.00184074063511e-06
-1.037606740623e-05
-3.8109454375516e-05
-3.42428350177675e-06
-3.06963299633305e-05
-3.0525787945825e-05
-8.20166055755099e-06
-1.61883343233532e-05
-4.43716180775918e-05
-2.33914123425632e-05
-3.60273587744263e-05
-1.7313337495577e-05
-1.57892023010398e-05
-3.09811466641267e-05
-1.62306176017526e-05
-1.10167561263944e-05
1.71057827022772e-05
-1.19024346071416e-05
-2.52223814218615e-05
-2.65453940092818e-05
-2.43325269582062e-05
-2.09757850147249e-05
-1.43509962655121e-05
-2.38616125495575e-05
-8.32145386811249e-06
-1.95716095414023e-05
-2.03091836482309e-05
-1.00725618267655e-05
-2.11463287464413e-05
-1.86822987512389e-05
-2.12696811774651e-05
4.70722506902614e-06
-2.9029448451351e-05
-2.74455284026131e-05
-1.70021401574938e-05
7.37181649388307e-06
-4.40628638447662e-05
-3.29255036636371e-05
-1.87633497496734e-05
-2.11187649144585e-05
-1.01542546479821e-05
-1.85688406125649e-05
-1.09315743910772e-05
-1.05215248676347e-05
-2.81317747459842e-05
-5.52196276335522e-05
-1.38507053120779e-05
-9.21346521291806e-06
-3.24170747312367e-05
-1.44832582149656e-05
-1.23382041451535e-05
-2.29586367589127e-05
-3.87963282401218e-05
-2.65891742775546e-05
-1.33001735898096e-05
-9.34917330068706e-06
-2.51224026947042e-05
-1.3801508405994e-06
-1.73523102618568e-05
-3.94050417329388e-05
-3.14929200534216e-05
-1.77766876377029e-05
-5.83320729742661e-05
-4.31368969029829e-05
-2.64737224030977e-05
-6.24177435768406e-06
-3.07344735653109e-05
-3.23455223122894e-05
-7.96724206821792e-06
-1.92991878894198e-05
-1.32302963475119e-05
-2.03972990636967e-05
-2.97081846745503e-05
-1.73867734027457e-05
-2.34218975296027e-05
-2.80009527366929e-05
-2.81765651163636e-05
-2.15544735955709e-05
-3.14928407193293e-05
-9.97685953991554e-06
-1.38427009643926e-05
-1.84148167633159e-05
-2.9635801438586e-05
-3.99817386311286e-05
-1.51563518375109e-05
-1.48381771569526e-05
-2.89651681107063e-05
-2.3026143016915e-05
-2.87519586614589e-05
6.62514001391074e-06
-1.40943672645117e-05
-3.37228016684179e-05
-2.31937363985281e-05
-2.15072647657596e-05
-1.28339172132148e-05
-1.88543005643997e-05
-8.74744249306896e-06
2.13433263681415e-06
-4.2324060304952e-05
-4.31518488769121e-05
-5.58139633837328e-06
-1.54682198002601e-05
-1.08873969299611e-05
-2.14362153485072e-05
-3.01821672107853e-05
-1.46634411963658e-05
-2.64154204585976e-05
-1.77051032318929e-05
-2.5301440575436e-05
-1.78751368072465e-05
-1.90739285866626e-05
-1.89238604503963e-05
-5.01838462337338e-05
-2.75524168844665e-05
-2.66788926173769e-05
-1.35512633463583e-05
-1.27020232774639e-06
-1.68387666460785e-05
-2.78898704563485e-05
-1.39690364294033e-05
-5.56920739648279e-06
-2.55066028089939e-05
-1.54343040514556e-05
-2.8482141973425e-05
-1.88341801092235e-05
-2.67343747124468e-05
-1.23674652283856e-05
-1.69031313946464e-05
-2.36110984816623e-05
-1.20253827209236e-05
4.86762923559092e-06
-2.09688809619349e-05
-2.35439189582598e-05
-1.53765143466615e-05
-2.99634227357303e-05
-3.37682875332413e-05
-2.0472673580323e-05
-1.19598440687938e-05
-2.2933061667905e-05
-1.52744476851436e-05
-2.02604555800384e-05
-2.46147918298224e-05
-2.02683821831591e-05
-3.06539670606824e-05
-2.11374872385308e-05
-1.18587058514846e-05
1.10391660372036e-05
-1.93081909707856e-05
-1.21315697738085e-05
-2.24398752472558e-05
-3.67191693057876e-05
-2.65621816824619e-05
-2.74007233193724e-05
-3.01556129943605e-05
-3.25489410538652e-05
-1.44296254660261e-05
3.96032848818091e-07
1.85747693165669e-06
-1.320770325567e-05
-2.92396898699344e-05
-4.06439021690035e-05
-3.25506282098582e-05
