# Supplementary material for: Research on computational propagation and identification of mine microseismic signals based on deep learning
Source: PLoS One. 2025 Oct 22;20(10):e0334641. doi: 10.1371/journal.pone.0334641 (PMC12543183; doi:10.1371/journal.pone.0334641)
Supplement: S1 Data — (ZIP) [file pone.0334641.s001.zip › 000100500001026.xlsx_0.txt_24.txt.txt]

8.79468554480309e-06
-1.72006709584773e-05
-1.95040568156426e-05
-4.20023244819616e-05
-6.36611512954609e-06
1.39779704447013e-05
-2.32388669028361e-05
-8.7595963715829e-06
-1.62576815761665e-05
-1.74597124569617e-05
-2.30702256666601e-05
-1.67423674167348e-05
-2.2380706306041e-05
-1.20211116527229e-05
-2.43288414490251e-05
-3.1462228676478e-05
-2.25231944235698e-05
-3.01621925623369e-05
-3.70012914807725e-05
-1.22202282385178e-05
-1.73127725295156e-05
-4.10297988169882e-05
-1.09098921002528e-05
-2.30986251875002e-05
-1.8596054155038e-05
-3.88229981239017e-05
-3.00461271822054e-05
-7.8250624487283e-06
-2.93749719688163e-05
-1.64378441902887e-05
-1.87332795033676e-05
3.56851979562945e-06
-9.03117573611523e-06
-1.75588665691174e-05
-4.30408444929671e-06
-3.53715855879932e-05
-1.34770788925862e-05
-4.51862797966406e-05
-5.44152086606762e-06
-5.07981886504619e-07
-1.79272682801133e-05
-3.95989113729942e-05
-4.8138341046987e-06
-3.37154159921918e-05
-2.90906627039544e-05
4.53243229737031e-07
-1.35763924193732e-05
-2.25526555138712e-05
-1.40551034933097e-05
-2.83320479310927e-05
-2.71964996825524e-05
-2.99356444834579e-05
-6.45912482590417e-06
-2.066808946418e-05
-2.08805915532454e-05
-2.26400768203833e-06
-3.17315498342284e-05
-3.89411618384041e-05
-3.17497181829827e-05
-4.33817367490796e-05
-1.67797755701892e-05
-3.7855067707057e-05
-1.11559343336045e-05
-1.34495919326151e-05
-1.74594677689567e-05
-1.21113053025266e-05
-2.58613692952082e-06
-1.19204696527441e-05
-2.19667618886141e-05
-3.91331046526109e-05
-2.77048967217839e-05
-3.33107980377399e-05
-2.77600320203662e-05
-7.11879363942224e-06
-2.09273823570458e-05
-1.74176129036687e-05
-9.58348247165873e-07
-2.65273858980255e-05
-1.86817374218735e-05
-1.64916296140043e-05
-2.87586843172543e-05
-2.45864448935274e-05
-4.02304643970791e-05
-4.3081267510595e-05
-1.74851278629005e-05
-2.76744243801728e-05
-1.9774625843429e-05
-2.55730777984602e-05
-1.27921155086766e-05
-2.98053588602591e-05
-3.52214577199589e-05
-1.90550708003904e-05
-2.18294950940483e-05
-3.23255641185698e-05
-3.54009946865582e-05
-1.01013451373568e-05
9.5032249726171e-07
-1.84168579369378e-05
-3.80462821006904e-05
-3.3926065137817e-05
-3.56203169639806e-05
-9.73606949359716e-06
-1.79874064125097e-05
-1.38266251634083e-05
-7.2514556448664e-07
-2.57839726009769e-05
-2.20538436238333e-05
-2.6162330087716e-05
-3.80698523606291e-05
-2.98736177772582e-05
-4.64812882598697e-05
-3.60663995253986e-05
-1.13148832834851e-05
-2.77258736144484e-05
-1.59896160257467e-05
-2.25378970792812e-05
-1.43435348043327e-05
-1.08797010558097e-05
-3.90826205936288e-05
-9.2740796025577e-06
-1.83405671191127e-05
-1.23499966831048e-05
-3.95971518542005e-05
-1.41233222367958e-05
-9.58914864893658e-06
-4.0483407904958e-05
-3.12815414441865e-05
-3.54656093738338e-05
-2.01609653323975e-05
-2.56323408380912e-05
-2.48751192531918e-05
-1.87717540383778e-05
-3.0635361102985e-05
-2.00990513098158e-05
-1.58339656293488e-05
-1.65158266961055e-05
-4.22375367291993e-05
3.00336057994752e-06
-1.74074867360669e-05
-3.03016723403957e-05
-9.40761331352021e-07
-2.20372752752292e-05
-1.37318738733111e-05
-2.55399315688107e-05
-3.29582703225135e-05
-2.75360923742178e-05
-1.89744766989214e-05
-3.08299918744782e-05
-1.34434444270657e-05
-1.37183112207854e-05
-1.52083181559776e-05
-9.50505166905377e-06
-2.02243047014963e-05
-3.1119748477409e-05
-2.02606349046284e-05
-2.5079957234344e-05
-2.17185743036335e-05
-3.67129688543712e-05
-4.31688720165612e-05
-1.12988871544123e-05
-1.40291680437985e-05
-2.87521632184954e-05
4.66696020849687e-06
-1.31101226218417e-05
1.83358102643795e-06
-1.59072833093307e-05
-4.06738068397113e-06
-2.00209771406678e-05
-1.7729840669296e-06
-2.3094757452509e-05
-2.41404249681334e-05
-5.20043885968495e-06
-2.30238226396835e-05
-1.16365065412453e-05
-2.78796958464703e-05
-1.72268689243768e-06
-2.06473039709735e-05
-3.60820392881656e-05
-1.29127431784927e-05
-4.275671515048e-05
5.01966836681387e-06
-3.88874395656409e-05
-4.1170474386029e-05
-9.38753986245632e-06
-2.40953024044573e-05
-3.71607611211788e-06
-3.43735671953426e-05
-4.78520439472853e-05
7.13670957801042e-08
-1.71346700600293e-05
-2.2638193163522e-05
-3.64952118649193e-05
-2.73213261379411e-05
-7.66502334990418e-06
-1.93113190100027e-05
-1.0297203771765e-05
-2.90164970695265e-05
-1.38260990966883e-05
-2.24143743807438e-05
-1.0462961047345e-05
-4.11438764858637e-05
-1.12667174453596e-06
-1.65496978772528e-05
-3.30816980488985e-05
-1.40467209676441e-05
-2.20508225927411e-05
-2.01821982038762e-05
-5.34829369649118e-06
-2.602249681036e-05
-1.52376388612081e-05
-1.95302336897361e-05
-1.88418014638104e-05
-3.09188141091893e-05
3.59329848805563e-06
-7.73230349208491e-06
-1.39194802876932e-05
-1.29657990964717e-05
-3.24601145904117e-05
-2.81782365097507e-05
-1.29390960692948e-05
-3.42351694710584e-05
-2.24546176120441e-05
-2.55028662111194e-06
-9.06412582309498e-06
-3.7832424946974e-06
-3.67882158262529e-06
-9.93339145547604e-06
-1.02720248550505e-05
-2.89153341446243e-06
-5.31297997729058e-06
-4.3609669920667e-05
1.05932725963919e-05
-2.53551617538824e-05
3.30303431862209e-06
-1.89205288886264e-05
-1.17731279322613e-05
-1.51134562768546e-05
-3.97658761562776e-06
-9.22781017406911e-06
-2.22272427845565e-05
-1.84289205445407e-05
-2.16811919614973e-05
-1.20065750032352e-05
-8.62253156761584e-06
-2.29248158393277e-05
-1.37621209036457e-08
-9.78901783223571e-06
-2.91957873975026e-05
-7.97154140846408e-06
-3.64654128114709e-05
-1.7211785980872e-05
-2.43583392099984e-05
-4.63481142586018e-06
-1.43296261152755e-05
-3.00500840499539e-05
-2.99815212239751e-05
-2.25962012715426e-05
-1.37270280908618e-05
-1.35102461485031e-05
-5.26198436864192e-06
-1.5446373525687e-05
-1.39262909952074e-05
-2.2426987673619e-05
-9.04395311272883e-06
-1.59754995016878e-05
-1.28477258634592e-05
-3.04175292403144e-05
-2.29306954069668e-05
-4.75784178142798e-06
-2.76187153728869e-05
-3.71431707234444e-06
-2.26750339514426e-05
-2.72449037993031e-05
-9.22690346908883e-06
-2.10781617610229e-05
1.58809056306711e-06
-3.38698078379709e-05
-3.75303678197173e-05
-3.03597000819131e-05
-1.5240626666069e-05
-3.09746489703133e-05
-1.95086855063743e-05
-2.20210063460372e-05
-5.42798410373101e-05
-1.53166624740555e-05
-7.60412781123291e-06
-3.76219025238617e-05
-1.77636362485231e-05
-1.66451363522519e-05
-2.62639591018547e-05
-3.65078546137176e-05
-2.9171431363178e-05
-1.87323023249466e-05
-1.89301602585953e-05
-2.2003054377272e-05
-2.75406887081938e-05
-1.34967038844615e-05
-2.54600407082943e-05
-1.16136264869568e-05
-1.88622857418089e-05
-2.39164789815354e-05
-2.29482226347744e-05
-1.91008284772745e-05
-2.42971415760245e-05
-2.78975825629942e-05
-1.57819136677309e-05
-1.01520071567014e-05
-1.52276555656964e-05
-1.15807925086251e-05
-3.46503677148458e-05
-4.55425987333882e-05
-1.02861505045162e-05
-8.50592950975817e-06
-2.21451279650738e-05
-1.73766536311135e-05
-1.86128739423055e-05
-2.26803246570892e-05
-8.89033030987077e-06
-1.40639301207858e-05
-1.76127792600531e-05
-1.68449147161575e-06
-1.91463515914974e-05
-2.22951862326629e-05
-2.81522334746355e-05
-2.06338732335278e-05
-2.8438339557626e-05
-2.35874863239518e-05
-1.91667178150638e-05
-2.16531135731986e-05
-3.16359065257925e-05
-3.95065552087263e-05
-3.40283128451333e-05
-3.04218354657095e-05
-1.50436054911714e-05
-3.45695517876839e-05
-3.84903306180721e-05
-1.61930394738269e-05
-2.06436188334148e-05
-2.7162670357738e-05
-1.27113835161123e-05
-8.20504357970849e-07
-4.22770240493349e-05
-2.60284797693025e-05
-2.16424151883944e-05
-1.2017056087926e-05
-2.41642413806188e-05
-2.99580300865464e-06
-2.88754425515888e-05
-7.10663763719499e-06
-2.31506214675568e-06
-3.93419237932796e-05
-3.14538955695e-05
-3.87301524528467e-05
-1.42222298016689e-05
-1.06765242057759e-05
-4.26890700979694e-05
-1.91285002253485e-05
-3.20035032863538e-05
-2.37759030095876e-05
-1.27245502800498e-05
-2.51501436794929e-05
-2.56982311720887e-05
-2.50837138903765e-05
-3.54282010006615e-05
-4.20151234138923e-05
-8.18005407495948e-06
-8.53251147968009e-06
-3.91985593173273e-05
-1.22265827384045e-05
-2.77262202697733e-05
-3.49672585622508e-05
-3.85926845735554e-05
-1.59312081234901e-05
2.83264875610405e-06
-5.92603886518438e-08
-2.81292807710325e-05
-2.94656233819444e-05
-3.56779468976577e-05
-1.24147481378719e-05
-3.0565104840857e-05
-2.19654707663003e-05
-2.52721494173434e-05
-6.22866385726702e-06
-1.36379716791563e-05
-1.70081293125688e-05
-3.06133446445918e-05
-7.42571361473982e-06
-1.95515261839998e-05
1.23881852651221e-06
-2.00297982304914e-05
-1.24746197072439e-05
-2.35872465782176e-05
4.39910973560308e-06
-1.88132754663768e-05
-1.7078364751995e-05
5.47332729409896e-07
-8.1745602376702e-06
-2.83973143515943e-05
-2.73389842487836e-05
-2.21481855234552e-05
-2.20965606663222e-05
-8.6535336177826e-06
-8.20027843222947e-06
-3.3220840851568e-05
-1.92041721854773e-05
-3.63465327482868e-05
-1.50908709040803e-05
5.27162340053025e-07
-2.99715459402277e-05
-2.23651782047375e-05
-5.68913102989905e-06
-2.48397799863437e-05
-1.22616671748806e-05
-1.62059513139418e-05
-1.92498340480863e-06
-3.7097032921106e-05
-1.4669158160855e-05
-3.69725965710853e-05
-2.48497370848261e-05
-4.48289726557571e-06
-4.46021391799085e-06
-3.1815734515651e-05
-2.51741774855984e-05
-3.53870684038339e-05
-2.35131491171959e-05
-3.03817722855857e-05
-2.23581518018574e-05
-2.38683594997328e-05
-2.43403132738742e-05
-4.68626978006209e-05
-2.81167483677147e-05
-3.50712038774146e-05
-2.39413848082406e-05
2.02674309560194e-06
-1.43870839675162e-05
-1.33477127288275e-05
-2.0293101960443e-05
-2.81456919480704e-05
-2.08348537488125e-05
6.70244343177917e-06
-2.24961472587891e-05
-1.2666236134048e-05
-1.22770370591799e-05
-2.60525178939465e-05
-3.04155379894045e-05
6.72762455791556e-06
-1.88967900928044e-05
-1.56391332649076e-05
-2.9927303257943e-05
-2.95991504923827e-05
-1.67770837756911e-05
-1.22297353626752e-05
-2.96229363367107e-05
-2.78166934896683e-05
-5.91398661629916e-06
-3.76700516660031e-05
-3.2597451148789e-05
-1.91749751201328e-05
-1.27178583261272e-05
-2.15232247004037e-05
-3.73232953338364e-05
-2.4192457085545e-05
-1.49892403529269e-05
-1.46986083311626e-05
-1.62211883250197e-05
-3.14036041215026e-05
-1.34147005977845e-05
-3.30741272597726e-05
-3.65681897508535e-05
-6.32335916680099e-07
-1.91950897116476e-05
-3.98342368952847e-05
-3.06567991754532e-05
-2.05827894701679e-05
-1.94771566899771e-05
-7.25544709964565e-06
-1.48714133959457e-05
-3.24578457132157e-05
-2.6618975075187e-05
-2.50360697312069e-05
-6.42245512588931e-06
-1.08456349451898e-05
-2.51244609220003e-05
-1.02866996013529e-05
-2.56580695323372e-05
-3.24253467924946e-05
-2.43095290392344e-05
-2.75370348547029e-05
-3.06023808795316e-05
-1.85908726716314e-05
-2.77064919541913e-05
-1.25688464154858e-05
2.30139288570013e-05
-2.45086197902204e-05
-2.12552824497476e-05
-2.47846366125866e-05
-4.46806894485241e-05
-3.20300025000274e-05
-1.18802249878633e-05
-2.31140133441477e-05
2.16762041100673e-06
-4.06991434392998e-05
-4.78401024462895e-06
-3.0363598241746e-05
-3.94033205696207e-05
-1.02822791557551e-05
1.89759080777516e-06
-8.80338109374988e-06
-3.47501077063408e-06
-2.0876168480616e-05
-7.62868463728539e-06
-4.000925269247e-05
-2.91126359072736e-05
-1.37695959407131e-05
-2.69364082033716e-05
-3.31974166537034e-05
-1.54406480137916e-05
-6.03979342799852e-06
4.4910417785621e-06
-1.32997071917603e-05
2.97284813008713e-06
-1.06599246941685e-05
-4.08835738531279e-06
-3.09533375714901e-05
-2.56181727500366e-05
-1.83796769676997e-05
-6.88624721007844e-06
-7.92842296338869e-06
-2.68082900566538e-05
-3.12317782687565e-05
-3.23395670503055e-05
-2.06000608513257e-05
-2.61030616857286e-05
-3.91942034458278e-05
-1.47579098496362e-05
-1.10658692090606e-05
-3.61984360577607e-05
-1.65453242888908e-05
-3.53220515852202e-05
-1.61025969094537e-05
-3.06658148343899e-05
-1.77774494257625e-05
4.32895122590912e-06
-2.0793753201385e-05
-3.99764209760373e-05
-2.99340861353284e-05
-4.80819173954062e-05
-1.22996654514662e-05
-1.81536507295072e-05
-5.19596570206829e-06
-1.95755079686653e-05
-1.4580616131545e-05
-3.86755781814817e-05
-2.85682837607532e-05
-7.18378226454497e-06
-7.04012659482933e-06
-1.15867244255425e-05
-6.16343332483766e-06
-1.48436736244575e-05
-5.89374393022978e-06
3.72025425882271e-07
-1.91880350251053e-05
-2.37904483453316e-05
-4.23625589451403e-06
-1.11620383436486e-05
-2.23900611259113e-05
-1.45740683769948e-05
-2.33557455351635e-05
-9.3589646830368e-06
-3.34564538174713e-05
-3.09677876532675e-05
-3.28783651464006e-05
-2.66841437001306e-05
-7.20836520481053e-06
-2.01960351734199e-05
-4.35835741178182e-05
-1.88092353711686e-06
-1.45271513392778e-05
-1.06891621666987e-05
-3.69707513071899e-05
-4.59788233926009e-05
-3.1157155773998e-05
-2.61591406736932e-05
2.91999741863487e-06
-1.99734002084696e-05
-2.63651438444568e-05
-2.1359457095454e-05
-1.67062680104439e-05
-9.81913784248448e-06
-1.02314356004738e-05
-1.9295571289349e-05
-1.59961852347826e-05
-1.16378876559108e-05
-2.09439203802529e-05
-2.8422733143895e-05
-8.04271118967501e-06
-3.09461934695976e-05
-1.49412297314098e-05
-3.35952277556207e-05
-9.80134641058398e-06
-1.63787575750814e-05
-3.42982179306014e-05
-4.36329243391232e-05
-1.9547542878837e-05
-6.32021902690495e-06
-2.47031773522458e-05
-2.20718517124851e-05
-2.89196340307413e-05
-7.53401778974943e-06
-2.57533628304723e-07
-7.04696735760693e-06
-1.315414218096e-05
-1.57076919265552e-05
-2.29689681464699e-05
-1.3584916690069e-05
-4.643191388609e-05
-3.91324606757462e-05
-9.70913991800012e-06
-3.41732878292739e-05
-4.29826719121753e-06
-4.69510167262901e-06
-2.17257503154327e-05
-1.64826804739379e-05
-2.74450203194713e-05
-2.03041484458578e-05
-9.55853176110215e-06
-1.6543253668477e-05
5.87707303839232e-06
1.33666113847336e-05
-1.63964359783576e-05
-1.84139132102681e-05
-9.09928665863695e-06
-4.34460212652597e-05
-1.99650192660624e-05
-5.56974548668301e-06
-7.13106901307368e-06
-4.05035919084811e-05
-4.60158371931303e-05
-2.20448321867161e-05
-2.32681150243689e-05
-3.0157882045515e-05
-2.21158889295439e-05
-3.01471029468641e-05
-1.97178087731257e-05
-1.1726066112043e-05
-2.01273334015956e-05
-3.21452565772465e-05
-2.45444734799931e-05
-2.57418399915229e-05
-1.73473881966096e-05
-2.68627667572143e-05
-1.39146449019818e-05
-1.12213827116599e-05
-2.14535318825839e-05
-9.54943260933773e-06
-8.19852324897877e-06
1.13447056989645e-05
-1.66592487713007e-07
-4.51122257371561e-05
-3.40599748076393e-05
-5.90224101060468e-06
-1.98177165545605e-05
-4.3618270807704e-05
-1.68469265710149e-05
-4.72771220705565e-05
-1.49980948664724e-05
-7.88419458962121e-06
8.24103283863972e-06
-3.18288144540498e-05
-4.20178659055282e-06
-1.14420721783131e-05
-3.75331639981714e-05
-2.7815591116436e-05
-1.15814714968551e-05
-2.17120884446033e-05
-2.47062076178103e-05
-1.93965932045005e-05
-2.97123004648537e-05
7.30665367278471e-06
-2.77420387662076e-05
-3.40462804361706e-05
-1.19201780143299e-05
-1.53333853880479e-05
-2.25188488133969e-05
-2.77851968836549e-05
-1.86806454418456e-05
-1.34107587261459e-05
-1.55231833049661e-05
-1.99537294934615e-05
-2.1352327609257e-05
-3.39690707604093e-05
6.41750694540492e-07
-2.67574332118689e-05
-2.63568674742644e-05
-2.97126949565537e-05
-1.9878484768328e-05
-3.73858370160601e-05
-1.09224084259048e-05
-4.20290590865387e-06
1.5654108929528e-05
3.3143506102114e-07
-1.13304649736791e-05
-3.19099473818212e-05
-9.87066653126916e-06
-2.06357965327376e-05
-2.04126260903752e-05
-1.44054549014165e-06
-2.20167123095086e-05
-2.02660303486775e-05
-2.14371483920531e-05
-9.99428583323546e-06
-3.92210798967351e-05
-2.7409108244066e-05
-1.86524981036276e-06
-2.00587349988695e-05
-2.33311693192957e-05
-1.7621802850728e-05
-2.47884143917658e-05
-1.30929569253923e-05
-6.25070534820855e-06
-2.98004358025566e-05
2.02475566820136e-05
-1.92978410803965e-05
-1.84277588708837e-05
-6.22827618318236e-06
1.35914388944393e-06
1.80497038262231e-05
-2.32252034169574e-05
-1.93902134066857e-05
-2.18483930135462e-05
-1.45844559984926e-05
-1.79798136882994e-05
-2.04327405653664e-05
-3.24114928181791e-05
-2.25832222223873e-05
-1.41158958283739e-05
-1.11692832476206e-05
-1.61933118436088e-05
-2.64021694165552e-05
-1.68699379783392e-05
-2.13664120675144e-05
-2.1719660572917e-05
-5.13974099266549e-05
-4.12356005956703e-05
-2.6576080605554e-05
-3.33655869387957e-06
-2.58709424261286e-05
-5.02552919332925e-06
-4.92109006391305e-05
-1.79917244231226e-06
-2.42782853126607e-05
-5.10321765532726e-06
2.62115874473209e-06
-1.97784313191777e-05
-1.65586555564173e-05
-1.39011515890596e-05
-2.57651301175223e-05
-7.36660028389935e-06
-2.2388554182887e-05
-2.64179951275425e-05
-2.48935434887416e-05
-2.13987420036649e-05
-2.78899964165904e-05
-2.15288548481408e-05
-1.49203983333133e-05
-1.30911393884782e-05
-1.69179193657877e-05
-1.4502954221291e-05
-4.11373671963384e-05
-2.09471451550331e-05
-1.18523021981298e-05
-4.64628683599661e-06
-3.35235634617173e-05
-2.54132792711473e-05
-1.55243432534306e-05
-1.0814816995473e-05
-3.07142573841391e-05
-2.52539581507387e-05
-2.0985352059032e-05
-4.72729445320093e-05
-3.7334476306391e-05
2.309153158113e-06
-1.67582723566517e-05
-1.35327980542552e-05
-3.68750227105748e-05
-5.05353460611839e-05
-5.01394562493407e-05
-2.28524507450849e-05
-3.36744672954005e-05
-3.26376497596192e-05
-3.14915677424497e-06
-2.76402656365363e-05
-2.27085273297576e-05
-2.91163715807676e-05
-1.26878339547604e-05
-2.20160858028642e-05
-2.1629597060346e-05
-2.47838149236401e-05
-1.11011594784159e-05
5.9513214606882e-06
-3.34654578104382e-05
-2.73510324630783e-05
-2.62829238673746e-05
-1.64823708672899e-05
-1.81030309362737e-05
-4.9552824213867e-06
-2.05522428098661e-05
-1.82072246464838e-05
-2.4247573419548e-05
-3.14527988006401e-05
-1.58415966899324e-05
-4.42741858046871e-05
-1.90799102951627e-05
-1.83079619525008e-06
-2.35452447371331e-05
-2.86981856805403e-05
-2.53934940661098e-05
-3.68382843121129e-05
-2.40307898353992e-05
-1.81006047312535e-05
-1.93065442616238e-05
-2.00856884745803e-05
-1.16314265274654e-05
-1.15297872354301e-05
-3.02806041024398e-05
-2.91190669491112e-05
4.92054407756628e-07
-3.10878883634153e-05
-1.8353531071856e-05
-1.68253049577272e-05
-1.3106854580211e-05
-4.40377216220846e-05
-4.00758528281908e-05
-1.65583607408e-05
-1.97439834207651e-05
-2.76269867925496e-05
-3.99439578466179e-05
-2.16341983768914e-05
-1.97808911246151e-05
-3.74356931826473e-05
-2.74465044837082e-05
-9.35244003131119e-06
-1.37015212806117e-05
-1.16264448795991e-05
-2.53106496648221e-05
-2.69388769947631e-05
-1.78353197843175e-05
-1.90104160564618e-05
-1.02526435580627e-05
-1.89445216087256e-05
-2.02489853787637e-05
-7.18960534789324e-06
-3.57624517963858e-05
-2.5880562988795e-05
-1.13277790241404e-06
-4.38299456332146e-05
-3.24937522689476e-05
-1.44377148856015e-05
-8.95811380926423e-06
-2.05698626943101e-05
-3.88023037526179e-05
-8.88561151993918e-06
-1.57234822039906e-06
-3.84918396882691e-05
-2.1120879843659e-05
-3.67186643464265e-05
-1.87300794060181e-05
-1.80630779509738e-05
-2.84476485653053e-05
-1.60680257446329e-05
4.51669085486522e-06
-1.57226202529355e-05
-3.56410519998604e-05
-1.69110576922903e-05
-1.61115111059034e-05
-1.60486387672874e-05
1.29270574914207e-05
-2.05558272855536e-05
-1.90556379591706e-05
-1.41011027060187e-05
-2.37814947846e-05
-3.88746513841913e-05
-3.68563633124299e-06
-1.38511155193058e-05
-1.14440023737852e-05
-2.47989221523098e-05
-2.10208180761005e-05
-3.96826619035628e-06
-2.30130446350857e-05
-1.528610862035e-05
-1.21845457563593e-05
-3.5578325829588e-05
-3.02322871098258e-05
-3.57850608134217e-05
-2.56596311124354e-05
-1.17684253943477e-05
-1.02512002531154e-05
-5.82867956571861e-06
-1.83131993344443e-05
-8.52936727049919e-06
-2.60236410629363e-05
-2.17162648505574e-05
-5.50422570347865e-06
-1.06325109992954e-05
-3.7063633413415e-05
-2.33139218982506e-05
-1.37206340007849e-05
-3.06316592119181e-05
-3.68102236391969e-05
-6.00221913078625e-06
-2.94942866470702e-05
2.33525021872145e-07
-2.64312174947499e-05
-1.39848311324442e-05
-1.53636615944702e-05
-1.92316498997091e-05
-3.22063472893786e-05
-1.53900686757393e-05
-7.72079268622917e-06
-2.68569961215233e-05
-2.64178971496246e-05
-2.33368448021018e-05
-1.63501054849599e-05
-2.3728926206453e-05
-3.51611729774729e-05
-5.30000159511623e-06
-2.27652918391441e-05
-1.9505616724228e-05
-3.2835777100715e-05
-2.48541978430556e-05
-1.79971185745353e-05
4.76278805200091e-06
-4.37139851566534e-05
-1.93706301637629e-05
-4.54390921077651e-05
-1.97724321273722e-05
-1.28831512961393e-05
-3.29462512876195e-05
-3.46905021318997e-05
-1.86919977564598e-05
-4.47444999205442e-05
-1.12853751904423e-05
-3.88292755160451e-05
-2.25590176626852e-05
-2.73660118621907e-07
-3.21610020577385e-05
7.59737426723626e-06
-1.85868328235013e-05
-2.12023623180739e-05
-1.30670231072324e-05
-2.57137396929137e-05
-2.52923791625831e-05
-3.08043286945388e-05
-1.47947516196795e-05
-2.1081951029065e-05
-8.72492142698927e-06
-3.3437978619495e-05
-4.53806049563626e-05
-1.53876517673064e-05
-4.25776418609592e-06
-1.60282606832975e-05
-3.37507755693064e-05
-9.11114928219786e-06
-1.61081602649502e-05
-2.7808476003509e-05
-1.54101794628371e-05
-2.14634397851701e-05
-3.24552542284739e-05
-2.40687901469981e-05
-2.63267785852786e-05
-2.24611165186699e-05
-9.97684406416109e-06
-2.39076528155445e-05
-1.17313185783668e-05
-3.30959672342244e-05
-3.58477436037119e-05
-3.03558161775739e-05
-1.99501748667043e-05
-7.14828864504742e-07
-1.26543332259474e-05
-2.53283851708857e-05
-3.5462311787394e-05
-9.63698812312536e-06
-3.14317015623329e-05
1.61363685406943e-06
-2.13053220871742e-05
-2.73906350892168e-07
-1.43596766273062e-05
-1.28821564914274e-05
-4.06806908173675e-05
-3.46639627840971e-05
-2.51362959816525e-05
-3.64889088238094e-05
-2.91398644752479e-05
-4.70899880863422e-05
-1.69884512985828e-05
-2.8879484611373e-05
-2.61778781338436e-05
-2.25853427020484e-05
-8.29647657344088e-06
-4.41587505556588e-06
-3.81929229709824e-05
-4.57677996315083e-06
-4.26101264495092e-05
-1.54123770762225e-05
-2.54109631656188e-05
-2.57888636093974e-05
-2.0566994381742e-05
-1.31066010217171e-05
-1.45625054885553e-05
-2.55731245065597e-05
-2.9034415274353e-05
-3.70802547046188e-05
-1.35824694576395e-05
-1.89810178991431e-05
-1.74079153564245e-05
-1.67727724552335e-05
-2.51779114417309e-05
-1.76164471222886e-05
-2.12922754470093e-05
-1.92658998758326e-05
-2.18345095973116e-05
-2.92930086562685e-05
-7.0503447574848e-06
-6.51763902557524e-06
-2.51170992278284e-05
-2.21785120633656e-05
3.44370691286175e-06
-3.7002418059125e-05
-1.75110152857872e-05
-2.02028192079017e-05
-2.67637451659543e-05
-1.8121264426489e-05
-2.22807693446339e-05
-2.02316756228934e-05
-2.98828147744288e-06
-1.80461421497231e-05
-3.1031910941022e-05
-2.0540430628348e-05
-2.23637416015102e-05
-2.24191719691863e-05
-3.82246919670771e-05
-2.0486846343365e-05
-1.73360726272466e-05
-2.31728904678311e-05
-1.85196240958689e-05
3.09221846594768e-06
-1.28112440903878e-05
-1.88141988740142e-05
-2.68831165429255e-05
-1.07083067145134e-06
-2.97819243127421e-05
-2.21376879027721e-05
-1.69136375663899e-05
-1.60859356443255e-05
-3.28358934604567e-05
-7.95430926677984e-06
-1.45723602304147e-05
-1.17137680322912e-05
-1.98426047554325e-05
-2.48346960829505e-05
-6.35068293024075e-07
-1.86674558740507e-05
-3.46940047838228e-05
-2.30592781725395e-05
-2.19663385440555e-05
-3.55499880632918e-05
-3.77033115600625e-06
-9.75421224618392e-06
-4.38910449933846e-05
-1.55520625758365e-05
-1.65427306071789e-05
-2.91209175488626e-05
-2.15875300776584e-05
-2.56763075067215e-05
-2.49277322917161e-05
-2.17665364193188e-05
-7.49975757757299e-06
-9.70788280587048e-06
-3.0470708690387e-05
-7.34185034779976e-06
-1.41741584147002e-05
-2.07656149635149e-05
-3.87029478945832e-05
-3.27564599103212e-05
-2.35122522892687e-05
-2.84980127417767e-05
-3.01384956146376e-05
-2.53994875369848e-05
-2.74376973240675e-05
4.24629694581112e-06
-2.38468338079451e-05
-2.51097949531316e-05
8.71556751995063e-07
-6.50845438393098e-06
-1.88793343159725e-05
-1.6746092129063e-05
-2.22109719640938e-05
-2.13211477069843e-06
-1.66054191616231e-05
-4.27403346428947e-06
-1.77532776823653e-05
-1.85201780223668e-05
-1.80449961550483e-05
-2.32589952849213e-05
-1.54417907188349e-05
-2.36584135748982e-05
-1.89277469703084e-05
-2.9900195142832e-05
-1.3511403932897e-05
-2.48211013292777e-05
-1.20399860698576e-05
-3.17506555789213e-05
-2.16880597399834e-05
-1.46184932388105e-05
-1.8129672574008e-05
-5.91471579381917e-06
-2.68833268767021e-05
5.19607429978357e-06
-2.90009912913127e-05
-1.57386642503719e-05
-3.9907995396096e-06
-2.68741642074703e-05
-2.63986403633284e-06
-4.20932593750506e-06
-2.36909524455777e-05
3.52630977435324e-07
-2.30757624574509e-05
-2.14026118871955e-05
-2.77811048772678e-05
1.29899092546133e-05
-2.06847346344011e-05
-2.06178869773357e-05
-2.39009786567665e-05
-9.14170920867419e-06
-1.22843133672558e-05
-2.51552194521506e-05
-1.42614975429105e-05
-6.22342916473109e-06
-1.56697939225401e-05
-1.82001149514015e-05
-4.06492808410969e-05
-1.78949474795564e-05
-2.70332445379653e-05
-3.38524008872262e-05
-2.31438359983462e-05
-1.03774230244441e-05
-2.83172670729515e-05
-1.64202388048785e-05
-1.71691678480494e-05
-2.09225534380567e-05
-3.68415594226849e-05
-2.47814594436756e-06
-2.66522142951208e-05
-1.84589407110284e-05
-1.19201931957609e-05
-2.49608445319843e-05
-1.6748197491367e-05
-2.52805015634196e-05
-5.18255369870355e-05
-7.1960404020031e-06
-4.3196221257296e-05
-3.24714031500639e-05
-1.74798271295788e-05
-2.2865722356966e-05
-4.07621572393973e-05
-8.35609311928592e-06
-1.81824335244593e-05
-1.50731082178779e-05
-3.73854127845697e-05
-1.12329882768605e-05
-2.40988102219258e-05
-2.32062414029389e-05
-1.56162715217099e-05
-6.65264131463578e-06
-2.5542356942511e-06
-1.89481505942535e-05
-3.08462353702771e-05
-2.16444891211127e-05
-3.72856677716301e-05
-1.46529364882264e-05
-8.40699332869549e-06
-2.04531633530318e-05
-4.35061814515359e-05
-2.24343672157626e-05
-3.75302238156499e-05
-1.2534286642624e-05
-3.8196041608962e-05
-3.3419578224184e-05
-2.50230454218236e-05
1.00870625932988e-05
-3.19154376539051e-05
-3.65872621871012e-05
-3.30228221344509e-05
-2.75365923017785e-05
-2.49754810968099e-05
-2.14327954201486e-05
-1.97788871971173e-05
-8.41751998776473e-06
-3.49345180270931e-05
-1.23365915092928e-05
-1.3071870111987e-05
-1.85502006249567e-05
-1.78719937898381e-05
-2.24869485068735e-05
-2.71105033257263e-05
-3.5862485790485e-05
-3.25101057233533e-05
-3.83120653891927e-05
1.91091186600016e-06
-1.3847170283967e-05
-3.46957230280581e-05
-3.47306998441887e-05
-4.07518048383763e-05
-3.24782753932523e-05
-4.29198854462444e-05
-1.60801392124698e-05
-1.13781034653533e-05
-3.14628224398214e-05
-1.08252564600369e-05
-4.27154003249672e-05
1.07267866988586e-05
-1.05644291058849e-05
-1.9885814691002e-05
-2.97878687121428e-05
-8.70619607081888e-06
-2.68057839882328e-05
-3.18737522721599e-05
7.17751186486829e-06
-2.03644296821259e-05
-2.90694894014831e-06
-2.52541551019138e-05
-1.39747884653149e-05
-3.33854513884948e-05
-8.57911726163265e-06
-3.08229129410037e-05
-2.20468321015374e-05
-3.99867334390926e-05
-1.28756697632897e-05
-3.1947045898423e-05
-3.27381520160576e-05
-3.09459049166794e-05
-4.66997719310318e-06
-3.05359927253612e-05
-1.74406696963399e-05
-1.77579620305886e-05
-2.60254431231867e-05
-7.54917050559125e-06
-1.56385174398339e-05
-2.5193847966884e-05
-2.63676548099898e-05
6.81087743278007e-06
-1.71354321633142e-05
-2.12619259316866e-05
-2.1056712864983e-05
-2.19876548731793e-05
-2.23492053939451e-05
-1.93168788456162e-05
-3.42305294481282e-05
-2.0828324138583e-05
-3.73548805771448e-05
-1.7539431600014e-05
-3.06864486065198e-05
-2.73517379086406e-05
-5.21886509752429e-05
-8.44593888233878e-06
-2.7542253911186e-05
-9.77653143862646e-06
1.53190141891595e-05
-2.14132314856903e-05
-4.34895747165826e-05
-3.55532637296514e-05
-1.32695693200511e-05
-5.98766875533689e-06
-2.32809826226991e-05
-3.43059810441248e-05
-2.47661708623377e-05
-2.53805112875277e-05
-4.40240720392876e-05
-1.77370059264592e-05
-2.96781273775056e-05
-1.02854416743662e-05
-9.74520063889601e-06
-3.00563372261345e-05
-6.83023594268726e-06
-3.78517891300885e-05
-2.39662876063078e-05
-1.92721477621518e-05
-2.51948917188831e-05
-3.17918873816345e-05
-2.25876089239339e-05
-4.81489607837944e-05
-3.07885093506591e-05
1.36095337537287e-06
-2.35447918501264e-05
-1.49884882954298e-05
-1.98661894677606e-05
-1.56057813895616e-05
-3.41938347211812e-05
-1.31472017606411e-05
1.63511133484394e-06
-8.54097611028856e-06
-6.81036349059738e-06
-7.00833776786174e-06
-1.6336684540444e-05
-3.29204373654142e-05
-2.19735496158206e-05
-6.51192392744817e-06
-2.39071452975415e-05
-2.07981394656001e-05
-2.18985571119609e-05
-1.5590186407474e-05
-3.65535709079864e-05
-3.55520222490096e-05
-1.70262102569371e-05
-1.1755828851989e-05
-2.68899779545657e-05
-5.0832364017835e-05
-1.17735750512801e-05
1.36445441088215e-05
-3.09658739423609e-05
-1.33155202500889e-05
-1.04094816570253e-05
-1.34151209399324e-05
-3.30989921109296e-05
-2.77862072117019e-05
-8.41272250532438e-06
-2.73552406354542e-05
-1.39026177336242e-05
-2.20021202025923e-05
-8.54837765858845e-06
-3.55877867546575e-05
-2.00405728162673e-05
-3.40985766748511e-05
-1.52296350888874e-05
-5.23328443996463e-05
-1.86281462264718e-05
-3.68248741076848e-05
-9.9554547948114e-06
-2.51506983623457e-05
-1.54671432940769e-05
-4.02604902435921e-05
-1.54562246806838e-05
-2.03644794471355e-05
-2.99263687797765e-05
-1.50367770764184e-05
-9.00438306241709e-06
-3.3396719167011e-06
-2.31779775941727e-05
-1.13083039694886e-05
-9.76988632367455e-06
-1.48385868349016e-05
-8.28089084200381e-06
-2.56305885080939e-05
-3.57501088975078e-05
-1.48921313276913e-05
-3.4973115196663e-05
-1.48653150029572e-05
-3.0109773223365e-05
-2.48797305515603e-05
-9.90365300774921e-06
-3.28996537878673e-05
-1.01468508018534e-05
-1.23717579503471e-05
-2.07066771226927e-05
-2.06669953715041e-05
-2.29746427092667e-05
6.28992664852474e-06
-2.16769295583385e-05
-2.6502061960277e-05
-3.3884988436203e-05
-2.41298942909029e-05
-2.35759282455845e-05
-2.09136730111794e-05
-3.44879892039395e-05
-3.06551882972223e-05
-3.54928153079052e-05
8.29627627640732e-06
-1.5216656057235e-05
-1.20466234252127e-05
-3.73235648157737e-06
-2.35535387831978e-05
-1.18569370714025e-05
-3.89680773378533e-05
-2.56043582323428e-05
-2.04720291626943e-05
-4.51439200264312e-05
-2.03784507950948e-05
-2.17454820382135e-05
-2.56544351381273e-05
-2.19376400617202e-05
-1.22442427611072e-05
-2.43102139730669e-05
-2.64431605935169e-05
-6.04297656502326e-06
-6.56133519579426e-06
-2.3146309494143e-05
-1.58434703784809e-05
-4.68790740334322e-06
-5.46709304128105e-06
-1.50334700627084e-05
-6.06297934666092e-06
-1.68913587469275e-05
-2.70022481271341e-05
-1.70926721676663e-05
-3.05286922967614e-05
-2.1063334174928e-05
-2.37328815698056e-05
-1.60362179703223e-05
-1.35361605726708e-05
-3.82286468271924e-05
-2.85203292889139e-05
-2.65454593408976e-05
-2.07740738917151e-05
2.34767366828468e-06
-1.43346832038987e-05
-2.66086208645057e-05
-1.51686128911212e-05
-2.74951297508816e-05
-1.86913001849238e-05
-2.44854478856271e-05
-3.51928465543045e-05
-1.38832740701625e-05
-1.71750875473928e-05
-1.36908565984578e-05
-1.32311271459013e-05
-1.55861416390691e-05
-4.38918904949479e-05
-2.76949915528334e-05
-2.77078625574935e-05
-3.32836030929827e-05
4.44350899057988e-06
-1.6204703400843e-05
-3.27697124840635e-05
-4.40184305306995e-05
-4.08706801234915e-05
-4.02247146911992e-05
-2.14561506476816e-05
-2.76430786467893e-05
-1.03416006157563e-06
-1.80245971016129e-05
-3.19289678201829e-05
-2.57824584417931e-05
-3.1597994300704e-05
-1.90017220760129e-05
-7.79434780405547e-06
-2.27347869761092e-05
-2.69486382045249e-05
-2.1176007268332e-05
-2.74737505505643e-05
-7.56762343735686e-06
7.53050638857821e-06
-6.09581181590175e-06
-2.9084233339989e-05
-1.88052547547029e-05
-1.54301249623916e-05
-4.28472017973562e-05
-2.9616563008034e-05
-2.28240293978836e-05
3.13014743619508e-06
-2.68083118178243e-05
-1.38654305717554e-05
-1.41538802769947e-05
-3.84300125786858e-05
-3.39753552649158e-05
-2.66470554065666e-05
-3.39663338193873e-05
1.08517030983834e-06
-6.34007433775695e-06
-1.80311850392552e-05
-7.69003953616817e-06
-1.18112916589165e-05
-1.31751831067244e-05
-1.81152596868057e-05
-1.17410078078645e-05
8.06481295637532e-07
-1.99823721885343e-06
-2.56600381611203e-05
-2.82744243520741e-06
-2.745690684556e-05
-4.26498642453045e-05
-3.28131833305633e-05
-8.2838917716397e-06
-1.7529736341304e-05
-2.70985258658083e-05
-1.25969497378682e-05
-1.86001251316353e-05
-2.52545635084959e-05
-2.00906980324987e-05
-1.34501217751773e-05
-2.20019790739979e-05
-3.29326290225704e-05
-3.36124365212649e-05
-1.12108898476664e-05
-7.290878980605e-06
-2.98214530613351e-05
-1.20398937278402e-05
-3.72935449862576e-05
-3.52110503599668e-05
-2.08101717693594e-05
1.36047317908813e-05
-3.10235089610791e-05
-1.48395844336848e-05
-4.38826718876965e-06
-1.02582137718349e-05
-2.79687747291857e-05
-1.94567453481343e-05
-3.70012047086491e-06
-1.88521599959723e-05
-2.004630323986e-05
-3.25459317249934e-05
-1.2080556824038e-06
-2.18021152047558e-05
-1.87085735003472e-05
-1.3901829328785e-05
-2.84031371907128e-05
3.04385382744931e-06
-2.86619273308812e-05
-3.0838229494483e-05
-3.13946746341768e-05
-1.32533605753819e-05
1.05265644346148e-05
-1.20999251614441e-05
-5.26236096337252e-06
-2.80900298310485e-05
-9.59177360555872e-06
-1.11890226013268e-05
-2.97505241816528e-05
4.68269313796127e-08
-1.32352493199783e-05
-2.27532248207568e-05
-1.2196057932354e-05
-1.91096798742703e-05
-2.57804035779283e-06
-1.59901009469587e-05
-2.3783198032003e-05
-1.08841693858329e-05
-2.11919866838655e-05
-1.42213035144356e-05
-9.80388156044131e-06
-3.62766747229911e-05
-3.58775321920694e-05
-9.51255283424158e-06
-2.6127734383555e-05
-2.53488294085638e-05
-2.34330735035326e-05
-1.839495759394e-05
5.49258776072227e-06
-2.87425068332759e-05
-2.79542956239773e-05
-1.47174435027956e-06
-3.3315301056946e-05
-4.63369469039728e-05
-3.93465266790127e-05
-9.48053043663643e-06
-1.08389014520676e-05
-2.50513866223915e-05
-1.02347038847526e-05
-3.95771457055801e-05
-3.76486815388441e-05
-2.49734558206994e-05
-2.82938284660861e-05
-1.80650146506816e-05
-2.36101266074084e-05
-2.9987984179325e-05
-5.17556643602199e-07
-9.80287353792609e-06
-2.2207350121057e-05
-2.45506358758485e-05
-5.97926847918215e-06
-2.31104914209873e-05
-1.43403876696155e-05
-1.9270405342959e-05
-3.65481624243755e-05
-4.37073485188273e-05
-1.77253244495281e-05
-3.10142580643793e-05
-3.55109476002867e-05
-8.35647462393395e-06
-2.39333145608088e-05
-1.3358613643787e-05
-7.8732276825761e-06
-3.41895488477651e-05
-1.84790845079757e-05
2.30067553064864e-06
6.74699619431599e-06
-1.24320175014987e-05
-1.99470058324942e-05
-1.66619369327724e-05
-2.80665365810306e-05
-1.45279385789689e-05
-7.61220966469631e-06
-9.21252609597822e-06
6.42868126837599e-06
-2.88032482153647e-05
-4.92300603640729e-06
-1.62927855443164e-05
-3.10268779976322e-05
-2.96834273418147e-05
-2.02580723245059e-05
-3.59350965702747e-06
-1.80879777356749e-05
-1.37124696366121e-05
-1.80218802931773e-05
1.86010482173753e-06
-3.57480464832519e-05
-1.23402948459233e-05
-3.54928222431379e-05
-1.07082648441871e-05
-1.24351592755476e-05
-1.63084063678038e-05
-2.77144895691578e-05
-1.51439126346381e-05
-6.41193718036896e-06
-2.09262824296008e-05
-1.93128541206695e-05
-3.72711757172555e-05
-5.17542123556874e-05
5.76134026806393e-06
-3.11240092241425e-05
-3.53263014020991e-05
-3.26899260870916e-05
-2.42496778090025e-05
-2.07962306639515e-05
-2.60447837659894e-05
-1.23732435325063e-05
-9.75805270429083e-06
-2.19404017193099e-05
-2.49433913998224e-05
-2.13205092162763e-05
-6.71412269805882e-06
-3.29515853671581e-06
-1.64106565107539e-05
-1.42528429502217e-05
-1.52420341632606e-05
-4.21352741038879e-05
-2.66699502924154e-05
-1.01019866275911e-05
-1.56718777157518e-05
-3.22945800512727e-05
-1.66580505597127e-05
1.27607496067504e-06
-2.24063582995841e-05
-2.48980038100579e-05
-9.25959832769469e-06
-1.33548525516391e-05
-1.1678165723348e-05
-3.48353681035791e-05
-3.27344809575471e-05
-1.05887933135774e-05
-2.13196218676915e-05
-2.15621218076161e-05
-2.36291707320572e-05
-1.93319912978128e-05
-3.01122896309822e-05
-3.15387449062541e-05
-7.37384058948982e-06
-1.34321840623438e-05
-9.2239499869097e-06
-3.27619660889199e-05
-2.59096788302436e-05
-6.10668614734038e-06
-1.39617010309502e-05
-2.40362625617193e-05
-3.9078669796753e-05
-3.02595054400407e-05
-1.16938016781103e-05
-2.41114989837156e-06
-1.79187115454463e-05
-2.23120117076644e-05
-3.62183184241331e-05
-1.01626839686577e-05
-9.024238587918e-06
-1.90169269458163e-05
-2.83283626859136e-05
-2.07344358506038e-05
-2.85596436798526e-05
-1.78195052197611e-05
-1.54683930644984e-05
-2.92739973389377e-05
-1.36341574571199e-05
-1.08966718082522e-05
-2.91867263190509e-06
-4.2482038009965e-05
-2.25533021786731e-05
-4.22393013706656e-06
-8.07667334967942e-06
-5.54010533863579e-06
-2.22957259185842e-05
-4.76345388592671e-05
-1.72289492503275e-05
-4.59478628463934e-05
-1.43316317302229e-05
-3.31176775279237e-05
-2.55058482506857e-05
-2.6268928523562e-05
-1.87541267491375e-05
-2.63694884180086e-05
-2.23344064731847e-05
-2.99066120359068e-05
-1.42738530133539e-05
-1.83162078268984e-05
-9.43839267278563e-06
-1.72848700770795e-05
5.27386806817635e-07
-7.00207670955026e-06
-2.17690075374619e-05
-4.84289675741669e-06
4.6556450135345e-06
1.03298702216676e-06
-1.0725138790288e-05
1.1145759537544e-06
6.95809093169541e-06
-1.20278453030284e-05
-2.63009717834392e-05
-1.08361322935557e-05
1.9379568109488e-06
-1.77901719159036e-05
-3.97082668908164e-05
-2.55976621710124e-05
-8.24910355188054e-06
-2.75974443827231e-05
-3.01913219130641e-05
-4.68380913251631e-05
-3.75056956179781e-05
-2.98320229524655e-05
-1.34703829956776e-05
-1.47265563318963e-05
-8.5109109333615e-06
-3.5084827505264e-06
-1.22929500512891e-05
-2.09996381513494e-05
-2.06644813195517e-05
-1.88143404211721e-05
-2.54334452224187e-05
-1.54817608106453e-05
-4.02140630084189e-05
-2.35066062636878e-05
-3.14338295522968e-05
-3.1417150467412e-05
-3.80030606784014e-05
-2.9600504316496e-05
-9.93266882652892e-07
-1.20223766997655e-05
-1.45337126987447e-05
-6.88295161183212e-06
-2.16178095757142e-05
-3.37087195255755e-05
-1.38357966649966e-05
1.79724469093462e-06
-3.78965099855428e-06
-2.41539322057009e-05
4.95220037480334e-06
-2.02734471795367e-06
-6.17663972552805e-06
-1.49663060807209e-05
-1.85199083567288e-05
-1.58206761076705e-05
-1.20786751591053e-05
-3.25536563440517e-07
-1.57200633814154e-05
-2.40135118061367e-05
-3.55146921347538e-05
-1.94694552117683e-05
-4.61007079143875e-06
-2.7640281997714e-05
-2.77424870087077e-05
-1.24446755121995e-05
2.5070442807518e-06
-1.79674846750622e-05
-3.11826894989781e-05
-3.01981923365913e-06
-2.66756241255633e-05
-2.00637544728237e-05
-1.02824237389126e-05
-2.29503884260084e-05
-1.65795125512525e-05
-2.98543176541665e-05
-1.35689351684494e-05
-1.83346461712879e-05
-3.39300101724858e-05
-1.89672577324927e-05
-1.79692021628203e-05
-1.69168771537129e-05
-6.09101252165539e-06
-9.56780603017722e-06
-2.46935184545502e-05
-4.57288087467877e-05
-1.85720701178667e-05
-2.55954876841811e-05
-2.31921188786801e-05
-9.45939399292167e-06
-5.14858684255932e-05
-3.65184196593088e-05
-2.35782651054532e-05
-4.02751861387168e-05
-3.53052793533117e-05
-3.65307885730315e-05
-1.41149142626153e-05
-2.45125642525918e-05
-3.05715276595626e-05
-5.21624615595161e-05
-2.06538975999557e-05
-2.92912251697267e-05
-3.91615107950285e-06
-2.28390002577984e-05
-1.58962448123293e-05
6.01078011273265e-06
-4.39707082116625e-05
-2.9426156538729e-05
-2.73253128901399e-05
-1.24706462241873e-05
-1.81529947554847e-05
-4.15008823909721e-05
-5.91860535662469e-06
-1.7206158468486e-05
-4.43894436120561e-05
-4.22685998316939e-06
-2.28616256509827e-05
-1.89405927476874e-05
-2.45190795691195e-05
-2.07350165694158e-05
-1.47096928250418e-05
-1.71364780397638e-05
-1.57307648735462e-05
-3.40685253292903e-05
-3.28521261157386e-05
5.22632412509138e-06
-1.03534168881305e-05
-1.5686825562744e-05
-1.12919430472901e-05
-3.07192525924228e-05
-4.79371420816463e-06
-2.80340930008913e-05
-1.30976500229051e-05
-4.7646853869593e-06
-1.14225633148312e-05
-3.67128999635829e-05
-2.17905763459923e-05
-1.39818097355312e-05
-2.24111338319224e-05
-1.50400681596272e-05
-1.99935079051122e-05
-1.81451623682353e-05
-3.30025187948688e-05
-1.20163010217566e-05
-1.72910698499276e-06
-1.93521435705244e-05
-3.83783106840907e-05
-2.26104867331649e-05
-4.65847668352499e-05
-1.55969014509831e-05
-1.57794310701124e-05
-1.94956798566454e-05
-3.08549472454924e-05
-1.29820105053549e-05
-3.90422319614556e-05
-2.28493179788316e-05
-1.45610235770019e-05
-1.89731397915163e-05
-3.02419998810575e-05
-1.51825599920097e-05
-2.56501739772506e-05
-1.01490850718896e-05
-3.05740907883623e-05
-2.56258894413346e-05
-4.66738525379475e-05
-3.68088088331292e-05
-2.40372911781078e-05
1.09211314637922e-05
-3.43823247653334e-05
-2.58590447261241e-05
-9.00535102643362e-06
-1.99329997794187e-05
-3.7657149116237e-05
-3.7820188677686e-05
8.47469226506347e-06
-4.61146063843546e-05
-2.45044011777787e-05
-2.67703145484278e-05
-4.56462326438556e-05
-2.45055479638291e-05
3.16535985139888e-06
-2.66081996394271e-05
-3.10340105943064e-05
1.51149268504923e-06
-1.14562875545182e-05
-2.54779913782653e-05
8.65175895261768e-06
-2.52942843575041e-05
-2.12998687600444e-06
-1.36806696261902e-05
-2.53100637396204e-05
-1.79555271756346e-05
-1.48225803477271e-05
-2.8206898303391e-05
-3.50705309394963e-05
-2.75698192490331e-05
-1.22236991780932e-05
-3.29816202332683e-05
-9.44870439290051e-06
-1.40315916238866e-05
-3.52282464313176e-05
-2.42299815479595e-05
-2.75287546488553e-05
-2.78711857852066e-05
-1.63663636475097e-05
-3.29250002803236e-06
5.13902071617288e-06
-7.67963887422342e-06
-2.91460001740418e-05
-8.36930701300839e-06
-8.9755843217124e-06
-2.90006789779346e-05
-1.05065189382002e-05
-4.36344911325643e-07
-2.48544461058289e-05
-2.31767708301628e-05
-1.94010770765044e-05
-3.26945320573284e-05
-1.80658165403186e-05
-1.69254440221646e-05
-1.6191710071e-05
-1.66282009516337e-05
-4.65713082426655e-06
-3.21066849831617e-05
-1.27168580586775e-05
-1.60570993304325e-05
-9.38676090981717e-06
-9.23946760374398e-07
-2.54912795036081e-05
-2.38463068456197e-05
-5.01899453205918e-06
-1.25383649157425e-05
-2.11703244380735e-05
-2.78604912852055e-05
-1.45133404788762e-05
1.0013861243102e-05
-2.18533439737653e-05
-1.8266592770899e-05
-8.56874126385153e-06
-2.95291780666071e-06
-9.99160558379158e-06
-1.13988863100305e-05
-1.93377665354569e-05
-2.23916434788069e-05
-2.32029748908643e-05
-3.97181839465969e-05
-5.29256029204921e-06
-1.74763568891591e-05
-3.34860120225405e-05
-1.72937108161792e-05
-2.08642060310017e-05
-2.3908210129482e-05
-2.85639204791939e-05
-1.93840785531797e-05
-2.8748549900739e-05
-2.74066857254199e-05
-2.75657774465212e-05
-1.93123949199716e-05
-1.61485388821184e-05
-1.44847643279391e-05
-1.13132912036534e-05
-2.72237104702582e-05
3.79232595417645e-06
-1.1144482038096e-05
-2.86722768002079e-05
-2.01983202505946e-05
-1.53488926435107e-05
-2.17135978828357e-05
1.83230435314174e-06
-1.74842653932095e-05
-1.91039489843638e-05
-4.95274779530998e-05
-2.34006824466165e-05
-2.01099585750787e-05
-1.89748552018128e-05
-2.84505291169991e-06
-1.04032633507408e-05
-2.5030836121043e-05
-3.17690348344468e-05
-1.73927321220097e-05
-4.05621898413081e-06
-1.85797293298714e-05
-1.47599726525225e-05
1.62613032225784e-06
-2.37825938606091e-05
-1.08346912251038e-05
-2.69683240803711e-05
-2.26762604505791e-05
-1.27906826621027e-05
-6.37633228952951e-06
-7.20418159531949e-06
-9.93248486521757e-06
-1.58128982032358e-05
-1.85293491370328e-05
-1.59784577006488e-05
-9.5684380367676e-06
-2.79400806148697e-05
-2.16771209973878e-05
-1.25077850959286e-05
-2.97401635355748e-05
-2.35032521761996e-05
-2.7834212143823e-05
-2.43924247869794e-05
-2.9395713412391e-05
-8.20844615426097e-06
-1.8788356601941e-05
-1.7187638127764e-05
-2.59795194983568e-05
-1.55000153267273e-05
-1.43182876291888e-05
-1.07293447167508e-07
-1.06125366567486e-05
-4.43076442560695e-05
-2.65823459372154e-05
-1.73067150094431e-05
-2.77630857080874e-05
-2.79011839931247e-05
-3.12716925489402e-05
-2.86773449802711e-05
-2.80254123956283e-05
-2.58695082517907e-05
-2.2730978935199e-05
-2.8871217441722e-05
-2.50075907258441e-05
-4.73610839137108e-05
-2.79333545992193e-05
-3.27917494564786e-05
-1.86216125692215e-05
4.31111960283571e-06
-2.89765711695561e-05
-3.52453267588351e-05
-1.35188040191576e-05
-1.08978779441131e-05
-4.29803827681093e-05
-4.71773252469849e-05
-3.38338344102901e-05
-5.64316784576079e-06
-2.15454776946228e-05
-2.51988652558071e-05
-1.91365187007183e-05
-2.18731490589506e-05
-1.68796583271108e-05
-1.92534372131847e-05
-3.47706384614613e-05
-4.07120172658826e-05
-1.24028282587044e-05
-2.07576223992292e-05
-3.0682390581245e-05
-1.68743870591716e-05
-1.63551953405176e-05
-6.5121219747267e-06
-2.21564389557071e-05
-1.81256589063352e-05
-2.10116081399768e-05
-5.21331451334305e-05
-2.59038316759079e-05
-2.02444244135043e-05
-1.40565446641179e-06
-5.00629863547748e-06
-4.8552308816475e-05
-2.4657879926388e-05
-4.7396311376361e-06
-2.07283934144293e-05
-2.74303128927528e-05
-1.45792476116804e-05
-1.54160490885773e-05
-9.05760451892932e-06
-1.39480076604314e-05
-7.38592171322027e-07
-1.46491794553837e-05
2.16939950803551e-06
9.88210798462049e-06
-3.66076819905366e-05
-2.95961816262642e-05
-2.09713500502895e-05
-4.45695755832891e-05
-4.89064942641815e-06
-3.10648840405009e-05
-8.26946636228618e-06
-3.3995778910276e-05
-3.52039630344538e-05
-4.13084361176963e-05
-9.59682140812082e-06
-1.88894547544442e-05
-2.26725089419537e-05
-1.98327089812851e-05
-3.57533987942253e-05
-2.75925345497911e-05
-2.75047215780675e-05
-4.72094181130224e-05
-1.69811483764623e-05
-2.26376262555652e-05
-2.78962261480231e-05
-5.59809590384357e-06
-2.11828324617353e-05
-2.3591122492909e-05
-2.15643896354129e-05
-7.78054192902678e-06
-2.24050019980571e-05
-3.13640361036789e-05
-8.4309418482004e-06
-2.33263597238978e-05
-4.11450170286528e-05
-2.42842044175739e-05
-2.80415967765827e-05
-2.16099902398446e-05
-6.21094410793615e-06
-4.96743917545473e-06
-5.58561433860721e-06
-4.40208361580818e-05
-2.92809524200828e-05
-1.21207942651469e-05
-4.33864191970233e-05
-3.85330000021535e-05
-2.97510645251551e-05
-2.86678694527047e-05
-3.14248469913124e-05
-2.34024361474948e-05
-4.41608661867633e-06
-2.03302938733136e-05
-7.31417631243675e-06
-1.83160327218824e-05
-1.43928805609322e-05
-3.1174910100353e-05
-2.45388174377156e-05
-1.01264172807996e-05
-3.74046680219801e-05
-3.32810427482787e-05
-1.33900173749156e-06
-1.14578574889727e-05
-4.87727201748313e-05
-1.55048082195058e-05
-2.65283932798664e-07
-2.90492542808543e-05
-3.5893049174354e-05
-1.16286239368116e-05
-2.40477289659671e-05
-2.30955916993438e-05
-2.39602633838658e-05
-3.09415185025387e-05
-8.82856930670997e-06
-1.35773624486345e-05
-1.88134658293016e-05
-3.10414581116479e-05
-1.10991792392575e-05
-3.84432471904979e-05
-1.95044369560479e-05
-1.95893885919413e-05
-1.65418136469456e-05
-2.40535794348256e-05
-3.4091376401549e-05
-2.91046895869074e-05
-4.43391348367188e-05
-7.47133664322451e-06
-1.61162554616278e-05
-3.10161665979775e-05
-1.05132442836904e-05
-3.16443502335671e-05
-2.43045611667476e-05
-1.96219364761766e-05
-2.87576048420926e-05
-2.60058206113096e-05
-1.16770299590315e-05
-2.17198488370782e-05
-3.15913509207299e-05
-3.77733409295001e-05
-2.97716870395983e-05
-2.26964562563035e-05
-6.47826684684687e-06
-1.17166385715797e-05
-3.14615213442782e-05
-3.63958229556476e-05
-3.31902098240309e-05
-1.80712412659604e-06
-1.39332656540511e-05
-4.26882747505533e-05
-1.20170042361174e-05
-3.8284007679972e-05
-2.92377082298515e-05
-1.10815571304711e-05
-2.55344206916591e-05
-1.4741308669194e-05
-1.76998614247776e-05
-1.57787205103784e-05
-3.08646080897062e-05
-3.84444464712892e-05
-2.98044848029455e-05
-4.04831650781591e-05
-1.72109987919166e-05
-1.96519986476847e-05
-1.69342325125523e-05
1.38082563089521e-06
-1.96126883089541e-05
-2.58994137246255e-05
-3.27265544192011e-05
-5.26408044490843e-05
-3.07492586751625e-05
-1.85779191036483e-05
-2.61314503697939e-05
-4.07638167471988e-05
-6.11174808846002e-06
-4.80720285878784e-06
-3.42171207601117e-05
-1.66899650108631e-05
-2.53053340302084e-07
-2.93016331493676e-05
-2.16779361293378e-05
-2.56483817723775e-05
-4.24203752464326e-05
-1.40922863514441e-05
3.55971804544801e-06
-3.23214514637002e-05
-1.63556728338627e-05
-1.51532759517287e-05
-4.19911484089856e-05
-3.244997159772e-05
-7.97894436638875e-06
-4.12873211463822e-06
-3.30593922334676e-05
-2.48359087789506e-05
-7.65543159625681e-06
-3.53948762890488e-05
-2.19264876025313e-05
-1.84788201042283e-05
-3.30887647873676e-05
-3.1094547318683e-05
-1.43772539423177e-05
-1.24789593949678e-05
1.73811123842051e-06
2.6156875946968e-07
-1.4030365099189e-05
-2.59306042983953e-06
-2.28464164233184e-05
-1.14225809704282e-05
-7.08257736119561e-06
2.64244105409009e-07
-1.25560725448393e-05
-3.63824749127913e-05
-1.31032842096847e-06
-1.28128326084236e-06
-1.78803479432125e-05
-1.34429876252231e-05
-3.08041188772909e-05
-1.10574437951935e-05
-2.777697081538e-05
-3.32971592831815e-05
-3.56364610709805e-05
-1.66924556673781e-05
-3.05175816468309e-05
4.90998851804625e-06
-2.21824185734869e-05
-1.10280078993039e-05
-3.30634681203453e-05
-2.52062028853916e-05
-3.8540794997893e-05
-3.91287459043039e-05
-2.74229315677388e-05
-1.65341475290598e-05
-2.20169596701051e-05
-2.17889072747078e-05
-3.24784941029639e-05
-1.72839221164865e-05
-8.84880930411668e-06
-3.53343870573813e-05
-3.32063550773388e-05
1.33633596605379e-06
-3.88362273217942e-05
-4.50410389729637e-05
-1.11981305542806e-05
8.41488274646475e-06
-3.33589424529821e-05
-1.86608927160832e-05
-2.03732255557362e-05
-8.69035761580039e-06
-3.25193990030401e-05
-1.80699587045432e-05
-3.21856563982484e-05
-3.39466886813999e-05
-2.22897290321121e-05
-1.45333036156694e-05
-1.69572140679466e-05
-2.96002714289522e-05
-3.52116643115821e-05
-6.18390761196481e-06
-1.79051999209822e-05
-3.60999567031302e-05
-1.13331297349724e-05
-2.19665114820124e-05
-1.88768524762388e-05
-6.95835774500711e-06
-3.60044601631753e-05
-2.01784937647381e-05
-3.36346206911585e-05
-1.48401771217727e-05
-2.38947674231653e-05
-3.38288387134284e-05
-2.57722020013315e-05
-1.02831262999404e-05
-2.81045424603297e-05
-1.20274586711128e-05
-3.6999939782063e-05
-2.31293199824052e-05
-1.41706777801083e-05
-1.16834473072259e-05
-2.49769632777359e-05
-2.47948441794988e-05
-4.59032480845376e-05
-2.55067771845702e-05
-6.42013668072367e-06
-2.69207204766344e-05
-5.18857319175069e-06
-2.35890351629976e-05
-2.01039155166508e-05
-2.84480096852935e-05
-1.17213975747254e-05
-2.22357339813876e-05
-1.03045412133944e-05
-2.27197109168774e-05
-1.85469115057731e-05
-1.83306427136701e-05
-2.75581014733169e-05
-1.60530334686228e-05
-1.7923270771412e-05
-2.68512936027146e-05
-1.73847857161963e-05
-9.92311686552891e-06
-3.16516261186636e-05
-1.87282809719175e-05
-5.96361821477667e-06
-1.51006870754027e-05
-2.17656420401439e-05
-2.35331448918459e-05
-2.21501206292465e-06
-1.91632529613806e-05
-6.45390177186616e-06
-7.98690241461139e-06
-2.60328851852035e-05
-3.35396418851088e-05
-3.66882578465809e-05
-2.79494463501521e-05
-1.13837174127364e-05
-1.10066458061769e-05
-1.57096286817869e-05
-2.60338311914495e-05
-3.00534755492508e-05
-1.04130212070563e-05
-1.62191148468666e-05
-1.32971298755775e-05
-2.17229740308075e-05
-8.34898302578971e-06
-8.04346106343127e-06
-1.07888930320764e-05
-1.83395949611054e-05
-9.28074208756286e-06
-2.56145838351082e-05
-1.56901683984716e-05
-1.03308908602338e-05
-7.85090146217074e-06
-1.59959270539482e-05
-3.07861153895005e-05
-2.51708472485603e-05
-2.69420586683006e-05
-3.15030424705655e-05
-4.55550018339125e-05
-2.25693690376328e-05
1.35312208218531e-06
-1.59528624465316e-05
-1.07944741590905e-05
-3.83780131922563e-05
-2.21721576946011e-05
-1.0898344503755e-05
3.15473782693733e-06
-1.48855800051582e-05
-1.56523862983828e-05
-2.89766975758872e-05
-8.65843692050596e-06
-2.59746828718497e-05
-2.5950450054641e-05
-2.7139867407223e-05
-3.49368328261493e-05
-3.5386785746732e-05
-1.53517548013962e-05
-4.33049913519352e-05
-7.84940781961026e-06
-1.81406324916902e-05
-4.90385648343489e-05
-3.55445511240761e-06
-5.85172978431853e-06
-7.31212426675172e-06
-8.45782033485944e-06
-2.26629035042433e-05
-1.8311084861639e-05
-3.33731781013012e-05
-1.21955768100341e-05
1.07172176119338e-05
-1.77849061808175e-05
-4.6737871062662e-06
-1.93073074244255e-05
-1.83097995325513e-05
4.45834402478965e-06
-4.07704154940776e-05
-2.22383991045401e-05
-7.13427973008789e-06
-2.68754809427263e-05
-2.68139820557676e-05
-4.16688070850653e-06
-2.01015870970071e-05
-3.01505454397938e-05
-4.44297034024675e-05
-9.41423769550359e-06
-4.78677082160146e-05
-1.00896361066444e-05
-4.24772398504536e-07
-2.56522868149492e-05
-1.14716722155451e-05
-2.88990870091127e-05
-2.7602512087177e-05
-2.88746997392681e-05
-1.58437761331784e-05
-1.2290767027464e-05
-1.92598456656945e-05
6.91452100345664e-06
-7.00746186974032e-06
-3.26506156706121e-05
-2.79031322512176e-05
-9.81360354811877e-06
-6.26853588102921e-06
-2.51003859111502e-05
-2.25833086740929e-05
-2.07673349803267e-05
-1.92805174555164e-05
-3.59322094681367e-05
-1.70860726237244e-05
-2.230934899005e-05
-3.02580087120938e-05
-1.44675509524315e-05
-1.81155612379447e-05
-1.50271409761163e-05
-5.02429432892177e-05
-2.91495418901109e-05
-1.09271008593287e-05
-2.73542590502294e-05
-1.47328811259349e-05
-1.39219069395896e-05
3.56997846723393e-06
-4.43580757180476e-05
-2.33967332264589e-05
-1.40278116582286e-05
-1.29194482548786e-05
-1.65063095309374e-05
-2.69636637552191e-05
-2.23206676746557e-05
-3.27712546848371e-05
-2.78470013781261e-05
-2.90904648258019e-05
-3.75440903945981e-05
-1.81544710624632e-05
2.92144671628149e-06
-2.78128250991728e-05
-3.78615422083276e-05
-3.35760835684988e-05
-4.22700601375848e-05
-9.39636180192548e-06
-1.84152070507652e-05
2.63367609733484e-06
-2.36577901752226e-05
-2.07335917884647e-06
-3.53496221082682e-05
-1.13230074722556e-05
-1.28151791174824e-05
-2.09873958337228e-05
-2.61610883437765e-05
-1.59172922549024e-05
-2.08834817286278e-05
-2.56766531721744e-05
-3.4190584664353e-05
-1.3087985403772e-06
-6.45568467461562e-06
-7.55262100823981e-06
-2.08474292419703e-05
-1.92879653746045e-05
-2.4431854415463e-05
-2.29326962036987e-05
-3.29955957618001e-05
-1.38275208616253e-05
-3.01723303117389e-05
-2.99243084722891e-05
-9.23335479525569e-06
-2.26466742851193e-05
-3.63822574960573e-05
-1.52859266587824e-05
-8.14557493458158e-06
-1.4935992692423e-05
-2.46891085387315e-05
-1.61657480491129e-05
-1.76702196920537e-05
-3.70658332628489e-05
-3.41161583836999e-05
-2.53975207977852e-05
-1.42437347841815e-05
-2.71059732564253e-05
-1.22634106752957e-05
-3.16953043795401e-05
-3.27623235692479e-05
-5.23522350557228e-06
-2.98128971679938e-05
-3.08238020166848e-05
-2.85489748078767e-05
-1.87195959210838e-05
-1.76403144316305e-05
-2.21437600107644e-05
-1.31109641389875e-05
-2.88894351099356e-05
-2.47982556778784e-05
-2.00696961971263e-05
-2.26362194504206e-05
-2.57064500494325e-05
8.03834317416981e-06
-3.77892950091771e-06
-2.0508085633056e-05
-2.27783622879689e-05
-2.43212301866595e-05
-3.10255887978056e-05
-5.70583621092938e-06
-2.66198305221091e-05
-1.12400965523666e-05
-1.39330487665812e-05
-3.49750083828392e-05
-2.76631957469565e-05
-6.97378670966548e-06
-9.2332915770278e-06
-2.16989968470217e-05
-2.96053097399322e-06
-3.88500472991638e-05
-9.79554074881041e-06
-3.2269617520819e-05
-3.58006382943485e-05
-2.75275349146623e-05
-2.27488725807157e-05
-5.15888567588356e-05
-1.95455896490136e-05
-2.0807541786492e-05
6.6093932894004e-06
2.52255204248529e-06
-3.01693261701849e-05
-2.04348840458904e-05
-2.94360615969385e-05
-3.56663529434389e-05
-1.04834271334448e-05
-3.44338490321041e-05
-1.93222549121992e-05
-2.15435566758593e-05
-1.63917822342962e-05
-8.02711156481071e-06
-1.66524611255246e-05
-2.74935203103329e-05
-7.25086070155043e-06
-2.88929737918196e-05
-6.5933832207869e-06
-1.31309474883412e-05
-2.56107832082906e-05
-1.17837083750556e-05
-2.52391206756895e-05
-1.26183190279958e-05
-4.41628714819414e-06
-4.57054860262264e-05
-1.61639460469162e-05
-8.4798845039619e-06
-7.60777954548548e-06
-2.25737638531081e-05
3.89955051418031e-06
-8.92843509364013e-06
-2.78839443740788e-05
-2.1053632912871e-05
-1.07312945494486e-05
-2.8478857205374e-05
-2.83458011616375e-05
-2.12440291586426e-05
-6.75634503122183e-06
-3.72006793786762e-05
-3.19790450529477e-05
-3.63554597750376e-05
-4.41643049732232e-05
-3.57825746919477e-05
-4.30370749474973e-05
-2.61543441462816e-05
-2.88937060424158e-06
-1.76619040850479e-05
-3.1721830470735e-05
-1.39800192778496e-05
-2.66622992162079e-05
-2.81154670853391e-05
-3.62828628785549e-05
-2.76344827748094e-05
-1.06472442493043e-05
-1.68739848518554e-05
-1.29823793533417e-05
-2.81113349770341e-05
5.0854704606884e-06
-1.61218243940245e-05
-2.42917904009667e-05
-2.36721166016995e-05
-3.15060502291134e-05
-2.64683757038531e-05
-5.66733625587274e-06
-3.70299996023006e-05
-4.3667221683548e-05
-1.98676186566819e-05
-6.55248644384015e-06
-1.63872101418457e-05
-2.86775644544209e-05
-2.82785464788032e-05
-2.19205141379444e-05
-3.01132232288532e-05
2.92177773171233e-06
-2.80254277611808e-05
-1.67656156538724e-05
8.2014655174816e-07
-2.06021853386209e-05
-1.03826898602124e-05
-3.35302321527854e-05
7.03460978865265e-08
-9.84129780552382e-06
-1.56352937537998e-05
4.26785974707156e-06
-9.66506440316521e-06
-1.51984923963071e-05
-1.82886554551804e-05
-1.87658383237653e-05
-3.51469136441352e-05
-3.60771085450929e-05
-3.32650429287627e-05
-3.2113754429897e-05
-3.59095504940322e-05
-1.74549769451059e-05
-3.55946602893644e-05
-3.84727145570918e-05
-2.35818764676884e-05
-1.78113912778134e-05
-3.39576440317371e-05
-1.60398583298933e-05
-3.28570725392565e-05
-1.01984867416122e-05
-4.20952809143793e-05
-3.49116609881279e-05
-1.17732908467886e-05
-1.15227357698936e-05
-2.53370496113362e-05
-3.33215876054539e-05
-2.42355965918744e-05
-2.31788196975159e-05
-2.97814878908397e-05
-3.22498266172257e-05
1.70604713706514e-06
-3.88619790757187e-06
-7.73151961062305e-06
-2.63992900595292e-05
-1.72800106789728e-05
-1.10762401391984e-05
-2.00365072189145e-05
-2.8754005731303e-05
-3.03399236416077e-05
-1.3162721195972e-05
-2.66912660611791e-05
-1.44272685570638e-05
-2.49376788532982e-05
-1.6364605954391e-05
-2.85647906113513e-05
-2.32958908416579e-05
-7.83664416863052e-06
-5.65086219569319e-06
-2.74257108793361e-05
-3.53324942658568e-05
-1.37758016740647e-05
-9.22904318683733e-06
-3.30790845190325e-05
-4.09765611386568e-05
-3.19177463208341e-05
-3.16694134864023e-05
-4.55888334467558e-05
-7.03832347523723e-06
-4.2255709945742e-05
-3.88895748610124e-05
-2.03583784401927e-05
-3.84329653140215e-05
-1.48570138017818e-05
-2.82265671051438e-05
-1.92265655595078e-06
-2.00748204707938e-05
-3.50270956537359e-06
-1.13479542947744e-05
-2.56774222158458e-05
-8.35564031318075e-06
-1.19998927529415e-05
-4.73892937244572e-06
-1.93057940908397e-05
-2.60597984433588e-05
-2.77134237866267e-05
-3.27367063816815e-05
-7.55386238662932e-06
-1.24478926878318e-05
-7.89342757455936e-06
-1.06482949737713e-05
-1.89778951981999e-05
-3.12466083505092e-05
-2.02554228734936e-05
-1.05268964786921e-05
-1.12896455708899e-05
-2.2672741571213e-05
-1.36180584585879e-05
-2.9309012146776e-06
-7.54651353138385e-06
-2.53060004543446e-05
-1.29156600764609e-06
-1.28171238821973e-05
-2.3521005770387e-05
-1.11244045375121e-05
-4.04147714545005e-05
-3.46449192458053e-05
-1.07803791337561e-05
-2.3043084260332e-05
-2.2407542237048e-05
-7.67149582689382e-06
-2.14532478493937e-05
-2.42200685339368e-05
5.36052641000359e-06
-2.12892052356803e-05
-2.92817718474319e-05
-2.77991415454056e-05
-1.69804919158963e-05
-1.53575515146396e-05
-2.51331221068454e-06
-3.0334535689667e-05
-1.47339355827398e-05
-1.02474813299785e-05
-1.45379302667935e-05
-2.01356236329612e-05
-3.45070756675995e-05
-3.54769683444227e-05
-1.72251778214343e-05
-3.4671759395524e-05
-9.99060576259562e-06
-2.09801437688537e-05
-2.20125310215187e-05
-2.3373617512554e-05
-3.73805952408125e-06
-7.94667226217694e-06
2.71657889162531e-06
-1.44980442335645e-05
-2.71107953262258e-05
-2.5046188119543e-05
-4.47303829174171e-06
-2.53731656399452e-06
-2.24414055214841e-05
-1.15181520768293e-05
-1.5422957248229e-05
-2.74049095423559e-05
-4.35661891592589e-05
-2.23626821045292e-05
-2.68428978821081e-05
-2.55351698159413e-05
-4.36932689593613e-05
-1.07642462960798e-05
-1.13849967308044e-06
-8.80298829190557e-06
-4.97769290915698e-06
-2.27082369090968e-05
-1.67310507248774e-05
-2.46662374645281e-05
-1.87240941118458e-05
-2.08875895829556e-05
-3.11756601775819e-05
-1.2646928892564e-05
-6.31704944577733e-06
-3.28933582821652e-05
-1.3200789010842e-05
-2.52553253686739e-05
-9.30442472150706e-06
-1.14016133867516e-05
-1.31298037118986e-05
-4.57212487370226e-05
-2.5833727371243e-05
-2.64997060470906e-05
-1.14538183841327e-05
-2.59267460298833e-05
-3.8166218471278e-05
7.09651623375261e-06
-1.2724007587675e-05
-4.13737520972057e-06
-1.62028102516558e-05
-2.41260255744866e-05
-2.79122992409849e-05
-1.20681291345491e-05
-8.00741107486088e-06
-2.22381278778944e-05
-2.7589006966162e-05
4.67421151475799e-07
-1.59850667075037e-05
-2.35646294742386e-05
-2.38090566703131e-05
-3.74751613923615e-06
-9.83037859054293e-06
-3.01228347182401e-05
-3.36750006001444e-05
-3.79116385996454e-05
-9.06362983656198e-06
-1.08494959836876e-05
-2.43372406378965e-05
-1.9523003718447e-05
-4.72872104316461e-06
-2.40714737279305e-05
-8.48991986480857e-06
-2.25469892944773e-05
-4.65307952693821e-05
-8.17197951567166e-06
-5.99314780307379e-05
-1.28656410186935e-06
-9.36853996825299e-06
-2.56416039158782e-06
-4.89570153646853e-06
-1.08366494798872e-05
-4.5284435358704e-05
-2.86027483374842e-05
-5.4391203131202e-06
-1.83332554679766e-05
-3.64526903389801e-05
-1.91281568777196e-05
-2.56880721156224e-05
-3.30356726327949e-05
-7.63758329239015e-06
-1.96135390531454e-05
-1.80496058506594e-05
-2.29599711396112e-05
-1.3278836219566e-05
-3.2818568759784e-05
-1.68064243293728e-05
7.76485002105856e-06
-1.22785090822888e-05
-2.70009115225337e-05
-2.33226034006908e-05
-3.44628994290477e-05
-5.07344396355823e-05
-1.35438847506164e-05
-4.06125013890204e-05
-2.16218463611401e-05
-1.8984584780141e-05
-1.25966264744166e-05
-1.16599518864567e-05
-1.81944524836287e-05
1.59575740629818e-06
-1.48266085310583e-05
-2.91853457859255e-05
-3.52808118228744e-05
-2.10285895168895e-05
-2.29313355363868e-05
-2.09703244945634e-05
-1.87511087509615e-05
-2.76458202662056e-05
-1.95992361494503e-05
-1.51868417885605e-05
-7.54557386505071e-06
-1.70667323825913e-05
-1.63614479747633e-05
-2.93346246266289e-05
9.37738191861012e-06
-1.40606595097208e-05
-1.15708598015181e-05
-8.08912671999699e-06
-3.62940419154149e-06
-1.73116859874619e-05
-3.99870677692567e-06
-3.1972353631873e-05
-1.83524342832654e-05
1.69540477917657e-06
-2.19402739563135e-05
-4.01027464625341e-05
-2.61429319937348e-05
-1.27204901942921e-05
-3.65551328831687e-05
-3.20566162486982e-06
-4.18458703994727e-05
-6.28550060676797e-06
-4.81107849975098e-06
-9.71569300101034e-06
-3.1627683246433e-05
9.12844930368832e-06
-1.3522560145477e-05
-1.80055351646808e-05
-1.81486763772351e-05
-1.75419476216592e-05
-1.17835055854433e-05
-1.94153310188937e-05
-1.57829598380648e-05
-7.70028011966061e-06
-3.32837266885782e-05
-5.46168208425935e-06
-4.86231776004725e-06
-4.26251686700277e-06
-8.59475910389525e-06
-2.20402612351831e-05
5.96851029645767e-07
-1.66495886615128e-05
-1.64633837535328e-05
-1.03875284499845e-05
-2.09663490418727e-05
-2.84936323111553e-05
-2.79713211918563e-05
-4.79524675284254e-06
-2.8211171270426e-05
-1.23907375926513e-05
-2.23147298360061e-05
-1.65162107164759e-05
-2.91381508717523e-05
-3.09477516325265e-05
-4.12789260847343e-05
-3.04568891894187e-05
2.10733371407965e-06
-2.36406659297172e-05
-1.96797306045002e-05
-2.68615326108519e-05
-1.51448182053496e-05
-3.62605318432982e-05
-2.9044906704662e-05
-3.06874432460477e-05
-2.3815690305993e-05
-3.54265839247541e-05
-2.35687390502259e-05
-1.18613798002743e-05
-8.36308417174636e-06
-2.53820660641104e-05
-1.8621119252555e-05
-3.01038360793901e-05
-1.84523590224085e-05
-2.10831888273931e-05
-2.31528632221219e-05
-2.99737025502585e-05
-3.06664053287073e-05
-2.13521226947469e-05
-1.36722724447059e-05
-2.44728532544485e-06
-4.50658666001946e-06
-1.60718706862924e-05
-2.27094548413306e-05
-2.24003142068469e-05
-2.44002953107565e-05
-1.65835031095943e-05
-3.40852884129336e-06
-3.47115228262906e-05
-4.19865275334995e-05
-2.67636891474372e-05
-2.1047274850506e-05
-1.6025150304959e-05
-1.17945446514666e-05
-2.65230446612111e-05
-3.85536092417169e-05
-7.36608262007895e-06
-1.83795594072482e-05
-4.13500603097254e-05
-1.41065324363518e-05
-9.94517735066935e-06
-2.33133450311384e-05
-1.78339753930763e-05
-2.10634489426064e-06
-2.77022422852692e-05
-2.27747530238153e-05
-3.87942126516977e-05
-9.83866179085522e-06
-8.24993204677494e-06
-1.14483061703115e-05
-2.12423993888602e-05
5.91256559614382e-07
-1.43016429792083e-05
-4.21571765850807e-05
-1.54826405196074e-05
1.36519995226211e-06
-3.71729858135527e-05
-3.05588624756223e-05
-1.99286724460653e-05
-2.32904554722615e-05
-1.47865919040402e-05
-1.1957935936433e-05
-3.45062193164832e-05
-8.10432862230785e-06
-1.4471430710372e-05
-1.50691134114547e-05
-1.65909975009259e-06
-2.77270889935627e-05
-1.63655590064512e-05
-3.11411282054765e-05
-1.76550894520932e-05
-2.43834558422535e-05
-1.31881837609375e-05
-2.03147051591888e-05
-4.17049029159124e-05
-2.28775533589713e-05
-8.62568989585817e-06
-1.21797087114014e-05
-4.14500318419388e-05
-2.51350992165101e-05
-1.6541913689752e-05
-1.77161820977481e-05
-1.61760136444127e-05
-2.0228923565575e-05
-2.5595750696656e-05
-1.4219435741543e-05
-3.51826456851058e-05
-2.70403296144506e-05
-2.48794144926682e-05
-1.75123403289169e-05
-7.436326515814e-06
-2.92524801143503e-05
-2.40137974233024e-05
-4.44613037316349e-06
-2.68056493828036e-05
-3.63607390003162e-05
-1.25222102856229e-05
-1.71032115678298e-05
-3.28256793135663e-05
-2.80856895034211e-05
-1.51039190905899e-05
-4.24662432629317e-05
-2.93629055516677e-05
-2.99474243074325e-05
-5.03906356377785e-05
-3.21515923525133e-05
-1.62864811768358e-05
-1.90814181384441e-05
-1.13643374843484e-05
-8.01130877124885e-06
-2.40425665874935e-05
-3.08011210294944e-05
-3.61062897502602e-05
-3.47891014090068e-05
-2.42755069065871e-05
-2.54209920506777e-05
-1.54351562919471e-05
-3.91831304773248e-06
-1.3062031126345e-06
-1.00099455949335e-05
-1.80937119433313e-05
-2.20311697558331e-05
-4.0666247768692e-05
-2.22909872368255e-05
4.71476259597081e-06
-2.10652383234551e-05
-2.3009538014778e-05
-4.34568437465983e-06
-2.9284544341228e-05
-4.45608873835162e-05
-1.93266932108399e-05
-1.53415173714267e-05
-6.18979360393374e-06
-1.01075550729678e-05
-1.63615224585618e-05
-2.91479016234231e-05
-1.85799624996756e-05
-1.82637272554637e-05
-2.36894008071335e-05
-3.24221981414706e-05
-2.27398607795292e-05
-1.53038949121357e-05
-1.29694838066711e-05
-2.9480353020879e-05
-1.31601865057732e-05
-4.42082582118763e-06
-4.86467536661488e-05
-1.50784055938391e-05
-1.41251439860819e-05
-7.6099909590216e-07
-2.87737277089086e-05
1.2910394347543e-05
-3.86293175784853e-05
-4.02816132609628e-05
-2.79523846176333e-05
-9.37235905248548e-06
-1.85400269742736e-05
-1.22870216390297e-05
-2.68263013176837e-05
-2.87122512702753e-05
-2.47678617018783e-05
-1.80767151486721e-05
-2.93862772757736e-05
-2.54227115340336e-05
-1.96821900794803e-05
3.76064281895637e-06
-3.66666434266131e-06
-2.76013259885981e-05
-1.78443786865573e-05
-2.14738734041973e-05
-1.77112845051359e-05
-2.71589157038706e-06
-1.4425329857846e-05
-7.72276420364983e-06
-1.92384932694163e-05
-4.9480522872477e-06
-1.34138797315254e-05
-1.39122648127578e-05
-9.3975908497736e-06
-2.80219382921676e-05
-1.42177076692954e-05
-1.19709853170481e-05
-2.04141725132252e-05
-1.69436742817114e-05
-3.13554098241421e-05
-3.47080758448741e-05
-2.07296412441058e-05
-2.14659965757859e-05
-2.3997659577109e-05
-8.41492519410723e-06
2.82746523542087e-06
-2.37896697447154e-05
-1.4974573211726e-05
-1.62541578595792e-05
-1.97108575957689e-05
-4.25265570151216e-05
-1.12496344399e-05
-1.75760455053655e-05
4.10957398616237e-06
-1.30167848253669e-05
3.42041795357752e-06
-2.08960827322922e-05
-1.90268950040611e-05
-3.81565019360238e-05
-2.1776942469777e-05
-1.59972117489315e-05
-2.05792911403121e-05
-3.47527075177796e-05
-6.24844579055806e-06
-2.46032730809588e-05
-4.19625806912978e-05
-1.5736322002772e-05
-2.99305062236137e-05
-2.96590407419524e-05
-3.56517410513525e-05
-1.4768693128803e-05
2.32154969751292e-08
-2.73693375314736e-05
-3.00407004367382e-05
-4.07580552449884e-05
-2.56454840163535e-05
-1.7230084208284e-05
-1.38902107943566e-05
-2.54856247359608e-05
-3.22991795343728e-05
-1.64637743497993e-05
-2.84589800131494e-05
-3.72998956306244e-05
-8.81329982191651e-07
-2.37545735826908e-05
-2.31681229936836e-07
-1.54325243418596e-05
-1.94815249200823e-05
-3.01783088477892e-05
-2.83637321673342e-05
-4.13062043815151e-05
-1.88748228489342e-05
-2.57239768864513e-05
-1.98911764042738e-05
-4.51199678921323e-06
-8.58555845543577e-06
-3.52748174089305e-05
-2.08422744223626e-05
-6.64298929388413e-06
-2.12757472135816e-05
-6.97871778157798e-06
-7.06211827537365e-06
-3.71577147167571e-05
-6.33558853240356e-06
-2.22035759734945e-05
7.90334579633883e-07
-2.06489900435673e-05
-1.25112085246907e-05
-2.82320944827057e-05
-1.60742784818752e-05
-1.89319580636968e-05
-1.26272752842761e-05
-2.24309177362867e-05
-1.06212596308539e-05
-2.42975670850732e-05
-5.06350417619089e-06
-1.775371523573e-05
-2.06033301101597e-06
-5.90641882169807e-06
-3.17872590244974e-05
-2.93920468966452e-05
-3.41615478003241e-05
-4.25452597565056e-05
-3.21381200504211e-06
-1.0799994877883e-05
-3.48955190959237e-05
-2.91311889761384e-05
-2.4752790962532e-05
-1.95096871155548e-05
-1.38074751364378e-05
-3.26851762310815e-05
4.83993056056826e-06
-2.13090956667494e-05
-3.25192006060679e-05
-1.27163731986609e-06
-1.6610867282211e-05
-9.74155635818374e-06
2.18108629609745e-06
-2.36964939064725e-05
-2.65366753919047e-05
-1.32183673745032e-05
-2.16465666916173e-05
-1.93890869031858e-05
-1.89847719122437e-06
-3.00461064011388e-05
2.34607787576953e-06
-3.039855883451e-05
-1.05510171954836e-05
-3.3130040695475e-05
-8.1743056960011e-06
-2.35698645514479e-05
-1.53900049688417e-05
-2.78738724334744e-05
-2.21736111095565e-05
4.67628937558386e-06
-3.31714293830162e-05
-1.88447676117809e-05
7.65908130558242e-06
-1.98828082395755e-05
-1.59630735774375e-05
-2.07048021322035e-05
-1.64953316702656e-05
-3.42817211351358e-05
-3.17499216798843e-05
-1.95989836108627e-05
-3.59499783197041e-05
-2.03165593705334e-05
-7.36922898414772e-06
-3.28474078534521e-06
-3.84180802936474e-05
-2.31614602355921e-05
-2.64052836432053e-05
-2.74893077328486e-05
-2.33040906715893e-05
-1.44106687221643e-05
9.51101521225632e-07
-2.98491081748879e-05
-1.55859347422583e-05
-4.23260991455839e-05
-1.90590823717745e-05
-8.33006381682865e-08
-3.3606051577222e-05
-4.49144880647408e-06
1.08062631734053e-06
-2.40044564246519e-05
-1.25557556882098e-05
-2.20240306376542e-05
-1.45394386694715e-05
-2.46243272342991e-05
-2.17962903314353e-05
-1.54344972912241e-05
-1.4022665564494e-05
-1.60503717738851e-05
-9.46977070421456e-06
-2.30648756803894e-05
-1.96228283672647e-05
-1.65266473071644e-05
-3.19962318229106e-05
-2.5149001937942e-05
-2.37438441658244e-05
-2.21144904427911e-05
4.82964770462456e-06
-1.37228184621816e-05
-3.03468072690585e-05
-2.96646043237295e-05
-1.23596225092654e-05
-3.20893909985562e-05
-3.37735658765369e-05
-3.98547317449216e-05
-2.17393529419888e-05
-1.206715370006e-05
-1.68588127437473e-05
-1.21759654333469e-05
-6.93932704534405e-06
-2.09563460247472e-05
-3.38444006599363e-05
-2.36513929526745e-05
-2.65903925718343e-05
-2.41489601073456e-05
-1.65287682062923e-05
-3.32389139821596e-05
-5.23697448634772e-06
-4.98748516517009e-05
-2.81004229584021e-05
-3.07047028609354e-06
-2.46645124408871e-05
-2.84250524085078e-05
-2.67482586191873e-05
-3.2553177031502e-05
-1.38300585109788e-05
-6.07876242386703e-06
-1.09035321370938e-05
-8.94059266785622e-06
3.75139133080788e-07
-4.19566780340103e-05
-7.35521821620675e-06
2.29732712487051e-06
4.90924615468875e-06
2.73080710081946e-06
-3.36314884048115e-05
-1.51830756596922e-05
-3.17752870498511e-05
-2.89338287722156e-05
-4.58611726569617e-06
-1.50295610196118e-05
-8.27633037156578e-06
-1.35310509257744e-05
-1.48890430184253e-05
-3.28747726362368e-05
-1.75255804026459e-05
-3.37528629374703e-05
-1.97839941075306e-05
-2.21368568578879e-05
-2.36420457992541e-05
-2.10005289260908e-05
-1.51971028479142e-05
-1.80445097053332e-05
-2.32568181506882e-05
5.42691277187549e-06
-1.88874395996486e-05
-2.2515822943215e-05
-2.31296164129832e-05
-1.34527512794395e-05
-2.70876396603881e-05
-1.50388597529825e-05
-2.55434413046587e-05
-1.2698407054981e-05
-1.44835206251182e-05
-1.83238424414007e-05
-1.01763380629515e-05
-1.49320402114025e-05
-3.89358800315324e-05
-1.70415219201885e-05
-4.35111699695589e-05
-2.66176324280822e-05
-2.63340296217637e-05
-1.24279201555768e-05
-3.51802456420354e-05
-1.45060873325218e-05
-1.67799398902816e-05
-2.17596134502592e-05
-8.45781512702298e-06
-2.62525329640245e-05
-1.73224197031407e-05
-4.33756107840583e-06
-3.04494989369595e-05
-2.0029358469157e-05
-1.08274214803521e-05
-2.00360592858648e-05
-1.7897702605651e-05
-1.53271268876981e-06
-8.39930589879731e-06
-6.28150220235975e-07
-2.42704695922531e-05
-1.55673524036064e-05
-2.38085697225452e-05
-4.38984690859599e-06
-1.51103479728908e-05
-1.17172157397954e-05
-2.88701570497089e-05
-2.05814071257508e-05
-2.48983752194856e-05
-1.79354943061834e-05
-1.09938177709219e-05
-2.05811163977108e-05
3.19764761036005e-06
-2.35439131919535e-05
-1.27655747789e-05
-2.40090037591699e-05
-1.51197138180336e-05
-2.2214095339894e-05
-2.04749970628191e-05
-7.9968150178254e-06
-2.23827769906133e-05
2.69943228239742e-06
-2.80133890408559e-05
-1.39530823006387e-05
-2.35425345537796e-05
-3.03659794773371e-05
-4.74507139949249e-05
-1.22935589822265e-05
-2.46575912192468e-05
-1.22207010815656e-05
-4.3187742702682e-05
-2.23827012311802e-05
-1.73485409386225e-05
-6.96742129395715e-06
-3.27611600407124e-05
-3.31811749754699e-05
-2.09205936423653e-05
-2.00645370561736e-05
-8.94034734137376e-06
-1.56790059053359e-05
-1.20377229229405e-05
-4.02693459173267e-05
-1.68027179889411e-05
-1.47393154835012e-05
-3.39473673440763e-05
-6.42821472895084e-06
-2.45827591739652e-05
-3.41908183613468e-05
-3.26385473075093e-05
-2.39106864857655e-05
-3.15916991244259e-05
-3.61099224117608e-05
-8.55035288752652e-06
-2.34373829494931e-05
-1.83062667338772e-05
-3.63243637228635e-05
-8.5163438966387e-06
-3.72792558578058e-06
-1.79377515975712e-05
-4.10350724606202e-05
-2.29714950321837e-05
5.49940902742857e-06
-1.25918681766963e-05
6.92665998347346e-06
-3.41677887999708e-05
-2.88626167555663e-05
-2.07901048627899e-05
-8.79956400743703e-06
-1.53863685492025e-05
-2.40116073744708e-06
-2.87713595944391e-05
-2.28242094990525e-05
-3.04229562503944e-05
-1.97407993717348e-06
-1.74464717919854e-05
-3.33571279736279e-05
-1.83135584903885e-05
-3.97796350905834e-05
-3.45856032393998e-05
-1.1110259916284e-05
-2.30727673362569e-05
-8.34975464275646e-06
-1.51209944126185e-05
-1.47755402726713e-05
-2.928631663396e-05
2.73087694612255e-06
-2.13551416573575e-05
-1.24700497574975e-05
-1.2854699116153e-05
-8.27559858771913e-06
-3.22078937937123e-05
-5.51280850978922e-06
-1.3211994945091e-05
-1.10530594210197e-05
5.8259966403627e-06
-2.21294546808792e-05
-2.04401796831657e-05
-3.19389028516373e-05
-2.46047859290708e-05
1.06102723125705e-06
1.56016746386447e-05
-4.63567120720992e-05
-1.8806033349283e-05
-1.7096355262927e-05
1.36822040658239e-05
-4.51463626635009e-06
-2.9692561249393e-05
-2.09764338736745e-05
-3.17890110381349e-05
-2.32959703114464e-05
-2.82296149932072e-05
-6.70223660826997e-06
-3.62506148288717e-05
-1.13824988912333e-05
-3.53482886257383e-05
-3.65962817652449e-05
-1.46680918119964e-05
-1.5930876403008e-05
-2.738990549976e-05
-2.72589816527535e-05
7.2772528539123e-06
-1.8107904869129e-05
-1.26857050149701e-05
-2.49947713019627e-05
-1.95362818245588e-06
-3.30545324493459e-05
-1.66564472777346e-05
-3.59111371820003e-05
-1.8297375161125e-05
-1.73131638454179e-05
-2.92517711259357e-05
-2.31276731496844e-05
-4.49739231668932e-05
-2.03465561223174e-05
-2.88382569348323e-05
-1.74365542333316e-05
-1.36769072225216e-05
-3.20300668866116e-05
-2.20380968027718e-05
-1.94296348424214e-05
-2.27103799149008e-05
-1.32627421723652e-05
-1.7101422574021e-05
-2.76796381001158e-05
-2.11831684637524e-05
-3.75430871104973e-05
-1.00660562449754e-05
7.96884442139979e-06
-2.82673648052311e-05
-1.86948021938117e-05
-8.5239665900452e-06
-2.01482699499643e-05
-9.84996801170495e-06
-4.20219923364534e-05
-5.07991325521126e-06
-1.14197583770268e-05
-5.68639621472622e-06
-2.58621774647e-05
-2.59951918763661e-05
1.14978358576416e-06
-3.87633212683554e-05
-1.7958849869813e-05
-1.20870395367692e-05
-1.45174551212042e-05
-1.5849778369624e-05
-1.73707123507722e-05
-3.66912140047955e-05
-1.41275269179228e-05
-1.81429226219062e-05
-3.20079864960337e-05
-2.13532992142824e-05
-2.04892791554082e-05
2.51006580000916e-07
-1.37721394245252e-05
-4.15610477433653e-05
-3.03475821054741e-06
-2.0063911249267e-05
7.64964144183984e-06
-1.28595817223494e-05
-5.75003844920431e-06
-2.82983722076023e-05
-1.77017979552708e-05
-1.93520670976876e-05
-4.39120028620332e-06
-4.23031925326441e-06
-7.81526380227736e-06
-6.94763037685962e-06
-2.55950565889242e-05
1.78096831526376e-06
-4.11338450940153e-05
-3.59540575728811e-05
-2.10660069581621e-05
-8.87373186733921e-06
-2.4147170825654e-05
-1.34769789216993e-06
-2.65590388911168e-05
-2.19445848843987e-05
-2.89712974194139e-05
-8.61811055655756e-06
-1.12044117047338e-05
-4.1772674518309e-05
-1.86000451552643e-05
-1.81674931207821e-05
-5.68898265358352e-06
-3.63033811630656e-05
-1.93346809706479e-05
-1.44424437136111e-05
-2.48742472154846e-05
-3.4068616916811e-05
-4.06581991897049e-05
-1.28784227088467e-05
-2.98857409617074e-05
-1.93493211689899e-05
-3.5573692823332e-05
7.53149165783585e-06
-1.70688122856715e-05
-9.25327306696272e-06
-4.17390349175607e-07
-4.65329654791386e-06
-2.03620495488725e-05
-2.24140394941586e-05
-3.53725425545541e-05
-5.13582988726183e-06
-5.9418818079244e-06
-1.8821397390001e-05
-1.40052742877504e-05
-7.70506493339203e-06
-1.79878727329759e-05
1.59136827315696e-07
-2.96185523465431e-07
-2.89880230675854e-05
7.9642456565971e-06
-2.43251595373557e-05
-3.49858364434827e-05
-1.38970739048664e-05
-1.65684297948225e-05
-3.67086394317635e-06
-3.29827794145943e-06
-8.16459384690253e-06
-2.1988591898321e-05
-3.50385052807842e-06
-2.48384026747538e-05
-1.5102283706968e-05
-1.44215374649284e-05
-3.95302413293392e-05
-3.06125979025423e-05
-2.68541057233534e-05
-1.27478121131245e-05
-1.73653186570582e-05
-7.7364498782454e-06
-8.7884558223778e-06
-1.38073925891004e-05
-1.38496105865864e-05
-3.02392015706506e-05
1.12127017795723e-05
-1.90141843008885e-05
-1.26711385668165e-05
-7.43196462533199e-06
-3.17714689905405e-05
-2.23352609246003e-05
-2.07227409988829e-05
-1.62266430410126e-05
-2.5897821132508e-05
-4.90628621220907e-05
-5.85579682738451e-06
-4.02009778168343e-05
-3.40166458139323e-05
-4.32582232579199e-05
-3.65455020947752e-05
-9.34918950539506e-06
-2.19849269262312e-05
-4.88855177033594e-06
-1.61948292238033e-05
7.10938029557204e-06
-1.54627958381923e-05
-3.28423549430175e-05
-3.81098186757412e-05
-8.77429257679788e-07
-1.39861772534963e-05
-2.09462759688577e-06
-1.91723482883293e-05
-9.61910412959369e-06
-3.22375427052811e-05
-2.46129918018552e-05
-1.69622689437823e-05
-4.60568572375636e-05
-3.94218379527508e-05
-1.82508131933425e-05
-1.17404344428633e-05
-3.30250488473192e-05
-1.0651027565022e-05
-3.99328043421712e-05
-2.41003623823247e-05
-2.25411175781642e-06
-1.93936638694324e-05
-2.21301912471928e-05
-6.60659852086859e-06
-8.3613091858705e-06
-2.31135632775598e-05
-2.83117752740315e-05
-7.05507965815387e-06
-1.88763031187065e-05
-2.49302357526017e-05
-4.50656915010531e-05
-2.3163897959783e-05
-2.96761322213084e-05
-1.29910552301306e-05
-2.11466091114477e-05
1.07977143555899e-06
-3.12489418175518e-05
-2.51999194435129e-05
-1.49487012474054e-05
-2.61983261471632e-05
-3.02982728185342e-05
-2.21370450879583e-05
-1.12120743011735e-05
-1.79576991422951e-05
3.89139479472372e-07
-1.90576676527465e-05
-3.3476695647759e-05
-1.57184690761504e-05
-4.04930614594685e-05
-2.10902053958164e-05
5.37274490513189e-06
-1.01707335112181e-05
-3.05168935534759e-05
-3.0754502082787e-05
-1.93705629527655e-05
-2.59359496910851e-05
-5.41678520169572e-07
-2.56094006744367e-05
-1.31798804006448e-05
-3.88107905402792e-05
-2.6919580477918e-05
-1.3753513111511e-05
-4.17871454807423e-05
-3.96290864461191e-05
-1.91680372834492e-05
-4.63867416092765e-05
-4.08368364297046e-05
-2.35441132758922e-05
-2.61712917638889e-05
-2.68024958757806e-05
-2.65830278918397e-05
-1.64629854655311e-05
-4.26521322625556e-05
-2.61378325013516e-05
-9.03491792850106e-06
-1.79787668891776e-05
-2.60046174885323e-05
-2.57847763379281e-05
-2.12943900107329e-05
-2.15464291985448e-05
-2.44974819366538e-05
-2.43378727311495e-05
-1.76525909884459e-05
-1.67345998217765e-05
-1.5412230172045e-05
3.33258172716405e-06
-4.45325611675066e-05
-1.72983531542088e-05
-2.74167058029233e-05
-2.75209654005579e-05
-2.64148801037313e-05
-1.11041090814086e-05
-2.55319669123178e-05
-4.7402522512459e-05
-3.35131968927697e-05
-2.06078732394896e-05
-1.64325832824262e-05
-3.4888972467591e-05
-2.3952599193185e-05
-1.27569352526573e-05
2.71779231904016e-07
-1.03563679484489e-05
-2.59872941004176e-05
-3.03619559158159e-05
-1.42782399369447e-05
-1.89176374700726e-05
-3.86207252053486e-06
-2.31568721505884e-05
-2.93057858795529e-05
-1.47757436861823e-05
-1.4127478689894e-05
-5.10144247154042e-05
-2.95570269579341e-05
-7.52450848730335e-06
-1.44385025543533e-05
-2.28050748624262e-05
-3.75999404593444e-06
-1.0621105548286e-05
-1.31429440237188e-05
-1.28736406972197e-05
-6.68943373513934e-06
-3.38134392283019e-05
-6.33380239597141e-06
-1.47956466407962e-05
-3.15966099722347e-05
-2.22382417507772e-05
-4.87827660408103e-06
-2.55266105684501e-05
-2.87443966448486e-05
-8.3229964599724e-06
2.43456536199089e-06
-3.17336793250009e-05
-2.77890747903533e-05
-2.57281762934604e-05
-2.42220171576326e-05
-2.79374588464821e-05
-1.76927046127913e-05
-6.09211393188612e-06
-2.05357984824841e-05
-1.87404628300734e-05
-4.45976566830266e-05
-2.65813990293422e-05
-3.36679483359082e-05
-2.01728718058676e-05
-4.20351210996289e-05
-2.40194889245572e-05
-4.89328836458515e-06
-8.33624697236089e-06
-1.41547435720521e-05
-3.16641188765982e-05
-7.92948488460073e-06
-7.13427585095631e-06
-2.17426560394188e-05
-2.66222204051146e-05
-2.48800914182804e-05
-1.83487535116307e-05
-3.43049088629956e-05
-3.04572802899304e-05
-2.13829559038399e-05
-3.49143267174387e-05
-2.47856695702628e-05
-2.98139512277639e-05
-2.36526220770024e-05
-2.90170844028987e-05
-2.74045158670568e-05
-3.09808224162754e-05
-3.52704599119342e-05
-2.34442299396862e-05
-2.05180318099444e-05
-2.23559377336917e-05
-2.63048129668158e-05
-2.2002580746194e-05
-5.16142021362168e-05
-2.17301737862782e-05
-4.78312599297981e-05
-1.60831171021421e-05
-1.93262399855866e-05
-1.14962749166563e-05
-3.30896058281833e-05
-4.66292848814088e-05
-1.53436924950899e-05
2.45588171534283e-06
-2.8134077513667e-05
-8.41626063524406e-06
-1.53620162704169e-05
-2.66412900783719e-05
-3.53897464575177e-05
-2.3845077828086e-05
-6.57015829452286e-06
-1.34387140658527e-05
-1.32310089946789e-05
-2.92236622919491e-05
-4.3010491081434e-05
-2.3462246645994e-05
-3.05516134468681e-05
-2.95010327093696e-05
-2.52196360161588e-05
-1.84200435643098e-05
-1.45517563871181e-05
-1.30158858412126e-05
1.57580911120915e-06
-1.77729932133224e-05
4.27098903067091e-06
-2.97825987546168e-05
-2.3123473018033e-05
-2.54721117818474e-05
-3.48849149009986e-05
-1.87556669792364e-06
-5.38690645389977e-06
-4.46078474422066e-05
-1.39119041736302e-05
-1.14463912964315e-05
-1.0383822150865e-05
-1.93880689811448e-05
-3.02896501327928e-05
3.20765490356977e-06
-2.16617999936208e-05
-1.24008512921485e-05
-2.48461462991759e-05
-1.8551096855307e-05
-3.07488429435723e-06
-8.31316628441677e-07
-2.31465257499065e-05
-1.24212107859171e-05
-1.38089136295341e-05
-2.6478926521916e-05
-4.05232126149207e-06
-2.25212333432575e-05
-3.86619943932455e-05
-2.7591724390086e-05
-1.86637655873572e-05
-2.91867752905904e-05
-9.44521578870086e-06
-1.00443662774865e-05
-1.3327260437928e-05
-3.80985818881814e-05
-1.45561455593979e-06
-1.02412609989376e-05
-2.51020376474209e-05
-2.31153377815621e-05
-3.34254934615283e-05
-3.23158270986045e-05
-2.38373783211957e-05
-2.43536663851662e-05
-1.14556082305438e-05
-2.16070577611557e-05
-2.78530375837413e-05
-4.5839448829474e-05
-4.37154642797581e-05
-7.78204475928569e-06
-2.15542668976567e-06
-3.10641984194567e-05
-1.47381441626425e-05
-1.90262314625492e-05
7.18008922090463e-06
-1.95735640158396e-05
-2.21236595150669e-05
-3.77838400805345e-05
-3.40301680310177e-05
-1.83466483041287e-05
-3.70978894625291e-05
-2.86830939511535e-05
-5.17409942038631e-05
-2.67578883363364e-05
-1.07580327493394e-05
-4.27962943366032e-06
-3.72696858767506e-05
-3.9463866546374e-05
-3.42150631560256e-05
-2.31811424932525e-05
-3.5775850142002e-05
-2.51492121589152e-05
-1.10497837086634e-05
-1.37489728861432e-05
-2.44070867880609e-05
-3.18193906680055e-05
-1.16203688214918e-05
-3.25354690802545e-05
-2.86367321635904e-05
1.22762545298888e-05
-1.94277438228046e-05
-3.41775934078005e-05
-2.91058415535844e-05
-2.76208832643025e-05
5.02409876723858e-07
-9.72464486095054e-06
-1.76943989438469e-05
1.0984198918971e-06
-2.84773540164117e-05
-1.30586265551951e-05
4.87635210046319e-06
-1.31908990972131e-05
-1.21777463200376e-05
-2.81270849772015e-05
-1.95125047974361e-05
-3.68619192828651e-05
-2.43219661396745e-05
-2.75332390784775e-05
-2.44422002329136e-05
-3.006849526592e-05
-1.39564528738225e-05
-6.22039905551834e-06
-2.65941283639386e-05
-5.24791847615432e-06
-3.90133437828602e-05
-1.28169675619213e-05
-4.32676008498379e-05
-2.11170546308431e-05
-2.60846820796798e-05
-3.56437535819293e-05
-2.94380852956491e-05
-2.6718487351887e-05
-1.37392419433759e-05
1.30006350083193e-07
-2.36251820945627e-05
-3.19905499106045e-05
-2.15628161724681e-05
-2.20197679342957e-05
-3.98703633747536e-05
-1.19239923183687e-05
-4.13248888532156e-05
-2.45469734866035e-05
-2.70915401785569e-05
-1.86587842517592e-05
-3.281757770355e-05
-1.82355659144848e-05
-1.88377110335512e-05
-2.90934091956407e-05
-1.93235385541007e-05
-4.62604766391755e-05
-7.08889921910633e-06
-2.64075264987998e-05
1.06230721820017e-06
-1.87966053885563e-05
-5.69670859769717e-06
-2.22064053934141e-05
-2.87249476198344e-05
-1.69267999609239e-05
-2.72939686704902e-05
-8.96626378691565e-06
-2.36441008359465e-05
-1.64708188876089e-05
-4.8613449965324e-05
-3.57605589504564e-05
-4.04261287842072e-06
-1.38361704149086e-05
-5.39176462565364e-06
1.73603310971739e-06
-9.87276606670711e-06
-3.101007136565e-05
-3.59456612503919e-05
-2.08841745359666e-05
-2.59591775591987e-05
-1.09942672357232e-05
-2.22162920333362e-05
-2.55488568467109e-05
-3.84089360529363e-05
-1.7219851548149e-05
-1.68657759880001e-06
-1.8397041674484e-05
-1.28507688862638e-05
1.60686996192067e-06
-1.05445326003763e-05
-1.87501563561387e-06
-4.10331370136769e-05
-1.82716886795906e-05
-1.80299497701276e-05
-1.45341962025386e-05
-2.49297959217152e-05
-1.32537961362217e-05
-2.66328573184519e-05
-3.55188639497522e-05
-1.87227930845265e-05
4.04530120028989e-06
-2.01722940120386e-05
-2.55264815367017e-05
-3.32366412952429e-05
-3.8527940473543e-05
-3.53189530385682e-05
-2.68002624588879e-05
-3.57726113099893e-05
-1.90994221437507e-05
-1.19235493640084e-05
-6.36110706536818e-08
-4.0822226090271e-05
3.14614756222017e-06
-1.34825176727564e-05
-2.48897291974922e-05
-2.25707514238086e-05
-2.56613891286573e-05
-1.931755804468e-05
8.76145951721082e-06
-1.41585355627788e-06
-5.21731393071889e-05
-1.8672792243975e-05
-4.58875333695902e-06
-3.71329802917634e-05
-2.27030359649201e-05
-3.90728083905957e-05
-4.38803048489238e-05
-2.01996180521934e-05
-2.94127432900397e-05
-1.93872355560272e-05
-3.01528529450582e-05
-1.06657751617229e-05
-2.61270113918875e-05
-3.73862674864814e-05
-1.79434870578556e-05
-5.93888321906921e-06
-1.19359040601945e-05
-4.33945442808714e-06
-1.04646449793541e-05
-1.75903266093566e-05
-3.68153532723756e-05
-2.40870584971764e-05
-2.81086709162009e-06
-9.79751810374208e-06
-2.13559837768882e-05
-2.63989981519643e-05
-8.94827788815227e-06
-2.64908500381277e-05
-1.39881680291817e-05
-2.99521167618582e-05
-2.85994413301018e-05
-1.27796235274174e-05
-9.13102270114896e-06
-2.74616904827015e-05
-3.37727168016199e-05
-3.68258104956672e-05
-1.83529381482823e-05
-3.750270856495e-05
-2.58196424184396e-05
-2.32416891033977e-05
-4.3913888766014e-06
-1.19598654155654e-05
1.18976357791e-06
-9.74808651602415e-06
-9.68951936062842e-06
-1.58817957324881e-05
-3.00536239036105e-05
-2.07504217956079e-05
-2.95478803350343e-05
-1.31605188909247e-05
-1.86935708901418e-05
1.24172070910177e-06
-2.99726627339712e-05
-2.94160089380558e-05
8.78284688338136e-07
-1.28408556249538e-05
-2.24019733530592e-05
-3.30053081110482e-05
-9.66767553345131e-06
-2.94936668076631e-05
-3.49038076945212e-05
-1.84009334615924e-05
-1.80821892294772e-05
-2.19564076570932e-05
-1.25403451848809e-05
-1.82349358617784e-05
1.12727224736544e-07
-3.56881494145891e-05
-3.97002881397098e-05
-2.45784177440336e-05
-3.19025379979367e-05
-1.46678800148942e-05
-1.53766478100462e-05
-1.55620026353354e-05
-1.42082515953941e-05
-1.6356203372572e-05
-2.25847502628678e-05
-9.11888746446126e-09
-1.02895327837637e-05
-2.87485375661746e-05
-2.54757180472423e-05
-2.37827819473201e-05
-1.70818883724139e-05
-2.82884952297543e-05
-1.16561666247118e-05
-2.53508214169575e-05
-1.84922668722697e-05
-8.98844131022288e-06
-2.13974847073195e-05
-2.74358628301191e-05
-8.05661275579269e-06
-3.32815230530143e-05
-1.63542002833032e-05
-1.02268999145504e-05
-2.44601911532412e-05
-1.94047977655906e-05
-1.08935732180899e-05
-1.61743231052683e-05
-2.88110688651956e-05
-4.07388716557835e-05
-3.80692705210087e-05
-2.58963736808097e-05
-1.49967157117351e-05
-2.31120202427251e-05
-3.16623318124178e-05
-2.72636120821187e-05
-1.66461075390239e-05
-2.87124091639764e-05
-2.13498177637514e-05
-2.97394829150032e-05
-9.56174554760047e-06
-3.78785115870809e-06
-1.76693763787201e-05
-2.25242873965734e-05
-3.04346030176095e-05
1.88865955282819e-06
-2.69729553963743e-05
-3.67406886952357e-05
-2.29889209899569e-05
-1.72310788941943e-05
4.78354803244072e-06
-3.54898004749114e-05
-7.29495410006796e-06
-1.72661596652005e-05
-2.86191070718367e-05
-3.21680421940055e-05
-1.2294732209012e-05
-3.69591630512891e-05
-2.50101104243279e-05
-9.50273380519594e-06
-3.18142492371868e-05
-5.82593104193165e-06
-1.9189342148633e-05
-6.78345376801651e-06
-3.70071674896079e-05
-1.49279440148282e-05
-1.26864797780857e-05
-2.73393452182319e-05
-4.53041291132736e-05
-1.66495635480071e-05
-8.19286582535764e-06
-1.52564340625289e-05
-1.29424984850723e-05
-2.03241073681553e-05
-1.98718150853486e-05
-3.5956059290922e-05
7.22907329270206e-06
-1.71114185658004e-05
-4.19649638410051e-05
-2.26256838866391e-05
-1.2085862619328e-06
-1.63575544938543e-05
-2.54698028130759e-05
-2.77849278330831e-05
-2.48122216455068e-05
-3.08369914290844e-05
-4.59031692876266e-05
-2.67928650220301e-06
-1.4143510607771e-05
-6.89948905545703e-06
-2.46357331854826e-05
-1.7773227521397e-05
-2.21387350847635e-05
-1.58565368514042e-05
-2.46463817716718e-05
-2.73450710886464e-05
-2.26684212223821e-06
-1.88396704996507e-05
8.44928249480045e-06
-2.20364786995589e-05
-1.53704919983893e-05
-9.78734184566127e-06
-2.72606171733828e-05
-9.48718450818184e-06
-1.80477105302571e-05
-9.71783645002871e-06
1.4272062383332e-05
-3.36451778947333e-05
-5.0038717453342e-05
-5.78986130793638e-06
-1.97872661003081e-05
-1.92540781348665e-05
-1.77341234788319e-05
-5.81974616406226e-06
-2.11033624517303e-05
-2.442390345009e-05
-2.17194876188909e-05
-1.67817162941853e-05
-2.91002355497395e-05
-2.71749861831108e-05
-5.39473385912703e-06
-4.88939413776842e-05
-2.50790475843335e-05
1.0510411917698e-05
-5.29329470967069e-06
-2.78676892654175e-05
-6.58730930718313e-06
-1.17799974478296e-05
-2.7763528257071e-06
-1.33873789336739e-05
-3.49088069597695e-06
-1.15515091712331e-05
-2.65886158983967e-05
-3.77873714538394e-05
-2.41459139627956e-05
-3.28477048106721e-05
-1.33045836105751e-05
-1.48327868548429e-05
-2.09278843677873e-05
-3.16526818347467e-05
-1.51811964453433e-05
-5.12440619926677e-06
3.06375438232979e-06
3.36068042103994e-06
-2.16465204272832e-05
-1.69187674395661e-05
-2.73999928101435e-05
-2.10276157741513e-05
1.31054493224954e-05
9.39670377908814e-06
-5.44545164656443e-05
-9.75927861018137e-06
3.64579462163336e-06
-4.93245797535887e-05
-2.84869793441831e-05
-1.24896949685475e-05
-3.70664498966878e-05
-1.38053114475147e-07
-2.86665451634024e-05
-1.88952595274883e-05
-2.0661982876242e-05
-1.28608294116063e-05
-2.62921656201853e-05
-1.85922472915968e-05
-1.04368186322817e-05
-1.40193493653436e-05
-2.48760059946079e-05
-2.11386588887086e-05
-1.7567680554901e-05
-2.4784944169545e-05
-3.36457211634981e-05
-3.86675149637533e-05
-2.22679641314617e-05
-2.45598191527981e-05
-9.82969880591667e-06
-1.68179893248206e-05
-2.24013072097525e-05
-5.85050619210907e-06
-5.10073039279911e-05
-4.36832528451996e-05
-1.0322373387852e-05
-4.1339578296626e-05
-3.85192734683206e-05
-2.0293326049997e-05
-2.96599792213648e-05
-2.64484180994733e-06
-8.53242757870299e-06
-1.40293762840202e-05
-1.12984937320984e-05
-8.29177090192527e-06
-1.85863904222322e-05
-2.17577428213668e-05
-1.16525489593714e-05
-1.33421186376822e-06
-2.04114667574388e-05
-3.87562558291516e-05
-3.51456579694157e-05
-1.87101142014534e-05
-1.96655367423188e-05
-5.00268079082046e-06
-3.64261215275155e-05
-1.42559578381834e-05
-2.89948624000741e-05
-2.51133723818841e-05
-4.31860337181302e-05
-2.59518214517706e-05
-2.09176741998273e-05
-1.61100225913271e-05
-4.82661883081432e-06
-1.50532791521753e-05
-2.2712031474165e-05
-1.00768426263429e-05
-1.15445925874603e-05
-7.86103153464607e-06
-2.42621457830829e-05
-2.01529337236439e-05
-2.50480478117138e-05
-2.12619407595219e-05
-3.82368948443267e-06
-3.11512213317243e-06
-6.59265484471406e-06
-8.37623741095684e-06
-3.16119634945683e-05
-1.24254435577176e-05
-2.5351116214864e-05
-1.05316783835087e-06
-2.82776351667329e-05
-1.41620076039497e-05
-2.48644778212129e-06
-3.21281660818801e-05
-2.95711340492635e-05
-1.21857418450861e-05
-7.15304931933096e-06
-4.68734578970652e-06
-2.47894574823054e-05
-7.17737959690953e-06
-1.64167237272515e-05
-1.81900460852356e-05
-2.24741320976237e-05
4.1851818275908e-06
-1.19090129150433e-05
-2.39895330216331e-05
6.4216017537687e-06
-3.2587694158243e-05
-1.73114382882899e-05
-2.55420828892354e-05
-1.228713175406e-05
-3.39902270639356e-05
-4.16549339976813e-05
-2.46562370552797e-05
-1.50686169598918e-05
-2.1452057386924e-05
-2.79199095494012e-05
3.13771612955115e-07
-4.41051058723166e-05
-1.67300201492575e-05
-2.58828462317923e-05
-2.98848982693108e-05
-3.74345681145939e-05
-3.36806398362881e-05
-2.75331494248359e-05
-6.28856858475954e-06
-2.22545485051523e-05
-3.62390988455799e-05
-7.17301523430835e-06
-3.05520368151363e-05
-2.52284109521515e-05
-2.49812848280394e-05
-1.38367101899791e-05
-2.48348152745884e-05
-5.78107055276648e-05
5.60035096015328e-06
-2.83521377940542e-05
-8.3495373201166e-06
-3.16696591654692e-05
-2.84077415689911e-05
-1.56722197001449e-05
-1.22888391370339e-05
-2.48486522344093e-05
4.5158533022727e-06
-2.58346662471316e-05
-5.11663809258702e-06
-1.78156370860428e-05
-3.09187327703022e-05
-2.27997333898627e-05
-1.5644204922006e-05
-1.73567506482552e-05
5.13935581887305e-06
-4.23612011677382e-05
-1.99641435553096e-05
-9.00395465808157e-06
-2.42085672461704e-05
-7.71008957221152e-06
-3.82097214973869e-06
-3.46579411315895e-06
-3.19354206678078e-05
-3.52168438603964e-05
-6.79217904193672e-06
-1.72133852841199e-05
-1.9646335176053e-05
-1.60382901724885e-05
-3.30130574503489e-05
-5.78330383990675e-06
-3.93416560495938e-05
-1.4324639572707e-05
-4.58705623561031e-05
-2.93786288811019e-05
-2.10145334344709e-05
-2.38136823973666e-05
1.40618769315749e-07
-1.38729439438606e-05
-2.0209049994888e-05
9.21545342573062e-06
-1.47002977450624e-05
-8.22432910427734e-06
-3.73370611489711e-05
-3.00239270882092e-05
-1.58136760105803e-05
-1.10469580250074e-05
-3.03039184390876e-05
-8.67066327119136e-06
-9.71757278710263e-06
-1.05449596238122e-05
9.62860190612901e-08
-1.58274279097127e-05
-2.76286445109665e-05
-3.35920908139701e-05
-1.24141188062707e-05
-1.16287689745578e-05
-1.77731492568315e-05
2.68655418645381e-06
-1.12611159813597e-05
-1.30216595077408e-05
-2.36521889702339e-05
-1.50779842334151e-05
-2.747154521755e-05
-8.98472385553554e-06
-3.18447007993621e-05
-9.14364769635329e-06
-2.7206232481019e-05
-1.15776745533569e-05
-2.7647643324704e-05
-2.29117533869197e-05
-3.29861883820076e-06
-4.50227398176439e-05
-2.15159101647942e-05
-9.43497748028063e-06
-6.29088043387115e-06
-2.68618968561087e-05
-2.07084725453358e-05
-2.23446638249465e-05
-1.78272667015832e-05
-2.81956680810485e-05
-1.85770200653359e-05
-3.48138940943545e-05
-3.50687800720575e-05
-2.86091432207924e-05
-2.40544921275035e-05
-3.50392586303481e-05
-4.81703320417542e-06
-1.7031259133707e-05
-2.04206628018114e-05
-8.35288860969069e-06
-2.32774357630207e-05
-1.65332697072792e-05
-8.51877025351068e-06
-2.22295100406768e-05
-2.83211422300284e-05
-3.22948540848789e-05
-1.94484693465751e-05
5.24174717089765e-06
-1.247009219417e-05
-8.65372978429033e-06
-2.92673681668744e-05
-1.53208991495876e-05
-1.94734373786615e-05
-3.66492781475283e-05
-1.6536411370898e-05
-2.07956017349985e-05
-3.45226896109379e-05
-2.09206024117226e-05
-1.20872496062135e-05
1.05264912674492e-05
-2.09001170325749e-05
-4.34093157058487e-05
-2.32540061022872e-05
-3.36966004978382e-05
-3.79600353872903e-05
-3.01029512151262e-05
-1.03831542543198e-05
-8.09946938726459e-06
-4.78371165511876e-06
-1.25292579345916e-05
-1.99477985805506e-05
-2.69187052469527e-06
-4.05595229938705e-05
2.86865154586603e-06
-8.93164105888612e-06
-9.90138694154018e-06
-9.00336180683423e-06
-3.4151325925174e-05
-3.31204284814638e-05
-2.45222317298395e-05
-3.5013167288471e-05
-1.83283991094917e-05
-3.65688357769341e-06
-2.52870855887965e-05
-1.26664966163418e-05
-4.77643054920421e-05
-2.3224581586885e-05
-3.2651720613069e-05
-1.27080485275155e-05
-1.37368979777308e-05
-2.31287668620459e-05
-1.36771559053161e-05
-1.63032043919737e-05
1.75587197003073e-06
-2.68682582119631e-05
-3.67165301104654e-05
-1.39460184918111e-05
-1.84599633755017e-05
-4.25908151552936e-05
-7.43543729902055e-06
-1.40589787681233e-05
-1.30809066368833e-05
-9.83548863559983e-06
-7.37439679536059e-07
-2.72307495175095e-05
-2.38249484078476e-05
-2.72274475554397e-05
-1.44583628231285e-05
-2.73088323311094e-05
-6.98053354556384e-06
-9.74652924200112e-06
-5.64852906085881e-05
-2.57893545191046e-05
-1.74670913662993e-05
-2.44085480570009e-05
-8.15073632294184e-06
-1.48733864629411e-05
-4.05319995183165e-05
-1.36759080853049e-05
-3.1781939035931e-05
-9.12974041504182e-06
-3.01610688368296e-05
-4.48850178035428e-05
-1.95470319667383e-05
3.46991242286961e-06
-3.77921321693228e-05
-4.03276900724276e-05
-1.23368799834654e-05
-1.82224520303633e-05
-2.62567911671924e-05
-3.32032794250582e-05
-2.62778780679474e-05
-2.60515125861035e-05
-1.5708080406087e-05
-2.07105552509953e-05
-1.96223268499691e-05
-2.28598911778398e-05
-2.86679449160083e-05
-1.55585332578168e-05
-6.20095600538346e-06
-2.46496490516204e-05
-1.76371581170894e-05
-2.10500183921816e-05
-3.28845021540557e-06
-8.02414464347449e-06
-2.0659955437074e-05
-2.25512998286742e-05
-7.10986332536244e-06
-3.99809110166242e-05
-1.44825493296617e-05
-2.1359027150414e-05
-2.04968483773081e-05
-2.85785052516117e-06
-2.17106360773211e-05
-3.03704328403802e-05
-2.22071812242891e-05
-3.04954810224311e-05
-1.86107532142665e-05
-3.30940727736122e-05
-2.6576221534368e-05
-1.41349091296796e-05
-2.91467634006188e-05
-2.62858885936055e-05
-3.38686161810176e-05
-2.16365942414483e-05
-1.59443697968926e-05
-3.61168120670705e-05
-1.43882377750821e-05
-3.06517865616222e-05
-2.16969708171746e-05
-3.5619850453523e-05
-1.72190960031735e-05
-2.57171145511672e-05
-1.91998264399575e-05
-2.13714117029349e-05
-1.20094783478358e-05
-2.10886197565416e-05
-1.97773988906121e-05
-2.56919509342359e-05
-1.71995538922008e-05
-4.93323239657607e-05
-2.00038718962791e-05
4.55167458617909e-06
-5.3814513998836e-06
-5.27861919288044e-06
-5.43910517899679e-06
-2.07723942990203e-05
-1.85695951768577e-05
-2.57359293066289e-05
-2.72881774884819e-05
-1.35431092942221e-05
-2.09335013377738e-05
-2.02846144875929e-05
-2.51857749483528e-05
-5.77944683262195e-06
-3.91473338439089e-05
-2.12486805985811e-05
9.83428008159755e-06
-3.26682515023805e-05
-2.18938221345971e-05
-1.51618961879563e-05
-2.57493287415228e-05
-1.80049262827788e-06
-2.19193932994751e-05
-3.76669275967376e-05
-1.72467093798779e-05
-3.06328553796982e-05
-2.42662065104911e-05
-1.85070331916348e-05
-1.94588674309887e-05
-2.94450728921008e-05
-1.25209921401714e-05
-3.57074331892209e-05
-2.41040894686979e-05
-3.82842469349486e-05
-1.33080339254343e-05
-3.62950297261837e-05
-3.09463826117171e-06
-1.35955116782982e-05
-2.4831763503717e-06
-1.05871515964315e-05
-1.36689788929087e-05
1.88236626582954e-06
-9.84667246850163e-06
-2.99105949021467e-05
-4.31235739714891e-05
-1.76396643945569e-05
-1.25440857300198e-05
-1.97370010958512e-05
-3.34481768768592e-05
-2.49164878685178e-05
-1.62414769343808e-05
-1.65219977854269e-05
-3.56944897700359e-05
-1.74885378941196e-06
-3.38650573187038e-05
-1.62608819239356e-05
-2.85476889934657e-06
-1.3382503106099e-05
1.3300430057838e-06
-1.17381296994564e-05
-4.28487214723355e-05
-1.24336314042117e-05
-1.43527343345999e-05
-1.03478985573428e-05
-7.03468157879213e-06
-2.50369826392755e-05
-3.49857971917721e-05
-2.85047132104391e-05
-3.50856404099681e-05
1.79197827088986e-06
-3.66596684851605e-05
-5.27737081520177e-05
-1.90482608681871e-05
-2.56157199632338e-05
-3.60469748242465e-05
-2.29487429749787e-05
-1.7266612255717e-05
-2.2155995835739e-05
-1.90091616933637e-05
-2.44440491161482e-06
3.79249314440875e-06
-1.56912001766168e-05
-1.57998555598755e-06
-9.84880959312632e-06
-2.53656261251626e-05
-4.42012238904398e-05
-5.15315577613272e-05
-3.47839130924039e-05
-1.60953221383539e-05
-2.60414319821024e-05
-1.85900885937463e-05
-1.72769381519894e-05
-2.33292825316492e-05
-7.65929458687763e-07
-2.59182407631963e-05
-1.5510694209293e-05
-1.40669414324434e-05
-1.62233695984338e-05
-3.13492696547155e-05
-1.28151755785287e-05
-1.68694055158616e-05
-3.86243190592806e-05
-2.70076601883682e-05
-2.82587347598975e-05
-3.99483460726155e-05
-1.71921848851287e-05
-1.41800559623628e-05
-1.81491544590884e-05
-3.81994086057506e-05
-3.30468953782709e-05
-1.5061729041716e-05
-7.83572326303972e-06
-2.70787887551579e-05
-2.03432447602302e-05
-2.78401666874025e-05
-4.23146002043378e-06
-2.14314517537267e-05
-1.71129243497702e-05
-1.89283076221113e-05
-3.87561222545502e-05
-3.6042435744944e-05
-2.2109034104126e-05
-3.05579048962945e-05
-2.2625832577116e-05
-1.62615075929214e-05
-1.69818059017337e-05
-3.96711714955459e-05
-1.62805225522212e-05
3.89129515241541e-06
-2.7792120250886e-05
-1.38663428017568e-06
-1.95579617642834e-05
3.18587052953971e-06
-2.28295035121052e-05
-2.42196926719454e-05
-1.35823712117344e-05
-1.32174781421707e-05
-2.69559784696442e-05
-2.22916350142671e-05
-8.87286261472505e-06
-4.43845293153596e-05
-3.87876066914756e-06
-1.32837918926672e-05
-1.46836576767349e-05
-1.48519749436886e-05
-1.51380240139894e-05
7.16423084224848e-07
-2.46447141475107e-05
-2.52592949674798e-05
-3.97984444412324e-05
-2.52115197225192e-05
-1.97857450728026e-05
-2.10926483659367e-06
-3.62391696662929e-05
-2.10057417193837e-05
-2.51821047753844e-05
-2.48734216938279e-05
-9.3388909361037e-06
-7.96481695155131e-06
-2.30378619292608e-05
-1.57803020385358e-05
-3.20352806471471e-05
-4.99784731709514e-07
-2.42159856779647e-05
-3.16168397538074e-05
-2.37499584688538e-05
-2.71598545238079e-05
-3.52721858869954e-05
-3.63918683109451e-05
-2.35748216974913e-05
-1.90003742390001e-05
-3.11713622589023e-05
-1.9219982702164e-05
-1.62943564563125e-05
-1.05224582967508e-05
-1.19354956842564e-05
-1.56879009712631e-05
-4.31075811177657e-05
-2.25109984332056e-05
-2.70000989469366e-05
-2.1517246007721e-05
-1.91940281863903e-05
-6.57016157741159e-06
-1.70118043536224e-05
-4.01833300437136e-05
2.22658237999875e-06
-2.64080815297152e-07
-6.96686046612091e-06
-1.15475951614742e-06
-3.81762337259125e-05
-2.15314255834693e-05
-2.9683192088271e-05
-6.71371804719853e-06
-9.55867538017318e-06
-1.03222605764977e-05
-1.28106057602319e-05
-1.27213679397611e-05
-9.33368212424685e-06
-2.14108131360792e-05
-1.48490410601178e-05
-1.36955101042949e-05
3.80487733880177e-06
-1.42095460036552e-05
-9.61434181996246e-06
-1.39033527516023e-05
-1.9172840577784e-05
-2.01431092734332e-05
-1.06758713924051e-05
-9.13066100427096e-06
-8.85690745649411e-06
-4.7113626138774e-06
-1.69887150914449e-05
-4.40674397055007e-05
-1.74935097388329e-05
-7.8586516491203e-06
-3.27371669481473e-05
-1.85268478091491e-05
-4.48974620340579e-06
-2.61290869401332e-05
-1.03788801511631e-05
-2.2190396729658e-05
-6.37457579811713e-06
-9.83218970957494e-06
-2.23485053731575e-05
-5.64655517824993e-06
-1.12655726507209e-05
-2.53997460862742e-05
-1.59987741053914e-05
-5.45386309373827e-05
-3.55270477363925e-05
-1.6486761186006e-05
-1.22263227826423e-05
-1.63406710904927e-05
-3.00358257542008e-05
-1.60770166421709e-05
-2.33348104319943e-06
-2.96354962249505e-05
-2.68299930845954e-05
-1.57166869188675e-05
-1.45195438781419e-05
-1.75634565525545e-05
-3.4813763266507e-05
-2.10894937698467e-05
-3.86063469970598e-05
-2.89753200420598e-05
-3.13413467536009e-05
-3.02796744628487e-05
-8.26787656052743e-06
-1.82558354452078e-05
-2.30201022109283e-05
-1.32762392393993e-05
-1.72864742576082e-05
-1.44383928450964e-05
-2.08037339529245e-05
-2.75391630789101e-05
-2.71585093589191e-05
-3.48398809112627e-06
-1.18596072414047e-05
-2.33577401243181e-05
-1.6943179035202e-05
-2.22626580744641e-05
-2.75352324723486e-05
-1.30387844487465e-05
-2.47381274406345e-05
-2.87888728270721e-05
-1.07759399843617e-05
-2.00901806955253e-05
-1.1308509428999e-05
-2.68613567588702e-05
-5.59162118872035e-05
-6.02697596027396e-06
-1.77619475881732e-05
6.34146117703498e-06
-2.19922157176998e-05
-1.88546235351861e-05
-1.73486305367634e-05
-1.82558746035704e-05
-1.08350540160454e-05
5.76593511628633e-06
-9.93447529409004e-06
-8.69154691109746e-06
-1.31221748453333e-05
-5.23530793327673e-06
-2.49631543466778e-05
-5.46271128641877e-06
2.11303074399491e-06
-1.83762620041069e-05
-4.75832207345877e-05
-3.19349786062474e-06
-5.85480681468539e-06
-2.84718429730394e-05
-4.65883226806299e-05
-3.02531694871513e-05
-4.33222784294159e-05
-2.40023727002158e-05
-1.49131684750037e-05
-3.42640301758105e-05
-2.26730424813503e-05
-4.09644003322289e-05
-3.6453737916873e-05
-1.85075196874341e-06
9.66827811626922e-07
-9.37963543802842e-06
-1.91613506840293e-05
-1.70044588510139e-05
-3.09933750695282e-05
-1.74427422199208e-05
-1.98093696191056e-05
-2.88291707102128e-05
-2.09398196029236e-05
-3.77323690197394e-05
-3.66200725269009e-05
-2.59681834107673e-05
-3.26859508432437e-05
-1.25182755761495e-05
-3.3439476661407e-05
-3.14653425721822e-05
-3.60805650630108e-05
-3.2176427350025e-05
-2.22290687069169e-05
-4.00483138601673e-05
-2.57777640165899e-05
-3.05523192972157e-05
-4.34004117463336e-05
-2.06892037369052e-05
-3.01547871212275e-05
2.12976369037671e-06
-1.7835016647858e-05
-1.58944679806325e-06
-1.02639032135928e-05
-2.78573429451832e-05
-2.89406140443391e-06
-2.4694347202145e-05
-1.10504000276149e-07
-2.18153887764939e-05
-4.2391203099503e-05
-3.53984639329764e-05
-1.9901027284932e-05
-1.45765495538635e-05
-1.56474896732389e-05
-1.93086178596151e-05
5.31558432745523e-07
-3.22264893289315e-05
-3.45332967818878e-05
-9.23454531600824e-06
-1.15996619458358e-05
-3.13496261709153e-05
-2.02496690048876e-05
-2.28182084100763e-07
-1.51493474409367e-05
-2.04594232569093e-05
-2.04438695137886e-05
-9.90365792218383e-07
-2.24305203342773e-05
-2.00949730684427e-05
-1.84300107779701e-05
-2.77748436879111e-05
-2.01247143470707e-05
-2.08918206757052e-05
-2.36420223232138e-05
-8.4423598185193e-06
-1.28008606572169e-05
-4.13864228307199e-05
-2.4365576765062e-05
-3.61395797706821e-05
-1.45613036978145e-05
5.46335581417341e-06
-2.62461544197432e-05
-1.89624547941001e-05
-1.57499254302617e-05
-2.57189350900951e-05
-5.05618481013739e-06
-2.6012580967827e-05
-2.16776409990692e-05
-3.14808300925837e-05
-1.19022354874216e-05
-2.30640738640572e-05
6.02149694917955e-06
-1.95444686874726e-05
-3.12972633312313e-05
-4.62411408594462e-06
-3.52554404389815e-05
4.99309585226299e-06
-2.95545291255177e-05
-1.29507089268683e-05
-1.51533457828104e-05
-9.56126057485197e-06
-1.86148813994083e-05
-2.12091303421786e-05
-2.56067007586328e-05
-3.14631329805696e-05
-2.42628503755885e-05
-2.13411238521057e-05
-2.24187569732871e-05
-2.48386721287301e-05
-3.81692691580573e-05
-1.77724771708785e-05
-2.04357245207202e-05
-2.90648424027497e-06
-2.50887755455238e-05
-2.43409907343785e-05
