# Supplementary material for: Research on computational propagation and identification of mine microseismic signals based on deep learning
Source: PLoS One. 2025 Oct 22;20(10):e0334641. doi: 10.1371/journal.pone.0334641 (PMC12543183; doi:10.1371/journal.pone.0334641)
Supplement: S1 Data — (ZIP) [file pone.0334641.s001.zip › 000100500001027.xlsx_0.txt_24.txt.txt]

-1.12328288407273e-06
-3.29330747486586e-05
-3.54170151706217e-05
-5.48189720217255e-05
-2.06848947961243e-05
1.05569928164373e-06
-1.64285311950953e-05
-2.70724836326163e-05
1.74230125819491e-06
-2.03436038447366e-05
-4.2166072598024e-06
-1.47049195958531e-05
-3.66036112421749e-05
-3.31181031761328e-05
-2.48080076481326e-05
-2.91084113797095e-05
-1.79627617797388e-05
-4.87922217751165e-05
-4.04339899857083e-05
3.28139057962876e-06
-7.89492167399879e-06
1.81104747112671e-06
-4.16299383467644e-06
-2.78488257717931e-05
-2.91977129844542e-05
-1.73421469928841e-05
-4.13063490440799e-05
-1.0751464858568e-05
-5.99779488241332e-06
-1.78572191411937e-05
-3.18946798198759e-05
-3.2369086239811e-05
-1.96343219429945e-05
-3.02590010564938e-05
-3.07185231740173e-05
-2.72520306142956e-05
-2.44590740063595e-05
7.89926564535155e-06
-1.16712278552792e-05
-2.19442214762707e-05
-1.96890960110944e-05
-3.58477284589181e-05
-2.88793905598247e-05
-2.88625735674419e-05
-1.53238103620013e-05
-3.71412317319321e-06
-2.02271984881418e-05
-1.73944165359916e-05
-2.29470475581989e-05
-3.32489875627418e-06
-1.63165996938546e-05
-2.07167996703846e-05
-8.70463101784599e-06
-2.54784768103429e-05
-2.64682298135769e-05
-1.50872071073927e-05
-8.95858923084545e-06
-3.30632908209823e-05
-2.30411994394092e-05
-3.72499841639966e-05
-7.5468579989943e-06
-1.89813850705681e-05
-1.34506673181218e-05
-2.12481526288652e-05
-1.4518597748992e-05
-2.20289416676718e-05
-1.04444841886324e-05
-8.01527542661731e-06
-2.67214544645489e-05
4.24208403665098e-06
-4.70943706860553e-05
-2.57770391680643e-05
-1.29922371596873e-05
1.90164833898374e-06
-1.73394474175022e-05
-2.02776636359795e-06
-2.72256320710099e-06
-1.46867700110798e-05
-1.8545021957862e-05
-4.55632357706615e-05
-1.6666840911749e-05
-2.77789971654941e-05
-2.19331068357959e-05
-2.20074534700891e-05
-1.82160826949237e-05
-1.80840095244492e-05
1.20620944202053e-05
-9.87645953011011e-06
-2.39719075023487e-05
-2.39899769363247e-05
-2.24566878829243e-05
-1.72153729955266e-05
-2.83589672248599e-05
-9.70644695150258e-06
-1.32603325442285e-05
-1.92129230966694e-05
-1.29238839079061e-05
-3.1300763912467e-05
-1.68797805354444e-05
-3.02778144438942e-05
-1.71701098269465e-05
-1.61205999784517e-05
-2.52346095521079e-05
-7.90349208246823e-06
-3.65121471234936e-05
-2.45535316217576e-05
2.54440519238557e-06
-1.53604946518338e-05
-2.31911365885677e-05
6.47404917506215e-07
-1.84203723121722e-05
-3.79563638757823e-05
-2.94246218140758e-05
-3.75325856596356e-05
-2.15150223684952e-05
-2.17914692607782e-06
-8.53960662334019e-06
-2.08009167814115e-05
-7.58307493401927e-06
-3.2223793431417e-05
-3.85908172900782e-05
-1.92243718306144e-05
-4.39858615908097e-06
-4.59881113483104e-05
-1.65999756626722e-05
-2.45867172905913e-05
-3.35108866710584e-05
-2.10124547657705e-05
-1.17883715698894e-05
-4.13256607031274e-05
-1.75397990733224e-05
-4.96489584390586e-05
-1.17306022215037e-05
-2.17304515596062e-05
-3.71450591342787e-05
-3.44347842577769e-05
-1.55185407058553e-05
-1.81584874821431e-05
-5.36060930963697e-05
-3.23363021969804e-05
-1.50368565686211e-05
-8.01282686555218e-06
-3.71899098895707e-05
-1.60721278678582e-05
-7.16786408906471e-06
-3.50597559572623e-05
-2.76000885833653e-05
-1.31498165269854e-05
-1.98560955832627e-05
-2.82677300924857e-05
-3.93745749742359e-05
-2.21066042784588e-05
-2.58300578714257e-06
-3.20703273119688e-05
-3.78633276013602e-06
-1.33702438809806e-05
-2.67437455821193e-05
-3.13869448341205e-05
-4.62648043782055e-06
-2.64468090951212e-05
-1.05100466488941e-05
3.01747838840766e-06
-1.81287602767618e-05
-7.797809966136e-06
-1.97429556735757e-05
-1.34619508567042e-05
-1.01304838580523e-05
-6.88570393434011e-06
-2.12889600561048e-05
-2.54795742108382e-05
-3.57019720011711e-05
-2.17386680528093e-05
-1.06379447903834e-05
-1.54771160933976e-05
-1.7069508882183e-05
-2.41980650880493e-05
-3.15901699086885e-05
-2.62299836621635e-05
-1.7100039670583e-05
-1.90458299176568e-05
-2.00706294599305e-05
-2.65523441443518e-05
-2.98721681645908e-05
-2.8092376949802e-05
-3.95643299690868e-05
-2.54653314196603e-05
-4.16816914836426e-05
-1.0627095348903e-05
-8.20613558263892e-06
-3.29452133827942e-05
-9.25031849874777e-06
-3.97441458889095e-06
-1.01611341714746e-05
-2.82522994135727e-05
-2.31656129886711e-05
-1.83586742470523e-05
-2.63620673477129e-05
-3.39609002858973e-05
-3.86732729317559e-05
-2.08199577819706e-05
-1.99216743041459e-05
-2.59552799908622e-05
-6.83327229357044e-06
-3.55073891306083e-05
-3.06073959190624e-05
-3.01186366094418e-05
-5.66660370343916e-06
-3.12482138390498e-06
-1.53783359372564e-05
-2.36099870410143e-05
-4.16009295932959e-05
-1.37058584101549e-05
7.51725309543713e-06
-1.48883167735339e-05
-3.39695525239566e-05
-1.67978065513505e-05
-2.97102607008254e-05
-1.34850538572441e-05
-1.0863451729909e-05
-3.48371879411046e-05
-3.95852954326767e-05
-3.36849522664158e-05
-1.49236388658403e-05
-2.62403940474882e-05
-3.77149488670377e-05
-2.91862982468362e-05
2.35656830833646e-06
-1.66796060975977e-05
-1.6409608627325e-05
-9.428048533998e-06
1.13392272508462e-05
-3.06644577435292e-05
8.31588960824359e-06
-4.25059457052085e-06
-1.72186940840649e-05
7.41800364106247e-06
-3.49196973237544e-05
-1.27191402989273e-05
-2.4262332492475e-05
-1.17010602286632e-05
2.7733509875504e-07
-2.1441427478804e-06
-2.60582691836251e-05
-3.38544028985861e-05
-1.6751113532637e-05
-1.07463311260675e-05
-2.94692160711349e-05
-1.44674153865007e-05
-4.62316872904404e-06
-4.04168195156436e-06
-1.99597941837567e-05
-4.0745968928941e-05
-2.53730944357733e-05
-5.55189468558483e-07
-1.42025761499177e-05
9.2153452607293e-07
-9.99378894538836e-06
-1.8128142516559e-05
-1.38912822450586e-05
-2.83283513113968e-05
-3.21911004139172e-05
-5.42457725909433e-06
-2.45012455929709e-05
-2.70348923579369e-05
-2.15891225074507e-05
-2.75943629040573e-05
-2.55948635064033e-05
-2.34079872576563e-05
-3.95009085772519e-05
-2.54614413388027e-05
-2.10903891304047e-05
-1.76874220801331e-05
-5.53147196950759e-05
-1.56679554181193e-05
-9.24006420087306e-06
-1.90029712764719e-05
-2.1021609491124e-05
-3.24803312812123e-05
-3.00761027912106e-05
-2.19711868830802e-05
-1.69352041330021e-05
-1.08787004466211e-05
-1.82834871146907e-05
-2.92124704616812e-05
-2.17531944500929e-05
-2.5192215575459e-05
-2.10925574320281e-05
4.1484247354689e-06
-2.66623074151024e-05
-1.88555611142104e-05
-4.13993699046184e-05
-2.70148937278062e-05
-3.19401853006424e-05
-3.95417717213466e-05
-2.67101382172561e-05
-1.80995524444171e-05
-3.4137070542216e-05
-2.28905787752623e-05
-1.38771295237879e-05
-2.3468773809151e-05
-2.22955693960137e-05
-5.13883548164127e-05
-1.32471708059113e-05
-2.1155062825938e-05
-6.74752550632884e-06
-1.27475820959376e-05
-1.95569459151126e-05
-1.43376386908348e-05
-1.84957719670864e-05
-5.42432433886041e-06
-1.13850319719624e-05
-3.73647105232129e-06
-1.02731419597188e-05
-1.54424090648984e-05
-7.56727875406613e-07
7.70020061890884e-06
-1.93076688186358e-05
-1.23607114835915e-05
-2.3738018380803e-05
-1.7208026363663e-05
-4.0681031946713e-05
-2.10616357266656e-05
-5.62765557734621e-06
-3.00649880481015e-05
-2.41383891515491e-05
-5.25337567073116e-06
-3.73137422997973e-05
-2.24688508657218e-05
-5.97684678452879e-06
-5.2169677653898e-05
-1.07152248882769e-05
-1.40043541982119e-05
-9.07927202698002e-06
-2.06052541126729e-05
-4.63920358878338e-06
-3.50109811826992e-05
-9.82468023208108e-06
-3.42510377235188e-06
-2.14889631524922e-05
-4.93607631733358e-05
-1.97554167489113e-05
-3.95962230747247e-05
2.34015420474023e-06
-8.89777843430735e-06
-3.04475770531152e-05
-6.75156302895241e-06
-1.55118333730132e-05
-3.36220158586553e-05
-1.34447966633433e-05
-1.39725408853094e-05
-2.85831678825968e-05
-4.39075653040278e-05
-3.33388185756103e-05
-2.84257942636457e-05
-2.30659053175731e-05
-4.67926016758022e-05
-3.17031979959593e-05
-1.32036877489782e-05
-1.31484162907537e-05
-1.50433573247418e-05
-1.62562013883293e-05
-2.16627706659081e-05
-3.37367981574082e-05
-1.60483778117196e-05
-4.29580065789044e-05
-2.48216656857821e-05
-2.29980008447022e-05
-6.8908264043888e-06
-2.72913358325077e-05
-3.5181438242162e-05
-2.52780636824183e-05
-3.0287911322921e-05
-2.48610836356425e-05
-2.99944138718475e-05
-2.67951604755087e-05
-7.83259137785658e-06
-2.72402093347966e-05
-9.4865178270451e-06
-1.88707368182556e-05
-3.46796480000346e-05
-7.86866817272649e-06
-3.0777805757171e-05
-3.80212112980652e-07
-2.71953676931748e-05
-1.98242519704117e-05
-6.34278245036001e-06
-3.02918521531923e-05
1.81744691472221e-06
-1.46933823878747e-05
-2.19388201274033e-05
-9.08218925016385e-06
-2.54690246226376e-05
-2.82559969839524e-05
-2.97587297233903e-05
-1.81693223636826e-05
-1.508644704732e-05
-2.28009566857717e-05
-1.57030825358179e-05
2.47794501670196e-06
-2.01237908476736e-05
-1.15726154852681e-05
-2.41751042463782e-05
-2.24494281795928e-05
-4.50279416510131e-05
-4.05894250679325e-05
-4.58448758229391e-05
-2.82944188804386e-05
-2.103565811009e-05
-1.40014711488066e-05
-8.03711660534853e-06
-1.01029439354838e-05
-4.85466095077994e-06
-2.04496375167508e-05
-1.75345082114371e-05
-9.01322451332842e-06
-3.6054225001024e-05
-3.17002570813392e-05
-8.70429146093333e-07
-1.88079139635244e-05
-6.86744019718183e-06
-2.82821518905293e-05
-3.11357357286852e-05
-2.50299857054822e-05
-2.49422296673303e-05
-2.15609288085372e-05
-4.27604095459713e-05
-3.37367591000647e-05
-1.31300784240839e-05
-1.65347218009767e-05
-2.31648903243848e-05
-3.32208794403102e-05
-2.03110566590582e-05
1.22291393179682e-06
-4.56933346063059e-06
-3.14864375476177e-05
-1.76691045155392e-05
-1.21850338886328e-05
-2.91956600009204e-05
-2.19675698691658e-05
3.74948734965627e-06
-2.69220543776787e-05
-3.97603741837081e-05
-2.36770680789289e-05
-5.4179663725131e-05
-2.35437738816044e-05
-3.19706378625308e-05
-3.05853371902747e-05
-2.38189162444006e-05
-3.50272019172348e-05
-1.41844539262663e-05
-3.63004613951448e-05
-4.78473388559855e-05
3.1798952921493e-06
-2.09643759144187e-05
-1.81270956216754e-05
-1.05534201518518e-05
-2.7356786879645e-05
-3.40594885831544e-05
-9.96327117215579e-06
-6.32926631163587e-06
-7.93726668718997e-06
-1.01439547031957e-05
-8.84760762640568e-06
-3.66375678466774e-05
-7.98588001590186e-06
-2.47179463891466e-05
-1.87379852827336e-05
-1.29776448488776e-05
-3.40602377578453e-05
-3.16702402551873e-05
2.0740784374276e-06
-3.18737215660366e-05
-8.40255626537687e-06
-4.20512298054658e-05
-6.97762558255024e-06
-1.0049617338644e-05
-1.29878041721881e-05
-1.39226792128993e-05
-2.64408220626737e-05
-1.86787077030315e-05
-3.39205020276263e-05
-1.41098558329643e-05
-1.8213307476619e-05
-9.61784318507482e-06
-3.71882974782525e-05
-2.36817849113003e-05
-2.36691340391777e-05
-7.76993814371708e-06
-6.52300625663206e-06
-5.4624151823503e-06
-2.59402603419234e-05
-1.7790278059737e-05
-2.73730043954806e-05
-2.43363146295434e-05
-2.73070226450279e-05
-2.8662095104234e-05
-1.93443869551292e-05
-1.45661657700182e-05
-2.56763512951195e-05
-2.55386468037128e-05
-2.87005113776005e-05
-3.37047178733587e-05
-1.53119715362307e-05
-1.78645478589063e-05
-2.79799042278429e-05
-1.94504821552315e-05
-3.73362520122876e-05
-3.13136904949516e-05
-5.25601988407665e-06
-3.32901511843524e-05
-2.07302679268618e-05
-1.91585060508965e-05
-1.74267156869821e-05
-2.32946916210355e-05
-2.47315364922777e-05
-2.57224372075539e-05
-1.52962602431168e-05
-4.03907705256534e-05
-3.74656694592463e-05
-3.82104277568862e-05
-2.56782478234817e-05
-3.02396956119018e-05
-2.13595967931411e-05
-1.72039570635916e-05
-4.93792721216758e-06
-1.62906508259328e-05
-2.75836950547033e-05
-2.25118646511232e-05
-8.87351023313766e-06
-3.87976909113942e-05
-5.40364177099326e-06
-1.04495986050988e-05
-9.78489510597315e-06
-4.11389938655459e-05
-4.20410682550071e-05
-2.13740716484464e-06
-1.62723658140151e-05
-9.07615330780996e-06
-1.46185756650597e-05
-1.57267100042108e-05
-4.77029061666056e-05
-2.7807469665906e-05
-1.47313866760824e-05
-1.83814963379236e-05
-1.8005474133157e-05
-1.16415098366313e-05
-3.63758737136197e-06
-2.57399104504988e-05
-3.07369197835616e-07
-7.19786155223315e-06
3.60615984164073e-06
-2.27128894315573e-05
-2.71659409037554e-05
-1.70762790736465e-05
-4.8704316764056e-06
-2.97923253901025e-05
-1.75009542028686e-05
-1.6103703651616e-05
-1.91407626263636e-05
-1.69731384416584e-05
-5.53941701416592e-06
-1.15360821938369e-05
-3.68377129458866e-05
-2.49790206797906e-05
-2.75320374905894e-05
-2.82544921153673e-05
-4.59062618823384e-05
-1.24660954437892e-05
-1.99006101650137e-05
5.58988916942532e-06
-2.57417759245941e-05
-2.164930250667e-05
-8.6200208274192e-06
-1.40840924724724e-05
-3.95399793092195e-05
-2.81035757456724e-05
-1.88875653403642e-06
-1.25477678033444e-05
-2.58083413756154e-05
-2.80277047876738e-05
-3.76338709085803e-05
-7.82876837882635e-06
-3.18259834530086e-05
-1.19382020841089e-05
-2.37575730084271e-05
-4.18467828123538e-06
-2.20000738178211e-05
-3.70151493215067e-05
-3.24689800840287e-05
-3.50534571817288e-05
-1.86360024427707e-05
-1.24549184235026e-05
-3.65873162318366e-05
-3.85182208809779e-05
-3.08453446903876e-05
-3.25053970408536e-06
-1.80110784283e-05
-8.58483930718542e-06
-2.61772441060373e-05
-2.04898600007816e-05
-2.95900292336329e-05
-2.78996944480837e-05
-1.61530925782331e-05
-2.40963553622711e-05
-2.08387835400622e-05
-2.21159993318047e-05
-2.52069997999375e-05
-2.30192084309586e-05
-1.16819351947692e-05
8.41094069227594e-07
-1.29514024376546e-05
-2.32403037641407e-05
-1.02977480283078e-05
-1.61861155198107e-05
-1.65760644640276e-05
-5.24946448464842e-05
-5.59530642361536e-06
-1.62191671327e-05
-3.21653491689093e-05
-1.9754809514222e-05
-1.22611121005064e-05
-3.59787992943544e-05
-6.84223363472088e-06
-3.13139713304991e-06
-2.66308770335021e-05
-1.78461885892486e-05
-3.70471299593422e-05
1.11321026310868e-05
-1.76878933636861e-05
-1.65258438989439e-05
-2.34435365055173e-05
-1.35360110174676e-05
-5.31728926096916e-06
-2.51372146231492e-05
-1.49704067703105e-05
-2.48319804339195e-05
-1.79384173105912e-05
-1.93368730723864e-05
-7.42898724606921e-06
-1.93084373453888e-05
-2.67785955476979e-05
-2.38465517339395e-05
-1.04456054854548e-05
-2.09608343644992e-05
-5.09174344114667e-07
-4.96936861057114e-06
-2.48588419300197e-05
-1.18754788443051e-05
-1.62055896808022e-05
-2.06158288201977e-05
-7.87596741469958e-06
-6.68209012165312e-06
-1.75388551105577e-05
-2.08829571876318e-05
-7.79964664124735e-06
-1.43759416736008e-05
-2.15233718728429e-05
-6.32394128615417e-06
-2.38336669341453e-05
-4.99770703200515e-06
-9.71552857324704e-06
-3.32474438695327e-05
-2.47693906931611e-05
-1.02346624578587e-05
-3.16455718653002e-05
-1.21005636820247e-05
-1.57758080842863e-05
-2.3863960742498e-05
-2.56802018089624e-05
-3.16119185628028e-05
1.57716592458588e-06
-1.67467661483728e-05
-2.64508341343896e-05
-2.54532145008621e-05
-3.23598306668652e-05
-2.64159794096187e-05
-3.05071106336546e-05
-2.81476770946725e-05
-2.56321700717675e-05
-2.52352742646535e-05
-2.66190898119992e-05
-1.29568416024252e-05
-1.44675650177965e-05
-1.62649125632863e-05
-1.10073254917681e-05
-2.08208357441427e-05
-2.51551071384768e-05
-1.33143597253308e-05
-1.04555163189373e-05
3.57656655211134e-06
-1.77276707310939e-05
-5.6641941815843e-06
-1.53052163060287e-05
-1.30665278756799e-05
-6.59260024659327e-06
-1.7439837099988e-05
-3.70328763700978e-05
-1.54885430156307e-05
-3.55787663941121e-05
-1.558676159128e-05
-2.41941143543312e-05
-2.10014646602748e-05
-6.08535995105802e-05
-3.64584607482114e-05
-5.33089435026286e-05
-3.43545073809784e-05
-2.56866447453049e-05
-2.35858127482779e-05
-2.45557067526099e-05
-6.54362134244776e-06
-1.51522850465286e-05
-1.99485463148264e-05
-2.63828491507674e-05
-2.07526994972247e-05
-2.82306198675885e-05
-4.57059139208449e-05
-3.4050910862355e-06
-2.70603943723722e-05
-4.54876371699462e-06
-1.82682503482707e-05
-2.26361581766982e-05
-1.82090877630374e-05
-2.44042543805806e-06
-2.23095466762191e-05
-1.58045640448384e-05
-1.54936136787185e-05
-2.43143054470632e-05
-1.83178841068191e-05
-2.15416529045232e-05
-2.97899653042047e-05
-4.33861245665219e-05
-4.26271313069014e-05
-1.9600711305785e-05
-1.19199664068519e-05
-6.63264655301814e-06
-1.76130707901823e-05
-3.75624506220798e-05
-2.81233695903337e-05
-8.00628356437277e-06
-1.83734536480353e-05
-1.68344733427275e-05
-4.47720356885123e-05
-1.9435255206172e-05
-8.35106592278914e-06
-1.61802045689541e-05
-2.0870115317118e-05
-3.96573178537547e-05
-3.47903024570488e-06
-2.82360793827307e-05
4.14853382544656e-06
-1.86202076013489e-05
-1.86609759881661e-05
-4.3245406149445e-05
-1.52932244117556e-05
-1.54510775916659e-05
-1.84849426986279e-05
-3.02899607149309e-05
-2.39577876868678e-05
-1.61008288719592e-05
-4.40455039213328e-05
-2.62859455383935e-05
-6.8581198767941e-06
-2.78741758736909e-05
-1.497067746016e-05
-7.20253106117039e-06
-4.99406161478848e-05
-2.9037648080373e-06
-3.20465828803911e-05
-2.91419089070357e-05
-1.32256521198623e-05
-4.02822812502464e-05
-2.28163600406519e-05
-3.53025356691693e-05
-2.89545406623544e-05
-7.0653141726467e-06
-1.82964458328616e-05
-2.36788202233319e-05
-2.71956176444254e-05
-2.28673517953167e-05
-3.47304884809728e-05
-3.51262489084091e-05
-3.37100558423196e-05
-4.505679210828e-06
-1.1980313011748e-06
-1.32146235329522e-05
-2.51823002567041e-05
-2.55341985870219e-05
-2.46190413660618e-05
-1.78427121605347e-05
-1.70252118528256e-05
-1.33090351812961e-05
-2.23304350030868e-05
-1.9798915568131e-05
-1.91145191297231e-05
-1.67589441985231e-05
-7.02860271727197e-06
-3.65953538965115e-05
-2.36715644049891e-05
-2.86175643536708e-05
-1.31720022463623e-05
-3.57479591512904e-05
-2.27940766176248e-06
-1.18738320825698e-05
-2.34829349332651e-05
-3.21372436177162e-05
-2.57444135860656e-05
-3.55535229504399e-05
-2.09461316501366e-05
-2.85794622415684e-05
-1.03184201690605e-05
-1.92841899749044e-05
-1.36924153445961e-05
-1.01034800568702e-05
-1.22992495270897e-05
-1.1916301707646e-05
-8.29343202224443e-06
5.9983342178712e-06
-2.16946402322524e-05
-1.92026784281398e-05
-7.76678025378946e-06
-3.07413759260481e-05
-1.32150660419458e-05
-2.19598385852502e-05
-3.11372536150444e-05
-2.49581897024409e-06
-3.60592618622748e-05
-1.74055942834028e-05
5.60018659272259e-06
-3.24293991296163e-05
-4.15510211884819e-05
-1.0985185971761e-05
-3.93160278103894e-05
-3.25526203385176e-05
-2.96092832248883e-05
-1.47345367844605e-05
-2.21670887040267e-05
-9.48668229295233e-06
-1.03652491712432e-05
-3.68706603967326e-05
-3.19937791485735e-05
-3.88563521258332e-05
-1.18003504175634e-05
-1.89027165317803e-05
-2.22075094669416e-05
-6.4179728881083e-06
-6.25584750328265e-06
-2.80711994290967e-05
-1.84016683836837e-05
-2.87695404000549e-05
-3.29692281443002e-05
-1.90448136229773e-05
-2.15518655132662e-05
-3.60208041402022e-05
-9.57400874246312e-06
-1.56660208228235e-05
-1.26555435944139e-05
-3.19258899956053e-05
-1.60414524454219e-05
-3.64804917807027e-05
-3.26498355866916e-05
-1.04552831116578e-05
-1.31460437252607e-05
-2.38641014992179e-05
-2.23125567853892e-05
-2.20416583716101e-05
-1.67123770731398e-05
-8.09660036200972e-06
-1.5171215623151e-05
-1.40314596709507e-06
-6.96295274483268e-07
-3.09083523311768e-05
-7.56239277978213e-07
-2.79219519291709e-05
-2.4826747688489e-05
-1.59320262455185e-05
-1.17539006481107e-05
-4.67957613167212e-05
9.88282708568606e-07
-2.56897804160293e-05
-1.91477207013185e-05
-1.17048502512484e-05
-1.17311926258761e-05
-3.38162916034295e-05
-1.69637597502293e-05
-3.28580589269547e-05
-1.23792128830111e-05
-3.52664421816788e-05
-6.86484522290673e-06
-5.21742366550243e-06
-2.72108360995132e-05
-1.9786052228111e-05
-1.58678472099568e-05
-3.52653542628145e-05
-2.18830253269485e-05
-1.36354933015227e-05
-2.42603690309947e-05
-1.67425152995712e-06
-1.29389177062467e-05
-2.16549269260819e-05
-1.8926590907556e-05
-1.77397779470212e-05
-3.18338514754408e-05
-2.96849724691438e-05
-2.0503757866554e-05
-4.98370442648871e-05
-2.33473339126576e-05
-1.87149983065402e-05
-3.41178113713234e-05
-3.92340577520576e-05
-6.29712994628623e-06
-2.18874078764992e-05
-1.98846297368292e-05
1.15285963159424e-06
-2.85108522189007e-05
-2.43648461764524e-05
-3.59945117134348e-05
-1.32871789033728e-05
-1.78956819336411e-05
-1.84278645120387e-05
-2.99426281922463e-05
-3.03412418384713e-05
-1.82488312643173e-05
-1.59653602357804e-05
-1.52500607648043e-05
-2.76609171894257e-05
-2.09077999968295e-05
-2.86622240719009e-05
-3.08281700200347e-05
-1.80505005760701e-05
-4.24649906021853e-05
-1.3164809520874e-05
-2.8207498761054e-05
-4.44538903925686e-05
-1.15523493630836e-05
-3.2875104537026e-05
-2.53596383806864e-05
-4.45311903648341e-06
-9.45310999063687e-06
-3.15139633464927e-05
2.84865722752181e-06
-8.35924873836936e-06
-3.1375765721852e-05
-2.04222406498137e-05
-1.54235633724882e-05
-4.34170792511142e-05
6.23837193906599e-06
-2.03441683146141e-05
-1.95279574244897e-05
-2.6714243653694e-05
-2.21464158018473e-05
-1.84403087875996e-05
-2.27992197155567e-06
-7.03168393752637e-07
-2.70774943315254e-05
-4.32470188381156e-05
-1.64965840420225e-05
-2.57868919348793e-05
-2.86934492476428e-05
-1.68690838195893e-05
-9.02922467515365e-06
-9.9612433550717e-06
-2.83128539166213e-05
-2.46263085266851e-05
-2.59628842705362e-05
-2.88305006281911e-06
-4.35124829205293e-05
-7.80477124112508e-06
-9.31794861732725e-06
-2.04505516202242e-05
-2.56045321835468e-05
-1.92089193162343e-05
-1.68276096220564e-05
-1.01094582040078e-05
-2.12350276070757e-05
-2.60458941746459e-06
-2.78540452433382e-05
-3.21473967766654e-05
-1.75453032735338e-05
1.25899880416155e-05
-1.30013315433707e-06
-1.45900045825998e-05
-2.27516642001329e-05
-1.44698523010085e-05
3.88499333720372e-06
-4.77939260979056e-06
-4.80582179237809e-06
-1.50802494168556e-05
-3.31677761491523e-05
-4.41904003801403e-06
-1.65168728238512e-05
-2.71217516354053e-05
-2.36827022474504e-05
-1.5618274482141e-05
-4.93526846652509e-06
-1.97458969754566e-05
-1.9779828476277e-05
-9.53552817879511e-06
-1.43766616460831e-05
-3.2717010683853e-05
-2.19464550308822e-05
-3.523391805327e-05
-2.84470187588633e-05
-2.17689355913817e-05
-4.11675849958489e-05
-1.34852697221591e-05
-3.16477126645938e-05
-3.50155452235346e-05
-2.53009426035307e-05
-2.8434577064772e-05
-2.36295891114397e-05
-1.13037249569055e-05
-3.26108915194649e-05
-1.49277110184569e-05
-4.40312019862265e-05
-1.90990383337937e-05
-4.31951617377061e-05
-8.38693526847952e-06
-2.45734991274648e-05
-2.41554082593835e-05
-2.88615167377492e-05
-4.03491942557397e-05
-1.54679530435837e-05
-2.40010866934993e-05
-3.86572212010215e-05
-1.33894309620289e-05
-1.36026906151997e-05
-2.8586712132428e-05
-2.14812152220077e-05
-1.72389267852946e-05
-1.96133722567988e-05
-1.94155032430006e-05
-1.71909746144772e-05
-1.89546707252867e-05
-1.41198762605218e-05
-7.90573585742641e-08
-6.83699296782547e-06
-7.74250072433893e-06
-1.38289809978912e-05
-9.29496143247183e-06
-1.31057155181976e-05
-9.22222857485619e-06
-3.17557577902351e-05
-5.84202192323996e-06
-1.24176229098492e-05
-1.63792123768684e-05
-2.96283946194749e-05
-2.87019576579565e-05
-2.01240334901082e-05
-1.1076384171852e-05
-1.75241648840889e-05
-4.96348348186572e-06
-2.57842645340707e-05
-2.40441000603017e-05
-3.69837870158811e-05
-6.7051330740565e-06
-3.46313978815697e-05
-6.50219427196351e-06
-2.06328429800174e-05
-2.50348580143623e-05
-1.62515830797211e-05
-2.1850970385989e-05
-5.33869538462147e-06
-4.65281405894903e-06
-1.63297838777946e-05
-5.8652589257664e-06
-2.47067889041702e-05
-2.69571630186934e-05
-2.07877890145019e-05
-1.71774660655055e-05
-1.83624825853013e-05
-2.59990396112892e-05
-7.531346206262e-06
-2.45889452325627e-05
-1.14481061599464e-06
-2.95027714820297e-05
-3.43424952320267e-05
-2.60309381648579e-06
-1.17916597332831e-05
-3.65357273989839e-05
-2.19921900143055e-05
-2.09983868015168e-06
-2.46574938779424e-05
-3.1674460215647e-05
-2.00270374466907e-05
-2.24818713394481e-05
-1.21833023810594e-06
-2.67135461765985e-05
-3.24208123385076e-05
-4.55692106195992e-06
-4.46563363151197e-05
-6.51362701715402e-06
-3.07437618130218e-05
-1.72623767521539e-05
-3.8527024024789e-05
-2.17797390273253e-05
-3.96189473597403e-05
-1.27565400646377e-05
-3.11568607584175e-05
-4.16516550758307e-05
7.41612617733979e-06
-1.84741756907845e-05
-1.75082480896428e-05
-2.53589306160077e-05
-1.27587717263252e-05
-2.14191504319035e-05
-3.0963162638925e-05
-9.05185974804793e-07
-3.24462878555384e-05
-2.61741096308878e-05
-2.18255748041779e-05
-1.23877161279598e-05
-2.40575593331664e-05
-1.01218258773675e-05
-6.52579581070122e-06
-9.6435938543439e-06
-1.10591082362642e-05
7.22576395591244e-07
-1.30826370766303e-05
-2.88254272543243e-05
-3.53642528846574e-05
-2.84626897126784e-05
-3.16663575485089e-05
-3.52689187537785e-05
-5.40967697870903e-06
-9.24959514591364e-06
-1.87612063516225e-05
-2.8702975182888e-05
-7.93875817897248e-06
-2.56432713993798e-05
-3.11850396212608e-05
-3.56165226315332e-05
-5.69804880798003e-06
-1.69934217588546e-05
-3.85710597344407e-05
-5.20365202543455e-05
-3.60988580853187e-05
-4.17682211695489e-05
-1.85390620101658e-05
1.68757653272321e-06
-4.36277187589895e-05
-3.44691938476785e-05
-2.24312464818891e-07
-4.90460183298248e-06
-1.72540838003107e-05
-1.4713349768255e-05
-1.46996139495918e-06
-2.93189315290612e-05
-4.97998148302695e-05
-4.55754380478925e-05
-1.95546822777883e-05
-3.62498469039863e-05
-5.27538003617652e-05
-3.92628425548157e-05
-3.44037030271142e-05
-3.54729389662184e-05
-4.12611075527759e-05
-1.93577132248752e-05
-4.87691547070263e-05
-2.01164868630466e-05
-7.15075321530324e-06
-3.37721688868092e-05
-2.53823254696035e-05
-1.76524395055953e-05
-1.35498371575415e-05
-2.55575523829382e-05
-2.54713515143778e-05
-1.52903109464376e-05
-1.7248324293476e-05
-3.90976409310296e-05
-2.62811445883838e-05
-1.94841169430132e-05
-9.8324923726559e-06
-7.46082266649877e-06
-3.16422178626757e-05
-3.34960094011205e-05
-3.20200034150531e-05
-1.42759441211326e-05
-3.69009713609495e-05
-2.56299803124892e-05
-2.04812705859125e-05
-2.82533145072201e-05
9.46585511559859e-06
-3.87415833759011e-05
-1.77219236565726e-05
-3.40697884420296e-06
-1.51146863108563e-05
-3.02822925576973e-05
-2.42239365596952e-05
-1.89340492005031e-05
-3.71319644219142e-05
-1.12666215462862e-05
-2.00403287878339e-05
-2.79957747944783e-05
-7.03462060945203e-06
-1.97613234600329e-05
3.85033925663037e-06
-3.05688119979278e-05
-1.21107479270542e-06
-3.33975440055555e-06
-2.09421339621872e-05
-1.09399569806506e-05
-4.08042145892531e-06
-3.8166188367355e-05
-7.11335535167553e-06
-2.87398424655831e-05
-1.58426122138961e-05
-2.22148134273149e-05
-3.55592180806498e-06
-1.23531490069075e-06
-3.32005459331389e-05
-1.50706413390537e-05
-3.24181423936271e-05
-3.11212299606443e-05
-3.14306563820232e-05
1.41477476552431e-06
-4.88404591911441e-06
-2.14491870378597e-05
-1.69909545905581e-05
-4.99369604701939e-05
-1.72797625386663e-05
7.44442851753915e-07
-1.87443783642076e-05
-3.90750209361795e-05
-3.2853809430143e-05
-1.91185420109257e-05
-2.1450767759238e-05
-2.83110441965813e-05
-1.16049050769222e-05
-3.43330296781971e-06
-1.63192176319208e-05
-4.33169992313491e-05
-1.42314379856661e-05
-3.44374369335189e-05
-3.550426129508e-05
-1.63062524153105e-05
-2.58108712584683e-05
-3.29737423146357e-05
-3.71266371817895e-05
-3.09234762216162e-05
-2.89723512987977e-05
-1.99370474914561e-05
-1.5447729730562e-05
-2.24899220962912e-05
-1.31190943843427e-05
-6.15892640414487e-06
-2.11883878025981e-05
-1.94526327461718e-05
-2.56308899670149e-05
-2.59598220795869e-05
-2.01561647887455e-05
-1.71454652252524e-05
-2.94354524399847e-05
-1.33242415021821e-05
-2.1224897892739e-05
-1.78284434486443e-05
-4.71338101031232e-05
-3.23016038741719e-05
-1.61439324876877e-05
-3.16909617395535e-05
-1.8868316287776e-05
-2.22525610790252e-05
-4.28565516037298e-05
1.8108884233757e-07
-1.47182825964039e-05
-2.0159583064762e-05
-1.75698102276458e-05
-1.81831736121165e-06
-6.60009201558556e-07
5.69211762772869e-06
3.56696524216859e-06
-2.85440094801618e-05
-2.04050461539975e-05
-3.64042173923303e-06
-1.47840317383788e-05
-2.59399172516435e-05
-1.75437843695086e-05
-2.23621149047835e-05
-3.74939879609004e-05
-2.37278430061903e-05
-3.95991837483823e-06
-3.29801706400691e-05
-9.81842254842807e-06
-3.05541299987824e-05
-2.22795180737934e-05
-1.42058177710514e-05
-1.91742761029892e-05
-1.81154990859357e-05
-6.904937875262e-06
-9.65921893806648e-06
-1.62458688265777e-05
-1.87781284265982e-05
-3.48371052261807e-06
-6.24053493388298e-06
3.26972288751047e-06
-1.17478775363867e-05
-1.69977146837734e-06
-2.40984807076686e-05
-1.28688688243888e-05
-4.14756481220465e-05
-2.26532206154093e-05
-3.82403336782549e-05
-9.76712964569241e-07
-1.90425370928801e-05
-1.81659097519743e-05
-1.4367161278281e-05
-4.160859868577e-05
-4.42489309439819e-06
-4.0347122299564e-05
-1.01274595534544e-05
-2.60803119200365e-05
-3.11506347005579e-05
-7.27842916156819e-06
-2.94941598753624e-05
-5.58668346846805e-06
8.22831776230143e-06
-3.08370214346236e-06
-1.59073308298854e-05
-1.19977641827875e-06
-1.86202516303599e-05
-3.35629140329471e-05
-4.38602430541418e-05
-2.70069543462314e-05
-1.45994038056782e-05
-2.35763651061295e-05
-3.87149660598717e-05
-2.72922802652547e-05
-2.79085140222479e-05
-1.9532329092823e-05
-2.8416314831638e-06
-7.58550754745129e-06
-2.07799469681592e-05
-2.50621035605997e-05
-3.25275024573924e-05
-2.87428753209702e-05
-2.46193869589508e-05
-3.25598029924959e-05
-1.76669685671268e-05
-9.45478156723461e-06
-2.7057705967042e-05
-2.10935197700235e-05
-2.76319475160989e-05
-1.61048874472904e-05
-1.16631038407936e-05
-1.25287827019522e-05
-2.21754224031799e-05
-2.00291171490448e-05
-5.8921600963328e-09
-3.52828229280411e-05
-1.56179380139614e-05
-2.61388143382284e-05
-5.62866686891537e-06
-2.07088785391236e-05
-1.78241329101646e-05
-2.83918646451643e-05
-1.96057793112341e-05
-5.44217435757939e-06
-1.60464640058808e-05
-3.95852794209705e-05
-8.61230516144962e-06
-1.78998310160172e-05
-1.28560279254506e-05
-1.92265575569438e-05
-3.69588769063537e-05
-3.27506423255511e-05
-1.10225963645108e-05
-1.33897443604972e-06
-1.94976354944066e-05
-2.47273987825526e-05
-9.40279592234765e-06
-1.46362111317203e-05
-2.46824787706499e-05
-1.59742654847887e-05
-7.28887937567614e-06
-1.36464336690388e-05
2.64180243636704e-06
-2.94448828773863e-05
-2.67268143428025e-05
-3.21337875684415e-05
-3.13596893667778e-05
-2.16552627331357e-05
-3.05432657632977e-05
-2.84000804884809e-05
-2.45963861671965e-05
-2.27938199539855e-05
-2.646962107908e-05
-1.38495402972931e-05
-2.59030173154463e-05
-3.95121736895923e-05
-3.51174625604057e-05
-2.43236527171465e-05
-2.07111975459312e-05
-2.41626522815556e-05
-5.8690295991516e-06
-6.20469384271022e-06
-3.58008769385634e-05
-7.24860787338096e-06
-3.67100753917103e-05
-3.23223463422031e-05
-3.36170739176515e-05
-2.42933631696065e-05
-2.48630387133734e-05
-4.09361648574579e-05
-2.76268925987398e-05
-7.94437514332978e-06
-3.16687947778704e-05
-1.32225749852069e-05
-3.35596260371068e-05
-7.18965560208939e-06
-1.36200492111528e-05
-3.38169470621446e-05
-4.2753742860766e-05
-3.257305794077e-05
-3.5872926775572e-05
-1.63632866889809e-05
-2.79639359497164e-05
-2.85631470306068e-05
-1.57792116463106e-05
-7.93215550269296e-07
-2.18092835671721e-05
-2.34519266803283e-05
-3.537186439056e-05
-2.2826774381581e-05
-1.93953270425948e-05
-1.24355067369805e-05
-2.69994492327937e-05
-7.48810521578299e-06
3.83064091255972e-06
-2.80177509767502e-05
-1.87366416646783e-05
-1.82218498155504e-05
-8.26257881795574e-07
-4.47447972590517e-05
-2.23616323905585e-05
-1.64783323274542e-05
-3.03593762720978e-05
-2.07136541855536e-05
-1.24134430797095e-05
-1.1280693296929e-05
-1.98169653210711e-05
-8.12558926104554e-06
-3.64274658568915e-05
-8.68913219692602e-06
-2.74705449113314e-05
-1.18923343039254e-05
-2.81521589764401e-05
-5.11853951233636e-05
-4.00634737127711e-05
-2.59322361025892e-05
-5.09326556690017e-06
-1.5020128775237e-05
-2.10770901100434e-05
-1.76784017126237e-05
-2.02411875488693e-05
-2.00532394556476e-05
-2.67201018082086e-05
-1.48796442430401e-05
-4.06032106747568e-05
-2.90314081218574e-05
-1.38581833060008e-05
-1.08138391845881e-05
-2.04673140203268e-05
-5.10609242102247e-05
-4.07322866084105e-05
-2.74072405220081e-05
-5.31566265409555e-06
1.09947823206101e-05
-2.91488370460461e-05
-7.39093119463061e-06
-7.20714849845513e-06
-3.54383151553073e-05
-2.81022846470991e-05
-5.35463303487301e-06
-3.51608783852203e-05
-3.05957694122061e-05
-1.53038561932531e-05
-1.07024127033396e-05
-3.06598467800442e-05
-1.83825448428434e-05
-1.3691054619249e-05
-2.52574473354442e-05
-2.51007279017587e-05
-2.65703802050468e-05
-2.09384481784088e-05
-3.28182699314626e-05
-1.62112537616225e-05
-1.9303437817126e-05
-8.26713729297901e-07
-1.70546002914798e-05
-1.42375067073098e-06
-1.04615777144659e-05
-3.02178225353435e-05
-4.55056299098695e-06
5.65634435034604e-08
-3.37904050624878e-05
-2.21540856660897e-05
-1.98272970378312e-05
-3.67487527783083e-05
-1.70031907294974e-05
-1.52439240630039e-05
-4.2410310822936e-05
-1.56622951811859e-05
-3.30269113136646e-05
-4.69713828404991e-06
-2.00399556267247e-05
9.90375223986809e-07
-1.95405728386869e-05
-6.35503106859662e-06
-2.61341487572618e-05
-3.85143328878418e-05
-2.29103141754043e-05
-2.2403911955313e-05
-2.78417565395053e-05
-2.54030991085991e-05
-7.88890787604798e-06
-1.585203112554e-05
-1.31280065858922e-05
-6.78344925550384e-06
-9.52376355164677e-06
-2.27579771307506e-05
-3.67372347018052e-05
-7.38001360279304e-06
-5.29130097865244e-06
-9.23323614479231e-06
-5.42207101901896e-06
-1.49003310550158e-05
-2.00028545772767e-05
-2.2721160778642e-05
-7.25342293480597e-06
-2.66547548381494e-05
-4.5437538490697e-05
-2.34959695288532e-06
-3.16892560332248e-05
-5.36985812495494e-06
-9.18090748709399e-06
-2.98561272454423e-05
-1.02251385488445e-05
-2.23831989648427e-05
-1.57833305438099e-06
-2.21078028085105e-05
-2.59960708432353e-05
-1.63658941140873e-05
-3.35043653722272e-05
-1.47056507153304e-05
-1.0025148011681e-05
-2.83501608991032e-05
-1.76935728685638e-05
-2.50889335891274e-05
-1.06590551701312e-05
8.42036009255788e-06
-1.79371111570996e-05
-1.01365004681704e-05
-3.70723775213517e-05
8.09511224165456e-06
-1.55223362866703e-05
-1.41230354695614e-05
-2.57970502401908e-05
-2.96387596278593e-05
-3.70821866097491e-05
-5.65831127515012e-06
-8.26483196431722e-06
-3.0635288614118e-05
-1.84662821995485e-05
-2.27166966983705e-05
-2.92599479654735e-05
4.12910657556845e-06
-1.69313281276209e-05
-2.77648206028637e-05
-3.00954878609451e-05
-1.46336711141191e-05
-2.50905780775214e-05
-2.7686391880358e-05
-3.56257873801802e-05
-1.74705784963248e-05
-3.21946770966036e-05
-1.09311125735363e-05
-2.23992815151448e-05
-3.23230295966318e-05
-8.45723821569325e-06
-4.66233265397987e-06
-1.64773899332559e-05
-3.20603962025883e-05
-1.0923204723197e-05
4.41680684671858e-06
-2.2539971834347e-05
-6.92931260446546e-06
-3.89917076198107e-05
-1.53842729353588e-05
-4.33727453692444e-06
-1.26159300177635e-05
-9.03819730902252e-06
-2.71684735326115e-05
-2.12362034232011e-05
-2.06105878500593e-05
-2.53212478165524e-05
-1.51957255380007e-05
-2.64052901560685e-05
-3.28023059304149e-05
7.65189615195444e-07
-1.71245582858848e-06
-3.64686936850267e-05
1.00621511392056e-05
-1.51079584003176e-05
-1.54022749676006e-05
-1.78003677159425e-05
-2.19931467006155e-05
-3.5800400521417e-05
-5.17054224165804e-06
-1.94997899871421e-05
-1.95451738919234e-05
-3.78744096598578e-05
-2.64339597090904e-05
-2.75782702780428e-05
-2.7910274798899e-05
-1.22506829247786e-05
-2.8740243438276e-06
-2.2836517453912e-06
-3.11975158566395e-05
-2.69290627341922e-05
-2.9095374428487e-05
-5.88642717682591e-06
-2.47369471673203e-05
-5.65795968063005e-06
-2.37188713543733e-05
-3.64807982844291e-05
-1.00103767579244e-05
-1.94980426293644e-05
-3.27483657978937e-05
-1.55017879909851e-05
4.57041987876994e-07
-3.78049584983352e-05
-4.53141816278424e-05
-9.68939564526859e-06
-8.71603265348607e-06
-1.34699938548165e-05
-1.79570451780716e-05
-2.0294961953387e-05
-2.0544077901607e-05
-1.01538751181414e-05
-4.38851197318155e-05
-1.94207425106531e-05
-8.75452458156593e-06
-3.19664253813491e-05
-2.99627048626086e-05
-2.11663891602631e-05
-1.88814018102909e-05
7.39921705920779e-06
-3.20140519102463e-05
-1.34268473994123e-05
-1.99497938917172e-05
-1.70486834553398e-05
-1.21527050251985e-05
-3.30180476499711e-05
-2.74176562115551e-05
-3.1108109060085e-05
-3.19817606667031e-05
-7.95060804933986e-06
-3.11132682356961e-05
-1.45599612196011e-05
-2.18940920779738e-05
-3.4059473649228e-05
-5.26516834088441e-06
-1.90997255782654e-05
-1.29627755900122e-05
-2.12959175321575e-05
-3.2501898806604e-05
8.11402569224755e-06
-4.56791931044785e-05
-3.14262103566952e-06
-3.23313643747606e-06
-2.16160535806565e-05
-9.25739261180986e-06
-7.89137199118579e-06
-1.55885347882846e-05
-3.99006128106223e-05
-2.49345821040812e-05
-2.0626990843356e-05
-1.66412458451925e-05
-4.10537932120382e-05
-2.75600401321969e-05
-3.2017524973952e-06
-1.93663526726364e-05
-9.46382376373166e-06
-2.32329829078717e-05
-2.51234588940378e-05
-2.0366491217894e-05
-1.5174605969688e-05
-1.29369375849026e-05
-1.9500407809388e-05
-1.50199191314592e-05
-1.62085282116285e-05
6.36637404404284e-06
-2.55710796049472e-05
-1.13012887841307e-05
-3.1085494957572e-05
-2.59316489356954e-05
-3.62801703768593e-05
-1.7536363167863e-05
-5.35891266876093e-06
-2.01479786877018e-05
-7.27228758721957e-06
6.18389209395443e-06
-1.37258828245045e-05
-3.70802068083097e-05
-2.73780922861559e-05
-1.61080136672047e-05
-7.0842672557863e-06
-1.29268728308441e-05
-3.48199144523724e-06
-1.66970286088834e-05
-8.07007173584182e-06
-3.21308479767379e-05
-3.5072528569008e-05
-1.61199476024246e-05
-6.66085021527557e-06
-3.34257353568596e-05
-1.2981891429477e-05
-2.93673251704919e-05
-2.28661264795526e-05
-1.67475843549211e-05
-2.37468835280485e-05
-1.5452953406765e-05
-3.86829976669876e-06
-3.91199354492879e-05
-7.19858828405369e-06
-2.69946011484499e-05
-2.97952806075516e-06
-1.5586867993472e-05
-1.88838742409615e-05
-3.96893564542188e-05
-2.14969589412606e-05
-2.35042136826147e-05
-2.23475468021874e-05
-1.34745179420171e-05
-1.32796150668971e-05
-2.2260613157715e-05
-4.21389469105667e-05
-2.73198073178111e-05
-2.01939552534649e-05
4.54031647485682e-06
-1.70194125517892e-05
-2.04153267859146e-05
-2.80453535430751e-05
-6.53810532751517e-06
-1.33418403233391e-05
-1.45894040586949e-05
-1.90919497638798e-05
-7.34514810578159e-06
-2.09656374460709e-05
-1.38447902595805e-05
-1.96418031921909e-05
-2.2984929272725e-05
-2.92108777876049e-05
-2.29500000200995e-05
1.72327955652698e-05
-3.08469278564254e-05
-3.61384780085528e-05
-1.2654852802894e-05
-2.88407514690037e-05
-2.90719020931409e-05
-7.24932310743105e-08
-2.87249544501982e-05
-2.36164672771913e-05
-3.35494503030829e-05
-4.421709780706e-06
1.42967794523723e-07
-2.391693250917e-05
-2.11583919143696e-05
-2.23876131725615e-05
-4.25611307927777e-06
-2.85482918952419e-05
-4.88662638103581e-06
-1.56180277833984e-05
-1.20773488225615e-05
-2.1631568221492e-05
-2.53443023359217e-05
-1.99799090332738e-05
-3.14779924336971e-05
-3.59739485762678e-05
-1.52598083221029e-05
-2.23217659128211e-05
-3.78439294912467e-05
-2.38149921264137e-05
-2.74486555399837e-05
-2.04962106495879e-05
-2.96094755974407e-05
6.51237966011953e-06
-2.11866675430315e-05
-2.59846632420329e-05
-2.24572700673325e-05
-4.8658734072835e-05
-2.69329985891253e-05
-3.59306893880212e-05
-1.3000424994229e-05
-1.36270975976798e-05
-1.87029355925997e-05
-2.33312632432352e-05
-2.57111288640325e-05
-3.19554977719816e-05
-4.02556523856651e-05
-3.11787841540752e-05
-2.81179468994769e-05
-4.85375645612922e-05
-4.41008572011027e-05
-3.42265814733245e-05
-1.02539361984032e-05
-1.97073052934458e-05
-1.41300509204615e-05
-3.02365225935856e-05
-2.5759992816123e-05
-1.49348061159776e-06
-4.51756568809628e-06
-5.3703588308508e-05
-4.78191236966487e-06
-8.84711166275522e-06
-5.39346966998157e-06
-2.73408832957158e-05
9.25159807879887e-06
-3.25586137709388e-05
-1.73500773039688e-05
-2.52683051856176e-05
-2.04969247055311e-05
-3.13645312726963e-05
-3.59999074151991e-06
-1.53080940174101e-05
-3.37396265309932e-05
-3.22360839563208e-05
-9.12134850134039e-06
-4.2253747204568e-05
7.88483740463467e-06
-1.99322372854808e-05
-9.96898140114632e-06
-2.73657601351766e-05
-2.2503806011755e-05
-2.58873507142596e-05
-2.48733037878086e-05
-1.977398695366e-05
-2.23582501626924e-05
-9.47271184903195e-06
-1.44771072661105e-05
-1.54722870739986e-05
-6.60565041044868e-06
-3.51707199968212e-05
-4.76965445792217e-05
-1.58264285834777e-05
-3.29911665453767e-05
-2.8138510195158e-05
-1.6526593495161e-05
-3.38509526041657e-05
-8.15863715873078e-06
-2.08614767285618e-05
-2.69669225679452e-05
-3.45728429933738e-05
-2.8099997491492e-05
-2.84005452342122e-05
-1.60234289481106e-05
-1.0308992086565e-05
-2.30989253206996e-05
-8.00169218792727e-06
-3.99069407715648e-05
-4.4424082838993e-05
-2.22397940101701e-05
-4.483870920667e-05
-1.96621230379131e-05
-1.46266774793139e-05
-2.3811367094364e-05
-2.99916263289906e-05
-8.74314557977467e-06
-1.8792150034756e-05
-2.60935408295758e-05
-2.34557086429245e-05
-1.3357899931243e-06
-1.86730875176746e-05
-1.94542851519142e-05
-1.97578813040531e-05
-2.23693968038518e-05
-1.36400793358684e-05
-1.90970101005227e-05
-3.78165848314047e-05
-1.8674835546776e-05
-1.30683754035337e-05
-2.28763725730293e-05
-1.38225971894477e-05
-2.62862946724497e-05
-2.01477010793708e-05
-3.00393213206207e-05
-2.39950581265055e-06
-2.31875516691132e-05
-1.23541405434335e-05
-4.41486091354136e-05
-4.95177374312277e-05
-3.97148776552975e-06
-2.27972463119698e-05
-2.00663447386765e-05
2.57831426042701e-06
4.3727944125492e-06
-2.63100038860876e-05
-7.04341533579628e-06
-4.60424801135354e-05
-3.43032398986613e-05
-2.51995959473758e-05
-3.69081267146777e-05
-4.22115452802061e-05
-1.96890943255717e-05
-1.37269276264352e-05
-8.02970208050037e-06
-2.01031366664376e-05
-1.00983007988366e-05
4.18582554367985e-06
-2.15483159540934e-05
1.0253848316994e-06
-4.24977176344352e-06
-3.28193516150714e-05
-2.21922291821067e-05
-2.50010869173394e-05
-8.21853817740104e-06
-9.80386634641866e-06
-4.19318102203621e-06
-1.49860221408766e-05
-4.62059053374648e-05
-2.33023780611572e-05
-3.10592357934439e-05
-2.57052864795538e-05
-3.54503869854419e-05
-1.14905781316715e-05
-1.37252177228667e-05
-2.59560512909653e-05
-2.33695320062839e-05
-6.57315421688833e-06
-1.8218065066169e-05
-3.05671692967591e-05
-3.9085848941762e-05
-2.06204090867086e-05
1.17680012258075e-05
-1.06474122694078e-05
-3.85029618853128e-05
-3.17355623905068e-05
-1.23675305794864e-05
-2.01881165142102e-05
-3.39734065396495e-05
-3.05980818266689e-05
-2.88936750312286e-05
-1.43824792317504e-05
-1.84600807432363e-05
-1.54238353105212e-05
-1.1140272696863e-05
-1.64454011983849e-05
-1.39838575775721e-06
-4.27198657927515e-06
-1.10624005283564e-05
-3.30057061499732e-05
-5.5792131116355e-06
-3.58714680452675e-06
-2.16905624624682e-05
-3.13156735739239e-05
-1.56070781324512e-05
-1.36443869695035e-05
-2.97613222725298e-05
-1.30525937468196e-05
-3.96351766103899e-05
-1.77451244351477e-05
5.56625069513065e-06
-3.5257944392666e-05
-4.88718429097166e-05
-8.4840103889495e-06
-2.25087431303428e-05
-1.62765027122722e-05
-2.79830879000594e-05
-3.69288412825525e-05
-7.36214294581429e-06
-3.6262048235532e-05
-2.28849709729086e-05
-2.70975329227029e-05
-3.64352619633929e-05
-2.85601845926306e-05
-2.48641979561636e-06
-3.1841135392438e-05
-2.84097600114424e-05
-3.95759111524881e-05
-3.36829750522804e-06
-1.43572094719769e-05
1.59378676481238e-06
-2.0736014378567e-05
5.2631890474614e-06
-2.86115517560401e-05
-1.8300489847196e-05
-2.88715341188779e-05
-2.90051594976215e-05
-2.87343903449539e-05
8.67650269374647e-06
-1.40335923098876e-05
-2.4811905294958e-05
-1.57454333940306e-05
-1.13063347039708e-05
-5.51124271125929e-06
-2.80478392831977e-05
-1.47398342491511e-05
-2.27294080100789e-06
-2.16916401019204e-05
-1.77514384880657e-05
-1.80547111616213e-05
-3.22308613801927e-05
-3.60529055476311e-06
-7.39002123099814e-06
-2.00060015188443e-05
-1.25209412233369e-05
-1.86798560541048e-05
-2.81619769835358e-05
-1.51180500304363e-06
-8.38097139607078e-06
-3.03350514479753e-05
-9.23508300131931e-06
-1.56300482709705e-05
-4.26546458984884e-05
-1.5061952382814e-05
-3.09477082257859e-05
-2.10284729219201e-05
-3.05306191470209e-05
-1.83617788699178e-05
-1.43730413197461e-05
-3.21870604818057e-05
-2.86130334360902e-05
-3.81526804615348e-05
-3.05779093194774e-05
-2.49065664065831e-05
-1.29319155901999e-05
-2.20916219554774e-05
-1.13352157335438e-05
-2.28876710091929e-05
-3.492011909844e-06
-1.83389649969581e-05
-1.63813800240294e-05
1.33552077142114e-06
-1.48688598881287e-05
-1.6332970477174e-05
-1.88961771681538e-05
-1.03428801141853e-05
-1.87659007326029e-05
-2.04942566053443e-05
-2.26811010915564e-05
-2.65390525683412e-05
-1.38102362418629e-05
-2.87126323204122e-05
-2.38222618620714e-05
-1.12504627307208e-05
-2.72332029741684e-05
-1.71360023339436e-05
-9.72457700532689e-06
-2.95778735794477e-05
-2.00349110161418e-06
-1.26842261302213e-05
-1.88318104020211e-05
-4.48160417245073e-05
-5.39300279362685e-06
-1.49743637455337e-06
-8.22286059551642e-06
-3.32797167398344e-05
-1.73380561524587e-05
-2.08731124434252e-05
-2.96164253570265e-05
-1.81244255634384e-05
-3.10909400371614e-05
-3.94306339957394e-05
-3.03469784714604e-05
-1.47099922019553e-05
-2.56612556355622e-05
-3.57122338046446e-05
-2.3866415268233e-05
-2.01024712385961e-05
-2.8001349986257e-05
2.14943085095886e-06
1.4894679863682e-06
-1.53092969795614e-05
-2.25691799619209e-05
-2.4222553368375e-05
-1.04082397694271e-05
-2.48095846098296e-05
-1.26651988492666e-05
1.30645877171882e-09
3.44634074133047e-07
-1.60593409169401e-05
-3.96536465176381e-05
-1.88037012339339e-05
-1.89383828277037e-05
-2.25302647975253e-05
-3.77332571143662e-05
-3.83778083306631e-05
-2.16288756823485e-05
-2.02744130028588e-05
-3.09567548927731e-05
-2.07751296086125e-05
-1.69109793977399e-05
-3.5055665968929e-05
-1.59176568968692e-05
7.19504893429209e-06
-1.90359412215112e-05
-1.58605329935338e-05
-1.9786576283996e-05
-1.42391044175203e-06
-2.51367059019944e-05
-2.660133483123e-05
-2.07612551755494e-05
2.18308611364598e-06
-2.13525974880523e-05
-3.43226532938617e-05
-2.35241213778779e-05
-1.05485642186352e-05
-1.79678830790859e-05
-5.02314398852937e-05
-2.04306033972882e-05
-2.0341219646337e-05
-4.89955521056951e-05
-2.08617941193365e-05
-2.98712516950474e-05
-2.79435620119129e-05
-1.86310012447412e-05
-3.16371064914507e-05
-1.88697554555941e-05
-4.0085104076714e-05
-4.51949601156879e-05
-2.06509300428589e-05
-1.11212101965769e-05
-3.48423749907789e-05
-7.07931690699563e-06
-2.40776524079709e-05
-2.33125936843261e-05
-4.01489953186418e-05
-1.45041636581549e-05
-1.11110171012778e-05
-1.21692583508705e-05
-2.03393907814577e-05
-1.48495232803852e-05
-3.34190262413342e-05
-2.15200375439729e-05
-2.30464418930083e-05
-1.63322837113168e-05
-2.59959296140686e-05
-5.87369077856749e-05
-3.29998441061516e-05
-2.72781843540647e-05
-1.61419714209482e-05
-2.23884048027418e-05
-2.73249927929625e-05
-2.30163671867952e-05
1.09095207594058e-05
-3.17478341808705e-05
-3.14560945805925e-05
-2.42074129652778e-05
-1.32348559975541e-05
-1.54992192432138e-06
-2.0682026005223e-06
-1.77557666156786e-06
-4.50760455474791e-05
-4.20936323296388e-05
-1.60342778181369e-05
-3.59347955707438e-05
-1.45572310839557e-05
-1.89787935639625e-05
-6.48298094943134e-06
-1.64016699441051e-05
-6.54847605015195e-06
-2.30604509345024e-05
-8.94310709940608e-06
-2.07895547122439e-05
-2.42675234257932e-06
-2.05748785507442e-05
-3.222291540011e-05
-1.40588860382702e-05
-1.11228426822688e-05
4.77886855559183e-06
-8.63623505819367e-06
-2.59819316907475e-05
-3.53639200801968e-05
-2.14821233412856e-05
-2.84545145287617e-05
-5.99366950426696e-06
-1.31237957429855e-05
-2.31212031513403e-05
-2.79331112585766e-05
-4.18786727898101e-05
-2.40950918006123e-05
-1.10152128499342e-05
-4.04792152883545e-05
-1.10481328971264e-05
-2.26349882321585e-05
-1.98942730479742e-05
-1.22625247018627e-05
-2.46326072831884e-05
-8.11038582999196e-06
-2.50367019259274e-05
-8.50056183165806e-06
-1.01543961752671e-05
-2.34292223123609e-05
-1.93724792753801e-05
-2.97403344588103e-05
-3.96782367550597e-05
-1.54686741218254e-05
-8.85844448061846e-06
-2.09193353003633e-05
-4.34978922506441e-05
-2.22014200940192e-05
-2.57713293072141e-05
-1.50893432892994e-05
-3.19531089035535e-05
-1.34501202305767e-05
-1.86618794218217e-05
-3.74476246414551e-05
-1.59426840367008e-05
-2.02319975509442e-05
-4.66665183241727e-06
-5.03445927530876e-05
-3.03405435610431e-05
-9.70969811609714e-06
-1.69177129863088e-05
-1.22084467220143e-05
-8.71461214780261e-06
-2.94582453506327e-05
-2.33336403573805e-05
9.4915739851901e-08
-1.62278429935505e-05
-1.95488884956878e-05
-1.70009679871894e-05
-1.83506714351229e-05
-1.89474662051839e-05
-2.11425290609401e-05
-1.19870312038907e-05
-1.08462758860796e-05
-1.76625403024688e-05
-2.48093054907118e-05
-2.44983848041358e-05
1.96353060687931e-05
-2.98790116742226e-05
-1.65594427990245e-05
-2.6366723782049e-05
-1.6402769176419e-05
-1.74443396492766e-05
-1.21702535820314e-05
-1.56845696243883e-05
-1.23391213917762e-05
-3.12420321850918e-06
1.22024457512275e-05
-2.90784538866123e-05
-3.69756105668361e-05
-2.95943492203268e-05
-2.87303463679851e-05
-3.75438925460614e-06
-1.36156982364201e-05
-2.13656087413621e-05
-8.88554705037618e-06
-1.42248724964082e-05
-2.49382649276422e-05
-2.14439870899514e-05
1.49430332052631e-07
-2.64816966065484e-05
-2.27226762263929e-05
-1.36570087777549e-05
-1.42599778073673e-05
-8.65176676323451e-06
-1.90830177872731e-05
-3.29873027311508e-05
-2.29979074191247e-05
-4.71754285303024e-06
-2.7351836409757e-05
-1.80438914820385e-05
-1.62587350503482e-05
6.82042673003249e-06
-1.90333677683971e-05
-1.02632764635461e-05
-2.43105645860512e-05
-2.80511318835339e-06
-3.63380960425139e-05
-1.03572506760379e-05
-3.5634303883455e-05
-3.78817447901851e-05
-1.12043935449875e-05
-1.10509016718765e-05
-1.66369381849748e-05
-2.13096163688273e-05
2.00567979149914e-06
-4.26136343854047e-05
-2.88814146419034e-05
-2.52183060099162e-05
-1.84337497092758e-05
-3.11752505578426e-05
-3.72086329557588e-05
-3.37633542694204e-05
-7.87954233185131e-06
-1.67306049000296e-05
-2.1631142493217e-05
-2.88239238458499e-05
-2.81099805745969e-05
-4.46055423220514e-05
-9.25420128642186e-06
-1.16447604869174e-05
-2.59118318038207e-05
-2.18899363572519e-05
-8.51411368052873e-06
-2.24400480627319e-05
-2.43169145334465e-05
-2.22151415520308e-05
-3.40477249565605e-05
-2.23939411350087e-05
-3.71301825118861e-05
-2.77757549873566e-05
-2.58139057667618e-05
-6.61170832892396e-07
-1.04050385266019e-05
-2.09954981144037e-05
-2.17736315333744e-05
-2.50551872505445e-05
-1.64171986365317e-05
6.35474744683659e-06
-3.18524866834766e-05
-2.15182300902721e-06
-4.59707058286331e-05
-1.87006082571515e-05
-3.48036704348977e-05
-2.21154087270184e-05
-2.75977984970884e-05
-2.85311371517679e-05
-2.44900164877232e-05
-1.1244010548279e-05
-2.25029259792824e-05
-1.3820209228361e-05
-1.61013314446043e-05
-4.21879699689084e-05
-3.92150992394148e-05
-8.03900909741171e-06
-2.68687305184533e-06
-2.28924545704776e-05
-3.95448833956226e-05
-2.81749907797069e-05
-3.75532197594117e-05
-1.76999938655842e-05
-3.56390778933551e-06
-2.1341060998177e-05
-1.00993689296882e-05
-2.47092575554383e-05
-4.1628847845078e-05
-6.62718574760488e-06
-1.09676541551363e-05
-2.41410713961157e-05
-3.20840400407567e-05
-1.82447724322667e-05
-3.64098018496735e-05
-1.47646624232711e-05
-5.79307071851354e-06
-3.79879661345459e-05
-3.21544043606222e-06
-2.26005018895008e-05
-4.94208405053205e-06
-2.96540653129566e-05
-1.03942169555173e-05
-3.25524049911866e-05
-1.32696618027826e-05
-2.40425172150146e-05
-3.93470309678216e-05
-1.54660839074037e-05
-5.81614986156471e-06
-3.74360624284371e-05
-2.75845730438906e-05
-3.43954082518929e-05
-2.92052359775142e-05
8.73651519004213e-06
-4.36694246270282e-05
-1.47015350245703e-05
-1.14039715521682e-05
1.19230056034092e-06
-2.67378560837628e-05
-2.26090161831844e-05
-2.06923572658814e-05
-1.43437736821768e-05
-2.44192165435606e-05
-2.81647835845293e-05
-3.01602786870188e-05
-2.55444771099608e-05
2.71796153636652e-06
-3.40428493428604e-05
1.55694785847158e-06
-1.09442600156484e-05
-1.54822178763894e-05
-2.32741939806812e-05
-3.21046725263286e-05
-3.58192909833191e-05
-1.73062063359381e-05
-7.44949442337291e-06
-2.58122086904453e-05
-1.85423915132453e-05
-6.65350882739035e-06
-3.07039230793798e-05
-1.94315648351791e-05
-1.2835448597529e-05
-2.43943697325783e-05
-9.49192895361056e-06
-1.53734735209113e-05
-2.23649888886396e-05
-2.38252659791999e-05
-1.67593395736906e-05
-2.74349496653243e-05
-2.68926487779206e-05
-4.36812407593327e-07
-2.71061179167826e-05
-2.97736112709288e-05
-7.57728381624524e-06
-1.69560065918074e-06
-1.79670990112336e-05
-3.40133378965139e-05
-1.37509009575976e-05
-1.34827217194315e-05
-4.31995089771854e-06
8.02119134883501e-06
-1.12464236437889e-05
-2.52240073842448e-05
-2.09506084568606e-05
-4.2349051235781e-05
-2.08507822029793e-06
-5.61659165192369e-06
-1.98136588741622e-05
-2.31782359157881e-05
-1.03009046660268e-05
-3.60183747575293e-05
-1.94333092684514e-05
-4.64454103066947e-06
-3.63140576442373e-06
-2.77739450399672e-05
-2.91840180512978e-05
-1.95211430810807e-05
-2.64949356494897e-05
-1.18142132453517e-05
-2.53262759746086e-05
-3.06499943577955e-05
-1.04140828388384e-05
8.1082182302717e-06
-3.35367722180442e-05
-1.30257721395148e-05
-2.4911667939858e-05
-1.54244594397819e-05
-1.32449941777857e-05
-2.77702199977366e-05
2.41871231462288e-06
-2.62874176898694e-05
-3.09034768241058e-05
-7.05598159055628e-06
-5.8248735432358e-05
-9.47959813744615e-06
3.18872717326209e-06
-3.96164276510741e-05
-2.32236078023649e-05
4.73674822244467e-06
-3.21301308891819e-05
-7.26541113784021e-06
-2.87828803854272e-05
-3.53896761570878e-06
-3.04434822602668e-05
-2.55442524380579e-05
-5.02654600034817e-05
-4.39547470193451e-05
-1.89730220332853e-05
-5.34558783974319e-05
-9.53647843005195e-06
-7.63336002414538e-06
-3.51417446757806e-05
-1.97205525079122e-05
-5.44964691236976e-06
5.12058244169175e-06
-9.21006747985954e-06
-2.25195754787865e-05
-3.09067164560838e-06
-1.35968895639163e-05
-2.15715015224401e-05
-2.15323306257243e-05
-7.98397564091908e-06
-1.23214307054533e-05
4.09767000622506e-06
-3.07163705755103e-05
-2.1498821091139e-05
-1.17695862811874e-05
-9.67695718689776e-06
-4.00929515397414e-05
-2.67876921854608e-05
-2.83976538662608e-05
-1.73995462595579e-05
-1.44249314936095e-05
-2.52125448202389e-05
-2.93077075131366e-05
-1.16997891505264e-05
-2.07861036549718e-05
-2.96341526889648e-05
-2.49512026910119e-05
-1.37162648386484e-05
-9.05676234794998e-06
-2.453661562131e-06
-2.72537102408656e-05
-2.04441680246053e-05
-2.76471665793051e-05
-1.24625192326261e-05
-2.24157908212258e-05
-1.13713841878323e-05
-2.84849067443767e-05
-9.8388109181321e-06
-1.209585459091e-05
-1.856427739553e-05
-3.14753727981262e-06
-3.24687865626239e-05
-1.88885981162205e-05
-2.59768678450833e-05
-2.753287929995e-05
-1.05205187303241e-05
-2.35223087647812e-05
-1.01149061586575e-05
-2.03683794813667e-05
-2.43471631007974e-05
6.34303132391562e-06
-3.56214427073769e-05
-3.87631854881323e-05
-8.93208873108294e-06
-1.69047559481255e-05
-1.0290626473309e-05
-2.35132761383685e-05
-3.00483554126916e-05
-3.18442563534337e-05
-1.94973463623855e-05
-1.07467778696929e-05
-1.70147391666114e-05
-2.19388458406581e-05
-3.56775811794469e-05
-4.75027955827012e-06
3.8698216180004e-06
-2.80084324222609e-05
-3.08661466862698e-05
-1.42792778210823e-05
-7.48808976331747e-06
-2.10988111699302e-05
-3.71449054014441e-05
-2.78528959990639e-05
-1.56840492201996e-05
-2.77658932027543e-05
-2.3156110198868e-05
-2.5523640419046e-05
-9.78511742169091e-06
-3.7708980250723e-05
-2.76291245958851e-05
-3.45478184229044e-05
2.57712727089719e-05
-1.7840229172586e-05
-3.19703834133196e-05
-1.7229679554908e-05
-2.36339128339285e-05
-1.28213498090816e-05
-2.71164571925802e-05
-1.66360543433213e-05
-2.45273917544549e-05
-4.69177756519286e-05
-2.84018401181637e-05
-3.4634423381924e-05
-2.67050362504177e-05
-1.36505989151773e-05
-1.53894406742265e-05
-1.23026077097605e-05
-2.08336612879468e-05
-1.24962344806524e-05
-1.29831854679474e-05
-3.11762194002702e-05
-6.45102535320636e-06
-1.32980821265768e-05
-1.15539926945521e-05
-2.43244832763369e-05
-2.28976731295241e-05
-2.83372301369584e-05
-2.05952608724256e-06
-1.93181862215518e-05
-1.29880073452847e-05
-1.76238287139602e-05
5.58800275945125e-07
-3.0088550322474e-05
-9.02680836846676e-06
-2.02315572379302e-05
-1.44106809005613e-05
-2.19456774491645e-05
-1.42389005097032e-06
-1.1726358776492e-05
-2.5465674139533e-05
-1.81461369277e-05
-1.26972542924927e-05
-1.49590604110833e-05
-9.34019557892329e-06
-3.42965809239886e-05
4.02889940090396e-06
-3.43227856450502e-05
-2.93200996084282e-05
-2.85967336511025e-05
-3.14167178972769e-05
-2.14484744310463e-05
-9.79015736695104e-06
-4.21927549944405e-05
-9.56603643816533e-06
-1.14357364387752e-05
-4.98253416164977e-05
-8.74504420694181e-06
-3.24234029621727e-05
-1.16734235247298e-05
-2.01732669110838e-05
-3.02539842362183e-05
-4.70137370847964e-07
-3.97036950220299e-05
-1.62269927627351e-05
-2.20683247130351e-05
-2.16414138379259e-05
-2.73474219070905e-05
-2.1119161326662e-05
-2.54025109293157e-05
-1.99443631004934e-05
-1.94581958581911e-05
-2.10525713352851e-05
-4.34572540034653e-05
-3.8672972990719e-05
-2.62864355338245e-05
-9.94278106783065e-06
-9.98862522860161e-06
-2.63203048153877e-06
-1.94919146933926e-05
-4.37810129397747e-05
-2.11240440346757e-05
-1.7653952390501e-05
-1.59251957649128e-05
9.10563888639615e-07
-2.05130126423166e-05
-2.79910445379562e-05
-2.9441005661495e-05
-2.38691559960265e-05
-1.38315230850179e-05
-7.16492518116338e-06
-2.45644994416468e-05
-3.8596037370008e-05
-1.47497169923813e-05
-4.27744479062384e-06
-2.15789820014194e-05
-2.81131150219718e-05
-7.37092571136376e-06
-3.60130122531258e-05
-1.94349636779225e-05
-1.45752556194496e-05
-3.52012429515925e-05
-1.44255062440437e-06
-3.29199044911333e-05
-2.93402980203304e-05
-3.02872720204809e-06
5.47586895154592e-06
-2.34221992790169e-05
9.03288686317359e-06
-1.29845647409397e-05
-4.23307300863046e-06
-2.32162048722729e-05
-8.36394592070713e-06
-1.25588430176168e-05
-3.30803793455547e-05
-4.17781047707329e-06
-1.71444318975991e-05
-2.61166030664062e-05
-2.00698497581069e-05
-3.37121618198843e-05
-6.97262755652288e-06
-2.37188581476857e-05
-3.79676178156109e-05
-6.02381222920185e-05
-8.30482250063735e-06
-3.59100292274911e-05
-2.62083351122886e-05
-2.60685339834952e-05
-3.94602414443545e-05
-2.84715923641149e-05
-1.36073096918125e-05
-2.15277871891235e-05
-1.5016351701912e-05
-1.05795692672092e-05
-1.7190586527436e-05
-3.62333083803582e-05
-2.56645669621349e-05
-2.54210938521048e-05
-1.31811041526611e-05
-2.57052523911722e-05
-1.29170562457355e-05
-7.90203460535405e-06
-2.70366171305358e-05
-3.11558944488884e-05
-2.30317502784355e-05
-2.06030909578151e-05
-2.65461889227913e-05
-2.54610387971247e-05
-2.03381360042667e-05
-2.97107637824545e-05
-3.35920656988191e-05
-3.06799661186269e-05
-3.95011449074722e-05
-7.70022041675496e-06
-2.49862719815435e-05
-4.85083879808904e-06
-1.47530319255108e-05
-1.46712753006269e-05
-1.87787533439083e-05
-5.67145015344714e-06
-4.53363052516139e-06
-4.77783964322134e-05
-3.66176045665367e-05
-1.52672345091537e-05
-1.27603866342022e-05
-3.69672152076382e-05
3.47535284614844e-06
-1.45342082473574e-05
-9.02218008987693e-06
-1.44281039119003e-05
-2.84655779291583e-05
-8.20591299906899e-06
-3.50688071909503e-05
2.44923795847541e-06
-3.69138116381961e-05
1.62466162848336e-05
-2.64686994473029e-05
-1.47038690213079e-05
-4.83510461232612e-05
-2.25407751677256e-05
-1.51485312536156e-05
-2.2203081287526e-05
-2.42278205436987e-05
-2.59673827273042e-05
-1.35261399763604e-05
-1.32520497719669e-05
4.3417921081923e-06
-4.63307770377015e-05
-2.36265353704362e-05
-1.16293898952884e-05
-3.13765062871002e-05
-2.9597977044469e-05
-1.2178878576108e-05
-2.21408037119214e-05
-4.15883081006384e-05
-4.15009630312043e-05
-1.45634198697119e-05
-6.24313592553659e-06
-2.89080705235873e-05
-2.27359540265648e-05
-3.07724670928989e-05
-8.15545107854746e-06
-1.63971457074526e-05
-2.43874705969398e-05
-2.6722560503739e-05
-1.728333158411e-05
-1.70986938188817e-05
-1.72421006500679e-05
-2.74342854419416e-05
-1.36540946242824e-05
-1.04735567967947e-05
1.31786235960536e-05
-4.98362426360456e-06
-2.223303295853e-05
-1.48523266156411e-05
-1.06292530362933e-05
-4.09065850934516e-05
-2.21229423849006e-05
-2.49550581065295e-05
-8.37180644626605e-06
-2.6227307966262e-05
-1.92921463238365e-05
-2.78749892314969e-05
-2.91480956321181e-05
-3.21466833527022e-05
-2.81788228926504e-05
-1.15841523760277e-05
-2.26300152952086e-05
-1.3452033838061e-05
-1.85304968420092e-05
-1.64666292535964e-05
-3.03003780772038e-05
-1.30931721011779e-05
-1.99619305917959e-05
-2.53787852992056e-05
-3.77363036546563e-05
-1.21093057500836e-05
-1.54529054700086e-05
-2.28364527720606e-05
-2.31547756346155e-05
-3.11143112204648e-05
-2.86431088118665e-05
-3.15006159600061e-06
-1.3028055731932e-05
-3.31696056049744e-05
-1.97891715725426e-05
-1.03209257184883e-05
-1.62210806475028e-05
-7.16066270440949e-07
-3.49020254803833e-05
-2.47983772167501e-05
-6.17697450888005e-06
-3.48967385546268e-05
-3.12741951137219e-05
-3.37288365514299e-05
-1.71962669554689e-05
-4.28012926835963e-06
-3.15318778409349e-06
-2.08063373299548e-05
-9.4179937942756e-06
-2.47747837216014e-05
-3.34295486944719e-05
-5.24333000283351e-06
-1.80750256288181e-06
-2.62902780637607e-05
-1.66580968922169e-06
-7.97119928754874e-06
-2.45210653650878e-05
-3.03186851491357e-05
-5.22218403593247e-05
-6.78172230984366e-06
-2.03470508178143e-05
-1.36722002435943e-07
-3.22733679042841e-05
-3.97546477453219e-05
-3.00241955919859e-05
-2.22061510573746e-05
-3.29269337935091e-05
-3.2727135621401e-05
-2.21636038701588e-05
-1.39080847797379e-05
-9.35599277351333e-06
-2.57318545433147e-05
-8.5773078177344e-06
-1.25262971278567e-05
-4.08993981569257e-05
-3.17639768403336e-05
-1.08150109809648e-05
-2.49147911834782e-05
-2.8636172399328e-05
-1.44696112285479e-05
-2.349072793944e-05
-3.08944368278661e-05
-3.02160435856555e-05
-2.2087866481532e-05
-1.6929684617726e-05
-1.02738781391869e-05
-3.31593151211732e-05
-2.23364142476578e-05
-3.16827189901993e-05
-3.77473144100911e-05
-3.18535857261735e-05
-3.51137712060306e-08
-2.13124226251713e-05
-3.56417004720522e-05
5.72564004007358e-06
-1.89472694327745e-05
-3.09459777029231e-05
-4.42603880208388e-05
-1.04191623114922e-06
-9.4199794981604e-06
-1.79006440393835e-05
-8.30278004424657e-06
-4.1037567891285e-06
-4.25411583886957e-05
-2.1066051591113e-05
-2.56032830941131e-05
-2.62151914192704e-05
-2.71045977412688e-05
2.35246036376258e-06
-2.23863394637511e-05
-1.99058480249879e-05
-4.09330384046584e-05
-3.86223402644203e-05
-1.84419380635767e-05
-1.63672070275264e-05
-3.40610050018166e-05
-1.19467851912785e-05
-1.6672331525377e-05
-1.21540269634092e-05
-1.46453623342376e-06
-3.19466235740341e-05
-1.33094868828101e-05
-2.38940611747116e-05
-2.24850060762443e-05
-1.86544725454603e-05
-1.27503121532872e-05
-1.68062638981855e-05
-1.95371504663689e-05
-3.49813124824049e-05
-5.38930137343383e-06
1.09810595591424e-05
-1.84487915311347e-05
-1.39070573803732e-06
-2.57815849895278e-05
-2.83217902951349e-06
1.44003590179565e-06
-1.56804457468269e-05
-2.77832023694528e-05
-3.70864073094783e-05
-3.59479234622713e-05
-2.77998324560059e-05
1.75535467086384e-05
-2.01276508497284e-05
-1.56655353842377e-05
-2.46104838795635e-05
-5.30408518356372e-06
-4.72927274487265e-06
-1.84044336176504e-05
-2.42429108657302e-05
-8.28527912422867e-06
-2.87113950802148e-05
-2.02981080906885e-05
-2.59429414324595e-05
-1.11469690113163e-05
-2.41016859290278e-05
-3.57161759184549e-05
-4.11093806941291e-05
-1.14707407680368e-05
-1.28951528688247e-05
-3.11118387243562e-05
-2.0160132797605e-05
-1.42727691796432e-05
-2.66167260248711e-05
-2.7889320062348e-05
-1.9667763899694e-05
-2.17654250498265e-05
-3.77061916317011e-05
-1.95924790437069e-05
-1.52352016052931e-05
-3.21773601765452e-05
-3.211752740502e-05
-1.47800618663667e-05
-1.81622602156637e-05
-2.37740962557137e-05
-2.69094507878131e-05
-4.35422876743481e-05
-2.10191381723718e-05
-3.34051388750098e-05
-2.42048828912643e-05
-3.03302708857783e-05
-4.2829106803045e-07
-1.58653287043704e-05
-2.1553036797111e-06
-1.3428929875227e-05
-1.66330231754114e-05
-2.80727532891754e-05
-1.23264173839242e-05
6.45381956968649e-06
-2.8054457233471e-05
-3.28243066615562e-05
-2.2030703356704e-05
-1.75866593023185e-05
-9.80284051309398e-06
-8.16513641864414e-06
-2.51952492266122e-05
-3.58024475569207e-05
-3.48987218272537e-05
-4.63386153813141e-05
-1.78486377228874e-05
-1.88839284634041e-05
-3.74877024827267e-05
-1.40857812239328e-05
-1.39920294127018e-05
-3.07440230661142e-06
-6.09253245776593e-06
-1.38993694723211e-06
-1.16250127406643e-05
-2.32934617584677e-05
-2.05949583782918e-05
-1.30987209221759e-05
2.8745301660781e-06
-1.6383219147647e-05
-1.36247170443536e-05
-2.5996453912764e-05
1.16850724874172e-06
-1.866053177685e-05
-3.8329952849265e-05
-3.27283372899391e-05
-1.05714370778487e-05
-1.03236604563271e-05
-2.27690047388201e-05
-2.23810520059993e-05
-1.64283239087826e-05
-2.80195071675469e-05
-2.37995424624698e-05
-3.04706806725644e-05
-2.22020527884133e-05
-2.55684884621058e-05
-4.21890114338025e-06
-1.37751983288998e-05
-2.88014124867224e-05
-3.79137447812065e-06
-2.27714672175237e-05
-3.29594408425715e-05
-1.86693241664726e-05
-2.90591746341292e-06
-3.17934691774029e-05
-4.13882890069449e-05
-1.97270865293857e-05
-1.6032863578642e-05
-8.41277387697517e-06
-1.60783505051958e-05
-9.26301690118025e-07
-2.94590063806122e-05
-1.47913651277111e-05
-2.85548286577352e-05
-2.32117874024199e-05
-1.88655153647011e-05
-6.11559366660483e-06
-8.57875386253391e-06
-1.38387485523593e-05
-1.92802040522221e-05
-2.02549743021681e-05
-3.49721896204766e-06
-1.56353126612462e-05
-2.05345758764095e-05
-2.60693656665503e-05
-1.70866366419102e-05
-3.30189802765341e-05
-3.76179337131772e-05
-2.32627245425117e-05
-3.0728380001266e-05
-2.37039216078708e-05
-4.11719699105533e-05
-3.4945399888513e-05
-3.59302089570283e-05
-2.25867618449108e-05
-1.30080002932885e-05
-1.42989692383045e-05
-2.27456368823437e-05
-4.44424579987978e-06
-8.88508063740715e-06
-2.87567858031365e-06
-1.55177342579794e-05
-1.16515078711308e-05
-6.30204042137912e-06
-5.7083212999785e-06
-2.02203625367076e-05
-3.6045360834658e-05
-5.18520956852856e-06
-1.32007480058928e-05
-1.5655521228759e-05
-3.46317096634029e-05
-1.75871062604042e-05
-4.80214178271415e-05
-1.84602839032085e-05
-4.98167543693733e-06
1.95135349242893e-06
-1.84484432652317e-05
-7.94134093245552e-06
-1.28282796223201e-05
-4.38056382952848e-05
-1.95096144760221e-05
-2.89775540824319e-05
-3.6728422316829e-06
-7.47821034029406e-06
-2.92668718595153e-05
-1.75969222581738e-05
-8.50228455049889e-06
-1.12536563264638e-05
-1.97550046447066e-05
-1.42443731618992e-05
-9.51604950937916e-06
-7.12747750978627e-06
-2.60245370338024e-05
-1.78007817546257e-05
-2.08285179564952e-05
-4.93201826346354e-05
-2.88562694465631e-05
-3.32893025023517e-05
-3.34866283668207e-05
-1.01912786315037e-05
-3.02170507215161e-05
-1.01454327316179e-05
-1.09466585818549e-05
-4.81671751844313e-06
-1.26546551714357e-05
-2.11621778073764e-05
-1.57457560542725e-06
-3.7538932978038e-05
-2.15303844005543e-05
4.75801681015331e-06
-2.37834079093928e-05
-8.86407515940065e-06
-3.10295256608834e-05
-1.09878678552215e-05
-3.0165392216923e-05
-2.1960548007843e-05
-2.50626268498392e-05
-2.65681567329174e-05
-3.18857513757983e-05
-2.04881144931265e-05
-1.43793820351402e-05
-2.69568022240973e-05
-3.20569009000616e-05
-1.53785491771644e-06
-3.51448664730918e-05
-2.79955955233726e-05
-9.53516772489804e-06
-2.63305113212318e-05
-4.02262945110088e-05
-2.10799080607216e-05
-7.27732148423939e-06
-1.11566081853525e-05
-8.72206437611733e-06
-1.90085740637695e-05
-3.41351230381807e-05
-3.80216011377137e-05
-8.65270156995018e-06
-7.02551294194752e-06
-2.88874721921476e-05
-4.29446514342342e-06
-3.6217698414884e-05
2.32850048372585e-06
5.40914775716642e-06
-2.33829518713971e-05
-2.27856749887402e-05
-1.18204394237391e-05
-1.31847591817974e-05
-1.64501386996863e-05
-3.59187108502955e-05
-2.7210604958021e-06
-2.03822376930603e-05
-2.39390714384034e-05
-3.20217536133282e-05
-2.98765661301936e-05
-2.68447330015483e-05
-3.90456600560404e-05
-2.07503194210073e-05
-3.30542545088302e-06
-5.65498641928579e-06
-3.62353480714801e-05
-1.64549063569864e-05
-1.95084063366903e-06
-8.09235823403e-06
-2.64893644323296e-05
-1.72456565750447e-05
9.33745595281998e-07
-1.03208599937368e-05
-2.44729816390967e-05
-2.25111611173557e-05
-2.20915577182564e-05
-3.06843848440543e-05
-1.577641263274e-05
-1.80996631839893e-05
-1.62878443837889e-05
-8.06121223847674e-06
-2.90192284341297e-05
-3.60441891213164e-05
-1.42931506476723e-05
-2.41964819343e-05
-1.68727499869124e-05
-2.22761310745676e-05
-1.77978817567837e-05
-3.16157539756335e-05
-1.43545235677327e-05
-1.47424022225299e-05
-2.16330366629195e-05
-3.10875219276804e-05
-2.05561877387799e-05
2.36031289914052e-06
-3.31734234026581e-05
-1.92614650147799e-05
-7.25540229338388e-06
-1.46889700563857e-05
-2.44121165114727e-05
-8.15421351615338e-06
-3.10527889483179e-05
-4.31172997458224e-05
-1.56869133423484e-05
-1.80415515168285e-05
-2.75797604205025e-05
-1.87707824015112e-05
-1.81262208034381e-05
-1.48621837436766e-05
-2.88136278293823e-05
-3.99952112169642e-05
-1.82988351241841e-05
-1.56114848419119e-05
-2.57279295181288e-05
-3.42230813198901e-05
-1.31941110603279e-05
-1.06676752499045e-05
-1.04728265305666e-05
-3.44384597404633e-05
-1.78911043056435e-05
-3.29764267168316e-05
-2.10043928543041e-05
-3.49774553418167e-05
-2.1755558010694e-06
-1.26450733223357e-05
-2.05701935167275e-05
-1.50815583215327e-05
-2.52382973612153e-05
-1.83262134557747e-05
-4.18375159347459e-06
-1.74938854962884e-05
-2.36609353549167e-05
-3.05514432539672e-05
9.17948813318138e-06
-7.00421289311617e-06
-5.52494959269144e-06
-2.81627834754795e-05
-5.0347939124907e-06
-6.74339269630695e-06
-2.73470631422739e-05
-2.49076300437622e-05
-1.56358121103275e-05
-4.21936842624617e-06
9.58626470115982e-06
-2.33644002254157e-06
-1.75650562252859e-05
-4.15091908430159e-05
-8.71472299222717e-06
6.67894386912667e-06
-2.34025131641517e-05
-1.5567973318301e-05
-1.2181987687718e-05
-5.7534369914358e-06
-1.48263839964578e-05
-2.14035045697047e-05
-2.72906653114675e-05
-3.7001604408026e-05
-3.97683747797826e-05
-1.48968409287952e-05
-2.0858005349465e-05
-2.72511774983361e-05
-1.51076702193607e-05
-3.96698839767576e-05
-2.52247525643372e-05
-2.16270100321607e-05
-4.18072041521269e-05
-1.42044414887668e-05
-1.68287377114673e-05
-1.31881649666459e-05
-2.08543611468814e-05
-6.53103932599528e-05
-8.68606234705869e-06
2.15770629611396e-06
-6.25736218380375e-06
-1.26671626478168e-05
-3.72234315067997e-05
-2.27061615919401e-05
-1.48983626068702e-05
-2.41819732521876e-05
-4.70805936497696e-06
-1.61757595849034e-05
-1.78580241824092e-05
-2.00660844348761e-05
1.60091176799826e-07
-6.84503867481796e-06
-3.88086484860345e-05
-2.38474036631718e-05
-3.4108003848585e-05
-5.40864392965926e-05
-9.9250153299757e-06
-1.88175512817355e-05
-3.42293660521397e-05
-2.97604966410922e-05
-1.73425673118787e-05
-2.69728653285532e-05
-1.9762193016652e-05
-3.70891929715686e-05
-4.27611391209281e-06
-2.79915961493257e-05
-1.3143110572483e-05
-2.42016396518922e-05
-2.50748284995942e-05
-3.46462508284303e-05
-1.32515589160214e-05
-3.16450174108854e-05
-7.13203557974936e-06
-3.26171222760068e-05
-2.32064197459918e-05
-2.00078666230379e-05
-3.12170006165102e-05
-8.24951609563207e-06
-2.38290354965179e-05
-8.84823517151742e-06
-1.99493835830673e-05
-1.18073961670061e-05
-2.38424370632452e-05
3.34888112914991e-06
-1.19482107017757e-05
-3.01073618007426e-05
-4.71679049854874e-05
-1.89902443029558e-05
-1.47659533432418e-05
-2.25387463863544e-05
-1.5366886650601e-05
-1.09112760347822e-05
-1.99650740854698e-05
-3.97418678242911e-05
-2.05276856637304e-05
-8.41536040303122e-06
3.91935913695267e-06
-4.18280123275154e-06
-2.5963920579314e-05
-2.5955689081814e-05
-2.01275345665174e-06
-3.84573226365997e-05
-2.71720733513305e-05
-3.609287944717e-05
-1.30710847501614e-05
-1.50807004076261e-05
-2.70004138749597e-05
-3.1728886441314e-05
-3.16863717981404e-05
-1.80458823773845e-05
-1.48100100154177e-05
-6.53769050681246e-06
-8.98876153513765e-06
-2.48885269422694e-05
-1.94964093167173e-05
-2.15317447738948e-05
-1.68370512915716e-05
-6.93065486925646e-06
-1.68337057133411e-05
-2.37788867236413e-05
-6.12758077041225e-06
-6.73411125728799e-06
-3.17467614582021e-05
-1.05424344241077e-05
4.43002204442959e-06
-1.65993105813841e-05
-4.29547633330922e-05
-2.57007413921819e-05
-2.57909305229246e-05
-2.56265461468075e-05
-2.31795160808333e-05
-2.23028538976925e-05
-1.7292052764293e-05
-2.06487212867103e-05
-2.74977405413381e-05
-4.36942364694368e-05
-2.02227361227717e-05
-1.93935369757792e-05
-2.77189706667142e-05
-4.22118334237774e-05
7.92229458869452e-07
-1.01697571215432e-05
-1.33699695076008e-05
-5.08664293135836e-06
-3.37757013431798e-05
-2.87657349828199e-05
-2.24624237366989e-05
1.15576311913564e-06
-6.93567987008562e-06
-2.08614281273473e-05
-2.48163962874852e-05
-2.51271675942514e-05
-2.20326093763689e-05
-2.43921255638994e-05
-3.84073128500854e-05
-1.56467681865573e-05
2.81661797548575e-06
-2.91185403977129e-05
-2.55787651351451e-05
-2.22906954228293e-05
-1.72683362110627e-05
7.10687737428591e-06
-1.95448056604528e-05
-2.86921782289882e-05
-3.48213609854573e-05
-3.63679473134986e-05
-3.18010990206265e-06
-2.97735682732362e-06
-8.73586418888871e-06
-9.09328489754409e-06
-1.96510711696714e-05
-1.81744989931426e-05
-2.47695336645782e-05
-2.66128151184138e-05
-4.18455726196601e-05
-1.28925164449726e-05
-5.30958323516063e-06
-1.39102012500233e-05
-2.36763260866592e-06
-1.43547080946892e-05
-3.08120710774872e-05
1.09227904561639e-07
-2.09928733575886e-05
-3.56433583679865e-05
-2.45112648141432e-05
-4.57656182626916e-05
-1.66812840394917e-05
-4.32809099797049e-06
-3.68560322566398e-05
-1.98046701817974e-05
-1.26855751871927e-05
-1.69711456166123e-05
-3.72123149645294e-05
-1.97345653784417e-05
-1.6313614867274e-05
-3.98958765438278e-05
-3.92934808483108e-05
-1.33011059846342e-05
-1.55613771044044e-05
-7.6910652024978e-06
-8.06046260156847e-07
-3.11588393234371e-05
-2.62184614151007e-05
-2.50220981799115e-05
-3.77550038822182e-05
-2.29571374656026e-05
-1.44319934280979e-05
-2.24933961976914e-05
-1.24023432393813e-05
-1.37834791861989e-05
-5.40412949432124e-06
-1.92475312912312e-05
-1.79204906712546e-05
-1.26052032581687e-05
-2.35139702931454e-05
-1.0724588243673e-05
-1.36365083253241e-05
-2.24034559917762e-05
-1.61181138663423e-05
-1.70214172279599e-06
-5.25658739041825e-06
-2.42821328691469e-05
-2.57443539769603e-05
-2.94929734053684e-05
-3.77328926686689e-05
-2.76782937708472e-05
-2.79960176832102e-05
-2.95148370042591e-05
-2.61591367785506e-05
-3.40372294716237e-05
-3.21574445402131e-05
-3.53977202120031e-05
-2.38957458393037e-05
-1.91063948178267e-05
-3.02129750714265e-05
-7.66924838589615e-06
-5.23849469287768e-06
2.12485205689175e-05
1.20603050511233e-05
-1.79763056087937e-05
-3.18024806785042e-05
-6.12779227354955e-06
-2.09500210154666e-05
-1.90128239141934e-05
-3.49803825616986e-06
-1.60243159321011e-05
-1.18771532227395e-05
-1.26286199727559e-05
-7.07566015486016e-06
-2.26810890827735e-05
-1.81756107986197e-05
-1.73164839361586e-05
-3.79632961823059e-06
-6.92935192135206e-06
-1.58603010387908e-05
-4.11290599838104e-05
-4.40336868643374e-05
-3.31637784317228e-05
-2.5858409085369e-05
-3.16182668475723e-05
-2.68657041004225e-05
-3.22187045284953e-05
-1.6395197190765e-05
-2.20662333003051e-05
-2.49124452246821e-05
-4.25309571773697e-06
-4.23083004179458e-05
-2.98865030707253e-05
-1.30509745819728e-05
-3.12773595704092e-05
-3.0746043343464e-05
-2.08161393623586e-05
-1.09736426680586e-05
-1.70087358154846e-05
-3.39767441210247e-05
-2.01437677395712e-05
1.24664857521878e-05
-1.98186509665497e-05
-1.74752649073664e-05
-8.07109676914283e-06
-4.49788856016299e-05
-1.15534737628345e-05
-1.31917837031411e-05
-2.14085195678924e-05
-1.64499203312947e-05
1.52184994040894e-05
-2.56854060343987e-05
-2.52882456608911e-05
-1.86985731488508e-05
-2.57276362272079e-05
-2.40709747293372e-05
-1.75765554191974e-05
-2.41740409748356e-05
-5.38514624069088e-06
-3.88484179757828e-05
-1.29842400849028e-05
-3.80761263624524e-05
-1.58408508209829e-05
-1.98463427013478e-05
-1.37614171544768e-05
-1.79749836832414e-05
-1.42046030064286e-05
-2.95540326207549e-06
-1.54601753636442e-05
-2.15548481894873e-05
-4.78767801772842e-05
-1.92542684555735e-05
1.82890980032371e-06
-3.46187468136051e-05
-3.7185175274339e-05
2.01834642139471e-06
-2.94740285686965e-05
-2.32467050557203e-05
-3.44786071144526e-05
-4.37602465422925e-05
-1.03912499135656e-05
-1.22652790418657e-05
-4.52214830192099e-06
-7.73603418808744e-06
-3.2030267519228e-05
-1.78976124023661e-05
-1.55290954729644e-05
-4.37176905453002e-06
-1.94289990130755e-05
-1.74980908587314e-05
-1.58038364628887e-05
2.93223398887171e-06
-2.36099755031317e-05
-3.25590343140511e-05
-2.25968865911297e-05
-3.9038381332287e-05
-2.37398745389693e-05
-1.3979288894355e-05
-2.91018926318205e-06
4.56953176695596e-06
-1.80468946468534e-05
-1.67214284375934e-05
-4.16175525043008e-06
-1.49474641380599e-05
-1.89423212368015e-05
-2.72140659253364e-05
-5.25395084552497e-06
-2.8843249612952e-05
-8.33029048863012e-06
-1.53973388024732e-05
-1.17595362534561e-05
-2.07357966119003e-05
-2.32184156383638e-05
-1.83523863024579e-05
-5.70675366607489e-06
-1.05466003170977e-06
-2.08983637782252e-05
-2.66172431457443e-05
-2.0478296077712e-05
-7.94884321957993e-07
1.70138939021641e-07
-3.49939352319648e-06
-1.58929661164797e-05
-1.61277970459573e-05
-5.54343515951632e-06
-3.47735874581871e-05
-2.98919710174316e-05
-2.4530885937047e-05
-1.2565390255437e-05
-3.12250367823124e-05
-2.61096302191295e-05
-7.6563133017455e-09
-2.39524130625859e-05
-4.28926040333093e-06
-3.87461192120426e-05
-2.21462547117379e-05
-3.02089900798502e-05
-2.74340605253163e-05
-3.4362144444776e-05
-1.1362423099332e-05
-2.65350897710266e-05
-6.57080946060406e-06
-1.57869859162329e-06
-3.16842018293231e-05
-2.07809514673566e-05
-1.90824261510654e-05
-2.75092687495964e-05
-1.56549792597172e-05
-3.51893494450227e-06
-1.24319887201878e-05
-1.51042024726764e-05
-2.30802718918133e-05
-2.80057620649609e-05
-1.6995750424038e-05
-2.14935438844911e-05
-3.50831744454382e-05
-9.03523118408374e-07
-1.35176028433768e-05
-1.29222706689345e-05
-2.48833789004473e-05
-3.79829554833153e-05
-3.19990661134805e-05
-5.72145465796447e-06
-1.23960925900046e-05
1.28055439422922e-05
-2.85734981365172e-05
-2.91944701257622e-05
-4.60015865261436e-06
-3.17268402958379e-05
-1.30181756780667e-05
-1.80420080368278e-05
-1.31893149268383e-05
-3.12379691548154e-05
-7.1930444646136e-06
-4.31938278132662e-05
-3.2370665356681e-05
-1.50747036694256e-05
-1.82672282152855e-05
-4.73920372070073e-06
-1.48111438867435e-05
-2.44560717606597e-05
-2.77371273781741e-05
-1.19668879838042e-05
-8.64510216255817e-06
-2.42712055598745e-05
-2.3938669713098e-05
-2.67901440864798e-05
-1.28586061667315e-05
-2.45011002271208e-05
-1.34644265818689e-05
-2.35762619981194e-05
-2.40567723769402e-05
-3.68188905450098e-05
-2.71858000957532e-05
-2.93079707057694e-05
-1.89955780903737e-05
-2.07526490866627e-05
-1.80998421987764e-05
-1.69721627122903e-05
-1.72270084055722e-05
-3.24414176020818e-05
-5.23835150439247e-08
-2.03592237400574e-05
-1.40379328530383e-05
-1.07366805886296e-05
-8.90753019149867e-06
-2.98306632150062e-05
-1.65535693690084e-05
-1.87445626796001e-05
-1.81734335287572e-05
-3.27376008969814e-06
-2.33343579153622e-05
-3.63789924277399e-05
-1.78980992799333e-05
-2.76283376355972e-05
-2.79342144374079e-05
-2.55816469823064e-05
-3.39590470334041e-05
-1.9582290817399e-05
-1.06529162122711e-05
-2.99137607355432e-05
-3.35958103649895e-05
-4.99709441271546e-05
-1.82701776362478e-05
-7.3422347863873e-06
-2.85004032800282e-05
-2.19958229959272e-05
2.45458004159814e-06
-1.38157303141492e-05
-1.00647416134296e-05
-3.80602411459104e-05
-2.61722284429461e-05
-1.61028944932539e-05
-1.24333641424955e-05
-1.25124305766261e-05
-6.00169414759705e-06
-5.93883929853392e-06
-3.33525844923536e-05
-2.61674299665671e-05
-9.29240619980884e-06
4.28760704065735e-06
-3.54222726464534e-06
-2.53509351670389e-05
-1.1438180396937e-05
-2.10701827639556e-05
2.90197831478497e-06
-1.65413698980459e-05
-3.41564155476664e-05
-2.22647653725566e-05
-2.9217880498194e-05
2.84695400315993e-06
-1.25703493443882e-05
-8.68681996136882e-06
-1.04355809957091e-05
-2.13205563297745e-05
-3.48727918508223e-06
-1.22076893937398e-05
-2.86285809506425e-05
-8.02419595722032e-06
-2.89292503418722e-05
-1.05469968797752e-05
-2.87121198615942e-05
-2.82152368280794e-05
-7.56035665525294e-06
-2.74487615826367e-05
-4.5763154632521e-06
-3.32470831905357e-05
-2.44768327870512e-05
-1.95876941583202e-05
-1.60777289799523e-05
-2.75011469576721e-05
-7.02975008884585e-06
-1.58144397131389e-05
-3.04840159466358e-05
-3.96419563069326e-05
-2.63162520537029e-05
-1.36097583435634e-05
-1.87809448746882e-05
-3.97040796982419e-05
-1.68439436151816e-05
-2.58153950418006e-05
-1.08771846779434e-05
-6.7267089882576e-06
-1.51516474264908e-05
-1.19069128529707e-05
-4.42301551116036e-05
-2.71306048996187e-05
-2.96274574863029e-05
-2.18540624010412e-05
-1.7700510347382e-05
-3.46041341504904e-05
-3.19555013039146e-05
-1.8326517717154e-05
-3.32814936557705e-05
-1.34732383493256e-05
-5.24530360859942e-05
-1.94671147218936e-05
-1.83784149840848e-05
-1.90060204392638e-05
8.63252710839527e-07
-1.55930210667596e-05
-2.57360011748075e-05
-2.80499793872972e-05
-2.89251263270339e-05
-4.55165540799865e-05
-3.77362014523047e-05
-1.14036062454825e-05
-7.52673305568858e-06
-2.26097690500072e-05
-1.63172063981499e-05
-2.51609728215939e-05
-1.8667970506037e-05
-3.37694916103098e-05
-2.40092339642708e-05
-4.14594237210546e-05
-1.71483117533632e-05
3.04869867470022e-06
-1.21613490070013e-05
-3.39841755524812e-06
-8.31495037854956e-06
-1.2106275013326e-05
-2.38971590204977e-05
-2.37629155104318e-05
-1.39198687889229e-05
-1.32571105953725e-05
-2.63714907155554e-05
-1.21918311164602e-06
-4.35890242439653e-06
-1.52714022465759e-05
1.94929669010862e-06
-1.13728925289183e-05
-1.01422934426042e-06
-1.2265250730576e-05
-2.2502753298827e-05
-2.45491423057321e-05
-7.63833393196951e-06
-4.30764250893689e-05
-1.27596832882037e-05
-1.45941126744889e-05
-9.72968667402313e-06
-4.07144892847768e-05
-1.80355690044359e-05
-1.6081489345048e-05
-4.17402559186031e-05
-3.6825420342336e-05
-2.58518576309172e-05
-2.13316050980566e-05
-1.86340300000941e-05
1.10241588853273e-06
-1.38653284051113e-05
-3.32577334544944e-05
-2.75482599892499e-05
-1.17547491018749e-05
-3.41881797211075e-05
-1.9940914765029e-06
-1.27990360705e-05
-1.78196823644347e-05
-8.3143271119018e-06
-1.66699002716073e-05
-6.04995838977323e-06
-1.51793021589452e-05
-2.71534374319004e-05
-9.02167140179207e-06
-1.56003275671435e-05
-2.76162806218576e-05
-2.358954962715e-05
-1.41963687605464e-05
-1.74146934737872e-05
-2.15794824604804e-05
-1.73998911166034e-05
-1.85810023074756e-05
-1.54721827911573e-05
-7.37962584370712e-06
-3.850120663519e-05
-3.80072623990913e-06
-1.84715661847257e-05
-2.20033978131047e-05
-3.75756158483724e-05
-1.82136668274462e-05
-3.50593695847894e-06
-1.13700925791752e-05
-2.60791214711565e-05
-2.42461652914095e-05
-2.35853114328731e-05
-6.75232341968877e-06
-2.23832422823915e-05
-1.8692940763772e-05
-2.77139702780367e-05
-2.21451502397349e-05
-2.56499849308304e-05
-9.12223326510035e-06
-2.70121571406325e-05
-9.47971354540984e-06
-1.62574888664023e-05
-3.41939965433187e-05
-2.50016750572276e-05
-2.53118816709643e-05
-5.00545956681446e-05
-2.05206817488977e-05
-2.70960500987379e-05
-1.03544862892033e-05
-1.02134743803866e-05
-1.38079757119559e-05
-3.5912287737588e-05
-3.08047464111802e-05
-3.05724206569494e-05
-7.28235748596698e-06
-3.50724585757308e-05
-1.40250741682394e-05
-3.04814446451919e-05
-3.62007710359387e-05
-2.40401495446303e-05
-4.39248217007645e-05
-2.10819487002729e-05
-2.94660490672634e-05
-2.48890183662702e-05
-1.16946779466544e-05
-4.41632708579457e-05
-2.67699324759502e-05
-1.64818122075941e-05
-2.8360416884883e-05
-2.70418387401529e-05
-2.10301281285259e-05
-1.94131143287301e-05
-1.93568969207241e-05
-5.3256847599733e-06
-2.37855994271302e-05
-1.07025604965769e-05
-2.34047402503688e-05
-3.19393576645773e-05
-3.37539383766479e-05
-3.6682646577777e-05
-5.24742298787233e-06
-2.42622177904262e-05
-4.49349112274062e-05
-2.4185176702376e-05
2.58040573249017e-06
-3.2104995360205e-05
-1.8478430284737e-05
-1.81310123754675e-05
-1.24116794703281e-05
7.57187127453556e-06
-2.21638014877553e-05
-2.7083412268867e-05
-1.84992048710397e-05
-4.98340983393762e-06
-1.75933664112651e-05
-2.14003208503532e-05
-2.45178304158249e-05
-1.9555989829538e-05
-1.70141396148285e-05
-1.09122175861761e-05
-3.81629349677972e-05
-1.06960758433963e-05
-1.76283259747283e-05
-1.83313155643501e-05
-3.73064316745324e-05
-2.02769077257683e-05
-2.234827150322e-05
-1.44392496752668e-05
-2.85273991017125e-05
-3.81001751272527e-05
-1.52494994599779e-05
-1.98884763105496e-05
-3.62410756062941e-05
1.31447368437831e-05
-5.86497239626522e-06
-2.71738447205426e-05
-2.83706422832295e-05
7.34663023699339e-07
-2.63783258595433e-05
-2.64372612479026e-05
-2.3185242116825e-05
6.21702733420207e-06
-3.42917166922339e-05
-1.2035495617087e-05
-2.67467647630727e-05
-1.2801137797477e-05
-3.17065691782946e-05
-2.06791336011423e-05
-1.01105620008545e-05
-2.73022788517058e-05
-1.36666218416687e-05
-2.57100272679642e-05
-1.58091804013682e-05
-3.67062336088722e-05
-1.69943329418194e-05
-1.95690954284916e-05
-2.41966628630981e-05
-1.8712525497879e-05
-1.15913154124383e-05
-3.07232307795949e-05
-1.39123323642826e-05
-6.76689142165821e-06
-6.37675804158609e-06
-1.76520174342514e-05
-1.80429833850363e-05
-2.69158334012841e-05
-1.15722646752548e-06
1.08749020600328e-06
-6.88840746012076e-06
-3.12641470190988e-05
-1.03580874361702e-05
-1.60541186808454e-05
-6.95616262035311e-06
-2.86234860317322e-05
-3.22768217363173e-05
-3.00108770984079e-05
-2.07441417785339e-05
-3.02415575051646e-05
-1.87135435475464e-05
-1.0280004206697e-05
-3.76413329334873e-05
-3.45464010556984e-05
-2.11164053377399e-05
-1.73141453548292e-05
-2.58720206762555e-05
-3.81448519615091e-05
-3.17825290757485e-05
-1.8914885637297e-05
-5.39208110806798e-06
-3.32226978353595e-05
-1.72504690889317e-05
-7.32953059010106e-06
-2.69230529028684e-05
-1.58705377425971e-05
-3.28595074766181e-05
-2.16827824983209e-06
-2.82554116590867e-05
-2.52042236096878e-06
4.37445302836278e-06
-1.2054957612971e-05
-1.0649549606354e-05
-1.64478617168424e-05
-2.67681245147793e-05
-8.06625597813985e-06
-1.77582098993674e-05
-2.34197075309879e-05
-2.27247147484014e-05
-3.72633317874302e-05
-1.09394279476027e-05
-1.15199417502228e-05
-3.97853153893979e-05
-1.63345147333466e-05
-2.1314091416608e-05
-4.46268309659855e-06
-1.70516761147357e-05
-1.17024120212448e-05
-3.40261964994568e-05
-1.49088001505735e-06
-9.94294672041984e-06
-3.88437770331633e-05
-1.33667206488193e-05
-4.48898015970797e-05
-3.02075888376118e-05
-1.22836757361365e-05
-1.2720440840826e-05
-1.33205389087656e-05
-3.24653308463818e-05
-4.08743568489124e-05
-2.01138178063146e-05
-6.56087008747811e-06
-4.85261718959999e-06
-2.7176840724344e-05
-4.29300033539702e-05
-3.42546398621702e-05
-4.07016667358288e-05
-3.4120263004358e-05
-2.41257792635579e-05
-1.55798973947065e-05
-3.59833574907163e-05
-2.9835059213376e-05
-4.78460563429931e-06
-7.33680089315615e-06
-1.83682733102835e-05
-2.25953022361389e-05
-1.25874957811692e-05
-2.0739141526324e-05
-1.0660016726298e-05
-3.72860334934715e-05
-1.0537992851157e-05
-8.19952748406304e-06
-2.56293265105226e-05
-2.39588771165346e-05
-6.66981134842555e-06
-4.88826149889128e-06
-3.25742478025716e-05
-2.49042943556732e-05
-2.81126411854619e-05
-2.5603500583585e-05
-1.60293092438288e-05
-1.64643767715751e-05
-1.72698668442326e-05
-1.46247849976526e-05
-9.45517032210001e-06
-2.9228598640015e-05
-2.97589789516219e-05
-6.97840045804357e-06
-2.42217353160988e-05
-2.69295817427064e-05
-2.46608838250713e-05
-2.56768654648435e-05
-4.12740023551606e-05
-2.73718544965615e-05
-2.29262188495143e-05
-2.81554062303737e-05
-1.38437379876186e-05
-5.13646531292061e-06
-1.49423816566516e-05
-3.16828236760582e-05
-1.15768271515345e-06
-4.16553525678611e-06
-8.66627651722688e-06
-2.0392762450577e-06
-6.7961949468488e-06
-7.65885568841327e-06
-4.26436795758762e-05
-1.94135966291998e-05
-1.47012419518308e-05
1.2194344763954e-05
-1.83951656736044e-05
-1.33694288791823e-05
-7.24145245158707e-06
-3.5900922719406e-05
-9.75361446941066e-06
-1.65893117186386e-05
-2.39817455299267e-05
-9.51545918559967e-06
-2.77871492067545e-06
-3.42847934346536e-05
-2.15428725843733e-05
-4.22533763461512e-05
-2.71341515482772e-05
-4.99706143870879e-05
-3.62962618906371e-05
-4.61183379342972e-06
-7.14257607960514e-06
6.02702716884274e-06
-8.85179692816612e-07
-6.68907833634584e-06
-1.97602602689371e-05
-2.2572960195472e-05
-2.88393311759753e-05
-1.6664695926555e-05
1.00965137711616e-06
-2.23237290421686e-05
-1.02394165737118e-05
-3.92448319645561e-06
-2.83531970398137e-05
-3.91545965913335e-05
-3.62308852239932e-05
-2.32674384778552e-05
-4.718550333173e-05
-4.81622699416221e-06
-7.50266348005678e-06
-2.42373142944411e-05
-2.63852523926165e-05
-1.76230189250534e-05
-1.71483545170173e-05
-3.46208817414261e-05
-1.40070653188017e-05
-1.35241687566546e-05
-1.12550664316967e-06
-2.11730925922892e-05
-4.11581640040812e-06
-1.42056259251825e-05
-1.49823746280071e-05
-9.08400332626568e-06
-2.01946255976757e-06
-1.821937095836e-05
-3.46380882951944e-05
-2.87468397261229e-05
-5.09833988446843e-06
-2.17496688493588e-05
-1.5166324193012e-05
-2.64015208977713e-05
-2.11514599521726e-05
-1.73893978259642e-05
-2.12170073143394e-05
-2.76746694848967e-05
-1.16836480239797e-05
-2.1754830510016e-05
-3.87806468610499e-05
-3.64230381376512e-06
-1.2584972882157e-05
-1.81777645701681e-05
-2.33787980031774e-05
-2.96248748266365e-05
-3.40668410701704e-05
-3.55062060488779e-05
7.31925509791555e-06
-2.71273375850834e-05
-3.5777677006598e-05
-1.77325126478504e-05
-2.06935410509272e-05
-3.46317854419785e-05
-2.54744126222584e-05
-4.57524476886373e-05
-1.78649521593068e-05
-7.58720607423537e-06
-1.52393761834402e-05
-1.24882879643985e-05
-4.84735336944453e-05
-1.9734178860048e-05
-4.22253422133724e-06
-2.83051949796888e-06
-2.0728696420614e-05
-3.56213353303444e-06
-1.00146463905918e-05
-1.91592299733274e-05
-1.34376730741275e-05
-2.61436041812412e-05
-1.91060896900556e-05
-3.60233944186052e-06
-1.5218117581104e-05
-1.00972602494676e-05
-1.33141983147819e-05
-3.16087413602288e-05
-1.56940129284371e-05
-3.57840041929629e-05
-3.73411327486698e-05
-3.94221066026102e-05
-1.10882936686219e-05
-3.06173209251646e-05
-2.66402936163814e-05
-2.58249377837187e-05
-2.54213634309035e-05
-1.07837237154148e-05
-2.85613883601836e-05
-1.9314076984943e-05
-2.02125454352718e-05
-1.50978741051886e-05
-3.04546298174826e-05
-2.59613878196486e-05
-7.91698189417438e-06
-1.87559656809809e-05
-1.15773147675649e-05
-9.39899152295035e-06
-7.91874011883239e-06
-1.47537035241073e-05
-3.4681075253209e-05
-2.28533027157819e-05
-2.55819782609348e-05
-3.66415519209741e-05
-5.51537174518624e-05
-3.01711553299847e-06
-1.97794649778138e-05
-1.57960739702781e-05
-1.94377725039145e-05
-1.86791880298828e-05
-3.12597447020335e-05
-2.28166900699091e-05
-1.21156542167563e-05
-2.60224394106495e-05
-2.54085311252813e-05
-6.38818744005073e-06
-2.57478890293911e-05
-1.40647730152741e-05
-2.71682500953948e-05
-3.78921378283727e-05
-1.64601111921516e-05
-1.91256268724848e-05
-2.36039170817966e-06
-3.66134871703823e-05
-2.54805048271728e-05
-4.79182978821139e-05
-1.5470896337393e-05
-2.40354747616087e-05
-2.697510363988e-05
-9.36439318986266e-06
-2.83060403118462e-05
-2.58267372859476e-05
-2.46309630406756e-05
-1.65788671609351e-05
1.14391784001332e-05
-2.97104999286009e-05
-2.29327961148464e-05
-3.79531598105155e-05
-3.13298142122212e-05
-3.40996006021345e-05
-3.32778639363068e-05
-2.57789297727812e-05
-2.50462414169048e-06
-1.01141183502027e-05
-2.88759653209979e-05
-1.51722542701941e-05
-2.35400084045041e-05
-3.89742246447951e-05
-1.45965423196402e-05
-2.27346263704213e-05
-1.84303030962855e-05
-2.66291241433468e-05
-1.16109989138233e-05
-3.73619954386966e-05
-4.5199712233347e-05
-2.01089295957192e-05
1.79384899887582e-06
-1.93522015608707e-05
-3.48875842556096e-05
-2.16261049724399e-05
-1.27155724850397e-05
-1.6199528108481e-05
5.3791209894941e-06
-3.71684827253307e-05
-4.69389710768929e-05
-2.87414531664502e-05
-8.64211511600777e-06
3.45487362428564e-06
-2.40165700865414e-05
-3.14945616043367e-05
-2.34105233319502e-05
-1.71007421934746e-05
-7.20381458126589e-06
-1.89306067573941e-05
-8.71464575142231e-06
-2.31800707980463e-05
-2.44472302471285e-06
-2.8540679275225e-05
-8.93932466999255e-06
-1.40164542744233e-05
-1.48622923541229e-05
-2.17537941599079e-05
-2.64019914202357e-05
-2.90047131639619e-05
-2.45221460703295e-05
-2.47159190313535e-05
5.0653492353338e-06
-3.01300391723828e-05
-1.53568778067283e-05
-2.97950957512876e-05
-3.20805751774905e-05
-1.45636350753963e-05
-3.04657700926242e-05
-3.52811839900241e-05
-2.88953483474519e-06
-3.2115518815964e-05
-1.22627266779088e-05
-7.6363010062854e-06
-2.64627961492327e-05
-3.85279605607589e-05
-3.26544506736264e-05
-2.71933483279441e-05
-7.35808136755494e-06
-2.61037675912281e-05
-1.32359262041358e-05
-2.9971490158115e-05
-2.54404638199385e-05
-1.70568422442164e-05
-1.57614647559991e-05
-1.36754518986788e-05
-2.62334033917573e-05
-3.02450738259195e-05
-3.02688524888432e-05
-1.36324951369448e-05
1.15607326933751e-06
-1.17109284723932e-05
-3.21398522075131e-05
-2.6814938002243e-05
-3.30126935776048e-05
-2.22337238500899e-05
-2.07683047683225e-05
-1.92965025319395e-05
-1.17673494619367e-05
-1.30787759657983e-05
-3.99978079683995e-05
-2.3376235628282e-05
-1.07620667068188e-05
-2.99706644075236e-05
-2.29054176801612e-05
-1.11374288928456e-05
-3.01108985327437e-05
-3.74697045394275e-05
-8.8572963425917e-06
-9.68502518580795e-06
-1.59110954680003e-05
-2.78512165953883e-05
-2.71000528994081e-05
4.09760555957963e-06
-1.21336378630605e-05
-2.49803299586817e-05
-2.19800191319798e-05
-3.17646330395986e-05
-2.83339661093049e-05
-3.93142544731618e-05
-1.48624461719096e-05
-9.63502063045106e-06
-2.6607666059511e-05
-1.48130455450516e-06
1.04218378829569e-05
-2.85776746033733e-05
-2.72193631794148e-05
-2.8039166015168e-05
-7.21771437473096e-06
-3.05834449304313e-05
-1.20616565224468e-05
-2.16238469327048e-05
-2.04527549262815e-05
-2.10729847554886e-05
-1.28097954737348e-05
-2.22618009199179e-05
-2.75509987867927e-05
-1.26810581491446e-05
-1.73168268876472e-05
-2.10403727497764e-05
-2.96398388807414e-05
-1.44411318783365e-05
-1.11228001265076e-05
-1.70662041625484e-05
-3.47716290803895e-05
-7.15829199055239e-06
-2.06318255110299e-05
-7.32430483751081e-06
-3.87789618111559e-05
-3.05869305521327e-05
-2.70854685695614e-05
-1.98752738038553e-05
-3.70955905353316e-05
-1.78314209599478e-06
-1.12813137611215e-05
-1.30233091678987e-05
-1.01742958970201e-05
-8.85967723154305e-06
-2.13931990930049e-06
-2.36263777888612e-05
-1.252359534657e-05
-3.77994236410025e-05
-5.43791845758179e-06
-3.30861739645811e-05
-3.44376032701691e-05
-6.34771607211919e-06
-1.02243176097473e-05
-1.86721092711042e-05
-1.66724893678905e-05
-1.86502808267431e-05
-1.99222551790561e-05
-2.06831657255061e-05
-2.42753125326147e-05
-4.42906183914447e-05
-3.17182164842724e-05
-1.65652504445476e-05
-3.03013649882242e-05
-1.26296710615861e-05
-2.42361681078703e-05
-2.0073372149277e-05
-1.56235204028438e-05
-2.75694560212453e-06
-2.51943066851971e-05
-3.11118250423114e-05
-3.21066690898066e-05
-5.33539133622603e-05
-3.6730184765384e-05
-2.57495840412115e-05
-3.63771770868155e-05
-2.71622381405205e-05
-2.18636161121806e-05
-1.38404779840122e-05
-3.0351756824097e-05
-8.49060743765616e-06
-1.73862474165718e-05
1.68067994584307e-07
-1.38610798592e-05
-2.45903970200349e-05
-1.95481916112569e-05
-2.97041440039769e-05
-1.91418254301094e-05
-1.80582192210543e-05
-3.04353648873128e-05
-1.40169990207538e-05
-6.99974270621581e-06
-3.06137587846158e-05
-1.18297918051189e-05
-1.49834744250961e-05
-2.66027576792266e-05
-1.70180616458361e-05
-2.42132893803675e-05
5.95776750468365e-08
-2.88376679551514e-05
-1.16175984189027e-05
-9.31210610557688e-06
-1.70078718461039e-05
-3.06207238334478e-06
-1.9383793641521e-05
-3.31595057153143e-05
-1.67636367233674e-05
-2.16966423786518e-05
-1.74762653448406e-05
-1.53186420760408e-05
-9.19863973940248e-06
-1.25832810883729e-05
-2.01631090372432e-05
-1.30499210001366e-05
-6.18148693684371e-06
-1.17018966336986e-05
-1.83881536302792e-05
-3.39356627967516e-05
-1.66826337475418e-05
-4.71688628668061e-05
-2.52383355667483e-05
-1.9543278036365e-05
-1.67253118940559e-05
-1.18044443388038e-05
-1.95902154675532e-06
-8.07818669488101e-06
-1.41199342201457e-05
1.90941311418216e-07
-1.67840054624619e-05
-4.18985505217798e-06
-3.01671707434797e-05
-1.57059929314231e-06
-2.7537236806038e-05
-5.02337066891856e-06
-1.79602903298512e-05
2.19650204973869e-06
-2.80892127736095e-06
-4.72585090467986e-05
-4.00341977689175e-06
-1.56164207726621e-05
-1.79181961248603e-05
-3.3057784144497e-05
-2.60752156947837e-05
-2.67860721484544e-05
-2.4415488567953e-06
-1.42669139403034e-05
-1.90079546917532e-05
-1.50094573478672e-05
-3.60739361003963e-05
-2.65649798670512e-05
-1.40485669485507e-05
-3.99367927926322e-05
-2.096720765046e-05
-1.21396035829648e-05
-3.13285307974603e-05
-2.07258806813708e-05
-2.0266539793353e-05
-1.56017339587107e-05
-5.9671462757624e-06
-2.43400477671993e-05
-2.42824021625659e-05
7.92001130603412e-06
-3.81184265772162e-05
-1.53790946828588e-05
-4.16269281561935e-05
-4.05660910912329e-06
-3.53431419518815e-05
-1.23225511013179e-05
-2.58032208731649e-05
-1.61871663876022e-05
-2.44825191262067e-05
-2.67177566428874e-05
-5.48562188247524e-06
-3.36391979198234e-05
-3.83217479020255e-05
-4.92523043796644e-07
-3.18539749362247e-05
-7.15824019216469e-06
-2.81714072345533e-05
-4.01316300142826e-05
-3.51129777500485e-05
-2.0147319944056e-05
-3.23392655457831e-05
-1.94420202561785e-05
-1.53364551941793e-05
-2.67780201378038e-05
-3.60695569248553e-05
-2.21459920323938e-05
-6.58537188214453e-06
-6.14556944341756e-06
-1.93338038109725e-05
-6.88819092743981e-06
-2.89268311703746e-05
-2.30924147041901e-05
-2.04094975002164e-05
-8.22859300939166e-06
-2.08768113559927e-05
-1.20240145040311e-05
-2.38127248347015e-05
-1.62771167943125e-05
-1.15900827696453e-05
-2.36782018341648e-05
-3.67422307186665e-05
-2.24858317379809e-05
-1.97249953646422e-06
-1.15892421743492e-05
-3.71900383332762e-05
-2.41464719861039e-05
1.14361051406927e-05
-4.32730941643934e-05
-3.81383746254836e-05
-3.19608620169105e-05
-3.00922105297447e-05
-1.19481523452861e-05
-4.00475796239268e-05
-2.1851591651339e-05
-3.04692385832959e-05
-1.61942373104196e-05
-2.96643504366068e-05
-1.35834143815567e-05
-2.41219976509956e-05
-2.15331503424778e-06
-2.4408548559486e-05
-2.72739059947951e-05
1.35732449824028e-05
-3.432892551599e-05
-7.00510725581021e-06
-1.79360826405113e-05
-4.00115866068723e-05
-2.21654757061931e-05
-2.02968426174378e-05
-9.84591501795331e-06
-2.6982359318314e-05
-2.00549945799205e-05
7.75325814524238e-06
-1.14989337751196e-05
-1.17928889196224e-06
-2.37189502482603e-05
-2.56292987650907e-05
2.20617926695301e-06
-2.32526312838438e-05
-6.73240466127436e-06
-2.19373312885393e-05
-2.01110676549201e-05
-9.33318809988533e-06
-1.11028292561785e-05
-1.62628153555091e-05
-2.34608393129168e-05
-9.62429071491607e-06
-2.92566493248399e-05
-4.40041951495743e-05
-2.32392215639573e-05
-1.93016911287198e-05
-2.6117864140436e-05
-3.7704832361096e-05
-2.6366319317277e-05
-1.37690584253549e-05
-1.56126446270855e-06
-4.80040408016746e-05
-1.90478751723826e-05
-2.26282830271209e-05
-3.73936010636058e-05
-1.14212543681053e-05
-1.6804636830132e-05
-6.86088280994029e-06
-3.33368753023239e-05
-6.70770694063387e-06
-3.36527905369155e-05
-2.45369140323366e-05
-2.79290594992522e-05
2.19100411066306e-06
-1.92737309939701e-05
-1.68247547232094e-05
-2.28210245274876e-05
-2.80845438725606e-05
-1.43558405046661e-05
-2.69188285481966e-06
-1.47153548709351e-05
-2.93553668387098e-06
-2.30550162800525e-05
-2.31360781025405e-05
-1.42373497911494e-05
-2.58017007494692e-05
-2.87940345506661e-05
-1.27576327005011e-05
-2.83388926019401e-05
-2.44474772027349e-05
-9.73269281664327e-06
-2.25124739150895e-05
-1.9119523524678e-05
-2.5034430090586e-05
-1.05760587622748e-05
-1.46174904294804e-05
-3.25164978062868e-05
-2.72336155180509e-05
-1.52160353664643e-05
-1.87411800859083e-05
-1.23563947390367e-05
-1.90293490532029e-05
-2.61627569058838e-05
2.29463640136523e-06
-2.67467510406062e-05
-1.07448971770199e-05
-1.8315851236186e-05
-3.14959763690987e-06
-1.76715084183197e-05
-2.81694215610441e-05
-6.66326920436107e-06
-7.51271388021018e-06
-3.11768048832474e-05
-3.87411822150092e-05
-2.11184147654991e-05
-2.62261178251225e-06
-1.42028723430422e-05
-8.27480098563168e-06
-2.44903120646179e-05
-9.31624439090088e-06
-2.72408524632822e-05
-9.03057957571435e-06
-3.57574886852025e-05
-2.86986272419697e-05
-1.89617436180383e-05
-2.92610733154856e-05
-3.08646317339177e-05
3.46163824104731e-06
-1.38736004505546e-05
-2.65128861190396e-05
-3.77129042217896e-05
-1.94210521078936e-05
-3.19931631896621e-05
-3.80011052810845e-05
-3.26022890191802e-05
-3.37778048448932e-05
-2.4911187119273e-05
-2.71511144272878e-05
-2.18571463737751e-05
-3.51196659258815e-06
-2.07469082983336e-05
-1.32530615159099e-05
-2.84984341056243e-05
-2.53682543257028e-05
-1.78650187311465e-07
-2.74728610897326e-05
-5.32929682306626e-06
-2.99673487206485e-05
-2.04748699902986e-05
-3.14839948706696e-05
-2.19484055314183e-05
-4.44832384719641e-05
-1.16729264460753e-05
-1.90201592202155e-05
-6.76999490149419e-07
8.87163636369322e-07
-1.49143427671633e-05
-3.7473829292946e-05
-3.35834390928911e-05
-2.79010198312409e-05
-2.29375114884487e-05
-3.37668440616338e-05
-2.36971243266364e-05
-2.1660937114859e-05
-8.04948525771011e-06
-2.8015573911983e-05
1.78132133750167e-06
-1.88446362620463e-05
-3.3404959468811e-05
-6.96735488235985e-06
-4.51175691979992e-06
-2.26493110881974e-05
-2.53496561272317e-05
-1.63414635689121e-05
-3.44433352655103e-05
-2.26729273380048e-05
-3.19559112791422e-05
-2.38546971467471e-05
-1.49844559344073e-05
-1.49626716234129e-05
-1.29958995102687e-06
-1.78145647539039e-05
-4.04785874766596e-05
-2.56068429103262e-05
-2.53273017112518e-05
-1.86215330391572e-05
-5.77158892734033e-06
-2.5760855595732e-05
-2.00387865819455e-05
-1.76649405567281e-06
-2.42049796062339e-05
-3.84261540793992e-05
-2.21523828569168e-05
-5.02655751489093e-05
-2.76554285929693e-05
-1.39721358871746e-05
4.88903288910591e-06
-6.24479907584308e-06
-3.81508547347774e-05
-3.31231396356822e-05
-5.24394043272201e-07
-2.91441928254775e-05
-3.69975494598448e-05
-2.03484495822485e-05
-1.11491653479632e-05
-3.68453878357052e-05
-5.31183425925691e-06
-3.86451230550291e-05
-1.91980211282933e-05
-3.4347010519227e-05
-2.18451554740782e-05
-3.36412851248249e-05
-1.65512058435523e-06
-3.07290823529641e-05
-1.44553879464047e-05
-4.56725743436482e-06
-3.91990791888264e-05
5.88683459898842e-06
-2.70518250999881e-06
-1.54093872816791e-05
-2.29271798643033e-05
-1.00542145701361e-05
-1.24436787983241e-05
-3.8692866146063e-06
-8.66916590259517e-06
-1.93009991519479e-05
7.55184385291931e-06
-1.39180916919813e-05
-3.04701217228862e-05
-3.2571943097897e-05
6.41430878326293e-06
-3.73483365740066e-05
-1.10339219234724e-05
-2.51383779576165e-05
-9.28800846923197e-06
-3.5354388857867e-05
-1.25669243259522e-05
-6.15880271365896e-06
-7.38592032906337e-06
-1.38081784037341e-05
-1.27662235905769e-05
-1.35587270308544e-05
-1.37421643507115e-05
-2.5555404317824e-05
-1.08585695480235e-05
-3.69707880121612e-05
-1.91972948021933e-05
-2.23263624327938e-06
-1.0925840573938e-05
8.18175348791581e-06
-1.81362484729729e-05
-2.0622757471679e-05
-1.70301955219336e-05
-2.556304290079e-05
-7.46052787319779e-06
-1.90608053824855e-05
-2.7411953006593e-05
-2.7333022802463e-05
-3.90689691295082e-05
-2.81815371434687e-05
-4.03533304900181e-05
-3.00954536525805e-05
-2.00849005865206e-05
-1.24633833603494e-05
-2.54235781056133e-05
-1.12392706766821e-05
-8.64779403850749e-06
-2.13066903098642e-05
-1.63233332222779e-05
-5.94662089731918e-06
-1.07763305892807e-05
-9.4281752438748e-06
-4.93948118084203e-05
-7.72536101497418e-06
-7.92398590525862e-06
-3.05942766378803e-05
1.69280379229781e-06
-1.67037948686121e-05
-1.83274344097077e-05
-3.13242421142457e-05
-4.09281696213885e-05
-2.53199986489249e-06
-1.65849621447309e-05
-2.63472035959713e-05
-2.74320074379365e-05
-9.79403347072687e-06
-2.15044875086595e-05
-3.18626941595696e-05
-2.43309196238966e-05
-1.77396089584175e-05
-7.8003295631506e-06
-1.91696819414353e-05
-2.90389978216382e-07
-2.63635135819903e-05
-3.02830863408636e-05
-2.45089678411274e-06
-4.65453154159112e-05
-1.13314331706532e-05
-1.05760068086874e-05
-1.98651533982173e-05
-2.66887545117646e-05
-1.57796865871035e-05
-9.17031350909225e-06
-1.5335552996059e-05
-1.56225360728521e-05
-6.65180043142106e-06
-2.4432658124118e-05
-2.1981351843845e-05
-3.40504054467852e-06
-3.34421566439696e-05
-1.17370860785309e-05
-9.41206212499855e-06
-6.11708811370145e-06
-3.28602617401433e-05
-1.56298487862893e-05
-1.70855307736361e-05
-2.80368816295441e-05
-8.65271194460258e-06
-2.25753666802044e-05
-2.14584105268304e-05
-1.42932392363664e-05
-2.23554958305933e-05
-5.70334452824942e-06
-1.28054114164186e-05
-1.63175742678839e-05
1.80549171574002e-06
-5.97057621233974e-06
-4.12016890097142e-05
-1.34299098086456e-05
-2.13233341435858e-06
-1.71720910861721e-05
-1.55758190433624e-05
-3.40332056537156e-05
-3.39666215070886e-05
5.11990131579941e-06
-2.07976462948314e-05
-2.23316788001555e-05
-1.63496458278875e-05
-3.06953976708743e-05
-2.64884161214795e-05
-1.93024222371726e-05
-7.9937269775524e-06
-2.39735809529319e-05
-1.95623278793293e-05
-3.54789254055384e-05
-2.06026753228051e-05
-4.31357119429828e-06
-2.97967988912544e-05
-2.09582051704717e-05
-4.18504214242136e-06
-2.78020126194299e-05
-6.98461928801817e-06
-1.33344316370826e-05
-4.17083574746159e-06
-4.19251162781012e-05
-3.63755521038229e-05
-3.55954918598098e-05
-3.45474857364385e-05
-4.12565955074427e-05
-1.01644831469397e-05
-4.48292126526771e-06
7.84000359356169e-06
-1.21506956791821e-05
-2.05989443640811e-05
-3.13226680595582e-05
-2.77971013940442e-05
-5.33118168394994e-05
-1.14132131445595e-05
-2.47369036544704e-05
-3.77444339701608e-05
-2.30715990459571e-05
-4.96945024060596e-06
-6.06249939396916e-06
-9.5394793460549e-06
-1.50193600617696e-05
-1.47017329295279e-05
-3.0751546945288e-05
-9.58719918923881e-06
-8.38951107606121e-06
-1.91048121490343e-05
1.04862396346026e-06
-2.22464873165579e-05
-2.51090961842014e-05
-2.05531901941047e-05
-4.22772563128783e-05
-4.83034375269712e-05
-3.50030930887374e-05
-3.30186140787662e-05
-3.83676919994216e-05
-1.71109344802487e-05
-2.71453438018228e-05
-1.23810879024479e-05
-1.75418779369415e-05
-2.92467576752281e-05
-6.87191044201102e-06
-1.19647836920247e-05
-3.36021065398766e-05
-5.56038767832102e-07
-2.11082408883581e-05
-3.37691730154728e-05
-1.76480018976277e-05
-1.69723215427882e-05
-9.28007344466724e-06
-1.63234052019461e-05
-2.97685086173337e-05
-2.07505287446328e-05
-1.04740407065087e-05
-3.73753326992454e-06
-2.82296424599505e-05
-2.3940874105269e-05
-1.9026016571193e-05
-1.33782268839831e-05
-3.59398049061523e-06
-2.93351812378245e-05
-2.46558018283906e-05
-2.03026774913727e-05
-2.99700691140629e-05
-1.47074264854336e-05
3.75492341400255e-06
-3.0399183837722e-05
-2.66918466389092e-05
-3.53153279224853e-05
-9.19353821279785e-06
-3.63541548184376e-05
-1.81296864836047e-05
-3.62470622274315e-05
-1.91940423294404e-05
-9.45022351503747e-06
-2.05186515562775e-05
-2.66651821898515e-05
-4.46976856456706e-05
-1.08943254649182e-05
-1.19341816309569e-05
-3.25428450580166e-05
-2.6141989918126e-05
-1.08079066491085e-05
-1.57795601274643e-05
-1.27516605209271e-05
-4.41532690983421e-06
-1.78310731527136e-05
-3.28457976989467e-06
-2.23732211809859e-05
-3.86859687870471e-05
-2.40999761326685e-05
-1.69425052410174e-05
-6.43024698775235e-06
-4.28171556610663e-05
-7.54390507068005e-06
1.76525586436702e-06
-1.99817914800455e-05
-2.49542650668638e-05
-2.73784809198724e-05
-2.52067174781117e-05
-3.34934939535474e-05
-2.76147414383324e-06
-1.38150732961014e-05
-2.68312154059242e-05
-2.04971741023494e-05
-2.54417934387569e-05
-2.11377561443199e-05
-1.95803295934716e-05
-3.68901367082514e-05
-2.45252120329716e-05
-1.86786302579692e-05
-1.93767173467717e-05
-3.07587644735883e-05
-3.65816768141057e-05
-2.56733626513802e-05
-3.26172106739692e-05
-1.7927350216817e-05
-1.15945252337335e-05
-2.00392661523531e-05
-1.80788357687755e-05
-1.2645219360359e-05
-1.47047469322263e-05
-1.17623375377661e-05
-2.04169586347424e-05
-1.23592584741868e-05
-2.69265061489803e-05
-2.18628657165068e-05
-6.3645260708426e-06
-2.18582787423178e-05
-2.85971962594957e-05
-1.80513195519567e-05
-3.93872538127406e-05
-1.80544914185261e-05
-2.86897702759344e-05
-1.90357449645686e-05
-2.1349179412012e-05
-2.12007284614626e-05
-6.65741998932076e-06
-2.35811688239815e-05
-2.52614156670931e-05
-1.97794991256658e-05
-1.69356107153334e-05
-2.61070675869603e-05
-2.12353491730876e-05
-1.81167570131897e-05
-3.77279005610651e-05
-1.03963309479796e-05
-9.96866475158416e-06
