# Supplementary material for: Research on computational propagation and identification of mine microseismic signals based on deep learning
Source: PLoS One. 2025 Oct 22;20(10):e0334641. doi: 10.1371/journal.pone.0334641 (PMC12543183; doi:10.1371/journal.pone.0334641)
Supplement: S1 Data — (ZIP) [file pone.0334641.s001.zip › 000100500001028.xlsx_0.txt_24.txt.txt]

-3.84177464176127e-05
-8.89508325068004e-06
-1.71945608076614e-06
-1.26690880403389e-05
-1.43615119436558e-06
-9.1717580190301e-06
-3.14958345000192e-05
-1.65378819868145e-05
-6.30032918241546e-06
-2.11474418794281e-05
-3.0113174460712e-05
2.85808286867021e-06
-3.08547373578027e-05
-6.45505008523605e-06
-3.38582478578974e-05
-5.97331288726906e-06
-3.55671774320429e-06
-3.47272470634357e-05
-4.72739446992147e-05
-3.48180827119399e-05
-1.80202944536748e-05
-1.26683483770042e-05
-1.49050623189878e-05
-2.9180317220486e-05
-2.39846033190297e-06
-8.49626171477955e-06
-1.16652629314224e-05
-3.05225263873183e-05
-5.07498131963908e-06
-1.74346992319033e-05
-6.76639042539006e-06
-5.6393971404826e-06
-1.76291271764087e-05
-4.08054148780084e-06
-1.72086416689555e-05
-5.41291734172713e-05
-2.83492816000632e-05
-1.89755148582711e-05
-4.04574279180966e-06
-2.91838735552701e-05
-9.65056544668492e-07
-2.43426475365967e-05
-1.45878791942045e-05
-4.31604804687642e-05
-2.34692518437261e-05
-3.53161895216483e-05
-1.40909991459197e-05
-1.42180907350694e-05
-2.05464371079685e-05
-2.08912632937578e-05
-1.28243883618165e-05
-2.32237576107393e-05
-3.18479709462751e-05
-4.67304636634894e-05
-1.75679570520851e-05
-1.37427929738435e-05
-2.9228351219654e-05
-1.55754838063733e-05
-3.15503115220493e-05
-3.00943702957264e-05
-4.2320701807222e-05
-2.04082463051695e-05
-1.48611591910014e-05
-3.19806742567031e-05
-3.03975191539173e-05
-5.44911139757041e-05
-3.91656590971482e-05
-2.32515766879529e-05
-7.74651209711193e-06
-3.32441405925953e-05
-1.13809127760864e-05
-1.39392453275547e-05
-9.0251721384067e-06
-3.41603814798367e-05
-1.087895072388e-05
-6.77975213406048e-06
-2.35392229239946e-05
-1.81272015208906e-05
1.57689912210056e-06
-2.26688368581376e-05
-1.36474841162881e-05
-2.64593733109238e-05
-1.6122177392401e-05
-1.43743991256341e-05
-3.48944129243266e-05
-1.45023593202401e-05
-1.98025645875292e-05
-3.57435166973337e-05
-2.7149998689294e-05
-9.80719811206694e-07
-2.10285543208089e-05
-3.35828248649565e-05
-3.41373056873267e-05
-2.54911036172124e-05
-1.99306478351947e-05
-2.55878445042442e-05
-2.46024196128541e-05
-1.54392371374711e-05
7.35265529405803e-06
-2.1430896487079e-05
-4.41643001665472e-06
-1.79943089450531e-05
-1.61842516090245e-05
-1.89082719729614e-05
-1.80021293106288e-05
-1.10575433655882e-05
2.75173150739124e-06
-1.03184163514325e-05
-2.35703105626977e-05
-7.76477999666016e-06
-2.58105293063099e-05
-2.55608670921213e-05
-1.29695669160143e-05
-3.68343994620261e-05
-1.91956420724403e-05
-1.12368174341122e-05
-3.38703362478753e-05
-2.32877655382627e-05
-1.10223749529615e-05
-1.94754652801256e-05
-1.97238644074919e-05
-1.86710590248684e-05
-1.61994567242799e-05
-2.08274782519852e-05
-3.24466957003421e-05
-3.84643236558906e-05
-3.33943278272284e-05
-2.54284754200701e-05
-3.37459081150482e-05
8.46399095667736e-06
-1.47439433330524e-05
-1.48979214400686e-05
-5.41826128452927e-06
-3.43512503730498e-05
-2.91182567859092e-05
-2.8684331710542e-05
-2.02297253585061e-05
-3.91531125233959e-05
-2.87162840744961e-05
-2.69331009429638e-05
-1.78137720344699e-05
-2.52634507755976e-05
-1.59328701548743e-05
-1.73081411004992e-05
-2.42462493249367e-05
-1.17415421115349e-05
-1.44822413500077e-05
-1.16135839396019e-05
-2.0745136844318e-05
-2.1605369028801e-05
-1.07531247552585e-05
-2.84234495008496e-05
8.87567928900379e-06
-3.4497623038924e-05
-1.24228682870727e-05
-3.94404716317579e-05
-3.80865125405298e-05
-2.630662441766e-06
-1.15715473108235e-05
-1.89741394860789e-05
-3.46604405362258e-05
-2.77558429673119e-05
-2.58888656290289e-05
-1.43881481446845e-05
-1.26075464292838e-05
-1.30356108753999e-05
-1.29627571420946e-05
-4.63390873414821e-06
-2.43691063792596e-05
-2.31432069458345e-05
-2.72986574716133e-05
5.99332552858725e-06
-3.04261423038107e-05
-2.90869645175022e-05
-9.65478350665804e-06
3.30002385916493e-06
-1.88146850805068e-05
-2.03680018897949e-05
-3.77651021146639e-05
-3.4944510554328e-05
-2.79460771219288e-05
-1.1708555265838e-05
-1.62153163283231e-05
-1.19319195487255e-05
-3.46004385215914e-05
-2.50718350891356e-05
-3.93287983333278e-05
-3.48320787886044e-05
-2.51603528964337e-05
-4.42247661064468e-05
-6.34249049483011e-06
-2.39320652937407e-05
-4.49395904071914e-06
-5.6891814100675e-05
-6.03346292828835e-06
-2.22182122830713e-05
-7.12752898626514e-06
1.54775515092816e-06
-2.14087581575882e-05
-2.3682954652834e-05
-1.33324889996227e-05
-2.2743195753749e-05
-1.54618684274798e-05
-2.98263278096292e-05
-1.52570334652397e-05
-1.16450752556053e-05
-4.18705114833641e-05
-2.48713236955751e-05
-4.93690565024916e-06
-2.7055057496679e-05
-3.93941499836158e-05
-3.38477126915555e-05
-2.10492499757977e-05
-1.42893636283128e-05
-1.27569834863654e-05
-3.11544828191845e-05
-1.35702576402659e-05
-1.12043172722439e-05
1.62129684813546e-05
-1.341282485228e-05
-2.5606046795677e-05
-3.34512093204617e-05
-3.45965892364196e-06
-5.3806956725916e-06
-2.34523139186456e-05
-5.31115505484694e-06
-1.67231744461206e-05
-1.45168977883291e-05
-4.24147517256655e-05
-2.68766092424536e-05
-2.56731973994607e-05
-6.42621172020063e-06
-1.18300274354381e-05
-9.00243631100146e-06
-1.62305195997358e-05
-1.49895729944834e-05
-2.27050920253964e-05
-2.30382014097472e-05
-1.14075800364163e-05
-3.23134793463269e-05
-2.77327610072671e-05
-1.17441851753155e-05
-1.11992430256437e-05
-8.12019043397539e-06
-2.82728481348193e-05
-1.92747622814327e-05
-4.51541878373691e-06
-1.85688519717686e-05
-3.08393155022488e-05
-2.55458051447464e-05
-1.31020760779435e-05
-1.91599237477e-05
-5.79118138325853e-06
-1.88906710709554e-05
-7.13580320871745e-06
-2.89929244947346e-05
-2.67465760137539e-05
-4.05172365780259e-05
-1.54444795849544e-05
-2.18889422189525e-05
-1.34829707295905e-05
-1.78704574049547e-05
-2.66270150477348e-05
-3.78154726520642e-05
-1.90603283191466e-05
-1.5981366069955e-05
-2.48974277925796e-05
-1.53737268605933e-05
-2.06727086195657e-05
-1.70957233334147e-05
-1.39360342657391e-05
-3.33615470024726e-05
-3.56584163704408e-06
-9.49527181858159e-07
-4.90558056089135e-06
-9.28051645103897e-06
-2.68124399025282e-07
-2.78107255732438e-05
-1.81100024810363e-05
-3.42671516909225e-05
-3.22577028694158e-05
-9.11829838335604e-06
-7.4044465040954e-07
-6.08272542815646e-06
-2.74890812915702e-05
-3.19600615926215e-05
-3.6902574143312e-05
-4.85904144915578e-05
-1.70787509074028e-05
-2.44573310288615e-05
-1.1698809294074e-05
-8.31997919056648e-06
-2.63280140985144e-05
-1.21761729717952e-05
-9.72376210374722e-06
-3.18376654872171e-05
-3.82313992098563e-05
-3.35487996748445e-05
-1.58007555823799e-05
-2.132019900432e-05
-2.28444883538545e-05
-1.53996305472438e-05
-2.86632724399854e-05
-3.1831702177285e-05
-3.13044199328971e-05
-5.47523084549341e-06
-2.2987215501099e-05
-4.73935437066116e-06
-1.95341332248139e-05
-2.50544588055275e-05
-2.76304312716022e-05
-1.94996288083721e-05
-1.40583781445416e-05
4.50327152927996e-08
-3.07870258706569e-05
-6.36310642350773e-07
-3.92887894554231e-05
-2.37474390702783e-05
-1.8317748960497e-05
-2.44479915512725e-05
-5.14942436941736e-06
-1.46919869628714e-05
-1.93578741725226e-05
-4.48906801184775e-05
-2.3641803510304e-05
-4.86362445501658e-06
-3.13907050850551e-05
-1.51006715397424e-05
-3.67813777835818e-06
-6.00723117535106e-06
-1.00299815858798e-05
-2.64182015887371e-05
-2.06194713617662e-05
-3.51610168547769e-05
-3.15622917789344e-05
-2.39635536270149e-05
-1.86077929096647e-05
-2.88532358039642e-05
-1.46688568742512e-05
-1.04544332715002e-05
-1.78600105211045e-05
-9.19330075096274e-06
-1.62602793352934e-05
-7.98510204244107e-06
-2.80201327004848e-05
-3.73524782456882e-05
-5.69680858191094e-06
2.50014001163608e-06
-4.67384769594687e-06
-1.82064518477244e-05
-2.04597424961446e-05
9.9530736738675e-06
-1.48230099560483e-05
-2.20690951816593e-05
-9.41730181498712e-06
-2.35608930706188e-05
-4.45086122646443e-05
-4.06980817814163e-05
-5.48185790049564e-06
-5.55079562769083e-06
-1.09327217108305e-05
-2.11314390312375e-05
-2.02060074277743e-05
-1.10677374742879e-05
-2.38928696216417e-05
-3.2631506749295e-05
-1.36733024355133e-05
-2.14130724426146e-05
-1.10414376362471e-05
-2.44060529335039e-05
-5.18130641759895e-05
-1.96493599144823e-05
-1.28491357980667e-05
-1.41481259292096e-05
-2.86925505997134e-05
-2.796593923174e-05
-2.95805064789631e-05
-1.06074522411408e-05
-2.99699605324716e-05
-1.49070589114554e-05
-1.23463766548802e-05
-3.08085541690201e-06
-2.41625352317409e-05
-8.27720358327207e-06
-2.08474487078501e-05
-5.97901331876996e-06
-1.63428110245807e-05
-3.19664024704021e-05
-3.14862998516509e-05
-2.95362582800921e-05
-4.56850732274233e-06
-1.88932741646361e-05
-1.29150992273273e-05
-8.85342777531776e-06
-2.2920134722121e-05
-1.73547128089919e-05
-2.12880527956954e-05
-1.93418275885439e-05
2.14091588820939e-06
-3.98028031505904e-05
-1.72704365234583e-05
-9.34391170636108e-06
-2.67046943408787e-05
-1.19035970356211e-05
1.05074736497907e-05
-6.81796776596656e-06
-2.62276863906327e-05
-1.67654300929732e-05
1.24216667234716e-06
-1.75264761657353e-05
-2.55598013311703e-07
-2.78572165438025e-05
-3.64696503804146e-05
-1.49347787982942e-05
-3.17097618050281e-05
-2.87205517534651e-05
-2.88912626049556e-05
-1.23348272263819e-05
-2.25126320263692e-05
-2.50930647691765e-05
-1.94774139508054e-05
-4.02503645339254e-05
-3.74881794575801e-05
-5.0431067215956e-05
-1.65496601698569e-05
-1.81141635807297e-05
-4.35508153460543e-05
-2.87181792604084e-05
-2.63228663140986e-05
-3.14995887160352e-05
-9.81742503746528e-06
-6.74707103844802e-06
-1.90455772187528e-05
-4.85867939657295e-06
-1.6612723823118e-05
8.84170396200204e-06
-1.02447917247541e-05
-2.78180671203876e-05
-1.14254030933392e-05
-1.27486055216651e-06
-3.28325257081526e-05
-2.37390124195544e-05
-2.26044686291788e-05
-4.63937295932397e-05
-5.95462370814307e-06
-1.51375128026391e-05
-1.51560207341709e-05
-2.75892385190216e-05
-3.10264464022893e-05
-3.23014686897267e-05
-2.57775856616323e-05
-5.01130371821717e-05
-1.51004611694072e-05
-6.88624215234651e-07
-1.62924753054475e-05
-2.3079183060909e-05
-1.86288928452842e-05
-1.91459983624349e-05
-2.33203830307083e-05
-7.90565106345933e-06
-3.74995586776091e-05
-2.35651515140704e-06
4.58338474398366e-06
1.04382276703389e-06
-2.22830003216527e-05
-3.43283751533799e-05
-2.35778596068302e-05
-9.30267324406148e-06
-2.49502561519921e-05
-6.59823030171633e-06
-1.13083887655675e-05
-1.05090781023558e-05
-3.28721005414298e-05
-1.49420110532422e-05
-1.91909201770984e-05
3.65324761193685e-06
-1.76332925899177e-05
-1.74499563241836e-05
-1.2023519742952e-05
-1.04227162116269e-05
-2.12603246461609e-05
-3.00149547836192e-05
-4.14727829637842e-05
-2.20726871343467e-05
-2.13181650805439e-05
-6.6419594295416e-06
-1.12210575015422e-05
-1.99374276366406e-05
-1.81854106722106e-05
-1.01829923795286e-05
8.95028447091832e-06
-2.65251571678564e-05
-4.08567540429988e-05
-2.60584452865876e-05
-1.65824932312146e-05
-2.96631381527945e-06
-1.28728261053051e-05
-1.44493575201442e-05
1.78049391806377e-06
2.10421565901738e-06
-2.20663509684753e-05
-1.90518985039375e-05
-2.33290684882737e-05
-2.19136290789974e-05
-1.69146530182739e-05
-1.83598072333735e-05
5.5241671655476e-06
-1.1453102597168e-05
-3.1551852736634e-05
-1.91973292321294e-05
-1.47669667472557e-05
-1.4551527144068e-05
-1.22396601960653e-05
-2.8713453359812e-05
-1.04295517396983e-05
-2.72170438846157e-05
-1.81188549592311e-05
-1.95812523255296e-05
-2.72139053938161e-05
-5.86198233535574e-06
-2.6938632168953e-05
-1.47029634184817e-05
-2.89365149315067e-05
-2.93977151453246e-05
-3.00106312908086e-05
-2.35335850267125e-05
-2.18942862427492e-05
-5.96967011830061e-06
-1.75408477894548e-06
-3.309252158543e-05
-2.0906389376451e-05
-9.63204315789336e-06
-1.47937586055712e-05
-3.85404424017481e-05
-2.4387523218105e-05
-1.10851213184968e-05
-3.4086612135392e-05
-4.35855173513979e-05
-3.10365805181812e-05
-3.81813347914505e-05
-3.17019392101151e-05
-3.24869872452407e-05
-2.95304271179859e-05
-2.70789046057296e-05
-2.28202310997758e-05
-1.71997468884162e-05
-3.15824789705019e-05
-1.78957741931846e-05
-1.74600546003349e-05
-2.62666603654821e-05
-4.193500388718e-05
-1.48441624287573e-05
-2.72774760353353e-05
-3.31267704362685e-05
-2.64988062749662e-05
-3.76912054609093e-06
-3.75315888940867e-06
-1.48898768843534e-05
-8.05775838057672e-06
-1.2396010071094e-05
-6.28083163703524e-06
-3.24247648229385e-05
-4.06512434713276e-05
7.80309334304771e-06
-1.17809299357493e-05
-1.84698633591914e-05
-1.31483794060325e-05
-1.46549840284519e-05
-2.22884114958784e-05
-2.9021329990403e-06
-2.8522260205118e-07
-1.66724954364075e-05
-1.38080483475841e-05
-7.14106471957045e-06
-2.86157051806671e-05
-2.19032517846631e-05
-1.52054950700416e-05
-1.60169601484821e-05
-1.66009719409528e-05
-1.01823138025293e-06
-2.98358428688018e-05
-2.71273006465645e-05
-2.68422163692721e-05
-1.65733021272788e-05
-7.51819179429612e-07
-1.57826099479046e-05
-2.49813409121438e-05
-3.10498432624967e-05
-2.00062824798536e-05
-1.84506015822215e-05
-2.75018487443776e-05
-9.62262176120657e-06
-1.87983953329692e-05
-3.17107920654287e-05
-3.89324886190844e-05
-2.56308460201816e-05
-1.39096305709227e-05
-1.64151152086941e-05
-3.52593625699979e-05
-4.01787795843461e-05
-4.49324336583976e-05
-2.70322547046989e-05
-2.15056649244185e-05
-1.91687158942892e-05
-1.23687407795979e-05
-3.31207441052601e-05
-2.39177472884971e-05
-3.22836101396016e-05
-4.25690087593469e-05
-2.97589099614127e-05
-2.78592088274112e-05
-2.98188170419716e-05
-4.12907237209206e-05
-8.63815197760851e-06
-2.5196858388911e-05
-2.32406055464523e-05
1.27535043583185e-05
-3.76148694973537e-05
-1.04467804779244e-05
-2.02756620075177e-05
-3.79953162740463e-05
-1.66054768035599e-05
-3.69512887081873e-05
-3.4005708809459e-05
5.8839350896714e-08
-9.43034136166749e-06
-3.47963598072351e-05
-1.65151373481099e-05
-5.6919690248589e-06
-3.11605919287637e-05
7.58660267930284e-06
-2.76956089930583e-05
-1.62754459904811e-05
-2.23964345968637e-05
-3.47382269051304e-05
-3.23662360120129e-05
-1.30194327481858e-05
6.26202307666576e-06
-2.31789202065532e-05
-2.18005879839142e-05
1.46236355088094e-05
-1.65472241177971e-05
-9.35001698033792e-06
-3.44571640398633e-05
-3.64179462282689e-05
-1.2743370739253e-05
-2.13728591092969e-05
-2.65927288308621e-05
-2.53561387956919e-05
-1.15673807664376e-05
-2.65666091609325e-05
-2.00059092632956e-05
-3.92256874948786e-05
-1.69467498775109e-06
-2.04182641396937e-05
-3.11453968326538e-05
-9.79222369934085e-06
-1.28273434545097e-05
-1.58355876179242e-05
-3.66904990431177e-05
-1.9205517430227e-05
-2.93732890751789e-05
-1.28288655252013e-05
-1.76811174548866e-05
-3.12518379339542e-05
-1.97604460202168e-05
-1.84360577987477e-05
-1.9500651033244e-05
-4.05964277755815e-05
-1.85847301239137e-05
-2.43200269411945e-05
-4.38971998265705e-05
5.13303595132032e-08
-1.92796300061747e-05
-2.32016508319297e-05
-2.7501182883811e-05
-2.00834744189168e-05
-1.09223294512719e-05
-2.57449752784601e-05
-4.6591720083922e-05
-1.93993348534655e-05
-2.76267995806185e-05
-1.28468853468144e-06
-2.90364532196404e-05
-2.20278348543194e-06
-5.52907087662805e-06
-2.82162450264165e-05
-1.58889215743116e-05
-2.63842030358128e-05
-1.53233432811701e-05
-2.20020746864494e-05
-4.8793143624062e-05
-3.51374863862062e-05
-1.63127344992355e-05
-3.03769414412502e-05
-3.42640176126724e-05
-1.68725416941847e-05
-1.08125240962681e-05
-8.99066767520732e-06
-4.00357879054698e-05
-3.35918136898205e-05
-2.07426873826138e-05
-2.80407617086531e-05
-2.95113944615521e-05
-1.67562550887691e-06
-1.66058885264997e-05
-3.89147534503414e-05
-2.65475662668898e-05
-3.12721026405337e-05
-4.90764616264357e-05
-3.41759273701588e-05
-2.44485270476599e-05
-1.03474599637463e-05
-1.18935120513914e-05
-2.42212874497664e-05
-2.27446944458032e-05
-1.7234276139914e-05
-2.43421872685811e-05
-3.40063899606339e-05
-3.82277374545477e-05
-3.66321529395516e-05
-1.66379318599337e-05
-2.8052311596878e-06
-2.56552113866315e-05
-3.265651955537e-05
-1.10515317034313e-05
-8.4271957798115e-06
-4.55604147984128e-06
-1.19989052767508e-05
-2.56922833183616e-05
-2.27325515529663e-05
1.47121996173245e-05
-9.07314466242376e-06
-8.61001153924532e-06
-1.45089988832284e-05
-1.22800787027115e-05
-1.91760323069932e-05
-2.82004085517286e-05
-2.62103788153393e-05
-4.57775920624802e-06
-2.19369777388308e-05
-3.19440246939729e-06
-3.84639654145431e-05
-5.63355728222291e-06
-1.61341632985993e-05
-3.25699804562873e-05
-1.20176726724769e-05
-3.86859990393499e-05
-1.6860486356725e-05
-2.07869832957537e-05
-1.70449468854431e-05
-1.66361355284524e-05
8.32437171182482e-07
-1.60039185846329e-05
-1.89125143371813e-05
-2.29796452187811e-05
-2.38587914105423e-05
-2.38594599998696e-05
-1.99920857798419e-05
-3.57054940272495e-05
-2.60415070132715e-06
-1.58184661107085e-05
-3.22384430161535e-05
-3.54556962268694e-05
-1.74711581632601e-05
-2.35412377717625e-05
-8.55940928545714e-06
-5.79639566910173e-06
-1.86599506260236e-05
-1.87585995860258e-05
-4.41342345710376e-05
-2.82418483982058e-05
-4.56053506293437e-05
-2.46624966239981e-05
-5.13114124780595e-05
-3.23447793266512e-05
-9.71363208959091e-06
-1.5270988225419e-05
-5.13975932075765e-05
-1.59438040555489e-05
2.68849187717887e-06
-3.02162356259466e-05
-8.48508878602998e-06
-2.50632161317826e-05
-3.13924604429863e-06
-1.75497862754005e-05
-3.76667975435074e-06
-2.34478344199524e-06
-4.30579862536631e-05
-3.16560835717797e-05
-2.09897824677174e-05
-1.26076514034288e-05
-3.10692748998041e-05
-3.10428143974977e-05
-4.31997496483548e-05
-2.06365181245827e-05
-6.35844997988653e-06
-3.20408342061332e-05
-3.50728014552901e-05
-2.1295071377568e-05
-3.74574810975805e-05
-3.0536541520511e-05
-2.29896069806773e-05
-2.70703927582646e-05
-2.67379019609628e-05
-2.73159369923527e-07
-2.05221754816445e-05
-2.61030523896932e-05
-1.59873794971214e-05
-2.47785819597972e-05
-3.33428673234376e-05
-3.83187663725761e-06
-1.15203639685468e-05
-1.00593278696139e-05
-2.11799964387429e-05
-1.50026435594074e-06
-1.16551047968889e-05
-1.18157924605172e-05
-1.10302421083195e-05
-1.02911693106048e-05
-1.65353637913475e-05
-8.53313803250173e-06
-3.55230677682584e-05
-2.71439809099665e-05
-2.76395858507951e-05
-1.0169132345177e-05
3.58313408721747e-06
-1.50027163329667e-05
-1.91317609639163e-05
-8.13630501089543e-06
-3.00843308284499e-05
-2.16178859573804e-05
-3.87145465602469e-05
-1.84740457978584e-05
1.06943553830436e-06
2.74796097187707e-06
-2.6021284414876e-05
-6.05197143714743e-05
-3.05700971582561e-05
-2.75800109830082e-05
-3.18751276781048e-05
-1.66225016445836e-05
-1.99971151078039e-05
-3.50524551882122e-05
-1.59415335673072e-05
-3.93189916048347e-05
-1.1067784115063e-05
-2.01059198244213e-05
-2.55983073707045e-05
-1.03129228213248e-05
-3.9514182783238e-05
-1.47034978833829e-05
-1.51105258768105e-05
-1.88839909084048e-05
-2.23878689682431e-06
-1.3195037245747e-05
-2.82237322069794e-05
-3.86321668820389e-05
-1.74009781642033e-05
-3.64083918246571e-05
-6.86602778821742e-06
-3.12613945950706e-05
-2.93346433463596e-05
-2.4067845217305e-05
-7.78263946002041e-06
-1.87611321124596e-05
-2.44237762602461e-05
-7.22812394281702e-06
1.22025883576131e-06
2.48788511276288e-06
-2.39920621793036e-05
-3.49591550637551e-05
-4.0596135988572e-05
-5.23087098038159e-05
-5.15121420048375e-05
-2.27453441187359e-05
-2.55763816494578e-05
-1.78385275411336e-05
-2.82051233989089e-05
-2.29855674025183e-05
-1.72483822247709e-05
-2.19836769026653e-05
-3.62319847051629e-05
-3.78418208124255e-05
-2.85026958993148e-05
-2.16059255258197e-05
-6.28426287450851e-06
-1.90893538643403e-05
-2.32979388982919e-05
-1.84888885484623e-06
-1.14813624849326e-05
-7.16899069472865e-06
-2.16595093394486e-05
-2.55919057073537e-06
1.51414363054916e-06
-4.18838559129452e-06
-2.6483343713463e-05
-2.67727667131596e-05
-2.77305705390933e-05
-2.99714028293381e-05
-2.60990606825855e-05
-1.91256206984403e-05
-5.63505355754335e-07
-3.97733395210951e-05
-1.34680769113106e-05
-1.40387237224842e-05
-5.01616330544423e-06
-1.89320911157926e-05
-9.48412221065095e-06
-2.10526132336423e-05
-1.76750461874351e-05
-3.63917942761822e-06
1.08162236413358e-05
-3.93443670115336e-05
-1.66878304291557e-06
-3.71392435306349e-06
-2.50714707852353e-05
-1.23455783230584e-07
-3.01697605017814e-06
-9.45440449301753e-06
-1.11634036970884e-05
-3.24832507639998e-05
-1.94920627730586e-05
-3.13870681253521e-05
-3.99139179093581e-05
-3.7641902641676e-05
-2.4551289235092e-05
-2.2222548715363e-05
-2.57099823065155e-05
-3.40003765051249e-05
-1.34917261239578e-05
-3.50426069455954e-05
-2.5336081345529e-05
-1.29468317659396e-05
-7.01066432027165e-06
-4.3320193947522e-05
-1.58841558932495e-05
-1.24776344704719e-05
-2.69238304868829e-05
-2.95724971770285e-05
-1.68074053394899e-05
-1.26808601988392e-05
-3.52202562927291e-05
-2.83390184703151e-05
-2.22135676038838e-05
-3.60534768715198e-05
-2.99750465067207e-05
-2.30823440332322e-05
-3.21738821533271e-05
-2.11476380375048e-05
-7.42038976477473e-06
-1.74425620268633e-05
-1.24525092972574e-05
-4.26417711806586e-05
-2.35687344886336e-05
-1.95691365155993e-05
-5.96292296562812e-06
-2.03562213820591e-05
-3.11358628036593e-05
-1.3172864867428e-05
-8.9472321729754e-06
-2.20125116442371e-05
-1.23432734820856e-05
-3.54995882860457e-05
-3.8220742912285e-05
-2.27016817310671e-05
-1.45591659318017e-05
-9.91402577512596e-06
-2.45994372835986e-05
-3.08815957628827e-05
-3.54839182952087e-05
-1.24168947963916e-05
-2.60638029341115e-05
-2.87336233908357e-05
-3.86854131709154e-05
-2.31626821601152e-05
-1.94355255093191e-05
5.07078970113091e-06
-1.97281229323748e-06
-1.75004454332604e-05
-2.44935556069787e-05
-1.97244702618248e-05
-3.36920351199624e-05
-1.55292942378104e-05
-2.9730892768596e-05
-2.81332043404114e-05
-1.90520517396697e-05
-2.31232784496058e-05
-1.22288737856424e-05
-2.73475030559962e-05
-2.149699951822e-05
-1.24911527598912e-05
-1.96511523769827e-05
-1.47314441526973e-05
-1.68134214174986e-05
-1.71629740694916e-05
-9.81648341233772e-06
-1.94851013004322e-05
-1.34495514991571e-05
-3.70357440623282e-06
-4.51911580534563e-06
1.41360811645464e-06
-5.20047292129714e-05
-3.42629584773328e-05
-3.32910032554602e-05
-3.89907529407911e-05
-2.72716456200281e-05
-3.91833006256046e-05
-1.35384843070024e-05
-1.72747360095095e-05
-3.17943493123817e-05
-1.51324757284223e-05
-2.97720662124411e-05
-3.39939290825616e-05
-3.08645780252559e-05
-1.87039201165776e-05
-1.82109938234341e-05
-5.40874403548346e-06
-1.0173022202417e-05
-1.93662837185988e-05
-1.41663526317864e-05
7.86546771575419e-07
-4.50167192237305e-05
-1.77016790461077e-05
-3.55178962463094e-05
-2.33450594624291e-05
-2.61529921948916e-05
-2.52236450236065e-05
-2.01419619497046e-06
-2.09529440535788e-05
-1.72068804786663e-05
-4.38833618451842e-05
-3.5084494020311e-05
1.6384929489695e-05
3.99698276469455e-07
-1.9207990924551e-06
-5.00033820600375e-06
-2.08697658491802e-06
-2.74318289292391e-05
-4.03352704969401e-05
-2.43278058609232e-05
-1.94965419810429e-05
-2.93377686781862e-05
-2.67194120189676e-05
-1.9519788598457e-05
-1.67886528449779e-05
-2.70267859224516e-05
-2.59819472737747e-05
-8.27264850552136e-06
-1.74715305238835e-05
-7.23924815287862e-06
-3.20406632977718e-05
-2.68933665847774e-05
1.32286997791095e-06
-6.9317208102673e-06
-1.59936337346435e-05
-1.83469615636008e-05
-1.19592514121661e-05
-3.49830259995903e-05
-1.94801132494162e-05
-3.07738776825289e-05
-1.56936082351546e-05
-3.47117888070876e-05
-3.87036579681546e-05
-2.63235197497129e-05
-1.7747693930736e-05
-7.59509984712378e-06
-1.49153402246982e-05
-4.13314578341826e-05
-3.36943396364401e-05
-1.96355011481371e-05
-1.4036671508594e-05
-3.11041633705244e-05
-1.07050232657109e-05
-1.51447437857072e-05
-2.37111223527738e-05
-2.39789525357495e-05
-2.79154719655858e-05
-1.88011286640014e-05
-1.86653244259747e-05
-2.23118868425578e-05
-2.48584242242348e-05
-3.43970696380562e-05
-1.97308355513555e-05
-7.90460371096861e-06
-3.88897153305657e-05
-1.75623867351555e-05
-4.04939298316437e-05
-1.92045321190359e-05
-2.93263918547418e-05
-2.55845529675715e-05
-5.00667858463159e-05
-2.73292223331795e-05
-3.38140528931314e-05
-2.06771582185555e-05
-1.50969034206882e-05
-2.0949276785753e-05
-1.72479875513944e-05
-2.88989371022498e-05
-3.70123762263569e-05
-3.77315625427928e-05
-4.19162445922848e-05
-3.52052266280885e-05
-2.24285643779639e-05
-4.10471438057094e-05
-2.39548426829554e-05
-9.79744689803559e-06
-3.2017902277665e-05
-1.01222675453518e-05
-2.9526107942262e-05
-2.39850870289264e-05
-2.16743315753374e-05
-1.9849204259165e-05
-2.37318588581498e-05
-2.54535495435008e-05
-1.41108285806112e-05
-2.23633378454972e-05
-2.79922852995003e-05
-1.3082002000632e-05
-1.12576998584351e-05
-3.21695162302102e-05
-1.40195938129435e-05
-2.01293198414505e-05
-3.40805212213308e-05
-1.77452229576479e-05
-2.06965244897505e-05
-1.23086166026163e-05
-1.35927456077825e-05
1.0269274138091e-06
-3.31792858227084e-05
-1.04765164826533e-05
-2.74998518185252e-05
-8.50445429408368e-06
-2.28021601005586e-05
-4.97556427765007e-05
-1.31767244388892e-05
-1.31677986702348e-05
-1.41592766025429e-05
-2.28335237199953e-05
-2.82455888704573e-05
-2.32173781406257e-05
-4.03747647315401e-05
-1.56138729750177e-05
-2.52143206744861e-05
-1.58554592705872e-05
-2.09675696060258e-05
-3.20453929910126e-05
-2.62479952511481e-05
-1.88683681024874e-05
-2.00242176674984e-05
-5.51807193884897e-06
-1.92146729039353e-05
-1.41135876676699e-05
-9.03991922085235e-06
-2.81961279409244e-05
-3.25047926122075e-05
-2.19591138581534e-05
-1.4158009747222e-05
-1.17551524529663e-05
-1.21752675990465e-05
-3.7192520419711e-05
-3.5350380352672e-05
-3.85932973279568e-05
-1.31828405270162e-05
-2.13129571841278e-05
-1.92824905505415e-05
-3.67879828647307e-05
-1.9850268612651e-05
-2.21724825867168e-05
-4.90796256891349e-05
-1.20974641019085e-05
-1.4329040527597e-05
-2.79329000020181e-05
-3.07631702000831e-05
-2.47912749182225e-05
-2.41553013952078e-05
-1.69506835365817e-05
-2.19299357954668e-05
-1.01241071409209e-05
-3.40975738767819e-05
-1.98375224372253e-05
-3.78882641539465e-05
-2.52042689700215e-05
5.54390726761244e-06
-1.48903784825211e-05
-2.05536329519612e-05
-1.13281152898307e-05
2.07766812779059e-07
-1.16649835495393e-05
-1.99143421406695e-05
-3.15603533709634e-05
-2.74143216714038e-05
-1.45189593734874e-05
-7.84571408088277e-06
-2.3258555471594e-05
-4.02297063871907e-05
-8.5476283071873e-06
-2.29985083765524e-05
-3.05240642116505e-05
5.05510518872903e-06
-3.29953913745393e-05
-1.62372139799672e-05
-1.32656391228134e-05
-4.513321519068e-06
-2.01094051362294e-05
2.87518784570405e-06
-3.05602741137576e-05
-5.69546579642256e-06
-2.79848774487077e-06
-2.79892950090907e-05
-1.95577429175041e-05
-2.60903075786061e-05
-2.36769577918786e-05
-3.22662107533575e-05
-6.80387821789858e-06
-1.5165966622228e-05
-1.47260773815472e-05
-3.03638052349091e-05
-1.06255745487778e-05
-2.4359582952305e-05
-4.87449165693822e-05
-2.62126847815298e-05
-2.77338955590083e-05
-2.91510640458489e-05
-3.82403271213181e-05
-2.24053951001953e-06
-1.04230267462085e-05
4.08582426538969e-06
-1.98301809550397e-05
-2.75708784930073e-05
-2.18087814580369e-05
-3.24180940004607e-05
-1.18379322409624e-05
-2.2719204531668e-05
-2.52528451197907e-05
-3.54164900171518e-05
-9.6452968193034e-06
-1.88607407171547e-05
-2.24081092951047e-05
-3.04650919359768e-05
-1.56347517684108e-05
-8.95211003652777e-06
-3.72550657199892e-05
2.16624523360156e-06
-3.56504925838394e-05
-1.02934704706726e-05
-1.94180641355455e-05
-1.84325716863725e-05
-1.72299426954544e-05
-3.70780991643564e-05
-1.84038976392272e-05
6.1625732127432e-07
-1.18939047147296e-05
-3.75168647896718e-05
-5.68110623120848e-06
-4.41099316414736e-06
-1.53820760790192e-05
-3.27846011392867e-05
-2.17670536781105e-05
-2.31789543705526e-05
-1.53886611654114e-05
-2.4509824445084e-05
-2.32647086233287e-05
-3.19933448164955e-05
-2.41484868717659e-05
-3.09799163576013e-05
-2.41243490334198e-05
-2.55994471782869e-05
-3.12757947172571e-05
-2.58388126410397e-05
-1.79905628759982e-05
-4.08744056639804e-05
-3.3767681886877e-05
-2.9395721031339e-05
-8.55942395074829e-06
-2.91191771010126e-05
-2.14621451844799e-05
5.56551863554271e-07
-1.86940220852952e-05
-3.76613005530578e-05
-3.21546888319676e-05
-3.38742793170405e-05
-1.94818169975001e-05
-2.79618849827772e-06
-6.10292244539784e-06
-1.18654798744306e-05
-1.51928698287891e-06
-2.01334334422365e-05
-3.37502576647156e-05
-2.75870626573302e-05
-1.12837482548026e-05
-2.32980601566682e-05
-2.31079547320748e-05
-3.4400788012234e-05
-2.19020041407382e-05
-1.6116871897585e-05
-2.94935377036715e-05
-3.24399244618451e-05
-2.82705832490163e-05
-2.33502915260981e-05
-3.46165331758056e-05
-1.84189998712385e-05
-3.81835235341445e-05
-9.80592455291781e-06
-6.67238864574596e-06
-1.79857502625758e-05
-1.61468142381183e-05
-2.1259755454377e-05
-2.86943960869228e-05
-2.48009181687708e-05
-3.10439728999234e-05
-3.2234449535308e-05
-1.18897144248725e-05
-1.66563113802466e-05
-2.37002407353958e-05
-7.66076491963906e-06
-1.87922832677548e-05
2.0659780606097e-06
-2.64629149020884e-05
-3.1884435874546e-05
-4.57595981269571e-06
-1.00006749878223e-05
-3.87969420778332e-05
-1.66393818515529e-05
-3.56244710837264e-05
-3.01075533657638e-05
-2.16355533950915e-05
-1.80727693780676e-05
-7.00042892535168e-06
-1.35609145988411e-05
8.24708575015922e-06
-4.70740814246805e-05
-3.48444808782773e-05
-2.10471448781555e-05
-1.4233719461458e-05
-1.9654921107177e-05
-2.348382297721e-05
-2.4144830015921e-05
-2.22216881589303e-05
-1.56206258949017e-05
-4.68845325251302e-05
-3.23278750172063e-05
3.16956576940234e-06
-2.67609729957605e-05
-1.56929528561795e-05
-4.36846047788407e-05
-4.95436562334554e-05
-9.08633537543652e-06
-1.53564979956463e-05
-2.98385883243713e-05
-2.99000156761529e-05
-1.19782620675513e-05
-2.3079201345882e-05
-1.00711876817684e-05
-2.44081210912435e-05
-3.88072194832292e-05
-6.26959122900584e-06
-7.55997140604541e-07
-1.56687707099976e-05
-1.75003537742324e-05
-1.48849590102644e-05
1.57433558227683e-05
-9.49036667353306e-06
4.4626751731446e-06
-3.07295749121403e-05
-2.5556428130306e-05
-3.08699933407867e-06
-5.41713245238364e-06
-2.14458620174902e-05
-2.35902837435898e-05
-2.45940240860448e-05
-1.04576504212147e-05
-7.79121008262477e-06
-2.09484499912762e-05
-1.24686084989751e-05
-3.2476753262304e-05
-1.61699809868192e-05
2.51556950442145e-06
-2.36506805416693e-05
-1.07828068227193e-05
-1.22751394024499e-05
-2.43982859094439e-05
4.85373269345286e-06
-2.08191466281174e-05
-1.85899588055943e-05
-4.66523871202842e-05
-2.40640828934412e-05
-1.99844999758203e-05
-2.43677860666797e-05
-2.2820555488658e-05
-4.39418997910421e-05
2.23046908707174e-06
-9.46264765066665e-06
-4.39612005438303e-05
-2.4125296424283e-05
1.29760658555232e-05
-1.10577140763408e-05
-1.45762292957925e-05
-2.45160794783302e-05
-2.59028538111154e-06
-2.62398447086954e-05
-1.28000962830297e-05
-1.31731119534791e-05
-3.89931624556796e-05
-3.22015321440235e-05
-2.70353771900002e-05
-4.10809790676939e-05
-2.80692491327197e-05
-9.19319789292726e-06
-8.09535325000013e-06
-3.1494592530331e-05
-4.83534430548148e-05
-3.65393939630755e-06
-2.76668396761754e-05
-5.13792685852766e-05
-9.56934787621849e-06
-3.46139058518226e-05
-1.35830407858551e-05
-2.32682421884122e-05
-8.41313427818119e-06
-2.27227199549902e-05
-3.30120181776902e-05
-7.50431135702925e-06
-1.36870199870579e-05
-1.67468607881294e-05
-7.27490169418776e-06
-1.69572472724101e-05
-5.2448124516513e-06
-2.83337544713794e-05
-2.71129910804347e-05
-1.54689154181331e-05
-2.14476774106181e-05
-7.38112588205788e-06
-3.61306019085886e-05
-3.63232924325317e-06
-3.13181067133228e-05
-4.0497113683409e-05
-1.29099831856531e-05
-1.35049514841473e-05
-1.64105284401575e-05
-2.24557993394736e-05
-3.24732651980998e-05
-1.64548465857637e-05
-5.16598113334205e-06
-2.75141313898152e-05
5.46685476916116e-06
-1.60199474860556e-05
-2.51964848063029e-05
-1.25219141934592e-05
-2.03555038287636e-05
-1.72270909814745e-05
-1.3379686242223e-05
-5.735414111133e-06
1.92214777170021e-05
-3.00054406184089e-05
-1.21128311047741e-05
4.35042967498991e-06
-3.50380098374471e-06
-2.44135996935989e-05
-3.99424324910514e-05
-2.83326937665774e-05
3.55164038346007e-06
-3.07885228378058e-05
-1.70753515888749e-05
-3.25965315193856e-06
-8.08711126157126e-06
-1.47650580386875e-05
6.74876172703163e-06
-2.39177159413665e-05
-2.14742300445487e-05
-1.08637496875594e-05
-2.9204699039265e-05
-4.22165132975732e-05
-5.2753785091367e-06
-8.58805426390348e-06
-2.05072121067663e-05
-1.59969444733243e-05
-2.55438677556432e-05
-3.09583590262644e-05
-3.97318005058641e-05
-3.02617810225342e-05
-5.6662933390025e-05
-3.02362779162076e-05
-2.44044462197793e-05
-1.4034986886662e-05
-2.96173011491996e-05
-1.73066236434065e-05
-3.71410216796664e-05
-1.81321992852302e-05
-3.08704218257987e-05
-2.92813466291456e-05
-4.25395748581049e-05
-2.31971584723681e-05
-1.49326842476278e-05
-1.48196279003635e-05
-8.59553653820914e-06
-3.55043896026859e-05
-1.12727252010982e-05
-1.51464231990999e-05
-2.86104927873667e-05
9.54062551621456e-06
-5.3650967983455e-06
-2.34307351691315e-05
-4.03011331469386e-05
-1.29493275718861e-05
-1.62179994410266e-05
-1.64621515275194e-05
-2.89931504870562e-05
-2.4707774520283e-06
-3.06795740623789e-06
-1.86597493794841e-05
-7.2956535615901e-06
-1.67503266298838e-05
2.50735868739438e-06
-1.85934119278029e-05
6.00447043770875e-06
-4.31888823634867e-05
-4.41248683705479e-05
-7.54403766976122e-06
-2.65270646321819e-05
-1.5059668300702e-05
-1.33245636088245e-05
-1.56183593418054e-05
-3.09381802077133e-05
-8.46032283082065e-06
-2.91921150734804e-05
1.33109780417514e-06
-2.33050882354606e-05
-1.59563722217838e-05
-2.57639976332935e-06
-2.34778589549242e-05
-6.64896855462042e-06
-2.53994581625173e-05
7.34217794348117e-06
-1.92962914298911e-05
-3.87842775713345e-05
-7.15354102563964e-06
-3.92778435521544e-05
-1.44374406572645e-05
6.82980461831753e-06
-3.74971476507977e-05
-4.20282102780407e-05
-1.78352925501052e-05
-3.30467586125627e-05
-3.85904270204277e-05
-4.66881525743406e-05
-4.02195310232669e-05
-3.59627428648082e-06
-2.49884736368537e-05
-1.00288415337272e-05
1.47032347723342e-06
-2.09517506101609e-05
-1.5557053759223e-05
-7.50874003466396e-06
-1.63808647596733e-05
-4.93800834775832e-06
-1.61782639158991e-05
-1.24197073431929e-05
-3.93873673925216e-05
-2.29522805085319e-05
-2.83950623616894e-05
-2.57074638238849e-05
-2.45226814623762e-05
-1.19375826429183e-05
-2.0755090109873e-05
-2.37098204315104e-05
-4.03075117331234e-05
-2.34920129607225e-05
-3.87008282019785e-05
-2.12436143692294e-05
-3.0138264094792e-05
-4.26908455065715e-05
-6.77646881425282e-06
-4.26323492237638e-05
-2.5789767804438e-05
-1.48373985840242e-05
-1.2939031939568e-05
-2.67584858155734e-05
-9.14998088269107e-06
-3.24966381621851e-06
1.3631937247385e-06
-9.27334517519312e-06
-1.85663309974951e-05
-1.7174665657837e-05
-1.43520176302409e-05
-2.57163146550055e-05
-3.10831472922397e-05
-2.07072140423992e-05
-3.0825004141228e-05
-4.64413678434764e-06
-1.71746186231814e-05
-2.30018052399992e-05
-2.79118546559303e-05
-2.29896508770419e-05
1.33185314538069e-06
-2.77152110092016e-05
-1.3545561391798e-05
-3.95431261103017e-05
-9.95583030423378e-06
-1.10531103233774e-05
-2.54976518701373e-05
-2.80478516334966e-05
-1.76643346204294e-05
-2.73428610138279e-05
-4.03952287466886e-06
-9.17899310230481e-06
-4.56862755865488e-06
-2.836119659897e-05
-1.59630626947664e-05
-2.60532064227881e-05
-3.1574513667453e-05
-3.0382984061678e-06
-1.50380482811287e-05
-2.4375779737069e-05
-8.64330938293548e-06
-2.31539438501302e-05
-2.89655049680154e-05
-1.44289247267585e-05
-5.79695445320777e-05
-2.64132490215418e-05
-1.13992070611005e-05
-9.92716233971981e-06
-4.39052795202312e-05
-9.60882509672032e-06
-2.08312555373274e-05
-2.22473170038846e-05
-3.12090524942413e-05
-2.10698488780649e-07
-3.08716238054238e-05
-4.94357506400172e-06
-2.17848389666184e-05
-2.57901039702077e-06
-1.75272952062531e-05
-2.77196086254959e-05
-2.18184316509875e-05
-7.25407211077978e-06
-6.9172830366272e-06
-3.98042320278964e-06
-3.33875229501625e-05
-3.56684768850798e-06
-1.98823024030801e-05
-1.50068429083725e-05
-2.71789787651325e-05
-3.06056051160524e-05
-3.16442027239865e-05
-1.10215900438264e-05
-2.13668871690572e-05
4.84117027909692e-08
-2.03232458288775e-05
-1.65794266653538e-05
-1.66886849991924e-05
-2.02330501355695e-05
-2.8191455928475e-05
-1.50538861127227e-05
-1.84633478059266e-05
-1.85669734662829e-05
-1.42067858863299e-05
5.38993369386214e-06
-2.69813835867211e-05
-2.3170889143283e-05
-3.47369026988701e-05
-2.62495092087601e-05
-3.43983766635084e-05
-4.42651457381078e-05
-1.5875487231885e-05
-2.22126906636897e-05
-2.73833021947187e-05
-1.92157042408588e-05
-2.7420785090019e-05
-1.12040459810251e-05
-6.99771896159576e-06
-1.05614995872404e-05
-1.95739038116326e-05
-8.56936043248686e-06
-2.93901261896046e-05
-2.61854305054376e-05
8.52285230151867e-07
-3.11086018757382e-05
-2.9967571539934e-05
-2.06159650800695e-05
-1.02026573747402e-05
-1.13165799330335e-05
-2.87847803566887e-05
-2.13363713473912e-05
-2.58498323675776e-05
-1.96174185820791e-05
-1.80289549057578e-05
-2.81045740078957e-05
-3.24701379408906e-05
-3.54400453591156e-05
-1.16114679150015e-05
-1.27617152111794e-05
-2.755266402036e-05
-9.99828880216307e-06
-2.60620187159788e-05
-1.1361018734487e-05
-9.34319322712956e-06
-1.05646660227385e-05
-9.28253050747218e-06
-2.79589129900568e-05
-2.32990656659841e-05
-2.62290288656394e-05
-2.36930872680273e-05
-2.2209659261015e-05
-1.08854636784646e-05
-1.80325916701961e-05
-3.41213874099949e-05
-5.85881446986169e-06
-3.97536596566388e-06
-3.23337052849331e-05
-1.44405192247161e-05
-9.90096892188963e-06
-1.18995665530092e-05
1.04225916853303e-05
-1.0604681783886e-05
-3.19361938846898e-05
-8.09687248505676e-06
-2.56671640305896e-05
-1.16015230339565e-05
-2.02190677223268e-05
-3.30875876583401e-05
-7.07014327093736e-06
-2.39565309544154e-05
-2.86789940189963e-05
-2.25739925143754e-05
-3.26900405034566e-05
-7.03622471080259e-06
-1.85333459689357e-05
-3.87088131788269e-05
-3.8679206880077e-05
-2.14202765408745e-05
-9.31409204916524e-06
-3.35651415796656e-05
-3.30025579310085e-05
-9.86441045039471e-06
-6.31552787965491e-06
-1.20977266004002e-05
-2.31967922681457e-05
-2.69527662566903e-05
-4.31459892816654e-05
-2.59105045158547e-05
-4.49881375319024e-05
-6.40161618699409e-06
-1.67942754589997e-05
-1.04582244919274e-05
-3.27780853470054e-05
-3.36405303002724e-05
1.05102841338167e-05
-1.22932027039292e-05
-2.85863973650064e-05
-1.10436566490163e-05
-3.15342417392662e-05
-5.122467625386e-05
-4.99877219922589e-05
-2.92323737476826e-05
-3.5468005861916e-05
-5.63118480472936e-06
-1.52299692658496e-05
-1.11316154912966e-05
-4.16928797165947e-05
-2.41996647372577e-05
-1.72491795994347e-05
-2.68581857185667e-05
1.46532529236156e-06
-1.72821285737568e-05
-4.50768176799685e-05
-2.18163946575266e-05
-1.04439368219686e-05
-1.6805979620384e-05
-1.0121193192572e-05
-1.6773487557971e-05
-3.27602303589732e-05
-2.14977720762542e-05
-1.73061240493239e-05
-2.34746576078284e-05
-2.87930294280367e-05
-1.49416113335437e-05
-6.63518665444062e-06
8.56280595901992e-07
-4.85119228773471e-05
-2.30787028858037e-05
-1.07031605541413e-05
8.28192795068728e-07
-3.03965690082216e-05
-1.38510438893989e-05
-2.80838720175286e-05
-9.31685031296826e-06
-9.92103606363614e-06
5.23564367742071e-06
-1.42593373573946e-05
-2.4939876148833e-05
8.476614744886e-06
-2.47346453834332e-05
-1.19632581755575e-05
-1.64558662791322e-05
-8.09422794088859e-06
-3.88252575744863e-05
-1.00761585826947e-05
2.13561743643099e-06
-1.33570490729733e-05
5.51711630279513e-06
-2.09936136993609e-05
-6.68612109468562e-06
2.12594052962302e-06
-4.68597984396505e-05
-3.31093725391099e-05
-7.62861114155056e-06
-3.4979799529583e-05
-3.36138188447282e-05
-2.69179770316143e-05
-3.52511585699764e-05
-1.46927799109954e-05
-3.58359268488737e-05
-2.32214714169385e-05
-1.391238317235e-05
-1.980182084832e-05
-2.56249721690827e-05
-9.10795795157115e-06
-2.91494040532574e-05
-1.38516470318109e-05
-2.47435455157756e-05
-1.31330311086646e-05
-4.56053451426122e-05
-2.08455489096332e-05
7.33927992818283e-06
-1.67002805454491e-05
-2.46052569333552e-05
-2.62491809240018e-05
-3.04614497456094e-05
-1.31831608442813e-05
-6.03206461457724e-06
-1.18080024147429e-05
-3.8697265796214e-05
-5.27850701402146e-06
-1.35420378972623e-05
-9.60383009705852e-06
-2.39661709294806e-05
-1.74801928324755e-05
-3.14317827101768e-05
-1.42539941806319e-05
-2.96895135310057e-05
-1.62881385484506e-05
-1.76545752642052e-05
-4.23294038435572e-06
-9.67774488585915e-06
-1.04090004254837e-05
-3.91077470507221e-05
-8.91904893752321e-06
-1.42294773568892e-05
-1.07548487552235e-05
-3.16380475566601e-05
-1.79117199408844e-05
-1.55566450023746e-05
-2.59055437583419e-05
-2.00211205894002e-05
-1.2608721129148e-05
-3.27787710384698e-05
-1.05146511069924e-05
2.62037372808039e-06
-3.81888191235693e-05
-3.48346501449268e-05
-7.94301723569489e-06
-1.44369800434391e-05
1.79353900014652e-06
-1.20410701219064e-05
-1.89015169447812e-05
-3.30300800143918e-05
-5.99723262799519e-05
-4.52370686049724e-06
-1.21783169957857e-05
-2.35331055939203e-05
-3.08967281369125e-05
-1.63468837211008e-05
-2.54955766154895e-05
-2.53313928085833e-05
-2.82207544573943e-05
-4.12671718487553e-05
-9.9260108862115e-06
-2.82914470115243e-05
-3.09457122445037e-05
-5.52131448107306e-06
-2.0590333292996e-06
-1.53897853513446e-05
-3.0823261492297e-05
-1.13786124356589e-05
5.93499932543889e-06
-3.4927094873471e-05
-2.38522054385888e-05
-3.78352214166533e-05
-2.11186545536717e-05
-2.61414393873061e-05
-3.08858136924952e-05
-1.7586652927656e-05
-3.82872320606664e-05
8.06636500488406e-07
1.02279316392746e-05
-1.0931947881691e-05
-7.23345438922814e-06
-2.23544212877431e-05
-1.83923043494848e-05
-3.48203180058442e-05
-2.99337476746723e-05
-1.95532728384691e-05
-3.03509243209872e-05
-3.88034785466452e-05
-1.41753305660101e-05
-3.07404960912211e-06
-1.12221270967131e-05
-4.15091126699107e-05
-1.2130922779394e-05
-2.77002895195408e-05
-1.75375841758157e-05
-5.41207928247169e-05
-2.01388791812707e-05
-3.26699758377392e-05
-2.71871854830107e-05
-6.96568800969145e-06
-2.86178059671166e-05
-1.56161539342736e-05
-2.24968977531797e-05
-3.13305098406524e-05
-8.76776100189869e-06
-1.24607823911865e-05
-2.93945664384734e-05
-1.98166272766734e-05
-1.05716420821034e-05
-2.39153995263771e-05
-6.70651338531878e-06
-1.62821206262891e-05
-1.93649676773959e-05
-3.07391254312033e-05
-3.61975638453089e-05
-2.24761066847387e-05
-3.28015092547449e-05
-4.03547683045188e-06
-6.82946376768821e-06
-8.29673272239558e-06
-2.35497199471978e-05
-1.52135285368534e-05
-6.65077260552824e-06
-3.57641509920416e-06
-3.40821631768367e-06
-2.7299543435555e-05
-1.1709308391979e-05
-2.34953877832402e-05
-1.07387222705623e-05
-3.54999842921664e-05
-1.93284251022523e-05
-1.33453706021036e-05
-1.58353375938874e-05
-7.07055093021335e-06
-2.75320198988065e-05
-1.14786594768086e-05
-3.28128587147e-06
-3.19146536366382e-05
-3.02394521889345e-05
-3.01583267956397e-05
-3.25901139235137e-05
-2.81767710593182e-05
-7.1567399522807e-06
-5.42213219500809e-06
-3.16876182818384e-05
-2.16506538701519e-05
-1.30133271139408e-05
-1.33658184689035e-05
-3.18842936364979e-05
-1.84442882466018e-05
-8.78488357782735e-06
-3.36552889475414e-05
-2.51620685158187e-05
-5.24307855334431e-06
-1.15287690132826e-05
-6.62668654095259e-06
-1.8698626553705e-05
-3.16888261332903e-05
-2.95902052298613e-05
-4.93968896403369e-07
-1.6409493774376e-05
-2.49059856389204e-05
-1.31306638055112e-05
-2.0365047379764e-05
3.22460421652009e-06
-4.22938970663113e-06
-1.28294289437156e-05
-3.01256995837016e-05
-4.10827838456616e-05
-3.71533192732978e-05
-2.97640184241363e-05
-1.29125325181691e-05
-1.19733661111861e-05
-1.6980698843718e-05
-2.18588014043921e-06
-2.53224585905362e-05
-1.15613369854328e-05
-2.65302033725161e-05
-2.69275745202716e-05
-1.98221318333203e-05
-9.62038283204404e-06
-9.65386407337606e-06
1.22356304374535e-05
1.31183968814432e-05
-1.15268004984097e-05
-2.36843824226291e-05
-1.59411141201697e-05
-9.61139199718778e-06
-3.78394532831393e-05
-3.22359587291115e-05
-3.0211943544773e-05
-2.10320326612174e-05
-8.51915149753229e-06
-2.0384929662706e-05
-3.7444979893936e-06
-3.54220693974019e-05
-3.74970929637789e-05
-2.79523681797759e-05
-4.99545411962288e-06
-1.83423274356032e-05
-3.63208174961256e-05
-3.02991233671003e-05
-3.06742141482745e-05
-1.45218515056948e-05
-4.29108162947035e-06
-1.21099879930066e-05
-2.54719174393619e-05
-2.03263295597019e-05
-5.64038642775956e-06
-1.90354287627527e-05
-1.3053477452924e-05
-1.48944864878434e-05
-2.79265414322899e-05
-2.35611870567128e-05
-2.22086826173358e-05
-3.43071014576185e-05
-3.67761868215651e-05
-1.36673353719354e-05
-3.87297156732827e-06
-1.62852439049768e-05
-2.59550363915896e-05
-2.93974122632265e-06
-3.11596477903867e-05
-3.65191232229866e-05
-1.61632927663173e-05
-3.28355838779092e-05
-1.72109520748709e-05
-3.46866193021043e-06
-2.02642972200005e-05
-1.25187569243666e-05
-1.75176027145946e-05
-2.14397508253546e-05
-2.9313237117508e-05
-2.77660566257104e-05
-3.98918506264642e-07
-1.21831278736318e-05
-3.13183399182165e-05
-1.10017377369794e-05
-1.72594141862897e-05
-3.47526269000429e-05
-2.28702496288053e-05
-1.40714062611869e-05
-1.57429831252327e-05
-2.09093311060477e-05
-4.47856520281676e-07
-2.11916812668724e-05
-2.59189936505859e-05
-1.56761434266292e-05
-1.47998346228296e-05
-5.01001696799866e-06
-1.9065484447079e-05
-9.47306723512333e-06
-2.86513534205241e-05
-8.10549181667392e-06
-2.41794619857561e-05
-5.70408704941267e-06
-1.88461016729837e-05
-2.4485020764956e-05
-1.38519167897308e-05
-5.21463345977214e-06
-2.49762246579596e-05
-1.83370116000283e-05
-8.20760552878121e-06
-7.43289297795299e-06
2.90102754624216e-06
-1.42667965084631e-05
-2.84956777920601e-05
-3.01542254479104e-05
-1.37769518559283e-05
-3.04220370978986e-05
-5.52192566062498e-06
-6.81980367311294e-06
-9.37132066151347e-06
-2.86103735815065e-05
-1.58850386661065e-05
-3.2726135418364e-06
-3.71013027897963e-05
-1.62403103588812e-05
-2.06866202564837e-05
-2.85499492291533e-05
-9.98836500450514e-06
-3.56569392330285e-05
-1.59612483272465e-05
-1.29000635074266e-05
-3.40590959211024e-05
2.1972237738797e-06
-4.07692418046164e-05
-1.38868455015127e-05
-1.60407808317617e-05
-2.14226602512417e-05
-8.11547841430321e-06
-2.90943250430136e-05
-5.91004339819284e-06
-4.25443416836667e-06
-1.64877668458893e-05
-6.78569303295457e-06
-1.84601477351952e-05
-1.39015777109615e-05
-3.2306202825896e-05
-3.18035393980706e-05
-3.11153349979425e-05
-4.06567278428404e-05
-2.12567306830042e-05
-3.00221201356946e-05
-2.05250468886624e-05
-2.39714123499046e-05
-3.03207319266603e-05
-2.26743427391867e-05
-2.35850376626347e-05
-1.81511148471249e-05
-2.64790539454462e-05
-1.65244727478846e-05
-1.76175588114229e-05
-2.83937045068382e-05
-2.3938483521804e-05
-3.40495278741178e-05
-1.06184915269496e-05
-1.57477743721753e-05
-3.54454485224396e-05
-2.77659585146254e-05
-1.94785636800633e-05
-3.11114958426033e-05
-1.15392149085566e-05
-3.1710894433658e-05
-3.86741179629227e-05
-3.24671677228658e-05
-1.98930333730874e-05
-2.98215038000863e-05
-2.20398593898752e-05
-9.68522245698918e-06
-2.35792293308497e-05
8.70766089697903e-06
-2.29734098410327e-05
-3.7805899159628e-05
-2.39803617659465e-05
-2.14226398098917e-06
-1.34728668054319e-05
-1.92200855153359e-05
-2.07468263232665e-05
-2.70085406245908e-05
-1.80361267355239e-05
-1.92180521516159e-05
8.68929486037113e-06
-1.29668214486699e-05
8.55002728493375e-07
-2.36013262201882e-05
-2.04550730112598e-05
-1.23491070077695e-05
-1.90826310324579e-05
2.67617295535357e-06
4.84597209980753e-06
-3.29452803399954e-05
-1.14123138310151e-05
-1.92850006342251e-05
-2.73289015328603e-05
-1.59412767517485e-05
-3.77831862686058e-05
-2.79368469826837e-05
-1.21904556801472e-05
-9.46775547777143e-06
-3.18195813477185e-05
-2.30968023270089e-05
-1.52065823873454e-05
-2.16924347233422e-05
-2.1846909021846e-05
-1.42401672141876e-05
2.22835310778802e-06
-2.30510263214127e-05
-1.73290707572987e-05
-2.59695215777139e-05
-1.45052990199748e-05
-3.28938462377312e-06
-4.40273435539663e-06
-9.62377039993566e-06
-2.32931517367654e-05
-3.36885819224042e-05
2.65811515831623e-06
-5.23991320966185e-06
-1.29772440692009e-05
-9.5189089961968e-06
-5.22593182098448e-05
-2.71653501482435e-05
-9.77715086710788e-06
-9.01777367585e-06
-2.56318091936908e-05
-7.66994237300476e-07
-2.5219746061133e-05
-2.03493083068394e-05
-1.96465003921417e-05
-1.0830506764015e-05
-2.82088636874647e-05
-1.69810991312999e-05
5.2209298686848e-06
2.17092951984544e-07
-1.71956716524157e-05
-1.32714029782096e-05
-1.58396776388678e-05
-2.23025665036589e-05
-2.06054076855717e-05
-3.6595876771985e-05
-1.41785175595571e-05
-4.21816244613656e-06
-1.57931386592512e-05
-3.09476959759236e-05
-3.77110882920127e-05
-1.94627810195703e-06
-1.51239771292418e-05
-3.53675572861593e-05
-3.46606993940294e-05
-2.15046108771312e-05
-1.14969932727392e-05
-3.49143542552238e-06
-1.33275494889129e-05
-1.94436007634039e-05
-2.62360798623046e-05
-3.39620006944967e-05
-5.37413698125962e-06
-1.78589453151666e-05
-1.15264115992005e-05
-1.64707603662684e-05
-2.10834889289313e-05
-9.8595367691044e-06
-1.03280861053967e-05
-1.91929015469512e-05
-4.01294570179638e-05
-1.49756015823984e-05
-5.3797792481631e-06
-2.40465512453686e-05
-3.6171260508805e-05
-3.21143110418373e-05
-1.15429748179165e-05
-1.53223734668268e-05
-1.6966745106365e-05
-1.16736968621202e-05
-2.03559280932592e-05
-1.0516271275919e-05
-4.42989024203313e-06
-2.13744334657522e-05
-2.44849201350778e-06
-6.82928502961921e-06
-2.24813637682865e-05
-1.7116210832032e-05
-3.76849534741113e-05
-2.0449518439188e-05
-2.4963559958624e-05
-3.52661741620641e-05
-4.09089761950921e-05
-2.50919224087129e-05
-2.74461503640978e-05
-2.98588299941863e-05
-1.87774465240575e-05
-1.14903566444634e-05
-3.37254130777152e-08
-6.36937929729333e-05
-2.59543895844391e-05
-1.97718757923167e-05
-3.97927339689565e-05
-1.04597335471259e-05
-8.55893596025059e-06
-2.95826656150087e-05
-6.96934057219259e-06
-3.66059147156863e-05
-3.65176406386582e-06
-2.39077888058013e-05
-3.08604000317037e-05
-1.20007074603885e-05
-3.26095795543844e-05
-3.44230762675974e-05
-1.62610945216006e-05
-3.21489656629462e-05
-2.54235312400787e-05
-2.46787609022471e-05
-1.72440208873426e-05
-3.23744648961615e-05
-7.99703456256522e-06
-1.61177734617827e-05
-2.25735652526738e-05
3.59483852183787e-07
-2.53526749434777e-05
-2.55629415500276e-05
-1.76502207771362e-05
-3.86529988539488e-05
-2.58632244832752e-05
-1.09880704208314e-05
-1.44569915714397e-05
-1.57268046387189e-05
-2.22333869332216e-05
-1.15028521844872e-05
-3.46633573229904e-05
8.30832350788012e-07
-1.8891587247875e-05
-3.31898363727314e-05
-1.6400880109021e-05
-5.30230931689327e-05
-3.64155585422673e-05
-2.55671819307342e-05
-2.63698969731328e-05
-2.69257418212532e-05
-1.59397875712189e-05
-1.09713157040674e-05
-2.51876126273573e-05
-6.66941283035119e-06
-1.59072623013344e-05
5.85272660014736e-06
-1.97693832148074e-05
-1.99723709458551e-05
-8.45914639142635e-06
-1.98343550772588e-05
-1.91182074346639e-05
-3.35373071057283e-05
-1.07048698123613e-05
-1.21772924062719e-05
-1.72528772783263e-05
-2.73211834027381e-05
-2.74478844224523e-05
-2.49947880441463e-05
-2.55963836633623e-05
-1.95492686823589e-05
-9.47171085933709e-06
-2.68866612386427e-05
-2.01574264719056e-05
-1.29090293583111e-05
-1.05937093277448e-05
-2.46230351986573e-05
-3.03725036283981e-05
-3.23850585540673e-05
-1.18825674550495e-05
-3.38003477471358e-05
-9.91676921885405e-06
1.36985295686955e-06
-7.37366833498941e-06
-1.96741038034311e-05
-2.05695737821614e-05
4.04315679628016e-06
-3.53313994341869e-05
-1.51718529367925e-05
-7.43275978043869e-06
-1.18756938997614e-05
-9.11223409882341e-06
-2.21765376990392e-05
-2.57361860910093e-06
-2.15693840961792e-05
-2.68991995041042e-05
-1.54517252146191e-05
-3.39019606653636e-05
-3.01819387959234e-05
-2.53566946040583e-06
-4.05740331175197e-05
-1.22206049270122e-05
-3.48896368227321e-05
-4.22877439919041e-05
-4.28028230521926e-05
-1.44855232241633e-05
-3.58361804912265e-05
-2.78864335936724e-05
-4.01726251705608e-05
-3.96068770597659e-05
-3.6317213506763e-05
1.90448821782609e-07
-4.22478820486398e-05
-1.86836453726976e-05
-1.32677939370536e-05
-5.75773100692815e-06
-1.81871480908001e-05
-2.80960561951034e-05
-1.29309353044478e-05
-2.67648246836544e-05
-2.15701768483564e-05
-2.76534771728289e-05
-1.3314090527858e-05
-1.26622438977745e-05
-1.99226112424617e-05
-7.92000761303148e-06
-2.04986126107037e-05
-1.88170489738941e-05
-2.30552651544929e-05
-1.25927689647059e-05
-4.97811134104946e-05
-1.25715194403509e-05
-3.89003812983205e-06
-1.37366919915464e-05
-1.85775400295805e-05
-2.25568893365868e-05
-1.70592004070102e-05
-1.2281609803584e-05
-1.51166432976053e-05
-2.17172592074772e-05
-2.3239914952778e-05
-1.00702384056944e-05
-3.36054539397793e-05
9.70658191838672e-06
4.96820305285915e-06
-1.36712250916884e-05
-2.54378245214999e-06
-2.64498575963637e-06
-3.52288134431555e-05
-2.93621566202551e-05
-1.3295879647752e-05
3.17078594831781e-06
-1.70426691787574e-05
-5.42721700675816e-06
-2.17796204961256e-05
-1.2224473191111e-05
-3.23219317662734e-05
-2.05734525870377e-05
-8.32495984641369e-06
3.82102025219227e-06
-2.46725056722348e-05
-1.53391688863237e-05
-9.8029651060872e-06
-2.76218598475468e-05
-2.36174271757141e-05
-7.5696805853636e-06
-8.85948734110548e-06
-9.41620649683979e-06
2.53490962529152e-06
-5.73618058916517e-06
-9.72788561817022e-06
-1.00226820573537e-05
-1.12235341842195e-05
-1.98973336114047e-05
-2.5273749449701e-05
-1.22144788232377e-05
-7.69770036075111e-06
-1.93662880561456e-05
-9.65741653805894e-06
-3.4848767704915e-05
-4.04563668002308e-05
-1.90669849908362e-05
-2.20515570826897e-05
-1.23747925540727e-05
-1.94367732981989e-05
-2.66413607266357e-05
-3.16342599468875e-05
-2.40513146286743e-05
-3.07970972245391e-05
-4.97860767272641e-06
-1.55723021722373e-05
-2.18937539420136e-05
-1.03559634080993e-05
-1.75153935703011e-05
-1.36449113398179e-05
-2.3995907580916e-05
-2.18728920040032e-05
-2.86182527228391e-05
-2.32159981076857e-05
-1.94070605198346e-05
-2.17295417057237e-05
-1.78741051432331e-05
-3.20824198165215e-05
-1.4512926740166e-05
-2.64089691112002e-05
-1.8613098366475e-05
-2.59416403699355e-05
-9.64965904087456e-06
-3.27295314312952e-06
-2.19475361015339e-05
-1.54260066582949e-05
-1.51957501319507e-05
-2.97070517847692e-05
-1.47838716841894e-05
-2.78324983772066e-06
-1.07650940879543e-05
-1.7445105857849e-05
-9.19049687364622e-06
-2.3173514413269e-05
-2.87019276659007e-05
-2.47743533410679e-05
-2.29881703139694e-05
-1.72066844514178e-05
-9.33419834864718e-06
-4.66873148739564e-05
-1.29079311591234e-05
-3.23757220232252e-05
2.85853124505958e-06
-5.15540270911938e-05
-1.20636476890675e-05
8.6699965943708e-07
-3.39867314925903e-06
-2.6001639547429e-05
-4.11020952592798e-05
-3.59791422566585e-05
-1.9136299854555e-05
-1.67821422774276e-05
-2.93157819219933e-05
-1.44975146906642e-05
-3.12103178672094e-05
-2.62430392742457e-05
-1.35494190023084e-05
-8.43002191788872e-06
-7.99535157598621e-06
-2.21484695936303e-05
-1.67329216612608e-05
-1.70124318391935e-05
-1.58706260922407e-05
-2.62521712120184e-05
-2.36232742236048e-05
-1.17821659579908e-05
-9.65911234570407e-06
-1.20572664730541e-05
-1.98971736087097e-05
-6.43499014629446e-06
2.35272201522173e-07
-2.11154904324683e-05
-2.87226022006826e-05
-2.98678272681471e-05
-4.27612946595807e-05
-2.7776979401804e-05
-1.8185017599384e-05
-7.62436036650336e-06
-5.04872989244914e-05
-2.18977729591372e-05
-1.17395314715719e-05
-1.2493882546456e-05
-4.24307517936176e-06
-4.95719855428294e-05
-8.04091726496845e-06
-1.95354253941696e-05
-3.38664639855034e-05
-2.12899176907519e-05
-4.13813418510853e-05
-2.16516090113587e-05
-2.14585467377767e-05
-2.04801099346135e-05
-1.88267648468291e-05
-3.88356749615394e-05
-3.0216760627323e-05
-2.09162824771989e-06
-1.29268087415966e-05
-4.2240644538273e-05
-1.83520677723199e-05
-4.19238794338145e-06
-3.76148380800815e-05
-3.63275349837982e-06
-2.27221061613766e-05
-4.42121945032859e-06
-1.93955723973753e-05
-2.78881351690892e-05
-1.23366480820683e-05
-1.7556391575021e-05
-1.31342119787338e-05
3.52835374376858e-06
-1.86165717565456e-05
-2.28083792694019e-05
-3.06857556745156e-05
-3.33397145085324e-05
-3.20641892131531e-05
-4.07620964480118e-05
-4.32768137048897e-06
-1.49263518291768e-05
-6.86875901960032e-06
-1.45612315801015e-05
-8.56419030343451e-06
-1.33186065025864e-05
3.85048536262785e-06
-2.59581914420756e-05
-1.94432996829124e-05
-1.03560830407333e-05
-1.82626762339614e-05
-4.91177813013804e-06
-8.84809279849861e-06
-3.60643616668205e-05
-2.75177106211316e-05
-2.23398028609761e-05
-2.16541861305154e-05
-2.50391071192897e-05
-8.4673962029824e-06
5.48954201680002e-06
-1.04248067806681e-05
-2.77309604636874e-05
2.10574864111469e-06
-9.05542330050724e-06
-2.3065227073371e-05
-1.5406774270409e-05
-3.03887469013052e-05
-2.07261851618532e-05
-3.3439883300815e-05
-7.93254992627687e-06
-1.30149931724356e-05
-2.42057302388313e-05
-2.97212759357111e-05
-1.38947132505599e-05
-1.35110631372698e-05
-2.12501780467675e-05
-1.44756811101042e-05
-7.96541607328425e-06
-2.36942895049515e-05
-1.62371491439417e-05
-4.41971852783369e-05
-7.51106267104147e-06
-1.19749512663722e-05
-1.0472212600688e-05
-1.90354413232816e-05
-1.51568351446727e-05
-1.40807146080307e-05
-3.25712895877328e-05
-3.87394148679242e-05
-1.99226492686241e-05
-2.43361095031405e-05
-3.76784511760202e-05
-3.99279913004107e-05
-3.07477627760579e-05
-1.87317641903234e-05
-1.56535447126917e-05
-2.64737027500812e-05
-3.62360033327649e-05
-2.01706922619272e-05
-2.19634262611266e-05
-3.18557608223334e-05
-1.13848905122406e-05
-1.18327801601848e-05
-1.59397862200951e-05
-2.83198750202583e-05
-3.3120079216437e-05
-1.57602087996069e-05
-6.02382760560841e-07
-3.47385828773349e-05
-2.89803838261611e-05
-9.4512970179178e-06
-6.31584242366771e-07
-7.18106578794473e-06
-1.30499441676822e-05
-1.71834440429754e-05
-4.11016623145937e-05
-1.15220319793698e-05
-4.93776506825685e-06
-1.17079576790162e-05
-1.64944154186779e-05
-1.06635407210427e-05
-2.63806139377628e-05
-3.41959295367824e-05
-3.54379001172424e-05
5.81600937884301e-06
-2.133517421706e-05
-3.24901232389181e-05
2.23748758263985e-06
2.93833380214e-06
-4.58922082715416e-06
-2.17226377926463e-05
-8.93052492102925e-06
-9.40624677128998e-07
-2.41905230525867e-05
-2.79755789096459e-05
-1.39416456069772e-05
-3.21995500288234e-06
-2.50039756481834e-05
-1.16952596154401e-05
-2.22959119901131e-05
-1.40982700083651e-05
-1.80782989886982e-05
-3.1672914973134e-05
-2.19298783407809e-06
-1.83600170929832e-05
-4.21038359621756e-05
-1.85944171677278e-05
-5.27707242126732e-05
-1.60596768214754e-05
-8.94854712877734e-06
-3.20636074021011e-05
-1.40625270973247e-05
-3.39191562308141e-06
-4.43264463323558e-06
-1.6590961431324e-05
-1.89296519930806e-05
-1.81782426115609e-05
-2.59017982182566e-05
-1.18554658274076e-05
-2.09074209498397e-05
-3.37522955490673e-05
-7.85796861846477e-06
-8.17128460517072e-06
-6.02808737619239e-05
-1.26600261062563e-05
-6.32011612592221e-06
-1.90742570878287e-05
-2.90443605590853e-05
-1.76911339693581e-05
-3.04493118878668e-05
-2.63766287243644e-05
-5.57457901507663e-06
-2.84808821447034e-05
-1.10871948095639e-05
-3.5251840141136e-06
-5.38742291929835e-06
-1.4740372904726e-05
-1.35394999207721e-05
-1.81529059770891e-05
-1.23606443592165e-05
-1.91149751220384e-05
-1.09482299376553e-05
-2.89408658347262e-05
-1.71089079934505e-05
-1.99916957584593e-05
-2.78022817654811e-05
-2.38894172785526e-06
-2.64979051891948e-05
-9.37474417905796e-06
-2.36607798817451e-05
-2.43198750530744e-05
-1.107729400881e-05
-4.6700374241516e-06
-2.51693814622897e-05
-1.63919125086796e-05
-2.96098448682594e-05
-3.28609740349061e-05
-2.10069360582281e-05
-2.39180208667385e-05
-3.0062698403877e-05
-2.08838189855168e-05
-2.56782625098129e-05
-9.64692949828796e-06
-3.4498700278174e-05
-1.2394148785159e-05
-3.74272257827511e-06
-2.32037527828785e-05
-1.71817096894719e-05
-3.446068873825e-07
-3.41313654864449e-05
-1.1792890910706e-05
-3.62915342405899e-05
-2.28034405754913e-05
-3.57959524816895e-05
-2.483207893781e-05
-2.30459438890405e-05
-5.27540733349309e-05
-2.16832902164064e-05
-1.71698860710523e-05
-2.59978718526004e-05
-2.14041285618761e-05
-1.89360184830345e-05
3.19361450992644e-06
-2.70870098879276e-05
-2.70350626995128e-05
-4.85036723965259e-06
-7.84758472647098e-06
-7.17580078004859e-06
-2.06823807792231e-05
4.12297398743265e-06
-2.14931780185925e-05
1.73570752175013e-05
-8.36129753850333e-06
-2.90187229244239e-05
-7.07363395278093e-06
-2.44803739711995e-05
-1.48470555883926e-05
-2.1568754402486e-05
-3.45336695510163e-06
-3.52772663127645e-05
-2.57682072542366e-05
-2.87119517608963e-05
-1.31121774204675e-05
-1.39028054256808e-05
-4.42557134339665e-05
-4.44348682440751e-05
-3.56914006890665e-05
-2.79325390468612e-05
-1.27309581760965e-05
-2.35065447210924e-05
1.33160156875518e-06
-8.85624983244075e-06
-2.98296597137157e-05
1.57973888806464e-06
-2.80645420351359e-05
-2.17558241290109e-05
-1.59187721339649e-05
1.49130896526022e-05
-1.19257689020801e-05
-3.92175810558614e-05
-3.2096597410919e-05
-6.68833122386886e-07
-2.58067987020232e-05
-2.59726028706241e-05
-2.07819500790963e-05
-1.59539091330123e-05
-2.38521562952341e-05
-3.03151179038924e-05
-3.45532124560363e-05
-1.43414251774204e-05
-1.37497472477915e-05
-2.68989747777275e-05
-2.57119188850055e-05
-8.80218001631027e-06
-2.96826721652188e-05
-1.35572096779128e-05
-3.05763863865338e-06
-5.07781890177111e-06
-8.09076675251016e-06
-2.28366143919455e-05
1.26854400845066e-05
6.87187559213363e-07
-1.4106117387666e-05
-5.86811998966823e-06
-5.64158827714427e-06
-2.48946377971978e-05
-1.36870684004079e-05
-2.49655619162192e-05
-2.06524274397859e-05
-1.13619856675156e-05
-1.6136258167187e-05
-2.85019681047851e-05
-9.79769138593539e-07
-2.2296296028749e-05
-4.18174110626901e-05
-1.2288886507808e-05
-1.59612979084695e-05
-9.35673798622049e-06
-1.59995865002631e-05
-2.76991739527756e-05
-9.72160276573344e-06
-1.82635447121363e-05
-2.79937146281105e-05
-2.96380415228866e-05
-2.27348884452226e-05
-3.08089021317073e-05
-1.96823355289611e-05
-2.71200597140164e-07
-1.42765075022552e-05
-2.84959060185682e-05
-1.98690690973873e-05
6.34023519608938e-06
-3.29598820974471e-05
5.23635864407496e-07
-2.81298640223115e-05
-2.58918311997835e-05
-3.81252504429484e-05
-3.12153555140841e-05
-2.42978393105319e-05
-1.92247996844758e-05
-3.30825485924982e-05
-4.17573213072543e-06
-1.07378450857816e-05
-3.44790927566139e-05
-1.82244196094035e-05
2.00335163590584e-06
-2.84700379736005e-05
-2.81138591479699e-05
-1.69527657345929e-05
-1.8701954265728e-06
-3.11771176418713e-05
5.03776478037992e-06
-1.50702087843272e-05
-9.02753474210745e-06
-1.7276898286928e-05
-2.75860834764638e-05
-2.6974582709089e-05
-2.75358086457533e-05
-1.97903434581485e-05
-1.36607934794623e-05
-3.59287750130655e-05
-3.63731838992069e-05
-7.28644023310353e-06
-2.39138630069289e-05
-1.27970660003755e-05
-3.03361313995949e-05
-7.55062544074929e-06
-1.63178920072843e-05
-1.90357800082524e-05
-1.67628595764053e-05
-1.6907671232601e-05
-3.23544617353612e-05
-9.0886898379035e-07
-1.49218415378831e-05
3.54923846977159e-06
-1.43956886094514e-05
-5.58999150322422e-06
-1.95534583021146e-05
-2.77152082601293e-05
-4.5793637295848e-06
-3.50673200135127e-05
-1.97168633200908e-05
-3.75989359034468e-05
-2.36628523170136e-05
-2.75752866234157e-05
-2.29464470093415e-05
-1.42862921332684e-05
-5.67211139323136e-06
-3.34208517524455e-05
-1.24637409571473e-05
-1.2814479587869e-05
-3.12803339039992e-05
-2.32453822669676e-05
-1.20321056577865e-05
-2.15987961640326e-05
-1.87412761202568e-05
-5.19318704605986e-06
5.41557645543758e-06
-2.03871731951965e-05
-1.29051599534461e-05
-1.85227906482196e-05
1.11409943501357e-05
-2.61999621352755e-05
-1.0192347085939e-05
-9.38774750132755e-06
6.47171676593795e-06
-1.88366144863948e-06
-3.33066771611966e-05
-4.59304451927845e-05
-2.91112247499702e-05
-1.31860672161154e-05
-3.32328331853245e-05
-3.61905180618389e-05
1.30482857004666e-05
-4.65072692701717e-06
-2.65884618167769e-05
-3.56576810728706e-05
-2.31465764452638e-06
-4.19824398279213e-05
-1.94778659768353e-05
-2.54555059610954e-05
-3.13992604222462e-05
-2.85552095708764e-05
-2.66341144500407e-05
-2.52093202490017e-05
-1.50765106788824e-05
-1.51016573778227e-05
-1.7359435518273e-05
-2.41139471026762e-05
-2.06660130112514e-05
-1.78629138360015e-05
-2.81766047707755e-05
-3.38793451053904e-05
-3.03723545937503e-05
-1.69874202238432e-05
-4.90931787289878e-05
-2.00625739453607e-05
-2.44276141639742e-05
-8.63209564879129e-06
-7.50770393903286e-06
-3.44476333470971e-05
-9.21938339661808e-06
-2.76443000196391e-05
-2.61773672468138e-05
-2.27433961570896e-05
-7.60120464762164e-06
-3.75930996299366e-05
-9.12104674749189e-06
-1.73975066927598e-05
-1.9600406848512e-05
-3.1904214990117e-06
-2.52148880849059e-05
-6.53421116292035e-06
-2.69736646935714e-05
-1.40626406672446e-05
-1.13274512231463e-05
-1.81015089550412e-06
-4.96443195351166e-05
-1.91332606943566e-05
-1.37258836294869e-05
-2.28405540787629e-05
-4.24803536279353e-05
-1.93553285892482e-05
-3.08624770338818e-05
-9.96155794639999e-06
-2.86238587908471e-05
-2.10065578161326e-05
-1.64310501480131e-05
-6.99956027278627e-06
-3.42510927765288e-05
-7.51637307627763e-07
-4.06034533923038e-06
-1.83641549278354e-05
-8.58884220032054e-06
-2.55514129016577e-05
5.62026497280895e-06
-3.12824443118408e-05
-1.54594892408309e-05
-6.44489740257205e-06
-8.85464153135597e-07
-2.57088394201701e-05
4.40411641742079e-06
-3.12030609026505e-05
-3.15543792490768e-05
-3.94771237190064e-05
-1.88039572883724e-05
-2.86440770556396e-05
-2.76199392645392e-05
-3.57474066319631e-05
-2.46985151675488e-05
-3.997968941263e-05
-1.2933649147983e-06
-2.84120274333881e-05
-3.796967449142e-05
-2.400993664133e-05
-2.51469184584809e-05
2.0377370346077e-07
-1.20332587720346e-05
-3.42123399913872e-05
-2.49784726455485e-05
-2.76396550660965e-05
-1.12435975485767e-05
-1.3045622904874e-05
-1.9933903275897e-05
-2.85971423570224e-05
-1.6949375578921e-05
-9.50822641679799e-06
-2.24302390120213e-05
-1.87855837456545e-05
-2.48515722705208e-05
-2.82034703499464e-05
-4.64164258235457e-05
-2.0148016391748e-05
-2.36051586225333e-05
-2.95942077154459e-05
-2.29505311167446e-05
-3.66436749821552e-05
-1.75276707241971e-05
-2.65180579130468e-05
-2.3162163345227e-05
-9.66966717617706e-06
6.62840205862654e-06
-2.53284037977402e-05
-1.42204805193474e-05
-1.81370556163964e-05
-2.64570945356389e-05
-2.5594803559376e-05
-1.22443647745871e-05
-1.73329941893157e-05
-9.04065342965932e-06
-2.64555423666594e-05
-1.71633988677027e-05
-3.97286843392912e-05
-2.58618185390585e-05
-4.0215111934498e-05
-3.42676971955497e-05
-1.33992504483297e-05
-2.27729303666176e-05
-1.49513710002163e-05
-1.96299430826395e-05
-2.6731844179652e-05
-1.66964598895232e-05
-2.23474840858841e-05
-2.265635244047e-05
-1.62757281998289e-05
-1.85830608701955e-05
-1.50161367083217e-05
1.79345122370644e-05
3.412736899269e-06
-2.05046118229554e-05
-3.70495139948494e-06
-1.91586894446789e-05
-5.10553205264054e-05
-2.22608839085209e-05
-3.58858812208079e-05
-3.61358719329875e-05
-2.25482550767842e-05
-1.31855100467891e-05
-3.26026463121089e-05
-4.39130613109681e-05
-2.43264793172392e-05
-1.42403821658232e-05
-2.17609676516191e-05
-2.11467471197738e-05
-2.42851560683492e-05
-2.69076159014623e-05
-2.74845179727154e-05
-9.72300260650155e-06
-2.19420361238568e-05
-3.30563575203597e-05
-1.2145172135563e-05
-2.62377539172573e-05
-2.18800163783102e-05
-1.42007189484369e-05
-1.20986203416603e-05
-1.04760279793789e-05
-2.52415334133724e-05
-2.69448774407684e-05
-2.02872379112907e-05
-2.93789972061837e-05
-3.78645898064774e-05
-9.95011927534889e-06
-1.77146623165219e-05
-3.65681144827053e-06
-3.30500276543065e-05
-1.93918417268774e-05
-1.2385722249819e-05
-6.0722756730364e-05
-3.94872538094756e-05
-3.38682779889871e-05
-2.71059458828961e-05
-3.46823181232702e-05
-4.74590842627184e-05
-2.10947310359101e-05
-3.03181998510746e-05
-3.36195873321451e-05
-1.65089444818017e-05
-1.67733080085706e-05
-8.35769760125399e-06
-1.29331546244681e-05
-3.79824390490039e-05
-2.35735655282714e-05
-9.30751623954297e-06
-3.43764030282806e-05
-2.49901358584468e-05
-1.88391845517644e-05
2.34394192556358e-06
-2.58966744265934e-05
-4.55024586247719e-05
-2.72310393889773e-05
-1.93330785870971e-05
-2.36286362483658e-05
-1.42220539656863e-05
-4.43502917431393e-05
-1.10609388236074e-05
-2.83557264677134e-05
-1.70477139686967e-05
-3.29473629847713e-05
-1.93222620243055e-05
-1.92118153988274e-05
-9.10186618726057e-07
-3.83796049778825e-05
-4.36373890021207e-06
-8.24834836872608e-06
-1.11716349640971e-05
-7.50824314061415e-06
-4.01851922341735e-05
-3.50978195437291e-05
-3.66686289504236e-06
-1.87810596891944e-05
-6.9408982379649e-06
-5.37023660535159e-08
-2.59368222793752e-05
-2.62769954958912e-05
-2.21102577331658e-05
-7.2623945732091e-06
-2.27814977243717e-05
-3.18337295254814e-05
-3.16382636963136e-05
-4.42900622726416e-05
-1.56162039014686e-05
-2.69903708490237e-05
-3.40914015072798e-05
-2.49527128090793e-05
-3.1954902146162e-05
-1.59730844674503e-05
-2.55668109250777e-05
-2.78185247133048e-05
-1.33773777454666e-05
-9.75167112627605e-06
-2.74499580892588e-05
-2.46017037965461e-05
-1.7985907609371e-05
-1.60903408574358e-05
-2.64884882366409e-05
-7.43504907854526e-06
-5.39661530054215e-07
-1.1733651717491e-05
-3.06430165271133e-05
-1.57205101479742e-05
-3.81714044527938e-05
-1.06938975237104e-05
-1.34368776903047e-05
-3.61442429392426e-05
-1.95450758546465e-05
-2.71752628304093e-05
-2.36074490171267e-05
-1.91677500363532e-05
-2.43454942546939e-05
-2.07754141930256e-05
-2.53154074267527e-05
-2.62387080772027e-05
-1.31366685340976e-05
-3.38196100878878e-05
5.42376733773364e-06
-4.50091594620471e-05
-9.44204716273492e-06
-1.69746725127908e-05
-2.45520205466137e-05
-4.60877026786127e-05
-9.32736961958153e-06
-4.99815052433288e-06
-2.94941990995187e-05
-1.62970730857261e-05
-3.43182208670849e-05
-4.0489382905081e-06
-4.72538230328078e-05
-3.40788573822134e-05
-5.10142915974921e-05
-1.5599311297e-05
-4.22256985580771e-05
-3.84841411907123e-05
-3.03796999211665e-05
-3.14295964458655e-05
-2.70359548425045e-05
3.91839041129103e-06
-3.19197213027715e-06
-3.00940694229618e-05
-1.47523279665165e-05
-2.49650400635695e-05
-1.82242867583618e-05
-1.31640878329028e-05
-3.77454580681903e-05
-3.25405160182807e-05
-1.66065972650494e-05
-1.84167420358593e-06
-1.4431468357342e-05
-1.46304541978121e-05
-1.27193242601152e-05
-3.74727466303219e-05
-2.22687765433347e-05
-3.00892008871644e-05
-2.30121972004655e-05
-9.93772030082366e-06
-1.76170333067077e-05
-8.19439830301357e-06
-1.19957060993832e-05
-1.55350543149389e-05
-6.40743155818191e-06
-2.75106402410604e-05
-1.62468340662274e-05
1.57382917542739e-06
-2.52554937185763e-05
-2.20576476918903e-06
-2.25447607161802e-05
-3.50270118620819e-05
-6.97480657714468e-06
-3.27878458380441e-05
-3.2442801655802e-05
-1.29436692269845e-05
-3.33440457139404e-05
-2.3955341368125e-05
-3.18898787665955e-05
-2.69043743639468e-05
-1.81865542108391e-05
-2.35766992274322e-05
-2.03671750257416e-05
-5.37051435887496e-06
-3.19696938194725e-05
-1.93261286706056e-05
-1.99503002360674e-05
1.06729446440204e-05
-1.95757627038551e-05
-2.04530100537194e-05
8.42922083962758e-06
-1.99541195414827e-05
-1.87466830692326e-05
-1.98908763157122e-05
-3.12843993131104e-05
6.78048233430183e-06
-3.45065374458717e-05
-2.87076118100033e-05
-1.59986164059893e-05
-1.5354337844414e-05
-7.16857997691575e-06
-2.23043519742068e-05
-1.35483544504889e-05
-3.36612671765543e-05
-2.03663194129016e-05
-2.28496397691527e-05
-2.81044335011915e-05
-2.0261091071889e-05
-1.97492360227599e-05
-2.9796162774305e-05
-2.80101389856353e-05
-1.4858310754211e-05
-2.08515836242319e-05
-1.30461451426247e-06
-2.45461941616928e-05
-1.87878957606187e-05
-2.12552631988797e-05
-3.2400562580337e-05
-9.59890772983063e-06
-2.0343079253609e-05
-2.63180497386185e-05
-1.81433478680288e-05
-3.29798245875454e-05
-1.08330296469507e-05
-2.22009686646544e-05
-1.81733543261381e-05
-2.87412547505252e-05
-2.67861940725793e-05
-1.76187542202056e-05
-2.09089582050074e-05
-8.8608273208407e-06
-2.04312078837728e-05
-8.80268394690671e-06
-4.16688604662773e-05
-1.40153932742153e-05
-2.89967993367778e-05
-2.0995288446506e-05
-1.45960265695191e-05
-1.86042821272637e-05
-2.36216210344837e-05
-2.51380181866832e-05
8.60077406891236e-06
-1.11360434577676e-05
-2.48239893654536e-05
-1.00328593990087e-06
-1.33097799385518e-05
3.11037517648855e-06
-3.01752202990116e-05
-4.87197765081357e-05
-1.21301642146249e-05
-2.40590941176278e-06
-1.78995685934093e-05
-1.82978179101257e-05
-8.49881476013908e-06
-1.57830547740411e-05
-2.65365308852744e-06
-1.75246560079339e-05
-2.75851462612736e-05
-1.43346196587931e-05
-2.07020124634116e-05
-2.95899904549636e-05
-1.30256667587663e-05
-1.76878216840428e-05
-3.81226663844924e-05
-2.9598302858069e-06
-2.69296236935668e-05
-1.88394844173686e-05
-2.97158470268049e-05
-2.62590464547082e-05
-3.08073109684085e-05
-2.69982518742556e-05
-7.88447437795721e-06
-8.00696685004266e-06
-2.27998800511434e-05
-6.57373716907324e-06
-1.15098889080991e-05
-2.39629472643818e-05
-2.30862816775653e-05
-2.46023150687195e-05
-3.76234924493031e-05
-1.98959598543177e-05
-2.22566284319061e-05
-1.99455971534149e-05
-4.13393690871024e-05
-1.53314633741573e-05
-1.33549410047396e-05
-1.53749163748312e-05
-2.59013453607661e-05
-2.56661719486393e-05
-1.00035197234807e-05
-7.89369486106366e-06
-4.42105698055586e-06
1.11237861519264e-05
-3.39984101702596e-05
-3.67178710663311e-05
-6.61511416260321e-06
-4.70042020779203e-06
-1.04718281862014e-05
-3.84383256149657e-05
-3.28143229409205e-05
-4.21162974965777e-05
-1.02675951292744e-05
-2.16424374944736e-05
-2.72185094803591e-05
5.60256031872129e-06
-2.84245499214548e-05
-1.73606613261208e-05
-2.56463329501021e-05
-9.3130879928703e-06
-8.08817795425493e-06
-2.1201443439474e-05
-5.94067750907224e-06
-2.93468570987839e-05
-2.96575644813953e-05
-9.81360021689792e-06
-3.08463619758113e-06
-2.28279171667161e-05
-1.78518578561038e-05
-1.51585519116144e-05
-2.08296278228833e-05
-1.82627389056191e-05
-2.58891479239601e-05
-3.31952697558838e-05
-1.51931559569883e-05
-1.87499132675762e-05
-2.44268939425454e-05
6.29135864018714e-06
-2.54815374581921e-05
-1.25307648384861e-05
-5.08542681595543e-07
-1.81602088524658e-05
-2.16614356409262e-05
-1.53671570529779e-05
-2.89449186148519e-05
-3.19685743952357e-05
-2.61612116022112e-05
-3.42381440283899e-05
-1.62001743849305e-05
-1.76089364872801e-05
-4.97774258977088e-06
-2.38892979189091e-05
-7.80585409533982e-06
-1.67956595729874e-05
-2.25519337108034e-05
-1.23076620225254e-05
-3.43728455398236e-06
-1.19577771777929e-05
-5.64793986757378e-06
-1.63585950257157e-05
-8.95365909315391e-06
-1.63758923519701e-05
-4.33496551735684e-05
-1.47052665122057e-05
-2.00887265949224e-05
-2.08089705088974e-05
-1.78311398413353e-05
-1.62750880987125e-05
-7.80151636302416e-06
-3.01774252559571e-05
-1.47163224511589e-05
-2.00731465397411e-05
-2.83226254974591e-05
-1.36080141739354e-05
-3.18935912234325e-05
-1.09191843459147e-05
-2.07532175060882e-05
-2.75442303093087e-05
-1.33144561829234e-05
-4.06627386247012e-05
-1.97789439633143e-05
-3.86117801730731e-05
-2.90066056078137e-05
-1.17658949118022e-05
-8.72643840191124e-06
-4.08247810096592e-05
-2.49345375979421e-05
-2.07919516872045e-05
-1.71699802605776e-06
-2.34948806404284e-05
-7.07513006923101e-06
-4.49651026978056e-05
-1.90232245168315e-05
-1.34878521347672e-05
-1.04921929856929e-05
-2.25568322127975e-05
-3.14821338007427e-05
-2.66092166072618e-05
-2.47726330164984e-05
1.86387516394808e-08
-2.94656195494095e-05
-2.76278135586514e-05
-3.22954058565595e-05
-4.97167020256324e-05
-2.99044568043703e-05
-1.34860839774709e-05
-2.87052085468055e-06
-2.25243358148113e-05
-1.36017062674792e-05
-1.18649468027406e-05
-2.46602382490092e-05
-1.75648429225209e-05
-3.5298756400351e-06
-1.31227344594567e-05
-8.02363256207444e-06
-3.14460266644036e-05
-3.05334460721948e-05
-7.32925461973835e-06
-1.42048224899947e-05
-1.17341279409764e-05
-2.79432912946099e-05
-3.08289595047709e-05
-1.90461217007047e-05
-1.96115943062815e-05
-1.26660640992876e-05
-1.66086892474948e-05
1.10882051713731e-06
-2.11615611049918e-05
-1.92800186916615e-05
-5.8784436090406e-06
-1.72247444672769e-05
-1.09430221831335e-05
-1.87179205540586e-05
-3.2343343987803e-05
-2.68345134995641e-05
-1.34259848584676e-05
-3.89671339245164e-05
-1.8948134605556e-05
-2.21447873653542e-05
-2.44431609006788e-05
-1.84416060736169e-05
-1.82729554801417e-05
-1.71770760969179e-05
-3.49212826410581e-05
-3.23830159208665e-05
-4.34450509585325e-06
-1.73036355568948e-05
-1.50430859516864e-05
-1.51177235072922e-05
-2.4684823735723e-05
-2.26617997826707e-05
-1.92145754763507e-05
-9.20927121903888e-06
-3.59774689256069e-05
-3.57018329297909e-05
-1.52389815720474e-05
-2.14176404523884e-05
-2.10792286632005e-05
-2.37865581874865e-05
-2.57146478894444e-05
3.93882245949304e-06
-1.74915394417245e-06
-1.84436642120003e-05
-1.42113935506477e-05
-2.05293137749672e-05
-1.47159945069318e-05
-1.74912087793273e-05
-3.85673219924194e-05
-2.14112849705612e-05
-3.12322777115575e-05
-1.38721569946669e-05
-1.88794291095017e-05
-3.28404294991485e-05
-4.04322746730386e-06
-6.62137203347774e-06
-1.42804662004877e-05
-5.95185877038418e-06
9.31322478278911e-06
-9.82558750153642e-06
-3.03052276602446e-05
-3.11478865326704e-05
-2.48678620398731e-05
-2.79033358525918e-05
-2.92077616196149e-05
6.250524003192e-06
-2.21739197329022e-05
-1.34807342632077e-05
-3.23463444357811e-05
-7.16941978075826e-06
-3.91951089571298e-05
-1.14133846104125e-05
-1.9503506851762e-05
-1.49150294582013e-05
-2.48352113347561e-05
-3.26051279610526e-05
-3.06002288863331e-05
-3.63772203873657e-05
-1.6010668714604e-05
-4.05280168280426e-05
-1.92976278426982e-05
-1.89401578510663e-05
-2.23719777372062e-05
-2.06529533186286e-05
-5.81000238388414e-05
-2.31187575233197e-05
-2.26856084329436e-06
-7.76036937040362e-06
1.08593172076075e-06
-2.57352200565308e-05
-9.14610690746196e-06
-2.74498525626764e-05
-2.5325352998153e-05
-3.54964580315037e-05
-3.0267525845568e-05
-2.16017249978071e-05
-4.18904331797228e-05
-1.4870374128833e-05
-1.40140983632571e-05
-9.28101216912948e-06
-3.5761164911977e-05
-1.3747891918309e-05
-1.4264192430472e-05
-3.2870163885907e-05
-2.4883488912406e-05
-2.03389417790917e-05
-3.49103465228191e-05
-2.78617146814733e-05
2.77840507218544e-07
-2.26238423730202e-05
-6.19519389947664e-06
-2.21843648252121e-05
-2.62554692312141e-05
-3.74291500248822e-05
-1.78764599170222e-05
-4.15922175346935e-05
1.97677926461128e-06
-5.09509328019154e-06
-3.11572373839318e-05
-2.30396306659533e-05
-3.02276087690953e-05
-3.14075357983934e-06
-1.34403389557226e-05
-6.20459634121337e-06
-3.34078181740978e-05
-2.67828586462083e-05
-6.45706158459386e-06
-1.74645736752545e-05
-1.72800050608069e-05
-2.50678371467828e-05
-2.42833093175623e-05
-2.96009780061498e-05
-1.65916464488891e-05
-2.09503214474022e-05
-2.58945059539945e-05
-4.47702021666465e-05
-5.28656413953211e-05
-3.63483235046122e-05
-1.84199318679564e-05
4.29119977542375e-06
-4.2090158832195e-05
1.06483998358209e-05
-3.04421367437884e-06
-2.59506071455976e-05
-2.39854223269629e-06
-1.3560561135951e-05
-4.64298079124703e-06
-4.6741027460941e-06
-1.61267485921845e-05
-2.14323233616533e-05
-2.47844449252198e-05
-1.18062049474812e-05
-2.67031519300834e-05
-1.90823952296849e-05
-1.12422950547489e-05
-2.84276222246878e-05
-2.29416674597795e-05
-2.0105908771887e-05
-3.45287523658682e-05
-1.98308714009913e-05
-3.43934038996687e-05
-4.45499502789206e-06
-2.96474662907561e-05
-3.06199664712127e-06
-2.91448165383772e-05
-2.59307762376024e-05
-3.45608100999706e-05
-2.10084339870333e-05
-4.61091916337264e-05
-1.48398238933179e-05
-2.28981429754036e-05
-1.96717753367004e-05
-1.17098722375382e-06
-3.44180148477731e-05
-3.26678179357331e-05
-4.93341103204177e-05
-2.18614538879228e-05
-1.23159400378147e-05
-1.50073923490142e-05
-2.59674465973196e-05
4.46135932834383e-06
-4.40655393869178e-05
-2.46788941537996e-05
-1.86305565911719e-05
-1.38828642232757e-05
-2.08423998019981e-05
-3.7247624280572e-05
-8.68990309701582e-06
-2.06811229715362e-06
-2.42437347408544e-05
-1.81917602502883e-05
-2.09344670037651e-05
-4.92771943592031e-05
-3.28249674310701e-05
-1.01261931136563e-05
-4.11956931375091e-05
-1.79465487208912e-05
-1.0595631811961e-05
-1.2865329804369e-05
5.21300441182043e-06
-2.36648631099872e-06
-5.0397035163054e-06
-2.58340052013756e-05
-3.68856397176191e-05
-3.8910005708416e-05
-1.5564299238993e-05
-3.02069746903173e-05
-7.28335330406537e-06
-1.35639567798374e-05
-1.04612378401512e-05
-2.24691435570451e-05
-2.6964467906985e-06
-1.67558468352088e-05
-2.84532876986229e-05
-2.97287478187065e-05
-2.30332952910583e-05
-2.34184289361813e-05
-2.28567761669364e-07
-1.2561322206948e-05
-2.65265753340574e-05
-2.87055600157754e-05
-2.6278151655006e-05
-2.24430754857831e-05
-1.35068237007344e-05
-1.98404097177081e-05
1.58196281449343e-07
-1.75271504922443e-05
-1.74397606972378e-05
-3.06137352692415e-05
-5.14541739150811e-05
-1.73746330204203e-05
-1.14713754566106e-05
8.26884164635988e-06
2.85833784276503e-06
-2.23535494278637e-05
-2.53502174192604e-05
-1.18995485887869e-05
-2.94437232877194e-05
-1.75888185333393e-05
-1.96745866054538e-05
-1.39880734434528e-05
-2.05397769418502e-05
-3.07871777950789e-05
-3.25736142147891e-05
-2.75620920002221e-05
-4.33237780756143e-05
-1.40518937760397e-05
-2.52924064519689e-05
-2.61733071677127e-05
-1.69167116827653e-05
-2.31010634448982e-05
-4.08162716519265e-05
-2.48062061634875e-05
-3.23035398897137e-05
-6.05492666257261e-06
-3.94012833606815e-05
-3.56894513133525e-05
-2.24875825052983e-05
-1.31190899046793e-05
-1.78128267754299e-06
-5.76742350045623e-06
-2.18405507812534e-05
-1.38371072572331e-05
-1.96799369560903e-05
-8.87481884638088e-06
-4.09650490049465e-05
-1.94771150522226e-05
-1.9634412858599e-06
-5.06442803731221e-05
-3.64259674009691e-05
-1.90876478819719e-05
-3.13658472964318e-05
-1.98845365567057e-05
-2.87538061862972e-05
-1.98420122002416e-05
-3.65226647859796e-05
-2.40173485221249e-05
-3.1262636879768e-05
6.42940491190221e-07
-8.63234700185791e-06
-3.61235421733953e-05
-2.27157669573315e-05
-1.92642261589635e-05
3.6283611432597e-06
-2.99937187308707e-05
-3.75042410979332e-05
-3.94571456410611e-06
-2.01867842084926e-05
5.70272407268952e-06
-1.70440729068851e-05
-3.57655729126891e-05
-1.17465875948201e-05
-1.00410482347809e-06
-9.22677850332729e-06
-4.03840388755959e-05
-1.37847842134961e-05
-2.32032197192614e-05
-2.03193417274144e-05
-1.68756636467566e-05
-7.66357529901002e-06
-1.07729616709579e-05
-3.76938987233089e-05
-9.59319452300091e-07
-1.94082733288303e-05
-4.18676416122397e-05
-2.28596539274291e-05
-1.58957628311636e-05
-2.91324477731493e-05
-7.34480255405534e-06
-1.58701133738304e-05
-1.6609654902366e-05
-1.05950780599618e-05
4.30640741201783e-07
-2.81136119939931e-05
-1.75762712038273e-05
-2.34001239068002e-05
-3.37329883771128e-05
-1.0064307265656e-05
-2.58673341633469e-05
-4.10428811452848e-05
-2.25279889802624e-05
-1.94731741211477e-05
-2.07568425537704e-05
-1.71841191657269e-05
-3.76892725706889e-05
-1.46863970094088e-05
-5.8037398104136e-06
5.90018892445008e-06
-1.12670326874661e-05
-4.89861554281155e-06
-1.44116819921418e-05
-1.64162397012535e-05
-4.10254490843673e-05
-1.42352006643582e-05
-2.49652640692795e-05
-4.03543944713876e-06
-3.53676943000246e-05
-1.17667844318732e-05
-3.40435536251362e-05
-2.63178349356083e-05
-1.85771203847561e-05
-2.32406115358982e-05
-2.55087589995381e-05
-4.35630871755139e-05
-4.1127223514938e-05
-2.05238028240899e-05
-2.41054814565292e-05
-1.9272855841832e-05
-3.68133350022078e-05
-3.27360582767491e-05
-1.87547718467584e-05
-1.79448291487843e-05
-2.32464768490189e-05
-8.02044159025927e-06
-5.78179236011257e-06
-2.65359145973063e-05
-1.933150502498e-05
-1.56319045161867e-05
-5.31982197191785e-06
-2.83676912035321e-05
-6.91467314347932e-06
-8.36172712304728e-06
-3.59640515673712e-05
-3.26888995830864e-05
-1.04172327130258e-05
-3.34564004775281e-05
-2.21975739626817e-05
-3.15637337939947e-06
-4.85640249099032e-05
-2.50477627580466e-05
-2.54623796287273e-05
-1.11691703741051e-05
-3.6689731215661e-05
-1.55119523751353e-05
-1.94423244472601e-05
-2.45962033105861e-05
-9.77735346048772e-06
-1.52497686190095e-05
-1.74832067389239e-05
-1.00692329756003e-05
-2.80777268455366e-05
-1.78867444531059e-05
-2.92410135232847e-05
-8.65169732734031e-06
-1.13307995190714e-05
-1.32955913151744e-05
-5.04921275910682e-06
4.10635079389556e-06
-6.64613391711108e-06
-3.05470655050523e-05
-1.91052497332463e-05
-1.04335484359601e-05
-3.47654034509211e-05
-1.57682630608124e-05
3.63280353201136e-06
-3.0327582756815e-05
-3.76256347741932e-05
-3.28607157933119e-05
-8.31801849855473e-06
-1.17558282405114e-05
-1.74019047302569e-05
-1.31074892156077e-05
-4.71151460788088e-05
-1.45000104301136e-05
-9.41626281985138e-06
-1.12531005257384e-05
-3.17806793623936e-05
-6.88925470279044e-06
-3.29302023643783e-05
-3.27705833354236e-06
-5.09385779747111e-06
-2.99515912707516e-05
-2.47340180119474e-05
-2.38058074660781e-05
-4.56709999683052e-05
-1.26395836402955e-05
-2.99865917160783e-05
-2.81659352868746e-05
-2.23549223515185e-05
-2.85018078067655e-05
-1.01389891396619e-05
-1.33187222803349e-05
-4.07066048443458e-06
-1.37083560978628e-05
-1.42431538703011e-06
-2.99637787216572e-05
-3.33343420669195e-05
-2.59751391845617e-05
-1.64345210564317e-05
-1.8832744382974e-05
-8.955967336557e-06
-3.57856313288119e-05
-2.53723404960266e-05
-1.44172650498129e-05
-1.44983306961647e-05
-1.47875523531876e-05
-1.21622631463342e-05
-3.40359404113806e-05
-2.96379622524157e-05
-3.86207133308757e-05
-1.26500451308391e-05
-3.56829697367761e-05
-1.94310897063356e-05
-1.69583134409739e-05
-2.17333128458847e-05
-2.81876449584025e-05
-8.24507611711101e-06
-3.46791557697863e-05
-1.68767967606046e-05
-1.00170829249865e-05
-2.02197409720171e-05
-2.68723499699203e-05
-2.88298855455193e-05
-1.56148798661218e-05
-1.34055816852523e-05
-5.45135461069718e-06
-1.14342481609402e-05
-2.60959301732946e-05
-3.7149250798458e-06
6.89497071306237e-06
-2.69732026377754e-05
-2.57304130214082e-05
-1.79045679202312e-05
-1.23630923178649e-05
-2.51541630967259e-05
-1.16535626682998e-05
2.85658687906503e-07
-2.96203228688456e-05
-5.45941279526164e-05
1.19904684212602e-06
-1.52189729766269e-05
-3.16860260763654e-05
2.05409698785702e-06
-1.43322330747388e-05
-1.75647164789046e-05
-1.27184329110649e-05
-2.59351833871385e-05
-3.86155480792956e-05
-1.54601859217367e-05
-6.8535628946034e-06
-4.14874309081306e-05
-1.38725209218313e-05
6.96363745604104e-06
-9.13461930173761e-06
-1.50056987407165e-06
-8.92326931970611e-06
-3.40355600262869e-05
-2.8228427213859e-05
-1.3918362041859e-05
-1.48108973072075e-05
-2.00413807907636e-05
-3.26318051539568e-05
2.32957346333969e-07
-3.60885680697636e-05
-2.11180201826281e-05
-3.03322587357322e-05
-3.84955200367036e-05
-1.74071532048576e-05
-4.04101831863876e-05
-1.40479191616847e-05
-2.87695626983478e-05
-1.73255649561786e-05
-2.9909870002432e-05
-2.68992754772571e-05
-2.82862082631544e-05
-2.70961366529741e-05
-2.03509706817329e-05
-2.68623898292778e-05
-9.16067511004628e-06
-2.84836191029624e-06
-2.79412895215068e-05
-2.96727310790365e-05
-3.33237420958158e-05
-2.47855087627657e-05
-3.96359647490297e-05
-4.16648693853167e-05
-3.86172130489698e-05
-2.25722767745027e-05
-2.08798007285018e-05
-4.25110796603001e-05
-1.69848720712013e-05
-1.83150967524454e-05
-1.93590590070632e-05
-2.41589615337481e-05
-2.274573397313e-05
-3.63919552881077e-05
-2.21436099831455e-05
-2.8229778406507e-05
-1.7380601404913e-06
1.32690728177065e-05
-2.19835998686088e-05
-2.90752669415389e-05
-2.27767281331837e-05
-2.13154252198661e-05
-2.52147348434981e-06
-1.41138072966988e-05
-6.40841105714527e-06
-2.9916921778566e-05
-1.22743018052681e-05
-1.02938035793887e-05
-2.92944481740624e-05
-1.69598613711662e-05
-3.44327011019387e-05
-2.78625777829322e-05
-5.78074568158825e-06
-3.54756899679877e-05
-6.29850355222693e-06
-2.97572391978931e-05
-2.73253215378788e-05
-2.14634288391354e-05
-2.40027405689133e-05
-2.96650532174908e-05
-2.08656805583459e-05
-3.20975483186505e-05
-3.57892431609358e-05
-3.66591211138473e-06
-3.11717718477988e-06
-2.87089489976477e-05
-1.01173000430757e-05
-1.80080816485501e-05
-1.155693826521e-05
-2.12148616205817e-05
-3.57911820444116e-05
-2.17948930654278e-05
-2.25581408207425e-06
-3.13205967934733e-05
-1.4063710205833e-06
-1.82952635932999e-05
-4.37546328065201e-06
-3.56478008547717e-05
-5.37347977032742e-06
-1.41690456104419e-05
-1.85310689326627e-05
-2.58883142667868e-06
-2.23264217930336e-05
-2.91143407818335e-05
-3.95967111753289e-05
-6.97568773050585e-06
-1.41058192822143e-05
-2.31593997329836e-05
-8.60792174228108e-06
-4.33260509551677e-06
-1.17075402622117e-05
6.67270081145423e-06
-2.7029332406795e-05
-2.02084377519253e-05
-2.24327538111093e-05
-2.30013106798215e-05
-1.72624178185713e-05
-3.68327846252973e-05
-3.12018367171577e-05
-3.77836763752692e-05
-1.21720524695349e-05
-3.68694397056765e-05
-2.30564369882332e-05
-9.55374467809623e-06
-4.52449764319367e-05
-2.28207897807313e-05
-9.85580729614499e-06
-1.33157684744757e-05
-6.13068604012182e-05
5.84000598674407e-06
-4.29673597602836e-05
-2.60983301422349e-05
-2.43973216168365e-05
-2.81469417496102e-06
-2.71748718912827e-05
-2.01752234286383e-05
-1.53766886835013e-06
-1.32460123787363e-05
-1.6351994699371e-05
-2.06459918638343e-05
-3.21433105749624e-05
-1.47895840677285e-05
7.40600776880282e-06
-9.26581959898591e-06
-3.43074486828559e-05
-7.06457077725218e-06
-1.67630685979703e-05
-3.25158407690717e-05
-4.02804650013607e-05
-1.67275585229413e-05
-6.74520445958465e-06
-4.20726705282092e-05
-3.11029410341638e-05
-1.31600969716995e-05
-1.14509920479255e-05
-1.19961890670293e-05
-2.02127073985795e-05
-2.83672112786537e-05
-2.60989579022649e-05
-4.88255570178294e-05
-1.82596901430175e-05
-8.11499296485384e-06
-3.79815418343346e-05
-2.52234772600467e-05
-1.10070398482945e-05
-2.66319171141954e-05
-2.00901443214127e-05
-7.4638155430947e-06
-1.1439841849848e-05
-7.45596874263536e-06
-3.02418838351511e-05
-2.13724289005159e-05
-2.42024188450014e-05
-5.91278185891133e-06
-3.24478223489182e-05
-3.63984305358818e-05
-2.70905317075061e-05
-3.60180634227884e-05
-8.82286814371419e-06
-4.03229319203944e-05
-3.37557822708458e-05
-1.25041842103044e-05
-2.40727129361748e-05
-3.74347997156814e-05
-2.38132478372827e-05
-1.22487647217249e-05
-3.11970538709648e-05
-4.01560085122736e-05
-3.38605085843134e-05
-2.03875940228696e-05
-2.37293202461706e-05
-3.69749883011654e-05
-1.25357935036579e-05
-2.22468771396874e-05
2.73963749344542e-06
-1.30583991298779e-05
-7.7920139430882e-06
-2.22375524240901e-05
-3.71933560409525e-05
-2.86024378718607e-05
-2.59291703194297e-05
-4.68218772681494e-05
-2.41640862379851e-05
-9.08114019332076e-06
-1.22873664458145e-05
-2.49757643965002e-05
-3.18114465450976e-06
-2.5531565721172e-05
-1.53610276139121e-05
7.7241320124702e-06
-6.73575501816845e-06
-1.9791558481035e-05
-2.57669259781004e-05
-1.17838742183325e-05
-7.01134724473437e-06
-1.0690516025817e-05
-2.01811765463013e-05
-3.13212467714955e-05
-3.2808400630165e-05
-7.18673670068155e-06
-1.88081074325864e-05
-7.33443374861164e-06
-1.98808238795653e-05
-2.91739399745092e-05
-2.14017118558305e-05
-1.81013317935054e-05
-3.27677982638401e-05
2.42632011984536e-06
-7.51690556107155e-06
-3.28543848907123e-06
-1.27599368389907e-05
-3.27872660112402e-05
-1.14119634722856e-05
-4.17305710839855e-05
-2.12081717451994e-05
-3.95844005464473e-05
-1.76131517040636e-05
-2.28421033714688e-06
-1.33944969875623e-05
-1.07818672673048e-05
-1.5677028431143e-05
-1.0751918069388e-05
-1.38920003215137e-05
-1.99657685550585e-05
-2.76137772298735e-06
-2.96255610462163e-05
-2.10747926552478e-06
-7.46635276156679e-06
-1.38156875840499e-05
-2.60117022246362e-05
-3.08984803964767e-05
-3.8676982368132e-05
-4.13363723578443e-05
-2.98524640435253e-05
-2.48286008448431e-05
-1.49270912858588e-05
-1.36831369497015e-05
-3.39441970200052e-05
-2.85670644436733e-05
-1.86506133017611e-05
-1.3678350660945e-06
-3.76601875023052e-05
-1.68535632342659e-05
-3.49500725300261e-05
-4.50743638265423e-05
-2.00309213288777e-05
-1.68614061380084e-05
-1.14513012374594e-05
-2.12651328959896e-05
-2.55293398943552e-05
-4.53736688395002e-05
-8.26238696539001e-06
-2.86717940246899e-05
-5.09302110061098e-05
-1.89766815621638e-05
-1.64200705806291e-05
-2.52429345767198e-05
-2.11035000970329e-05
-2.28046988281531e-05
-1.17910173192632e-05
-2.2377280705618e-05
-1.68802931386885e-05
-3.21852352010887e-05
-2.8697311369834e-06
-3.23291200155887e-05
-1.85930172416841e-05
-1.58570935441805e-05
-8.71505842902184e-06
-1.63587777979126e-05
-2.04568125232073e-05
-2.04380261000552e-05
-2.53934520653551e-05
-1.43882321192164e-05
-3.81090100208545e-05
-2.88827617343759e-05
-2.88115268247838e-05
-1.7329132631963e-05
-3.57444706689958e-05
-2.36285735821306e-05
-1.35644249600938e-05
-4.10159134602184e-05
-2.2278900116479e-05
-3.2611706574843e-06
-7.84752092641001e-06
-1.86162753305209e-05
-8.54550766945339e-06
-1.32032287146139e-05
-2.06358479718032e-05
-2.36112810556399e-05
-3.37844300340525e-05
-4.62731465640597e-05
-3.38519758459003e-06
-1.34341410478922e-05
-5.24940217034284e-05
-2.04648299399788e-05
-1.32535877186363e-05
-1.00895812533903e-05
-1.56368301085523e-05
-1.9157398914296e-05
-3.98584087143259e-05
-3.10585923649925e-05
-8.13751889540014e-06
-5.12237454231719e-06
-3.7697217892362e-05
2.12668167814474e-06
-1.95321604504227e-05
-2.681354540056e-05
-2.63420138858357e-05
-2.14866593717424e-05
-2.77445698975712e-05
-2.11210983868887e-05
-4.02450436351159e-05
-2.77734095394228e-05
-3.30026198038168e-05
-3.45046395443806e-05
-2.78757566232931e-05
-2.97065007992195e-05
-9.3329569043609e-06
2.70006210900003e-06
-2.58443042877996e-05
-1.4608553533062e-05
-2.38815031674258e-05
-4.10821109695633e-05
-2.73399558294735e-05
-2.17998611551607e-05
-1.64903732026505e-05
-2.51957971142308e-05
-4.89488384681935e-05
-1.94428803412291e-06
-3.85219167710753e-05
-1.83925587677626e-05
-2.75680001977144e-05
-3.09049012935327e-05
-1.12300206265286e-05
-2.7781887143124e-05
-1.1475398118572e-05
-1.41952769280988e-05
-4.11562084621209e-05
-2.3165919950595e-05
-4.17687187631723e-05
-3.01500256191929e-05
-8.87566419362482e-06
-1.31313881752515e-05
-4.48109559146553e-05
-2.20149109970423e-05
-2.82849790905957e-06
3.05117633612494e-06
-2.58217780655694e-05
-2.19896006551227e-05
-2.32035081368456e-05
-5.72977109730426e-06
-2.20730152825513e-05
-2.94869814068282e-05
-1.67067127033431e-05
-2.44516084740868e-05
-5.89332647588044e-06
-1.67742885047806e-05
-9.19347191576707e-06
-1.8682831775127e-05
-1.55803925426401e-05
-9.79441403736434e-06
-3.8204904927781e-06
1.39569233800927e-07
-1.22199437272642e-05
-8.72260236403532e-06
-2.32758497295766e-05
-5.65696457423935e-07
-3.37359976074031e-05
-1.00960160880231e-06
-2.79414675636615e-05
-1.19909320230216e-05
-1.916809762949e-05
-2.758708765577e-05
-1.35901775726231e-05
-2.92312807920995e-06
-1.3110806079583e-05
-2.33093894152187e-05
-1.7392492904876e-05
5.65571102042349e-06
-3.1955044919871e-05
-1.75127819160394e-05
-1.29581667276508e-05
-2.37955912238768e-05
2.23020491357652e-07
-3.87849920693831e-05
-1.49860327766312e-05
-3.11636383572046e-05
-4.52592283841749e-05
-8.61502194506521e-06
-1.58414191382651e-05
-3.45160751821548e-05
-2.64074050877705e-05
4.95603502350526e-06
-5.58560316557058e-05
-1.49192267080357e-05
-2.53604950532404e-05
-1.64358398157471e-05
-1.24691828403293e-05
-4.6130140753911e-06
-1.39307277447825e-05
-1.26354863578814e-05
-3.18838715258321e-05
-3.63072082058313e-05
-3.31998342024116e-05
-3.32036064743203e-05
-6.39921862133662e-06
-2.96804593390369e-05
-3.30566458840326e-05
-3.55230034347874e-05
-3.99803190755467e-05
-3.45746200025601e-05
-1.35849121827728e-05
-2.70714555117788e-05
-2.42025176225571e-05
-2.51584169110197e-05
-2.24337106073695e-05
-5.0944070580584e-06
2.61012776392819e-06
-1.28077520724442e-05
-3.9052776815261e-05
-1.1489248523779e-05
-2.38724881040001e-05
-1.12890053060753e-05
-1.45133666483418e-05
-1.65229652831984e-05
-1.93000327640142e-05
-2.09408716005502e-05
-1.39210947973513e-05
-2.40819114262911e-05
1.2054761946008e-05
-2.06037723814119e-05
-2.07657022338368e-05
-3.70354183354432e-05
-2.53753694605721e-05
-2.27241176268327e-05
-2.61905252590727e-05
-2.54444807307331e-05
-2.18355079938806e-05
-1.85994323378309e-05
-5.54856377823668e-06
-1.31577273971929e-05
-6.65439915216305e-06
-2.04267280205593e-05
-1.82067967284905e-05
8.04053189565617e-06
-3.45180806368051e-05
-1.71722923594421e-05
-8.23260715877891e-06
-1.68505374219934e-05
-2.26074142263814e-05
-2.68797379047221e-05
-1.56622776445656e-05
-2.60917351723622e-05
-2.29037874872693e-05
-2.42593998389275e-05
-1.30304385439909e-05
-3.02996515328689e-05
-3.14365868375612e-05
-2.22043622883902e-05
-2.80998665839376e-05
-3.76859930573508e-05
-2.7626409553485e-05
-9.68088081370392e-08
-2.00786145000121e-05
-1.31121292558914e-05
-7.6836717139701e-06
-7.77265225722399e-06
-5.11976472073491e-06
-3.83259429757319e-05
-1.01480721521168e-05
-1.21441092719495e-05
-1.53423036047472e-05
-3.60055617556591e-05
-2.70921199754027e-05
-1.68902850479738e-05
-4.23700539764437e-05
-1.4879159133445e-05
-2.47422279952239e-05
-3.90056710029148e-05
-2.44849172643664e-05
-3.53773295221849e-05
-1.3074544745278e-05
-2.60301379155694e-05
-1.27082309843888e-06
-1.73562777063397e-05
-4.54904323009552e-05
-1.80750891642413e-05
-3.47520892863998e-05
-3.06960845721108e-05
-2.01996872155018e-05
-3.43451325814074e-05
-2.8193278693971e-05
-1.97982773599086e-05
3.25484390097461e-06
-1.41754900046701e-05
-2.11592690663423e-05
-1.22930740474822e-05
-1.98741205688672e-05
-3.47632111407752e-05
-2.61257445117927e-05
-2.25593284871439e-05
-3.72558744372602e-05
-1.69008424623369e-05
-1.34458658762557e-05
-1.98823157215605e-05
-3.35008417397626e-05
-1.75430139644813e-05
-1.86067189156868e-05
-1.98245599495457e-05
-2.67720757096063e-05
-3.41313582157099e-05
-3.61444888860809e-05
-2.28118844253902e-05
-2.23554580585996e-05
-3.16757975000974e-05
-2.08857753263961e-05
-3.08962139003455e-05
-1.14889805251783e-05
-1.50672786850228e-05
-3.66788233327269e-06
-1.10929114305794e-05
-1.66363834419143e-05
-1.05649183449603e-05
-2.84698133297642e-05
-7.01211196128266e-07
-1.83301642803736e-05
-7.85750052033514e-06
-1.26179519938589e-05
-1.98245179006117e-05
-3.84538408312361e-05
-7.68350242585898e-06
1.09257393910965e-05
-1.15864273422106e-05
-1.41355362342031e-05
-1.90341922742181e-05
-3.6001115891192e-05
-1.92991134832556e-05
-4.3361611261769e-05
-3.80236400004147e-05
-1.46293652268722e-05
-8.06973551194763e-06
-2.71506258095724e-05
-3.49712905003973e-05
-3.63413634099114e-05
-1.81691918031622e-05
-1.35813836404345e-05
-3.06559513452948e-05
-2.64463662321369e-05
-3.2881209235579e-05
-2.55386923271968e-05
-1.63292749341601e-05
-1.04220548491143e-05
-1.57216676571092e-06
-1.24187862770016e-05
-4.00280591858725e-05
-2.13244316979963e-05
-6.18874226065959e-06
-1.54858429447795e-05
-2.42448661391236e-05
-4.09686498540729e-05
-1.24317031575518e-06
-3.60240745334164e-05
-3.24640670316387e-05
-2.17419433033818e-05
-4.24146096448713e-05
-3.40748376576222e-05
-2.51062270435211e-05
-1.74082794221835e-05
-4.59157264619335e-05
-1.76259070837068e-05
-2.10536475216716e-05
-3.4229938214794e-05
-4.57569957288913e-06
-2.57350616678307e-05
-2.23798647887203e-05
-2.46926021220245e-05
-3.58549427170893e-05
-8.47289387437239e-06
5.56244937265401e-06
-1.13101134964052e-05
-8.27427160352747e-06
-2.71909520934517e-05
-2.42533887986854e-05
-1.19230325085221e-05
-1.9977374773044e-05
-2.85983906754281e-05
-1.34102925699398e-05
-3.05609251915606e-05
-2.10180190842027e-05
-9.042136312814e-06
-4.5384069734677e-06
-1.12205643590125e-05
-3.84862839913678e-05
-1.81693938232794e-05
-2.43917279419196e-05
-2.83585104898456e-05
-1.84827325574912e-05
-5.01794591897576e-05
-2.20078751099896e-05
-1.49482663500088e-05
-1.68808974718123e-05
-3.27024562791554e-05
-2.88747198539619e-05
-9.13756987996299e-06
-2.80531771362199e-05
-1.46921025611337e-05
-1.71796215512215e-05
-2.74079112837077e-05
-2.26652341375418e-05
-2.03377947120306e-05
-4.08172284539839e-05
1.65690372955982e-06
-1.61176692849216e-05
-3.84585404136486e-05
-3.61420549943535e-05
1.11667694887431e-06
-8.96524488643379e-06
-3.00798395687897e-05
-1.34069061840383e-05
-2.5166915184917e-05
-1.87757389699318e-05
-6.87218980632728e-08
-3.20005737812182e-05
-2.49068387775098e-05
-1.98992604300325e-05
-4.24385721775545e-06
-1.6428175172822e-05
-3.08753582710389e-05
-3.23852402547329e-05
-1.07194025157692e-06
-2.79953986200531e-05
-1.80575040408735e-05
-1.15665876439528e-05
-4.47182054914049e-06
-3.09041981267005e-05
-7.82077035133035e-06
-1.56848692442158e-05
-3.45968421029717e-05
-4.62215268211063e-06
-3.00872193968358e-05
-1.65408245877379e-05
-1.71297674864459e-05
-2.7131990018878e-05
-1.72706765616659e-05
-7.79674028317891e-07
-2.22359851651313e-05
-2.51495224815661e-06
-3.59455333757322e-05
-5.32281642815974e-06
-1.18147650672756e-06
-1.10310976390218e-05
-4.48421187565789e-05
-3.06245210125534e-05
-2.88109175435404e-05
-1.10798922007894e-05
-2.43673197294452e-05
-8.81336460270932e-06
-2.32240035258558e-05
-5.78961127252019e-07
-2.96056368670178e-05
-3.03863079224917e-05
-6.55486903498297e-06
-1.31509857277811e-05
-3.54525156961561e-05
-1.19897353285934e-05
-3.22907399098466e-05
1.0580439357996e-07
-2.21053842184246e-05
-7.92436629176084e-06
-1.46102043699203e-05
-8.05882457361515e-06
-2.08549969763779e-05
1.87903176472772e-07
-3.4746419556e-05
-3.34001097745167e-05
-1.605127795113e-06
7.66359114194891e-06
-6.59766577930495e-06
-2.84016692740068e-05
-1.64304500825434e-05
-2.53413770556801e-05
-3.50851145244794e-05
-2.57277900592861e-05
-2.08109076718977e-05
-2.68056233921001e-05
-1.81073565635789e-05
-1.17712409618157e-05
2.82948486627363e-06
-5.21618354239809e-06
-1.60665934986355e-05
-2.06773257734e-05
-1.71752102046174e-05
-7.63907322425541e-06
-4.21567292656923e-05
-1.96101871453609e-05
-2.55245527032048e-05
-1.71674489474085e-05
-9.30363687170753e-06
-3.43604427186841e-05
-1.56372794104812e-05
-2.48065224513496e-05
-4.3293510403293e-06
-1.39735844671695e-05
-2.24828643557254e-05
-1.31034297190101e-05
-4.22239698501968e-05
-3.72928504461814e-05
-4.62959464709966e-05
-1.99528371717822e-05
-1.31721289835437e-05
-2.30897741748922e-05
-7.37655918026357e-06
-1.21108017010044e-06
-2.93595149507809e-05
-2.04699688674918e-05
-9.54911790796865e-06
2.41092315356281e-06
-2.54988639517305e-05
-7.70175439694935e-06
-3.75367807579999e-05
-4.73833653384783e-05
-2.07505340079793e-05
-2.58842538156727e-05
-1.60377481516552e-05
-2.38309426754226e-05
-1.61689349415352e-05
-4.20406843944509e-05
-1.486533249717e-05
-4.0565245407297e-05
-3.04176445500948e-05
-2.20574599653672e-05
-3.56809631463713e-05
2.66891573822246e-06
6.9437332126451e-08
-2.54821153304643e-05
-2.77722131757981e-05
-3.78997957134712e-05
-1.3276984805423e-06
-4.29690620927663e-05
-2.52426312049975e-05
-1.65838625874534e-05
-3.49308151299117e-06
-2.7605890981336e-05
-9.54380097249495e-06
-1.87721137794757e-05
5.76024084508685e-06
-2.78184722645657e-05
-1.46572457391995e-05
-9.77186868850372e-06
-1.0181598747199e-05
-9.7540392264637e-06
-3.79399593340709e-05
-3.14959569018161e-05
-2.6671145661938e-05
-1.16490422600652e-05
-2.19821294384703e-05
-3.08835510337456e-05
-2.21925939927689e-05
-1.41115137702163e-05
-2.01447747221667e-05
-1.15053409409707e-05
-3.90919475688249e-05
-9.50078570769705e-06
-7.30464804530473e-06
-3.58001167627541e-05
-6.60452828247209e-06
1.36096482029539e-06
-4.52558625753284e-05
-3.84697458149428e-05
-8.83041859564646e-06
-1.81763990079392e-05
-2.14040026696163e-05
-1.60580025854208e-05
-3.62189733222063e-07
-2.46815823789706e-05
-3.59579266164671e-05
-2.94778339455679e-05
-2.42762358346527e-05
-2.86573825871866e-05
-2.05243545901332e-05
-1.34148258233114e-05
-2.55050480842812e-05
-1.97552910873184e-05
-2.57533858648571e-05
-1.94282307199321e-05
-2.15536172552565e-05
-4.17200507077999e-05
-1.00845764230398e-05
-2.51954604946481e-05
-1.77678933369324e-05
-2.09758891026473e-06
-2.4231824165262e-05
-9.96732791237489e-06
-4.61425023225976e-05
-2.7850190899156e-05
2.33552352292397e-06
-2.47448115571386e-05
-1.07367603143282e-05
-1.24066503165444e-05
-1.75319666341953e-05
-2.39287467512162e-05
-3.23878863362002e-05
-2.75808813378294e-05
-1.89869695526578e-06
-1.67550573468579e-06
-1.75349211830759e-05
-3.54935036391574e-05
-2.12362939397881e-05
-2.15409024520027e-05
-2.97103292572575e-05
-3.65418576378705e-05
-2.00768042201431e-05
-1.0914728589068e-05
-2.2328075141369e-05
4.44266324776777e-06
-8.86901697371297e-06
-1.85271929835009e-05
-3.29626062695614e-05
-2.84425464066943e-05
-3.01777317654343e-05
-3.53878632302155e-05
-4.44801214168948e-06
4.88626260254999e-06
-1.38331322954859e-05
-1.66960371385884e-05
-1.93809794616055e-05
-2.01942339797683e-05
-2.79217447543873e-05
-6.62921713508279e-06
-3.93436681840085e-05
-1.48027379247239e-05
-6.10290565858816e-06
-1.01571583717262e-05
-2.16731523068307e-05
-9.66700968027083e-06
-9.61821794162392e-06
-2.30983607448724e-05
-2.75924222729383e-05
-4.37668126526571e-05
-1.5795730599462e-05
-8.0253306109945e-06
-1.3631227696192e-05
-1.36402545988034e-05
-2.89343073307364e-05
3.27572017617937e-06
-3.3684371998985e-05
2.5317425013177e-06
-1.75596282668304e-05
-1.8267003692759e-05
-4.43390060865828e-06
-2.0423362941377e-05
-2.84359780498262e-05
-2.4127719585562e-05
-4.40421387240615e-05
-5.51035315808984e-06
2.20787431663642e-05
-3.46664258810273e-05
-4.96031089242118e-05
-5.44638923671987e-06
-1.82231736363097e-05
-8.28166172090393e-06
-1.91445748321331e-05
1.24964234769639e-05
-8.26487970841234e-06
1.84719613867428e-06
-1.57090322230676e-05
-2.85261967292692e-05
-8.83885600646427e-06
-9.20742961283628e-06
1.53255964706586e-06
-1.33430110218454e-05
-1.95577044595317e-05
-3.10388699228385e-05
-2.68757881033826e-05
-3.55103164518158e-05
1.02790510926538e-06
6.70615261957181e-06
3.36985741046319e-07
-2.22171415669319e-05
-3.01696111385602e-05
-2.84935715486339e-05
1.72353749796527e-05
-1.08100273765556e-05
-1.25056618059949e-05
-2.23130247273969e-05
-9.46735355190754e-06
-9.00023313958866e-06
-7.0246978616795e-06
-3.34759397767508e-05
-2.56698470291483e-05
-6.73867880408583e-06
-7.94857841677686e-06
-6.48403922868819e-06
-3.32275097945531e-05
-2.43212953224103e-05
-5.3865355273268e-05
-2.61178512339627e-05
-1.82440655535152e-05
-3.69557890376083e-05
-2.73146588795674e-05
-3.45097861087474e-05
-3.76788914305693e-05
-2.70620878537892e-05
-2.27284915155539e-05
-2.0368266857548e-05
-9.88508946119968e-06
-2.05258750444886e-05
-1.5381805946051e-05
-3.60810454857027e-05
-3.00045435944239e-05
-1.65893480989047e-05
-9.56546148456648e-06
-1.86696253883947e-05
-6.86482490180679e-07
-2.42786363606629e-05
-9.32237522292388e-06
-2.86095840298007e-05
-6.88244450479928e-06
-4.46593196310491e-05
-2.54836719086209e-05
-2.70780013967356e-05
-7.40609394838823e-06
-1.95311106047322e-05
-2.20921141463356e-05
-2.91495332785515e-05
-3.18324125273397e-05
-7.55282680849847e-06
-2.33654035086004e-05
-1.84225522784893e-05
-1.56848124358407e-05
-4.72294832404512e-06
-2.28668825003311e-05
-2.85958663139151e-06
-1.58892838767219e-05
-1.10549749089377e-05
-1.7277289116468e-05
-1.22421925177589e-05
-2.24379617416009e-05
-2.0078179862002e-05
-2.54575034322833e-05
-3.10844039026107e-05
-1.80940089684802e-05
-3.44821883766521e-05
-9.3289310751491e-06
-6.71865280005932e-06
-1.8053725319326e-05
-1.42145690873213e-05
-4.86748658328378e-05
-3.12060904506304e-05
-3.49964360312012e-05
-1.20125680907392e-05
-1.57282324756398e-05
-1.46216260787861e-05
-1.73536403613619e-05
-2.91607617988653e-05
5.60546922333584e-06
-2.40478646637234e-05
-1.53661908321674e-05
-2.16790841204272e-05
-1.54276844260465e-05
-1.26242422450286e-05
-1.91473003823687e-05
-3.86026989968016e-05
-1.12521800013257e-05
-2.41194483261829e-05
-2.41015247664187e-05
-4.5372919197721e-06
-8.67380179041229e-06
-3.3201762542306e-05
-2.5254340118581e-05
-1.74037293235104e-05
-2.04726294538519e-05
-2.52419999120797e-06
-6.98344489600813e-06
-7.1185649785216e-06
-2.6671602615021e-05
-1.17629423637543e-05
-2.41263658483186e-05
-3.05378845672824e-05
-8.64340767670268e-06
-2.91115049446267e-05
-3.29544464651909e-06
-2.68532796283825e-05
-2.63014521454832e-05
-8.02330708956146e-06
-2.40774120025889e-05
-2.84066637858458e-05
-3.06655289636627e-05
-1.10862393824498e-05
-1.49245224058077e-06
-2.16114055310668e-05
-2.42905414233132e-05
-3.57169996111441e-05
-2.58532654849452e-05
-2.58896763323099e-05
-3.87555066309741e-05
-2.81855249979914e-05
-1.83100460224177e-05
1.42270318323263e-06
-1.08855256930503e-05
-2.26301398015781e-05
-4.5776165470972e-05
-2.46887079379863e-05
-2.2259370212285e-05
-8.25777184825226e-06
-3.2133294795587e-05
-4.78360815377163e-06
-2.75127905632991e-05
-1.89391547930197e-05
-1.79316298981869e-05
-1.04550850899421e-05
-1.01960894139964e-05
-4.62910370325039e-05
-2.42116713485618e-05
-2.02548653507247e-05
-1.58321923210072e-05
5.56132968091832e-08
-2.62389013517168e-05
-1.74156956424744e-05
-4.25815245890925e-05
-1.95578070167412e-05
-2.6736526632673e-05
-2.56268426196905e-05
-3.74805457926399e-05
-4.24000067309744e-05
-1.35853442229822e-05
-3.72563747219017e-05
-1.28341858102562e-05
-4.2899724832585e-05
-1.20581534850087e-05
-1.03559119004987e-05
-2.6709754487324e-05
-3.10666710072267e-05
-1.39102590515199e-05
-3.54294529415195e-05
4.0595950275488e-06
-3.80295697388832e-05
-3.98508327660215e-05
-1.57815019160934e-05
-1.62595940765562e-05
-2.54143370621958e-05
