# Supplementary material for: Research on computational propagation and identification of mine microseismic signals based on deep learning
Source: PLoS One. 2025 Oct 22;20(10):e0334641. doi: 10.1371/journal.pone.0334641 (PMC12543183; doi:10.1371/journal.pone.0334641)
Supplement: S1 Data — (ZIP) [file pone.0334641.s001.zip › 000100500001029.xlsx_0.txt_24.txt.txt]

1.06989076199413e-05
-9.48675414298085e-06
-3.90473403636294e-06
-3.69918393408585e-05
-1.54153091709306e-05
-7.36048508558269e-06
-2.72736095233335e-05
-1.58650462490372e-05
-2.96456078729823e-05
-9.30209202027575e-06
-3.28788214221081e-05
-1.22989544911205e-05
-3.24528609913984e-05
-2.9504990670175e-05
-2.1923480249711e-05
-2.5130465155667e-05
-5.08523703694493e-06
-1.20171592136856e-05
3.80325412336195e-06
-3.23067862097411e-05
-2.54010416451734e-05
-2.05716153473626e-05
-2.92432469822433e-05
-1.01523697793473e-05
-1.24005545299433e-05
-1.12143281066232e-05
-6.87301179915006e-06
-1.10518779649998e-05
-1.93286526395183e-05
-1.83435597953551e-05
-2.63007598993886e-05
-1.66673310237065e-05
-3.79234885898508e-06
-1.247754207681e-05
-1.20679640776971e-05
-1.48792048976893e-05
-1.55820540691211e-05
-2.93895030546043e-05
-2.05200097773027e-05
-2.43230072765293e-05
-1.81370626473634e-05
1.1150426658933e-06
-1.3932844313462e-05
-8.16575182055996e-06
-2.06659279905642e-05
9.72283659583895e-06
7.92322567367655e-07
-1.83669111529346e-05
-9.28076864701597e-06
-2.67269668410839e-05
-1.67651768122988e-05
-1.8086833178857e-05
-5.24779994595375e-05
-1.18246965654812e-05
-1.54763014807571e-05
-3.26839367781417e-05
-1.98900510405927e-05
-2.53355568783363e-05
-3.0727097413887e-05
-6.83141944490084e-06
-1.99437003741457e-05
-9.00971071322184e-06
-2.81931970698537e-05
-2.48981986221296e-05
-3.72808484137871e-06
-2.18251890298707e-05
-3.42910229646904e-05
-2.09392744317395e-05
-1.59515864959571e-05
-1.11292620305461e-06
-1.45285682813525e-06
-3.09382794152013e-05
-2.5950628002394e-05
-4.78511771187712e-06
-9.42834382759494e-06
-2.08554567296541e-05
1.15779898292775e-05
-7.7711730905686e-06
-1.43835744921811e-05
-2.58148117123579e-05
-2.80534373207237e-06
-1.36612856704828e-05
-1.50220752385045e-05
-2.75899295102213e-05
-3.91499720581879e-05
-3.88159600680414e-05
-3.71020241132696e-05
-2.64053800673576e-05
-1.56704014960839e-05
-2.40378389016514e-05
-2.22954160719136e-05
-2.11458845936057e-05
-3.75550981815027e-05
7.27705301318168e-06
-2.24253074016333e-05
-8.0269741542248e-06
-1.92952709017121e-05
-9.41140408619921e-06
-1.96308049161118e-05
-2.63507071840926e-05
6.86005940815151e-07
-1.55074664390694e-05
-1.19646517164149e-05
-4.54122987800264e-05
-1.94755593333643e-05
-2.10005846250253e-05
-2.85713945477433e-05
-1.05661543787717e-05
-2.89620514431766e-05
-2.43149773840846e-05
-3.50929325855953e-05
-4.68275116111419e-06
-6.84877119544321e-06
-3.65352359034168e-05
-1.96456139470759e-05
-4.10161917348799e-05
-1.99387419826036e-05
-2.06138980985571e-05
-1.1117737744674e-05
6.50241071946208e-10
-1.60867040813995e-05
-9.03714478184792e-06
-1.38150504956724e-05
-1.45179574510975e-05
-2.86632118610747e-05
2.56229597061553e-06
-2.00533234509739e-06
-2.95812040412672e-05
-9.75764742181306e-06
-3.75367429742086e-05
-2.82554053986412e-05
-3.22093781270968e-05
-3.39855411694625e-05
-1.23541969423883e-05
-2.82006128432628e-05
-1.97271362012273e-05
-2.6072234382676e-05
-2.99113686670197e-05
-3.27679757043992e-05
-3.34731904631518e-05
-1.01177840813931e-05
-1.92466379290876e-05
-2.50527288968024e-05
-2.62372402465531e-05
-1.21311363447095e-05
-1.09435032856385e-05
-4.69351323632431e-05
-3.47811478779905e-05
-1.90636171596439e-05
-2.61413266504795e-05
5.27367497781037e-06
-2.57224637735061e-05
-3.74793252407141e-05
-3.50284638582664e-05
-4.30673169397763e-05
-8.5617190657143e-06
-6.4779875705557e-07
-2.27545371658957e-05
9.68073279565511e-06
-2.70953227026726e-05
-2.57863174584849e-05
-3.23452120873119e-06
-4.07979373020883e-05
-2.39105091423726e-05
-1.51153872186805e-05
-2.06889790286404e-05
-5.14787964217362e-06
-5.36417369022877e-06
-2.3007956834237e-05
-4.78706940194721e-05
-6.75057280707145e-06
-2.81964807452946e-05
-5.56516425720435e-06
-1.12660367129114e-05
-1.39187709713996e-05
-1.484002790506e-05
-1.50323566287315e-05
-1.44084965189291e-05
-2.54462944559964e-05
-3.26085723847638e-05
-1.64597497600201e-05
-2.79856824254499e-05
-2.62164143912099e-05
-2.83530409580488e-05
-9.15108324818919e-06
-3.09410681869108e-05
-3.62431869225614e-05
-3.55684392694173e-05
-7.48614929576962e-06
-2.43229594278385e-05
-2.22266586361424e-05
-2.76328420311526e-05
-1.19764439210363e-05
-4.40958210509116e-05
-2.49194351526838e-06
-1.39668098676641e-05
-3.37445639600954e-05
-1.61199048991186e-05
-9.91799501170832e-06
-1.56213132224173e-05
1.51773420970758e-06
-3.23989898487762e-05
-2.2489710201376e-05
-2.41899862453716e-05
-4.58116361591545e-05
-3.25744392215638e-05
-2.94589066912074e-05
-3.6215892881478e-05
-2.85587907496367e-05
-1.27811949434018e-05
-2.92887621593039e-05
-2.06939568885496e-05
-3.43564208679787e-05
-2.41218481947418e-05
-3.47499602409057e-05
-1.3244942580783e-05
-2.02932107620034e-05
-2.73698082615397e-05
-3.66808530888485e-05
-1.94862834042512e-05
-3.3337551383066e-05
-2.53162375661004e-05
-2.69064771497348e-05
7.91290070435267e-06
-2.85126977740754e-06
-6.68458829918349e-06
-3.68145554788221e-06
-2.16743526115826e-05
-3.95342452053479e-05
-9.92826754692804e-06
-3.85682177794185e-05
-1.55725842082995e-05
-2.72579584574352e-05
3.97291554088093e-06
-8.16861011665897e-06
-3.57597931492642e-05
-1.89331818173761e-05
-3.28938155173601e-05
-4.45059839947157e-05
-1.24120884263652e-05
-1.31247694978575e-05
-1.48753960976874e-05
-2.33854911903323e-05
-3.17689452239479e-05
-1.52904381734146e-05
-1.47188272186859e-05
-1.89721811972831e-05
-2.68149650308174e-05
-2.12097526193921e-05
-1.98190670770814e-05
-3.43096968336704e-05
-4.33343542748176e-05
-2.04225222119627e-05
3.2897755009849e-06
-2.99992730757259e-05
-1.41231735609372e-05
-2.80620368942454e-05
-1.89918002499986e-05
-1.21715459214112e-05
-2.5394909987882e-05
-2.10179904259136e-05
-4.0788606221747e-05
-3.33648432785919e-05
-1.96166478340793e-05
-2.09416337286125e-05
-1.7209158922862e-05
-2.33233351324375e-05
9.70068810401098e-07
-1.26640509938382e-05
-1.84948963904505e-05
-2.88143066177619e-05
-5.79888625131891e-06
-1.8152728212766e-05
-3.97227213877762e-06
-2.01402067170898e-05
2.49514401224186e-06
-1.968226774536e-05
-2.33723069085994e-05
-2.34655670864459e-05
-1.36579686948171e-05
-2.61755131555392e-06
-1.47334472302228e-05
-4.05605970858919e-06
-3.46619614122646e-05
-2.00832605221317e-05
-1.83521666495485e-05
-3.81148842686298e-06
-2.75310929835623e-05
-1.45411168830915e-05
5.24322941825428e-06
-3.96573503898612e-05
-2.04229546328678e-05
-1.10675778093043e-05
-1.90632562826531e-05
-1.15902677416592e-05
-2.30851368846596e-05
-1.13521552801391e-05
-1.39254870128466e-05
-2.59355801812534e-05
-1.57459554387678e-05
-9.03370967567026e-06
-8.04713662727041e-06
-2.37635935207233e-05
-1.43390262204897e-05
-3.46572320464251e-05
-2.65440787734194e-05
-1.95275708309606e-05
-1.61958711921426e-05
-1.046884733654e-05
-1.39029358582591e-05
1.30368001725303e-06
-2.09340755008717e-05
-1.30734036526277e-05
-1.57906033122522e-05
-3.08849010874947e-05
-4.83119031933843e-05
-2.87989453094702e-05
-1.24075462102027e-05
-1.59825784288206e-07
-2.20490528207983e-05
-3.06137390357513e-05
-6.02819941661772e-06
-2.50264600021985e-05
-2.38160669759199e-05
6.53139401109041e-06
-3.75248068406635e-06
-2.12996938089411e-05
-6.13925014038335e-06
-1.59103000270389e-05
8.8910174706077e-06
-1.24581023248184e-05
-1.93717345199823e-05
-2.07384507744889e-05
-1.60173710112121e-05
-2.10838151673618e-05
-1.98251105184898e-05
-1.03236174186182e-05
-1.6570829539841e-05
-3.17803465632817e-05
-3.14092974790503e-05
-4.22592598371783e-05
-2.54255944277006e-05
-2.25476735034582e-05
-4.07155326781861e-05
-1.57591942038574e-05
-2.2841944658176e-06
-2.44461555619796e-05
-3.23897728099689e-05
-3.11154697164665e-05
-2.37608313185351e-05
-1.71357131986315e-05
-6.0036819129351e-06
-8.65151929276854e-06
-3.71345746145318e-05
-2.28447350612477e-05
7.61032811099566e-06
-1.27673655044758e-05
-3.10641007797281e-05
-3.97616725002471e-05
-1.84923153351112e-05
-1.83867001957076e-05
-8.67301994447334e-06
-1.40067787618355e-05
-2.30107284193092e-05
-1.58323981371315e-05
-1.23534332754724e-06
-3.11441634362368e-05
-1.10749880604815e-05
-1.0026980397463e-05
-1.95869135830465e-05
-2.13410215113168e-05
-1.88602017205451e-05
-2.1366279407453e-05
-2.9155731345245e-05
-1.49989925343382e-05
-8.8910042938165e-07
-1.65361725435647e-05
-2.90240874484708e-05
-2.7766068555876e-05
-1.32328083219285e-05
-9.50347189935398e-06
-1.15007389596104e-05
-3.82156073804327e-05
-1.62727886941094e-05
-2.46077080452615e-05
-2.09628871600385e-05
-6.2545753830549e-06
-1.20006304633157e-05
-4.17745559214141e-05
-1.51076559494305e-05
-3.84615522508702e-05
-1.51228234634469e-05
-3.83921729650355e-05
9.11220921768307e-06
-1.08406336910322e-05
-3.04729859976066e-05
-2.28627861383637e-06
-2.68443924618503e-05
-3.04858814152753e-05
-4.23477315155547e-05
-1.58073281428641e-05
-1.17784632306981e-05
4.57313955769104e-06
-1.09047863677323e-05
-1.19108484387042e-05
-2.13807910387507e-05
-1.84561084624928e-05
-3.84199705270472e-05
-1.55162744724634e-05
-2.33248781493498e-05
-3.66707151502148e-05
-1.44502114187653e-05
-8.68794589346612e-06
-7.75399103125313e-07
-3.42251958708893e-06
-5.20189274802344e-06
-2.47153980654943e-05
-2.96530462348736e-05
-1.06539411120042e-05
-3.18866234985205e-05
-1.72116252934578e-05
-1.17509023035159e-05
-5.77280577510016e-06
-1.30183554481034e-05
-1.46138486362674e-05
2.11123978846098e-06
-3.56614585453117e-06
-4.49844709979022e-06
-1.82552561057829e-05
2.39224304913252e-06
-2.19473096725501e-05
-2.46840752455076e-05
-1.17617869979844e-05
-2.4372487981233e-05
-4.35415212460311e-05
4.10483431548795e-06
-2.34644369173904e-05
-4.90590536829049e-06
-1.78718297643354e-05
-3.15813432432483e-05
-3.44263485212594e-05
-1.29691222055881e-05
-2.80233346900954e-05
-3.42190047778079e-05
-2.83217036214031e-05
-1.88293620068496e-05
-1.73370928631474e-05
-9.50737655873897e-06
-2.35793238263392e-05
-3.06104779123041e-05
-1.31328838100099e-05
-1.921549820596e-05
-1.90478882952064e-05
-1.08500673002915e-05
-1.39040176786757e-06
-4.90872182574033e-05
-3.40631640769398e-05
-1.34117194193323e-05
-1.69737654569704e-05
-3.81318710546757e-05
-2.03331147735259e-05
-1.16991219991533e-05
-5.09713152622334e-05
-1.20132603530394e-05
-2.29668671101287e-05
-3.1520600656558e-05
5.71220399348766e-06
-3.58350538165302e-05
-3.21580585073499e-07
-7.23690004332722e-06
-2.34337369461686e-05
-2.31501964844095e-05
-2.22905827301196e-05
-1.29227280750026e-05
-2.79604010251178e-05
-1.73332721111855e-05
-2.28420678929031e-05
-1.74487317132857e-05
-5.84446027124677e-06
-1.37563104864164e-05
-5.19662355800848e-06
-9.99595816181463e-06
-1.1565978426037e-05
-2.74149279315869e-05
-3.49897165598567e-05
-1.30164444827029e-05
-1.84805034428711e-05
-1.7086140248127e-06
-1.43779954715673e-05
-2.02282587161096e-05
-1.81425170656697e-05
-2.77105272671862e-05
-2.36937103628198e-05
-1.32819189408235e-05
-3.24245036902064e-05
-4.0202223880514e-05
-3.18001156888418e-05
-2.74224991265575e-05
-4.81870803023883e-05
-2.58669424811602e-05
-3.05791708279468e-05
-1.9099802752879e-05
-2.85343257067205e-05
-1.88846183523223e-05
6.09345577739364e-06
-2.06173887304182e-05
-2.93382697786144e-05
-1.70983327168849e-05
-3.03220854799369e-05
-2.01851702269465e-05
-8.87251077279645e-06
-9.54123995131012e-06
-2.65999945760899e-05
-1.3547901739083e-05
-2.34902673164616e-05
-2.38644729891015e-05
6.33242468861411e-07
-1.18907175622487e-05
-2.6788680436934e-05
-3.37684734314731e-05
-3.04658418421177e-05
-2.13494793047523e-05
-3.09058094476871e-05
-2.42798236991234e-05
1.90290762513459e-06
-2.61222190202642e-05
-2.7599874568997e-05
-3.01404732092339e-05
-3.26761736984961e-05
-1.15453413207153e-05
-1.7152155341781e-05
-2.65882885708276e-05
-4.90411697277471e-06
-2.99307608829446e-05
-1.15500090444565e-05
-2.13591997408946e-05
5.6351132363864e-07
-2.8859485634994e-05
-8.52422391739535e-06
-2.13253295300269e-05
-3.77180176780225e-05
-1.70033923890926e-05
-1.75936038798304e-05
-2.75488308407867e-05
-3.00625939267289e-05
-3.14278235860893e-05
-3.18150913305332e-05
-2.38785275725868e-05
-1.27854258896244e-05
-6.31299726434887e-06
-2.94117641500006e-05
-3.1345914047564e-05
-1.23610449901608e-05
-3.44321436987364e-05
-1.16919521299906e-05
-2.25707170146452e-05
-4.17390960473994e-05
-6.23798594813679e-06
-8.4791656468583e-06
-3.09442364479955e-07
-2.20319626420986e-05
-3.14908706714161e-05
-4.83098414607527e-06
-2.2803197407656e-05
-3.29457629815118e-05
-6.211519357632e-06
-1.0809725124739e-05
-2.1094772284559e-05
-3.12851377668735e-05
-9.96971104512192e-06
-1.73853068317999e-05
-1.46888101829803e-05
-2.38801520474585e-05
-3.2449999147133e-05
-4.02855272925462e-05
-1.25034521705729e-05
-1.91504801798204e-05
-2.99760461833341e-05
-1.80997007757883e-05
-1.11929207995116e-05
-2.24619750263226e-05
-3.34182939335436e-05
-3.04152613374642e-05
-3.53353973079933e-05
-1.40198608773667e-05
-5.15570420360495e-06
-1.7713719329601e-05
-3.27757318884517e-05
5.92962789188307e-06
-1.02975504397783e-05
-2.42035560060107e-05
-1.06961835063195e-05
-4.90505596487384e-06
-2.56382362914029e-05
-2.71222399277749e-05
-1.30070780960635e-05
-7.98854123938339e-06
-8.33887450138455e-06
-1.70455104339729e-05
-3.13262755149922e-05
-2.63833581192388e-05
-6.41323822403505e-06
-3.87230135784328e-05
-2.38698113497592e-05
-1.27420090994429e-05
-2.90896628829472e-05
-4.26929647894409e-05
-4.48958106651875e-05
-2.31851575020821e-05
-2.51625175516739e-05
-7.45872084264079e-06
-8.8761786788318e-06
-3.83355350491072e-05
-3.30960770418342e-05
-2.05004831698092e-05
-1.30857202818142e-05
-7.35430684478768e-06
-1.03541959175441e-05
-2.10686738398837e-05
-2.33778018652139e-05
-2.72095101646275e-05
-1.87835057994002e-05
-2.43221993487865e-05
-3.27857563995571e-05
-1.14938918894437e-05
-3.14410709946793e-05
1.00722917142367e-06
-3.63764614099806e-05
-1.44127513018648e-05
-1.80143409786162e-05
-1.57733928832458e-05
-2.05563181566304e-05
-1.12675355510476e-05
-3.83707902256406e-05
-3.29577907454149e-06
-1.8851898009096e-05
-1.28898316176348e-05
-3.49907519287867e-05
-2.39535771128744e-05
-1.15980931555314e-05
-2.00842765467671e-05
-3.17449685144687e-05
-7.71842465541867e-06
-2.34736758951848e-05
-2.61724640362559e-05
-2.05446663477125e-05
-4.98895999546354e-05
-4.21121398388736e-05
-8.53771834949674e-06
-2.21127595888372e-05
-1.45981064745742e-05
-1.92277725849963e-05
-2.77635135913492e-06
-3.0983491574684e-05
-6.12009409663723e-06
-1.82658171849939e-05
-9.51550581634573e-06
-7.74517802154198e-06
-9.94149317907809e-06
-3.79505950274845e-05
-4.02653710029538e-06
-1.79954790573722e-05
-1.66176401577794e-05
-2.08956688961113e-05
-1.51194190826785e-05
-3.44493780490385e-05
-3.36554909306963e-06
-1.35869268038823e-05
-3.16921894016386e-05
-2.63821282152587e-05
-2.3619156683749e-05
-1.61150064810754e-05
-1.517688161013e-05
-1.56441756859359e-05
-1.90117692060015e-05
-1.62733070207849e-05
-3.40273737474101e-05
-2.93931936193684e-05
-1.5781259208544e-05
-1.71491535325072e-05
5.01051722615532e-06
-6.16655173794124e-06
2.29358629365985e-07
-1.43383450525815e-05
-2.87793969873689e-05
-1.2918028507796e-05
-3.10892164684884e-05
-3.01813283494742e-05
-1.35140727652072e-05
-1.84054615905187e-05
-1.62310613423944e-05
-3.65784665680074e-05
-3.91349898834238e-05
-3.81523273238905e-05
-3.46877988964754e-05
-3.34557235270161e-05
-2.19193754712863e-05
-1.16105984071587e-05
-3.13120963822775e-05
-1.85970775377477e-05
-1.62299278560773e-05
-4.2536895060133e-05
-4.39188252435537e-05
-2.46860407368626e-05
-1.30788503222126e-05
-1.91043308369835e-05
1.52503421262363e-06
-2.45361406852373e-05
-2.66751768497471e-05
-1.88643749290962e-05
-1.57774850475897e-05
-2.05893160231208e-05
-2.93396801943301e-05
-4.64977841094306e-05
-3.01505125811345e-05
-1.68849106850142e-05
-2.08773526026723e-05
-6.95769401874448e-06
-3.22424673717337e-05
-4.12951603867498e-05
-2.68783553637852e-05
5.78212735678872e-06
-1.12003022136359e-05
-1.14750145085582e-05
-1.36093963951154e-05
-2.04047130751358e-05
-4.24021908971283e-05
-3.03908885238746e-05
2.36847322317778e-06
-5.66386653158238e-06
-2.67597395882021e-05
-9.22015023138017e-06
-1.35238342012428e-05
-2.62708327190999e-05
-2.49069570810485e-05
1.91207725321126e-05
-2.88394820552716e-05
-1.51514117447612e-05
5.7967439207834e-06
-9.94242282981399e-06
-3.29064835558574e-06
-2.98575873093748e-06
-1.73320622313505e-05
-2.2161433809264e-05
-1.59843714081298e-05
-1.23235784474388e-05
-1.4207826826353e-05
-1.0728334268159e-05
-1.81165965841504e-05
-2.75035606956406e-05
-2.30407065689627e-05
-3.55511586788132e-05
-2.06068603294852e-05
-1.33932859636975e-05
-2.83371795045922e-05
-4.54461198227e-05
-2.48244877729581e-05
-4.89830714680546e-05
-2.55427849787835e-05
-4.31812277751708e-05
-1.12484714400392e-05
-2.42853521251367e-05
-2.30647065790151e-05
-1.75679460150932e-05
-3.73966254116661e-05
-2.94777354728592e-05
-3.4475442986204e-05
-2.72000110446291e-05
-2.81112019503893e-05
-3.10225157823704e-05
-7.80189329790496e-06
-3.83899521053961e-05
-3.00502470014186e-05
-2.52548284818931e-05
-2.63546569024262e-05
-2.92226612795387e-05
-2.5634471352877e-05
-2.32022526782345e-05
-2.30713850590904e-05
-7.42381333927455e-07
-4.17485867988272e-05
-1.82599404756431e-05
7.43659641523374e-06
-2.79576830313238e-05
-2.8310377189868e-05
-1.03223235673941e-05
-3.43097321295902e-05
-2.73457353560788e-05
-3.27082888022388e-05
-1.16840042707149e-05
-3.67608577785198e-05
-2.59280885385835e-05
-1.67299176728485e-05
-1.5144500747618e-05
-2.50877953352503e-05
-2.14326713837293e-05
-2.23509830696941e-05
-4.9587502207539e-05
-3.81739926479804e-05
-2.71923498162263e-05
-7.90066004976661e-06
-1.01533508214593e-05
-1.73130332509387e-05
-1.61510160440599e-05
1.51072363233936e-06
-1.47685750633379e-05
-2.41166439823432e-05
-2.31407686219037e-05
-2.13167982519075e-05
-2.46063466825731e-06
-1.2893820324418e-05
-3.87529320896373e-05
-2.35667403540109e-05
-1.1106924242297e-05
-3.569595651261e-05
-2.22752248137682e-05
-8.32356139967508e-06
-2.42101105301376e-05
-1.69992055144902e-05
-1.33875431183573e-05
-1.43012572668091e-05
-5.5266923894832e-06
-3.05754893364653e-06
-2.22754559840655e-05
-2.46899167577674e-05
-2.15385418211415e-05
-3.02293998478238e-05
-2.49547276866182e-05
-3.44921407426701e-05
-3.52132931860755e-05
-2.04009855914259e-05
-1.57167400210122e-06
-1.68540619467697e-05
-3.66947664195852e-05
-2.69688448925092e-05
-2.49691803280758e-05
-2.48166107411835e-05
-2.66411166494747e-05
-2.04755431455698e-05
-2.42555892398744e-05
-3.64590503042131e-05
4.94145707986306e-06
-2.86482854469599e-05
-1.84334752523838e-05
-1.76977478445708e-05
-1.63527865182187e-05
-1.2730152965228e-05
-1.6583886280834e-05
-3.60807407698662e-05
-7.69518573653462e-06
-1.97440834077335e-05
-1.05525112035981e-05
-3.010549190045e-06
-1.79369740395825e-05
-3.03404385851823e-05
-1.36313672455934e-05
-1.69984379985084e-05
-3.26940348805256e-05
-1.20217581541077e-05
-2.91629454084585e-05
-1.54473269295835e-05
-9.33436640494487e-06
-8.44457873934281e-06
-4.89226031838738e-06
7.32817752447948e-06
-2.52503835324416e-05
-3.15683363370608e-05
-9.29227889633668e-06
-9.15581944592557e-06
-2.51151651560485e-05
-1.30739855491332e-05
-2.86371653342803e-05
-2.51699759887146e-05
-9.6858753212462e-06
-2.13955300593963e-05
-1.5684095015826e-05
-1.01364926140604e-05
-4.05164419741301e-05
-6.23299979599493e-06
-1.51705773868629e-05
-9.26689272912023e-06
-2.9646766511298e-05
-9.54968759416825e-06
-4.09703901006789e-05
-3.22379512684773e-05
-2.74368391567213e-05
-3.53568657007284e-05
-2.13655214180052e-05
-2.77642772761009e-05
-4.985304870516e-06
-2.61284847079947e-05
-7.57724192388823e-06
-1.95248302019745e-05
-1.91098606318359e-05
-1.67630954107927e-05
-2.65839764427491e-05
-1.16101051232941e-05
-3.3782584637488e-05
-3.21723616223542e-05
1.46842564365151e-06
1.41326148552077e-06
-2.22549487971555e-05
8.55572903437956e-06
-3.02383723684317e-05
-3.82409676750319e-05
-3.64273045308062e-05
-2.83299375767778e-05
-8.63413511772562e-06
-8.5450721285536e-06
-1.94950607670446e-05
-1.76573928181939e-05
-1.57019680593978e-05
-8.78637803534723e-06
-3.53327540187173e-05
-1.64002033686377e-05
-3.96250873248592e-05
-1.81680708460319e-05
-8.50671135064557e-06
-2.74377654646329e-05
-9.43395975679505e-06
-1.46680428536894e-05
-1.82148556437453e-05
-4.65827926882796e-05
-1.72859579541648e-05
-2.25476893722836e-05
-2.08515360746373e-05
2.44159025521927e-07
-1.81624763758607e-05
-3.09565279850427e-05
-2.40533954652391e-05
-2.95829694790848e-05
-1.59129855938609e-05
-2.32265124507457e-05
-8.45362891142403e-06
-4.57218363354393e-05
-1.39541999663517e-05
-1.60338722997663e-05
-2.56133971106466e-05
-5.37903216679923e-06
-1.48578101177664e-05
-4.62112430465148e-06
-2.94713873081394e-05
-2.76997304238588e-05
-7.88870566696864e-06
-1.43309919580829e-05
-3.07759128270364e-05
-2.56741308447819e-05
-2.34979539443322e-05
-1.73355681271346e-05
-1.88838199830978e-05
-1.45039685285651e-05
-3.75244869913798e-05
-6.5452799624069e-06
-7.9919823388229e-06
-1.61430319278964e-05
-2.51692990774291e-05
-2.10412201104094e-05
-2.63149052083578e-05
-9.82349022690469e-06
-2.52354125483539e-05
-2.20570781842128e-05
-2.40190105581645e-05
-3.94238833445159e-05
-2.21315058369825e-05
-2.29959604724322e-05
-2.56717321062889e-05
-1.6177424333705e-05
-1.0809736348008e-05
-3.99497953646999e-05
-1.62431811020975e-05
-2.0873194529313e-05
-7.85191757207936e-06
-4.20871412994296e-05
-3.92156658530898e-05
-1.442135793504e-05
-1.56871036123501e-05
-1.94190123182981e-05
-1.23400741726301e-05
-2.60067932029675e-05
-2.86822167822868e-05
-1.73927744360731e-05
-3.72039779995277e-05
-2.03688484424659e-05
-2.9182697716875e-05
-2.81602115486083e-05
-1.39162206224128e-05
-1.84896643300213e-05
-7.5492607119069e-06
-6.38896435549713e-06
-1.24796550878809e-05
-1.88063495951917e-05
-1.48362928772688e-05
-1.62073018009752e-05
-1.59236547632651e-05
-3.60757306410807e-05
-2.25855733023768e-05
-2.54530886446224e-05
-2.02456288732263e-05
-3.50493027386203e-05
-3.62027932698769e-05
-1.22268067466424e-05
-2.69883402544395e-05
-2.04378418181698e-05
-2.57649889485168e-05
-6.39959724064802e-06
-2.97281390816987e-05
-3.36511153851935e-05
-2.30358900826169e-05
-3.74469126921043e-05
-2.33783321535919e-05
-3.76705446140818e-06
-1.72557886377494e-05
-4.50352913688586e-06
-1.72200428608768e-05
-2.67127737940302e-05
-3.9088067109641e-06
-2.08543887345335e-05
-3.11212685409989e-05
-3.46162875297991e-05
-8.18289166234532e-06
-1.13624039557378e-05
-5.41773589533004e-05
-2.70326201067423e-05
-2.24713146657687e-05
-2.4299835722907e-05
-4.21853203640302e-05
-3.04988679780277e-05
-2.2018802212383e-05
-6.9146794127904e-06
-1.17953415587243e-05
-2.78928972758674e-05
-2.40346879470785e-05
-2.23643562609801e-05
-1.20487594920822e-05
-1.68107932835169e-05
-1.88633506157499e-05
-2.15431643869232e-05
-9.43927322296684e-06
-8.31346053413295e-06
-2.33588864621912e-05
-1.57167922657827e-05
-2.13815304901289e-05
-1.57978261837674e-05
-1.94914322354019e-05
-2.71688489415201e-05
-2.56117090928676e-05
-2.07955484611925e-05
-3.1941392108091e-05
-1.75403495060611e-05
-2.20148056383264e-05
-4.17634189704327e-06
1.38808439308109e-06
-2.07680345666614e-05
-1.73896441085073e-05
-1.59775776114103e-05
-1.3041705013694e-05
-2.84966936585033e-05
-6.45863313586011e-06
-1.88245111512508e-05
-2.42420913555686e-05
5.47021010036236e-06
-1.34134674599796e-05
1.28227756828673e-05
-2.09859247478062e-05
-1.03101089895384e-05
-1.96066887469591e-05
9.3599859379866e-06
-2.06044324291477e-05
-2.09735960559355e-05
-3.40421384448746e-05
-3.45181210051369e-06
-3.30014198012365e-05
-4.88264910603026e-06
-1.94331578644912e-05
-1.12865931169924e-05
-1.12855410971457e-05
-1.23460027594323e-05
-4.78634278734523e-05
-9.36512439397317e-06
-3.05312365962688e-05
-2.31425058143782e-05
-2.84466339544554e-05
-2.32949817749187e-05
-1.32710895755848e-05
-1.35532374918941e-05
-2.50594650928501e-05
-5.45477912686099e-06
-3.30026643666775e-05
-8.85539505853863e-06
-1.97469528773291e-05
-4.62923828902615e-05
-2.3634649190275e-05
-1.21362509326924e-05
-1.27085682732225e-05
-3.25465579370116e-05
-9.89956080375069e-06
-1.15017763727557e-05
-6.20919352822414e-06
-1.26370853778466e-05
-6.21894038177047e-06
-2.60212164924258e-05
-2.27837212019862e-05
-1.69979495856476e-05
-1.9952279100842e-05
-2.34440775126915e-05
-1.83872122974832e-05
-1.44068986283411e-05
-2.06417408949163e-05
-2.12258361061927e-05
-3.38735444499326e-05
-1.02593499764312e-05
-3.06595647922338e-05
1.43161473241861e-06
1.58010540533937e-05
-1.88151294532097e-06
-1.62644650725824e-05
-3.1581138044714e-05
9.10241722260999e-06
-3.36478707742528e-05
-1.80742814351347e-05
-4.2889142841114e-05
-1.77247415167194e-05
7.27116929659482e-07
-1.21888523931206e-05
-1.84064238879294e-06
-9.06984951330272e-06
-2.52534781581443e-05
-2.53593102844002e-05
-3.1259805599562e-05
-2.51694118402343e-05
-3.07638848065822e-06
-2.48467648686179e-05
-8.41073366576549e-06
-6.7575205786546e-06
-4.20307399092774e-05
1.5620952205679e-06
-9.35832687584306e-06
-1.7262589335581e-05
-3.04088177092542e-05
9.34399133243887e-06
-1.62643273026025e-05
-1.22372502573171e-05
-2.91881860491035e-05
-2.27763902377952e-05
-2.10010791318717e-05
-2.82183625129253e-05
-1.85303367062213e-05
-1.90574745279555e-05
-3.16636799558003e-05
-6.34922753828475e-06
-1.66922926855394e-05
-2.23237907429389e-05
-1.60460293981565e-05
-1.33545768435556e-05
-5.69895298454346e-05
-2.86025595312378e-05
-2.90296944812305e-05
-2.5354121144276e-05
-2.32849914611582e-05
-5.51672273687421e-06
-2.52592151998353e-05
-2.89505990714509e-05
-2.28269098925345e-05
-2.22327544416351e-06
-2.53220912338997e-05
-6.46608153594622e-06
-5.38184323142916e-05
2.80258317466798e-06
-2.24478731312351e-05
-1.51320504389765e-05
-2.04128155349894e-05
-2.13395913200728e-05
1.15354434093628e-06
-3.21419287007042e-05
-1.84396929780748e-05
-2.57232596696764e-05
-9.61650411822198e-06
-3.24162357421774e-05
-1.7920792690792e-05
-7.59568318556687e-06
-2.62187672560526e-05
-3.38847761079438e-06
-4.05749344649406e-05
-2.30216855967488e-05
-2.40962306516666e-05
-1.22707532003766e-05
4.65440044347112e-06
-1.65970687832556e-05
-2.12839022903675e-05
-4.07476146071209e-05
-3.07117273391888e-05
-1.39657828373149e-05
-8.89544471283212e-06
-2.73528511593484e-06
-1.45737681640483e-05
-2.40897732856707e-05
-2.62090203569762e-05
-4.01552817255038e-05
-6.3018902307527e-06
-2.48251715059438e-05
-3.63962326059991e-05
-1.93614268717979e-05
-1.84552167328479e-05
-2.66424642521595e-05
-3.14499488139179e-05
-1.69300769618449e-05
-1.52839017713397e-05
-8.45402455369526e-06
-1.9542896065894e-05
-1.44670798181097e-05
-3.79517759089724e-06
-3.53542864301132e-05
4.80727030453845e-06
-4.19324754927258e-06
-3.53539807705365e-05
-2.15521177131167e-05
-2.83530432956208e-05
-3.23539751021226e-05
-1.58075908038126e-05
-3.47456250158603e-05
-7.76059468764994e-06
-3.04461843205294e-05
1.87407217666739e-06
-1.7225057255208e-05
-1.00791654444474e-05
-3.85211717883126e-05
-2.73670557158509e-05
-2.01104178256397e-05
-2.54379115444012e-05
-2.02742700852059e-05
-2.22570791175155e-05
-1.98001230328284e-06
-2.32079074108921e-05
-2.52656380779234e-05
-2.76761733613253e-05
-4.20354661891062e-05
-1.1143229751697e-05
-2.11817050216006e-05
-1.45492894184864e-05
-2.23132934344932e-05
-1.06329646151034e-05
-8.51211208781463e-07
-1.99363582051514e-05
-1.0776412926041e-05
-2.2243058362932e-06
-2.59160064806931e-05
-2.40965081051217e-05
-5.97766892500092e-06
-3.25531271966174e-05
-2.41077644756644e-06
-1.59967156741776e-05
-2.16634125367913e-05
-9.54065736956021e-06
-1.89460880315872e-05
-5.59902865065489e-06
-2.88088647389367e-05
-1.57658318546836e-05
-3.05850516752915e-05
-2.558917695368e-05
-7.41798328943502e-06
-7.84809968379002e-06
-2.55600566962803e-05
-1.97895079782876e-05
1.10643742642586e-05
-1.21581359505228e-05
-1.07349423092658e-05
-3.2105150592367e-05
-2.45701203954311e-05
-9.29671881665531e-06
-1.75557992482513e-05
-3.82267695180318e-06
-2.92612085694121e-05
-1.57868212634003e-05
-3.06182579282432e-05
-2.56454242194236e-05
-1.40539343045143e-05
-3.05566735318357e-05
-7.8185530289635e-06
-9.73531052962587e-06
-3.05522440040001e-05
-2.79654255690719e-05
-2.81772859771838e-05
-2.1625943285453e-05
-2.7154400132074e-05
-2.60143544987231e-05
-2.39800785942986e-05
-4.05404128497018e-05
-2.99217766261387e-05
-2.36603978015304e-05
-3.44725531334497e-06
-1.24460957713256e-05
-1.95014827322207e-05
-1.81317483822306e-05
-5.98344699045015e-06
-1.65922454871262e-05
-2.58911719746959e-05
-1.21697472664981e-05
-1.99479918178482e-05
-1.53836787004105e-05
-2.80109765825119e-05
-1.67567338273915e-05
-3.08387321092977e-05
-1.48099644904909e-05
-1.61765986413473e-05
-5.42860320635577e-06
-9.01669586335934e-06
-2.92378168004243e-05
-7.35278685530205e-06
-1.99614385292188e-05
-1.36013977746792e-05
-1.7384293006653e-05
-1.6794814730679e-05
-2.51097018858837e-05
-2.44538379373342e-05
-3.5307863543598e-05
-2.8368996982453e-05
-2.20431635286481e-05
-6.37641781778027e-06
-2.75123301830441e-05
-1.9072168793891e-05
-1.84726711227752e-05
-1.55077238371993e-05
-2.23868966881792e-05
-2.73308804430236e-05
-1.20056496062031e-05
-3.37686021150646e-06
-2.61431238681662e-05
-3.1365252548103e-05
-7.11971704288673e-06
-8.73889987821984e-06
-4.23642317045076e-05
-2.8443151627423e-05
-3.5818273544078e-05
-2.22150113526715e-05
-8.34507801278043e-06
-2.36932627967227e-05
-1.58253135581636e-05
-2.62998948392865e-06
-1.14540368723051e-06
-1.06038698684738e-05
-1.45074538396104e-05
-2.52289924403536e-05
-2.36380681204879e-05
-3.45940443521464e-05
-2.9623812349201e-05
-2.73515835454756e-05
-1.49959872811791e-05
-1.60429477736096e-05
5.57313636254996e-07
-2.14915452074022e-05
-9.52477539564991e-06
-3.23396674840084e-05
-1.90622005290442e-05
-2.70064619745701e-05
-3.47451963291074e-05
-2.75174322690052e-05
-3.81189856881918e-05
-2.27924376505581e-05
-9.29626821661184e-06
-2.13157791426764e-05
-2.031257760608e-05
-1.64572282018053e-05
-6.85086061049523e-06
-3.13060869108352e-06
-7.5905699053444e-06
-1.63677093874635e-06
-2.3339703153025e-05
-8.87717467275093e-06
-1.46390991488917e-05
-1.63506956138971e-05
-1.14202708617078e-05
-1.17704302596775e-05
-5.36392790252041e-06
-1.86116110422719e-05
-2.27401218427803e-05
-2.78479895802022e-06
-1.06659933150936e-05
-3.90894048591968e-07
-1.30957834133135e-05
-1.05911863931556e-05
-1.83374584589403e-05
-2.02498401068958e-05
-1.18925504029673e-05
-1.441921999668e-05
-1.164605310483e-05
-4.73841698573042e-06
-4.18093535719536e-05
-2.56613241025707e-05
-3.56656914298364e-05
-5.16374957544109e-06
-3.47287259417704e-06
-2.29472819187834e-05
-2.85775922581862e-05
-3.21050444934942e-05
-2.02532627928404e-05
-1.63094109484356e-05
-3.3928333165097e-05
-2.38470126878507e-05
-7.92825497553665e-06
-2.50634273123949e-05
-3.88869903789334e-05
-1.49169717535139e-05
-1.08385105869904e-05
-1.41091304171754e-05
-1.71301285882944e-05
-7.92192525428224e-06
-3.68299220029387e-05
-1.91174705087971e-05
-4.43129471171051e-05
-1.84648247855812e-05
-1.36130029447199e-05
5.41726328955934e-07
-2.7415268067268e-05
-4.92044470022346e-05
-3.43196384121991e-05
-1.47236180434936e-05
-1.67179634798556e-05
-2.2410684455488e-05
-1.4653985534183e-05
-1.62492632058259e-05
-2.92562749178954e-05
-1.6462677232331e-05
-3.05498415720986e-05
-2.041468276289e-05
-2.37917468670313e-05
-2.19360175348697e-05
-1.91591871309967e-05
-7.65265785655042e-06
-2.70633702343807e-05
3.90450018760824e-06
-4.73348141392002e-05
-1.05846165625382e-05
4.09922246283991e-06
-1.06437024399404e-05
-4.78843113575408e-06
-1.51325561439657e-05
-4.17965211447875e-05
-2.27930688941645e-05
-8.46354633276346e-06
-2.25941098831825e-05
-2.08731575177906e-05
-1.08958823551377e-05
-2.29710285717051e-05
-3.01316234045809e-05
-1.89439598892206e-05
-2.13424169541609e-05
-1.7802525269143e-05
-1.62875728015994e-05
-3.34642461208278e-05
-1.35859304951999e-05
-1.21401236632849e-05
-2.70797260783698e-05
-1.15215389462539e-05
-9.70362234993907e-06
6.73104346585436e-06
-2.24390903200598e-05
-2.83312921614453e-05
-2.62269849354745e-05
-1.08932513555919e-05
-3.49915514758365e-05
-1.71739171443578e-05
-2.17163646698621e-05
-1.1247223411307e-05
-1.67698011516355e-05
-3.72336292393433e-05
-4.14062554099916e-05
-7.42797763094937e-06
-1.611356414108e-05
-5.30745568863789e-05
-3.4715223290319e-05
-3.71517372902327e-05
-1.42882886658804e-05
-3.60098025707402e-05
-2.5537874975212e-05
-2.65432687944959e-05
-1.67253343176867e-05
-1.36159424661566e-05
-7.14710995515742e-06
-1.06524385160943e-05
8.73315618601126e-06
-3.19550861035285e-05
-6.87251019159851e-06
-2.13517531567107e-05
-1.12122347605783e-05
-2.54480443635633e-05
-1.50367355450467e-05
-7.4413722720813e-06
-1.45090396249636e-05
-2.67954987776714e-05
-2.89661509604273e-05
-5.48072709361852e-05
-2.30691765599531e-05
-4.22438359110387e-05
-3.99754586216433e-05
-2.35548170213072e-05
-3.76908608924192e-05
-3.15665358883482e-05
-2.49161533172053e-05
-1.62846296503042e-06
-4.01225291437498e-05
-2.27853119656824e-05
-6.17818159310234e-06
-2.04340423156383e-05
-1.46011035736044e-05
-2.3811606453164e-05
-1.29279567434138e-05
-3.62136324184232e-06
-2.36184149116804e-05
-2.35882489932784e-05
-1.23850883700602e-05
-3.05690300106095e-05
-2.36158111368418e-05
-1.53098670798269e-05
-1.12723891276871e-05
-4.3230314330396e-05
-1.88682687396885e-05
-5.07595343213158e-05
-3.26091589393019e-05
-2.96876551530857e-05
-1.21285574999423e-05
-1.5050626701299e-05
2.00330145085926e-07
-1.56043557182878e-07
-1.16662084507216e-05
-2.53122767121951e-05
4.89642656596971e-06
-1.06879564984636e-05
-1.05956872307443e-05
-1.72016097239813e-05
-5.08004827746738e-06
-1.46167519036625e-05
-2.27873375486621e-05
-7.89566544856865e-06
-3.12302553936194e-05
-9.01277983249968e-06
-2.34264581338987e-05
-3.14295939348836e-05
-1.8862103102154e-05
-1.78592435393715e-05
-2.30200965104602e-05
-3.52786744585903e-05
-1.77156900848182e-05
-1.77195645291079e-05
-1.36553345705546e-05
-4.95094288012081e-05
-2.31203398957266e-05
-6.9608298359859e-06
-1.80414508614071e-06
-2.6084023813663e-05
-2.04169766457114e-05
6.89003304420769e-06
-3.50392190571316e-05
-1.72288466765932e-05
-1.63352057798572e-05
-2.34511257037435e-05
-2.65182269112685e-05
-2.42266303276885e-05
-3.16287359685409e-05
-3.43291635262594e-05
-1.77009117917824e-05
-1.12191307112527e-05
-7.4779616389039e-06
-1.09951607383555e-05
-1.65129769776944e-05
-3.69387852856279e-05
-1.08216457309353e-05
-1.84536006360049e-05
-2.60424283814284e-05
-2.25256966219399e-05
-3.02095580978039e-05
-3.23110968081396e-05
-3.75496263556037e-05
-7.58484630708606e-07
-2.29289664218073e-05
-3.1851451017268e-06
-2.27165235916357e-05
-2.85576231914581e-05
-5.03091853945425e-06
-1.7394368180568e-05
-3.47221082183419e-05
-1.4378063053473e-05
-4.51131608399259e-05
-3.52834108097247e-05
-1.91370360308032e-05
-1.24055711463706e-05
-3.88316375492636e-05
-1.89469319544659e-05
-3.53141087087206e-05
-3.62774109967649e-06
-1.54276880713522e-05
-2.72218133060178e-05
-1.31220695319721e-05
-3.61827112124828e-05
-1.27406093326623e-05
-3.15190497098967e-05
-5.03616343744672e-05
-2.98561781023503e-05
-1.43415642778339e-05
-2.97511358017816e-05
-2.60414309405107e-05
-1.04338760707392e-05
-1.19784744973997e-05
-2.1897773158021e-05
1.98606623527919e-05
-1.35898852662108e-05
-9.40535219020136e-06
-6.35394869556603e-06
-2.21817111108684e-05
-2.26356032791514e-05
-2.84524953464553e-05
-1.9457671267878e-05
-2.22147685730643e-05
-1.8825396078978e-05
-2.92521878628507e-05
-2.74762854679043e-05
-1.67965272534528e-05
-1.26108484575242e-05
-1.78193199239702e-05
-3.01126680015834e-05
-2.17892384237945e-05
-2.22152225467957e-05
-3.02770263025278e-05
-4.85942543583272e-07
-4.27256750694895e-05
8.11938685779224e-06
-1.64714888919909e-05
-1.29178811463507e-06
-9.98800010673324e-06
-6.55214615080774e-06
-1.21696938693445e-05
-1.32008334619145e-06
-8.09209394248742e-06
-2.07928285971512e-05
-1.4579673120174e-05
-5.10027201129564e-06
-2.35686500335477e-05
-2.88640443375507e-05
-4.68855077119689e-05
7.09866052483704e-06
-3.06131844565192e-05
-1.51749051515188e-05
-8.47340712508638e-06
-3.21691581251703e-05
-1.92694475153179e-05
-3.04291981824945e-05
-1.64573841261438e-05
-2.29346043727232e-05
-2.38783322861213e-05
-1.76344202909654e-05
-5.809016282359e-06
-1.97695167134443e-05
-1.16265976924096e-05
-3.00667271340594e-05
-1.08647887108542e-05
-9.57162430138825e-06
-2.86954845719455e-05
-2.00973136723784e-05
-2.30488520233913e-05
-3.00704114790005e-05
-1.35548360392688e-05
-1.68191428165395e-05
-2.39880283640495e-05
-4.22381894878448e-05
-2.15929423536835e-05
1.71869522814841e-06
-2.47447680169872e-05
-2.51102380945892e-05
1.59719993699378e-06
-4.34382644694597e-06
-3.4919726748873e-05
-1.84200599145109e-05
-1.71535701960667e-05
-8.68968154423181e-06
-2.72398381487732e-05
-1.22401869906927e-05
-4.09537250637955e-05
-3.3008984737387e-05
-4.33751424252943e-06
-3.3797773736028e-05
-3.56610269005397e-05
-2.72966425121464e-05
-3.0699288491409e-05
-9.50741467284948e-06
7.24111518747915e-06
-2.6071530520245e-05
-3.18048156640527e-05
-2.01682629395266e-05
-1.32406185030484e-05
-8.22894299380146e-06
-3.24130245918674e-06
-1.0572105743275e-05
-1.06485769863866e-05
-2.10363618581387e-05
-7.90327415052791e-06
-5.06779949662913e-06
-1.31107025777871e-05
-2.93800173476569e-05
-3.8380403780596e-05
-2.34947320099937e-05
-3.74467845646317e-05
-2.81499735602844e-05
-1.3939853880704e-05
-2.86658251506906e-05
-1.27914001411448e-05
-2.1233441359392e-06
-1.58988590809669e-05
-2.12196717515912e-05
-1.83018179717494e-05
-3.64919116009371e-05
-1.81145414872147e-05
-3.03751595025459e-05
-3.00384680833277e-05
-4.08326700814694e-05
-2.17179232736981e-05
-1.03196324212204e-05
-3.32753832771075e-05
-2.52341107676044e-05
-9.54599605965382e-06
-1.44415147803121e-05
-9.56052522942554e-08
-8.47663471977866e-06
-2.33596616663128e-05
-3.36818267311628e-05
-3.11557493873931e-05
-1.26215680437486e-05
-2.81090719640924e-05
-2.86965120888479e-05
-1.98914523868484e-05
-3.2352231150855e-05
-4.71988966279761e-05
-2.80268884846361e-05
-2.16897244103951e-05
-2.00377200924657e-05
-2.49484999080006e-05
-1.8862894364268e-05
-2.61602402600885e-05
-4.1035192608651e-06
-2.20246773052577e-05
-3.42218630853379e-05
-1.1980992852188e-05
-2.51402282076955e-05
1.46778809898821e-05
-1.05702651052622e-05
-2.43388672284258e-05
-3.88113478653242e-05
-2.08326995184721e-05
-2.07836063804048e-05
-7.75777967874947e-06
-1.57527241532616e-05
-2.1485138493759e-05
-2.78664061171287e-05
-1.20774087078519e-05
-3.56033409033754e-05
-1.56828558709694e-05
-6.19875574663268e-06
-2.0761402997286e-05
-1.57620400088154e-05
-1.13792270652602e-05
-4.22400847915724e-05
-3.2674714814127e-05
-8.21557084092516e-06
-5.6558171998122e-05
-1.04887824468676e-06
4.93230488506892e-06
-1.916215045272e-05
-2.20879538425671e-05
-7.00593483768317e-06
-1.69214517747735e-05
-2.90727909357377e-05
-1.72881656017357e-05
-2.62157059212055e-06
1.0804022690022e-05
-1.17573403859519e-05
-3.00663516282782e-05
-2.78691859282222e-05
-1.38202794573125e-05
-2.06000878523747e-05
-2.22329505993388e-05
-2.2519736187945e-05
-1.89510428414334e-05
-1.76420710547685e-06
-1.64308992953071e-05
-3.74036982113293e-05
-3.31380253204011e-05
-1.66468533866084e-05
-1.48436920908217e-05
-1.58312166848577e-05
-2.57328106858024e-05
-6.13551273861921e-06
-1.35866761303251e-05
-2.26449790558074e-05
-2.35653065316038e-05
7.54852172740374e-06
-1.00089197356535e-07
-2.01112870233448e-05
-4.30705549405569e-05
-1.89253394222923e-05
-2.51132948128051e-05
-3.31241020451526e-05
-1.30244945755361e-05
-1.97110959829982e-05
-2.03127712867022e-05
-1.99820014423821e-05
-3.49247247868789e-05
-1.89713995641571e-05
-6.19091014023395e-06
-2.56838795621395e-05
-1.87896069150802e-05
-3.09916803120255e-05
-3.90775098270533e-06
-3.2162433597413e-05
-2.90141059927844e-05
-2.58150378182935e-05
-2.99261356853086e-05
-2.55517542202065e-05
-5.42145769963211e-06
-4.45129467066048e-06
-7.78431604010471e-07
-1.95055798881566e-05
-4.60535191381166e-05
-1.87032402466003e-05
-7.9277525470527e-06
-9.44259058803082e-06
-1.7942492623812e-05
-1.20529858505873e-05
-1.82353438237394e-05
-4.29568586258504e-05
-1.8234603505844e-05
-8.7175635685466e-06
-2.74324907631188e-05
-1.74217880491928e-05
6.24692060748506e-06
-2.75803101610897e-05
-1.32004073457489e-05
5.13012434781599e-06
-1.84368459008236e-05
-7.14721553059426e-06
-2.33840123692449e-05
-8.46749267013157e-06
-2.86711390227925e-05
-2.99567070199259e-05
-2.26556805277883e-05
-1.61045266350352e-05
-7.93787712567062e-07
-1.44176417423714e-05
-3.18018583864132e-05
-2.47228082490258e-05
-2.50235030521929e-05
4.54241432801e-06
-8.97995622870141e-06
-1.58323122908197e-05
6.16483505261421e-06
-2.67833438297049e-05
-1.31292876680539e-05
-2.67383261636407e-05
-1.270040426219e-05
-2.18071319923303e-05
-1.59189384451735e-06
-2.53460482750937e-05
-2.88422649923842e-05
-2.95567328785683e-05
-1.72837664768216e-05
-2.20276563906461e-05
-2.19556722798484e-05
-5.78765102685881e-06
-2.33977694925019e-05
7.63689659025359e-07
-3.53888334928759e-05
-1.45922215322907e-05
-3.02780921346638e-05
-2.66791202417927e-05
-4.74393585487732e-05
9.62944116684445e-06
-2.67710300655863e-05
-1.84830538351915e-05
-2.07534468191196e-05
-1.88546349051577e-05
-1.66945535902922e-05
-1.92362697603273e-05
-1.76524081292424e-05
-1.94066544290378e-05
-5.25865877470468e-05
1.37360792732065e-06
-2.25118024500157e-05
-6.37557088707143e-06
-1.29277974271258e-05
-2.46493148388741e-05
-2.23997970365861e-05
-1.45027041646682e-05
-2.31912291604879e-05
-2.12564831342286e-05
-2.01370874591215e-05
-6.56316375574797e-06
-1.58980634058142e-06
-3.03279615680984e-05
-2.93170977591232e-05
-2.12043715295608e-05
-8.01543639124351e-06
-2.25089430064683e-06
-2.72304795682213e-05
-9.62712104761775e-06
-1.64628684279587e-05
-2.62587265779957e-05
-1.78184298739353e-05
-8.14544488750718e-06
-2.44250353051059e-05
-9.06355645730732e-06
-1.33486392943636e-05
-1.56892676877484e-05
-2.91867078688567e-05
-2.76913343207936e-05
-1.9516925225275e-05
1.44099027396967e-05
-2.80293853923747e-05
-1.70897651130368e-05
-1.36082532897074e-05
-2.25074656002493e-05
-1.76579955125987e-05
-1.1078679051758e-05
-2.48893523198936e-05
-2.02424270271582e-05
-1.50571634097994e-05
-2.37241257693289e-05
-1.71425335492724e-05
-4.07404019607845e-05
-1.76627802410007e-05
-1.07786831714172e-05
-1.40950548783516e-05
-3.31104348640889e-05
-1.53352479169154e-05
-2.94268958643311e-05
-2.82855610493753e-05
-3.35440341076476e-05
-3.77880386855596e-05
-1.7724159495904e-05
7.55671136559634e-06
2.51427120370384e-06
-8.32225754868246e-06
-5.48194028942701e-06
-1.55533478770297e-05
-4.60252343068091e-05
-2.5571702973307e-05
-1.71484712638018e-05
-1.9318148617104e-06
-3.98536251020928e-05
-3.20129354657236e-05
-2.20991271686084e-05
-2.12971386415825e-05
-1.85902729754279e-05
-2.25610322742875e-05
-2.56721983721276e-05
-5.42129991125789e-06
-1.88233333298821e-05
-3.56309215620709e-05
-1.98142451022249e-05
-1.57660330416237e-05
-3.03217633432735e-05
-2.62437821807039e-05
-2.0617060611348e-05
-2.95748233340744e-06
-2.65572819396977e-05
-2.179878567185e-06
-5.12892144786732e-05
-1.89153199739326e-05
-3.1500492377978e-05
-2.97423556088564e-05
-3.67827314603533e-05
-2.0693862800193e-05
-2.59522118394075e-05
-1.62577837652699e-05
-2.06656267289582e-05
-1.73377446915428e-05
-2.60369695056639e-05
-2.26996587270256e-05
-1.48710468087834e-05
-1.54649449716371e-05
-1.33023944502207e-05
-2.4643221019731e-05
-3.06406274202597e-05
-1.3803216141176e-05
-4.91765149817595e-05
-1.2086783805545e-05
-1.02802509432475e-05
-1.9487913600879e-05
-2.48022606727798e-05
-2.64090131075464e-05
-4.74020900429796e-05
-2.00102367266042e-05
-1.65808596468808e-05
-6.52784481181481e-06
-1.45464273679801e-05
-1.72478309102274e-05
-3.49815213902575e-05
-4.70111833039479e-05
-3.05686714689487e-05
-2.58509401478687e-05
-1.79198247368166e-05
-3.87932759369109e-05
-1.00349604958286e-06
-2.27310454930141e-05
-2.11417878061644e-05
-7.82420477051326e-06
-1.75826399056671e-05
-3.9190623636186e-05
-8.16897795707502e-09
-3.15689910214805e-05
-2.06588851384285e-05
-1.9561198512081e-05
-1.81070325588168e-05
-5.39238831729441e-06
-2.08846386428915e-05
-1.4266843108907e-05
-4.65892364977994e-05
-1.00365948400805e-05
-1.53702173204097e-05
1.43467110257919e-07
-2.16380949594558e-05
-1.33622477590837e-05
-5.18406466523762e-06
-1.88634213830124e-05
-2.51666294697925e-05
-1.91296725758532e-05
-4.55629265865369e-06
-3.13016782364887e-05
-1.07053704928496e-05
-2.03667549045148e-05
-1.82446481266234e-05
-4.53873442854101e-05
-1.48086909013344e-05
-2.88838840277906e-05
-2.35957592761981e-05
-9.080616362544e-06
-3.27535326575469e-05
5.09743624468442e-06
-8.82935250583575e-06
-2.028524783975e-05
-2.33832418379412e-05
-2.21704064201183e-05
-1.52553369857181e-05
-1.2014186374102e-05
2.96885909054155e-06
-2.89231433973943e-05
-1.39581234365837e-05
-4.54431497702336e-06
1.19227964800754e-06
-1.90657822998491e-05
-3.55792067659751e-05
-1.80200475394731e-05
-1.47267083501074e-05
2.7487619646563e-06
-2.50705795446914e-05
-4.70160883611538e-05
-1.97630821009531e-05
-2.2237211150103e-05
-2.10996265637175e-05
-2.6170588108003e-05
-3.73021051227729e-05
-2.90286328861538e-05
-3.03061548403922e-05
-2.90771045160275e-05
-2.89662056906985e-05
-3.37146641632584e-06
-2.97535202953104e-05
-2.20151370805216e-05
-2.0111042451669e-05
-1.53436006436735e-05
-2.97774851844923e-05
4.29218718866258e-06
-1.39166231905151e-05
-2.05987393632151e-05
-4.55378877524707e-05
-3.39619663647958e-05
-2.71719856577035e-05
-1.32403844891667e-05
-2.14156499410149e-05
-1.81602899970678e-05
-1.72829012780093e-05
-1.22352462197361e-05
-2.680235171676e-05
-2.41519124702136e-05
-2.27302127742247e-05
-4.00573545926362e-05
-1.41539771757547e-05
-8.62253537807301e-06
-3.55114201323112e-05
-8.11030385047981e-06
-4.27954547050576e-06
-3.20993489540056e-05
-2.73927311671698e-05
-2.13034703843107e-05
-1.49999505993638e-05
-2.46785012233351e-05
-2.64845199676169e-05
-1.99792454023136e-05
-2.01912177359015e-05
-1.95431829333942e-05
-1.8840736109865e-05
-1.28354235951945e-05
-1.61201184628422e-05
-1.68812395115293e-05
-1.54885859695925e-05
-2.22371167162672e-05
-1.29342890604579e-05
-1.19998890363455e-05
-2.15108192641388e-05
-1.1641144068266e-05
-2.22909522705003e-05
-1.65019990861262e-05
-2.19009926464143e-05
9.72394923088091e-07
-3.44725886112687e-05
-2.04259906919712e-06
-2.65435515130156e-05
-2.53212682757577e-05
-1.00083591190987e-05
-4.48181815063119e-05
-1.66091393588805e-05
-1.82071930557662e-05
-2.04659428115809e-05
-3.05635894098683e-05
-2.9409838845977e-06
-1.05513853361859e-05
-1.53941813709307e-05
-2.46961977811453e-05
-2.55979090119195e-05
-1.91040195216686e-05
-2.47166440121532e-05
-1.3361391788184e-05
-3.38131600284592e-05
-3.74029945350818e-05
-5.81734461048622e-06
-3.43426808311744e-05
-1.53354646559611e-05
-1.75248588307652e-06
-4.44681181999103e-05
-1.47896820338269e-05
-3.22947981879704e-05
-2.56391476222445e-05
-1.59809689633892e-05
-2.05551575939678e-05
-3.73579377465971e-06
-9.3337504217929e-06
-3.0346092068641e-05
-2.70720582031862e-05
-3.77667641755269e-06
-5.88400591709402e-06
-3.0323355306272e-06
-1.18217053253767e-05
-3.55579282411187e-05
-6.44556415115777e-06
9.58559998457218e-06
-2.78173260329636e-05
-2.4385916370216e-05
-3.43424188582481e-05
-3.19222502395593e-05
-1.58110319094427e-05
-4.23461874797753e-05
-1.67645342731357e-05
-2.66899405031641e-05
-3.41663779738215e-05
-2.34707689326442e-05
-3.2142842711608e-05
-2.08123003780506e-05
-2.03372172171148e-05
-2.02058686837718e-06
-2.91574077449225e-05
-3.97122417867792e-05
-1.58342311162567e-05
-1.50079524502715e-05
-2.30981889919357e-05
-5.11657446877444e-05
-2.09597235266751e-05
-3.06671897164673e-05
-1.76300407233005e-05
-3.09724504073259e-05
-1.6924748021617e-05
5.94688011185544e-06
-2.2301430366392e-05
-2.54666663439437e-05
-2.55272028666327e-05
-2.02761024507492e-05
-5.32381233484986e-05
-3.02875391676701e-05
-6.06149165369117e-06
-2.73882187482526e-05
-1.56740864229869e-05
-2.50440411266714e-05
-2.47435824409622e-05
-1.46419805326575e-05
4.66595628544237e-06
-1.94018295135811e-05
-3.51343996488977e-05
-2.17355709291867e-05
-2.85701782447201e-05
-1.7726398537783e-05
-4.14317299606426e-06
-1.15131296272852e-05
-1.88844139872264e-05
-2.60909225308556e-05
-2.61425157000026e-05
-3.32225281799901e-05
-2.00391761338295e-05
-1.721549077872e-05
-2.48103578652826e-05
-2.76259724114435e-05
-4.11357396733952e-05
-1.58938004094009e-05
-1.50325931694679e-05
-4.50124954106511e-05
-2.43892362879098e-05
-1.76115932485876e-05
-2.13315088406904e-05
-2.12279564358391e-05
-2.08413209028163e-05
-2.07306733218102e-05
-1.6920688296385e-05
-1.45730829597476e-05
-1.23804669253643e-05
-3.67461067828178e-06
-2.48403051715602e-05
-1.43746216713909e-05
-1.06442661246239e-05
-1.84267100639958e-05
-2.29261169865963e-05
-3.18770932955484e-05
-3.16760477351188e-05
-7.59031864940242e-06
-2.25099515742081e-05
-1.36881821596599e-05
-5.67757835869344e-06
-3.89578730682876e-05
-4.26415050659188e-05
-3.08793698466198e-05
-2.54384045479266e-05
-8.60127709494192e-06
-1.91927037923778e-05
-2.77123693285143e-05
-1.07068286607368e-05
-2.14337414447585e-05
-2.70939534509624e-05
-6.37869852566807e-06
-3.60777771370366e-05
-7.66246661181958e-06
-1.52052894931962e-05
-2.28551023560829e-05
-2.15594282797119e-05
-2.00870104292334e-05
-2.89796208006111e-05
-6.56395475177676e-06
-1.98600557846638e-05
-1.38635861536115e-05
-4.4485027421699e-05
-2.26288557638888e-05
-1.54804566690007e-05
-2.80819637440268e-05
-1.65755108860354e-05
-1.71109463027003e-05
9.63707605767079e-07
2.29130383254456e-07
-2.44485168323877e-05
-1.04874738965948e-05
-2.86143691434576e-05
-1.95521850691578e-05
-2.61125330748162e-05
-8.05993501692507e-06
-2.98572171859887e-05
-1.25644603938775e-05
-1.76431312827848e-05
6.66014822213315e-06
-2.49830183329096e-05
-2.95839658815093e-05
-1.51478754564488e-05
-2.27565514201171e-05
3.92549773262906e-06
-8.95195488000606e-06
-4.4370503223611e-05
-2.90099618029271e-05
-3.58316732839811e-05
-2.41647240014679e-05
-1.19986764616831e-05
-7.77773292249038e-06
-2.8859981081335e-05
-2.88681993573183e-05
-8.1781995973307e-06
-9.13592856143871e-06
-2.10948104381384e-05
-4.77906983088795e-06
-1.33549481688991e-05
-1.57354319899486e-05
-2.36311517125023e-05
3.05838404622159e-06
-2.82398267161834e-05
-3.91227776840761e-05
-1.74196923860552e-05
-3.63379013142417e-05
-3.51816302013079e-05
-7.85403437539598e-06
-3.05897828629465e-05
-2.86866067661968e-05
3.48669391496478e-06
-1.79613153291278e-05
-3.23254255786988e-05
-1.36311281059721e-05
-2.48775296454328e-05
-2.73352046583334e-05
-2.31513826780281e-05
-2.72099372966885e-05
-4.18129781649754e-06
-5.51891280746118e-06
7.50538500082546e-06
-3.36492184233043e-05
-1.95318844771217e-05
-3.85080921121645e-05
-2.44845536897379e-05
-2.63714474592019e-05
-1.7535855835408e-05
-3.22978882630572e-05
-3.17047821501686e-05
-7.02664127791612e-06
-9.48622174063169e-06
-2.51358436919921e-06
-1.54305891002291e-05
-1.12227365864766e-05
-3.37614117644732e-05
-9.03368612006615e-06
-3.20710366247858e-06
-1.74586555485639e-05
-2.44272962398509e-05
5.47838390594565e-07
-1.13647040037198e-05
-1.7413658187098e-05
-2.79991782719389e-05
-2.58539482728687e-05
-3.13046220068623e-05
-7.56940289107894e-06
-2.22966955606958e-05
-1.32130257550662e-06
-1.37013807988994e-05
-1.95895478880762e-05
-2.3953280861322e-05
-5.98689662311592e-06
-1.98852483617259e-05
-3.49385991662757e-05
-1.11334749264735e-05
-4.04724505850937e-05
-1.40795855910366e-05
-3.70857564656303e-05
-2.43736105028926e-05
-8.49815806182233e-07
-1.46718815598469e-05
9.00114998165424e-07
-2.06713752588726e-05
-2.81448260311478e-06
8.73765250016038e-06
-3.30533763517781e-05
-1.43569646806475e-05
-1.70901585297099e-05
-7.97807635538203e-06
-2.125611966155e-05
-4.51816893750865e-05
-1.62400257113421e-05
-2.37135684226536e-05
-1.93325569746787e-05
-3.28980983500493e-05
-1.2670663694951e-05
-1.80751975677432e-05
-2.8262734916016e-05
-1.30648475890091e-05
-1.64034555038774e-05
-2.0703507839431e-05
-2.75630371864277e-05
-1.70672333745963e-06
-8.16447579805098e-06
-2.49141984499598e-05
-2.22304137820729e-05
7.73592849043497e-06
-2.77657225607105e-05
-2.50410266399253e-05
-1.69674420831509e-05
-2.70387731162854e-05
-1.71577830249234e-06
-1.00163509164025e-05
-3.20330903458178e-05
-1.88672940356839e-05
-2.93502305379814e-05
-4.39454703530423e-05
-7.80552336339613e-06
1.74158433878622e-06
-9.15972293124142e-06
-3.37412609339473e-05
-3.51232860145131e-05
-2.04381995296162e-05
-8.67840385175165e-06
-2.51956552650373e-05
-2.42074325972639e-05
-3.71388753915515e-05
-3.7644039142144e-05
-3.58628826963409e-05
-3.20623343784019e-05
-2.31502786218457e-05
-1.78275090935208e-05
-3.37835393850785e-05
-1.47682313485544e-05
3.61814950963421e-06
-3.24586380900074e-05
-2.70670501445563e-05
-3.05013174697823e-05
-6.64931455455825e-06
-4.16331618654406e-05
-1.51523732158823e-05
-7.28791620391532e-06
-4.61471505414989e-06
-2.10256062196257e-05
-9.45541984252906e-06
2.4560770227582e-06
-3.44273686988199e-05
-2.48202728702097e-05
-7.90433025104486e-06
-8.67275087898618e-06
-1.33594367127388e-05
-1.78623744860054e-05
-7.35967962816464e-06
-1.38078476111823e-05
-2.66347622333653e-05
-1.83436701760669e-05
-1.6135312048426e-05
-2.95307282687478e-05
-1.12757031627179e-05
-1.21805980712683e-05
-1.44269495502589e-05
-1.04773854466471e-05
-9.78546056676785e-06
-1.44293089763209e-05
-1.1145831057384e-05
-1.3606823777697e-05
-3.13360082961729e-05
-2.31146633117148e-05
-5.03552064243325e-06
-2.42045612392377e-05
-3.42552091761979e-05
-2.36583347057613e-05
-1.47417235676994e-05
-2.22622391958677e-05
-1.04314030415323e-05
-1.77735245370721e-05
-2.65172914501114e-05
-1.8785068482943e-06
1.61181722719127e-06
-4.71242806278056e-06
-3.93574921895644e-05
-1.22857616863852e-05
-2.0027096422534e-05
-3.51610149976588e-05
-1.53232483725864e-05
9.29447914227072e-07
-1.92443341094905e-06
-1.53084686628568e-05
-2.49313765222045e-05
-3.5201394026988e-05
-1.52510760666914e-05
-4.08146071426839e-06
-2.44052869990344e-05
-1.90544493687948e-05
-1.86612372085703e-05
-2.47791214370819e-05
-4.20633169170162e-05
-2.28918692188797e-05
-2.92880122697404e-05
-8.46128302360168e-06
-3.36410580882607e-05
-2.97569052049833e-05
-3.9349742916887e-05
-2.14126635986301e-06
-5.43854264191917e-06
-3.47055191491725e-05
-2.10483513155482e-05
-3.10031987166284e-05
-2.09686051851897e-05
-3.11751551160854e-05
-3.41933345624695e-05
-2.01255077561606e-05
-1.0556492489243e-05
-2.37395139085272e-05
-9.98890338361581e-06
1.92942155422522e-06
-1.6744241473556e-05
-1.30709788877468e-05
-6.54742743599062e-06
-2.73040198694676e-05
-1.14182406000111e-05
-7.5245110953314e-06
-2.17799960033195e-05
-1.20359106244673e-05
-1.41606821091585e-05
-2.30505692340496e-05
-1.32911845119306e-06
-2.07275768286024e-05
-3.51801373500087e-05
-2.52471632377271e-05
-1.67327077319483e-05
-2.61060745116947e-05
-6.25958635873476e-06
-1.12675741299674e-05
-3.36029646870623e-05
-1.59691546779121e-05
-4.77991037535524e-06
-8.60993342456562e-06
-3.46186697565585e-05
-2.13918669362415e-05
-2.86842292908162e-05
-2.74465474221616e-05
-2.95168099468862e-05
-2.09979151821433e-06
-2.21820776568305e-05
-1.82672925390009e-05
-3.66970670642229e-05
-2.60092769693271e-05
-3.6251025973554e-06
9.94150212503644e-06
-3.65253704813856e-05
-1.85418970053196e-05
-3.28418327718872e-05
-4.24023003499596e-05
-1.2929593589486e-05
-2.77242102251355e-06
-2.82890129376003e-05
-1.95575982095884e-05
-1.34748542692277e-05
-4.11788382291702e-05
-1.7423734685234e-05
-2.6940949891022e-05
-4.48605831015043e-05
-5.1111852596764e-05
-3.55830715660269e-05
-1.60075678233349e-05
-2.15052339054661e-05
-2.62011866092422e-05
-2.95068964433367e-05
-3.84073774640032e-05
-1.22506075651985e-05
5.31625493973014e-06
-2.99956288153527e-05
-1.85509788835585e-05
-4.98748221083035e-05
-1.70632135990004e-05
-3.73799103427912e-06
-4.14905079380096e-05
-1.8734258764516e-05
-6.40808739887357e-06
-1.90526210972163e-05
-1.41500844538914e-05
-2.70841225014081e-05
-1.84750921737742e-05
-2.63598133834969e-05
-4.37423756337348e-06
-9.36597476155897e-06
-2.56938659169231e-05
-1.97590387178498e-05
-1.18691477252114e-05
-2.54860141047679e-05
-1.16499694935152e-05
-1.89137515960982e-05
-2.34888845337987e-05
-2.96556711568498e-05
-3.69981310525144e-05
-1.66831116881734e-05
-2.29023710500564e-05
-1.71538162532455e-05
-4.18800455459059e-06
-1.79490350724791e-05
-2.53883114934363e-05
-9.89249736690634e-06
-1.622762488136e-05
-7.09192776796279e-06
-4.07268765777021e-05
-2.50610518806445e-05
-3.8761531498885e-06
-1.14718877106269e-05
-2.23381605256336e-05
-1.72086013096787e-05
-2.14025990707995e-05
-1.6457102250879e-05
-3.41253779440084e-05
-2.28400749988787e-05
-3.69053385722377e-05
-2.21317042675769e-05
-3.16163994509565e-05
-2.51795381034142e-05
-1.46841003284786e-05
-1.4376766931477e-05
-1.80003228834539e-05
-2.37565530509205e-05
-2.63147213675393e-05
-1.75007117851162e-05
-1.58051035807897e-05
-7.20425378681109e-06
-6.24669334908102e-06
-7.07485629563049e-06
-3.58264735205099e-05
-2.0627182238656e-05
-3.86970077404129e-05
-9.80085041095572e-06
-1.94953733054212e-05
-1.74835098255707e-05
-1.64426004893507e-05
-2.23139794234496e-05
-1.81205900493124e-05
-3.42608367098499e-05
-3.95555842921625e-05
-5.91806118590647e-06
-1.35243046528273e-05
-3.3363978325666e-05
-3.08160400286315e-05
1.06041589116264e-06
-3.9171764470136e-05
-2.02607218211183e-05
-9.76394287983402e-06
-1.42220376342343e-05
-2.62393242962186e-05
-5.5494309405917e-06
-2.80461269665445e-05
-2.44551654738739e-05
-2.01717729532338e-05
-1.60270201499894e-05
-2.35667214048631e-05
-1.84669419853668e-05
-3.21456469531319e-05
-2.36348932689326e-05
-3.27437418948846e-05
-2.05050970674715e-05
-1.44327928829837e-05
-1.53814427936123e-05
-2.07651903670288e-05
-2.19615344643134e-05
-1.96887113170161e-06
-1.25363294296337e-05
-1.05542571428012e-05
-4.62418931956103e-05
-8.11111879668519e-06
-2.92928395237004e-05
-2.43905835043299e-05
-2.70857155448785e-05
-3.12698141658924e-05
-3.4147309478293e-05
-1.62549122546727e-05
-2.98778953730381e-05
-2.9045303108591e-05
-2.67952050533004e-05
-2.96927638313676e-05
-2.55435987585506e-05
-4.76069112188358e-06
1.69528533605504e-07
-2.08961623902382e-05
-2.20584163377146e-05
-6.13378806106471e-06
-2.04630926950638e-05
-7.65495357356281e-06
1.89750111735674e-06
-3.13761473289607e-05
1.29930561270027e-05
-4.94893460283017e-06
5.67287668662053e-06
-1.43953544372868e-05
-1.87681690940809e-05
-2.79649259220984e-05
-1.81844130146075e-05
-9.68681128608247e-06
-1.93277378110093e-05
-3.91161782424243e-05
-2.53223315117297e-05
-1.39166264790886e-05
-1.65636087627646e-05
-3.2639172905452e-05
-2.6346707059778e-05
-2.27336226303053e-05
-8.37808704416306e-06
-8.34585821891081e-06
-3.47625276711015e-05
-1.81889446607033e-05
-7.03538603489493e-06
-1.41228805733338e-05
-2.68778379130937e-05
-7.6329506590953e-06
-6.01317954179322e-06
-3.61538958748189e-05
-2.05915311905524e-05
-2.78866263552826e-05
-9.810584049071e-06
8.32552106234803e-08
-3.9642268457138e-05
-3.89365805404822e-05
-3.97864756698484e-05
-9.74389765211616e-06
-2.84394617120893e-05
-1.20433774717725e-05
-1.22819032885912e-05
-3.00819715170721e-05
-1.17928152697956e-05
-2.09384201704807e-05
-2.97731519805704e-05
-1.76713860639863e-05
-1.00619610426655e-05
-3.60976487129299e-05
-1.42937584096182e-05
-2.25478257137661e-05
-1.75724789753934e-05
6.50310757960826e-06
-1.74310468127261e-05
-3.36648046304495e-05
-2.68513314904212e-05
-9.86847338897951e-06
2.05684783395354e-06
-9.75314130258197e-06
-2.43364166780905e-05
-2.06122108250788e-05
-1.77051609862399e-05
-1.45437410020994e-05
-2.34953975665774e-05
-1.07997941967867e-05
-2.08765404812691e-05
-3.79876351865082e-06
-3.14567870921011e-05
-1.31317913608207e-05
1.71742121792619e-06
-1.99433345585497e-05
-3.8936720352675e-05
-5.45724980164598e-05
-9.16130558382294e-06
2.34018575991691e-05
-4.18558537227872e-06
-3.96220874987112e-05
-1.53537554132856e-05
5.19608097055667e-06
-2.76810906814013e-05
-1.61060105442119e-05
-3.44016333688551e-05
-1.51892864220109e-05
-2.79546790436513e-05
-3.30162023694395e-05
-2.52677478545913e-05
-9.99880772925498e-06
-1.59771028173519e-05
-1.83110486084042e-05
-8.76914399668232e-06
-9.57023778738678e-06
-8.85971488256203e-06
9.48962307085575e-06
-2.97438161796328e-05
-3.83096343564964e-05
-1.01856132115754e-05
-2.25400594480632e-05
-1.04703705022649e-05
-1.61083041504739e-05
-1.67322076775744e-05
-2.66758761584124e-05
-4.00768180625049e-05
-1.01289136012152e-06
-1.2805133947549e-05
-3.78130101408841e-05
-6.90722402752895e-06
-1.39200333162935e-05
-1.07226875779149e-05
-9.64228686921901e-06
-2.50506719857516e-05
-2.00228164010937e-05
-2.91389603465434e-05
-3.26446908662203e-05
-5.25255146342293e-06
-3.32876779982155e-05
-3.23033552929736e-05
-2.13964143281021e-05
-2.3728211346543e-05
-1.42523764523581e-05
-4.24041320312441e-05
-1.8628269191265e-05
-2.7790609589115e-05
-1.31210049776695e-05
-1.82605235595585e-05
8.73748456008352e-06
-2.68388678808067e-05
-1.7380511124531e-06
-3.28781223896921e-06
-9.54295075686734e-06
-1.92989640895254e-05
-1.39440049312158e-05
-3.79724728163313e-05
-2.69027998000102e-05
-2.35504512857576e-05
-1.85254854643745e-05
-8.68794571431511e-06
-2.85371666809706e-05
-2.89356502161414e-05
-1.46798999141163e-05
-2.01809022968156e-05
-2.60789391127615e-05
-5.15051884805594e-06
-1.69677668209414e-05
-2.62782936487285e-05
-1.87369134674504e-05
-9.70622009848331e-06
-7.47505042378232e-06
-5.3962412259862e-06
-2.38697384766129e-05
-1.31728323920682e-05
-6.70924013750631e-06
-1.8066051528437e-05
-2.8060918251664e-05
-2.61403050942826e-05
-2.86324416546032e-05
-1.67249904188641e-05
-1.65822226138214e-05
-2.2565882664255e-05
-2.23867776659559e-05
-2.16631956638641e-05
-1.28620047488826e-05
-3.69807216802833e-05
-1.92774435374865e-05
5.08701461722445e-06
-1.7266898200583e-05
-3.58787332665802e-05
-2.41265093143127e-05
-3.85583191110609e-05
-4.22397469914743e-05
-1.27755640437271e-05
4.11651539609023e-06
-2.13704295918715e-05
-1.25081295191045e-05
-2.33849689265827e-05
-9.87478254796381e-06
-3.05718148015986e-05
-2.71262793933835e-05
-2.91258858776369e-05
-3.604599722089e-06
-7.31679936587038e-06
-1.10281700798573e-05
-1.37056228579444e-05
-2.14142142181868e-05
-7.47391254531694e-06
-7.23820879835736e-06
-1.24864276338318e-05
-1.57427888581006e-05
-2.60993689825473e-05
-1.58411672650967e-05
-1.54878051306921e-05
-1.89430847164308e-05
-1.85644446630721e-05
-2.65086046582845e-05
-1.73368180462819e-05
-1.90227329843471e-05
-2.0092338673328e-05
-4.40962048656624e-07
-2.81635288956073e-05
-1.10918633976445e-05
2.08912166362368e-06
-4.25925335372388e-06
-3.60606407958648e-05
-2.58341471495508e-05
-3.02641772735869e-05
-2.34271556327959e-05
-2.33463827692612e-05
-4.49809163644449e-05
-2.92594167737031e-05
-2.43458448804886e-05
-2.72407134293597e-05
-2.92172513791904e-05
-3.76553219192491e-05
-3.19640013238523e-06
-1.54103350410825e-05
-3.66402000033325e-05
-2.9629413259524e-05
-3.48967592400591e-05
-2.77347990012341e-05
-3.23252474678136e-05
-3.35420384622839e-05
-9.36451306750931e-06
-2.06211075303015e-05
3.15012026015434e-06
-2.73493140304314e-05
-1.50192941651883e-05
-2.58901090863494e-05
-1.50555909266246e-05
-1.1438964240242e-05
-3.7019113481822e-05
-2.15952160854386e-05
-3.90849115733821e-05
-5.10359301241928e-05
8.02551875373576e-06
-8.94088457430934e-06
-2.79602221229594e-05
9.85328574335291e-07
-1.48655658344787e-05
-2.75056833481226e-05
4.44223994036248e-06
-2.72981144026816e-05
-1.45321332636317e-05
3.21384036838868e-06
-9.06296740457983e-06
-2.33103211553335e-05
-1.84808645355016e-05
-1.80008473879892e-05
-3.59805233080171e-06
-3.82390801732963e-05
-1.48523664930778e-05
-2.19094703114567e-05
-4.89674420347959e-05
-2.14955677665673e-05
-1.12852541453222e-05
-1.921010081668e-05
-1.94765522711808e-05
-3.17022725675489e-05
-1.45936403550597e-05
-1.69486151715827e-05
-4.78332412361504e-05
-4.7954140359341e-05
-2.86904152949653e-05
-2.49623407474274e-05
-1.64280261263171e-05
-2.85784227681749e-05
-2.51017007790351e-05
-1.8339206115399e-05
-4.69506671195305e-05
-1.90062613025466e-05
-2.30304881971667e-05
-1.44276086901764e-05
-2.78785258483272e-05
-3.52254123921653e-05
-1.19817109195399e-05
-1.73371418468113e-05
-2.5788398056953e-05
-1.3722901372229e-05
-2.73150067460066e-05
-1.9839509511673e-05
-8.77967260423926e-06
-3.93164775929357e-05
-1.71992301799251e-05
-4.54336201709963e-06
-3.2994815671459e-05
-1.81306610759329e-05
-2.4585107928065e-05
-3.45685533073067e-05
-2.82013092335768e-05
-2.87283983227579e-05
-2.68802886715777e-05
-1.01193182799592e-05
-9.3241858774773e-06
-2.02448768900368e-05
-1.45495397229809e-05
-1.7370345334141e-05
-1.37890464460028e-05
-1.95773895830828e-05
-2.84157605205442e-05
-8.90903361457778e-06
-8.72558038442665e-06
-1.82118928825361e-05
-2.57336099729896e-05
-1.38276826775098e-05
1.11381418026245e-05
-2.29506219209507e-05
-2.60348917933797e-05
-2.55387870899711e-05
-8.75154052169705e-06
-2.95640408626208e-05
-1.62383206716075e-05
-2.41780475692477e-05
-4.0701882873005e-05
-1.96303012140283e-05
-3.88523033866409e-05
-1.87602680904689e-05
-2.27845896540522e-05
-8.97335330717217e-06
4.82692529145712e-06
-1.27737491194665e-05
-2.18944627888139e-05
-1.41631264278822e-05
-2.26727782868361e-05
-1.92608918167502e-05
7.30626366524117e-06
-2.97069606082771e-06
-2.9729503448493e-05
-1.81768152476393e-05
-7.27533263362211e-06
-5.66102055397298e-05
-3.01469320087913e-05
-1.51475256281057e-05
-1.65304612077738e-05
1.01861516496863e-06
-8.26160678674445e-06
-1.9581591426103e-05
6.04038248712841e-08
1.33254384539405e-05
-2.16873279489354e-05
-7.06627912741233e-06
-1.79483392588775e-05
-1.76890483430103e-05
-3.50733404258885e-05
-2.77316872576951e-05
-4.68479928191987e-05
-2.65734175871206e-05
-2.14332186363775e-05
-3.01379102945965e-05
-2.8425135248828e-05
-3.45630350598975e-05
-1.9167784021834e-05
-7.65805937098389e-06
-2.52291123363763e-05
-1.92749835547381e-05
-2.37124011060236e-05
-2.42415391692106e-06
-3.47671226039762e-06
-2.0556000752769e-05
-4.71758405045357e-06
-1.02523678123748e-05
-4.43131479801982e-05
-3.12717729109427e-05
-3.02559514005298e-05
-2.44035673258172e-05
-3.17255551764763e-05
-9.61196925259907e-06
-4.02141524694054e-05
-2.05954669892776e-05
-2.59692603301588e-05
-3.27980628119086e-05
-1.34125939569518e-05
-1.83079043543425e-05
-4.4235756495307e-06
-3.03386365922726e-05
-2.83446936007276e-05
-3.30411442303019e-05
-5.17765150144522e-06
-2.09546389671183e-05
-1.82667746550729e-05
-4.30804724760052e-05
-2.04523778521096e-05
-2.62170860357287e-05
-2.65946036746915e-05
-1.12645324779692e-05
-4.14744431657605e-06
-1.81131084193993e-05
-3.62488282549997e-05
-1.32286131430946e-05
-5.63994904803146e-06
-1.73421638311701e-05
-6.10347648886461e-06
-2.11687744380282e-05
-1.8346143793986e-05
-1.95829547768187e-05
-2.87155924203046e-05
-2.62115036932176e-05
1.68714593191274e-06
-1.68969261765352e-05
-2.58241628157827e-05
-1.12195687258286e-05
4.40328536244579e-06
-1.82840252894791e-05
-4.426720492211e-06
-4.2438096540227e-05
-3.10421721406659e-05
-3.97454121248446e-05
-8.7770364613463e-06
-3.19445293737631e-05
-3.07730748081437e-05
-3.4845421215397e-05
-5.67345945186086e-06
-2.64934563705727e-05
3.2495657863518e-07
-3.23416757707616e-05
-3.1084241539279e-05
-3.44941582418498e-05
-4.65635423157828e-06
-3.80730870447691e-05
-3.78973527637865e-05
-1.11971093419018e-05
-4.00423736173793e-05
-1.43641556972442e-05
-1.35535794376494e-05
9.72608608846004e-06
-2.62961340273342e-05
-3.85999286501135e-05
-2.4321472196815e-05
-2.96368681988282e-05
-2.44234043686673e-05
-2.75070610859663e-05
-2.7073819765746e-05
-2.64515175804345e-05
-3.28762347310077e-05
-5.28041265594507e-05
-1.54269159854654e-05
-1.94747124152517e-05
-1.87150684600435e-05
-2.45713090655119e-05
3.79271844665474e-06
-2.0361153453039e-05
-1.96727084405136e-05
-3.99004605574144e-05
-1.39458475472394e-05
-3.71028365611073e-06
-4.62898655408985e-05
-4.20971262379139e-05
-2.40167815054631e-05
-1.81183255414066e-05
-4.17680057963288e-05
-4.68252076578855e-05
-2.86037731014663e-05
-5.63902143827732e-06
-3.08616064687694e-05
-2.46780472731621e-05
-2.02089016113717e-05
-3.40077127359695e-05
-3.4568775712695e-05
-2.01921941256256e-05
-1.62287995415276e-05
8.81970874026936e-07
-9.6154733496351e-06
3.13041424793679e-06
-2.41238556598364e-05
-3.09202465123435e-05
5.39745501435817e-06
-4.60380579615794e-05
-3.21341019784848e-05
-2.26789916010578e-05
-1.8432048065524e-05
-3.3715826917214e-05
-2.87568337287583e-05
-9.07756549997552e-06
-1.10312642658835e-05
-2.29966559103586e-05
-3.67270250912998e-05
-6.78902876518483e-06
-1.2391316972268e-05
-5.91758681056043e-06
-7.56992490628245e-06
-8.03455395670969e-06
-1.66748290209134e-05
-4.34016257322942e-05
-2.25707722693854e-05
-6.47437370598372e-06
-1.11344865974906e-05
7.61910801159188e-06
3.10229997569482e-06
-3.33504841819583e-05
-1.29214140818656e-05
-5.46188766006127e-05
-3.25700732137862e-05
-1.54659923668461e-05
-3.75415874965425e-05
-1.96684425040045e-05
-3.97401729215261e-05
-1.43285976939305e-05
-2.28365169618772e-05
-3.61914245425561e-05
-3.04904355406541e-05
-2.22973457348552e-05
-2.29708997165549e-05
-2.37243318819861e-05
-3.1870143173721e-06
-3.37137569237748e-05
-1.60227115753032e-05
-2.00816556656925e-05
-2.00813268701619e-05
-4.07737215604097e-05
-2.02098041598227e-05
-9.54297876448559e-06
-4.00423029305501e-05
-1.08458107077688e-05
-2.73367812732507e-05
-2.29244587997017e-05
-7.07545295783147e-06
-1.91377357875186e-05
-1.50493114309156e-05
-2.64587513944482e-05
-1.66611422786844e-05
-2.29927408867679e-05
-2.59538711011793e-05
-1.03785917241715e-05
-3.3233373550723e-05
-3.10371264946659e-05
-3.31965598945254e-07
-2.54292484339667e-05
-1.63131547527652e-05
-2.67310234717905e-05
-7.28725274792102e-06
-1.97373932535803e-05
-3.68896432392157e-05
-2.6117698217609e-05
-1.96809131590972e-05
-2.15869421320546e-05
-1.83537734792771e-05
-1.1698142057905e-05
-1.69964182497748e-05
-2.35415669017843e-05
-1.17208339074029e-05
-1.96511849733556e-05
-1.79550872355239e-05
-3.09092293835328e-05
-2.85676719077967e-05
-3.71841269600103e-05
-1.24981904118188e-05
-1.41045463282794e-05
-2.21217879977861e-05
-3.35892456825802e-05
-4.45544565068119e-05
-2.49790641682815e-05
-1.94025957691482e-05
-1.75933466534011e-05
7.47017987532641e-06
-2.58269866807772e-05
-2.72348151200154e-05
-3.4775589001287e-05
-5.5585324829486e-06
-4.57616233254556e-05
-1.00732715075414e-05
-2.65092721679967e-05
-4.69572169281047e-05
-1.3065874731475e-05
-4.57798871056732e-05
-2.5599206690131e-05
-3.3861940672865e-05
-2.67921505306023e-05
-1.89842259823142e-05
-3.6404507746952e-05
-4.05763791379609e-06
6.63566864177292e-06
-7.22733168581421e-06
-2.1481377532001e-05
-1.22891532056532e-05
-1.63790846089805e-05
-2.60966221362144e-05
-1.46490571152548e-05
-1.08495039675588e-06
-4.9212780256167e-07
-1.59863139350107e-05
-4.24377289104699e-06
-1.95358756448783e-05
-1.47193197362325e-05
-2.35163593641683e-05
-2.87890488306804e-05
-3.24012231499125e-05
-2.20010040769819e-05
-1.58473322642938e-05
-2.02405279525526e-05
-1.55734650419991e-05
-1.5202066333354e-05
-1.74058473779863e-05
-7.79741352880797e-06
-2.59125037505585e-06
-1.98547245229184e-05
-1.4996880012153e-05
-3.29304682633682e-05
-1.33763859254874e-05
-1.60784319377221e-05
-2.88893605709185e-05
-3.04787208615084e-05
-2.40402457810117e-05
-1.88420568064603e-05
-3.9669917546046e-05
-2.31633825550586e-05
-2.39529976387108e-05
-2.71506494461288e-05
-4.34829139122545e-06
-1.11347885016995e-05
-1.12345150829399e-05
8.8168928717808e-07
-1.73496242207544e-05
-3.00273840845929e-05
-2.90269630250061e-05
-1.5742672460528e-05
-3.85933175291949e-05
6.51637173457472e-06
-3.27105080944625e-05
-1.42096869694861e-05
9.28507715884148e-07
-6.07354991498065e-06
-2.54378214569388e-05
-1.26387842857411e-05
-3.4102857130944e-05
-3.39812859253884e-05
-4.34921142535422e-05
-1.86333551242228e-05
-1.52895676021843e-05
-4.24526939955717e-05
-1.24606571500977e-05
-1.38240129878351e-05
-1.92573760617265e-05
-1.06669228193975e-05
-4.68023830465374e-05
-3.81898913505012e-06
7.29102885251974e-06
-1.9963865421862e-05
-1.48772369485924e-05
-1.72871136181571e-05
-2.52404974053448e-05
-9.62815640785647e-06
-2.75750800670246e-05
-2.77671417508142e-05
-2.31314773920388e-05
-7.51533943757957e-06
-1.19957665426795e-05
-5.59229072626955e-06
-3.16125241994167e-05
-3.5187684253897e-05
-2.21654811726333e-05
-8.95553756025432e-06
-2.18615772234213e-05
-1.22202967537768e-05
-1.24608381068099e-05
-1.85097352105221e-05
-1.81484731635771e-05
1.31478588513423e-06
-9.68400568988298e-06
-7.9030793357095e-07
-2.81782907620189e-05
-2.09079732152215e-05
-2.6039497047134e-05
-7.46198659862177e-06
-3.46502131826139e-05
-2.58890811373467e-05
-1.71700130573189e-05
-1.39493261686284e-05
-2.70195201219762e-05
-2.14264230641916e-05
-2.16895360954684e-05
-2.54667902810911e-05
-1.35767962021638e-05
-1.96592185771781e-06
-2.35299609706983e-05
-2.52165240713701e-05
-1.87347750351118e-05
-5.17563752247721e-06
-2.17449394229074e-05
-1.98394764443052e-05
5.93799737938185e-06
-1.20517204868887e-05
-1.17644489229494e-05
-1.63606362911404e-05
-2.13765573871468e-05
-3.84716013448664e-05
2.81125085152953e-06
-1.34346220893093e-05
4.79217121655496e-06
-1.30151288574007e-05
-3.9008891128238e-05
-3.16557820844952e-05
-1.30922855626336e-05
-3.08223429641843e-05
-2.4090269572209e-06
-1.20786777404967e-05
-2.64011315052121e-05
-4.03649300268133e-06
-9.82576484188944e-06
-1.99448033565407e-05
-2.11022796377461e-05
-8.72621746917131e-06
-1.64372882720566e-05
-2.28147307997882e-05
-2.2717153001629e-05
-3.52296441175094e-05
-2.32445480475544e-05
-2.81378563859827e-05
-2.8604208072027e-05
-1.48753276687039e-05
-3.89721519593313e-05
-1.86470311090612e-05
-1.41088430795196e-05
7.34746718838131e-06
-3.17544627301735e-05
-2.50398344213238e-05
-1.32572530503875e-05
-1.50478110035394e-05
-2.32868873556907e-05
-1.15087020349188e-05
1.63734292192469e-05
-1.6024862442154e-05
-8.52511253405169e-08
-2.85035550754374e-05
-1.83665118173758e-05
-8.29329458843381e-06
-8.89606513671266e-06
-1.29274265743794e-05
-9.66864016872653e-06
-2.61350130002455e-05
-1.91587131650407e-05
-1.5052183260617e-05
-1.57357773505364e-05
-1.20699142000853e-05
-1.75980284169127e-05
-1.9095042047589e-05
-7.90547977737563e-06
-1.43148863934985e-05
-1.32500516757049e-05
6.02498975404051e-06
-1.46527872052725e-05
2.22539464290112e-07
-3.74934191609806e-05
-1.92064686984256e-05
2.53023033475434e-06
-3.06100697142873e-05
-2.27629071328131e-05
-4.60062967115997e-06
-1.65440400890176e-05
-9.48908551385474e-06
-1.04525895395693e-05
-3.05991091506234e-05
-1.22073072449161e-05
-3.19970266470605e-05
-2.61683997791595e-05
-4.56175291068838e-05
-3.09154579434861e-05
-2.16845022415816e-05
-2.67800399222383e-05
-2.60106897185986e-05
-1.50941262545511e-05
-2.53680920336595e-05
-2.18408287326717e-05
-1.890659939495e-05
-5.34111394948216e-06
-3.89165532077525e-06
-1.36940128825157e-05
-2.64642257245175e-05
-2.51223181896625e-05
-2.29645301689946e-05
-5.21487201350881e-06
-3.07913884844243e-05
-3.43171080064577e-05
-9.80837098290566e-06
-2.84466935665721e-05
-3.20021025642653e-05
-4.69278949273971e-05
1.76681780596597e-05
-1.98869260022665e-05
-2.30725536299884e-05
-2.28251520022023e-05
-2.30768320294479e-05
-1.82051813648379e-05
-3.08364984081551e-05
-2.80077297306905e-05
-3.33931919869692e-05
-6.6065481953467e-06
-3.91270406559132e-05
-3.71521192926828e-05
-2.46078364763555e-05
-7.95247721704842e-06
-1.99127818199436e-05
-2.23736473046233e-05
-1.607360196358e-05
-1.24404607126672e-05
-2.05681896974578e-05
-3.91353322472536e-05
-2.32939592557184e-05
-1.93924255522213e-05
-1.51104708190287e-05
-1.15372946996225e-05
-1.17395577204793e-05
-4.08386152868323e-05
-4.03303070902035e-06
-3.44747116930511e-05
-1.7685982583245e-05
-5.1170636529713e-05
-1.13904574198372e-05
-1.38944055665161e-05
-7.16164360737648e-06
-1.6169513474796e-05
-3.13667107742556e-05
-1.69097795002791e-05
-1.28162237273454e-06
-2.24577966560983e-05
6.51512027916882e-06
-2.55489795185772e-05
-1.51560694481182e-05
-1.32447793462324e-05
-1.79693244232171e-05
-2.20853617380155e-05
-6.0366984190934e-06
-1.86656834659636e-06
-2.92874445271716e-05
-2.28297767373355e-05
-1.88288611829558e-05
-4.12286980245976e-05
-2.54595336317106e-05
-3.56995676020383e-05
-1.21133674231209e-05
-4.48672834634621e-05
-1.5897643563915e-05
-1.99156471746501e-05
-1.38106158113064e-05
-2.32654090932438e-05
2.19729951598177e-06
-3.23769469264226e-05
-2.80056860839342e-05
-1.05896226810878e-05
-2.77807537156952e-05
-3.22925655372988e-05
-2.38540004381407e-05
-1.32780950126796e-05
-2.30832379177809e-05
-2.98899360224603e-05
-1.09454419090273e-05
-2.76254794467989e-05
-2.70779971234122e-05
-1.48644844194626e-05
-3.84557517979923e-05
-3.24914834896651e-05
-5.25503150957225e-06
-3.15340597943531e-05
-3.60787280666694e-05
-3.52610502000316e-06
-2.68765540898793e-05
-3.00028895393184e-05
-9.52776798626258e-06
-4.88041096206466e-06
-2.63805363621111e-05
1.80570605560504e-06
-1.62903928531708e-05
-1.33032610051932e-05
-1.90309320431001e-05
-5.00748932764723e-06
-4.42312426775417e-05
-6.57680200396025e-06
-1.72529274564217e-06
-2.24668713594689e-05
-3.59256723711095e-05
-3.69467145991653e-05
1.08638818904122e-06
-6.93406052916213e-06
-3.45924549522656e-05
-3.4988221019771e-05
-1.33653972636342e-05
-1.45415264092807e-05
-2.9722202960467e-05
-1.90868411864416e-05
-1.26746431121403e-05
-3.40066578607074e-05
-8.85628117417821e-06
-2.38984619542478e-05
-2.17198368258214e-05
-2.38794516938765e-05
-3.20019849431202e-05
-1.55242344503774e-05
-2.18274179985796e-05
-4.03827501413375e-05
-1.90372677392986e-05
-7.1493284528359e-06
-2.23539905181218e-05
-2.86438138734334e-05
-6.69622992419979e-07
-9.34168754323464e-06
-2.14582456928474e-06
-3.91765183782452e-06
-1.16931220323989e-05
-2.33090367093067e-05
-3.26127002785646e-05
-8.49724600491309e-06
-3.42684037000711e-05
-2.79061213309324e-05
-1.93924277620204e-05
-3.33135737974411e-05
-2.91022515920444e-05
-2.06716586114734e-05
-2.65648436088113e-05
-3.55495844840566e-05
-2.90086368898871e-05
-2.384053722431e-05
8.03115784488798e-06
-2.09328737485773e-05
-2.45633635127353e-05
7.00478234455763e-08
-3.37451009700591e-05
-1.04404703817519e-05
-2.41289712627985e-05
-1.69658452816403e-05
-1.03049138991714e-05
-3.04711921240176e-05
5.40962833410469e-06
-2.7149388564371e-05
-7.8988713030652e-06
-1.66485060094017e-05
-3.05263211336339e-05
-4.14774656837937e-05
-3.49681381181679e-05
-3.32182287788377e-05
-2.02451149020941e-05
-3.98959939423862e-05
-3.46581966429424e-05
-6.71380644589301e-06
-8.92333489468539e-06
-1.90169055869024e-05
-1.20274060301722e-05
-4.84317440078215e-05
-3.47443695200281e-05
-3.68188933233621e-05
-2.37166198444362e-05
-1.38000144849356e-05
-2.7067750533433e-05
5.03640220321659e-06
2.23937361110683e-06
-1.74718201952874e-05
-2.37675429464259e-05
-2.0473117969542e-05
-4.10175581884452e-05
-1.85890077917897e-05
-2.5834528404757e-05
-1.90422297444372e-07
-2.70549854847488e-06
-3.00300742128049e-05
-1.93725585935182e-05
-3.94526228156503e-06
-2.03311541225223e-05
-4.357747076425e-05
-1.38028736329853e-05
-1.12743439046042e-05
6.30946863827579e-06
-1.41959042511471e-05
-1.01629235038962e-05
-1.16673670952759e-05
-1.79726869400015e-05
-3.40581561343778e-05
-2.8167515891703e-06
-1.27858123749287e-05
-1.40406752990658e-05
-3.02015198801994e-05
-1.55190674523988e-05
-2.67342610638695e-05
-2.45516350639667e-05
-1.99083688625078e-05
-1.1601432223123e-05
1.35955663465639e-06
7.97957271287201e-09
-1.93523446585821e-05
-4.00451107686172e-05
-1.31649160126362e-05
-1.52402561365583e-05
-1.35756555160744e-05
-3.04439668201615e-05
-2.39852293748128e-05
-2.16012188885681e-05
-4.1413970499822e-05
-1.05633241863702e-05
-1.36842057026198e-05
-4.17755708315495e-05
-1.88623714005114e-05
-1.05068192305317e-05
-3.64578154238537e-05
-1.43802492821473e-06
-1.45095612113788e-05
-3.39188725340647e-05
-2.54753012119619e-05
-1.72260454110523e-05
-2.84139190062913e-05
-4.13503560038025e-05
-3.40169771505963e-05
-4.66110726032751e-05
-1.49152264737213e-05
-5.62279106014462e-05
-2.5569936117854e-05
-2.81578447347217e-05
-1.1450927927712e-05
-8.9444153289651e-06
-1.8948204960824e-05
-8.38678536757316e-06
-1.76723411773114e-05
-3.19982098906498e-05
-2.73455134169481e-05
-1.06909259989632e-05
-2.9509435854647e-05
-9.90490708499449e-06
-1.48569667588768e-05
-2.50441419468598e-05
-2.4969767638657e-05
-5.55520975946457e-06
-3.20062814670533e-05
-2.26536567602727e-05
-5.04147499217865e-05
-1.30281523260845e-05
-7.35926677525772e-06
-3.66832107773273e-05
-2.85675708105873e-05
-3.0221968064028e-05
-1.0246817192578e-05
-1.94425939459681e-05
-7.28829174167517e-06
-1.52255959989123e-05
-1.72856044156515e-05
-7.4969073010912e-06
-3.61451053547318e-05
-1.60406267853029e-05
-1.64569398747891e-05
-6.52294310418159e-06
-2.06473237119972e-05
9.07608414191608e-06
-2.15935734807002e-05
-1.2920007663615e-05
-3.46150376322158e-05
-9.92535331028556e-06
-1.38015400153777e-05
-1.92329125817124e-05
-1.27767247966363e-05
-8.39958842742674e-06
-1.66891060711129e-05
-2.04773826169272e-05
-3.54167946379763e-05
-9.34822851533926e-06
-1.83927205268669e-05
-2.45396625787929e-05
-3.24678795985291e-05
-3.406033179409e-05
-6.20710972611985e-06
-1.55784498176731e-05
-1.80078308038282e-05
-1.98940697144522e-05
-1.60587697341926e-05
-7.539676151318e-06
-1.9966845654879e-05
-1.26602831021913e-05
-1.89652718036107e-05
-1.89261090432021e-05
-7.81228499614017e-06
-8.61123103142494e-06
-1.96164336989694e-05
-1.32587674101391e-05
-1.55225904360804e-05
-4.56872723558905e-06
-3.28340708704749e-05
-6.48999497223339e-06
-1.8891235264214e-05
-1.57666426278729e-05
-3.82646198103535e-05
-1.54409448677769e-05
-3.30916693222477e-05
-2.81163866689128e-05
-3.35500506835081e-05
-3.44795720623542e-05
-3.92786047703444e-05
-3.80393468734189e-05
-1.18124413082662e-05
-3.09601649753779e-05
-2.4537709177251e-05
-1.25573352588516e-05
-7.49941804269184e-07
-2.88562126946243e-05
-3.01744800433206e-05
-9.9947618148086e-06
-3.21772963225622e-05
-1.03851835144274e-06
-2.54946960858832e-05
-7.81077545028787e-06
3.75403912310115e-06
-1.98377573865181e-05
-2.24356945455921e-05
-1.41986453373743e-05
-2.97889544444577e-05
-2.39368669478122e-05
-3.85308572572886e-06
-3.23558052789344e-05
-3.60013096892363e-06
-3.0566284498325e-05
-3.71427750215296e-05
-1.56108723400061e-05
-4.3673579666953e-05
-2.53519570659964e-05
-3.28139034610398e-05
-1.37520054825851e-05
-2.26409965568333e-05
-4.9805206622235e-08
-2.36657045708935e-05
-4.3271095685868e-05
-2.67504140302848e-05
-1.10033882788445e-05
-7.01747432282963e-06
-1.80047270174292e-05
-2.77287277924172e-05
-2.77491821814635e-05
2.26992299205984e-06
-3.8638932201226e-05
-4.8590578718801e-06
-3.65179868510924e-05
-4.55143680280947e-05
-2.83855949413443e-05
-2.34720335091242e-05
-2.39939253652887e-05
-7.52979477575848e-06
6.16040969862781e-06
-2.49535351480857e-05
-3.696822591755e-06
-1.80638569263022e-05
-1.25342320892504e-05
-6.42727819525858e-08
-3.78821595977337e-05
-3.22731242117002e-05
-4.24803243464087e-07
-1.91623022097482e-05
-2.17149377163376e-05
-3.23133169865221e-05
-3.06190094637487e-05
-1.69617559532339e-05
-9.25262188363894e-06
3.59738325151913e-06
-2.37254347454332e-05
-2.16217966858818e-07
-2.24046157913638e-05
-1.62743767760897e-05
-3.27604537543069e-05
-1.14527993645076e-05
6.18137756204915e-06
-3.4084744780152e-05
-1.34814660845118e-05
-3.02212458385489e-05
-1.52443671040675e-05
-4.05703508080643e-05
-1.94317455667631e-05
-2.32994497801744e-05
-3.63627074624241e-05
-3.25741536758828e-05
-3.01444435414388e-05
1.3525303065604e-06
-1.5819541365393e-05
-8.15593386966592e-07
-1.89081647605406e-05
-2.73041354363346e-05
-2.16390114679583e-05
1.87400880776992e-05
-3.10875007121527e-05
-2.08616767348937e-05
-1.16002846089992e-05
-2.38116074212411e-05
-3.68285721129538e-05
-1.03907165073232e-05
-1.52309037110686e-05
-2.6036944658047e-05
-1.88558305750696e-05
-1.82128228999075e-05
-1.19957836860044e-05
-3.57878947121572e-05
-1.78300429531639e-05
-2.85608056388021e-05
2.819454259853e-06
-2.46217908119914e-05
-3.48681433926855e-05
-2.43533344137784e-05
-3.23481512431601e-05
-1.92584801348503e-05
-1.52773328516985e-05
-1.57665692434858e-05
-1.61040927046435e-05
-1.55195864694299e-05
7.54848425186933e-06
-3.21453205649456e-05
-1.15508664936083e-05
-2.97270947686982e-05
-1.90865947592129e-05
-1.74109512154151e-05
-3.25722562203291e-06
-3.66034125351248e-05
-6.3104139987854e-06
-2.29310511101906e-05
-3.55605596379148e-05
-1.56256968867803e-05
-1.95381365797705e-05
-1.79896126932717e-05
-1.75845988333859e-05
-9.00379432489048e-06
-2.59796413207252e-05
-1.7954095757132e-05
-4.28603727808291e-05
-2.27485442642689e-05
-2.02747920003982e-05
-1.51214033241741e-05
-2.19055184767856e-05
-6.35090753110931e-06
-2.32580875821333e-05
-3.2979260057298e-06
-2.72487819996388e-05
-2.11472962042369e-05
-2.09269365241913e-05
-2.57802549867086e-05
-2.10140338222631e-05
-4.08446289090062e-05
-4.26726271827119e-05
-2.7248376496805e-05
-4.19129501386395e-06
-2.41040521199048e-05
-1.81410775006547e-06
-1.13680470356978e-05
-1.58353144273648e-05
-5.50939627409093e-06
-1.12476541153672e-05
-3.63680684156231e-05
-3.23300859760546e-05
-3.18194549093544e-05
-1.37315676075295e-05
-9.24717495470769e-06
-3.39185068740232e-05
-1.83943981606423e-05
-1.88644949829386e-05
-3.41351753097622e-05
-3.53967698718928e-05
-4.51638089141451e-05
-1.79153454750581e-05
-2.45874089322266e-05
-5.23579192156277e-05
-1.28912440217375e-05
-1.89749362350531e-05
-1.85600879404862e-05
1.657504625689e-05
-2.64866227871096e-06
-2.91071993877036e-05
-2.34689134828381e-05
-1.07880939566069e-05
-3.04802694499545e-05
-3.35777586783753e-05
-1.56582679092687e-05
-2.28153167716872e-05
-4.33030249788496e-05
-9.16047546871941e-06
-3.66043300299435e-05
-4.09002314816857e-05
-2.57226145741668e-05
-1.52601265346975e-05
-1.39393013005089e-05
-1.74723583711131e-05
-1.35458349472032e-05
-1.00874003097322e-05
-2.81025521093178e-05
-1.89350396445437e-05
-1.83860348410181e-05
-2.40534961321445e-05
-8.66872392591978e-06
-3.23490382269284e-05
-1.88331335918675e-05
-2.89838402354831e-05
-1.2358176691044e-05
-1.26896817471639e-05
-3.55329650953226e-05
-1.91053468010753e-05
-3.60963306923038e-05
-3.78048029312512e-05
-1.85308362178183e-05
-5.22751533910455e-06
-2.37267289818723e-05
-1.16528862598125e-05
-3.19486855847999e-05
-2.59050122478676e-05
-2.73164249266115e-06
-1.25620809775659e-05
-2.64535949718036e-06
-1.34813458109035e-05
-1.50860263444202e-05
-1.33001484357311e-05
-2.23493127770029e-05
-3.83019282219468e-05
-2.1508390977059e-05
-4.58735783755814e-05
-2.92753833977411e-05
-2.18099490950623e-05
-2.78254916229432e-05
-1.93446198606883e-05
-2.80748136369739e-05
-2.84216899202008e-05
3.09223831787559e-06
-3.18904694399725e-05
-1.40301666418264e-05
-2.31789740874951e-05
-1.69625743133667e-05
-1.23156714431323e-05
-2.40936333850441e-05
-1.57576732451178e-05
-2.50577466510541e-05
-3.80663610195257e-06
-3.86043686502981e-05
-3.47038971816369e-05
-4.59044395981228e-06
-1.58353668801077e-05
3.41491677659606e-06
-4.8748181896637e-06
-2.1984424775027e-05
-3.80039016617913e-05
4.45830451162679e-06
-2.12213820488806e-05
-6.92555898333838e-07
-2.14659249070479e-05
-2.60209758082173e-05
-7.69710571572745e-06
-2.98354594286835e-05
-4.00785171163879e-05
-2.5369099901664e-05
-1.97679594405174e-05
-2.44353469192569e-05
-1.56844022297324e-05
-5.12788014231567e-06
-2.39207967110619e-05
-1.89270424902676e-05
1.16174502231968e-06
-2.2168634488259e-05
-4.31653812850692e-05
-7.66532409538407e-06
-2.14666989676534e-05
1.13676166234062e-05
-3.92610155973965e-06
-1.56466830453116e-05
-2.39734877133676e-05
-3.02308921911865e-05
-3.86099723885657e-05
4.02910909928988e-06
-3.02629415222337e-05
-1.98767556216481e-05
9.74428658845018e-06
-1.63990642031052e-05
-2.74014933231253e-05
-1.48320807937952e-05
-1.91175217765414e-05
-3.15525189582817e-05
-1.93204217095521e-05
-9.55274334903535e-06
-3.47460014414304e-05
-2.36615867217953e-05
-2.04766388946619e-05
-2.20765196002961e-05
-2.25116909371355e-05
-1.9550988372834e-05
-6.37787533436428e-06
-1.0489407381979e-05
-1.85368382686977e-05
-3.72984245549485e-05
-2.46392618144311e-05
2.87623567632251e-06
4.59640500114924e-08
3.29034127610384e-06
-1.71995560889987e-05
-2.11425213691281e-05
-3.9345287532635e-05
-1.19415231671806e-05
-2.71209986071026e-05
-4.59485189009488e-05
-4.53272571825385e-05
-5.18703864875503e-05
-1.16909585044867e-05
-3.54703854786053e-05
-2.39486072776889e-05
-2.18543180257393e-05
-8.80709964977846e-06
-3.79343537541966e-05
-8.541082604462e-06
-1.55963856029703e-05
-3.01747593449934e-05
-1.45825370841199e-05
-1.31786447859777e-05
-2.22944326501859e-05
-2.38262110974207e-06
-5.90332840634135e-06
-2.02914205098464e-05
-2.39590150199162e-05
-4.16792867771299e-07
-1.72347472278092e-05
-2.11058233025809e-05
-1.65296665364246e-05
-8.50213799476522e-06
-4.30414433694737e-05
-5.09394002808325e-05
-3.13467834702161e-05
-9.84187548683111e-06
-2.82995054297884e-05
-2.60809070272094e-05
-2.45059884340322e-05
-2.3456330092928e-05
-2.98462527273936e-05
-1.2796049099844e-05
-4.50403922702901e-05
-2.51771718507378e-05
-3.12305796627966e-05
-2.34690660277961e-05
-1.94396892399833e-05
-1.72673014802306e-05
-3.08684340739039e-05
-3.96142849547213e-05
-3.319573163205e-05
-1.93204578494458e-05
-1.4897277045094e-05
-3.49680715222686e-05
-5.19906123113409e-05
-5.78625473405583e-06
-8.45430700290386e-06
-3.80167721040783e-05
-4.13099028211957e-05
-2.76954508369897e-05
-9.22227717650181e-06
-3.12763293044967e-05
-2.78238979571725e-05
-3.44066155840633e-05
-2.23653931985934e-05
-7.68434424553845e-06
-1.77233755549029e-05
-1.12739048441898e-05
-2.29607464317666e-05
-8.81716051525428e-06
-3.25607221983079e-05
-1.28992790975119e-05
-1.336468136611e-05
-2.70393096299904e-05
-5.52352466916033e-06
-4.75911147190714e-06
-1.34987429105834e-05
-3.87045885363669e-05
-1.6255430697055e-05
-2.04519652296523e-05
-2.82502406352828e-05
-1.52776962443651e-05
-1.20041161273674e-05
-1.44037662004179e-05
-3.17835183824495e-05
-2.90190114207777e-05
-1.89122958311891e-06
-3.14774564677903e-05
4.83324076877497e-06
-2.06549832587411e-05
-1.90482968225015e-05
-2.95187354744475e-05
-2.36945877019674e-05
-5.25361095006409e-06
-1.09778600452628e-05
-8.82690800750182e-06
-2.15500070825521e-05
-2.14018808242228e-05
-9.92586253153757e-06
-2.62271205565604e-05
-2.50641319731916e-05
-2.14951930365904e-05
-2.74860069320704e-05
-3.30900932603746e-05
-1.57354316961464e-05
-3.01603516546457e-05
-2.28369184628339e-05
-5.86581037392868e-06
-2.60739701521195e-05
-4.06276523745682e-06
-2.03923353578232e-05
-1.86376186622007e-05
-2.39876688882141e-05
-6.19629917774917e-06
-1.8883931491302e-06
-1.47433747904779e-05
-3.29024070464278e-05
-1.97149545438082e-05
-2.45872612811372e-05
-3.76601792525866e-05
-7.33526190197925e-07
-2.57240409287387e-05
-2.45953465437815e-05
-1.83767900732518e-05
-3.25106549060181e-05
-2.64779615088886e-05
-3.79682317862741e-05
-2.23959842111657e-05
-3.50032943497791e-05
-2.27803284824489e-05
-8.51926460133022e-06
-2.29386481549909e-05
-2.42739523343718e-05
-5.78044745497833e-06
-3.08808829293791e-05
-4.25919688236327e-05
-2.83943125267283e-05
-1.85599062863541e-05
-7.41909511612288e-06
-1.6978113352297e-05
-2.68442035015598e-05
1.08913343699068e-05
-3.27085136209772e-05
-2.73396571657521e-05
-2.81240147759121e-05
-2.14932664009824e-05
-2.85719989623548e-05
-4.66381397110895e-06
-2.47135220013153e-05
-4.84448603196626e-06
-1.32901614929037e-05
-4.3029278976961e-05
-2.04227310365217e-05
-3.27521897647299e-05
-4.93604276336569e-06
-1.03899968341365e-05
-2.31010621946022e-05
-3.87671554094445e-06
-6.02048189148622e-06
-2.07936029010618e-05
-2.60991322724692e-05
-1.10586430528881e-05
-2.16404009962056e-05
-1.72890026810504e-05
-3.03521087832696e-05
-1.2211927766355e-05
-2.27217613235822e-05
-3.82124534045952e-05
-3.42827642332791e-05
-2.0917036727901e-05
-5.99779435106326e-06
-2.51957169700081e-05
-1.20518767577545e-05
-1.9499488801619e-05
-2.86968431250845e-05
-1.99563798124391e-05
-5.82267974587941e-06
-4.720391598997e-06
-1.63493775335263e-05
-1.15920967140876e-05
-2.1489156191026e-05
-3.15352595589749e-05
-1.15425746196161e-05
-1.05804987054815e-06
-2.67475735995835e-05
3.16205332977005e-06
-1.63444545518615e-05
-2.26195610650229e-05
-2.24735364634482e-05
-9.73267380082833e-06
4.98995390508947e-06
-2.58837144791505e-05
-1.20906926992169e-05
-2.68420293936729e-05
-3.07287371589732e-05
-7.96122609382947e-06
-2.1900860209821e-05
-2.17231960254321e-05
-3.89539668723763e-05
-3.87612392017701e-05
-3.27221658762198e-05
-2.50146928963341e-05
-1.29067367148387e-05
-2.37837073003677e-05
-1.77455960217493e-05
-1.94986001913457e-05
-2.61810871790776e-05
-1.77317133592217e-05
-2.8094178024143e-06
-2.01911380711464e-05
-2.97748331756964e-05
-3.76110483077415e-05
-8.49800880045799e-06
-1.27115719857589e-05
-2.93657016031754e-05
-3.46233047734929e-05
-1.65476197095412e-05
-1.24456811497493e-05
-2.1277463060879e-05
-1.55214883766031e-05
1.70684705491071e-05
-2.41150758155231e-05
-8.21359458357324e-06
-5.8163750684825e-06
-2.30063725457106e-05
-3.28499298289862e-05
-1.3691394304201e-05
-2.17249617783218e-05
-1.11376284008589e-05
-2.92614793255422e-05
-1.48988907236234e-05
-1.72479595296107e-06
-1.92019246694369e-05
-2.64776945847433e-05
-1.19049155039524e-05
-8.56933861128847e-06
-6.24699282246063e-06
-7.72453269806314e-07
-1.96174263496233e-05
-2.35141837751021e-05
-1.75371885279183e-05
-2.82881103488846e-05
-3.7707762980192e-05
-3.00515310103979e-05
-3.43560178362657e-05
-5.3821987076333e-06
-1.07173585758381e-06
-2.95863176784956e-05
-1.40391322254553e-05
-5.12419336031815e-06
-5.94440552098448e-06
-2.26962624375493e-05
-7.73008978165602e-06
-2.04573781902291e-05
-2.38794867992075e-05
-3.25687837058783e-05
-1.98454400258341e-05
-4.27058841350855e-05
-3.58140126622112e-05
-6.42923089125066e-06
-3.26040812296476e-05
7.48098441744358e-06
-8.17965299311992e-06
-2.11700147219451e-05
-2.15920165229313e-05
-3.11929020455897e-05
-3.06562276723845e-05
-1.16660263449999e-05
-4.16982775781545e-05
-2.19971439052399e-05
-2.6638279695084e-05
-8.21300219261495e-06
-1.93087361084771e-05
-2.39428865346027e-05
-1.64175803634252e-05
-4.1218986080985e-05
-4.61494417701965e-06
-4.3187921256505e-07
4.74146377198609e-06
-3.04159892547531e-05
-2.81266922181479e-05
-1.72296069563017e-05
-8.65478766396312e-06
-2.90674946715549e-05
-3.20486747188047e-05
-2.59179252311969e-05
-3.47526848234103e-06
-3.92969931661106e-05
-2.66103645552158e-05
-1.55539811218579e-05
-2.20583153427345e-05
-3.31724583336663e-05
-3.19839616515526e-05
-3.28454575963881e-05
-8.39340006095876e-06
-2.87940157770718e-05
-3.54915097842091e-05
-3.55156340171268e-05
-1.82105627308286e-05
2.65282880941373e-06
-2.16818693850066e-05
-2.36020536008744e-05
-1.29092229725069e-05
1.15098539544836e-05
-6.01785619222541e-06
-2.42138357994677e-05
-2.99474557922572e-06
-3.21381134600759e-05
-3.10076402560959e-05
-8.63097902204815e-06
-8.88430295818785e-06
-8.15677504953016e-06
-1.74179301800482e-05
-2.25193175258229e-05
-2.18682110071418e-05
-3.28413674942432e-05
-3.15191854771012e-05
-1.56366817147728e-05
-1.2488685924484e-05
-2.04300361846137e-05
-1.35648158240556e-05
-3.30064083471272e-05
-8.3553211594701e-06
-2.20172213089118e-06
-1.80892596445164e-06
-1.60745828499921e-05
-1.48713695832091e-05
-2.96290681144244e-05
-2.08123711668998e-05
-2.82351422676845e-05
-2.76669144932792e-05
2.15724828103417e-06
-2.28787564552254e-05
-1.94762496731941e-05
-2.1965656063294e-05
-9.2734860347833e-06
-2.71240800339769e-05
-2.35673985514497e-05
-3.58320030098952e-05
-1.48104747035499e-05
-1.92916309039514e-05
-2.12916514155373e-05
-7.65955105584111e-06
8.04441663178366e-06
-9.37450442888824e-06
-1.21072063313738e-05
-3.3528222737675e-05
-1.51181142133297e-05
-1.97824782662415e-05
-3.28896477381759e-05
-3.56745542189697e-06
-3.33336683446693e-05
-8.93266354651114e-06
-1.74727653585084e-05
-5.96753100969542e-05
-7.02755580689053e-06
-1.81892323510883e-05
-2.70959014444797e-05
-4.6486931914004e-05
1.06261996234153e-05
-4.2604417364069e-05
-2.32432499919686e-05
-2.73522897782358e-05
-7.46860190065424e-06
-4.59660984622212e-05
-2.19144908020238e-05
-1.5522977258522e-05
-1.55248049056845e-05
-1.16874945315776e-05
-2.70537483131798e-05
-2.76249905481811e-05
-2.07854971080961e-05
-7.70804061096072e-06
-2.54450769041062e-06
-3.75124021870939e-05
-9.68847418937585e-06
-2.45983732113461e-05
-7.07483770371638e-06
-1.67826879206119e-05
-2.40295630369784e-05
-4.97610957293122e-06
-3.82796629981588e-05
-2.27248937870605e-05
-3.15786800639859e-05
-2.47206462632094e-05
-1.33993704606555e-05
-1.65597095518872e-05
-2.73146862058839e-05
-6.47834025592673e-06
-3.77265335672736e-05
-4.23488309432352e-05
-1.30343509114075e-05
-4.07994255093076e-05
-4.25916196344659e-07
-7.40718361931769e-06
-6.71755056019426e-06
-5.22584668746698e-06
-8.46520202219854e-06
-1.62490626072952e-05
-1.0130730298979e-06
-2.49787876365299e-05
-2.49383641885971e-05
-8.13547804875995e-06
-2.03668845058798e-05
-2.21671511463419e-05
-2.35652560661875e-05
-1.95909677928667e-05
-1.64203497919326e-05
-8.93676404860204e-06
-1.75493457730726e-05
-2.62070347286177e-06
-4.20442955370362e-05
-2.35545970794316e-05
-2.35816432932711e-05
-1.92523398339988e-05
-2.13228255187368e-05
-3.78612834930711e-05
-1.74058021487356e-05
-2.5288508316464e-05
-2.94254789324223e-05
-2.94814849690118e-05
-2.61175346254547e-05
-2.16781522053895e-05
-3.53134999574705e-05
-2.93043705534889e-05
-3.14978898540153e-05
-1.0396396094376e-05
-3.19310333747769e-05
-1.87636096555827e-05
-1.3936402006394e-06
-3.45039441253891e-05
-3.29754122093375e-05
-2.62863761510261e-05
-3.02917961340892e-05
-3.13929721650026e-05
-2.39211663101343e-05
-6.45248905497508e-06
-3.31839967389695e-05
-8.30467076772983e-06
-4.92522815150048e-05
-5.08249176456679e-06
-2.15174250546761e-05
-1.21737138920404e-05
-1.00218376490259e-05
-3.78477416450477e-05
-3.14932755890928e-05
2.57234169398273e-06
-1.67353663607735e-05
-1.42892464216178e-05
-2.68867665854421e-05
-1.76124456406324e-05
-1.03603806065376e-05
-2.35649743410856e-05
-2.1420508572638e-05
-2.46965606157262e-05
-1.71349071111213e-05
-2.18584050446803e-05
-2.42821812479386e-05
-3.48864098821776e-07
-1.93512574112862e-05
-3.93041421028816e-05
-3.98056954841433e-05
-2.15548541562971e-05
-2.87172090806633e-05
-3.01920065298671e-05
-7.32629614127783e-06
-1.58484466521432e-05
-2.39244298686031e-05
-3.42979899355063e-05
-1.26107849876602e-05
-2.54483110065056e-06
-1.19221663483132e-05
1.19445053647495e-05
-2.47310049056069e-05
-2.22653965170842e-05
-1.13636126894982e-05
-3.15890598372772e-05
-1.89962358896813e-05
-1.28487195566676e-05
-2.92392056054549e-05
-3.28534223603132e-05
-4.12584691207423e-05
-1.66891404074386e-05
-2.22370354192439e-05
-1.35467710832702e-05
-3.74918649804707e-05
-2.69796365934114e-06
-1.24303807195118e-06
-2.81203461445206e-05
-2.16986075787211e-05
-1.49376874574952e-05
-2.32291128299832e-05
-1.30034198993212e-05
-1.99039327173939e-05
-2.33338625435964e-05
-2.8957101510366e-05
-9.26607183713569e-06
-1.54471535787373e-05
-6.78638134502398e-06
-1.66423304108979e-05
-2.52200014805556e-05
-4.31224937367408e-06
-1.80507857392944e-05
-7.67954066573482e-06
8.77544374888268e-06
-1.10067106319712e-05
-1.30690065846694e-05
-3.70654031734474e-05
-3.95923491606264e-05
-1.61293332336422e-05
-3.69176180599533e-05
-3.12906172826036e-05
-4.50744583338518e-05
-1.65791736418317e-05
-3.14808769913094e-05
-3.31937777406107e-05
-1.7327626795453e-05
-1.87757743436912e-05
-1.59547800770374e-05
1.48510056194762e-06
-3.97380856929012e-06
-3.33013744240076e-05
-2.04209203438241e-05
-3.38114127826948e-05
-2.21003000220258e-05
-2.8839696188377e-06
-7.44254259111429e-06
-2.26848284281623e-05
-6.04454100957641e-06
-1.37382025794251e-05
-2.71412523451068e-05
-2.20984553086848e-05
-2.94673549053298e-05
-1.26979282953578e-05
-2.61122269269203e-05
-2.85083277645708e-05
-1.80866191297648e-05
-2.48467948752495e-05
-3.48941313907523e-05
-3.48322741466812e-05
-3.21930107824361e-05
-3.50611853016731e-06
-3.28556428750358e-05
-9.29538104817036e-06
-3.52388278546689e-05
-1.31879835779165e-05
-2.17916238585122e-05
-8.82828932766436e-06
-3.4693570559119e-05
-1.46298837578425e-05
-2.62520424149213e-05
-1.72199509832511e-05
-3.26546248511303e-05
-2.14496477639046e-05
7.18727953289177e-06
-1.93484751435361e-05
-2.34048425610911e-05
5.0085498194921e-07
-6.45497974819676e-07
-2.215265212539e-05
-2.4040993459533e-05
-1.35945645387396e-05
-3.32994954697528e-05
-3.1539329615626e-05
2.60362233100508e-06
-1.22604718892056e-05
-1.72081124580525e-06
5.73253371900223e-06
-1.44809139439353e-05
-2.32906932836126e-05
-2.85238948035881e-05
-2.40533655098844e-06
-2.44054469447759e-05
-2.62381035867512e-05
-9.73406569564704e-06
-2.23306894429369e-05
-2.31554198121229e-05
-6.89528537815466e-06
-2.70543876316052e-05
-2.59545011289017e-05
-1.47218006723483e-05
-2.79852439063393e-05
-1.41027287471937e-05
-2.29838055197061e-05
-3.91231301260013e-05
-3.23284227299398e-05
-2.0397288888369e-05
-2.50947789874369e-05
-1.30448644888818e-05
-3.87911590802497e-05
-2.40987886353322e-05
-2.02798205978502e-05
-1.68958496837284e-05
-1.06560166474238e-05
-1.6620249815882e-05
-2.09575179866002e-05
-2.90377488738814e-05
-1.19948503691642e-05
-3.53671379014163e-05
-3.8623273252216e-05
-1.66673653481606e-05
-2.39893429745495e-05
-3.27808740655088e-05
-1.02370592278511e-05
-3.12560142301147e-05
-2.9149600980791e-05
-5.69364299671351e-06
-1.64852683348908e-05
-3.43899383755334e-05
-2.99847411651184e-05
-6.99511593278618e-06
-1.79121279957156e-05
-2.62101142349064e-05
-1.18708035181597e-05
-2.35527172379318e-05
-1.31447701241014e-05
-1.33029781398346e-05
-1.77676272392929e-05
-1.21326079826525e-05
-1.74344095621315e-05
-1.89463436922914e-05
-3.25650645730388e-05
-2.71045696532803e-07
-4.73688553375338e-06
-3.10006208957107e-05
-2.30574305636574e-05
-2.13001781849335e-05
-3.56027337227931e-05
-1.12170382623917e-05
-6.02529210731154e-06
-1.63103686348369e-05
-5.73414713122111e-06
-3.85626051518405e-05
-3.75305050799942e-05
-4.42403623542175e-07
-1.84765884572822e-05
3.737447060294e-06
-3.01429062734812e-05
-3.87678386181591e-05
-3.68189171083146e-05
-1.09137086817623e-05
-2.37225382272437e-05
1.02225156758202e-06
-1.69653427209082e-05
-3.37439106802094e-05
-2.79830754080193e-05
-3.0342021077834e-05
-2.40045238335935e-05
-6.32043900001447e-06
-3.05251570041451e-05
-5.7246989506353e-06
-2.36135653489192e-06
-3.21873793996323e-06
-3.74847338852158e-05
-2.20711423719068e-05
-2.01207785008792e-05
-2.55217290330601e-05
-2.02852862094571e-05
-2.611629750698e-05
-2.14003594228739e-05
-1.2977723203529e-05
-9.85448730431299e-06
-1.70509033115787e-05
-3.85396696434031e-05
-1.65720897081451e-05
-2.89492413846776e-05
-1.96575098696049e-05
-2.36983266420431e-05
1.08681960919121e-07
-9.42159155403653e-06
-6.5798178533729e-06
-1.92402947506174e-05
-3.23679862313333e-05
-1.12112972900297e-05
-1.47981906271022e-05
-2.77997185273917e-05
-1.42997925315882e-05
-1.61286280632793e-05
-5.00688460450603e-06
-1.73715374770491e-06
-4.2681440593452e-05
-1.51607193131901e-05
-2.94698408042406e-05
-3.34852966000708e-05
-1.06808914695016e-05
-3.85533171306128e-05
1.28224816912711e-05
-1.46016391398847e-05
-4.04522515807832e-05
-1.29390494807952e-05
-1.41839767943882e-05
-1.91557925953551e-06
-2.55183534494138e-05
-7.99373886061268e-06
-7.14988929403439e-06
-2.91259198356424e-05
-3.90595918466116e-06
-2.63332352867107e-05
-2.26652081973658e-05
-1.59010575012961e-05
8.11732003106387e-07
-2.44046016218611e-07
-1.52500310992152e-05
-3.71139042892654e-05
-2.95701805090012e-05
-3.93576222611375e-05
1.56537946686412e-06
-3.7253139817948e-05
2.07762709439516e-06
-3.35285138755248e-05
-2.17249707070075e-05
6.07436386846078e-07
-2.55993170601406e-05
-3.06562161321589e-05
-2.72002143136686e-05
-1.08178674366853e-05
-9.30891941594797e-06
-4.04502801126059e-06
-6.92342033484386e-06
-1.38158410266199e-05
-1.60465140542153e-05
-1.92549326426736e-05
3.44902782498157e-07
-1.54350258111309e-05
-1.3016646075833e-05
-1.37527185677574e-05
-4.03028035166637e-05
-2.92539940221699e-05
-2.3445915713462e-05
-3.02654354889325e-05
-3.4941192164183e-05
1.39566738735855e-06
-7.53882063781564e-06
-7.48613209776584e-06
-1.55666043539467e-05
-2.03019790548397e-05
-2.9746257196802e-05
-3.79049094887364e-05
-2.96639250717503e-05
-1.83134169099274e-05
-3.04728738645572e-05
-1.95561696405659e-05
-2.14526974916747e-05
-1.22434840700378e-05
-3.81309945426177e-05
-4.10708943891299e-05
-2.57095809933527e-05
-1.03950142812355e-05
-3.86021030806508e-05
-3.29562414580875e-05
-3.96274145082017e-05
-2.75696300622288e-05
-3.0519511475514e-05
-3.00253065698295e-05
-5.38006713212574e-05
-4.50793683602877e-05
-8.41823093966185e-06
-2.62088191720432e-05
-1.63807780979266e-05
-1.71261926896625e-05
-3.63946420909429e-05
2.71967792611161e-06
2.82829175139184e-06
-2.32781668212151e-05
-5.47752047317887e-05
-1.37153150122891e-06
-1.1590531235653e-05
-3.05645759459605e-05
-2.35096000323936e-05
-2.44695940327503e-05
-1.79723691223919e-05
-2.30738203263357e-05
-3.48930261619804e-05
-1.40318742396722e-05
-4.68999424252441e-06
-1.27592719130903e-05
-4.81034982844656e-06
-1.87158751344163e-05
-1.87169515825605e-05
-2.41194950987645e-05
-2.8044982570932e-05
-5.47451169067241e-05
-2.08787880470593e-05
-2.38895560074149e-05
-1.60975995777487e-05
-2.52439115594452e-05
-1.80695415814777e-05
-1.7869854577087e-05
-2.40552727601593e-05
-2.15973141796978e-05
-2.60045351022643e-05
-1.87789767996677e-05
-2.54044865477172e-05
-2.85860612487838e-05
-1.17010969226438e-05
-2.14483761977958e-05
-2.95267359032665e-05
-2.23933492630229e-05
-2.8826072641733e-05
-4.5777014996989e-05
-5.13525788803987e-05
-1.76630668341912e-05
-9.03497049792571e-06
-2.28908607942877e-05
-3.34747660056371e-05
-1.05947816765047e-05
-1.70791134107244e-05
-1.53269340753763e-05
-2.03385735690959e-05
-3.80342430873267e-05
-3.56816490297571e-05
-8.02124538447415e-06
-2.25468519832686e-05
-1.60878956132772e-05
-2.66872827804034e-05
-1.37737137119928e-07
9.99799146861619e-06
-2.48274965182187e-05
7.25084800718033e-07
-2.78636661392175e-05
-1.13219659584437e-05
-1.62633193468252e-05
-2.19256331293379e-05
-4.14811345148164e-05
-3.19245298733223e-05
-3.42402200557373e-05
-7.39385788683403e-06
-1.67565678609827e-06
-2.3048176959665e-06
-1.96734217002465e-05
-1.96043004480032e-05
5.92263697267591e-07
-9.58263301592554e-06
-9.16061641358233e-06
-2.20447722078647e-05
-2.62538440125951e-05
-6.39888537631357e-06
-3.89903690550064e-05
-2.7429755287233e-05
-2.50181098467252e-05
-1.13765342047318e-05
-4.78109282571517e-05
-3.10641094594289e-05
-3.77155082627151e-05
-3.06757482030205e-05
-3.17712219630959e-05
-2.96144280192412e-05
6.38127481607201e-06
-2.03773003517588e-05
-4.58613509178669e-05
-7.10515343500796e-06
-1.75486089528978e-05
-2.86382226102194e-05
-1.06887556836295e-05
-2.99227124597611e-05
-8.12871774998374e-06
-1.95610729888366e-05
-4.27453172749756e-05
-1.95184169921846e-05
2.00103073580149e-07
-2.80073528237199e-05
-1.46995253330008e-05
-2.60391853969147e-05
-5.98632128409877e-06
-2.30860075384593e-05
-1.6818668986761e-05
-3.55067101725204e-05
-2.8775097768992e-05
-3.11610087725858e-05
-2.36570135367714e-05
-2.58317814403913e-05
-2.72464141547615e-05
-1.65825953997255e-05
-3.37244895361958e-05
-8.12803587009135e-06
-1.59680783406882e-05
-1.54640239473053e-05
-2.24463427295033e-05
-2.84144322912087e-05
-6.9257283577253e-06
-2.90545528750863e-05
-3.02785364807224e-05
-1.73828806587735e-05
-1.30577969089451e-05
-1.1276045705595e-05
-2.74148728381847e-05
-1.55707050122605e-05
-3.32610196817532e-05
-3.98168897094677e-05
-2.38772888589982e-05
-4.14112310411508e-05
-7.6359748100017e-06
-2.00144152545823e-05
-3.67288199560148e-05
-6.91436145270611e-06
-3.11994745977798e-05
-2.51989611699671e-05
-2.83492384311832e-05
-8.44957497511522e-07
-2.24920199480784e-05
-2.12585144780784e-05
-2.0365563114697e-05
7.81310682940096e-06
-4.06465964370658e-06
-2.75245263585347e-05
-3.14915720941313e-05
-3.03201072219838e-05
-5.7073727475611e-06
-2.70095625494295e-05
-2.97085516472821e-05
-2.52655882667529e-05
-2.80607736505263e-05
-2.637263183393e-05
-2.74248686621704e-06
-2.87398703302938e-05
-2.60139901989226e-05
-1.884375393859e-05
-3.70400268777993e-05
-2.00551599587171e-05
-1.78826349282523e-05
-4.22791784012359e-05
-3.42912162142383e-05
-2.94759702459064e-05
-3.47820928219584e-05
-2.58646891541348e-05
-1.93638509696939e-05
-3.25883905633212e-05
-2.76661222195672e-05
-3.22681688336338e-05
-2.8794879748846e-05
4.51120254473561e-06
-5.80176930510405e-06
-6.93815669585166e-06
-1.94733107045755e-05
-1.9327821817241e-06
-7.15355427386965e-06
-2.57888543727068e-05
-1.78629010455457e-05
-2.59213778231909e-05
-1.49152451419458e-05
7.92995435530467e-06
-5.9860245579082e-06
-4.86444397713769e-06
-2.41082248219833e-05
-2.57632631674392e-05
-2.55525676166261e-05
-1.51976896592157e-05
-3.2950755476095e-05
-2.14359178182472e-05
-1.66271829806498e-05
-2.13775434845544e-05
-1.18576293767986e-05
-1.87086992319677e-05
-3.35409657986092e-05
-3.50706844840426e-05
-2.64026833791413e-05
-4.72044663012541e-06
-2.28621768084573e-05
-1.10057176498071e-05
-2.52306192775e-05
-1.8365852694334e-05
1.04616229965939e-06
-2.0534570460217e-05
-6.63652705910636e-06
-1.86310904688985e-05
-2.03089238895224e-05
-2.12865387401361e-05
-1.62864654236957e-05
-1.65479197758023e-05
-3.64593599677031e-05
-1.10760102382942e-05
-2.28367926660555e-05
-1.83959736107211e-05
-5.72843574430659e-05
-3.38292413410171e-05
-1.12853718897586e-05
-4.46638467715885e-05
-7.19006167676895e-08
