# Supplementary material for: Research on computational propagation and identification of mine microseismic signals based on deep learning
Source: PLoS One. 2025 Oct 22;20(10):e0334641. doi: 10.1371/journal.pone.0334641 (PMC12543183; doi:10.1371/journal.pone.0334641)
Supplement: S1 Data — (ZIP) [file pone.0334641.s001.zip › 000100500001030.xlsx_0.txt_24.txt.txt]

-2.80844816932173e-05
-2.45991707702551e-05
-3.57927162330663e-05
-1.93681401336496e-05
-3.6307924413494e-05
-2.17351338062783e-05
-2.39870707419219e-05
-2.02936122165459e-05
-3.68457405814063e-05
-1.7743530741542e-05
-4.61693468734749e-06
-5.81189640338863e-06
-1.0029105720178e-05
-1.8550723983736e-05
-2.54291097180472e-05
-1.59585011887251e-05
-7.60817371858474e-06
-2.06958080577479e-05
-1.83589201968402e-05
-2.09827194678683e-05
-1.74628915751065e-05
-7.7741873945601e-06
-2.12082017609053e-05
-5.28759531553436e-05
-1.08871829656297e-05
-2.65172422794881e-05
-1.3243412864945e-05
-2.17059160818677e-05
-4.20217890851441e-06
-2.05365233939236e-05
1.16489168520284e-05
-2.04318633003974e-05
-3.58585021522669e-05
-1.86425144052341e-05
-9.03562712979387e-06
-4.25642701406126e-06
-2.42061336306434e-05
-1.27268490931126e-05
-2.4864576155524e-05
-2.61836526463808e-05
-1.15564697169074e-05
-2.50800393643744e-05
-1.11784987752765e-05
-1.8109853267181e-05
-1.80638781528751e-05
-2.16549820297406e-05
-1.42159876970671e-05
-1.7616157261685e-05
-1.94476612038398e-05
-1.18005812261372e-05
-1.75427601693394e-05
-3.47385993570787e-07
-1.53153700997967e-05
-2.53376592614086e-05
-1.50533194175201e-05
-1.07059351696101e-05
-1.73770310984638e-05
-1.10979675237511e-05
-1.44839367057591e-05
-1.72347411336587e-05
-3.74465928740411e-05
-3.96327832567079e-05
-1.28237481935471e-05
-1.76826711493585e-05
-3.93237220290325e-05
-3.19598010227972e-05
-2.48571751330852e-05
7.79541826334523e-06
-3.42317757202389e-05
-3.71650826469684e-05
-3.55887314606808e-05
-2.11089094990847e-05
-3.16731438248073e-05
-1.93089654086121e-05
-2.78092025265668e-05
-1.80029235107255e-05
-9.54875712649115e-06
1.16347313012257e-05
-6.94588031629505e-06
-1.48910286089781e-05
-7.0698125250881e-06
-4.79037464577967e-06
-1.85457597843892e-05
-1.32488349373379e-05
-2.71388839606475e-05
-1.00083353289655e-05
-6.83672577445794e-06
-4.18266365106543e-06
-2.48879563830439e-05
-1.1908042445609e-05
1.19269144441329e-05
-2.05402973128606e-05
-3.32220545897507e-05
-4.63141097127633e-06
-3.3041755177048e-05
-2.56941859593152e-05
-6.32789746591156e-06
-7.45698856916673e-07
-2.12154049193968e-05
-6.40240472852863e-06
-1.11132274889317e-05
-1.85088757439802e-05
-1.12816787109147e-05
-3.5408498952844e-05
-2.96870804134945e-05
-3.25946269430238e-05
-2.3150525308525e-05
-3.02686093598663e-05
-1.43517801198873e-05
-2.13758853902276e-05
-6.58673153624183e-06
-1.64843432766153e-05
-1.83548160967869e-05
-1.05446181675778e-05
-2.73739191343066e-05
-2.30114964136462e-05
-1.96099852570563e-05
-9.1216446605734e-06
-3.08205896562291e-05
-5.86162070899663e-06
-3.27526843621422e-05
4.36063353028842e-06
-1.09161953408893e-05
-1.16929907630213e-05
-3.16239780878657e-05
-2.67079672298031e-05
-2.02332404675999e-05
-6.366752945102e-06
-1.79872664308668e-05
-8.32387308506298e-06
-2.29447598998091e-05
-1.98508982608894e-05
-2.09139684958884e-05
-2.76863671211812e-05
-2.25294936913262e-05
-2.18606987823446e-05
-2.04335955578831e-05
-3.46634444253408e-05
-2.76588608404883e-05
-3.22042521878947e-05
-2.19705912429875e-05
-3.87770591381745e-05
-4.82424814299592e-07
-1.45350363925438e-05
-1.60367240714741e-05
-2.66161624074104e-05
-1.22976652359814e-05
3.07755896045586e-06
-3.19031118891166e-05
-2.39812801887858e-05
-3.62949053422035e-05
6.44211378507504e-06
-2.64150766461408e-05
-2.47094199465187e-05
-2.48848025969287e-05
-1.26560144253504e-05
-9.76290392583225e-06
-2.62284102799451e-05
-1.75515596833324e-05
-2.20045064761676e-05
-4.72281665470849e-06
-1.60390192755245e-05
-2.70117215517187e-05
-9.72202058485822e-06
-2.02249108119451e-05
-2.80299584311966e-05
-1.23355925584526e-05
-1.69763719422625e-05
-3.310298716856e-05
-1.52597138469119e-05
-2.71020884774369e-05
-3.26392018855276e-05
-1.62779773697004e-05
-2.40699534792164e-05
-1.59216014544677e-05
-3.63261163276047e-05
-1.61019948762629e-05
-1.68634681142384e-05
-1.85240425217391e-05
4.14458321905105e-06
-3.5116891885989e-05
-1.76273750290452e-05
-1.8036240268734e-06
-2.38952220108781e-05
-2.92543211548152e-05
-1.84526428772367e-05
-1.30190037272427e-05
-4.00739081794576e-05
-1.50279868329354e-05
-3.15055784202638e-05
9.36633586888254e-06
-1.65672863418991e-05
-9.602066541147e-06
-3.1372430824599e-05
1.17426570625422e-05
-1.33463500143008e-05
-1.87749180612328e-05
-2.55971924678383e-05
-3.35242600189862e-05
-1.34653419562767e-05
-1.81736290077025e-05
-1.19573100459024e-05
-1.39527229589655e-05
-1.38120179082079e-05
-3.48289966785553e-05
-2.02221238518929e-05
4.3575676742185e-06
-1.85731007028263e-05
-9.99908234516889e-06
-1.27108982028309e-05
-2.50778459215962e-05
3.77356827915627e-06
-1.21803759832462e-05
-1.63958043442685e-05
-2.17930347955833e-05
-3.37510179295699e-05
3.0543697130824e-07
-1.35285904602494e-05
-2.55752004004252e-05
-1.23460152801257e-05
-1.3900648326821e-07
-2.65600903493906e-05
-2.57247040194814e-05
-2.70430884903924e-05
-2.13757487179513e-05
-2.40410814743993e-05
-3.47419690685105e-05
-2.55230185745119e-05
-2.66561956356824e-05
-9.91584539089294e-06
-2.0306148372151e-05
-1.12211228836249e-05
-3.66459372585629e-05
-1.4572063279119e-05
-1.38681862743962e-05
-1.41363160950341e-05
-2.14904273909167e-05
-2.70070649670846e-05
-6.80490937340585e-06
-1.86810452178558e-05
-3.09676032159629e-05
-1.70573382281645e-05
1.23246431017023e-07
-1.65840936264523e-05
-1.63958943574906e-05
-1.41979180450948e-05
-3.2737962455337e-06
-9.14545523034942e-06
-4.88144600555534e-06
-1.59459229162625e-05
-1.09521845887724e-05
-2.6973199436961e-05
-2.24470176279828e-05
-2.74074013842733e-06
-2.15466591004945e-05
-3.78387972320278e-05
-2.7812289572195e-05
-6.54072972716886e-06
-1.11900147357174e-05
-3.04478008632074e-05
-1.05591819523705e-05
-1.99417162822574e-05
-2.22934102824931e-05
-1.23724061435202e-05
-1.81919122538724e-05
-8.2777991211042e-06
-4.40454858759126e-05
-3.29948379107155e-05
-6.7958435093216e-06
-3.60056908530572e-05
-3.13767197184179e-05
-9.57764201302463e-06
-1.62984999407501e-05
-4.40337230046755e-05
-2.88251787526852e-05
-1.8615698994215e-05
-2.36641198340315e-05
-1.35131879760043e-05
-3.98371661075077e-05
-3.84093034725031e-05
-2.21010583564338e-05
-3.57839219061888e-05
-2.46862523508944e-05
-1.55697816026715e-05
-3.36293418969061e-05
-2.59212914008368e-05
-4.479023106177e-05
-2.26777360574488e-05
-2.76666557474199e-05
-3.9205231435113e-05
-1.919221230391e-05
-3.40374485638411e-05
-2.38716863702876e-05
-2.0928534360065e-05
-4.84275491657646e-06
-1.91467111615996e-05
-1.16189276972419e-05
-3.54893741439877e-05
-1.77340720238485e-05
-1.60344393331222e-05
-1.47904461736519e-05
-2.80059456918531e-05
-5.61009105501454e-06
-6.63693987244753e-06
-2.12820371732534e-05
-3.43568058769265e-05
-5.18459185131512e-05
-1.49520631582129e-05
-2.9048712565037e-05
-1.99402417200762e-05
-1.80404083186092e-05
-3.1688284278525e-05
-3.34728151053802e-05
-5.47452523451229e-05
-1.40325357125585e-05
7.66969056084901e-06
-2.06416785614446e-05
-7.65635410496304e-06
-7.49203333646177e-06
-1.93465641951967e-05
-3.21017401181508e-05
-2.41274460648341e-05
-1.28782339570214e-05
4.53989975552799e-06
-1.918746352506e-05
-2.75181117147412e-05
-2.400824642412e-05
-7.37778903935985e-07
-7.97952192524028e-06
3.54909546362833e-06
-2.26802135767136e-05
-7.06338008104843e-06
-9.44397661831481e-06
-2.1087810646642e-05
-7.35902722117916e-06
-5.5734647887093e-06
-1.15036336498215e-05
-1.88248347216996e-05
-1.97613601349485e-05
-2.66023999960312e-05
-3.39156738033498e-05
-5.5955788099194e-06
-8.39152854773926e-06
-4.33874564909609e-05
-3.97453471724229e-05
-1.33376034695797e-05
-3.52100238790824e-05
-1.8413387432401e-05
-1.52705389166235e-05
-3.71386437735226e-06
-8.2111936427169e-06
-1.72303728318541e-05
-7.8372371094797e-06
-2.50241754582082e-05
-4.27361321482678e-05
-9.22116284152982e-06
-2.32180884923107e-05
-1.43260679782753e-05
-2.89167382567698e-05
-3.27923430554529e-05
-1.92259893367954e-05
-2.76835223813403e-05
-2.52369437991066e-05
-2.46239137050095e-05
-1.47947053015587e-05
-8.00453138551614e-06
-2.93685450912407e-05
-2.58829631784054e-05
-1.9643157354648e-05
-1.86686560850875e-05
-1.47361467356887e-05
-2.76103128308373e-07
-9.51041523143902e-06
-1.75328772992767e-05
-1.13511186739967e-05
-3.43303816661106e-05
-1.3841373447265e-05
-5.89263663366666e-06
-8.15586378745129e-06
-1.8553608863361e-05
-3.37070316017416e-05
-3.61970883849539e-05
-5.05773855457743e-06
-2.22070443750689e-05
-3.89120291892937e-05
2.11176281377314e-06
-2.28665119982211e-05
-1.24368528380543e-05
-2.77206202589982e-05
5.30521854020133e-06
-3.10092295737721e-05
-2.7488878860207e-05
-1.52214220573569e-05
-2.34865897314334e-05
-4.79483503422179e-06
-1.26508429650756e-05
-1.985415558564e-05
-3.11888332582376e-05
1.06630773382381e-06
-2.01353478204173e-05
-2.19636108755179e-05
-4.10083591023613e-05
-2.45713572117773e-05
-4.4145201830854e-05
-1.23056845750512e-05
-2.85855896020565e-05
-2.74798788550624e-05
-3.60460054454194e-05
-1.58790375766824e-05
-2.5647689966142e-05
-2.3245389685105e-05
-9.18072988391436e-06
-5.28464864048787e-06
-4.5891128889698e-06
-1.19524176175903e-05
-1.66272025372119e-05
-3.147995912498e-06
-1.29350932242493e-05
-1.3133782317036e-05
-1.73612251261277e-05
-5.5988597388454e-06
-1.86944863804673e-05
-2.37971647682196e-05
-1.03769698748096e-05
-7.83782479065627e-06
-2.06312402122726e-05
-4.65309839442112e-06
-2.05134213253745e-05
-1.70992815349286e-05
-1.02358506489959e-05
-3.35253254549419e-05
-2.09649630382282e-05
-3.0610679474123e-05
-6.0162145891386e-06
-3.78896794074684e-05
-3.63072969162838e-05
-2.25627657793506e-05
4.1605085899679e-07
-2.64885442286547e-05
-2.71498984287029e-05
-2.27120569593481e-05
-3.69122594551569e-05
-1.3202982454604e-05
-3.06058997786403e-05
7.81299867258552e-06
-2.51146112007448e-05
-2.65043211704739e-05
-2.8667754040827e-05
-1.95497567101166e-05
-3.19412045013836e-05
-2.70182244766701e-05
-3.45678866022453e-05
-5.34504296754687e-05
-3.36980214075448e-05
-2.60578212301563e-05
-7.01046718101037e-06
-2.09782217378687e-05
-1.45522450150038e-05
-3.96271834757541e-05
-2.17225456523e-05
-3.03594948878935e-05
-1.49372876571193e-05
-2.45974902375539e-05
-1.22057283100516e-05
-6.36606710957545e-06
-9.52439453261669e-06
-3.3092512211767e-05
-2.75621211859419e-06
-9.30632412806287e-06
-2.5426183701437e-05
-2.17628570769155e-05
-6.42585130697031e-06
-1.86350104394331e-05
-2.08351316093132e-05
-1.96256274154533e-05
8.35589659159896e-06
-1.93171403029692e-05
-1.44122049769539e-05
-1.75572589559899e-05
-2.42717518197546e-05
-5.09623743851752e-05
-3.27068000542037e-05
-2.44318491810866e-05
-3.10281089945371e-06
5.22238785919128e-07
-1.32299894843719e-05
-8.72360165907049e-06
-2.44261684386826e-05
-3.70321676433324e-05
-4.0759123604518e-05
-2.67016094441771e-05
-1.33512387594461e-05
-7.68213847417693e-06
-4.95116448067207e-05
-3.06652757187059e-05
5.49633635153075e-06
-1.05964595184643e-05
-7.57582546106821e-06
-3.54827072859989e-05
-1.09037718241863e-05
-2.82522598578343e-05
-2.51669456128651e-05
-1.72553686147519e-05
-2.64180243831817e-05
-1.63880837409246e-05
-1.78853134595687e-05
-1.43595691083515e-05
-3.58466406321563e-05
-6.04434939212367e-06
-2.57979525881025e-05
-1.39166092925361e-05
-1.28446287954547e-06
-1.02919243880343e-05
-2.43839282912328e-05
3.75364369787826e-06
-2.2410931608074e-05
-1.45871239998355e-05
-1.49196627783949e-05
-3.04526630354252e-05
-2.37597120072761e-05
-1.8866867264702e-05
-1.52464594122534e-05
-2.31221035161758e-05
-1.98217356557237e-06
-7.77451348900657e-06
-1.13796004152664e-05
-1.90278194905899e-05
-2.66940507900095e-05
-3.00300199288022e-05
-2.38782026830313e-05
-2.03067797834952e-05
-6.32230547904492e-06
-1.88965436438403e-05
-3.26323626268045e-05
-1.42557662622942e-05
-3.37864457345102e-05
-2.97175248267229e-05
-3.03460834680306e-05
-3.73448298884437e-05
-2.3338362964065e-05
-1.41048646951259e-05
-2.04404256560679e-05
-2.05950677893066e-05
-4.33962022846819e-05
-2.69381098748623e-05
-1.62472106521393e-05
-1.75509424078227e-05
1.58484226927711e-06
-3.25933732744562e-05
-3.21629175095242e-05
-2.2517685127414e-05
-2.50876143175193e-05
-2.96342927095874e-05
-1.83571960476826e-05
-1.7840080372049e-05
-7.74256443424473e-06
8.79053794471623e-07
-9.77061842703061e-06
-8.71936422336099e-06
-2.91907247420111e-05
-3.13266775166725e-05
-2.02047877770445e-05
-1.54653329711302e-05
-1.50782975677031e-05
3.20936441409505e-06
-6.01274964833018e-06
-2.4286442747796e-05
-1.99437199142921e-05
-2.39469739533389e-05
-1.83479360383409e-05
-2.64994650891169e-05
-3.66752476067642e-05
-1.45037451923647e-05
-9.47433593524225e-06
-1.3968348513714e-05
-1.77379229432453e-05
-2.29885248896649e-05
-1.96152759314022e-05
-1.66156719894258e-05
-2.12253332753662e-05
-2.55093118463534e-05
-1.99124874036456e-05
-1.76474916573157e-05
-4.69846297466218e-05
-2.27537579814824e-05
-5.77700794664618e-06
-2.14794633320793e-06
-1.82802227351511e-05
-1.85986410838509e-05
6.65477546473684e-06
-2.51198659753484e-05
-2.45108233181842e-05
-3.63963444639475e-05
-3.59516345265253e-05
-1.78559918457979e-05
-7.29416701048297e-06
-1.74717847490387e-05
-1.70748357921743e-05
-3.3400512763067e-05
-1.38342490103891e-05
-7.54177524479e-06
-2.48318167297883e-05
-1.21525067101445e-05
-1.93529578291528e-05
-9.80408589360785e-06
-8.54943921006709e-06
-3.79133448603591e-05
-1.39629352539502e-05
-1.57877235206761e-05
-1.35415408981242e-05
-1.69434815651395e-05
-9.77927182499836e-06
-6.78545430542973e-06
7.03830767170608e-06
-1.4381538622568e-06
3.42304142063326e-06
-2.63027966476717e-05
-2.26774171094689e-05
-1.90482177171502e-05
-2.40877999296389e-05
-1.35964698097255e-05
-1.59964686714524e-05
-2.4121064174438e-05
-2.94337247048512e-06
-2.94681501515974e-05
-3.6260226734759e-06
-3.98776179339634e-05
-3.7420127492824e-06
-2.61350639238377e-05
-4.20453453824332e-05
-1.44408010426992e-05
-3.20088523930297e-05
-3.81868684707715e-05
-1.57968739178195e-05
-2.11209991008941e-05
-8.57562520023644e-06
-2.68316106855479e-05
-1.63640712360946e-05
-2.74799975559981e-05
-1.54680944581485e-06
-2.90956942618967e-05
-2.95036444743439e-05
-2.94425633997294e-06
-3.49291192755643e-05
-7.71791836706835e-06
-2.91690439628465e-05
-2.87486892200223e-05
-1.44198383407876e-05
-3.53690182928475e-05
-2.9510839369341e-05
-2.8383981913629e-05
-3.14154954545656e-05
-2.39132195893583e-05
-6.95778261362769e-06
-2.63321379987645e-05
-1.93220467261778e-05
-2.17979529168478e-05
-1.21425129235849e-05
-2.81582513193134e-05
-3.00010243912034e-05
-2.2328754852796e-06
-1.96495536392158e-05
-1.10753345771878e-05
-4.35439704875879e-06
-6.6067369683156e-06
-9.02039514688804e-06
6.36427777928606e-06
-1.66289078353016e-05
-1.76859440014139e-05
-4.64711464264525e-06
-2.07151177629809e-05
-4.09158299671996e-06
-2.17643259098482e-05
-4.04941300468336e-05
-2.77824555943813e-05
-1.99109366721324e-05
-2.43142729074386e-05
-1.1801434825179e-05
-3.29643978711662e-05
-2.84554496682066e-05
-1.27010325971804e-05
-1.04143515695302e-05
-1.82589791608726e-05
-1.75200613391954e-05
-3.18552052434374e-05
-2.24810297172801e-05
-2.91635681375422e-05
-2.32785183055954e-05
-1.3335558140279e-05
-4.95310728905461e-05
-1.37829813573601e-05
-3.58438831189531e-05
-1.06129721117116e-05
-1.83555518173265e-05
-2.3334147287773e-05
-1.3930804416498e-05
-3.19074355115096e-05
-2.36753282842758e-05
7.79125391491121e-06
-2.01227957202688e-05
-1.10651648494013e-05
-2.11996748937232e-05
-2.48326174562504e-05
-2.296405042866e-05
-2.38791125123602e-05
-2.44944840979144e-05
-3.48658230496293e-05
-9.47464736514064e-06
-1.83054955975163e-05
8.64049422047337e-07
-2.47083205429472e-05
-3.53414239875568e-05
-3.49728140681102e-05
-3.44860625079925e-05
-2.00316297232131e-05
-1.98428174666533e-05
-4.93803272290946e-06
-3.04587683588086e-05
-1.55070362772707e-05
-2.30670641138083e-05
-7.13049040143794e-07
-2.70736001650859e-06
-2.14286619096548e-05
-3.40981481787709e-05
-2.01674735224822e-05
-1.70482896285902e-05
-3.45195846739448e-05
-2.33122860084263e-05
-2.25927297057215e-05
-3.04447957863713e-05
-5.80869616732938e-06
-3.16489875226972e-05
-7.99621878429181e-06
-5.09461096879797e-06
4.57123252587884e-07
-2.32934133888916e-06
-2.76409307571177e-05
-3.41877194553341e-06
-1.83774259238117e-05
-2.33229857955899e-05
-1.09640382170314e-05
-3.40864441397129e-05
-7.02197141354528e-06
-2.42124742377329e-05
-1.40722125533507e-05
-1.98431969590845e-05
-1.05554680581727e-05
-8.18518031145023e-06
-9.81675219671094e-06
-2.1742298630511e-06
-1.87525656321994e-05
-1.57893076815914e-05
-1.9835923717739e-05
-6.35559263135942e-06
-1.6778506754891e-05
-3.3945904305966e-05
-6.33657564681186e-06
-1.48297145993374e-05
-2.43248182834243e-05
-2.79175400385014e-05
-1.57090344805235e-05
1.24334446543209e-05
-1.83723507590189e-05
-1.51615156410012e-05
-6.31679125531828e-06
-1.87382830611637e-05
-3.00989489270441e-05
-3.87724926759846e-05
-4.39188258753379e-05
2.15476188723741e-06
-1.60643259841814e-06
-8.2858642737823e-06
-2.11011151819484e-05
-3.90142876415868e-05
-2.40869164412962e-05
-2.50614626106281e-05
2.59596430045556e-06
-2.32232267688579e-05
7.13345803273011e-06
-2.45538519369956e-05
-2.19951451221321e-05
-1.48236891077185e-05
-4.14914279937589e-05
-2.68656399490081e-05
-4.19129610285413e-06
-4.46910994439991e-06
-2.35071557228499e-05
-2.36111253016651e-05
-2.58843177814548e-05
-3.59599020811495e-05
-1.99695363680341e-05
-4.09780595311927e-06
-2.24358039146364e-05
-1.45478157386035e-05
-2.28057275739442e-05
-4.62602732804036e-05
-5.73107896525818e-06
-3.06128621043397e-05
-1.54207398747292e-05
-1.80814660666215e-05
-3.64765972656445e-05
-4.36235027580315e-06
-3.46028440625404e-05
-7.7786982444784e-06
2.77182750463683e-06
-2.08650713699624e-05
5.89422681086225e-07
-1.02756201835078e-05
-1.31286216874169e-05
2.797657061079e-06
-1.01267768125674e-05
-1.84187441101784e-05
1.19033093519149e-05
-3.17448373576824e-05
-5.00631030045678e-05
-3.35858650872893e-05
3.95154832392887e-06
-1.18407216168251e-05
-7.11961415902571e-06
-8.47409670945914e-06
-6.55090301795206e-06
3.32854770241451e-06
-9.21562735745196e-06
-1.66420729662866e-05
-3.09207857432853e-05
-1.09406256120347e-05
-1.00627288554335e-06
-8.96749908794165e-06
-2.21733605589149e-05
-1.82940613405864e-05
-1.94885403013946e-05
-1.76314474530073e-05
-2.0288868069407e-05
-5.04904400561818e-05
-1.14299588839904e-05
-8.21696098925781e-06
-3.9274406318478e-05
-1.48363291500003e-05
-1.48790585402631e-05
-1.65501045161594e-05
-1.58612723801737e-05
-1.19509323642688e-05
-1.67389351812252e-05
-1.35588857133678e-05
-1.72072588421869e-05
-3.22209535917131e-05
-2.22600783124666e-05
-3.7120186218676e-05
-1.14684239340899e-05
-2.16324019353532e-05
-7.44889080165623e-06
-2.05718534716151e-05
-8.43491240607524e-06
-2.09171662822306e-05
-2.58793352933122e-05
-2.80152161663897e-06
-4.60575237267193e-05
-3.18635390213213e-05
-1.43051249292282e-05
-5.25437433772691e-06
-2.28291452268788e-05
-1.13395561971336e-05
-2.92517286963038e-05
-4.08001472360731e-06
-4.05838485731994e-05
-1.6319541686963e-05
-3.34377110007709e-05
-3.77704544747062e-06
-4.33644984886577e-05
-8.14208646322888e-06
-6.5013846377483e-06
-1.53674739740009e-05
-2.86630089294955e-05
-1.81443265376061e-05
-4.60509556676066e-06
-2.41542451425293e-05
-2.85036047281312e-05
-2.09098070688267e-05
-1.0434257610179e-05
-2.90667454147022e-05
-1.24391317478202e-05
-2.4796162293423e-05
-3.55719267387632e-05
-2.79114011762705e-05
-3.31820257580901e-05
-8.29533770183571e-06
-1.68579760279603e-05
-2.2495849469551e-05
-1.02854216912516e-05
-3.55350845385384e-06
-2.30523090044478e-05
-1.74567041868563e-05
-2.10442878742671e-05
-7.7488469229813e-06
-1.04196520722282e-05
-1.29490303801533e-05
-3.24906057797723e-05
-2.02387122357206e-05
-2.3639699679893e-05
-5.06358161204608e-05
-1.09572647415835e-05
-1.38398065112608e-05
-2.6262171303246e-05
-7.40228877370871e-06
-2.68346492996836e-05
-1.37275519996455e-05
-1.66311767594169e-05
-1.95862757138093e-05
-1.20390392872529e-05
-3.27174277770136e-06
-1.43746666981492e-05
-3.92560131917425e-06
-1.35502098457634e-05
-2.993616398637e-05
-2.18518917144654e-05
-1.28687375184905e-05
-3.41820931636231e-05
-1.8481253559343e-05
-2.42958577867136e-05
-4.61113668665886e-06
-1.83413691924609e-05
-3.76076494709126e-05
-1.72906099700589e-05
-2.84075098478255e-05
-3.89371018348396e-05
-3.27631037657476e-05
-2.91764790117986e-05
-6.75846242324689e-06
-3.82723810373291e-05
-4.34907367369532e-05
-2.90108851545131e-05
-5.57784818310811e-06
-1.95630232677313e-05
-1.04151958356249e-06
-2.32596671429196e-05
-4.7110156811647e-05
-1.51835115757026e-05
-1.73725682390517e-05
-4.34547985674662e-06
-3.30146880553176e-05
-2.37918255467688e-05
-2.02902574319806e-05
-3.12765829757412e-05
-4.9055605478842e-07
-2.25567691799675e-05
-2.37166197161248e-05
-4.43661082713393e-05
-3.92039769024742e-05
1.18339897942137e-07
-5.82267001817742e-05
-3.18688652466556e-05
-1.6692762557353e-05
-1.20560343998932e-05
-2.63161286476996e-05
-1.27160538926544e-05
-3.1760473021458e-05
-2.86058537602351e-05
1.49033823039018e-05
-3.17214716209145e-05
-2.68021404928014e-05
9.97820767883304e-06
-8.86537824067118e-06
-2.10783314839031e-05
-1.78582165266954e-05
-8.7526566130219e-06
-1.42202354257614e-05
-3.0560294912088e-05
-3.8930334044761e-05
-1.3001247034096e-05
-2.14914135041316e-05
-1.00051508081673e-06
-3.03835565864741e-05
-2.86602035247665e-05
-2.2775990271994e-05
-3.48692101560721e-05
-2.86572551807375e-05
-1.10251436577437e-05
-1.80063692086163e-05
-4.09163718020692e-06
-1.73223644897127e-05
-7.8098463957018e-06
5.03750006371104e-06
-1.51673434738959e-05
-5.73535532621108e-06
-1.49473288472117e-05
-3.0911369187238e-05
-2.30562671308007e-05
-2.76773367616826e-05
-2.02772243920042e-05
-5.56828497536278e-07
-4.23176068115374e-05
-3.04408176778089e-05
-2.08757719718719e-05
-9.72333138281079e-06
-8.18320115055837e-06
7.91972069323369e-06
-3.57660502696221e-05
6.24912914721666e-06
-1.21482491599382e-05
-1.61041088310331e-05
-2.18227474799284e-06
-3.97022304598429e-05
-1.63491701287298e-05
-1.97604781276102e-05
-1.2841264840975e-05
-3.60174392731374e-05
-2.66579362783423e-05
-1.70351547203034e-05
7.6314689344741e-06
-5.14698671767114e-06
-2.90007343249398e-05
-1.69717857029624e-05
-1.84654960300553e-05
-1.25069110602833e-05
-1.2925211596277e-05
-2.58028728541116e-05
-1.74203178243605e-05
-2.6776665278633e-05
-1.54750346899726e-05
-2.57422211644921e-05
-3.13208831484773e-05
-3.59866729754846e-05
-2.35310874066016e-07
-7.81782317808961e-07
-1.89747870349448e-05
-2.5281668327559e-05
-6.16016169768983e-06
-1.71593228037208e-05
-2.5623749698499e-06
-1.54575177453187e-05
-2.76520224965004e-05
-4.11601161986501e-05
-2.75095655913166e-05
-1.24767632808414e-05
-7.21593177342052e-08
-5.24563623383688e-05
-8.25451508991201e-06
-2.87240955481301e-05
-1.82440099542552e-05
-8.50790464491694e-06
-1.54071738394777e-05
-1.75546049484289e-05
-2.77008549555314e-05
-3.41756449892933e-05
-3.348782440274e-05
-5.34015157620545e-06
-1.8718724791694e-05
-1.10596883604563e-05
-2.14353704324426e-05
-2.67795441048707e-05
-3.91386359027864e-05
3.57443362568292e-06
-2.12000357273422e-05
-1.57515679173275e-05
-1.54641733790383e-05
-1.18165985982649e-05
-1.72865565765597e-05
-2.25168383388404e-05
-4.52532544915345e-05
-6.97870135848877e-06
4.41748871074537e-06
-2.52148520453204e-05
-6.40962840493459e-06
-1.60404142774555e-05
-3.70881416600026e-05
-9.26544370296179e-06
4.49651843699404e-06
-2.9638122910093e-05
-6.17703339101828e-06
-3.48108184097727e-05
-1.83506435485252e-05
-2.57374467216861e-05
-3.02497318898127e-05
-2.56594098708644e-05
-3.67478025614194e-05
-8.4104226287702e-06
-9.97619083970113e-06
-3.9947214487135e-05
-1.79893191075193e-05
-1.4309161193537e-05
-1.85217269728758e-05
-8.90751371707617e-06
-1.83372080184345e-05
-1.5671982811586e-05
-1.65995992937404e-05
-1.10698757575832e-05
-3.17875210004932e-05
-2.94629178777591e-05
-6.56811381694838e-06
-2.22825918220734e-05
-3.3863084404232e-05
-1.37397887459734e-05
-3.80131819860308e-05
-7.98201386675201e-06
-1.99745182684959e-05
-2.08772354308967e-05
-1.59635760404452e-05
-1.64099316983407e-05
-1.23291045675176e-05
-8.84429687517887e-06
-1.76519049766996e-05
-1.79384967001162e-05
-1.97889629981996e-05
-2.41711742163348e-05
-4.54890219869075e-05
-1.74268053614522e-05
-1.74899751968252e-05
-8.21478602502173e-06
-4.81444261420375e-05
-2.05274533891025e-05
-1.36201595582142e-05
-2.95467406661412e-05
-2.95547867635251e-05
-2.6278358465238e-05
-1.33892659039207e-05
-1.18495727810537e-05
-1.67097634862646e-05
-1.95054480328336e-05
-4.19025155400852e-05
-2.05802531471149e-06
-7.85846881705182e-06
-2.77032958101625e-05
-1.96663721013051e-05
-1.5954331261177e-05
6.98736412155413e-07
-9.1118766656364e-06
5.09522121374737e-06
-2.34449100580763e-05
-1.22305731470795e-05
-3.78102598893036e-06
-2.0912100666941e-05
-5.2060138220903e-06
-3.26046463163466e-05
-3.68740423228085e-05
-1.92823721914079e-05
-2.08166369203983e-05
-4.46475830899776e-05
-2.23731524230225e-05
-2.36065601631479e-05
-8.97693625388729e-06
-9.68496330257639e-06
3.19423415960298e-06
-3.73574626868515e-05
-5.15445287362888e-05
-5.92400588727002e-07
-1.88958991974265e-06
-3.72512769111068e-05
-2.50235137702475e-05
-1.97925905721574e-05
-1.76533244874759e-05
-2.29287873183427e-05
-3.96295778856463e-06
-2.28032931227476e-05
-4.41319560079521e-05
-4.51580310613301e-05
-1.72933311618433e-05
-3.38142761643147e-05
-2.30672899788898e-05
-2.87374070614872e-05
-2.47791518258955e-05
-2.31824002595252e-05
-2.25864597108762e-05
-5.63390433963549e-06
-2.43172577391807e-05
-3.1953177801258e-05
2.44300716851015e-06
-2.59632986532672e-05
-2.51792268743011e-05
-2.97980634222863e-05
-3.43460621006868e-05
-2.17692932143678e-05
-2.32302860888622e-05
-1.58319406739441e-05
-3.73244116918395e-05
-2.52278770942658e-05
-4.37445545351922e-05
-2.986159256541e-05
-1.80419229587566e-05
-4.31844094512293e-06
-2.70019619147513e-05
-7.20417430456761e-06
-1.31749685457628e-05
-8.73255803586733e-06
-2.90041640491254e-05
-1.91054475294741e-05
-2.24288759900068e-05
-3.54853336279137e-05
-2.16786124567201e-05
-1.81624912100235e-05
-1.70286131639268e-05
-5.02052450016786e-06
-4.27855365955723e-05
-1.25962710467382e-05
-3.12269827105448e-05
-2.26301304931616e-05
-1.10488853851209e-05
-8.42993180105947e-06
-1.89733184246891e-05
-1.88311472927733e-05
-1.94667122942518e-05
-5.46124824477027e-06
-6.3224351171761e-06
-2.11281340540032e-05
-2.05303060353906e-05
-1.10379944803638e-05
-2.88028180459186e-05
-4.16523312624888e-05
-1.98994997418546e-05
-3.17795287814497e-05
-1.80029977823842e-05
-1.92723931756013e-05
-6.18264495763159e-06
-1.99055678870867e-05
-2.13610665437136e-05
-1.96634705820443e-05
-2.75318275781951e-05
-2.27008557803697e-05
-8.37536930172116e-06
8.98822799366428e-07
-3.06269312865257e-05
-3.43594442884377e-05
-2.42124852883199e-05
-1.54003572702024e-05
-7.38765384297645e-06
-1.92660496113575e-05
-1.83156820276647e-05
-2.24404758679362e-05
-4.50677573340025e-05
-1.15260271010547e-05
-1.46341237715913e-05
-1.22445324968412e-05
-2.11852864160422e-06
-1.59154476879241e-05
-2.30031014856685e-05
-1.49173508881029e-05
-1.28215601434459e-05
-1.57404143211794e-05
-4.33632100377307e-05
-2.29068724631327e-05
-3.02069636105506e-05
-1.57723673732934e-05
-2.25769002766194e-05
-1.48284224290297e-05
-1.36912629875942e-05
-5.58646572912952e-06
-3.36037859919582e-05
-2.75919573182633e-05
-1.43909970370322e-05
-3.71493322119732e-05
-2.35277175515706e-05
-2.12675365992456e-05
-2.33472796980959e-05
-2.63798326422573e-05
-1.86983020190819e-05
-1.55806105033274e-05
-1.86707725855066e-05
-2.92774020090144e-05
-2.06943239272562e-05
-9.89334483299575e-06
-3.73461067643238e-05
-2.08421149267445e-05
-1.49803544367044e-05
-2.63940320984177e-05
-1.66929226701803e-05
-3.0684153968641e-05
-2.92437818174387e-05
-5.04780917729897e-05
-3.38349521951374e-05
-1.74904054841462e-05
8.39144052801605e-07
-2.84736394660241e-05
-1.48771081136076e-05
-2.48492959432099e-05
-9.18386760237968e-06
-4.35694524672925e-05
-1.22566984599323e-05
-3.48689271243424e-05
-1.0253523269734e-05
-2.42339419527496e-05
-1.63642466792217e-05
-2.66129985703657e-05
-1.89212014485569e-05
-1.77502686946042e-05
-2.17590017156766e-05
-1.33163271611083e-05
-1.22696456312529e-05
-1.80332423611098e-05
-2.15271325846986e-05
-2.9253614979769e-05
-1.92166816860462e-05
3.66477518123445e-07
-2.10393306462735e-05
1.90662481687468e-05
-1.84690778867931e-05
-1.07547328192962e-05
-3.17200797104009e-05
-1.2320502535042e-05
-2.0212976463225e-05
-1.63954517279634e-05
-1.32000015565591e-05
-3.41714734793616e-06
-1.3471600228466e-05
-1.94879152516382e-05
-2.48902628287412e-05
-2.93523102919075e-05
1.16741446643036e-06
-2.19774888153164e-05
-4.65981870978014e-05
-2.44875808756846e-05
-3.58002409567709e-05
3.78062431481358e-06
-2.93801186954141e-05
-3.86101870497667e-05
-3.76761680228159e-05
-3.51413844650884e-05
-4.12881638398767e-05
-1.32430046158198e-05
-2.87975414253849e-05
-1.14857012723821e-05
-3.33620495998243e-06
-2.21477109393567e-05
-1.13705699058518e-05
-4.79200412306446e-06
-2.11640438340668e-05
-3.11074596268848e-05
-2.57297819226937e-05
-2.45352460919837e-05
-2.31263825447014e-05
-2.72983620780888e-05
-6.25359374737395e-05
-2.63641613281196e-05
-2.5850218227764e-05
-1.97405803412237e-05
-2.74782387613753e-05
-1.41095823000867e-05
-3.27328624928951e-05
-6.07277168414587e-06
-2.2744696665359e-05
-2.4432833981542e-05
-2.31707949049084e-05
-2.55458300666271e-05
-2.8502338925693e-05
-4.29940462909505e-05
-1.51131317255065e-05
1.67882097257966e-06
-1.3429047661134e-05
-3.35012499964399e-05
-2.90584539269935e-05
-2.83378208189888e-05
-1.76493731308038e-05
-2.93193236260102e-05
-4.42907810632398e-05
-2.7082077023219e-05
-7.84614978757055e-06
-3.2575801333566e-05
-1.67603267120356e-05
-1.4274036375325e-05
-1.0084978422587e-05
-5.57890555005564e-06
-1.52572845318496e-05
-1.758289857889e-05
-2.01942305506618e-05
-1.37815193535938e-05
-9.03938685997457e-06
-2.46009590326766e-05
-1.04708258763584e-05
-3.18835798433496e-05
-8.11203911236103e-07
-3.40068246192875e-05
-3.74251402138759e-05
-1.96164600497049e-05
-3.17292460605812e-05
-3.31629900051003e-05
-3.3828013861838e-05
-2.78241493901116e-05
-1.38845446267039e-05
-2.21672630476952e-05
-1.31461115200521e-05
9.96828131658561e-06
1.17603005721532e-05
3.42001889144327e-06
-2.28774751141002e-05
-1.18173416267908e-05
9.42285955786702e-07
-1.90860100146808e-05
-1.30377191449518e-05
-8.82805494239744e-06
-1.76118958109409e-05
-2.25171202596065e-06
-2.62955430293328e-06
-1.40604275942895e-05
-1.05608638860489e-05
-2.61314738064461e-05
-3.6674494613417e-05
-2.2841179271107e-05
-2.1094531384057e-05
-3.37154595817717e-05
-3.40243071414678e-05
-1.3337989092023e-05
-3.42400176971318e-05
-4.37228827045979e-06
-3.66603790149716e-06
-5.68390183962314e-06
-1.80139160042844e-05
-1.39163855049741e-05
-8.85499259240563e-06
-3.80024260391488e-05
-1.80220875265445e-05
5.28235978078694e-07
-3.32940268684154e-05
-1.65123206854642e-05
-1.54750452230878e-05
-2.76991013083477e-05
-1.45102745496998e-05
-1.04020420269884e-05
-9.09686904112388e-06
-2.06750939296075e-05
-4.18191874360616e-05
-2.73940612441234e-05
-1.5525886690533e-05
-6.94526257176238e-06
-1.6544288136163e-05
-3.24928968425956e-05
-1.4653829582873e-05
-1.95432138342115e-05
-2.48760621537071e-05
-1.96030700691689e-05
-1.67070197415664e-05
1.85699192767321e-06
-1.3648835257917e-05
-4.37788779968458e-05
-4.4371042316215e-05
-2.03005207635585e-05
-2.12243450947255e-05
-1.72626602690327e-05
3.05666918629687e-06
-1.82307077827971e-05
-2.25123763871643e-05
-4.60266950496917e-06
-1.55257131366442e-07
-2.18069315335877e-05
-1.21964730173855e-05
-1.10782443043512e-05
-1.66076734482499e-05
-2.93956624610162e-05
-3.20304672507118e-05
-2.43198211371741e-05
-2.96261876206756e-05
-1.65360517702973e-05
-3.1736750569004e-05
-3.44910956404095e-05
-3.12022470529347e-05
-1.85245737951165e-05
-1.20178331524764e-05
-2.99258007067864e-05
-8.18848926283475e-06
5.00673844284525e-06
-3.21681187776393e-05
-1.18272127334722e-05
-2.73012024516962e-05
-1.83971261662166e-05
-2.29767867873158e-05
-4.0989167723507e-05
3.23045303407539e-06
-3.24935191222412e-05
-2.96101003960725e-05
-1.40696092753817e-05
-1.76801764316639e-05
-1.19183869467872e-05
-2.33793985252342e-05
-4.81596535529299e-05
-1.98935602609997e-05
-6.45970737041455e-06
-4.89308399701312e-06
-3.15166176354695e-05
-2.26984082002406e-05
-3.00739477358885e-06
-2.74944648823019e-05
-1.37069928920468e-05
-2.3053648331053e-05
-4.08467278282267e-05
-2.28152491282775e-05
-6.51634727353228e-06
-1.01277922453778e-05
-9.6278717887997e-06
-2.20929793143479e-05
-1.59745661456403e-05
-2.85496591877163e-05
-1.11940151908099e-05
-1.24184302986328e-05
-1.62394351770238e-05
-2.42957249302198e-05
-1.35087427283746e-05
-1.92180963094914e-05
-8.58783972020761e-06
-1.47889229022595e-05
-2.50034448005391e-05
-1.41901915961653e-05
-3.51098842751035e-05
-1.38039024310797e-05
3.11722469907826e-06
-1.90428257513478e-05
-2.52549958194708e-05
-1.01168549471782e-05
2.62491634965765e-06
-1.33673587622465e-05
1.72592539215646e-06
-1.41737751747329e-05
-3.42907290679968e-05
-3.02054933348814e-05
-4.98184832110383e-05
-2.39774424976782e-05
-1.23739751300347e-05
-3.50199042178684e-05
-3.57867760424001e-05
-1.76320202045309e-05
-1.46870330764845e-05
-1.97959906629214e-05
-1.10545511174713e-05
-1.65995323610694e-05
-1.82649083592388e-05
-2.735046468918e-05
-2.08415311052964e-05
-1.96211511235812e-05
-3.0276001847503e-05
-3.8466656561783e-05
-4.83502948895274e-06
-3.02009869613774e-05
-1.61316989857417e-05
-1.26631577057054e-05
-8.27240957834507e-06
-2.09266628713697e-05
-2.03616013258473e-05
-1.4706444703899e-05
-5.74453663604336e-06
-2.73524559403271e-05
-2.43549788996179e-06
-1.26395009937243e-05
-1.48971009183108e-05
-1.13852763744874e-05
-1.89627507439932e-05
-1.28727340331147e-05
-2.27160895077606e-05
-1.41841070520257e-05
-3.64414926330777e-05
-3.73171239696832e-05
-3.40698372152158e-05
-2.74273978050579e-05
-6.49203549955169e-06
-4.01736050986475e-06
-2.31254357131937e-05
1.16659588957077e-06
-3.17862956359815e-05
-4.83082440555865e-05
-1.31686032674576e-05
-3.08267362212385e-05
-1.38317174962218e-05
-1.60932155231223e-05
-4.3404392678836e-06
-3.94347199903387e-05
-3.18813530075994e-05
4.98412952463519e-06
-1.9219726849602e-05
-1.38792746588769e-06
3.38265973273366e-06
-1.51963233411651e-05
-2.10451062696022e-05
-1.45563035362258e-05
-1.81534472345467e-05
-5.37986448695526e-06
-2.43574897102604e-05
-2.87764764791266e-05
-2.92849105364403e-05
-2.48786529561977e-05
-1.72391387104384e-05
-8.87518033155323e-06
-3.64892292478671e-05
-2.71935511119479e-05
-1.93472320778263e-05
-1.65139363184626e-05
-4.36070637595429e-05
-1.34882477382936e-05
-1.24894779762445e-05
-8.72627286834193e-06
-2.3181839071156e-05
-4.75411421056969e-05
-1.92184475103994e-05
-3.45380081780958e-05
-2.27355313693161e-05
-3.53752777558737e-05
-3.52251339027171e-05
-2.08983703360444e-05
-3.33430959214602e-06
-1.61128937502696e-05
-3.9054177875517e-05
-3.03222483906011e-05
-1.7026687533862e-05
-1.51981420790895e-05
-9.72871707892064e-06
-2.64289503074131e-05
-6.85701365463849e-06
-2.41458764538501e-05
-3.2091049669398e-05
-1.76650187615915e-05
7.70075389966864e-07
-2.40420875994115e-05
-4.93414988403681e-05
-1.57234564606422e-05
-1.22762671112661e-05
-2.3129959017169e-05
-2.1801627303692e-05
-1.06102648945159e-05
-2.57108137536832e-05
-1.36781467894808e-05
-1.98055867562425e-05
-3.03209318764442e-05
-9.65467899952015e-06
-5.65845567101276e-06
-2.15184587037567e-05
-3.16444690589051e-05
-2.0412871460533e-05
1.17465495562185e-05
7.48322517955079e-06
-7.97271458227139e-07
-1.95793388097505e-05
-1.95284879500507e-05
-6.20148781051325e-06
-2.41851059359447e-05
-1.41808168385917e-05
-1.91764080375318e-05
-1.1764287245963e-05
-1.76747024652616e-05
-1.21961747330863e-05
-1.08089925547326e-05
-2.26359135204203e-05
-1.80978830782959e-05
-1.35074899585507e-05
-1.14443216790533e-05
-2.86211613303497e-05
-2.96216737570694e-05
-1.73222046764153e-05
-5.94582313030073e-06
-2.83532411556983e-06
-2.77451162912469e-05
-6.66049479857876e-06
-2.07446544392801e-06
-3.68420390628382e-06
-2.11175403455956e-05
-1.63545913502069e-05
-1.33179333722356e-05
-1.93043645018644e-05
-3.69410585392237e-05
-4.07692855336767e-05
-2.58195660296567e-05
-2.97342718306775e-05
-5.92276193848988e-06
-3.75130583062281e-05
-3.32709763191916e-05
-3.51110603032632e-05
-1.65903632874772e-05
-2.68527136881736e-05
-1.79129798974575e-05
-2.55757925029393e-05
-1.92548512920489e-05
-1.62180426410667e-05
-6.52728143813918e-06
-2.54167308147447e-05
-3.45943168930614e-05
-1.35570680117743e-05
-5.02846217672216e-05
-1.50091345452045e-05
-1.1103259174021e-05
-1.48709747260173e-05
-1.34195637365627e-05
-2.44632264975112e-05
-6.01092784357295e-06
-2.28675832443377e-05
-1.15846544022337e-05
-1.48397243280692e-05
-2.2634159468408e-05
-1.97766325729721e-05
-1.95718853693701e-05
3.20737846049061e-07
-1.82958732234128e-05
-3.68471785324538e-06
-1.59322736611034e-05
-4.52284003469001e-06
-1.80709744506819e-05
-7.21371667291016e-07
-1.34415498386116e-06
-3.10269495502004e-05
-4.313093242184e-05
-3.20727238710446e-05
-1.18542933250444e-05
-1.25809596241046e-05
-2.44521542153582e-05
3.63391725387254e-06
-5.46844656610957e-05
-3.94330054929123e-06
-1.27628793366059e-05
-1.73577797618449e-05
-3.58515524474879e-05
-2.42426036765361e-05
-2.30437948377895e-05
-2.43354316145555e-05
1.25634845914339e-07
-1.56059596372898e-06
-3.37101470120574e-05
-2.57457412029696e-05
-1.44294422150832e-05
-3.36762985419955e-05
-1.61210466276481e-05
-2.26452610360644e-05
6.84467831585851e-06
-4.82813614216792e-06
-1.1740955387204e-05
-1.65755090058924e-05
-2.00018495378409e-05
-4.85641211260308e-05
-2.09251481705283e-05
-2.70169725568535e-05
-1.19678118242765e-05
-2.64404378198851e-05
-1.86893775641276e-05
-2.72344496604188e-05
-3.79934037624131e-05
-2.54132761772358e-05
-1.07601723000489e-05
-2.14692973854191e-05
-9.63635925015624e-06
-1.84302393180271e-05
-2.89431757618416e-05
-3.46771671319827e-05
-1.18953908796426e-05
-1.48377768338106e-05
-9.85024153634257e-06
3.3409486045037e-06
-1.21299915545568e-05
-2.98737311332301e-05
-1.86198973534315e-05
-3.93249309419107e-05
-2.7023024281091e-05
-2.0165762630474e-05
-3.52856308398287e-06
8.34492177586943e-06
-6.97795818055684e-06
-1.92464818398624e-05
-1.67130646805746e-05
-1.62186404179136e-05
9.3523735222565e-06
-2.04065775080078e-05
-1.74752325571745e-05
-3.26984478160934e-05
-2.01818279735787e-05
-1.71685617440981e-05
-3.42099535534376e-05
-9.37622266443288e-06
-2.39073934122389e-05
-2.0733556991241e-05
-2.18961052517517e-05
-2.38327629242506e-05
-2.51414276684848e-05
-8.75622372716542e-06
-2.65153102189377e-05
-7.38339393541887e-06
-3.10760129583371e-05
-2.0575889463714e-05
-1.15462887524441e-05
-2.45709099047694e-06
-1.04820802228373e-05
-7.61383241325384e-06
-1.02057706416576e-05
-1.31467425374366e-05
-1.83396282374112e-05
-2.20712416516762e-05
-2.55449335612559e-05
2.29173767962371e-06
-2.00061121855006e-05
-2.5906048843172e-05
-1.3773096464539e-05
-1.59360333001703e-05
-3.16843310082477e-05
-3.10222907257255e-05
-5.27566656490151e-06
-1.81218376387661e-05
-1.92164849061758e-05
-3.22989855026596e-05
-1.31298832576852e-05
-1.58550156712094e-05
-3.45062734882996e-05
-2.82293138888009e-05
-9.03426968541312e-06
-2.1488216338629e-05
-1.18107958341858e-05
-4.00111224407707e-05
-2.2091168811436e-05
-1.80427015852525e-05
-8.64886830429845e-06
-3.30001757666931e-05
-4.38071395420476e-05
-3.1481214739866e-05
-2.80183908814287e-05
-8.77561422780065e-06
-2.43014358496225e-05
-1.15841535594049e-05
-1.53720448141238e-05
-3.60677310165362e-05
-3.46725624207057e-05
-1.32650119507856e-05
2.3666580387503e-05
-1.86833907225946e-05
-2.72943447232217e-05
-3.45048301672161e-06
-3.50445206845153e-05
-2.49179561643968e-05
-1.96237718254911e-05
-1.46860590630058e-05
-2.51750029198594e-05
-7.88302926009822e-06
-5.24585890047146e-05
-2.76951936735859e-05
-3.22878217515971e-05
-6.61210868772234e-06
-3.6641934170908e-05
-2.06338307446197e-05
-3.2585052115705e-05
-2.09009529489968e-05
-2.96406479264426e-05
-6.49894017307115e-05
-2.11183046540427e-05
-2.28075792597755e-05
-3.89557219781245e-05
-1.47380935642602e-05
-2.29877040216252e-05
-2.201002050166e-05
-8.31348382468044e-06
-7.28337221866328e-06
-4.0146574113593e-05
-1.85928844612534e-05
-1.15562175805112e-05
-4.32282963666348e-05
-4.09521604065527e-05
-3.8330699998015e-05
-3.602496715828e-05
-2.0683944074041e-05
2.00186080213934e-05
-1.47588510077882e-05
-1.27953059146774e-05
-2.43654616929017e-05
-3.72810359050723e-06
-5.99871607000149e-07
-2.87894648435823e-05
-3.35357853125706e-06
-8.79697530423902e-06
-4.10971465970557e-05
1.52327814706153e-06
-3.82880983334758e-05
-2.39413311811005e-05
-2.48200909239774e-05
-3.18099799816681e-05
-1.54946485770496e-05
-4.50685915418638e-05
-2.07823506732939e-05
-2.30623990324721e-05
1.45505654496645e-05
-6.50576756371691e-06
-2.05190359501838e-05
-1.50185802749989e-05
-5.62331616382185e-06
-1.26551864368386e-05
-1.23992000972504e-05
-1.52561872884613e-05
1.70757089319429e-05
-1.66354726808641e-05
-1.33221113707076e-05
-4.47737400330976e-05
-4.31924651691791e-05
-3.93867828455199e-05
-2.71540373864787e-05
-3.40523870575685e-05
-3.38909569652722e-05
-2.85980922480769e-05
-4.09662673209713e-05
-3.16822085197713e-05
-8.53399459066697e-06
-3.78075552786198e-05
-2.51722940746686e-05
-3.60635907519173e-05
-2.49712075737382e-05
-2.50381259194505e-05
-4.79010605341046e-06
-1.70231799372147e-05
-8.55518668560923e-06
-1.41468876444923e-05
4.2314736683846e-06
-1.26248904917361e-05
-4.00634982877936e-06
-1.09320880690245e-05
-3.35118111471398e-05
-1.58888291362508e-05
-3.49809391122541e-05
-1.43700538208755e-05
-5.00528306703532e-05
-3.60587211996419e-05
-1.15531089927064e-05
-3.92789270869771e-05
-3.58370904432115e-05
-3.28037489035181e-05
-2.34807469080452e-05
-2.81141895290351e-05
6.40327414663891e-06
-3.27756217516424e-05
-3.17259640146421e-05
-2.02520359698069e-05
-1.63254129282311e-05
-4.02594907980053e-05
-2.75531759175631e-05
-9.83592153188576e-06
-3.26416242718663e-05
-1.92878332158875e-05
-1.68787954366166e-05
-1.35541985540425e-05
-1.55935518556408e-05
-2.78661901083533e-05
-1.67685579079398e-05
-4.08730977225945e-05
-1.69437033031811e-05
-2.12001600453528e-06
-2.12622684510789e-05
-9.12241249024031e-06
1.2704872782859e-06
-2.76070313562659e-05
-1.9239570014035e-05
-3.10746859561388e-05
-1.85986238039069e-05
-3.25153465180599e-05
-4.40925237011835e-05
-2.12405800161837e-05
-1.19232840304803e-05
-8.37337525204329e-06
-4.60945113191958e-05
-1.89564948821358e-05
-2.96727598453196e-05
-2.77794490491109e-05
-2.64706579462035e-05
-1.48975928415026e-05
-2.91589103158223e-05
-1.92893153994486e-05
-2.42482866846307e-05
-1.92908818749473e-05
-3.27292751265391e-05
-3.91122393101194e-05
-3.98705203687592e-05
-2.14959571100551e-05
-9.13263004089073e-06
-5.99689134185153e-06
-3.66568952198246e-05
-1.71149150378969e-05
-1.66283134902309e-05
-1.73761042524389e-05
-3.9407811348447e-05
-2.78679545823237e-05
-2.53723778424248e-05
-2.09854935513423e-05
-1.46087737466308e-05
-1.55313540810666e-05
-1.27823640535108e-05
-1.07512062886151e-05
-2.33192817326066e-08
-2.4984661249006e-05
-1.86867856307061e-05
-2.83188815393083e-05
-2.89033748962106e-05
-1.57443916155096e-05
-3.3643319521876e-05
-3.29864888575399e-05
-2.2956812625417e-05
-2.5924245192456e-05
-1.11129513161707e-05
-1.65883509793149e-05
-5.0685170341235e-06
-1.01469939370982e-05
-7.92369817121455e-06
-1.71295589454038e-05
-1.85536105375297e-05
-3.54637941402923e-05
-5.97936245663028e-05
6.43565762702099e-07
1.85729808082257e-06
-3.71545377449767e-05
-9.46656626562728e-06
-1.34707256112043e-05
-1.78555999251221e-05
-2.20294897636112e-05
-2.14081029628743e-05
-2.2774696320987e-05
-1.18156849308875e-07
-2.23151792397074e-05
-2.6223899402008e-05
-3.04517763729945e-05
-3.63021947218241e-05
-1.61098041846656e-05
-1.73187822639286e-05
-5.69227155195375e-06
-1.30377992007576e-05
-8.87826007642208e-06
-1.92932602146906e-05
-3.00922369317354e-05
-2.16589758623744e-05
-2.17307257302885e-05
-2.53276500976935e-05
-2.51265994997852e-05
-4.58018847312003e-05
4.44832649884306e-06
-2.12759077345896e-05
-3.39786451390294e-05
-3.40007143412456e-06
-1.90789907725863e-05
-3.97268478884738e-05
-2.64747841130595e-05
-2.93754719450383e-05
-2.99300112417311e-05
-3.70047031516585e-05
-7.67033502196925e-06
-2.21299768691495e-05
-3.09586328219791e-05
-2.28295953066002e-05
-1.84438687040997e-05
-3.06421422285737e-05
2.08815783888293e-06
-3.33867741583148e-05
-2.31180962193796e-05
-3.23498774119768e-05
-8.85161923765389e-06
-3.18839539011044e-05
-2.15488040850545e-05
-1.35568440109145e-05
-1.66278384317253e-05
-1.66703411227843e-05
-2.9716627164543e-06
-1.09581990617415e-05
-2.84693650090432e-05
-2.93844631103745e-05
-1.15628540795519e-05
-1.58184418562545e-05
-1.13892119256665e-05
-2.01059574535047e-05
-1.27433381301412e-05
-3.82907696301628e-05
-2.72719454370039e-05
-1.9884316433615e-05
-3.81645862944279e-05
-3.24632270382658e-05
-3.83019348263401e-05
-2.87613948299982e-05
-2.27690031073948e-05
-8.86675700010412e-06
-3.5741500741027e-05
-7.8688091853419e-06
-2.21126361003523e-05
-3.35739740373181e-05
-8.08815662636184e-06
-1.04178687946681e-05
-2.26499865410812e-05
-1.89151850290831e-05
-3.0998246183336e-05
-2.36735484688295e-05
-2.93099169568786e-05
-1.69817895321694e-05
-1.16140050098675e-05
-2.77009569683012e-05
-2.8517942555659e-05
-6.79863243912744e-06
-2.99302766383144e-05
-1.98907545164298e-05
-1.38285345051793e-05
-1.03513529997296e-05
1.1511469784971e-05
-7.76187260482077e-06
-1.4580340125632e-05
-1.6839636699447e-05
-1.40973681419388e-05
-3.64931972053733e-05
-2.74442952214828e-05
-2.35135498590612e-05
-3.26602392216379e-05
-2.0385989303435e-05
-1.76620048599292e-05
-2.05063267348846e-05
-1.06035283804414e-05
2.1817164760474e-06
-2.42031922099708e-05
-2.3563178848065e-05
-2.98870100759556e-05
-1.59674224967851e-05
-2.85228623680931e-05
-8.87489024153276e-06
-2.33870388832791e-05
-1.80245138184764e-05
-3.05847886937285e-05
-1.77724487617399e-05
-2.61312924442353e-06
-9.81337622827725e-06
-2.40058815536383e-05
8.53858457233095e-06
-1.26227491094084e-05
-2.81698263944653e-05
-3.24194393949169e-05
-4.41153675576424e-05
-3.02333570982344e-05
-1.56180076550472e-05
-3.02453084763607e-05
-2.49315470194942e-05
-1.59770428414613e-05
-1.20930151794559e-05
-4.11936826458725e-05
-1.78025430481737e-05
-3.24719166564883e-05
-2.62312318421971e-05
-1.3625632217624e-05
-5.30440962564634e-06
-4.01088709023187e-05
-8.26483321245552e-06
-2.26103381875489e-05
-2.45540895868349e-05
-2.35364201505157e-05
-3.23059517943451e-05
-1.6192116434034e-06
-1.64890497267187e-05
-2.79556666244373e-05
-2.6563140458689e-05
-3.07228407829468e-06
-2.01936621742563e-05
-1.69122182597923e-05
-1.94435070926386e-05
-3.43529573936529e-05
-2.82344466971297e-05
2.53214443526599e-06
-1.56797256570982e-05
-1.85840297647134e-05
-2.77195570587131e-05
-2.72260887024793e-05
-2.12936352952435e-05
-8.23628753606463e-06
-2.6527853738572e-05
-2.88505177001147e-05
-2.53222288616032e-05
-2.3452511082226e-05
-2.58306108890432e-05
-4.10208254057576e-06
-2.44352932599435e-05
-2.30007029930349e-05
-1.71463522995212e-05
-1.89246390809656e-05
-8.41259075296504e-06
-3.39862362328113e-05
-1.52377054742534e-05
-2.83227777533027e-05
-2.1127843861811e-05
-1.00809708721172e-05
-3.0528443839289e-05
-2.66421043699657e-05
-1.1555365240617e-05
-3.3134348066684e-05
-2.47912504309784e-05
-9.86972535677281e-06
-2.67798088978065e-05
-4.05917553276914e-05
2.94204917895733e-06
-1.66555530754204e-05
-1.3089339504694e-05
-2.00794870356339e-05
-2.70037414809783e-05
-1.75844858915981e-05
-2.3062438244252e-05
-1.07540390470574e-05
-1.69695659216767e-05
-6.52117692735677e-06
-1.33446336777019e-05
-3.41667521132147e-05
-1.01592509409013e-05
-1.6450902424795e-05
-1.75415302390587e-05
-2.63166405613861e-05
-1.2353385551671e-05
-3.00855367002702e-05
-2.97330384249575e-05
-3.7286417616057e-06
1.44667880764126e-06
-1.96008409292254e-05
-4.61673747087972e-05
-1.39163714251794e-05
-4.48739592008058e-05
-1.64411470150581e-05
-3.27517152010395e-05
-4.32863251632236e-06
-3.17750303445108e-05
-2.69987210510493e-05
-2.99238895248919e-05
-1.41478948435021e-05
-4.5194657613142e-05
-2.39327430244313e-05
-3.5970117241337e-05
2.94256196723049e-06
-1.66092136121137e-05
-2.71645811141938e-05
7.77676175533734e-06
-3.86800594505973e-05
-4.1162211853444e-05
-1.97848103365628e-05
-3.44011713893178e-05
-3.86496518234574e-05
-4.48021265857159e-05
-3.70358621715144e-05
-8.30367120887515e-06
-1.60897522042921e-05
-2.87822411985825e-05
-2.34047244443209e-05
-2.59705879702882e-05
-1.44331199294014e-05
-1.38825041443462e-05
-1.31905926314672e-05
-6.72974091585329e-06
-7.01535387065065e-06
-3.76578511198377e-06
-9.62602224937692e-06
-2.70048706951634e-05
-4.05401902460745e-05
-5.94183277644372e-06
-4.00501300798077e-05
-3.89254825735355e-05
-1.34356386784292e-05
-2.18537645044206e-05
-4.27288888161301e-06
-3.42089843753208e-05
-7.10436978007331e-06
-1.21713834766384e-05
-1.52705961807558e-05
-1.14886591337454e-05
-2.50122096280633e-05
-1.07889016812059e-05
-1.75724476360265e-05
-1.85513947260837e-05
-1.15785951075482e-05
-1.27283392009844e-05
-2.28113978121653e-05
-3.00347004029478e-06
-2.57409431227535e-06
-2.34683712768255e-05
-2.28284561026024e-05
-4.44610085182373e-05
-1.025357904931e-06
-2.65059008290634e-05
-3.09524758093835e-05
-1.34679615804545e-05
-4.35612793511317e-05
-2.72275253185673e-05
-1.51408847627506e-05
-3.74749802813932e-05
-1.71918339978831e-05
-3.76777679460994e-05
1.96065251621981e-06
-4.44621423523546e-06
-3.98572813247206e-05
-1.13187567128164e-05
-1.04687705164865e-05
-2.78953188960196e-05
-1.76049210758912e-05
-7.69437432810865e-06
-2.48876668031685e-05
-1.45800001897595e-05
-1.29242991436684e-05
-2.01898452295307e-05
-3.09165923325671e-05
-6.23874217847306e-06
-7.08115872482137e-06
-3.42323696028288e-05
-3.0931681436416e-06
-2.60248876138262e-05
-2.44712822350552e-05
-2.13825544540884e-05
-4.13273995976816e-05
-3.08839861069317e-05
-2.51180270489924e-05
-3.38142620629305e-05
-1.9060193436912e-05
-1.43972450532593e-05
-1.30831334101581e-05
1.03940713439821e-05
-3.03852765544163e-05
-1.79891957438223e-05
-7.26306239710361e-06
-2.5071579571944e-05
-2.61924665425913e-05
-2.7197909745939e-05
-3.88471191109419e-05
9.72290209025932e-07
-2.33103531464058e-05
-8.06180633337808e-06
-2.74778642152481e-05
-1.58672163220927e-05
-3.98399458331436e-05
-3.17824703690493e-05
-4.17339851319357e-05
-1.15231493403352e-05
-1.2902481380504e-05
-1.4382342290338e-05
-2.127834254966e-05
-2.79036011305605e-05
-1.88764427153654e-05
-4.13964790659509e-06
-2.12774238039574e-05
-1.92108810863466e-05
-1.95060229971242e-05
-2.6096447093036e-05
-1.80339432630479e-05
-2.15584823876946e-05
-2.12387876529084e-05
-2.19501077048892e-05
5.22471723655107e-06
-8.00625673462557e-06
-2.07620584335197e-05
-2.23884628679786e-05
-3.07227904513374e-05
-9.15259766243042e-06
-2.26602437538243e-05
-1.55274881608848e-05
-2.19826401045582e-05
-3.58013873711892e-05
-1.90007631324886e-06
-1.26318858950496e-05
-2.07465346362563e-05
-6.44834810126211e-06
-2.34881092401425e-05
-1.51591281264233e-05
4.74401532956383e-06
-5.22845303352755e-06
-2.7912922309238e-05
-3.78450108558176e-05
-4.11548490462134e-05
-2.38599238180869e-05
-1.03995207076381e-05
-2.94882718289785e-06
-1.40585346901539e-05
-1.37123250613853e-05
-1.50511775050323e-05
1.13636444461608e-06
-1.6048797222353e-05
-5.19386624809809e-07
-8.28607697454849e-06
-7.78771339234398e-06
-1.17762329072973e-05
-2.17742412999405e-05
-2.42857803699386e-05
-1.35735344305351e-05
-8.70645037189169e-06
-1.81062910295259e-05
-2.67059149362158e-05
-3.41092358888545e-05
-1.84033149892053e-05
-2.52787774549319e-05
-3.19290029903248e-05
-1.00748256480325e-05
-2.35596052616475e-05
-3.9527810403611e-05
-2.04083568113809e-05
-1.77308891661115e-05
-1.77102782432534e-05
-4.21837277177901e-05
-1.90874683855103e-05
2.87488898047774e-06
-4.44752241271434e-06
-1.98889476475408e-05
-3.97768613912758e-05
-2.44041496026743e-05
-2.37799316065967e-05
1.70205663347622e-06
-2.737568930384e-05
-2.03822894305513e-05
-1.57170300408469e-05
-5.37485905222895e-05
-2.56695122550812e-05
-3.01562905505276e-05
-2.70642099719448e-05
-2.94377439364289e-05
-1.83714063326563e-05
-1.8410351362563e-05
-1.04132153436449e-05
-3.28835776846141e-05
-3.65330634059843e-05
-3.04957558950252e-05
-2.9439004788616e-05
-3.33447750979757e-05
-1.4261915619152e-05
-2.65795192252082e-05
-2.05276742850328e-05
-5.16123385415606e-06
-7.22574029134691e-06
-2.29538261624866e-05
-1.83079487925642e-05
-3.73507640007322e-05
-2.10886480338632e-05
-2.96977376763508e-05
-3.98440086793092e-07
-1.93706283521353e-05
-1.39175672473739e-05
-2.95972285363067e-05
-7.99901865079966e-06
-1.22967949180952e-05
-4.22082953504481e-05
-1.90437535576796e-05
-2.85575865447805e-05
-3.19000931235977e-05
-3.09728341986364e-05
-3.44487115822965e-05
-6.06066918686373e-06
-1.5327164171654e-05
-1.96773843605007e-05
-3.57035013742121e-05
-2.8207930964927e-05
-1.85974145321925e-05
-1.34524875287031e-05
-2.17490171750151e-05
-1.04169088492465e-05
-1.66021226358413e-05
-6.07970255633765e-07
-8.64313336581768e-06
-2.24889954856558e-05
-2.1505962807635e-05
-6.00038985291207e-06
-2.35318001021424e-05
-2.64688869750712e-05
-2.66309843376059e-05
-1.69897810880898e-05
-2.89649550898122e-05
-2.00939891631681e-05
-2.5944650493839e-05
-3.56415043373236e-05
-2.95994242705481e-05
-2.62935080871847e-05
-1.08362834984488e-05
-3.04083832139549e-05
-1.56307438939195e-05
-1.59504925548273e-05
-1.24916106262144e-05
-2.08056606454785e-05
-1.32935482852386e-05
-8.80710846777322e-06
-1.21865129471887e-05
-3.59474036887886e-05
-1.36008376393866e-05
-1.98089456789276e-06
-1.55637929863539e-05
-3.27246017510296e-05
-2.23097701769009e-05
-3.47583137768862e-05
-1.4173119315554e-05
-1.83178922295918e-05
-2.05944048500454e-05
-3.05389309366397e-05
-2.91591574151476e-05
-2.77200075568935e-05
-2.45489438294276e-05
-3.70638423546452e-05
-3.34926018445364e-05
-2.10827408522456e-05
-3.73554660939432e-05
-3.4049411992128e-05
-2.93673074531292e-05
-1.10580780634007e-05
-1.69617828324914e-05
-6.80271436320182e-06
-1.26354522982054e-05
-1.46059032237994e-05
-1.20781127185928e-05
-2.16966198724611e-05
1.67471082116723e-06
-1.36600897134761e-05
-1.81400488071226e-05
-2.29047887757515e-05
-1.98604288360667e-05
-2.31213350490109e-05
-1.00895786457004e-05
5.07269927930783e-07
-9.21229643687471e-06
-2.78834792027276e-05
-2.94650709362936e-05
-8.50567729628067e-06
-2.50834074989514e-05
-1.87457216804956e-05
-2.3824010719463e-05
-1.36319649619359e-05
-7.80668896060799e-06
-3.33861280485284e-05
-2.81659008812818e-05
-1.17603579251556e-05
-2.79184513241697e-05
-1.54196032388236e-05
-2.76523529314797e-05
-7.24229568387756e-07
-1.7742781389954e-05
-2.38844798959302e-05
-9.04160234143745e-06
-1.21569604566229e-05
-2.55713339050356e-05
-3.02665277272861e-05
-2.51451725720981e-05
-3.42420175153376e-05
-2.60652720986477e-06
-2.37934307711302e-05
-1.59131161943357e-05
-2.21638982688461e-07
-9.54529919069953e-06
4.23995331970043e-06
-2.075437022947e-05
-2.45184303717834e-05
-1.95767075282446e-06
-1.22523674511757e-05
-1.86189755720137e-05
-2.32379091503787e-05
-3.24398277627825e-05
-1.84215587228083e-05
-2.25282805302283e-05
-9.25893417401536e-06
-4.11904193184672e-06
-1.23059273614702e-05
-1.36081789712337e-05
4.90086299308811e-06
-2.18033364081769e-05
-3.39649802238604e-05
-5.34918591177101e-05
2.58075191326815e-07
-2.48607809338735e-05
-1.29870191293596e-05
-4.14714424942243e-06
-2.56252362728254e-05
-2.10429313196315e-05
-1.12830224634427e-05
-1.20276068857119e-05
-2.87494956096101e-05
-2.96795893705149e-05
-3.57576810801157e-05
-5.57623816893406e-06
-2.72075546559383e-05
-9.78986080954621e-06
-3.27751863060279e-05
-1.78387732294978e-05
4.30375675650517e-06
-2.54359821507942e-05
-2.62381936929724e-05
-2.31743746842695e-05
-8.40137088275078e-06
-2.28258291817543e-05
-1.54476199500805e-05
-2.54036970521769e-05
-4.80677327882273e-05
-3.92759345638314e-06
1.32362724791987e-06
-3.71756090194761e-05
-1.82624504763643e-05
-8.60510668575459e-06
-3.1928405254914e-05
-2.53465972223637e-05
-4.38066238257199e-05
-1.80866628444224e-05
-4.26557607577662e-05
-3.93193838418569e-06
-1.36750299011137e-05
-3.85949190776248e-06
6.17173488298127e-07
-3.1532135969997e-05
-2.07578457122013e-05
-5.37290257495592e-06
-8.98033262334033e-06
1.0856495525777e-05
-7.79417026841083e-06
-8.71926379551049e-06
-2.23108970014903e-05
-1.02984401876547e-05
-8.16669641282749e-06
-2.95273563779931e-05
-2.4879757487595e-05
-8.99912830779569e-06
-1.11403550659303e-06
-3.08172154972128e-05
-8.23400609944962e-06
-1.3699957454634e-05
-2.96830331797047e-05
-2.89801636851386e-05
-9.19135894957393e-06
2.1848582558574e-06
-7.1217781816051e-06
-1.77723457960698e-05
4.01572496085016e-06
-3.05004700242348e-05
-3.04658396508885e-05
-3.46708403926804e-05
-4.54644070414198e-06
-1.56147410248926e-05
-2.91106829209991e-05
-2.56667838867978e-05
-1.01812577498823e-05
-3.48806152347299e-05
-3.53560356146982e-05
-9.48010622197333e-06
-3.47425997759234e-05
-4.01716955515371e-05
-1.6427861811295e-05
-2.48866596045139e-05
-4.65600649204144e-05
-1.0485213218546e-05
-1.83177821982201e-05
-9.39772197721632e-06
-2.50877993778692e-06
-3.07666348956602e-05
-1.62541359816126e-05
-1.6102017803583e-05
-1.95186639784759e-05
-1.5057482715123e-05
-2.62460651287918e-05
-3.83195918336718e-06
-1.88977005281908e-05
-1.93557618943934e-05
-2.70785351797884e-05
-2.91077016048838e-05
-1.80821549833971e-05
-1.33945566446811e-05
-2.28365485140547e-05
-3.48872074057101e-06
-2.75242080260401e-05
-3.51955568068825e-05
-3.57712671346658e-05
-2.85644961242185e-05
-1.73231804823732e-05
-9.26280165939177e-06
-2.38583586015795e-05
-2.19678870234223e-05
-2.59570649602344e-05
-1.36526245532261e-05
-1.41366753596171e-06
-1.72245586863634e-05
-1.30544033886458e-05
-2.21899977392491e-05
-2.96804282809087e-05
-3.15088602350878e-05
-1.50503049441444e-05
-2.34743962817359e-05
-1.2842500398037e-05
-3.39199164420828e-06
-3.82015421577711e-05
-2.76510333912652e-05
1.35623972292666e-06
-2.02304156385812e-05
-1.07848518599176e-05
-2.89066567108246e-05
5.49712693803124e-07
-1.90074867389527e-05
-4.1489203253078e-05
-3.69001320497933e-05
-2.08144115885261e-05
-1.25407985972083e-05
-2.5477126330848e-05
-2.63758864419255e-05
-2.87122920874622e-05
-2.09650183747338e-05
-8.77662663462594e-06
-3.32247722729895e-05
-2.03980536398731e-05
-1.99865963968666e-05
-1.56240655640174e-05
-1.95499188858513e-05
-5.62294514665544e-06
-2.82375940781182e-05
-1.29725292767022e-05
-1.25317232677906e-05
-1.16640934195701e-05
-1.74931120103585e-05
-2.60293316678208e-05
-2.97533518264683e-05
-6.68592728314365e-06
-9.56013167330529e-06
-2.82789922307949e-05
-1.32321643221072e-05
-1.87563800758633e-05
-3.64238432558481e-05
-2.10629564239755e-05
-2.27602933025964e-05
-1.82453058135827e-05
-2.66808058516031e-05
-4.37974169546233e-06
-2.74128154784526e-05
-1.14525406129172e-05
-2.00936280396542e-05
-3.15485744086376e-05
-9.0956322697864e-06
-2.42275914670206e-05
-1.81979007216909e-05
-3.05792032114754e-05
4.0333360756498e-06
-3.75457194717418e-05
-2.81825353655251e-05
-1.33675931975456e-05
1.44782723310784e-05
-2.51706201257542e-05
-2.83658156952879e-05
-1.45806467926479e-05
-1.806491506041e-05
-1.94615199362325e-06
-1.96853673590781e-05
-3.36557255925318e-05
-1.61901013620808e-05
-1.50468055623242e-05
-1.61761173832594e-05
-6.73446764111397e-06
-3.204235634396e-05
-8.9664370005399e-06
3.17273190078409e-06
-1.16098619439858e-06
-2.85762089076564e-05
-4.36386615241532e-06
-5.23894327162219e-05
-2.29108967683836e-05
-1.83251234470943e-05
-1.06030222392908e-05
-1.99188709269579e-05
-1.23450009125803e-05
-3.08100236126151e-05
-9.58027224571148e-06
-3.00042931009223e-05
-7.61918180417629e-06
-2.83904714936848e-05
-4.69919831595774e-05
-2.88644706605342e-05
-5.60210917891202e-06
-2.32259377549174e-05
-2.45041696994398e-05
-3.09575611903185e-05
-5.9301494204887e-06
-3.30368955003758e-05
-1.54417859900589e-05
-1.06677579533084e-05
-3.18387500609485e-05
8.673144389872e-06
-8.73113105301313e-06
-3.49794005095028e-05
-3.23385777577365e-05
-3.25912914418459e-05
-8.69899019699042e-06
-1.54386019067927e-05
-3.49535951810556e-06
1.6428453575551e-05
-1.74281326217375e-06
-1.68382221017778e-05
-9.60937226164698e-06
-1.74056238748708e-05
-1.46912051645647e-05
-1.36167463139893e-05
-2.83887046738459e-05
-2.43717405615e-05
-3.06196030963153e-05
-3.29440968183489e-05
-4.38382497775732e-05
-1.90572395698176e-06
-1.10684810173429e-05
-1.25302696140036e-05
-1.62524273867906e-05
-3.82742265567667e-05
-2.57273732865709e-05
-2.44648387968622e-05
-1.94974253867934e-05
6.03613369441679e-06
-2.08613944182692e-05
-7.91854569273194e-06
-3.56849193041017e-05
-3.78286456720734e-05
-1.13654962098832e-05
-3.71018518310158e-05
-2.39551252116522e-05
-1.37589898502914e-05
-4.72780900213811e-06
-2.38728742040275e-05
-2.03797273493115e-05
-1.97307916819425e-05
-3.37659694723017e-05
-1.33010469824651e-05
-2.87862638200447e-05
-2.69015999410255e-05
-1.84838344510267e-05
5.78431249328988e-06
-8.5230542224329e-06
-3.43927871477061e-05
-2.22056979831071e-05
-5.96248985755129e-07
-9.62569490132714e-06
6.07341409757543e-06
-2.73703065255981e-05
-2.38038676909367e-05
-2.50918154085645e-05
-2.38015509165441e-05
-1.38414905299071e-05
-9.97169194998635e-06
-6.08092087470073e-06
-9.83988635632452e-06
-1.96495510986243e-05
-2.4497149335489e-05
-8.99116839216788e-06
-3.217849570368e-05
-8.72286855801673e-06
-1.06500786672154e-05
-2.07370578167606e-05
-1.66164904966007e-05
-2.60725389949175e-05
-1.94326186503437e-05
-2.16935970763239e-05
-1.1787432634929e-05
-1.70401529705959e-05
-1.73009679360125e-05
-1.02230484260905e-05
-1.14355271058304e-05
-2.07500690150623e-05
2.43011489890984e-06
-1.31534942918505e-05
-1.7167833301206e-05
-2.42825330580271e-05
-4.42336864153249e-05
-2.34674845129414e-05
-1.43290726504862e-05
-4.68046030314092e-06
-2.55438033401334e-05
-2.50485653288525e-05
-1.62906134574515e-05
-2.0176960329453e-05
-2.78845112510575e-05
-7.64233127229376e-06
-2.07993030091698e-05
-3.41467950379975e-05
2.21687580578236e-06
-2.17782808759799e-05
-4.08644245388368e-05
-2.96628272866228e-05
-1.89556520627674e-05
-1.74511218235557e-05
-6.8836087917954e-06
-4.91299410383255e-06
-2.60675115273137e-05
3.6659089397587e-06
-1.99323890491874e-05
-1.54243280472954e-05
-2.20817304521075e-05
-1.38907369378191e-05
-2.49625562280999e-05
-4.05200137753518e-05
-5.20480392361147e-06
7.47520688663042e-06
-2.10001869468661e-05
-2.16575541668688e-05
-3.39964355317373e-05
-3.20883191664678e-05
-2.24462025933091e-05
-2.77145952038587e-05
-2.12162784491739e-05
-1.99004749756166e-05
-2.9506305628885e-05
-1.91664329605107e-05
-1.73783170103039e-05
-2.50664968212706e-05
-3.77727992070041e-05
-7.64147769267815e-06
-4.83760622615578e-06
-1.82137911637843e-05
-2.54047452268931e-05
-2.26947145994071e-05
-1.68120706008827e-05
-1.72239970530865e-05
-3.19221784520725e-05
-2.49292064236572e-05
-1.48608559835357e-05
-4.32892140168658e-06
-2.36404983871898e-05
-2.59386817386727e-05
-2.34100175387335e-05
-1.15070153309272e-05
-1.40297858101296e-05
-3.53547912237169e-05
-3.12110525437101e-05
-1.81248268044947e-05
-3.09907799035223e-05
-2.92565626257451e-05
-4.23688774515163e-06
-1.19729149963628e-05
-2.97849717452765e-05
-1.86233308924806e-05
-1.71921137626903e-05
-2.99063956077736e-05
-5.76008864817028e-06
-4.46255778081438e-05
-2.15634848782004e-05
-1.97587759483876e-05
-1.26471217639702e-05
-2.06365093670395e-05
-2.85364875300738e-05
-2.49505225813716e-05
-2.7024484332178e-05
-1.58477123537013e-05
-2.20291472680809e-05
-8.798588286652e-06
-3.69242370215242e-05
-4.02530255313383e-06
-2.37864764924838e-05
-7.10951394970421e-06
-2.86482108387052e-05
-3.29346055438352e-05
-4.27175413404384e-05
-3.33361874002872e-05
-2.40466796213575e-05
-2.40952634492083e-05
-4.8410817344702e-06
-2.00489560303692e-05
7.44658903217966e-07
7.97942089660554e-06
-2.04000870907131e-05
-1.48600741805644e-05
-2.73590509107958e-05
6.62379029708101e-06
-1.90021525785855e-05
-1.87219058869788e-05
-1.57144072299216e-05
-2.68992684010037e-05
-3.26762433532759e-05
-2.85558807099098e-05
-2.94407560403099e-05
-1.21107284585996e-05
-2.48208828148354e-05
-2.56362478470073e-05
-2.8518072236553e-05
-2.47865161355505e-05
-4.74294247923209e-05
-1.38543926909293e-05
-2.10409275214055e-05
-2.91428504279511e-05
-6.7116797093696e-06
-1.48270897642931e-05
-1.28264827816502e-05
-2.40925712417379e-05
-3.12037484016164e-05
-2.12364400416838e-05
1.09509339232222e-05
-3.92762968590369e-05
-2.40631047112748e-05
-3.7678000056953e-05
-1.0535800976651e-05
-1.44543338844614e-05
-1.58806872104318e-05
-4.24770686945524e-05
-2.42537558935228e-05
-1.65182767639443e-05
-1.81755912819958e-05
-1.96514529812149e-05
-4.42983167995263e-05
-1.45936496511946e-05
-1.51390115759743e-05
-4.13476178784087e-05
-2.41235931454228e-05
-3.58985637739507e-05
-2.37378936331419e-05
-2.51314582430217e-05
-1.35202486459117e-05
-6.8597235869863e-06
-4.35378778971036e-05
-1.43221438475551e-05
-8.70824475031941e-06
-8.87806616290208e-06
-1.84956821497113e-05
-1.49361170800752e-05
-1.37966135954688e-05
-1.59365253236128e-06
-2.23277719226794e-05
-1.41124177505981e-05
-6.3938883409375e-06
-1.20233481831543e-05
-2.52369302633397e-05
-2.19022730897345e-05
-2.25504433638296e-05
-1.65389059602131e-05
-7.0580311122834e-06
-2.81677565695589e-05
-2.74487671763245e-05
-6.2653000452912e-06
-9.09447506244e-07
-2.46591774251598e-05
-2.91612391862115e-05
-1.68635524037421e-05
-2.84111539406685e-05
-1.12752143228081e-05
-1.10244740701807e-05
-1.56055374973781e-05
-2.31984012122119e-05
-7.8484081305989e-06
-2.16358532187793e-05
-1.38252998701754e-05
-1.11923281190862e-05
-1.07773482483563e-05
-1.156082594336e-05
-9.7030854516138e-06
-3.44774461835583e-05
-9.62986572047134e-06
-1.6566568329594e-05
-2.14091215325787e-05
-2.4592776457722e-05
-9.1404789017582e-06
-2.84714186222707e-05
-2.01811730483978e-05
-3.85871729550751e-05
-2.99763788467095e-05
-1.5071033714559e-05
-8.22628942789214e-06
-1.06180712173768e-05
-1.30903002938115e-05
-1.14295200927403e-05
-2.14702983695237e-05
-1.42466545662774e-05
-3.84759811471252e-05
-3.69071244184001e-05
-2.94016568329459e-05
-5.47958969960152e-06
-1.9043058789375e-05
-1.57109458667528e-06
-3.182019903369e-05
-2.26130390418899e-05
-2.01017456022048e-05
-2.01167112730145e-05
-2.40200175529417e-05
-3.13090305281475e-05
-1.07445651300026e-05
-5.45223325632044e-06
-1.96916714828758e-05
-1.52909319571693e-05
-1.93057843527174e-05
-2.10155428496912e-05
-2.44388385000231e-05
-3.23854886203072e-05
-2.12549775058577e-05
-1.89337608488096e-05
-2.8876971659506e-05
-1.66248211860581e-05
-2.28258366098236e-05
-1.9692020501319e-05
-2.31399675171581e-05
-1.82800919073375e-05
-2.92562725446607e-05
-4.32894504140007e-06
7.48066295247971e-06
9.54381449670635e-06
-1.99914734097747e-05
-1.77065946543765e-05
-3.52113995570506e-06
9.85851527222564e-06
-1.67950606831794e-05
-4.74564576651022e-06
-1.72255432345588e-05
-2.80289250611159e-05
-1.25820765925116e-05
-7.67406230914068e-06
-1.88139848813149e-05
-2.14589597843355e-05
-3.44577119506738e-05
-1.04542087953802e-05
1.56830872711172e-06
-4.4584670827625e-06
-3.12414031357239e-05
5.12392750024559e-06
-2.83682214471022e-05
3.14557788330661e-06
-4.22859911683662e-06
-2.57038780804776e-05
-9.22227458936535e-06
-1.64231448973229e-05
-6.82321647359228e-06
-2.3391269175545e-05
-3.30146559106187e-05
-3.375270193487e-05
-3.40714388433926e-05
-2.50520933105049e-05
-2.56568355361457e-05
-2.38469882255456e-05
-1.49547257772123e-05
-8.72241572914459e-06
-1.71003540574513e-05
-1.31482176873723e-05
-5.95781293400124e-06
-8.01729594232639e-06
-3.6913894982418e-05
-3.65790167711406e-05
-1.74826817393163e-05
-1.51436223566439e-05
-2.3265035470903e-05
-1.5132356294122e-05
-1.88495451593803e-05
-4.61715407236751e-06
-5.15514350629578e-06
-2.79348606378107e-05
-1.63348901557932e-05
-2.25933974516051e-05
-5.29426062256909e-05
-4.08714315414879e-05
-2.49634024201001e-05
-4.59946098727271e-05
-3.2763610953382e-05
-1.11842472087562e-05
-2.61574171063569e-05
-3.38844277321526e-05
-1.89962112369025e-05
4.90487241526894e-07
-2.83315669328987e-05
-1.09930882107497e-05
3.29635501398293e-06
-1.28424686819036e-05
-2.54814302116725e-05
-2.62114490744816e-06
-4.67934971499673e-05
-4.4872801441677e-09
-2.44650109060771e-05
-1.92483543741141e-05
-7.33359237987061e-06
-2.38707743162115e-05
-3.64508387608385e-05
-1.951580702355e-05
-1.61877087684142e-05
-1.67579379262165e-05
-1.50614335677154e-05
-1.46385392247738e-05
-1.42385204352309e-05
-2.49616337214573e-05
-2.36265292033657e-05
-2.20472385975906e-05
-2.840341062289e-05
-2.12524577593158e-05
-3.5546360446253e-05
-2.82166966536504e-05
-2.2475152679549e-05
-7.32308781764158e-06
-1.36987875215953e-05
-2.19906247542297e-05
-2.15859016376661e-05
-1.00497401363717e-05
-2.98386752749105e-05
-1.49846993283449e-05
6.29566179866896e-06
-1.88223811721039e-05
-2.3078923024801e-05
-1.12487886603352e-05
-1.36304377358482e-05
1.87411174302704e-05
-3.18189832703931e-06
-3.64607595232033e-07
-2.86201547357132e-05
-1.60973884534238e-05
-2.16686357202178e-05
-1.58370730828325e-05
-3.1186396086504e-05
-2.70694509837478e-05
-1.03242048835682e-05
-2.40089699368988e-05
-1.41009140565932e-05
2.56784342869018e-06
1.33215152634726e-05
6.09458184670012e-06
-3.78372651466887e-06
-2.76943678250627e-05
-3.02502729833157e-05
-1.00454668253255e-05
-3.00857870527446e-06
-8.36104153454551e-06
-1.25127663785761e-05
-3.43092556042028e-05
-1.16352352565312e-05
-4.43319942582737e-06
-1.89801716808315e-05
-4.84838634372676e-06
-2.54046049292135e-05
-6.98769428869567e-06
-1.29554810359245e-05
-1.83619426193312e-05
-1.82888005285606e-05
-2.64974895668817e-05
-1.89369034375436e-05
-1.06578067433274e-05
-1.39164380945529e-05
-2.20404209993834e-05
-1.10664575451529e-05
-7.41557051702823e-06
-2.7714272666026e-05
-2.70900402497328e-05
-3.11765890619103e-05
-3.16455296584494e-05
-3.36757970661079e-06
-8.39806323588887e-06
-1.44439528406357e-05
5.01667360720861e-06
-1.9263273384577e-05
-2.3373812362103e-05
-2.28491021743015e-05
-4.19973168046157e-06
-2.52706259252138e-05
-1.73156762582259e-05
-3.33718485309936e-05
-3.47098427656149e-05
-3.12288021424169e-05
-1.01963307662644e-05
-3.89904683707474e-05
-2.22246179925044e-05
-3.05828406354706e-05
-1.23639857809239e-05
-1.87311488843632e-05
-2.56998774564469e-05
-2.89775534259928e-05
-3.63404629857798e-05
-3.58732002741172e-05
-2.348341871226e-05
-2.17584336384103e-05
-2.45020120690521e-05
-1.45391514053487e-05
-9.35193541984884e-06
-1.24305304348571e-05
-1.63256105838709e-05
-2.74649388102965e-05
-1.22774968153923e-05
-2.23077501007838e-05
-2.27659514739255e-05
-1.43092938342746e-05
-2.41568804523772e-05
-1.70564611845285e-05
-3.39158923336041e-05
-2.49108327026948e-05
-1.41607245378487e-05
-4.91305934217624e-06
-2.11983181319924e-05
-3.99000247337355e-05
-2.50765008489573e-05
-5.20234240816669e-06
-2.40518064715133e-05
-5.07161919955254e-06
-3.34347943632268e-05
-1.86720961610321e-05
-1.39783184974352e-05
-2.51694679511992e-05
-3.37673726733634e-05
-1.63396449343286e-05
-2.61658098158281e-05
-3.89082660683124e-05
-2.85678248431973e-05
-1.99057444737042e-05
-4.14886091169176e-05
-4.01651159576703e-05
-2.60824095866645e-05
5.59492387124302e-06
-7.06019716968429e-06
-2.18062721486243e-05
-1.2395231168623e-05
-1.41294143978616e-05
-4.95590480450711e-05
-3.53299683422437e-05
-1.9680693744664e-05
-4.47884850703162e-05
-1.01788594358064e-05
-2.35769629859027e-05
-1.39066468740014e-05
-2.97114558258682e-05
-5.70973628259037e-05
-1.33930405544847e-06
-2.44524064471132e-05
-2.48729556402565e-05
5.07695793547576e-06
1.99405790560494e-06
-3.76761075728754e-06
-1.43651774967119e-05
-4.96447544278867e-06
-2.32622371046875e-05
-2.09040702595193e-05
-1.97695854116236e-05
-3.04761866487411e-05
-3.39995629525104e-05
-7.04021553175445e-07
-2.4680963140989e-05
-2.2580899200497e-05
-1.82665068171695e-05
-2.33468823251259e-05
-1.95431859920816e-05
-3.34863107013377e-06
-2.53337942820672e-05
-7.17888959066795e-06
-2.14381746567117e-05
-1.74039322795725e-05
-2.87493052690813e-05
-7.10719442751713e-06
-3.70259724051495e-05
-2.22610514557274e-06
-3.25695139975543e-05
-1.11717285730836e-05
-2.35124978248028e-05
1.32310473912634e-06
-1.35066525294751e-06
-1.76980281173872e-05
-2.45654251728614e-05
-4.8238932549119e-05
-4.33443591142234e-06
-3.16024443849533e-05
-1.50591505362544e-05
-1.32771345205558e-05
-2.64674686509395e-05
-4.69485336063654e-05
-1.6188872880023e-05
-4.17309152464757e-05
-8.96445304095368e-06
-1.42058232529331e-05
-1.60509974409281e-05
-1.44649261716318e-05
-5.05141435448926e-05
-1.19098040447704e-05
-2.25425222194942e-05
-2.15056928955353e-05
-2.52513453541405e-05
-1.64472997868487e-05
-1.59740081295509e-05
-1.99677947959574e-05
-8.47435345811881e-06
-2.06215598874799e-05
-8.08339257277221e-06
-1.88700467787324e-05
-1.08086946217115e-05
-5.76957674672712e-06
-1.59521234617091e-05
-4.50548630396287e-05
-2.13576927160395e-05
-1.50717065626505e-05
-2.46568066310343e-05
-1.62022766232225e-05
-1.32447761078815e-05
-2.69623912529411e-05
-1.96884067600742e-05
-2.670681955207e-05
-1.4258419542459e-05
-2.13150686069668e-05
-3.24211314016149e-05
-1.95181503519404e-05
-3.05571851673064e-05
-1.74354161755826e-05
-2.49294549690584e-05
-1.41291103105586e-05
-3.22685399265093e-05
-1.67501374056344e-05
-1.94558878715118e-05
-4.40181009611276e-05
-2.6558553356775e-05
-2.17348974155969e-05
-9.06313850880841e-06
-1.09683139085149e-05
-2.65651664388093e-05
-2.49108871528773e-05
-2.4988066902352e-05
-1.09606539716329e-05
-2.02091422128356e-05
-1.64971842885197e-05
-4.28642934846885e-05
-1.12317153460677e-05
-2.30563579188408e-05
-1.3493545439421e-05
-2.69705740508613e-06
-3.28063876629125e-06
-1.42886056636917e-05
-1.94760774456658e-05
-1.36222422278178e-05
-2.07358199725793e-05
-2.16998596228877e-05
-1.06965491138759e-05
-7.93047195587296e-06
-3.40462355347306e-05
-9.537843471458e-06
-9.25581210058982e-06
-6.01404756930456e-06
-2.42774797757489e-05
-2.37038557774329e-05
-1.41554799351705e-05
-3.88062255363752e-05
-6.78073912234938e-06
-1.91896869443769e-05
1.92654579259977e-06
-2.38959537953883e-05
-3.36624323449806e-05
-5.15152612997089e-05
-2.61754950105347e-05
-2.23032417174797e-05
-3.27533418574563e-05
-1.50526238551705e-05
-2.35617074051834e-06
-1.37353031715825e-05
-1.85866980210184e-05
1.65279537503127e-05
-4.60318621470181e-06
-1.27468200226331e-05
-5.16975395106225e-06
-1.3438095284443e-05
-3.5922013360306e-05
-9.632915144712e-06
-4.98750201288285e-06
-2.41106110047975e-05
-2.79174608850627e-05
-1.2136288482708e-05
-2.57693670704797e-05
-3.70609330830707e-05
-8.33575262394091e-06
-1.85418869555193e-05
2.24401635961901e-06
-1.6869897627632e-05
-2.09652855510451e-05
-7.18612868557971e-06
-8.96793665793755e-06
-2.5435864158893e-05
-3.29136532597495e-06
-6.95142076077339e-06
-2.77249664441941e-05
-1.54985077094086e-05
-2.04809914531403e-05
-1.83328680567889e-05
-1.43483899268991e-05
-2.88124042767099e-05
-4.28578921786374e-05
-4.28690294970841e-05
-1.0185729697538e-05
-2.42685611863501e-05
-3.26989036455047e-05
-2.59746392393042e-05
-1.60816885734512e-05
-4.15808617970962e-06
-2.42504391927171e-05
-3.21399766678616e-05
-1.41138454491179e-05
-2.11175938305841e-05
-1.42762499917056e-05
-2.08086825031941e-05
-1.43607453517464e-05
-1.58444318888894e-05
-4.83965485165047e-06
-2.5721860710745e-05
-1.61901147570607e-05
-1.89140499772825e-05
-1.01747014152768e-05
-3.75731011616065e-06
-1.23380887355358e-05
-2.32396108078489e-05
-2.39366217148847e-05
-3.45792569940719e-05
-1.09568418264047e-05
-7.44864198493143e-06
-2.30255472845307e-05
-2.35451660603669e-05
-3.3711823538167e-06
-1.58087057278004e-05
-2.12675640842979e-05
-1.56368331877402e-06
-1.22992551467892e-05
-1.74383097632772e-05
-4.48779910416498e-06
-1.80661774744366e-05
-2.7185673412227e-05
-1.39282502922498e-05
-7.63555728887873e-06
-3.53935885569826e-05
-1.35481164729237e-05
-2.53215412119253e-07
-1.5697711870633e-05
-2.20611140971876e-05
-3.40424374797311e-05
-2.74594684632729e-05
-6.67550843865566e-06
-1.28118079239729e-05
-3.90813018508983e-05
-7.24294312099313e-06
2.30003455572365e-07
-2.36985752670904e-05
-2.77527169959476e-05
-3.2106685650776e-05
-3.85476398780514e-05
-2.93751045684437e-05
-9.41951386518691e-06
-2.94465504882356e-05
-3.40265229213535e-05
-2.84621307611461e-05
-2.35637340490134e-05
-6.37958643698917e-06
-1.55295892526125e-05
-2.50784184811396e-05
-3.86173859502664e-05
-3.44602249807173e-05
2.21588706578536e-05
-3.32957816645541e-06
-8.34942944470321e-06
-2.46490100738865e-05
-3.61835007903342e-05
-6.46556755956937e-06
-3.08366257936102e-05
-4.65306186193119e-05
-3.20568938177674e-05
-3.13920334914183e-05
-1.66338320294333e-05
-2.39264125709773e-05
-1.92610940267269e-05
-3.4763633084579e-05
-4.64495944613286e-05
-2.0706610321255e-05
-1.72984614746331e-05
-2.88487303832334e-05
-1.23348488801256e-05
-3.9466068718792e-05
-2.97317373440764e-05
8.18943107139015e-06
-2.54353992074619e-05
-3.15425456352762e-05
-1.78545643863175e-05
-4.39692097739094e-05
5.52039677875719e-06
-2.20268482585921e-05
-2.65799215335087e-05
-1.97518638283814e-05
-1.43485275062088e-05
-4.06404492328437e-05
-1.58066320418599e-05
-2.35545859314517e-05
-2.07541637354978e-05
-1.21128953287196e-05
-1.54210331214565e-05
-2.83347203942446e-05
-7.2686249004442e-06
-1.66994277422056e-05
-2.87592367802624e-05
-2.28949658462703e-05
-7.70144395207498e-06
-2.84019497965517e-05
-1.5968965039876e-05
-2.47840831052632e-05
-1.65136953973097e-05
-2.09034351821262e-05
-4.01262337390587e-05
4.8982804932423e-06
-2.3726287381081e-05
-2.6676590420394e-05
-1.50573219252201e-05
-2.38136940074212e-05
-1.18678905017594e-05
-1.55690648428666e-05
-2.30627701193992e-05
-2.90355040218267e-05
-2.53699878440913e-05
-2.94555224659431e-05
-2.18379617072081e-05
-7.92083398033042e-06
-2.71013474250307e-05
-2.88259103955842e-06
-1.56476511187243e-05
-3.21910064885475e-05
-4.42189047473216e-05
-4.11080999415967e-05
-2.22713280837235e-05
-2.43088260824387e-05
-3.71903586274086e-05
-3.55231888451831e-05
-1.31024184176191e-05
-2.58799761863386e-05
-2.02213390734425e-05
-2.29875165841862e-05
4.42185980011297e-06
-3.2884938421054e-05
-1.58906830969801e-06
-3.52389183626555e-05
-2.55411247523444e-05
-1.98024287492405e-05
-1.09581268520957e-05
-2.65593902158597e-05
-1.97378698730092e-05
1.51724597680137e-06
-3.1497115736001e-05
-1.20115721264094e-05
-8.62116205410281e-06
-2.30694208579926e-05
-4.0906647061202e-05
-3.11838434985087e-05
-2.40838954165659e-05
-1.87947315079804e-05
-1.28965674195367e-05
-2.96297627202626e-05
-1.99859902926002e-05
-1.08035553006431e-05
-1.00869774075585e-05
-3.56528371668796e-05
-1.75504311102818e-05
-3.11076244121611e-06
-2.62323702913753e-05
8.37153353522858e-06
-3.02783472194837e-05
-3.76792500488433e-05
-2.99856954117864e-07
-1.43490250551464e-05
-2.20638718526986e-05
-2.99330331225393e-05
-2.94043857866649e-05
-2.30422890017051e-05
-1.00577159824221e-05
-4.2865430079496e-05
-1.76653247236259e-05
-2.83882958631741e-05
-4.61185528876809e-06
-1.45916197067414e-05
-1.75971155504541e-05
-2.92852093014414e-05
-2.64372052820742e-05
-1.52796673832111e-05
-7.05487046328429e-06
-7.54635471097924e-06
-3.83768896662304e-05
-3.03256041950442e-05
-1.31441491950612e-05
-4.74535584078822e-06
-2.22665297238346e-05
-2.81343737795762e-05
-1.69518078892668e-05
-9.2741456346995e-06
-2.67466089249463e-05
-1.73684642749371e-05
-2.11591936974925e-05
-1.97415722722274e-05
-3.10228047177335e-05
-3.10046669388101e-05
-2.14172478965291e-05
-2.67463474736986e-05
-3.39992045717152e-05
-1.58428784824395e-05
-1.20091655937681e-05
-2.62571962166469e-05
-5.0488609475724e-06
-4.08451126457322e-05
-8.11813008898376e-06
-1.6085924057118e-05
6.21861788593225e-06
-2.27950053701188e-05
-1.81997873541906e-05
-2.29067396091996e-05
-2.27824006661957e-05
-8.44830098211371e-06
-3.58756115396337e-05
-1.81329136040835e-05
-1.364802242395e-05
-3.44589681607437e-06
-2.17202738261237e-05
-2.29023227641637e-05
-1.7867986411477e-05
-1.09236060849418e-08
-9.35838603580295e-06
-3.1985651620798e-05
-3.61268691503575e-05
-5.30748813910042e-06
-3.32769410682038e-05
-2.80786667933795e-05
-1.86435674649959e-05
-2.41610108064575e-05
-1.81953507848098e-05
-1.89262467927823e-05
-2.54691711053608e-05
-1.41045031496853e-05
-1.41836290795339e-05
-3.50627309405556e-05
-2.04423878715643e-05
-2.1879195843378e-05
-1.28877969931948e-05
-1.76242362007798e-05
-2.25536043972549e-05
-2.05168020449665e-05
-1.28395402571821e-05
-1.46557236019225e-05
-3.83321118413747e-05
-7.36836980765009e-06
-3.21967355562025e-05
-6.57607488431926e-06
-3.60733516044434e-06
-1.50605545589133e-05
-8.91991845573193e-06
-3.39850000208939e-05
-1.8080578225838e-05
-1.47209088762021e-05
-3.89176557109152e-06
1.06498425115963e-06
-1.81408564918023e-05
-2.06535052503197e-05
-1.29782367403844e-05
-3.57528222679593e-07
-2.58831802762255e-05
-3.18506523418738e-05
-1.00202258169087e-05
-5.21086093019054e-06
-1.75939728339561e-05
-1.65635572466544e-05
-2.565222905048e-05
-2.13514467660037e-05
-2.19267941190678e-06
-3.08452152528529e-06
-4.47143416848991e-05
-2.50839001473437e-05
-1.80741178617164e-05
-1.98156889077324e-05
-2.11986262568759e-05
-3.95409334335351e-05
-9.08209761239062e-06
-1.94070380061411e-05
-5.16726119517171e-07
-2.1233664655808e-05
-6.02549244759828e-06
-1.1564699265133e-05
-4.32531102740436e-06
-2.13732305187228e-05
-3.24106186656118e-05
-2.8542836076541e-05
-1.5412813742012e-05
-2.27560708007354e-05
-6.83871815996117e-06
-2.53836804861247e-05
-2.0653498564917e-05
1.02070877741929e-05
-1.06778673662722e-05
-1.48974798148358e-05
-3.62338254267635e-05
-2.56083395727886e-05
-1.92873371402596e-05
-1.93974894624681e-05
-1.69356071578557e-05
-2.33304156613807e-05
-9.3511402650378e-06
5.07618641539091e-06
-1.60970366736946e-05
-2.27746188834103e-05
-2.85388199807783e-05
-4.69944668295455e-05
-3.53274923374873e-05
-3.75232494816077e-05
-1.53381981704804e-05
-2.54357611572544e-05
-1.38143445363124e-05
-1.48666176458425e-05
-3.12363232722137e-05
-4.74119814109129e-06
-6.8872044103707e-06
-2.6896360795567e-05
-1.81369137797478e-05
-3.3139895146196e-05
-2.55087335706894e-05
6.29001808550253e-06
-7.28801167095212e-06
-2.48936279125165e-05
-3.21439740184624e-05
-2.44271705470461e-05
-2.80893660487647e-05
-1.66444932238404e-05
-1.0719272247149e-05
-3.01378861332569e-05
-2.09547266504213e-05
-2.89872662495325e-05
-2.63457802769643e-05
-2.12962796265751e-05
-1.54042331933306e-05
-4.37840068361049e-05
-3.81435192337145e-06
-8.92305870161421e-07
-1.93918561572103e-05
-1.90619615162431e-06
-3.68183353681727e-05
-1.29723927176175e-05
-1.8961137894792e-05
-1.35734873190083e-05
-2.79144827787145e-05
-7.91504869731823e-06
-4.53643551266894e-06
-1.44861479370049e-05
-3.68284173272293e-05
-2.04107410992454e-05
-2.8817515808417e-05
-2.68367033488207e-05
-3.61128631471078e-05
-9.95467540822321e-06
-2.98785065281631e-05
9.4166591252677e-08
-5.66564207567828e-06
-1.25039389710593e-05
1.05947152388371e-06
-1.14216778067362e-05
-2.38596046745245e-05
-1.36361599802544e-05
-1.45863098086901e-05
-1.6490590186791e-05
-1.46384414010133e-05
-3.77158928462135e-05
-3.32237599859906e-05
-1.04691857233928e-05
-7.72373162918681e-06
-3.29974773790985e-06
-3.73624136523825e-05
-3.23905641008311e-05
-1.36604475153306e-05
-2.54162237262848e-05
-1.76483357735727e-05
-2.69182115853479e-05
-2.56641288547e-05
-2.88639981962619e-05
-1.65269797891295e-05
-3.62822614734752e-05
-2.46284576342758e-05
-3.32808227742994e-05
-3.14967033920431e-05
7.69625366235622e-07
-2.54085909745782e-05
-1.89775056404246e-05
-1.25593092650836e-05
-3.34406708285614e-05
-1.31101058668058e-05
-1.75461824474959e-05
-2.39956472793448e-05
-2.75591492063781e-05
-1.63109649550272e-05
-2.86117821964531e-05
-2.77112809003259e-05
-2.33362684002353e-05
-2.80197889291476e-05
-7.09084750603624e-06
-4.14840137670684e-05
-1.86771295667175e-05
-1.20018598244135e-05
-2.33114727946407e-05
-4.1486112323993e-05
-1.70333058801517e-05
-1.59016718820234e-05
-3.4502756127885e-05
-2.10439620996501e-05
-2.70595729807915e-05
-2.20654104578098e-05
-7.43399796461169e-06
-2.75057821567211e-05
-1.59317905457196e-05
-8.06272959263076e-06
-1.61757379469533e-05
-3.7193839707475e-06
-3.39325526542302e-06
-2.89208525002061e-05
-7.25833477046755e-06
-1.01742135058626e-05
-8.13623221442312e-06
-2.96201023995176e-05
-1.15144792217101e-05
-1.23347601857943e-05
-3.02915324397619e-05
-3.52790115026895e-05
-3.08035646546176e-05
-4.29969105573659e-05
-2.63965062300209e-05
-3.49937426767824e-05
-3.22343763453975e-05
-1.42596626303583e-05
-2.86715751050555e-05
-1.13413943331606e-05
-2.5175533608419e-05
-2.69804079683172e-05
-1.98347892058664e-05
-9.96489631386862e-06
-1.27320760372835e-05
-2.0646282155539e-05
-7.44786492601018e-06
-7.56835805398653e-06
-8.18426576631381e-06
-3.45022253107289e-05
-1.34364080386173e-05
-2.2244307347231e-05
-1.53644603656982e-06
-5.4452580344817e-06
-2.23728780585456e-05
-1.05835959254413e-05
-7.33121793228323e-06
-1.39465039925092e-05
-2.09711969958891e-05
-1.19011279936184e-05
-3.82971344695736e-05
-1.34085333174766e-05
-5.60160637926767e-05
-3.14570643516459e-05
-2.16807979564064e-05
7.91735488727528e-07
-1.91180995059845e-05
-3.63294601659392e-06
-3.29683236272305e-05
-1.83576964593024e-05
-3.54574015201278e-06
-2.99115376715467e-05
-1.18789818496751e-05
-2.61735937612822e-05
-8.09483746836227e-06
1.26324270596805e-06
-2.96249223341869e-05
-3.16254000280914e-05
-1.75307625458097e-05
-1.93819499612899e-05
-2.37629669482959e-05
-1.36723240902784e-05
7.79599803983133e-06
-1.92130081898118e-05
-1.89150025039301e-05
-2.45874174035007e-05
-2.43424787821338e-05
-4.68792787077296e-05
-6.08817397688825e-05
-3.90869828003402e-05
-2.29420691390707e-05
-3.12157311576728e-05
-9.16933085748121e-06
-3.7078747755659e-05
-1.90333786962422e-05
-1.46597947437304e-05
-3.47742829735936e-05
-1.44885489489199e-05
-1.88546839392996e-05
-4.40125949716237e-05
-3.04404859134013e-05
-1.89685610719756e-05
-4.24669712896172e-06
-2.62362149729007e-05
-2.06338145242581e-06
-2.66706704820351e-05
-9.35506921290138e-06
-2.19304629458523e-05
-2.04428049529363e-06
-1.21941551347752e-05
-2.15485235853758e-05
-3.02448987604767e-05
-3.5825112957794e-05
-9.18162010702568e-06
-2.45664063139136e-05
-2.35381549931789e-05
-3.69280454795902e-05
-1.38379071891464e-05
-7.99495089898842e-06
-2.70064245023881e-05
-1.12963031314725e-05
-2.07576245678162e-05
-1.25987550644772e-06
-1.75662037798838e-05
-2.50715500682819e-06
-1.78703536577089e-05
9.15032139209751e-06
-2.31813463642553e-05
-3.00654223564358e-05
-1.77556061844198e-05
-1.42465616974427e-05
-2.37711540046553e-05
1.58121954237446e-06
-1.12211993922685e-05
-3.33580266111404e-05
-1.78015868873837e-05
-1.63747457999539e-05
-8.17237547605883e-06
-2.59296292573437e-05
-1.951802301386e-05
-6.03101850348662e-07
-2.31380112551075e-05
-1.24429333032785e-05
2.97553008072419e-06
-2.42901498086698e-05
-3.79514413529212e-05
-2.48638078924557e-05
-4.88254741874198e-06
-2.12235119945078e-05
-2.71000537990176e-05
-3.94763447250328e-05
-1.26675242341669e-05
-1.13269587824131e-05
-2.25320460049328e-05
-2.62206722356833e-05
-3.3871062821411e-05
-1.02680904742568e-05
-4.74456575749408e-05
-3.50955214909822e-05
-3.75016514089434e-05
-2.93208325904605e-05
-1.24399538927986e-05
-3.07706864160873e-05
-3.13690418739131e-05
-2.01111513197708e-05
-1.51172317322184e-05
-1.55137352484254e-05
-7.33539707693726e-06
-2.34141345703053e-05
-3.27156709992241e-05
-6.51269420386233e-07
-2.0378015414376e-05
-1.09854752042058e-05
-1.70940800945747e-05
-9.38560482047797e-06
-3.97143212522228e-06
-2.35580315832529e-05
-3.0524635538397e-06
-3.52854494638605e-05
-3.99623033198642e-05
-1.85279371662286e-05
-4.17615702425435e-05
-7.08101521996355e-06
-2.36133198996451e-05
-2.06306179117969e-06
1.30895627648677e-06
-3.24949628954585e-05
-3.2657289678874e-05
-1.09813469615012e-05
-1.1859166935903e-05
-2.74140168098404e-06
-1.87269771561621e-05
-1.84607374011754e-05
-3.60410687608411e-05
-8.15648915885862e-06
-2.37724139837111e-05
-1.95974064182909e-05
-1.79606162333706e-05
-1.59460826503823e-05
-2.0092879481294e-05
-2.19402069408201e-05
-2.26878331802828e-05
4.72523610293658e-07
-9.85763833738195e-06
-3.63199174030581e-06
-6.48894042283362e-06
-3.05035855781053e-05
3.27475437296522e-06
2.34881470385969e-06
-1.29826897929375e-05
-2.12489493676486e-05
-3.7842561531541e-05
-2.30305775324447e-05
-1.52407432697296e-05
-4.09737631884338e-06
-4.81283273908706e-05
2.86517459321193e-06
-1.52044134195907e-05
-1.7835388156428e-05
-3.31533972094804e-05
-2.05757740134448e-05
-2.53249588193337e-05
-7.57098966574369e-06
-2.38485968955346e-05
-2.31706068116625e-05
-3.92980512442246e-05
-1.71000501676601e-05
-7.74288804175299e-06
-2.42641156681372e-05
-8.81583268398358e-06
-1.32826461753083e-05
-1.77151073486023e-05
-1.55455933603834e-05
-4.42996498031159e-05
-2.80688684114605e-05
-6.38074891232616e-06
-3.12774041610817e-05
-3.99074223615519e-05
-1.48640127284231e-05
-1.47700351909843e-05
-3.04940801934192e-05
-2.38919603932614e-05
-2.4423401386654e-05
-2.43093866535911e-05
-3.76058107397023e-06
-2.76928325290376e-05
-1.38818850866466e-05
-2.60220919345856e-05
-2.95885609507483e-05
-2.94995048851234e-05
-2.13671457328972e-05
-2.47561694841424e-05
-2.38310503417727e-05
-1.9472815534927e-05
-3.18564110294262e-05
-1.31592318567411e-06
-2.98193193932788e-06
-1.71023623894782e-05
-1.37981909460357e-05
-3.20370099183578e-05
-1.01810472296471e-05
-2.67937331839558e-05
-1.59925433221869e-05
-3.31212336529739e-05
-1.29545634058064e-05
-1.22970052026729e-05
-2.17958222885811e-05
-1.8200403054808e-05
-2.14810926666506e-05
-1.53604484776708e-05
-3.33172253043078e-05
-2.57641467040172e-06
-3.08260627898335e-06
-1.63012955699076e-05
-1.73303488793819e-05
4.34662070031299e-06
-2.98116380765714e-05
-1.73223876785463e-05
-1.91079282004372e-05
-1.93849195525029e-05
-4.58516982014826e-06
-1.34679325954251e-05
-1.824754037814e-05
-2.51031839552424e-05
-5.40404320660534e-05
-2.32170585918175e-05
-1.37254835652212e-05
-3.83275878013567e-05
-2.68287188728454e-05
-1.78307076090106e-05
-3.32364140932408e-05
-1.46426449405012e-05
-3.22730590346854e-05
-2.11301025296226e-05
-2.89274879815222e-05
-3.03050379427662e-05
-2.88014951893828e-05
-4.15971437760138e-05
-1.92695581894017e-05
-2.79744492182753e-05
-2.6401159001743e-05
-2.9935927207712e-05
-3.47497905294539e-05
-3.34349818333331e-05
-1.75713572951235e-05
-7.97722111324604e-06
-2.60670033354701e-05
-1.23940567657399e-05
-1.93941859308923e-05
-2.3354587901357e-05
-3.36003210159843e-05
-4.80765034277546e-05
-2.68634528155714e-05
-4.03156238467741e-05
-3.65806561369985e-05
-1.32183143959474e-05
-1.8388120220027e-05
-1.50941164008474e-05
-1.35806731302815e-05
-2.8435282885232e-05
1.45904887207705e-07
-1.98940100418171e-05
-3.03530107172268e-05
-3.55057796127916e-05
-1.57153002590453e-06
-1.13590832119294e-05
1.68972950880699e-07
-2.21174381266146e-05
-3.93459533966252e-05
-9.0924244042447e-06
-1.00081250899524e-05
-8.49628997578994e-06
-2.25968545108026e-05
-1.56024074688536e-05
-3.42386411860315e-05
-1.26437421898272e-05
-1.80142544966935e-05
-1.31460083250295e-05
-9.93189335307335e-06
-2.95590011647635e-05
-2.93842289001282e-05
-3.64680319505618e-05
-1.25583870718958e-05
-4.1223884205638e-05
-6.51448186436567e-06
-3.11776453505161e-06
-1.49046671035289e-05
5.43367418540322e-06
-6.84949170009489e-06
-1.62383205275556e-05
-3.46820681001537e-06
-6.26030984839764e-06
-1.47180150806087e-05
-3.73114595749524e-05
-3.48742669187868e-05
2.33393991435373e-06
-1.27296317482722e-05
-4.98513526667319e-06
-2.01181672397378e-05
-1.76269053246475e-05
-2.32893407561338e-05
-1.40781136252872e-05
-1.89156708623616e-05
-3.42977828318908e-05
-1.1108557247387e-05
-2.82299908671795e-05
-2.55838335130003e-05
-3.07326894412681e-05
-1.71026455895214e-05
-1.57897887829993e-05
-2.71696151558487e-05
-3.19295870543655e-06
-2.1465538380401e-05
-1.93682490067497e-05
-5.10750262042869e-06
-2.71657641503157e-05
4.10775773707888e-07
-1.37371152115409e-05
-1.15623481126896e-05
-4.19670620658756e-05
-1.91025609727096e-05
-3.83740476567614e-05
-9.23836115807846e-06
-2.7636224801324e-05
-2.76415713614141e-05
-2.12534457226574e-05
-2.9286042653722e-05
-3.25061189129512e-05
3.8189247564705e-06
-1.11310932165627e-05
-1.78192431422646e-05
-2.68529557149796e-05
-4.04632091315647e-05
-1.86413663120689e-05
-2.74072818904724e-05
-4.53760872678599e-05
-2.05912293259622e-05
-8.05573763892407e-06
-1.1433148730091e-05
4.59265373445559e-06
-1.9231418374844e-05
-1.4901959466997e-05
-2.32433812899022e-05
-1.67643328864694e-05
-2.26295253208907e-05
-1.2501171077718e-05
-9.79128062708171e-06
-3.01152285016051e-05
-2.76374105424922e-05
-3.29311028717209e-05
-3.72815045139495e-05
-1.72450919384007e-05
-1.57960992289008e-05
-6.27923131169047e-06
-2.76800331836672e-05
-3.50310400911459e-05
-2.25397817141599e-05
-9.82192443341645e-06
-4.15756653099651e-05
-1.44331461491574e-05
-3.23573108351524e-05
-3.85359890995853e-05
-3.03092224745089e-05
-3.45300586983603e-06
-2.95247359919974e-05
-1.37020135389377e-05
-3.9862158417486e-06
-4.23118624274381e-06
-1.77055259906671e-05
-8.64404606212219e-06
-2.38553694705121e-05
-9.2334192125056e-06
-1.5609349883851e-05
-3.61016215444826e-05
-2.24968481628236e-05
-1.19725900008381e-05
-1.78266687173768e-05
-3.6667892747999e-05
-8.89891968958047e-06
-2.55790437531739e-05
-2.02919181246548e-05
-2.49458720201882e-05
-3.83375206771302e-05
-3.35765742538478e-05
-3.26166248743222e-05
-1.75786506178562e-05
7.35487994588676e-07
1.58067388760653e-05
-3.03859389581367e-05
-3.26372127109912e-05
-1.76863900953997e-05
-1.19784466362069e-05
2.92135580863673e-06
-3.04698308299097e-05
-1.4273898576544e-05
-1.12403501368918e-05
-2.57305188049143e-05
-2.7094398758652e-05
-7.60873866062668e-06
-4.21755195815696e-06
-2.59704293764296e-05
-1.8055544428707e-05
-1.45715545574611e-05
-2.85343358179396e-05
-1.03989230782084e-05
-2.63413418805917e-05
-5.12220439217569e-05
-1.24768423075035e-05
-1.25748060207767e-05
-6.80821827195269e-06
-2.12008035605847e-05
-4.25441675303099e-05
-1.56779956227534e-05
-2.60830082058306e-05
-2.5969993075954e-05
-1.5928224250986e-05
-3.12686400155713e-05
-1.57969303407933e-05
-6.84539732196406e-06
-3.13992111403954e-06
-1.80073428053315e-05
-1.75235235511709e-05
-1.01635445272694e-05
-3.5245306699854e-05
-1.0835478364078e-05
-7.29774009002802e-06
-2.05444075553993e-05
-2.97223833511827e-05
-3.24443937279008e-05
-1.49252294836673e-06
-2.48635587249104e-05
-1.11748440471525e-05
-1.68609113674143e-05
-4.26693391289234e-05
-2.90676634863944e-05
-1.52128800571558e-05
-3.92409493087747e-05
-1.62190524118352e-05
-1.53660802151264e-05
-3.15110653783184e-05
-1.90296872190515e-05
-3.3462159952649e-05
-1.4438776377819e-05
-1.54240569955388e-05
-1.40260976120999e-05
-1.01220461534495e-05
-1.02926950692907e-06
-3.44707205265782e-05
4.94722718763259e-06
-1.80674290101197e-05
-1.25082219227317e-05
-3.04008914732551e-07
-2.2887160029495e-05
-2.47433497715859e-05
-5.42256661608228e-05
9.04346857298691e-06
-1.54973175994275e-05
-7.44606493891079e-06
-2.37498944500349e-05
-2.68662040730961e-05
-3.30348092152915e-05
-2.86546978414782e-05
-1.64724134009058e-05
-3.75078471733986e-05
1.35005434269599e-07
-1.96059702305143e-05
-1.89907231441446e-05
-1.18431648531951e-05
-1.62322971385516e-05
-1.87623942943833e-05
-4.02430177606532e-05
-3.05367503198679e-05
-1.48924554967673e-05
-2.91721003476522e-05
-1.93228065685755e-05
-2.34011448584128e-05
-2.22988470522668e-05
-1.37310888708515e-05
2.28892658112776e-06
-2.34593978565578e-05
-3.86466831367719e-05
-2.27120994418166e-05
-2.5897026616826e-05
-1.64363503254461e-05
-2.08469979682838e-05
-3.23842021464455e-05
-1.4827713935198e-05
-2.6851635423869e-05
-3.7289481512375e-05
-2.53409426789181e-05
-8.2129563594697e-07
-2.23045685788687e-05
-3.14059938386146e-05
-2.17131413785416e-05
-3.29588001695347e-05
-1.10359195274381e-05
-2.10856187024003e-05
-2.53941587152216e-05
-1.8224724870051e-05
-2.30274536031774e-05
-1.15175933212068e-05
-1.79713861756406e-05
-2.04664771647372e-05
-6.05226615116821e-06
-1.47179415201432e-05
-1.84858065776053e-05
-2.0773948629554e-05
-3.92666524897101e-05
-1.67099632255729e-05
-1.46628200112459e-05
-3.18015696599297e-05
-3.34047348032028e-05
-1.69759717079936e-05
-4.36181913414114e-06
-2.31082426884739e-05
-2.79901071638687e-05
-2.08752087287493e-05
-1.67481746894248e-05
-8.11843742043567e-06
-3.71214861294472e-06
-2.38733965170648e-05
-3.75673517893526e-06
-1.9613917757948e-05
-2.18223260207224e-05
-1.45768900756303e-05
-1.74091656947368e-05
-1.38524538455118e-05
-2.75058558074589e-05
-2.13499332762415e-05
-1.92594301319575e-05
-1.55052041622496e-05
-2.12197810569772e-05
-1.82309228133114e-05
-2.02694095259253e-05
-7.06164851233819e-06
-4.94377539935987e-05
-2.6179186242355e-05
-1.83054507897885e-05
-2.38287275469423e-05
-1.97949701552722e-05
8.84898616501171e-06
-2.71521053293149e-05
-2.10001336017616e-05
-1.16936050458539e-05
-1.22427170718953e-05
-1.44998718716286e-05
-3.51978031267132e-05
-2.56165523000554e-05
-2.29900890447617e-05
-1.07005046513118e-05
-2.32366219671024e-05
-2.90035772447081e-05
-1.10666414470947e-05
-4.55639216719669e-05
-1.27377987500983e-05
-1.1883693381615e-05
-3.86630944751589e-05
-2.99847483961733e-05
-2.36517092515382e-05
-3.74318511317432e-05
-9.69978819766162e-06
-3.52550362079424e-05
-2.64122026971412e-05
-2.74099186738837e-05
7.56598326054568e-06
-2.03067201982405e-05
-3.69123556800932e-05
-2.49234776038517e-05
-3.66899787753773e-05
-1.6728462781236e-05
-2.56703515914198e-05
-1.07551805836474e-05
-2.97546925535248e-05
-2.16277501058256e-05
-2.89710836508824e-05
-2.78219880420416e-05
-3.59216132115234e-05
-1.44202684880089e-05
-2.77264743767136e-05
-1.52404017923819e-05
-1.12754242507404e-05
-2.02197334633668e-05
-2.74550643287505e-05
-4.13271512801461e-05
-2.09536251601814e-05
-2.92491469394953e-05
-7.14897751995616e-06
-3.73340084157176e-05
-2.87541578820594e-05
-2.16775497469281e-05
-2.69474737933399e-05
-1.6333123801557e-05
-3.11997475683118e-05
-2.43718215900542e-05
-4.72857007787874e-07
-9.45016052389504e-06
-1.12206796415132e-05
-9.91124904172084e-06
-4.64733838116374e-06
-2.47494900313492e-05
-1.32182348243695e-05
-2.56881252451367e-05
-3.91412114346658e-05
-2.31054485666317e-05
-1.99948956268428e-05
-2.23330971241765e-05
-2.49692283156429e-05
-2.29308502069759e-05
-3.4121423086802e-05
-3.05586779876426e-05
-8.89776570574023e-06
-5.62514096088987e-06
-1.24470123429346e-05
-7.61943055042161e-06
-3.10733067046421e-05
-2.80941445719846e-06
-1.72896862186155e-05
-2.51937882519646e-05
-3.95586800889802e-05
-5.54939297038244e-06
-2.93180963485124e-05
-1.09860640084414e-05
-2.66929399346171e-05
6.04068917045186e-06
3.934400799161e-06
-2.11054669552633e-05
-4.83785359776674e-06
-2.98919481498327e-05
-3.45025968617465e-05
-1.7343772593938e-05
-2.26082866565245e-05
-1.97312598299336e-05
-3.49683929838707e-05
-3.66282661365238e-05
-3.21921329987082e-05
-5.50305434487694e-06
-1.54276958986977e-05
-2.51143084269671e-05
-3.89441867726173e-05
-1.80456541946456e-05
-9.81700899918793e-06
-2.21317627545705e-05
-2.80754980823532e-05
-4.35518263659569e-05
-9.11181134054528e-06
-5.33608503498466e-06
-1.0888651377862e-05
-1.47947313949896e-05
-3.27522884451133e-05
-1.9576352257794e-05
-1.98270169696816e-05
1.03743368254767e-05
-3.93587820821559e-05
-2.30382939723112e-05
-2.91431389484999e-05
-2.67547589578501e-05
-2.55306418029255e-05
-2.75096861186528e-05
-1.92363935953463e-05
-2.40298465267152e-05
-2.43596876637419e-05
-4.48742401546051e-05
-3.78293459727698e-05
-3.42777940401445e-05
-4.89517464081042e-05
-1.18444417116227e-05
-1.24633952485714e-05
-1.80162325448268e-05
6.96177281525948e-07
-3.60379654618333e-05
-2.01843175489648e-05
-3.90549186924686e-06
-2.33663709638959e-05
1.43436626636984e-05
-2.52911065360955e-05
-5.28817875331897e-05
-8.426553510147e-06
-1.01233804253018e-05
-1.20425972860069e-05
-2.37571127007525e-05
-1.63140381779835e-05
-3.7808347157818e-05
-1.25286578614681e-05
-2.76481488377442e-05
-3.04358255094618e-05
1.35502955658663e-07
3.09935885008436e-06
-3.55206126479111e-05
-3.77413861583047e-05
-1.20055864689198e-05
-3.84742316616342e-05
-2.11020563298129e-05
1.0091738974605e-05
-1.77636930771437e-05
-2.90115855320128e-05
-3.02388436818224e-05
-1.75810413808897e-05
-7.77190127134431e-06
-2.3060658512567e-05
-2.78987370383872e-05
-2.88646755089652e-05
-1.78602854328066e-05
-1.44074935762337e-05
-3.9220169668311e-05
-1.7095180661973e-05
-2.80364267447615e-05
-1.41443880534992e-05
-1.93148239336068e-05
-2.44380269195943e-05
-2.29122395592643e-05
-4.41541327630168e-06
-3.13910209250324e-05
-1.36214671434431e-05
-2.18499414926403e-05
-4.06316525965629e-05
5.72431987977819e-06
-9.66897698182536e-06
-3.80214259951043e-06
-2.32020347999131e-05
-2.26045711163078e-05
1.14052278868935e-06
-2.51951532928042e-05
-1.1518325389105e-05
-3.5106260373873e-05
-2.1025957379486e-05
-6.69609241592163e-06
-1.96017571143581e-05
-3.53394335269921e-05
-8.31013374473973e-06
-5.42063392856675e-05
-1.19307265748695e-05
-2.90789370933372e-06
-2.27923098286465e-05
-6.54732981295134e-06
-1.82962926872982e-05
-3.34633874138154e-05
-1.01583530527449e-05
-5.97263518841431e-06
-2.36264604134164e-05
-1.97065146502242e-05
-3.03507368471119e-05
-5.23458741532696e-05
-3.07383897593082e-05
-7.56639064608197e-06
-3.27733628002692e-05
-2.00993244967636e-05
-1.62853205431989e-05
-9.92660848224922e-06
-1.9557441395226e-06
-2.36102955092707e-05
3.72791648816036e-07
-1.66860657443497e-05
-2.31509291335361e-05
-3.55609882128751e-05
-3.42878012833733e-05
-3.72053653556249e-05
-1.4711109340759e-05
-4.87763187027949e-05
-7.38068173487049e-06
-1.56956203725225e-05
6.16503698820987e-06
-7.91474487756178e-06
1.01328155124549e-05
2.8372054808746e-06
-1.56380074101877e-05
-4.12058172117032e-06
-3.25476374219588e-05
-1.83872501075008e-05
-2.38654085195935e-05
-1.61295530751426e-05
-1.62543194296238e-05
-1.44963739042063e-05
-1.30064348483813e-05
-6.66536301290066e-06
-3.10817747796115e-05
-8.14139186468956e-06
-3.63073351097008e-05
-4.47736464063547e-06
-3.0625497570868e-05
-1.49048464485463e-05
-2.48076193742828e-05
-1.26400617368729e-05
-3.36542158688909e-05
-1.08607464400173e-05
-9.32898609290413e-06
-1.12295241036618e-05
-3.15023042327526e-05
-3.24759841306144e-05
-5.91423107431079e-06
-2.71063528884945e-05
-2.32444380093187e-05
-2.30241101880561e-05
-3.29322235538983e-05
-1.1980778039433e-05
-6.54200416481001e-06
-1.61427186884018e-05
-1.63666059893866e-05
-3.4769084551922e-05
-2.57027352756817e-05
-2.53335411578979e-05
-3.55326659218267e-05
-8.88479834153827e-06
-1.01852602297581e-05
-1.40998641728072e-05
-5.53873601532287e-06
-1.08624583972045e-05
-1.51250847930634e-05
-4.37406945182047e-05
-3.17418612771584e-05
-1.21624868061011e-05
-3.97006577111507e-05
-2.97118544914633e-05
-2.48768455666873e-05
-2.03574710485931e-05
-3.35189856714822e-05
-3.14901633662064e-05
-3.14793672344868e-05
-2.30817243025266e-05
-2.12256573988663e-05
-1.67299292126753e-05
-2.30235807441368e-05
-2.02943512640763e-05
-2.9631758835771e-05
-6.56734832338909e-06
-3.00169798496137e-05
-1.00817939905538e-06
-1.4147195868645e-05
-1.71491324732806e-05
-3.50575293517345e-05
-1.52204697013055e-05
-1.01442227894586e-05
-1.2356031480749e-05
-4.4390968672716e-05
-3.00380712218572e-05
-1.13748560503037e-05
-7.80801047236645e-06
-8.20088874082463e-06
-7.06081567743509e-06
-8.08410704824879e-06
-2.49407136165033e-05
-8.20643675981884e-06
2.1993013130072e-06
-3.44932541107445e-05
-2.54193095979156e-05
-1.56925934792139e-05
-2.75293630517052e-05
-1.6391754979936e-05
-9.37121900383047e-06
-1.04508787789971e-05
-1.59121447446339e-05
-2.73561176936663e-05
-2.3238892644145e-05
-3.08162883349785e-05
1.19071610672085e-05
-1.13731635875355e-05
-3.74881673953989e-05
1.42267523636234e-06
-2.99758050089954e-05
-1.26602621470349e-05
-1.84782946678801e-05
-2.03052506403887e-05
-1.68953791054079e-05
-2.58822426149263e-05
-3.2563813579981e-05
-3.24282441311914e-05
-3.10189579758695e-05
-2.02059100086499e-05
-1.09450937339022e-05
-3.71475940140089e-05
-2.77815151282192e-05
-2.46764405174952e-05
-3.47498476998807e-05
-2.61418747933035e-05
-1.91481650846e-05
-3.42073379754934e-06
-9.23933543414619e-06
-2.35530038899413e-05
-7.33979703513391e-06
-2.29723105274712e-05
-1.27661421925122e-05
-2.55601980133314e-05
-2.20205889114701e-05
-2.75327334218985e-05
-1.28723210704583e-05
-2.3275976875299e-05
-1.54988342048491e-05
-1.84268868893767e-05
-2.68806984337934e-05
-2.46861126873725e-05
-1.63988464379533e-05
-1.66397442899861e-05
-1.71809693521299e-05
-1.75248981889127e-05
-1.59598969132959e-06
-3.46306890284575e-05
-3.74970953252409e-05
-2.15308872859175e-05
-1.93832215578969e-05
-2.42500880495375e-05
-2.51405825409793e-05
-2.8699124609253e-05
-3.27457143932094e-05
-1.72386905289252e-05
-1.7089654727986e-05
-2.19046316652254e-05
-2.87738803133167e-05
-2.65841450325435e-05
-2.2663005388004e-05
-3.09198926652435e-05
-1.69850886575565e-05
-2.60589404063407e-05
-1.89616519176761e-05
-7.80693407684209e-06
-2.41607072973201e-05
-3.37997877156084e-05
-1.4467591311817e-05
-4.47410991758062e-05
-2.18415631891854e-05
-2.30647491036352e-05
-7.87167385625279e-06
-1.43622134567956e-05
-5.79629543556115e-06
-2.08369184165641e-05
-2.0675202386226e-05
-2.66365504141647e-05
-1.65566208888152e-05
-2.42972197711697e-05
-1.67875162853252e-05
-1.82176369645129e-05
-1.26394778127097e-05
-2.71728920028912e-05
-1.95125294339784e-05
-1.65530142848957e-05
-7.94225210402138e-06
-1.73484684101153e-05
-1.05896002445144e-05
-3.12977015444413e-05
-3.10429215330623e-05
-4.82898380155635e-05
-3.10600241762459e-05
-9.05915410430701e-06
-2.17576046377772e-05
-9.08514073496013e-06
-1.79523532290413e-05
-1.89608227356189e-05
-1.99490173076573e-05
-1.07065486898036e-05
-3.44400512027904e-05
-1.27400749799287e-05
-2.34033068362908e-05
-2.25810309742513e-05
-4.55141216533638e-06
-2.21467407738403e-05
-6.54667887458103e-06
-8.06194582636332e-06
-2.05471670205616e-05
-7.96378303306167e-06
-1.57324954474548e-05
-2.33708437876487e-05
-9.02985263377329e-06
-2.84248370266713e-05
-2.87571602761325e-05
-1.93074495855099e-05
-2.88962747056793e-05
-9.02341492736977e-07
-1.22390176236748e-05
-1.31650204817738e-05
-2.16029885715787e-05
-1.59247788316409e-05
-1.06683574168466e-05
-3.18725724381174e-05
-2.36674604116351e-05
-1.81705540749338e-05
-2.86913508267918e-05
-3.57509862100225e-05
-3.7863185213605e-05
-2.68287793382212e-05
-8.63553500789677e-06
-3.30093854623456e-05
-4.58750164415098e-08
-1.18711077342165e-05
-1.58585016449376e-05
-2.2445140033259e-05
-1.04312065046317e-05
-3.0334654188567e-05
-3.86158154467318e-06
-5.62216179697875e-06
-1.2137561023186e-05
-3.22926377551873e-06
1.763166391341e-06
-8.66523024301939e-06
-2.31996343632944e-05
2.79604435928875e-06
-2.88948405173578e-05
-2.63758342207698e-06
-3.25638155716798e-05
-3.06052871047337e-05
-1.16710547935639e-06
-2.32328680442094e-05
-2.18097201779991e-05
-1.8201568489931e-05
-2.06441481380465e-05
-3.41577012190091e-05
-8.17173860557843e-06
-2.66640470195197e-05
-2.79955123834519e-05
-1.41945566390313e-05
-9.46445513641949e-06
-1.82781069660474e-05
-1.86317464478641e-05
-1.87558030401426e-05
-2.3472566202758e-05
-2.08132325576241e-05
-1.44653801392499e-05
-1.03097964260589e-05
-1.27212653222208e-05
-3.29547673728687e-05
3.5668632061157e-06
-1.16399579949978e-05
-4.33564020320089e-05
-2.13860443793657e-05
-1.26660747507188e-05
-2.79884412622195e-05
-3.12128654181973e-05
-3.14822857361144e-05
-2.75580431805072e-05
-2.16156090681029e-05
-2.57456311770278e-05
-3.76361982942141e-05
-2.19392465233869e-05
-1.57259993478601e-05
-2.17799684730563e-05
-2.43167732703211e-05
-3.29353176405274e-05
-2.00330668206694e-05
-1.48526983477904e-05
-4.73002098948956e-05
-2.46916579709949e-06
-2.35642066216162e-05
-2.13113635503175e-05
-1.01773754209126e-05
-9.70192649103678e-06
-1.73654817736453e-05
-1.84303589780896e-05
-2.61699229967651e-05
-2.02970114748669e-05
-3.93275300984955e-05
-4.6038911048975e-05
-1.93496506447314e-05
-2.01011537810578e-05
-2.16070182607984e-05
-1.89807889366867e-05
-1.59886146738362e-05
-1.00511887792139e-05
-3.10851265709451e-05
-3.16329679342968e-05
-2.20495853167277e-05
-3.4020347555963e-05
-8.65569604891594e-06
-1.84223724371649e-05
-2.10864175415658e-05
-7.82650606702951e-06
-3.24613032437449e-05
-3.29800890405186e-05
-2.23274816218751e-05
-3.90279484249063e-05
-1.58393335890904e-05
-2.39783170270014e-05
-3.13516914306034e-05
-3.03878374066554e-05
-1.0734040270869e-05
-2.35364216491019e-05
-1.03217960854064e-05
-1.99761567651636e-05
-2.8101712380041e-05
1.085868338715e-05
-6.2217444367088e-06
-2.60902269398636e-05
-3.81211503269638e-05
-2.72771978854691e-05
-3.80449016398377e-05
-1.68557680784179e-05
-7.05649227315843e-06
5.66721121406865e-08
-1.30067589246226e-05
-1.77029759838316e-05
-2.06232868267812e-05
-2.81177290848737e-05
-3.48327078015479e-05
-2.67888972296719e-05
-7.88414052934274e-06
-2.29995254535942e-05
-4.71689839219163e-06
-1.55189723401848e-05
-2.26435187567419e-05
-1.78320819057395e-05
-2.5063387080478e-05
-3.64702678284894e-05
-2.2994406569816e-05
-4.19292136411028e-05
-2.46727107938769e-05
-1.15322822864427e-05
-1.74902467816255e-05
-2.1877656475171e-05
-7.67268215663673e-06
-3.84086263701054e-05
-1.69563560772217e-05
-2.60909763612469e-05
-2.0369007033131e-05
6.16461510801298e-07
-2.10044853719155e-05
-9.34883830448735e-06
-2.23358804877206e-05
-2.36524725581559e-05
-1.47389522556017e-05
