# Supplementary material for: Research on computational propagation and identification of mine microseismic signals based on deep learning
Source: PLoS One. 2025 Oct 22;20(10):e0334641. doi: 10.1371/journal.pone.0334641 (PMC12543183; doi:10.1371/journal.pone.0334641)
Supplement: S1 Data — (ZIP) [file pone.0334641.s001.zip › 000100500001031.xlsx_0.txt_24.txt.txt]

2.41495790920756e-06
-1.88003968094161e-05
-1.71854560947111e-05
-2.7002330921016e-05
-3.91198456967636e-05
-2.14404824455693e-05
-2.35905614916745e-05
-3.54604815192578e-05
-2.65621509981332e-05
-2.52579231327445e-05
-1.93921829001908e-05
-3.41029122397764e-05
-1.89123222715447e-05
-3.74064129042136e-06
-6.33920196426294e-06
-2.98630197960831e-05
-1.57669570737947e-05
-2.06419187204934e-05
-2.21145793849453e-05
-5.31568178140322e-06
-8.22017761993687e-06
4.99769629475198e-06
-1.63884153621235e-05
-3.65027094602745e-05
-1.99514493430272e-05
-2.22932516115824e-05
-4.5565826379347e-05
-2.03334074981362e-05
6.70802092539897e-06
-2.19783634208532e-05
-3.54728372716061e-05
-2.65453180919165e-05
-4.01583442856458e-05
-2.57691498751746e-05
-1.55454845277242e-05
-2.96229855849922e-05
-2.62830726642061e-05
-1.76236147751996e-05
-2.42566894939261e-05
-3.90808283961825e-05
-2.82651400133651e-05
-4.44793528298933e-05
-1.87282267720227e-05
-3.06566121797238e-05
-2.51863657017608e-05
-2.90353377475275e-05
-2.93213011787595e-05
-1.07344888516007e-05
-2.20334339477385e-05
-3.3202071510781e-05
-2.69651210318545e-05
-5.79921617128998e-06
-1.95347490444063e-05
-2.56807490330861e-05
-2.41306465460494e-05
-2.49862087505886e-05
-1.45776381750043e-05
6.80959300094954e-07
-1.4235446706904e-05
-2.84870674546131e-05
-3.12163423397434e-05
-2.57587501807554e-05
-3.05333165882085e-05
-1.26900143926242e-05
-2.65265967447905e-05
-2.55327219470334e-05
-1.21212968858125e-05
-8.42687654855989e-06
-2.331044967778e-05
-1.31078735118256e-05
-1.5705167134139e-05
-1.20598615109919e-05
-1.36388611273079e-05
-1.23287343803273e-05
-1.64471134879996e-05
-2.29378030511537e-05
3.31406689399769e-06
-3.76669447872259e-05
-6.03187644776813e-07
-1.05944965473047e-05
-1.97966956375793e-05
-5.20693572599174e-06
-1.06450396275637e-05
1.26447262371527e-06
1.2489821891346e-06
-2.27337952903342e-05
-2.45507884951601e-05
-2.82085879525573e-05
-1.88193673481143e-05
-2.35564560626298e-05
-1.27898381786971e-05
-2.21171160888469e-05
-4.65554040736941e-06
-2.8174749072828e-05
-1.62167480120782e-05
-1.3411902707742e-06
-2.91840556941525e-05
-2.95613540312279e-06
-7.22051307811749e-06
-1.61289173869303e-05
-6.27805834443609e-06
1.84907615374614e-05
-2.53901060579127e-05
-7.84662838315739e-06
-3.78120496953214e-05
-4.18079772693067e-05
-2.41307155465594e-05
-8.18985850706445e-06
-8.94697908028703e-06
-2.97939423782445e-05
-2.90518126026184e-05
-2.50985089883029e-05
-3.6801709669465e-05
-4.93850973996192e-05
-2.76168677328245e-05
-2.1043965210291e-05
-4.08787016683378e-05
-2.69088322580801e-05
-2.45025893513867e-05
-4.06679754065732e-05
1.10518301929507e-05
-3.23777698334556e-05
-2.92613438607179e-05
-4.07413541636526e-06
-3.4519656499042e-05
1.65500884789187e-05
-1.82515755829623e-05
-2.56815568614598e-05
-2.85077085582306e-05
-2.9286879683444e-05
-3.45199931070522e-05
-4.82991093718125e-05
-1.9618967212317e-05
-3.91467059611777e-05
-3.39551110131729e-05
-2.89756885756241e-05
-1.67603824251145e-05
-2.65427224841705e-05
-1.49027772159538e-05
-2.33048771705705e-05
-1.02498428083632e-05
-3.70067801719327e-05
-1.3277564699132e-05
-4.21140084786662e-05
-3.4713390639734e-06
-4.59981998229259e-05
-2.33918144116813e-05
-1.73022150766189e-05
-6.44787326272735e-06
-2.58887504179018e-05
-3.20656453647307e-05
-1.78592976768325e-05
-2.4905888539351e-05
-3.65299660133002e-05
-5.11735783535052e-06
-1.40979428010095e-05
-1.34478797868843e-05
-3.85341171856122e-05
-4.50297226376707e-05
-4.22995339408354e-05
-1.88002374149787e-05
-1.28356150790974e-05
-2.18128739305123e-05
-1.79489850883714e-05
-1.60290248129297e-05
-2.5157498780321e-05
-3.0893428747749e-05
-2.73637764279206e-05
-1.5852172811992e-05
-3.29935206386244e-05
-1.81539529297768e-05
-2.03989282531235e-05
-3.7169525306413e-05
-2.3476067981975e-05
-2.10508010078456e-05
-3.21661876224831e-05
-1.3439108068205e-05
-1.54560701288821e-05
-9.72126339199472e-06
-1.46625795855422e-05
-1.32903229218246e-05
-9.02442231594217e-06
-3.60786547477828e-05
-3.26658544863056e-06
-3.01763025424756e-05
-2.32463136423834e-05
-2.33755140762045e-05
-1.81883041132545e-05
-1.07455303744023e-05
-4.93812002492306e-05
-2.85215943056734e-05
-5.22359705406381e-06
-1.85035430661631e-05
1.03838380982954e-06
-3.75375496535126e-05
-2.03811882391647e-05
-1.08759864984949e-05
-1.55958980863537e-05
-1.59416619501463e-05
-2.588014900126e-05
-1.76715743291526e-05
-3.87138938198601e-05
-1.36829583697119e-05
-1.91891349889112e-05
-2.05592467670015e-05
-1.67417101438577e-05
-3.49683999112399e-05
-3.96022949620697e-05
-1.20195054759862e-05
-6.33708102221419e-08
-1.34850884368121e-05
-2.86005070499161e-05
-1.54624897088746e-05
-1.85014774996334e-05
-2.78530449574371e-05
-1.03386318397629e-05
-1.81947510982778e-05
-1.09602336627515e-05
-3.62449959098204e-05
-3.35107079757405e-05
-4.26497715428118e-05
-3.53205921364394e-05
-1.92441068943778e-05
-3.10582434351078e-05
-4.16639341320646e-06
-2.22804365298998e-05
-1.22651066463027e-05
-2.24359835049669e-05
-3.2297582777015e-05
3.9811933865067e-06
-2.73870152325035e-06
7.02198623188971e-06
4.33469056443518e-07
-1.99537874960227e-05
-2.69241950068526e-05
-4.16886891292825e-05
-1.69989309890442e-05
1.20099659320031e-06
-2.44185055575265e-05
-2.01044539920849e-05
-2.03071861237696e-05
-8.03051282107506e-06
-4.09956859147828e-05
-1.29009666905579e-05
-2.95703487103169e-05
-2.31503336062456e-05
-3.39323814797081e-05
-3.62402136403651e-05
-2.08154939564498e-06
-1.11759481771225e-05
-1.53108692986152e-05
-6.43658262758811e-06
-2.09674711860716e-05
-3.60939481137542e-06
-3.44935823847078e-05
-1.92901762981273e-05
-7.10894306598942e-06
-1.03933815644839e-05
-2.38508365953119e-05
-2.70023696455778e-05
-9.74400348728888e-06
-2.07103806655026e-05
-1.81929520040323e-05
-4.03664295870175e-05
-2.03020975837407e-05
-1.46476626546284e-05
-8.64451987100069e-06
-2.77855726724314e-05
3.45377246224526e-06
-2.45456407144159e-05
-2.25497491046222e-05
-1.5050278336239e-05
-9.76964547111144e-06
-9.4125259902573e-06
-3.20802596380006e-05
-2.32359926338977e-05
-3.15957554280201e-05
-2.04290283341763e-05
-2.70601161339918e-05
1.24411270992726e-06
-3.47150212596484e-05
-2.60103428146488e-05
-1.70773728737352e-05
-1.34297696305653e-05
-2.77277553022222e-05
-2.99535595431739e-05
-3.29645056799253e-05
-3.29559023627152e-05
-3.13241314390371e-05
-3.67200682403541e-05
-2.90044849303267e-05
-2.72706881957295e-05
-4.44256569194705e-06
-2.65798246307537e-06
-1.08373231716969e-05
-1.30021910577357e-05
-1.97524273892483e-05
-2.62631810610546e-05
-3.33577271018074e-05
-2.59411484689557e-05
-1.49528702069297e-05
-1.27858995842344e-05
-2.43561481607586e-05
-3.26072842902029e-05
-1.71579922967905e-05
-2.34024263906213e-05
-1.55762644478592e-05
-2.44705432939878e-05
-2.08764569375089e-05
1.22425807980593e-06
-1.23261990883372e-05
-1.54004803855619e-05
-6.77449330913334e-06
-3.34755834385297e-05
-1.42185766302517e-05
-6.07964458526753e-06
-2.46581000236155e-05
-1.90526518146814e-05
-9.72851375285753e-06
-2.468432686628e-05
-2.41328463351693e-05
8.99985873634985e-06
-1.88027475890714e-05
-8.86276558301532e-06
-3.4903892490768e-05
-2.6380569191323e-05
-1.98019819697562e-05
-1.76931943723042e-05
-3.95754139180516e-05
-1.54637313792866e-05
-2.41933989158679e-05
-1.32441900259372e-05
-2.61551178952899e-06
-2.19726715457957e-05
-2.66821192615214e-05
-1.84717702851549e-05
-5.02200856820423e-06
-3.53341596385725e-05
-2.51311872117479e-05
-2.98069043020293e-05
-1.7096988376104e-05
-1.87954328202802e-05
-9.2932497760471e-06
-2.42447058735709e-05
-1.81809976304843e-05
-2.51839543673208e-05
-6.96946713609293e-06
-1.28529330815209e-05
-2.31637377581791e-05
-2.87071507043974e-05
-1.41627964819199e-05
-1.83975721209202e-05
-2.60675148665081e-05
-2.97788935439528e-05
-3.7459924844168e-05
3.60890359432144e-07
-2.7446174280037e-05
-2.2164995775236e-05
-2.45116349441427e-05
-1.1628644619908e-05
-1.71024559631199e-05
-1.84603943544442e-05
-1.97738376454567e-05
-4.14206013616774e-05
9.29583897103065e-06
-3.05642845889827e-05
-1.78469205470787e-05
-6.11165948130371e-06
-1.3751707544994e-05
-2.85222721562402e-06
-1.91726474077306e-06
-2.98602327782176e-05
1.02782220660276e-06
-3.259482958783e-05
-2.09261946062595e-05
-3.12008060960186e-05
-1.47959071239248e-05
-2.70877706916918e-05
8.30032365275739e-06
-2.61815986968225e-05
-1.9004522172389e-06
-1.98999207051816e-05
-1.47234585092634e-05
-3.1972016827098e-05
-4.65724662456901e-05
-1.3568232140788e-05
-1.16632932394272e-05
-3.00816873783297e-05
-3.97643140698611e-05
-3.32257643699529e-05
-3.7870178451027e-05
-2.01041735241945e-05
-2.07502949617396e-05
-2.37679267112852e-05
-8.47137231551544e-06
-1.42111972669498e-05
1.44641173357177e-06
-2.14275903003179e-05
-2.54975219259557e-05
-2.90826799508016e-05
-2.66115345241291e-05
-1.6107233541089e-05
-1.42068327616679e-05
5.84399859302114e-06
-1.39295151101517e-05
-2.22556432999843e-05
-2.20849431660572e-05
-7.12476257664209e-06
-1.55284888524329e-05
-1.75023044839634e-05
-3.07966826648682e-05
-1.75386934363981e-05
-1.16354461467392e-05
-4.06867400852555e-05
-2.8069284908062e-05
-1.21562492657832e-05
-1.6797845710978e-05
1.24713682662608e-05
-1.31101869338586e-05
-8.09201171537265e-06
2.26969497537932e-06
-1.58581332963851e-05
-1.8585665703391e-05
-3.32881368992966e-05
-1.71022606921739e-05
-1.10237058703109e-05
3.66758705761807e-07
-2.19349160571232e-05
-3.39565378160367e-05
-1.30200349072629e-05
-1.56867868407371e-05
-3.78950768783379e-05
-1.19401897420177e-05
-6.28917688864132e-06
-2.42739226205159e-05
-2.93196934016466e-05
-2.02646373324689e-05
-1.88462234567507e-05
-4.36592702446067e-05
-1.3217767860743e-05
-3.51424116689577e-05
-1.89246009233139e-05
-1.70935156474307e-05
-2.52139156458e-06
-2.06548552626299e-05
-4.29206102292535e-05
-2.96754996286249e-05
-3.29729603539007e-05
-8.86350427655106e-06
-4.63864650135713e-06
-1.65031207271948e-05
-1.37037530554334e-05
-4.78181445231013e-06
-2.40254001135448e-05
-2.59223788410069e-05
-1.70136515251071e-05
4.79895699421513e-08
-2.47918021174318e-05
-4.64894837591194e-05
-3.13350531924768e-05
-3.15184919471349e-05
-3.01543658134241e-05
-4.35879209433479e-06
-2.2773666851037e-05
-2.5400268220161e-05
-2.68693958352289e-05
-6.17724384915327e-07
-2.78872309265324e-05
-6.56934844872571e-06
-1.33786128278271e-05
-2.0091376366965e-05
-1.95820408750359e-05
-1.51162265057263e-05
3.55801159899839e-06
-1.92140903309331e-05
-9.70356830277918e-06
-1.61553182557998e-05
1.22293754713575e-06
-1.0742395883921e-05
-9.31320630297325e-06
-1.30999256640775e-05
-4.40443784463763e-05
3.67851844069364e-06
-1.57529090625424e-05
-8.43281148082144e-06
-1.61440451945858e-05
-3.78115779386127e-05
-1.89901190625132e-05
-1.31927976942172e-05
-2.20034414962864e-05
-1.84336594748179e-05
-8.70227838253315e-06
-1.0227386015675e-05
-2.36199107578857e-05
-2.83562588383767e-05
-2.19891998382961e-05
-1.96244794810132e-05
-2.50200740506363e-05
-2.84959066105733e-05
-4.32362663550129e-05
-7.76163284935174e-06
-4.0669961798014e-05
-9.3234760007407e-06
-3.51771895160144e-05
-1.32042993377482e-05
-2.33776529702483e-05
-1.56406177206168e-05
-2.07074635801412e-05
-2.13968654795303e-05
-2.65095480480931e-06
-3.08813373976481e-05
-1.43848369550138e-05
-3.4785149471529e-05
-6.84013858477706e-06
-1.11189354513127e-05
-2.75271776404255e-05
-4.17795735528765e-06
-9.76981087706475e-06
-2.12603010587786e-05
-2.85774150197149e-05
-5.18518834294147e-06
-2.94505161811709e-05
-3.92460684935746e-05
-2.82270498926668e-05
-1.54528730293293e-05
-1.7753687577186e-06
-1.31233046069215e-05
-2.51882015190092e-05
-1.72288239276076e-05
-3.43855916263908e-05
-2.52560652660985e-05
-3.41824016005981e-05
-2.1609693965965e-05
-2.541771347556e-05
-1.51807475639163e-05
-8.08059278515711e-06
-3.8677428067082e-05
-1.25827852944314e-05
-1.44345576450796e-05
-1.86335094505108e-05
-1.33768924658433e-05
-2.92513103080535e-05
4.64711202971452e-06
-8.29853703223852e-06
-2.39194289109543e-05
-1.7052135601654e-05
1.25670804069241e-05
-1.06781684314821e-05
-1.36634875855937e-05
-3.63952376636447e-05
-3.31158646936455e-05
-1.26888202960717e-05
-2.5165798271611e-05
-1.94483777207808e-05
-3.18948294589484e-05
-2.80544331394144e-05
-1.09110787805923e-05
-7.88212397535478e-06
-2.4894863594643e-05
-9.98442375048952e-06
-3.66521547797397e-05
6.69442040447023e-06
-1.23866135076973e-05
-2.11786073300499e-05
-3.23152509839575e-05
-5.49572545921246e-05
-3.02192727578699e-05
-3.74231978717178e-05
-3.26510360653821e-05
-2.33363516999916e-05
-8.04645539761715e-06
-2.15344291648021e-05
-3.06233090297609e-05
-3.17628235324419e-05
-1.97001594932847e-05
-1.15688831036225e-05
-2.08004054922667e-05
-4.43999391243363e-06
-3.83917620031507e-07
-2.35802036608559e-05
-2.01649835354813e-05
-2.97459537073057e-05
-2.89435375803495e-05
-2.6106991471305e-05
-3.03095151109483e-05
1.59085716787018e-05
-2.8478492030461e-05
-1.85517061285745e-05
-3.69236301191156e-06
-1.67668785413239e-05
-1.68015388281289e-05
-8.95876126728447e-06
-2.62981332286211e-05
-1.39180883281642e-05
-5.08104699624344e-06
5.19567619967378e-06
-1.77578283140942e-05
-1.1838103234159e-05
-2.85418672104401e-05
-6.86013771982194e-06
-2.71201105905933e-05
-2.53388467380217e-05
-2.35455217944771e-05
-2.56387020203915e-05
-1.04538443217088e-05
-1.22760971902044e-06
-2.33099711470934e-05
-1.12203460761776e-05
-1.47164025594682e-05
-2.21819485656545e-05
-1.86312232537579e-05
-2.64443417787132e-06
-3.60649835127149e-05
-2.07928479516632e-05
-2.70707226043576e-05
-1.66549349528546e-05
5.94676303505134e-06
-2.32776638796861e-05
-3.55882396333906e-05
-1.86219144030009e-05
-2.17749847065481e-05
2.45865071728896e-06
-2.46192057223144e-05
-6.13146603232294e-06
-3.67294394409063e-05
-5.24399391748205e-05
-2.63476696511897e-05
-3.87052918674329e-05
-2.01412577686753e-05
-3.59113174218201e-05
-1.24078670837259e-05
-4.88661458567585e-05
-1.80667331674947e-05
-2.4284941425411e-05
-1.78822240282052e-05
-3.80251550619753e-05
-2.22057304632375e-05
-1.85578354052559e-05
-2.47960947130793e-05
-2.73990014056734e-05
-1.15385296709854e-05
-3.80875663847856e-05
-4.08057440303895e-05
-1.26995343782796e-05
-3.23029534959205e-05
-1.82490375915432e-05
2.59294780206478e-06
-3.5845134139507e-05
-2.44935653458786e-05
-4.93267993560774e-05
-7.68937897823551e-06
-2.14280798783628e-05
-2.41391303824557e-05
5.28667258714885e-06
-2.72259780410149e-05
-1.54424028355798e-05
-2.90221269578182e-05
-2.68205957246348e-05
-4.30989407882989e-07
-1.48198219037229e-05
-7.1002245126015e-06
-2.64333590691118e-05
-2.52850077296949e-06
-1.32984951228743e-05
-6.67025310021925e-06
-1.28695464655494e-05
-5.6400732364502e-06
-4.94272147899966e-05
-2.05465577844192e-05
-1.19213218686596e-05
-5.47353544459912e-06
-1.42393796994985e-05
-1.36873498408145e-05
-2.31629510689175e-05
-2.11575498653255e-05
-4.30292746777531e-05
-5.26129668146571e-06
-2.63357567180189e-05
-9.60912791173668e-06
-4.30351200715692e-05
-1.02612286885764e-05
-2.81048942025512e-05
-2.75316499414485e-05
-1.83851931367354e-05
-2.32684040521191e-05
-1.65916830192921e-05
6.81540212410329e-06
-1.77867240505083e-05
-3.90707967257618e-05
-3.4117378363232e-05
-2.16354570052461e-05
-1.67608256375278e-05
9.26884465911291e-06
-2.83635490168216e-05
-3.80529264427625e-05
-4.86298107416096e-05
-7.15370289278782e-06
-1.88055835421611e-05
-1.02762749086478e-05
-7.95968887304662e-06
-8.97188143896686e-06
-2.19470369025013e-05
-2.41241760444485e-05
-2.19534145263642e-05
-4.11915813358119e-05
-8.62723231837643e-06
-2.39806425958441e-05
-2.24903169086939e-05
-4.67329550630331e-05
-4.29521768546798e-05
-2.05808688330868e-05
-2.29883538631556e-05
-4.23488751284917e-05
-2.80544244709213e-05
-3.30025148853507e-05
-2.97909327820738e-05
-1.24676769979346e-05
-1.29078315742199e-05
-6.56689829588031e-06
-5.47202777748838e-06
-4.0752570805062e-06
-2.61232844061799e-05
-1.11037666173208e-06
-1.36925417364613e-05
4.77680383292174e-07
-3.22379635603087e-05
-2.71574977146124e-05
-2.21093044734694e-06
-1.28689180981968e-05
-2.50385273189797e-05
-3.50064122612278e-05
-3.11330799873171e-05
-9.06486368019885e-07
-2.81239498276779e-05
-4.08226831167192e-05
-2.44483746953851e-05
-2.54479214335341e-05
-4.77536809164737e-06
-1.16203359912043e-05
-9.28161939793653e-06
-1.26206584319275e-05
-3.30222209291296e-05
-2.75448415370053e-05
-8.54164192000683e-06
-3.49966478950253e-05
-5.05751951086704e-06
-1.54927539052426e-05
-1.24349645192634e-05
-1.45672626698923e-05
-9.45509484500959e-06
-1.31247250126536e-05
-6.07360835113191e-06
-2.97266805671981e-05
-3.04345865274627e-05
-8.05187669452317e-06
-3.46667305752854e-05
-2.96036387386881e-05
-1.72062633789289e-05
-9.12968393979641e-06
-2.52403959818876e-05
-1.97209534743457e-05
-4.82602567770213e-05
-1.6696960816012e-05
-3.38437205682968e-05
-4.19067154467278e-05
-2.05975615190617e-05
-2.7063657208017e-05
-8.6053039797546e-06
-1.25482004551752e-05
-1.84469967582535e-05
-1.37636241613834e-05
-9.32345332877241e-06
-2.91735456717256e-05
-1.47861247937751e-05
4.21727306381632e-06
-3.82987704377057e-05
-5.13890505239944e-06
-1.50614570653026e-05
-9.65434353383997e-06
-2.46537304131692e-05
-2.59405036883664e-05
-4.1019370186932e-05
-2.55924151010267e-05
-2.36624418620093e-05
-3.4093889517276e-05
-1.38377787456715e-05
-1.00137033244019e-05
-2.63096108248284e-05
-1.42371296164415e-06
1.58349950069607e-06
-2.49841310864573e-05
-7.89999693782223e-06
-2.5525256196468e-05
-2.29962884354807e-05
-1.36696898546749e-05
-1.62453953603612e-05
-1.30241063152261e-05
-1.02341341660353e-05
-3.07445796209274e-05
-1.25911671230463e-05
-2.43768329681656e-05
5.18035389195401e-06
1.11150677732365e-06
-5.95173485416119e-06
-1.27598856685403e-05
-1.57075209456787e-05
-2.25237716780235e-05
-1.18141392835227e-06
-1.61633366857194e-05
-5.44769839179719e-05
-1.27934412632645e-05
-4.13734838639466e-05
-4.90109550334209e-06
-1.91634890348307e-05
-1.96369637631225e-05
-3.61560814992911e-05
-1.01095178738086e-05
-1.51551670281848e-05
-2.41426455785498e-06
-2.94560946532811e-05
-1.47731101036172e-05
-2.42365508962529e-05
1.57193515257591e-05
-1.85826485198909e-05
-2.90251732295225e-05
-2.35831619103363e-05
-6.83247113333437e-06
-1.99042767643837e-05
-2.98122076238903e-05
-2.1158614114151e-05
-2.36251402389117e-05
-1.28104912261385e-05
-1.27631900596152e-06
-1.72616261684497e-05
-2.99655226038429e-05
-2.92629970798911e-05
-1.834949934959e-05
-1.99785890452026e-05
-6.06696323578796e-06
-2.97553865907094e-05
-2.19504148607992e-05
-3.31101069060416e-05
1.59209983850116e-05
4.1631930602246e-07
-1.63704092002691e-05
-2.61572568099753e-05
-2.29681194082205e-05
-8.72800780084634e-06
-8.95436558268892e-06
5.66093843228633e-06
-3.88640958673793e-05
-8.1311290214276e-06
-2.88347512731116e-05
-2.66124225503875e-05
-2.87258992961039e-05
4.61624536512354e-06
-8.29213980435896e-06
-2.05593179887186e-05
-3.680559178951e-05
-2.9235226227045e-05
-2.33376592013742e-05
-1.72062717407097e-05
-9.99150110323736e-06
-4.62314713873912e-05
-5.24426992204341e-05
-8.64064275234997e-06
-3.48071170076158e-05
-1.99578849982058e-05
-2.15021637392961e-05
-7.4104527169089e-06
-2.62356763464352e-05
-1.01260770079384e-06
-1.34505464520498e-05
-1.35086996467945e-05
7.52848011476709e-06
-1.95670477257771e-05
-2.39082044486488e-05
-1.3206473470256e-05
-2.46667375639625e-05
-1.36312904389654e-05
-1.40494201099832e-05
-1.82733884028332e-05
-1.04112421492794e-05
-2.78331908788989e-05
-3.06459356685817e-05
-2.04735481530218e-05
-1.50493735320349e-05
3.5313894705906e-06
-1.40458337637577e-05
-2.02115715629981e-05
-7.26055994279106e-06
-6.253670784654e-06
-2.88582676405282e-05
-4.16214558240477e-05
-3.09858167059165e-05
-2.3842821947436e-05
-1.4069646633796e-05
-1.39349776395774e-05
-1.48587611409662e-05
-2.37528752184104e-05
-2.77351467108279e-05
-2.30614944053719e-05
-1.08008057941779e-05
-8.23161987545268e-06
2.10298008042503e-05
-2.75018329803263e-05
-2.30921386432255e-05
-2.8173174797449e-05
-1.75446142007088e-05
-1.35213118095876e-05
-4.21752337856205e-05
-4.04318314543301e-05
-6.33233251952462e-06
-1.26290984701997e-05
-2.90441198736245e-05
-3.75029506188633e-06
1.26605839219362e-05
-2.06475958073819e-06
-2.37649966224891e-05
-4.58818741818376e-05
-2.56716979253135e-05
-1.38176991756929e-05
-3.64912376559311e-06
-2.37190276452595e-05
-3.14667752573197e-05
-1.61263439842512e-05
-1.89169862633963e-05
-1.36180366844335e-05
-2.07863965932971e-05
-9.38693701855301e-06
-1.39209008270449e-05
-2.18365652690109e-05
-7.34305808227455e-06
-1.80006603409505e-05
-2.43612876861674e-05
-3.13347297856993e-05
-2.32054850207379e-05
-2.41656615452502e-05
-1.15971568390961e-05
-3.26558472613471e-05
-3.43575106325727e-05
-3.05978657533486e-05
-6.58548896200846e-06
-2.41378051485772e-05
-8.8501974717822e-06
-2.45491316697667e-05
-1.1199940884171e-05
-1.2790397294536e-05
-3.50176401384632e-06
-4.30890595874939e-05
-2.91081167128396e-05
2.68257226403097e-07
-1.5055025077707e-05
-3.92356990352493e-05
-4.1245169912003e-05
-1.53400632888063e-05
2.41220888289776e-08
-1.33958491359113e-05
-3.09839709222418e-05
-2.0209834154974e-05
-2.40306911725895e-05
-2.56851636113229e-05
-1.48326211197139e-05
-3.01709406199535e-05
-2.73379076073422e-05
-3.08580069816149e-05
-1.3369521363644e-05
-2.74277601574718e-05
-1.15581060624561e-05
-2.76466822501188e-05
-2.0763408169685e-05
-2.81440220722704e-05
-1.26226049360572e-06
-1.47425746417572e-05
5.53366358629088e-06
-1.70756681538941e-05
-2.3349767846033e-05
-2.28502064807143e-05
-3.3857233275001e-05
-6.42018702079683e-06
-4.70612491531256e-06
-1.92487895068628e-05
-1.42446024427153e-05
-2.25959547852647e-05
-1.11488598799639e-05
-2.93328833325687e-05
-1.1064203874236e-05
-3.55477564502599e-05
-3.71942987105575e-05
-2.99848119203295e-05
-1.43985697674808e-05
-2.91251889240765e-06
-1.69220746395111e-05
-6.403390990615e-06
-2.5774020169533e-05
-8.24301672648282e-06
-1.92293231657037e-05
6.20688919961914e-07
-2.41689233006779e-05
-1.71183397162349e-05
-2.99611343062776e-05
-1.52070886181506e-05
3.15931451751729e-06
-1.82314024413147e-05
-7.97716704295352e-06
-8.37960381239805e-06
-3.12030756896832e-05
7.09395306549347e-06
-2.61873680348104e-05
-3.63805981703884e-05
-2.39981799698926e-06
-1.89942258271036e-05
-1.26051845123508e-05
-2.13145640077497e-05
-2.85437051409853e-05
-4.48358762187108e-05
-1.59787483794366e-05
-2.80816909204313e-05
-2.266471189554e-05
-3.58400737059234e-05
-2.35004771972888e-05
-2.7228379308919e-05
-3.43680317334406e-05
-1.11629961979846e-05
-2.77618674712519e-05
-1.40781561404121e-05
-1.61288439961868e-05
-2.00124173070556e-05
-2.0344958278357e-05
-2.21501888488309e-05
-1.31820519158216e-05
-2.9627200756422e-05
-1.77441987777126e-05
-4.37761604672614e-05
-2.76048839483862e-06
-1.79780611893357e-05
-4.97125244068147e-07
-3.24630857036086e-05
-2.87302420370026e-05
-4.14677291383978e-05
-1.61269823912116e-05
-2.89594742537996e-05
-2.87126370607189e-05
-1.42383609199433e-05
-3.02030311555599e-05
-1.90034678585448e-05
-2.63389497430739e-05
-7.9568981164896e-06
-2.58014049221276e-05
-5.32804061880116e-06
-3.6020627173857e-05
-5.99332213331597e-06
-1.55086577582662e-05
-8.03814054195373e-06
-1.10678858341585e-05
-1.85871029496854e-05
1.32927504622262e-06
-1.39096565139944e-06
-1.60244107503216e-05
-2.23750925787709e-05
-3.52060464249681e-05
-4.34270242307134e-05
-2.71819972141829e-05
-1.15197556054302e-05
-3.22988647316788e-05
-2.13882980187404e-05
-3.56926445692011e-05
-2.0746206772436e-05
-2.88748223873383e-05
-3.31862888903676e-05
-7.45455613140354e-06
-4.87388886633491e-06
-1.7744278544479e-05
-1.30287628917364e-05
-3.22111953894024e-05
-1.714456577743e-05
-1.74929169713907e-06
-2.31292427043644e-05
-2.9205161114761e-05
-3.02815409067032e-05
-1.71465752443572e-05
-1.35689246931762e-05
-1.74013943804359e-05
-1.6115832620868e-05
-2.01050973532256e-05
-2.62578741068803e-05
-2.61400905407498e-05
9.35877852263782e-07
-1.36651027953384e-05
-2.57210012621291e-05
-1.60900550162855e-05
-3.39484116311606e-05
-2.90386285990189e-05
-3.47028621132707e-05
-1.47609720380345e-05
-1.74383900970433e-05
-1.61500252867655e-05
-3.68496658845126e-06
-3.55474603841115e-06
-1.58257350676509e-05
-3.21925876963196e-05
-2.94303126670049e-05
-1.10493730181149e-05
-4.16957151167156e-05
-2.45526323895291e-05
-3.72793633848858e-05
-2.13758955612482e-05
-2.9228656457845e-05
-2.93349286522136e-05
3.60446227146932e-06
-2.83019632534309e-05
3.21634222421834e-06
-1.35259900495563e-05
-2.16213250746537e-05
-9.81019478394113e-06
-2.35677610291684e-05
-9.94457007941454e-06
-1.65114862830662e-05
-1.39413343286353e-05
-1.45236696103372e-05
-1.03498384679787e-05
-1.69829092950315e-05
-3.67704192414159e-06
-2.66694672512767e-05
-3.14437820772518e-05
-1.91095620619347e-05
-2.01373910399467e-05
-2.20465252928946e-05
-2.34694295438561e-05
-1.62212964783604e-05
-2.38487562562435e-05
-3.29390010122901e-08
-3.74736181864308e-05
-2.31079056547292e-05
-3.02902703739657e-05
-1.19687402368102e-05
-9.35675160886112e-06
-1.88388189215945e-05
-1.91387783959408e-05
-1.98404423374349e-05
-3.30422005084901e-05
-1.30203607419201e-05
-2.46966068347472e-05
-4.12674130933203e-05
-9.64912081203897e-06
-1.27305456363964e-05
-1.73180658094229e-05
-1.85741670594476e-05
-3.05531176931867e-05
-1.99894964061467e-05
-1.38914720628711e-05
-6.83316448119153e-06
-1.65306741432867e-05
1.47435396766441e-06
-7.85370213186228e-06
-2.0254608100149e-05
-4.4711507133773e-06
-1.7315637067079e-05
-1.81780269914023e-05
-1.7775187934718e-05
-6.26940357476925e-06
-9.24571104045602e-06
-1.15754308101573e-05
-1.33094412920342e-05
-1.91705202494328e-05
-2.60618643794523e-05
-2.74540370143483e-05
-2.1361967431809e-06
1.99242524527316e-07
-1.93291114005739e-05
-1.93224986645146e-05
-1.03536858883377e-05
-2.18216200556104e-05
-1.82891832373563e-05
-2.77568827836499e-05
-2.69772863407007e-05
-1.59366931983403e-05
-2.02866404384701e-05
-3.17003939004921e-05
-2.42254792596407e-05
-2.27752766793172e-05
-1.65797587527218e-05
-1.83383299594416e-05
-1.73348233840682e-05
-3.56827992050823e-05
-2.90270905255767e-05
-2.63785768912575e-05
-2.37808336555489e-06
-1.61656524401972e-05
-2.81629749643846e-05
-1.16508989359017e-05
-7.76798211100427e-06
-1.41006701078298e-05
-2.79866485854082e-05
-2.17896435609292e-05
-2.61911316094432e-05
-2.38469430364309e-05
-2.31646635380035e-05
-1.36410199576036e-05
-4.02947593884545e-05
-9.09613170631397e-06
-1.9779357001968e-05
-1.88305908282002e-05
-1.90467553063596e-05
-5.07201906409856e-06
-2.26585609727695e-05
-2.3458683077894e-05
-1.11298512639874e-05
-3.51394345763321e-05
-2.1825890891599e-05
-1.48848472814836e-05
-1.89627313275482e-05
-2.74787456967217e-05
-2.91182714468161e-05
-2.48998591535063e-05
-1.01881039924441e-05
-1.76277028611701e-05
-3.8879755420214e-06
-3.58607254362637e-05
-3.85833168709423e-06
-2.91187150636804e-05
-1.48644324428117e-05
-2.03026633611391e-05
-2.23147197853838e-05
-4.59003103379059e-06
-1.76509479418957e-05
-1.85730084089149e-05
-2.20340750929674e-05
-1.74282990207017e-05
-1.96666813887501e-05
-1.22519019576252e-05
-1.23051094947369e-05
1.00373992821431e-05
-1.37422690756172e-05
-2.85569998734439e-05
-2.8261538263257e-05
-2.85338656587387e-05
-1.8344136363518e-05
-4.06265136963836e-05
-1.00916054229016e-05
-1.35673497034044e-05
-3.09643913206211e-06
-1.8556829746395e-05
-3.61153271604991e-05
1.84141400796988e-06
-1.45275025834095e-05
-4.78309805150369e-05
-8.84513871450614e-06
-1.8944337419029e-05
-1.57535662700038e-05
-1.83497301949152e-05
-3.61081782749418e-05
-1.68506131469639e-05
-4.98312281094358e-05
-5.62937646738821e-05
-3.48555072042768e-05
-2.34034977923524e-05
5.78550056310445e-06
-4.1697995119835e-05
-8.30062269914819e-06
-2.62830385494696e-06
-1.97351479840258e-05
-2.92567812227667e-05
-2.0885453520616e-05
-3.08315120257081e-05
7.6702625624921e-06
-2.56561852813815e-05
-1.34175216103456e-05
-2.64305105260629e-05
-2.38185848150441e-05
-2.80163264288926e-05
-4.57533377068267e-05
-1.69815945499797e-05
-2.39044209497907e-05
-3.54871310630454e-05
-3.91479045301638e-05
-1.53711756655605e-05
-4.28749190595463e-05
-2.77150758766272e-05
-3.31712102405394e-05
-1.0713810386746e-05
-2.80498012224621e-05
-1.34211546294661e-05
-2.23655945684656e-05
-4.22874328271522e-05
-5.11249140544809e-06
-4.67667354845578e-05
-2.64593756275932e-05
-2.78209540396054e-05
-4.10162801887444e-05
-4.13317514316094e-05
-3.57388873651358e-05
-2.81158016614492e-05
-2.50740599091701e-05
-9.73290271818192e-06
-1.09317807504388e-05
-1.40958428044079e-05
-1.05870262340933e-05
-1.68406279033484e-05
-2.64471516595794e-05
-2.20039595672942e-05
-2.43999540057998e-05
-3.14312103822169e-05
-2.62256935701142e-05
2.85449714564515e-06
-2.30511222782928e-05
-1.75606792956959e-05
-1.77702056638575e-05
-1.5173243229878e-06
-2.08518176261515e-05
-3.98741758558313e-05
-1.77201873880248e-06
-3.45384824286271e-05
-2.44078464804168e-05
-1.57348441761447e-05
-1.82926853177939e-05
-2.09191270630732e-05
-6.74846675412862e-06
-2.02447099645192e-05
-1.54523766103855e-05
-4.42638530384235e-05
-1.55747522830393e-05
-1.14600058226633e-05
-9.80028278156934e-06
-9.39741262146506e-06
-3.51836073764589e-05
8.19796167353193e-07
-2.69384730735667e-05
-1.05206688359536e-05
-2.5668071789697e-05
-3.06147349522462e-05
-1.63673069143956e-05
-2.08227680891802e-05
-1.19054497487927e-05
-2.32406475897864e-05
-2.1266159135884e-05
-3.02682037047219e-05
-3.01297351337355e-05
5.70931033447067e-06
-6.98580650774856e-06
-1.56635066698339e-05
-2.15951570263549e-05
-4.56524280074531e-05
-2.318284719712e-06
1.47856948926215e-06
-3.52531417425903e-05
-6.24910705043054e-05
-4.01328123402368e-05
-1.5231471940364e-05
-3.79103990180833e-05
-2.54313988316088e-05
2.59761444750361e-06
-2.62219621675905e-05
-1.70531235589755e-05
-1.96896940692663e-05
-1.16104224840319e-05
-6.93627178488835e-06
-2.75755847623949e-05
-3.82992845039243e-05
-2.46651633065593e-05
-3.57190786712894e-05
-2.98058759584933e-05
-1.88595420520299e-05
-1.66625291757356e-05
-1.70734888510415e-06
-2.83887636956502e-05
-5.57809986830086e-06
-1.94078123912946e-05
-2.02596796951084e-06
-2.62732927716778e-05
-2.96134554382573e-05
-3.70061440347777e-05
-1.51472624206263e-05
-3.62676694284293e-05
-2.8216573967717e-05
-1.81989297265774e-05
-2.94568130340952e-05
-1.5230971180676e-05
1.24180195844303e-05
-3.12970308987221e-05
-2.75761710224592e-05
-3.7160592835516e-05
-1.40093455617325e-05
-1.82163620682065e-05
-2.16571415756061e-05
-1.95353437045729e-05
-1.7968820285443e-05
-1.54168419321955e-05
-2.16628335963355e-05
-4.99864474923127e-07
-1.97242545028965e-05
-4.47233854962562e-05
-2.26373398663561e-05
-1.35019840333309e-05
-3.32404173843331e-06
-3.57338413675672e-05
-2.26668123374968e-05
-5.31519971378922e-06
-4.13495149587094e-05
-1.60782016355487e-05
-3.64210905506915e-05
-3.25010907438397e-05
-2.0252572290873e-05
-3.80950018314162e-05
-1.97730547176481e-05
-5.07338478641191e-06
-1.7486265842583e-05
-2.64969978589357e-05
-2.9757592523074e-05
-4.24295126810761e-05
-2.79418253114017e-05
-2.53140640557831e-05
-2.3436381221588e-05
-1.96855841389285e-05
-6.55976415708212e-06
-2.51275202881555e-05
-4.29355981600657e-05
-2.38224890861505e-05
-1.97434174897583e-05
-3.58052144155221e-05
-1.381229261204e-05
-1.96672507339487e-05
-3.52111503765478e-05
-2.95206868611272e-05
-1.09863103721575e-05
-1.4534922898422e-05
-1.57368112124332e-05
1.21212418864568e-05
-1.76241620564898e-05
-2.55957025841245e-05
-3.62217460942757e-05
-2.50419209435684e-05
-2.07153699352477e-05
-5.67886932150723e-06
-1.08095909832692e-05
-1.53452005940832e-05
-2.00334540627538e-05
-3.42205275649341e-05
-5.87247384946702e-05
-2.10789315767057e-05
-1.2627632284629e-05
-1.87883441294209e-05
-2.89687673006664e-05
-3.66521657446717e-05
-9.95667087376586e-06
-1.54865578930939e-05
-3.24532855834759e-05
-5.51513580799591e-06
-1.2251753448735e-05
-1.36756245292593e-05
-2.1175528194971e-05
-2.57812916719549e-05
-2.27468579565667e-05
-2.35067141346672e-05
-2.02743903810202e-05
-2.79318134578819e-05
-2.17932360686212e-05
-2.19663700177006e-05
-3.67647070942425e-05
-2.29564585164279e-05
-2.07845193952062e-05
-1.69939059296108e-05
-3.44269968469247e-05
-1.87585086339064e-05
-3.41232785827515e-05
3.39392455849113e-06
-3.6649529461598e-06
-1.64877276267895e-05
-1.70087423186311e-05
1.08229628111623e-06
-4.16575269459871e-06
-3.64408994167771e-05
-1.7291893589375e-05
-1.93421454475609e-05
-3.65375009882495e-05
-2.15687321676877e-05
-1.9107745068871e-05
-1.84478173670927e-05
6.25633148118608e-07
-3.43386036787065e-05
-8.87308993647378e-06
-1.95805865721935e-05
-1.47348976846143e-05
-1.12392890105158e-05
-3.4185882119658e-05
-1.7962537016075e-05
3.21505868743876e-06
-2.41914762135634e-05
-2.76914100280532e-05
-1.63900275173516e-05
-4.20686580261709e-05
-1.30291518945717e-05
-1.50766233075899e-05
-2.11738099912055e-05
-2.19779266619101e-05
-2.40262956169512e-08
-1.21144911903718e-05
-2.47867202358353e-05
-2.9693354343514e-05
-9.35960953737837e-06
-2.41837936186329e-05
-2.55864112302439e-05
-1.11806004692666e-05
-1.55411395894408e-05
-3.67548882391213e-05
-5.59832845131071e-05
-1.34522319943139e-05
-1.94301306335438e-05
-1.05143871844222e-05
-2.81071225837378e-05
-4.58743514136824e-06
-1.88726758495315e-05
-2.18572468791243e-05
9.38875042201398e-07
-7.41621325692456e-06
-3.75075367881856e-05
-3.80231222082316e-05
-3.28162784473606e-05
-2.71545332567802e-05
-2.98024434485381e-05
-3.6159194081488e-05
-2.40026852344556e-05
-2.73901147390836e-05
-3.06615213063903e-05
-2.34325746713058e-05
-3.08363642522184e-05
-1.27026278453231e-05
-1.63996793488268e-05
5.62890977359872e-06
-2.44006561849853e-05
6.08305824715292e-06
-3.69519077092037e-05
-2.88558746667216e-05
4.26836528978988e-06
-3.28218853490366e-05
-2.46809710415079e-05
-2.87436669082746e-05
-1.23640385402236e-05
-1.81587828789728e-05
-3.14691600839757e-05
-1.58255237732497e-05
-2.91033520028169e-05
-3.22217580681526e-06
-1.95921531947348e-05
-1.41763932540838e-05
-1.59540503107734e-05
-1.70786870877859e-05
-1.88086574148334e-05
-3.15819270868363e-07
-1.43280215662465e-05
-1.48857960754671e-05
-1.50511080726619e-05
-2.40263802098968e-05
-4.47109075049606e-05
-2.66820295947897e-05
-3.49927574619417e-05
-3.455925248365e-05
-4.65982344818572e-05
-1.93033738053438e-05
-3.0192155276114e-05
-2.28423440855146e-05
7.11956224561494e-07
-2.77752170202155e-05
-1.17127563812005e-05
-2.61896613590236e-05
-7.97386038599647e-06
-2.52160403421463e-05
-7.33809430775412e-06
-1.12732479069004e-05
7.92550179390956e-06
-1.08233839855631e-05
-3.14611841931668e-05
-2.40224138772621e-05
-3.07384539217396e-05
-1.17427858101319e-05
-3.15793875859804e-05
-2.39533767045317e-05
-2.34780758617527e-05
4.84756244943658e-08
-2.98518627763359e-05
-3.59935145201069e-05
-4.53135751808934e-05
-1.67149037847024e-05
-6.38536908360209e-06
-2.43099938987023e-05
-3.66441263214649e-05
-9.2622729857257e-06
-3.14371170798928e-05
-9.61866106025202e-06
-4.11179102917621e-06
-2.91555123050516e-05
-4.30799883866924e-05
-4.14098062590144e-05
-6.24199529849515e-06
-2.54274397941999e-05
-3.28449452354517e-05
-1.06715466691011e-05
-1.93369592675035e-05
-1.81578829648931e-05
-4.6348262826368e-06
-5.9816340614177e-06
-1.53468067057274e-05
-3.34464126235012e-05
-3.97084147820405e-05
-1.82987926058269e-05
-2.80654935006681e-05
-4.07013411879496e-05
-2.65240372376936e-05
-1.0742849436688e-05
-1.59677626991129e-05
-2.13367264160556e-05
-1.7335847877789e-05
-3.37764042385391e-05
-7.17999835251804e-06
-3.74076072692738e-05
-3.61811392238214e-06
-1.88263714959541e-05
-2.01507602641209e-05
-2.77806479756106e-05
-3.76631131122618e-05
-1.27819954188688e-05
-1.58565968178377e-05
-1.31738893477703e-05
-1.83878293403642e-05
-8.79524533775222e-06
-3.44797830691057e-05
-4.77118696569683e-05
-6.03541706826112e-05
-2.19514757430978e-05
1.85507110954245e-05
-8.21434926365942e-06
-1.34931644944197e-05
-1.72163658253429e-05
-1.983836699729e-05
-1.21722254617411e-05
-8.17475846985539e-06
3.93244987418443e-06
1.6404785490581e-06
-9.75375709096548e-06
-1.10487587957477e-05
-2.94252411048638e-05
-1.46308840797141e-05
-2.50127825669448e-05
-2.79102142203719e-05
-9.66172051019292e-06
-2.54586637293021e-05
-2.96704006270301e-05
-1.89642418267418e-05
-1.00822259924355e-05
-2.46222634494254e-05
-1.41802825097951e-05
-2.80381702882361e-05
-3.72585413135219e-05
8.2221291961429e-06
-1.71168329668539e-05
-2.02288468959028e-05
-2.49889730482952e-05
-1.60349854679017e-05
-1.04541393108071e-05
-4.03703989776262e-05
-2.75205869545017e-05
-1.57142606384894e-05
-3.0476043416885e-05
-4.94732840927076e-05
-2.43243068829073e-05
-4.44286456824784e-05
-9.17673873939348e-08
-2.73159395872752e-05
-2.20569417344082e-05
-1.78244271427905e-05
-2.00185610624606e-05
-1.95804368735151e-05
-2.96286542423094e-05
-2.88347365100551e-05
-1.35193374805545e-05
-1.49036273447742e-05
-2.10160183615604e-05
-2.93744163822676e-05
-4.75271831994816e-06
-1.46367063404755e-05
-2.658545521868e-05
-1.45595255682823e-05
-3.3061198905847e-05
-2.05165217258274e-05
-2.81766004664138e-05
-2.5651094249302e-05
-2.03984257202205e-05
-2.98906076081188e-05
-2.60476693903487e-05
-2.96040197237367e-05
-1.85599560908521e-05
-9.98913706012436e-06
-1.48246373910645e-05
-1.2019567781736e-05
-1.71632283794834e-05
-9.33072642920016e-06
-1.37794755377485e-05
-3.19221989023346e-05
-1.05606551435792e-05
-1.17208516349338e-05
-2.07098553178945e-05
-1.72477450662556e-05
-1.20001988988597e-05
-3.17427509342752e-05
-3.22198183035926e-05
-2.59708533888826e-05
-1.72909512253225e-05
-2.85756477737349e-05
-1.75944916508115e-05
-1.29955189710308e-05
-1.55172060736015e-05
-2.41772802999474e-05
-2.18058008907159e-05
-3.06210534788095e-05
-3.20938507699336e-05
-3.08943533813378e-05
-1.53463454964843e-06
-1.63785080945866e-05
-2.32985458124025e-05
-1.86883306007741e-05
-3.9427173566456e-05
-2.32117896841348e-05
-2.52656064631134e-05
-1.25647021940562e-05
-2.15532947417602e-05
-1.55978587686092e-05
-9.09251650934801e-06
-2.91785670161126e-05
-4.71065309872696e-05
-2.19709220524527e-05
-1.87851268021083e-05
-1.65085781199598e-05
3.49815395470805e-06
-2.03984062619579e-05
-3.51369585546405e-05
-1.06373623007392e-05
-3.53669410076134e-05
-1.35258127087674e-05
-6.20865865599696e-06
-3.09942979970656e-05
-1.38015235641874e-05
-5.57314559069134e-06
-3.7809471509494e-05
-8.07660363998348e-06
-2.12535616185502e-05
-3.64339358545809e-05
-2.28075209242096e-05
-1.48230450171234e-05
-1.92835958639868e-05
-4.30455186695288e-05
-6.49296341188563e-06
-3.17437809472139e-05
-1.18019719309764e-05
-1.55480726711578e-05
2.89922633523994e-06
-1.19662223948955e-05
-1.45689218409679e-05
-3.204981945456e-05
-3.51851615528988e-05
-3.77965250232156e-05
-3.77725906034576e-05
-2.87372011914738e-05
-8.60841395980292e-06
-1.02582647409208e-05
-1.75204133167017e-05
-1.5262211369255e-05
-2.95269396279786e-05
-1.18216427468181e-05
-2.49179179313301e-05
-1.83608742788194e-05
-1.56600848023592e-05
-2.44625905353137e-05
-1.28486402238102e-05
-5.30167940398046e-06
-7.28292582199845e-06
-2.43165506885011e-05
-2.98773602637984e-05
-2.91442814122769e-06
-1.35148223400007e-05
1.6903157915657e-06
-2.78801875976542e-05
-2.11022014734213e-05
3.50884347879598e-06
-9.40715416730212e-06
-3.61343058840623e-05
-4.28582792261443e-06
-2.46461493220273e-05
-1.44147860407626e-05
-3.48887483595028e-05
-9.01422788576001e-06
-2.25102480366383e-05
-3.31858729183129e-05
-1.13729651877938e-05
-1.15324674025465e-05
-5.47591472764323e-06
-6.86579996079818e-06
-2.01514750315198e-05
-2.4578969017305e-05
-1.91016878793041e-05
-4.97229501214644e-05
-1.58903276515382e-05
-1.89369318866581e-05
-2.05293378078307e-05
-1.50665489002116e-05
-4.46485884505359e-05
-1.89171680520503e-05
-2.14846941910134e-05
-8.17040370160681e-06
-2.95761442676412e-05
-7.27130637187822e-06
-2.47265625991455e-05
-2.73113048609837e-05
-1.37800611856952e-05
-2.19932799611514e-05
-3.14014107989796e-05
-2.3391115436223e-05
-3.03170517397969e-05
-1.06002105344599e-05
-3.63699313751843e-05
-2.32058570298619e-05
-1.3760650961108e-05
-7.3425395457246e-06
-3.51374841487253e-05
8.74550780039237e-06
-1.17286147212915e-05
-2.62938065745735e-05
-1.93022053170033e-05
-1.38269440356042e-05
-3.73399779803673e-05
-3.57768511996617e-05
-3.70785266073488e-05
-2.25091453894133e-05
-2.10128132034007e-05
-2.65984495153096e-05
-1.83018327198035e-05
-1.85141670006345e-05
-3.55598753718639e-05
2.94145918138162e-07
-1.40135324764811e-05
-3.97768035083738e-05
-1.74215391168314e-05
-1.38237732141035e-05
6.69826378388748e-07
-3.92651918698303e-05
-2.34714801601671e-05
-1.98999045013402e-05
-3.73651913228261e-05
-2.11160025042264e-05
-1.70418605536498e-05
-1.55983700532611e-05
-2.00537048290833e-06
4.48173270438388e-06
-1.23680069817901e-05
-3.76901517031874e-05
-1.47603477444718e-05
-2.27448311948037e-05
-2.77924170624911e-05
-3.34239880856866e-05
-8.82253243256752e-06
-1.56360847586656e-05
-3.86646886018118e-05
-2.56818546230642e-05
-3.68934573132539e-05
-3.67895269756807e-05
-1.02269453878946e-06
-1.34384540310645e-05
-4.93836751045991e-05
1.19455993442186e-05
-1.67951855117456e-05
-2.22469645452078e-05
-2.5474639091897e-05
-6.15779014392102e-07
-1.08436126355763e-05
-1.34408891185634e-05
-9.78470110113e-06
-5.67880766538835e-05
-1.49264081374236e-05
-1.58660661759666e-05
-1.9633963421924e-05
-2.0765589925175e-05
-2.11615744818823e-05
-3.00253690833624e-05
-2.10197051292128e-05
-4.19768654237079e-05
-2.74004423486915e-05
-2.13856046080925e-05
-3.11832963152824e-05
-2.85391539056403e-05
-1.79415113017048e-05
-1.33417321345461e-05
9.72916721350194e-06
-1.96146913212651e-05
-1.09437159716149e-05
-3.62144761067428e-05
-2.55579316910188e-05
-1.97328383562707e-05
-3.00600892743242e-05
-1.82925124795516e-05
-2.84161852490112e-05
-2.20948915486694e-05
-2.02181900908735e-05
-1.53759727018377e-05
-1.64090520423635e-05
-3.10228178587984e-05
-1.36184951413439e-05
-6.72234058452077e-06
-2.83467575274115e-05
-3.09982097685497e-05
-5.36187726563529e-05
-1.92481236838485e-05
-2.79409684711236e-05
-4.11661213283512e-05
-1.03752027108515e-05
-2.33408596002338e-05
-1.86229712831191e-06
-2.7395980638797e-05
-4.17317837487647e-05
-2.00009921734506e-05
-3.53258306920097e-05
-2.54428411070904e-05
-1.40485471807257e-05
-3.37762382824259e-05
-3.82122634605404e-05
-2.46831277050162e-05
-4.34617145654974e-05
-3.55966191220215e-05
-1.05994648009795e-05
-2.28619082643865e-05
-1.78955755500672e-05
-2.97673395209296e-05
-1.28235304284819e-05
-8.74694362504532e-07
-1.53632004857955e-06
-3.47794760493243e-05
7.81113206616787e-06
-9.7241955754716e-06
-1.19553947278909e-05
5.71058504477451e-06
-2.08065330865479e-05
-2.06926990977215e-05
-3.72034983168335e-06
-2.85542018651494e-05
-2.36324069898897e-05
-2.67290841613536e-05
-2.44459730122119e-05
-2.7811364138195e-05
-1.21104309208461e-05
-3.08777823633479e-05
-1.74741703988741e-05
-2.95860882674804e-05
-1.49725615640918e-05
-4.09821447739178e-05
-2.66091088076076e-05
-2.46449907921678e-05
-1.86910750334221e-05
-1.72494900359732e-05
-8.45707378751013e-06
-2.14946386228008e-05
-1.6961745146707e-05
-1.7288072825628e-05
-9.73219113471849e-06
-1.03397051897468e-05
-1.36130723569243e-05
-1.99438761539361e-05
7.81464174301694e-06
-3.61955397650108e-05
-7.34085438743144e-06
-1.63270089196334e-06
-2.73968420343523e-05
3.12417117754605e-07
-3.81503190125968e-05
-2.44050178243707e-05
-3.76356486256674e-05
-2.26378518033467e-05
-1.53463536075768e-05
-3.69696762615058e-05
-1.95615944832025e-05
-1.58497151823504e-05
-2.4805892917077e-05
-4.2546818878486e-05
-2.31892827913412e-05
-6.91311100115161e-06
-1.1100817238705e-06
-8.56572727287836e-06
-1.13487034239046e-05
-1.7865069007737e-05
-2.62508804895982e-05
-2.62991775884378e-05
-2.40195865582998e-05
-1.94767404331743e-05
-2.47727357927406e-05
-3.53621953374643e-05
-1.84148657124936e-05
-1.36637629450609e-05
-2.21380904035831e-05
-3.862272326886e-06
-1.48116694761139e-05
-2.9416009321753e-05
-1.6783457337582e-05
-2.39645753059823e-05
-2.45146958225517e-05
-2.10706927870198e-05
-3.87477677448202e-05
-2.71725224563513e-05
-8.47691236454833e-06
-2.35205323048593e-05
-1.80873165924295e-05
-2.60808869124878e-05
-1.81212370853883e-05
-1.82166151584119e-05
-3.31655281166248e-05
-2.60957753540212e-05
2.71731410312632e-06
-1.82033605296668e-05
-2.0320899455049e-05
-1.23856564497092e-05
-9.8332299124092e-06
-7.44850317262187e-06
-1.58397641944902e-05
-3.02475785495809e-05
-1.40788755842876e-05
-2.16953298429282e-05
-1.30542124162391e-05
-1.80239089691589e-05
-1.53829836457203e-05
-3.67645164764164e-05
-1.39868029495154e-05
-8.8126093087015e-06
-2.38275040549071e-05
-3.35102134798829e-06
-1.74411504926708e-05
-1.14270787568147e-05
-3.48533053624014e-05
-2.57269194345019e-05
-2.7760766516793e-05
-2.30960209460447e-05
2.1634776677081e-06
-2.1795535829441e-05
-2.89400865912123e-05
-3.06891863476394e-06
-2.2872169220272e-05
-1.73490793143167e-05
-1.25162757418731e-05
-1.42420213123315e-05
-1.10461822231908e-05
-1.32095835643366e-05
-2.24333793558827e-05
-2.12810253878956e-05
-4.60946637805134e-06
-3.99993542848745e-05
-3.07425419274943e-05
-3.6678402154148e-05
-1.69072998969337e-05
-1.947295735765e-05
-1.28820941112714e-05
-2.84110084856471e-05
-2.45371396520713e-05
-7.90975697428294e-06
-1.73789262867986e-05
-5.95716895773535e-06
-1.71590913697639e-05
-2.64483659012382e-05
-3.24788755581552e-05
-3.16372768130417e-05
-2.0107003977606e-05
-3.54391082334317e-05
-2.5723802407001e-05
-9.41960834136004e-06
-4.43424258098521e-05
-3.96414265657518e-05
-1.20627032486538e-05
-3.41022789504419e-05
-1.35987182417656e-05
-3.36883020215582e-05
-2.20677584036445e-05
-1.14787829336256e-05
-2.5181352849867e-05
-8.541337127085e-06
-1.94643308665108e-05
-7.29379894831635e-06
-2.96246767906146e-05
-2.27474300053951e-05
8.92080715268024e-07
1.93727099544214e-06
-3.58298917990882e-05
-2.55327873587383e-05
-2.94091817625348e-05
-2.10429488624615e-05
-9.46341120259773e-07
-1.87402931228114e-05
-2.34731375805456e-05
-1.76937355248123e-05
4.8170395951776e-06
-2.17722831884924e-05
-1.26798301925936e-05
-1.38977364462518e-05
-3.03314180237742e-05
-3.83687417233031e-05
-2.06233432838358e-05
-7.59366453010014e-06
-3.41251920197403e-05
-3.00910557576825e-05
-1.22586885111119e-05
-4.05775962591385e-05
-1.66565227771845e-05
-2.35791389134508e-05
-4.04136593883658e-05
1.86836742784074e-06
-2.02094327566613e-05
-3.93282997618845e-05
-2.38133094131214e-05
-6.07294708520493e-06
-1.85103636806355e-05
-2.00966564826443e-05
-7.74686295617017e-06
-4.60097577886166e-06
-5.09824778706358e-05
-1.6952527180806e-05
-2.72194072853457e-05
-4.76955981720795e-05
-2.68983873989702e-05
-3.35992250196788e-05
-1.30322771218529e-05
-3.00363172716295e-05
-1.38450607704086e-05
-1.39152017596862e-05
-2.9771393792877e-05
-2.54495775359693e-06
-5.05850861658715e-06
-2.90244368705141e-05
-6.34572919560367e-06
-2.21487070521153e-05
-1.62707115063733e-05
-4.4347736621189e-06
-2.96407101428351e-05
-1.31185602429311e-05
3.2497858263274e-06
-3.16846330078335e-05
-1.93992594105693e-05
-1.17671161603631e-05
-2.58394720388052e-05
-4.27434556490219e-05
-5.1815500407126e-05
-2.31360982932906e-05
-2.81793668029589e-05
-3.97538470095936e-05
-3.159271085784e-05
-1.0071941271076e-05
-1.00830305325725e-05
-2.69970174655502e-05
-2.83574724051759e-05
-2.00044395656755e-05
-1.00593272225682e-05
-1.7416411780338e-05
-3.02466999959258e-05
-2.08402368270046e-05
-2.02799801995562e-05
-2.48107984544839e-05
-3.0172099499501e-05
4.14922809735311e-06
-9.4991697370886e-06
-2.63504439625771e-05
-8.32978150667263e-06
-2.13443499997586e-05
-3.10297666501404e-05
-2.9971327571701e-05
-3.12467422578702e-05
-2.23048761131479e-05
-4.59502913665071e-05
6.82893862703451e-07
-1.10691255010071e-05
-6.0508869658834e-06
-2.44118979073995e-05
-2.55692589878827e-05
-2.70772111827328e-05
-1.84614760859403e-05
-2.32560025348862e-05
-1.15244040942932e-08
-2.67713356466459e-05
-1.73359594441992e-05
-4.7340499228714e-07
-1.28565580749061e-06
-1.2143890086304e-05
-1.8868486531068e-05
-2.378470168461e-05
-8.86655356487287e-08
-1.6328659198768e-05
-2.1621319049355e-05
-1.27205652756095e-05
-1.13635653503366e-05
-2.17588935949647e-05
-1.9800077743525e-05
-1.76781132826011e-06
-1.37296976659074e-05
-2.05484579236034e-05
-3.05927471194934e-05
-1.73108607501176e-05
-5.77982618067049e-06
-1.25998224702011e-05
-4.21872031716469e-05
-2.21057641937632e-05
-3.09518950829342e-05
-1.38232847848514e-05
-3.58751694657757e-05
-2.52729979751829e-05
-1.24549711315325e-05
-1.80870741876548e-05
-1.16286489842044e-05
-3.05449595789094e-05
-2.36172598392473e-05
-2.24441224859762e-05
-7.20368006324078e-06
-6.77628300631864e-06
-2.46949685049903e-05
-1.70410923770509e-05
7.34519792192175e-07
-2.16331416154974e-05
-2.62028619458977e-05
-1.4431768242115e-05
-1.13373955987645e-05
-2.13251808422528e-05
-3.71855207446876e-05
-1.54692042636149e-05
-1.99937680422717e-05
-9.53942120103969e-07
-1.37188516153062e-05
-2.28241800529487e-05
-2.61628925807563e-05
-2.99725203712024e-05
-1.89723008802417e-05
-1.19949438953771e-05
-2.22424938615043e-05
-1.73935297078296e-05
2.18786228882137e-06
-1.84015804697659e-05
-1.56277882095797e-05
-1.80562872460121e-05
-1.73944583690712e-05
-2.87191403428181e-05
-2.07180507157054e-05
-2.75047050334334e-05
-1.25142778700108e-05
-2.20287628195119e-05
-1.50947488957652e-05
-1.88473019004395e-05
-1.7971469600621e-05
-1.18418411184387e-05
-3.25379195993625e-05
-2.4012143209929e-05
-1.70822958004126e-05
-4.26925206747086e-05
-1.29223647653331e-05
-5.49790069631798e-06
-3.14484614658686e-05
-3.54397602996605e-05
-2.82824999132003e-05
-6.75862750144042e-06
-3.20139000769326e-05
-2.81522747173269e-06
-3.78162268953872e-05
-8.39890982866046e-06
-4.01302923838782e-06
1.27849033471606e-06
-3.55302223050912e-06
-3.27026603795396e-05
-6.47813335814753e-07
-2.28518440230862e-05
-3.28805455845937e-05
-6.47223914473416e-06
-2.10935299521571e-05
-1.86555100342604e-05
-2.76793484273455e-05
-2.65657412849922e-05
-9.05432549151704e-06
-3.21494025097573e-05
-1.92655278386051e-05
-1.73419032432626e-06
-2.95762988924419e-05
-1.2748932628828e-05
-2.29854519678221e-05
-2.28343347237383e-05
-2.84197087296007e-05
-1.36314415003484e-05
-1.52070809138415e-05
-2.62419412474268e-05
-3.21712817046779e-05
-1.91751400615253e-05
-3.80891074851043e-05
-1.61863141878976e-05
-1.26650904096127e-05
-3.63550665455596e-05
2.80629485205399e-06
-2.29651737940354e-05
-2.08019142349082e-05
-3.0685480325678e-05
-3.01147960936802e-05
-5.21817165726702e-05
-1.62414163654044e-05
-1.50562531521026e-05
-3.38366002583336e-05
-2.42872677436767e-05
-2.87173952121584e-05
-3.76452478376178e-05
3.16485722583648e-06
-1.54272428183345e-05
-2.14713004537108e-05
-2.68583346060877e-05
-1.85761504303983e-05
-1.13162282429203e-05
-8.13180221649398e-06
-1.08590571775842e-05
-5.14373320356816e-06
-1.82803034072553e-05
-8.28556208910566e-06
6.10525756292078e-06
-2.19362485993403e-05
-1.59952769465742e-05
-3.7637622716917e-05
-2.59769135948369e-05
-2.85529423814404e-05
-6.0339787594966e-05
-1.17885626960173e-05
-2.56852470349876e-05
-3.30394370182121e-05
-1.40357884270427e-05
-1.55874219802245e-05
-1.32652025418762e-05
-3.93217136893694e-05
-4.65767920038103e-06
-3.26302057036791e-05
-3.3565686722059e-05
-2.25555652752296e-06
-4.15734854338689e-06
-4.35044339168578e-05
-7.56027888297963e-06
-4.10664840811123e-05
9.83915267182729e-06
-2.84600251187048e-05
-1.19972433287711e-05
-1.04514940168246e-05
-1.96205365278678e-06
-5.35107659072782e-06
-1.79995132961115e-05
-2.02765016972251e-05
-1.81579397520177e-05
-3.3945764617976e-05
-1.70207259514225e-05
-2.75353662554977e-05
-3.34359396604288e-06
5.6581217143024e-06
-2.13351059352406e-05
-1.16047870140616e-05
-3.52484687064578e-05
-1.23192825496074e-05
-4.15014978568019e-06
-2.95455200352069e-05
-1.74545944784246e-05
-2.3941967056582e-05
-2.74183519115079e-05
-1.75685381039942e-05
-4.21664971328226e-05
-2.7579874149129e-05
-1.65810351969089e-05
-3.3518768951589e-05
-2.81452470845372e-05
-7.65113447931119e-06
-2.70677934297439e-05
-2.41130288794323e-05
-1.41759742285504e-05
-1.81787348640143e-05
-1.55936471462068e-05
-2.09906768355566e-05
-3.1819516749055e-05
-1.52087077635281e-05
-3.04573884393063e-05
-2.88491363474638e-05
-3.19230754818373e-05
-2.65980015870181e-05
-3.53495053553006e-05
-2.84313911274585e-05
-2.22688801792012e-05
-1.25282029222599e-05
-2.36367106583105e-05
-1.01969982545277e-05
-2.24608810021966e-05
-2.81530609124123e-05
-2.69673437376573e-05
-1.03952095168179e-05
-2.73811289611775e-05
-2.55149392677204e-05
-2.95458427178051e-05
-3.03894207023207e-05
-2.96184799053382e-05
-3.77044569658678e-05
-3.41484710918481e-05
-2.86661162525603e-05
-1.6125165608181e-05
-9.78487372168739e-06
-3.86685754771134e-05
-1.20793672535135e-05
-2.15535120572327e-05
-3.16952322032462e-05
-2.61381640227849e-05
-1.02032775442005e-05
-1.9326536363857e-05
-2.97670515429262e-05
-3.57469034905813e-05
1.75829211012905e-06
-1.25719489511711e-05
-2.90357807487753e-05
-2.89356535645388e-05
-1.15500255281932e-05
-1.90793643790916e-05
-1.39745479461091e-05
-1.13098496003883e-05
-1.23767585574475e-05
-3.22940040397416e-05
-3.78766668686192e-05
-1.87223915025937e-05
-1.37489720151154e-05
-1.22661046536889e-05
-2.50884691642723e-05
-1.71142534574651e-05
-2.54260634571965e-05
-2.53168907401995e-05
-2.54297576316229e-05
-4.45272131630328e-06
-1.84393253546859e-05
-1.85611791288803e-05
-1.69597026248995e-05
-1.91662134673623e-05
-3.22420457311069e-05
-2.76159711843938e-05
-3.65737701578833e-05
-2.23716806794396e-05
-2.43944333360481e-05
-2.58536890449833e-05
-2.54691207241143e-05
-1.81651327416594e-05
-3.29618189395675e-05
-1.54652360104471e-05
-9.7354660293852e-06
-1.90598373235607e-05
-9.06032964400655e-06
-1.83700105503894e-05
-3.00922276037171e-05
9.60176437160343e-06
-2.69069598735753e-05
-1.89833540589448e-05
-3.92684517586066e-05
-3.37790360776149e-05
-3.40551842618663e-05
-3.24207246500114e-05
-2.30004288015066e-06
-1.22181545232043e-05
-4.08615697174405e-05
-5.7721795948094e-06
-3.09280848636991e-05
-1.57309533662944e-05
-1.80763695579675e-05
-3.5204516588059e-05
-1.67041442607485e-05
-4.28969559969597e-05
-2.73436893957701e-05
8.15698789006418e-06
-3.76948020089203e-05
-1.47796324916054e-05
-2.37454917646744e-05
-3.33667534174993e-05
-4.71305832869978e-05
-1.89499921185216e-05
2.95436765720211e-06
-2.86562187780416e-05
-2.76046945152107e-05
-1.68864535391421e-05
-3.39745107807235e-05
-2.98632967993764e-05
-6.83640628745742e-06
-1.36015938905014e-05
-2.76552147522185e-05
-1.39335877340826e-05
7.73691464367126e-06
-1.71334093991182e-05
-2.72025702841637e-05
-7.18110095570248e-06
-3.12592308826312e-05
2.93897923235623e-07
-3.88373961839399e-05
-2.9143723220658e-05
-1.55731100527094e-05
-2.04158029578849e-05
-2.94933820549941e-05
-3.52386202608559e-05
-1.06872953545223e-05
-1.60889488905549e-05
-2.21865789252997e-05
-2.77878460055508e-05
-1.16434502817088e-05
-3.32886149757691e-05
-2.65633328429054e-05
-1.71434038936968e-05
-2.90049294289239e-05
-1.67684535247821e-05
-2.81416906808114e-05
-4.13190794078777e-05
-2.97466284349477e-05
-7.58333583337577e-06
-4.58264907767982e-06
-1.44170802514054e-05
-1.58122034692063e-05
-1.11132573675715e-05
-2.73138470155236e-05
-3.51661980650635e-05
-3.13838105536508e-05
-1.47842522431102e-05
-7.75054312837597e-06
-9.49340963741718e-06
-2.87789944877629e-05
-1.50919277202815e-05
-8.879091694436e-06
-1.92344797943016e-06
-3.44908441561029e-05
-2.41777786778365e-05
-9.98272613724586e-06
-1.8310644365008e-05
-3.29437283179194e-05
-2.05216935894156e-05
-2.32756070764767e-05
-2.41551653006916e-06
-3.08355917417783e-05
-1.45296750631146e-05
-8.05795865924825e-06
-1.80397149631634e-05
-2.9356150187284e-05
-8.03138567194141e-06
-3.04722347068554e-05
-2.28311070522675e-05
-4.08567296170997e-05
7.92668871009928e-06
-2.6712478902775e-05
-3.54045179105093e-05
-2.51954213374078e-05
-3.56931137239566e-05
-2.895828305184e-05
-1.68754105519654e-05
-3.35519452316229e-05
-2.72188420656561e-05
-1.77698889871277e-05
-2.18777094821147e-05
-3.07827509953797e-05
-1.6834269033675e-05
-2.68169974004269e-05
-1.64078638846137e-05
-1.64042235690557e-05
-1.52111789644337e-05
-1.55278941214189e-05
-1.36231448761693e-05
-5.11327343540303e-06
-3.59415457971529e-05
-6.04958030965939e-06
-1.04092813648542e-05
-1.17964124207837e-05
-6.5489699311359e-07
-1.749819261492e-05
-1.24139794072541e-05
-2.50827831466183e-05
-1.15842969895e-05
-4.84081448442226e-05
-3.89416177906499e-05
-2.08307306580567e-05
-1.00893965449961e-05
-1.05063672903804e-05
-1.84584754974044e-05
-4.21457876757419e-05
-4.65565846058722e-05
-2.7092330321869e-05
-2.36944210302909e-05
-1.48994933454491e-05
-1.7708192006145e-05
-1.58651314396814e-06
-2.88470630465827e-05
-1.1591846963862e-06
-2.61420709663025e-05
-1.36891782486075e-05
2.026273265216e-06
-2.33419587075973e-05
-6.38723425881798e-06
-2.42035447187792e-05
-1.11255515154703e-05
-9.3500298417023e-06
-9.97892901916317e-07
-2.26625097624192e-05
-2.28774811664051e-05
-1.27548173132927e-05
-2.41719247555876e-05
-1.87726193363215e-05
-2.14759813036974e-05
-2.82129342611742e-05
-2.56896781175277e-05
-3.8563117387942e-05
-2.48661273398784e-05
-2.97842392814653e-06
-1.08772887165536e-05
1.41925206964974e-05
-9.05258301227116e-06
-2.32601205909994e-05
-1.43045949992196e-05
-2.24060378707176e-05
-6.0062627309438e-06
-2.69141318754745e-05
-2.67188487401842e-05
-2.74926803576068e-05
-2.10939024849191e-05
-1.74807295467925e-05
-1.60028452100851e-05
2.17209988097662e-07
-3.28733985511428e-05
-2.11600086199273e-05
-1.52904268820375e-05
-2.06507086564609e-05
-3.73307489575981e-05
-1.80402454431077e-05
-1.79505208252133e-05
-3.51930416407494e-05
-3.09421473542432e-05
-3.34428009010502e-05
-1.38335246629743e-05
-5.43955857696302e-05
-1.1624376005563e-05
-5.46470742209218e-06
-2.92042522342343e-05
-1.84591465439528e-05
-6.93939193584912e-06
-1.2494227213548e-05
3.52233548773007e-07
-2.49407011079449e-05
-3.40407311974151e-05
-3.3062297551609e-05
-1.43341680793139e-05
-1.64567316854884e-05
-3.24230608629367e-05
-9.43628033591724e-06
-2.85696145980503e-05
-2.18392263790545e-05
-1.72120101165775e-05
-1.70399102766093e-05
-1.50097948221967e-05
-3.52766465523791e-05
-3.48565515775519e-05
4.89549874885406e-06
-2.25295902785344e-05
-1.99235066558228e-05
-2.75559001778921e-05
-1.05920965445582e-07
-1.80534811265762e-06
-1.35421926175461e-06
-3.56676667428579e-05
-2.03911622774641e-06
-2.3594496429253e-05
-9.88808247846587e-06
-1.54535389756079e-05
-1.08744206776292e-05
-1.95567566324656e-05
-8.97518327882397e-06
-8.74522907938184e-06
-4.11300489078047e-06
-6.72507507204683e-06
-2.70551759959722e-05
-1.78999421257684e-05
-1.06325265091334e-05
-3.04399274297642e-05
-4.1297579320626e-06
-3.16940960829625e-05
-3.48362228242438e-05
-3.44786688653436e-05
-1.75816541742277e-05
-1.37017945868956e-05
-4.07350031226761e-06
-1.3498056201595e-05
-8.91444719408009e-06
6.74086929652977e-06
-1.60840669844341e-05
-1.53581813875961e-05
-1.14252151117454e-06
-3.10926853794316e-05
-2.89267920008757e-06
-1.22985200073159e-05
-2.10298532013386e-05
-1.45078760985246e-05
-8.9509717107307e-06
3.89588111069588e-08
-3.08682258935461e-05
-2.56298165546303e-06
-1.72639989787001e-05
-2.28477167998112e-05
-3.01520567416262e-05
-3.5103824321374e-05
-2.68933641079944e-05
-6.18670186728026e-06
-1.03268218503429e-05
-1.35280717960568e-05
-1.11844676880918e-05
-1.22545671475797e-05
-1.86602424660928e-05
-9.31382443650848e-06
-3.04711627819876e-05
-9.75352107295808e-06
-3.67342840416026e-05
-1.84818072249792e-05
-1.66679118526048e-05
-3.12935647086573e-05
-1.40798059898661e-05
-2.78509418106327e-05
-1.78345332392935e-05
-2.00791275282782e-05
-1.4514450642452e-05
-1.86087965734205e-05
-2.73928349658422e-05
-2.48207072505271e-06
-3.52007347623385e-05
-9.19035648298786e-06
-3.53632798538895e-05
-7.56320294172702e-06
-6.80399540760238e-07
4.1038145504624e-06
-4.75950159476443e-06
-4.01891937407441e-05
-2.47601776051653e-05
-5.77101658228033e-06
-6.50601598173398e-06
7.12150462970784e-06
-1.07660757804814e-05
-1.97928102567434e-05
-3.69961173318082e-05
-2.02304134647575e-05
-2.52382750943204e-05
-3.25424458812082e-05
-1.1733289874242e-05
-3.27782467995232e-05
-2.91137779398808e-06
5.95319701117035e-06
-6.56682118322258e-06
-4.05865838240955e-05
-1.96402523632334e-05
-2.07507514680113e-05
-3.50021623091411e-05
-3.24214344347769e-05
-1.45260475373989e-05
-2.1627444416586e-05
-2.01235989355852e-05
-2.58021005831684e-05
-1.86761279856039e-05
-2.2485617814477e-05
-4.13169324618483e-06
-2.8058131189176e-05
-2.52949504548839e-05
7.5703690795086e-07
-7.36422150818263e-06
-2.59247153317426e-05
-9.75546386961763e-06
-4.74002890528953e-06
-2.39084309314222e-05
-9.45976389027764e-06
-2.99955059912135e-05
-4.27149945801498e-06
-3.38931358778145e-05
3.85813979231298e-06
-1.91751090877809e-05
-4.83258907169912e-05
-3.11013516334725e-05
5.13221792468929e-06
-2.09203499023318e-05
-2.94586286613396e-05
-2.05876419612944e-05
-2.28791386636389e-05
-2.79478117727761e-05
-1.19491289897909e-05
-1.55990108462538e-05
-3.19044297915695e-06
-3.39832816184716e-05
-3.0537055686873e-05
-3.22512942875861e-05
-7.20028903460553e-06
-3.02889215839135e-05
-2.5293583652855e-05
-2.67509814274722e-05
-9.23786284813171e-06
-3.13171308675275e-05
-6.22578732976227e-05
-3.67068211346507e-05
-2.94287251664216e-05
-1.25753656051744e-05
-3.19578033024125e-05
-2.42141114624003e-05
-1.81450037013283e-05
-2.15018229347968e-05
-1.22239086501667e-05
-3.30044755683846e-05
-4.03278346474973e-05
-2.40016178713996e-05
-2.73809072772599e-05
-1.15797551318339e-05
-2.15356390600751e-05
-1.57670561322642e-05
-3.18279453335342e-06
-1.66778139451853e-05
-1.92830568547933e-05
-1.43102014420194e-05
-9.93800571574173e-06
-3.05037173933624e-05
-3.65728056529388e-05
-1.8751779611951e-05
-2.70376709576167e-05
-2.81129802789458e-05
-4.33032202433991e-06
-1.29383339045085e-05
-7.50424188395725e-06
-3.14464416195577e-05
-1.47817138732807e-05
-2.48782426301277e-05
-9.66464659062983e-06
-2.91783437494736e-05
-6.13398158909789e-06
-2.08869573752269e-05
-1.1015358044378e-06
-4.59467220948721e-05
-3.16217632956479e-05
-2.31042254278861e-05
-6.8537639845693e-06
-1.97412018563915e-05
-4.13952018135687e-05
-3.05164156120329e-05
-3.88269379566771e-05
-7.58441585258361e-06
-6.90488916027773e-06
-1.90075511437255e-05
-1.85887196236276e-05
-7.54348069469753e-06
-1.37822007447645e-05
-1.16193756373366e-05
-3.12580326488006e-05
-1.92503392157769e-05
-1.96346978035571e-05
-1.3023995747758e-05
8.69538246459172e-06
-4.72083482881118e-05
-1.30120366729089e-05
-3.54191722507321e-05
-1.3012616620221e-05
-2.09466842585027e-05
-2.08455092048647e-05
-1.81862954580365e-05
-3.49183917999249e-05
-2.72103445048213e-05
-2.005038971129e-05
-3.35965492527328e-05
-2.4237854484557e-05
-3.46230777006276e-05
-2.63913222989897e-05
-1.55173659425921e-05
-3.09913860578313e-05
-2.08526517042778e-05
-1.26118831285577e-05
-2.3339776612814e-05
-3.76608991189803e-05
-3.6140701342403e-05
-3.04777158167296e-05
-2.32564849486361e-05
-6.24172198297466e-06
-9.31667868146096e-06
-5.23774677128245e-06
-1.76502188456344e-05
-6.38410578256092e-06
-2.37244722510861e-05
-2.41157411002115e-05
-5.0197895712077e-05
-3.16517534585168e-06
-1.01032625191774e-05
-3.12063893342898e-05
-2.27534743136012e-05
-2.11330776314598e-05
-2.25408797067965e-05
-4.03579814830282e-05
-2.80841080159114e-05
-7.75704868182155e-06
-1.84259527297761e-05
-2.43119036304752e-05
-1.71264371043254e-05
-1.42628265071476e-05
-2.13219158967652e-05
-2.65123480734739e-05
-1.23154408090421e-06
-2.11414932016008e-05
-3.97127941071481e-05
-1.73372657183902e-05
-1.88723844842741e-05
-1.39996668345343e-05
-2.32703546584773e-05
-9.25247057217669e-06
2.15820746321987e-06
-6.18624111185621e-06
-2.44806427584307e-05
-5.48581764394511e-06
-1.41680288545973e-05
-2.50637101625214e-05
-2.22400278979552e-05
-3.0678159411417e-05
-8.63541588779309e-06
-3.31865661614748e-05
-1.40596984362087e-05
-2.19259092658743e-05
-2.82980624630643e-05
-2.39350704452583e-05
-9.01657821426344e-07
-7.63169914576759e-06
-7.29792517945246e-06
-2.41824304262044e-05
-1.53686588299956e-05
-2.7981966445939e-05
-1.61283739234636e-05
-5.83471428864149e-06
-7.04349034115254e-06
-2.87638360636252e-05
-1.10263724999143e-05
-3.17354979945174e-05
-2.22361323082449e-05
-8.3579475115748e-06
-1.07058527337244e-06
-1.46103989087915e-05
-2.05939710697013e-05
-2.01575870624368e-05
3.45704916804564e-06
-1.34781516135167e-05
-1.38089493222257e-05
-2.24187129869188e-05
-1.0249220923962e-05
-1.92422860857613e-05
-1.87546743780578e-05
-1.19945594925945e-05
-2.06380442350291e-05
-8.5577928130371e-06
-4.17387111813988e-05
-7.10437511558445e-06
-3.56946608566794e-05
-3.8377825527182e-05
-2.48083050310589e-05
-2.09671045712701e-05
-9.60653856401407e-06
-2.41559371286504e-05
-8.85151680315901e-06
-2.21102068573503e-05
-1.98201479566405e-05
-3.69607686520697e-05
-2.06529186965529e-05
-9.99962846795744e-06
-3.86016452490478e-05
-1.71104127301602e-05
-5.09570157155298e-06
-4.93558494645217e-05
-3.04966155389227e-05
-1.3741449542342e-05
-3.48392936947505e-05
-9.22085774574467e-06
-3.90565898433228e-05
-4.87222704736036e-05
-2.71013333177113e-05
-4.23203410300472e-05
-1.99879714531915e-05
-2.34080903465768e-05
-3.70929908749838e-05
-4.25509469750899e-05
-3.0587386290932e-05
1.25186899635817e-05
-1.14695121246419e-05
-8.58813539591781e-06
-1.76593292989191e-05
-1.37501298882849e-06
-3.35542663607707e-05
-2.34283763473629e-05
-4.26027416280438e-05
-9.97295707334434e-06
-7.2172929565058e-06
-1.80611980061136e-05
-9.02465855109814e-07
-3.18157327617268e-05
-1.02521765610956e-05
-3.95504814355506e-05
-2.58487251975081e-05
8.11511035623399e-06
-3.16721797737684e-05
-8.33276456250556e-06
-3.68690568122159e-05
-1.94573635951969e-05
-1.65115980174572e-05
-9.95239990444496e-06
-2.95620678416849e-05
-1.53556771592252e-05
-2.06970036403579e-05
-2.35595176572166e-05
-1.34398504335611e-05
-1.82708017343642e-05
-1.41267744416128e-05
-4.46767385338789e-06
-3.1299566418771e-06
-1.48058917571859e-05
-2.6805173726349e-05
-2.0053943829552e-05
-1.17472415958859e-05
-2.84868319568217e-05
-2.71315073845936e-05
-3.37258295597409e-05
-1.04170006858732e-05
-1.76882411615265e-05
-2.21721902670216e-05
-3.02284878636814e-05
-1.63654116140831e-05
-2.49857877237828e-05
-1.68674707867876e-05
-1.78540104070517e-05
-2.38800037900098e-05
-1.2531032259781e-05
-3.7787672758018e-05
-3.84675214074729e-05
-3.07188420018579e-05
-1.32081956386181e-05
-3.84053831585933e-05
-2.90748421498165e-05
-2.20006131227962e-05
-2.23632903066048e-05
-1.22406694769446e-05
-1.99425800990695e-05
-2.50785446033706e-05
-2.65304699395771e-05
1.61463370979329e-05
-7.18119248244417e-06
-4.94384010309414e-06
-2.01027079451186e-05
-1.15149783347554e-05
3.50893215319912e-06
-3.59850862656923e-05
-3.68431497069048e-05
-2.37920014216612e-05
-4.0034091349107e-05
-1.44831114957039e-05
-2.70838458006615e-05
-1.86703529351387e-05
-1.92690064879597e-05
-9.48179951087616e-06
-1.89092470848259e-05
5.62850957076177e-06
-1.92740468715252e-05
-7.50043658195474e-06
-2.16572789223713e-05
-8.15684206619395e-06
-1.23222237283658e-05
-2.87256083969401e-05
-9.80007493408681e-06
-7.63509612352461e-06
-1.8029869909126e-05
-1.62947783595714e-05
-3.10626665890666e-05
-9.30048491335794e-07
-2.7607130741698e-05
-1.48541103416448e-05
-8.6092231097823e-06
-1.01135827085366e-05
-2.40271107110924e-05
-3.10942909413347e-05
-3.14390978142292e-05
-1.40433780899335e-06
-2.36689080971674e-05
-2.13312058039564e-05
-1.7355120510918e-05
-1.23182015515181e-05
-1.74191404257282e-05
-1.1862964476722e-05
-1.7521096516003e-05
-5.95453999167782e-06
-2.03016326442869e-05
-2.12363881657036e-05
-3.72086531085721e-05
-1.63960788536502e-05
-2.62648024911299e-05
-8.36473983483915e-07
-2.78067428666965e-05
-2.55303124759086e-05
-1.61830617689351e-05
-2.31788945183919e-05
-1.4740942255983e-05
-6.39990827199489e-06
-2.93289233818873e-05
-2.82493594539304e-05
-1.79897637276476e-06
-2.74659880210073e-05
1.52702271870146e-06
-1.66740766299002e-05
-2.23082084607868e-05
-1.15764392864718e-05
-2.32691040309985e-05
-2.78786967532241e-05
-2.77112434332528e-05
-2.32145319295737e-05
-1.19388852228322e-05
-2.16010337337188e-05
-4.16579245102395e-05
-1.4993491093837e-05
-3.43689437222048e-05
-1.6650263290338e-05
-1.56420985988601e-05
2.65695618049738e-06
-1.36316734425214e-05
-5.86471203439357e-06
-3.40515587509014e-05
-1.15701872402038e-05
-1.96089759233608e-05
-2.38330690991959e-05
-4.78603514057949e-05
-2.00658451924464e-05
-2.73628336234669e-05
-4.15317300446507e-05
-3.07774072296421e-05
-3.84381053075174e-06
-9.0140496468649e-06
-3.32345796587146e-05
-1.35587082263344e-05
-4.13063600076801e-05
-2.14675181516341e-05
-2.52235228712773e-05
-2.00752609159239e-05
-2.92368209615363e-05
-1.9092930787383e-05
-1.04016162888088e-05
-2.08724548750332e-05
-3.12667002240277e-06
-2.20602540752911e-05
-1.89655671125364e-05
-3.42923138887764e-06
-1.24162686849379e-05
-2.11580949468297e-05
-2.9416152562714e-05
-1.5268469960913e-05
-1.27996430312007e-06
-1.51801494512241e-05
-8.01836259779929e-06
-4.36128014210958e-05
-8.34903206611756e-06
-1.69566157331684e-05
-2.37832668143376e-05
-5.94016974387426e-06
-2.91668402170529e-05
-2.51202705164086e-05
-4.96188046361629e-06
-4.2240205126939e-05
8.94450616150218e-06
-1.38104093362153e-05
-3.4437617351616e-07
-4.04562815539724e-06
-5.37072692652436e-06
-3.14599983246443e-05
-4.69376254132255e-05
-3.28243457375671e-05
-2.54161101800564e-05
-2.62650906029332e-05
2.90934943306168e-06
-2.02816433358742e-05
-2.76581881366423e-05
-5.65667216773351e-06
-4.13727245724496e-05
-4.04525250042494e-05
-1.36224279522285e-05
-1.797803202164e-05
-2.19172361170759e-05
8.23767355499728e-08
-2.46891756185997e-05
-2.65474998202237e-05
-3.80916142185878e-06
-2.29972743829646e-05
-2.31610877552271e-06
-2.41092045816094e-05
-2.32687159999755e-05
1.05277535017911e-05
-3.35231691187663e-05
-1.45317098115793e-05
-8.04234919937508e-06
-1.60686487296462e-05
-1.93939847511933e-05
-3.24660124640071e-05
-2.52008548155534e-05
-2.24231756418757e-05
-6.47575012228667e-06
-3.24467222943865e-05
-3.47823342782945e-05
1.46302164195557e-06
-2.82918590066886e-05
-1.45073062720675e-05
-2.21919118689926e-05
-3.36367422008007e-05
-4.19443652917795e-05
-2.37326755572558e-05
-4.48221879725899e-05
-2.74301512274657e-05
-2.10908985226866e-05
-1.78867511800256e-05
-1.81532287877401e-05
-5.08789815377788e-06
-2.61581429508727e-05
-6.74107559259779e-06
-2.11337240759475e-05
-1.84691450310583e-05
-2.06728153259881e-05
5.3483737822485e-06
-2.42976974593638e-05
1.14084344183009e-05
5.33369307950286e-07
-1.92240172865509e-05
-3.6938068152826e-05
-1.88836310366909e-05
-3.3202525984604e-05
-1.59543811561726e-05
-5.33111151147367e-06
-4.02036588731024e-05
-3.0049585238583e-05
-1.27696968236949e-05
-6.52175529336376e-06
-3.51589792972265e-05
-7.28286005531289e-06
-1.52380103103051e-05
-3.88416203067172e-05
-2.40630255410111e-05
-6.77122638503693e-06
-5.82641845884737e-06
-6.07145081082726e-06
-1.02581264941686e-05
-2.36059603224412e-06
-2.18002637041868e-05
-2.45408603233583e-05
-5.86471878019249e-06
-1.3567443857083e-05
-2.73178401865943e-05
-2.73161175584591e-05
1.37268495882006e-05
-3.38346226072006e-05
-3.10551712801924e-05
-1.32267821846872e-05
-3.59068619061734e-05
-1.18138876704799e-05
-1.44517333399069e-05
-1.70708861626475e-05
-5.64113367318828e-07
-1.22418476347765e-05
-2.59632548048378e-05
-1.91200766660107e-05
-2.1479935188116e-05
-2.70078091208967e-05
-3.8418720365967e-05
-1.411953706394e-05
-3.2039133238896e-05
-1.48710879063604e-05
-1.83362464746953e-05
-2.54479948993763e-05
-3.54243068194346e-05
-2.07825566542692e-05
-7.97052362986494e-06
-3.76751876081983e-05
-2.57640361802793e-05
-1.38907191496182e-05
-2.58140068631226e-05
-2.3808388631057e-05
-2.02693544201493e-05
-3.29468101065378e-05
-1.58481465758062e-05
-1.29980321447098e-05
-3.55256866969822e-05
-4.88313132056306e-06
-5.06207417944491e-05
-2.13154454664744e-05
-1.48687504786121e-05
-1.62385190977202e-05
-2.64316555563884e-05
-1.33307003493571e-05
-1.26357133314096e-05
-1.68006242436505e-05
-1.1245757472897e-05
-2.20367197184854e-05
-5.57352876477743e-06
-3.47481568811237e-05
-2.96060684324442e-05
-3.37580287536236e-05
-2.71434524349078e-05
-1.41420805896816e-05
-9.78206668659372e-06
-3.56163135657798e-05
-2.84765261802052e-05
-2.97355884868901e-05
-2.79880713793863e-05
-2.62145610297908e-05
-2.48152323714543e-05
-1.31696952899187e-05
-1.66350463658906e-05
-3.12920182325776e-06
6.55561878215038e-06
-1.25946171751091e-05
-1.97514962933392e-05
-3.93373462844844e-05
-2.42468566975573e-05
-1.23790140893751e-05
-1.01071720333981e-05
-1.46799634747938e-05
1.73339899758133e-06
-1.77020896249324e-05
-2.61664501362752e-05
-2.23536993691335e-05
-2.68226248575519e-05
-3.24442455600812e-05
-1.30785799731905e-05
-1.72066615930482e-05
-3.13331812461698e-05
-1.74012262820239e-05
-1.66734684483031e-05
-1.57189716308022e-05
-1.18088187183095e-05
-2.12068074221179e-05
-3.16121362418886e-05
-4.00632478242039e-05
-1.49410547299816e-05
-3.06168669588903e-05
-7.84036922504431e-06
-4.26484169067628e-05
-1.87252947168745e-05
-1.38030186955692e-05
-2.37769468370042e-05
-2.4111216067663e-05
-3.11069298005125e-05
-2.94844690571204e-05
-3.9619012982893e-05
-1.36904513066447e-05
-8.26796197504063e-06
-2.66121332154073e-05
3.18220117900623e-06
-8.67266966450462e-06
-1.72036945652901e-06
-2.99010644114113e-05
-8.9175834490963e-06
-2.83498323485491e-05
-1.01912814088141e-05
-1.65207963485874e-05
1.35979751198625e-06
-2.43045331534433e-05
-1.4650024773268e-05
-9.18648282282613e-06
-2.1552243505062e-05
-4.37631690042464e-06
-2.72785900749974e-05
-2.06613304219146e-05
1.16258112128501e-06
-2.5383379965972e-05
-3.15979424097532e-05
-1.99707122310864e-05
-8.33852031747378e-06
-1.08123368412913e-05
-5.91581355443595e-06
-6.72689009081264e-06
-3.83901393454976e-05
-1.26785744378373e-05
-9.44207191123304e-06
-3.68534753609687e-05
-2.16418255693239e-05
-4.96204687407404e-05
-2.11052820104462e-05
-9.20085419845119e-06
-3.71341323301227e-05
-2.90508535809821e-05
-5.43953041901515e-06
-1.56130920039917e-05
-1.14467451506709e-05
-1.16471387859125e-05
-1.57825215352238e-05
-2.45722393308279e-05
-3.85520927172285e-05
-2.04964600621991e-05
-7.76563615885322e-06
-4.5901521871217e-05
-3.5634862549972e-05
-1.48766333571557e-05
-2.76180673476712e-05
-3.10876833341188e-05
-1.66575336314514e-05
-7.3758913148529e-06
-1.53384975993563e-05
-1.67318963244259e-05
-9.6107003889213e-06
-2.13430995101968e-05
-9.1092874576294e-06
-2.73295219477655e-05
-1.69706436844849e-05
-2.67001156550628e-05
-8.13619223624e-06
-1.6632215031269e-05
1.11896548438324e-06
-2.29826046368088e-05
-1.39749971803816e-05
-1.35813115292231e-05
-1.83865763475398e-05
-2.18686661015073e-05
-3.23172007069615e-05
-2.18247636935797e-05
-1.44744872723815e-05
-2.68738503515533e-05
-1.79341619476494e-05
-2.26446680379778e-05
-3.41368069290471e-06
-2.29247730415057e-05
-2.78821746693909e-05
-2.15439995065136e-05
-2.56320284770755e-05
-8.01601973534853e-06
-1.83463791115322e-05
-1.50692858281656e-05
-1.37990160899629e-05
-1.93932824754732e-05
-2.38480431512591e-05
-1.78124657839152e-05
-3.53498328725637e-06
-1.92568033187451e-05
-1.64733767956102e-05
-1.35754413745909e-05
-2.64162850637424e-05
-3.74406598086769e-05
-2.78653637614013e-05
-3.6041416205455e-05
-4.33447906064491e-05
-2.13458091529185e-06
-6.7237010583801e-06
-2.52181908257081e-05
-2.16924073541146e-05
-3.42302084708297e-06
-6.81120637322647e-06
-1.42638645422998e-05
-6.42319390071886e-06
-1.48436680683183e-05
-1.375087103553e-06
-2.02381490188628e-05
-1.55654203324949e-05
-1.25844683242801e-05
-1.37131436586208e-05
-1.99427398801367e-05
-3.08255391294466e-05
-1.52438966517223e-05
-2.77512272904331e-05
-1.00853818431382e-05
-2.95461839765133e-05
-2.95975671891564e-05
-3.00543746489424e-05
-1.2118898897545e-05
-4.76452456010779e-06
-3.30232486625206e-05
-7.06161961607283e-06
-1.93181625045123e-05
-1.34204824295526e-05
-2.43205176554158e-05
-4.10170905302711e-06
-3.11364007768399e-05
-1.16281869338064e-05
-2.35695011541384e-05
-8.76720799108669e-06
-2.26309732809719e-05
-7.9824249691614e-06
-1.45469830137191e-05
-8.23151204165104e-06
-2.51927745378233e-06
-3.32474049765035e-05
-1.89030827179651e-05
-2.86145537217891e-05
-2.66476057069628e-05
-1.59356442474043e-05
-4.46293842189873e-05
-3.27621706047786e-05
-1.89972041318425e-05
-7.66568812085492e-07
-2.17545556243736e-05
-4.21327967423597e-06
-2.69707795881962e-05
-1.62434373678249e-05
-1.59557951532182e-05
-2.61173838049968e-05
-7.76859146289818e-06
-3.62590868453541e-05
1.88108425601291e-05
7.81852452418094e-06
-3.29571411323754e-05
7.61432726755724e-06
-1.18758646668816e-05
-2.74078644075148e-05
-3.8820169813777e-05
-1.50854481914189e-05
-4.25230383342084e-05
-3.84199618975773e-05
-1.57082694995242e-05
-2.33320205798805e-05
-3.59809748675578e-05
-3.10138882573401e-05
-1.40004927040458e-06
-1.05649249436001e-05
-1.39857679749795e-05
-3.44871162496342e-05
-2.83083420808214e-05
-3.30386870157941e-05
-9.90137984442335e-06
-1.38416028990624e-05
-2.67162064586192e-05
-2.05204321857712e-05
-4.65543508079389e-05
-2.42819156108125e-05
-7.73731054663938e-06
-3.35322666924286e-05
-4.4738059088657e-05
-2.43328526325079e-05
-3.41514562379653e-05
1.05791465298526e-05
-1.77532993163316e-05
-7.82349646165077e-06
-2.86339240844138e-05
-1.68226820493092e-05
-2.28653743908796e-05
-2.7169397160431e-05
-1.01851780753317e-05
-4.52674800663951e-06
-1.8233225027368e-05
-3.72325333601347e-05
-9.64962886395731e-06
-3.82158357895131e-06
-3.19319326036273e-05
-5.02404550164543e-06
-6.58061009364941e-06
-1.80428865354616e-05
-1.31575935291124e-05
-3.73563944476352e-05
-6.61104498628255e-06
-2.98641346424397e-06
-2.0566001758105e-05
-2.87176937760509e-05
-2.11577839459197e-05
-3.07340497275496e-05
-8.39687958783362e-06
-9.61716353328178e-06
-9.90608296150877e-06
-2.99701500785637e-05
-1.55401142363337e-05
-3.75734875799593e-05
-2.59233364764647e-05
-1.32822755734569e-05
-3.02482966920321e-05
-1.28970775647178e-05
-3.33314742161374e-05
-2.40144769269239e-05
-1.23700597363194e-05
-1.77889186516081e-05
-1.60682073635556e-05
-3.10631556687658e-05
-2.32033506542595e-05
-1.15093308700326e-05
-4.51549399458923e-05
-3.9117021027117e-05
-2.40585531259419e-05
-2.96505018858079e-05
-3.58337859027768e-05
-3.1978600016017e-05
-2.07836721294231e-05
-2.26022098079989e-05
-2.73820500112341e-05
-1.30605984210929e-05
-9.99204433994642e-06
-1.08664725595398e-05
-1.84691591838393e-05
-1.00393102257663e-05
7.86553975452605e-06
-3.01407776765587e-05
-2.94830375904338e-05
-1.58694907836454e-05
-2.49811883351341e-05
-1.31360791156205e-05
-2.44099112051438e-05
-2.61933226401632e-05
-8.56070714864475e-06
-3.64333162950873e-05
-2.97987802319007e-05
-2.12734247845459e-05
-2.32812356549991e-05
-4.30061166954893e-05
-2.37592351047624e-05
-2.44965544790515e-05
-4.63769155373821e-05
-1.73584495965748e-05
-3.21602419850566e-05
-1.37249325777814e-05
-4.43053368439641e-07
-1.75463139637542e-05
-2.73643660594341e-05
-2.36173821716404e-05
-1.9611154059093e-05
-1.9257705262694e-05
-1.35952328518723e-05
-2.98796278563578e-05
-1.72246539006112e-05
-3.15598876227265e-05
-1.56832742383316e-05
-2.86503191345724e-05
-2.05571681103164e-05
-2.06435160164967e-05
-3.63949763025113e-05
-2.1933649279862e-05
-2.20787457135161e-05
-2.9122843481401e-05
-1.03725236933096e-05
-1.58044621180665e-05
-4.20177710300541e-06
-2.009115422542e-05
-3.92074385653332e-05
6.87792929621934e-06
-2.91336004396588e-05
-2.85542701708125e-05
-3.91946730149161e-07
-2.55236415970257e-05
-1.07288256779914e-05
-2.1768500889541e-05
-1.61369195711937e-05
-1.03990535602052e-05
-2.56947203331849e-05
-2.240698469841e-05
-2.44211065997403e-05
-1.3186809607963e-05
-6.92708596427703e-06
-1.81214945741369e-05
-4.15306584459935e-05
-1.20668765446652e-05
-2.44541658280639e-05
-4.62062750094603e-06
-5.9802430861992e-06
-2.58822322004004e-05
-2.43485873749066e-05
-1.92531076528676e-05
-2.1705382327261e-05
3.84298878065597e-06
-2.23887642959294e-05
-1.42398803167856e-05
-5.3576547370388e-05
-5.34409161364731e-05
-1.08616185796943e-05
2.28894088636593e-06
2.39683793759767e-06
-2.26650254273757e-05
-2.07928649260887e-05
-2.68543897295612e-05
-1.86993192669538e-05
-4.07521350211651e-05
-2.32386991119055e-05
-1.07147714783586e-05
-2.49680222426397e-05
-1.51515414123904e-05
-1.43155114146468e-05
-3.05876621003415e-05
-1.09932372277662e-05
-6.90466577978892e-06
-1.01861325401891e-05
-3.16846948442334e-05
-1.28740934280829e-05
-2.16592481678942e-05
-2.26524215255934e-05
-2.86382848974141e-05
-2.58558876207445e-05
-2.39774263016641e-05
-2.78282898695421e-05
-1.93465179394496e-05
-1.67196954640789e-05
-1.40562418030214e-05
-1.8056393807249e-05
-2.73531534706756e-05
-4.40621861647312e-05
-9.70853659090867e-06
-4.53953497216611e-05
-1.63304859273233e-05
-1.38139599733199e-05
-1.79993170899812e-05
1.26055690920244e-05
-3.04378533166244e-05
-1.41164719507907e-05
-9.6034744451416e-06
-2.41361215330233e-05
-3.48781823656265e-05
-3.07154872498499e-05
-1.98243187372282e-05
-1.24828816474204e-05
-3.89435792126257e-05
-1.03930046483305e-05
-2.75293464966992e-05
-1.37507044182163e-05
-2.49334519527121e-05
-3.48902398350082e-05
-2.14252523915833e-05
-2.13529488013338e-05
9.6506028423214e-06
-1.22639361253797e-05
-2.83499662297275e-05
-2.42368482362648e-05
-1.73041240381458e-05
-2.22389142938575e-05
-1.83173025495802e-05
-2.80086548028128e-06
-1.84119272628212e-05
-2.94936473011298e-06
-1.36311435403814e-05
-2.50480049204854e-05
-1.98858379128722e-05
3.69502829436544e-06
-3.49528653712844e-05
-1.56224549324056e-05
3.06845224765824e-06
-2.87249783974605e-06
-9.62219810765153e-06
-8.09409790130895e-06
-4.2337268484922e-05
-5.94796489849961e-06
-1.27490418707588e-05
-1.91836945573064e-05
7.39996372714122e-06
-2.92535000255478e-05
-2.78446871339195e-05
-1.44340205718113e-05
-3.13815966283609e-05
-4.50210659623019e-05
-3.44328228444563e-06
-1.98550558867255e-05
-3.25680000309649e-05
-2.89947962277645e-05
-1.55999191414403e-05
-1.97386019397878e-05
-2.30083038059848e-05
-1.8141015244821e-05
-6.13479877073143e-06
-2.22018245307911e-05
-9.35116764234588e-06
-2.15039564564264e-05
-1.47874643827551e-05
-1.75886554273338e-05
-3.70169352818386e-05
-7.67284368657819e-06
-1.14296478710954e-05
-4.98274113135827e-06
-2.9413410263079e-05
-1.20460230237365e-05
-2.39101019989157e-05
-2.34821741286815e-05
-2.27023408689086e-05
-1.63788971567894e-05
-3.03274215965907e-05
-2.95072522813842e-05
-1.94256138834088e-05
-2.79872332541015e-05
-2.39010979217351e-05
-5.97855655042992e-06
-1.05915679445961e-05
-2.34695526983599e-05
-1.69617951267967e-05
-4.7905308007679e-06
-1.56041440234147e-05
-2.18595790323954e-05
-1.28432265878332e-05
3.56170874799387e-06
-9.53782373935027e-06
-2.64204690945707e-05
-1.95322481561483e-05
-2.12320225447368e-05
-7.62504671146912e-06
-2.94734495966793e-05
-1.9385661686579e-05
-1.63576356640378e-05
1.90835313729351e-06
-9.60367624477345e-06
-3.39729135738979e-05
-2.98317799184192e-05
-2.83389234939072e-05
-3.2825680132796e-06
-2.2286481659392e-05
-2.26135168309249e-05
-1.22277886262173e-05
-6.37866435110598e-06
5.16700577099657e-07
-1.67900424448778e-05
-3.03009308540287e-05
-2.06204653305359e-05
-3.67978044807288e-05
-3.76942993766761e-05
-1.36167434762255e-05
-1.72075360001343e-05
-2.17455121810359e-05
-2.49513490742878e-05
4.81025325438686e-06
-3.34362924081456e-05
-8.5215562055658e-06
-1.03159849398303e-05
-1.32649268400631e-05
-3.20765865046698e-05
-2.30690797255869e-05
-3.12737438680578e-05
-2.90521523268494e-05
-2.06243630229259e-05
-2.16059954196986e-05
-2.39189873028368e-05
-3.9403206903939e-05
3.18896518713742e-06
-3.3396959113004e-05
1.30979863472497e-05
-1.71399129156056e-05
-3.09943955848248e-05
-3.8280706909675e-05
-2.98332547480039e-06
-4.0590710733725e-05
-3.15794329075357e-05
-1.621318857439e-05
-2.17730520382371e-05
-3.6014682660582e-05
-1.42690268236502e-05
-1.13092603309766e-05
-8.56955907736031e-06
-1.79824992383477e-05
-1.22833344896302e-05
-2.41777663243394e-05
-5.27738693683826e-06
-3.78973691669769e-05
-3.8215191272871e-05
-1.8800053909951e-05
-3.06891442571261e-05
-2.63852614950697e-05
-1.59420480687936e-05
-7.46960019392731e-06
-2.05830193939163e-05
-3.11060749783133e-05
-2.16929501667652e-05
-2.08572285873716e-05
-2.19775619116293e-05
-2.90399346782459e-05
-2.71269364365255e-05
-2.17851593624187e-05
-1.33615645766865e-05
-3.15565546889975e-05
-2.73637859691829e-05
-1.0221128303889e-05
-3.30206019349114e-06
-1.67218837376739e-05
-1.49705879202367e-05
-1.8385572097497e-05
-1.75593136635863e-05
-1.81365935715888e-05
-2.7799200742186e-05
-1.44165636982613e-05
-1.79398394645058e-05
-2.96226071902831e-05
-2.27839892120753e-05
-2.13311101002898e-05
-2.50815038887716e-05
-2.71722161193865e-05
-1.85979611774864e-05
-1.18729949271798e-05
-6.98388055185138e-06
-1.05380019892532e-05
-1.61642405962311e-05
-2.10899062362494e-05
-1.71999742647945e-05
-1.31256897781568e-05
-1.45690553338754e-05
8.16821035788388e-06
-3.77705162575853e-05
-1.6262058201703e-05
-1.94424460861682e-05
-3.13894290397872e-06
-5.33824759380443e-06
-1.78591565098038e-05
-8.87604587573541e-06
-2.97691258773833e-05
-3.65844493104814e-05
-3.60512695047081e-05
7.87211060086018e-07
-1.96242858901256e-05
-9.05269827104397e-06
-1.3553888754621e-05
-2.39957154510625e-05
-2.44462558540545e-05
4.84061822611781e-06
-2.52179570652333e-05
1.4132907658225e-06
-1.1043223777251e-05
3.98864218718575e-06
-1.7184606418518e-05
-2.6589025462856e-05
-2.28002451756042e-05
-2.6981240352616e-05
-4.65964595048654e-06
-8.68530243662915e-06
-2.76932616697357e-06
-1.00515920546434e-05
-1.55679168720641e-05
-3.41618392110507e-05
-2.45839675190173e-05
-5.4324199866032e-06
-2.21629590322337e-05
-2.28474367677207e-05
-3.76441381844769e-05
-5.85200981795456e-05
-4.45709193840781e-05
-2.58348380201408e-05
-2.58035556694885e-05
-2.49478898588949e-05
-7.19975661694482e-06
-1.66624284901237e-05
-1.19599075605802e-05
-3.61796384761188e-05
3.12533587714493e-08
-3.17164108488584e-05
-1.44177366238066e-05
5.37028291573523e-06
-3.3922171070112e-05
-2.46721142975067e-05
-4.78737814010381e-05
-1.48754299176333e-05
-2.13383126954694e-05
-8.39693237532779e-06
-4.43004281815946e-08
-9.41094035495057e-06
-2.01084953721894e-05
-7.20616963107985e-06
-1.17955990430915e-05
-8.86631396991977e-06
-1.85710254484466e-05
-3.43845543376246e-05
-2.37342345708847e-05
-2.04246757717935e-05
1.14033610580601e-05
-1.45291484175184e-05
-4.71330323699077e-05
-2.92019793224598e-05
-1.8201183493831e-05
-9.56165105391482e-06
-3.00782309243102e-05
-1.88374531870452e-05
-1.62702360194861e-05
-1.60253432301182e-05
-3.09386056156931e-05
-3.30519143678788e-05
-6.80292764257105e-06
-1.89293431879564e-05
-2.56718880157931e-05
-1.4067477877563e-05
-1.05858515110699e-05
-1.06521664187739e-05
-2.80088003942652e-05
-2.22947496991884e-05
-1.01962778484506e-05
-1.72211011654642e-05
-1.55145350218192e-05
-1.54093367739653e-05
2.18571102797209e-06
-1.57629084897533e-05
-1.62899149859355e-05
-1.7357228873117e-05
-1.57883950517958e-05
-4.103621617484e-05
-1.26461509616707e-06
-3.17630047259228e-05
-6.36566344654827e-06
-2.89699741521075e-05
-4.08043650089432e-05
-1.29169025519943e-05
-2.88749773001808e-05
-2.51575976966278e-05
-1.94181249138595e-05
-8.51152984463658e-06
-1.5482623674447e-05
-3.98541046811407e-06
4.79669257565625e-06
-2.08969446432123e-05
-1.46267363875295e-05
-2.11909962739574e-05
-3.06734416012918e-05
-1.19764294873059e-05
-7.24657914910157e-06
-2.5976008748625e-05
-3.55475756695567e-05
-1.39971949577358e-05
-2.93603261771099e-05
-1.66784596517894e-05
-3.30773793625974e-05
-2.88810244515207e-05
-2.39055479313227e-05
-1.18929628133146e-05
-2.70403322623291e-05
-4.08576960131988e-05
-6.29914082434409e-06
-1.07443539601241e-05
-3.30875891069633e-05
-1.80185711085348e-05
-1.62695863873057e-06
-5.34006531341652e-07
-1.01279604872514e-05
-3.39718873299291e-05
-3.22186350425932e-05
-1.4553988926511e-05
-4.4011474110252e-05
-1.48810177276121e-05
-2.22588312579563e-05
-3.7581810408267e-05
-2.66519728808897e-05
-2.75830529373775e-05
-1.44570323097379e-05
-2.66955930614783e-05
-2.33070665563091e-05
-3.07565865640364e-05
-4.73373777588208e-06
-7.81037084613243e-06
-1.46270144048149e-05
-2.80445809811215e-05
-2.13287584934715e-06
-3.50217392744709e-06
-2.34583483971122e-05
3.25997538903271e-06
-2.36830957505771e-05
-2.75896388660894e-05
-1.58962816979934e-05
-9.71474119665888e-06
-1.28543636553148e-05
-2.83006686899052e-06
-2.37307167370643e-05
-2.20327796788553e-05
-5.68270382647575e-06
-2.01520722004741e-05
-3.30554278241036e-05
-3.42773999306723e-05
-2.79728567710444e-06
-3.9488317595524e-05
-2.12326817873387e-05
-1.17563425445723e-05
4.31710030653596e-06
-3.98580267851749e-05
-1.32055010951927e-05
-1.73685282204384e-05
-1.5618468169302e-06
-1.08427034098694e-05
-2.21824191095727e-05
-1.8051782313684e-05
-1.78462367731136e-05
-2.0197102550351e-05
-5.20811097187978e-06
-2.63301461311198e-05
-1.4904263529111e-05
-3.34361955638501e-05
-3.29885329543272e-05
-8.47336698645326e-06
-3.8170865656059e-05
-3.8143954048084e-05
-3.53096580837862e-05
-5.1447483635788e-06
-2.212885476262e-05
-1.58536740625931e-05
-2.28636085537808e-05
-2.01609891165236e-05
-4.48750312302597e-05
-3.93792248706134e-05
-2.93343689939596e-05
-1.05013716121782e-05
-2.58664361510521e-05
-7.7985852417095e-06
-2.03801685737262e-05
-2.53681934894577e-05
-2.51040287560554e-05
7.71712031542365e-06
-1.52004548012446e-05
-1.25797188057408e-05
-1.52383991989463e-05
-1.62369416402604e-05
-2.77004304301098e-05
-2.60692181738366e-05
-1.96310519430014e-05
-2.24401752746304e-05
-1.64720850970336e-05
-2.61612773993482e-05
-1.95544448559551e-05
-1.2092522350555e-05
-3.10381555076645e-05
-1.75121242517923e-05
-4.23666894924525e-05
-1.71453980925071e-05
-1.15599409692804e-05
-1.02088168992141e-05
8.05634730067058e-07
-2.29493018830726e-05
-9.54542133549564e-06
-2.85097352129939e-05
-2.73737827105538e-05
-2.57616146931153e-05
-3.7687682724621e-06
-2.81194503494166e-05
-1.44047569551043e-06
9.12495288584546e-06
5.07349758878127e-06
2.79069210193649e-06
-1.08453436304019e-05
-2.03178109791176e-05
-6.77958199527318e-06
-1.68703786295237e-05
-2.54444041638904e-05
-9.46018691125455e-06
-2.69172649660517e-05
-5.9259057944141e-06
-2.12336988956956e-05
-4.90814193553658e-06
-1.45148080100114e-05
-3.25274633214103e-05
-1.98249079024127e-05
-1.01776399270665e-05
-1.84532572356084e-05
-2.72456817400489e-05
-3.52985588293255e-05
-2.71707185492869e-05
-7.94835700558909e-06
-2.82889999074923e-05
-5.58881538905482e-06
-1.116454926601e-05
-4.42574205168975e-05
-2.96547769010347e-05
-6.35726241272493e-06
-1.41824329376969e-05
-1.82907888114931e-05
-1.24651839244453e-05
-2.57742218138085e-05
-2.98260228204335e-05
-1.78069311597088e-05
-1.92475488048597e-05
-2.36812710409069e-05
-1.21975829884295e-05
3.51554895760548e-06
-6.75226161810115e-06
-3.1341738100668e-05
-1.75492861987347e-05
-3.17327991588399e-05
-4.57405828866305e-06
-1.49297714519256e-05
-2.41889154743428e-05
4.33063679110914e-06
-1.21680338132609e-05
-6.88856235775198e-06
-2.09972639235857e-05
-2.186322709281e-05
-3.32674186447353e-05
-5.62925141982034e-05
-1.67103369835931e-05
-1.58495984325002e-05
-7.36145128933558e-06
-1.87054717522731e-05
-2.0261233324893e-05
-1.05504546257919e-05
-8.82361512700487e-06
-2.53887068281418e-05
-1.50570757361054e-05
-2.72970950420222e-05
-1.91232799901199e-05
-2.69333335317845e-05
-3.07635797156512e-05
-3.87196620609695e-05
-1.90219117739463e-05
-3.91329943136876e-05
-2.18396761712886e-05
-3.09412820255805e-05
-1.04465793525731e-05
-2.62468118494029e-05
-2.24670134142426e-05
-2.48277227224654e-05
-1.46981331568911e-05
-2.10595961420627e-05
-9.78867773537073e-06
-6.66053080622472e-06
-1.84482889030779e-05
8.44357819863758e-06
-1.88256546532154e-05
-1.02427914690242e-05
-1.07597430581159e-05
-3.88647020281074e-06
4.40783370375625e-06
-1.79790637249304e-05
2.82360960631824e-07
-2.40933231677712e-05
-4.02209070300828e-05
-1.65479120667175e-05
-2.69546029685582e-05
-2.21254954684222e-05
-2.47798104010496e-05
-2.60590652203553e-05
-1.64554242084188e-05
-3.77378263198023e-05
-1.36602683993368e-05
-3.09248030530327e-05
-1.84411753012399e-05
-1.57701041001007e-05
-5.00180634191579e-06
-8.69315014436764e-06
-1.290208202039e-05
-2.43948217018986e-05
-2.39719357839382e-05
-3.28125998250777e-05
-2.76406921978875e-05
-4.13870017482805e-05
3.07450273135346e-06
-4.32810453426773e-06
-3.05598645355975e-05
-2.49917453140447e-05
-2.62244328322181e-05
-4.22897441822897e-05
-2.79835087429757e-05
-1.88460880234564e-05
-3.89299563704518e-05
-2.58803760048045e-05
-2.06375344026674e-05
-1.52452619353079e-05
-1.04430626600905e-05
-3.12932660980203e-05
-3.88049874910903e-05
-1.45116068225489e-05
-3.10490403976358e-05
-7.06129906567211e-06
-3.85158576346402e-06
3.51386086380848e-06
-2.52000615111382e-05
-2.99977754146407e-05
-2.45798248566977e-05
-1.86397322411078e-05
-3.13449161101637e-05
-4.21370622815829e-05
-1.84927015596311e-05
-1.86100038210933e-05
-1.11806901461599e-05
-3.25623535787397e-05
-2.9294334766262e-05
-2.40619091130977e-05
-2.20931206268822e-05
-5.30296621029443e-06
-2.52131261747659e-05
-2.38820922073947e-05
-6.76337414044615e-06
-2.32220331985669e-05
-1.32646872546033e-05
-2.21476411334354e-05
-1.52506280670666e-05
-1.45490594566679e-05
-3.26345485112184e-05
-3.73198503926432e-05
-2.83089642532849e-05
-2.68087064365008e-06
-2.93271147096619e-05
-1.32242346832115e-05
-2.62386155473536e-05
-2.62538599111341e-05
8.04329953176861e-06
-2.38921670802966e-05
6.44481422851523e-06
-2.63938356805853e-05
-2.94462188044996e-05
-1.20019447510372e-05
-2.98028702429533e-05
-1.78527178679994e-05
-1.13593390686424e-05
-9.88366793105211e-06
-3.01601466293358e-05
-2.28526687553838e-05
-3.62015361333572e-05
5.2891031803375e-06
-4.50724566408829e-07
-2.57126536235027e-05
-2.44743630391719e-06
-1.65921132307735e-05
-3.33720690146604e-06
-2.14561079497142e-05
-1.45619182818418e-05
1.59868384916401e-05
-2.19156114718729e-05
-1.41253153952708e-05
-2.11415814093728e-05
-3.39317134268723e-05
-3.3946540931807e-05
-1.34921521084132e-06
-1.19915292247274e-05
-2.30747823714257e-05
-2.60956144084021e-05
-6.95260388403734e-06
-4.42380966304425e-05
-2.4465081542595e-05
6.85930962139291e-06
-1.98321905823943e-05
-2.97458595897799e-05
-1.70162603617576e-05
-2.38716637517082e-05
-1.57928394067346e-05
-2.57405645526687e-05
-3.84353310831497e-06
-1.96302492947124e-05
-6.42579812218758e-06
-2.39921138435863e-05
-1.04843234850083e-05
-1.90912417543378e-05
-1.7856635619712e-05
-1.98766196541748e-05
-2.58088734295125e-05
-2.78113145106666e-05
-7.95235381607884e-06
-3.80769962230476e-05
-1.81567258041278e-05
-3.57203193600973e-05
-1.69206765194342e-05
-2.95910102040621e-06
-3.18944137082463e-05
-2.10964194524079e-05
-1.45748853545878e-05
-3.97622829712598e-05
-1.51173904376839e-05
-2.09688678845785e-05
-7.43165208696513e-06
-1.47135859908914e-05
-5.15627317767879e-06
-1.09612714209854e-05
-2.85341192121766e-05
-1.87629894660681e-05
-1.56689868072902e-05
-2.60493341635846e-05
-2.67120204653063e-05
-1.42545912240483e-05
-3.77778354366172e-05
-7.93162313552025e-06
-2.0726481352721e-05
-2.65004374080114e-05
-2.65057722498391e-05
-2.14702476602678e-05
-8.62369398249482e-06
-1.57890949445801e-05
-5.69290128241426e-06
-3.04335846719786e-05
-2.26875487383603e-05
-1.31838962386059e-05
-1.52413826172827e-05
-9.3712175331749e-06
-2.69492296856285e-05
-1.71901429764303e-05
-1.07254187977814e-05
-1.89382895791587e-05
-1.74146273511883e-05
-3.03593734542787e-05
-2.35056771040343e-06
-1.47144564485621e-05
-1.75496456061852e-05
-2.38396182512462e-05
-9.46417061520095e-06
-2.40097704688687e-05
-1.71932174494699e-05
-1.7367305395978e-05
-1.75052370025228e-05
-2.90176765091858e-05
-3.93083537772771e-05
-9.38552858817872e-06
2.14894966482333e-06
-2.21552169343451e-05
-2.61273039355193e-05
-3.20344193006885e-05
-2.13668619644142e-05
4.11552859537964e-06
-3.77325356846221e-05
-8.55322526270733e-06
-2.59322225604299e-05
-3.15869595743841e-05
-7.88662552065579e-06
-3.86518717562523e-05
-3.45466044249326e-05
-1.89813451986629e-05
-2.08394277010249e-05
-6.74767115548878e-06
-2.52358041864891e-06
-1.42965089073635e-05
-2.67647189983927e-05
-2.36307099276236e-05
-8.37873047380839e-06
-1.56854458262605e-05
-4.02098957353768e-05
-2.50931816684601e-05
-2.9014266978137e-05
-3.5053780321579e-05
-2.92359589620803e-05
-2.65724059763031e-05
-1.63690244042696e-05
-1.68862545658867e-05
-2.70296871052271e-05
-1.59922377295054e-05
-1.35862613689721e-05
-1.4084606898084e-05
-1.99319703893082e-05
-3.88291260095897e-05
-3.62028980330229e-06
-2.73075633050689e-05
-6.83880491015325e-06
-2.44650724726249e-05
-2.02713247483781e-05
-3.78089347037099e-05
-2.43355059030322e-05
-1.11034543793995e-05
-1.70536695599811e-05
-2.69782408908717e-05
-1.19258509365651e-05
-3.25310324516675e-05
-2.74851447436332e-05
-3.52591273235579e-05
-1.86706330402074e-05
-7.18949497617986e-06
-4.3230459645043e-05
-3.56565524774373e-05
-1.9967150123923e-05
-5.58623539611807e-06
-5.29802095429156e-07
-1.91854934210913e-05
6.43217078909232e-06
-2.06496989488919e-05
-1.34375083816383e-05
-2.04579143870796e-05
-2.33880845275887e-05
-2.40505819609771e-05
-1.12993354579879e-05
-1.62860075735125e-05
-3.06745739870931e-05
-3.03556465413895e-05
3.40193431147158e-06
-8.89957844341251e-06
-1.93683988307893e-05
-2.44090639632191e-05
-7.11910614136519e-06
-2.54227536401291e-05
-1.61040230782914e-05
-1.50170821143385e-05
-1.67426356404202e-05
-3.63412385273605e-06
-2.53571541435936e-05
-3.53774553180455e-05
-2.83733567996487e-05
-3.62252248754378e-05
-2.03255446642233e-05
-2.1449102044526e-05
1.4476193474227e-06
-1.35316784755536e-05
-7.19085760130605e-06
6.8766884474334e-06
-3.45026906709763e-05
-2.95020020860437e-05
-2.44109062749815e-05
-2.19894376315577e-05
-2.56058154011447e-05
-2.22775104977677e-05
-2.13702665534043e-05
-1.50655690694381e-05
-1.12330263908221e-05
-7.69021411286886e-06
-3.28757091098405e-05
-3.0759999178154e-05
-1.33598894906639e-05
-2.01041684976742e-05
-3.5438486627475e-05
-1.74614441862449e-05
-3.72112198732396e-05
-1.80333014547187e-05
-2.80066933256197e-05
-2.64591370080959e-05
-3.55902841987631e-05
-1.71229958769857e-05
-2.6985483391916e-05
-3.62996650603073e-05
-1.61676842258425e-05
-1.95334591361743e-05
-2.86206182231996e-05
-2.52274581383767e-05
-9.93841176515117e-06
-1.76201117295647e-05
-2.01420425119097e-05
-1.19259917687389e-05
-2.2429404078088e-05
-3.35624165828606e-05
-4.46071067401941e-05
-1.09718119859195e-05
-2.76346619602087e-05
-8.50458044309434e-06
-3.58746444054969e-05
-2.18752390265181e-05
-3.33109056779829e-05
-4.60765742112576e-05
-3.12380692995481e-05
-2.40140271807264e-05
-2.42844756845172e-05
-2.21572750394107e-05
-1.97521772678946e-05
-2.37220459870724e-05
-1.83056677898952e-05
-1.43222788932251e-05
-2.38918326705745e-05
-1.49247268700218e-05
-4.75473237102966e-06
-3.1262395119023e-06
8.38807905186989e-07
2.6170923826837e-06
-3.98386644901491e-05
-2.99455226687954e-05
-3.66675764445698e-06
-2.80121224314053e-05
-2.91443885917559e-05
-1.86359971068632e-05
-2.6347921389055e-05
-2.58823573211311e-05
-3.95383406956277e-05
-7.89107588026844e-06
-1.20878992479825e-05
-1.51614620522432e-05
-2.70516204286964e-05
-2.55965405789681e-06
1.39852353276942e-06
-2.02338517101206e-05
-3.29400396049766e-05
-1.98894672618412e-05
-1.63122012320673e-05
-2.15897170639191e-05
-1.00078554617257e-06
-2.45089613928392e-05
-2.67907954925004e-06
-4.33663425744904e-05
-1.81628994644435e-05
-7.6384531203048e-06
-1.545809089074e-05
-2.65970280676668e-05
-3.75961721388618e-05
-2.24469288648462e-05
-3.46982618093951e-05
-7.63650363441146e-06
-2.53461013112787e-05
-3.0298199347913e-05
-1.70302474679381e-05
-7.96449977598189e-06
-2.32133344917553e-05
-3.60300170546939e-05
-1.34322634803276e-05
-4.10135170669698e-05
-3.07077722259697e-05
-1.93773762140432e-05
-1.70052394838588e-05
-2.18338687049589e-05
-7.08675784258722e-06
-1.68996482519468e-05
-2.79352496499164e-05
-3.35115433715449e-05
-2.02848404123833e-05
-2.48387569872118e-05
-2.55430384805505e-05
-3.07893085938863e-05
-2.72298907429395e-05
-2.0587120523971e-05
-1.48075045008684e-05
-3.00737297709294e-05
-2.47916595023237e-05
-3.80266308267262e-05
-1.84126178598868e-05
-2.85585369626356e-05
-5.40977325489688e-05
1.44470635066411e-06
-3.0539640148198e-05
-2.01339683689886e-05
-3.30704409803458e-05
-1.52640880294126e-05
-3.22404935968612e-05
-1.28914321738489e-05
-1.97471855850765e-05
-3.22609860421679e-05
-3.28459913929555e-05
-9.34187137757129e-06
-1.22584649496672e-05
-1.98947288442649e-05
-4.62866052999635e-06
-1.50186411125514e-05
-2.4539461575636e-05
-3.37561668464636e-05
-8.97542566587722e-07
-5.04326421507278e-05
-1.85543074762106e-05
-3.68301305847107e-05
-2.30360741174102e-05
-2.13282855812096e-05
-6.80947163924457e-06
-1.1016961840126e-05
-1.51843918480481e-05
-2.93195649631319e-05
-2.46646781086232e-05
5.15731850091422e-06
-1.81515373663622e-05
-2.11351714812866e-05
-2.33293257289333e-05
-8.9256155416032e-06
-1.84977586663296e-05
-2.57117669767347e-05
-2.69797200006848e-05
-8.51169610556015e-06
-1.79486244761669e-05
-4.48620946400792e-05
-1.40548205568489e-05
-1.29562487608771e-05
6.15938778385426e-06
-4.84169440771208e-05
-2.35569407273793e-05
-3.00274694218692e-05
-2.54299004665816e-05
-2.81488783888097e-05
2.09096501391755e-06
-2.44471670326086e-05
-4.40768158596884e-05
-6.37519694771403e-06
-8.81231284297051e-06
-1.58423911458995e-05
-1.96391640261118e-05
-1.00180459186911e-05
-8.45030201551067e-06
-1.16818333120681e-05
-2.4418143282139e-05
-1.32773788562915e-05
-4.36634876660706e-05
-2.52821259640265e-05
-2.14227363652103e-05
-1.54605497950726e-05
-5.53134623739139e-05
-2.31881431628935e-05
-1.93572557493416e-05
-3.58025476011721e-06
-3.40001913826392e-05
1.05719447662879e-07
-1.28167133535716e-05
-1.6875219949621e-05
-2.79249512018538e-05
-2.33691921445975e-06
-9.71756041435711e-06
-2.07349759129909e-05
-1.91128185560688e-05
-2.75348113142015e-05
-2.01694079892077e-05
-2.62987217128592e-05
-1.43472072605068e-05
-6.59897024602278e-06
-1.70910260580737e-05
-2.43990006970488e-05
-4.20383956129918e-05
-2.25226476439519e-05
-1.01070608150949e-05
-9.48618221963996e-06
-2.21784922787686e-05
-1.07132273836773e-05
-2.15704414758383e-05
-2.67643595588357e-07
-1.47121889350556e-05
-5.61021721644846e-05
-2.46221273036115e-05
-2.00613627555425e-05
-1.29909091345465e-05
-2.37750012447884e-05
-5.94036313354902e-06
-6.08131956197522e-06
-1.35879311922577e-05
-3.85257237974151e-05
-2.65125354202492e-05
-5.76528048561467e-06
-3.8383483438777e-05
-1.5670593559459e-05
-1.29566261609195e-05
-3.96059989816977e-06
-2.54138321907887e-05
-1.34018463874333e-05
-1.11403695268481e-05
-1.77312059419442e-05
-1.01168213235773e-05
-3.1691292636365e-05
-1.53093338972199e-05
-3.11715501869435e-05
-7.77301709762945e-06
-1.52462714971523e-05
-2.20433309264011e-05
-2.60928898708587e-05
-1.91578696287189e-05
-1.34245654722974e-05
-4.13357789129014e-05
-1.5722329523189e-05
-3.25819283520246e-05
3.001814778245e-06
-7.2831278866901e-06
-3.21459255469562e-05
-1.75887218800351e-05
-2.10648870093278e-05
-6.63907081887473e-06
-3.29147234299419e-05
-7.30375144785536e-06
-1.55343581389078e-05
-1.14056793639368e-05
-2.66801310631273e-05
4.4201272362289e-06
-7.92377195245191e-06
-2.39252518077476e-05
-3.68654079389822e-05
-1.0093918644445e-05
-2.7690143442669e-05
-1.44062661958241e-05
-3.46694955845702e-06
9.7244178412173e-07
-3.88813947359503e-05
-2.94842369107274e-05
-1.86106521226649e-05
-2.53251618900145e-05
-3.0965968296459e-05
-3.32731971942359e-05
-2.00371520120975e-05
-4.4190486038409e-05
5.46326438209754e-07
-2.14787581455623e-05
-2.69494361450318e-05
-1.42877034081624e-05
-3.18027133587134e-05
-2.34702715903011e-05
-8.5127820872756e-06
-5.89536885442753e-06
-1.79349068987435e-05
-2.59232334224796e-05
-1.70466846438388e-05
-2.18290577632999e-05
-2.44221150085207e-05
-1.14977346154464e-05
-1.56262829216502e-05
-3.5569908510822e-05
-1.50916337990691e-05
-1.88286201211405e-05
-1.75966585432897e-05
-5.92387298117939e-07
-1.53601580528055e-05
-2.71322076997444e-05
-3.6050101546468e-05
-2.14984901986283e-05
-1.66679979873814e-05
-1.60993848167026e-05
-2.18855019287131e-06
-2.30195936950228e-05
2.07277883931392e-06
-8.57818183374162e-06
2.33505908287352e-07
-1.27209245296205e-06
6.50695831799984e-06
-2.75629204293566e-06
-1.27822522326754e-05
-1.93597025412573e-05
-1.15526507890892e-05
-1.538197012831e-05
-2.92289639592216e-05
-1.55373975960606e-05
-2.48228241018894e-05
-3.63110891666709e-05
-1.31277880577722e-05
2.78897364460686e-06
-1.18527861485839e-05
-3.57181345367854e-05
-1.64562774359067e-05
-1.18707447709003e-05
-1.51329200299359e-05
6.08601491351255e-06
-9.54839585092478e-06
-1.35557720419563e-05
-3.0877749196451e-05
-1.16072285377785e-05
-1.49432801477653e-05
-6.59737013086751e-06
-2.46606113639134e-05
-1.18164248600005e-05
-2.72723532609964e-05
1.04213435500154e-07
-1.97733796209598e-05
-1.71010506734764e-05
7.00709136742705e-06
-1.55270756057868e-05
-2.67838635630649e-05
-4.647633292801e-05
-2.72238034683961e-05
-2.13197607805488e-05
-3.89102341626754e-05
-1.30594368160626e-05
-2.92908203981495e-05
-2.64137717164344e-05
-1.89885187940947e-05
-2.68115879918302e-05
-1.37342663065069e-05
-2.51188669711053e-05
-2.27817243109844e-05
-2.01892382416971e-05
-2.23761703274818e-05
-1.61717506321376e-05
-1.33281190243096e-06
-2.073539207357e-05
-1.50085184088012e-05
-1.34611925898582e-05
-1.48950372884027e-05
-2.332956382159e-05
-9.33177053463378e-06
-3.40635442713029e-05
-1.86307532345162e-06
-8.43696839997758e-07
-5.19334114946347e-06
-1.29138686723681e-05
-2.86969335687279e-06
-9.91519392346492e-06
-9.15816429588697e-06
-1.05323984339577e-05
-1.5975732243629e-05
-9.44687666310753e-06
-1.49143636451066e-05
2.33608460685939e-05
2.16443632464638e-06
-3.25365674367192e-05
-1.23056337822917e-06
-1.09604204265279e-05
-2.8465868283585e-05
-2.88996516036061e-05
-2.28919753241703e-05
-1.79786569033051e-05
-2.07333768983652e-05
9.50177795470603e-06
-1.57938622784287e-05
-1.3247117018922e-05
-2.28374722915178e-05
-2.13079174669063e-05
2.89913554732493e-07
-9.80638263383864e-06
-3.16793975513898e-05
-1.88963998718338e-05
-1.75272979990585e-05
-9.94586539616471e-06
-4.31109892421182e-05
-3.33826070276111e-05
-1.27765380423382e-05
-1.68469121068522e-05
-1.75091980392942e-05
-2.52559247971816e-05
-2.27836788545581e-05
-2.83921066388804e-05
-2.43181188457786e-05
-1.50132172180351e-05
-2.52048590369875e-05
-1.11985131809796e-05
-2.5528920381962e-05
-2.27915251844531e-05
-2.0700244019116e-05
-8.38682531236578e-06
-2.96940392545651e-05
-3.33762651341663e-05
-1.60767412255161e-05
-3.76774554648915e-05
-1.61532571864127e-05
-1.81162623049191e-05
-2.75601708643976e-05
-4.09860907530811e-05
-1.00905635191916e-05
-2.46248226940007e-05
-2.08797982983517e-05
-7.29666438844564e-06
-2.6764784563615e-05
-4.56137238073013e-05
-2.65174506510386e-05
-1.71819112627563e-05
-7.64115759480536e-06
-2.36836056287562e-05
-2.56788602287504e-05
-2.35176819637987e-05
3.60372293845056e-06
-6.20062866034529e-06
-9.10050433363144e-06
-6.72462608246907e-06
-7.07647643657797e-06
1.37875698331583e-07
-1.69028466453336e-05
-3.90828184604247e-05
-2.51851937802459e-05
4.84067877254303e-06
-2.94516950663206e-05
-2.33330478473472e-05
-2.10659015155606e-05
-1.57245610860777e-05
-1.28110711662003e-05
-7.11108246208349e-06
-1.83726817412436e-07
-2.53294211406812e-05
-1.51798253935501e-05
-1.13303586743221e-05
-2.47234226450082e-05
-2.40280442936027e-05
-1.73173125449981e-05
-1.07091018734369e-05
-8.39545131966438e-06
-1.36423978070843e-05
-2.81940722502061e-05
-2.07917584440508e-05
-1.85657100580166e-05
-2.38604115343844e-05
9.24234987507415e-06
-4.09013171688657e-06
-2.16540595950658e-05
-3.56663662391666e-05
-2.17798116915644e-05
-7.56844981782267e-06
-1.71672858449178e-05
-2.28433549086747e-05
-1.4078056209269e-05
-2.03074226984341e-05
-2.24709210264732e-05
-2.36612663894923e-05
-2.24444737908405e-05
-1.76027164917116e-05
-8.50362281662889e-06
-2.79866778894267e-05
-3.08066282341546e-05
-1.89890846429581e-05
-3.44145306046092e-05
-3.66255908008447e-05
-2.11813792832828e-05
-4.25074317420313e-05
-2.21847910244926e-05
2.00665337115273e-06
-2.41286813090195e-05
-1.09002862188008e-05
-6.60628935707149e-06
-3.30125707739887e-05
-3.21924228937111e-05
-2.92046903535117e-05
-3.28758557790948e-06
-2.33728599874516e-05
-1.92834130103748e-05
-1.66529656825043e-05
-4.28675756568965e-05
-3.24708070014029e-05
-1.81033609106265e-05
-4.25759942439129e-05
-1.61590322488197e-05
-2.1261623049186e-05
-3.71381810407906e-05
-3.89791217002187e-05
-1.96529481672547e-05
-2.18354258715923e-05
-2.63446965322706e-05
-2.6095336099192e-05
-1.89847730652752e-05
-1.74080055329068e-05
-4.09278749739348e-05
-2.56980123736567e-05
-1.9856119370798e-05
7.09805824539614e-06
-7.85056766828416e-06
-2.90301998941491e-05
-1.21374877595117e-05
-3.53179646487255e-06
-2.40040311304745e-05
-2.23216125416218e-05
-3.45049862414978e-05
-1.89833021341271e-05
-2.47165601529423e-05
-1.59478470744913e-05
-1.83982673203193e-05
-1.82229963696542e-05
-1.77678201014387e-05
-1.95923938885664e-05
-8.14994952285668e-06
-1.05237432056846e-05
-1.88445243805882e-05
-2.103165953422e-05
-1.71616839858937e-05
-3.49029920776394e-05
-3.01581872053206e-05
-1.81961886466872e-05
3.64419560329448e-06
-9.12675945250449e-06
-6.21017512875565e-06
-3.75095858428186e-05
-2.94348136907478e-05
-5.50526478755089e-07
-1.51316822683681e-05
-1.96601312922276e-05
-3.03426485928852e-05
-1.56218328598037e-05
-4.83432339719017e-05
-1.55080573332653e-05
-3.80411640216258e-05
-3.76107972901286e-05
-2.68340395276921e-05
-1.31828150608462e-05
-2.10680795629837e-05
1.31542790731903e-06
-1.95150530456238e-05
