# Supplementary material for: Research on computational propagation and identification of mine microseismic signals based on deep learning
Source: PLoS One. 2025 Oct 22;20(10):e0334641. doi: 10.1371/journal.pone.0334641 (PMC12543183; doi:10.1371/journal.pone.0334641)
Supplement: S1 Data — (ZIP) [file pone.0334641.s001.zip › 000100500001032.xlsx_0.txt_24.txt.txt]

-2.42390363987537e-05
-2.11125107940434e-05
-2.62644985237866e-05
-2.11604923713471e-05
-2.69212996150834e-05
6.06114558980853e-07
5.10497284892486e-06
-2.66532284094979e-05
-2.01623592309549e-05
-2.83393016974337e-05
-1.65435824934027e-05
-4.12629662497988e-05
-3.61890794664417e-05
-8.4920412098984e-06
1.50082729528717e-05
-6.91981436255421e-06
-2.1699960898629e-05
-2.07712176722816e-05
-1.30219518578791e-05
-1.69090106447114e-05
-5.34670280647793e-06
-2.56871165200078e-05
-6.26467426450479e-06
-3.41617450623954e-05
-9.77829220077123e-06
8.1014242981658e-06
-7.65081821813076e-06
-2.78922669300193e-05
-4.83132992804213e-06
-3.36747189885465e-05
-1.39717256926494e-05
-3.05351445588441e-05
-1.9429186757301e-05
-1.80658426942073e-05
5.09345649474149e-06
-2.01949582082379e-05
-2.31900950890433e-05
-2.11661869501206e-05
-3.79493389325295e-05
-4.63702709983547e-05
-4.50422835252821e-07
-2.15634946271222e-05
-2.45528382142508e-05
-2.61502664076083e-05
-1.42795870820626e-05
-1.58837761773652e-05
-5.22480157660255e-06
-8.63496684330562e-06
-8.53213446765384e-06
-1.91395536386084e-05
-1.76067158473055e-05
-2.24361430642982e-05
1.05496256136241e-06
-1.25711531310828e-05
-7.69902694772392e-06
-5.89974991558623e-06
-1.34812465942928e-05
-1.38546364835806e-05
-2.5686633630718e-05
-1.60904854414529e-05
-2.13636235525339e-05
-1.57413476449392e-05
-2.7914610382802e-05
-4.12991310129298e-05
-1.98752417456537e-05
-2.52044908515443e-05
-1.93886370714552e-05
-2.78117039921639e-05
-2.77176587404944e-05
-3.67408668696659e-05
-2.40720460084996e-05
-2.22189467711229e-05
-4.2086188848244e-05
-3.02660880971767e-06
-1.613682902857e-05
-1.29306382332579e-05
-2.35031599914537e-05
-2.71279748667645e-05
-2.9517061564507e-05
4.54760176263626e-06
-3.19546538185313e-05
-2.02461837172022e-05
-1.96266061827673e-05
-1.78992148272064e-05
-2.62312416110137e-05
-1.50403692501501e-05
-1.04003717154033e-05
-2.68767152977437e-05
-2.21758936545764e-05
-1.39428449646368e-05
-2.22125618919242e-05
1.03287118417924e-07
-2.97075450675382e-05
-1.48177556190389e-05
-7.89869341280876e-07
-6.576006977393e-06
-1.97247957720559e-05
-2.45569233793905e-05
-2.82184302891784e-05
-1.7845006718367e-05
-6.48512294787991e-06
-1.75279136040603e-05
-8.75600462105283e-06
-1.34134233620836e-05
-2.124300750521e-05
1.93534482879924e-06
-1.07887940276806e-05
-4.33430802510251e-06
-1.09085208705948e-05
-1.38407582978481e-05
-1.95206156795107e-06
-4.68000579372681e-05
-3.83003207159194e-05
-2.51329507708527e-05
-6.71054935444185e-06
-1.9927697469759e-05
-2.99760931314217e-06
-1.80673061113894e-05
-1.78420415959698e-05
-9.63015596674039e-06
-2.59294198910639e-05
-1.68104527681844e-06
-1.16466265412701e-05
-7.70159462827656e-06
-1.30378890159075e-05
6.44853018748299e-06
-3.25573185485737e-05
-1.70698769646636e-05
-1.61014604721522e-05
-2.446058210103e-05
-8.38523602343553e-06
3.70996226202607e-06
-1.15717381031032e-05
-3.31291370905136e-06
-1.97234714437133e-05
-2.40864037104973e-05
-2.95144143131052e-05
-2.62046941300122e-05
-2.62506291681048e-05
-1.24062893061352e-05
-2.53855826086499e-05
-3.30373733692234e-05
-2.30640574810148e-05
-2.91972836961766e-05
-2.75829540079368e-05
-3.11021333739569e-05
-3.65126371018141e-05
-2.12530877410947e-05
-2.48117942098532e-05
-8.18511945497214e-06
-3.89140018137e-06
-1.87005312462449e-05
-3.19138417903955e-05
-2.36610743025464e-05
-2.788084601194e-05
-4.00376410904969e-05
-1.98932724773693e-05
-1.1542758136573e-05
-1.20724619511885e-05
-1.67346623619975e-05
-3.28505631198153e-05
-8.73646487818375e-06
-1.1871712506105e-05
-1.55602817358959e-05
-6.4209394614416e-06
-1.69087825690504e-05
-3.02377008797372e-05
-1.78566319435975e-05
-4.1031846071321e-05
-1.88830388574307e-05
-3.20273577005563e-05
-1.88406488707684e-05
-3.57937956640095e-07
-4.56532532507396e-05
-5.28643652380538e-05
-2.53001704388264e-05
-1.65393865118408e-05
-1.04871140809462e-05
-1.85385140856221e-05
-3.73078651135134e-06
-5.63428773515045e-06
-2.01252675296815e-06
-2.70402850579414e-05
-2.15269846078803e-05
-3.54107185555739e-06
-2.93068722383231e-05
-4.09631038599948e-05
-4.27352193162133e-05
-4.55435319097557e-05
-1.98469077211816e-05
-2.04118215460345e-05
-2.27465116778636e-05
-1.5384401725831e-05
-1.52715746982081e-05
-2.70156207149382e-05
-1.39390595682306e-05
-1.17331826021478e-05
-1.32056799801405e-05
-2.12198719831883e-05
-2.68000241324424e-05
-1.2677976776042e-05
-1.52078704416262e-05
-1.57945305272417e-05
-1.15187300424961e-05
-2.83057585131914e-06
-2.57453339112084e-05
-1.42216507705325e-05
-3.01366584991805e-05
-6.92153189953316e-06
8.44356101726769e-06
-1.21244917566054e-05
-6.96919229948862e-06
-2.39276068057086e-05
-1.9465481716079e-05
-2.03647591975867e-05
-2.1031573035663e-05
-1.59023474799811e-05
-4.34857143278168e-05
-4.44101303892317e-05
-2.24392884727402e-05
-3.65231533322691e-05
-4.04028701898933e-05
-2.04202578004154e-05
-3.01721065143395e-05
-4.31422503666445e-05
-2.45324285003806e-05
-3.37828849681087e-05
7.15556485055847e-06
-8.5110072166112e-06
-3.68068277157955e-06
-3.26671853093524e-05
-2.19677495628803e-05
-3.83013925803898e-05
-2.54157577161941e-05
-1.29838580490339e-05
-1.70646820239849e-05
-3.93733319125637e-05
-1.44881910649032e-05
-2.29892299211461e-05
-5.2725982895275e-05
-2.39911794250321e-05
-3.94892265140828e-06
-1.74479896133974e-05
-1.2411973414858e-05
-2.74808993792158e-05
-2.52823975926709e-05
-2.83215831670725e-05
-1.92692657680913e-05
-4.40009905153125e-05
-1.93520641397033e-05
-3.26490984232349e-05
-2.52718772250028e-05
-2.00221235057865e-05
-5.02075255050738e-06
-1.76862441103376e-05
-3.1233189981186e-05
-1.6575962201791e-05
-1.52670286080459e-05
-1.43912813669804e-05
-1.85104170083473e-05
-1.00876316785835e-05
-3.83246504797039e-06
-1.44472617843625e-05
-1.84002633186918e-05
-1.3009863191605e-05
-3.68020751184871e-06
-4.39026765961767e-05
-2.5785457967892e-05
-2.62961947356461e-05
-2.21098215258882e-05
-6.34757867567808e-06
-1.08090488121221e-05
-2.24596728671344e-05
-1.4091456680803e-05
-2.90619226394126e-05
-3.3232854419752e-05
-3.69049591814331e-05
-1.13716249240925e-05
-3.8597319904587e-06
-1.05709443628967e-05
-4.33266300060614e-05
-2.23444801266053e-05
-3.81661641954008e-06
-1.771417967015e-05
-3.55155201129417e-05
-3.77607511403505e-05
-2.31400979642506e-05
-6.99795796622016e-06
-5.34407173763568e-06
-3.11980443811068e-05
-3.86792133621818e-05
-2.97097037487875e-05
-2.23495647655235e-05
-1.24551218656693e-05
-1.56282035558746e-05
-2.25562651207349e-05
-2.27080132459853e-05
-1.61254259228862e-05
-2.53668954408042e-05
-1.29935070607677e-05
-1.88417745184095e-05
-1.03737020589377e-05
-4.48279984757346e-05
-1.88048626970517e-05
-1.9178102498593e-05
-2.66576345609367e-05
-1.54728113546463e-05
-9.53166707486955e-06
-1.92736011331688e-05
-3.55315418779977e-05
-1.22184611378508e-05
-3.15740345066523e-05
-5.00252718353648e-05
-1.51548408810298e-05
-2.61988834108457e-05
-2.16395827635062e-05
-3.86244877122792e-05
-2.57688577037581e-05
-1.66509327029476e-05
-2.47716756492179e-05
-2.48024953443192e-05
-3.93979765986839e-05
-1.33385412671104e-05
-6.75123563756595e-06
-2.67569178691044e-05
-1.53098284664507e-05
-1.22768861660075e-05
-3.9398991934792e-05
-1.19759459831946e-05
-1.25381698434066e-05
-2.58714812232251e-05
-2.40814829023888e-05
-1.75881413960804e-05
-4.17661338059387e-05
-2.76199201664212e-06
-8.86779560757606e-07
-1.12216863259348e-05
-2.94190076585979e-05
5.3003728353284e-06
-1.91203151581816e-05
-1.37986502203509e-05
1.00276795999865e-05
-1.00710425821829e-05
-1.74020934500963e-05
-1.50614170971469e-05
-1.31834685215653e-05
-1.32575358075236e-05
-1.91887901393018e-05
-1.93178056754881e-05
-1.78506039661874e-05
3.54173941850955e-06
1.09003422118812e-06
-2.94306239625327e-05
-2.64532851295527e-05
-4.122189120184e-05
-1.94009632694322e-05
-2.21794987505081e-05
-2.51394585880376e-05
-1.35293453363267e-05
-4.75984680919031e-05
-1.61035010592567e-05
-2.94912208056961e-05
-8.90476851241282e-06
-2.42132063165427e-05
-5.48235779405435e-05
6.07368933904697e-06
-8.05760991959553e-06
-4.23598079563274e-05
-1.20328082062924e-05
-3.11563682146953e-05
-2.20712538669989e-05
-3.45843135475671e-05
1.61627732951925e-06
-3.61670386153391e-05
-3.76592559383041e-06
-1.42497767179454e-05
-2.80307058225872e-05
-3.23618414225411e-05
-2.64512508062385e-05
-1.91679373555331e-05
-2.2999115892686e-05
-1.82974052649524e-05
-3.12399191603563e-05
-2.03012812420198e-05
-2.43545624781395e-05
-2.01229720888753e-05
-1.88484413231406e-05
-6.32359867197144e-06
-1.93493688969797e-05
-1.98233612756933e-05
-6.01943966163071e-06
-1.29086983062881e-05
-3.76011606075188e-05
-2.5173356555039e-05
-3.48880427382522e-05
-2.73139535569058e-05
-1.83147823438777e-05
-1.69738397846534e-05
-1.19372874795911e-05
-3.46941438338735e-05
-2.23249740896826e-05
-3.21566992798558e-05
-2.16416978790624e-05
-3.85527890297974e-05
-2.11298934514627e-05
-3.28887225895986e-05
-4.14992381116118e-05
3.09007263247024e-06
-2.31179050144349e-05
-2.6216625194311e-05
-3.49676605031093e-05
-2.51716492304981e-05
-3.0463374749618e-05
-2.16810683914968e-05
-1.35124166014673e-05
-2.82371293382487e-05
-2.40839665732079e-05
-1.58253682045879e-05
-2.44267847131834e-05
-2.84054215865734e-05
-2.36031543653636e-05
-1.86620830428783e-05
-5.37714653656648e-06
-2.4933645875193e-05
-3.46233003876825e-05
-2.17900655942102e-05
-2.26095354011798e-05
7.92856205990194e-06
-1.13672996668829e-05
-2.31095729213472e-05
-1.57900543176395e-05
-3.55407621483583e-05
-3.69512177037193e-05
-1.09481449204422e-05
-2.5013367937832e-05
-1.04872626461653e-06
-2.69801077667183e-06
-2.78403057186713e-05
-1.24864049862901e-05
-2.23248802895185e-05
-1.59163579606978e-05
-2.53347423717843e-05
-3.3753386074047e-05
-2.79780532820611e-05
-9.0777417461054e-06
-8.87373878800076e-06
-3.27803326486812e-05
-2.03222785777895e-05
-7.95731770208804e-06
-2.34994623555674e-05
-4.79277468440986e-05
-1.93115745256678e-05
-4.26120087342722e-06
-3.48184844034149e-05
-2.99493809166067e-05
-3.13640154078348e-06
-1.00652899343679e-05
-1.93363071977964e-05
-9.80530719194907e-06
-2.59198037374062e-05
-3.65471174351634e-05
-2.76171098405647e-05
-5.31365450161618e-05
-2.39132826162196e-05
-2.13621410366571e-05
-2.52876445891576e-05
-1.24585288181659e-05
-2.21070042706096e-05
-2.65577447953946e-05
-1.65100620788456e-05
-1.25514586186624e-05
-3.17710180436872e-05
-4.47949405200771e-05
-2.76504666069186e-05
-2.64836373581476e-05
-1.59818768619707e-05
1.11353280739331e-06
-1.8597829585573e-05
-2.1119882344991e-05
-1.21869082161927e-05
-1.415764439613e-06
-2.66156390597699e-05
-2.69473576352222e-05
-1.27407246432745e-05
-2.45019894908561e-05
-3.63432761323178e-05
-1.91974893761802e-05
-4.07152106955233e-05
-2.00813165086788e-05
-1.50661579944757e-05
-2.07441116315019e-05
-4.78322102384716e-05
-2.28433376272253e-05
-2.61349006539626e-05
-2.05758548533755e-05
-1.9893772058159e-05
1.2391069135542e-05
-1.77781887108981e-05
8.50969547184536e-06
-1.1457356741882e-05
-1.88336428446099e-05
-1.87630750592015e-05
-1.64472530870753e-05
-3.20126162609948e-06
-2.62827276561656e-05
-1.17477641497716e-05
-7.62906416447923e-06
-2.13378750679664e-05
-3.91087648335248e-05
-2.91575108920782e-05
-1.98219418006688e-05
-1.26653252693829e-05
-1.59410493303434e-05
2.66605664897953e-06
-2.35917119193409e-05
-6.44265046600398e-06
-2.24031563453929e-05
-1.96674114198666e-05
5.79839629837614e-06
-1.93364987607264e-05
-2.81681779418124e-05
1.58508049838803e-06
-3.91308760588038e-05
-1.19442133827035e-05
-1.51585844927876e-05
-5.63150387459682e-06
-5.57167284322338e-06
-1.95123245713779e-05
-2.19152417958689e-05
-2.30966819280112e-05
-8.10233082183692e-06
4.50045204757985e-06
-1.10777369574438e-05
-1.67715933950365e-05
-1.94155802381739e-05
4.75019923572251e-06
-2.48513901629158e-05
-2.39080739106881e-05
-3.94194087383263e-05
-2.17953841305989e-05
-1.91568627363275e-05
-2.31869069644801e-06
-3.78419065910022e-05
-2.94302224282245e-05
-1.63487511284728e-05
-3.42043433968332e-05
-2.87818329366432e-05
-2.10083679032749e-06
-1.12345241578356e-05
-2.65835395467081e-05
-1.065086380327e-05
-6.5165912680961e-06
-3.7712095325812e-05
-8.90093207302706e-06
-2.76478717742226e-06
-3.58807061057999e-05
-2.0496609687071e-05
-6.10890951783495e-06
-2.90785203233925e-05
-3.84901582661093e-05
-4.62466728929093e-05
-1.24379054545992e-05
-3.3045791116659e-05
-1.0574063752476e-05
-2.1036339436426e-05
-3.34005200360054e-05
-2.12434945207329e-05
-1.88309284927439e-05
-3.67423996173346e-05
-2.30635833329057e-05
-1.36639467086515e-05
-3.1533221756174e-05
-1.75046705775154e-05
-2.99942774496522e-05
-2.34321289269013e-05
-7.22790972044924e-06
-3.02113084406655e-05
-1.98566799305964e-05
-2.27483591732303e-05
1.46930123585062e-05
-9.93555224180884e-06
-3.36873726456555e-05
-1.72657488787527e-05
-2.03575066948465e-05
-1.00932455166551e-05
-2.19864017747144e-05
-3.02921263027155e-05
-3.03585664810998e-05
-8.12038118692209e-06
-3.47440875351168e-05
1.04613256003801e-06
-1.97849304781195e-05
-1.28829383609525e-05
-2.35187065126737e-06
-2.65923083097247e-05
-1.14386913100158e-05
-1.73286047221544e-05
-2.12701571593897e-05
-2.21871693512128e-05
-6.24238658251418e-07
-2.66752509974378e-05
-4.68498549201865e-05
-1.0006033669175e-05
-3.36536785997967e-05
-2.67514254600294e-05
-3.45699897525108e-05
-8.1838237622648e-06
-2.1689200362403e-05
-2.84608299834051e-05
-1.73134121855971e-05
-1.77796397953299e-05
-2.02352209601477e-05
-6.29265599672083e-06
-3.82746135262548e-05
-3.79816807539408e-05
5.31615954432315e-08
-1.53277203851199e-05
-1.37973263449646e-05
-2.50544111294015e-05
-1.10351639074228e-05
-2.06408067561669e-05
-3.65275296327332e-05
-4.33914859513379e-05
5.4973349716595e-06
-2.53140995925735e-05
-2.45720453574464e-05
-3.92263150096038e-05
-8.61432741071481e-06
-2.96677648874032e-05
-5.24134550204827e-05
-3.8853398708521e-05
-1.91410312682376e-05
-3.58720158543558e-05
-2.2559062775085e-05
-1.99065448558999e-05
-8.81889513520158e-06
-2.67157307920323e-05
-4.5077923317774e-05
-2.44048877525535e-05
-4.3593313297236e-05
-1.6335467176704e-05
-1.51929474693797e-05
-5.30348060205863e-06
-1.40215541969413e-05
-2.02345007037855e-05
-3.49853678296123e-05
-1.24466379132419e-05
-3.56654310369711e-05
-2.87814933961015e-05
-3.34638444402544e-05
-1.13678992839703e-05
-2.12578641304469e-05
-1.4906939743709e-05
-2.05704513766451e-05
-1.06532582001488e-05
-2.51612514393924e-05
-1.52646727970862e-05
-1.49459650520141e-05
-3.30522162678659e-05
-1.4012012779574e-05
-1.3710636809137e-05
-2.77838032451664e-05
-2.09723073458966e-05
-2.99922186573826e-05
-1.79089720150082e-05
-1.15581201339599e-05
-3.45317252239504e-05
-1.44595694425149e-05
-7.73618352754175e-06
-3.13116529470292e-05
-1.11707556562936e-05
5.33584346629796e-07
-2.57790071055633e-05
-2.8347213621503e-05
-1.42126063480102e-05
-4.38092799332246e-05
-6.69953061447227e-06
-1.46342457744389e-05
-1.00828085652128e-05
-1.31678563528757e-05
-1.35787623219503e-05
-1.54344963101592e-05
-1.47098678735828e-05
-1.73720296568714e-05
-2.55581506960725e-05
-2.03199717881388e-05
-4.01314244768077e-05
-3.57230999747359e-05
-3.16430611079668e-05
-5.60395095954972e-05
-9.03689732757144e-06
-2.08585592984421e-05
-2.77261038290773e-05
-2.89846168315648e-06
-8.13946551157659e-06
-4.98195762680282e-05
-2.56588588922362e-05
-1.39118338780118e-05
-1.96074295020252e-05
-1.53711095040312e-05
-2.7029924076547e-05
-4.35385572291635e-05
-2.05693347272731e-05
-3.22265868369736e-05
-2.66866576762575e-05
-1.93737395663672e-05
-4.32308840751911e-05
-3.12592538307878e-05
-2.80271135960205e-05
-2.72757731982821e-05
-3.55582286995047e-05
-1.17100508940597e-05
-3.86749483740537e-05
-1.05979294209864e-05
-2.60105093064977e-05
-3.12107288988046e-05
1.44449198520842e-07
-2.49213217069804e-05
-3.30275754591851e-05
4.20132811197469e-06
-2.52002651551648e-05
-2.93066963245722e-05
-1.82608570366744e-05
-9.56780230754714e-06
-3.5664066989415e-06
-7.00519815190548e-06
-1.7626480282803e-05
-3.48355846650411e-05
-2.49175158893902e-06
-8.46916045818777e-06
-1.76823955177468e-05
-1.21840811232087e-05
-1.34095195932362e-05
-3.00656426315882e-05
-2.17879021711609e-05
-1.47408950566659e-05
-2.06649855422111e-05
-3.07083843963754e-05
-1.12043952358928e-05
-2.12687572310051e-05
-2.71100815036889e-05
-1.51631797386225e-05
-2.31041236432431e-05
-6.77470613705111e-06
-1.15704974976255e-05
-5.61478131641413e-06
7.14894900347699e-06
-1.25981250204323e-05
-1.46353096440466e-05
-1.24368581206609e-05
-1.6640224732564e-05
-2.91101137123205e-06
-3.69070756852315e-05
-2.23295538200022e-05
-2.10112067283548e-05
-2.55483971232659e-05
5.08076937797218e-06
-1.82321257220378e-05
-2.71482785383062e-05
-2.74958532491957e-05
-3.98854105544163e-05
-3.95905428063223e-05
-9.83818466192876e-06
-1.83648131038092e-05
-2.66756436493769e-05
-3.95640451014852e-05
-2.18188659072062e-05
-3.70921607411225e-05
-2.79652263754496e-05
-2.80865578636156e-05
3.53853673950816e-06
-1.49358310498239e-05
8.52457400088965e-07
-4.27940234739378e-05
-6.09557823962463e-06
-3.27908561727704e-06
-1.23552590701987e-05
-1.03910431633054e-05
4.03024137238913e-06
-2.21051434931585e-05
-2.40740242617326e-05
-2.66650928904701e-06
1.32459095554761e-05
-5.4949623202511e-06
-1.36342545112936e-05
-3.08259239540436e-05
-2.30520049943489e-05
-1.29171408732849e-05
-1.20836852232622e-05
-1.06752497334168e-05
-2.19512377533022e-05
-1.92220153086719e-05
-3.19806867657116e-05
-2.89929216642876e-06
-1.84944612514237e-05
-1.36258916258918e-05
-2.70741746594479e-05
-1.29931442813337e-05
-5.19145123319194e-05
-1.55339961284427e-05
-1.24561737086093e-05
-3.20442383605651e-05
1.52532165102969e-05
-2.32183940376635e-05
-4.69892470938516e-05
-1.30829842144505e-05
-1.25324319325323e-05
-3.60877796042232e-05
-4.23412249644809e-05
-1.01733223663072e-05
-9.38684258905009e-06
-1.77957072111404e-05
-3.85559202535257e-06
-3.63773399072821e-05
-3.09901792795833e-05
-2.82059617732458e-05
-7.02723636374572e-06
-2.22391144749616e-05
-2.25192100687991e-05
-4.85638185918635e-05
-1.94905188823085e-05
-1.69255863848407e-05
-1.77042254131694e-05
-3.10515087910601e-05
6.89355465707028e-06
-1.63124170453518e-05
-2.30491446984235e-05
-1.76931626873482e-05
-2.84450185277842e-05
-2.32524451760881e-05
-8.56225246879135e-06
-5.38821527471314e-05
-2.09586575417902e-05
-1.52949111395189e-05
-1.83398431323591e-05
-3.20476196277971e-05
-1.67323659023886e-05
-1.08230439487644e-05
-4.01916908644895e-05
-1.61888052798472e-05
-1.02446996464337e-05
-1.68583395423629e-05
-2.3353982654882e-05
-1.10682842727177e-05
-2.17017099117068e-06
-7.65604943084108e-06
-3.97658529902884e-06
-3.32592561045597e-06
-2.72829487237226e-05
-4.69186951919057e-05
-2.33887229467371e-05
-2.67019390792579e-05
-7.4532154527019e-06
-2.39064470713367e-05
-3.47925718862615e-05
-2.8785478955265e-05
-2.25295796750016e-05
-2.2056827914725e-05
-1.02169804189107e-05
-2.53969768175131e-05
-2.4952514311254e-05
-2.24230044167957e-05
-2.48923084558863e-05
-2.14632470380799e-05
-2.35460370102596e-05
-6.8390318817171e-06
-2.06919635165632e-05
-5.96000003004957e-06
-2.13394871259116e-05
-2.18673718943345e-05
-1.17437654198865e-05
-1.54578525790836e-05
-2.179884023082e-05
-3.3542166525976e-05
-1.68716156605105e-05
-2.83239033419346e-05
-1.4397055346667e-05
-2.16359164367038e-05
-2.10202347096325e-05
-3.38976646025172e-05
-4.77224271971847e-06
-6.82965201948343e-06
-3.07829220032666e-05
-1.73505094939339e-05
-2.82864637107213e-05
-2.75447601123291e-05
-3.83162121696501e-05
-2.6537627554121e-05
1.36681618624339e-06
-2.15661361107178e-06
-1.79364082688355e-05
-1.75668471078887e-05
-7.98227831114694e-06
-3.07775827329829e-05
-4.10563767273962e-05
-2.16120330741653e-05
-3.73680443041927e-05
-2.76351689475665e-05
-1.53696375461428e-05
-1.96932275017991e-05
-2.31942239601259e-05
-1.04222093281792e-05
-1.72570582168267e-05
-2.04025928512246e-05
-5.97362175515954e-06
-9.9469545240775e-06
-3.50834216900948e-05
-1.77848735005749e-05
-2.81476890897128e-05
-8.4877608515375e-06
-1.01333596007531e-05
-3.90490223409656e-05
-2.64116833564735e-05
-4.30093656426136e-05
-3.48173568250439e-06
-9.23738356870109e-06
-2.94230754101754e-07
-2.94825671254871e-05
8.54109167813606e-07
-9.93520750802013e-07
-7.46592460729052e-06
-1.72707083100047e-05
-9.30097816721407e-06
-1.4244609884035e-06
-3.15310526484023e-06
-1.7758247891587e-05
-1.09448807355701e-05
-2.63252578442168e-05
-3.36473314256356e-05
-9.38854553904334e-06
-6.21790750969831e-06
-2.60814305446981e-05
-4.36253771114747e-05
-1.16962656367163e-05
-2.59211268184468e-05
-2.94617402056221e-05
-3.95992140240417e-05
-2.32228024013728e-05
-4.08248461012303e-05
-1.05558650226131e-05
-2.52696817529716e-05
-7.12746783864603e-06
-8.52549098517889e-06
-2.71959730041505e-05
-1.51444778062685e-05
-1.83006871353829e-05
-2.33803708086881e-05
-2.02338034175422e-05
-2.47675069414706e-05
-1.84708331368044e-05
-2.67392732766435e-05
-3.32916857133456e-05
-2.56944455924017e-05
-6.16125937499912e-06
-4.04237036091544e-05
-2.54862351830652e-05
-1.97318569558608e-05
-4.90426009742182e-05
-2.37368697043393e-05
-4.60248800641108e-06
-4.00514216139117e-05
2.3321147081008e-07
-2.71534752858658e-05
-4.13315526718212e-05
-2.60947510304512e-05
-2.64958089872114e-05
-2.5144349712236e-05
-1.96626144029397e-05
-2.24689721111708e-05
-2.9804064673878e-05
-8.5750081442152e-06
-6.84033177417296e-06
-3.25461635014901e-06
-2.3824563323703e-05
-2.48371740865106e-05
-7.76894120913215e-06
-2.25991806931093e-05
-2.26845962699771e-05
-1.23614144239642e-05
-2.49739951073969e-05
-3.99236071721754e-05
-3.02737726782136e-05
-9.56930856994519e-06
-2.04133517554027e-05
-2.62765185955043e-05
-2.7813740361032e-05
-4.57355510500041e-06
-2.91284467136765e-05
-1.15904413305222e-05
-3.6801724571616e-06
-1.81168294034575e-05
-3.98625317549219e-06
-2.11148704352267e-05
-2.2350982089697e-05
-2.13302405774218e-05
-1.7467048266778e-05
-3.39764929272978e-05
-3.91188658176782e-05
4.81925680978984e-06
6.55158905563225e-06
-2.48271541200038e-05
-1.99640573999701e-05
-8.92885062811099e-06
-2.15031341944686e-05
-2.78097489372758e-05
5.95502656455425e-06
-3.41094237949579e-05
-2.34258909399739e-05
-6.91893292984876e-06
1.15974257974789e-05
-2.2431052346547e-05
-3.6060595391492e-05
-2.21050131678653e-05
-2.23440097052695e-05
-2.54412546515166e-05
-2.3810222317999e-05
-2.93611158533031e-05
-2.59984101217335e-05
7.89831713395074e-06
-3.95233569984572e-05
-2.35509544305709e-05
-2.78435368354997e-05
-2.49732582696562e-05
-9.87824518432358e-06
-3.70130582430505e-05
-1.12449732824476e-05
-2.5080179775332e-05
-3.79263293100441e-05
-2.43957062577431e-05
-4.52184816351756e-05
-2.77972998809234e-05
-1.17934596150869e-05
-8.39682652696484e-06
-3.2620516199865e-05
-5.10368447181975e-05
-2.43184733049699e-05
-4.38827918888877e-05
-1.37005342610754e-05
-3.04399545609282e-05
-1.21893586681098e-05
-4.0351055390401e-05
-4.1565024129309e-05
-5.5812176403612e-06
-2.18868607800342e-05
-1.60245988620578e-05
-8.82320791546064e-06
-7.72216731241519e-06
-3.31260843518838e-05
-2.33503314360152e-05
-2.53560980773105e-05
-1.49400992688267e-05
-1.81238397922191e-05
-1.76049799668314e-05
-8.56854365034323e-06
-2.11663989711424e-05
-1.19928688137745e-05
-3.43522490920287e-05
-3.95549876253552e-05
-3.55632332537214e-05
-1.61940093482763e-05
-1.10376346442213e-05
-1.15147297334328e-05
-9.57090611654984e-07
-2.10252505203126e-05
-1.57073359596689e-05
-2.41620394907715e-05
-3.60476764318729e-05
-2.9224037194877e-05
-4.04185872199095e-05
-2.90406897488204e-05
-2.17168276259135e-05
-4.37647883167035e-06
-2.73762808854629e-05
-1.05374087334737e-06
-3.88218561515813e-05
-1.82763313269054e-05
-2.06171844272452e-05
-2.29467788970121e-05
-3.15771267564758e-05
-1.79130858462445e-05
-2.54017827039856e-05
-2.53012002722174e-05
-4.25498123817771e-05
-3.31859302082079e-05
-5.88082672450789e-06
-3.29945919366406e-05
-1.63830777577443e-05
-2.55870683232016e-05
-2.7075178804007e-05
-2.20063177855481e-05
-2.33833846268962e-05
-2.45260167070019e-05
-3.90163079189041e-05
-2.25682698571942e-05
-1.33199371886048e-05
-3.69895892787962e-05
-1.51012977543254e-05
-3.06607210961289e-05
-3.3226127763385e-05
-1.01533968843936e-05
-3.97803025566767e-05
-2.44202013945031e-05
-2.54593630612369e-06
-3.24189134196795e-06
-1.80330439952229e-05
-2.68386252002452e-05
-2.9399311427098e-05
-3.06562131905911e-05
-1.35637365151488e-05
-2.56674655043225e-05
-3.14548564644784e-05
-2.82625416614303e-05
-3.83153126779487e-05
-1.3119050832046e-05
-3.24207382997539e-05
-2.48791693045849e-05
-3.88503755494962e-05
-3.77674199849669e-05
-2.23093272797656e-05
-1.68084571503064e-05
-3.88237860424428e-05
-2.88840954748437e-05
-3.20259895726225e-06
-2.1926253846089e-05
-2.28941110030967e-05
-3.05212737505971e-05
-3.73562675033475e-05
-6.9944811178185e-06
-2.64509119842941e-05
-1.61984688620385e-05
-4.0259044945566e-05
-1.57910671806994e-05
-2.54867560096854e-05
-2.30965888869011e-05
-3.37370161727972e-05
-3.73803542304812e-05
-3.30605814807334e-05
-2.31242511250171e-05
-4.32177842659822e-07
-6.48129311258095e-06
-8.33774133121003e-06
-3.28938710759014e-05
-1.17704953144809e-05
-7.91026409780814e-06
-3.77833448034846e-06
-6.63296625526109e-06
-6.9508122275416e-06
-3.16386882931386e-05
-1.32032703645774e-05
-2.71194168208731e-05
-2.54705634419056e-05
-3.25180135268986e-05
-8.03783077164925e-06
-2.66214240784369e-05
-2.75022217157962e-05
-2.78693595000257e-05
-1.96723650034274e-05
-2.60150134021328e-05
-2.88545388596239e-05
7.86278897514374e-06
-2.20041409284137e-05
-1.24668674660119e-05
-1.68941689243432e-05
-1.34767911636439e-05
-2.88895237484731e-05
-6.07796312024601e-06
1.07269877247434e-05
-4.4810746069132e-06
-1.87660564959082e-05
-2.08242187551414e-05
-2.54591222253766e-05
-3.43154846626704e-05
-1.48031911173922e-05
-7.28505186138679e-06
-2.50301884473295e-05
-7.78740078285635e-06
-2.39130846632446e-05
-2.0535283859552e-05
-2.25653306879987e-05
-2.10520188883389e-05
-4.66725552905069e-06
-9.17688100794472e-06
-1.84216386835076e-05
-2.87344382397182e-05
-5.91285323005795e-06
-7.65430031395745e-06
-1.93702436314713e-05
-1.72323625653762e-06
-2.02144525925838e-05
-6.24263818958763e-06
-1.20783957116129e-05
-3.03761676360752e-05
-2.4659213042667e-05
-1.00776392050782e-05
-2.02434443071151e-05
-2.99682004336004e-05
-3.04373521917636e-05
-3.12967374226393e-05
-6.49620599124375e-06
-2.25820082516383e-05
-2.03056869913998e-05
-4.09866598570402e-05
-1.69896232040497e-06
-2.47344719314263e-05
1.26396272872765e-06
-3.88972989660869e-05
-2.53852935450884e-05
2.8473539413626e-06
2.58673319556612e-06
-2.17420382146458e-05
-2.56955866011306e-05
-4.69561658666314e-05
-2.30568993598797e-05
-5.57119786862043e-06
-3.97771676346512e-05
-1.77811529277975e-05
-9.91332264022384e-06
-2.8960468544403e-05
-3.76990308244735e-06
-2.42287394148248e-05
-9.48547556031025e-06
-1.60850949719972e-06
-2.17979409688602e-05
-4.15194279352324e-05
-4.20879379524465e-05
-2.4509602100282e-05
-2.12424474918487e-06
-2.48032263867967e-05
-1.51023360624181e-05
-3.57091385626845e-06
2.59440875066721e-07
-3.14971512983869e-05
-4.19424826740151e-06
-7.91554052203691e-07
-2.10765873519854e-05
-1.25141496515558e-05
-1.53877201297745e-05
-7.37197538646605e-06
-1.20431038959766e-05
-3.94260563983049e-05
-2.77026476605553e-05
-1.57679585737623e-05
-6.07058759616253e-06
-1.60700183490187e-06
-1.56982685023043e-05
-1.98524406627295e-05
-9.80317326771815e-06
-1.43377343469608e-05
-1.54247624251847e-05
-2.92917010043742e-05
4.21928244815386e-06
-2.05521960182716e-05
-1.54891262897473e-07
-1.74269742130299e-05
-4.29683097205821e-05
-2.56258491713546e-05
-2.06374967377944e-05
-1.38410960213777e-05
-2.54205534861569e-05
-2.43658310058087e-06
-1.26062569858873e-05
-2.23846075901211e-05
-2.52398848561027e-05
-3.33495349422797e-05
-2.32231095214154e-05
-2.31434046214039e-05
-3.68035657349907e-05
-2.23712580961158e-05
-1.5380234633219e-05
-1.53884825552204e-05
-1.10481161062503e-05
-1.22572366344347e-05
-2.09920075314496e-05
-7.82548980884672e-06
-2.09855142557746e-05
-7.63561414551703e-06
-1.26469512142583e-05
2.68977783865457e-06
-1.34798668822479e-05
-1.58202841510877e-05
-2.84970236602834e-05
-2.10722241914522e-05
-1.56902243179587e-05
-2.06669855613014e-05
-5.5837703394713e-06
-4.52699019091755e-05
-2.76669386257843e-05
-2.01770971675049e-05
-2.22222141150255e-05
-2.33262248481537e-05
-4.39235571086752e-05
-2.83888783934316e-05
-6.68340691224347e-06
-2.82004109061706e-05
-1.48916352817959e-05
-3.21813098100088e-06
-2.03501329260204e-05
-1.00043310548768e-05
-2.91998277957579e-05
-2.56730285418151e-05
-1.53425127882294e-05
-3.86875827758441e-05
-2.81298054026065e-05
-1.60675224064787e-05
-2.47480233773219e-05
-5.32585519254069e-05
-1.02086444740393e-05
-3.17171587170078e-05
4.42731392303793e-06
-2.55397546216157e-05
-3.85424824099301e-05
-2.30631980963402e-05
-8.71232322571771e-06
-2.95732763006541e-06
-2.81874173736313e-05
5.06782059193286e-06
-3.32921120971609e-06
-3.84440651296176e-05
-6.66595296737167e-06
-8.60868542657606e-06
-1.71765894032146e-05
-8.29398980811035e-06
-2.57141233681358e-05
-1.19905664376758e-05
4.4030545215602e-07
-1.56632546696521e-06
-1.12397489857834e-05
-3.51030829077751e-05
-2.75496982460844e-05
-1.78942846367516e-05
-1.33297816176406e-05
-2.21490244819321e-05
-1.38047201276268e-05
-1.66210112725041e-05
-3.0705647431579e-05
-1.25331298189589e-05
-3.29082421009324e-05
-3.06229492881422e-05
-1.23580246026949e-05
-7.83333683729613e-06
-4.24690793904619e-05
-2.8550303454464e-05
-9.79702152006567e-06
-4.46644950764656e-05
-8.62488014513442e-06
-9.56983217796826e-06
-3.24968678911911e-05
-1.11637338111676e-05
-2.35494936833169e-05
-2.58010075236603e-05
-5.46526056073846e-05
-3.3755296917151e-05
-4.77258885394223e-05
-4.79849070181965e-05
-2.49479512200362e-05
-1.3989267554021e-05
-2.44972900162373e-05
-3.7105389877543e-05
-1.13233241312645e-05
-2.31883412887425e-05
-1.0153063151858e-05
-1.04360296251491e-05
-1.67187642669074e-05
-1.22483309852338e-05
-3.5708239684197e-05
-1.25792730411038e-05
-2.5744637050167e-05
-1.02436616702684e-06
-2.98186463601499e-05
-7.03882767626729e-06
-1.29083470524298e-05
-3.91279891833219e-05
-2.74748219341138e-05
-1.26176809459208e-05
-3.11032842530685e-05
-1.17781390311036e-05
-1.45868614360312e-05
-1.25841458229786e-05
-4.10552511257571e-05
-2.51653875758572e-05
-1.89074318164319e-05
-2.31774969536389e-05
-1.6346010319776e-05
-1.51484714006472e-05
-2.73811477891066e-05
-3.01756265418948e-05
-2.92554053406306e-05
-8.25232197521448e-06
-1.96922911523106e-05
-3.09543576533993e-05
-3.38114924731499e-05
-2.47743753705091e-05
-1.57570160618168e-05
-2.82295356051761e-05
-2.48542088714427e-05
-3.78335499974096e-05
-8.81972506937798e-06
-1.47796020743451e-05
-2.53751507074134e-05
-1.04985338859627e-05
-1.1047193650844e-05
-1.85077012590651e-05
-2.54015374857299e-05
-1.39578317459764e-05
-3.53176045000369e-05
-3.44602065773856e-05
-3.05805768777963e-05
-3.74712399347212e-05
-4.36603983864323e-05
-3.16741688381351e-05
-2.0747073508374e-05
-3.1760231749866e-05
-2.18945152351653e-05
-1.05643473724117e-05
-1.39894556198895e-05
-1.70668792225965e-05
-1.22360988630977e-05
-2.26792887038904e-05
-2.30463239909219e-05
-4.55556684995366e-05
-2.60296827834711e-05
-1.37860223999417e-05
-3.99327827015149e-05
-3.54866603569009e-05
-2.28695667437601e-05
-3.4205186961502e-05
-2.31361037422692e-05
-3.12650395473279e-05
-2.64984272898477e-05
8.42073615352395e-06
-1.64303507507379e-06
-2.58490480061457e-05
-3.79383468105233e-06
-2.69387377403224e-05
-1.99723600045577e-05
3.91451183740701e-06
-3.30639510430478e-05
-1.77727942513774e-05
-1.37357671886631e-05
-1.35054425053152e-05
-2.12621714137876e-05
-2.59180753408457e-05
-1.07863772104621e-05
-4.2837064402607e-05
-2.58692447622698e-05
-2.71644032165567e-05
-1.56484389111976e-05
-1.78179047880996e-05
-3.34379769907293e-05
-1.25431209549052e-05
-1.39062294728647e-05
5.90487751761351e-06
-2.16436663644279e-05
-3.18065872541469e-05
-1.44595791484153e-05
-2.75952151579416e-05
-3.29069815663313e-06
1.01427672343393e-06
7.52823460501895e-07
8.39627265398756e-06
-2.95143644384986e-05
-2.10581305251227e-05
-3.28843270428866e-05
-1.82178526652909e-05
-2.44876782933411e-05
-1.14836960657399e-05
-3.19999728378221e-05
-3.13089332358231e-05
-3.19175268175644e-05
-1.39795296128568e-05
-1.36103062172935e-05
-2.04619871363924e-05
-3.17359734955725e-05
-3.15320695468556e-05
-2.43006940642405e-05
-2.11910231954007e-05
-1.79319302571413e-05
-3.68234816205584e-05
-3.14549546534872e-05
-1.0341180929611e-05
-2.2732821002857e-05
2.44156858703346e-06
-2.27271907649401e-05
-1.82076945862428e-05
3.97313605426397e-07
-3.80847664857106e-06
-4.74303089248263e-05
-2.06170342453345e-05
-1.74376791349615e-05
-2.06204950467846e-05
-1.56950929217357e-05
-2.29061054874825e-05
-1.86233497679593e-05
-1.5570717980954e-05
-1.77260003119103e-05
1.26372687986433e-06
-3.28373957546197e-05
-2.66621226959489e-05
-2.57960756579362e-05
-2.93261730576428e-05
-2.19040895727431e-06
-3.5385914376681e-05
-4.17880075172254e-05
-2.01482983448962e-05
-2.8332628913872e-05
-3.24944250099824e-05
-8.01217332990601e-06
-2.24110882171166e-05
-9.33145652240458e-06
-1.88591528167837e-05
-1.5038152447213e-05
-2.19340075311429e-05
-1.92264689531905e-05
-1.92077467424586e-05
-3.34124433889546e-05
-1.4505533666153e-05
-1.4157552511507e-05
-4.17777331960324e-05
-1.35968088163714e-05
-7.05230222718784e-06
-5.13154210050546e-06
-9.5591867586961e-06
-3.12559854206365e-05
4.04909995034812e-07
-8.69581664975973e-06
-2.03809513888054e-05
-3.42944504833812e-05
-7.95278425791603e-06
-2.02142402702101e-05
-7.49567092236615e-06
-1.27879078027977e-05
-3.15093646059461e-05
-1.78314414422279e-05
-1.84503220694363e-05
-5.93116639261457e-07
-2.20007717570632e-05
-1.55090864546515e-05
2.93968995835534e-06
-1.33184352274959e-05
4.5693167042449e-06
-2.88543426358651e-05
-3.44021647739344e-05
-2.4422364793398e-07
-1.1176959244805e-05
-1.33580072385109e-05
-3.09429224360513e-06
-9.35643152983589e-06
-4.18053046173627e-05
-1.63020175362519e-05
-4.17491005450762e-05
-2.46130250784394e-05
-2.23932085539645e-05
-3.58041859785809e-05
4.20812556909897e-06
-3.02202762601675e-05
-1.43323398566755e-05
-4.37319886893063e-05
-2.10796838683295e-05
-2.20123075280477e-05
-9.70586932928224e-06
-1.0110701381687e-05
-3.39092904910941e-05
4.82636396841088e-06
-9.88297511660365e-06
-2.16765856626721e-05
-8.98478565614105e-06
-5.07828149954699e-06
-2.31708278146386e-05
-8.4791913944064e-06
-1.50224110952238e-05
-3.48419477980311e-05
-2.17870315684371e-05
-1.4292327109218e-05
-2.65373630574041e-05
-3.92653494483403e-05
3.72614535859458e-07
-3.05375753957986e-05
-5.03879371535762e-05
-1.91875600289573e-05
-3.97148917990286e-05
-3.50256579051334e-06
-1.51640619464786e-05
-3.88808531267652e-06
-6.64546064279769e-06
-2.49303015272716e-05
-2.72607655563616e-05
-1.57496706505832e-05
-1.47915001012824e-05
-2.80634460185798e-05
-3.77026544744746e-05
-2.77568016700076e-05
-1.10415407805765e-05
-2.19559071387449e-05
-7.44636000295569e-06
-1.98654304519193e-05
2.18832130367215e-06
-2.9112691303644e-05
-2.33254363503777e-05
2.31423449343231e-06
-2.49214315838727e-05
-1.16975309765866e-05
-1.93759716049526e-05
-2.09301730598038e-05
-1.36976771941063e-05
-1.22837271517284e-05
-2.34232856233018e-05
-1.12710453291314e-05
-8.43034192687746e-06
-1.57191320327302e-05
-1.53655981680821e-05
-2.75673372006908e-05
-2.6535508084293e-05
-4.79228219556967e-05
-3.38253959245067e-05
-2.61947191302595e-05
-2.46219144779977e-07
-1.63923548351671e-05
-2.13389672194852e-05
-6.91554919235873e-06
-2.33176061504489e-05
-1.97622294494741e-05
-2.90690993706055e-05
-1.09040687523132e-05
-2.49474763670818e-05
-1.62399641505593e-05
-3.01785439894766e-05
-2.72465871571192e-05
-5.87164906611423e-06
-2.93911896950481e-05
-2.4430653906341e-05
-3.84441012578254e-06
-3.54796619691082e-05
-5.99391556463327e-06
-3.02902978523485e-05
-6.68837754604286e-06
-1.94925667002694e-05
-1.89034540174805e-05
-3.47540655646256e-05
-1.56429697579043e-05
-1.13230928246393e-05
-1.88639233653323e-05
-2.38399158943307e-05
-2.46326461837138e-05
-2.24873077850064e-05
-2.52218259270364e-05
-1.0473427747291e-05
-2.41319456772791e-05
-3.78632640660486e-05
-1.8479243835542e-05
-2.49227660492428e-05
-1.46096207881305e-05
-1.82500620359808e-05
-2.26490814423012e-05
-1.43862724445856e-05
-1.40205296557842e-05
-4.43557593194943e-05
-1.70337584797234e-05
-9.65189915181552e-06
-2.87084961243819e-05
7.65390371827583e-07
-2.15305551983542e-05
-4.60044297216708e-05
-3.54980166045125e-05
-4.18160006133434e-05
-1.39691224255201e-05
-2.69169195109727e-06
-2.68579470919003e-05
-2.61605849194296e-05
-5.02143603661453e-05
-2.75418350414703e-05
-3.90498491833013e-05
-4.18759265027114e-05
-2.72581947391956e-05
-3.06719958593065e-05
-2.40276650655523e-05
4.87946012867637e-06
-2.50754868669633e-05
-2.12878582072623e-05
-1.95849736843334e-05
-3.62961777815373e-05
-3.56944149460966e-05
-2.20150919293545e-05
-2.6821506667942e-05
-2.3376081050769e-05
-7.39259962723501e-06
-9.85662705709886e-06
-8.16534634210255e-06
-1.94704635132591e-05
-2.99898684549827e-05
-1.86462583664133e-05
-8.58903983210227e-06
-6.87498868459613e-06
-2.02896963324461e-05
-8.4030016295518e-06
-1.7883459072298e-05
-3.07344582036345e-05
-4.6812479291795e-06
-1.56746071815543e-05
-1.96579916652368e-05
-2.08261772763465e-05
-4.52206855589702e-06
2.60440614315556e-08
-1.68155782333964e-05
-4.66139794920294e-05
-1.35737649477259e-05
-1.27303272926234e-05
-1.83533450648277e-05
-1.42052810941525e-05
7.8105483866213e-07
-3.24725877888074e-05
-2.0878517176628e-05
-1.8230501830696e-05
-2.48507496699385e-05
-2.29699903633213e-05
-2.38713017666835e-05
-1.21643711756927e-05
-6.40877635682293e-06
-1.13053379087575e-05
-2.43400527720415e-05
-2.20812365606403e-05
-1.02244606318216e-05
-1.2859167382848e-05
-1.36832235790461e-05
-2.1240500059074e-05
-2.33854238113253e-05
-2.30812682425774e-05
-3.14983913383796e-05
-2.25904421613244e-05
-6.88488306267663e-06
-6.45314807916656e-06
6.29039676191175e-06
-2.09847762814097e-05
-2.59989667925017e-05
-1.66840224564479e-05
-2.58212997421474e-05
-7.69431026871105e-06
-3.91985672943506e-05
-5.39655380227533e-05
-1.67538156880885e-05
-2.47952532018682e-05
-1.28827458820904e-05
-2.57023067144501e-05
-1.75928180418812e-05
-1.71488559547851e-05
-2.45833881091098e-05
-2.46280609473139e-05
-2.3591376849926e-05
-5.27545068102049e-05
-2.16071391044651e-05
-8.26867385607984e-06
-3.21776969971042e-05
-2.4563964135899e-05
-1.79237576820174e-05
-1.6483564623465e-05
-1.8612652478491e-05
-3.03117231454829e-05
-1.26565744842296e-05
-2.86086145623479e-05
-1.58951219254377e-05
-1.59247420304592e-05
-5.46398042582729e-06
-1.39219928411579e-05
2.39430156260726e-07
-1.16392367578481e-05
-1.87263634681456e-06
-5.79859816257486e-06
-1.40207753919788e-05
-2.99341594303327e-05
-2.62682878250376e-05
-1.43354994656462e-05
2.86072275792533e-06
-1.90096703895084e-05
-3.73040414591709e-05
-1.07315669757241e-05
-1.26329281438848e-05
-2.82495793777912e-05
-4.16325376806742e-06
-1.44733589954716e-05
-4.01138913397415e-05
-1.37278618098615e-05
-3.45132686292909e-05
-1.78921654900917e-05
-3.22355734169873e-05
-2.52793907196448e-05
-2.07308415898345e-05
-2.22726733627843e-05
-1.94578837914786e-05
-1.79432496048632e-05
1.26056127141163e-05
-8.44752521672174e-06
-1.45835490186308e-05
-4.6548547689156e-05
-2.0008080619291e-05
-1.49815133491376e-05
-3.31359251969033e-05
-2.13095298555433e-05
-3.49816941577477e-05
1.01787505160914e-06
-1.49891409368426e-05
-2.40533427608758e-05
-2.8617721520614e-05
-3.8865835217335e-05
-4.03457622487791e-05
-1.78901999083799e-06
-1.52023507848077e-05
-2.28536755599347e-06
-1.37791824253689e-05
-2.7244520509366e-05
-3.55401358377389e-05
4.43841189863081e-06
-2.65941274607936e-05
-1.11622270697045e-05
-1.85054813661895e-05
-5.9867600746106e-06
-2.54722333898051e-05
-4.57576289541684e-05
-3.90114942871933e-06
-1.52566630168926e-05
-3.80588888682704e-05
-2.05855613311055e-05
-2.97782095080724e-05
-1.18429714745654e-07
-3.35697510405422e-05
-2.69819652210461e-05
-2.23305573487153e-05
-1.63975619490256e-05
-4.62867882204566e-05
-1.03164977110871e-05
-2.88914388498293e-05
-1.46729788874013e-05
-3.31757792790712e-05
-1.80885132512376e-05
-5.01344940441094e-05
-1.37211271392873e-05
4.979451184168e-06
-8.27475201326141e-06
-1.023998719689e-05
-2.51801061226314e-05
-1.10693204933145e-05
-1.6361130681118e-05
-7.19654756258683e-06
-1.24964204505881e-05
-1.23160429338228e-05
-1.82467758006841e-05
-1.50982073374512e-05
-2.99112719020601e-05
-8.66051336653174e-06
-2.67595553889081e-05
-2.72037242074971e-05
-4.32876646942125e-05
-2.41014917489922e-05
-1.23548147734575e-05
-2.2705142328756e-05
-3.46475618593519e-05
-1.79550110702534e-05
-2.20162116812244e-05
-3.36988148695384e-05
-1.59448559732516e-05
-8.88414132956947e-06
5.76806597976688e-06
-1.92536308444882e-05
-2.70295952550512e-05
-3.08490839572334e-06
-3.83473289268689e-05
-3.90996997642943e-06
-2.11830657134286e-05
-3.84233551735369e-06
-2.30057851411045e-05
-8.48845920706012e-06
-1.54755206357523e-05
-1.61599825393011e-05
-1.15057374318863e-05
-2.162362788047e-05
-1.54947084002346e-05
-1.99387827694754e-05
-2.51328410003023e-06
-1.98488215195561e-05
-2.86735833775977e-05
-1.97842196974807e-05
-3.73658357991663e-05
-1.98766884603165e-05
-3.15463914244625e-05
-2.6568702177195e-05
-2.56516242082253e-05
-5.76764623931821e-06
-2.65457953996734e-05
-6.544680048499e-06
-1.42286433123352e-05
-1.2194539987586e-05
-2.93101644001433e-05
-3.66129469030603e-05
-6.60154690356418e-06
-1.8359921092067e-05
-3.07762028465863e-05
-1.22175691461217e-05
-3.80026431770538e-05
-2.67796279090665e-05
-1.5692108165007e-05
-3.97096406373043e-05
-2.70041346806513e-05
-1.74094136211779e-05
-6.06340950870433e-06
-4.04324347694593e-05
-8.48382531114702e-06
-1.9704611489007e-05
-1.3838575858566e-05
-1.29040841906745e-05
-2.53824059079541e-05
-1.87293885768671e-05
-3.06990528501225e-05
-3.39051857466267e-05
1.06875835730569e-06
-2.33207773332471e-05
-2.01392632296349e-05
-2.86384538752174e-05
-1.57372582564868e-05
-3.74089202737173e-05
-2.02653488427775e-05
-4.00299998542351e-05
-2.83489546775786e-05
-1.47969559412573e-05
-2.18825043227883e-05
-8.92122060524119e-06
-2.39489303595578e-05
-2.25989101664065e-05
-2.28460639212796e-05
-2.98539497009601e-05
7.90382368242867e-06
-1.61373522975952e-05
-3.08772780620205e-05
-3.82885379750842e-05
-3.65864671466038e-05
-3.98584156958317e-05
-2.31870027957564e-05
-2.57315251284051e-05
-3.41026120091748e-05
5.35148649053997e-06
-1.02303322988824e-05
-7.89132293453413e-06
-2.63506458408564e-06
-2.80703093649748e-05
-2.1819144536717e-05
-8.93418557581751e-06
-8.79489827200062e-06
-1.34683087840998e-05
-1.14252934223637e-05
-4.08101591498273e-05
-1.05945992142871e-05
-2.57504367690295e-06
-1.73965756694384e-05
-2.88236153915158e-05
-7.68316451488978e-06
4.88502979716078e-06
-2.83934680045075e-05
-3.82696910079005e-05
-1.13011879972924e-05
-2.86257156909335e-05
-2.89300623338396e-05
-2.90372333570901e-05
-1.92567720558379e-05
-2.90092866343626e-05
-4.37491905670109e-05
-1.79985038355719e-05
-2.86835726858081e-05
-3.40306552783211e-05
-1.19862758625976e-05
-2.5301782415825e-05
-2.14641001471587e-05
-1.35061537767473e-05
-1.20083165244721e-05
-1.54575883800192e-05
-2.46672859429852e-05
-3.25400938624198e-05
-4.73993416092449e-06
-2.63574590884674e-05
-1.67712236574918e-05
-1.68333159514364e-05
5.95092673077373e-06
-1.44793378528534e-05
-3.39000353299853e-05
-2.60846008960241e-05
-1.95495386793136e-05
-2.91239972860366e-05
-1.04977020903494e-05
-2.8026605755529e-05
-2.55667846156837e-05
-6.47362279474382e-06
-2.7755432205145e-05
-1.58399849013426e-05
-1.96791822899884e-05
-2.45287986582365e-05
6.33629394431363e-06
-1.74977215974619e-05
-2.1652906386679e-05
3.51322206506552e-06
-6.50242987161066e-06
-4.50564082027209e-05
-3.73874278112778e-05
-2.68953820161462e-07
1.10403164024276e-05
-2.15729075074418e-05
-4.26548683756298e-05
2.56541518661437e-05
-2.66963939570265e-05
-2.61071981248646e-05
-2.36293883630001e-05
-1.88744598284811e-05
-1.47137524603347e-05
-3.42904463514791e-05
-7.30877021845486e-06
-2.10605012202989e-05
-2.48076600253556e-05
-4.02718040203239e-05
-3.76312816154625e-05
-4.11554263311511e-06
-1.66452397600625e-05
1.33211122461865e-05
-1.10720710948495e-05
-1.32312992041124e-06
-1.31776436396571e-05
-4.73360339986759e-05
-2.50160662011938e-05
-9.9082142929636e-06
-3.69265495776968e-05
-1.72072575612989e-05
-2.93498136934606e-05
-9.31847435687655e-07
-1.77204717169147e-05
-2.26332270634661e-05
8.21261843701332e-06
-2.59321135949062e-05
-3.1067168793413e-05
-2.53803391745889e-05
-1.97283935141783e-05
-2.11000436480218e-05
-1.22050562321894e-05
-1.07318735610334e-05
-2.1680457230295e-05
-3.1765273406549e-05
-2.13784448666151e-05
-3.70367068164833e-05
-4.44392940868736e-05
-2.46794328101234e-05
-1.84566788372697e-05
-1.36637972564873e-05
-1.84527772008111e-05
-3.45837265216835e-05
-1.57576405927388e-05
-3.69250000045815e-05
-1.80237335858974e-05
-2.21185251356551e-05
-2.65450585055908e-05
-2.05248540324096e-05
-3.72108206817269e-05
-1.67272313003036e-05
-3.62061949495911e-06
-1.80212990109743e-05
-1.0254381959907e-05
-4.09154518081003e-05
-3.71463770208125e-05
-2.36668111129971e-05
-2.69769801479199e-05
-3.55271467583803e-05
-1.82710069560819e-05
-4.20401667774326e-05
-8.1243683340068e-06
-2.29409149545062e-05
-2.95200165497211e-05
-1.48759897137925e-05
-2.68045126549206e-05
-4.86409909779835e-06
-1.56096870449714e-05
-2.48754163713131e-05
-1.18760774441532e-05
-3.99893915983522e-05
-1.31569955488131e-05
-3.06039156641807e-05
-4.32498116522227e-05
-3.76342812006605e-05
-1.58108511872492e-05
-3.86764284226608e-05
-3.03268091636254e-05
-4.20752296665639e-05
-3.10521854364299e-05
-2.48758822349751e-05
-9.06787421093092e-06
-3.87681275626604e-05
-2.92736781359339e-05
-3.09532770261322e-05
-9.2103041946691e-06
-3.21167981515311e-05
-9.24768253625067e-06
-1.82109390251582e-05
-1.69426995553478e-05
-1.8772173025306e-05
-4.12491019985564e-06
-2.73509366014549e-05
-2.54873569008797e-05
-1.84101949154336e-05
-1.72075579452725e-05
2.25137280884953e-06
-1.44328836049319e-05
-7.93342670676461e-06
5.03946964319078e-07
-3.00298771256153e-05
-1.7328404575061e-05
-2.79978531337147e-05
-2.8737055857084e-05
-1.75736706821827e-05
-1.02607195359012e-05
-7.66762501938067e-06
-3.96547290581855e-05
-2.0414803741627e-05
-1.33938041622611e-05
-2.97309938271635e-05
-8.75049635534595e-06
-6.39261850329084e-07
-4.09284392418837e-06
-5.72636130824146e-06
-8.16470974499932e-06
-2.71645384767537e-05
-2.59172527417684e-05
-1.80246323515319e-05
-7.3480267802008e-06
-2.52434420768712e-05
-1.6980449786301e-05
-1.30151123725341e-05
-2.02465803792547e-05
-3.30556957155155e-05
-8.13308664899217e-06
-1.51005216458149e-05
-4.08555775848973e-05
-2.56903324896168e-05
-2.49619039942137e-05
-3.8713537949619e-05
-2.50767686708468e-05
-1.74333199911954e-05
-2.283273072908e-05
-2.42949950380171e-05
-3.3176935604357e-05
-2.35884073902336e-05
-1.85740135399747e-05
-1.73719355061466e-05
-1.24220822208141e-05
-3.98063004199155e-05
-2.43113001845031e-05
-1.06681688404734e-05
-3.53281417342303e-05
-3.29563211741653e-05
-3.62079797790793e-05
1.41825483728823e-06
-2.64754904400805e-05
-2.86314717249501e-05
-2.1385633302947e-05
-3.09628967696108e-05
-8.46652257768587e-06
-2.46766451283485e-05
-3.71887024609429e-05
-1.42275531940029e-05
-2.41307349414783e-05
-1.22060881376724e-05
-3.81786122288927e-05
-1.14228926314139e-05
-1.2768365450859e-05
-1.25437133007555e-05
-2.57217308286797e-05
-2.82924431271874e-05
-3.15498630018827e-05
-2.51273908693469e-05
-3.72846622917026e-06
-8.23680906944271e-06
-2.80008820956706e-05
-1.21862170740721e-05
-2.64623007164921e-05
-2.99859742654659e-05
-3.35355865355834e-05
-2.58709438125834e-05
2.19180536861621e-07
-5.84018107135861e-06
-1.82247470228198e-05
-1.22097253876409e-05
-4.18852031878436e-05
-7.41448943575347e-06
-3.30498618468319e-05
-2.3829214287348e-05
-2.4638619017701e-05
-2.32572116887429e-05
-2.00684561550344e-05
3.294251971117e-06
-1.50584184240535e-05
-7.6840727031065e-06
-3.54761661612724e-05
-2.57955493511003e-05
-1.76143625209708e-05
-4.41855047017917e-06
-3.0983921233209e-05
-2.87425092529936e-05
-3.39127873043446e-06
-7.25073536265191e-06
-3.29926263665418e-06
-3.21114550486713e-05
-3.50726255417142e-05
-1.79006595720784e-05
-2.0708260755723e-05
1.44754262476668e-06
-1.92338688962878e-05
-7.60777829127224e-06
-8.06281243247883e-06
-1.39092750188038e-05
-3.80377401489782e-05
-1.48873388565751e-05
-3.36076195976413e-05
-1.75740802090677e-06
-4.59116848890258e-06
-1.95224923239645e-05
-3.16124775799996e-05
-1.42722621299843e-05
-2.38016143553292e-05
-2.06455081191542e-05
1.78855812617749e-05
-3.23872861322933e-05
-2.67689102864566e-06
-2.73027575974917e-05
-8.52014181300866e-06
-8.81210407276475e-07
-1.11250331926225e-05
-4.04296937723059e-05
-3.28578320926515e-05
-3.64038570709778e-05
-1.48693153867399e-05
-2.72570590684703e-05
-1.40235116474353e-05
-2.6570003457159e-05
-2.90443690649978e-05
-3.83158982132185e-05
3.2133735335995e-06
-1.2439367014758e-05
-3.56017689654475e-05
-2.99170921826312e-05
-1.65153921893384e-05
-1.03398570394914e-05
-2.84835126410634e-05
-2.15944902335939e-05
-3.90370092286279e-05
-4.65685912274437e-05
-2.44016268968052e-05
-2.22552530395454e-05
-3.16554857780907e-05
-4.4498834109143e-05
-1.40590892530967e-05
-3.06239738861729e-05
-2.58545753076179e-05
-3.46695271366483e-05
-8.06869225127973e-06
-3.66742850558211e-05
-3.04473268612179e-05
-4.7438223468592e-05
-2.71584053256518e-05
7.50745942321214e-06
4.56279651604794e-06
-2.06633655936382e-05
-2.71894802878663e-05
-2.87497906760142e-06
-5.01940933116232e-06
-2.00374139128679e-05
-2.14885398042492e-05
-6.47035343553047e-06
-2.1740330927041e-05
-2.32564910825478e-05
-2.39937329468388e-05
-7.56474203743051e-06
-1.35757200003886e-05
-1.19127900428404e-05
-1.26337980378276e-05
-9.08277767436524e-06
-7.39764000532411e-06
-1.89026848484936e-05
-2.0758129338283e-05
-7.36359643627157e-06
-2.51979783877783e-05
-1.74991395754713e-05
-2.08305387277282e-05
-2.8444448585586e-05
-2.98248990645634e-05
-4.72148129941895e-05
-1.50615961493379e-05
-2.09250925043415e-05
-1.44213454018874e-05
-2.16494738240088e-05
-1.41448280614262e-06
-3.29524955710329e-06
-7.61479657721875e-06
-1.03696682011829e-05
-2.44727699945862e-05
-2.40403988396081e-05
-2.46681409953076e-05
-1.76655871967569e-05
-3.63224082348041e-05
-3.06945726419662e-05
-1.35305938571368e-05
-3.61820719290525e-05
-6.38469451537257e-06
-1.59457961284952e-05
-3.7261304571083e-05
-3.83570882324969e-05
-3.81468738506769e-05
-2.87488673853109e-05
-1.84140827171677e-05
-2.56306965845726e-05
-2.6794930704805e-05
-1.37912893224217e-05
-1.73373848734291e-05
-3.31594964934356e-05
-4.93814493566025e-05
-4.05583724704421e-05
-1.53901448157408e-05
-2.00065256598306e-05
-2.64161187958166e-05
-2.55096421921054e-05
-2.89042346190202e-05
-3.07319356656343e-05
-3.48827529636666e-05
-6.69974541878275e-06
-1.97387408297437e-05
-8.71678949877703e-06
-1.46254987349684e-05
-3.00759387874812e-05
-2.59322068856273e-05
-5.35083345761735e-05
-2.05740932614441e-05
-3.77335573288857e-06
-1.61722691358718e-05
-1.12794357828012e-05
-3.35326433258991e-05
-2.80493409324243e-05
-9.09501034606782e-06
-1.62114414850566e-05
-4.74234190583321e-05
-1.42930063804024e-05
-2.76767661344309e-05
-1.86729183972858e-05
-3.06128403179524e-06
-1.72643771471564e-05
-3.14250697422674e-05
-1.93868567380417e-05
-1.45981749036425e-05
-2.55693517940813e-05
-3.65430196937998e-07
-2.88914286479292e-05
-1.48270906429966e-05
-1.10334086938537e-05
-2.17019552938382e-05
-2.24653485757999e-05
-3.37591517619026e-05
-1.99640727065709e-05
-9.26096474946468e-06
-1.29201783762922e-05
-1.3696586750399e-05
-1.25423913355015e-05
2.10822990965375e-05
-1.79645245116592e-05
-9.62562983206941e-06
-1.71014749443594e-05
-2.24119713126139e-05
-2.59407301436652e-05
-1.59759437612077e-05
-3.02850291350741e-05
-2.43732005673643e-05
-7.30654155899741e-06
-1.92953777569062e-05
-2.16932798176712e-05
-1.87364646221872e-05
-1.9734465890738e-05
-1.13700284979561e-05
-1.55295604473558e-07
-2.70801021270273e-05
-1.8795816207836e-05
-2.02682464838767e-05
-3.62729801313674e-05
-3.34067723719411e-05
-3.36352804524628e-05
-7.62744041963169e-06
-1.987461125173e-05
-3.77837922172543e-05
-2.16570143281238e-05
-1.35019173821927e-05
-2.29334513461213e-05
-1.60447583690068e-05
-4.34094105010248e-06
-2.26289261120655e-05
-1.81067045088626e-05
-3.61697266961144e-05
-1.01320182913912e-05
-1.55248159867601e-05
-1.60570214557458e-05
-5.63793019109489e-06
-1.57208564314964e-05
-2.01336253914828e-05
-2.01832263214372e-05
-3.42095864650523e-05
-2.4774088977803e-05
-1.42253504175696e-05
-6.3263664543928e-06
-9.04382776931932e-06
-1.93742993693458e-05
-1.16376357950392e-05
-1.02753334038833e-05
-1.88695715913223e-05
-2.13507481516447e-06
-2.37344249679589e-05
-2.19383569912007e-05
-2.79955959238438e-05
-9.44741973903818e-06
-1.59607703603873e-05
-2.0702612330171e-05
1.00814357919112e-05
-1.42922989134295e-05
-3.34444796437384e-05
-1.96688759699319e-05
7.41823363474032e-06
-2.55389513514696e-05
-1.90583930950125e-05
-8.16575579263279e-06
-5.22630030972712e-06
-1.78946955038235e-05
-1.972118852496e-05
-2.13646465509691e-05
-2.54086217395335e-05
-1.56957571010897e-05
-1.05823061596638e-05
-2.65826716353383e-05
-1.91512551109626e-05
-1.6548528533793e-05
-4.02458807215869e-05
-1.48601181658535e-05
-1.2741647334739e-05
-3.28683712838892e-05
-3.6596296008817e-05
-1.61752433405389e-05
-6.4811074648235e-06
-2.1232921123208e-05
-6.84501902837507e-06
-3.94132863321325e-05
-2.2455776272696e-05
-2.50851167813319e-05
-2.2039447348585e-05
-1.41305310010915e-05
-3.79858935452336e-05
-2.69241249458635e-05
-2.34240859858383e-05
-3.60937325300736e-05
-3.04050444503085e-05
-1.66510164564227e-05
-3.24120022016329e-05
-2.41571081899599e-05
-3.33203670048568e-05
-1.11695226468192e-05
-2.51153235261514e-05
-2.65981377076358e-05
-7.35335850473264e-06
-2.65254897534487e-05
-2.24413721843526e-05
-1.71743838666428e-05
-1.31366558925579e-05
-2.68831813395693e-05
-1.56915259321764e-05
-5.87193440999744e-06
-2.4417568933827e-05
-3.56168262252121e-05
-1.70677374245123e-05
-1.90913673883684e-05
1.00960644583395e-05
-1.05595341955772e-05
-4.38471752916587e-05
-4.17333412519908e-05
-3.50083252950866e-05
-2.17480603015947e-05
-4.21717773299732e-05
-2.30527282227951e-05
-8.05942759223793e-06
-1.81315178427896e-05
-3.32375468253627e-05
-3.39133405234671e-05
-7.71156131191623e-06
-2.54263501849753e-05
-8.263199438691e-06
-1.28760099246335e-05
-1.43128753652556e-05
-8.03341925817198e-07
-3.17402323982708e-05
-1.65565005058103e-05
-2.03036534532505e-05
-2.66101862366191e-05
-2.25664769111518e-05
-3.85309960464951e-05
-2.79418179545067e-05
-1.76115581262412e-05
-1.6763818382017e-05
-3.50308166400341e-05
-4.38628145734006e-05
-8.66256622113787e-06
-1.09134255406654e-05
-3.37309419519256e-05
1.75984227916183e-06
-2.58663895330367e-05
-3.11113663195761e-05
-2.43809032913123e-05
-2.49908837423384e-05
-3.01319655833193e-05
-1.45708510468042e-05
-3.12451060251268e-05
-1.72569985959142e-05
-1.33163858202386e-05
-3.54110121534428e-05
-1.02367538969709e-05
-3.23599148186218e-05
-9.00451028466482e-06
-1.15121715984669e-05
-4.03201828652427e-05
-3.13620846399253e-05
2.30991064444406e-05
-3.8017872722039e-05
-3.93767564440783e-06
-4.15281627184648e-06
-2.07932973903408e-05
-2.05578918043438e-05
-2.36169664902553e-05
-2.26342983926877e-05
-3.06045886667694e-05
-2.20836127968594e-05
-1.82944868663799e-05
-3.33112946599391e-05
-1.07381128321475e-05
-6.11131920088018e-06
-1.47300394776153e-05
-2.67549880287692e-05
-3.15467531920887e-05
-1.15701999263147e-05
-1.14198776790914e-05
-2.07317358771259e-05
-2.39639690405659e-05
7.12801217620239e-06
-7.6321564911565e-06
-2.67722074967783e-05
-2.5450114655126e-05
-2.00322545795847e-06
-1.59952381911361e-05
-1.82187297860369e-05
-3.26936538876286e-05
-2.08464732706694e-05
4.6225773092901e-06
-1.26531982372623e-05
-2.4217782513159e-05
-2.46549158832082e-05
-3.12648557781449e-05
-9.44875924250675e-06
-2.58972484961988e-05
-2.39925794419955e-05
-1.75072940407384e-05
-2.36094248652943e-05
-1.09549828187602e-05
2.05769588011918e-06
-1.08090464005259e-05
-1.88298902426972e-05
-2.84423020245092e-05
-8.80106380451922e-06
-2.04576262450919e-05
-2.22265862582667e-05
-4.63831790963812e-05
-2.59018898660316e-05
-3.708400445746e-05
-1.30504967850663e-05
3.35983745647225e-07
-6.47721241165904e-06
-3.67230372298726e-05
-1.89065150166463e-05
-7.68708104403984e-06
-1.08471012455128e-05
-4.0369549560081e-06
-2.17621327180721e-05
-1.97249664580018e-05
-1.5655881785884e-05
-1.97412108812925e-05
9.67429505727897e-06
-2.04292960768469e-05
-2.42845966025855e-05
-1.49052453969298e-05
-8.86767342948566e-07
-3.92238966858967e-05
-1.80964329658959e-05
-2.14511623643983e-05
-1.80114496646764e-05
-3.85536561963459e-05
-1.78728490350293e-05
-1.4734999683844e-05
-1.01989850085115e-05
-1.36600824120181e-05
-2.38438886857285e-05
-1.95225606585056e-05
-2.4987591479095e-05
-2.0899315760275e-05
-1.62017825552403e-05
-2.16673585505098e-05
-2.81352620842232e-05
-2.65333131078061e-05
-2.00183024713972e-05
-5.42614031158495e-06
-3.20184231070745e-05
-1.59116430056819e-05
-2.86040400800097e-05
-3.27821213279678e-05
-2.85136738302542e-05
-1.62856475512457e-06
-4.16469526636635e-06
-1.8248510029978e-05
-2.60391009243369e-06
-9.78294973439278e-06
-3.66367668864662e-05
-3.45411309058678e-05
-2.38116925622741e-05
-1.97851534048146e-05
-1.74497867583657e-05
-3.10793063269993e-05
-3.30657069499398e-05
-1.51114332704501e-05
-4.26037044207696e-06
-1.7325807806439e-05
5.75239275392516e-07
-2.84722900118651e-05
-1.97480104243057e-05
-1.58287282756741e-05
-2.11803409305889e-05
-2.82079212334811e-05
-2.19707771484329e-05
-4.24782391789726e-05
-4.30153738120407e-05
-2.53208021939743e-05
-2.37222402772437e-05
-2.14546039567007e-05
-1.76560177458164e-05
-2.06460788147893e-05
-7.94172170342684e-06
-3.40061797267717e-05
-2.43762997904644e-05
-2.71614296794573e-05
-1.44184587084463e-05
-7.1153564241217e-06
2.49580915207499e-07
-2.74451000130679e-05
-3.08590052521163e-05
-3.38553660598796e-05
-2.49715146990291e-05
-1.34015117082545e-05
2.31119019406891e-06
-2.09538462200193e-05
-1.32408384366418e-05
-1.91895925626407e-05
-1.26987525846499e-05
-3.71144492043134e-05
1.4937139889644e-06
-1.57375800402845e-05
-2.13535249155194e-05
-1.75158113130745e-05
-3.85564868682145e-06
-1.7768710031832e-05
-2.36540691145848e-05
-1.13597110096441e-06
-2.64856732801145e-05
-2.64565325637204e-05
-1.69694311587235e-05
-1.88787321457044e-05
-2.57982475959682e-05
-2.70870118141976e-05
-1.71678030150674e-05
-6.84409426432368e-06
-4.17497548854906e-05
-1.47417759322707e-05
-1.2697726580286e-05
-1.59452097502281e-05
-1.28881714328327e-05
-1.47761662733036e-05
-3.32190139159763e-05
-1.61545911948425e-05
-1.7138169261024e-05
-2.45555859812068e-05
-1.23921423343017e-05
-2.05053301785606e-05
-5.23849774953768e-06
-4.43188569454732e-05
-5.84022612834982e-06
-2.83759227525986e-06
-2.34373478362156e-05
-3.42691056762605e-05
-3.52185790339017e-05
-3.44928022793079e-05
-1.66863035814137e-05
-1.60783438255556e-05
-4.34835142018434e-05
-2.49074507268928e-05
1.47593465935312e-05
-1.81100388150546e-05
-1.10640041630162e-05
-2.59852473226203e-05
-3.30433436509522e-05
-1.36688010060347e-05
-3.23629085117693e-06
-1.42163990777661e-05
-2.59228387396073e-05
-3.57603057709445e-05
-3.38571206281586e-05
-1.94674690497603e-05
-7.95024721045461e-06
-3.02709821522709e-05
-3.56563425210691e-05
-3.21563584798622e-05
-4.7575368173622e-05
-3.12838763550817e-05
-2.74816024832878e-05
-3.70869963739223e-05
-1.62135372977125e-05
-1.84542315774398e-05
-3.06820001270582e-05
-6.87260810453141e-06
1.37700326343859e-06
-3.4335371436885e-05
-1.63666801341811e-05
-1.82092447533006e-05
-3.39090569582712e-05
-1.25918807543561e-05
-3.01988309122403e-05
-3.54264500599332e-05
-1.40290387301241e-05
-2.23667791447009e-05
-2.71679118947778e-05
-3.32880551682561e-05
-8.92106196372443e-07
-2.24617401012591e-06
-1.72754752738843e-06
-2.98631919267061e-05
-1.7117956270016e-05
-3.5390595755111e-05
-3.00801388810071e-05
-2.82789424417241e-05
-8.19932523764691e-06
-2.30350059117683e-05
-2.47818646814206e-05
7.4438811266002e-06
-2.04782886732865e-05
-1.25360157775574e-05
2.04803051784617e-06
-1.32788804109917e-05
-1.48348558609084e-05
-7.82994327138896e-06
-2.1657645217414e-05
-3.70315882100472e-05
-1.32642168943989e-05
-2.07517584547682e-05
-3.57443116436409e-05
-9.85954246664019e-06
-2.77478565268598e-05
-3.80430254563942e-05
-1.61811476751749e-05
-2.43905865957831e-05
-6.40374836725172e-06
-1.47697447362286e-05
-2.57035692945781e-05
-3.20786650400761e-05
-6.676486243678e-06
-3.58732369864662e-05
-7.25128755833595e-06
-1.34267683904294e-05
-1.33018433859815e-05
-2.3076773609518e-05
-2.52205013088642e-05
-6.01111497402682e-05
-2.07593255220692e-05
-3.36514231256458e-05
-1.17968734506109e-05
-2.30832580428154e-05
-2.76533625163616e-05
-2.1923811000275e-05
-3.48925760118635e-05
-1.38275469391432e-05
-1.16219383487597e-05
-1.35718372780875e-05
-2.89658261302907e-05
-4.5474535894002e-05
-1.21235121236888e-05
-1.62335435957876e-05
-2.8044852800724e-05
-2.04184190765705e-05
-2.05999186316195e-05
-1.98531223426721e-05
-2.4509832719326e-05
-2.48646013386397e-05
-8.45117748308894e-06
-1.98076458695391e-05
-1.53156137403938e-05
-2.45283727676513e-05
-4.00884372838986e-05
-4.52801197426863e-05
-3.76129014777621e-05
-2.04767774528065e-05
-3.17557131459891e-05
-2.20859671364738e-05
-2.50327694364538e-05
-1.57923596385365e-05
-5.08294991394522e-05
-9.27698004912597e-06
-3.76634550517522e-05
-6.18595108251387e-06
-1.65022680120409e-05
-1.13434310023014e-05
-1.16444554697689e-05
-1.29422215558737e-05
-4.11454110307307e-05
-5.2406309583554e-06
-2.41052665711923e-05
-7.04850885984492e-06
-4.50089756565641e-06
-2.07468185968924e-05
-2.01224831210169e-05
-5.236139245356e-06
-5.46792418730087e-06
-3.19141315890556e-05
-1.6069259196831e-05
-1.80781797284127e-05
-2.75131000025179e-05
-2.39778769341368e-05
-3.55099733831854e-05
-1.9333749466989e-05
-1.93003433189823e-05
1.15538383936954e-05
-1.84706114253339e-05
-4.06765858230471e-05
-3.56042871173029e-05
-8.9860748209805e-06
-2.37265983084205e-05
-2.82377944987819e-05
-2.31993732890775e-05
-2.34655039245751e-05
-9.80447482597685e-06
-2.76064328675943e-05
-2.5096149564005e-05
-2.62760884769355e-05
-2.61064201792722e-05
-3.66485820085172e-05
-2.53441793938508e-05
-2.2291841806823e-05
-1.80193638852017e-05
-3.53756594281362e-05
-2.15264779656225e-05
-1.52155841207598e-05
-1.85325980186533e-06
-3.21179637908124e-05
-4.53402484109445e-05
-2.67449379758608e-05
-1.47236846825982e-05
-2.44392353634032e-05
-3.00114033682201e-05
-1.05971242399591e-05
-2.753080291303e-05
-4.06482484031624e-05
-3.09464585530107e-05
7.23193006974859e-06
-5.89616544909445e-06
-2.9129470277915e-05
-3.6420623267959e-05
-2.62197612281311e-05
-3.09767736530378e-05
-1.5830896960344e-05
-1.77632628533752e-05
-2.03714364375418e-06
-8.66388323424922e-06
-2.50698978350104e-06
-9.43463084155783e-06
-1.6646714853889e-05
-3.71392534765738e-05
-1.09697491244178e-05
-1.67822243353583e-05
-3.70516787732238e-05
-3.16249404430869e-05
-2.94011175886578e-05
-1.48532384503023e-05
2.00659008639464e-05
-4.63248687311807e-06
-2.73150903695818e-05
-3.60702305265357e-05
-2.95433950136598e-05
-2.02570211521422e-05
-7.33815553295101e-06
-3.16659223081821e-05
-1.35296747081113e-06
-2.53515941642166e-05
-1.94857121125552e-05
-3.36537792815548e-05
-1.3277776579157e-05
-2.65890600226423e-05
-3.14454747647873e-05
-1.40196865164962e-05
-3.71195849314097e-05
-1.84398569125953e-05
-1.74490270825183e-05
-1.74651882668877e-05
-2.22971957496378e-05
2.80222051799234e-06
-2.95972399231156e-05
-7.82152384319947e-06
-1.63417654784255e-05
-1.40817084303533e-05
-2.784577274533e-05
-5.61483141105432e-06
2.43727502063031e-06
-3.77990003701091e-05
-2.79576127702677e-05
5.31676510934593e-06
-1.98935397179546e-05
-1.47884986344162e-05
-2.17410376274069e-05
-1.61255969562198e-05
-9.52843051931641e-06
-3.05210279216027e-05
-6.74857864610272e-07
-4.48554843139347e-06
-2.19846269297093e-05
-1.30573346771272e-05
5.85698425078319e-07
-2.04817645848587e-05
-3.14647975651451e-05
-2.81573054891755e-05
-1.46899231195254e-05
-3.97955500249143e-05
-1.55545773870509e-05
-2.1817449080971e-05
-4.90074176818357e-05
-7.13517675140505e-06
-2.5250253375766e-05
-1.26619565653944e-05
-3.49351879467247e-05
-3.16603344095276e-06
-9.06083954243482e-06
-2.33053735926389e-05
-2.5816809331335e-05
-1.91648122411771e-05
-1.98532078464329e-05
-3.24996302265592e-06
-1.99041062219313e-05
-1.95831148918712e-05
7.01676809728066e-08
-2.45626440138223e-05
-1.03965183634898e-05
-2.29445530094356e-05
-8.79576434126708e-06
-1.71699363341366e-05
-1.64585876389556e-05
-2.64916020850609e-05
-3.34856491361408e-05
-1.19093278403793e-05
-9.08687704780467e-06
-4.25613886990056e-06
-2.66250611021275e-05
-9.14408838878403e-06
-3.15476808953769e-05
-3.36252738727848e-05
-1.12148129466763e-05
-1.14393654705658e-05
-2.05284681186897e-05
-1.86548096921281e-05
2.01934721531495e-06
-1.84088700518539e-05
-2.2803504594711e-05
-1.6099651519193e-05
-1.20798752038711e-05
-2.52781954107431e-05
-1.78539788253854e-05
-7.95134099255555e-06
-1.83054209034248e-05
5.92321684821558e-06
-2.8142872569218e-05
-3.48606048326641e-05
-3.18005360470931e-05
-3.30211576961966e-05
-4.3713552953023e-05
-1.54414339409789e-05
-2.46763352285085e-05
-2.80278871176758e-05
-1.15433943867314e-05
-1.04447125873919e-05
-4.42045057745415e-06
-1.90461931859719e-05
-3.02634283776576e-05
-1.71019635776036e-05
7.0917044157045e-06
-3.80796837887282e-05
-1.66777086060151e-05
9.84802102317275e-06
-1.1293216010524e-05
-3.34745677720554e-05
-1.26620524686312e-05
-2.3323696706563e-05
-1.75253495690175e-05
-1.44961838810892e-05
-1.15863431407824e-05
-4.01535754668609e-05
-5.35072035503406e-06
-3.53757816968403e-05
-3.49726185773188e-05
-2.58125131393391e-05
-6.44967120378753e-06
-5.83161790388385e-06
1.94113129703054e-05
-1.38255125646686e-05
-1.69662722576956e-05
-1.77765335236604e-05
-3.38553448976995e-05
5.55183748664237e-06
-1.258393912344e-05
-2.18106864945454e-05
-2.23067807968074e-05
-2.73192672563606e-05
-4.39489421355535e-05
-5.33019541373266e-06
-1.96996071675419e-05
-2.61480877723774e-05
-1.87579359084601e-05
-1.35876179878795e-05
-1.86034449786552e-05
-8.53527182103467e-06
-2.68537041959407e-05
-2.02590551942289e-05
-1.47354059459673e-05
-1.63493957771649e-05
-3.1403995233446e-05
-2.25426035859005e-05
-7.57884644927672e-07
-1.89342506938377e-05
-1.27832751771718e-05
-2.27159479980727e-06
-2.23553720701969e-05
-2.68665474285907e-06
-9.67865824860916e-06
-1.38873339297333e-05
-3.46908062051163e-05
-3.19100333675519e-05
-1.63538425610154e-05
-3.73955103505612e-05
-1.33527371333243e-05
-2.62322787263553e-05
-4.83812866741108e-05
-1.78169969106001e-05
-2.71516780419123e-05
-2.02875603199878e-05
-7.27034193710845e-06
-2.65537141981077e-05
-4.02512224457575e-05
-7.07470878658868e-06
-1.11898854582819e-05
-4.46105726966405e-05
-1.63967750173478e-05
-1.78551567967752e-05
-1.7938235236939e-05
-8.83538804758219e-06
-6.64204833021345e-06
-1.94811880938629e-05
-3.07971719931662e-05
-2.25651983580241e-06
-1.37610293989332e-05
3.57896215929508e-06
-3.15561073613996e-05
-2.45846546443306e-05
-2.21851865292585e-05
-2.82980097474686e-05
1.859598905641e-05
-2.02721232647185e-05
-2.14966647024762e-05
-2.95195705667951e-05
1.00634647765524e-05
-5.93963011579072e-06
-2.99881184051972e-05
-2.99392560137607e-05
-3.02707951255822e-05
-2.92539297202214e-05
-3.95853231919646e-05
-1.71360087122804e-05
-3.13107673152021e-05
-3.58788323222855e-05
-1.25776505393651e-05
-1.2119944932427e-05
-9.87616285283241e-06
-2.00087467497862e-05
-2.73382330685053e-05
-1.98976343308231e-05
-1.79460407511888e-05
-2.7769866843719e-05
-1.27405340380936e-05
-2.37641574753805e-05
-1.93243481124144e-05
-3.05660866632535e-05
-1.43948980315944e-05
-1.21456105356477e-05
-9.16307097966938e-06
-2.80337678219073e-05
-3.0548196053582e-05
-2.63514895695073e-05
-1.327337526597e-05
-3.51822239330059e-05
-1.65826036221259e-05
-3.13223948399428e-05
-1.57949664935572e-05
-3.69135348391919e-05
-3.0626195265026e-05
-1.11267603763791e-05
-2.10234516922554e-05
-2.52469993529386e-05
-1.91470550226743e-05
-1.50559532699329e-05
-1.33531371508795e-05
-1.88424104005026e-05
-3.20213238814919e-06
-2.81793223957499e-05
-2.18035863314112e-05
-2.21786246336899e-05
-1.4141863160128e-05
6.63904590903059e-06
-2.19670359784261e-05
-2.10315376331941e-05
-8.26798049321812e-06
-1.2358821971949e-05
-2.01458962203097e-05
-3.76042490433138e-05
-2.80663263097918e-05
-6.36079876929967e-06
-6.16738290043722e-05
-4.65154448742974e-05
-1.33761032709297e-05
-4.01845083693044e-05
-3.07721961968898e-05
-2.72503180210736e-05
-2.27926814870223e-05
-5.82856317844751e-06
-3.71225998858953e-05
-2.32836551495003e-05
-1.4774539885518e-05
-1.55962007772227e-06
-7.78851886472369e-06
-7.58822318168808e-06
-1.52985085158959e-05
-3.99265196549111e-05
-2.68467111598724e-05
-3.57837325644097e-06
-1.8726824811933e-05
3.54705940084088e-06
-4.03489593644174e-05
-2.33449928397612e-05
-2.60057888867237e-05
-3.11733241829915e-05
-3.5988628016098e-05
-2.81901728122708e-05
-2.24550272340264e-05
-3.21832965983048e-05
-3.9454010193702e-05
-3.01432658263112e-05
2.03710568521078e-06
-1.0290244849495e-05
-1.57800180839424e-05
-1.30490234481997e-05
-6.94768052866809e-06
-1.82906747167991e-05
-2.85080160338707e-05
-3.43468681067661e-05
-8.71030585424096e-06
-3.25817444641522e-05
-2.990509622454e-05
-1.88258148764538e-05
-1.8291606945549e-05
-1.41645633735324e-05
-1.47068201575165e-05
-7.08638075252454e-06
-3.1078382280236e-05
-2.55049017453941e-05
-2.94022209314584e-05
-2.3884283820052e-05
-2.59027009951733e-05
-6.12482263153477e-06
-2.3504869168766e-05
-3.40337430281185e-05
-1.75819312285047e-05
-1.90947031386404e-05
-8.01867402643374e-06
-3.05119608582764e-07
-2.5566711644076e-05
-3.67144543433557e-05
-1.98682430207916e-05
-1.16317496829483e-05
-2.09078527317494e-05
-2.11799207685373e-05
-2.7041936679731e-05
-2.26186310908569e-05
-2.97847339899071e-05
-2.94373210703526e-05
-2.14326198679801e-05
-2.07485115126012e-05
-3.64376149169071e-05
-2.41264856509494e-05
-1.82111335610776e-05
-4.37517370334276e-05
1.37033831511361e-06
-6.64895035110218e-06
-2.77719808287486e-05
5.19657707391697e-06
-1.94894380358372e-05
-1.39253979335863e-05
-3.06412037846086e-05
-2.01393604521986e-05
-2.1624041718282e-05
-2.38383024238228e-05
1.20346832323828e-05
-3.03292548904542e-05
-1.63222010119121e-05
-4.21738516123849e-05
-5.04669807734633e-05
-1.02050327942106e-05
-1.92571416594687e-05
1.4107953551091e-05
-1.78242220520349e-05
-9.79561690167575e-06
5.63102827630591e-06
-4.93095811417106e-06
-2.59481865160634e-05
-1.6919938705282e-05
-2.11912845139144e-05
-1.88584388637388e-05
-2.56198653582577e-05
-3.81057250121647e-05
-2.60779604368864e-05
-1.71253211885253e-05
-2.17442081533541e-05
-1.44420890822143e-05
-1.23018784266093e-05
-1.15796316189387e-05
-3.18518732489082e-05
-1.30417476303184e-05
-5.01099433010627e-06
-2.14298352291915e-05
-3.22452588498696e-05
-9.16773911175149e-06
-7.08850728295368e-06
-1.77187687410164e-05
-2.45596345618207e-05
-3.90756655121809e-05
-2.93581572411036e-05
-2.01255798127629e-05
-1.71204313878058e-05
-3.14805783814203e-05
-1.47802282223328e-05
-2.67829942176522e-05
-1.46775722277786e-06
-1.37690174170376e-05
-1.7137810467078e-05
-6.73255186593189e-06
-4.54324883920343e-06
-2.73140406885679e-05
-1.37595065171347e-05
-2.8538659171976e-05
-1.18424953435573e-05
-2.82868493412307e-05
-2.38843785045154e-05
-7.05571168972556e-06
-1.31363763391209e-05
-1.20025739604413e-05
-1.37656264972243e-05
-1.61359560125762e-05
-3.94395764063908e-05
-2.86460149569348e-05
-1.80355117195958e-05
-2.18489754757536e-05
-2.14794706861783e-05
-3.87741248300399e-05
-4.47825348266955e-05
-1.73816950855937e-05
-4.12976071837987e-05
-1.50545912649286e-05
-7.75293205026706e-06
-1.66895722554438e-05
-5.12818537823304e-06
-1.32232223367624e-05
-3.4186513127675e-05
-1.62027259083086e-05
-4.09833639447931e-05
-2.39969161237932e-05
-3.31063847032336e-05
-4.95274125799908e-06
-1.02894159101693e-05
-1.76472126662577e-05
-2.55289284298832e-05
-1.16132292844847e-05
-1.65864604627513e-05
-2.88521107364212e-05
5.88317276819146e-06
-1.42365561761697e-05
-9.04993591287866e-06
-1.5175200834686e-06
-2.26884042751623e-05
-2.91033886500469e-05
-1.75879883368822e-05
-8.32741044999726e-06
-1.54282981221041e-05
-3.41856558911058e-05
-1.25358304122271e-05
-1.37838464443202e-05
-2.83130078274892e-05
3.57035051735533e-06
-5.88208331146684e-06
-1.4360500682837e-05
-3.09227118777599e-05
-3.13108805297968e-07
-3.60465575355311e-05
-1.73824137933539e-05
-2.20587883506087e-05
-4.80665525791454e-05
-2.96696316602353e-05
-3.97373023944431e-05
3.60030651963546e-06
-7.13471247718806e-06
-5.35002938060527e-05
-1.70942600781175e-05
-3.47823395886273e-05
-1.32076725316778e-05
-1.78864968820962e-05
-2.65487871506947e-05
6.20666702893188e-06
-1.61819181913042e-05
-2.14251487192873e-06
-2.46833598520922e-05
-2.75141765573801e-05
-2.43024834919493e-05
-2.83703352856164e-05
-3.82835010885659e-05
-3.22635927345016e-06
-2.59657775578664e-05
-2.21784187509424e-05
-1.24637089895965e-05
-7.19437452404208e-06
-1.11015952118004e-05
-2.38796533890703e-05
-4.01029172173875e-05
-2.85275004757373e-05
-2.15329784301634e-05
-1.75489804417779e-05
-2.79985759299459e-05
-2.32285087388707e-05
9.07924932974611e-06
-2.03166824099568e-05
-2.27331918221927e-05
-3.8530157544237e-05
-1.89458021911502e-05
-2.79447228926575e-06
-9.86542099685012e-06
-2.70025610964579e-05
-4.19367875384234e-05
-2.65710573466195e-05
-4.99956128235871e-06
-6.85179353509112e-06
-2.96088203871533e-05
-2.98573805129349e-05
-2.31203464120739e-05
-3.15885236783979e-05
-1.43806977909408e-05
-1.40840378239004e-05
-2.61221130130017e-05
-3.56554572909002e-05
-2.9358215219667e-05
-1.98008625019918e-05
-1.64667631128169e-05
-6.14292233448155e-06
-3.69015092713388e-06
-1.55578489486871e-05
-1.73149700285612e-05
-2.30449919349374e-05
-1.13556822155864e-06
-1.32372947928888e-05
-5.83265194477062e-06
-1.92056388730813e-05
-2.50305313287307e-05
-2.75531982103908e-05
-3.23389424497621e-06
-3.04783837525732e-05
-5.1977825909377e-05
-1.96212814437338e-05
-2.9677054550653e-06
-2.95737113831174e-05
-3.9151552839873e-05
-1.5928510336816e-05
-2.14695304385079e-05
-1.5591748880628e-05
-1.83692680582611e-05
-2.00181228801488e-05
-2.33412708235283e-05
-3.37680473389008e-05
4.02115731734902e-06
-2.54925849722183e-05
-7.90556360686937e-06
-2.52862090264851e-05
-2.56463068633011e-05
-5.82938446526683e-06
-1.88920255878756e-05
-1.98489708963201e-05
-1.51847959319218e-05
-2.64033334405252e-05
-2.82538485331857e-05
-1.03955859202455e-05
-2.60681284014536e-05
-1.75372559470428e-05
-1.29440516267014e-05
-1.51553206149272e-05
-3.24718226765473e-05
-2.03726517069208e-05
-1.82861507863705e-05
-4.53805701854754e-05
-3.57761797257169e-05
-1.01964830096921e-05
-3.29742085307439e-05
-1.33284277912168e-05
-2.51340848416837e-05
-3.01333314284579e-05
-1.64313342421041e-05
-4.75625860154261e-05
-1.62432592171752e-05
-3.12034806364332e-05
-5.37496310567488e-05
3.15037686345687e-06
-3.46555067651011e-05
-1.94825984619234e-05
-2.44140234987186e-05
-4.49679399723842e-05
-3.03117992537064e-07
-7.00954218440168e-06
-2.06818862644032e-05
-3.40708012516275e-05
-3.47074465624108e-05
-7.30479466865008e-06
-3.1443730665853e-05
-2.0538513231782e-05
-2.59406297168045e-05
-4.3283901983614e-05
-2.79408413151729e-05
-1.75106451033948e-05
-1.82813637982785e-05
-5.58786995801158e-06
-1.73220656793832e-05
-2.88849613041738e-05
-1.78715546102672e-05
-2.61949676470581e-05
3.86031109771436e-09
-2.19640512539902e-05
-1.4944855846075e-05
-2.75782271263319e-05
-3.96505791471633e-05
-1.95279824392745e-05
-1.3443505917661e-05
-1.06965481352271e-05
-3.61586179416605e-05
-5.67270481348162e-06
-1.06728697725475e-05
-6.82721231635212e-06
-2.843728766527e-05
-3.14364412581908e-05
5.89069099099984e-06
-2.32151032603588e-05
-1.76855776756882e-05
-5.53990397316277e-06
-3.89438582286072e-05
-2.69900936236223e-05
-1.51913643503279e-05
-2.44119024609735e-05
-8.59297239084534e-06
-2.94880074756286e-05
-2.01728522246537e-05
-1.25311455914122e-05
-4.93911212651179e-05
-4.24230246904021e-05
-3.62209481316028e-05
-3.09298793976872e-05
-2.39643155140998e-05
-1.27183284615834e-05
-3.82248570321697e-06
-3.64183601840459e-05
-2.08375953917247e-05
-3.04250344136288e-05
-3.0825275408208e-06
-3.39459828798109e-05
-2.14497706362316e-05
-2.65192976937647e-05
-1.72223971726148e-05
-1.65464182367683e-05
-2.12656272741942e-06
-1.30919605265234e-05
-1.60115331024685e-05
-4.00189195992003e-07
-1.80198330042863e-05
-2.56170414407182e-05
-1.18385528482126e-05
-1.67321978032277e-05
-7.03881483819704e-06
-4.23961830790525e-05
-6.66645987431416e-06
-3.22276427470043e-05
-2.47270366948576e-05
-1.37388433805202e-05
-6.46083174174552e-05
-9.1301400851313e-06
-2.24282509403164e-05
-2.57613492723104e-05
-2.07739322482782e-05
-7.25001272871176e-06
-2.68885105641916e-05
3.03828916942575e-06
-2.75030004581703e-05
-1.67042997431753e-05
1.18157159439107e-06
-1.97866467281164e-05
-5.87145169892872e-06
-2.0958774324153e-06
-4.94315804986935e-05
6.3115852942919e-06
1.94876071771768e-06
-4.83124633560792e-06
-3.24624385746845e-05
-2.47098418901551e-05
-3.20820632091916e-05
-2.58761590536882e-05
-2.70530341044696e-05
-2.94561200031567e-05
-4.03149676797062e-05
-1.69284792480793e-05
-4.20717499491431e-05
-3.28689973041824e-05
-1.86705781521401e-05
-3.42124725446547e-05
-1.804566963747e-05
-2.013661052653e-05
-4.69203170135601e-05
-3.27560781054253e-05
-3.4463606772699e-05
9.74912578046053e-06
-2.80568164737977e-05
-1.56342261166083e-05
-1.2135418670693e-05
-8.05616392148317e-06
-1.11248401653008e-05
-1.40210661813477e-05
-2.04705934399513e-05
-1.955321094716e-05
-2.61956007068434e-05
-4.44577703046228e-06
-4.62925642942778e-06
-2.75709482045469e-06
9.80522291766368e-06
-1.47726491851682e-06
-1.36992013043952e-05
-1.79294310119737e-05
-2.15245289286099e-05
-4.50062545410298e-05
-3.66317381990948e-05
-3.00174794385173e-05
-1.53356280401457e-05
-1.25731794948891e-05
-1.39181905046239e-05
-1.53350271277312e-05
-3.51518691735042e-05
-3.87588315341588e-05
-2.06289399630451e-05
-8.93901908367392e-06
-2.56586093485252e-05
-1.71237174475444e-05
-2.66389555203385e-05
-2.03913040553775e-05
-9.07224140641539e-06
-1.98062573506211e-05
-2.26152421826643e-05
-4.0771927735114e-05
-1.15685073499832e-05
-2.59829698097327e-05
-4.65478726080084e-05
-3.0005019069188e-05
-1.17139245815683e-05
-4.32526392641753e-05
-2.6839494842758e-05
-3.39013399402149e-06
-2.56842469649271e-05
-2.78760052775017e-05
-5.97895861759891e-05
-1.70134782660848e-05
-5.48513008657394e-07
-4.13415299022092e-05
-2.90548703249773e-05
-2.55546169626922e-05
-2.85192504205492e-05
-1.34381006351897e-05
-3.25035067031295e-05
-2.03548039108236e-05
-3.52216897943836e-05
-3.43871493450788e-05
-8.81523199299444e-06
-1.22394365833597e-05
-2.17067086360629e-05
-1.79627455642796e-05
-1.11168800879647e-05
-1.79757853950086e-05
-2.2590233454143e-05
-2.83223067287346e-05
-3.84290280980268e-05
-1.14135160532047e-05
-2.18880134427909e-05
-2.75561441673929e-05
-2.57075234275372e-05
-1.80174127111002e-05
-1.20813492976688e-05
-3.10490613635083e-05
-1.69180695951657e-05
1.25760148759117e-06
-1.72530975237692e-05
-7.31498873120757e-06
-1.98562697104796e-05
-1.80816268925794e-05
-1.74511008274505e-05
-1.41365376893343e-05
-2.51883169315537e-05
-2.1244383044513e-05
-1.3012621245723e-05
-1.17462885027244e-05
-2.88539703018561e-05
-3.87552684805282e-05
-2.82578156731197e-05
-3.90645985104639e-05
-4.57004082213438e-05
-1.21814467774829e-06
-2.24349129622556e-05
-2.23879443416519e-05
-1.79532735602546e-08
-2.77976887682317e-05
-3.56257228699197e-05
-3.17418987020031e-05
-1.42288799548327e-05
-1.03068768812989e-05
-1.24164395563089e-05
-1.95005527679422e-05
-3.18984289134696e-05
-3.98998483332903e-05
-1.25462670117344e-05
-1.59637664865418e-05
-1.84571060053727e-05
3.15307406544352e-08
-3.09692894140576e-05
-3.22145213933439e-05
-6.53334067160802e-06
-3.81361206719034e-07
7.42573107656289e-06
-1.85661048638205e-05
-1.87938100956932e-05
-9.37321596192661e-06
-3.60161625067659e-05
-3.40973727077709e-06
-1.62943546945666e-05
-3.56069061054705e-05
-4.12649487216806e-05
-2.56359386363832e-05
-1.87777149044518e-05
-2.40027942828469e-05
-3.06191280366883e-05
-2.08095952098372e-05
1.85130663054215e-06
-2.47653417962944e-05
-3.51617254570458e-05
-1.01419540463167e-05
-2.25749813429714e-05
-1.67273007047061e-06
-3.90042946083718e-05
-2.11274814722633e-05
-1.84372552875733e-05
-1.82509498085886e-05
-1.87083591456725e-05
-1.55010677512404e-05
-4.92987959306599e-05
-2.94162937298928e-05
-6.51264928965693e-06
-7.01937937160059e-06
-1.10079018570631e-05
-1.10700804790323e-05
-3.15677433844757e-05
-2.4258427833109e-05
-7.70145758453747e-06
-2.67862904651733e-05
-2.07512737014535e-05
-2.39441476384028e-05
-1.79434439068384e-05
-1.7919128365308e-05
-3.28167675597242e-05
-1.62280131159254e-05
-1.58885172833602e-05
-8.29594029638152e-06
3.93555502351855e-06
-1.60637141500272e-05
-9.27893703586853e-06
-3.10660445195408e-05
-2.18585317663176e-05
-2.59528704807204e-05
-1.4399490041411e-05
-3.13646281670528e-05
-9.05085179102378e-06
2.88106123831965e-06
-2.98956538629178e-05
-2.03749461745946e-05
-1.7385575446376e-05
-1.12970372053126e-05
-2.54179648104817e-05
-2.57904338807124e-05
-3.22903519924091e-06
-1.58900364235755e-05
-2.10823704075897e-05
-2.25125986912724e-05
-9.89582662360349e-06
-2.23402240799038e-05
-1.85885668481658e-05
-8.67107515337376e-06
-3.03953935173524e-05
-7.41029814853253e-06
-3.76183505943848e-05
-2.41754483082699e-05
-1.29223325490775e-06
-9.41386699449794e-06
-3.08148761405703e-05
-1.81174476847981e-06
-6.43237361209357e-06
-1.11899368406142e-05
-2.15581643950412e-05
-8.14134439764646e-06
-1.04442190193441e-05
-2.34053681694935e-07
-1.78814409311104e-05
-1.7212566860768e-05
-1.69795038014038e-05
-2.28832465906483e-05
-3.66229861145213e-05
-3.25463936930156e-05
-2.3126958376799e-05
5.4839551936285e-06
-2.59240259909186e-05
-3.08955523317103e-05
-1.29902226289778e-05
-3.96166654369767e-05
-2.8112580087519e-05
-1.10480685574508e-05
-2.42218858912222e-05
-3.04709052993452e-05
-3.13160775409786e-05
-3.92115390054227e-05
-1.54034783211286e-05
-2.53925138930586e-05
-2.23290780579394e-05
-4.55448112808585e-05
-1.73879164214755e-05
-2.03744867707355e-05
-1.04224743983141e-05
-1.39337241812319e-05
-3.02694516900598e-05
-1.06282550141352e-05
-3.97688553406265e-05
-4.39934194796299e-06
-1.72380350843461e-05
-1.84905895722149e-05
-3.07862418273686e-05
-1.99881973460441e-05
-6.50323738124642e-06
-1.88241607038237e-05
-3.3514755695946e-06
-2.43542935791398e-05
-1.85442038715683e-06
-5.35880159885769e-06
-9.66993880034342e-06
3.11838846431212e-06
-2.05220234945192e-05
-2.03787200484473e-05
-2.21348579794156e-05
-4.9964089817399e-05
-4.15908571109146e-05
-1.24874187051762e-05
-2.20792491871865e-05
-3.87187024790615e-05
-5.03117188204676e-06
-2.61218029655848e-05
-4.29121257717038e-05
-3.48753629188629e-06
-2.37054421803583e-05
-3.36274561340754e-05
-1.60267806792256e-05
-4.24533716826265e-05
-1.4117332967992e-05
-2.46645921459567e-05
-1.25819078702591e-05
-1.24189839242324e-05
-1.68822885046202e-05
-2.04178823824245e-05
-2.75474448114109e-05
-3.05107063977015e-05
-1.05466810726062e-05
-2.50650296485319e-05
-5.21315754131014e-06
-1.60764368313553e-05
-1.47280708376681e-05
-2.36899401620862e-05
-6.3338814739284e-06
-5.13539436518316e-05
-2.70531803046031e-05
-2.63593935120884e-05
-1.13366025881913e-05
-3.25677362096355e-05
-1.52386944431366e-05
-3.00405581167021e-06
-2.89868512359504e-05
-3.35541874405188e-05
-1.54075365888113e-05
-2.8266179355494e-06
-2.82969743522762e-05
-3.10599806942172e-05
-2.40915953176701e-05
-1.43037577320517e-05
-2.69629904150885e-05
-1.94508407105475e-05
-1.6136124260613e-05
-1.35827209836878e-05
-4.66301615191209e-05
-2.8756245147055e-05
-4.19427062369163e-05
-2.33685398302421e-05
-3.03633546751004e-05
-1.98122396638452e-05
-3.67986234800494e-05
-2.55918664955684e-05
-1.86387808273536e-05
1.44913272352528e-05
-9.89008599834796e-06
-2.43861620088482e-05
-2.2438120342073e-05
-2.39238084750259e-05
-3.00871013983816e-05
-3.30434254443815e-05
-2.48461659531483e-05
-3.81213763259071e-05
-1.33787506414337e-05
-1.31221223635415e-05
-9.6834665322467e-06
-5.23712630773433e-06
-3.48662265642099e-05
-6.79743124149898e-06
-2.08211746213701e-05
-2.8813285202444e-05
-7.50130746651228e-06
-2.3642695791473e-05
-3.30629661874646e-05
-3.08852735576844e-05
-1.85642482765675e-05
-2.78790434536888e-05
-8.37025290897879e-06
-1.697574176491e-05
-2.30367668520975e-05
-1.5271536749206e-05
-1.52470261640383e-05
-2.53130003877073e-05
-2.57251781174849e-05
-4.45318478518746e-05
-1.61231765157082e-05
-3.55953851910579e-06
-2.18204744756918e-05
-9.06435371144e-06
-1.03523439165263e-05
-9.28932235006759e-06
-2.61050520793628e-05
-4.10188511666928e-06
-1.48429526659007e-05
-4.299593689021e-06
4.39105408918337e-06
-4.90034267391749e-06
-2.36333199453046e-05
-1.67822755627994e-05
-7.26677187141057e-06
-2.29366984351526e-05
-2.71748875656104e-05
-2.95153543022033e-05
-1.84925801161599e-05
-3.28687200105185e-05
-3.53188678892601e-05
-2.85832928516374e-05
-3.71904444771223e-05
-3.46175110606025e-05
-2.34253398105476e-05
-1.25949440247192e-05
2.44216940635349e-06
1.56154347857726e-06
-1.97840907319992e-05
-2.18059290118414e-05
-6.11800780051164e-06
-1.78783493424466e-05
-3.44572804129599e-05
-1.52477354546001e-05
2.53880690148832e-06
-3.4344887779991e-06
-2.80985725534974e-05
-1.37626157357408e-05
-2.56747971699195e-05
-1.90133439198324e-05
-2.29925383859225e-05
-4.70167434481571e-05
-2.95823818065513e-05
-1.46793987761478e-05
-2.74267727487232e-05
-1.10379238255297e-05
-3.16170236425613e-05
-2.63619363049054e-05
-4.29267981516605e-05
-2.03020580264785e-05
2.36808759888494e-06
-3.9016619344009e-05
-4.81977919874107e-06
-3.07998371423541e-05
5.69082844329601e-06
-1.09612764249081e-05
-3.37298870839776e-05
-3.09308392357353e-05
-1.78818953110622e-05
-6.28111032542222e-06
-3.24609455715363e-05
-2.74652692476597e-05
-4.17151179018905e-07
-3.73459853961628e-05
-3.48498623374967e-05
-1.70761239972626e-05
-1.40916149071094e-05
-5.11527757711713e-05
-1.46595137728485e-05
-2.75462059856492e-05
-2.69620296315351e-05
-4.1673000697874e-05
-2.4795310139639e-05
-9.39885381290228e-06
-1.35433416763912e-05
-2.16738016706311e-05
-1.99982745782553e-05
-2.31518793440422e-05
-1.87613200590686e-05
-8.45081122983355e-06
-1.53277205878405e-05
-1.25232739912897e-05
-2.80108758267179e-05
-6.17274965860996e-06
-2.19478612070973e-05
-1.09591536710209e-05
-2.7345778755095e-05
-1.58485880147941e-05
-2.16972053508196e-05
-4.52830787777041e-05
-1.37775994691309e-05
-2.58238797975844e-05
-2.05610547035774e-05
-2.05941235515348e-05
-1.34376227999818e-05
-1.0574226014169e-05
-5.2456146737848e-05
-1.07430551837927e-05
-3.70902780671752e-05
1.97931920262212e-06
-2.95517036289999e-05
-2.95388169227547e-05
7.44301885749405e-06
-3.63390010208693e-05
-2.70155841813991e-05
-1.78501714851647e-06
-1.62372641913475e-05
-1.66897871784046e-06
-1.72608596044259e-05
-2.52760426154604e-05
-8.21843526629776e-06
-2.69504696775121e-05
-4.82819764656805e-05
-2.7062207154669e-05
-1.84994809433529e-05
-1.97980728562984e-05
-2.27049019981696e-05
-4.58222007746813e-06
-8.12868119421258e-06
-4.30409798395083e-05
-2.08881835247105e-05
-3.36653593321123e-05
-2.71118299041787e-05
-1.70845696788254e-05
-3.48715078352552e-05
-2.34993085397178e-05
-3.83498055714101e-06
-1.07484688020489e-05
-1.37594351886198e-05
-4.00482383127494e-05
-3.02179269768536e-06
-1.18459658114151e-05
-4.109122495723e-06
-2.71780022077312e-05
-1.15800534028849e-05
-1.18483623649586e-06
-8.87271356250352e-06
-3.39776651177673e-05
-1.24250485291104e-05
-3.70517522944795e-05
8.48145589845363e-06
-3.19992018769847e-05
-2.60360546876898e-05
-2.14673611781895e-05
-3.44161029420636e-05
-2.51549949852644e-05
-2.35331360511405e-05
-5.27709928730442e-06
-2.66311566141463e-05
-3.82532247776623e-05
-1.90112342941593e-05
-1.60806167406018e-05
-1.8658889867351e-05
-1.82995646694043e-05
-2.02545183336119e-05
-2.02913912474927e-05
-3.63400516888866e-05
-4.04851514290604e-05
-3.72557459997006e-05
9.30000350884951e-06
-3.52320751823761e-05
-1.47914715929393e-05
-1.57058253091286e-05
1.13687750433734e-05
-3.08262346220671e-05
-2.00873853651281e-05
-4.6093052070619e-06
-1.71614948091461e-05
-1.12253394566137e-05
-1.89731634660943e-05
-2.98154500776767e-05
-4.38645667232493e-05
-6.47807697005922e-06
-4.07484796045916e-06
-2.98539272581182e-05
-5.5026654695323e-06
-8.26669940399891e-06
5.6678524527168e-06
-4.22693242679023e-05
-2.91220807410248e-05
-6.29043360416807e-06
-6.87647561822437e-06
-1.89528035126302e-05
-1.88070161339515e-05
-2.83196262226652e-05
-1.88221907668169e-05
-2.05483410199617e-05
-1.58869700345905e-05
-3.35231630838451e-05
-1.79981664888202e-05
-1.83086936473768e-06
-1.7999399648197e-05
-3.14947846990677e-05
-3.0956955721662e-05
-1.36325492108352e-05
-2.46771946261386e-05
-3.15627428533457e-05
-1.64824998611165e-05
-1.04620468832063e-05
-5.17245704412759e-05
-1.73500958146558e-05
-1.31749522384396e-05
-1.42672825498748e-05
-1.49325381145032e-05
-1.73324841072789e-05
-2.50533083369804e-05
-4.22330705844101e-05
-8.43627715528369e-06
-1.54337251275496e-05
-3.830881489325e-05
-2.40459248103631e-05
-3.68864551575916e-05
-2.18766952299793e-05
-2.75743999524866e-05
-2.53121026298519e-05
1.52890692285756e-05
-2.74572999951829e-05
-1.59337445999504e-05
-2.14021833970637e-05
-2.35858134114797e-05
-2.06585582534666e-05
-7.66998335068798e-06
-5.33014666568739e-06
-1.71651622043792e-05
-1.74523939559332e-05
-6.48226803272888e-06
-1.18430218442677e-05
-5.59560556925224e-06
7.9080015105726e-06
-4.65542776077853e-05
-2.77403508967997e-06
-4.7238195182707e-06
-1.79879189377524e-06
-1.20128545734982e-05
-1.45759751549343e-05
-2.59118550378945e-05
-3.16002998092134e-05
-3.12034833129687e-05
-7.3266037318521e-06
9.84035468006009e-06
-1.33626205011532e-05
-2.79225636018397e-05
-1.21295191381525e-05
-2.05078413078673e-05
-5.40383131402528e-06
-1.88948271140655e-05
-1.48810966766809e-05
-1.90970960732944e-05
-1.92401503323084e-05
-2.43611116028832e-05
-2.65137905415367e-05
-3.42320496180494e-05
-3.01636484298258e-05
-1.17396663627546e-05
-1.09353651572307e-05
-2.60309126720709e-05
-3.12553454671303e-05
-2.17766368777997e-05
-7.20406186426155e-06
-1.18180869929437e-05
-4.37334991433867e-07
-1.43016594147467e-05
-1.36861803571929e-05
-1.6180785694641e-05
5.27449420057721e-06
-6.81954678444235e-06
-2.75939692312119e-05
2.39436720916717e-06
-7.66800713461046e-06
1.68015307795224e-06
-1.73778233470389e-05
-2.92210273230669e-05
-3.94694419423969e-05
-2.43220087983923e-05
-2.54302824847697e-05
-1.55043086691588e-05
-1.84650270180365e-05
-1.80511588234279e-05
-1.71980955287009e-05
-2.05590521627638e-05
-2.30536695392035e-05
-3.82492302783786e-05
-2.30637190065911e-05
-2.76164644852773e-05
-1.5151121649468e-05
-1.67818092903728e-05
-2.30865555030567e-05
-1.1876941465767e-05
-2.1349758306415e-05
-8.15000917289288e-06
-1.61698420716962e-05
-6.75482050029456e-06
-2.43621158984861e-05
-2.34246864683752e-05
-2.31632359652677e-05
-2.51785325146463e-05
-2.95612390371705e-05
-1.69860366042198e-05
-7.03497185618361e-06
-2.6254389779265e-05
-2.36808002065969e-05
-2.88081002903178e-05
-8.30341840471024e-06
-3.21473795742966e-05
-3.24524638452859e-05
-2.26665969647555e-05
-4.83891536516819e-05
-7.80627654497982e-06
-7.93179314217991e-06
-4.66705948744744e-06
-4.70793834152881e-05
-3.32008499870417e-05
-3.76041218744794e-05
-2.3100576149454e-05
-2.22603386449351e-05
-1.87296006486102e-05
-3.38478678950574e-05
8.66043904980022e-07
4.57877151175546e-06
-2.14586417036562e-05
-2.32998580756094e-05
-3.06195838676016e-06
-3.87827361169966e-05
-2.70504520032045e-05
-1.09543709346675e-05
-2.09614199705286e-05
-4.76432430454634e-05
-3.27787522097231e-05
-4.89800651623076e-05
-2.12499331751373e-05
-2.20846571000568e-05
-1.43305296760044e-05
-2.70417477644537e-05
-3.44189257720744e-05
-3.63246588493381e-05
-1.75858138846153e-05
-2.28324976070192e-05
-2.04144183539668e-05
-3.35317799110167e-05
-1.32853872712883e-05
-1.74616288679962e-05
-2.52468187828486e-05
-2.29689829950746e-05
-3.25849220736553e-05
-2.08455895703399e-05
-3.67108902448669e-06
-9.16745488663324e-06
-1.00684143194973e-05
-1.2012960716449e-05
-1.33193654379687e-05
-3.55080829224705e-05
-1.55722559250418e-05
-4.44047531436276e-06
3.33236342536322e-06
-1.92037301414275e-05
-1.77092712660364e-05
-8.09335934520141e-06
-2.41845034786938e-05
-3.04181542351861e-05
-2.52254104435359e-05
-2.30852224905232e-05
-2.54810356912861e-05
-4.07874505083852e-05
-1.74124552048166e-05
-1.45794933253656e-05
-2.09763431617907e-05
-1.65620970468773e-05
-1.766252502877e-05
-1.97999757340984e-05
-2.8242163409558e-06
-8.02131639288174e-06
-8.10738119860403e-06
-2.0377301968649e-05
-1.75262064615167e-05
-3.20675255634412e-06
-7.66759880997896e-06
-3.78397092648602e-05
-1.14559973379868e-05
-2.74874898152514e-05
-2.92025804649838e-05
-8.51344710998389e-07
-3.01246793740437e-05
-1.97477867117116e-05
-1.88379394466849e-05
-3.43478304213003e-05
1.35296495694906e-06
-3.3936452482307e-05
-9.21644527871465e-06
-1.9195332091502e-05
-9.09384858005412e-06
-1.34074215316021e-05
-1.22540880612711e-05
-5.3109508209223e-05
-6.46339124261161e-06
-3.35928631450478e-05
-7.0271522334115e-06
-3.24416106053107e-05
-1.79101764924125e-05
-3.61146855191371e-05
-3.50081612982122e-05
-1.41300362678181e-05
5.04409454877372e-06
-3.87564236725785e-05
-1.7176102264852e-05
-1.42661940285926e-05
-2.84094620435404e-05
-2.02715301094665e-05
-2.42816545292402e-05
-3.55265983802276e-05
-1.11741747865383e-05
-3.66197166425041e-05
-2.12823050546723e-05
1.87971622523569e-06
-1.32359309772269e-05
-3.62710774470729e-05
-1.45393549847228e-05
-3.21294621539274e-05
-3.35807357314613e-05
-2.42365185437645e-05
-2.66445891379925e-05
-4.32792946197641e-07
-3.21457164201259e-05
-2.53992450455663e-05
-2.19064326835839e-05
-2.84383640224644e-05
-7.35293004671779e-06
-2.27992076789457e-05
-9.41147663452697e-06
-8.71245079408881e-06
-1.89636012121393e-05
-2.07102584989799e-05
-2.80413971842953e-05
-1.39061959419671e-05
-1.19457443391953e-05
-2.30179531990277e-05
-2.42261014436361e-05
9.36690990647276e-06
-1.81834602513788e-05
-1.6812174942947e-05
-3.23284195518607e-05
-1.4512576104656e-05
-3.74556113471771e-05
-4.01223766795696e-05
-1.52340890326939e-05
-2.09842313914651e-05
-1.80419319598085e-05
-2.04343088410983e-05
-2.22907740668952e-05
-2.64349296389128e-05
-3.57401142684044e-05
-2.70245009282338e-05
-2.46579971786747e-05
-3.33883982532134e-05
-3.86634104299119e-07
-6.81502801969979e-07
-2.46331318405589e-05
-1.81163068445741e-05
-4.90178903135991e-05
-2.82475642522006e-05
-3.23871533250096e-05
-1.23842219529698e-05
-1.07996361210469e-05
-1.63878078224981e-05
-2.59689986820442e-05
-1.22778685004305e-05
-1.93373231744547e-05
-4.4800637734981e-06
-3.33093040096037e-05
-2.01360992442625e-05
-2.18164012548033e-05
-1.67659892157067e-05
-2.81907625238382e-05
-1.64891036539749e-05
-9.31519983790205e-06
-2.20493120252773e-05
-6.10220199461277e-06
-2.7589203855469e-05
-1.7238193675062e-05
-1.72609664686171e-05
-2.7084212896107e-05
-3.26927721354969e-05
-9.46147062658934e-06
9.96900384445352e-07
-3.70611147947675e-05
-1.19009945982076e-05
-2.39997312658472e-05
2.1634989249139e-06
-2.0814369467831e-05
-1.46296145733689e-05
-4.51377180135591e-05
-3.8015730219404e-05
-1.54743807779836e-05
-2.09834780603458e-05
-1.81783633980536e-05
-2.93203471097265e-05
-1.94259221497872e-05
-1.6595201496026e-05
-2.18152308289735e-05
-2.29165709259836e-05
-3.25298679736276e-05
-2.40367304499502e-05
-3.088783481872e-05
-3.41489953170591e-05
-3.77544923602924e-05
-2.77661218587733e-05
-1.1460683908661e-05
-3.93105093500208e-05
-1.97914736888691e-05
-1.29502689603733e-05
-3.50174720590175e-05
-2.05234388433181e-05
-2.6722953546656e-05
-1.84638698979784e-05
-1.88226744877762e-05
-2.49429774303257e-05
-1.60478313928876e-05
-3.88538926820019e-05
-4.491681201423e-05
-3.64672505551316e-05
-3.96996106465949e-05
-2.68994542038392e-05
-7.26296053048825e-06
-1.58882796859114e-06
-1.51077654253302e-05
-1.91351416913132e-05
-1.52385362627641e-05
-1.57463749266293e-05
-2.46808715485469e-05
-7.24777762208288e-06
-2.88749639117905e-05
-1.50432774045311e-05
-4.79337248701488e-06
-9.1329175905323e-07
-1.79769464682368e-05
-3.92882950942342e-05
-1.43384706736453e-05
-8.7796825225346e-06
3.91070305615408e-06
1.39140324599027e-07
-1.4481346448676e-06
-8.4149676206703e-06
-1.21210830618142e-05
-1.50423925857577e-05
-2.1310578880337e-05
-2.20794635952654e-05
-2.84102884274363e-05
-2.43639644959355e-05
-1.77595913603733e-05
-2.20900223160364e-05
-2.98658921072146e-05
-1.56694900839139e-05
-2.59131101403603e-07
-2.22966567045655e-05
-2.54376153419406e-05
-1.88636179835239e-05
-2.33912972862712e-05
-3.40808724607931e-05
-5.41535553166183e-06
-2.6172958097603e-05
-6.09294838423335e-06
-4.14356771595639e-05
-2.36089814352059e-05
-1.28050347026203e-05
-2.83602802774788e-05
-2.98353217022336e-05
-3.43185699307444e-05
-1.46982548968141e-05
-8.51451734303264e-06
-7.01177980545509e-06
-9.61906278116855e-06
-3.37991479981068e-05
-3.39897027265529e-05
-1.48126616853471e-06
-6.01443067614073e-06
-1.08734851570971e-05
-1.54281959340533e-05
-4.08101902405234e-05
-1.07146072604793e-05
-2.09196693122867e-05
-3.17632246183987e-05
-2.96264643759281e-05
-3.57816740615242e-05
-7.17096916292008e-06
-1.8004381696486e-05
4.90450581297207e-06
1.86968424654221e-07
-2.77905611648255e-05
-3.53191338040972e-05
-2.01188131009343e-05
-1.78280958768262e-05
-2.79196290989369e-05
-6.79572884181422e-06
-1.4989196366565e-05
-1.44933825252747e-05
-7.92536502298744e-06
-2.49303363050062e-05
-1.03158361876312e-05
-3.83118625057417e-05
-3.15725328575644e-05
-1.56436978515329e-05
-2.5779778742821e-05
-3.10813128546667e-05
-3.77711036416726e-05
-1.05815572891037e-05
-2.32348649628313e-05
-2.79928221552434e-05
-3.50714340701702e-05
-8.61001557379944e-06
-2.25279562676233e-05
-1.67157408584909e-05
-1.73549787288758e-05
-1.22182136338149e-05
-3.2949691716145e-06
-1.17310922869563e-05
-3.55681226469084e-05
-1.35640255099442e-05
-1.47383778064676e-05
-2.53079263664121e-05
-1.78887546765225e-05
-4.90278315907957e-06
-3.48730942504301e-05
-1.56336192964155e-05
-2.57997749003037e-05
-2.48938475271893e-05
-1.46888299747344e-05
-1.45863396260046e-05
-4.41846561275357e-05
-3.01238559678646e-05
-4.80866268091467e-06
-1.04094874515967e-05
-4.01000993170636e-05
9.33237823041142e-06
-4.36678872883455e-05
-2.70085327072526e-05
-1.75358991440631e-05
-1.85991509598873e-05
-2.1072616501656e-05
-3.06056629606402e-06
-2.45966201017536e-06
-3.43242872376085e-05
-3.30933197872243e-05
-2.63948274694599e-05
-2.70546533043512e-05
-2.03805031548317e-05
-1.72046934774579e-05
-1.93415373178572e-05
-1.39580883744349e-05
-5.13044516651738e-05
1.04938096892989e-05
-6.11753345946796e-06
-8.71972031765154e-06
-1.55006292614135e-05
-4.44906320624752e-05
-2.9945727784927e-05
-1.89562230196828e-05
-1.04068915859667e-05
-1.69023845840997e-05
-2.33342013888226e-05
-2.45034936948602e-05
-2.49990155068081e-05
-4.77643298222739e-05
-2.65357140932001e-05
-2.23784804029732e-05
-2.23834442360969e-05
-2.40214518091117e-05
2.25196422441647e-06
-2.29086601947494e-05
-2.69300791345528e-05
-1.29558244524581e-05
-1.97264898737619e-05
-1.88053153078293e-05
6.81424489219506e-06
-9.52316473085201e-06
-2.43344058129369e-05
-2.43197297875442e-05
-1.62015513839311e-05
-1.93958630145253e-05
-2.31584275939981e-05
-2.41782965893353e-05
-2.65152385562976e-05
-1.45242632486118e-05
-2.73808589786458e-05
-2.28966262999871e-05
-2.50004615083272e-05
-3.69582390156196e-05
-3.22172586672962e-05
-1.34557771781715e-05
-1.09564293087706e-05
-1.47705274962335e-05
-1.01681232584882e-05
-3.25490020408196e-05
-2.92072909093858e-05
-2.62544610779807e-05
-3.33671804259067e-05
-2.44136478022205e-05
-2.46416502149441e-05
6.03307593989751e-06
-3.44960749926116e-06
-1.66995075580532e-05
-2.09660608408208e-05
-1.92485722570036e-05
-2.53676091970281e-05
-4.17919952558188e-05
-7.87695716569356e-06
-1.85710218099838e-06
-1.48536559666694e-05
-2.36863097101366e-05
-6.88300610198393e-06
-2.52663709899848e-05
-2.07170289597322e-05
-2.20624937490139e-05
-5.98842068754327e-07
-3.7481253059392e-05
-1.50092272705505e-05
-2.32902195040321e-05
-1.83868882129021e-05
-2.5205202778748e-05
-2.77564336896232e-05
-1.76811894364879e-05
-1.05427944339595e-05
-2.16876939788104e-05
-1.31308372000851e-05
-3.47963756057541e-05
-1.19992648712877e-05
-3.24129528885049e-05
-6.21127147433214e-06
-2.04676194973726e-06
-1.25930994405038e-05
-6.85855030194576e-06
-1.95952821309888e-05
-2.70314100815286e-05
-3.15432971410266e-05
-8.32897968750891e-06
-1.38092079533155e-05
-2.54418479169426e-05
-2.11461639353405e-05
-3.90284578213235e-05
-2.94598245402277e-05
-2.65699064718257e-05
-2.05342182171121e-05
-1.85883883648836e-05
-3.08911488946319e-05
-4.53149543355643e-05
-1.46476548362656e-05
-1.97645547481421e-05
-3.46699589624841e-05
-2.55673539399181e-05
-1.21241234415671e-05
-2.47625198286277e-05
-2.81975726022797e-05
4.50382629879403e-06
-2.15731923952512e-05
-1.69561087970389e-06
-2.93652720536203e-05
-2.86616120566718e-05
-5.60184843851206e-06
-1.87586994497371e-05
-2.47037921112001e-05
-3.17756353973431e-05
-1.05984952927268e-05
-2.96671080690026e-05
-1.56666417308782e-05
-2.66810224786858e-05
-2.83653760924536e-05
-2.70436700519142e-05
-5.64931533037234e-08
-3.41191066199439e-05
-1.49937505654412e-05
-2.75903512374128e-05
-1.56019948553666e-05
-1.99717756562717e-05
-3.039776825155e-05
-1.92481533347913e-05
-8.15094104148096e-06
-4.56849298325365e-05
-1.99404261989045e-05
-3.05800151234544e-05
-1.59913604663804e-05
-2.20271793592146e-05
-2.75418377329846e-05
-7.30186493235033e-06
-2.35533404500625e-05
-1.03319695420719e-05
-2.05080470917345e-05
-1.92053571780563e-06
-2.40999441066896e-05
-3.00582331064249e-05
-3.75228635136277e-05
-2.67922357787846e-05
-9.6213652524914e-06
-2.77332133998273e-05
-2.42645284034318e-07
-2.23159251739625e-06
-2.11334595072924e-05
-2.35212476229236e-05
-4.46524943380164e-06
-1.55307182002658e-05
-1.8252972987357e-05
-2.64053936093891e-06
-2.20006291916025e-05
-3.11571069905354e-05
-2.40195421141583e-05
-2.43724371240055e-05
-8.80565622738356e-07
-2.50696806140162e-05
-1.14036356583757e-05
-2.13364735171663e-05
-1.05968387068795e-05
-1.4131177709173e-05
-1.54128476685621e-05
-2.45192441634525e-05
-2.79843956272794e-05
-7.08757646888222e-06
-1.52633034736907e-05
-3.45038292018468e-05
-2.27496694533103e-05
-2.19391429843657e-05
-2.46588752377639e-05
-4.23793692961172e-05
-3.46450120342019e-05
-3.40292412811579e-06
-1.22033252677008e-05
-1.75758639584044e-05
-2.1181488885497e-05
-6.72769106221767e-06
-2.8753062815944e-05
-1.09866262542298e-05
-2.23261698552398e-05
-3.35415664286786e-05
-1.78239413099431e-05
-4.21836799912921e-05
-1.21741187367447e-05
-1.71738571528443e-05
-8.92176025666197e-06
-9.32930184361208e-06
-4.5293664058151e-05
-1.17519242144562e-05
-1.76020412004232e-05
-2.33950574672311e-05
-4.02155887024335e-05
-5.04571633601945e-06
-3.10856827977318e-05
-3.20951664174968e-05
-2.24349547011684e-05
-1.1438459876886e-05
-4.89714058540533e-05
-1.20409044542399e-05
-2.3580729827239e-05
-2.13834521527522e-05
-2.50026886329419e-05
-9.06104849006211e-06
-2.52000993749335e-05
-2.19580487302101e-05
-1.22976950929372e-05
4.35763103554368e-07
-8.08153685285541e-06
-1.13003311111104e-05
-1.29342357751717e-05
3.50913134251285e-06
-2.2333637581168e-05
-8.59939892763318e-06
-3.98914669545205e-05
-2.75963111615593e-05
-2.26705859575477e-05
-6.7671174309086e-06
-1.75547542291992e-05
-3.20445692045247e-05
-9.348737967141e-06
-3.40321608149531e-05
-2.10133396390998e-06
-5.62168693678429e-06
-2.03637268486903e-05
-2.86536682113312e-05
-9.72095526518348e-06
-1.93851684843656e-05
-2.80228116048536e-05
-1.15320369536776e-05
-3.20278414634182e-05
-1.24323799709087e-05
-1.73315029365881e-05
-3.44440682917442e-05
-1.6871798310979e-05
-1.3237164731687e-05
-3.13138249502946e-05
1.38960917685009e-06
6.57864252012302e-06
-1.28095090910718e-05
3.12762143538145e-06
-6.94288909577944e-06
-3.15318525170168e-05
-1.32053087781925e-05
-2.90221768457642e-05
-1.38281098090315e-05
-1.21666404445386e-05
-3.101420873939e-06
-1.17427393618063e-05
-1.78090980673395e-05
-2.50610853652727e-05
-8.0448175990174e-06
-5.15882987267037e-05
-1.82915980189998e-05
-1.25553175190161e-05
-2.56476504451247e-05
-2.43582086736768e-05
-2.44303987696905e-05
-1.8095251224689e-05
-1.13752975190023e-05
-3.22228013104912e-05
-2.86126632219082e-05
-8.96917272031866e-06
-1.82749686590662e-05
-2.89018233107718e-05
-1.09950119928122e-05
1.72843144483446e-05
-6.22087273829606e-05
-3.66985987098065e-05
2.83120691516898e-06
-8.19363656155341e-06
-3.39680575315893e-05
-1.62032736171607e-05
-1.01064716846751e-05
-1.20591463723375e-05
-5.99724086444809e-06
-2.12890414808086e-05
-1.72618274033321e-05
-2.24470492372899e-05
-2.98471014713684e-05
-9.04244675006632e-06
-2.09938615480419e-05
-1.88574980011314e-05
-2.21091171056435e-05
-9.01347617782858e-06
-1.75726290986546e-05
2.07177416338646e-05
-2.14585042829635e-05
-2.20606954373784e-05
-9.22646971102941e-06
-2.71101506675916e-05
-7.57357070728181e-06
-3.94501888362197e-05
-3.63145913762701e-05
-8.29801188468985e-06
-2.42546703290873e-05
-2.78991599147712e-05
-3.13823217863962e-05
-2.91526056529048e-05
-2.01514530067775e-05
-1.81888978250005e-06
-1.51242723731595e-05
-1.44182316355526e-05
-2.01500271546016e-05
1.08830626083163e-06
-1.110511559779e-05
-1.13997544275139e-05
-1.37869598197757e-05
-1.81518078499248e-05
-2.17434030750632e-05
-2.29854169374379e-05
-3.0460547002055e-05
-1.84913456147573e-05
-7.16716109956721e-06
2.45985498208607e-06
-1.404833948731e-05
-3.51587040918066e-05
-2.02049993826169e-05
-2.34850223756188e-05
-1.02339445599892e-05
-2.15585999506826e-05
-2.53280090807281e-05
-1.05948377835755e-05
1.32597241127918e-05
-8.65902023834616e-06
-4.6974227894325e-05
-4.07374060765228e-05
-2.88803395932135e-06
-1.69427863741483e-05
-3.05246651788257e-05
-7.39990702432619e-06
-3.20602033557126e-05
-2.27405137923849e-05
-2.27845598330861e-05
7.17598980790877e-07
-1.77355224036469e-05
-2.78283730408728e-05
1.21672660130109e-05
-3.25736142455878e-05
-5.14958222549027e-06
-2.44772412168997e-05
-4.34864273965952e-05
-1.92790592286754e-06
-2.09298680795184e-05
-3.37846681859171e-05
-2.84009548818558e-05
3.65399925492216e-06
-2.06017756916432e-05
-3.18246341547951e-05
-3.69918614114501e-05
-5.81389090721326e-06
-2.32866711082564e-05
-2.5039452483049e-05
-7.09408187637622e-06
-2.14337199357838e-05
-4.77281389064308e-05
-2.11393308430608e-05
-3.3588625394045e-05
-2.26524719101248e-05
-1.10272472783667e-05
-3.38569804314876e-05
-1.56558504935709e-05
-4.20637960080643e-05
-7.76066899533826e-06
-2.01679496620229e-05
2.26234425188846e-06
-3.89401287978749e-05
-3.97575997370566e-05
-1.50224387361158e-05
-1.02801254991551e-05
-1.86301923852848e-05
-3.80252959945042e-05
-2.64463481186281e-05
-2.49424597260477e-05
-1.66546333950827e-05
-3.67897462153485e-05
-3.5878989614237e-06
-3.60739831672262e-05
-2.36942043571355e-05
-1.85354886534583e-05
-1.48017164805744e-05
-1.33188855319004e-05
-1.99692963852626e-05
-1.58660238439156e-06
-1.73105830730728e-05
-2.03283682492894e-05
-3.59497512108402e-05
-1.06258829132131e-05
-3.50525646265617e-05
-1.03504876712451e-05
-2.83323757898905e-05
-1.80894860951525e-05
-1.17009141526279e-05
-3.12264274677149e-05
-1.29826973259365e-05
-2.09881836503007e-05
-3.77110372442063e-05
-2.9781795219287e-05
-2.63889574315177e-05
-2.08952565593625e-05
-8.79951581686747e-06
-8.11072286622375e-06
-3.60016777421588e-05
-8.87846542196464e-06
-1.27491323557879e-05
-2.11806507458996e-05
-8.48531504499196e-06
-9.92838896306792e-06
-2.33066436874942e-05
-2.21729521056615e-05
-2.96162397023468e-05
-3.92034601736942e-05
-2.5428037022295e-05
-2.14495380046083e-05
5.57122173943713e-06
-2.2690872001834e-05
-2.26488845656769e-05
-3.24654899425103e-05
-1.42850786045948e-05
-1.09897367305979e-05
-2.00252971363611e-05
-2.94865702945925e-05
-2.48594263109696e-05
-2.77153811004143e-05
-6.97751416288278e-06
-1.50420559470595e-05
9.95708264981753e-06
-2.10442755053313e-05
-1.92981339981174e-05
-2.86011859493859e-05
-3.04676653903126e-05
-3.99601216887368e-05
-1.74839472354979e-05
-2.73146121676129e-05
-1.46974036780568e-05
-7.19942420274275e-06
-3.90242528734166e-05
-3.24323292788691e-05
-3.49368190068728e-06
-2.71133891687911e-05
-3.67071745009476e-05
-2.77780868495734e-05
-2.51718166810995e-05
-2.020449833351e-05
-5.50217044570482e-05
-2.73525104331842e-05
-2.09008649895177e-05
-2.38980285585263e-05
-2.78119387456562e-05
-3.48618375142576e-05
-3.03504657273956e-05
-2.80657050247576e-05
-1.71578371822372e-05
-1.29977484990891e-05
-2.29214154572783e-05
-1.92250431791089e-05
-1.64446849575409e-05
-3.97330529068112e-05
-3.3690542226883e-05
-2.30377811629057e-05
-2.69867902252264e-05
-1.83070610667013e-05
1.55454810919282e-06
-1.45243793566654e-05
-1.07997105904195e-05
-5.74723252949905e-06
-1.37723537649534e-05
-5.01845461474702e-06
-3.13940342486345e-05
-2.35401249653914e-05
-1.12135178683283e-05
-2.9407543812533e-05
-1.7230889249783e-05
-1.78193196386313e-05
-2.7309554112495e-05
-7.02610922018757e-06
-1.31140576226254e-05
-4.12098216588687e-05
-3.4701045166554e-05
-2.66873664210613e-05
-2.2863106195636e-05
-2.44765548936891e-05
