# Supplementary material for: Research on computational propagation and identification of mine microseismic signals based on deep learning
Source: PLoS One. 2025 Oct 22;20(10):e0334641. doi: 10.1371/journal.pone.0334641 (PMC12543183; doi:10.1371/journal.pone.0334641)
Supplement: S1 Data — (ZIP) [file pone.0334641.s001.zip › 000100500001033.xlsx_0.txt_24.txt.txt]

-1.89907007998828e-05
-2.60026743468948e-05
-2.18154056813772e-05
-5.73909007723195e-06
-1.31686805823452e-05
-4.5261847367547e-05
-6.66384226071702e-06
-1.34389898636267e-05
-2.12863248926619e-05
-1.74021179366535e-05
5.56035657124042e-06
-1.49656485113423e-05
-2.56605661341307e-05
-2.05616662808163e-05
-2.8715403855717e-05
-3.06819583398616e-05
-2.01654831283826e-05
-1.99115004791596e-05
-3.22155473558331e-05
-3.34583061063559e-05
-4.04761727859627e-05
-4.40606386596141e-05
-2.32636722185191e-05
-2.46460247852798e-05
-2.1360711437401e-05
-7.61213538601984e-06
-3.35022229302718e-05
-4.81462675310613e-05
-1.40859136694325e-05
-1.63602612274484e-05
2.43407217542796e-06
-2.0233032097507e-05
-3.92475517802695e-05
-1.5049597942528e-05
-1.90741111458542e-05
-4.47243066534856e-05
-1.17501075445126e-05
-3.86288848432787e-05
8.98774046533478e-06
-1.35998244708569e-05
-1.62199570961851e-05
-2.22499724438998e-05
-2.80247041472541e-05
-4.92725593966525e-06
-2.54528565752256e-05
-2.93399159020114e-05
-2.85216020388681e-05
-3.81165845896236e-05
-1.52358645003557e-05
-3.17138159342501e-05
-2.46433990688728e-05
-1.31289297466273e-05
-3.41732049489891e-05
-1.5525953050807e-05
-4.2367919870591e-06
-2.40454059877946e-05
-2.53190741225729e-05
-1.33595762701534e-05
-2.80003806281545e-05
-2.71792038996225e-05
-4.20852413534601e-05
-2.27725088664003e-06
-1.9218505830589e-05
-1.07107673343439e-05
-3.42194428901527e-05
-1.54692111924451e-05
-3.34715830744774e-05
-3.74063271531523e-05
-6.24014851778409e-06
-2.3967518910289e-05
-2.85606299168669e-05
-3.39586052484539e-05
-2.70110709980537e-05
-1.78495905991242e-05
-2.08763899885299e-05
-2.84051084207533e-05
-2.59973204171935e-05
-1.86386509485945e-05
-2.57796275171649e-05
-3.10676012654109e-05
-3.65398692304819e-05
-2.05369117414354e-05
-2.03578317861554e-05
-1.51231958252162e-05
-2.41715575114545e-05
-3.37973066502547e-05
-3.32934459932352e-05
1.21850475754954e-06
-2.0578787304496e-05
-4.30294997667595e-05
-2.63307015086825e-05
2.63447677346937e-06
3.13772725014106e-06
-2.17058882340722e-05
-2.87077711933009e-05
-1.98981388866954e-05
-1.73151549140373e-05
-2.35506984496245e-05
8.8495905324668e-06
-1.7933969423398e-05
-5.565256456338e-06
-2.71537868581565e-05
-8.08280276347138e-06
-1.12285211887759e-06
-1.93926540231256e-05
-7.67644508731545e-06
-3.33769334448286e-05
-2.0678148930059e-05
-2.95134384195473e-06
-1.68388888126392e-05
-2.397078449064e-05
-6.12903243166186e-06
-2.18926221387806e-05
-6.99631484541305e-06
-8.43448912197074e-06
-4.06268383079326e-05
-8.13064203030317e-06
-2.87902625731325e-05
-8.54414513280319e-06
-9.30378586572958e-06
-6.6341889210114e-06
-2.50027809657541e-05
-2.7547928422001e-06
-1.42872579213419e-05
-2.6805933930107e-05
-1.10617754917102e-05
-2.84521710741826e-05
-2.6334897844979e-05
-2.14076565421919e-05
-2.24162799409904e-05
-2.28387727364017e-06
-1.60371669484207e-05
-2.44367048647292e-05
-1.62455990232505e-05
-1.37238741512584e-05
-2.31161518007089e-05
-9.37339366004622e-06
-1.09597122163308e-06
-2.18329620629764e-05
-4.19655867054711e-05
-2.67542865583295e-05
-5.55413100715803e-06
-4.22981175591335e-05
-1.16554515202456e-09
-2.00132822330494e-05
-2.18796980799273e-05
-2.25150064334797e-05
-1.09241835134577e-05
-1.85378368047975e-05
2.8250393754071e-06
-2.42645288290896e-06
-1.61810307651316e-05
-1.27445179392753e-05
-2.98325451590845e-05
-4.7766667471298e-06
-4.19983134741591e-05
-1.58208952767749e-05
-2.72557364530248e-05
-2.48959610863947e-05
-2.0977966444576e-05
-1.41025100205579e-05
-1.25536293505587e-05
2.35660103870684e-07
-2.29235501040833e-05
-1.95189767931275e-05
-1.89469669136657e-05
-2.91913444139337e-05
-1.65196729602474e-05
-1.49251821977871e-05
-2.92081024596754e-05
-3.22023354629651e-05
-2.87273459456153e-05
-2.04180581699256e-05
-3.9788669085535e-05
-2.75549123306287e-05
-2.5321789278249e-05
-2.22611923393373e-05
-1.65847504139898e-05
-1.40672417417957e-05
-3.83894289035422e-05
-1.84324442372907e-05
-3.44346962684443e-05
-2.82621392977253e-05
-4.09128254064761e-05
-3.94006408725653e-05
1.9962188612473e-06
-1.44184944014185e-05
-2.63706874887476e-05
-1.66149212494451e-05
-1.23504215413918e-05
-3.25995697868277e-05
-3.11395065227078e-07
-2.75187358216153e-05
-2.3051239166796e-05
-2.58795711748234e-05
-2.63229120968172e-05
-1.50960412177522e-05
-7.52134417148498e-06
-1.18411732168365e-05
-1.32947992783445e-05
-3.30489330164787e-05
-2.49978423386972e-05
-1.19377442853574e-05
-3.61307135450397e-05
-3.26223703041133e-05
-1.81031954973806e-05
-1.82875433077973e-05
-1.99372786214409e-05
-1.89163028612203e-05
-3.93688562029611e-05
-4.17008665491695e-05
-3.22099069256576e-05
9.48940510949036e-06
-1.36498243710632e-05
-2.22141737398809e-05
-1.97174879199741e-05
-1.53960502639321e-05
5.48519740919626e-07
-1.36584523574682e-05
2.62050451002606e-06
-1.84304063440587e-05
-1.07709807368248e-05
-1.64234333911393e-06
-3.27115476196878e-05
-2.74104120438083e-05
-4.77017988449785e-06
-2.21947395247082e-05
-5.25520517114477e-06
-1.69241635979508e-05
-1.47982836330024e-05
-3.35426659776548e-05
-2.06302959126194e-05
-8.12887145932145e-06
-4.98106943748195e-06
-2.23373972562653e-05
-1.47375817009043e-05
-2.5992742795937e-05
-2.68010418298309e-05
-1.86337305476892e-05
-1.30951679766608e-05
-4.66446989929363e-05
-2.01550043576262e-05
-2.833566076439e-05
-4.42051754389377e-05
-1.74676934387005e-05
-3.03724392881291e-05
-3.93073008041439e-05
-8.58372816304584e-06
-1.74283280755752e-05
-3.40937381983435e-05
-1.63429927365039e-05
7.34222198859209e-06
-4.59095118153658e-05
-1.10123479618966e-05
-2.0081248381025e-05
-4.6850045587792e-06
-3.39690134731001e-05
-1.29581717558837e-05
-8.94167903314655e-06
-2.60452118849323e-05
-2.15215805676332e-06
-9.60164430828912e-06
-1.73673164187115e-05
-5.58170664156976e-06
-6.32219815902092e-06
-1.26400174257121e-05
-1.52080417952146e-06
6.57761876802914e-06
-2.03310868155468e-05
-4.20389091306703e-06
-2.00235411934096e-05
-2.87786834460668e-05
-2.49669245663712e-05
-1.07918445403213e-05
-2.8640932373593e-06
2.52395792769348e-06
4.41941487796509e-06
-1.59800490547063e-05
-8.84842493956656e-06
-2.36019021378914e-05
-2.4221651912365e-05
-3.61870182879654e-05
-2.26088587446428e-05
-8.6873066336871e-06
-2.50080092884047e-05
-6.83242656551922e-06
-7.6718399703381e-07
-1.11621410670158e-05
-1.84177771169872e-05
-1.85301154201044e-05
-4.37368372642467e-05
-1.6476919265929e-05
-1.40626012279401e-05
-1.22238553477415e-05
6.93046206872696e-06
-4.53184784599585e-06
-1.92918988630676e-05
-2.19993827215341e-05
-1.59623033816227e-05
-2.91161334323259e-05
-2.47447120329121e-05
-3.11005077584079e-05
4.67198908998343e-07
-2.91073659177122e-05
-3.57985843578687e-05
-2.05247370840719e-05
-1.96819846784221e-05
-1.50665676446754e-05
-2.70065149643414e-05
-3.48437756865216e-05
-8.25501750593721e-06
-3.28476843539563e-05
-2.38850414601398e-05
-2.80708905358348e-05
-2.74551016505011e-05
-6.11760856254956e-05
-2.48268945944686e-05
-1.95718454127562e-05
-1.0291781671471e-05
-2.28441948951696e-05
-1.97120525859307e-05
-8.75792261389559e-06
-1.56794555236769e-05
-2.55549938103285e-05
-1.94349800839994e-05
-1.25247241873637e-05
-8.98735930226343e-07
-2.54821095956973e-06
-5.78734446419994e-06
-2.70861342600667e-05
-1.17270473682113e-05
-3.04906438405347e-05
-2.04439423695541e-05
-2.58130415896832e-05
-3.87748743228819e-05
1.33860113960458e-06
-3.00850228314547e-05
-2.89054170861914e-05
-2.94378561158777e-05
-1.13727898160756e-05
-3.09560965802811e-05
-2.41159228309051e-05
-1.9175373860819e-05
-3.94388098779978e-06
-1.33914056625032e-05
4.27977152837352e-06
-1.65739291844912e-05
-1.08513166464121e-05
-3.12788261768278e-05
-1.80266343134399e-05
-1.85686576365525e-05
-9.91240382820189e-06
-2.07355864509365e-05
-1.36343409071207e-05
-4.84896948815835e-06
-1.77639007369442e-05
-1.20099878081295e-05
-3.31726462572707e-05
-2.96894349535771e-05
-2.81424709167257e-05
-1.10981367592857e-05
-2.0901791270356e-05
-7.1464197410594e-06
-1.72219048935376e-05
-1.41122951197916e-05
-4.27079739382896e-05
-1.97858767551372e-05
-1.60837222729337e-05
-2.22147769433054e-05
-2.72249046363941e-05
-1.65238568964014e-05
-2.3650065095022e-05
2.86571889716909e-06
-1.71991348071115e-05
-1.56934368633444e-05
-3.10275620674957e-05
-2.34429356769082e-05
-2.24468605651724e-05
-2.83695621630987e-05
-3.84996198396583e-05
-4.38940179738809e-05
-1.70508894379742e-05
-2.13184743437083e-05
-2.97188541012883e-05
6.3752707587177e-06
-2.46237425886126e-05
-2.39270895280259e-05
-2.65846347217076e-05
-1.0385323128161e-06
-2.70210756428329e-05
-2.1276129891007e-06
-3.36352966340575e-05
-3.37424788872524e-05
-2.48712435059297e-05
-4.07921653812587e-05
-1.36375000256394e-05
-1.1096753944846e-05
-3.26660690849947e-05
-2.93071291157421e-05
-3.14712951158061e-05
-1.17653210909736e-05
-1.06257199037489e-05
-2.82026185259888e-05
-3.37485101231462e-05
-1.64819865752058e-05
-5.52283395616086e-05
-4.31981757373718e-05
-4.44716368135234e-06
-1.98763235030678e-05
-3.73340500189288e-05
-2.05541760405621e-05
3.97501864338146e-06
-1.01791859120593e-05
-2.20118006222158e-06
-3.19440354893948e-05
-4.94406158063295e-06
-1.42742040268243e-05
-1.17375326003596e-05
-1.99044515482844e-05
-1.29074450060157e-05
9.38124411826151e-06
-4.89738021073593e-05
-1.12290033114904e-05
-6.05338302891834e-06
-1.35744223546545e-05
9.77351769645965e-08
-2.50037499687798e-05
-7.60737415329455e-07
-1.2664306650222e-05
-7.60086261265857e-06
-2.86700540224623e-05
-1.10500247400426e-05
-2.26082817077267e-05
-3.40631734754261e-05
-2.45164784803395e-05
-5.22404820787795e-06
-2.12836863227866e-05
-2.27484247694718e-05
-1.23708533457729e-06
-2.49007328304794e-05
-3.63507751390223e-05
-3.51377100813289e-06
-3.72240797629584e-05
-4.40532283691869e-05
-3.20340703728865e-05
-1.11159521881425e-05
-2.92660577588583e-05
-2.67074996876665e-05
-3.68894788849938e-05
-3.38988510972498e-05
-3.65913672037742e-05
-1.22442446715988e-05
-4.32849633782276e-05
-2.74263187360399e-05
-3.39853763352156e-05
-4.35574655864733e-05
-1.56562367324136e-05
-1.72353158286816e-05
-2.06440728378992e-05
-2.2195479733184e-05
-1.83104651465568e-05
-2.20091551840648e-05
-2.23202463772815e-05
-7.8513144786896e-06
1.63256034149641e-06
-4.53717123904314e-06
-3.57358231066262e-05
-7.68277736044003e-06
-3.71901052088781e-05
-2.9457626031604e-05
-1.85909389302875e-05
-1.28265817275811e-05
-7.31070938518677e-06
-4.04052937841551e-05
-3.79546409892359e-05
-1.49608782010114e-05
-1.78930330809543e-05
-2.28087900782675e-05
-4.21457903209883e-05
-2.53425976370806e-05
-2.40400608668279e-05
-3.51052569667181e-05
-3.6950712386329e-05
-6.22748555476187e-06
-3.20815792039671e-05
-2.12998518657558e-05
-3.19927929346046e-05
-1.96100147714476e-05
-2.39321231674054e-05
-2.93838436870546e-05
-2.91943962622181e-05
-2.09156132174993e-05
-1.03000904316565e-05
-1.64384693071554e-06
-3.1670491182113e-05
-5.53651822570684e-06
-2.99426841850357e-05
-3.53120787039407e-05
-4.04480727185396e-05
-5.14615481247725e-06
-1.70148954049861e-05
-2.47690427138361e-05
-1.54817657641786e-05
-1.77040176125918e-05
-4.49761611862016e-05
-2.00336771334673e-05
-2.73348231893993e-05
-3.71099284119887e-05
-1.83725372212953e-06
-4.60720796048672e-06
-1.16830441852395e-05
-2.18787044734331e-05
-2.12506279123803e-05
-1.87400560861734e-05
-1.83366629540686e-05
-6.49964491869521e-06
-3.5823278987899e-05
-9.70887155886737e-06
-9.91404464415471e-06
-1.47328391455326e-05
-1.5376601130199e-05
-3.23786026053018e-05
-3.8474302745542e-05
-2.43764732016212e-05
-2.05499188900061e-05
-2.44774682290071e-05
-2.72991642547089e-06
-3.60079408389014e-05
-5.03480548910975e-06
-1.17125017913407e-05
-2.27557228747419e-05
-7.14703063656353e-06
-3.13774416167023e-05
-1.2207133892115e-05
-3.68057632312344e-05
-3.71895645082128e-05
-2.47726258423264e-05
-2.09782382642476e-06
-2.07914239371134e-05
-3.31036520610786e-06
-3.50505411645501e-05
-2.19456004279702e-05
4.08104335787873e-06
-3.59724576425797e-05
-3.99535694507039e-05
-1.01252394574911e-05
-3.04046140680274e-05
-4.42777583970325e-05
-3.56674447095947e-05
-2.2658463905272e-05
-1.88866859816859e-05
-2.13542600582526e-05
-2.45129344131678e-05
-1.84357310834742e-05
-1.01168034853331e-05
-3.65220120953246e-05
-1.22254060328451e-06
-2.98648490043272e-05
-2.95035017754249e-05
-1.5934383501892e-05
-4.20096148034734e-05
-1.71963993008667e-05
-2.93950360083497e-05
-1.52819426103602e-05
-6.40536075462245e-06
-1.44645257929516e-05
-2.1014667724025e-05
-1.83601286455371e-05
-1.21128854805801e-05
-1.74974256623935e-05
-2.27273393404977e-07
-2.53434425181205e-05
1.07418514036789e-06
-1.17205994310618e-05
-1.76496002618303e-05
-2.57894745920957e-05
-2.5444610338022e-05
7.13445494552979e-07
-1.9946993729226e-06
-4.11454343283635e-05
-2.62426096611478e-05
-1.17954318532258e-05
-1.28683930566904e-05
-2.62946017100116e-05
-3.16187058491187e-05
-2.54594249795297e-05
-1.77917202662538e-05
-1.23891943965975e-05
-2.83357478550185e-05
-5.06498575500074e-06
-1.46370035790598e-05
-5.9540221666131e-06
-4.19299476791409e-05
-5.20508665460588e-06
-1.74519965894422e-05
-2.68694294341911e-05
7.739669183291e-06
-2.29762708490286e-05
-1.09953372569774e-05
-5.02001683405187e-06
-2.05317516730643e-05
2.06399295845445e-05
-3.07339578907984e-05
-8.70280390609123e-06
-2.23968393731117e-05
-1.18700244184971e-05
-1.48575430062267e-05
-1.80486739204338e-05
-2.25532231714129e-05
-3.17219904692204e-05
-1.80058665809574e-05
-2.27981577821084e-05
-2.28012506154358e-05
-3.00239399063492e-05
-2.11476225906027e-05
-1.75607257922097e-05
-1.98590307819343e-05
-2.27840646064333e-05
-7.58264737970229e-06
-7.80785592025433e-06
-1.7604186979783e-05
-4.27798879193472e-05
-3.31844863311656e-05
-2.58186792541537e-05
-1.86387282158499e-05
-1.76530867115335e-05
-3.00802480936563e-05
-3.81046436871271e-06
-5.05698087423034e-05
-1.94318840939935e-05
-3.18104028569873e-05
-1.24072118027931e-05
-1.61238159915973e-05
-3.67584194553883e-05
-1.08979422085586e-05
-4.03933421970389e-05
-2.79569695809594e-05
-2.23685689103194e-05
-1.75330471436668e-05
-2.06276149327878e-05
-6.43295037739679e-06
-3.32991397422015e-05
-2.72262694694488e-05
-3.03249600389944e-05
8.0013121926069e-06
-1.93211937396864e-05
-5.90295861517452e-06
-1.82551175231401e-05
-5.47224722215949e-06
-2.80926835563216e-05
-3.77981241499174e-05
-3.06392229741099e-05
-2.45936656817776e-05
-1.73145415233257e-05
-4.06512216830863e-05
-8.20832164864428e-07
-1.20764399451589e-05
-3.57245149281563e-05
-3.1352484263911e-05
-2.8479172906239e-05
-1.50528965134296e-05
-1.8360229154903e-05
-4.19350884516624e-05
-1.20371875671245e-05
7.14336359801022e-06
-4.35623490246517e-05
-1.35852674618502e-05
-8.00831500226481e-06
-3.32729143502351e-05
-2.87329012399498e-05
-9.36613504835137e-06
3.21288562001855e-07
-2.7710405474971e-05
-3.37623775275012e-05
-2.47549316097922e-05
-1.26721168030234e-05
4.57505864375948e-06
-3.96916748417177e-05
-7.56439463273303e-06
5.19664206809429e-07
-5.42416886872913e-06
-2.20001962161938e-05
-1.24338630109047e-05
-9.83407239608246e-06
-1.80663138819086e-06
-1.99449117895144e-05
-3.31564780226457e-05
-1.4956785625172e-05
-1.75387175038218e-05
-3.92579708423593e-05
-2.21152556580709e-05
-1.93674894478568e-05
-6.19796023259949e-06
-2.3458994322917e-05
-2.88170847322768e-05
-1.64721645649907e-05
-1.1316173730047e-05
-4.30003698078983e-05
-1.02312636122656e-05
-1.57291829203819e-05
-1.22567162980643e-05
-1.6559109004049e-05
-1.66334574948775e-05
-2.31182301877054e-05
-1.08027670004837e-05
-1.99461271588577e-05
-3.11243920204947e-05
-2.23183847921972e-05
-3.27336032166902e-05
-3.53643670281386e-05
-3.35276521525412e-05
-9.48291751704798e-06
-2.59433177846624e-05
-2.53233934073659e-05
-2.56751814924897e-05
-2.9039421813819e-05
-3.26368151597663e-05
-2.89469866218085e-05
-2.96122521166249e-05
-1.14437209464355e-05
-3.03897776861945e-05
-2.63001710250886e-05
-1.85289483704907e-05
1.81036524528028e-07
-3.28071961445453e-05
-2.51666326861397e-05
-1.6988580200125e-05
-2.67252805101105e-05
-1.50073333957809e-05
-4.31914794716769e-05
-4.77988569130618e-05
-1.80519194165956e-05
-1.00470256202413e-05
-1.65420550559583e-05
2.50206113575105e-06
-1.23903096942577e-05
-1.87096005821646e-05
-1.05694477603834e-05
-2.49171191276735e-05
-2.14455544204419e-05
2.9787463774004e-06
-1.13406809302271e-06
-6.08089706781644e-06
6.80018034477016e-06
-4.68047482598221e-06
-2.21207198438205e-05
-1.25690592713674e-05
-5.54530768334944e-06
-1.1224057128353e-05
-2.63563878037969e-05
-3.36970619534524e-05
-2.07315960119706e-05
-4.8705280465012e-06
-2.15414482901838e-05
-2.96264493190811e-05
-2.5342801206615e-05
-1.75716908341545e-05
-1.30780449228663e-05
-1.0441014647583e-05
-3.42874175953485e-05
-2.51996983275553e-05
-3.48753928663183e-05
-3.21944566946644e-05
-1.79116249586448e-05
-3.59985904442415e-05
-7.56036600801031e-06
-2.30123833019985e-05
-4.02181437153568e-05
5.30755386686421e-06
-1.2515865802292e-05
-1.31690784394284e-05
-4.30113055390469e-05
-7.46811053487874e-06
-1.17776213833401e-05
-2.03821629870671e-05
-2.10357791844127e-05
-1.17693209121667e-05
-1.95533004825238e-05
-2.75589094447281e-05
-2.99310935768966e-05
-1.78034320483911e-05
-9.61600606529739e-06
-2.27777254711255e-05
-1.93937520278395e-05
-4.77365870004702e-06
-2.76442789401695e-05
-7.62044047388184e-06
-1.66166937402589e-05
-2.84401192203434e-05
-1.74334140613791e-05
-2.95155540176792e-05
-3.94470077617569e-05
-1.89336824043541e-05
-3.03327434719114e-05
-4.84456485281351e-05
-4.04550074735339e-05
-3.40016440066482e-05
4.87764906329637e-06
-3.12564058385338e-05
-1.32062710050416e-05
-8.36050549848265e-06
-3.14727437280324e-05
-2.43680096767531e-05
-3.25929533063834e-05
-1.90918708734272e-05
-2.66644932456225e-05
-2.78195580719597e-05
-2.61431275828162e-06
-2.83080147181868e-05
-8.77670753750276e-06
-8.86431172469401e-06
-2.50685067005251e-05
-3.17455795848901e-05
-1.50081025617391e-05
-3.31982310024261e-05
-1.12681955314797e-05
-2.8145876201347e-05
1.10292273231608e-05
-7.03600772775608e-06
-2.52412596758407e-05
-1.75672283455893e-05
-2.41739749133382e-05
-2.77369723514278e-05
-4.71591313554028e-06
-2.74950779734684e-05
-1.90333202869735e-05
-3.43051368283028e-06
-2.52450535351483e-05
-2.62565974753684e-05
6.01694345847372e-07
-2.7159987443696e-05
-2.67365085925428e-05
2.68744112950303e-06
-1.91476976958313e-05
-1.80375573392449e-05
-1.50612419188388e-05
-3.44796665287747e-05
-1.94272280432305e-05
-2.53895130834565e-05
-1.10827895776538e-05
-1.16343528907742e-05
-2.09485535872529e-05
-1.76676221759695e-05
-1.77382225892314e-05
-2.25311382693315e-05
-2.38200656078931e-05
7.59422057405479e-06
-9.34626364311789e-06
-2.61025354163172e-05
-2.04539636837396e-05
-4.71685349564707e-06
-1.40474972720916e-05
-1.99881606124931e-05
-1.12846671325762e-05
-4.60432245866919e-05
-1.38041944937153e-05
7.60517461069367e-06
-4.82653254559637e-05
-3.20338416851976e-05
9.08320287791749e-06
-2.15389530137726e-05
-2.6752011427717e-05
-4.91858891081786e-05
-2.75872469860917e-05
-3.31640004466373e-05
-2.946274842472e-05
-3.11668592972028e-05
-2.54821673763798e-05
-2.20984538976315e-05
-2.76635072052033e-05
-2.96836803731095e-05
-2.52289466132851e-05
-2.70344164041363e-06
-2.47714751227053e-05
-3.11783758999207e-05
-2.0448649191349e-05
-2.27787192356674e-05
-3.63849077293307e-05
-1.37262583887896e-05
-2.74962527814141e-05
-2.40173082356932e-05
-3.7714678372746e-05
-1.92174093501337e-05
-2.20328922228879e-05
-8.01622609722948e-06
-3.29298661586901e-05
-1.43579140838415e-05
-3.87783869339872e-05
-3.2288070413626e-05
-2.04308785672668e-05
-2.54786378392135e-05
-1.65809869087382e-05
-1.78969804819725e-05
-1.72399150599866e-05
1.5599605657973e-06
-6.09211596855387e-06
-3.12579713558687e-05
-3.04406030934507e-05
-2.13114088014151e-05
-3.11558107484701e-05
-6.74006349797406e-06
-1.72106441686843e-06
-1.73513477216274e-05
-1.0420276875006e-05
-3.51062257795349e-05
-1.9058195791813e-05
-3.71411898902441e-05
-1.25136364804293e-05
-2.76133610689413e-05
-4.41184466289861e-06
-3.65118637768381e-05
-2.17360680995092e-06
-2.40528070255533e-05
-9.50711383137102e-06
-1.00202341068178e-05
-2.33253261899108e-05
-3.68205384114666e-05
-4.26154494480993e-05
1.87876288330527e-07
-7.70852226342426e-06
-1.71914949289114e-05
-2.44447793672778e-05
-3.83094393647188e-05
-2.07903677990468e-05
-1.14111796778543e-05
-1.94236906626385e-05
-3.26914661221444e-05
-2.80875841648055e-05
-2.43892319679138e-05
-6.44008874872886e-06
-3.08642429757e-05
-7.38402580376363e-06
-3.43768972727369e-05
-1.14160690851676e-05
-1.36733982444079e-05
-1.44397833323696e-05
-1.73019272340381e-05
-3.09077921034263e-05
-2.77001029170408e-05
-1.43859688615489e-05
-2.5387137987743e-05
-2.11084499735333e-05
-2.32659595334404e-05
-2.21104610133683e-05
-2.19868632705255e-05
-2.57851112439361e-05
-1.80018143085601e-05
-2.02340341111969e-05
-2.97359356002768e-05
-1.68785780691747e-05
-2.37320772256914e-05
-2.8677738193674e-05
-1.70060207204004e-05
-3.17049840757475e-05
-1.75120014399017e-05
-1.97662263818956e-05
-1.33306621581041e-05
-1.80303723770519e-05
-2.92725657980816e-05
-3.85734181941279e-05
-2.2845374366677e-05
-2.63712072794443e-05
-3.99162196360982e-05
-1.8377988630703e-05
-2.56413607100089e-05
-3.23447926836198e-05
-2.91643694270393e-05
-1.45680779909379e-05
-3.58135853515048e-05
-2.96599249013503e-05
-3.65345980890611e-05
-1.83999790604153e-05
9.91091284065774e-06
-3.57171044694784e-06
-1.94382019809753e-05
-2.35567578991473e-05
-3.17535235916498e-05
-2.28242049015711e-05
-2.37693592754389e-05
-5.50574070635101e-06
-1.24544642345529e-05
-4.25129482293989e-05
-4.39767434572136e-05
-2.03879453403166e-05
-1.67558099360919e-05
-1.92148744632122e-05
-3.56973159833083e-05
-1.10624227801458e-05
9.09248870000543e-06
-1.36030283519927e-05
-2.61775925483098e-05
-2.81649335648472e-05
-1.33432370972217e-05
-6.1672277686074e-06
-3.71917288834452e-05
-1.76003376542421e-05
-1.81299976915781e-05
-5.26852568208782e-05
-2.0065892405203e-05
-2.63258398935173e-05
-8.00028578291739e-06
-3.47948705566248e-07
2.70789235882181e-06
-3.28388345063743e-05
-2.24695642019126e-05
-2.01320925923919e-05
-2.36927398322999e-05
-4.54526740876007e-06
-1.4821199540443e-05
-5.95985306043743e-05
-4.48222941234234e-05
-1.66378167071053e-05
-5.57873233173585e-06
-7.07459166969488e-06
-2.14784176575653e-05
-3.53501564115886e-05
-2.51660107215813e-05
-2.34647410282656e-05
-2.77897718545935e-05
-4.06661918664201e-05
-2.05832311254602e-05
-1.86279341356238e-05
-4.06423670897786e-05
-1.97820824923602e-05
-6.15750786821574e-06
-3.69209160715443e-06
-2.51853975498664e-05
-3.06530596171456e-05
-1.15211866212265e-05
-6.15914712301582e-06
-1.39026800283756e-05
-2.15327092656936e-05
-6.93243777680041e-07
-3.19063371432041e-05
-3.10263486483824e-05
-1.39227909214056e-05
-9.8398444244693e-06
-2.08103941408394e-05
-2.97905861109445e-05
6.44117265298232e-06
-5.81244480345909e-06
-3.52348210357716e-05
-2.06082794182847e-05
1.33707009441213e-05
-1.78770421128057e-05
-2.87767244569063e-05
-1.19452659454655e-05
-2.7381294722979e-05
-8.44471336090092e-06
-1.09872063911195e-06
-2.89084451064577e-05
-2.11539185084852e-05
-3.10200349950995e-05
-2.95012497155169e-05
-3.55501098845611e-05
-1.19253610445525e-05
-1.07086183782957e-05
-6.33776510884632e-06
-1.0530019699796e-05
-2.74085676614987e-05
-4.00346604957455e-05
-2.54862507472014e-05
-2.50180956017656e-05
-2.31885632861059e-05
-1.85024904462043e-05
-1.3263998242611e-05
-1.82820951779391e-05
-2.89818989707449e-05
-2.01238685633687e-05
-1.64007436727682e-05
1.53024460927327e-06
-8.93275667860217e-06
-1.22676330868372e-05
-2.9419905114351e-05
-1.72938210318126e-05
-1.03820059288232e-05
-3.21257311273292e-05
-2.96872402852041e-05
-9.55328466604018e-06
-4.93831924146316e-06
-2.62977495906966e-05
-2.70284270297916e-05
-2.17782156145502e-05
-2.59975976147926e-05
-8.28604535373464e-06
-3.19662105668735e-05
-2.78018481254337e-05
-1.41599608136233e-05
-4.37473976772456e-06
-1.76395651379409e-05
-1.37571059000798e-05
-2.71904808553062e-06
-2.84931448590955e-05
-2.02720472360217e-05
-3.57817217015748e-06
-1.37259916186009e-05
-1.44821154997162e-05
-1.75050855944726e-05
-2.9467634765898e-05
-2.5627183504925e-05
-6.73836160604484e-06
-4.57503866285396e-05
-8.12435274827608e-06
-2.160899830993e-05
-2.53290475876383e-05
-5.59840999936733e-06
-3.05171109188685e-05
-6.40750521225026e-06
-2.35331950073462e-05
-1.72285255080599e-05
-8.16339078801605e-06
-1.01497594967096e-05
-4.80235989374828e-05
-2.4113001574389e-05
-2.4697088449226e-05
-3.46853226759117e-06
-3.63332210401339e-05
-3.30682819962079e-05
-9.8445004203266e-06
-1.24190443279141e-05
2.85306624997181e-06
-2.06284158149388e-05
-8.750002453477e-06
-6.02112065293842e-06
-2.90089743541794e-05
-1.11376498352772e-05
-9.53536600519864e-06
-2.89698531063296e-05
6.5858725139359e-07
-1.53426991281332e-05
-1.95946207063034e-05
-2.61822155397826e-05
-3.58141969340302e-05
-2.92306280602515e-05
-3.33569008905902e-05
-2.9342389358639e-05
-3.25594421785704e-05
-2.26004542985818e-05
-2.06751394294348e-05
2.54089497313002e-06
-1.36137837523731e-05
-2.15006527977958e-05
-9.97343611337822e-06
9.82712054988958e-07
-5.43968449298056e-06
-4.51325790481699e-06
-1.09642960123863e-05
-3.02496460461727e-05
-2.21649329488706e-05
1.53073091131028e-05
-2.19287358181007e-05
-1.87430214387899e-05
-2.75715567015288e-05
-1.05486378668031e-05
-2.15225273549548e-05
-9.3495759063164e-06
-3.64098114373906e-05
-1.52118216776127e-05
-2.16848376847568e-05
-3.4663989720008e-05
-1.77156510238852e-05
-6.58786914637455e-06
-1.42494853476455e-05
-1.43705741243984e-05
-1.10675084066447e-05
-7.05360709998965e-06
-3.80300806464433e-05
-1.25806452268308e-05
-8.5470287681301e-06
-2.47786534048853e-05
-1.35211919492362e-05
-1.52453290924433e-05
-3.0362432203762e-05
-2.04315772818415e-05
-1.95415232183418e-05
-3.12194179384567e-05
-4.20340748413665e-05
-1.04826653041372e-05
-3.72768464593662e-06
-1.68656094093844e-05
-1.70764725569933e-05
-2.63896224684385e-05
-2.95945268349279e-05
-4.80081662692824e-06
-2.2626549563607e-05
-2.16846637380291e-05
-1.02728979826418e-05
-2.03746621779405e-05
-1.41205508413672e-05
-2.34046904295122e-05
-3.10983224969646e-05
-3.87404978303214e-05
-2.20187451813527e-05
2.3366163445292e-07
-4.14020030394653e-05
-8.42510241284177e-06
-1.44189262805818e-05
-1.69915688369408e-05
-2.43395974983017e-05
-3.16890345124237e-05
-1.8190438213134e-05
-2.8782122251079e-05
-1.73055961486486e-05
-4.27409959962535e-05
-3.39305730753562e-05
-2.60647221465391e-05
-2.29734578215885e-05
-2.66498651595636e-05
-1.47267661305351e-05
-1.67249134198764e-05
-2.72710754601187e-05
-1.6404709187206e-05
-1.39445551515438e-05
-2.52411808718425e-05
1.08371121041873e-06
-2.62831951147206e-05
-1.52398296913823e-05
-1.28324853329599e-05
-2.21659257914616e-05
-2.57373453890763e-05
-1.0246322230713e-05
-1.11768715805682e-05
8.2511594930947e-07
-4.3585492738915e-05
-3.24037732858711e-05
-9.42713815414293e-06
-1.39688844630485e-06
-1.78844398029577e-05
3.31611664395488e-07
-2.70663542775102e-05
-2.97367978841859e-05
-2.67437480959852e-05
-1.66743690342789e-05
-2.44240701232874e-05
6.73994626850704e-06
-2.01375308763184e-05
-2.31569877235618e-05
-3.96746356993632e-05
-9.13494721377782e-07
-2.31421710069989e-05
-1.89548643884401e-05
-1.5134318998642e-05
-1.80597312357908e-05
-8.47538181501586e-06
2.18512591548468e-07
-2.78633135518133e-05
-1.46175054949605e-05
-2.58775539156763e-05
-1.24562991792701e-05
-1.16144521011848e-05
5.06939147433299e-06
-2.74316365461913e-05
-3.09654809456536e-05
-1.94722112953062e-05
-4.09274427139765e-05
-3.34416569092298e-05
-3.59874821731835e-05
-6.78953703064067e-06
-2.83153521830714e-06
-9.70853730048432e-06
-1.31917014023187e-05
-9.64679319794126e-06
-2.68630308486639e-05
-1.47299839412998e-06
-2.53546685451292e-05
-3.57567348035795e-05
-3.37085997052826e-05
-2.62393330714621e-05
-3.48121133912079e-05
-3.86352426425726e-05
-2.2588503829796e-05
-1.19956528347042e-05
-3.81758486000247e-05
-2.0380583177837e-05
-2.6753142768479e-05
-1.96143749475633e-05
-7.71775593571568e-06
-1.67399035437689e-05
-1.31384626030532e-05
-2.80222807400931e-05
-5.75255619823349e-06
-3.55632085352731e-05
-7.98312378516261e-06
-3.79633471053085e-05
-3.02487386805909e-05
-4.20409743498019e-05
-1.66003901354811e-05
-2.4660795413172e-05
-1.93576308920243e-05
-2.58971620805036e-05
5.68864286362941e-06
-2.3346240129483e-05
-1.17347643995243e-05
-2.97886194562421e-05
-9.43470784212883e-06
-2.33731269409482e-05
-2.32607165766207e-05
-2.09418468997086e-05
-2.20612348950957e-05
-1.0429015857501e-05
-1.78351924132071e-05
-2.52528101280634e-05
-2.58896567400568e-05
-1.51235642678975e-05
-2.43801481028468e-05
-1.1485799318797e-05
-4.02633552178031e-05
-2.2721797454932e-05
-2.23976166097824e-05
-1.47274383902232e-05
-1.87731675699529e-05
-1.40878792273244e-05
-2.48761257976097e-05
-1.51459456446499e-05
-6.44802118656748e-06
-3.60996709665225e-05
-1.86349675238965e-05
-6.55421468459439e-06
-7.99640221364807e-06
1.42452641112819e-05
-2.38547042624316e-05
6.25250398610499e-06
-2.4494308313605e-05
-3.6744188457501e-05
-3.8180303751553e-05
-2.18896226433646e-05
-2.24039457018412e-05
-5.12940721083143e-05
-3.21670054224588e-05
-3.15157032791268e-05
-1.47892286130721e-05
-1.27350728936244e-05
-1.91957430570066e-05
-3.44536503608542e-05
-2.46271560555145e-05
1.72007336461712e-06
-6.50207653239686e-06
-1.79660810752887e-05
-2.55139373995607e-05
-1.98654867174669e-05
-2.50657888017655e-05
-3.00912619350675e-05
-3.4070352127445e-05
-7.88972219277917e-06
-1.96339460984346e-05
-6.81913997498824e-06
-1.19117719852063e-05
-4.04029150108726e-05
-6.55099874439446e-06
-1.84892888802041e-05
-1.76325820158219e-05
-2.32290207637952e-05
-2.55356436232529e-05
-3.86590139167514e-05
-2.98393943616574e-05
-2.75288807073096e-05
-4.58544068630249e-05
-1.96956318357375e-05
-3.92975213917258e-05
-1.05903930191976e-05
-1.72762285115575e-05
-1.47360881485436e-05
-1.2693865999169e-05
-1.5364580951363e-05
-3.67009927986981e-05
-2.53304944635378e-05
-1.24544020356212e-05
-2.59699502545341e-05
-4.92394478049057e-06
-4.24406464292561e-05
-1.74203748704267e-05
-5.94201675530319e-06
-3.12779968165361e-05
-4.16185436300054e-05
-9.41951425516286e-06
-3.88895281743576e-05
-2.59800266300172e-05
-2.34380817906425e-05
-1.54921583845718e-05
-1.59098259320102e-05
-2.16322026536817e-05
-1.82061220004068e-06
-2.52554965657868e-05
-2.31878543638859e-05
-8.77703787776009e-06
-1.1848911466234e-05
-4.76604598837859e-07
-1.15410313469517e-05
-1.3120551131931e-05
-1.9066465565518e-05
-1.96539969909673e-05
-2.17814639721155e-05
-6.74838425177376e-07
-1.03277055785467e-05
-2.1435152157312e-05
-2.11455968735233e-05
-1.35693995649419e-05
-1.87470679876877e-05
-9.49914258655337e-06
-6.10548056527704e-06
-2.41540296833724e-05
-1.80181746938589e-05
-1.6856176833124e-05
-3.01817565656506e-05
-2.32680534903569e-05
-2.25279559940343e-05
-3.20843002887702e-05
-2.80962122656129e-05
-1.14704715693285e-05
4.49857608829102e-06
-2.13788879272606e-05
-2.78153397661783e-05
-3.34236186760523e-05
-1.52005296319272e-05
-3.42350608695785e-05
-2.74265827366634e-05
-9.92814705206721e-06
-2.82540278421942e-05
-4.94451854847309e-05
-1.88837200402331e-05
-3.40462493706623e-05
-5.04028874424064e-06
-1.87842222376366e-05
-9.62948291105645e-06
-2.67438412904977e-05
-1.98343382114151e-05
-3.29119072840208e-06
-1.28060841251575e-05
-1.41844190310327e-05
-2.7944857371093e-06
-2.7990285413529e-05
-5.41711254735155e-05
-5.91334408795418e-06
-1.35806084119552e-05
-1.69521424070731e-05
-1.23702546198815e-05
-1.52880740242815e-05
-2.00896865809679e-05
1.26866077534653e-06
-2.97926535017477e-05
-2.51405914185443e-05
-5.84560666173453e-06
-1.49455601774559e-05
-1.34152408424018e-05
-1.65169410273269e-05
-3.01046127513496e-05
-3.04381834241213e-05
-2.62018810167583e-05
-3.01195877293392e-05
-6.19875356097292e-07
-2.3178803462943e-05
-1.89342984165845e-05
-2.24918467129213e-05
3.90136850551239e-06
-1.557425376198e-05
-2.11391742551417e-05
-3.69978690819818e-05
-1.84562094923195e-05
-2.67594687423143e-05
-3.23330798422883e-05
-5.66855092800634e-06
-9.48404148968044e-06
-7.49885126538165e-06
-1.33412719063955e-05
-9.09186028239094e-06
-1.26628604149721e-05
-1.66009049243532e-06
-3.37961886601377e-05
-3.03638603981225e-05
-9.99328035261433e-06
-2.08364085213529e-05
-2.03287649735271e-05
-1.5720616399453e-05
-1.68877411367656e-06
-1.12938652535191e-05
-3.3828561270031e-05
-3.04584421551815e-05
-2.84423319619168e-05
-2.53764313462683e-05
-2.22121696082842e-05
-2.33810173320676e-05
-2.71134447749035e-05
-1.88313233045746e-05
-1.47991037610498e-05
-2.7968467726351e-05
5.9073313783928e-06
-9.27569567196058e-06
-2.84989396530804e-05
-1.44033247491189e-05
-7.99586039946319e-06
-3.14478286644024e-05
-2.15019221824888e-05
-1.85628524186707e-05
-2.49932488689786e-05
-1.36013760514873e-05
-1.76381465947977e-05
-8.02793129129222e-06
-2.10551337182618e-05
-1.52687959116795e-05
-3.75263947446487e-05
-4.40392890704314e-06
-2.27913761985734e-05
-4.31225565749933e-06
-1.48500748448724e-05
-3.36371545516698e-05
-1.52956818703477e-05
-2.38641003228755e-05
-1.79503599430553e-05
-1.5730670716274e-05
-2.21212515862738e-05
-3.30836347007714e-05
-1.97540441113458e-05
-3.89442007541675e-05
-1.21664091033328e-05
-3.43595669310098e-05
-1.82875392269065e-05
-3.8387076691992e-05
-3.47708184023385e-05
-1.15746718970365e-05
-1.87681188055017e-05
-8.02884635396366e-06
-2.5633275716624e-05
-3.66721916994012e-05
-1.35741406719773e-05
-1.01017457631021e-05
-3.11045129251007e-05
-2.26417903132528e-05
-2.02038141971524e-05
-4.72395917575396e-06
-3.19623882051012e-05
-1.90185196177188e-05
-3.40997127871192e-05
-2.98918148364304e-05
-3.30080438561239e-05
-3.01364718435898e-05
7.05398317922412e-07
-1.15347616739964e-05
-2.99980546074851e-05
-2.56111132113846e-05
-1.42382723420606e-05
-1.36308578618115e-05
-3.45854211132399e-05
-2.87637129809382e-05
-1.47570305061542e-05
-1.72876237740955e-05
-8.53830983685526e-06
-1.48708371733888e-05
-2.04907637049433e-05
-2.51232329266572e-05
-1.28939852143478e-05
2.12642808365669e-06
-1.7966694107526e-05
-1.54213275429471e-05
-1.70659083510982e-05
-1.23028791457702e-05
-2.78542365697266e-05
-1.20933383758805e-05
-3.80575112405066e-05
-2.70715367826839e-05
-2.88001346228075e-05
-2.14198335713208e-05
-3.4344040057807e-05
-7.52291492059995e-06
-2.15089255444452e-05
-2.49150965466288e-05
-2.10415847080936e-05
-2.57047197829878e-05
-2.0563247757287e-05
-2.604102770076e-05
-2.49233363924656e-05
3.91132604545563e-07
-2.84084022281475e-05
-2.6919558337477e-05
-4.42887302771289e-05
-7.66474947055404e-06
-1.85827022832939e-05
-1.35649593291335e-05
-1.93787264877733e-05
-2.34027013910663e-05
-1.79982592841574e-05
-2.01455427688248e-05
-1.17415003610268e-05
-1.66119423420331e-05
1.88785846958323e-05
-2.9296803959285e-05
-2.0910851299498e-05
-4.18432108170988e-05
-2.42902487032289e-05
-5.06913898559086e-05
-1.96217203591636e-05
-5.56774792087115e-06
-2.34169950799478e-05
-3.00717915719734e-05
-2.93147205425454e-05
-3.7734501184275e-05
-1.86813485949051e-05
-1.55116304928328e-05
2.16887972802488e-06
-1.4493009366264e-05
-5.05095285972992e-06
-1.35557153254881e-05
-2.12851787469509e-05
-2.7976556876253e-05
-3.59715508014562e-05
-1.24024138649077e-06
-1.77904635921245e-05
-3.33889570442899e-05
-2.75644040499819e-05
-2.06732969522573e-05
-2.26681513665794e-05
-1.52806628346884e-05
-1.81571352161299e-05
-1.47782672939826e-05
-1.63091138154466e-05
-1.39521620835958e-05
-1.40982564504389e-05
-2.22973478435098e-05
-1.88418221429429e-05
-1.26493714417892e-05
1.31471605095095e-06
-2.83130280077155e-05
8.62399111111943e-06
1.58051128377482e-05
-2.14468847031412e-05
-1.38801953484393e-05
-1.04044218736783e-05
-4.8354295248636e-05
-1.59631227409243e-05
1.4687167262481e-06
-1.87518234903475e-05
-3.01997767203695e-05
-1.74230689193376e-05
-2.16160888753871e-06
-2.10078460592421e-05
-4.24352295625403e-05
-1.16922153656678e-06
-2.38871713221088e-05
-2.9988573835373e-05
-2.4769399697978e-05
-1.31387842403914e-05
-1.74935716135957e-05
-8.68084851026049e-06
-2.16890916631096e-05
-4.56684282124738e-06
-2.43447414522606e-05
-1.31712949693944e-05
-1.85332179376408e-05
4.5522174449266e-06
-2.84604642120099e-05
-1.51890090641886e-05
-1.5163331964171e-05
-2.96512585938195e-05
-3.14838140886859e-05
-2.59230601180503e-05
-2.7602866438577e-05
-4.49971306781228e-06
-3.35592321820206e-05
-2.1472097458821e-05
-1.63635904457159e-05
-2.90909448024347e-05
-2.22232354964053e-05
-3.62214496462398e-05
-1.82848567714469e-05
-8.29426388067872e-06
-2.29217291462888e-05
-2.55128936910307e-05
-2.87594719688969e-05
-4.11008714903537e-05
-2.99390284307737e-05
-2.03476177595421e-05
-2.96104782639924e-05
-1.85771608792943e-05
-2.41809829925901e-05
-4.4204588422797e-06
-4.463388373493e-05
-8.50228992110969e-06
-2.36965321804496e-05
-1.68804778068547e-05
-1.22694998420587e-05
-1.61079847802552e-05
-3.2531347976876e-05
-2.48064143444707e-05
5.98531395116816e-06
-1.71330037353146e-05
-2.89032778757357e-05
-2.90405037129674e-05
-1.618517896141e-05
-2.5550495154412e-05
-1.19147992090921e-05
-3.35394315205875e-05
-2.77224386881796e-05
-1.68475409850901e-05
-1.94529373781971e-05
-2.38927565732159e-05
-2.89223555822661e-05
-1.50484345604943e-05
-4.18865832745783e-05
-8.59300118904137e-06
-2.5165292246108e-05
-2.3504996445408e-05
-2.06987915758049e-05
-1.97274191241624e-05
-8.3165481419088e-06
-1.22158091840152e-05
-1.67154498343212e-05
-2.04736585775507e-05
-1.18568577471149e-05
-1.39925252999777e-05
-5.66923437242533e-07
-1.70734301546262e-05
-9.12120787402763e-06
-1.07354343960411e-05
-2.39171419248811e-05
-5.95360608723987e-06
-2.19285923115955e-05
-1.40873354113856e-05
-3.12985275333696e-05
-5.38900334698014e-07
-3.21222624280171e-05
-4.01270509187364e-05
-2.3900261370437e-05
-1.18047796108719e-05
-1.38229132246961e-05
-2.01356630555415e-05
-1.34522530978168e-05
4.1543104033427e-07
-6.83010840759275e-06
-2.27887656459084e-05
-1.5122801371091e-05
-9.76442634015776e-06
-1.82740946491249e-05
-3.39846668773245e-05
-4.39075658599187e-06
-1.61139303675342e-05
-2.66541054231354e-05
-2.59595016907249e-05
-1.30483763357799e-05
-3.47362583473332e-05
-1.92680724877472e-05
-1.99122020366743e-05
-8.33954290178345e-06
-5.39691374824614e-06
-2.34145779290917e-05
-3.98604236115958e-05
-2.45740522910787e-06
-1.1630817143574e-05
-1.0884947583263e-05
-1.00494746794146e-05
-1.72959441936045e-05
-2.00581554969545e-05
-4.32343254352583e-05
5.16399783589378e-06
-4.01704179213826e-06
-2.92546641154963e-05
-3.36257062192822e-05
-1.37474758594454e-05
-7.98216478381395e-06
-4.0654156745319e-05
-3.53688384833851e-05
-2.70227908288004e-05
-3.55926776178992e-05
-3.06391419785305e-05
-2.33714668579414e-05
-3.34921377050069e-05
-3.10096085779183e-05
-2.45262764599576e-05
-2.04033633685827e-05
-3.60977114454709e-05
-1.70496062871681e-05
-1.7446264467082e-05
-1.99307210383779e-05
-3.10800339137033e-05
-2.01049173473345e-05
-3.06684918930522e-05
-2.50685754784657e-05
-2.10629043140913e-05
-2.59609353467064e-05
-1.69910102261106e-05
-2.23627156766667e-05
-1.37054680068211e-05
-2.48751803158526e-05
-9.86681690575296e-07
-2.15777353548939e-05
-8.35210039759878e-06
-1.2125285835594e-05
-2.12437799846848e-05
-1.04238757629259e-05
-3.1444965090754e-05
-2.34576718533942e-05
-1.16416099397259e-05
-4.21086714335691e-06
-2.75933812249427e-05
-4.06752827017326e-05
-1.71763872011837e-05
-1.96614020436949e-05
-5.84866175124612e-06
-3.94388418038304e-05
-1.38487506428105e-05
-1.68216435248473e-05
1.46303363586538e-07
-2.14037635396328e-05
8.46078836545204e-06
-4.73705880569452e-05
-1.94649549701935e-05
-2.9473932893205e-05
-1.24272468643709e-05
-2.700651187987e-05
-2.00359867560334e-05
-7.68477236786553e-06
1.56840719206518e-07
-1.94159732881558e-05
-5.62874080091784e-06
-1.97875481365105e-05
-2.32376607991788e-05
-6.92267742706121e-06
-2.77625329277702e-05
-1.93191760591985e-05
-2.97448257902096e-05
-2.21829431255245e-05
-2.50165592589284e-06
-2.34296860247603e-05
-1.84648658219694e-05
3.90456700677794e-06
-1.96881937417808e-05
-1.02108633790199e-05
-2.38381464535554e-05
-3.46224593786714e-05
-7.73648672974569e-06
-1.83882161325444e-05
-2.52712626113466e-05
1.20942619847515e-07
-4.27424022617715e-05
-1.89825028470491e-05
-3.70553804503297e-05
-3.49994830316517e-05
-2.41268343190674e-05
-3.29831835737651e-05
-2.43495218559415e-05
-2.56862719281198e-05
-2.27837338006841e-05
-3.0880388164358e-05
-3.15441464163332e-05
-3.56912924772503e-05
-1.13870688886561e-05
-2.93718053524241e-05
-2.4735148173862e-05
-2.71610657078421e-06
-1.31096061185492e-05
-1.04246575407114e-05
-1.00374107419422e-05
1.93005679271179e-06
-2.21516643407464e-05
-3.14064833384179e-05
-2.99777980788181e-05
-3.33985762713981e-05
-2.0525355564148e-05
-6.97912128793171e-07
-2.5730197502746e-05
-2.02014581922651e-05
-3.22081209441386e-05
-1.17568243050242e-05
-2.72329950646271e-05
-2.60642238198429e-05
-2.23254883091628e-05
-3.27126702879549e-05
-1.44848098423958e-05
6.73200940348474e-06
-7.92935383277258e-08
-1.75255119075725e-05
-1.51161093433604e-05
-3.84677056865626e-05
-1.21288444147608e-05
-2.8382733742749e-05
-2.04969213680969e-06
-2.10821821850193e-05
-1.95616494014591e-05
-2.22054313631023e-05
-2.04373390442775e-05
-2.91835301279421e-05
-2.89599648911879e-05
-2.00721417026714e-05
-2.29615299042158e-05
-2.15024476672934e-05
-2.65387663140954e-05
-2.43422479027508e-05
-1.64890559996575e-05
-1.43746033968633e-05
-1.0307219309879e-05
-1.46635177676566e-05
-2.75123747452659e-05
-1.69475697110343e-05
-1.49661713101531e-05
-2.93751429935135e-05
-7.03624042245305e-06
-2.86645113472528e-05
-3.18659358892952e-05
-1.65344461484034e-05
-2.67914289686789e-05
-4.0561890003515e-05
-1.77003598362217e-05
-3.01691329158583e-05
-2.88342969135993e-05
-3.9020898387395e-05
-2.01629284348068e-05
-2.70169526747106e-05
-2.10775885108327e-05
-1.44681542422518e-05
-2.34151411127342e-05
-1.42727663932317e-05
-2.64878941381157e-05
-9.53039105646802e-06
-1.10960944652343e-05
2.55465468179234e-06
-2.25099204866392e-05
-2.79828419421884e-05
-3.50134541589995e-05
-1.74347625697646e-05
-2.92756935461948e-05
-2.32971604015641e-05
-3.04042915006478e-06
-1.52758013272534e-05
-1.15123894682534e-05
-2.1841784410865e-05
-2.03463009320343e-05
-1.25460686741441e-05
-1.3469104595999e-05
-1.49774393447922e-05
-2.88952900837099e-05
-1.80618116798554e-05
-2.91366800666738e-05
1.65836992928835e-05
-2.61943754616319e-05
-2.41872442873065e-05
-3.67073358319343e-05
-1.679802496059e-05
8.51721632334572e-07
-1.29524885246075e-05
-3.48394609124844e-05
-2.81375030880021e-05
-4.6285515268112e-05
-1.54471126065378e-06
-1.54779184739933e-05
-1.25647955057325e-05
-1.07325071767888e-06
-2.19832895228047e-06
-2.18556140556506e-05
-1.87659954088997e-05
-4.03736837688118e-05
-9.46711069909826e-06
-2.01697024136808e-05
-8.17837524717161e-06
-3.56003199862962e-05
-2.6758389273405e-05
-2.1284437433185e-05
-1.16098656449657e-05
4.52873701723202e-07
-4.39229301496516e-05
-3.58537594756171e-05
-2.58914775423747e-05
1.03499891410525e-05
-2.95487956870069e-06
-1.36281949332806e-05
-4.57468467106431e-05
-1.5603586340644e-05
-5.15976186286838e-05
-1.74484370364508e-06
1.29179451396438e-06
-3.27835148794093e-05
-1.03566151982376e-05
-5.12335207760838e-05
-1.89809822905526e-05
-2.23123801667474e-05
-3.84993655076247e-05
-1.26344558433906e-05
-2.68856562267857e-05
-8.908138417234e-06
-4.57518053207102e-05
-2.6143929545605e-05
-1.91043810563673e-05
-7.45123162979779e-06
-1.62711680716575e-05
-8.73738507685006e-06
-1.91641636433897e-05
-9.84712876360116e-06
-1.93769073745391e-06
-2.71282003354748e-05
-1.66306270016261e-05
-2.2582423863471e-05
-1.92650484191343e-05
-7.09098177227038e-06
-1.64407575533767e-05
-2.19569540144199e-05
-2.5485884231089e-05
-1.1764444444054e-05
-2.98105644758218e-05
-2.79867598105025e-05
4.65072619048385e-07
-3.75146535032887e-05
8.95293560632495e-06
-2.78617944502819e-05
-4.87598636919094e-05
-5.50805261339598e-06
-2.37903431641279e-05
4.96636432530073e-06
-3.15470600821063e-05
-2.31690109726826e-05
-7.57468092713377e-06
-1.82261342412146e-05
-2.17342829090869e-05
-1.40893638471639e-05
-2.47743343118307e-05
-1.2795906195784e-05
-2.10255917501285e-05
-1.38629593988731e-05
-2.10310810631001e-05
-2.677199106384e-05
-4.10324249517169e-05
-2.91889487754518e-05
-3.02977062934776e-05
-1.89265066359526e-05
-1.76486717876003e-05
-4.03685067738666e-06
2.87202325739823e-06
-1.76209857864423e-05
-2.38408392109147e-05
-2.26647865593414e-05
-2.95172400455188e-05
1.71568882374692e-06
-1.64466129921586e-05
-2.20254270093895e-05
-2.099817257281e-05
-9.98227891356267e-06
-1.88764693004092e-05
-4.24126168833483e-06
-1.80481970643858e-05
-3.03672032581738e-05
-5.46749742590229e-06
-1.39507116047199e-05
-1.69778890578651e-05
-3.16832211008727e-05
3.05869037274999e-06
-2.1003278918451e-05
-5.35897403570793e-06
-2.31461084494286e-06
-1.92055801926214e-05
-8.26837689728155e-06
-1.57483994077485e-05
-1.97831807696012e-05
-1.0735556609751e-05
-3.88489821514254e-05
-5.03202038933968e-06
-7.28354248774922e-06
-2.69880702208311e-05
-1.57120454254763e-05
-2.43316359306786e-05
-8.06992523738972e-06
-2.78832515914561e-05
-3.13166823155441e-05
-3.1121754479187e-05
-2.8728796133993e-05
-3.68764158391825e-05
-3.45734141261416e-06
-9.28134755294598e-06
-1.05105342144573e-05
-2.96029297019849e-05
-2.85413642059055e-05
-1.89752515838585e-05
-1.03888308337153e-05
-2.55672202100688e-05
-1.86084807063608e-05
-2.43427164366753e-05
-9.99052371887377e-06
-2.22047080138723e-05
-1.38058040284949e-05
-1.89331272481326e-05
-1.74805492549609e-05
-3.07281987594774e-05
-1.48370904315144e-05
-9.97326599602214e-06
-3.59475650522265e-05
-1.34722480302729e-05
-1.67594027039077e-05
-2.03959526418889e-05
-1.71265217765157e-05
-1.15258540517889e-05
-2.09949449358304e-05
-2.99611028378387e-05
-4.5700403968836e-06
-3.20068776231342e-05
-3.3104469605047e-05
1.85939485856574e-05
-1.71616890236696e-05
-2.3460035663783e-05
-2.46840091900868e-05
-2.62540570475678e-05
-2.53391030738868e-05
-3.52395245200197e-05
5.3638878201831e-06
-2.78893280317888e-05
-2.58163888982296e-05
-1.96623904577581e-05
-1.93390499767394e-05
-2.19392990775991e-05
-7.56899992162691e-06
-1.62029601499497e-05
-2.47980828244929e-05
-1.98182116252183e-05
-1.9406545219409e-05
-2.04077799002725e-05
-6.33607833585249e-06
-8.40756464754425e-06
-1.75716640482362e-05
-2.53558727977196e-05
-1.96038592790208e-05
-2.26827117212194e-05
-2.85626445542625e-05
-2.44933491619295e-05
-2.14069214579908e-05
-2.35657613087451e-05
-1.59097790397954e-05
-6.35588516473949e-06
-1.74913082590529e-05
-1.78638110471539e-05
-4.16980200949946e-05
-2.0205311488213e-05
-1.17222509571892e-06
5.46547036658104e-06
6.05866443071803e-06
-2.57497332879331e-05
-1.18532467119135e-05
-2.17665445313924e-05
-3.27665408879558e-05
-3.98652027218701e-06
-2.24666807186804e-05
-1.08563824766173e-05
-1.80844161439624e-05
-3.28977357260165e-05
-4.43163745303244e-05
2.17407104432396e-06
-1.32543455411554e-05
-3.15396413712612e-05
-2.65403169091519e-05
-4.13141467676888e-05
-3.62463185159717e-05
-2.74831166362333e-05
-2.70988699069037e-05
-3.10595799019838e-05
3.40673737665813e-06
-1.43335806413788e-05
-1.58551410077082e-05
-2.28784306304317e-05
-2.50690820361748e-05
-9.23468176537473e-06
-2.13731496981811e-05
-2.36050141054521e-05
-2.76529680655998e-05
4.97498341368557e-06
-6.24644523558338e-06
-3.32817376562628e-05
-2.78352293337388e-05
-2.30477210927946e-05
-3.20942608899256e-06
-2.54409871879929e-05
-3.39863703496419e-05
-7.6130336718835e-06
-2.78703565752697e-05
-1.19939825097189e-05
-3.24555728874803e-05
-2.19832576560752e-05
-3.22178049008276e-06
-2.64278570537468e-05
-1.35662008543291e-05
-9.8733092015198e-06
-4.16869155935147e-05
-1.89986248047797e-05
-2.1194364822857e-05
-2.05507570978054e-05
-1.82474624209523e-05
-2.68948095474149e-05
-1.83572606833888e-05
-1.13596572704324e-05
-1.76181568481895e-05
-3.27052494516541e-05
-4.50158668235126e-06
-4.19975347463512e-05
-1.8146059684204e-05
-3.55630861878895e-06
-2.48031617559758e-05
-1.07079620411323e-05
-2.42151519759495e-05
-1.13628622296851e-05
-2.15223213823251e-06
-2.4881107233472e-05
1.11044003137289e-06
1.96678355355239e-05
-8.86323028375874e-06
-2.28527871349405e-05
-1.32888713049661e-05
-1.04722625341599e-05
9.59111774160555e-06
-4.44284703045202e-06
-2.91938821496592e-05
-1.33187078644616e-05
-3.2256529439667e-05
-1.25886892082838e-05
-1.02144392469713e-05
-2.20655830411158e-05
-2.42805615506164e-05
-2.52030682015688e-05
-1.23242535118747e-05
-3.87964028190827e-05
-2.46117763147306e-05
-6.07987915107159e-06
-2.57791550004819e-05
-1.94391837394644e-05
-2.10600367446858e-05
-5.21706692361611e-06
-4.72842650996186e-06
-8.38457013955389e-06
-1.32229844838009e-05
-1.80647385175274e-05
-1.5221941345066e-05
-2.09901124168491e-05
-2.88646518120767e-05
-1.21659727881197e-05
-1.82578694905363e-05
-4.32051024932989e-05
-3.48584172031298e-05
-1.67406490058738e-05
-2.8741082368462e-05
-2.9792745672404e-05
-3.78207534199272e-05
-3.68267665185951e-05
-3.16205977091584e-05
-1.85452431199673e-05
-1.33647235957794e-05
2.55696434656998e-06
-4.72039583492396e-05
-1.11321986620601e-05
-1.93086105056947e-05
-1.9931101570085e-05
-5.66759123654166e-06
-3.04938397740953e-05
-4.92425755840421e-05
-1.26225326157781e-05
-2.15761497019517e-05
-4.1177849098225e-05
-2.34019889328276e-05
-2.94394756539835e-05
-4.1421594820741e-06
-1.7240673241526e-05
-3.64889090255636e-05
-2.95134995683706e-05
-3.54093771529373e-05
-9.39646115123831e-06
-1.17327361066783e-05
-2.45745559180444e-05
-2.48756858991549e-05
-4.17293452097795e-06
-8.23991478564299e-06
-2.85371171831665e-05
-3.05840845295378e-05
-1.11681191768192e-05
-3.81468745983028e-05
-1.09148227068051e-05
-2.34510779010825e-05
-3.82143191654986e-05
-2.69042569602815e-05
-2.6815632344131e-05
8.78940696904762e-07
-2.29075317396852e-05
-2.28353618648034e-05
-1.85326039209064e-05
5.75401929486739e-06
-1.05135437372362e-05
-1.1684211898503e-05
1.63488720258361e-06
-2.27559464676701e-05
-2.06462009609831e-05
-1.63682577186848e-05
-3.12606461995966e-05
-1.25512351853317e-05
-1.40586986059238e-05
-3.77867730560133e-05
-1.85399212475735e-05
-8.43106416835342e-06
-2.71059457433676e-05
-1.40316680330657e-05
-1.82200181970845e-05
-3.27010827620268e-06
-2.49429791001924e-05
-3.67662116947235e-05
-4.40491073510162e-06
-9.87026525939023e-06
-2.80681298077862e-05
-3.06992780393994e-05
1.36567952628794e-06
-3.56713776322721e-05
-3.8789464389505e-05
-7.74428301930143e-06
-2.65193290055282e-05
-1.41060953664366e-05
-3.03324454326307e-06
-2.56657468765928e-05
-2.22111481927904e-05
-2.9361972369185e-05
-2.83439063827507e-05
-1.48140647619438e-05
-1.99386177164844e-05
-2.73736923117215e-05
-3.18546038979719e-05
-3.03269680584385e-05
-2.61233902145279e-05
-2.05431565132765e-05
-2.08428770292347e-05
-2.53100932826833e-05
-2.59167018120976e-05
-3.36677453889694e-05
-2.25059728235493e-05
-1.26456997038384e-05
-3.51634393996044e-05
-3.45744907209962e-05
-1.39728105454876e-05
-1.30166773874198e-05
-5.00082159850269e-05
-4.52979378044763e-05
-2.65282199517743e-05
-2.33523456058586e-05
-5.2860234287208e-05
-2.57606206724057e-05
-1.74618224732666e-05
-1.25566630562716e-05
-2.98202335855992e-05
-3.05702222332428e-05
-1.72660715207042e-05
-2.3597714884302e-05
-1.05578081088869e-06
-4.70995477266363e-06
-8.98119469573759e-06
-3.37303513421914e-06
5.34591784379947e-06
-2.94812600012185e-05
-2.0541604841355e-05
-1.4764147437405e-05
-2.89554985963305e-05
-2.11328127078837e-06
3.57715840567935e-06
5.12197273409739e-06
-2.49939552370031e-05
-1.81775388804547e-05
-6.44096581552321e-06
-1.02296041816062e-05
-1.14258771906436e-05
-1.7007991436035e-05
-1.8194488241915e-06
-1.99166994288085e-05
-2.5619805336398e-05
-2.22088000399429e-05
-2.54065485638866e-05
-1.8228489061268e-05
7.98977063995678e-06
-1.28584235214571e-05
-2.93632063898298e-05
4.16407685016207e-06
-1.24272127231295e-05
-2.08395419305744e-05
-9.10900582031948e-06
-2.01602283501353e-05
-1.39001817605933e-05
-1.00913408742454e-06
-9.3528625176349e-06
-2.63686043537285e-05
-3.51232032008576e-05
-2.77450909865847e-05
-2.12904088700851e-05
-3.6949980898893e-05
-8.61051980688141e-06
-2.03632469069533e-05
-1.20751532552166e-05
-1.37368304359052e-05
-1.41817419616733e-05
-1.32618522820294e-05
-2.25889350081379e-05
-1.6698413014337e-05
-6.98396065103658e-06
-3.31969126912825e-05
-2.31383343928335e-05
-4.15248098483314e-05
-2.4888511808683e-05
9.62046088278923e-07
-3.60633709477434e-05
-2.05201709981459e-05
-2.93022342889816e-05
-2.15779480269001e-05
-1.93978894435128e-05
-1.88000647869034e-05
-2.1424597789923e-05
-2.02714381293903e-05
-3.58937740871468e-05
-3.3318741686525e-06
-3.059855530319e-05
-1.51359473469844e-05
-2.24538594752157e-05
-2.17153103947398e-05
-8.22367839161978e-06
-1.06620356300022e-05
-2.45418626527042e-05
-1.3115280707637e-05
-1.27847407194242e-05
-8.20225479650078e-06
-2.07110867346834e-05
-2.12715995812539e-05
-1.91134513554488e-05
-4.8606713862048e-05
-4.25949406955219e-06
-3.94238421812239e-05
-2.03229348529097e-05
-7.64687100154882e-07
-2.17949523226579e-05
-8.97310963794287e-06
-4.87950770899801e-06
-3.13592388505746e-05
-2.24951578392394e-05
-1.09204562596478e-05
1.37253127732583e-06
-1.33003317979852e-05
-3.39254092422385e-06
-3.15267830199929e-05
-1.14031735899281e-05
-1.03055931684782e-05
-2.40013337971161e-05
-2.92224535698513e-05
-1.5284649278033e-05
-2.90842908302659e-05
1.07862226637002e-05
1.01427049692505e-05
-1.82040998784261e-05
-1.73534901225008e-05
-2.66266273387498e-05
-8.53962757356847e-06
-2.49000711243883e-07
-1.90241931886679e-05
-1.27215880506634e-05
-4.13498780298868e-05
-2.60492687860574e-05
-1.07221779589385e-05
-1.91464511022213e-05
-1.2265965631318e-05
-8.84941607268683e-06
-1.20553302031586e-05
-1.1322901741291e-05
-2.39150733987674e-05
-5.02560823277988e-06
-3.30184149749468e-05
-3.19815023633546e-05
-1.72053223673366e-05
-6.38228373849188e-06
7.32868490457532e-06
-1.82879823884779e-05
-1.11866670595659e-05
-1.6766403218874e-05
-8.67832938703098e-06
-1.53956287558703e-05
-1.80788496508172e-05
-1.70899838694166e-05
-1.56413653485961e-05
-8.03381321699372e-06
-2.38629701517622e-05
-8.51992431859373e-06
-5.67845584719969e-06
-2.66319007304188e-05
-3.27603777395656e-05
-2.75291447001116e-05
-1.70894453075376e-05
-3.52349492948508e-05
-4.52416908381593e-05
-2.21191497742112e-05
-1.0187259524225e-05
-5.35261932027742e-06
-2.28509919137065e-05
-1.55069826969372e-05
-3.51573501100135e-05
-2.75475102458038e-05
-2.77434758929228e-05
-1.78529812934753e-05
-2.81462715465498e-05
-3.82939090827869e-05
-1.30169090283476e-05
-1.57006313119051e-05
-2.46493257371871e-05
-7.32020104975414e-06
-1.06105722894978e-05
-1.91131088309627e-05
-3.71620413279342e-05
-4.18323124169349e-05
-1.72304441054042e-05
-1.35600710527155e-05
-9.78707919966561e-06
-1.89208049096384e-05
-2.98056723479139e-05
-1.59659692833328e-05
-1.46441581259209e-05
-2.69253841049047e-05
-1.02354140652831e-05
-2.54513831632977e-05
-3.23288205338e-05
-1.44802610316161e-05
5.79788406874794e-06
-1.3523383683495e-05
5.49655432725956e-06
-1.70698967367581e-05
-2.58211700746301e-05
-3.961647162008e-05
-4.0942597663195e-05
-6.33085448328182e-06
-1.47475478757498e-05
-8.23126367611515e-06
3.98362257665587e-06
-1.43322038829984e-05
-7.80465678541325e-06
-1.82545765206322e-05
-9.22278135416354e-06
-5.19365042497367e-06
-8.17652961850508e-06
-9.31533819283456e-06
-9.12950888815734e-06
-1.95894035283475e-05
-1.87972748124426e-05
-2.48186971347388e-05
-4.01787949851792e-05
-2.58434315244376e-05
-2.23263296491145e-05
-8.20408166303932e-06
-1.60947834969894e-05
-2.47348137797063e-05
-1.77125061947318e-05
-1.90044174500411e-05
-1.53691142842194e-05
5.15779488970098e-06
-2.42948832368553e-05
-2.73988257032849e-05
-3.26227595142355e-05
-1.38803783294873e-05
-3.50998482045626e-05
-2.75815460749559e-05
-4.77366032574037e-05
-1.04335273714029e-05
-1.32941105798817e-05
-3.54898333830641e-05
-1.73382521278478e-05
-3.70805153098004e-06
-2.14694664800038e-05
-1.79104467005455e-05
-5.55530862989154e-07
-2.9649651265864e-05
-2.09263565879255e-05
-2.25672367458329e-05
-2.4631822668442e-05
-2.79863580126565e-05
-2.43572474488761e-05
-1.45958862126252e-05
4.27963431104487e-06
-1.70725524010883e-05
-2.13666149052689e-05
-3.56529206827026e-07
-1.95299958762365e-05
-3.23059310785175e-05
-5.64538577693904e-06
-1.39989035129194e-05
-1.36866600648174e-05
-8.9737061535913e-06
-3.63143202709643e-06
-2.67801270222215e-05
-5.13240128063134e-05
-1.99364786011323e-05
-2.46392467502319e-05
-2.77533058611828e-05
-2.36648654513855e-05
-4.8546001273826e-05
-2.47210302638318e-05
-1.79307721879538e-06
-4.03021291893609e-05
-7.72091954107718e-06
-1.54397169960325e-05
-3.73973493812513e-05
-2.49951288941914e-05
-1.98659124154576e-05
-2.47471645183271e-05
-3.48125317650967e-05
-2.40106598345451e-05
-1.2028654448011e-05
-3.26201643479619e-05
-2.27242703262178e-05
-3.69223865395976e-05
-3.74300167890273e-05
-1.22712435316018e-05
-2.11923663399305e-05
-2.55401206814441e-05
-2.0230004240521e-05
-1.25389399235522e-05
-4.48249689368617e-05
-3.94329558945106e-06
1.77027790185593e-06
-3.11867630946055e-05
-2.10662248532077e-05
-1.99620345987527e-05
-7.09598125028119e-06
-1.91084555109269e-05
-9.47379083862077e-06
-1.18941879382842e-06
-1.46747256736622e-05
-1.7146617875233e-05
6.7920619311168e-06
-2.02556150207169e-05
-4.15402972339584e-07
-1.87687546279664e-05
-1.26584968026397e-05
-1.02744390262481e-05
-1.59444302461853e-05
-9.43332531674051e-06
-2.64072405422e-05
-3.74312269089066e-05
-1.58901750873073e-05
-1.32473786507383e-05
-2.97569151834046e-05
-4.04572865450999e-06
-1.17028640002976e-05
-2.58821145140837e-05
6.54358096896136e-06
-1.97383212438412e-05
-3.48813794960705e-05
-2.0631850995242e-05
-2.83756236063203e-05
-3.18792650237022e-05
-1.17495712998163e-05
-5.9647876435877e-06
-3.08836230082209e-05
-8.61203225175932e-06
-1.92936668284811e-05
-4.88247221006356e-06
-1.8590280570628e-05
-3.51449505330064e-05
-1.14152035422748e-05
-2.20500759083171e-05
-1.20531998891534e-05
-3.47449518811589e-05
-2.0920807225541e-05
-1.95879064104132e-05
-1.58059924789951e-05
1.48850097376956e-06
-3.21321914705447e-05
-3.16241710648016e-05
-1.06825246157672e-05
-8.30337474635162e-06
-3.19111916457009e-05
-2.11557460913038e-05
-4.24202751997524e-05
-1.10542548409951e-05
-2.10353322273259e-05
-3.14267510858096e-05
9.96219195378911e-07
-1.34159632477055e-05
-1.77208808498574e-05
-3.05833033668798e-05
-1.92889216530208e-05
-2.41203405251174e-05
-2.68215859116515e-05
-2.86442677309553e-05
-2.46970486174774e-05
-1.59417962988943e-05
-1.24714963756777e-05
-2.09686545467836e-05
-2.86627874417527e-05
-2.31760360994103e-06
-5.38546515151158e-06
-6.07699348477449e-06
-1.77646552437197e-05
1.11127209161292e-05
-3.87334059938048e-05
-6.4719857352673e-06
-1.35056465823466e-05
-1.85367802268644e-05
-1.09405664170306e-05
-4.23136268751516e-05
-1.97296630799918e-05
-5.12712211409045e-06
-2.46624926560562e-05
-1.66507621948073e-05
-1.6173117381949e-05
-5.03120044597443e-06
-1.48270565326218e-05
-9.6099367712744e-06
3.86530873572162e-06
-1.3102746367261e-05
-3.7375114111328e-05
-1.01779744632393e-05
-2.18914554167276e-05
-9.51883122197353e-06
-2.43099621426951e-05
-5.66634521196793e-06
-3.33280356084306e-05
-5.97785666912444e-05
-2.38777906158599e-05
-1.54616761833361e-05
-1.23088109869736e-05
1.24731593964528e-05
-2.13869199792286e-05
-3.41269647132128e-05
-2.09417057530588e-05
-2.85059854439866e-05
-3.2475104529585e-05
-3.82707916796303e-05
-1.85340875464618e-05
-4.74148862678217e-05
-4.13586285200179e-05
-2.43307773479656e-05
-9.28453578565404e-06
-2.52917992445047e-05
-4.1018584203306e-05
-2.45202344761722e-05
-8.94827106701702e-06
-2.41125007677504e-05
-2.97198505369837e-05
-1.85026166697601e-05
-2.94555539944394e-05
-2.27819952511191e-05
-3.86516483788369e-06
-1.07361825769431e-05
-2.69103457468211e-05
-4.77050515529526e-05
-2.77908246023544e-05
-3.86643183204178e-05
-3.92345100761212e-05
4.30645154533643e-06
-2.0139732240441e-05
-1.68874877585686e-05
-8.05219759075978e-06
-1.82760452136132e-05
-1.12075118422755e-05
-2.37476276206246e-05
-3.18752083965245e-05
-2.02495710874536e-05
-1.51955738006438e-05
-1.13287855522504e-05
-2.4642790853506e-05
-7.55514114309355e-06
-3.31455171394176e-05
1.41111371789717e-05
-2.50300303361861e-05
-2.10086949171412e-05
-1.74746525931888e-05
-7.73514387644841e-06
-2.31283485223612e-05
3.45573280283933e-06
-2.52727832313701e-05
-1.66523696838789e-05
3.96457875420956e-06
-2.86610790463534e-05
-2.63421779418085e-05
-1.9909566434734e-05
-2.97961815603576e-05
-8.87562317435588e-06
-1.04940675073041e-05
-1.47380213123361e-05
-1.25839819829091e-05
-1.28810467720582e-05
7.31149907398415e-06
-1.7884094047321e-05
-3.83930316077119e-05
-1.6836599825579e-05
-2.22347595714802e-05
-1.24720711486745e-05
5.31519558134096e-06
-9.32750137512313e-06
-1.45859079819024e-05
-1.98630213670244e-05
-1.24416249925304e-05
-1.22515248061761e-05
-1.96138679239377e-05
-3.64348863520585e-05
-2.06206721515851e-05
-2.57538175644951e-05
-1.40405446184787e-05
-1.82015000917552e-05
-2.65564268386033e-05
-9.07255057212942e-06
-3.14862781302743e-05
-2.75229517720137e-05
-1.80806812469674e-05
-7.18110250175271e-06
-2.73230168748427e-05
-4.0956893482708e-05
-6.02983924898266e-05
1.53828387397117e-06
-1.97113585258434e-05
-1.13159891261671e-05
-1.36036726214411e-05
-1.18813506209511e-05
-3.34762297349899e-05
-3.22748082677529e-05
-1.81791793729195e-06
-2.92173451585503e-05
-1.85153027009891e-05
-2.21031947851817e-05
1.13947890918457e-05
-1.695909873283e-05
-2.44682116002878e-05
-1.34533623392086e-05
-1.88979904446694e-05
-8.67826637217914e-06
-3.21825226020857e-05
-3.26881438805456e-05
-5.84330525495448e-05
-1.7916627231734e-05
-1.97396996389218e-05
-2.70023606342587e-05
-2.31428675772636e-05
-2.79369437044338e-05
-2.1122826170505e-05
-7.65215877030526e-07
-3.18920437689582e-05
-1.59805154875294e-05
1.41082213107571e-06
-2.80047260911219e-05
-2.51653794117889e-05
-3.13966610043255e-05
7.120081629485e-07
-2.18716074444127e-05
-1.09716791798306e-05
-8.25996442256745e-06
-2.82724201365438e-05
-1.93753685405601e-05
-1.57963716865641e-05
-1.64478681135574e-05
-1.88920589535038e-05
-2.69943417314228e-05
-2.63319209455012e-05
-2.31605728676595e-05
-3.72409903275443e-05
-2.64218399306666e-05
-3.76275416097872e-05
-2.99440649752797e-05
-2.42119807862108e-05
-1.53316979139482e-05
-3.37456205646094e-05
-3.38904954311186e-05
-2.21057040689454e-05
3.53652507680727e-06
-2.38040923953203e-05
-3.8012111574226e-05
-3.35291936659001e-06
-3.34356331859755e-05
-1.38554169182264e-05
-3.82475346824811e-06
-9.29850912021323e-06
-2.54716052657455e-06
-2.26933031100362e-05
-4.95442658837125e-05
-1.58972741903868e-05
-5.06365674008796e-05
-3.62392690836176e-05
-2.97684847026853e-05
-6.23516078379588e-05
-3.1143763863112e-05
-2.13586492964189e-05
-1.96354075640912e-05
-2.62611020375837e-05
-9.21877213386553e-06
-2.0520078564277e-07
-1.62275754162342e-05
-2.53626940055395e-05
-1.05537300135004e-05
-2.14256957519409e-05
-2.00453787282373e-05
-8.76568046814196e-06
-1.66412827274967e-05
-1.27996574761556e-05
-2.16973438876694e-05
-3.0946587487778e-05
-1.69002608004685e-05
-5.60254115593287e-05
-2.67043551737336e-05
-2.66576148288839e-05
2.57830181139079e-06
-2.91355227552037e-05
-4.5129726842366e-05
-2.31650085604257e-05
-1.44199154761662e-05
-1.58751927314681e-05
-2.49399043956883e-05
-3.18159547672463e-05
-2.31480077190847e-05
-2.80964516223631e-05
-1.61814777643114e-05
-3.06840836438527e-05
-2.66067386518932e-05
-4.66190444558831e-05
-4.63593840028905e-05
1.17438537386239e-06
-1.37921797456288e-05
-3.0648635146382e-05
-1.70926224831004e-05
-2.81890512740523e-07
-2.04923388743638e-05
-2.1615197044987e-05
-1.64593551621081e-05
-1.30100313938574e-05
-2.20511629845674e-05
-3.16016981055812e-05
-2.3150710160459e-05
-1.0641857346101e-05
-4.6238431530007e-05
-2.90986743024824e-05
-2.90184740439842e-05
-1.72443220316446e-05
-1.71716542432753e-05
-1.99762850089505e-05
-2.67352351565526e-05
-2.03898001937724e-05
-1.93259482831848e-05
-1.56777458117412e-05
-4.71557322317856e-06
-1.09678855961014e-05
-1.40200515261738e-05
-2.46645714864991e-05
9.60079004443541e-06
5.74043609015201e-06
-1.7838742943342e-05
-2.99600404429517e-05
-1.40660974856608e-05
-2.06401949972838e-05
-2.29482094006734e-05
-3.83285239442954e-05
-2.54609505491994e-05
-4.69176469829209e-05
-3.12183505134612e-05
-4.29478548647946e-05
-2.17354836711402e-05
-4.50158551310467e-05
-9.53360991130782e-06
-4.35770293059614e-05
-1.5336936528458e-05
-2.35666513509902e-05
-3.60235203590023e-05
-2.89688649320581e-05
-2.37048026274563e-05
-1.36508976343394e-05
-2.79851209334972e-05
-1.75964804726935e-05
-2.12525984158493e-05
-2.04915391750977e-05
-1.08209466756729e-05
-3.21172303053175e-07
-3.72979811693522e-05
-5.43697307978216e-06
-1.72822658715625e-05
-3.83304988254848e-05
-2.33338788280297e-05
-2.82248501303066e-05
-1.86462888928413e-05
-1.65082539735931e-05
9.811190992183e-06
-1.60724940087782e-05
-2.73604316078908e-05
-3.5165894889648e-05
-2.37219557979076e-05
-1.50901678322679e-05
-2.93382059651755e-05
-2.19847210438724e-05
-4.2313672535394e-05
-3.85464010799876e-05
-1.1721595807718e-05
-1.63852633159554e-05
-1.97171076516977e-05
-1.19952327778093e-05
-7.53604070720746e-06
-3.32414712730407e-05
-1.5708743305664e-05
-3.12233297592733e-05
-2.25882574910652e-05
-1.2333569684605e-05
-2.61585259683685e-05
-1.28250548068559e-05
-1.67711946841444e-05
-1.47078880908578e-05
-1.89778000817377e-05
-3.53391917172106e-05
-3.57213613550891e-05
-1.86236174817952e-05
-3.20682218759913e-05
-4.1805135765182e-05
-1.75661907989878e-05
-2.31400819141631e-05
-3.45818632543755e-05
-2.11504790522486e-05
-1.73099952908951e-05
-2.06033171558961e-05
-1.17601362564042e-05
-2.60333409138802e-05
-6.42578690591775e-06
-1.01242892140745e-05
-2.31002643457065e-05
8.85778504471078e-06
-2.51341220755811e-05
-1.81910691691551e-05
-2.03933266167248e-05
-2.29129127263381e-05
-1.84021380489358e-05
-1.86652353943892e-05
-1.79566679747728e-05
-4.13114771344541e-05
-1.77835984176534e-05
-2.30163725949712e-05
-1.27517371067927e-05
-3.29334383668765e-05
-9.55798619504488e-06
-3.11331710200914e-05
-1.53241749532853e-05
-1.68748771693454e-05
-1.69050458460174e-05
-1.82987945384306e-05
-1.8125378893692e-05
4.19008740779458e-06
-2.90903880479118e-05
-4.32139751247605e-05
-2.53535168187626e-05
-3.55118002684576e-05
-2.53336625408111e-05
-1.65183695507599e-05
-1.58039022188364e-05
-2.87065692584749e-05
-2.77368292253764e-05
-4.87449733905131e-06
-7.86275976606655e-06
-1.66360788710373e-05
-1.20277692992857e-05
-1.97522958351936e-05
-2.24927031974001e-05
-6.05395550109319e-06
-1.52294475395525e-05
-3.36017998971004e-05
-1.44972668219146e-05
-2.52024508686783e-05
-1.99745291941439e-05
-2.11495158638368e-05
-4.19501570164541e-06
-1.17482442232126e-05
2.38120572112235e-06
-1.66647306015407e-05
-4.98567842397657e-06
-1.75311714667428e-05
-6.77544251373974e-06
-3.33131516621518e-06
-1.69543233172719e-05
-2.33130890880133e-05
-1.63202806536438e-05
-5.58797766984631e-05
-2.26310166456612e-05
-9.73483079855612e-06
-2.58334335096641e-05
-1.59318243070512e-05
-4.01034693659991e-05
-3.21524401659949e-05
-1.25497587637068e-05
-2.36211252694861e-05
-9.21826075412241e-06
-7.92888360687013e-07
-1.28615703135236e-05
-4.80771249262705e-05
-2.05078439637315e-05
-1.28599233491507e-05
-1.01002373254993e-05
-4.12851630292082e-07
-2.81403624987956e-05
-2.14691837982429e-05
-2.43791135952803e-05
-4.42217601998266e-05
-9.75155718233936e-06
-1.27991930963399e-05
-2.41989575862547e-05
-1.88974527914865e-05
-4.05514202517064e-06
-1.2953111815774e-05
-1.67621511218686e-05
-1.93292815420533e-05
-1.79249925259701e-05
-4.23117836939508e-05
-2.78848230158202e-06
-1.37105831750927e-05
-1.38419794470811e-05
-1.22158906011165e-05
-3.42593692550876e-05
-2.10581801982233e-05
-1.57248173767279e-05
-3.86689112139946e-05
-8.54442196807081e-06
-1.41303788018633e-05
-2.74475813752608e-05
-6.84863299265473e-06
-1.19972609401183e-05
-3.53719461387111e-05
-3.17542295729495e-06
-4.37163798510145e-07
-2.52048631350874e-05
-6.35389170931546e-06
-7.3503658225411e-06
-2.28597594630783e-05
-3.40555645477099e-05
-1.16941565229066e-05
-2.79475435932624e-05
-3.66034067971706e-05
-3.10791941096016e-05
-1.82883626501897e-05
-1.98205602216777e-05
-2.59094639251071e-05
-1.69962458572164e-05
-2.78045048345377e-05
-2.55370232606146e-05
-1.9669195896816e-05
-1.34180029409617e-06
8.57657652863261e-07
-1.99682080430461e-05
-2.30722924667387e-05
-1.91501257601926e-05
-2.26456085760496e-05
-3.72738000639969e-05
-1.54464402740035e-05
-4.05672174097089e-05
-1.84581617828354e-05
-1.13856964815532e-05
-9.52171864373548e-06
-6.49078377499689e-06
8.64393689849668e-06
-2.83464863443249e-05
-3.74908439299458e-05
-1.11116844385124e-05
-3.61424431679414e-06
-1.04999988060894e-05
-1.85120238846245e-05
-2.95022058414144e-05
-4.43532030164757e-05
-2.98500719565292e-05
-4.04680756457712e-05
-2.22433003388287e-05
-3.39023795132297e-05
-1.43215920384569e-05
-5.5283075874766e-06
-1.00703496015205e-05
-2.83821674593382e-06
-4.70303994341842e-06
-1.56093319945833e-05
-2.47804335233364e-05
-3.78650774426612e-05
-2.52396000130074e-05
-3.55119931819099e-05
-2.77791829077626e-05
-1.71412946769146e-05
-1.40284338196154e-05
-7.23909660654614e-06
-1.21207306025065e-05
-1.93494546699941e-05
-3.78754861818118e-06
-2.63602875581244e-05
-2.1284980289143e-05
-3.7638286553349e-05
8.56886545304647e-06
-3.50191407272998e-05
-2.15797865581813e-05
-2.98944470068017e-05
-3.74076506052013e-05
-4.31855010877883e-05
-2.10880733742364e-05
-4.03738823526239e-05
-1.65459140678941e-05
-1.9613942732831e-05
-4.04903831058871e-05
-6.41696946070908e-06
-1.53296203077083e-05
-3.26842217744179e-05
-2.69602136452968e-05
-1.03467910858583e-05
-1.35087632284523e-05
-1.01242493556649e-05
-8.57659961921006e-06
-6.73217806784126e-06
-2.44144722198577e-05
-2.43634273195534e-05
-4.62788506426597e-05
-3.49218299007077e-05
-9.38726912616793e-06
-3.38179870232659e-05
-2.09552387783939e-05
-3.73826472039633e-05
-6.76436637973031e-06
-3.61851308317305e-05
-1.57183944365108e-05
-1.54040829261677e-05
-2.91254589693315e-05
-2.06143533391403e-05
-1.28141420025204e-05
-3.46969057639274e-05
-5.506677884063e-06
-7.27157964830448e-06
-2.51344637561901e-05
-1.16671524633129e-05
-1.40687358739666e-05
-1.88635992227661e-05
-1.92585154092452e-05
-1.92093538373077e-05
-1.42868358270859e-05
-1.38151435191432e-05
-2.44713180376239e-05
-3.13765560014252e-05
-2.95618984131648e-05
-2.88444486895351e-05
-3.25560515888391e-05
-3.86203977785059e-05
-5.72899364189786e-06
-4.36118226205348e-05
-3.13873209339718e-05
-1.62998208631491e-05
-1.89512810563973e-05
-1.67366155688046e-05
-3.62240053877313e-05
-1.46094116291109e-05
-1.68392874442127e-05
-2.90167938324642e-05
7.32314790877134e-06
1.84194213352775e-05
2.26405052525741e-06
-9.63729032586078e-06
-2.24407589391431e-06
-4.70786889742677e-05
-6.71598198353595e-06
-2.57592572976407e-06
-3.96487434966885e-06
-3.12836368158763e-06
2.68836579169693e-06
-1.18434548819318e-05
-3.14551960969878e-05
-8.81986873001642e-06
1.18720614307105e-06
-2.46395231257918e-05
-1.74537980526921e-05
-1.15366425169778e-05
-9.87340536329914e-06
-1.57342776323374e-05
-4.41832786897287e-05
-3.69791726052002e-05
-4.97971817142412e-06
-9.42526525017608e-06
-8.85763447501659e-06
5.29316013968546e-06
2.82154562198488e-06
-1.98355574855532e-05
-1.13173149317199e-05
-1.91194174145524e-05
-9.05415905867782e-06
-4.58234819068739e-07
-8.73124038903825e-06
-2.91474477909585e-05
-1.87971879271266e-05
-9.3366160085122e-06
-1.73970705116895e-05
-2.07399956732681e-05
-1.70157945200012e-05
-4.55238423919862e-05
-1.02294340154933e-05
-1.02657164714577e-05
-1.69657853371765e-05
-3.64168146008429e-05
-7.84797856581164e-06
-1.15599619405222e-05
-2.6075781652171e-05
-8.99934806667472e-06
-1.69010471291435e-05
-1.30777084586538e-05
-2.13956354060488e-05
-8.99684534018007e-06
1.90332372719674e-06
-8.8922049767507e-06
-4.83879735143823e-06
-2.52833254493372e-05
-1.18274411762204e-05
-1.87542090028255e-05
-1.85038690535734e-05
-1.23753687449389e-05
-1.65226018584367e-05
-1.95254353031422e-05
-2.43278956492925e-05
-2.55236984136356e-05
-2.36668315128685e-05
-1.43383276836182e-05
-2.35938804539484e-05
-4.0846546360489e-05
-1.91385417912772e-05
-3.04660138377646e-06
-3.20739914031425e-05
-2.85487629319538e-05
-3.16742773277404e-05
-2.52272122324537e-05
-1.29459516843225e-05
-3.09242396041751e-05
-3.18389646493176e-05
-7.75457819424666e-06
-2.89447029836555e-05
2.82723448385472e-06
-4.3131913084872e-07
-2.43995591272143e-05
-5.27037327824144e-06
-1.33417617312463e-05
-3.3662376668548e-05
-3.76913023559581e-05
-1.11822111876935e-05
-1.89987949722345e-05
-4.0094323722168e-05
-8.79358399863951e-06
-5.13253064635049e-06
-1.23963766108044e-05
-3.31756040951705e-05
-2.58499346459607e-06
-2.55812662871199e-05
-2.15683623283675e-05
-2.75951650791369e-06
-1.42068318618363e-05
-3.19440146407307e-05
-2.64368731699705e-05
-2.88569976374557e-05
-2.32549146435412e-05
-1.67202369699911e-05
-1.85746675905381e-05
-1.04823119669191e-05
-1.80619276373523e-05
-4.29235046373831e-05
-1.51100816849468e-05
-9.4047931824194e-06
-2.29750603465182e-05
-1.16750010407483e-05
-1.14885050240614e-05
-1.14678160300605e-05
-1.80029370907168e-05
-2.92941815824885e-05
-2.22441499146058e-05
-2.92333269765877e-05
-8.19640536156519e-06
-1.28056275944492e-05
-2.59135509192625e-05
-9.3886795247525e-06
4.0518325792133e-06
-1.49330990722709e-05
-2.79100151447122e-05
-2.25891584068037e-05
-2.01666779261642e-05
-2.11933061081386e-06
-1.55811675388976e-05
-2.27234894635112e-05
-2.43414065091397e-05
-5.93860383772864e-06
-2.79935949515121e-05
-4.37875295577875e-05
-2.48285196913993e-05
-2.00271557589412e-05
-2.06874842593918e-05
-1.6833120180904e-05
-2.43177310037231e-05
-1.06957967567736e-05
-1.87192099585325e-05
-2.40692347800073e-05
-1.52464759020359e-05
-2.79249648065831e-05
-2.23042046448365e-05
-6.34064290083609e-06
-4.06291975241758e-05
-3.22311846993472e-05
-1.48418563719237e-05
-7.66135187573508e-06
-1.52250487289337e-05
-1.09672028463651e-05
-3.29960407079616e-05
-9.62352532401774e-06
-1.4838694624036e-05
-1.66693906454954e-05
-4.44040243400743e-05
-1.84465939465606e-05
-1.77110243215344e-05
-1.66587669564959e-05
-3.48684375726567e-05
-1.65925331275946e-05
-1.9634410457289e-05
-1.34328895326947e-05
-2.11508861203517e-05
-2.04107528085843e-05
-3.52701885448444e-05
-2.33773496914079e-05
-2.17275135576727e-05
-2.79532547698122e-05
3.94618712271517e-06
-1.55900526398777e-05
-2.01060629075484e-05
-1.7673997640774e-05
-1.14997553220329e-05
-2.0019639576711e-05
-2.69244602224742e-05
3.31581070138444e-06
-9.73651720385528e-06
-1.46974580159551e-05
-2.14069871497369e-06
-2.48276697864307e-05
-2.97050488343458e-05
-2.01561277923344e-05
-2.74612247054403e-05
-1.61877325783115e-05
-1.2700827512988e-05
-2.89791948035101e-05
-2.56863019322341e-05
-2.37155039749701e-05
-1.28444820750453e-05
-2.34319712760618e-05
-3.71135676901864e-05
-3.37208005901985e-05
-2.94184541795636e-05
-2.32238145934163e-05
-1.37379430818216e-05
8.83753394587118e-08
-3.32245116765933e-05
-1.41962440382852e-05
-1.07743867043038e-05
-2.61048003917557e-05
-1.86027131881651e-05
-1.69418584812978e-05
-1.50889642110972e-05
-1.45583329605787e-05
-2.41723473435658e-05
-1.78906376416584e-05
-8.88776146811067e-06
-3.49645078251677e-05
-3.0795269437721e-06
-1.97357307456232e-05
-1.1715582623803e-05
-3.5580946098487e-05
-2.2794420042441e-05
-3.28145431875086e-05
-2.68818688920824e-05
-1.03408511672775e-05
-6.1852948194185e-06
-5.26567517411914e-06
-3.68716838225893e-05
-7.44343227013584e-06
-3.29659509121425e-05
-1.5091078160153e-05
-1.5456247559778e-05
-2.07419600115496e-05
-2.2239107858677e-05
-1.32867878577807e-05
-2.85510380120531e-05
-2.03514031730805e-05
-2.0576884317654e-05
-1.46683774161184e-05
-2.08104352862871e-05
-2.28038402567823e-05
-3.21841134429131e-06
-1.79383279220574e-05
-2.0982113815306e-05
-4.10253969764925e-05
-2.23049431734968e-05
-1.54227700444626e-05
-1.22949088068827e-05
-2.48629298010155e-05
-1.59721044426953e-05
-2.15473188870949e-05
-9.69312723114615e-06
-1.09851955010197e-05
-2.34539464494334e-05
-1.94648091369015e-05
-8.25122571533984e-06
-1.11696337692027e-05
-2.25722807295847e-05
-3.38318668782509e-05
-2.09336080120904e-06
-9.74041633086549e-06
-2.69453612740756e-05
5.15429646778158e-06
-4.42327290744791e-05
-1.63997383814234e-05
-1.9218785562431e-05
-3.09257198461913e-05
-1.75910008176147e-05
-1.47633585572657e-05
-1.84775638067728e-05
-1.42459179407018e-05
-6.16471196357598e-06
-3.04674482317171e-05
-2.21856907960829e-05
-1.74997916800135e-05
-5.27127006060831e-06
-1.80683758814408e-05
-2.24292699420789e-05
-3.08060804388779e-05
-2.67702104740031e-05
-2.20427304691333e-05
-1.94279180477649e-05
8.38645243078336e-07
-1.25539462167258e-05
-1.5797906494655e-05
-3.17274821216127e-05
-1.9848634321885e-05
-2.66771171367913e-05
-2.16534232712328e-05
-2.78259416731384e-05
-2.17041589529044e-05
-1.52475417305892e-05
-4.71192064340507e-05
-4.39656520022714e-05
-1.99945642741896e-05
-3.68219097339868e-05
-4.45519227385873e-05
-2.41512438436551e-05
-5.57583151002772e-06
-8.19190059843053e-06
-1.93789827756995e-05
-3.0335832846036e-05
-1.71315421707777e-05
-1.34691341874311e-05
-1.87110518653699e-05
-3.32572200751481e-05
-2.64266780336716e-05
-7.46614185094773e-06
-9.46453939028351e-06
-9.33199215766516e-06
-3.24347593271919e-05
-1.46124048222922e-05
-1.31428362295043e-05
-3.15006152271165e-05
-1.94953451800794e-05
-2.23707549341269e-05
-4.46361337924914e-06
-2.96014824632195e-06
-3.18879114182766e-05
-1.7858606852455e-05
-3.9383293378328e-05
-3.03227523286461e-05
-2.60786764341936e-05
-2.4878572503304e-05
-3.13692702860842e-06
-2.16331875782055e-05
-1.46821364063169e-05
-1.04190238242451e-05
-4.30423049227539e-05
-2.23700179651209e-05
-2.32317621671113e-05
-1.58977718896623e-05
-8.57788650792573e-06
-3.02838852771635e-05
-1.20763859840624e-05
-4.30959238384484e-05
-1.79431544336382e-05
-2.75456977636228e-05
-1.67976174229764e-05
-2.11724556621641e-05
-3.92629921873326e-06
-2.8298081675231e-05
-2.7806852934602e-05
-3.52410218135758e-05
-2.79199467508427e-05
-3.39283626677137e-05
-3.62627877067794e-05
-4.2505032110475e-05
-2.11125924651021e-05
-2.98321015529393e-05
-5.51147413502371e-06
-3.23326085045246e-05
-2.65488070459471e-05
-2.10043138141205e-05
-3.47427732766976e-05
-3.025817667013e-05
-2.86848914089167e-05
-1.28373944767436e-05
-6.15737554403721e-06
-4.76945911042458e-05
-1.30689010109014e-05
-1.72566487835079e-05
-4.78795144628933e-05
-3.22870994623042e-06
-3.08200443180032e-05
-6.43728450314495e-06
-2.5107806209107e-05
-3.25502840388644e-05
-2.68869615997354e-05
-4.57961722019906e-05
-2.61264071325555e-05
-2.46577152927724e-05
-3.4430848087853e-05
-2.5203406159437e-05
-2.51165263091408e-05
-3.82878288844225e-05
-2.00433517964022e-05
-1.57886689898875e-05
-4.99633185020584e-05
-1.57055064723237e-05
-3.58741622870084e-05
-2.14160991311665e-05
-1.80945579726173e-05
-1.04061181928801e-05
-1.2543656861268e-05
-1.7217969994159e-05
-2.64381396689338e-05
-2.75735394287264e-05
-2.30988967937453e-06
-1.05246854673982e-05
-1.63465792939517e-05
-3.60059538639233e-05
-2.68339556991659e-05
-2.21002676350426e-05
-3.65636023358487e-05
-2.06773165297522e-05
2.52112958399128e-06
-1.56936330636399e-05
-1.78464155903616e-05
-8.08845120158195e-06
-3.33927433590375e-05
-1.23539316241099e-05
-1.84408367984434e-05
-2.43665795740832e-05
-4.16298923540206e-05
-2.51470829338222e-05
-6.16662690061419e-06
-2.4014581543247e-05
-2.63759105239949e-05
-3.27164485300608e-05
-7.84258993350529e-06
-9.0827535324754e-06
-8.51845362072669e-06
-1.89345850124651e-05
-2.27199562206842e-05
-1.44998457696525e-05
-1.87813021249212e-05
-3.14247660175456e-05
-2.41308595680084e-05
-7.20600564482711e-06
-6.25614186220814e-06
-2.62731341500158e-05
7.15010000861688e-06
-6.5211245180674e-06
-2.13483844862821e-05
-2.30721349310395e-05
-1.14537979808961e-05
-1.30698251404349e-05
-3.38802143169915e-05
-1.20106844774703e-05
-4.44725348501918e-06
-2.62651978491324e-05
-3.20295436763616e-05
-2.97861952234619e-05
-8.42825834448038e-06
-5.31637802635403e-06
-1.89229649053005e-05
-2.13695646605169e-05
-1.04921627063233e-05
-2.48039449785527e-05
-2.15034202945251e-05
-1.57581660020418e-05
-2.35219561060796e-05
-1.20531638813053e-05
-5.97744259234582e-06
-2.65828459454198e-05
-2.82594264784484e-05
-2.45497419951264e-05
-3.14036067260342e-06
-1.71072853666425e-05
-1.64213137908671e-05
-3.09040314105782e-05
4.7216497002506e-06
-1.11328363835709e-05
-3.8825213708913e-05
-8.89349527979792e-06
-4.19765943825764e-05
-1.590275972813e-05
-4.56410122735973e-05
-2.95074172078881e-05
6.24786559758986e-06
-2.46486603739029e-05
-9.79312672799827e-06
-3.65473555453919e-05
-2.50682250854071e-05
-1.73329933372846e-05
-1.19373902406329e-05
-1.09556047474115e-05
-5.93151526836119e-05
-7.55593087973269e-06
-2.25598947614783e-06
-1.83703921605131e-05
-3.619687594989e-05
-1.70010049677443e-05
-1.25313714082358e-05
-4.27891119752953e-05
-1.36017690075553e-05
-3.63986191475437e-05
-3.13453600579286e-05
-4.04630366880525e-05
-3.27555126978699e-06
-6.61569200953415e-06
-1.53418866824262e-05
-3.15919087258052e-06
-2.38301303635031e-05
-4.26421739581632e-06
-1.22196636512904e-05
-2.57081749775518e-05
-1.57385244888219e-05
-1.31194490370757e-05
-2.90118835889984e-05
-1.42686836493735e-05
-1.6180982885205e-05
-3.34856556868163e-05
6.5531409609424e-06
-1.7761243057098e-06
-1.0555567104429e-05
-2.24518943944072e-05
-1.00660960336548e-05
-5.3083350681172e-05
-4.56170865843186e-06
-1.75652716110825e-05
-1.11183125350072e-05
-1.29222251666801e-05
-3.12015355686148e-05
-2.6017973112278e-05
-2.15921086134079e-05
-1.02393757998651e-05
-3.68332818971711e-05
-8.57969892665288e-06
-1.47267927053575e-05
-4.28842269088987e-06
-8.32354779976194e-06
-3.37032074705743e-05
-1.07623801417238e-05
-3.52792193618914e-06
-2.68599451589604e-05
-1.60697644044737e-05
-2.30547941459205e-05
-2.96547987075029e-05
-2.45290925973071e-05
-2.94604263517783e-05
-7.48750255306146e-06
-3.63372033325986e-05
-3.1953346008235e-05
-1.86098758272217e-05
-3.9013614384248e-05
-5.11442021561315e-05
-3.40445554404557e-05
-3.58929345294301e-05
-3.63113281009547e-05
3.51083609729731e-06
-1.13694575185862e-05
-2.00798757041927e-05
-6.49260772160287e-06
-2.10664699622565e-05
-2.56906802464153e-05
-4.55228622689698e-06
-2.12170034634665e-05
1.37543960658343e-05
-2.0523850778768e-05
-1.69537954113263e-05
-1.67209126165261e-05
-4.64507173701287e-05
-9.7899838528248e-06
-1.63792475938486e-05
1.43360844557967e-06
-3.62578788243719e-05
-1.84761370820395e-05
-1.94051163289944e-05
-3.33269781157189e-05
-1.67966532048684e-05
-1.7644598375479e-05
-3.96563744391911e-05
-1.48650215993085e-05
-2.41619997176274e-05
-1.17394391029262e-05
-2.0871602418414e-05
-2.69650267091269e-05
-1.6065120975322e-05
-2.1363378444582e-05
-1.06822273880553e-05
-2.04685429867346e-05
-2.32202383357007e-05
-3.23707837773652e-05
-1.81662344141806e-05
-3.69465072684379e-05
-1.60812104276379e-05
-1.97623473273309e-05
-2.07155332571435e-05
-9.40081436130234e-07
-9.24548533789019e-06
-4.8033794172832e-06
-4.9608071917898e-05
-2.90363527584082e-05
-1.4456314573447e-05
9.20892784151394e-06
-4.58658321362862e-07
-1.55899572405805e-05
-2.62512013734938e-05
-1.25481470746905e-05
-2.84854116820598e-05
-2.76500972423638e-05
-3.3758605039766e-05
-1.96242560752578e-05
-3.39137951900098e-05
-3.14082465923055e-05
-1.42117267187121e-05
-8.73887018381605e-06
-2.47957584594554e-05
-1.74492538597808e-05
-1.9876566833899e-05
-1.17215851142904e-05
-1.70830478797308e-05
-2.56611353268632e-05
-2.27549400354302e-05
-1.80090143011929e-05
-1.68600272712384e-05
-9.80337187372453e-06
-2.60227588447236e-05
-1.03078422594105e-05
-3.09095755251175e-05
-1.89333213019801e-05
-1.76098278764655e-05
-1.94107496654237e-05
-1.96772823012743e-05
-2.35872783231992e-05
-3.30286600102905e-05
-2.40988795664516e-05
-2.50467418950692e-05
-5.96655083287355e-06
-2.56143356703811e-05
-2.64760007434159e-05
-5.04377593277977e-06
-2.97883106756514e-05
-2.32796801483379e-05
1.22604123519131e-05
-1.40971762530522e-05
-2.94246198389591e-05
-3.88073759943396e-05
-2.80035579279883e-05
-4.25552541046003e-05
-2.79964274334757e-05
-3.38116985845707e-05
-2.10719442585817e-05
-2.5191491749574e-05
-2.72885798497064e-05
-3.92477641710768e-06
-1.26212223680641e-05
-1.56561670003562e-05
-5.17298159051145e-05
-7.50216112172817e-06
5.77740246510787e-06
-3.26050420792502e-05
-1.72746112823852e-05
-2.57213122694203e-05
-1.71562984373268e-05
9.70530181082897e-07
-2.00702280248889e-06
-2.0338009524594e-05
-2.12040135185772e-05
-2.43384087530921e-05
-2.25255579023394e-05
-1.48327802255173e-05
-8.04010455744737e-06
-1.9102239332518e-05
-2.46532979603697e-05
-2.26032182683453e-05
-1.91229418146905e-05
-1.95037395973071e-05
-2.10774625315747e-05
-1.85009872859384e-05
-1.09230960814143e-05
-1.64898662062095e-05
3.7717213703012e-06
-2.81357052137703e-07
-8.50859021376078e-06
-2.35577218873057e-05
-1.9117273527633e-05
-2.45685913360717e-05
-1.74433239370796e-05
-1.39311534427804e-06
-2.15536395351955e-05
-1.6836587391796e-05
-7.71662752992558e-06
-3.8561239604837e-05
-2.67941409796097e-05
-2.10492755273438e-05
-3.44187169375717e-05
-2.86499088156934e-05
-2.05408817855719e-05
-1.40286480805381e-05
-4.90822313440406e-05
-2.19804314731211e-05
-1.17838141938464e-05
-1.64962407199421e-05
-2.67539199300399e-05
-3.45054256485092e-05
-1.15731340713938e-05
-2.35647194248923e-05
6.21079570004301e-06
-2.40123590679706e-05
-2.11625805694779e-05
-2.41692078142552e-05
-9.28821102086511e-06
-2.13676661995868e-05
-2.80108578253082e-05
-7.31680167026992e-06
-1.95425598049479e-05
-1.35961199796685e-05
-2.68629731521159e-05
-2.32171872601318e-06
-8.93724982172181e-06
-7.42572074388778e-06
-3.10759656376721e-05
-3.34996953435615e-05
-2.95340537597363e-05
-1.83485575591306e-05
-3.04033952725253e-05
-1.42339861981483e-05
-1.26620869160291e-05
-2.42194900965688e-05
-4.20512486896633e-05
-2.47829429179498e-06
-1.38592393138739e-05
-2.7925387531731e-05
-1.04983208139781e-05
-6.70146087806255e-06
-3.0792022756517e-05
-1.99651876830036e-05
-8.10174353015519e-06
-2.26977718296776e-05
-3.35252682800695e-06
-3.92923624315114e-05
-1.73834239429962e-05
-2.71579961617214e-05
-2.42862344873014e-05
-8.67090403272315e-06
-2.27789965619628e-05
-3.70729448163793e-06
-1.51733757013581e-05
-3.15966613168889e-05
-3.42297884504829e-06
-3.8201265226383e-05
-2.41800607823478e-05
-1.34719545791523e-05
-1.61541015324919e-05
-3.52189698328633e-05
-1.18673301912331e-05
-2.82224348316563e-05
-1.38119305771719e-05
9.3694395410696e-06
-2.18741720531359e-05
-1.59286390006669e-05
-2.25600891727819e-05
-1.01607274518199e-05
-1.28708641582944e-06
-3.24054535060431e-05
-6.94846325580553e-06
-1.77661853425311e-05
-1.59966525891835e-06
-1.52131516796787e-05
-1.7470362167387e-05
-1.77666779295229e-05
-2.39933776425707e-05
-3.78769816904777e-05
-2.45725500202468e-05
-1.32628821490289e-05
-1.3417028689657e-05
-4.49263878681103e-05
-3.67479608601495e-05
-4.4918293047978e-05
-1.40157295304138e-05
-1.83757343569172e-05
-1.80270769632574e-05
-3.66560491261164e-05
1.75063822720582e-06
-1.24815334028279e-05
-4.10247697277426e-05
-2.54256030653083e-05
-2.32724600564778e-05
-2.11548078094788e-05
-1.388355853393e-05
-1.95231367644322e-05
-4.17332655101415e-05
-3.70687578726594e-05
-4.44797748112247e-05
2.50391130016978e-06
-3.00899568258702e-05
-6.63950104786364e-06
-3.30268200713678e-05
-2.67500356201893e-05
-1.51945504517068e-05
-2.64500256258275e-05
-1.55553364250967e-05
-1.80284638783185e-05
-1.66860491110159e-05
-1.49345606467935e-05
-2.73636799139186e-05
-2.57364494450125e-05
-2.3627788309525e-05
-2.37950071051706e-05
-2.95876334172013e-05
-1.79106762551695e-05
-2.347996995094e-05
-3.0106655188431e-06
-2.03716387612284e-05
-3.68756855193094e-05
-2.76127883685625e-05
-2.95581295954438e-05
-1.94290410684929e-05
-1.74149594893229e-05
-3.96443226123698e-05
-1.07046652961513e-05
-3.354212748513e-06
-1.81630540630578e-05
-1.21682575949845e-05
-2.36333962944499e-05
-1.37907779828394e-05
-4.34917851324484e-06
-1.53402861417698e-05
-1.49882786870989e-05
-3.3850104484531e-05
-2.91052026415926e-05
-3.04301778745027e-05
-2.36417607091989e-05
-1.42961551983521e-05
-2.34592079630147e-05
-6.58825944789179e-06
-2.49602040419824e-06
-6.37664088275914e-06
-2.79538492468189e-05
-2.56831455022071e-05
-4.7069819764029e-06
-1.79244967497082e-05
-1.46729679181659e-05
-1.95885541940092e-05
-1.93354529110398e-05
-2.24910922694299e-05
-1.66807103718596e-05
-2.89230163843397e-05
-3.06254646852563e-05
1.09381597288998e-05
-3.33720337301501e-05
-1.66252677341511e-05
-4.47264694149437e-06
-3.61148063074611e-05
-7.33255200616962e-06
-4.07102217401536e-05
-2.16237560469392e-06
-3.22446863878379e-05
-3.75384012175623e-05
-3.61207615836385e-05
-1.83047457378112e-05
-1.89552577298217e-05
-1.00732185642751e-05
-4.55207991437225e-05
-9.7175647475245e-06
-3.00572280633647e-05
-2.53116650097835e-05
-1.87172940139266e-05
-4.80499891100359e-06
-3.68401441387726e-05
-2.37514461905665e-05
-1.24366820773441e-05
-2.61810527017433e-05
-2.78673174724568e-05
-5.49403522859184e-06
1.86395736980317e-06
-2.33329598854686e-05
-7.27528977521638e-06
-1.82225725594223e-05
-2.47701639751349e-05
-3.56876480571737e-05
-2.16233728119655e-05
-2.50914314265342e-05
-2.74946859467787e-05
-2.61866690448218e-05
-1.67281442501965e-05
-3.34851678731631e-05
-2.79827161653197e-05
-1.38736072084002e-05
-1.43823252107602e-05
-2.58300589731569e-05
-6.57831249601282e-06
-2.02292435719543e-05
-1.44237133452248e-05
-2.53819438286661e-05
-7.65749731752207e-06
-2.41260602759942e-05
-2.49027737127775e-05
-3.11346015756313e-05
-1.8101568737509e-05
-1.82163814329749e-05
-2.48535476114115e-05
-2.32437385999297e-05
-2.40868755308722e-05
-4.43178034979369e-05
-1.99670128112672e-05
-2.21766512011964e-05
-4.71950033757975e-06
-3.07739523317412e-05
-3.0378131323631e-05
-2.72451946420768e-05
-2.64842244956733e-05
-1.11753614944975e-05
-2.25134857420174e-05
-4.96393895639109e-05
-3.14357821832413e-05
-2.19468415031203e-05
-7.49040330715853e-06
-8.16971137613222e-06
-2.21573534710023e-05
-1.6941079582821e-05
-3.6254371266604e-05
-1.16041448280652e-05
-9.6345202560073e-06
-3.35886508806674e-05
-2.94853254127842e-05
-2.60343545244467e-05
7.95005122377962e-06
-2.05123857415467e-05
-1.84544963420634e-05
-2.73879444393305e-05
-4.78709042609038e-06
-2.62830141951028e-05
-2.64873857486801e-05
-3.34296906731471e-05
-8.34509426324245e-06
-7.61080683477942e-06
-3.14505896058123e-05
-1.60410624312189e-05
-9.94864496763224e-06
-2.99197225482984e-05
-2.91935672651013e-06
3.81083698859345e-06
-3.44398961898358e-05
-6.28992819345809e-06
-8.88045543700527e-07
-2.36708943193233e-05
9.0052946829362e-06
-2.00566515586581e-05
-1.02654681089817e-05
-2.71422898038457e-05
-4.23935454138761e-05
-3.07558555674259e-05
-1.15171212657846e-05
-2.98955457547065e-05
-3.48637467625359e-05
-2.4553278732177e-05
-1.52576038607391e-05
-2.86013030808071e-05
-6.02702675992693e-06
-3.33452448773527e-05
-1.92619274396967e-05
-2.66173057045887e-05
-2.90158483984173e-05
-2.61300307490493e-05
-2.83233799376885e-05
-6.59638554941905e-06
-1.33880414789619e-05
-3.07478201930912e-05
-7.29700785552746e-07
-1.27011220097309e-05
-2.48883527193885e-05
-2.92242343975594e-05
-9.82094514497006e-07
-3.84352162855633e-05
-1.86754885048464e-05
-2.36455415817263e-05
-2.96317538415248e-05
-1.50139950590566e-05
-8.60860100060045e-06
-3.06476982589641e-06
-1.60835870236838e-05
-2.62154306178554e-05
-1.69041308903664e-05
-2.95067086298529e-05
8.41679915864545e-06
-1.62768281709798e-05
-3.44908249328534e-05
-9.79767499763938e-06
-2.1108868017621e-05
-1.46683610325179e-05
-2.6553197925538e-05
-2.4128023188538e-05
-1.12838349984777e-05
-1.27140562119731e-05
-3.40813972639878e-06
-3.00038471010349e-05
-1.74911267728595e-05
-8.28011736082912e-06
-6.98997935881227e-06
-3.92329983904757e-05
-2.30939317945982e-05
-2.4748915343397e-05
-3.34805593271143e-05
-3.21788994506317e-05
-2.61866605701874e-05
-8.48065829616054e-06
-7.63654204368557e-06
-2.14753352215163e-05
-2.61756151718181e-05
-2.8657010569032e-05
-8.07141307588639e-06
-4.7585847973081e-06
-2.30281603732823e-05
-1.9832881108488e-05
-2.5748523252892e-05
-1.21936898036291e-05
-2.20178926853036e-05
-3.93291749224312e-05
-3.95862413292705e-07
-8.55197545151958e-06
-2.73866791992668e-05
-9.0715861328191e-06
-2.78462356292268e-05
-6.60829639007393e-06
8.56458235824958e-06
-2.45229876497822e-05
-4.05020076496623e-05
-7.21224446799157e-06
-1.82881200864966e-05
-1.18463987606281e-05
-1.33592235447579e-05
-1.90702199174428e-05
-3.72267983224607e-05
-2.46875573744413e-05
-2.0601918995192e-05
-2.53769166636011e-05
-2.7312401836162e-05
-2.93362846924918e-05
-2.3860820338594e-05
-2.22478984151652e-05
2.21071645805926e-07
-3.36680371538401e-05
-2.00441502899934e-05
-5.56147213052978e-06
-5.41406064076258e-06
-2.38547133399552e-05
-8.50298964250551e-06
-4.44517230502974e-05
9.50043744082301e-06
-2.63970200409733e-05
-2.21806620920355e-05
-2.00158620566961e-05
-1.33007265230908e-05
-2.24370971890079e-05
-1.45080635834935e-05
-2.33657579107165e-05
-2.57959455506842e-05
-1.48631016592779e-05
-1.69032507713065e-05
-1.86387613662639e-05
-2.39677362110645e-05
-2.62958229679785e-05
-2.41008984716066e-05
-1.21434028403116e-05
-2.64034539685422e-05
-2.94359624932466e-05
-3.17284593093861e-05
-2.2779733321324e-05
-1.49515884254975e-05
-3.20063512034925e-05
-9.35563274407927e-06
4.04570939488014e-07
-4.97457869813584e-06
-1.01716379360782e-05
-2.4638422328518e-05
-1.80260427251332e-05
2.33789648833111e-06
-1.9729475290023e-05
-5.33562121982508e-06
2.46336996330873e-06
-1.7526132141088e-06
-3.17861654785851e-05
-1.26539571593274e-05
-4.62700460238464e-06
-1.78034563017077e-05
-2.1298365447659e-05
2.75559046090346e-07
-2.19282467311515e-05
-1.66710239870071e-06
-1.11698921437583e-05
-2.63184737393e-05
-2.55416303034897e-05
-6.2962285600847e-06
-1.56582571981732e-05
-1.70084944876993e-05
-1.82480941960831e-05
-2.9232381786058e-05
-4.4856956773414e-05
-2.39248105219459e-05
-6.21585376216114e-06
-5.84638843200591e-06
-6.65342184582392e-06
-3.27895109292371e-05
-1.36714971544121e-05
-7.81240147807813e-07
-1.31688970933149e-05
-1.76426878469388e-05
2.37775947224384e-06
8.87373903514541e-07
-3.78437380749746e-05
-2.70407008275535e-05
-9.52988128213208e-06
-2.63378701826874e-05
-3.09166572126745e-05
-1.52101803864599e-05
-3.81421931298308e-05
-3.14734405190968e-05
-1.18784970345254e-05
-3.40308962304962e-05
-2.36454634416945e-05
-1.31950316895247e-05
-2.33634408558722e-05
-1.88219473086617e-05
-5.99494026094718e-06
-3.82676718079544e-05
-2.49229521843608e-05
-1.71020039635328e-05
-1.0428647475039e-05
-1.97602782412415e-05
-1.14904669801807e-05
-2.33064260553083e-05
-1.80568912608984e-05
-2.09077130230349e-05
-2.33114319478944e-05
-1.02042250255756e-05
-1.98516772426887e-05
-2.29198964601516e-05
-1.49641345917191e-05
-1.29222438889657e-05
-2.39088782169187e-05
-2.16453101474254e-05
-5.11165219110224e-05
-3.24060363379039e-05
-2.4736767058516e-05
-6.79127711471052e-06
2.06211442418154e-06
-3.59372772612098e-05
-4.38014268448632e-05
-3.89094011348497e-05
-2.19177145463909e-05
-2.87544070009709e-05
-2.7884275748948e-05
-4.41205550544018e-05
-8.34232167613252e-06
-1.5505481148822e-05
-2.81430482953906e-05
-2.33570283784076e-05
-7.88642110014053e-06
-4.54413485590084e-05
-1.36330929414244e-05
-6.66374896095093e-06
-1.83715277808863e-05
-2.66683222126466e-05
-5.93657880406096e-06
-1.08590352763356e-05
-2.43248006993053e-05
-2.16659645222807e-05
-4.26632117864432e-05
-2.54841395316874e-05
-1.84133634262946e-05
-2.17240535248892e-05
-1.75357398644951e-05
-1.35067616078649e-05
-3.11835788016824e-05
-3.44410557254306e-05
-3.77240742361861e-05
-4.01921956463974e-05
-1.2409292103444e-05
-2.1014539906779e-05
-2.49557883709335e-05
-1.83654818397324e-05
-2.66631724079918e-05
-6.41882430936457e-06
-1.91334210252205e-05
-1.95182653809491e-05
7.00279357457517e-06
-4.17288273864008e-05
-2.79365582115736e-05
-1.2910378946848e-05
-1.03648800871856e-05
-2.16977425390329e-05
5.77881535357102e-06
-1.6626552317376e-05
-2.98629868989381e-05
-3.20003422716868e-05
-2.69651225669779e-05
-3.42510848615091e-05
-8.14005411808244e-06
-3.49116661051988e-05
-4.00599607289001e-05
-3.79276718576601e-05
-2.42756342168936e-05
-1.86187339572501e-05
-2.32310792892446e-05
-3.72503393983508e-05
-1.70418203661216e-05
-6.09013242731986e-06
-2.43961782711538e-05
-2.65463137771849e-05
-2.67954999635669e-05
-3.11031506712981e-05
-3.60112312964927e-05
-3.28123207097425e-05
-2.53447646067595e-05
-1.78491905930812e-05
-3.06143911510114e-05
-1.46754565071718e-05
-1.60731570710227e-05
-1.54919848371151e-05
-2.76758952650181e-05
-2.66255847560414e-05
-2.70437776723371e-05
-2.84020284047103e-05
-2.34655868816605e-05
-1.91449106305839e-05
-2.02627189458164e-05
7.56796278639742e-06
-2.15717449461678e-05
-2.79488726309895e-05
-1.5125073521093e-05
-1.4274799304155e-05
-2.83493547237844e-05
-1.08243738388891e-05
-8.75440376915536e-06
-1.10764075864566e-05
-2.00650998880229e-05
-4.57181848910357e-06
-1.16702225993469e-05
-9.36052510691342e-06
-2.3242373252611e-05
-1.9562044132916e-05
-3.32483035499784e-05
-9.8921063478587e-06
-2.29072785123446e-05
-2.15203126614814e-05
-1.1916029147832e-05
-1.01107940422012e-05
7.9264553015188e-07
-1.21747011507237e-05
-2.61253060768061e-05
-1.77733158155049e-05
-2.58655254473936e-05
-2.47617677341531e-05
-1.43125601772506e-05
-2.55901063410282e-05
-5.92585605201421e-06
-1.35749341164375e-05
-4.44906876729777e-05
-3.27775354942043e-05
-1.70805262471303e-05
-1.12878100398416e-05
-1.63753242059288e-05
-2.41917954277419e-05
-2.26484786113095e-05
-2.15967910431919e-05
-2.32140394825222e-05
-1.85350036707543e-05
-4.15161421759174e-06
-1.53256067585135e-05
-8.3324582353415e-06
-6.92694002261224e-06
-1.93817097186893e-05
1.75225677961409e-06
-1.57350853073615e-05
-1.13672184219e-05
-2.33169467612069e-05
-3.82484250607169e-05
-6.06747545153112e-06
-6.85696738284425e-06
-2.6966932730678e-05
-3.34539710149916e-05
-9.1875553501626e-06
-3.44208722802543e-05
-1.18597560960479e-05
-4.66248776084186e-05
-2.42338456777728e-05
-3.7415486617639e-05
-5.91192052470032e-06
-7.14727839236396e-06
-1.62478336462809e-05
-3.16578611710358e-05
-3.57773764025389e-05
-2.74672983270194e-05
-3.02409441868996e-05
-2.95545567362862e-05
-2.91480210487151e-05
-2.73833994435732e-05
-2.57448400006858e-05
-2.94045472942842e-05
-7.41705602329642e-06
-1.7256100921916e-05
-2.31314767086382e-05
-2.92244843841505e-05
-2.91562912438957e-05
-2.18611088481813e-05
-1.74014729209123e-05
-2.16088436852643e-05
-2.36024988694281e-05
-2.75443644037189e-05
-3.84599363668953e-05
-3.22428996267615e-05
-3.26223841811792e-05
2.11986437720133e-06
-3.78977661946939e-07
-2.70894599596817e-05
-2.01221905544265e-05
-3.71220563672611e-06
-2.57444397772904e-05
-2.45142789851229e-05
-1.77788615117062e-05
5.35780392001157e-07
-1.38287483397734e-05
-1.08522232801341e-05
-3.40366290499933e-06
5.97056911733072e-06
2.75210418930536e-06
1.81542438084203e-05
-2.68884213464779e-05
-2.20414952242034e-05
-8.7460885282507e-06
-2.66778669834839e-05
3.14018478067159e-06
-1.24296007134268e-05
-2.56200349569878e-05
-2.51098141202259e-05
-2.22125079637159e-05
-1.70088366076741e-05
-2.49664572494948e-05
-3.00914180761077e-05
-3.27406296959838e-05
-1.63677923757504e-07
-1.97665157236114e-05
-7.11726581478707e-06
-2.12226778009214e-05
-2.20376658832887e-05
-1.46159741278083e-05
-1.49216896920675e-05
-1.13371020977091e-05
-2.01318567822857e-05
-2.62376269888346e-05
-6.37386159747029e-07
-2.27395425185499e-05
-3.89635403112904e-05
-1.11443548606043e-05
-2.63906191387496e-05
-2.93413110571823e-05
-1.99614291936766e-05
-3.61992718066678e-05
-3.57404655109945e-05
-4.36394917590113e-05
-2.71908278867504e-05
-2.40714761229321e-05
-2.21240111600705e-05
-1.89794375846122e-05
-1.67790234892156e-05
-3.7809654781397e-05
-2.41463683333017e-05
-2.31325099980688e-05
-3.58381033920073e-05
9.85091365205593e-06
-3.65238452308634e-05
-1.19510432610522e-05
-1.57346228246124e-05
-1.841629316796e-05
-1.67024899051657e-05
-3.65425714831476e-05
-9.04288505856486e-06
-2.45021362780556e-05
-1.56458231436122e-05
-2.08255071529368e-05
-3.39699611681634e-05
-4.34061438558779e-05
-3.15542233836094e-05
-7.67192120513846e-06
-2.54604959355184e-05
-1.68186007669742e-05
-3.00547120958826e-05
-1.75326437358721e-05
-1.56396277492266e-05
-2.92749327770912e-05
-2.43465853298962e-05
-1.019151136475e-05
-1.81953133580925e-05
-3.01800132659503e-05
-1.80378668464452e-05
-2.5473133187762e-05
-2.48051125860376e-05
-1.48916490308584e-05
-1.55961428762866e-05
-9.13818745045909e-06
-2.51312961954423e-05
-1.16934020299223e-05
-2.5243155147785e-05
-1.11956358773706e-05
-4.28812518732884e-05
-1.12837747710382e-05
-3.41550847341254e-05
-6.65279177817832e-06
-5.13363754293747e-06
-4.8786511340347e-06
-1.31234328832524e-05
-6.02963481035205e-06
-2.29055251438014e-05
-7.13797644923531e-06
-2.76857609929028e-06
-2.76495607110426e-05
-3.57796034368221e-05
-1.37282295144964e-05
-8.57157138945644e-06
-1.69137235132387e-05
8.44705686585693e-06
-2.0914910656093e-05
-2.07623113851098e-05
1.65465030571704e-06
-4.36613023737355e-05
-6.12318661433426e-06
-2.96562950409871e-05
-3.65419973437126e-05
-6.94429476579087e-06
-2.69044483343628e-05
-2.29789803795869e-05
-3.33874212520466e-05
-3.95755193981622e-05
-1.48507329964269e-05
-3.00982578683406e-05
-2.91203375623771e-05
-3.36258368736142e-05
-2.8636595153193e-05
-3.80542952847907e-06
-2.1669829513384e-05
-1.57264821904186e-05
-1.65883354838033e-05
-1.71361678742568e-05
-2.62445501004196e-05
-4.71808193360637e-05
-3.44354795160295e-05
-7.84719734871055e-06
-2.82477940392876e-05
-3.30299269892456e-06
-3.63960711780989e-05
-1.17866098688487e-05
3.69187995105302e-06
-1.74854235940001e-05
-1.04432895326644e-05
-2.43904759920235e-05
-2.43364985847429e-05
-2.69363935547968e-05
-3.87466797857932e-05
-2.42002073371233e-05
-2.81140003083218e-05
-3.09243003695862e-05
-2.70436993199146e-05
-1.28142996328433e-05
4.89520479339628e-06
-3.93275878093854e-05
-1.02414463813378e-05
-4.15358993768358e-05
-9.43734356139778e-06
-2.08064787295612e-05
-3.40326843767663e-05
-2.5949314092612e-05
-2.10583725578886e-05
-1.76195254066752e-05
-1.47388689039549e-05
-4.80348211499544e-07
-5.85319673073394e-06
-1.65583036681962e-05
-3.80385766047631e-06
-2.1653250473851e-05
-1.81530573758677e-05
-2.84960019646849e-05
-1.96785831409691e-05
-7.7510726092622e-08
-1.0941789266146e-05
-2.59237399384572e-05
-1.93052071793885e-05
-2.68152157667596e-05
-1.0451515528386e-05
-1.54050877349857e-05
-2.58964072149099e-05
-1.51528952813672e-05
-1.08058282327449e-05
-2.75243078674202e-05
-2.47048444404836e-05
-2.30193849032802e-05
6.8529373948047e-07
-2.11580866232076e-05
9.66875402766009e-06
-2.09980369308524e-05
-3.12150685964716e-05
-2.98175102621217e-05
-2.63668968881958e-05
1.21777656130381e-06
-1.23339548719926e-07
1.43169446403759e-06
-5.06954497323233e-07
-1.89639202386997e-05
-2.24662441097035e-05
-2.15156790107416e-05
6.89014931932549e-06
-2.00211117351367e-05
-1.65193394174479e-05
-1.99003594028152e-05
-1.12069988738089e-05
-5.58456589824482e-05
-2.87417365658109e-05
-1.60910012094233e-05
-4.03175989451984e-06
-1.56658543804511e-05
-3.50434668291364e-05
-1.65991101608367e-05
-3.85971734913756e-05
-2.83948685827447e-05
-4.04323773577541e-05
-1.05101308529644e-05
-2.71530910399191e-05
-3.39777066950027e-05
-2.06632462910114e-05
-4.09102088933405e-05
-2.07488509056571e-05
-4.05601962363585e-05
-4.09681068412146e-06
-2.16508282145332e-06
-1.4304197506617e-05
-3.78918351171892e-05
-2.93439794387362e-05
-1.4250944894075e-05
-2.03866723474534e-05
-1.59485263936712e-05
-3.13874974692786e-05
-3.33308407285409e-05
-5.00212217426575e-06
-3.2557622476569e-05
-3.37467682891427e-05
-2.6062786611115e-05
-1.93615567184868e-05
1.23139627016511e-05
-2.23318548974434e-05
-8.69424256919036e-07
-1.96034248870877e-05
-3.25357768833502e-05
7.21528238287772e-06
1.21698207785438e-06
-1.00631586659428e-05
-2.59315766204054e-05
-3.03491368341356e-05
-1.28418580000657e-05
-9.74922026059497e-06
-2.47825112737561e-06
-2.62403101305834e-05
-2.24012823848594e-05
-2.47464877536681e-05
-2.57319095739678e-05
-3.60360830762892e-05
-4.13296595386955e-06
-2.47410015849546e-05
-4.57605073903813e-05
-1.34867398572809e-05
-9.85677705175215e-06
-1.39818062643802e-05
-1.35264970874337e-05
-8.72503683876303e-07
-1.57020497963432e-05
-1.77980947065464e-05
-9.31479574957789e-06
-1.89709157447182e-05
-2.14408654825239e-05
-2.02244582876591e-05
-4.06370587624575e-05
-2.66481109489184e-05
3.61575010356758e-06
-2.57141337940543e-05
-2.65019206650767e-05
1.49370731866034e-06
-3.28651631888638e-05
-2.55148377560845e-05
-3.7536508847509e-05
-4.12069805298051e-06
-2.16973385822124e-05
-1.10871132491736e-05
-3.20488863012694e-05
-9.34973225756609e-06
-1.05023315366328e-05
-1.14405268064844e-05
-2.37882405109024e-05
-3.10745079748531e-05
-3.27033481421309e-05
-3.48360759348556e-05
-5.10101910186751e-05
-8.41510969267326e-06
-1.00668966036339e-05
-2.33730132838278e-05
-6.92813427177462e-06
-2.7852152873124e-05
-2.63936121200962e-05
-3.05890315069719e-05
-9.41080742008436e-06
-2.39612343109602e-05
-2.86411501107954e-05
-2.87891228274466e-06
-1.51670272519835e-05
-2.52697742191776e-05
-3.56421952026385e-05
-1.79103533558502e-05
-2.4152913982308e-05
-3.05024493645517e-05
1.8065717617281e-06
-1.35098512659644e-05
-2.5664776931968e-05
-2.28890411296691e-05
-2.91161203329955e-06
-2.19318001949286e-05
-3.34278971695337e-05
-2.70386929215654e-05
-3.13314324812748e-05
-4.22150264511577e-05
-1.16846170246067e-05
-2.02990585909648e-05
-2.29603670666845e-05
-9.94164862385561e-06
-2.03551674656798e-05
-1.8587050141578e-05
-2.19608716305976e-05
-2.82904580977794e-05
-2.21487857658311e-05
5.11376703968709e-06
-3.30862003710567e-05
-3.03251812100503e-05
-7.58492744368191e-06
-2.29009600185666e-05
-1.45366594255128e-05
-6.86478572354647e-06
-1.62071327412858e-05
-2.09992589822687e-06
-2.28468627099624e-05
-2.46608319351154e-05
-1.08151910013441e-05
1.13373784747247e-05
-1.23153689608708e-05
-2.34785801018613e-05
-2.6730867253573e-05
-3.08456935024005e-05
-3.90790944892452e-05
-2.20426390783991e-05
-4.49404998871564e-05
-3.21256614844237e-05
-1.64248197200835e-05
-1.06285159057269e-05
-2.0400914492877e-05
-2.52682731378001e-05
-2.1782439713671e-05
-3.5362712764063e-05
-5.86085491480792e-06
-1.0399813586659e-05
-1.35583155494262e-05
-2.60437924307822e-05
-2.57684057211298e-05
-1.48510386510183e-05
-2.01205887425027e-05
-2.60291778125208e-05
1.85139620530402e-06
9.91981814696321e-07
-1.25470687455532e-05
-1.79274124040929e-05
-3.01367039730412e-05
-1.64452425124678e-05
-1.5825092053234e-05
-1.70431818658315e-05
-1.43592648243966e-06
-2.45011420521453e-05
-2.05246622639134e-05
-1.71410476283676e-05
-3.16192744698844e-05
-1.74179979860709e-05
-3.28115259675496e-05
-3.43869518948209e-05
-2.20691160824668e-05
-1.42435772474045e-05
-2.89781716055581e-05
-1.77633318731955e-05
-2.69797424460585e-06
-1.54850028149812e-05
-3.45972491462877e-06
-2.8182150926381e-05
-2.45593581838299e-05
-1.99482393082417e-05
-1.32250437503381e-05
-1.46228288556167e-05
-9.87003466364928e-06
-1.61818076073965e-05
-2.05519642807799e-05
-2.9296587255889e-05
-2.56813929541883e-05
5.46284446085617e-07
-1.93246089715651e-05
-3.1280923319727e-05
-1.02671780670511e-05
-3.52312200721842e-05
-5.29380175008716e-05
-2.43533676822173e-05
-1.36964780766014e-06
-2.33657038166605e-05
-1.14016094203704e-05
-4.68933794756672e-06
9.79792304474863e-06
-2.82132317005444e-05
-8.43418774871032e-06
-6.47835297353317e-06
4.56718936424396e-06
-1.21240098701889e-05
4.10601006756546e-06
-8.7180933440584e-06
-1.8767360278194e-05
-7.4688352058228e-06
-1.58895413620676e-05
-5.71994062688728e-07
-2.83343148259328e-05
-2.5562149235552e-05
-1.15526481717128e-05
-2.35187780763237e-05
-1.74622605025908e-05
-4.38025577820774e-05
4.67435807072095e-07
-8.19152458967307e-06
-2.69561947939369e-05
-2.43542126579594e-05
-2.2842129806377e-05
-3.03709880240451e-05
-1.54336822461064e-05
-2.28933056457416e-05
-3.95920762929391e-05
-2.18068914319658e-05
-2.69631052070335e-05
-2.66915049891358e-05
-1.44657691149524e-05
-5.07775012442024e-06
-2.5670902995998e-05
-1.04781272302876e-05
-2.48398809697603e-05
-1.16915026917913e-05
-2.12793119310676e-06
-2.71478801961977e-05
-2.70753772170302e-05
-1.75008470171518e-05
-1.79849584265406e-05
-2.72528165424243e-05
-3.57198870572181e-05
-2.59602853162183e-05
3.34349615240114e-06
-2.33051737283653e-05
-3.76317658912739e-05
-3.1492566269003e-05
-2.91583494246744e-05
-3.34597235881082e-05
-2.59678684512624e-05
-4.17276687640494e-05
-2.61005591897163e-05
-7.15304796197886e-07
-2.63540735989096e-05
8.86630454268089e-06
1.44173709676062e-06
-1.10462345196577e-05
-3.39082214821215e-05
-2.78056363988554e-05
-9.93285786719694e-06
-1.6371684802278e-05
4.45629967192431e-06
-4.78154463271079e-05
-4.41618831170732e-05
-3.48044530574642e-05
-2.92667183592189e-05
-9.18791076774957e-06
-3.25817296952699e-05
-2.93460693944735e-05
-1.67421335797167e-05
-1.79894470775308e-05
-3.80472254762106e-05
-1.80558171314407e-05
-2.07125404511676e-05
-2.03423618275505e-05
-2.85058027715899e-05
-1.31546462897473e-05
-1.32782948628055e-05
-1.42409197340559e-05
-3.39819682892407e-06
-5.68189804763051e-06
-1.24802747438246e-05
-2.29674323556047e-05
-3.71360716745597e-05
-1.74339024706241e-05
-1.0238182986094e-05
-3.06441622537723e-05
-1.5932770150349e-05
-2.74944840477937e-05
-2.79709211578117e-05
-1.51359765013562e-05
-8.58532794869583e-06
