# Supplementary material for: Research on computational propagation and identification of mine microseismic signals based on deep learning
Source: PLoS One. 2025 Oct 22;20(10):e0334641. doi: 10.1371/journal.pone.0334641 (PMC12543183; doi:10.1371/journal.pone.0334641)
Supplement: S1 Data — (ZIP) [file pone.0334641.s001.zip › 000100500001034.xlsx_0.txt_24.txt.txt]

-3.43563735151967e-05
-2.09510365345547e-05
-1.05935967751944e-05
-1.1501952123864e-05
-2.78595014579722e-05
-4.16011899136691e-06
-5.47319537097752e-06
-1.73193528658612e-05
-9.55673372884245e-06
2.19310884127639e-06
-1.74149448160426e-05
7.56026293155519e-06
-2.3254176495031e-05
-5.71827368857455e-06
-1.74462532173674e-05
-1.84660938405166e-05
-1.25290015251582e-05
-1.8485284304751e-05
-3.20426081835155e-05
-2.12028686569584e-05
2.84679719873465e-06
6.30479956072404e-06
-1.46497186286743e-05
-4.367479582181e-05
-2.83154030587359e-05
1.87617077006622e-05
-1.64273623135658e-05
-4.4025087300443e-05
-1.60882135296629e-05
-1.13450144142652e-05
-6.43218867387794e-06
-4.04000046283888e-05
-1.56594864665131e-05
-2.67287912509391e-05
-3.66642708658899e-05
-2.94281957474834e-05
-5.63992520306053e-06
-1.73350063919343e-05
-2.18828289296869e-05
-2.16809633799407e-05
-2.90944140072002e-06
-2.62373193086214e-05
-2.73174208598262e-05
-1.00836785140166e-05
-3.4092747312105e-05
-2.50115355616372e-05
-2.17276676604124e-05
-1.77320039751196e-05
-1.56258652031154e-05
-2.47053351912634e-05
-2.41551810582277e-05
-2.52001876169471e-05
-1.38059088204118e-05
-2.82717895497283e-05
-1.24834283251255e-05
-1.68795033268778e-05
-2.91637108568236e-05
-2.08322741558516e-05
-2.57730631582238e-05
-4.67583826232618e-06
1.99929134832264e-06
4.84139912236847e-07
-2.10012442545601e-06
-1.89666378433387e-05
-2.69256102318754e-05
-1.63417938398445e-05
-3.48870738816974e-05
-3.26652543540726e-05
-3.22251428666769e-05
-7.36538316077835e-06
-2.9852173827735e-05
-3.90344477189593e-05
5.13347142610642e-06
-3.86634049136576e-05
-3.36500540079672e-05
-3.04649543423417e-05
-4.09300926509602e-05
-3.37549434175814e-05
-1.066046780231e-05
-3.31345820447271e-05
-1.60141863179667e-06
-2.98047190883684e-05
-1.72587630220083e-05
-3.4295871867699e-05
1.62300211753342e-05
-1.10255899861462e-06
-1.02012070903497e-05
-2.8255239975339e-06
-1.1919088459765e-05
-7.87719347900628e-06
-1.34843100601537e-05
-1.74166064847667e-05
-1.09407458155759e-05
-2.38481555565895e-05
-1.28200197125232e-06
-7.29949937137183e-06
-1.31729269837064e-05
-1.73391282774198e-05
-1.57451333038183e-05
-4.05751140002538e-05
-2.99381036506405e-05
-1.09145301947897e-05
-2.49274574190665e-05
-2.39470219574717e-05
-3.05926993410632e-05
-3.04472040394545e-05
-7.33732914373618e-06
-9.89283726229804e-06
-5.12969420254102e-06
-2.3737695905069e-05
-2.97569032855483e-05
-2.23922040009799e-05
-4.03453576566639e-05
-1.96263170890344e-05
-1.95392831264828e-05
-1.59257619978968e-05
-1.94200225504988e-05
-2.16151757771478e-05
-2.17406263205188e-05
-4.6527058954098e-05
-3.55048073806475e-05
-2.90099053583785e-05
-1.55294411019274e-05
-1.57451498548497e-05
-1.20619469709866e-05
-5.2004436480319e-05
-1.83843004813978e-05
-8.3964239492748e-06
-1.61191247572233e-05
-3.30723413019034e-05
-2.38260504813869e-05
-1.81353624784362e-05
-2.75189417482266e-05
-1.56895164013103e-05
-1.88214648477636e-05
-2.17017824944911e-05
-9.79001367936402e-06
-1.82355508509667e-05
-3.34392374753597e-05
-2.24943812103592e-05
-2.04276193362432e-05
-1.41860340234828e-05
-5.18887447717114e-06
-9.79531644685052e-06
-2.7948551894545e-05
-1.8167107728807e-05
-2.51753553754218e-05
-1.26938508870259e-05
-2.37647313494772e-05
-2.43117255455427e-05
-1.83370394076366e-05
-8.29931149484751e-06
-3.25312704803121e-05
-5.07435542290145e-06
-3.89541877177618e-05
1.09656005208469e-05
-1.12378078535204e-05
-3.29394339624249e-05
-1.72994656591686e-05
-1.61248853048547e-05
4.0373264619982e-06
-2.78302368749212e-05
-2.28640438629879e-05
-2.05269682086244e-05
-9.23919387877097e-07
8.51045351863256e-06
-1.61068980424165e-05
-7.8456177700392e-06
-2.03027702483102e-05
-8.54533501828098e-06
-1.50523094578247e-05
-1.63627812581858e-05
-5.66357905085204e-06
-1.68281130752185e-05
-8.1454096889907e-06
-1.58950713936125e-05
-1.10657836185477e-05
-1.93592114249316e-05
-4.11795242417847e-05
-2.12835197211364e-05
-2.89278850251026e-05
2.89996913025294e-06
-2.89670326933564e-05
-2.22447977410932e-05
-1.53635747710624e-05
-3.59452840985216e-06
2.0157151221496e-06
-2.03847541369436e-05
-4.49152991586455e-06
-2.28900792516282e-05
-1.56245808212148e-05
-2.19578448728259e-05
-2.64791659439186e-05
-1.92445353728688e-05
-1.88721845916669e-05
-1.1452144236532e-05
-1.16431536874297e-05
-2.51495110670776e-05
-2.58725111968382e-06
-2.5331155699289e-05
-1.14953696204538e-05
-1.52905042560911e-05
-1.32884227381147e-05
-2.67905827336781e-05
-3.59447945394588e-05
-1.59702483491942e-05
-2.60839317021688e-05
-2.81985438829522e-05
-2.91726375664847e-05
-1.90179392655318e-05
-2.1101839425946e-05
-4.78594629259326e-06
-1.71866412208589e-05
-3.56940001865742e-07
-1.85159869587999e-05
-1.83719538629073e-05
-1.96889522417373e-05
-2.46910139632349e-05
1.03439655125457e-05
-2.14952345311185e-05
-2.35851982367984e-05
-2.36579987840482e-05
-4.76101697624019e-06
-1.38235333397561e-05
-3.88698025418502e-05
-1.1009675350031e-05
-1.76987855492338e-05
-2.02972083413236e-05
-1.60194328423784e-05
-2.82047746211191e-05
-4.53845003140172e-05
-2.55368645239452e-05
-2.88017521382707e-05
2.25852701925324e-06
-1.94393361293489e-05
-4.2150687816546e-05
-1.13695225604281e-05
-3.53446368480207e-05
-2.09464307944802e-05
-1.08972638632868e-05
-2.45492049487648e-05
-2.22599399438853e-05
-2.32583690881037e-05
-3.31418460863344e-05
-1.49311624329086e-05
-2.62768492823364e-06
-2.04919350121098e-05
-9.34485155815386e-06
-2.22608577386441e-05
-1.92654420428523e-05
-3.4046204297271e-05
-2.4509771594252e-05
-2.00381877379146e-05
-9.86169712319077e-06
-2.45270491296864e-05
-8.36581086667721e-06
-2.9713787378119e-05
-2.58617089738274e-05
-2.7547318553235e-05
-2.170003170368e-05
-1.95589710218521e-05
-1.60594777994777e-05
-1.00396020463091e-05
-1.40127209122946e-05
-2.07114773916448e-05
-9.36672692679241e-06
-1.95556282893711e-05
-1.46306030980205e-05
-1.40380631292915e-05
-2.41500611963148e-05
-2.37081518556028e-05
-1.93108845307251e-05
4.45274891215937e-06
-9.03476970555851e-06
-1.21737045588554e-05
-1.20160524662031e-05
-1.09766678775195e-05
-2.28469563891254e-05
-1.01558783734533e-05
-1.89035259561743e-05
-4.38084129771966e-05
-3.10440135844911e-05
-2.32807328402755e-05
-2.93771384174343e-05
-2.54422425308512e-05
-1.1283608969254e-05
-1.92596969452604e-05
-1.81247039294333e-05
7.13946028604374e-06
-1.64021181149585e-05
-1.09041618066048e-05
-1.76582112080221e-05
-4.433272240191e-05
-1.48364656282637e-05
-9.44864757889124e-06
-2.03534192525174e-05
-2.31234286802316e-05
-2.53757938721613e-05
-3.40377542825816e-05
-9.27044571806084e-06
-2.54963922523114e-05
-1.38563593938366e-05
-1.55524257874342e-05
-1.58530451228403e-05
-1.15965992803251e-05
-2.40601080554164e-05
-2.60612645984201e-05
-2.19123046909977e-05
-2.63521024722695e-05
-2.0978184145792e-05
-1.16270723732345e-05
-1.96185663516765e-05
-1.56384625773762e-05
-1.95188329944794e-05
-1.31778318163603e-05
-1.97532559123046e-05
1.36970281783607e-06
-2.08971655045821e-05
-3.1796310842585e-06
-1.20948163562523e-05
-1.10967814428647e-05
-3.77975743007942e-05
-4.0904522873096e-05
-2.85765702583824e-05
-1.6334239372849e-05
-3.31237663738509e-05
-8.38766223793595e-06
-2.34757542673459e-05
9.94267837662343e-06
-2.16678128248803e-05
-3.37347934103525e-05
-3.05584924456702e-07
-2.78097268244273e-05
-2.10376170760971e-05
-2.18348481378636e-05
-4.4382683339373e-05
-3.2406048778462e-05
-2.18335659885951e-05
-5.23771202587752e-06
-6.24985105501954e-06
-3.36663170981412e-05
-1.75033744095017e-05
-3.84816589432155e-05
-6.56381481480783e-06
-1.33326877199803e-05
-2.41790304867205e-05
-1.68833351022257e-05
-8.7061849412614e-07
-1.36379013683784e-05
-2.68772069549404e-06
-1.36665984595418e-05
-1.29469104682317e-05
-2.07475999043991e-05
-2.662983145113e-05
-2.6463080394833e-05
-9.50154691881326e-06
-1.77082353455585e-05
-1.57881573046945e-05
-1.80555801131377e-05
-3.01956249498659e-05
-1.78857749664459e-05
-2.10937383562007e-05
-2.40259847719067e-05
-1.44339497167258e-05
-1.84836265719255e-05
-1.14501937004107e-05
-2.07901266596338e-05
-3.64978018806896e-05
-1.13429085146713e-05
-1.58000214326026e-05
-2.83759267453098e-05
8.56261968644466e-06
-2.92384915609111e-05
-2.96802658204053e-05
-2.80979791373517e-05
-1.51699002050331e-05
-1.79620778784429e-05
-1.54608318443967e-05
-3.55881931557514e-05
-2.65529493716519e-05
-3.63142747941625e-06
-1.92249174620086e-05
-3.72840297730571e-05
-3.47005789769711e-05
-5.4287783788553e-05
-2.77336934085336e-06
-2.94644307975323e-05
-3.01747215610987e-05
-2.08593039854203e-05
-1.53120100527339e-05
-2.83516661411204e-06
-8.92041102435035e-06
-1.29320030884772e-05
-3.80116540608694e-05
-3.10895934924179e-05
-1.57852884384131e-05
-2.19660019480609e-05
-1.87351502230881e-05
-6.41062263476008e-06
-2.23803961831468e-05
-2.37536300817504e-05
-2.42929810097639e-05
-3.0287618560466e-05
-2.31753021115478e-05
-3.21554610061726e-05
3.97816983448822e-06
-3.56646724450681e-05
-3.38193033850846e-05
-2.64146111043672e-05
-3.38901899158051e-05
-1.15089832643276e-05
-1.21984889596538e-06
-1.71627879985836e-05
-2.86526322209438e-05
-2.48155824034726e-05
-4.11822849436613e-05
-7.24255192377668e-06
-1.92838039549911e-05
-1.80851013619396e-05
-2.12520792845328e-05
-4.40691058014545e-06
-1.12810820506265e-05
-1.50425494149072e-05
-2.41442694741456e-05
-3.48477541864557e-05
-7.08317689155125e-06
-3.85897235763996e-06
-1.9959177748312e-05
-1.73272061299493e-05
-4.98401794868512e-05
-2.10046156450046e-05
-3.37441623836508e-06
-1.06961391622562e-05
-2.32647619173372e-05
-4.29982175035965e-05
-3.40427663620028e-05
-3.90448906389262e-06
-2.60018355575219e-05
-2.91204501948077e-05
-4.25204106523224e-05
-2.32565008207162e-05
-1.75321353784421e-05
-1.05877804698257e-05
-1.25134629022327e-05
-2.19237511178855e-05
-1.96901121096072e-05
2.16938472369189e-06
-6.87312530600292e-06
-1.46362833175481e-06
-1.75465857113084e-05
-3.57689554425614e-07
-2.47483478342378e-05
-3.14749083493698e-05
-2.85563700381848e-05
-4.01888922777619e-05
-1.74251737062849e-05
-2.50950215429955e-05
7.90459160042122e-06
-2.86629041956668e-05
-3.43343970298494e-05
-3.31584740536924e-05
-1.14307432883806e-05
-1.07812837286386e-05
-1.83830296445725e-05
-7.42319372720101e-06
-2.83728324358183e-05
-5.01503552999428e-06
-4.96164648790073e-05
-1.35388169621056e-05
-1.09602771847204e-05
-7.9768416891971e-06
-1.38849529486446e-06
-1.60174011903999e-05
-2.73672315761572e-05
-2.59696504168601e-05
-2.86764319191253e-05
-2.2240861213534e-05
-2.91192815294201e-05
-7.25317513907204e-06
-3.90084346857908e-06
-2.63612149389175e-05
-4.28692393470991e-05
-3.09173873262123e-05
-6.26384478739322e-06
-1.85512560170015e-05
-3.71808246232175e-05
-3.3965773049e-05
-3.55364189629988e-05
-2.84412781598148e-05
-2.48084462931246e-05
-1.45240140301085e-05
-3.7052866007538e-05
-4.57603704475593e-05
-4.25586060378033e-05
-2.01495437717917e-05
-4.84109691657217e-05
-3.45960218468986e-05
-1.36855594627601e-05
-4.74366170062864e-06
-1.60558023847598e-05
-1.26629131415808e-05
-3.45850570424025e-05
-3.50116361756664e-07
-1.4159054183459e-05
-2.98251141761727e-05
-1.31752644138698e-05
-3.05443903968173e-05
-3.42205671189211e-05
-1.48685350202024e-05
-3.36198882954331e-05
-1.82522155102956e-05
-3.50670739197892e-05
-9.67114965178781e-06
-1.24631099192013e-05
-2.53843538536739e-06
3.4542502206394e-06
-1.23297321084658e-05
-5.50975531379845e-06
-1.98723007379977e-05
-2.40689529101519e-05
-3.28397170145965e-05
-3.51342818646795e-05
-1.29504146698762e-05
5.05113414673749e-06
-2.17561034949405e-05
-3.74226681970004e-05
-1.33646233182453e-05
-2.5278133858229e-05
-3.24025960509678e-05
-4.41158620931838e-05
-2.52574900085342e-05
-3.08941693609355e-05
2.3410903650809e-06
-2.88704813081954e-05
-7.88549321478805e-06
-3.49891994175585e-05
3.49744732236136e-06
-9.59065723587911e-06
-1.00635637088874e-05
-1.05583917770377e-05
-1.6044399055658e-05
-2.82247409124346e-05
-2.7293305497194e-05
-2.4953811131584e-06
-1.14654604048768e-05
-7.29402130958936e-06
-1.64504668247469e-05
-1.42265757540751e-05
-6.43721556926008e-06
-2.7121622327025e-05
-1.98023189151271e-05
-3.57852454093028e-05
-3.96301685883053e-05
-4.54732329314258e-05
-2.23091428142366e-06
-2.13627788027802e-05
-1.17339698791455e-05
-2.7649244755602e-05
-2.95184426720107e-05
-1.87245259857809e-05
-1.14088636858074e-05
-2.30610547222105e-05
1.29700128788326e-05
-2.05436701319225e-05
-3.4235532314333e-05
-2.92518407027626e-05
-3.29004981990267e-05
8.95524137471398e-07
-1.43363621565542e-05
-9.56073824105532e-06
-3.28621207589393e-05
-1.38014259528519e-05
-2.67972811042417e-05
-7.23275017039512e-06
-2.11624762020663e-05
-1.41118568418213e-05
-3.75028970049937e-05
-3.15560196753077e-05
1.55882822904105e-06
-3.3693256084172e-05
-1.36950287819129e-05
-2.91823442631272e-05
-2.77217673433142e-05
-2.79547312797551e-05
4.27090804165737e-06
-2.49723650766998e-05
-6.22753161987825e-06
-8.7851285114571e-07
-2.11478707822413e-05
-8.49771218369833e-06
-3.3153316787717e-05
-2.90531063330422e-05
-2.70223651129554e-07
-7.83296478995012e-06
5.40627232339613e-06
-8.59950604853334e-06
-4.98105601523844e-06
-1.04151899246502e-05
-2.18156019992456e-05
-3.9357648539505e-05
-1.7905303863216e-05
-2.07452338058787e-05
-5.00722560466076e-05
-1.14580750446362e-05
-1.68559092750896e-05
-3.87593150205792e-05
-1.76917428811228e-05
-9.86211000490968e-07
-2.45464698224137e-05
1.3860397342699e-06
-1.25514233979525e-05
-1.35874758908045e-05
-3.77720090803627e-05
2.66595195452977e-06
-1.88842853409408e-05
-1.09808546499255e-05
-1.70151854679356e-05
-2.05142976138974e-05
-1.76019794614697e-05
-2.38931669733225e-05
-1.4807107570515e-05
-2.52869998376045e-05
-1.91709863221307e-05
-2.77724977499924e-05
-2.79525210892066e-05
-2.74949213903008e-05
-1.08564381638477e-05
-5.14329249857163e-05
-2.6655210373309e-05
-1.19557740380325e-05
-1.78762088014636e-05
-2.60114414177034e-05
-2.60522704680898e-05
-1.69752573039162e-05
-2.448113436745e-05
-2.73248600662083e-05
-3.40934886046355e-05
-2.74117645537105e-05
-1.78125962330146e-05
-2.74815032628314e-05
-2.58797960424889e-05
1.97826571776158e-07
-2.29269769850758e-05
-2.91566181925428e-05
-3.0239583810185e-05
-4.40393573427743e-06
-2.66187462215177e-05
-1.97628390255158e-05
-2.04991020691124e-05
-2.10265940162038e-05
-3.92167263741214e-05
-4.19353984374543e-05
-1.42278138543955e-05
-7.60910133116781e-06
-3.09604421779519e-05
-1.67979207173027e-05
-2.04254528929257e-05
-1.50162499755119e-05
-2.59159597620274e-05
-2.82100353582795e-05
-1.26528080584002e-05
-7.60088108158578e-06
-2.11414088806027e-05
-3.0399552237433e-05
-1.82266277342026e-05
-2.83514743992925e-05
-1.71997382849912e-05
1.02511581803975e-05
-1.47171836662631e-05
-4.40750468191899e-07
-1.99214550270082e-07
-1.9403249520016e-06
-3.15522421882569e-05
-1.29972204602525e-05
-1.34550999258445e-05
-2.55401543282783e-05
-9.11900492971852e-06
-2.89280191840586e-05
-1.47256399838964e-05
-1.70148109315348e-05
4.01033455471469e-06
-1.22315644453358e-05
-3.65003989462538e-05
-8.58527679624921e-06
-2.10908764714368e-05
-2.00113769219622e-05
-1.71081930485071e-05
-2.65184798565087e-05
-2.07707628891135e-05
-8.5769398758507e-06
-1.33974297415738e-05
-2.40130107610475e-05
-2.48233805369472e-05
-3.28959097815352e-06
-3.89574719745577e-05
-1.93474040991077e-05
-4.06666989503886e-06
-4.27337351093556e-05
-4.35986415128984e-05
-1.71877196788083e-05
-8.0722726724138e-06
-1.23712453039242e-05
-2.49853270696254e-05
-1.71756726748148e-05
-3.04048893537325e-05
-1.67109038785235e-05
-1.61638801430557e-05
-1.86159935782187e-05
-3.05926335831823e-05
-2.16017984080661e-05
-7.19474914217824e-06
-5.18697708470689e-06
-3.71828083969371e-05
-1.24031990020683e-05
-2.170083741808e-05
-3.12382109197774e-05
-1.54016194508509e-05
-2.02176771784578e-05
-2.30186758302952e-05
1.83129670476892e-05
-5.69861785295343e-06
-1.25077323352044e-05
-4.20488517562582e-05
-3.51226525568068e-05
-3.42248010458017e-05
-6.57047365615418e-06
-2.29248315465531e-05
-2.43840271752804e-05
-1.40790486932624e-05
-1.73347192346621e-05
-1.28397629008049e-05
-5.17342068373154e-05
-2.28567411486827e-05
-3.56189317444888e-05
-1.96578776517522e-05
-1.54106522537575e-05
-8.2459298415029e-06
-2.75303758873242e-05
-1.3839528047272e-05
-2.18185323656422e-05
-3.38697493999957e-05
4.88063986970349e-06
-8.21816288699849e-06
-1.29935761968546e-05
-1.1691727803396e-05
5.85334228460656e-06
-5.90057140136736e-06
-1.82012416806991e-05
-2.83437612083869e-05
-1.63188969139121e-05
-1.98262312429968e-05
-2.74313642360604e-05
-6.93199858707912e-06
-1.97682688246118e-05
-2.34366651977669e-05
-6.67293944604249e-06
3.14920139315209e-07
-2.68657106728449e-05
-6.61221184181406e-06
-1.43078249267841e-05
1.32056647025526e-06
-2.93061613715842e-05
-3.07771294506909e-05
-1.16525343272892e-05
-8.54941607211829e-06
-2.73482323420208e-06
-1.68837292552127e-05
-2.77189665949389e-05
-2.34975116387877e-05
-1.03678745802944e-05
-9.59240003797132e-06
4.22892228900215e-06
-1.46727070211463e-05
-3.05881567111991e-05
-2.2210531507664e-05
-4.35973881528285e-05
1.07780974487868e-06
-3.5066231658421e-05
-1.46812533735914e-05
-3.06856149722784e-05
-1.10309270157796e-05
8.55333802955132e-06
8.09628208910233e-06
-6.78167416591758e-06
-7.07920140500082e-06
-1.96992949066598e-05
-1.96660553814254e-05
-2.38137639014467e-05
-7.61538693722489e-06
-1.11940375000136e-05
-3.78149288273735e-05
-1.88076907084242e-05
-2.74747714832822e-05
-1.93379392384684e-05
-4.68335985802944e-05
-1.24294345179998e-05
-2.25040447381095e-05
-2.19890540476713e-05
-3.04787057479152e-05
-2.78204916564694e-05
-1.2081808657092e-05
-6.13565147506846e-06
-4.36783377302976e-05
-1.91628121676566e-05
-1.70989397463929e-05
-2.94858773662087e-05
-2.23816410835714e-05
-2.14261938872679e-05
-1.0849244638033e-05
-2.7792272611701e-05
-2.19668611254652e-05
5.96454589892852e-06
-1.18596858195457e-05
-1.70998895375916e-05
-5.21732239155432e-06
-1.40755763492605e-05
-1.75806834247575e-05
-2.90409084496288e-05
-6.76469906766073e-06
-3.0655346700886e-05
-7.47773601995627e-06
-3.43914513215925e-06
-4.15903899064632e-05
-1.71618714763731e-05
-9.0328075346585e-07
-1.81007871199195e-05
-2.42511794492591e-05
-3.7348810517508e-05
-3.12695144005092e-05
-1.48211307539747e-05
-1.63718093953152e-05
-3.80342746534143e-05
-2.89732339376753e-05
2.21890863482457e-06
-2.59748487654047e-05
-1.93292454318628e-06
-2.29884668493335e-05
1.32558756647471e-05
-2.14287980621108e-05
-2.43898579972595e-05
-7.89912108248794e-06
3.19492188232279e-06
1.00937944271173e-06
-8.20271818281507e-06
-1.73007463277431e-05
1.16285562849806e-05
-1.71583465848511e-05
-2.44706543968477e-05
-1.41882376531761e-05
-2.38855052991431e-05
-4.40706445158885e-05
-4.82647102163286e-06
-3.63947659668411e-05
-1.7027127831285e-05
-2.72076536400761e-05
-3.25405086910111e-05
-2.05676029745212e-05
-2.83249913615575e-05
-3.29231245869606e-05
-2.72062977425738e-05
-3.04247765020291e-06
-1.60952882472831e-05
-2.58399510491368e-05
-2.33368254521943e-05
-1.82525197151314e-05
-4.18720779227334e-05
-3.07723745372974e-05
-4.70765948576368e-05
-3.88461955952332e-05
-3.02527863767717e-05
-4.05940071664676e-05
-1.71963711606355e-05
-3.28713480715242e-06
-6.41897610259476e-06
-1.84420421127814e-05
-8.93689049934252e-06
-1.68916649042561e-05
-3.15960681139586e-05
-2.89709968443437e-05
-3.34210002512103e-05
-1.58562132582222e-05
-2.95760764784071e-05
-2.200197906667e-05
-2.44052451220734e-05
-2.44641089300221e-05
-3.15181777722319e-06
-2.0690173659516e-05
-1.10340861850639e-05
-1.0475311181272e-05
-3.62951882571988e-05
-1.94040766807373e-05
-5.61254769091876e-06
-3.34233106413695e-05
-1.48313256837737e-05
-2.00381081150175e-05
-1.68377552564505e-05
-1.8726169668344e-05
-2.54118665506496e-05
-1.31646240842519e-05
-2.03758006399404e-05
-1.05444532648357e-05
-2.58450157242874e-05
-1.88815452843802e-05
-2.44745296026389e-05
-1.29379398773034e-05
-1.21422941938131e-05
-2.87432336492974e-05
-4.08974429507116e-05
-1.5732142818756e-05
-1.48674399138612e-05
-1.45659450095322e-05
-3.29484291064247e-05
-1.85143320946097e-05
7.85609494018535e-06
-2.56705455273691e-05
-1.09052311990743e-05
-7.65577257432574e-06
-2.97827349379867e-05
-3.62163633684679e-05
9.03083598777326e-07
-6.51067866186406e-07
-3.40177287408706e-05
-3.64644609973295e-05
-7.41075104437238e-06
-1.96572561354728e-05
-8.30911226810448e-06
-1.67914795024973e-05
-5.99689301249504e-06
-1.40165658243062e-05
-3.41044400499317e-05
-2.2773367897726e-05
-1.49361025228132e-05
6.84808561207181e-07
-1.05274155098976e-05
-1.67156198813547e-05
5.23429137631493e-06
-1.62753370071169e-05
-1.8277566978665e-07
4.43476795469054e-06
-2.14333512741185e-05
-2.42187311387585e-05
1.2638374013447e-06
-3.6246514412708e-05
-2.24623079712662e-05
-1.46779268606828e-05
-1.11095515735586e-05
-1.27664732189251e-05
-3.69559446910699e-05
-3.40584581059034e-05
-1.18402278098459e-05
-2.08172476235535e-05
-2.10984146765837e-05
-1.61904472322885e-05
-1.3472603152395e-05
-3.47217913026883e-05
-2.10322554486633e-05
-3.91916880824935e-05
-2.78059160191141e-05
-3.12585350775062e-05
-2.89012634686209e-06
-1.99042778104783e-06
-5.85922939037935e-06
6.46684702857804e-06
-1.92217737981243e-05
-2.56376326144437e-05
-2.695161246043e-06
-2.95595264253494e-05
-3.26521192895045e-05
-1.34523714034853e-05
-4.07380973523574e-05
-1.75588076020338e-05
-5.38725806238792e-05
-3.12705171180964e-05
-2.55583724172073e-05
-5.67276839804686e-06
-3.49073539601856e-05
-1.95182459255551e-05
-1.15749186699891e-05
-3.4600980156194e-06
-1.06093090838351e-05
-7.63931527220396e-06
-4.58556136539161e-05
-3.63923775610201e-05
-4.72029104385201e-06
-3.07657466670929e-05
-1.56043980254461e-05
-1.51283559809359e-05
-2.52911186415787e-05
-1.00589721619261e-05
-2.59842505966078e-05
-3.40271839160784e-05
-3.30349134973637e-05
-7.85633428632098e-06
-3.13763493801019e-05
-3.00490093748444e-05
-9.57740445591718e-06
-9.96094472420629e-06
-3.26918006635813e-06
-7.81959248714027e-06
-7.13765984801501e-06
-2.07386232808522e-05
-2.50820348632043e-05
-2.21963643132154e-05
-5.06619719879703e-06
-3.81643234737468e-06
-1.34809035603635e-05
-2.25075398069435e-05
-7.81955841261032e-06
-3.01659484398061e-05
-7.97633204492715e-06
-1.65586895744783e-05
-2.17991533489805e-05
-2.37796562651961e-05
-4.06835474210775e-05
-2.15091930038646e-05
-2.51307257364377e-05
-1.24283759723907e-05
-1.90735695560414e-05
-2.82482051171355e-05
-2.48105432561653e-05
-1.55538671603108e-05
-2.53001663743943e-05
6.4185174932437e-07
-3.52420691222882e-05
-1.49530423307719e-05
-4.10313160123009e-05
-6.62985054814668e-06
-2.75610151491054e-05
-2.58989289362474e-05
-2.12253653023415e-05
-2.06188713411714e-05
-2.51123089867876e-05
-2.53782534256687e-05
-1.84049038325561e-05
-1.69810745343383e-05
-1.68738209941026e-05
-1.7007840229601e-05
-1.3144164735872e-05
-4.05429469836697e-05
-3.14054451626331e-05
-7.12991641030806e-06
-2.10548679508652e-05
-4.68013725491602e-05
-2.45597674226111e-05
-2.25787529596026e-05
-3.56542857431889e-05
-1.55591005280196e-05
-1.11855385038411e-05
-3.41874341705202e-05
-2.47542283544388e-05
-2.10691277585996e-05
-3.10367147538662e-05
-1.79097405854006e-05
-2.9910289937855e-05
-6.50277587325784e-06
3.90509534353821e-06
-4.07166215687761e-05
-1.29684613714199e-05
-1.29549125548269e-05
-4.67643376360572e-06
3.98622389765453e-06
-9.16498200036527e-06
-3.39708806510314e-05
-1.96620508051116e-05
-4.34206865396793e-05
-3.57482284130692e-05
-1.98470198777243e-05
-1.49180199608349e-05
-2.85962538870552e-05
-1.60223509416128e-05
-2.4862954482445e-05
-1.35647410305474e-05
-3.81220115928683e-05
-2.53939007359638e-05
-1.5828680430923e-05
-3.23594169182758e-05
-7.1401081642857e-06
-9.08178672305369e-06
-2.05045528192475e-05
-2.11634605162199e-05
-3.37576441497585e-05
-1.0621395169042e-05
-1.36529155975928e-05
-1.22336412201554e-05
-2.90535226570779e-05
-6.29252363118562e-06
-1.59096087303756e-05
-2.73598392210267e-05
-4.60915588478312e-05
-3.33992944721519e-05
-8.84373095304847e-06
-2.6305164580507e-05
-1.65017022019848e-05
-1.35770653484546e-05
-2.0877302321074e-05
-2.9144562565313e-05
-3.53992818599029e-05
-1.58083693276369e-05
-1.42325367690531e-05
-2.60425115608998e-05
-1.91166857761724e-05
-2.44390828836448e-05
-1.41244881723725e-05
-2.40505324775794e-05
-6.04754505983256e-06
-2.52339069889381e-05
-3.3151843228107e-05
-2.45638058563131e-05
-2.20842757869379e-05
-2.91215147206195e-05
-2.12505330370317e-05
-3.55076617251782e-05
4.40982060456076e-06
-2.11365217517647e-05
-2.21189978978442e-05
-1.49142014116219e-05
-9.84291873053548e-06
-1.55152751103435e-05
-3.43346410882778e-05
-1.97039480464304e-05
-1.08425453794342e-05
-2.05113623586988e-05
6.7019874719045e-06
-3.74462899364929e-05
-3.54247443580439e-05
-3.36236558851573e-05
-1.68375789612205e-05
-3.33791561979461e-05
-2.21234497356139e-05
-1.97044026418916e-05
-2.90450806736349e-05
-1.49717314678311e-05
-3.88958809289008e-05
-1.37589377253119e-05
-7.58970421580312e-06
-3.92805671636809e-05
-3.07801431740849e-05
-2.31223980833927e-05
-2.2381191094979e-05
-4.09477636743945e-05
-2.76010120297785e-05
-3.08594357410994e-05
-1.95908759069165e-05
-3.25561979006923e-05
-1.33014531992427e-05
-9.38612980643063e-06
-2.27455984685882e-05
-4.88108621077017e-06
-1.13452623177406e-05
-9.98022291938568e-06
-1.26609056846659e-05
-6.20388563857997e-06
-4.3354723880702e-06
-8.25477517527265e-06
-3.42257750451379e-05
-1.8342849079864e-05
-2.59099557108573e-05
-8.62656650760402e-06
-1.35868818838638e-05
-2.65406349218337e-05
-3.71612232227771e-05
-4.96371585309553e-05
-2.06939731500482e-05
-2.52624290691333e-05
-1.41789447628583e-05
2.92728526846559e-06
-3.83049966369775e-05
-1.62261630450229e-05
-1.92170533061817e-05
-7.03423319134094e-06
-1.96880831066799e-05
4.67286134089554e-08
-1.32959188482835e-05
-2.28643694025307e-05
-4.04232571348468e-05
-3.21366377995078e-05
-2.44022510547429e-05
-3.50671121608472e-05
-2.9648323595436e-05
-6.51378281829612e-06
-1.06450364770126e-05
-1.53802744840064e-05
-4.00724103398684e-05
-3.2324416615124e-05
-2.11062003951355e-05
-2.12443102719546e-05
-2.3721107099934e-05
-1.48286713638636e-05
-9.36243487046398e-06
-3.95335790354716e-05
-2.45887657460748e-07
-1.52071829283562e-05
-1.13310222645076e-05
-3.39034351222985e-05
-3.62765997929525e-05
-1.48593652174736e-05
-3.1370117905789e-05
-2.47419602735188e-05
-1.56442757983037e-05
-3.29256011125098e-05
-2.4048229316324e-05
-1.25851353132775e-05
-2.88825351323901e-05
-4.97953770484504e-05
-2.38240943669315e-05
-1.30508676238265e-05
-3.83433384813279e-05
-1.49932485103083e-05
-4.01657264106455e-05
-1.62690604161209e-05
-1.50108605170364e-05
-3.03882906312254e-05
-5.26033368948536e-06
7.23188769989865e-06
-1.37524435336643e-05
-2.05648501060758e-05
3.90428325788491e-07
-1.27702604776027e-05
-1.23836200166291e-05
-1.71704952764601e-05
-1.60885772303436e-05
-1.37943597907829e-05
-1.32561386853585e-05
-1.94706809648325e-05
-2.21596329446874e-05
-2.74220535111646e-05
-1.71079923180657e-05
3.65858023746065e-07
-9.48714212220837e-06
2.60408017859582e-07
-2.58046348324458e-05
-3.63235412837017e-06
-3.0836345840365e-05
-3.15767524770399e-05
-1.34028766237447e-05
7.95904811835938e-07
-2.30304052598679e-06
-2.75235319143212e-05
-5.37865750028059e-06
-2.65847508989289e-05
-1.52532545623647e-05
-1.86938638119243e-05
-1.91327953334051e-05
-2.16036606861303e-05
-1.07930403680338e-05
-4.1218149212003e-05
-2.60704835507789e-05
-1.59496645149651e-05
-2.21328061397219e-05
-2.08487005826746e-05
-5.10370858010415e-06
-2.84707122559963e-05
-9.9206494064784e-06
-3.62052965102194e-05
-2.45316583533371e-05
-2.55379750060405e-05
-2.423957823731e-05
-1.93397376665762e-05
-3.09465545319588e-05
-1.21788856347285e-05
9.22784838655416e-07
-1.22305873103761e-05
-1.43409980455165e-05
-1.56588660781401e-05
-2.51561265208486e-05
-1.41175701897645e-05
-2.92298849959538e-05
-7.93078507977287e-06
-2.2881245215406e-05
-1.90499282591167e-05
-2.35017589955291e-05
-1.12483036217298e-05
-2.47138421383913e-05
-3.13745190691428e-05
-2.6594450428888e-05
-2.04083362830569e-05
-2.09270519480761e-05
-1.5375593847915e-05
-1.91618961598436e-05
-2.55343739604154e-05
-1.78921537368165e-05
-1.86497785251507e-05
-1.77957742167309e-05
-2.21572149942403e-05
-1.70872677486085e-05
-3.40111783644992e-05
-9.57829921083899e-06
-1.05049929618527e-05
-7.82626834893999e-06
-1.3239225610301e-05
-1.91330707208006e-05
-2.21949206503807e-05
-1.87245297378726e-05
-1.33456013032737e-05
-2.04345306576223e-05
-4.45845380103221e-05
-1.46697451919015e-05
-2.42187479222141e-05
-2.08155006028257e-05
-7.6992904434266e-06
-1.75702885644343e-05
-5.1050549791511e-06
-3.64683188086894e-05
-2.88648563723722e-05
-1.27630012679124e-05
-1.98241888326987e-05
-3.18943489482448e-05
-2.903350004591e-05
-3.9897422142106e-05
-2.63318386758739e-05
-3.02895510224905e-05
-1.68246054665711e-05
-6.66777712118472e-06
-2.05560156095908e-05
-3.10152153487402e-05
-1.40707390472445e-05
-3.77346793361088e-05
-1.06692221924248e-05
-3.91711139500589e-05
-2.21022560267571e-05
-5.81089887959618e-06
-1.27719890349164e-05
-3.06148362159951e-05
-9.63980006375472e-06
-2.09983651281896e-05
-1.78956854378733e-05
-2.71120865876688e-05
-4.15396167099525e-05
1.50097525717479e-06
-2.11242447991531e-05
-1.62792784815504e-05
-2.17285096736975e-05
-1.27477569793645e-05
1.26059705555801e-05
-3.05141573737476e-06
-3.39961864046429e-05
-3.22235130836829e-05
-2.72904035328485e-05
-1.75335110825739e-05
-3.60915738602047e-05
-2.3300497165803e-05
-5.09564465846708e-05
-3.24854691772362e-05
-2.83018178467063e-05
-3.6562718147021e-05
-1.00204184007595e-05
-3.09622378422457e-05
-2.39550344211397e-05
-2.28372825555482e-05
-1.77486611651877e-05
-6.54739427443509e-06
-5.40600443936032e-06
-3.35935478524828e-05
-2.33351813043589e-05
-3.75992169322945e-05
7.96995050026953e-06
-7.45533998076086e-06
-1.7507845306584e-05
-3.70953661448349e-05
-1.38981137316156e-05
-1.69352064988639e-05
-9.42461735891634e-06
-2.49743024916263e-05
-9.33586146276001e-06
-1.91048222855149e-05
-1.54602541672006e-05
-1.33499956803289e-05
-2.57468776103186e-05
-2.0877502534492e-05
-4.30203506393549e-05
-4.03337839909539e-05
-2.84431511861095e-05
-1.43765097958743e-05
-2.03500541944619e-05
6.85987930928398e-06
-1.95892489872246e-05
-1.57085059846716e-05
-3.30800584168957e-05
-3.14150068749233e-05
-9.76374097033369e-06
-1.28114961820579e-05
3.45361550668413e-06
-1.67182849758798e-05
-1.5527562789876e-05
-4.26488984690886e-06
-2.57508367078288e-05
-1.50082579117656e-05
-3.8801671752102e-06
-9.92114080526394e-06
-5.70840096744524e-06
-7.18940070636375e-06
-1.94145942027693e-05
-2.03039157982404e-05
-3.86041024236304e-05
-1.90283876920181e-05
-3.36203980800671e-05
-3.37454054761552e-05
-2.61648431222691e-05
-2.32376326559036e-05
-2.37742164085093e-05
-1.40841637589574e-05
-1.29025623963715e-05
-1.19294819446561e-05
-7.19883771604019e-06
-1.34405319580293e-05
-2.35223463258146e-05
-1.87928993722155e-05
-3.04046469312186e-05
1.37314130110115e-06
-7.8632541779638e-06
-3.4930229008289e-05
-2.02824853380439e-05
-1.90582776501509e-05
6.41922735900176e-06
-3.87799423709517e-05
-5.45098469904258e-05
-7.00417898145125e-05
-3.4322239446729e-05
-3.26180834505432e-05
-5.05671087081662e-05
-3.19501776613742e-05
-2.42266988024435e-05
-1.02963183205016e-05
-1.19668608310007e-07
-1.93294135867871e-05
-2.11763097739904e-05
-2.54387188775216e-05
-2.2049237400711e-05
-1.52434998681228e-05
-1.41307144074121e-05
-1.49014611187613e-05
-2.19614848094717e-05
1.92046667596278e-07
-1.73416400453866e-05
-1.76027122313797e-05
-1.25009983553253e-05
-2.27457576214505e-05
-1.65531556803874e-05
-7.16526266860531e-06
-1.5111637082378e-05
-3.27306804820416e-05
-8.55736542330993e-06
-2.28222497717417e-05
-2.89776549477435e-05
-5.44808610287447e-06
-1.66233596549065e-05
-4.27576062567999e-06
-3.60101504668115e-05
8.66122731345787e-07
-2.12018411079272e-05
-4.13338941259354e-05
-6.81555604464514e-06
-2.93533019501325e-05
-3.27056616244588e-05
-3.2638240956472e-05
-9.29170874599312e-06
-1.21377584848317e-05
-8.25979453894519e-06
-3.12409528367249e-05
-4.19610274824687e-05
-1.18172379665753e-05
-2.54865701496809e-05
-2.24706230908284e-05
-7.39191137979141e-06
-3.12353716736734e-05
-3.13592625974204e-05
-3.00203333766399e-05
-7.72425576834419e-06
-9.23012972968153e-06
-2.30354984033423e-05
-4.23442057316934e-05
-1.12661302454111e-05
-2.56660271157884e-05
-3.65166817617482e-05
-2.10104102225426e-05
-1.88943678030555e-05
-1.22655380685597e-05
-3.03272061129464e-05
-3.26817209402669e-05
-1.14827889297645e-05
-3.29212492595579e-06
-1.69896428180994e-05
-3.20899368027491e-05
-2.59957454804237e-05
-2.59780258336747e-06
-9.4550737402672e-06
1.25604898014225e-05
-1.86809253459343e-05
-1.07420436599254e-05
-2.60131693927299e-05
-2.27136017887315e-05
-2.1496641889016e-05
-2.17956336042115e-05
-2.89000543144995e-05
-7.06960397584349e-06
-1.01891602685855e-05
-8.64620323278768e-06
-6.85354788168963e-06
-5.22367070536867e-06
1.3866678187348e-07
-7.60711914105783e-06
-2.3981350211334e-05
-1.09396729878197e-05
-2.47128225860655e-05
-1.40666599288154e-05
-2.69709070478131e-05
-1.97879283576269e-05
-2.66681819217775e-05
-1.20784386057456e-05
-7.17617523326059e-06
-2.28194149744032e-05
-2.78996261146575e-05
1.31229176730226e-06
-1.61526961423452e-05
-4.01164697619601e-05
-1.80945882665025e-05
-3.0096265200204e-05
-2.77905394198631e-05
-2.48086106839599e-05
-3.50635736728986e-05
-2.5169487852125e-05
-3.41096643681711e-05
-1.66093312305097e-05
-2.52775115491666e-05
-1.86468227357368e-05
-1.95297795083029e-05
-3.38258448893824e-06
-1.66804352017397e-05
-2.75752575452155e-05
-3.80429530570623e-05
-2.27377782476429e-05
-8.06593579323287e-06
-1.67138027949313e-05
-1.96829857768863e-05
-1.49596021648818e-05
-1.22737678393609e-05
-1.29686573736036e-05
-3.6778361726055e-05
-3.45334274207553e-05
-1.15794417445021e-05
-1.77486641404306e-05
-2.11799158621811e-05
-2.52328966233707e-05
-3.65058313500383e-05
-2.83151097637354e-05
-3.72971511158772e-05
-2.9109168636303e-05
-2.3328746141846e-06
-1.5651034711192e-05
4.24015823354356e-06
-1.60255862744441e-05
-3.38640281075652e-06
-2.02103259825281e-05
-1.54142060380898e-05
-1.94365554008068e-05
-1.81565462905909e-05
-1.36503978868237e-05
-2.9446379715572e-05
-2.46056586308315e-05
-2.50437853736792e-05
-2.94210659490373e-05
-2.22848469245826e-05
-1.54761759882494e-05
-1.30949036173587e-05
-3.38903304090037e-05
-1.33679037103921e-05
-2.14109965190838e-06
-1.47207202913369e-05
-1.91458487184603e-05
-1.38259110453893e-05
-1.37101915304379e-05
-4.39378295245271e-05
-3.32776992879534e-05
-2.16578582744718e-05
-1.47793518636159e-05
-7.25666038289007e-06
-1.03795255581465e-05
-4.10395381438758e-05
-1.94357966194692e-05
-1.10768646465562e-05
-2.77207625346612e-05
-2.49445073134616e-05
-2.98154151681027e-05
-6.09848898766076e-06
-1.15979532459229e-05
-2.04399844341176e-06
-5.58580424781802e-06
-2.07404984904886e-05
-1.17499160836113e-05
-2.06219254126748e-05
-2.61252016511442e-05
-3.16366553611736e-05
-2.25513940518739e-05
4.03511102963941e-06
-2.55080068464517e-05
-1.68009689928303e-05
1.5268492501876e-05
-1.74191133267062e-05
-1.41941183322089e-05
-4.06435682852552e-05
-2.92449408090674e-05
-1.77115912910177e-05
-9.53667006907137e-06
-4.3546548402003e-05
-9.3568803080159e-06
-3.05557742925483e-05
-1.14609639455039e-05
-2.35612530138383e-05
-1.47679061056215e-05
-3.76696957724306e-05
-7.86416192204192e-07
-1.15529199075417e-05
-2.35211320142027e-05
-5.61898906927542e-05
-1.73179685969325e-05
-5.79533560874464e-05
-4.87701907994186e-05
-2.86220555064265e-05
-9.13331477956436e-06
-1.43110080419199e-05
-1.55971437071586e-05
-1.59362220736882e-05
2.13454265851841e-06
-4.0781178289032e-06
-2.24342607513177e-05
-1.50302600064283e-05
-1.38516806826895e-05
-8.71019897483044e-06
-1.9526767723062e-05
-8.88598749372843e-06
-3.35149837364304e-05
-2.8584695259862e-05
-2.06416883041944e-05
-4.93611283628458e-06
-1.2700656913772e-05
-2.11349637893216e-05
-2.16258022225556e-05
-1.76318677413006e-05
-2.25952548624873e-05
-4.61098145727372e-06
-1.67535431649537e-05
-2.29206011130955e-05
-2.75277507098617e-05
-1.07235074738985e-05
-1.2792256740351e-05
-2.29127645136509e-05
-2.65959591117445e-05
-4.49287688853755e-05
-2.29058152914575e-06
-2.49381023558273e-06
-2.63521948666282e-05
-1.0370734330586e-05
-1.77237020200812e-06
-3.70075268025145e-05
-6.55813114849347e-06
-2.22687238698906e-05
3.74465799652456e-06
-2.5219967679967e-05
-1.9817358754554e-05
-4.01416771466634e-05
-1.22900926667964e-05
-1.84216570201924e-05
-2.73283951554132e-05
-3.19067001950103e-05
-1.43177051031866e-05
-2.16471705986533e-05
-2.894349647633e-05
-3.83019482477446e-05
-2.53515532651631e-05
-3.54305962699143e-06
-3.07972655484579e-05
-1.78710400469397e-05
-9.03246152176038e-06
-1.30274136478162e-05
-2.06713700144266e-05
-1.19224641930592e-05
-1.79498559381155e-05
-2.97050420018378e-05
-1.58755653885163e-05
-4.13585365817891e-05
-3.79972190626757e-05
-2.27151760021426e-05
-4.32566500560964e-05
-1.50266531922527e-05
-2.24744415388801e-05
1.15282340147942e-05
-3.06434921910348e-05
-1.39711270655448e-05
-3.60484902684522e-05
-2.3785664052264e-05
-2.58789182469273e-05
-2.68853505350867e-05
-1.87739662748661e-05
-4.09485640295144e-06
-2.25651727442275e-05
-1.36271313665993e-05
-1.24717351535876e-05
-2.9817314246607e-05
9.14081767156012e-07
-7.6879312942443e-06
-1.51642441683379e-05
-1.92854423379829e-05
-3.28599874976998e-05
-2.4956849721054e-05
-3.9521183784237e-05
9.28012732150441e-07
-2.14147457811271e-05
-1.89238897223526e-05
-2.03233843882155e-05
-1.68975281223938e-06
-2.78492724103574e-05
6.15130248217336e-06
-2.96732514177938e-05
-7.87681061369186e-06
-1.52194017949942e-05
-1.33402779280053e-05
-1.72050419319759e-05
-9.56781462696913e-07
-2.34495081046407e-05
-4.55026474297143e-05
-1.68146381597457e-05
-4.03025017371313e-05
-1.68688143210678e-05
-1.50778252318514e-05
-3.945862249422e-05
-2.05770553772374e-05
-3.70092001156494e-05
-2.2497532577574e-05
-7.72433503274088e-06
-1.4714123279195e-05
-2.71025864049816e-05
-2.23153883219752e-05
-3.56366077304092e-05
-2.56435485463285e-05
-2.29482666057517e-05
-1.37342748778156e-05
-1.27081433107308e-05
-2.82211544438285e-05
-3.27802059738091e-05
-2.25349894370222e-05
-1.28008603692267e-06
-2.03641547419091e-05
-3.66372083285736e-05
3.68569597336123e-06
-1.10576451332019e-05
-1.6089283569015e-05
-2.08482057860539e-05
-1.69337830186069e-05
-3.10861550246078e-07
-2.06651748733647e-05
-1.59864397308132e-05
-3.49759660014741e-05
-1.42790526421626e-08
-2.68211511644271e-05
-3.66317102967619e-05
-3.01763001556947e-05
-1.15655864990427e-06
-1.8001469979288e-05
-8.38151057868084e-06
-2.33566457336157e-05
-6.25440986802514e-06
-2.98741589843212e-05
-4.17548797119201e-05
-4.28923721181712e-05
-5.97384897190227e-06
-2.1266853200754e-05
-4.07519830096298e-05
-1.26673864771147e-05
-2.32232588566415e-05
-2.00720061237661e-06
-2.92572220099641e-05
-1.61271859224697e-05
-2.6245705927775e-05
-1.85855677893782e-05
-1.64703684246197e-05
-8.14270565676355e-06
-7.09436211724473e-06
-4.63383847617808e-06
-2.30901844957435e-05
-1.62650411461837e-05
-2.98315488082952e-05
-1.87378536838946e-05
-2.19364738771023e-05
-1.38473466895651e-05
-3.39146344106394e-05
-2.82983135347711e-05
-1.96002596660253e-05
-2.69756353555639e-05
-4.76310289427948e-06
-7.69178363494683e-06
-2.1702284745116e-05
-1.58029158742092e-05
2.54775819737725e-06
-2.09232992161611e-06
-1.3240495986235e-05
8.15000911231534e-07
-2.26354232676625e-05
4.95673359825662e-06
-2.48558661842025e-05
-1.36784778409861e-05
-1.81150623125063e-05
-1.79309401094203e-05
5.68022247203243e-06
-7.32418345160199e-06
-4.45520421925806e-05
-3.21763076189339e-05
-1.13392538686519e-05
1.49589896961543e-05
-3.21961118123384e-05
-2.38426464025479e-05
-2.42365004139439e-05
-3.15915865844844e-05
-1.19243914287898e-05
-2.48452603176341e-05
-1.07513660837175e-05
-1.04335676181136e-05
-1.80556560955058e-05
-1.38664026778565e-05
-2.05464483762525e-05
-2.77663058928386e-05
-2.63813815116201e-05
-4.86631936065174e-05
-2.19542922395251e-05
-2.14814995458934e-05
-2.01938574908852e-06
-2.87379335175457e-05
3.99577036280612e-07
-2.59302240571988e-05
-2.02459265539596e-05
-2.59636666798343e-05
-3.45233195006607e-05
-1.18338365844074e-05
-4.57820575448213e-05
-2.28193192362587e-05
-2.56306739199788e-05
-4.77060754439994e-05
-2.59044426377724e-05
-8.35510542318466e-06
-2.83950278830271e-05
-1.33546511255278e-05
-8.49080817288594e-06
-2.22206553887094e-05
-3.5996422310529e-05
-3.23397931982161e-05
-2.03392673709518e-05
-1.40435528934338e-05
-2.13238412141936e-05
-9.89294013844887e-06
1.17998622075495e-06
-4.25566613461837e-05
-2.45900155020491e-05
-1.39482855860899e-05
-2.876251487075e-05
-2.22755726768421e-05
-2.2429993226123e-05
-4.37353715603542e-06
-8.57426661486568e-06
-2.41010299827212e-05
-2.84542494124989e-05
-2.63486154449525e-05
-2.62973625236836e-05
-2.8727138147794e-05
-2.38038879965637e-05
-4.10263395143978e-05
-3.14605502095216e-05
-2.92604208058876e-05
-1.0090146999883e-05
-1.5461224792993e-05
-1.43311831138438e-05
-3.52384454267588e-05
-2.2518663813598e-05
-1.29332529040867e-05
-6.67096926793593e-06
-1.81748726371587e-05
-9.91990700747658e-06
-2.87066464669429e-05
-3.33294191051331e-05
-3.3630176915968e-06
-2.97345168576951e-05
3.04135256130787e-06
-4.40511387736029e-05
-3.03445822163667e-05
-1.54572820843602e-05
-2.4249748456337e-05
4.11602950080296e-07
-1.78530712917324e-05
-2.86127593310353e-05
-2.07784447118941e-05
-1.39366744893422e-05
-1.97235594643126e-05
-2.18218024222119e-05
5.1275860018307e-06
-1.4755670333228e-05
-1.80364389012666e-05
1.79489930430662e-06
-2.01315230636668e-05
-1.93442414201763e-05
-2.04741515245166e-05
-2.54280749414623e-06
-2.28967604620697e-05
-2.50433369415662e-05
-1.38252768950769e-05
-1.98532697818238e-05
-1.40925232911757e-05
-2.8023207823503e-05
-3.10669613783606e-05
-2.31152546899162e-05
-2.18527537870307e-05
-2.91617492224318e-05
-6.95994839354108e-06
-1.13722076859941e-05
-2.02083063808962e-05
-1.95943794733849e-05
-4.43501206719883e-05
-2.34107461794237e-05
-2.18320516522463e-05
-4.39029319401635e-05
-1.98401223605504e-05
-2.19809358365919e-05
-1.34139593395105e-05
-5.68228523587077e-06
-4.53487249476103e-06
-4.22696742869878e-05
-2.04541062713831e-05
-1.04536088785191e-05
2.49996099935907e-06
-1.87770367935225e-05
-2.16891153628326e-05
-3.77896266248448e-05
-2.16790825533979e-05
-2.23801359471858e-05
-4.44532775343444e-05
-4.64432832315056e-06
-2.31552993825251e-05
-3.41835102472169e-05
-1.95712719043755e-05
-4.41432355180694e-05
-4.08607196285332e-06
-7.58177046832823e-06
-7.8915641722525e-06
-2.94858270205952e-05
-1.46422603585233e-05
-2.01101653793261e-05
-2.24164623869724e-05
-3.17334083451457e-05
-1.40156061065471e-05
-2.57477233010455e-05
-1.97278194911183e-05
-2.30747541299666e-05
-1.64313100883638e-05
-1.32324532657967e-05
-1.73673558684271e-05
-1.277397170629e-05
-2.68825504500577e-05
2.35616897743397e-06
-1.85529964437718e-05
3.71856268898268e-06
-2.51093159564374e-05
-1.34404994157169e-05
-3.8353918376901e-05
-2.25656587093451e-05
-2.23103222654235e-05
-1.28497026649952e-05
5.83893428049582e-06
-1.39350676560208e-05
-1.08294750364218e-05
-1.76995909057836e-05
-2.20100377724985e-05
-1.24049739079879e-05
-1.92583972479154e-05
-2.69610703313533e-06
-3.23881537637832e-05
-8.46195970723854e-06
-3.345265020683e-05
-2.83887413121839e-05
-5.27541410250843e-06
-2.82598511811807e-05
-3.51551285952319e-05
-2.83565555502149e-05
-3.93458167885426e-05
-2.38593687180822e-05
-2.03665938932127e-05
-7.82919333982978e-07
-1.6276878917423e-05
-1.15387243851897e-05
2.6222919944492e-06
-1.33073845357294e-05
-2.28657898196368e-05
-5.38257895075169e-06
-1.43033361163465e-05
-1.58467753689385e-05
-2.40812039285172e-05
-3.11066306902602e-05
-2.47214653359259e-05
-3.88959692857612e-06
-3.7843690859956e-06
-1.72784096441328e-05
-3.1827438561766e-05
-8.33339790712621e-06
-3.27235845146538e-05
-2.92519141922864e-06
-2.37541169466446e-05
-2.95027593357629e-05
-3.92713347905218e-05
-9.49667512287032e-06
-2.7559159511337e-05
-2.11138417053353e-05
-2.52510789242106e-05
-2.1060892654947e-06
-6.17585063744366e-06
-2.03716892087752e-05
-2.77400121196716e-05
2.16424775621399e-06
-1.26627006437568e-05
-1.96849848132447e-05
-1.75492499437793e-05
-8.29870998393252e-06
-4.15269115493954e-05
-1.67734406841766e-05
-7.69001481837481e-06
-2.59800671237381e-05
-2.44345663408025e-05
-1.7570659361656e-05
-1.81167049232968e-05
-3.34648615968218e-05
-1.62855916260526e-05
-1.92254296389846e-05
-8.73823525680754e-06
-2.59585254678232e-05
-2.13417077411729e-05
-2.45358853908887e-05
-2.47929484484929e-05
-2.18708037691158e-05
8.59956222067415e-06
-5.36550022344229e-07
-2.75705046624376e-05
-3.67017554551157e-05
-1.24293226309717e-05
-1.81462181565239e-05
-3.6499526006313e-05
-2.16397845712764e-05
-5.89258625972423e-06
-3.88748945846629e-05
-9.2018389814654e-06
-8.29562542083357e-06
-2.04706341892541e-05
-7.41714247753699e-06
-1.45633598857041e-05
-1.23070893323765e-05
-2.09464396348177e-05
8.130191680624e-06
-1.78539159274205e-05
-3.55483555800971e-05
-3.35328248466142e-05
1.66081595171412e-06
-1.62704886947556e-05
-2.76838079183735e-05
-2.39279558272572e-05
-2.34228048098281e-05
-3.57402050806677e-05
-4.54914400991409e-05
-3.39319564889801e-05
-1.69776510202314e-05
-9.86885076775596e-06
-1.59189734893265e-05
-2.30230855036975e-05
-2.72379233684897e-05
-2.63002453006294e-05
-1.85682571352498e-05
-2.52005066370347e-05
7.00256162646503e-06
-2.49454916345938e-05
-3.88202273923747e-05
-2.72378572780283e-05
-1.60360652758646e-05
-3.11676862961599e-05
-2.17352317585517e-05
-2.45416654106836e-05
-1.77064347801652e-05
-1.8016604788981e-05
-6.5217121971863e-06
-2.61026031107364e-05
-3.5965303972164e-05
-2.55859071393764e-05
-6.61807729307549e-06
-2.50258777702967e-05
-2.97161602175124e-05
-4.3120314795441e-05
-2.44467553951851e-05
-2.86336313924244e-05
-9.07066798780662e-06
-3.46613611760663e-05
-1.70018710592995e-05
-1.89306261407196e-05
-1.90015708974349e-05
-3.56042693880988e-05
-1.64516084307336e-05
-1.6434746140382e-05
-2.4223023039407e-05
-9.9456983273334e-06
-4.33589553224411e-06
-1.1460312277254e-05
-1.6622143769795e-05
-2.23027308232211e-05
-1.36896614379417e-05
-1.10978292575137e-05
-3.86476768054061e-05
-1.23036174711418e-05
-3.56527019336074e-06
-1.74216778222287e-05
-1.26318391437788e-05
-2.9984983496622e-05
-1.41055796002291e-05
-1.84952822549312e-05
-2.5662315856962e-05
-4.23694239334579e-05
-1.09210275199557e-08
-8.87832851430949e-06
-6.88114855301104e-06
-1.4265243890836e-05
-3.24154339170014e-05
-2.22243885561452e-05
-7.55828130832464e-06
-3.49098118587869e-05
-2.29052000233431e-05
-9.16933739800349e-06
-4.5293023903138e-05
-6.29508145182299e-06
-2.61210677325619e-05
-5.69910169691626e-06
8.94653221919688e-06
-1.27796934737791e-05
-2.78517906186614e-05
-2.39327351442686e-05
-8.82875914796861e-06
1.36402471013086e-06
-6.22930433437039e-06
-1.17419511279861e-05
-1.92173164329932e-05
-9.03436097626127e-06
-1.04557660487093e-05
-1.68193107357135e-05
-4.47302091842009e-05
-1.61188508264559e-05
-2.24151330785188e-05
-3.09249859693155e-05
-1.86439996279543e-05
-1.4492900032042e-05
-2.85233962438555e-05
-2.3740083406775e-05
-2.50823358003081e-05
-9.98641685950301e-06
-1.72798991422014e-05
-3.20503948863106e-05
-4.08745077868428e-05
-4.57326348533045e-06
-9.80378485070767e-06
-3.52663828286487e-05
-3.0141760936055e-05
-3.70826045860922e-05
-6.44973000966222e-06
-1.31824668856424e-05
-1.24517957009992e-05
-1.23406755543288e-05
-2.03806118008712e-05
-2.13547272313624e-05
-8.04734151196754e-06
-8.3092271429196e-06
-1.05405176859647e-05
-4.07566104488978e-06
-3.55240582179326e-05
-4.52522058353985e-05
-1.40762169403493e-05
-3.12078872704952e-05
-1.78589758428622e-05
-1.60089024806847e-05
-1.66978747988914e-05
-2.32501749176216e-05
1.40485312255571e-07
-1.13768110448513e-05
-3.07170436595546e-05
-1.43520036387024e-05
-6.60385874498507e-06
-1.82283389777947e-05
3.19713121807343e-06
-2.12700422521009e-05
-1.34797094702582e-05
-5.06890103526927e-06
-2.01105072836129e-05
-2.31076354401516e-05
-2.75159831156115e-05
-7.52476531354091e-06
-2.48462523339762e-05
-2.55257277035345e-05
-5.03975651801852e-05
-1.46692983911812e-05
-1.02215793290732e-05
-2.0406487093959e-05
-3.84954142699197e-06
1.54403065174372e-05
-2.70607769354823e-05
-1.12825937098762e-05
-3.50212201035167e-05
-3.08685166294096e-05
-2.53426250939067e-05
-2.10751215138879e-05
-3.3999208292252e-06
-1.27675944426853e-05
-3.58512034089704e-05
-8.315434690705e-06
-3.82205382660825e-05
-2.28364907375878e-05
-1.69934299257961e-05
-3.01743664299703e-05
1.3987391617516e-05
-1.50402070309654e-05
9.16607234515883e-06
-2.69643326577211e-05
-6.74120615030878e-06
-2.35418784420283e-05
-5.43885796479863e-06
-1.55021231034886e-05
-1.14782556722096e-05
-4.24001143894068e-05
-2.24737347368806e-05
-1.41035100439691e-05
-3.0017713792226e-05
-9.79156269576372e-06
-3.66875272201463e-05
-1.3106657750054e-05
-1.02430288640278e-05
-2.82214029317088e-06
-2.38914906457141e-05
-3.33021609806888e-05
-1.37174041174083e-05
-2.2542518784623e-05
-8.76907872644231e-06
-1.3153198232888e-05
-2.51414093339555e-05
-1.17849620906077e-05
-2.99431388381886e-05
-1.89149662604714e-05
-1.07581106356114e-05
-3.15219904185889e-05
-2.15175164825947e-05
-5.09308268943962e-06
-3.4202172538046e-05
-4.44579599892353e-05
-1.32891285854017e-05
-3.11384176960282e-05
-2.12379660154632e-05
-1.35912561296492e-05
-3.04892446990709e-05
1.17827602376036e-06
-1.6377599870475e-05
-7.14499014054524e-06
-5.38378988014321e-06
-3.02749818098095e-05
-1.45587852655155e-05
-2.90020180894672e-05
-3.51528269408174e-05
-8.88781992484109e-06
-1.79264512387815e-05
-2.76897708928084e-05
-1.70776712039869e-05
-2.25750018285358e-05
-1.52665577887972e-05
-1.43346643006092e-05
-2.43341343791431e-05
-2.36462129916329e-05
-4.11790542826282e-05
-2.70065242234722e-05
5.4203013738858e-06
-1.78055043085348e-05
-1.94764910642751e-05
-1.05395250213877e-05
-3.4966604367234e-05
1.26293861930368e-06
-2.34813671465131e-05
-1.39685366039174e-05
-3.11958929284444e-05
-1.07489424222686e-05
-1.68497278738281e-05
-3.2375508947098e-06
-3.25652082037851e-05
-2.1626428340158e-05
-4.17471580868427e-05
-2.96988759773218e-05
5.3967112631987e-06
-2.13790403470465e-05
-3.11555844107321e-05
-2.708918928858e-05
-3.62991131955594e-05
-2.7039222021754e-05
-2.25638184912076e-05
-5.2680819040494e-05
-2.19941972394722e-05
-2.31049117066807e-05
-3.87059629989584e-05
-2.14304229928662e-05
-2.52987154791623e-05
-2.33812298627187e-05
-2.09974815960317e-05
-2.9743647904865e-05
-1.91475891777855e-05
-3.12923637451235e-05
-2.14127810627033e-05
-2.92811547188861e-05
-2.52982793472695e-05
-1.45518162300226e-05
-1.83410415542446e-05
-4.10074959873031e-05
-2.83791658135876e-05
-1.87903224845662e-05
-1.65207805879921e-05
-6.82011122324113e-06
-3.46210233113395e-05
-2.01199943979305e-05
-2.3600373729667e-05
-3.4977715958085e-05
-2.31709854973385e-05
-2.83135142269724e-05
-2.19673952521464e-05
-2.22043910082373e-05
-3.82495348496282e-05
-1.88349755674041e-05
-1.90928243351587e-05
-2.16649093105987e-05
-1.73154951348303e-06
1.16454866561653e-06
-3.21125327217776e-05
-2.99118218137323e-05
-1.90295159621012e-05
-7.97648886136922e-06
-1.96675911787092e-05
-2.48138325305422e-05
-1.18126825175654e-05
-1.51216715869194e-05
-1.56612347954103e-05
-7.96286728123742e-06
-2.73172168766865e-05
-3.90098377624274e-05
-4.19089186825599e-05
-2.53345333885507e-05
-2.21827389120461e-05
-4.16326261769967e-05
-3.76316900854113e-05
-2.92228275845457e-05
-1.95833934604953e-05
-2.84639539777807e-05
-3.43357182938361e-05
-1.75350056978187e-05
-3.45652535143475e-05
-3.10443625186506e-06
-2.2073933033579e-05
-3.973200376458e-05
-3.02720353818126e-05
-1.30768262685185e-05
-1.93183633922876e-05
8.67092610447005e-06
-2.72393407539413e-06
1.58176559764005e-06
-6.65454709141745e-06
-1.25776262058131e-05
-2.67335814338717e-06
-2.75518639060558e-05
-1.33842216505665e-05
-2.07186068618189e-05
-2.2465303771102e-05
-3.04393576437765e-05
-2.43746703177902e-05
-1.92651185678908e-05
8.37532525727019e-07
-4.20337909414403e-05
-3.9234619672791e-05
-2.37156231788508e-05
-2.33033504583537e-05
-1.0635805852758e-05
-1.78821593984317e-05
-1.10729830256925e-05
-8.04292156593936e-06
-2.54035206577379e-05
-2.30411496192126e-05
-2.73678602609975e-05
-3.99554208365486e-06
-1.75956728134879e-05
-2.23028876161085e-05
2.36790304035458e-06
-3.31291751783553e-05
-6.74082061379763e-06
-1.64290879337108e-05
-3.61254192683452e-06
-2.43918848922081e-05
-1.408880368581e-05
-3.47017819126679e-05
-3.32676824943416e-05
-3.64431137478962e-05
-1.78012364457625e-05
-1.30589867475701e-05
-3.54596099941962e-05
-1.4931730629811e-05
-2.19302818278367e-05
-2.92764429725518e-05
-3.9098936651983e-06
-2.29916748342408e-05
-5.94730987585802e-06
-6.06911665764707e-06
-9.50123049633817e-06
-1.35278678081583e-05
-5.68031937436937e-06
-7.52934773516759e-06
-1.12712935104519e-05
-3.83659396271316e-05
-4.91394485828133e-06
-2.29157218250712e-05
-3.31391402900884e-05
-1.83782816574761e-05
-2.39962388601055e-05
1.21060758035084e-06
-2.0042401467065e-05
-2.57633297898159e-05
-2.99821580526289e-05
-3.89057225161463e-05
-2.72299791091275e-05
-1.76776965051685e-05
-3.47280109967086e-05
-3.03305229298521e-06
-1.3659120697183e-05
-1.44590921453021e-05
-1.85813529861765e-05
-2.3554974176563e-05
-7.1001811478428e-06
-2.75686769313998e-05
-4.23320924295566e-05
-3.16482938592765e-05
-1.56667349153047e-05
-1.92151471831073e-05
-1.68280948581809e-05
1.16739418802618e-05
-2.32806713800399e-05
-1.35020513562881e-05
-1.40694090288583e-05
-2.19220201650535e-05
-8.21568417295689e-06
-1.90398474398305e-05
4.41133111665294e-06
-3.47467835339244e-05
-4.45771203266713e-06
-2.130222668598e-05
-2.64055878696611e-05
-1.31179120351656e-05
-6.97033204625457e-06
-2.44626843500408e-05
-2.53114987567023e-05
-1.48992127316475e-05
-2.29793569978065e-05
-1.89664936070794e-05
-1.84241666610177e-05
-8.70175212207317e-06
-2.08094589795211e-05
-2.53054462333344e-05
-3.64599251677982e-05
-1.2374008007459e-05
-1.69922024285343e-05
-2.62536913101958e-05
-4.38102333657315e-05
1.26586908815068e-05
-1.95992892522558e-06
-1.65112004049308e-05
-2.53060072710568e-05
-3.91695077588458e-05
-3.12718625511337e-05
-2.39897703533401e-05
-3.54579379668468e-05
-1.74368043827975e-05
-5.81746455983248e-06
-3.19830756933936e-06
-8.00151009116945e-06
-1.43122542641058e-05
-1.59809823943651e-05
-1.5249208070722e-05
-2.12559889426267e-05
-1.60275557042426e-05
-2.08096629275753e-05
-1.79922331596748e-05
1.14457956620789e-07
-1.76934357121042e-05
-2.52203912335841e-05
-6.06327791648346e-06
-2.5471915067186e-05
-2.50318654940368e-05
-1.86654856581494e-05
-1.111978273551e-05
-3.35039995466568e-05
-1.78112032043809e-05
-4.90585872121004e-05
-2.63621625648326e-05
4.52890024609455e-06
-2.93486955195193e-05
-1.92562366755314e-05
-7.78755772148692e-06
-1.05992111937092e-05
-1.55162663902057e-05
-2.73304972348256e-05
-3.40960043772118e-05
-2.97848722009213e-05
3.78143210773629e-07
-2.34825483047165e-05
-2.95079084311433e-06
-1.34091017237868e-05
-9.60335747555483e-06
-3.06717191510161e-06
6.60110619369308e-06
-5.55419305067605e-06
-3.20985654576944e-05
-1.1164244812018e-05
-1.79909887121393e-05
-5.67192669906778e-06
-9.01806421923777e-06
-1.72872608421774e-05
-2.12737279923981e-05
-9.53022735666614e-06
1.4315351940204e-07
-1.51480135699413e-05
-1.58680554819349e-05
-1.20955538396899e-05
-2.12226390281497e-05
-1.57003754157505e-05
-2.99801226477757e-05
-1.62839975398981e-05
-1.8283073561518e-05
-3.28000827319528e-05
-5.69680547083165e-05
-1.90686354202808e-05
-2.68926025460094e-05
-1.40276190431358e-05
-2.71869860940179e-05
-3.81222894831065e-05
-2.10717210219947e-05
-8.28650120900649e-06
4.61580888415697e-06
-2.83841607899018e-06
-3.6838133252406e-05
-3.54533888824923e-05
-9.5528116053574e-06
-1.46019654878386e-05
-2.17877457590148e-05
-1.07737160823819e-05
-1.51614337071973e-05
-6.85522480859464e-06
-6.98401650244253e-06
-1.93134776795246e-05
-1.58234097120218e-05
-3.20197300998234e-05
-2.75679345188715e-05
-2.12128796388513e-05
-2.99056479757729e-05
-6.99385011036062e-06
-1.61833065654873e-05
-9.81617076745701e-06
-2.61310699582405e-05
-8.06736887482097e-06
-2.6989630704662e-05
-1.50321362799281e-05
-9.01658847876878e-06
-1.80889607651262e-05
-1.01200464180972e-05
-4.01986042344396e-05
-3.58812565348045e-05
-1.68044306212083e-05
-3.02319673109043e-05
-3.42190360654905e-05
-1.53424399055695e-05
-9.23344497397582e-06
-5.01717947930917e-05
-4.45845693787433e-05
-3.62672136272542e-05
-2.01250990060625e-05
-1.40464023466405e-05
-1.12882920585865e-05
-2.43515870265153e-05
-2.61907931932125e-06
-3.20169504404328e-05
-1.7727273872686e-05
-3.71361206383619e-05
9.19565549334908e-06
-1.9280385991765e-05
-1.85631615773334e-05
-2.87852052187189e-05
-1.11367448506947e-05
-1.80518405250189e-05
-2.51315662540715e-05
-3.80132506660446e-05
-3.28838435193967e-05
-9.15045498434492e-06
-2.0236862103096e-05
-1.16996360848297e-05
-1.86596738206028e-05
-2.21932074537823e-05
-1.37190963956304e-05
-7.46663629846239e-06
-3.16351474944835e-05
-1.1269553747269e-05
-2.6167367882778e-05
-3.29554762332024e-05
-1.23048853868038e-05
-1.91824802343443e-05
-9.25885457339185e-06
-2.08869527285066e-05
-1.53723494301852e-05
-1.44027419772183e-06
-9.51025807359945e-06
-1.4451419773849e-05
-2.33213714581481e-05
-2.72621576682815e-05
-2.11856023535889e-05
-2.19675764194928e-05
-3.44617817772299e-05
-2.7428396631386e-05
-1.02550655063048e-05
-3.99134629335498e-05
-4.39654128471641e-06
5.40047442223291e-06
-2.6123979759766e-05
-1.97012490759015e-05
-2.59455280624747e-05
-2.66946793527343e-05
-2.29168018746144e-05
-2.60411926384651e-05
-3.86919523973837e-05
-2.19823274876906e-05
-3.58125756728782e-05
-2.70352912326778e-05
-3.44936357132238e-05
-4.31429091969737e-05
-3.11238635595762e-05
-1.54653339262162e-05
-1.44353663609505e-05
-1.87220422482584e-06
-1.1535515844286e-05
-9.21523564848875e-06
-9.10126468093785e-06
-8.44840822078472e-06
-2.37736022324664e-05
-3.62010687165542e-05
-3.97640789959059e-06
-3.78435225279327e-06
-1.98205228128829e-05
-3.11817894161017e-05
-2.09359745846675e-06
-2.67758811386577e-05
-2.27894946525053e-05
7.88198418674692e-06
-3.71524541138982e-05
-6.41441899483332e-06
-3.29513564474607e-05
-7.79188832934662e-06
-8.77170459125942e-06
-1.3802662695804e-05
-3.43865919883381e-05
-2.20538079441561e-05
4.92776808190299e-06
-2.06848204238523e-05
-2.43681294906742e-05
-2.14431803389278e-05
-3.25464554564643e-05
-1.63493806019569e-05
-3.12057379148292e-07
2.21557591262234e-06
-2.0809551071944e-05
-2.61494571228863e-05
-1.05141063209597e-05
-1.44972753292957e-05
-3.12632062383166e-05
4.70333473127927e-07
-3.53539785978384e-05
-3.73286247066486e-05
-2.90155965631872e-05
-3.70386034927502e-05
-1.5834083003729e-05
-5.23820963898113e-06
-4.92197623868999e-05
-3.40053011549147e-05
-8.85043926300012e-06
-2.35577424494511e-05
-1.23294107418249e-06
-1.98553782097986e-05
-1.86359115226386e-05
7.73730231387637e-06
-1.82421449135551e-05
-1.67726622258327e-06
-2.28883564607469e-05
-1.79675896349845e-05
-2.1235584200147e-05
-3.28077282301316e-05
-2.95910218749547e-05
-3.81904442298268e-05
-1.09141900410794e-05
-1.88903637587289e-05
-2.27158045642493e-05
-3.15304290410323e-05
-3.32333217897142e-05
-2.24688994963617e-05
-3.05819166092096e-05
-3.20388129009729e-06
-4.78164521544181e-05
-1.81399770517892e-05
-3.75264808259408e-05
-3.37308044556383e-05
-1.27205027446246e-05
-1.3978740192126e-05
-4.12627706140771e-05
-3.99826270523009e-05
-1.43200831046071e-05
-3.65654634508473e-06
-6.76461907306121e-06
-7.80806413272033e-06
-2.52719926433341e-05
-3.48794491160333e-05
-1.98871747272387e-05
-4.74448226797651e-05
-1.45873532393283e-05
-9.64220834833111e-06
-3.26370678777454e-05
-1.45135460919272e-05
-2.96774854178992e-05
-1.0222923181452e-05
-4.00425018467318e-05
-3.2945074292276e-05
-4.67050115629917e-06
-2.77511532878743e-05
-2.10437074534455e-05
-1.15819312292534e-05
-1.20395505889657e-05
-8.20865662480264e-06
-2.34616689548583e-05
-2.10939936309633e-05
-1.9232900795793e-05
-2.40231788653249e-05
-7.93925615332535e-06
-2.25901505056929e-05
-2.12438812319234e-05
-6.56979241910886e-06
-1.62504903869001e-05
-1.76326724434589e-05
-4.10110438121807e-05
-1.95039648078556e-05
-9.05193486293264e-06
1.16433509220935e-05
3.65723756357486e-06
2.31083032289823e-07
-2.26555317486393e-06
-2.32369569919937e-05
-2.19874114426503e-05
-1.66141891450246e-06
4.13224299476692e-06
-1.54558044585525e-06
-4.38377359230157e-05
-2.27198759281513e-05
-2.65542870452752e-05
-3.36546971020744e-05
-3.35889490869059e-05
-6.59852200791466e-06
-2.171475375581e-05
1.47989571775445e-05
-2.20330247863686e-05
-1.0082433502926e-05
-2.81029621520793e-05
-2.20318670537508e-05
-1.89296137257673e-05
-3.71286075058228e-09
-1.1088600381297e-05
-1.01226911516979e-05
-1.57237776840294e-05
-3.4190731372326e-05
-1.99330985355514e-05
-1.81468358148788e-05
-2.15907336165528e-05
-2.73303598324456e-05
-2.39647062860514e-05
-3.28629589280984e-05
-2.62837777033463e-05
-1.69690617626894e-05
-2.91366557701762e-05
-2.60560268302791e-05
-2.64557568443493e-05
-1.06407535878856e-05
-2.3103116050888e-05
-2.07992173021186e-05
-2.54090185281744e-05
-9.86329021099017e-06
-2.34520600311778e-05
-2.16055541549687e-05
-2.71793664925148e-05
-9.3023800782163e-06
-8.8094570231133e-06
-8.36643187718515e-06
-1.82727824509317e-05
-2.6869278846799e-05
-2.23347798148643e-05
-4.55868740323424e-05
-2.57673348807903e-05
-2.29057570426401e-05
-4.01208102944411e-05
-3.43615546390402e-05
-3.65247111717917e-05
-4.97396246381122e-05
-1.34184233841753e-05
-3.26058810974633e-05
-3.30896402320909e-05
-2.39944558608822e-05
-2.35195856966127e-05
2.44298574742341e-06
-2.66566848771988e-05
-4.17157835471537e-06
-1.90450805649899e-05
-3.81780427493178e-06
-2.77416694832395e-05
-2.55488915328137e-05
-1.95438354370966e-05
-2.15975435869458e-05
-5.60387960490811e-06
-3.19400779041271e-05
-2.7896919557304e-05
-1.31897509134456e-05
-1.66814677968397e-05
-3.31986417131038e-05
-1.27652518801893e-05
-1.87734746524451e-05
-2.80213955532665e-05
-1.45602069705421e-05
-3.2937943034561e-05
-3.27036425951662e-05
-6.34601246931202e-06
-1.91803405241163e-05
-3.58443399203467e-05
-2.43874286890184e-05
-7.6849322335393e-06
-2.42281091102893e-05
-3.44339764083441e-05
-2.47433091990961e-06
-1.92648640927285e-05
-6.96209832451315e-06
-1.53246632138909e-05
-2.00601016318654e-05
-2.75558589041766e-05
-3.04558903692504e-05
5.42576958088457e-06
-1.27417618984843e-05
-2.33876845678061e-05
-2.56373665564653e-05
-2.51896573227908e-05
-2.08279501194293e-05
-4.70161995737236e-05
-9.69175731155233e-06
-3.4924250652373e-05
-4.0294305980739e-05
-3.27194833120919e-05
-2.79562493847504e-05
-3.3189100688107e-05
-7.34380431055693e-06
-2.07542524145757e-05
-2.20600565436516e-06
-3.18079560104981e-05
-1.53130821261411e-05
-2.56314933858732e-05
-1.52260518286997e-05
-1.33563079622608e-05
-2.76663225234777e-05
-1.34480864659334e-05
-2.33930904241765e-05
-2.35566597222841e-05
-2.09292420271713e-05
-1.0508759830336e-05
-1.73344400878222e-05
-2.47337261296308e-05
-2.0485058669325e-06
-4.7411035699384e-05
-2.01661316786686e-05
-2.34251347647412e-05
-2.11853510152979e-05
-3.14707828008247e-05
-2.36439572992449e-05
-1.71259426615562e-05
-7.00382891938713e-06
-1.2389492641934e-05
-4.47369737126697e-05
-1.89152049038638e-05
8.70322948368932e-06
-4.2838005888036e-05
-2.11832292131744e-06
-4.98409626282507e-07
-7.16408532025449e-06
-2.39104102327589e-05
-6.99738928948977e-06
-2.52161562702588e-05
-2.258413038553e-05
-9.68848180387487e-06
5.12253065841755e-07
-7.33102562399978e-06
-1.90348786624113e-05
-3.70817268164591e-05
-1.23743400088448e-05
-8.83666430060383e-06
-3.60537897897465e-05
-8.42063443676017e-06
-2.39113831714761e-05
2.68775653385775e-06
-6.49719075321469e-06
-1.81634981778891e-05
-2.76225911581727e-05
-4.03890910934187e-05
-2.37695991384512e-06
-1.83004899518326e-05
-3.11869836352382e-05
-1.56991332487506e-05
-2.29042201152438e-05
-3.48668463972055e-05
-4.53679879140636e-05
-6.13967281574897e-05
-3.18180942999854e-05
-1.47400278893665e-05
-2.79018972470031e-05
-1.12804419462894e-05
-1.74692059343677e-05
-2.52390719189935e-06
-5.70375159674603e-06
-1.35660024849809e-05
-3.16956054964511e-05
-4.10747993742977e-05
-2.41288044562455e-05
-1.90509828820451e-05
-2.4099375367123e-05
-2.01856224308088e-05
-1.86838829548869e-05
-8.84677232932954e-06
-1.79172107028825e-05
-1.51040912906978e-05
-3.04125945849797e-05
-2.14343632861133e-05
-1.15547759655318e-05
-3.12738625942459e-05
-2.62663263203386e-05
-1.59734380112436e-05
-1.62852488474441e-05
5.21860347120502e-06
2.90838148479759e-06
-2.03965273263616e-05
5.0291917216359e-06
-1.73338974136816e-05
-1.27050131336428e-05
-2.77864007796102e-05
-3.10393579857001e-05
-1.49115211951698e-05
-1.2634500812558e-05
-2.1476217964019e-05
-1.559685319465e-05
-3.27035803037528e-05
-2.23804542921135e-05
-2.34052380298757e-05
-4.03524093483338e-05
-1.54659755622656e-05
-4.2244899715022e-05
-2.34384924365564e-06
-2.86142481184304e-05
-1.45812915701461e-05
-3.34145128582124e-06
-1.59751587743627e-05
-3.91782535931889e-05
-3.16271981662043e-05
-6.783572674372e-06
-2.94446874169438e-05
-3.51565541827212e-05
7.00114515873666e-06
-1.95114856919751e-06
-3.04888341729929e-05
-2.62873252734336e-06
-2.98965891672239e-05
-1.30612321459063e-05
-3.45296930166469e-05
-1.52661905809441e-05
-3.20709427275215e-05
-2.43564854890577e-05
-2.53757794160936e-05
-2.42058399862281e-05
-7.8717040785112e-06
-2.32342134943861e-05
-1.45027761839561e-05
-2.06624277604336e-05
-2.82448773751051e-05
-1.35886792283165e-05
-1.05272353813631e-05
-3.13165924088812e-05
-1.72291058072182e-05
1.27393713517122e-06
-2.53456257395887e-05
-8.27070598090083e-06
-3.00786242147654e-05
-1.88880596028357e-05
-4.11749900806583e-05
-1.1608075205226e-05
-2.39181781084375e-05
-2.46183439064818e-05
-3.54659071444101e-05
-2.35927643754446e-05
-2.42056238298513e-05
-1.01105049787392e-05
-1.48650257782503e-05
-1.8012066560469e-05
-4.59236432881295e-06
-1.37490502342479e-05
-1.53787746812237e-05
-3.37688376669868e-05
-1.45013330644355e-05
-1.88187320496148e-05
-3.13929586605531e-05
-3.06786791912616e-05
-2.20495730702091e-05
-1.99727290571991e-05
-2.83375636070421e-06
-2.69597186249088e-05
-1.2216077037835e-05
-1.20658099913071e-05
-1.50998436316969e-05
-3.7005217277435e-06
-1.26108782335645e-05
-1.30405414145522e-05
-7.87528936337385e-06
-2.53660967636496e-05
-2.3754958794908e-05
-1.62438047248935e-05
-2.46840522238662e-05
-1.26711808330414e-05
-2.61654244308172e-05
-2.61962633364777e-05
-2.15417359807453e-05
-1.90897721733204e-05
-3.06926876331594e-05
-3.02824521555667e-05
-1.81184162494029e-05
-2.06659300628971e-05
-2.40512521044714e-06
-2.85026857852814e-05
-3.69683604071188e-05
-8.71897141852293e-06
1.85230840495129e-05
-1.12952077726745e-05
-4.23996688443858e-05
-1.14768747030755e-05
-3.68062611090976e-05
-2.5110986297092e-05
-5.31049362593155e-06
-9.48577692724341e-06
-2.73784945987165e-05
-4.52204612284659e-05
-2.07018327522273e-05
-2.10041796272716e-05
-2.49963995628023e-05
-1.13089911237056e-05
-2.2734263023463e-05
-3.66714988844189e-05
-7.34280734631267e-06
-3.28580372410209e-05
-1.14683602199278e-05
-2.63207238260459e-05
-4.03530304433811e-05
-2.33254671153886e-05
-1.07792747881157e-05
-2.61827587394691e-06
-1.44315709003293e-05
-4.9461087129084e-07
-1.39551964763605e-05
-2.88759344467258e-05
-3.12062743361149e-05
-2.5677352846834e-05
-1.86620429049989e-05
-3.84817163029052e-05
-3.51880588763035e-05
-9.84111457658398e-06
-2.82677716340577e-05
-3.55245452640603e-06
-7.2170873641431e-06
-1.08498814896308e-05
-3.20678092604159e-05
-2.6833678416566e-05
-9.44498662761217e-06
-2.36706877721386e-05
-1.92821726938986e-05
-1.86245322300042e-05
-1.78795627056453e-05
-7.9902431261685e-06
-7.5408267064472e-06
-2.95578080625189e-05
-3.11108968232868e-05
-3.14867971417586e-05
-1.92490757579282e-05
-2.19146115739324e-05
-3.39646168170286e-05
-2.32790376112332e-05
-9.14678401215975e-06
-2.74589065736626e-06
3.2814183520558e-06
-2.52171253156053e-05
-3.71576212655462e-05
-1.39177008416434e-05
-1.50783723323278e-05
-2.45250357342115e-05
-2.63594304513765e-05
-9.18347785592118e-06
-1.19812188936884e-05
4.97321725319192e-06
1.1665747169839e-05
-3.90688609462234e-05
-2.53063919844308e-05
-1.07183113535646e-05
-2.24773139021925e-05
-3.37314751613822e-05
-2.65026910158332e-05
-3.31522372669465e-05
-3.13907118843146e-05
-3.65254522622825e-05
-2.25266356611478e-05
-3.79620174135033e-05
-4.22080621452083e-05
-1.43155705836689e-05
-2.90239268172834e-05
-8.23861397100025e-06
-6.05637807861394e-06
-3.45425786510716e-05
-1.03361183816073e-05
1.37859867756511e-05
-7.13949066569893e-06
-3.18949044412744e-05
-3.03344653049576e-05
-5.32843616686877e-05
1.00140662596954e-05
-2.61144400070133e-05
-4.12867329124378e-05
-2.13096800496945e-05
-8.29475274222717e-06
-1.5686600920998e-05
-1.79481909117809e-05
-1.20217635689652e-05
-3.23476651465465e-05
-4.17203575533703e-06
-1.90545970887012e-05
-4.52456514436098e-05
-1.34300345681862e-05
-2.65263374400302e-05
-1.168621356256e-05
-4.88765789323918e-06
-2.27518190803137e-05
-1.96365845523577e-05
-2.80104193512975e-05
-1.87443207739328e-05
-2.89134977626161e-05
-2.21150577067343e-05
-2.6087862645386e-05
-2.97745487950364e-05
-1.33682218722397e-05
-7.29024234061848e-06
-3.15550720675728e-05
-3.02721802377432e-05
-1.42973039140965e-05
-7.66469445370333e-06
-2.61055707176822e-05
-3.30796405224349e-05
-1.08425809746951e-05
-2.38363699236942e-05
-1.41446272734104e-05
-9.85384952194588e-06
-1.20997271794857e-05
-2.37988451661306e-05
-2.76391639941249e-05
-2.86143334753231e-05
-4.51874897585227e-05
-2.64720127922231e-05
-2.03315890548429e-05
-2.83037521322012e-05
-3.87791480847173e-05
-4.15699918842003e-05
-1.44306893319255e-05
-3.06343957115591e-05
-3.72961825926615e-05
-1.58242389094326e-05
-2.05101689454982e-05
-2.7274957538921e-05
-3.33302292463461e-05
-3.197314747339e-05
-4.81847006664135e-05
-3.41401175970362e-05
-2.15891067932553e-05
-2.44113743292277e-05
-5.233417868261e-06
-3.98947838408068e-06
-3.31915295397384e-05
-1.72881874047646e-05
-2.62845764813422e-05
-2.22378816264287e-06
-4.53751156569577e-05
-1.46634525595316e-05
-2.37794730349333e-05
-3.52353732906032e-05
-1.35821324537873e-05
-1.48318053604062e-05
-4.38358018171249e-05
-2.03738220772917e-05
-3.49971825245327e-05
-1.62544669659947e-05
-4.48179632902585e-05
-2.04523928302309e-05
-9.50111605411678e-06
-2.00185579897614e-05
-2.38414229193914e-05
-1.3121531740182e-05
-1.87757286339288e-05
-2.40187531085414e-05
-4.99086715221611e-06
-3.42949727512038e-05
-1.69154621349495e-05
-3.74426239569617e-05
3.17651049019028e-06
9.65735365003901e-07
-2.27384572629603e-05
-2.19002703425692e-05
-2.12543161353107e-05
-3.70056336065398e-05
1.21809078396631e-05
-1.12142033049563e-05
-8.74604164515296e-06
-2.2724331397914e-05
-3.41830743728781e-05
-1.02390281197755e-05
-2.40553984557054e-05
-2.31848476297302e-05
-1.60062405610188e-05
-1.62813237546442e-05
-2.91100368230952e-05
-2.6734182719901e-05
-3.04382481579218e-05
-5.34219995344361e-06
-1.53266380789779e-05
-1.48364210696532e-05
-7.37675065379897e-06
-7.65173178219574e-06
-4.01663351114835e-05
-2.19641725737781e-05
3.73762532010796e-06
-2.88833037268712e-05
-3.13354992462495e-05
-1.32254311962627e-05
-1.92685717674039e-05
-3.27972350867775e-05
-1.87878818478359e-05
-3.22737575093434e-05
-2.53660659480041e-05
-1.10628867022203e-05
-2.5282722124086e-05
-2.6211346198121e-05
-5.28796096882775e-05
-2.1113956681574e-05
-3.08364286372178e-05
-1.30837224247461e-05
-3.73539769533197e-05
-2.28727221076024e-05
-2.14921060360917e-05
-1.60545915562485e-05
-1.45242252069429e-05
-1.7366866293836e-05
-1.96922726767679e-05
-4.56668603492697e-05
-2.72931502379758e-05
-3.36007367963219e-05
-4.42618871582695e-05
-4.38159372197023e-06
-2.41545882602282e-05
-3.95855070593851e-05
-6.97666531902512e-06
-2.31995881286108e-05
-3.50135947399426e-05
-2.22175877907657e-05
-1.71755560670266e-05
-1.73649066175145e-05
-2.53060748824996e-05
-6.40538869050795e-06
-4.16357035229858e-05
-4.21453970225373e-05
-3.60065178198451e-05
-2.05378854603955e-05
-4.10521045314527e-05
-2.24333208186321e-05
-2.33945307905344e-05
-2.01733776178875e-05
-3.85020661099699e-05
-1.44495386230244e-05
-2.5676661057754e-05
-1.3633449602786e-05
-1.59465734831712e-05
-4.42979425874252e-05
-2.91820874829331e-05
-7.08673515411707e-06
-1.64008374567126e-05
-2.30415367204463e-05
-1.93086340476665e-05
-2.54438363873762e-05
-2.15871657195046e-05
-1.63087078834843e-05
-5.15999076807305e-06
-3.32609211658162e-05
-9.00906436524838e-06
-4.64698399607528e-05
-1.32613477310341e-05
-2.29985892974327e-05
-1.64742707480774e-05
-1.45670814926353e-05
-1.67542789576046e-05
-2.89105739602072e-05
-2.98061315395674e-05
-1.02495044057794e-05
-1.99201037387855e-05
-1.63478807282109e-05
-2.61971366266222e-05
-1.45936172947241e-05
-9.86124519246544e-06
-3.01699619945751e-06
-3.4853199630038e-07
6.62290404469721e-06
-1.63513377492452e-05
-4.66307536157516e-05
-1.52799868584365e-05
-2.45730466186111e-05
-8.81170731583638e-06
-2.27706476011177e-05
-2.01362346038039e-06
-1.0205905076179e-05
-3.12980582417533e-05
-1.82475629077365e-05
-1.49681477020861e-05
-1.83092317656017e-05
-4.05542263061561e-05
-4.47512727572501e-05
-2.38332292373872e-05
-1.36924145351533e-05
-3.30620657724086e-05
5.58477104816508e-06
-1.35336230993172e-05
-1.42171900314554e-05
-2.10707604482816e-05
-2.17301007653079e-05
-3.87277357498233e-05
-1.39475103146857e-05
-1.61558406934379e-05
-1.36202606937327e-05
-1.76752359711347e-05
-3.11164000374795e-05
-1.1403478030287e-05
-2.1522030294843e-05
-4.39430224289364e-06
4.56542930523636e-06
-1.78559680056533e-05
-2.85408771153286e-05
-1.04425389801737e-05
-7.56348441231358e-06
-3.30523950167395e-06
-2.29097674702748e-05
-1.46161930975584e-05
-2.0021422554308e-06
-2.24029530265885e-06
-2.35196481117226e-05
-2.18200815810482e-05
-3.22925353557629e-06
-4.09742245430862e-05
-1.17853617604436e-05
-2.38195936342704e-05
-1.25707782303223e-05
-7.77253720022868e-06
-1.08765181984101e-05
2.96905757767337e-06
-1.09524781291135e-05
-4.80625331605111e-06
-1.7389491029059e-05
-2.50603589931783e-05
-1.39029226289891e-05
-2.18969871187245e-05
-1.3120100969403e-05
-1.82346972012535e-05
-2.96763802112659e-05
-9.9198470671739e-06
-1.47682650795742e-05
-2.29793151737161e-05
-2.20709149847502e-06
-2.07406864425439e-05
-1.73740233878145e-05
-1.36211725817391e-05
-1.08292010371136e-05
-4.01307185468796e-05
-2.08989956665167e-06
-1.82123741687428e-05
-1.44607529410529e-05
-6.40183399528082e-08
-1.60638776791049e-05
-2.53663471947431e-05
-2.04501985369523e-05
-1.58005619369815e-05
-8.64876267008913e-06
-2.68110324509847e-05
1.15263101607976e-06
-3.11946604100505e-05
-3.4960540355514e-05
-6.8068211955794e-06
-4.25422341011656e-06
-7.48870525199844e-06
-2.64217089064845e-05
-3.05112188406236e-05
1.66944245056957e-06
-1.85751635228473e-05
-3.98004306680675e-05
2.98262109650929e-06
-1.70795178244974e-05
-1.68395919295628e-05
-1.00143631529678e-05
-8.12691562734107e-06
-8.57288656916221e-06
-3.22492080444064e-05
-2.86959242309235e-05
-2.68628085652306e-05
-2.58197806095318e-06
-7.10102346965366e-06
-4.53567152791319e-05
-9.87151483096428e-06
4.80671237313671e-06
-1.98335208118045e-06
-4.44437998060042e-06
-1.98015076838744e-05
-2.40045947814722e-05
-1.27817510526109e-05
-2.33143089244784e-05
-1.69322184931002e-05
-2.652490800938e-05
-3.49253652878462e-05
-3.5405223273838e-05
-7.89964277802911e-06
-3.48045543179013e-05
-1.54168483435118e-05
-2.86530705846392e-05
-4.56702302216118e-05
-4.71935700371064e-05
-4.36050000129258e-05
-4.15718613373497e-05
-3.25675011524724e-05
-1.41857224351699e-05
-1.86153537525678e-05
-2.592439700064e-05
-2.91138164868756e-05
-3.23405471997166e-05
-1.41834982378334e-05
-2.93263681632241e-05
-2.70155272579621e-05
1.31838443313136e-05
-7.29005190230673e-06
-2.67853199325843e-05
-3.95270908093938e-05
5.3951636731352e-06
-3.61591144143993e-05
-1.84382305099985e-05
-2.3641719756202e-05
-1.18933951434654e-05
-4.78878379041567e-06
1.50057064848672e-05
-3.68621696400138e-05
-1.99523517447501e-05
-2.47218620760071e-05
-1.87833015233849e-05
-1.88564131070604e-05
-1.46741035372002e-05
-1.73713002479458e-05
-3.27955715469871e-05
-1.91596212817699e-05
-4.44172017429475e-06
-4.66926122950254e-05
-1.34288097827729e-05
-1.14121742997234e-05
-1.10156027531611e-05
-1.30055424306328e-05
-2.78875569818563e-05
-5.07704644689356e-06
-2.52507013374317e-05
-7.63320677164355e-06
-1.75523106941176e-05
-1.7603237151641e-05
-1.01017055155385e-05
-1.15577000410553e-05
-2.9583231006586e-05
-4.6738218788929e-05
-2.58663805536059e-05
-1.21806789944829e-05
-1.87240599614339e-05
-2.71720924243142e-05
-2.59777764822517e-05
-1.00204828221898e-05
-2.43820214137684e-05
-3.32922933053167e-05
-3.76895212657449e-05
-1.17879284098762e-05
-1.2636383960251e-05
1.18750716986234e-06
-6.28856720181717e-06
3.25371383187558e-06
-1.36462006902814e-05
-4.33815181811568e-05
-1.96431252318384e-05
-1.35614610007745e-05
-1.2363368592171e-05
-3.44859324434124e-05
-2.60842515880203e-05
-3.24788333550028e-05
-2.54699861267449e-05
-3.23407348222132e-05
-1.82049788073162e-05
-2.15021526897811e-05
-2.91533683510363e-05
-1.28051358983992e-05
5.41119249893513e-07
-2.62123880974441e-05
-4.34165325997939e-05
-3.13894775396011e-05
-6.35201748854444e-06
-1.22475679884864e-05
-3.45785380904746e-05
-2.68906541847699e-05
-2.57856716534432e-06
-2.45152265908543e-05
-3.05570381991127e-05
-3.73061955385302e-05
-1.88498572736478e-05
-2.69484387043448e-05
-3.53878246484588e-05
-1.8214356448296e-05
-1.51254579820183e-05
-2.24321111176036e-05
-2.16147763540142e-06
-2.72784317974619e-05
-3.22681180888631e-05
-4.34127522029997e-05
-1.06213234996416e-06
-3.47652648050977e-05
-2.27096839360833e-05
2.23288052206295e-07
-4.20438584030143e-05
-2.77663327395786e-05
-1.13742480737995e-05
-1.62961648987557e-05
8.61031970579688e-06
-3.4165075865042e-05
-1.20469436903902e-05
-2.76977481285194e-05
-1.84064426045781e-05
-1.39491461736386e-05
-2.21956548142342e-05
-2.46576934373938e-05
-1.34142622347962e-05
-1.43344442776288e-05
-2.60945999108578e-05
4.04493511507403e-06
-9.24397563319867e-06
-1.47040480761411e-05
-1.67594028648032e-05
-3.25590915907541e-05
-1.4054115363491e-05
-5.53648285383934e-06
-2.94724535336878e-05
-1.18790561558734e-05
-3.97930677740805e-05
-2.24930370766482e-05
-8.73210678640688e-06
-1.44546481818943e-05
-3.48670107293498e-05
-2.02178486165853e-05
-3.06520174037023e-06
-3.14262912118916e-05
-1.63931871973854e-05
-2.49777489798242e-05
-3.63000032242533e-05
-2.37702844419253e-06
-1.21832240078903e-05
-3.59017389652043e-05
-1.38496845097526e-05
-1.56480706515868e-05
-1.96913365643635e-05
-3.75854783204616e-05
-2.61535218505651e-05
-3.21349637537656e-05
-1.46557221247482e-05
-2.34680706134493e-05
-1.6906151380302e-05
-1.57206012870094e-05
-2.75636311349821e-05
-1.40946913590674e-05
-2.52147816261353e-05
-2.41500139595836e-05
-3.96675527141448e-05
-3.11587646004954e-05
-7.87894659492295e-06
-7.47144130614724e-07
6.7877033591962e-06
-1.95249835686443e-05
-5.88683741734521e-06
-1.02668529622937e-05
-8.36741549125392e-06
-2.57043591671379e-05
-2.6176029325182e-05
-1.84314248370088e-05
-3.11333071618384e-05
-3.5893707842201e-05
-9.815177898608e-06
-9.33043601258901e-06
-1.40995728255361e-05
-2.18733781593991e-05
-4.88137347207933e-05
-1.12088118567133e-05
9.76762434832393e-06
-3.34020219479365e-05
-2.12386929279523e-05
-9.29467385671279e-06
-3.0015688979861e-05
-2.35009547438971e-05
-6.86154275655439e-06
-5.91528231144501e-06
-9.10035443479918e-06
-2.2755453203312e-05
-2.33669407942887e-05
-3.068261677052e-05
-1.00544196764124e-05
-1.52500507218869e-05
5.52746540653822e-07
-1.45426560318393e-05
-2.79997666092156e-05
-4.11615647915669e-06
-3.16472466585443e-06
-1.5037669974319e-05
-3.48786501980137e-05
-1.29318119566492e-05
-1.30839164154197e-05
-3.24444921358942e-05
-2.49176535975384e-05
-3.15343183946724e-05
-1.29354175451453e-05
-1.25343717970372e-05
-1.10650921577296e-05
-1.27199826109734e-05
-1.2489924573918e-05
9.02602126955738e-06
-2.37567237098646e-05
-5.9759062662528e-06
-7.92297995875158e-06
-1.06372918967964e-05
-2.49941868953395e-05
-1.60572895037774e-05
-1.47885397912951e-05
-6.05561037829135e-06
-2.26034522194431e-06
-2.78696306055677e-05
7.09745686208002e-06
-4.00843950047668e-06
-1.5581108449573e-05
-3.97834648768281e-05
-2.19113003084978e-05
-1.14029030318959e-05
6.97815212070995e-08
-1.97576310018055e-05
1.72008053087048e-06
-3.75108429614603e-05
-6.8309358396338e-06
-7.15012688805855e-06
-4.13104593372489e-05
-2.27983569970993e-05
-3.62395977046602e-05
-2.35660939831209e-05
-2.9185279419952e-05
-3.40341120470899e-06
-2.89791569777263e-05
-1.95187035356901e-05
-2.93968775061417e-05
-2.34068221676338e-05
-2.2015919980134e-05
-9.56996843881815e-06
-3.27679914268662e-05
-3.14828038361211e-05
-2.94674951191755e-05
-3.40081433400334e-06
-1.73536517359834e-05
-2.52440299554088e-05
-3.34694560017402e-05
-1.96792249752123e-05
-3.25762758602231e-05
-2.29184048154134e-05
2.0847005058427e-07
-2.349125328621e-05
-1.94613068191565e-05
-1.6379637287874e-05
-4.15790161141194e-05
-3.45087869168112e-05
-1.80455915976581e-05
6.49234039781572e-06
-1.81991568716716e-05
-2.30934262457295e-05
-3.68932307923804e-05
-2.12821441700476e-05
-3.07155340783257e-07
-1.26901312192737e-05
-3.76820838622802e-05
-6.12305842942977e-06
7.16124730456521e-06
-1.73457081771778e-05
-2.31693372148013e-05
9.82391725421722e-06
-2.83389179656696e-05
-9.63057288825728e-06
-1.36046956087162e-05
-3.26514307720858e-05
-1.4676965696144e-05
-1.05897286367253e-05
-1.20537887714674e-05
-2.90556554445701e-05
-2.66179371056729e-05
-4.7729371686775e-06
-3.32397754920297e-05
-9.33626729023355e-06
-1.87409761752234e-05
-2.31602548353852e-05
-9.60969925085787e-06
1.00365779229904e-05
-1.03687975813364e-05
-2.99041032263389e-05
-2.20148675744579e-05
-3.07900734732988e-05
-2.73043882536222e-05
-3.63675964955675e-05
-2.6139539847355e-05
-2.61461554385175e-05
-1.99317619006519e-06
-1.67025978638788e-05
-2.24929380312993e-05
-2.37487576830745e-05
5.81319958781736e-06
-2.8730828081485e-05
-2.47890664446512e-05
-3.39471335848499e-05
6.53085431586419e-06
-1.94622641243865e-05
-3.38308049711686e-05
-2.07017274551945e-06
-3.04200570731085e-05
-9.27842471473838e-06
-1.70517123539067e-05
-2.99677382414378e-05
-2.51350664685589e-05
-4.35434509711562e-05
-2.34068200877729e-05
-2.21584170085086e-05
-2.42518116837937e-05
-1.6107865388034e-05
-3.18519750961348e-05
-2.15137007767529e-05
-2.41387687544266e-05
-4.2551834496733e-05
-2.68536067931502e-05
-9.08421668471627e-06
-3.80329478520658e-05
-2.14600355449719e-05
8.28576126562434e-06
-2.99357836170831e-05
-1.31045253985407e-05
-1.36762488692052e-05
-1.7149044594364e-05
-2.91989538454444e-05
-1.32294095585093e-05
1.99651741696972e-05
-4.86433730713743e-05
-2.08339591384212e-05
-1.2012961161042e-05
-2.64541570667229e-05
-2.61400043575004e-05
-2.17445198307307e-05
-3.26164637316678e-05
-1.62008798783948e-05
-3.00496311244268e-05
2.41885824119382e-06
-2.83370726506528e-05
-2.62915574983138e-05
-2.7585589831731e-05
-3.43374007842581e-05
-2.05832112485879e-05
-5.19398221379687e-06
-4.01301152973557e-05
-8.82202975292985e-06
-2.43995912335338e-05
-1.91440276143221e-05
-1.45629490117209e-05
-1.64717814458086e-05
-1.89859030927971e-05
-1.38233111936805e-05
2.95258732658792e-06
-1.67872231679593e-05
-1.49040520619007e-05
-2.0250319025529e-05
-1.17050650121185e-05
-1.04624302392416e-05
-2.83054600531775e-05
-3.23305081899719e-05
-2.50894479537642e-05
-1.50800985597757e-05
-2.35275815382045e-05
-2.14484263261393e-05
-1.07524227577115e-05
-1.58001861340168e-05
-3.52455100430265e-05
-2.99936231799675e-05
-2.20506226871038e-05
-5.03522050535793e-05
-3.56823512055638e-05
-4.00386671136229e-05
-2.28471105376234e-05
-3.96974352639799e-05
-2.96757918958051e-06
-2.23179954171641e-05
-1.2939368510436e-05
-1.57214167939995e-05
-3.18481921678217e-05
-3.32144768400655e-05
-2.57923314671993e-05
-2.49445668455945e-05
-3.76254863165867e-05
-1.76971980289655e-05
-3.70749727259934e-05
-2.36630806484555e-05
-2.61413993803386e-05
-4.86736185491218e-05
-3.93913791696422e-05
-2.16116210160868e-05
-1.59104698289438e-05
-2.87646684439258e-05
-3.75685717648751e-06
-7.57274097561805e-06
-2.62525795756186e-05
-1.71971835904834e-05
-1.45579870054745e-05
-3.56999187540508e-05
-4.52397347008898e-05
-2.76999471516682e-05
-4.16630229029695e-05
-1.44390284139396e-05
-3.43195845707795e-05
-6.92519709697587e-06
-4.2084347837903e-05
-8.11209488432219e-06
1.37466785295398e-06
-5.95316284529147e-06
-2.90067739815253e-05
-2.54141509303283e-05
-3.05138215718154e-05
-4.53119071447164e-05
-1.54266681057853e-05
-3.50116400163462e-05
-3.13365123659493e-05
-7.20634946695805e-06
-2.57207486509401e-05
-1.43350462028389e-05
-2.18457899042419e-05
-4.74001249842245e-05
-5.28876510446977e-06
-1.50681257407301e-05
-2.01727553556305e-05
-3.43578601716799e-06
-9.64705269943389e-06
-1.01180222030186e-05
-3.04921363313001e-05
-2.90459246492531e-06
-1.07371863231964e-05
-2.89525892542073e-05
-1.71110383903405e-05
-2.04169561372171e-05
-3.14836140920866e-05
-1.51056186676735e-05
-4.85175903559732e-05
-3.26095854486088e-05
5.15832225701928e-06
-1.40884504727979e-05
-3.32106736490703e-05
-1.80218996175928e-05
-1.76656873440922e-05
-1.50868698344251e-05
-1.09786870103349e-05
-7.82310170836724e-06
-2.78724089085694e-05
-2.62087507065139e-05
-1.77573825248104e-05
-1.26212909594168e-05
-3.62528115050097e-05
-2.67955450531237e-05
-3.24467903152626e-05
-2.07470993810552e-05
-2.11751665679432e-05
-1.30715614852229e-05
-1.09516787987906e-05
-5.84481463117503e-05
-2.01380481351055e-05
-4.30266547147922e-05
-2.23021116649804e-05
-3.21303769495275e-05
-2.51552369904617e-05
-1.47832930279445e-05
-1.38295229227587e-05
-4.07190153117986e-05
-1.97258402382099e-05
-2.61577932169704e-06
-7.20226240345139e-06
-1.55186617645188e-05
-8.45890385200997e-06
-3.9589446307951e-05
-1.41425635428341e-05
-2.31898841497774e-05
-1.42564618275815e-05
-2.81410712596812e-05
-3.12933432374905e-05
-1.98095895554265e-05
-3.03205006663311e-05
-1.1944445765069e-05
-1.60820810598126e-05
-1.93604833146278e-05
-1.54354243189395e-05
-3.05089058791022e-05
-2.76859724914356e-05
-4.66925507574021e-05
-3.7990315977648e-05
-1.24763826900429e-05
-3.26014620349512e-05
-4.53140744668489e-06
-2.13180291665379e-05
-4.40907617239508e-05
-4.33762697367019e-05
-3.5860803561625e-05
5.83096966123046e-06
-3.5224842249135e-05
-2.05386780490071e-05
-3.79111625452164e-05
-9.44704463977869e-06
-1.6340236418635e-05
-2.12943735303677e-05
-1.77571043548562e-05
-4.44049603880675e-05
-2.0740958503223e-05
-5.06707680472916e-06
-1.2712009911628e-05
2.632504330301e-06
-2.84502842588946e-05
-4.53924004427034e-07
-1.27577016983535e-05
-2.45618351163236e-05
-3.7148050594463e-05
-7.69743015198044e-06
-3.42998518085083e-05
-4.2040664972104e-05
-4.25272333301624e-06
-1.74685612935114e-05
-2.51048692883498e-05
-2.03973449737423e-05
-3.57493841075101e-05
-5.29629646453493e-06
-2.49422105094168e-05
-4.17830678027041e-05
-9.19313199046927e-06
-4.18758199236111e-05
-2.26041809674206e-05
-3.5031397643046e-05
-2.76195589766482e-05
-2.52490884098862e-05
-3.41487493795638e-05
-9.35757729546462e-06
-1.44971529355753e-06
-8.28622760508789e-06
-4.75374762865364e-06
-1.16453387062325e-05
-3.6120886522216e-06
-1.00526994902525e-05
-1.57772372854855e-05
-1.71846153373278e-05
-1.24165570326166e-05
-2.77229268115873e-05
-6.29951273784771e-08
-3.62148857378075e-05
-2.9691623806497e-05
-6.41119380959317e-07
-4.53626719955944e-05
-4.11826151776885e-05
-8.51701076549762e-06
-2.94182519742284e-05
-1.66089810520917e-05
-4.58841533789078e-05
-9.42910953805144e-06
-1.17015545197422e-05
-2.84642102009085e-05
-1.35449628880729e-05
-2.85280786567489e-05
-2.20927408240184e-05
-2.200054605832e-05
-2.94965993956104e-05
-2.51758361668492e-05
-1.61951286565474e-05
-3.59142480992184e-05
-2.82341626139351e-05
-3.06681216794467e-05
-2.52144944344371e-06
-4.26118042634174e-05
-3.64854178215115e-05
-3.50931095239694e-05
-2.10857053604994e-05
-1.91262322617367e-05
-2.69511361240427e-05
-3.17691774580843e-05
-2.92064882639084e-05
-1.01030052161363e-05
-1.13804332381173e-05
-4.09697710316737e-06
-4.84637020315777e-06
-1.51967880781614e-05
-1.11782190254683e-05
-9.79292513297902e-06
-1.61373986475138e-05
-4.3415967823137e-06
-3.29003202611396e-05
-1.63451459256604e-05
-2.74835285660215e-05
-1.48756728111386e-05
-8.51647060026236e-06
-1.31119472990472e-05
-1.32901409604188e-05
-2.45581583824893e-05
-2.34811916798524e-05
-2.38726104053455e-05
-1.89555842112445e-05
-1.30535283924512e-05
-7.73628868470186e-06
-3.31732159313383e-05
-1.29204620431597e-05
-1.93471669627239e-05
-6.12340197690453e-06
-4.12462052855768e-05
-1.91146269478652e-05
-3.47935189052516e-05
-3.57720465235892e-05
-2.72855210766479e-05
-1.12731068845834e-05
-2.58812168382136e-05
-4.8576389899936e-06
-1.01223534793259e-05
-1.04595340057132e-05
-1.91143240841842e-05
-3.0639431436577e-07
-3.62686332666869e-06
-3.81912651707154e-05
-1.20650731508282e-05
-1.15564103830917e-05
-4.17301199763952e-05
-1.31240346476213e-05
-2.42347096725614e-05
-3.70183687564809e-05
-3.09627520428075e-06
-1.36428337066919e-05
-4.19428914810948e-05
-2.4556844413774e-05
-2.45078613096224e-05
-1.81511126007356e-05
-2.74452999475377e-05
-2.57697031749659e-05
-4.3270415527196e-05
-2.39542281345938e-05
-2.17214008291333e-05
-1.88164387793296e-05
-3.27324461043094e-05
3.31613323048332e-06
-2.7555535227039e-05
-3.99808954981667e-06
-3.30831239428362e-05
-7.93542808555305e-06
-4.90263686408341e-05
-2.69266578947288e-05
-2.14474204719262e-05
-3.86921409401965e-05
-3.51773295195325e-05
2.27012318024777e-06
-1.19793122192917e-05
-3.19138169376598e-05
-3.14824917279616e-05
-1.22406692387127e-05
-2.65902906640673e-05
-3.04187999097216e-05
-4.03114696147879e-05
-2.78664905713358e-05
-8.47487797292468e-06
-9.86994552933756e-06
-2.54174631874208e-05
-3.43040105630526e-05
-1.9539939127507e-05
-1.71046258953673e-05
-2.36946596753732e-05
-1.72148325167926e-05
-1.19708952749502e-05
-1.85957803955979e-05
-9.72597890121351e-06
-2.18817954256603e-05
-2.26033314838761e-05
-2.32080290895306e-05
-2.50334518740725e-05
-2.89127513696735e-05
-1.7637915762699e-05
-3.9738798335115e-05
-2.60793024928748e-05
-3.49880535845508e-05
-1.28725092757768e-05
-2.22273741863861e-05
-2.75473766975103e-05
-1.18412851066972e-05
-2.11822723374366e-05
-2.66799571053126e-05
-3.37444032165064e-05
-1.15721570668558e-05
-3.05688251365764e-05
-1.76554666631719e-05
-4.06240283601088e-05
-1.15701763859341e-05
-1.57139081474684e-05
-2.83610326724675e-05
-2.78483571238872e-05
-2.33563176444623e-05
-1.98302764404572e-05
-7.82723992974766e-06
-1.08814939954639e-05
-3.30200693232162e-05
-1.3683646848123e-05
-1.23576767789582e-05
-1.01828513022769e-05
-3.49559946835234e-06
-1.82008122449076e-05
-3.18823623503015e-05
-3.17905889163079e-05
3.2320710066879e-06
-3.51180002779164e-05
-3.84474235067943e-05
-2.97053650592216e-05
-3.22954862705594e-05
-5.93675846202233e-06
-1.70435141924934e-05
-2.31013523329329e-05
-7.80584409424812e-06
-1.32936811239148e-05
-2.77794200948632e-05
-1.0899010247754e-05
-4.50860382764987e-05
-2.63445578201092e-05
-2.39369014750198e-05
-1.70667545974059e-05
-2.61263812534317e-05
-2.00570035905496e-05
-1.8128872156094e-05
-1.78315109691535e-05
-3.30414555617661e-05
-2.28272313307413e-05
-2.21417211187987e-05
-3.13797812191188e-05
-5.97799199682965e-05
-2.99085388607795e-05
-4.56539413391953e-05
-1.52475719163211e-05
-3.52735871921385e-05
-5.61475613888709e-05
-2.45710833757986e-05
-2.08357525372077e-05
6.28911715885498e-06
-2.619214818034e-05
-1.9695184345349e-05
-9.35522265411806e-06
-3.08861596479671e-05
-1.02902402270727e-05
-3.18040311794908e-05
-4.75291393774252e-05
-3.30943880824923e-05
-2.34863620902362e-05
-1.47661836979394e-05
2.63315312237965e-06
-2.82131286846223e-05
-2.06440168142738e-05
-1.10846326576267e-05
-2.1226634665631e-05
-2.72175994489776e-05
-2.35963665358145e-05
-1.23329273982127e-05
-1.07703950623711e-05
-2.76819559232902e-05
-3.90768929436643e-05
-1.81138706099182e-05
-3.29997455437049e-05
-4.28635304594688e-05
-3.17040875882281e-05
-1.03039142565941e-05
-3.82412289813206e-05
1.18529412572012e-06
-2.81820297112928e-05
-3.08247698595146e-05
-1.57131323739386e-06
-2.56414923489783e-05
-3.79459737712009e-05
-1.96186117755556e-05
-1.43775799781795e-05
-1.55733420557686e-05
-9.02835937200696e-06
-2.85799853308956e-05
-2.68048080002973e-06
-2.21700541809706e-05
-2.95234862328315e-05
-1.82553016022558e-05
-3.14624479374643e-05
-1.83216701009429e-05
-2.80423649801753e-05
-2.58997194765533e-05
-3.01942754095297e-05
-1.47640492641635e-05
2.00817561273091e-06
-3.18901661256574e-05
-2.21419141813652e-05
-2.41226137834185e-05
-3.39920332038119e-05
-1.1612718966962e-05
-1.17276491858461e-05
-1.91355403897715e-05
-3.12939466653256e-05
-3.4945499298143e-05
-2.07812740638319e-05
-3.92910950652305e-05
-2.59261869577145e-05
-1.84522313315909e-05
-4.00194622410956e-05
-2.10422814323528e-05
-3.79187177028434e-05
-2.23398598860372e-05
-2.53920588815149e-05
-2.14380175951618e-05
-2.20243493029875e-05
-7.56261960391632e-06
-2.65737278717164e-05
-2.96289289996324e-05
-1.82878897619848e-05
-9.23163065105359e-06
-4.49695914443654e-05
-2.51003526745335e-05
-6.67061782297249e-06
-2.08727197516774e-05
-2.19015895648872e-05
-2.38017783521822e-05
-2.71439968512699e-05
-2.63185124466186e-05
-2.77354427011537e-05
-2.56970497896869e-05
-1.37743969749936e-05
-1.83973702602112e-05
-5.18865815526023e-06
-1.66824685182201e-05
-8.039275934365e-07
-3.19795677403736e-05
-3.26595414135027e-05
-2.79024494459634e-05
-2.34358575360257e-05
-2.76593994737169e-05
-5.32660985754097e-06
-2.42071910529593e-05
-2.52277180519735e-05
-4.67487656550148e-05
-4.23414960727532e-06
-3.45831693424813e-05
-1.95898612071534e-05
-6.34569175859909e-06
-1.73018236253334e-05
-1.2791136250858e-05
-1.53347397476246e-05
-2.03891847468026e-05
-2.44327752205604e-05
-6.01705505955158e-06
-1.5750986693307e-05
-1.79482258454765e-05
-6.58016295146694e-07
-1.21142233421432e-05
-2.28288637526443e-05
-9.1743002398571e-06
-3.80362646492474e-05
-3.77939325533108e-06
-7.66869922601141e-06
-2.67744679568891e-05
-3.6663098544717e-05
-2.89339351741308e-05
-4.0026496570919e-06
-3.03367165003623e-05
-2.52735090055638e-05
-1.330980189855e-05
-3.10310338292842e-05
-3.51890802213942e-05
-2.52005792736264e-05
5.92919233673216e-07
-1.0907617186718e-05
-2.38749400218665e-05
-2.25506410347472e-05
-3.54522111520936e-05
-4.03759662989591e-05
-2.8760586580386e-05
-2.67172623182471e-05
-2.98213117843963e-05
-1.07757596430574e-05
-3.33268800780895e-05
4.71065447531981e-06
-2.2945659427004e-05
-1.05057137590947e-05
-1.10895660828287e-05
-2.6738578313499e-05
-4.01035921808309e-05
-2.2001780399071e-05
-2.02205191280559e-05
-5.94051133639308e-06
-1.67646469391493e-05
-2.99515031326494e-05
-4.03787936103661e-06
-1.72421934962225e-05
-2.46752369339773e-05
-8.94981366092202e-06
-4.38698839118289e-05
-3.33753481610282e-05
-1.57773462063354e-05
-3.63624334169252e-05
-7.29883550600626e-06
-2.23683350380442e-05
-1.03734701712584e-05
1.25335831094144e-06
3.49016393750797e-08
-7.5802659890266e-06
-2.66039193099849e-05
-1.46164683136835e-05
-1.36921463211106e-05
-1.44237183723339e-05
-7.43522718910941e-06
-1.50340631298951e-05
-2.47930189927739e-05
-1.23588585041349e-06
-2.3000700551513e-05
-2.14916511914313e-05
-1.31240731043169e-05
-4.59911794721357e-05
-2.73474007913115e-05
2.31550956621416e-06
-1.17977337904407e-05
-2.7144523317998e-05
-2.04782448997316e-05
-2.85331864625848e-05
5.56449748825736e-07
-2.16413002645351e-05
-4.86714680296801e-05
-4.24103226440323e-05
-2.55627852601793e-05
-1.44591177650007e-05
-3.32297079806398e-05
-1.49777122477213e-05
-1.8034052399689e-05
-1.58948306640236e-05
-7.90893859301588e-06
1.5063956580301e-06
-2.7950486914928e-06
-1.81688486991863e-05
-2.60031872378025e-05
-3.34827715523269e-05
-8.47127839630121e-06
-6.23394556510869e-06
-2.49847346963623e-05
-2.37610968989975e-05
-1.63645157418952e-05
-2.34294390655341e-05
-5.14736466293137e-05
-9.20701993390545e-06
-3.20089233858964e-05
-2.30416474920379e-05
-4.06196719390528e-05
-3.09312664355364e-05
-2.74755910434558e-05
-3.76252110026335e-05
-3.16447397989668e-05
-3.42723352811673e-05
-3.46948578657899e-05
-1.70404726406084e-05
-2.28982343424423e-05
-3.44400744515223e-05
-6.20339062395266e-07
-2.63217796803512e-05
-1.49393249371015e-05
-2.96246493025215e-05
-3.44057450086135e-05
-3.01799349184446e-05
-2.54409608239648e-05
-2.34093912089882e-05
-1.79779624196323e-05
-1.82909812989731e-05
-3.42668196549263e-05
-2.45440069111926e-05
-1.1860553409467e-05
-2.79272719959471e-05
-2.58983274802101e-06
-4.61524587341673e-06
-3.69836846031292e-05
-9.02605368258132e-06
-2.65340899709707e-05
-1.75901002171689e-05
-1.56831541209109e-05
-5.09540267153211e-06
-3.28159005241155e-05
-2.56354617747866e-05
-1.979231358185e-05
-3.75026150276838e-05
-5.74305180790298e-06
-3.27748768189434e-05
7.9068329118459e-07
-4.29113039335996e-05
-3.11678350612406e-05
-1.37564071961922e-05
-2.48515160402022e-05
-3.44898423704402e-05
-2.36226994515266e-05
-3.73141154287246e-05
-2.0475173751078e-05
-3.4587375071208e-05
-2.26162741014588e-05
-2.10909244388754e-06
-1.24088502350673e-05
-1.60816957494187e-05
-3.65408938210957e-05
-3.16807473063103e-05
-2.53733690360374e-05
-2.50217828068848e-05
-7.71670408883292e-06
-2.91292548907055e-05
-1.86839620106613e-05
-9.35795609963889e-06
-1.40897862774044e-05
-8.30154715422935e-06
-2.93467612064994e-05
-1.82344719540005e-05
-2.14804098098726e-05
-1.65913644016737e-05
-7.99274101602969e-06
-3.52946414163466e-05
-2.92119244735099e-05
-2.33056481633911e-05
-1.76949526953917e-05
-1.68335047957657e-05
-2.47510515494076e-05
-1.14400694978608e-05
-1.25548365203861e-05
-2.0608261651411e-05
-1.04538026866229e-05
-2.57178730002122e-05
-2.0903734191024e-05
-4.53229944066644e-05
-2.44344655922824e-05
-2.46454103918713e-05
-5.60080682849625e-06
-2.42134870931053e-05
-3.1420686852741e-05
-2.33431340224403e-05
-1.39136432323589e-05
-1.72502661880246e-05
-4.51209019725493e-05
-2.71660570257481e-05
-4.80895589549667e-05
1.83741899632512e-06
-1.68856368572171e-05
-4.13095507782552e-05
-1.76777957940829e-05
-1.19319199098676e-05
-3.08131494635727e-05
8.62105056708565e-08
-2.87777579604182e-05
-2.5523198456006e-05
-3.32685836982745e-05
-3.62800391481754e-06
-2.85786431437536e-05
-1.73661535574404e-05
-5.26653617348116e-06
-1.68052160735826e-05
-6.22309504272612e-06
-1.31371578287943e-05
-4.63870384770537e-06
-2.48441915350423e-05
-1.52423796433531e-05
2.61933930095829e-06
-1.89279633459991e-05
-3.39208492233207e-05
-2.34070382282711e-05
-1.67474395486019e-05
-2.26729313490499e-05
-1.79319141009395e-05
-1.93392690250277e-05
-3.85345853719693e-05
-2.68145718951286e-05
-2.5530322611603e-05
-2.88195839101312e-05
6.65389865890016e-06
-3.30751566121233e-05
-2.41825338975324e-05
-1.4995259841749e-06
-2.35127688946144e-05
-2.61095037997768e-05
-9.32386749502023e-06
4.26207529670705e-06
-9.39119170188698e-06
-3.90056545155377e-05
3.27398903964719e-06
-2.37406312143294e-05
-2.5533519046013e-05
-1.2697443054779e-05
-1.75964685828308e-06
-8.37521940653264e-06
-2.62979989306072e-05
-1.21759288444039e-05
-1.45909074883924e-05
-1.36745659412195e-05
-2.84407236034646e-05
-2.28031004857992e-05
-1.3629205135054e-05
-9.99631476023543e-06
-9.56317276323553e-06
-4.01326384828268e-06
-1.29658818598908e-05
-3.29015520259183e-05
8.17284978656844e-06
-2.01359943505852e-05
-5.49553347826455e-06
-5.07605829712079e-06
-2.2928154987348e-05
-2.10740542594235e-05
-2.16881782298761e-05
-6.03852375374705e-06
-1.07191158117832e-05
-3.87378500343475e-05
-4.81565861724981e-05
-2.84145271775534e-05
-2.83413008977795e-05
-3.2963226940336e-05
-2.21620593888303e-05
-2.92256841211797e-05
2.2791847796442e-07
-2.0052609327132e-05
-1.69555184965967e-05
-3.57918117016953e-05
-2.90760768576102e-05
-1.35989468456751e-05
-4.90457487118039e-05
-2.57291032596935e-05
-3.56167168707711e-05
-3.5330569966798e-06
-5.31187624435957e-06
-2.55513346916268e-05
-1.85899306788412e-05
-3.34684730070115e-06
-2.02730248953978e-05
-1.56591084599639e-05
-9.07403344484394e-06
-2.10658870849285e-05
-2.28245096387855e-05
-1.73209989615373e-05
-4.89014933533907e-05
-3.51447393255776e-05
-2.08980324669202e-05
-1.17679315335795e-05
-5.10201603065733e-05
-2.78043207104591e-05
-3.30371502312892e-05
-1.28422121652311e-05
-3.19173572601343e-05
-2.72819171459472e-06
-2.2662731902519e-05
-1.71243492973018e-05
-2.05579903373681e-05
5.34748951157182e-06
-6.895009263112e-06
-1.25879962492271e-05
-2.75362547647025e-05
-1.0584128514877e-05
-1.27507480272841e-05
-5.98551717015875e-06
-3.32578680858396e-05
-5.88759870011433e-06
-2.38100979422864e-05
-3.64842864594771e-05
-1.72776038525508e-05
-7.29015995773142e-06
-4.07691683977212e-05
-2.2507103876261e-05
-1.41050611643639e-05
-2.9213368559447e-05
-1.59818133802601e-05
-4.5820035016368e-05
-3.11642342692532e-05
-1.19377982743815e-05
-2.63295115944082e-06
-7.16499216091607e-06
-1.9300830041539e-05
-2.16620050517479e-05
-1.67284354883887e-05
-2.39714652343618e-06
-2.09951456095593e-05
-1.16928504986432e-05
-3.56038287432843e-06
-4.48367005697433e-06
-1.20381557247986e-05
-1.75822376041502e-05
-8.27060388459246e-06
1.54878797865598e-06
-1.27559389994326e-05
-6.29023037223283e-06
-2.05331470216821e-05
-9.83774082476913e-06
-2.72936716369225e-05
-2.26749548066062e-05
1.29152716131761e-05
-8.78981520983645e-06
-1.52680613816649e-05
-2.84634407596717e-05
-3.95473706470857e-05
-7.49444977480949e-06
-1.09074863324136e-05
-3.95339802128823e-05
-2.9755007224068e-05
-2.84016317309541e-05
-2.52112939325159e-05
-1.08213899612782e-05
-2.19943624812927e-05
-3.72458026350508e-05
-3.11581425552112e-05
-1.28874117258527e-05
-1.44693772590731e-05
-1.44579025072287e-05
4.75456570498756e-07
-1.09965059061312e-05
-2.56882377512244e-05
-3.26069268784843e-05
-2.81439667989251e-05
-2.66781880653517e-05
-2.49727583877771e-06
-2.0049997918837e-05
-1.4928262403823e-05
-8.9641400636529e-06
-2.54619510971196e-05
-1.49090437927324e-05
-1.32147737972825e-05
-4.72513255150501e-05
-2.05733086318685e-05
-1.18261066448431e-05
-3.4930362056326e-05
-3.59078121035059e-05
3.92377743526866e-07
9.06638536807532e-07
-1.29043123417743e-05
-2.17699315810402e-05
-2.94368220701596e-05
-8.34656315512437e-06
3.288519775383e-06
-2.10540369732699e-05
-2.92391324111879e-05
-8.99061498325021e-06
-3.27563756182287e-05
-1.87036654189855e-05
-1.09360411809321e-05
-4.60393253362313e-05
-3.92608832493675e-05
-2.33926584837731e-06
-1.09129233551201e-05
-2.74821272897083e-05
-7.34143218891791e-06
-1.25334520282573e-05
-1.0472885791933e-05
-1.79447480582976e-05
9.98349758564437e-06
-2.37411293195853e-05
-1.18549956660368e-06
-1.58110175999949e-05
-1.8546346403072e-05
-2.82901683529863e-05
-2.03670711034536e-05
-1.29273075461996e-05
-8.72503807362477e-06
9.84017958770509e-07
-8.71563974884559e-06
-3.37976346144002e-05
-1.2356052143814e-05
-4.23555551045008e-05
-2.27103212735505e-05
-1.17737028871886e-05
-1.98832955838601e-05
-3.57295941475892e-05
-1.01047846341212e-05
-2.91151625706083e-05
-2.30634044615998e-05
-3.47059373461228e-05
-1.69123587640333e-05
-2.20466074140925e-05
-2.27700776892546e-05
-1.64268319272794e-05
-3.16145854507935e-05
-2.09322543458424e-05
-1.16984080254744e-05
-2.99053509509736e-05
-9.19969635044403e-06
-1.7652069323147e-05
-1.49237047761703e-05
-3.79335699346313e-05
-6.42916520711904e-06
-2.08606290010115e-05
-1.22061719822309e-05
-3.69739101402002e-05
-1.95112493478323e-05
-2.47232616964661e-05
-1.47778599331103e-05
-1.83969021367092e-05
-2.51803599289312e-05
-2.8722797183388e-06
-9.12662288022428e-06
-2.1348205875297e-05
-3.40607589588891e-05
-3.20142082722839e-05
-2.94253114019244e-05
-1.26098792419647e-05
-2.62234341114875e-05
-3.49940658402646e-05
-2.66276647209745e-05
-1.48016995300615e-05
-2.23632599510549e-05
-2.63276558203847e-05
-2.15570022352597e-05
-2.93115477887212e-05
-1.34465001198759e-05
-2.26775005427162e-05
-2.1340974656704e-05
-1.1412540965795e-05
-1.17731786670218e-05
-2.04967190856845e-05
-1.95360243701322e-05
-1.66984948281212e-05
-1.12802468203606e-05
-1.13977419226664e-05
-1.32084357349501e-05
-1.16894107637515e-05
-1.21733302967315e-05
-3.97614060980825e-05
-2.31228580637735e-05
-2.88962280637067e-05
-2.94121443371963e-05
-2.24956941370282e-05
-5.15107453559282e-05
-5.37637898569561e-06
-1.36594117951026e-05
-2.19011120615753e-05
-3.21984389997761e-05
-2.3370577248827e-05
-2.46605552163084e-05
-1.56585581253339e-05
-2.20133191450714e-05
-8.08226839313098e-06
-5.21095202540763e-05
-3.20658865449303e-05
-1.96130501140564e-06
-1.51910028429107e-05
-2.38668864445539e-05
-4.29200326141292e-05
-3.6657520404291e-05
-1.77733240018932e-05
-2.80452759019206e-05
-3.6063435833005e-05
-3.0626855513264e-05
-9.48892490519862e-06
-1.09928351198408e-05
-1.16090703412943e-05
3.4909945980079e-07
-1.74707745111623e-05
-2.34665822991461e-05
-2.96648369754602e-05
-1.28078610269665e-06
-8.03172377182095e-06
-7.55948182340473e-06
3.19437765031991e-06
-3.35126186876397e-05
-9.14094639760611e-06
-1.37385452267355e-05
-2.43285655744179e-05
-3.05542583267014e-05
-1.77287186797763e-05
-1.56130588329531e-05
-7.43393771484112e-06
-1.88868384900309e-05
-2.76106739010149e-05
-1.69182796193333e-05
-4.63837457119811e-05
-3.00309316251159e-05
-3.13848715431492e-05
-2.02277291410723e-05
-3.77816109958143e-05
-4.20043118829851e-05
-8.80544123523534e-06
-1.12084767857535e-05
-1.45195766504915e-05
-2.04998441780478e-05
-3.68163468278673e-05
-1.82809567870213e-05
-2.62290863329962e-05
-1.30249897150026e-05
-4.53924942336185e-06
-4.03960385723016e-05
-3.04916318877665e-05
-2.36544491313899e-05
-9.57780190050914e-06
-3.64463618322116e-05
-2.01420157131223e-05
-2.65831149251732e-05
-1.90651407224903e-05
-3.33741101068657e-05
-1.77019548206505e-05
-2.11404369670648e-05
-2.60565305425388e-05
-2.88162338945283e-05
-9.81288886803127e-06
-4.33018037699946e-05
-2.00895146803306e-05
-4.2265338972837e-05
-3.48382403250282e-05
-2.85284149625461e-05
-2.76026549532934e-05
-2.6376529305991e-05
-2.68347965504494e-05
-3.12648784085378e-05
-1.32958695847464e-05
-1.51842244950374e-05
-2.56858905675459e-05
-1.21974453349738e-05
-4.19808423954811e-06
-1.54345777924948e-05
-2.99998424900663e-05
-2.99669651420606e-06
-2.85306904183705e-05
-1.58721402214802e-05
-2.03082355463095e-05
-3.58139812702783e-05
-2.9046265423537e-05
1.9841640010899e-06
-2.81556614555707e-05
-4.08842687399744e-05
-2.2876010340445e-05
-1.35390652207095e-05
-2.63837586765857e-05
-9.34956847851297e-06
-2.00361290327492e-05
-3.50339760551018e-05
-2.39202049332238e-05
-1.1023270659371e-05
-1.63349702443426e-05
-2.45952770642709e-05
-3.24078940517528e-05
-2.72513417682135e-05
-8.13406250397354e-06
-1.21708095371341e-05
-1.39516411971992e-05
-1.8284557075988e-05
-7.33616713909717e-06
-1.59917961025315e-05
-3.68051567376591e-05
-7.33509344780732e-06
-4.71255085921208e-05
-3.96562491886153e-05
-1.06242299145197e-05
-1.12263200239225e-05
-2.60758559979401e-05
-3.00508434497937e-05
-2.36314499416455e-06
-1.69728259104439e-05
-3.66733122750608e-05
-2.93835209369811e-05
-5.28060208654355e-06
-2.00184226798375e-05
-2.34222771351367e-05
-5.11541614138156e-05
-1.80818605355784e-05
-1.42645857204062e-05
-3.33978820177994e-05
-3.81140322649043e-05
-1.58593575774204e-05
-2.26532195911299e-05
-2.11692599406981e-05
-3.63451421524961e-05
-2.21714147060538e-05
-3.1520583718166e-05
-3.75709611322177e-05
-3.89206476436244e-05
-2.2206754288094e-05
-3.33035561341884e-05
-1.21143612312925e-05
-2.53949528380963e-05
-1.46501540512734e-05
-3.16449949512549e-05
-2.66467339405977e-05
-3.52805786468864e-05
-2.01413152818154e-05
-1.08278389980747e-05
-2.35241104621457e-05
-2.46208783341267e-05
-1.8061031650673e-05
-4.07123145662113e-06
1.325467754965e-05
2.11372573670747e-07
-1.64945885043766e-05
-3.567580276986e-05
-1.62648005371147e-05
-2.02090378401143e-05
-1.72492320816941e-05
-1.17969089919502e-05
-2.95938604761181e-05
-1.80230117969434e-05
-5.91294590539274e-08
-9.00703278883302e-06
-1.26647432192936e-05
-2.09331221984496e-05
-3.44797525405462e-05
-5.61404922247968e-05
-1.37239489284622e-05
-5.95900194218277e-06
-2.22525261497403e-05
-2.16884726011327e-06
-2.03405455367476e-05
-2.79833715676095e-05
-2.70250877625304e-05
7.39064276435415e-06
-1.4724401433889e-05
-2.90561685383033e-05
-3.20752143449596e-05
-3.247646486076e-05
-1.74651840191939e-05
-8.50523042088945e-06
-1.21066637631587e-05
-1.41881000182165e-05
-1.48554263876939e-05
-8.33467992724125e-06
-1.46560625223934e-05
-9.30294623014576e-06
-4.67213693384426e-05
-2.1122991941006e-05
-1.11062978320011e-05
-5.68135879685639e-06
-2.61611768959323e-05
-5.51247772069988e-06
-2.06365285830311e-05
-3.68483558079145e-05
-1.65364051375032e-05
-3.83073011360592e-05
-2.98829883065437e-05
-1.39433202952963e-05
-1.91818073280335e-05
-6.33125973019016e-06
-6.51065758134978e-07
-2.70317294296621e-05
-9.15616224730064e-06
-1.02781230287395e-05
-2.89695710056441e-05
-2.75958677322023e-05
-1.35039645171624e-05
-1.1748375557388e-05
-1.50894381074316e-05
-3.06026671002581e-05
-2.17080955613505e-05
-7.77270514606399e-06
-3.23276620969912e-05
-2.22531460761107e-05
-1.9927052146081e-05
-4.01354953686021e-05
-1.77658389878902e-05
-2.15533138543255e-05
-3.10195345266338e-05
-2.84465529905429e-05
-1.30660572454147e-05
-3.53343213085382e-05
-2.79037236642976e-05
-2.94125623153063e-05
-1.68725209289881e-06
-2.62474028553363e-05
-1.95188302000289e-05
-7.97890711753842e-06
-2.63882573960247e-05
-5.19637737791397e-06
-2.37535988303729e-05
-7.4879160038954e-06
